# Supplementary material for: A non-redundant data set of nanobody-antigen crystal structures
Source: Data Brief. 2019 Mar 6;24:103754. doi: 10.1016/j.dib.2019.103754 (PMC6441729; doi:10.1016/j.dib.2019.103754)
Supplement: Multimedia component 5 [file mmc5.zip › Data_set/Ag_1/5my6_1.pdb]

ATOM      1  N   GLN A  24      15.636 -30.653 -43.559  1.00 59.09           N
ATOM      2  CA  GLN A  24      16.472 -29.915 -42.620  1.00 49.00           C
ATOM      3  C   GLN A  24      15.720 -29.556 -41.335  1.00 44.74           C
ATOM      4  O   GLN A  24      16.313 -29.518 -40.255  1.00 43.87           O
ATOM      5  CB  GLN A  24      17.025 -28.649 -43.284  1.00 54.36           C
ATOM      6  CG  GLN A  24      15.979 -27.605 -43.654  1.00 57.09           C
ATOM      7  CD  GLN A  24      16.598 -26.261 -43.972  1.00 73.86           C
ATOM      8  OE1 GLN A  24      17.439 -26.146 -44.864  1.00 87.94           O
ATOM      9  NE2 GLN A  24      16.197 -25.236 -43.230  1.00 76.49           N
ATOM     10  N   VAL A  25      14.418 -29.302 -41.447  1.00 39.38           N
ATOM     11  CA  VAL A  25      13.575 -28.991 -40.298  1.00 39.48           C
ATOM     12  C   VAL A  25      12.756 -30.223 -39.944  1.00 48.37           C
ATOM     13  O   VAL A  25      12.123 -30.831 -40.816  1.00 55.51           O
ATOM     14  CB  VAL A  25      12.661 -27.787 -40.582  1.00 45.81           C
ATOM     15  CG1 VAL A  25      11.735 -27.547 -39.409  1.00 42.10           C
ATOM     16  CG2 VAL A  25      13.489 -26.540 -40.860  1.00 40.23           C
ATOM     17  N   CYS A  26      12.764 -30.591 -38.665  1.00 42.31           N
ATOM     18  CA  CYS A  26      12.000 -31.726 -38.172  1.00 38.48           C
ATOM     19  C   CYS A  26      11.269 -31.337 -36.896  1.00 37.88           C
ATOM     20  O   CYS A  26      11.501 -30.276 -36.310  1.00 44.69           O
ATOM     21  CB  CYS A  26      12.895 -32.941 -37.907  1.00 40.19           C
ATOM     22  SG  CYS A  26      14.100 -32.679 -36.584  1.00 42.12           S
ATOM     23  N   THR A  27      10.378 -32.218 -36.469  1.00 45.81           N
ATOM     24  CA  THR A  27       9.595 -32.019 -35.262  1.00 55.30           C
ATOM     25  C   THR A  27      10.206 -32.826 -34.126  1.00 58.39           C
ATOM     26  O   THR A  27      10.590 -33.985 -34.311  1.00 68.67           O
ATOM     27  CB  THR A  27       8.138 -32.439 -35.481  1.00 57.23           C
ATOM     28  OG1 THR A  27       7.573 -31.672 -36.551  1.00 61.30           O
ATOM     29  CG2 THR A  27       7.319 -32.206 -34.231  1.00 57.76           C
ATOM     30  N   GLY A  28      10.303 -32.207 -32.955  1.00 45.93           N
ATOM     31  CA  GLY A  28      10.752 -32.899 -31.768  1.00 41.38           C
ATOM     32  C   GLY A  28       9.678 -33.825 -31.238  1.00 37.54           C
ATOM     33  O   GLY A  28       8.707 -34.157 -31.922  1.00 36.76           O
ATOM     34  N   THR A  29       9.859 -34.249 -29.996  1.00 35.26           N
ATOM     35  CA  THR A  29       8.898 -35.102 -29.317  1.00 31.65           C
ATOM     36  C   THR A  29       8.352 -34.380 -28.092  1.00 36.09           C
ATOM     37  O   THR A  29       8.739 -33.250 -27.779  1.00 30.54           O
ATOM     38  CB  THR A  29       9.528 -36.440 -28.919  1.00 34.78           C
ATOM     39  OG1 THR A  29      10.717 -36.203 -28.152  1.00 33.04           O
ATOM     40  CG2 THR A  29       9.875 -37.242 -30.157  1.00 30.49           C
ATOM     41  N   ASP A  30       7.433 -35.055 -27.399  1.00 35.45           N
ATOM     42  CA  ASP A  30       6.850 -34.565 -26.166  1.00 33.06           C
ATOM     43  C   ASP A  30       6.494 -35.798 -25.330  1.00 35.38           C
ATOM     44  O   ASP A  30       5.335 -36.114 -25.076  1.00 31.42           O
ATOM     45  CB  ASP A  30       5.639 -33.667 -26.432  1.00 34.10           C
ATOM     46  CG  ASP A  30       5.130 -32.982 -25.178  1.00 42.39           C
ATOM     47  OD1 ASP A  30       5.928 -32.788 -24.235  1.00 41.42           O
ATOM     48  OD2 ASP A  30       3.929 -32.635 -25.140  1.00 52.84           O
ATOM     49  N   MET A  31       7.533 -36.528 -24.911  1.00 30.90           N
ATOM     50  CA  MET A  31       7.382 -37.736 -24.112  1.00 34.58           C
ATOM     51  C   MET A  31       7.939 -37.604 -22.700  1.00 32.77           C
ATOM     52  O   MET A  31       7.612 -38.435 -21.846  1.00 29.95           O
ATOM     53  CB  MET A  31       8.077 -38.921 -24.802  1.00 27.84           C
ATOM     54  CG  MET A  31       9.607 -38.845 -24.750  1.00 28.95           C
ATOM     55  SD  MET A  31      10.448 -40.177 -25.641  1.00 39.25           S
ATOM     56  CE  MET A  31       9.804 -39.931 -27.298  1.00 35.97           C
ATOM     57  N   LYS A  32       8.779 -36.602 -22.447  1.00 28.70           N
ATOM     58  CA  LYS A  32       9.366 -36.338 -21.127  1.00 34.96           C
ATOM     59  C   LYS A  32      10.067 -37.613 -20.664  1.00 31.30           C
ATOM     60  O   LYS A  32      10.818 -38.211 -21.452  1.00 32.31           O
ATOM     61  CB  LYS A  32       8.284 -35.806 -20.194  1.00 31.06           C
ATOM     62  CG  LYS A  32       7.898 -34.374 -20.472  1.00 37.91           C
ATOM     63  CD  LYS A  32       6.443 -34.111 -20.135  1.00 51.35           C
ATOM     64  CE  LYS A  32       6.125 -32.630 -20.239  1.00 66.44           C
ATOM     65  NZ  LYS A  32       6.833 -32.005 -21.397  1.00 70.36           N
ATOM     66  N   LEU A  33       9.854 -38.065 -19.430  1.00 27.94           N
ATOM     67  CA  LEU A  33      10.509 -39.249 -18.896  1.00 34.28           C
ATOM     68  C   LEU A  33       9.672 -40.504 -19.061  1.00 34.74           C
ATOM     69  O   LEU A  33       9.991 -41.528 -18.451  1.00 33.21           O
ATOM     70  CB  LEU A  33      10.842 -39.041 -17.419  1.00 35.82           C
ATOM     71  CG  LEU A  33      11.662 -37.784 -17.139  1.00 36.56           C
ATOM     72  CD1 LEU A  33      11.825 -37.582 -15.639  1.00 32.99           C
ATOM     73  CD2 LEU A  33      13.009 -37.878 -17.827  1.00 32.32           C
ATOM     74  N   ARG A  34       8.618 -40.451 -19.871  1.00 38.65           N
ATOM     75  CA  ARG A  34       7.698 -41.575 -19.959  1.00 38.30           C
ATOM     76  C   ARG A  34       8.328 -42.733 -20.723  1.00 36.34           C
ATOM     77  O   ARG A  34       9.084 -42.539 -21.681  1.00 37.14           O
ATOM     78  CB  ARG A  34       6.380 -41.141 -20.605  1.00 36.95           C
ATOM     79  CG  ARG A  34       5.602 -40.184 -19.711  1.00 37.66           C
ATOM     80  CD  ARG A  34       4.153 -39.993 -20.140  1.00 36.22           C
ATOM     81  NE  ARG A  34       4.028 -39.400 -21.467  1.00 38.34           N
ATOM     82  CZ  ARG A  34       4.113 -38.098 -21.716  1.00 43.92           C
ATOM     83  NH1 ARG A  34       4.338 -37.241 -20.727  1.00 42.22           N
ATOM     84  NH2 ARG A  34       3.977 -37.652 -22.958  1.00 45.33           N
ATOM     85  N   LEU A  35       8.013 -43.936 -20.277  1.00 33.26           N
ATOM     86  CA  LEU A  35       8.660 -45.137 -20.775  1.00 35.80           C
ATOM     87  C   LEU A  35       8.165 -45.475 -22.179  1.00 34.26           C
ATOM     88  O   LEU A  35       6.951 -45.525 -22.408  1.00 34.91           O
ATOM     89  CB  LEU A  35       8.369 -46.292 -19.822  1.00 30.96           C
ATOM     90  CG  LEU A  35       9.028 -47.626 -20.141  1.00 44.89           C
ATOM     91  CD1 LEU A  35      10.519 -47.522 -19.871  1.00 42.70           C
ATOM     92  CD2 LEU A  35       8.387 -48.739 -19.330  1.00 42.56           C
ATOM     93  N   PRO A  36       9.059 -45.719 -23.136  1.00 32.47           N
ATOM     94  CA  PRO A  36       8.611 -46.155 -24.467  1.00 33.34           C
ATOM     95  C   PRO A  36       7.948 -47.520 -24.384  1.00 33.16           C
ATOM     96  O   PRO A  36       8.508 -48.467 -23.829  1.00 30.79           O
ATOM     97  CB  PRO A  36       9.910 -46.210 -25.282  1.00 38.43           C
ATOM     98  CG  PRO A  36      10.896 -45.382 -24.502  1.00 46.17           C
ATOM     99  CD  PRO A  36      10.522 -45.568 -23.065  1.00 31.23           C
ATOM    100  N   ALA A  37       6.745 -47.619 -24.950  1.00 33.81           N
ATOM    101  CA  ALA A  37       6.017 -48.882 -24.912  1.00 33.89           C
ATOM    102  C   ALA A  37       6.685 -49.970 -25.744  1.00 38.44           C
ATOM    103  O   ALA A  37       6.465 -51.158 -25.481  1.00 40.72           O
ATOM    104  CB  ALA A  37       4.577 -48.674 -25.389  1.00 33.26           C
ATOM    105  N   SER A  38       7.495 -49.599 -26.736  1.00 39.41           N
ATOM    106  CA  SER A  38       8.127 -50.554 -27.647  1.00 39.00           C
ATOM    107  C   SER A  38       9.623 -50.285 -27.699  1.00 40.45           C
ATOM    108  O   SER A  38      10.113 -49.610 -28.614  1.00 42.44           O
ATOM    109  CB  SER A  38       7.513 -50.475 -29.045  1.00 37.23           C
ATOM    110  OG  SER A  38       8.082 -51.455 -29.898  1.00 47.10           O
ATOM    111  N   PRO A  39      10.383 -50.807 -26.732  1.00 43.79           N
ATOM    112  CA  PRO A  39      11.844 -50.600 -26.755  1.00 40.95           C
ATOM    113  C   PRO A  39      12.504 -51.155 -28.001  1.00 41.22           C
ATOM    114  O   PRO A  39      13.559 -50.651 -28.411  1.00 39.30           O
ATOM    115  CB  PRO A  39      12.326 -51.336 -25.494  1.00 40.92           C
ATOM    116  CG  PRO A  39      11.099 -51.531 -24.653  1.00 50.29           C
ATOM    117  CD  PRO A  39       9.956 -51.654 -25.607  1.00 43.71           C
ATOM    118  N   GLU A  40      11.908 -52.179 -28.620  1.00 34.26           N
ATOM    119  CA  GLU A  40      12.483 -52.781 -29.816  1.00 46.68           C
ATOM    120  C   GLU A  40      12.493 -51.826 -31.003  1.00 47.62           C
ATOM    121  O   GLU A  40      13.318 -51.994 -31.905  1.00 49.71           O
ATOM    122  CB  GLU A  40      11.720 -54.056 -30.185  1.00 54.46           C
ATOM    123  CG  GLU A  40      11.567 -55.067 -29.048  1.00 72.98           C
ATOM    124  CD  GLU A  40      10.343 -54.807 -28.173  1.00 88.35           C
ATOM    125  OE1 GLU A  40       9.587 -53.851 -28.462  1.00 82.18           O
ATOM    126  OE2 GLU A  40      10.135 -55.566 -27.200  1.00 94.78           O
ATOM    127  N   THR A  41      11.603 -50.833 -31.024  1.00 43.89           N
ATOM    128  CA  THR A  41      11.514 -49.891 -32.132  1.00 38.89           C
ATOM    129  C   THR A  41      11.723 -48.442 -31.716  1.00 39.95           C
ATOM    130  O   THR A  41      11.668 -47.555 -32.576  1.00 40.02           O
ATOM    131  CB  THR A  41      10.150 -50.017 -32.831  1.00 39.29           C
ATOM    132  OG1 THR A  41       9.108 -49.728 -31.891  1.00 35.67           O
ATOM    133  CG2 THR A  41       9.954 -51.425 -33.387  1.00 35.74           C
ATOM    134  N   HIS A  42      11.960 -48.180 -30.428  1.00 33.10           N
ATOM    135  CA  HIS A  42      12.120 -46.805 -29.952  1.00 38.22           C
ATOM    136  C   HIS A  42      13.247 -46.085 -30.685  1.00 38.76           C
ATOM    137  O   HIS A  42      13.078 -44.948 -31.145  1.00 34.08           O
ATOM    138  CB  HIS A  42      12.383 -46.792 -28.444  1.00 31.06           C
ATOM    139  CG  HIS A  42      12.577 -45.426 -27.877  1.00 36.47           C
ATOM    140  ND1 HIS A  42      11.645 -44.432 -27.988  1.00 33.04           N
ATOM    141  CD2 HIS A  42      13.608 -44.880 -27.199  1.00 30.53           C
ATOM    142  CE1 HIS A  42      12.082 -43.335 -27.395  1.00 29.99           C
ATOM    143  NE2 HIS A  42      13.278 -43.579 -26.907  1.00 31.53           N
ATOM    144  N   LEU A  43      14.409 -46.732 -30.799  1.00 37.35           N
ATOM    145  CA  LEU A  43      15.543 -46.097 -31.463  1.00 36.21           C
ATOM    146  C   LEU A  43      15.256 -45.855 -32.940  1.00 35.73           C
ATOM    147  O   LEU A  43      15.657 -44.824 -33.493  1.00 36.76           O
ATOM    148  CB  LEU A  43      16.800 -46.948 -31.291  1.00 40.37           C
ATOM    149  CG  LEU A  43      18.026 -46.412 -32.026  1.00 46.06           C
ATOM    150  CD1 LEU A  43      18.584 -45.200 -31.290  1.00 36.51           C
ATOM    151  CD2 LEU A  43      19.083 -47.497 -32.178  1.00 52.31           C
ATOM    152  N  AASP A  44      14.554 -46.782 -33.595  1.00 34.02           N
ATOM    153  CA AASP A  44      14.210 -46.580 -34.999  1.00 36.07           C
ATOM    154  C  AASP A  44      13.294 -45.374 -35.184  1.00 36.78           C
ATOM    155  O  AASP A  44      13.338 -44.718 -36.232  1.00 37.57           O
ATOM    156  CB AASP A  44      13.563 -47.846 -35.567  1.00 36.86           C
ATOM    157  CG AASP A  44      13.548 -47.866 -37.086  1.00 40.07           C
ATOM    158  OD1AASP A  44      14.388 -47.175 -37.700  1.00 44.14           O
ATOM    159  OD2AASP A  44      12.699 -48.579 -37.666  1.00 37.90           O
ATOM    160  N   MET A  45      12.462 -45.065 -34.186  1.00 35.13           N
ATOM    161  CA  MET A  45      11.650 -43.853 -34.240  1.00 37.20           C
ATOM    162  C   MET A  45      12.533 -42.612 -34.225  1.00 35.59           C
ATOM    163  O   MET A  45      12.362 -41.700 -35.044  1.00 36.44           O
ATOM    164  CB  MET A  45      10.654 -43.843 -33.068  1.00 28.05           C
ATOM    165  CG  MET A  45       9.743 -42.610 -32.947  1.00 32.96           C
ATOM    166  SD  MET A  45      10.507 -41.143 -32.195  1.00 36.50           S
ATOM    167  CE  MET A  45      10.663 -41.667 -30.492  1.00 25.03           C
ATOM    168  N   LEU A  46      13.491 -42.564 -33.297  1.00 37.61           N
ATOM    169  CA  LEU A  46      14.382 -41.413 -33.213  1.00 34.03           C
ATOM    170  C   LEU A  46      15.174 -41.233 -34.503  1.00 35.86           C
ATOM    171  O   LEU A  46      15.352 -40.105 -34.977  1.00 31.85           O
ATOM    172  CB  LEU A  46      15.317 -41.572 -32.016  1.00 30.48           C
ATOM    173  CG  LEU A  46      14.591 -41.593 -30.672  1.00 31.81           C
ATOM    174  CD1 LEU A  46      15.516 -42.078 -29.564  1.00 32.01           C
ATOM    175  CD2 LEU A  46      14.052 -40.195 -30.362  1.00 27.66           C
ATOM    176  N   ARG A  47      15.645 -42.333 -35.094  1.00 31.07           N
ATOM    177  CA  ARG A  47      16.358 -42.234 -36.362  1.00 34.77           C
ATOM    178  C   ARG A  47      15.480 -41.616 -37.439  1.00 39.61           C
ATOM    179  O   ARG A  47      15.909 -40.712 -38.161  1.00 41.52           O
ATOM    180  CB  ARG A  47      16.843 -43.608 -36.816  1.00 34.25           C
ATOM    181  CG  ARG A  47      17.446 -43.594 -38.215  1.00 46.20           C
ATOM    182  CD  ARG A  47      18.116 -44.907 -38.542  1.00 56.27           C
ATOM    183  NE  ARG A  47      18.786 -45.460 -37.375  1.00 70.25           N
ATOM    184  CZ  ARG A  47      18.414 -46.574 -36.759  1.00 70.14           C
ATOM    185  NH1 ARG A  47      17.374 -47.271 -37.207  1.00 66.53           N
ATOM    186  NH2 ARG A  47      19.083 -46.995 -35.702  1.00 69.51           N
ATOM    187  N   HIS A  48      14.249 -42.112 -37.578  1.00 36.57           N
ATOM    188  CA  HIS A  48      13.354 -41.555 -38.584  1.00 36.83           C
ATOM    189  C   HIS A  48      13.089 -40.081 -38.327  1.00 36.79           C
ATOM    190  O   HIS A  48      12.998 -39.287 -39.270  1.00 42.74           O
ATOM    191  CB  HIS A  48      12.037 -42.333 -38.621  1.00 37.83           C
ATOM    192  CG  HIS A  48      12.102 -43.592 -39.427  1.00 38.17           C
ATOM    193  ND1 HIS A  48      12.314 -44.830 -38.859  1.00 43.41           N
ATOM    194  CD2 HIS A  48      11.989 -43.803 -40.759  1.00 38.49           C
ATOM    195  CE1 HIS A  48      12.322 -45.751 -39.807  1.00 38.71           C
ATOM    196  NE2 HIS A  48      12.128 -45.153 -40.969  1.00 37.85           N
ATOM    197  N   LEU A  49      12.973 -39.693 -37.055  1.00 37.89           N
ATOM    198  CA  LEU A  49      12.671 -38.302 -36.738  1.00 41.09           C
ATOM    199  C   LEU A  49      13.828 -37.377 -37.087  1.00 36.23           C
ATOM    200  O   LEU A  49      13.612 -36.287 -37.627  1.00 42.69           O
ATOM    201  CB  LEU A  49      12.330 -38.151 -35.257  1.00 45.81           C
ATOM    202  CG  LEU A  49      10.930 -38.527 -34.785  1.00 54.86           C
ATOM    203  CD1 LEU A  49      10.656 -37.799 -33.493  1.00 45.89           C
ATOM    204  CD2 LEU A  49       9.887 -38.177 -35.827  1.00 55.28           C
ATOM    205  N   TYR A  50      15.059 -37.787 -36.784  1.00 34.60           N
ATOM    206  CA  TYR A  50      16.172 -36.851 -36.712  1.00 34.87           C
ATOM    207  C   TYR A  50      17.242 -37.045 -37.775  1.00 39.54           C
ATOM    208  O   TYR A  50      18.110 -36.175 -37.908  1.00 45.46           O
ATOM    209  CB  TYR A  50      16.825 -36.923 -35.325  1.00 25.29           C
ATOM    210  CG  TYR A  50      15.896 -36.461 -34.225  1.00 27.34           C
ATOM    211  CD1 TYR A  50      15.383 -35.176 -34.231  1.00 30.61           C
ATOM    212  CD2 TYR A  50      15.537 -37.304 -33.184  1.00 34.81           C
ATOM    213  CE1 TYR A  50      14.533 -34.740 -33.234  1.00 38.56           C
ATOM    214  CE2 TYR A  50      14.688 -36.873 -32.176  1.00 32.64           C
ATOM    215  CZ  TYR A  50      14.190 -35.592 -32.210  1.00 31.75           C
ATOM    216  OH  TYR A  50      13.346 -35.154 -31.214  1.00 39.00           O
ATOM    217  N  AGLN A  51      17.217 -38.151 -38.519  1.00 38.27           N
ATOM    218  CA AGLN A  51      18.184 -38.357 -39.593  1.00 38.38           C
ATOM    219  C  AGLN A  51      18.110 -37.205 -40.586  1.00 39.94           C
ATOM    220  O  AGLN A  51      17.041 -36.906 -41.127  1.00 40.89           O
ATOM    221  CB AGLN A  51      17.920 -39.689 -40.297  1.00 40.01           C
ATOM    222  CG AGLN A  51      18.716 -39.897 -41.585  1.00 42.34           C
ATOM    223  CD AGLN A  51      20.191 -40.136 -41.333  1.00 45.61           C
ATOM    224  OE1AGLN A  51      20.565 -41.019 -40.560  1.00 48.74           O
ATOM    225  NE2AGLN A  51      21.038 -39.343 -41.979  1.00 45.49           N
ATOM    226  N   GLY A  52      19.246 -36.548 -40.812  1.00 41.29           N
ATOM    227  CA  GLY A  52      19.304 -35.411 -41.704  1.00 41.71           C
ATOM    228  C   GLY A  52      18.798 -34.108 -41.124  1.00 41.81           C
ATOM    229  O   GLY A  52      19.062 -33.049 -41.707  1.00 45.40           O
ATOM    230  N   CYS A  53      18.098 -34.141 -39.992  1.00 38.05           N
ATOM    231  CA  CYS A  53      17.487 -32.937 -39.444  1.00 39.88           C
ATOM    232  C   CYS A  53      18.539 -31.983 -38.894  1.00 43.13           C
ATOM    233  O   CYS A  53      19.483 -32.393 -38.212  1.00 42.16           O
ATOM    234  CB  CYS A  53      16.495 -33.300 -38.339  1.00 41.52           C
ATOM    235  SG  CYS A  53      15.698 -31.871 -37.552  1.00 43.11           S
ATOM    236  N   GLN A  54      18.367 -30.698 -39.188  1.00 44.01           N
ATOM    237  CA  GLN A  54      19.232 -29.659 -38.645  1.00 40.58           C
ATOM    238  C   GLN A  54      18.537 -28.764 -37.634  1.00 31.29           C
ATOM    239  O   GLN A  54      19.162 -28.358 -36.654  1.00 32.71           O
ATOM    240  CB  GLN A  54      19.816 -28.806 -39.776  1.00 36.03           C
ATOM    241  CG  GLN A  54      20.533 -29.626 -40.836  1.00 48.90           C
ATOM    242  CD  GLN A  54      20.975 -28.797 -42.027  1.00 54.75           C
ATOM    243  OE1 GLN A  54      20.148 -28.275 -42.773  1.00 57.50           O
ATOM    244  NE2 GLN A  54      22.284 -28.681 -42.217  1.00 53.78           N
ATOM    245  N   VAL A  55      17.256 -28.461 -37.827  1.00 30.30           N
ATOM    246  CA  VAL A  55      16.500 -27.616 -36.906  1.00 39.34           C
ATOM    247  C   VAL A  55      15.374 -28.446 -36.306  1.00 40.78           C
ATOM    248  O   VAL A  55      14.473 -28.894 -37.025  1.00 42.31           O
ATOM    249  CB  VAL A  55      15.944 -26.363 -37.599  1.00 38.10           C
ATOM    250  CG1 VAL A  55      15.168 -25.515 -36.604  1.00 36.18           C
ATOM    251  CG2 VAL A  55      17.072 -25.559 -38.230  1.00 33.49           C
ATOM    252  N   VAL A  56      15.419 -28.644 -34.994  1.00 40.58           N
ATOM    253  CA  VAL A  56      14.394 -29.402 -34.289  1.00 32.15           C
ATOM    254  C   VAL A  56      13.345 -28.419 -33.787  1.00 36.26           C
ATOM    255  O   VAL A  56      13.591 -27.674 -32.835  1.00 37.15           O
ATOM    256  CB  VAL A  56      14.989 -30.211 -33.131  1.00 35.02           C
ATOM    257  CG1 VAL A  56      13.889 -30.958 -32.388  1.00 28.16           C
ATOM    258  CG2 VAL A  56      16.060 -31.169 -33.639  1.00 34.98           C
ATOM    259  N   GLN A  57      12.175 -28.415 -34.427  1.00 37.60           N
ATOM    260  CA  GLN A  57      11.027 -27.640 -33.953  1.00 39.89           C
ATOM    261  C   GLN A  57      10.379 -28.414 -32.819  1.00 48.26           C
ATOM    262  O   GLN A  57       9.671 -29.398 -33.044  1.00 74.41           O
ATOM    263  CB  GLN A  57      10.027 -27.392 -35.074  1.00 37.86           C
ATOM    264  CG  GLN A  57      10.612 -26.762 -36.304  1.00 54.82           C
ATOM    265  CD  GLN A  57      10.663 -25.255 -36.225  1.00 66.84           C
ATOM    266  OE1 GLN A  57      10.835 -24.684 -35.150  1.00 68.64           O
ATOM    267  NE2 GLN A  57      10.495 -24.598 -37.370  1.00 72.81           N
ATOM    268  N   GLY A  58      10.617 -27.969 -31.590  1.00 40.92           N
ATOM    269  CA  GLY A  58      10.151 -28.674 -30.419  1.00 35.19           C
ATOM    270  C   GLY A  58      11.314 -29.150 -29.573  1.00 31.97           C
ATOM    271  O   GLY A  58      12.383 -28.530 -29.558  1.00 33.90           O
ATOM    272  N   ASN A  59      11.102 -30.272 -28.897  1.00 34.20           N
ATOM    273  CA  ASN A  59      12.017 -30.755 -27.876  1.00 36.41           C
ATOM    274  C   ASN A  59      12.810 -31.950 -28.388  1.00 33.66           C
ATOM    275  O   ASN A  59      12.238 -32.886 -28.954  1.00 32.03           O
ATOM    276  CB  ASN A  59      11.237 -31.136 -26.623  1.00 36.05           C
ATOM    277  CG  ASN A  59      10.238 -30.073 -26.232  1.00 33.72           C
ATOM    278  OD1 ASN A  59      10.580 -28.897 -26.127  1.00 35.81           O
ATOM    279  ND2 ASN A  59       8.988 -30.475 -26.040  1.00 36.45           N
ATOM    280  N   LEU A  60      14.124 -31.909 -28.189  1.00 30.69           N
ATOM    281  CA  LEU A  60      14.995 -33.040 -28.484  1.00 32.39           C
ATOM    282  C   LEU A  60      15.094 -33.899 -27.228  1.00 33.44           C
ATOM    283  O   LEU A  60      15.782 -33.534 -26.267  1.00 30.75           O
ATOM    284  CB  LEU A  60      16.369 -32.559 -28.942  1.00 31.05           C
ATOM    285  CG  LEU A  60      17.405 -33.659 -29.157  1.00 32.02           C
ATOM    286  CD1 LEU A  60      16.930 -34.646 -30.220  1.00 30.45           C
ATOM    287  CD2 LEU A  60      18.748 -33.057 -29.537  1.00 30.92           C
ATOM    288  N   GLU A  61      14.398 -35.033 -27.232  1.00 25.05           N
ATOM    289  CA  GLU A  61      14.313 -35.923 -26.080  1.00 27.36           C
ATOM    290  C   GLU A  61      14.971 -37.247 -26.446  1.00 32.05           C
ATOM    291  O   GLU A  61      14.496 -37.958 -27.339  1.00 34.80           O
ATOM    292  CB  GLU A  61      12.857 -36.119 -25.657  1.00 27.06           C
ATOM    293  CG  GLU A  61      12.164 -34.821 -25.256  1.00 28.05           C
ATOM    294  CD  GLU A  61      10.697 -35.017 -24.915  1.00 32.45           C
ATOM    295  OE1 GLU A  61       9.968 -35.611 -25.738  1.00 33.00           O
ATOM    296  OE2 GLU A  61      10.276 -34.582 -23.822  1.00 31.89           O
ATOM    297  N   LEU A  62      16.064 -37.575 -25.761  1.00 31.43           N
ATOM    298  CA  LEU A  62      16.817 -38.802 -26.002  1.00 35.28           C
ATOM    299  C   LEU A  62      16.825 -39.602 -24.707  1.00 36.39           C
ATOM    300  O   LEU A  62      17.539 -39.251 -23.763  1.00 31.20           O
ATOM    301  CB  LEU A  62      18.229 -38.476 -26.480  1.00 36.19           C
ATOM    302  CG  LEU A  62      18.214 -37.586 -27.724  1.00 33.32           C
ATOM    303  CD1 LEU A  62      19.524 -36.828 -27.896  1.00 29.44           C
ATOM    304  CD2 LEU A  62      17.901 -38.426 -28.963  1.00 32.02           C
ATOM    305  N   THR A  63      16.018 -40.666 -24.656  1.00 33.82           N
ATOM    306  CA  THR A  63      15.735 -41.354 -23.405  1.00 27.57           C
ATOM    307  C   THR A  63      15.696 -42.863 -23.605  1.00 32.36           C
ATOM    308  O   THR A  63      15.311 -43.360 -24.667  1.00 35.86           O
ATOM    309  CB  THR A  63      14.403 -40.888 -22.796  1.00 33.25           C
ATOM    310  OG1 THR A  63      13.334 -41.166 -23.710  1.00 32.26           O
ATOM    311  CG2 THR A  63      14.440 -39.386 -22.485  1.00 24.87           C
ATOM    312  N   TYR A  64      16.098 -43.582 -22.551  1.00 33.38           N
ATOM    313  CA  TYR A  64      16.056 -45.047 -22.497  1.00 37.44           C
ATOM    314  C   TYR A  64      16.817 -45.676 -23.658  1.00 37.04           C
ATOM    315  O   TYR A  64      16.383 -46.669 -24.246  1.00 43.01           O
ATOM    316  CB  TYR A  64      14.615 -45.558 -22.443  1.00 40.92           C
ATOM    317  CG  TYR A  64      13.871 -45.000 -21.260  1.00 43.66           C
ATOM    318  CD1 TYR A  64      13.927 -45.626 -20.022  1.00 43.16           C
ATOM    319  CD2 TYR A  64      13.143 -43.826 -21.370  1.00 32.58           C
ATOM    320  CE1 TYR A  64      13.258 -45.104 -18.931  1.00 41.18           C
ATOM    321  CE2 TYR A  64      12.473 -43.298 -20.291  1.00 33.62           C
ATOM    322  CZ  TYR A  64      12.530 -43.941 -19.074  1.00 38.00           C
ATOM    323  OH  TYR A  64      11.858 -43.410 -17.997  1.00 41.62           O
ATOM    324  N   LEU A  65      17.955 -45.111 -23.972  1.00 34.98           N
ATOM    325  CA  LEU A  65      18.753 -45.654 -25.060  1.00 37.76           C
ATOM    326  C   LEU A  65      19.796 -46.613 -24.508  1.00 41.98           C
ATOM    327  O   LEU A  65      20.470 -46.283 -23.522  1.00 38.29           O
ATOM    328  CB  LEU A  65      19.424 -44.537 -25.842  1.00 36.70           C
ATOM    329  CG  LEU A  65      18.407 -43.632 -26.542  1.00 41.18           C
ATOM    330  CD1 LEU A  65      19.086 -42.458 -27.231  1.00 37.08           C
ATOM    331  CD2 LEU A  65      17.588 -44.446 -27.538  1.00 38.18           C
ATOM    332  N   PRO A  66      19.947 -47.789 -25.108  1.00 40.38           N
ATOM    333  CA  PRO A  66      20.864 -48.798 -24.570  1.00 45.40           C
ATOM    334  C   PRO A  66      22.313 -48.480 -24.914  1.00 41.87           C
ATOM    335  O   PRO A  66      22.620 -47.572 -25.687  1.00 40.23           O
ATOM    336  CB  PRO A  66      20.420 -50.103 -25.252  1.00 42.12           C
ATOM    337  CG  PRO A  66      19.398 -49.709 -26.304  1.00 44.50           C
ATOM    338  CD  PRO A  66      19.334 -48.212 -26.376  1.00 39.87           C
ATOM    339  N   THR A  67      23.206 -49.291 -24.339  1.00 43.15           N
ATOM    340  CA  THR A  67      24.642 -49.067 -24.476  1.00 52.74           C
ATOM    341  C   THR A  67      25.091 -49.098 -25.935  1.00 53.75           C
ATOM    342  O   THR A  67      25.967 -48.322 -26.337  1.00 58.93           O
ATOM    343  CB  THR A  67      25.404 -50.116 -23.661  1.00 56.60           C
ATOM    344  OG1 THR A  67      24.922 -50.118 -22.311  1.00 52.30           O
ATOM    345  CG2 THR A  67      26.886 -49.816 -23.653  1.00 58.52           C
ATOM    346  N   ASN A  68      24.506 -49.977 -26.745  1.00 45.21           N
ATOM    347  CA  ASN A  68      24.955 -50.170 -28.118  1.00 57.02           C
ATOM    348  C   ASN A  68      24.215 -49.291 -29.128  1.00 56.80           C
ATOM    349  O   ASN A  68      24.351 -49.510 -30.336  1.00 70.94           O
ATOM    350  CB  ASN A  68      24.826 -51.652 -28.507  1.00 59.10           C
ATOM    351  CG  ASN A  68      23.380 -52.142 -28.530  1.00 69.40           C
ATOM    352  OD1 ASN A  68      22.462 -51.456 -28.076  1.00 64.36           O
ATOM    353  ND2 ASN A  68      23.177 -53.348 -29.056  1.00 75.44           N
ATOM    354  N   ALA A  69      23.456 -48.299 -28.668  1.00 41.89           N
ATOM    355  CA  ALA A  69      22.647 -47.485 -29.569  1.00 44.98           C
ATOM    356  C   ALA A  69      23.531 -46.593 -30.435  1.00 45.62           C
ATOM    357  O   ALA A  69      24.248 -45.729 -29.920  1.00 54.06           O
ATOM    358  CB  ALA A  69      21.660 -46.639 -28.769  1.00 44.76           C
ATOM    359  N   SER A  70      23.479 -46.800 -31.750  1.00 47.55           N
ATOM    360  CA  SER A  70      24.138 -45.903 -32.692  1.00 51.42           C
ATOM    361  C   SER A  70      23.290 -44.648 -32.854  1.00 52.69           C
ATOM    362  O   SER A  70      22.124 -44.728 -33.260  1.00 50.81           O
ATOM    363  CB  SER A  70      24.345 -46.592 -34.038  1.00 61.22           C
ATOM    364  OG  SER A  70      24.941 -45.706 -34.971  1.00 73.52           O
ATOM    365  N   LEU A  71      23.867 -43.491 -32.529  1.00 44.03           N
ATOM    366  CA  LEU A  71      23.149 -42.224 -32.565  1.00 40.02           C
ATOM    367  C   LEU A  71      23.701 -41.267 -33.617  1.00 42.69           C
ATOM    368  O   LEU A  71      23.475 -40.056 -33.526  1.00 43.33           O
ATOM    369  CB  LEU A  71      23.175 -41.565 -31.186  1.00 46.76           C
ATOM    370  CG  LEU A  71      22.574 -42.365 -30.032  1.00 44.91           C
ATOM    371  CD1 LEU A  71      22.590 -41.542 -28.756  1.00 40.51           C
ATOM    372  CD2 LEU A  71      21.159 -42.795 -30.379  1.00 42.66           C
ATOM    373  N   SER A  72      24.410 -41.786 -34.622  1.00 44.28           N
ATOM    374  CA  SER A  72      25.040 -40.925 -35.618  1.00 44.40           C
ATOM    375  C   SER A  72      24.033 -40.076 -36.381  1.00 41.44           C
ATOM    376  O   SER A  72      24.418 -39.053 -36.959  1.00 44.15           O
ATOM    377  CB  SER A  72      25.848 -41.766 -36.605  1.00 39.64           C
ATOM    378  OG  SER A  72      25.006 -42.662 -37.305  1.00 49.06           O
ATOM    379  N   PHE A  73      22.757 -40.467 -36.396  1.00 37.15           N
ATOM    380  CA  PHE A  73      21.745 -39.700 -37.110  1.00 39.59           C
ATOM    381  C   PHE A  73      21.441 -38.356 -36.453  1.00 41.64           C
ATOM    382  O   PHE A  73      20.687 -37.566 -37.030  1.00 42.64           O
ATOM    383  CB  PHE A  73      20.457 -40.518 -37.241  1.00 35.59           C
ATOM    384  CG  PHE A  73      19.871 -40.956 -35.925  1.00 38.08           C
ATOM    385  CD1 PHE A  73      19.114 -40.083 -35.157  1.00 36.85           C
ATOM    386  CD2 PHE A  73      20.054 -42.253 -35.469  1.00 37.52           C
ATOM    387  CE1 PHE A  73      18.573 -40.484 -33.948  1.00 35.58           C
ATOM    388  CE2 PHE A  73      19.508 -42.663 -34.265  1.00 39.44           C
ATOM    389  CZ  PHE A  73      18.765 -41.778 -33.502  1.00 34.03           C
ATOM    390  N   LEU A  74      21.990 -38.083 -35.268  1.00 33.06           N
ATOM    391  CA  LEU A  74      21.818 -36.792 -34.616  1.00 33.08           C
ATOM    392  C   LEU A  74      22.860 -35.765 -35.038  1.00 34.89           C
ATOM    393  O   LEU A  74      22.738 -34.595 -34.660  1.00 34.18           O
ATOM    394  CB  LEU A  74      21.879 -36.947 -33.092  1.00 35.12           C
ATOM    395  CG  LEU A  74      20.865 -37.842 -32.379  1.00 41.62           C
ATOM    396  CD1 LEU A  74      21.252 -37.985 -30.910  1.00 38.39           C
ATOM    397  CD2 LEU A  74      19.451 -37.286 -32.513  1.00 35.45           C
ATOM    398  N   GLN A  75      23.860 -36.171 -35.826  1.00 35.55           N
ATOM    399  CA  GLN A  75      25.055 -35.361 -36.048  1.00 39.43           C
ATOM    400  C   GLN A  75      24.773 -34.033 -36.743  1.00 38.41           C
ATOM    401  O   GLN A  75      25.599 -33.118 -36.652  1.00 46.49           O
ATOM    402  CB  GLN A  75      26.064 -36.158 -36.872  1.00 33.62           C
ATOM    403  CG  GLN A  75      25.629 -36.345 -38.317  1.00 42.07           C
ATOM    404  CD  GLN A  75      26.355 -37.480 -39.006  1.00 63.37           C
ATOM    405  OE1 GLN A  75      25.885 -38.014 -40.011  1.00 78.97           O
ATOM    406  NE2 GLN A  75      27.507 -37.858 -38.468  1.00 64.23           N
ATOM    407  N   ASP A  76      23.648 -33.901 -37.440  1.00 35.97           N
ATOM    408  CA  ASP A  76      23.356 -32.681 -38.182  1.00 44.30           C
ATOM    409  C   ASP A  76      22.512 -31.686 -37.393  1.00 40.73           C
ATOM    410  O   ASP A  76      22.269 -30.579 -37.884  1.00 46.25           O
ATOM    411  CB  ASP A  76      22.656 -33.023 -39.502  1.00 44.35           C
ATOM    412  CG  ASP A  76      23.474 -33.964 -40.365  1.00 54.23           C
ATOM    413  OD1 ASP A  76      24.706 -33.772 -40.457  1.00 61.97           O
ATOM    414  OD2 ASP A  76      22.888 -34.903 -40.944  1.00 53.88           O
ATOM    415  N   ILE A  77      22.073 -32.038 -36.187  1.00 33.52           N
ATOM    416  CA  ILE A  77      21.204 -31.148 -35.423  1.00 32.74           C
ATOM    417  C   ILE A  77      21.985 -29.908 -35.012  1.00 36.63           C
ATOM    418  O   ILE A  77      23.030 -29.994 -34.355  1.00 35.13           O
ATOM    419  CB  ILE A  77      20.608 -31.864 -34.208  1.00 36.12           C
ATOM    420  CG1 ILE A  77      19.599 -32.920 -34.670  1.00 28.93           C
ATOM    421  CG2 ILE A  77      19.955 -30.848 -33.262  1.00 27.17           C
ATOM    422  CD1 ILE A  77      18.909 -33.634 -33.530  1.00 33.11           C
ATOM    423  N   GLN A  78      21.475 -28.748 -35.396  1.00 34.08           N
ATOM    424  CA  GLN A  78      22.143 -27.475 -35.191  1.00 29.02           C
ATOM    425  C   GLN A  78      21.372 -26.538 -34.279  1.00 30.78           C
ATOM    426  O   GLN A  78      21.988 -25.750 -33.558  1.00 33.10           O
ATOM    427  CB  GLN A  78      22.372 -26.797 -36.550  1.00 29.61           C
ATOM    428  CG  GLN A  78      23.244 -25.574 -36.526  1.00 43.21           C
ATOM    429  CD  GLN A  78      23.486 -25.047 -37.924  1.00 50.85           C
ATOM    430  OE1 GLN A  78      23.685 -25.820 -38.864  1.00 45.60           O
ATOM    431  NE2 GLN A  78      23.451 -23.731 -38.073  1.00 50.56           N
ATOM    432  N   GLU A  79      20.045 -26.616 -34.285  1.00 34.97           N
ATOM    433  CA  GLU A  79      19.188 -25.784 -33.457  1.00 29.47           C
ATOM    434  C   GLU A  79      18.131 -26.669 -32.822  1.00 32.41           C
ATOM    435  O   GLU A  79      17.611 -27.585 -33.469  1.00 35.24           O
ATOM    436  CB  GLU A  79      18.496 -24.686 -34.280  1.00 26.50           C
ATOM    437  CG  GLU A  79      19.431 -23.785 -35.060  1.00 36.62           C
ATOM    438  CD  GLU A  79      18.766 -22.482 -35.467  1.00 42.63           C
ATOM    439  OE1 GLU A  79      17.536 -22.351 -35.269  1.00 36.19           O
ATOM    440  OE2 GLU A  79      19.476 -21.590 -35.978  1.00 41.62           O
ATOM    441  N   VAL A  80      17.822 -26.403 -31.558  1.00 32.90           N
ATOM    442  CA  VAL A  80      16.665 -26.989 -30.898  1.00 29.61           C
ATOM    443  C   VAL A  80      15.803 -25.846 -30.383  1.00 34.68           C
ATOM    444  O   VAL A  80      16.293 -24.963 -29.670  1.00 32.77           O
ATOM    445  CB  VAL A  80      17.062 -27.946 -29.761  1.00 28.18           C
ATOM    446  CG1 VAL A  80      15.821 -28.408 -29.013  1.00 21.14           C
ATOM    447  CG2 VAL A  80      17.812 -29.152 -30.327  1.00 23.78           C
ATOM    448  N   GLN A  81      14.525 -25.857 -30.760  1.00 32.65           N
ATOM    449  CA  GLN A  81      13.646 -24.739 -30.437  1.00 33.58           C
ATOM    450  C   GLN A  81      13.107 -24.837 -29.015  1.00 28.78           C
ATOM    451  O   GLN A  81      12.948 -23.814 -28.338  1.00 29.89           O
ATOM    452  CB  GLN A  81      12.500 -24.679 -31.442  1.00 34.99           C
ATOM    453  CG  GLN A  81      11.265 -23.999 -30.919  1.00 42.06           C
ATOM    454  CD  GLN A  81      10.146 -24.002 -31.925  1.00 62.00           C
ATOM    455  OE1 GLN A  81       9.010 -24.345 -31.602  1.00 70.98           O
ATOM    456  NE2 GLN A  81      10.456 -23.613 -33.155  1.00 71.25           N
ATOM    457  N   GLY A  82      12.819 -26.051 -28.553  1.00 29.02           N
ATOM    458  CA  GLY A  82      12.326 -26.251 -27.206  1.00 32.46           C
ATOM    459  C   GLY A  82      13.451 -26.503 -26.225  1.00 33.09           C
ATOM    460  O   GLY A  82      14.348 -25.670 -26.071  1.00 32.92           O
ATOM    461  N   TYR A  83      13.424 -27.651 -25.560  1.00 27.90           N
ATOM    462  CA  TYR A  83      14.476 -28.026 -24.634  1.00 25.46           C
ATOM    463  C   TYR A  83      15.170 -29.284 -25.136  1.00 27.11           C
ATOM    464  O   TYR A  83      14.713 -29.948 -26.072  1.00 27.55           O
ATOM    465  CB  TYR A  83      13.929 -28.238 -23.212  1.00 21.67           C
ATOM    466  CG  TYR A  83      12.855 -29.300 -23.091  1.00 26.61           C
ATOM    467  CD1 TYR A  83      13.189 -30.645 -22.945  1.00 28.37           C
ATOM    468  CD2 TYR A  83      11.509 -28.958 -23.099  1.00 30.25           C
ATOM    469  CE1 TYR A  83      12.218 -31.615 -22.830  1.00 26.09           C
ATOM    470  CE2 TYR A  83      10.525 -29.925 -22.971  1.00 26.85           C
ATOM    471  CZ  TYR A  83      10.888 -31.252 -22.842  1.00 29.05           C
ATOM    472  OH  TYR A  83       9.923 -32.223 -22.721  1.00 31.00           O
ATOM    473  N   VAL A  84      16.301 -29.590 -24.506  1.00 23.31           N
ATOM    474  CA  VAL A  84      17.038 -30.825 -24.736  1.00 24.75           C
ATOM    475  C   VAL A  84      16.966 -31.645 -23.456  1.00 26.43           C
ATOM    476  O   VAL A  84      17.366 -31.171 -22.385  1.00 27.46           O
ATOM    477  CB  VAL A  84      18.496 -30.554 -25.140  1.00 28.87           C
ATOM    478  CG1 VAL A  84      19.279 -31.859 -25.206  1.00 21.69           C
ATOM    479  CG2 VAL A  84      18.556 -29.810 -26.479  1.00 23.33           C
ATOM    480  N   LEU A  85      16.450 -32.866 -23.566  1.00 23.58           N
ATOM    481  CA  LEU A  85      16.375 -33.805 -22.453  1.00 31.18           C
ATOM    482  C   LEU A  85      17.165 -35.055 -22.813  1.00 33.65           C
ATOM    483  O   LEU A  85      16.878 -35.703 -23.826  1.00 28.74           O
ATOM    484  CB  LEU A  85      14.920 -34.157 -22.130  1.00 29.39           C
ATOM    485  CG  LEU A  85      14.666 -35.286 -21.128  1.00 27.81           C
ATOM    486  CD1 LEU A  85      15.111 -34.891 -19.728  1.00 27.51           C
ATOM    487  CD2 LEU A  85      13.195 -35.683 -21.132  1.00 25.05           C
ATOM    488  N   ILE A  86      18.155 -35.386 -21.989  1.00 28.19           N
ATOM    489  CA  ILE A  86      18.976 -36.584 -22.149  1.00 26.28           C
ATOM    490  C   ILE A  86      18.870 -37.351 -20.839  1.00 32.05           C
ATOM    491  O   ILE A  86      19.522 -36.991 -19.852  1.00 29.92           O
ATOM    492  CB  ILE A  86      20.435 -36.250 -22.478  1.00 22.58           C
ATOM    493  CG1 ILE A  86      20.530 -35.488 -23.798  1.00 27.19           C
ATOM    494  CG2 ILE A  86      21.281 -37.514 -22.519  1.00 24.45           C
ATOM    495  CD1 ILE A  86      21.949 -35.047 -24.138  1.00 26.58           C
ATOM    496  N   ALA A  87      18.062 -38.412 -20.818  1.00 35.58           N
ATOM    497  CA  ALA A  87      17.728 -39.047 -19.551  1.00 32.96           C
ATOM    498  C   ALA A  87      17.595 -40.556 -19.703  1.00 31.84           C
ATOM    499  O   ALA A  87      17.218 -41.061 -20.762  1.00 32.37           O
ATOM    500  CB  ALA A  87      16.433 -38.463 -18.963  1.00 23.86           C
ATOM    501  N   HIS A  88      17.919 -41.266 -18.617  1.00 31.91           N
ATOM    502  CA  HIS A  88      17.699 -42.710 -18.479  1.00 33.19           C
ATOM    503  C   HIS A  88      18.375 -43.521 -19.583  1.00 35.91           C
ATOM    504  O   HIS A  88      17.897 -44.592 -19.964  1.00 35.31           O
ATOM    505  CB  HIS A  88      16.205 -43.040 -18.415  1.00 31.82           C
ATOM    506  CG  HIS A  88      15.533 -42.542 -17.174  1.00 40.06           C
ATOM    507  ND1 HIS A  88      15.734 -43.119 -15.938  1.00 41.49           N
ATOM    508  CD2 HIS A  88      14.665 -41.520 -16.975  1.00 43.11           C
ATOM    509  CE1 HIS A  88      15.020 -42.474 -15.032  1.00 38.19           C
ATOM    510  NE2 HIS A  88      14.362 -41.500 -15.635  1.00 39.64           N
ATOM    511  N   ASN A  89      19.504 -43.041 -20.089  1.00 33.54           N
ATOM    512  CA  ASN A  89      20.246 -43.740 -21.125  1.00 34.16           C
ATOM    513  C   ASN A  89      21.432 -44.487 -20.532  1.00 40.59           C
ATOM    514  O   ASN A  89      22.046 -44.042 -19.561  1.00 39.05           O
ATOM    515  CB  ASN A  89      20.747 -42.764 -22.188  1.00 28.40           C
ATOM    516  CG  ASN A  89      19.636 -41.940 -22.781  1.00 33.19           C
ATOM    517  OD1 ASN A  89      18.808 -42.455 -23.525  1.00 34.05           O
ATOM    518  ND2 ASN A  89      19.616 -40.645 -22.465  1.00 31.59           N
ATOM    519  N   GLN A  90      21.759 -45.629 -21.139  1.00 40.02           N
ATOM    520  CA  GLN A  90      23.010 -46.316 -20.857  1.00 38.87           C
ATOM    521  C   GLN A  90      24.066 -46.049 -21.916  1.00 42.33           C
ATOM    522  O   GLN A  90      25.243 -46.345 -21.682  1.00 40.69           O
ATOM    523  CB  GLN A  90      22.788 -47.833 -20.738  1.00 37.58           C
ATOM    524  CG  GLN A  90      21.540 -48.251 -19.968  1.00 53.32           C
ATOM    525  CD  GLN A  90      21.326 -47.465 -18.683  1.00 72.81           C
ATOM    526  OE1 GLN A  90      20.211 -47.028 -18.387  1.00 76.06           O
ATOM    527  NE2 GLN A  90      22.390 -47.295 -17.908  1.00 76.51           N
ATOM    528  N   VAL A  91      23.673 -45.500 -23.069  1.00 39.63           N
ATOM    529  CA  VAL A  91      24.641 -45.147 -24.099  1.00 41.17           C
ATOM    530  C   VAL A  91      25.625 -44.131 -23.533  1.00 43.17           C
ATOM    531  O   VAL A  91      25.259 -43.255 -22.734  1.00 39.52           O
ATOM    532  CB  VAL A  91      23.919 -44.614 -25.351  1.00 35.19           C
ATOM    533  CG1 VAL A  91      23.327 -43.231 -25.100  1.00 28.03           C
ATOM    534  CG2 VAL A  91      24.852 -44.608 -26.562  1.00 35.04           C
ATOM    535  N   ARG A  92      26.895 -44.259 -23.922  1.00 39.43           N
ATOM    536  CA  ARG A  92      27.931 -43.438 -23.307  1.00 45.31           C
ATOM    537  C   ARG A  92      28.233 -42.165 -24.064  1.00 42.61           C
ATOM    538  O   ARG A  92      28.921 -41.296 -23.520  1.00 39.90           O
ATOM    539  CB  ARG A  92      29.240 -44.211 -23.158  1.00 39.91           C
ATOM    540  CG  ARG A  92      29.041 -45.625 -22.724  1.00 42.21           C
ATOM    541  CD  ARG A  92      30.285 -46.436 -22.918  1.00 49.93           C
ATOM    542  NE  ARG A  92      30.273 -47.591 -22.042  1.00 55.28           N
ATOM    543  CZ  ARG A  92      30.126 -48.829 -22.482  1.00 60.04           C
ATOM    544  NH1 ARG A  92      29.980 -49.048 -23.784  1.00 54.09           N
ATOM    545  NH2 ARG A  92      30.123 -49.838 -21.636  1.00 66.00           N
ATOM    546  N   GLN A  93      27.764 -42.036 -25.298  1.00 40.16           N
ATOM    547  CA  GLN A  93      27.971 -40.811 -26.046  1.00 40.57           C
ATOM    548  C   GLN A  93      26.696 -40.462 -26.793  1.00 41.83           C
ATOM    549  O   GLN A  93      26.045 -41.334 -27.373  1.00 39.40           O
ATOM    550  CB  GLN A  93      29.155 -40.937 -27.019  1.00 46.59           C
ATOM    551  CG  GLN A  93      30.507 -41.275 -26.358  1.00 59.46           C
ATOM    552  CD  GLN A  93      31.040 -40.181 -25.423  1.00 68.29           C
ATOM    553  OE1 GLN A  93      30.368 -39.185 -25.147  1.00 68.67           O
ATOM    554  NE2 GLN A  93      32.262 -40.374 -24.932  1.00 70.54           N
ATOM    555  N   VAL A  94      26.334 -39.189 -26.744  1.00 39.06           N
ATOM    556  CA  VAL A  94      25.231 -38.635 -27.514  1.00 38.83           C
ATOM    557  C   VAL A  94      25.798 -37.555 -28.425  1.00 43.36           C
ATOM    558  O   VAL A  94      26.062 -36.434 -27.988  1.00 43.13           O
ATOM    559  CB  VAL A  94      24.131 -38.071 -26.596  1.00 38.22           C
ATOM    560  CG1 VAL A  94      23.080 -37.352 -27.414  1.00 43.26           C
ATOM    561  CG2 VAL A  94      23.505 -39.191 -25.790  1.00 35.07           C
ATOM    562  N   PRO A  95      26.021 -37.865 -29.703  1.00 47.63           N
ATOM    563  CA  PRO A  95      26.773 -36.945 -30.571  1.00 39.03           C
ATOM    564  C   PRO A  95      25.956 -35.760 -31.068  1.00 35.15           C
ATOM    565  O   PRO A  95      25.300 -35.833 -32.112  1.00 47.73           O
ATOM    566  CB  PRO A  95      27.209 -37.848 -31.732  1.00 36.72           C
ATOM    567  CG  PRO A  95      26.133 -38.891 -31.805  1.00 49.47           C
ATOM    568  CD  PRO A  95      25.675 -39.125 -30.385  1.00 46.97           C
ATOM    569  N   LEU A  96      26.014 -34.654 -30.335  1.00 29.23           N
ATOM    570  CA  LEU A  96      25.325 -33.418 -30.683  1.00 27.97           C
ATOM    571  C   LEU A  96      26.324 -32.287 -30.885  1.00 29.05           C
ATOM    572  O   LEU A  96      26.100 -31.149 -30.460  1.00 36.02           O
ATOM    573  CB  LEU A  96      24.301 -33.049 -29.611  1.00 27.14           C
ATOM    574  CG  LEU A  96      23.097 -33.983 -29.497  1.00 28.92           C
ATOM    575  CD1 LEU A  96      22.308 -33.713 -28.212  1.00 28.98           C
ATOM    576  CD2 LEU A  96      22.203 -33.828 -30.716  1.00 28.34           C
ATOM    577  N   GLN A  97      27.444 -32.594 -31.547  1.00 25.05           N
ATOM    578  CA  GLN A  97      28.562 -31.662 -31.655  1.00 34.70           C
ATOM    579  C   GLN A  97      28.263 -30.458 -32.534  1.00 37.41           C
ATOM    580  O   GLN A  97      29.027 -29.488 -32.498  1.00 37.83           O
ATOM    581  CB  GLN A  97      29.809 -32.369 -32.201  1.00 39.04           C
ATOM    582  CG  GLN A  97      30.441 -33.377 -31.257  1.00 46.49           C
ATOM    583  CD  GLN A  97      29.840 -34.760 -31.394  1.00 64.04           C
ATOM    584  OE1 GLN A  97      28.907 -34.974 -32.172  1.00 67.73           O
ATOM    585  NE2 GLN A  97      30.378 -35.713 -30.641  1.00 71.94           N
ATOM    586  N   ARG A  98      27.202 -30.488 -33.331  1.00 30.15           N
ATOM    587  CA  ARG A  98      26.866 -29.339 -34.154  1.00 36.75           C
ATOM    588  C   ARG A  98      25.756 -28.492 -33.553  1.00 32.16           C
ATOM    589  O   ARG A  98      25.406 -27.457 -34.128  1.00 29.17           O
ATOM    590  CB  ARG A  98      26.494 -29.790 -35.570  1.00 41.79           C
ATOM    591  CG  ARG A  98      27.689 -30.345 -36.334  1.00 40.07           C
ATOM    592  CD  ARG A  98      27.570 -30.145 -37.841  1.00 52.71           C
ATOM    593  NE  ARG A  98      27.385 -31.410 -38.548  1.00 68.71           N
ATOM    594  CZ  ARG A  98      28.356 -32.291 -38.782  1.00 73.43           C
ATOM    595  NH1 ARG A  98      29.591 -32.053 -38.362  1.00 76.01           N
ATOM    596  NH2 ARG A  98      28.090 -33.416 -39.432  1.00 71.36           N
ATOM    597  N   LEU A  99      25.208 -28.893 -32.407  1.00 25.58           N
ATOM    598  CA  LEU A  99      24.142 -28.126 -31.777  1.00 28.16           C
ATOM    599  C   LEU A  99      24.696 -26.792 -31.299  1.00 33.03           C
ATOM    600  O   LEU A  99      25.575 -26.754 -30.432  1.00 29.76           O
ATOM    601  CB  LEU A  99      23.537 -28.906 -30.611  1.00 29.00           C
ATOM    602  CG  LEU A  99      22.450 -28.155 -29.837  1.00 29.06           C
ATOM    603  CD1 LEU A  99      21.291 -27.775 -30.762  1.00 24.47           C
ATOM    604  CD2 LEU A  99      21.956 -28.995 -28.674  1.00 31.99           C
ATOM    605  N  AARG A 100      24.190 -25.699 -31.870  1.00 29.14           N
ATOM    606  CA AARG A 100      24.676 -24.364 -31.544  1.00 31.26           C
ATOM    607  C  AARG A 100      23.791 -23.621 -30.558  1.00 29.64           C
ATOM    608  O  AARG A 100      24.305 -22.828 -29.762  1.00 27.76           O
ATOM    609  CB AARG A 100      24.800 -23.515 -32.815  1.00 32.82           C
ATOM    610  CG AARG A 100      25.717 -24.077 -33.882  1.00 25.06           C
ATOM    611  CD AARG A 100      25.791 -23.108 -35.060  1.00 26.49           C
ATOM    612  NE AARG A 100      26.528 -23.652 -36.194  1.00 27.98           N
ATOM    613  CZ AARG A 100      26.618 -23.053 -37.378  1.00 34.47           C
ATOM    614  NH1AARG A 100      26.015 -21.888 -37.581  1.00 30.51           N
ATOM    615  NH2AARG A 100      27.307 -23.618 -38.359  1.00 31.03           N
ATOM    616  N   ILE A 101      22.482 -23.857 -30.583  1.00 24.89           N
ATOM    617  CA  ILE A 101      21.541 -23.022 -29.844  1.00 30.08           C
ATOM    618  C   ILE A 101      20.363 -23.866 -29.378  1.00 31.43           C
ATOM    619  O   ILE A 101      19.831 -24.689 -30.130  1.00 26.67           O
ATOM    620  CB  ILE A 101      21.076 -21.833 -30.716  1.00 31.34           C
ATOM    621  CG1 ILE A 101      20.052 -20.961 -29.985  1.00 34.18           C
ATOM    622  CG2 ILE A 101      20.529 -22.323 -32.047  1.00 23.94           C
ATOM    623  CD1 ILE A 101      19.627 -19.735 -30.786  1.00 22.01           C
ATOM    624  N   VAL A 102      19.973 -23.666 -28.123  1.00 32.87           N
ATOM    625  CA  VAL A 102      18.716 -24.163 -27.578  1.00 33.05           C
ATOM    626  C   VAL A 102      17.883 -22.941 -27.221  1.00 33.57           C
ATOM    627  O   VAL A 102      18.288 -22.138 -26.372  1.00 27.90           O
ATOM    628  CB  VAL A 102      18.941 -25.063 -26.352  1.00 30.66           C
ATOM    629  CG1 VAL A 102      17.611 -25.527 -25.774  1.00 26.87           C
ATOM    630  CG2 VAL A 102      19.818 -26.247 -26.719  1.00 24.54           C
ATOM    631  N   ARG A 103      16.727 -22.787 -27.874  1.00 30.26           N
ATOM    632  CA  ARG A 103      15.957 -21.558 -27.704  1.00 28.65           C
ATOM    633  C   ARG A 103      15.114 -21.562 -26.436  1.00 30.90           C
ATOM    634  O   ARG A 103      14.843 -20.493 -25.879  1.00 28.63           O
ATOM    635  CB  ARG A 103      15.070 -21.313 -28.927  1.00 30.42           C
ATOM    636  CG  ARG A 103      15.871 -21.080 -30.196  1.00 28.83           C
ATOM    637  CD  ARG A 103      14.997 -20.699 -31.389  1.00 28.37           C
ATOM    638  NE  ARG A 103      15.823 -20.578 -32.591  1.00 29.92           N
ATOM    639  CZ  ARG A 103      16.448 -19.466 -32.965  1.00 31.74           C
ATOM    640  NH1 ARG A 103      16.321 -18.357 -32.247  1.00 30.88           N
ATOM    641  NH2 ARG A 103      17.197 -19.460 -34.064  1.00 30.89           N
ATOM    642  N   GLY A 104      14.687 -22.731 -25.970  1.00 31.64           N
ATOM    643  CA  GLY A 104      13.922 -22.798 -24.741  1.00 27.31           C
ATOM    644  C   GLY A 104      12.530 -22.217 -24.822  1.00 30.27           C
ATOM    645  O   GLY A 104      12.024 -21.710 -23.817  1.00 26.49           O
ATOM    646  N   THR A 105      11.891 -22.259 -25.997  1.00 27.23           N
ATOM    647  CA  THR A 105      10.514 -21.782 -26.086  1.00 29.87           C
ATOM    648  C   THR A 105       9.558 -22.698 -25.330  1.00 34.18           C
ATOM    649  O   THR A 105       8.463 -22.267 -24.957  1.00 38.40           O
ATOM    650  CB  THR A 105      10.081 -21.642 -27.551  1.00 27.81           C
ATOM    651  OG1 THR A 105      10.065 -22.934 -28.169  1.00 45.59           O
ATOM    652  CG2 THR A 105      11.051 -20.744 -28.306  1.00 32.58           C
ATOM    653  N   GLN A 106       9.944 -23.953 -25.121  1.00 38.52           N
ATOM    654  CA  GLN A 106       9.382 -24.811 -24.091  1.00 31.57           C
ATOM    655  C   GLN A 106      10.531 -25.255 -23.201  1.00 31.98           C
ATOM    656  O   GLN A 106      11.677 -25.339 -23.651  1.00 25.84           O
ATOM    657  CB  GLN A 106       8.685 -26.043 -24.672  1.00 39.93           C
ATOM    658  CG  GLN A 106       7.683 -25.762 -25.769  1.00 52.95           C
ATOM    659  CD  GLN A 106       7.442 -26.987 -26.632  1.00 59.25           C
ATOM    660  OE1 GLN A 106       8.035 -27.130 -27.704  1.00 55.51           O
ATOM    661  NE2 GLN A 106       6.585 -27.888 -26.158  1.00 53.96           N
ATOM    662  N   LEU A 107      10.220 -25.556 -21.944  1.00 29.84           N
ATOM    663  CA  LEU A 107      11.231 -25.854 -20.940  1.00 31.06           C
ATOM    664  C   LEU A 107      10.895 -27.163 -20.246  1.00 28.22           C
ATOM    665  O   LEU A 107       9.724 -27.450 -19.974  1.00 28.31           O
ATOM    666  CB  LEU A 107      11.310 -24.723 -19.908  1.00 31.68           C
ATOM    667  CG  LEU A 107      11.846 -23.370 -20.385  1.00 30.76           C
ATOM    668  CD1 LEU A 107      12.167 -22.469 -19.200  1.00 32.21           C
ATOM    669  CD2 LEU A 107      13.094 -23.569 -21.247  1.00 19.19           C
ATOM    670  N   PHE A 108      11.921 -27.960 -19.961  1.00 26.60           N
ATOM    671  CA  PHE A 108      11.701 -29.168 -19.181  1.00 32.77           C
ATOM    672  C   PHE A 108      11.337 -28.779 -17.755  1.00 28.20           C
ATOM    673  O   PHE A 108      12.020 -27.957 -17.134  1.00 29.27           O
ATOM    674  CB  PHE A 108      12.935 -30.067 -19.193  1.00 26.95           C
ATOM    675  CG  PHE A 108      12.753 -31.334 -18.413  1.00 31.09           C
ATOM    676  CD1 PHE A 108      11.915 -32.334 -18.885  1.00 29.20           C
ATOM    677  CD2 PHE A 108      13.393 -31.519 -17.196  1.00 26.28           C
ATOM    678  CE1 PHE A 108      11.731 -33.503 -18.169  1.00 33.22           C
ATOM    679  CE2 PHE A 108      13.217 -32.689 -16.476  1.00 29.54           C
ATOM    680  CZ  PHE A 108      12.383 -33.682 -16.963  1.00 33.28           C
ATOM    681  N   GLU A 109      10.244 -29.354 -17.249  1.00 34.89           N
ATOM    682  CA  GLU A 109       9.659 -28.947 -15.967  1.00 35.01           C
ATOM    683  C   GLU A 109       9.386 -27.445 -15.929  1.00 32.13           C
ATOM    684  O   GLU A 109       9.370 -26.833 -14.856  1.00 31.19           O
ATOM    685  CB  GLU A 109      10.545 -29.354 -14.785  1.00 38.73           C
ATOM    686  CG  GLU A 109      10.913 -30.826 -14.724  1.00 51.12           C
ATOM    687  CD  GLU A 109       9.738 -31.729 -14.400  1.00 71.84           C
ATOM    688  OE1 GLU A 109       8.630 -31.212 -14.137  1.00 78.11           O
ATOM    689  OE2 GLU A 109       9.927 -32.964 -14.403  1.00 81.51           O
ATOM    690  N   ASP A 110       9.171 -26.847 -17.105  1.00 30.88           N
ATOM    691  CA  ASP A 110       8.945 -25.409 -17.262  1.00 28.44           C
ATOM    692  C   ASP A 110      10.107 -24.565 -16.742  1.00 32.66           C
ATOM    693  O   ASP A 110       9.928 -23.376 -16.449  1.00 31.94           O
ATOM    694  CB  ASP A 110       7.651 -24.965 -16.574  1.00 37.81           C
ATOM    695  CG  ASP A 110       6.434 -25.693 -17.093  1.00 41.59           C
ATOM    696  OD1 ASP A 110       6.354 -25.901 -18.319  1.00 42.85           O
ATOM    697  OD2 ASP A 110       5.558 -26.047 -16.276  1.00 47.78           O
ATOM    698  N   ASN A 111      11.307 -25.131 -16.619  1.00 22.79           N
ATOM    699  CA  ASN A 111      12.406 -24.361 -16.041  1.00 25.49           C
ATOM    700  C   ASN A 111      13.768 -24.602 -16.674  1.00 24.07           C
ATOM    701  O   ASN A 111      14.646 -23.748 -16.516  1.00 29.08           O
ATOM    702  CB  ASN A 111      12.496 -24.639 -14.537  1.00 18.87           C
ATOM    703  CG  ASN A 111      11.427 -23.896 -13.751  1.00 27.19           C
ATOM    704  OD1 ASN A 111      11.504 -22.683 -13.573  1.00 30.77           O
ATOM    705  ND2 ASN A 111      10.395 -24.619 -13.320  1.00 25.46           N
ATOM    706  N   TYR A 112      13.989 -25.696 -17.400  1.00 26.75           N
ATOM    707  CA  TYR A 112      15.325 -26.063 -17.855  1.00 28.86           C
ATOM    708  C   TYR A 112      15.347 -26.214 -19.366  1.00 28.16           C
ATOM    709  O   TYR A 112      14.552 -26.973 -19.929  1.00 26.96           O
ATOM    710  CB  TYR A 112      15.793 -27.357 -17.182  1.00 20.85           C
ATOM    711  CG  TYR A 112      15.792 -27.261 -15.676  1.00 24.55           C
ATOM    712  CD1 TYR A 112      16.717 -26.467 -15.010  1.00 21.58           C
ATOM    713  CD2 TYR A 112      14.865 -27.957 -14.919  1.00 20.97           C
ATOM    714  CE1 TYR A 112      16.719 -26.370 -13.616  1.00 23.12           C
ATOM    715  CE2 TYR A 112      14.862 -27.870 -13.522  1.00 26.47           C
ATOM    716  CZ  TYR A 112      15.793 -27.074 -12.881  1.00 26.53           C
ATOM    717  OH  TYR A 112      15.781 -26.996 -11.504  1.00 26.65           O
ATOM    718  N   ALA A 113      16.261 -25.490 -20.016  1.00 26.81           N
ATOM    719  CA  ALA A 113      16.521 -25.713 -21.431  1.00 23.06           C
ATOM    720  C   ALA A 113      17.322 -26.981 -21.674  1.00 26.17           C
ATOM    721  O   ALA A 113      17.232 -27.556 -22.764  1.00 26.30           O
ATOM    722  CB  ALA A 113      17.264 -24.521 -22.034  1.00 20.56           C
ATOM    723  N   LEU A 114      18.094 -27.430 -20.686  1.00 30.67           N
ATOM    724  CA  LEU A 114      18.935 -28.614 -20.823  1.00 27.82           C
ATOM    725  C   LEU A 114      18.808 -29.447 -19.560  1.00 28.76           C
ATOM    726  O   LEU A 114      19.106 -28.961 -18.465  1.00 29.05           O
ATOM    727  CB  LEU A 114      20.399 -28.233 -21.073  1.00 26.72           C
ATOM    728  CG  LEU A 114      21.383 -29.403 -21.158  1.00 24.33           C
ATOM    729  CD1 LEU A 114      21.005 -30.345 -22.294  1.00 28.24           C
ATOM    730  CD2 LEU A 114      22.808 -28.898 -21.337  1.00 25.87           C
ATOM    731  N   ALA A 115      18.367 -30.697 -19.714  1.00 29.81           N
ATOM    732  CA  ALA A 115      18.187 -31.614 -18.596  1.00 30.21           C
ATOM    733  C   ALA A 115      18.890 -32.921 -18.924  1.00 29.49           C
ATOM    734  O   ALA A 115      18.598 -33.550 -19.948  1.00 27.89           O
ATOM    735  CB  ALA A 115      16.705 -31.849 -18.293  1.00 23.85           C
ATOM    736  N   VAL A 116      19.827 -33.312 -18.064  1.00 26.83           N
ATOM    737  CA  VAL A 116      20.643 -34.508 -18.240  1.00 27.40           C
ATOM    738  C   VAL A 116      20.493 -35.313 -16.952  1.00 28.77           C
ATOM    739  O   VAL A 116      21.097 -34.973 -15.928  1.00 26.89           O
ATOM    740  CB  VAL A 116      22.110 -34.166 -18.525  1.00 25.68           C
ATOM    741  CG1 VAL A 116      22.926 -35.422 -18.759  1.00 21.22           C
ATOM    742  CG2 VAL A 116      22.207 -33.217 -19.722  1.00 23.02           C
ATOM    743  N   LEU A 117      19.685 -36.373 -16.990  1.00 25.22           N
ATOM    744  CA  LEU A 117      19.243 -37.043 -15.770  1.00 30.18           C
ATOM    745  C   LEU A 117      19.415 -38.548 -15.874  1.00 31.47           C
ATOM    746  O   LEU A 117      19.030 -39.151 -16.879  1.00 30.83           O
ATOM    747  CB  LEU A 117      17.770 -36.733 -15.474  1.00 26.67           C
ATOM    748  CG  LEU A 117      17.337 -35.274 -15.485  1.00 30.47           C
ATOM    749  CD1 LEU A 117      15.823 -35.192 -15.379  1.00 24.93           C
ATOM    750  CD2 LEU A 117      18.008 -34.554 -14.329  1.00 33.67           C
ATOM    751  N   ASP A 118      19.978 -39.149 -14.825  1.00 30.89           N
ATOM    752  CA  ASP A 118      19.920 -40.599 -14.614  1.00 29.14           C
ATOM    753  C   ASP A 118      20.503 -41.380 -15.789  1.00 31.96           C
ATOM    754  O   ASP A 118      19.977 -42.420 -16.187  1.00 34.67           O
ATOM    755  CB  ASP A 118      18.488 -41.053 -14.332  1.00 31.22           C
ATOM    756  CG  ASP A 118      17.920 -40.437 -13.074  1.00 34.91           C
ATOM    757  OD1 ASP A 118      17.060 -39.540 -13.183  1.00 41.50           O
ATOM    758  OD2 ASP A 118      18.336 -40.848 -11.974  1.00 39.70           O
ATOM    759  N   ASN A 119      21.595 -40.878 -16.354  1.00 33.12           N
ATOM    760  CA  ASN A 119      22.276 -41.576 -17.441  1.00 33.20           C
ATOM    761  C   ASN A 119      23.405 -42.389 -16.825  1.00 34.80           C
ATOM    762  O   ASN A 119      24.542 -41.935 -16.696  1.00 44.08           O
ATOM    763  CB  ASN A 119      22.756 -40.590 -18.495  1.00 25.34           C
ATOM    764  CG  ASN A 119      21.607 -39.807 -19.117  1.00 29.07           C
ATOM    765  OD1 ASN A 119      20.792 -40.366 -19.852  1.00 35.35           O
ATOM    766  ND2 ASN A 119      21.537 -38.515 -18.822  1.00 25.34           N
ATOM    767  N   GLY A 120      23.068 -43.608 -16.433  1.00 40.00           N
ATOM    768  CA  GLY A 120      23.983 -44.465 -15.708  1.00 53.21           C
ATOM    769  C   GLY A 120      23.290 -45.775 -15.422  1.00 70.00           C
ATOM    770  O   GLY A 120      22.071 -45.908 -15.578  1.00 79.15           O
ATOM    771  N   ASP A 121      24.066 -46.718 -15.007  1.00 86.31           N
ATOM    772  CA  ASP A 121      23.483 -48.048 -14.946  1.00 95.39           C
ATOM    773  C   ASP A 121      22.899 -48.337 -13.566  1.00 89.38           C
ATOM    774  O   ASP A 121      23.347 -47.770 -12.562  1.00 80.35           O
ATOM    775  CB  ASP A 121      24.533 -49.099 -15.295  1.00102.31           C
ATOM    776  CG  ASP A 121      24.770 -49.203 -16.788  1.00106.76           C
ATOM    777  OD1 ASP A 121      24.652 -48.170 -17.481  1.00112.51           O
ATOM    778  OD2 ASP A 121      25.072 -50.314 -17.270  1.00107.11           O
ATOM    779  N   PRO A 122      21.877 -49.209 -13.508  1.00 93.24           N
ATOM    780  CA  PRO A 122      21.247 -49.666 -12.262  1.00 95.84           C
ATOM    781  C   PRO A 122      22.182 -50.515 -11.404  1.00 94.98           C
ATOM    782  O   PRO A 122      22.769 -51.463 -11.925  1.00 95.25           O
ATOM    783  CB  PRO A 122      20.058 -50.502 -12.754  1.00 95.50           C
ATOM    784  CG  PRO A 122      19.816 -50.047 -14.157  1.00 91.68           C
ATOM    785  CD  PRO A 122      21.165 -49.714 -14.695  1.00 88.99           C
ATOM    786  N   ALA A 132      32.926 -54.934 -19.858  1.00 86.83           N
ATOM    787  CA  ALA A 132      33.755 -54.439 -18.765  1.00 88.02           C
ATOM    788  C   ALA A 132      33.388 -53.001 -18.400  1.00 94.08           C
ATOM    789  O   ALA A 132      33.061 -52.708 -17.249  1.00 97.76           O
ATOM    790  CB  ALA A 132      35.231 -54.535 -19.133  1.00 79.06           C
ATOM    791  N   SER A 133      33.444 -52.110 -19.383  1.00 87.23           N
ATOM    792  CA  SER A 133      33.192 -50.696 -19.124  1.00 79.54           C
ATOM    793  C   SER A 133      31.718 -50.471 -18.808  1.00 70.55           C
ATOM    794  O   SER A 133      30.850 -50.932 -19.558  1.00 67.49           O
ATOM    795  CB  SER A 133      33.606 -49.849 -20.325  1.00 82.33           C
ATOM    796  OG  SER A 133      33.206 -48.499 -20.155  1.00 86.53           O
ATOM    797  N   PRO A 134      31.394 -49.774 -17.722  1.00 66.94           N
ATOM    798  CA  PRO A 134      29.986 -49.514 -17.407  1.00 58.34           C
ATOM    799  C   PRO A 134      29.339 -48.581 -18.416  1.00 57.17           C
ATOM    800  O   PRO A 134      29.994 -47.737 -19.034  1.00 59.46           O
ATOM    801  CB  PRO A 134      30.047 -48.865 -16.019  1.00 49.85           C
ATOM    802  CG  PRO A 134      31.421 -48.269 -15.947  1.00 50.40           C
ATOM    803  CD  PRO A 134      32.304 -49.214 -16.707  1.00 57.89           C
ATOM    804  N   GLY A 135      28.032 -48.740 -18.576  1.00 52.62           N
ATOM    805  CA  GLY A 135      27.261 -47.819 -19.377  1.00 44.34           C
ATOM    806  C   GLY A 135      27.114 -46.480 -18.676  1.00 47.29           C
ATOM    807  O   GLY A 135      27.530 -46.280 -17.534  1.00 49.15           O
ATOM    808  N   GLY A 136      26.504 -45.546 -19.383  1.00 41.88           N
ATOM    809  CA  GLY A 136      26.293 -44.231 -18.808  1.00 38.66           C
ATOM    810  C   GLY A 136      27.038 -43.164 -19.586  1.00 34.82           C
ATOM    811  O   GLY A 136      28.176 -43.365 -20.033  1.00 38.53           O
ATOM    812  N   LEU A 137      26.385 -42.018 -19.751  1.00 29.84           N
ATOM    813  CA  LEU A 137      26.959 -40.901 -20.485  1.00 34.38           C
ATOM    814  C   LEU A 137      28.287 -40.483 -19.870  1.00 39.44           C
ATOM    815  O   LEU A 137      28.406 -40.338 -18.649  1.00 39.93           O
ATOM    816  CB  LEU A 137      25.980 -39.728 -20.480  1.00 32.47           C
ATOM    817  CG  LEU A 137      26.192 -38.575 -21.453  1.00 45.05           C
ATOM    818  CD1 LEU A 137      26.167 -39.088 -22.884  1.00 46.61           C
ATOM    819  CD2 LEU A 137      25.121 -37.517 -21.232  1.00 42.75           C
ATOM    820  N   ARG A 138      29.288 -40.287 -20.722  1.00 31.69           N
ATOM    821  CA  ARG A 138      30.625 -39.972 -20.249  1.00 31.94           C
ATOM    822  C   ARG A 138      31.010 -38.516 -20.458  1.00 37.69           C
ATOM    823  O   ARG A 138      31.760 -37.961 -19.648  1.00 35.12           O
ATOM    824  CB  ARG A 138      31.644 -40.873 -20.949  1.00 32.04           C
ATOM    825  CG  ARG A 138      31.245 -42.332 -20.972  1.00 46.00           C
ATOM    826  CD  ARG A 138      32.356 -43.191 -20.464  1.00 56.37           C
ATOM    827  NE  ARG A 138      33.634 -42.820 -21.043  1.00 53.23           N
ATOM    828  CZ  ARG A 138      34.806 -43.052 -20.467  1.00 52.22           C
ATOM    829  NH1 ARG A 138      35.912 -42.671 -21.069  1.00 55.07           N
ATOM    830  NH2 ARG A 138      34.879 -43.656 -19.283  1.00 45.71           N
ATOM    831  N   GLU A 139      30.517 -37.898 -21.530  1.00 35.40           N
ATOM    832  CA  GLU A 139      30.783 -36.508 -21.862  1.00 33.92           C
ATOM    833  C   GLU A 139      29.547 -35.953 -22.551  1.00 35.10           C
ATOM    834  O   GLU A 139      28.783 -36.699 -23.168  1.00 45.52           O
ATOM    835  CB  GLU A 139      31.984 -36.346 -22.806  1.00 31.47           C
ATOM    836  CG  GLU A 139      33.277 -37.019 -22.402  1.00 47.66           C
ATOM    837  CD  GLU A 139      34.254 -37.065 -23.560  1.00 59.98           C
ATOM    838  OE1 GLU A 139      33.795 -36.941 -24.716  1.00 56.38           O
ATOM    839  OE2 GLU A 139      35.472 -37.211 -23.322  1.00 70.06           O
ATOM    840  N   LEU A 140      29.361 -34.638 -22.466  1.00 33.64           N
ATOM    841  CA  LEU A 140      28.255 -34.048 -23.211  1.00 39.02           C
ATOM    842  C   LEU A 140      28.633 -33.786 -24.666  1.00 35.19           C
ATOM    843  O   LEU A 140      27.829 -34.043 -25.567  1.00 49.28           O
ATOM    844  CB  LEU A 140      27.767 -32.772 -22.520  1.00 28.42           C
ATOM    845  CG  LEU A 140      26.872 -33.112 -21.324  1.00 32.89           C
ATOM    846  CD1 LEU A 140      26.504 -31.881 -20.509  1.00 31.92           C
ATOM    847  CD2 LEU A 140      25.614 -33.820 -21.820  1.00 29.14           C
ATOM    848  N   GLN A 141      29.849 -33.304 -24.917  1.00 41.51           N
ATOM    849  CA  GLN A 141      30.319 -33.047 -26.282  1.00 65.93           C
ATOM    850  C   GLN A 141      29.414 -32.048 -27.001  1.00 63.18           C
ATOM    851  O   GLN A 141      29.071 -32.217 -28.173  1.00 75.50           O
ATOM    852  CB  GLN A 141      30.433 -34.344 -27.087  1.00 74.68           C
ATOM    853  CG  GLN A 141      31.588 -35.238 -26.692  1.00 72.50           C
ATOM    854  CD  GLN A 141      31.731 -36.421 -27.629  1.00 72.78           C
ATOM    855  OE1 GLN A 141      30.737 -36.964 -28.124  1.00 72.33           O
ATOM    856  NE2 GLN A 141      32.968 -36.822 -27.886  1.00 69.64           N
ATOM    857  N   LEU A 142      29.009 -31.009 -26.282  1.00 43.30           N
ATOM    858  CA  LEU A 142      28.238 -29.909 -26.851  1.00 36.48           C
ATOM    859  C   LEU A 142      29.161 -28.775 -27.289  1.00 36.82           C
ATOM    860  O   LEU A 142      28.997 -27.616 -26.913  1.00 36.58           O
ATOM    861  CB  LEU A 142      27.208 -29.437 -25.836  1.00 28.02           C
ATOM    862  CG  LEU A 142      26.216 -30.548 -25.487  1.00 30.45           C
ATOM    863  CD1 LEU A 142      25.294 -30.138 -24.341  1.00 28.61           C
ATOM    864  CD2 LEU A 142      25.402 -30.909 -26.725  1.00 31.25           C
ATOM    865  N   ARG A 143      30.150 -29.130 -28.112  1.00 32.31           N
ATOM    866  CA  ARG A 143      31.275 -28.253 -28.406  1.00 36.52           C
ATOM    867  C   ARG A 143      30.896 -27.050 -29.258  1.00 28.42           C
ATOM    868  O   ARG A 143      31.704 -26.125 -29.374  1.00 32.42           O
ATOM    869  CB  ARG A 143      32.383 -29.049 -29.095  1.00 40.82           C
ATOM    870  CG  ARG A 143      31.991 -29.579 -30.458  1.00 46.38           C
ATOM    871  CD  ARG A 143      33.174 -30.208 -31.173  1.00 47.20           C
ATOM    872  NE  ARG A 143      33.680 -31.376 -30.462  1.00 56.49           N
ATOM    873  CZ  ARG A 143      34.288 -32.398 -31.055  1.00 61.61           C
ATOM    874  NH1 ARG A 143      34.451 -32.396 -32.371  1.00 68.12           N
ATOM    875  NH2 ARG A 143      34.722 -33.424 -30.335  1.00 60.17           N
ATOM    876  N   SER A 144      29.705 -27.036 -29.856  1.00 30.09           N
ATOM    877  CA  SER A 144      29.214 -25.871 -30.579  1.00 31.72           C
ATOM    878  C   SER A 144      28.102 -25.142 -29.841  1.00 27.31           C
ATOM    879  O   SER A 144      27.644 -24.099 -30.315  1.00 32.90           O
ATOM    880  CB  SER A 144      28.717 -26.271 -31.980  1.00 27.64           C
ATOM    881  OG  SER A 144      29.746 -26.879 -32.744  1.00 34.94           O
ATOM    882  N   LEU A 145      27.659 -25.653 -28.696  1.00 26.39           N
ATOM    883  CA  LEU A 145      26.548 -25.049 -27.967  1.00 29.84           C
ATOM    884  C   LEU A 145      27.048 -23.784 -27.285  1.00 36.65           C
ATOM    885  O   LEU A 145      27.726 -23.842 -26.255  1.00 34.42           O
ATOM    886  CB  LEU A 145      25.963 -26.033 -26.962  1.00 25.28           C
ATOM    887  CG  LEU A 145      24.859 -25.452 -26.081  1.00 26.86           C
ATOM    888  CD1 LEU A 145      23.698 -24.949 -26.934  1.00 27.97           C
ATOM    889  CD2 LEU A 145      24.384 -26.485 -25.073  1.00 27.79           C
ATOM    890  N   THR A 146      26.718 -22.630 -27.864  1.00 28.31           N
ATOM    891  CA  THR A 146      27.102 -21.348 -27.288  1.00 28.98           C
ATOM    892  C   THR A 146      25.900 -20.468 -26.957  1.00 30.30           C
ATOM    893  O   THR A 146      26.083 -19.304 -26.586  1.00 34.01           O
ATOM    894  CB  THR A 146      28.050 -20.601 -28.232  1.00 27.78           C
ATOM    895  OG1 THR A 146      27.409 -20.400 -29.495  1.00 33.64           O
ATOM    896  CG2 THR A 146      29.336 -21.395 -28.445  1.00 27.78           C
ATOM    897  N   GLU A 147      24.679 -20.978 -27.077  1.00 27.09           N
ATOM    898  CA  GLU A 147      23.505 -20.149 -26.849  1.00 28.74           C
ATOM    899  C   GLU A 147      22.394 -20.960 -26.209  1.00 26.51           C
ATOM    900  O   GLU A 147      21.899 -21.921 -26.803  1.00 30.78           O
ATOM    901  CB  GLU A 147      23.003 -19.514 -28.149  1.00 25.76           C
ATOM    902  CG  GLU A 147      21.853 -18.604 -27.871  1.00 27.93           C
ATOM    903  CD  GLU A 147      22.331 -17.256 -27.392  1.00 35.12           C
ATOM    904  OE1 GLU A 147      22.146 -17.001 -26.188  1.00 33.74           O
ATOM    905  OE2 GLU A 147      22.845 -16.438 -28.185  1.00 27.92           O
ATOM    906  N   ILE A 148      22.003 -20.558 -25.005  1.00 28.77           N
ATOM    907  CA  ILE A 148      20.753 -20.981 -24.391  1.00 27.01           C
ATOM    908  C   ILE A 148      19.947 -19.712 -24.160  1.00 27.70           C
ATOM    909  O   ILE A 148      20.284 -18.903 -23.286  1.00 24.60           O
ATOM    910  CB  ILE A 148      20.974 -21.763 -23.087  1.00 24.76           C
ATOM    911  CG1 ILE A 148      21.565 -23.141 -23.398  1.00 26.31           C
ATOM    912  CG2 ILE A 148      19.665 -21.891 -22.307  1.00 20.12           C
ATOM    913  CD1 ILE A 148      21.818 -24.009 -22.158  1.00 21.39           C
ATOM    914  N   LEU A 149      18.897 -19.519 -24.963  1.00 26.65           N
ATOM    915  CA  LEU A 149      18.180 -18.247 -24.939  1.00 29.61           C
ATOM    916  C   LEU A 149      17.332 -18.106 -23.684  1.00 30.10           C
ATOM    917  O   LEU A 149      17.229 -17.012 -23.117  1.00 26.44           O
ATOM    918  CB  LEU A 149      17.295 -18.107 -26.179  1.00 29.15           C
ATOM    919  CG  LEU A 149      17.949 -17.847 -27.534  1.00 31.35           C
ATOM    920  CD1 LEU A 149      16.854 -17.648 -28.592  1.00 29.91           C
ATOM    921  CD2 LEU A 149      18.875 -16.631 -27.467  1.00 23.72           C
ATOM    922  N   LYS A 150      16.702 -19.193 -23.252  1.00 32.20           N
ATOM    923  CA  LYS A 150      15.803 -19.176 -22.109  1.00 28.14           C
ATOM    924  C   LYS A 150      15.878 -20.533 -21.427  1.00 26.22           C
ATOM    925  O   LYS A 150      16.036 -21.556 -22.095  1.00 30.37           O
ATOM    926  CB  LYS A 150      14.363 -18.865 -22.542  1.00 24.03           C
ATOM    927  CG  LYS A 150      13.343 -18.967 -21.415  1.00 36.81           C
ATOM    928  CD  LYS A 150      12.107 -18.128 -21.685  1.00 46.89           C
ATOM    929  CE  LYS A 150      11.043 -18.378 -20.622  1.00 51.64           C
ATOM    930  NZ  LYS A 150       9.869 -17.469 -20.770  1.00 55.93           N
ATOM    931  N   GLY A 151      15.777 -20.540 -20.104  1.00 25.58           N
ATOM    932  CA  GLY A 151      15.852 -21.786 -19.376  1.00 24.21           C
ATOM    933  C   GLY A 151      17.230 -22.020 -18.774  1.00 28.20           C
ATOM    934  O   GLY A 151      18.246 -21.486 -19.227  1.00 24.79           O
ATOM    935  N   GLY A 152      17.250 -22.825 -17.714  1.00 26.10           N
ATOM    936  CA  GLY A 152      18.465 -23.182 -17.022  1.00 22.79           C
ATOM    937  C   GLY A 152      18.974 -24.556 -17.413  1.00 30.16           C
ATOM    938  O   GLY A 152      18.543 -25.157 -18.404  1.00 30.06           O
ATOM    939  N   VAL A 153      19.902 -25.067 -16.607  1.00 28.32           N
ATOM    940  CA  VAL A 153      20.560 -26.341 -16.862  1.00 25.00           C
ATOM    941  C   VAL A 153      20.385 -27.231 -15.642  1.00 28.57           C
ATOM    942  O   VAL A 153      20.690 -26.820 -14.515  1.00 30.74           O
ATOM    943  CB  VAL A 153      22.054 -26.156 -17.185  1.00 25.91           C
ATOM    944  CG1 VAL A 153      22.765 -27.498 -17.181  1.00 22.36           C
ATOM    945  CG2 VAL A 153      22.221 -25.452 -18.524  1.00 26.01           C
ATOM    946  N   LEU A 154      19.895 -28.446 -15.865  1.00 23.10           N
ATOM    947  CA  LEU A 154      19.714 -29.423 -14.804  1.00 24.28           C
ATOM    948  C   LEU A 154      20.488 -30.676 -15.179  1.00 26.66           C
ATOM    949  O   LEU A 154      20.235 -31.277 -16.230  1.00 31.64           O
ATOM    950  CB  LEU A 154      18.230 -29.733 -14.582  1.00 24.48           C
ATOM    951  CG  LEU A 154      17.965 -30.817 -13.538  1.00 27.42           C
ATOM    952  CD1 LEU A 154      18.194 -30.232 -12.142  1.00 22.41           C
ATOM    953  CD2 LEU A 154      16.533 -31.329 -13.662  1.00 25.46           C
ATOM    954  N   ILE A 155      21.440 -31.055 -14.333  1.00 28.19           N
ATOM    955  CA  ILE A 155      22.302 -32.205 -14.572  1.00 26.92           C
ATOM    956  C   ILE A 155      22.371 -32.993 -13.272  1.00 21.65           C
ATOM    957  O   ILE A 155      22.995 -32.541 -12.304  1.00 27.38           O
ATOM    958  CB  ILE A 155      23.703 -31.782 -15.039  1.00 25.36           C
ATOM    959  CG1 ILE A 155      23.610 -31.036 -16.376  1.00 24.08           C
ATOM    960  CG2 ILE A 155      24.639 -32.986 -15.126  1.00 26.35           C
ATOM    961  CD1 ILE A 155      24.952 -30.524 -16.910  1.00 22.98           C
ATOM    962  N   GLN A 156      21.742 -34.167 -13.241  1.00 28.01           N
ATOM    963  CA  GLN A 156      21.658 -34.931 -12.002  1.00 27.62           C
ATOM    964  C   GLN A 156      21.829 -36.422 -12.250  1.00 31.15           C
ATOM    965  O   GLN A 156      21.283 -36.973 -13.212  1.00 28.27           O
ATOM    966  CB  GLN A 156      20.322 -34.682 -11.282  1.00 30.99           C
ATOM    967  CG  GLN A 156      20.193 -33.271 -10.716  1.00 32.15           C
ATOM    968  CD  GLN A 156      18.930 -33.069  -9.906  1.00 38.61           C
ATOM    969  OE1 GLN A 156      17.826 -33.369 -10.362  1.00 39.07           O
ATOM    970  NE2 GLN A 156      19.090 -32.575  -8.683  1.00 35.98           N
ATOM    971  N   ARG A 157      22.598 -37.059 -11.363  1.00 31.05           N
ATOM    972  CA  ARG A 157      22.722 -38.513 -11.266  1.00 32.97           C
ATOM    973  C   ARG A 157      23.214 -39.137 -12.575  1.00 37.72           C
ATOM    974  O   ARG A 157      22.556 -39.980 -13.190  1.00 35.61           O
ATOM    975  CB  ARG A 157      21.404 -39.144 -10.802  1.00 33.79           C
ATOM    976  CG  ARG A 157      20.962 -38.680  -9.414  1.00 33.69           C
ATOM    977  CD  ARG A 157      19.570 -39.179  -9.053  1.00 32.95           C
ATOM    978  NE  ARG A 157      18.580 -38.807 -10.057  1.00 44.60           N
ATOM    979  CZ  ARG A 157      17.967 -37.631 -10.102  1.00 46.58           C
ATOM    980  NH1 ARG A 157      18.255 -36.694  -9.207  1.00 45.21           N
ATOM    981  NH2 ARG A 157      17.081 -37.384 -11.052  1.00 42.20           N
ATOM    982  N   ASN A 158      24.419 -38.730 -12.969  1.00 33.47           N
ATOM    983  CA  ASN A 158      25.111 -39.289 -14.129  1.00 23.98           C
ATOM    984  C   ASN A 158      26.477 -39.768 -13.652  1.00 30.30           C
ATOM    985  O   ASN A 158      27.448 -38.999 -13.644  1.00 33.14           O
ATOM    986  CB  ASN A 158      25.214 -38.269 -15.263  1.00 22.83           C
ATOM    987  CG  ASN A 158      23.881 -37.606 -15.584  1.00 29.85           C
ATOM    988  OD1 ASN A 158      23.578 -36.507 -15.110  1.00 32.63           O
ATOM    989  ND2 ASN A 158      23.064 -38.292 -16.372  1.00 29.18           N
ATOM    990  N   PRO A 159      26.587 -41.040 -13.248  1.00 32.76           N
ATOM    991  CA  PRO A 159      27.784 -41.482 -12.503  1.00 29.24           C
ATOM    992  C   PRO A 159      29.053 -41.610 -13.341  1.00 37.47           C
ATOM    993  O   PRO A 159      30.144 -41.727 -12.760  1.00 32.30           O
ATOM    994  CB  PRO A 159      27.372 -42.853 -11.934  1.00 29.38           C
ATOM    995  CG  PRO A 159      26.164 -43.274 -12.687  1.00 33.99           C
ATOM    996  CD  PRO A 159      25.492 -42.026 -13.201  1.00 26.94           C
ATOM    997  N   GLN A 160      28.959 -41.612 -14.667  1.00 33.56           N
ATOM    998  CA  GLN A 160      30.133 -41.685 -15.524  1.00 35.92           C
ATOM    999  C   GLN A 160      30.418 -40.367 -16.233  1.00 34.18           C
ATOM   1000  O   GLN A 160      31.385 -40.280 -17.003  1.00 31.76           O
ATOM   1001  CB  GLN A 160      29.962 -42.816 -16.547  1.00 36.84           C
ATOM   1002  CG  GLN A 160      29.729 -44.190 -15.930  1.00 35.69           C
ATOM   1003  CD  GLN A 160      30.862 -44.649 -15.025  1.00 47.55           C
ATOM   1004  OE1 GLN A 160      30.632 -45.254 -13.978  1.00 55.31           O
ATOM   1005  NE2 GLN A 160      32.088 -44.372 -15.431  1.00 39.30           N
ATOM   1006  N   LEU A 161      29.634 -39.330 -15.953  1.00 26.84           N
ATOM   1007  CA  LEU A 161      29.718 -38.078 -16.688  1.00 26.11           C
ATOM   1008  C   LEU A 161      30.855 -37.211 -16.163  1.00 34.76           C
ATOM   1009  O   LEU A 161      30.974 -36.982 -14.953  1.00 32.07           O
ATOM   1010  CB  LEU A 161      28.394 -37.326 -16.587  1.00 24.81           C
ATOM   1011  CG  LEU A 161      28.353 -35.928 -17.195  1.00 25.49           C
ATOM   1012  CD1 LEU A 161      28.634 -36.013 -18.687  1.00 26.85           C
ATOM   1013  CD2 LEU A 161      27.010 -35.257 -16.926  1.00 23.61           C
ATOM   1014  N   CYS A 162      31.683 -36.725 -17.078  1.00 32.10           N
ATOM   1015  CA  CYS A 162      32.734 -35.768 -16.782  1.00 29.70           C
ATOM   1016  C   CYS A 162      32.474 -34.477 -17.544  1.00 34.32           C
ATOM   1017  O   CYS A 162      31.663 -34.428 -18.473  1.00 33.76           O
ATOM   1018  CB  CYS A 162      34.110 -36.325 -17.155  1.00 33.52           C
ATOM   1019  SG  CYS A 162      34.739 -37.582 -16.043  1.00 41.53           S
ATOM   1020  N   TYR A 163      33.177 -33.425 -17.120  1.00 33.29           N
ATOM   1021  CA  TYR A 163      33.311 -32.132 -17.788  1.00 31.03           C
ATOM   1022  C   TYR A 163      32.088 -31.230 -17.670  1.00 33.39           C
ATOM   1023  O   TYR A 163      32.120 -30.116 -18.200  1.00 28.76           O
ATOM   1024  CB  TYR A 163      33.687 -32.278 -19.273  1.00 28.49           C
ATOM   1025  CG  TYR A 163      34.875 -33.194 -19.469  1.00 34.16           C
ATOM   1026  CD1 TYR A 163      36.145 -32.791 -19.097  1.00 35.57           C
ATOM   1027  CD2 TYR A 163      34.724 -34.468 -20.008  1.00 36.82           C
ATOM   1028  CE1 TYR A 163      37.236 -33.625 -19.254  1.00 41.46           C
ATOM   1029  CE2 TYR A 163      35.813 -35.312 -20.171  1.00 32.87           C
ATOM   1030  CZ  TYR A 163      37.063 -34.885 -19.792  1.00 42.82           C
ATOM   1031  OH  TYR A 163      38.146 -35.720 -19.950  1.00 45.80           O
ATOM   1032  N   GLN A 164      31.017 -31.649 -16.991  1.00 29.66           N
ATOM   1033  CA  GLN A 164      29.974 -30.678 -16.693  1.00 31.37           C
ATOM   1034  C   GLN A 164      30.455 -29.638 -15.687  1.00 36.78           C
ATOM   1035  O   GLN A 164      29.863 -28.557 -15.592  1.00 33.48           O
ATOM   1036  CB  GLN A 164      28.703 -31.374 -16.184  1.00 20.58           C
ATOM   1037  CG  GLN A 164      28.779 -31.973 -14.770  1.00 29.30           C
ATOM   1038  CD  GLN A 164      29.438 -33.330 -14.736  1.00 30.17           C
ATOM   1039  OE1 GLN A 164      30.329 -33.623 -15.531  1.00 31.99           O
ATOM   1040  NE2 GLN A 164      28.984 -34.182 -13.823  1.00 31.12           N
ATOM   1041  N   ASP A 165      31.530 -29.934 -14.953  1.00 30.10           N
ATOM   1042  CA  ASP A 165      32.165 -28.983 -14.052  1.00 32.35           C
ATOM   1043  C   ASP A 165      33.453 -28.397 -14.633  1.00 31.01           C
ATOM   1044  O   ASP A 165      34.292 -27.891 -13.879  1.00 37.02           O
ATOM   1045  CB  ASP A 165      32.433 -29.641 -12.693  1.00 29.04           C
ATOM   1046  CG  ASP A 165      33.210 -30.941 -12.805  1.00 32.40           C
ATOM   1047  OD1 ASP A 165      33.414 -31.433 -13.937  1.00 37.96           O
ATOM   1048  OD2 ASP A 165      33.611 -31.483 -11.755  1.00 34.58           O
ATOM   1049  N   THR A 166      33.632 -28.464 -15.955  1.00 28.19           N
ATOM   1050  CA  THR A 166      34.715 -27.757 -16.632  1.00 29.39           C
ATOM   1051  C   THR A 166      34.173 -26.886 -17.758  1.00 33.97           C
ATOM   1052  O   THR A 166      34.871 -26.624 -18.742  1.00 34.59           O
ATOM   1053  CB  THR A 166      35.772 -28.720 -17.173  1.00 33.05           C
ATOM   1054  OG1 THR A 166      35.189 -29.576 -18.162  1.00 30.85           O
ATOM   1055  CG2 THR A 166      36.363 -29.560 -16.048  1.00 31.56           C
ATOM   1056  N   ILE A 167      32.928 -26.436 -17.624  1.00 33.44           N
ATOM   1057  CA  ILE A 167      32.271 -25.562 -18.588  1.00 25.43           C
ATOM   1058  C   ILE A 167      31.775 -24.330 -17.843  1.00 26.66           C
ATOM   1059  O   ILE A 167      31.108 -24.454 -16.809  1.00 31.31           O
ATOM   1060  CB  ILE A 167      31.102 -26.277 -19.295  1.00 25.01           C
ATOM   1061  CG1 ILE A 167      31.621 -27.260 -20.355  1.00 28.28           C
ATOM   1062  CG2 ILE A 167      30.106 -25.258 -19.875  1.00 20.06           C
ATOM   1063  CD1 ILE A 167      32.419 -26.595 -21.484  1.00 22.24           C
ATOM   1064  N   LEU A 168      32.103 -23.148 -18.362  1.00 27.89           N
ATOM   1065  CA  LEU A 168      31.572 -21.895 -17.824  1.00 30.53           C
ATOM   1066  C   LEU A 168      30.162 -21.721 -18.371  1.00 32.64           C
ATOM   1067  O   LEU A 168      29.952 -21.139 -19.438  1.00 26.11           O
ATOM   1068  CB  LEU A 168      32.465 -20.716 -18.192  1.00 31.31           C
ATOM   1069  CG  LEU A 168      32.076 -19.364 -17.579  1.00 31.60           C
ATOM   1070  CD1 LEU A 168      32.155 -19.424 -16.055  1.00 31.06           C
ATOM   1071  CD2 LEU A 168      32.964 -18.258 -18.114  1.00 24.84           C
ATOM   1072  N   TRP A 169      29.183 -22.239 -17.621  1.00 29.60           N
ATOM   1073  CA  TRP A 169      27.805 -22.277 -18.107  1.00 26.95           C
ATOM   1074  C   TRP A 169      27.211 -20.887 -18.272  1.00 30.05           C
ATOM   1075  O   TRP A 169      26.368 -20.678 -19.153  1.00 31.55           O
ATOM   1076  CB  TRP A 169      26.939 -23.122 -17.166  1.00 27.10           C
ATOM   1077  CG  TRP A 169      27.238 -24.572 -17.310  1.00 26.40           C
ATOM   1078  CD1 TRP A 169      28.074 -25.327 -16.534  1.00 24.69           C
ATOM   1079  CD2 TRP A 169      26.740 -25.439 -18.330  1.00 25.33           C
ATOM   1080  NE1 TRP A 169      28.113 -26.618 -17.006  1.00 30.46           N
ATOM   1081  CE2 TRP A 169      27.303 -26.711 -18.109  1.00 27.78           C
ATOM   1082  CE3 TRP A 169      25.869 -25.264 -19.409  1.00 23.69           C
ATOM   1083  CZ2 TRP A 169      27.019 -27.799 -18.924  1.00 28.69           C
ATOM   1084  CZ3 TRP A 169      25.592 -26.338 -20.215  1.00 27.71           C
ATOM   1085  CH2 TRP A 169      26.161 -27.596 -19.968  1.00 24.33           C
ATOM   1086  N   LYS A 170      27.633 -19.922 -17.450  1.00 26.17           N
ATOM   1087  CA  LYS A 170      27.063 -18.584 -17.560  1.00 31.33           C
ATOM   1088  C   LYS A 170      27.380 -17.943 -18.902  1.00 30.98           C
ATOM   1089  O   LYS A 170      26.651 -17.051 -19.346  1.00 31.29           O
ATOM   1090  CB  LYS A 170      27.550 -17.690 -16.417  1.00 31.13           C
ATOM   1091  CG  LYS A 170      28.937 -17.101 -16.588  1.00 33.20           C
ATOM   1092  CD  LYS A 170      29.258 -16.200 -15.402  1.00 34.48           C
ATOM   1093  CE  LYS A 170      30.629 -15.567 -15.512  1.00 42.92           C
ATOM   1094  NZ  LYS A 170      30.883 -14.646 -14.365  1.00 46.75           N
ATOM   1095  N   ASP A 171      28.452 -18.375 -19.566  1.00 25.79           N
ATOM   1096  CA  ASP A 171      28.726 -17.844 -20.896  1.00 25.97           C
ATOM   1097  C   ASP A 171      27.682 -18.290 -21.913  1.00 32.03           C
ATOM   1098  O   ASP A 171      27.391 -17.557 -22.866  1.00 34.65           O
ATOM   1099  CB  ASP A 171      30.105 -18.275 -21.376  1.00 23.40           C
ATOM   1100  CG  ASP A 171      30.600 -17.428 -22.529  1.00 32.06           C
ATOM   1101  OD1 ASP A 171      30.944 -16.238 -22.350  1.00 34.69           O
ATOM   1102  OD2 ASP A 171      30.539 -17.941 -23.660  1.00 35.38           O
ATOM   1103  N   ILE A 172      27.118 -19.483 -21.736  1.00 32.38           N
ATOM   1104  CA  ILE A 172      26.178 -20.016 -22.713  1.00 33.34           C
ATOM   1105  C   ILE A 172      24.826 -19.322 -22.598  1.00 28.05           C
ATOM   1106  O   ILE A 172      24.184 -19.021 -23.611  1.00 29.91           O
ATOM   1107  CB  ILE A 172      26.072 -21.540 -22.534  1.00 29.40           C
ATOM   1108  CG1 ILE A 172      27.470 -22.152 -22.661  1.00 27.14           C
ATOM   1109  CG2 ILE A 172      25.093 -22.145 -23.547  1.00 24.08           C
ATOM   1110  CD1 ILE A 172      27.538 -23.627 -22.326  1.00 28.55           C
ATOM   1111  N   PHE A 173      24.386 -19.042 -21.372  1.00 28.17           N
ATOM   1112  CA  PHE A 173      23.116 -18.363 -21.160  1.00 25.36           C
ATOM   1113  C   PHE A 173      23.125 -16.995 -21.829  1.00 29.77           C
ATOM   1114  O   PHE A 173      24.083 -16.225 -21.690  1.00 30.72           O
ATOM   1115  CB  PHE A 173      22.841 -18.219 -19.662  1.00 30.10           C
ATOM   1116  CG  PHE A 173      22.657 -19.529 -18.951  1.00 28.16           C
ATOM   1117  CD1 PHE A 173      23.337 -19.797 -17.772  1.00 25.48           C
ATOM   1118  CD2 PHE A 173      21.797 -20.490 -19.460  1.00 22.62           C
ATOM   1119  CE1 PHE A 173      23.177 -21.014 -17.117  1.00 25.45           C
ATOM   1120  CE2 PHE A 173      21.623 -21.698 -18.810  1.00 21.75           C
ATOM   1121  CZ  PHE A 173      22.317 -21.961 -17.634  1.00 27.90           C
ATOM   1122  N   HIS A 174      22.056 -16.700 -22.564  1.00 25.55           N
ATOM   1123  CA  HIS A 174      21.929 -15.402 -23.204  1.00 25.67           C
ATOM   1124  C   HIS A 174      21.907 -14.294 -22.161  1.00 37.04           C
ATOM   1125  O   HIS A 174      21.401 -14.466 -21.047  1.00 38.01           O
ATOM   1126  CB  HIS A 174      20.654 -15.329 -24.043  1.00 30.85           C
ATOM   1127  CG  HIS A 174      20.626 -14.168 -24.990  1.00 47.48           C
ATOM   1128  ND1 HIS A 174      19.820 -13.068 -24.794  1.00 53.79           N
ATOM   1129  CD2 HIS A 174      21.307 -13.937 -26.138  1.00 52.71           C
ATOM   1130  CE1 HIS A 174      20.004 -12.209 -25.781  1.00 55.60           C
ATOM   1131  NE2 HIS A 174      20.901 -12.712 -26.610  1.00 55.15           N
ATOM   1132  N   LYS A 175      22.465 -13.144 -22.547  1.00 38.18           N
ATOM   1133  CA  LYS A 175      22.484 -11.936 -21.732  1.00 30.78           C
ATOM   1134  C   LYS A 175      21.135 -11.666 -21.076  1.00 36.82           C
ATOM   1135  O   LYS A 175      21.075 -11.323 -19.891  1.00 36.47           O
ATOM   1136  CB  LYS A 175      22.894 -10.743 -22.598  1.00 32.76           C
ATOM   1137  CG  LYS A 175      22.931  -9.419 -21.872  1.00 35.82           C
ATOM   1138  CD  LYS A 175      23.412  -8.312 -22.796  1.00 36.98           C
ATOM   1139  CE  LYS A 175      23.467  -6.977 -22.071  1.00 47.56           C
ATOM   1140  NZ  LYS A 175      24.010  -5.889 -22.935  1.00 60.54           N
ATOM   1141  N   ASN A 176      20.049 -11.834 -21.827  1.00 35.11           N
ATOM   1142  CA  ASN A 176      18.716 -11.481 -21.358  1.00 37.68           C
ATOM   1143  C   ASN A 176      17.890 -12.690 -20.933  1.00 35.39           C
ATOM   1144  O   ASN A 176      16.670 -12.565 -20.768  1.00 30.42           O
ATOM   1145  CB  ASN A 176      17.979 -10.690 -22.438  1.00 32.66           C
ATOM   1146  CG  ASN A 176      18.751  -9.457 -22.873  1.00 43.49           C
ATOM   1147  OD1 ASN A 176      18.907  -9.192 -24.064  1.00 49.96           O
ATOM   1148  ND2 ASN A 176      19.263  -8.711 -21.901  1.00 32.75           N
ATOM   1149  N   ASN A 177      18.519 -13.850 -20.756  1.00 32.10           N
ATOM   1150  CA  ASN A 177      17.818 -15.021 -20.242  1.00 30.31           C
ATOM   1151  C   ASN A 177      17.264 -14.718 -18.852  1.00 30.32           C
ATOM   1152  O   ASN A 177      18.023 -14.452 -17.917  1.00 31.83           O
ATOM   1153  CB  ASN A 177      18.773 -16.215 -20.204  1.00 30.58           C
ATOM   1154  CG  ASN A 177      18.066 -17.537 -19.950  1.00 27.26           C
ATOM   1155  OD1 ASN A 177      16.973 -17.583 -19.381  1.00 24.74           O
ATOM   1156  ND2 ASN A 177      18.699 -18.627 -20.367  1.00 27.30           N
ATOM   1157  N   GLN A 178      15.939 -14.739 -18.726  1.00 30.91           N
ATOM   1158  CA  GLN A 178      15.244 -14.383 -17.494  1.00 36.56           C
ATOM   1159  C   GLN A 178      15.023 -15.568 -16.565  1.00 36.34           C
ATOM   1160  O   GLN A 178      14.489 -15.388 -15.464  1.00 32.01           O
ATOM   1161  CB  GLN A 178      13.885 -13.756 -17.818  1.00 43.47           C
ATOM   1162  CG  GLN A 178      13.967 -12.510 -18.661  1.00 45.23           C
ATOM   1163  CD  GLN A 178      14.575 -11.358 -17.902  1.00 49.15           C
ATOM   1164  OE1 GLN A 178      13.973 -10.830 -16.967  1.00 48.85           O
ATOM   1165  NE2 GLN A 178      15.783 -10.968 -18.289  1.00 53.22           N
ATOM   1166  N   LEU A 179      15.384 -16.771 -16.987  1.00 29.73           N
ATOM   1167  CA  LEU A 179      15.117 -17.960 -16.184  1.00 30.39           C
ATOM   1168  C   LEU A 179      16.289 -18.909 -16.427  1.00 26.66           C
ATOM   1169  O   LEU A 179      16.289 -19.681 -17.382  1.00 25.77           O
ATOM   1170  CB  LEU A 179      13.781 -18.595 -16.542  1.00 27.25           C
ATOM   1171  CG  LEU A 179      13.388 -19.825 -15.718  1.00 30.42           C
ATOM   1172  CD1 LEU A 179      13.398 -19.500 -14.227  1.00 24.72           C
ATOM   1173  CD2 LEU A 179      12.018 -20.328 -16.143  1.00 28.45           C
ATOM   1174  N   ALA A 180      17.299 -18.811 -15.572  1.00 24.51           N
ATOM   1175  CA  ALA A 180      18.505 -19.597 -15.777  1.00 21.99           C
ATOM   1176  C   ALA A 180      18.959 -20.256 -14.484  1.00 22.11           C
ATOM   1177  O   ALA A 180      20.157 -20.544 -14.335  1.00 25.36           O
ATOM   1178  CB  ALA A 180      19.631 -18.729 -16.364  1.00 22.26           C
ATOM   1179  N   LEU A 181      18.038 -20.473 -13.542  1.00 26.61           N
ATOM   1180  CA  LEU A 181      18.334 -21.277 -12.367  1.00 26.75           C
ATOM   1181  C   LEU A 181      18.930 -22.601 -12.810  1.00 28.75           C
ATOM   1182  O   LEU A 181      18.427 -23.247 -13.735  1.00 29.01           O
ATOM   1183  CB  LEU A 181      17.070 -21.503 -11.534  1.00 25.40           C
ATOM   1184  CG  LEU A 181      16.585 -20.273 -10.763  1.00 28.08           C
ATOM   1185  CD1 LEU A 181      15.159 -20.448 -10.257  1.00 26.76           C
ATOM   1186  CD2 LEU A 181      17.540 -19.970  -9.609  1.00 28.01           C
ATOM   1187  N   THR A 182      20.029 -22.979 -12.171  1.00 24.05           N
ATOM   1188  CA  THR A 182      20.843 -24.077 -12.650  1.00 25.21           C
ATOM   1189  C   THR A 182      21.323 -24.910 -11.474  1.00 27.90           C
ATOM   1190  O   THR A 182      21.699 -24.374 -10.428  1.00 32.29           O
ATOM   1191  CB  THR A 182      22.009 -23.536 -13.487  1.00 25.97           C
ATOM   1192  OG1 THR A 182      21.487 -23.085 -14.743  1.00 28.70           O
ATOM   1193  CG2 THR A 182      23.062 -24.599 -13.727  1.00 23.86           C
ATOM   1194  N   LEU A 183      21.273 -26.228 -11.649  1.00 24.24           N
ATOM   1195  CA  LEU A 183      21.628 -27.176 -10.599  1.00 26.80           C
ATOM   1196  C   LEU A 183      22.373 -28.324 -11.259  1.00 26.65           C
ATOM   1197  O   LEU A 183      21.798 -29.066 -12.064  1.00 26.33           O
ATOM   1198  CB  LEU A 183      20.381 -27.662  -9.855  1.00 28.76           C
ATOM   1199  CG  LEU A 183      20.534 -28.895  -8.972  1.00 36.10           C
ATOM   1200  CD1 LEU A 183      21.390 -28.569  -7.769  1.00 34.00           C
ATOM   1201  CD2 LEU A 183      19.163 -29.366  -8.534  1.00 39.92           C
ATOM   1202  N   ILE A 184      23.653 -28.459 -10.936  1.00 29.08           N
ATOM   1203  CA  ILE A 184      24.534 -29.388 -11.628  1.00 33.41           C
ATOM   1204  C   ILE A 184      25.192 -30.289 -10.597  1.00 31.40           C
ATOM   1205  O   ILE A 184      26.000 -29.830  -9.778  1.00 34.48           O
ATOM   1206  CB  ILE A 184      25.579 -28.664 -12.483  1.00 29.19           C
ATOM   1207  CG1 ILE A 184      24.880 -27.980 -13.664  1.00 27.36           C
ATOM   1208  CG2 ILE A 184      26.643 -29.634 -12.965  1.00 25.88           C
ATOM   1209  CD1 ILE A 184      25.789 -27.071 -14.470  1.00 31.31           C
ATOM   1210  N   ASP A 185      24.838 -31.566 -10.637  1.00 27.22           N
ATOM   1211  CA  ASP A 185      25.394 -32.562  -9.743  1.00 31.61           C
ATOM   1212  C   ASP A 185      26.734 -33.021 -10.290  1.00 37.78           C
ATOM   1213  O   ASP A 185      26.847 -33.401 -11.460  1.00 27.10           O
ATOM   1214  CB  ASP A 185      24.420 -33.734  -9.608  1.00 31.13           C
ATOM   1215  CG  ASP A 185      25.041 -34.970  -8.972  1.00 41.38           C
ATOM   1216  OD1 ASP A 185      26.020 -34.855  -8.199  1.00 43.42           O
ATOM   1217  OD2 ASP A 185      24.503 -36.074  -9.222  1.00 39.45           O
ATOM   1218  N   THR A 186      27.755 -32.993  -9.441  1.00 43.81           N
ATOM   1219  CA  THR A 186      29.075 -33.401  -9.893  1.00 39.64           C
ATOM   1220  C   THR A 186      29.633 -34.628  -9.171  1.00 34.34           C
ATOM   1221  O   THR A 186      30.851 -34.847  -9.264  1.00 36.06           O
ATOM   1222  CB  THR A 186      30.090 -32.240  -9.800  1.00 35.08           C
ATOM   1223  OG1 THR A 186      30.289 -31.856  -8.431  1.00 32.97           O
ATOM   1224  CG2 THR A 186      29.630 -31.022 -10.610  1.00 30.98           C
ATOM   1225  N   ASN A 187      28.827 -35.478  -8.593  1.00 40.97           N
ATOM   1226  CA  ASN A 187      29.232 -36.802  -8.176  1.00 51.16           C
ATOM   1227  C   ASN A 187      29.465 -37.707  -9.351  1.00 37.77           C
ATOM   1228  O   ASN A 187      28.613 -37.768 -10.159  1.00 38.42           O
ATOM   1229  CB  ASN A 187      28.040 -37.408  -7.501  1.00 82.28           C
ATOM   1230  CG  ASN A 187      28.200 -37.555  -6.040  1.00109.21           C
ATOM   1231  OD1 ASN A 187      27.944 -36.626  -5.295  1.00116.03           O
ATOM   1232  ND2 ASN A 187      28.541 -38.757  -5.606  1.00128.97           N
ATOM   1233  N   ARG A 188      30.564 -38.447  -9.430  1.00 36.53           N
ATOM   1234  CA  ARG A 188      30.819 -39.341 -10.526  1.00 45.01           C
ATOM   1235  C   ARG A 188      31.563 -40.496  -9.902  1.00 45.47           C
ATOM   1236  O   ARG A 188      32.110 -40.384  -8.799  1.00 48.43           O
ATOM   1237  CB  ARG A 188      31.626 -38.648 -11.628  1.00 39.73           C
ATOM   1238  CG  ARG A 188      32.780 -37.845 -11.057  1.00 31.78           C
ATOM   1239  CD  ARG A 188      33.567 -37.213 -12.167  1.00 35.44           C
ATOM   1240  NE  ARG A 188      32.793 -36.235 -12.928  1.00 27.02           N
ATOM   1241  CZ  ARG A 188      32.926 -34.921 -12.791  1.00 31.86           C
ATOM   1242  NH1 ARG A 188      33.805 -34.432 -11.927  1.00 34.82           N
ATOM   1243  NH2 ARG A 188      32.189 -34.092 -13.521  1.00 28.34           N
ATOM   1244  N   SER A 189      31.543 -41.616 -10.604  1.00 44.42           N
ATOM   1245  CA  SER A 189      32.190 -42.828 -10.150  1.00 47.87           C
ATOM   1246  C   SER A 189      33.429 -43.147 -10.971  1.00 50.10           C
ATOM   1247  O   SER A 189      33.827 -44.308 -11.042  1.00 50.13           O
ATOM   1248  CB  SER A 189      31.189 -43.978 -10.198  1.00 46.81           C
ATOM   1249  OG  SER A 189      30.032 -43.662  -9.445  1.00 53.80           O
ATOM   1250  N   ARG A 190      34.048 -42.141 -11.591  1.00 48.62           N
ATOM   1251  CA  ARG A 190      35.268 -42.372 -12.353  1.00 44.02           C
ATOM   1252  C   ARG A 190      36.107 -41.107 -12.364  1.00 38.57           C
ATOM   1253  O   ARG A 190      35.598 -39.997 -12.196  1.00 41.00           O
ATOM   1254  CB  ARG A 190      34.970 -42.816 -13.790  1.00 41.28           C
ATOM   1255  CG  ARG A 190      34.563 -41.688 -14.729  1.00 40.88           C
ATOM   1256  CD  ARG A 190      34.333 -42.223 -16.140  1.00 41.06           C
ATOM   1257  NE  ARG A 190      33.816 -41.205 -17.050  1.00 42.10           N
ATOM   1258  CZ  ARG A 190      34.579 -40.463 -17.847  1.00 37.22           C
ATOM   1259  NH1 ARG A 190      35.899 -40.622 -17.847  1.00 35.30           N
ATOM   1260  NH2 ARG A 190      34.024 -39.567 -18.647  1.00 32.80           N
ATOM   1261  N   ALA A 191      37.409 -41.290 -12.561  1.00 42.41           N
ATOM   1262  CA  ALA A 191      38.298 -40.155 -12.742  1.00 36.75           C
ATOM   1263  C   ALA A 191      38.075 -39.528 -14.113  1.00 48.27           C
ATOM   1264  O   ALA A 191      37.680 -40.197 -15.073  1.00 49.75           O
ATOM   1265  CB  ALA A 191      39.756 -40.584 -12.588  1.00 38.06           C
ATOM   1266  N   CYS A 192      38.317 -38.225 -14.195  1.00 53.91           N
ATOM   1267  CA  CYS A 192      38.206 -37.489 -15.445  1.00 49.44           C
ATOM   1268  C   CYS A 192      39.596 -37.133 -15.945  1.00 52.59           C
ATOM   1269  O   CYS A 192      40.424 -36.618 -15.185  1.00 50.38           O
ATOM   1270  CB  CYS A 192      37.371 -36.220 -15.274  1.00 41.61           C
ATOM   1271  SG  CYS A 192      35.713 -36.495 -14.625  1.00 48.49           S
ATOM   1272  N   HIS A 193      39.852 -37.433 -17.209  1.00 53.73           N
ATOM   1273  CA  HIS A 193      41.054 -36.948 -17.863  1.00 51.98           C
ATOM   1274  C   HIS A 193      40.987 -35.424 -17.957  1.00 49.32           C
ATOM   1275  O   HIS A 193      39.925 -34.869 -18.267  1.00 50.56           O
ATOM   1276  CB  HIS A 193      41.165 -37.582 -19.253  1.00 57.34           C
ATOM   1277  CG  HIS A 193      42.475 -37.353 -19.939  1.00 65.53           C
ATOM   1278  ND1 HIS A 193      42.867 -36.119 -20.411  1.00 63.30           N
ATOM   1279  CD2 HIS A 193      43.468 -38.213 -20.268  1.00 74.85           C
ATOM   1280  CE1 HIS A 193      44.053 -36.224 -20.983  1.00 65.22           C
ATOM   1281  NE2 HIS A 193      44.440 -37.485 -20.910  1.00 75.09           N
ATOM   1282  N   PRO A 194      42.075 -34.716 -17.657  1.00 46.69           N
ATOM   1283  CA  PRO A 194      42.064 -33.250 -17.775  1.00 36.72           C
ATOM   1284  C   PRO A 194      41.709 -32.789 -19.181  1.00 41.53           C
ATOM   1285  O   PRO A 194      41.856 -33.524 -20.162  1.00 45.60           O
ATOM   1286  CB  PRO A 194      43.499 -32.847 -17.410  1.00 36.15           C
ATOM   1287  CG  PRO A 194      44.046 -33.987 -16.637  1.00 43.14           C
ATOM   1288  CD  PRO A 194      43.317 -35.231 -17.054  1.00 40.65           C
ATOM   1289  N   CYS A 195      41.230 -31.541 -19.265  1.00 38.41           N
ATOM   1290  CA  CYS A 195      41.035 -30.895 -20.557  1.00 36.90           C
ATOM   1291  C   CYS A 195      42.333 -30.920 -21.351  1.00 40.62           C
ATOM   1292  O   CYS A 195      43.428 -30.991 -20.785  1.00 42.86           O
ATOM   1293  CB  CYS A 195      40.577 -29.442 -20.391  1.00 39.30           C
ATOM   1294  SG  CYS A 195      38.919 -29.182 -19.729  1.00 47.93           S
ATOM   1295  N   SER A 196      42.204 -30.865 -22.672  1.00 39.87           N
ATOM   1296  CA  SER A 196      43.381 -30.804 -23.522  1.00 42.82           C
ATOM   1297  C   SER A 196      44.266 -29.638 -23.090  1.00 46.87           C
ATOM   1298  O   SER A 196      43.750 -28.583 -22.698  1.00 38.19           O
ATOM   1299  CB  SER A 196      42.983 -30.633 -24.990  1.00 41.46           C
ATOM   1300  OG  SER A 196      44.133 -30.406 -25.790  1.00 45.81           O
ATOM   1301  N   PRO A 197      45.590 -29.794 -23.133  1.00 51.90           N
ATOM   1302  CA  PRO A 197      46.474 -28.659 -22.817  1.00 56.29           C
ATOM   1303  C   PRO A 197      46.283 -27.473 -23.740  1.00 51.56           C
ATOM   1304  O   PRO A 197      46.707 -26.365 -23.395  1.00 55.60           O
ATOM   1305  CB  PRO A 197      47.883 -29.255 -22.965  1.00 56.35           C
ATOM   1306  CG  PRO A 197      47.694 -30.732 -22.833  1.00 58.24           C
ATOM   1307  CD  PRO A 197      46.341 -31.029 -23.409  1.00 54.03           C
ATOM   1308  N   MET A 198      45.656 -27.665 -24.901  1.00 47.24           N
ATOM   1309  CA  MET A 198      45.424 -26.567 -25.827  1.00 54.29           C
ATOM   1310  C   MET A 198      44.188 -25.749 -25.478  1.00 52.96           C
ATOM   1311  O   MET A 198      43.968 -24.704 -26.096  1.00 59.61           O
ATOM   1312  CB  MET A 198      45.302 -27.109 -27.253  1.00 57.87           C
ATOM   1313  CG  MET A 198      46.299 -28.218 -27.565  1.00 64.29           C
ATOM   1314  SD  MET A 198      48.028 -27.721 -27.416  1.00 79.63           S
ATOM   1315  CE  MET A 198      48.224 -26.666 -28.853  1.00 81.24           C
ATOM   1316  N   CYS A 199      43.390 -26.186 -24.505  1.00 52.69           N
ATOM   1317  CA  CYS A 199      42.181 -25.465 -24.125  1.00 55.34           C
ATOM   1318  C   CYS A 199      42.538 -24.260 -23.264  1.00 64.26           C
ATOM   1319  O   CYS A 199      43.131 -24.408 -22.190  1.00 64.62           O
ATOM   1320  CB  CYS A 199      41.215 -26.381 -23.378  1.00 49.27           C
ATOM   1321  SG  CYS A 199      40.469 -27.667 -24.398  1.00 47.35           S
ATOM   1322  N   LYS A 200      42.164 -23.071 -23.733  1.00 69.97           N
ATOM   1323  CA  LYS A 200      42.350 -21.860 -22.946  1.00 66.78           C
ATOM   1324  C   LYS A 200      41.488 -21.905 -21.690  1.00 62.27           C
ATOM   1325  O   LYS A 200      40.297 -22.228 -21.748  1.00 63.64           O
ATOM   1326  CB  LYS A 200      41.999 -20.629 -23.783  1.00 60.07           C
ATOM   1327  N   GLY A 201      42.098 -21.595 -20.549  1.00 52.51           N
ATOM   1328  CA  GLY A 201      41.344 -21.463 -19.319  1.00 49.21           C
ATOM   1329  C   GLY A 201      40.756 -22.739 -18.762  1.00 43.75           C
ATOM   1330  O   GLY A 201      39.892 -22.663 -17.884  1.00 47.44           O
ATOM   1331  N   SER A 202      41.188 -23.906 -19.251  1.00 42.12           N
ATOM   1332  CA  SER A 202      40.783 -25.204 -18.701  1.00 35.42           C
ATOM   1333  C   SER A 202      39.270 -25.406 -18.786  1.00 39.46           C
ATOM   1334  O   SER A 202      38.640 -25.916 -17.858  1.00 33.38           O
ATOM   1335  CB  SER A 202      41.271 -25.366 -17.257  1.00 38.64           C
ATOM   1336  OG  SER A 202      42.675 -25.190 -17.171  1.00 42.63           O
ATOM   1337  N   ARG A 203      38.678 -25.001 -19.907  1.00 36.11           N
ATOM   1338  CA  ARG A 203      37.248 -25.155 -20.145  1.00 36.98           C
ATOM   1339  C   ARG A 203      37.060 -26.055 -21.358  1.00 33.74           C
ATOM   1340  O   ARG A 203      37.611 -25.778 -22.428  1.00 36.99           O
ATOM   1341  CB  ARG A 203      36.578 -23.795 -20.357  1.00 36.78           C
ATOM   1342  CG  ARG A 203      36.368 -23.001 -19.077  1.00 31.25           C
ATOM   1343  CD  ARG A 203      35.884 -21.583 -19.376  1.00 36.96           C
ATOM   1344  NE  ARG A 203      36.842 -20.847 -20.201  1.00 39.48           N
ATOM   1345  CZ  ARG A 203      37.677 -19.920 -19.735  1.00 41.99           C
ATOM   1346  NH1 ARG A 203      37.666 -19.599 -18.448  1.00 40.23           N
ATOM   1347  NH2 ARG A 203      38.520 -19.309 -20.558  1.00 38.90           N
ATOM   1348  N   CYS A 204      36.297 -27.133 -21.193  1.00 32.25           N
ATOM   1349  CA  CYS A 204      36.186 -28.114 -22.263  1.00 34.96           C
ATOM   1350  C   CYS A 204      34.975 -29.004 -22.027  1.00 35.10           C
ATOM   1351  O   CYS A 204      34.534 -29.198 -20.890  1.00 34.27           O
ATOM   1352  CB  CYS A 204      37.453 -28.966 -22.377  1.00 34.54           C
ATOM   1353  SG  CYS A 204      37.681 -30.148 -21.013  1.00 39.10           S
ATOM   1354  N   TRP A 205      34.451 -29.544 -23.129  1.00 35.75           N
ATOM   1355  CA  TRP A 205      33.325 -30.470 -23.132  1.00 33.93           C
ATOM   1356  C   TRP A 205      33.770 -31.922 -23.117  1.00 32.46           C
ATOM   1357  O   TRP A 205      32.926 -32.822 -23.076  1.00 37.26           O
ATOM   1358  CB  TRP A 205      32.451 -30.233 -24.369  1.00 32.54           C
ATOM   1359  CG  TRP A 205      31.760 -28.913 -24.403  1.00 31.64           C
ATOM   1360  CD1 TRP A 205      32.189 -27.775 -25.024  1.00 27.79           C
ATOM   1361  CD2 TRP A 205      30.495 -28.598 -23.812  1.00 25.38           C
ATOM   1362  NE1 TRP A 205      31.271 -26.767 -24.845  1.00 30.40           N
ATOM   1363  CE2 TRP A 205      30.222 -27.248 -24.105  1.00 26.92           C
ATOM   1364  CE3 TRP A 205      29.570 -29.326 -23.055  1.00 28.33           C
ATOM   1365  CZ2 TRP A 205      29.062 -26.607 -23.666  1.00 36.56           C
ATOM   1366  CZ3 TRP A 205      28.416 -28.685 -22.616  1.00 30.10           C
ATOM   1367  CH2 TRP A 205      28.174 -27.343 -22.927  1.00 26.76           C
ATOM   1368  N   GLY A 206      35.070 -32.161 -23.172  1.00 32.82           N
ATOM   1369  CA  GLY A 206      35.614 -33.491 -23.343  1.00 27.99           C
ATOM   1370  C   GLY A 206      37.117 -33.377 -23.376  1.00 34.95           C
ATOM   1371  O   GLY A 206      37.678 -32.282 -23.287  1.00 42.05           O
ATOM   1372  N   GLU A 207      37.774 -34.526 -23.528  1.00 45.70           N
ATOM   1373  CA  GLU A 207      39.224 -34.544 -23.386  1.00 48.69           C
ATOM   1374  C   GLU A 207      39.972 -34.073 -24.629  1.00 48.40           C
ATOM   1375  O   GLU A 207      41.158 -33.744 -24.523  1.00 46.20           O
ATOM   1376  CB  GLU A 207      39.697 -35.946 -22.995  1.00 53.01           C
ATOM   1377  CG  GLU A 207      39.299 -37.056 -23.951  1.00 64.75           C
ATOM   1378  CD  GLU A 207      39.657 -38.435 -23.414  1.00 72.87           C
ATOM   1379  OE1 GLU A 207      39.628 -38.622 -22.177  1.00 73.21           O
ATOM   1380  OE2 GLU A 207      39.971 -39.331 -24.226  1.00 74.89           O
ATOM   1381  N   SER A 208      39.325 -34.010 -25.792  1.00 48.67           N
ATOM   1382  CA  SER A 208      40.092 -33.769 -27.008  1.00 49.21           C
ATOM   1383  C   SER A 208      40.313 -32.277 -27.239  1.00 50.12           C
ATOM   1384  O   SER A 208      39.623 -31.418 -26.677  1.00 46.06           O
ATOM   1385  CB  SER A 208      39.403 -34.380 -28.231  1.00 51.35           C
ATOM   1386  OG  SER A 208      38.497 -33.469 -28.827  1.00 55.67           O
ATOM   1387  N   SER A 209      41.296 -31.982 -28.096  1.00 43.94           N
ATOM   1388  CA  SER A 209      41.627 -30.604 -28.441  1.00 49.69           C
ATOM   1389  C   SER A 209      40.485 -29.890 -29.152  1.00 55.44           C
ATOM   1390  O   SER A 209      40.453 -28.654 -29.162  1.00 60.25           O
ATOM   1391  CB  SER A 209      42.880 -30.577 -29.317  1.00 50.21           C
ATOM   1392  OG  SER A 209      42.712 -31.403 -30.457  1.00 51.21           O
ATOM   1393  N   GLU A 210      39.557 -30.632 -29.751  1.00 49.74           N
ATOM   1394  CA  GLU A 210      38.395 -30.050 -30.409  1.00 58.02           C
ATOM   1395  C   GLU A 210      37.243 -29.774 -29.454  1.00 49.45           C
ATOM   1396  O   GLU A 210      36.190 -29.307 -29.898  1.00 52.62           O
ATOM   1397  CB  GLU A 210      37.905 -30.974 -31.527  1.00 65.96           C
ATOM   1398  CG  GLU A 210      38.726 -30.911 -32.794  1.00 73.08           C
ATOM   1399  CD  GLU A 210      38.681 -32.213 -33.552  1.00 91.08           C
ATOM   1400  OE1 GLU A 210      37.613 -32.550 -34.100  1.00 92.67           O
ATOM   1401  OE2 GLU A 210      39.711 -32.912 -33.596  1.00104.63           O
ATOM   1402  N   ASP A 211      37.406 -30.058 -28.165  1.00 50.78           N
ATOM   1403  CA  ASP A 211      36.317 -29.926 -27.206  1.00 44.66           C
ATOM   1404  C   ASP A 211      36.445 -28.697 -26.318  1.00 36.60           C
ATOM   1405  O   ASP A 211      35.611 -28.506 -25.429  1.00 44.41           O
ATOM   1406  CB  ASP A 211      36.222 -31.186 -26.338  1.00 51.89           C
ATOM   1407  CG  ASP A 211      35.721 -32.393 -27.113  1.00 58.57           C
ATOM   1408  OD1 ASP A 211      34.675 -32.278 -27.790  1.00 60.22           O
ATOM   1409  OD2 ASP A 211      36.382 -33.452 -27.053  1.00 57.09           O
ATOM   1410  N   CYS A 212      37.462 -27.863 -26.534  1.00 38.94           N
ATOM   1411  CA  CYS A 212      37.591 -26.632 -25.767  1.00 34.75           C
ATOM   1412  C   CYS A 212      36.347 -25.773 -25.942  1.00 41.30           C
ATOM   1413  O   CYS A 212      35.757 -25.716 -27.026  1.00 47.98           O
ATOM   1414  CB  CYS A 212      38.830 -25.853 -26.212  1.00 32.97           C
ATOM   1415  SG  CYS A 212      40.359 -26.813 -26.243  1.00 51.46           S
ATOM   1416  N   GLN A 213      35.938 -25.106 -24.866  1.00 36.41           N
ATOM   1417  CA  GLN A 213      34.765 -24.248 -24.935  1.00 33.35           C
ATOM   1418  C   GLN A 213      35.160 -22.875 -25.459  1.00 39.21           C
ATOM   1419  O   GLN A 213      36.054 -22.220 -24.910  1.00 42.48           O
ATOM   1420  CB  GLN A 213      34.101 -24.119 -23.564  1.00 31.43           C
ATOM   1421  CG  GLN A 213      32.927 -23.152 -23.555  1.00 29.85           C
ATOM   1422  CD  GLN A 213      32.472 -22.747 -22.162  1.00 35.39           C
ATOM   1423  OE1 GLN A 213      31.440 -22.098 -22.007  1.00 31.57           O
ATOM   1424  NE2 GLN A 213      33.235 -23.132 -21.142  1.00 22.59           N
ATOM   1425  N   SER A 214      34.505 -22.442 -26.527  1.00 34.71           N
ATOM   1426  CA  SER A 214      34.693 -21.090 -27.023  1.00 38.43           C
ATOM   1427  C   SER A 214      33.701 -20.170 -26.325  1.00 37.57           C
ATOM   1428  O   SER A 214      32.494 -20.432 -26.319  1.00 41.31           O
ATOM   1429  CB  SER A 214      34.526 -21.028 -28.544  1.00 42.66           C
ATOM   1430  OG  SER A 214      33.380 -21.737 -28.969  1.00 58.18           O
ATOM   1431  N   LEU A 215      34.218 -19.113 -25.711  1.00 36.64           N
ATOM   1432  CA  LEU A 215      33.393 -18.136 -25.020  1.00 37.76           C
ATOM   1433  C   LEU A 215      32.936 -17.076 -26.014  1.00 40.52           C
ATOM   1434  O   LEU A 215      33.738 -16.587 -26.817  1.00 34.26           O
ATOM   1435  CB  LEU A 215      34.173 -17.502 -23.870  1.00 34.80           C
ATOM   1436  CG  LEU A 215      34.796 -18.482 -22.867  1.00 32.50           C
ATOM   1437  CD1 LEU A 215      35.579 -17.723 -21.808  1.00 35.43           C
ATOM   1438  CD2 LEU A 215      33.726 -19.358 -22.214  1.00 27.55           C
ATOM   1439  N   THR A 216      31.643 -16.737 -25.973  1.00 34.69           N
ATOM   1440  CA  THR A 216      31.081 -15.756 -26.895  1.00 37.32           C
ATOM   1441  C   THR A 216      30.291 -14.652 -26.196  1.00 39.15           C
ATOM   1442  O   THR A 216      29.689 -13.816 -26.880  1.00 35.44           O
ATOM   1443  CB  THR A 216      30.183 -16.439 -27.944  1.00 33.40           C
ATOM   1444  OG1 THR A 216      29.122 -17.149 -27.294  1.00 30.27           O
ATOM   1445  CG2 THR A 216      30.984 -17.409 -28.804  1.00 26.72           C
ATOM   1446  N   ARG A 217      30.275 -14.615 -24.862  1.00 35.41           N
ATOM   1447  CA  ARG A 217      29.517 -13.579 -24.168  1.00 33.29           C
ATOM   1448  C   ARG A 217      30.340 -12.883 -23.090  1.00 35.12           C
ATOM   1449  O   ARG A 217      30.389 -11.651 -23.044  1.00 36.22           O
ATOM   1450  CB  ARG A 217      28.245 -14.159 -23.539  1.00 30.03           C
ATOM   1451  CG  ARG A 217      27.357 -13.088 -22.917  1.00 37.01           C
ATOM   1452  CD  ARG A 217      26.136 -13.663 -22.209  1.00 37.83           C
ATOM   1453  NE  ARG A 217      26.478 -14.339 -20.963  1.00 37.85           N
ATOM   1454  CZ  ARG A 217      26.794 -13.710 -19.836  1.00 36.46           C
ATOM   1455  NH1 ARG A 217      26.813 -12.387 -19.796  1.00 35.32           N
ATOM   1456  NH2 ARG A 217      27.087 -14.404 -18.744  1.00 33.27           N
ATOM   1457  N   THR A 218      30.981 -13.659 -22.213  1.00 33.64           N
ATOM   1458  CA  THR A 218      31.675 -13.076 -21.069  1.00 36.06           C
ATOM   1459  C   THR A 218      32.957 -12.351 -21.460  1.00 39.00           C
ATOM   1460  O   THR A 218      33.480 -11.577 -20.654  1.00 43.83           O
ATOM   1461  CB  THR A 218      31.995 -14.160 -20.034  1.00 37.30           C
ATOM   1462  OG1 THR A 218      32.775 -15.199 -20.644  1.00 30.41           O
ATOM   1463  CG2 THR A 218      30.708 -14.760 -19.467  1.00 29.57           C
ATOM   1464  N   VAL A 219      33.470 -12.575 -22.670  1.00 40.40           N
ATOM   1465  CA  VAL A 219      34.714 -11.959 -23.113  1.00 37.39           C
ATOM   1466  C   VAL A 219      34.465 -10.751 -24.006  1.00 40.59           C
ATOM   1467  O   VAL A 219      35.418 -10.195 -24.561  1.00 50.50           O
ATOM   1468  CB  VAL A 219      35.613 -12.975 -23.836  1.00 40.54           C
ATOM   1469  CG1 VAL A 219      35.975 -14.130 -22.911  1.00 35.13           C
ATOM   1470  CG2 VAL A 219      34.924 -13.474 -25.108  1.00 33.51           C
ATOM   1471  N   CYS A 220      33.212 -10.331 -24.159  1.00 38.61           N
ATOM   1472  CA  CYS A 220      32.870  -9.315 -25.147  1.00 45.41           C
ATOM   1473  C   CYS A 220      33.168  -7.904 -24.656  1.00 51.03           C
ATOM   1474  O   CYS A 220      33.025  -7.585 -23.471  1.00 45.99           O
ATOM   1475  CB  CYS A 220      31.395  -9.416 -25.524  1.00 47.31           C
ATOM   1476  SG  CYS A 220      30.967 -11.035 -26.171  1.00 40.39           S
ATOM   1477  N   ALA A 221      33.588  -7.054 -25.591  1.00 48.02           N
ATOM   1478  CA  ALA A 221      33.813  -5.650 -25.289  1.00 50.60           C
ATOM   1479  C   ALA A 221      32.508  -4.872 -25.370  1.00 54.21           C
ATOM   1480  O   ALA A 221      31.643  -5.165 -26.199  1.00 60.67           O
ATOM   1481  CB  ALA A 221      34.834  -5.044 -26.253  1.00 50.46           C
ATOM   1482  N   GLY A 222      32.371  -3.873 -24.502  1.00 56.44           N
ATOM   1483  CA  GLY A 222      31.213  -3.003 -24.556  1.00 54.60           C
ATOM   1484  C   GLY A 222      29.901  -3.656 -24.195  1.00 51.09           C
ATOM   1485  O   GLY A 222      28.842  -3.092 -24.481  1.00 59.11           O
ATOM   1486  N   GLY A 223      29.936  -4.838 -23.586  1.00 51.29           N
ATOM   1487  CA  GLY A 223      28.718  -5.488 -23.151  1.00 54.37           C
ATOM   1488  C   GLY A 223      27.811  -5.989 -24.252  1.00 52.33           C
ATOM   1489  O   GLY A 223      26.661  -6.339 -23.968  1.00 50.05           O
ATOM   1490  N   CYS A 224      28.280  -6.026 -25.499  1.00 49.78           N
ATOM   1491  CA  CYS A 224      27.488  -6.618 -26.570  1.00 47.40           C
ATOM   1492  C   CYS A 224      27.185  -8.079 -26.247  1.00 38.30           C
ATOM   1493  O   CYS A 224      27.997  -8.781 -25.636  1.00 43.11           O
ATOM   1494  CB  CYS A 224      28.216  -6.482 -27.913  1.00 56.55           C
ATOM   1495  SG  CYS A 224      29.801  -7.364 -28.084  1.00 63.66           S
ATOM   1496  N   ALA A 225      25.990  -8.526 -26.639  1.00 37.39           N
ATOM   1497  CA  ALA A 225      25.465  -9.798 -26.151  1.00 35.88           C
ATOM   1498  C   ALA A 225      26.284 -10.993 -26.634  1.00 37.42           C
ATOM   1499  O   ALA A 225      26.404 -11.988 -25.907  1.00 37.29           O
ATOM   1500  CB  ALA A 225      23.998  -9.949 -26.568  1.00 32.70           C
ATOM   1501  N   ARG A 226      26.839 -10.926 -27.847  1.00 33.05           N
ATOM   1502  CA  ARG A 226      27.647 -12.009 -28.397  1.00 40.11           C
ATOM   1503  C   ARG A 226      28.829 -11.443 -29.171  1.00 41.71           C
ATOM   1504  O   ARG A 226      28.726 -10.398 -29.824  1.00 41.14           O
ATOM   1505  CB  ARG A 226      26.830 -12.955 -29.307  1.00 26.78           C
ATOM   1506  CG  ARG A 226      25.839 -13.808 -28.517  1.00 27.66           C
ATOM   1507  CD  ARG A 226      26.485 -15.070 -27.911  1.00 33.02           C
ATOM   1508  NE  ARG A 226      25.576 -15.755 -26.992  1.00 31.98           N
ATOM   1509  CZ  ARG A 226      25.932 -16.408 -25.886  1.00 32.00           C
ATOM   1510  NH1 ARG A 226      27.212 -16.532 -25.523  1.00 31.15           N
ATOM   1511  NH2 ARG A 226      24.991 -16.962 -25.147  1.00 26.59           N
ATOM   1512  N   CYS A 227      29.962 -12.143 -29.095  1.00 38.04           N
ATOM   1513  CA  CYS A 227      31.131 -11.721 -29.851  1.00 34.56           C
ATOM   1514  C   CYS A 227      31.855 -12.947 -30.401  1.00 41.54           C
ATOM   1515  O   CYS A 227      31.531 -14.097 -30.081  1.00 44.97           O
ATOM   1516  CB  CYS A 227      32.080 -10.858 -29.001  1.00 34.84           C
ATOM   1517  SG  CYS A 227      32.528 -11.540 -27.389  1.00 38.93           S
ATOM   1518  N   LYS A 228      32.821 -12.678 -31.279  1.00 46.19           N
ATOM   1519  CA  LYS A 228      33.755 -13.684 -31.766  1.00 46.03           C
ATOM   1520  C   LYS A 228      35.163 -13.434 -31.245  1.00 53.03           C
ATOM   1521  O   LYS A 228      36.115 -14.061 -31.720  1.00 47.62           O
ATOM   1522  CB  LYS A 228      33.750 -13.723 -33.298  1.00 44.66           C
ATOM   1523  CG  LYS A 228      34.180 -12.430 -33.976  1.00 44.35           C
ATOM   1524  CD  LYS A 228      34.103 -12.561 -35.492  1.00 42.64           C
ATOM   1525  CE  LYS A 228      34.800 -11.401 -36.195  1.00 45.20           C
ATOM   1526  NZ  LYS A 228      36.285 -11.487 -36.091  1.00 49.92           N
ATOM   1527  N   GLY A 229      35.311 -12.528 -30.280  1.00 49.65           N
ATOM   1528  CA  GLY A 229      36.600 -12.162 -29.747  1.00 52.37           C
ATOM   1529  C   GLY A 229      36.483 -10.980 -28.805  1.00 54.30           C
ATOM   1530  O   GLY A 229      35.384 -10.499 -28.512  1.00 44.87           O
ATOM   1531  N   PRO A 230      37.623 -10.472 -28.329  1.00 51.73           N
ATOM   1532  CA  PRO A 230      37.592  -9.480 -27.245  1.00 50.21           C
ATOM   1533  C   PRO A 230      37.408  -8.036 -27.691  1.00 53.44           C
ATOM   1534  O   PRO A 230      37.076  -7.180 -26.865  1.00 54.34           O
ATOM   1535  CB  PRO A 230      38.960  -9.669 -26.583  1.00 58.66           C
ATOM   1536  CG  PRO A 230      39.852 -10.061 -27.726  1.00 58.64           C
ATOM   1537  CD  PRO A 230      38.996 -10.899 -28.653  1.00 51.82           C
ATOM   1538  N   LEU A 231      37.630  -7.735 -28.965  1.00 50.07           N
ATOM   1539  CA  LEU A 231      37.617  -6.324 -29.327  1.00 57.65           C
ATOM   1540  C   LEU A 231      36.233  -5.880 -29.777  1.00 57.67           C
ATOM   1541  O   LEU A 231      35.398  -6.706 -30.159  1.00 53.78           O
ATOM   1542  CB  LEU A 231      38.641  -6.051 -30.428  1.00 60.91           C
ATOM   1543  CG  LEU A 231      40.007  -6.729 -30.345  1.00 65.81           C
ATOM   1544  CD1 LEU A 231      40.680  -6.667 -31.706  1.00 66.29           C
ATOM   1545  CD2 LEU A 231      40.880  -6.096 -29.254  1.00 67.54           C
ATOM   1546  N   PRO A 232      35.951  -4.570 -29.729  1.00 54.08           N
ATOM   1547  CA  PRO A 232      34.651  -4.090 -30.228  1.00 58.42           C
ATOM   1548  C   PRO A 232      34.369  -4.518 -31.654  1.00 59.43           C
ATOM   1549  O   PRO A 232      33.203  -4.734 -32.011  1.00 54.78           O
ATOM   1550  CB  PRO A 232      34.770  -2.563 -30.108  1.00 58.68           C
ATOM   1551  CG  PRO A 232      35.760  -2.350 -29.016  1.00 54.99           C
ATOM   1552  CD  PRO A 232      36.756  -3.475 -29.155  1.00 51.98           C
ATOM   1553  N   THR A 233      35.413  -4.666 -32.474  1.00 58.25           N
ATOM   1554  CA  THR A 233      35.253  -5.172 -33.832  1.00 61.42           C
ATOM   1555  C   THR A 233      34.720  -6.601 -33.862  1.00 61.16           C
ATOM   1556  O   THR A 233      34.186  -7.032 -34.890  1.00 62.97           O
ATOM   1557  CB  THR A 233      36.592  -5.095 -34.574  1.00 62.98           C
ATOM   1558  OG1 THR A 233      36.373  -5.245 -35.980  1.00 78.55           O
ATOM   1559  CG2 THR A 233      37.541  -6.190 -34.099  1.00 55.69           C
ATOM   1560  N   ASP A 234      34.847  -7.345 -32.765  1.00 53.51           N
ATOM   1561  CA  ASP A 234      34.388  -8.726 -32.714  1.00 53.67           C
ATOM   1562  C   ASP A 234      32.946  -8.859 -32.243  1.00 49.58           C
ATOM   1563  O   ASP A 234      32.418  -9.976 -32.233  1.00 53.57           O
ATOM   1564  CB  ASP A 234      35.302  -9.556 -31.804  1.00 51.64           C
ATOM   1565  CG  ASP A 234      36.728  -9.632 -32.318  1.00 59.15           C
ATOM   1566  OD1 ASP A 234      36.915  -9.711 -33.552  1.00 61.33           O
ATOM   1567  OD2 ASP A 234      37.664  -9.617 -31.488  1.00 63.67           O
ATOM   1568  N   CYS A 235      32.303  -7.759 -31.853  1.00 42.89           N
ATOM   1569  CA  CYS A 235      30.909  -7.814 -31.432  1.00 46.29           C
ATOM   1570  C   CYS A 235      30.018  -8.248 -32.588  1.00 47.26           C
ATOM   1571  O   CYS A 235      30.200  -7.816 -33.730  1.00 48.08           O
ATOM   1572  CB  CYS A 235      30.455  -6.449 -30.904  1.00 48.90           C
ATOM   1573  SG  CYS A 235      30.945  -6.095 -29.200  1.00 49.43           S
ATOM   1574  N   CYS A 236      29.058  -9.121 -32.287  1.00 44.37           N
ATOM   1575  CA  CYS A 236      28.121  -9.595 -33.294  1.00 40.78           C
ATOM   1576  C   CYS A 236      27.003  -8.585 -33.510  1.00 40.19           C
ATOM   1577  O   CYS A 236      26.702  -7.761 -32.645  1.00 40.81           O
ATOM   1578  CB  CYS A 236      27.491 -10.920 -32.878  1.00 33.07           C
ATOM   1579  SG  CYS A 236      28.649 -12.211 -32.583  1.00 41.50           S
ATOM   1580  N   HIS A 237      26.398  -8.641 -34.693  1.00 38.95           N
ATOM   1581  CA  HIS A 237      25.164  -7.902 -34.917  1.00 33.83           C
ATOM   1582  C   HIS A 237      24.136  -8.329 -33.875  1.00 37.94           C
ATOM   1583  O   HIS A 237      24.036  -9.509 -33.530  1.00 39.80           O
ATOM   1584  CB  HIS A 237      24.641  -8.165 -36.329  1.00 36.32           C
ATOM   1585  CG  HIS A 237      23.593  -7.196 -36.780  1.00 40.89           C
ATOM   1586  ND1 HIS A 237      22.309  -7.195 -36.276  1.00 40.26           N
ATOM   1587  CD2 HIS A 237      23.638  -6.203 -37.700  1.00 39.59           C
ATOM   1588  CE1 HIS A 237      21.611  -6.238 -36.862  1.00 36.03           C
ATOM   1589  NE2 HIS A 237      22.394  -5.621 -37.730  1.00 36.77           N
ATOM   1590  N   GLU A 238      23.370  -7.364 -33.362  1.00 36.15           N
ATOM   1591  CA  GLU A 238      22.466  -7.680 -32.260  1.00 38.70           C
ATOM   1592  C   GLU A 238      21.331  -8.614 -32.665  1.00 39.55           C
ATOM   1593  O   GLU A 238      20.681  -9.185 -31.783  1.00 40.55           O
ATOM   1594  CB  GLU A 238      21.903  -6.394 -31.653  1.00 37.75           C
ATOM   1595  CG  GLU A 238      20.878  -5.682 -32.496  1.00 58.50           C
ATOM   1596  CD  GLU A 238      20.322  -4.466 -31.786  1.00 80.68           C
ATOM   1597  OE1 GLU A 238      19.814  -3.550 -32.470  1.00 87.92           O
ATOM   1598  OE2 GLU A 238      20.402  -4.427 -30.538  1.00 83.43           O
ATOM   1599  N   GLN A 239      21.085  -8.800 -33.960  1.00 33.72           N
ATOM   1600  CA  GLN A 239      20.125  -9.805 -34.390  1.00 34.56           C
ATOM   1601  C   GLN A 239      20.717 -11.209 -34.427  1.00 32.42           C
ATOM   1602  O   GLN A 239      19.975 -12.170 -34.658  1.00 31.60           O
ATOM   1603  CB  GLN A 239      19.540  -9.435 -35.757  1.00 36.25           C
ATOM   1604  CG  GLN A 239      18.585  -8.255 -35.687  1.00 35.95           C
ATOM   1605  CD  GLN A 239      17.334  -8.584 -34.893  1.00 42.90           C
ATOM   1606  OE1 GLN A 239      16.816  -9.699 -34.959  1.00 46.12           O
ATOM   1607  NE2 GLN A 239      16.855  -7.619 -34.119  1.00 44.21           N
ATOM   1608  N   CYS A 240      22.016 -11.356 -34.182  1.00 27.14           N
ATOM   1609  CA  CYS A 240      22.613 -12.673 -34.072  1.00 28.70           C
ATOM   1610  C   CYS A 240      22.287 -13.300 -32.721  1.00 37.99           C
ATOM   1611  O   CYS A 240      21.959 -12.619 -31.745  1.00 36.07           O
ATOM   1612  CB  CYS A 240      24.135 -12.611 -34.229  1.00 35.62           C
ATOM   1613  SG  CYS A 240      24.748 -11.996 -35.810  1.00 38.35           S
ATOM   1614  N   ALA A 241      22.374 -14.623 -32.687  1.00 35.57           N
ATOM   1615  CA  ALA A 241      22.474 -15.387 -31.456  1.00 31.30           C
ATOM   1616  C   ALA A 241      23.644 -16.344 -31.608  1.00 30.10           C
ATOM   1617  O   ALA A 241      24.127 -16.578 -32.720  1.00 30.79           O
ATOM   1618  CB  ALA A 241      21.182 -16.157 -31.149  1.00 32.87           C
ATOM   1619  N   ALA A 242      24.120 -16.863 -30.474  1.00 33.92           N
ATOM   1620  CA  ALA A 242      25.155 -17.897 -30.426  1.00 33.73           C
ATOM   1621  C   ALA A 242      26.537 -17.393 -30.835  1.00 29.09           C
ATOM   1622  O   ALA A 242      27.546 -17.923 -30.363  1.00 35.96           O
ATOM   1623  CB  ALA A 242      24.767 -19.103 -31.294  1.00 29.44           C
ATOM   1624  N   GLY A 243      26.610 -16.387 -31.697  1.00 29.25           N
ATOM   1625  CA  GLY A 243      27.897 -15.857 -32.089  1.00 36.24           C
ATOM   1626  C   GLY A 243      27.895 -15.440 -33.543  1.00 38.44           C
ATOM   1627  O   GLY A 243      26.838 -15.324 -34.165  1.00 41.00           O
ATOM   1628  N   CYS A 244      29.095 -15.210 -34.082  1.00 39.72           N
ATOM   1629  CA  CYS A 244      29.211 -14.653 -35.427  1.00 39.34           C
ATOM   1630  C   CYS A 244      30.557 -15.053 -36.036  1.00 41.65           C
ATOM   1631  O   CYS A 244      31.442 -15.603 -35.370  1.00 41.44           O
ATOM   1632  CB  CYS A 244      29.057 -13.119 -35.444  1.00 29.37           C
ATOM   1633  SG  CYS A 244      29.901 -12.160 -34.178  1.00 45.53           S
ATOM   1634  N   THR A 245      30.672 -14.805 -37.340  1.00 38.19           N
ATOM   1635  CA  THR A 245      31.940 -14.826 -38.054  1.00 39.42           C
ATOM   1636  C   THR A 245      32.322 -13.439 -38.550  1.00 47.43           C
ATOM   1637  O   THR A 245      33.276 -13.306 -39.318  1.00 50.29           O
ATOM   1638  CB  THR A 245      31.871 -15.800 -39.232  1.00 40.55           C
ATOM   1639  OG1 THR A 245      30.848 -15.373 -40.140  1.00 39.49           O
ATOM   1640  CG2 THR A 245      31.557 -17.208 -38.743  1.00 32.56           C
ATOM   1641  N   GLY A 246      31.593 -12.407 -38.133  1.00 47.72           N
ATOM   1642  CA  GLY A 246      31.785 -11.075 -38.649  1.00 41.89           C
ATOM   1643  C   GLY A 246      30.737 -10.117 -38.119  1.00 47.62           C
ATOM   1644  O   GLY A 246      29.876 -10.488 -37.312  1.00 45.21           O
ATOM   1645  N   PRO A 247      30.777  -8.864 -38.582  1.00 43.65           N
ATOM   1646  CA  PRO A 247      29.977  -7.810 -37.942  1.00 40.04           C
ATOM   1647  C   PRO A 247      28.517  -7.752 -38.369  1.00 43.03           C
ATOM   1648  O   PRO A 247      27.720  -7.107 -37.672  1.00 41.69           O
ATOM   1649  CB  PRO A 247      30.705  -6.517 -38.349  1.00 40.35           C
ATOM   1650  CG  PRO A 247      31.748  -6.915 -39.369  1.00 38.16           C
ATOM   1651  CD  PRO A 247      31.556  -8.355 -39.716  1.00 43.63           C
ATOM   1652  N   LYS A 248      28.129  -8.402 -39.461  1.00 37.63           N
ATOM   1653  CA  LYS A 248      26.849  -8.122 -40.096  1.00 33.83           C
ATOM   1654  C   LYS A 248      25.776  -9.148 -39.733  1.00 39.48           C
ATOM   1655  O   LYS A 248      26.062 -10.249 -39.252  1.00 42.59           O
ATOM   1656  CB  LYS A 248      27.022  -8.063 -41.615  1.00 42.10           C
ATOM   1657  CG  LYS A 248      27.847  -6.876 -42.081  1.00 44.16           C
ATOM   1658  CD  LYS A 248      27.416  -6.439 -43.472  1.00 70.99           C
ATOM   1659  CE  LYS A 248      26.379  -5.318 -43.398  1.00 79.45           C
ATOM   1660  NZ  LYS A 248      25.454  -5.312 -44.567  1.00 77.82           N
ATOM   1661  N   HIS A 249      24.514  -8.769 -39.986  1.00 32.66           N
ATOM   1662  CA  HIS A 249      23.404  -9.678 -39.717  1.00 38.79           C
ATOM   1663  C   HIS A 249      23.339 -10.836 -40.706  1.00 35.67           C
ATOM   1664  O   HIS A 249      22.406 -11.648 -40.632  1.00 33.17           O
ATOM   1665  CB  HIS A 249      22.068  -8.917 -39.688  1.00 42.39           C
ATOM   1666  CG  HIS A 249      21.745  -8.164 -40.944  1.00 50.45           C
ATOM   1667  ND1 HIS A 249      22.510  -8.238 -42.089  1.00 56.90           N
ATOM   1668  CD2 HIS A 249      20.727  -7.317 -41.228  1.00 49.18           C
ATOM   1669  CE1 HIS A 249      21.978  -7.469 -43.023  1.00 54.27           C
ATOM   1670  NE2 HIS A 249      20.894  -6.901 -42.527  1.00 51.54           N
ATOM   1671  N   SER A 250      24.301 -10.926 -41.621  1.00 36.07           N
ATOM   1672  CA  SER A 250      24.499 -12.099 -42.457  1.00 40.60           C
ATOM   1673  C   SER A 250      25.662 -12.962 -41.979  1.00 45.14           C
ATOM   1674  O   SER A 250      25.969 -13.973 -42.618  1.00 41.46           O
ATOM   1675  CB  SER A 250      24.726 -11.671 -43.912  1.00 36.49           C
ATOM   1676  OG  SER A 250      25.683 -10.635 -43.986  1.00 43.77           O
ATOM   1677  N   ASP A 251      26.308 -12.589 -40.872  1.00 39.64           N
ATOM   1678  CA  ASP A 251      27.437 -13.328 -40.317  1.00 37.08           C
ATOM   1679  C   ASP A 251      27.072 -14.100 -39.056  1.00 38.54           C
ATOM   1680  O   ASP A 251      27.969 -14.598 -38.368  1.00 38.31           O
ATOM   1681  CB  ASP A 251      28.599 -12.381 -40.006  1.00 37.16           C
ATOM   1682  CG  ASP A 251      28.994 -11.522 -41.189  1.00 46.73           C
ATOM   1683  OD1 ASP A 251      29.005 -12.037 -42.326  1.00 42.53           O
ATOM   1684  OD2 ASP A 251      29.305 -10.331 -40.976  1.00 52.06           O
ATOM   1685  N   CYS A 252      25.787 -14.201 -38.728  1.00 40.69           N
ATOM   1686  CA  CYS A 252      25.382 -14.849 -37.489  1.00 38.48           C
ATOM   1687  C   CYS A 252      25.563 -16.359 -37.567  1.00 36.98           C
ATOM   1688  O   CYS A 252      25.409 -16.975 -38.624  1.00 39.52           O
ATOM   1689  CB  CYS A 252      23.919 -14.547 -37.173  1.00 40.80           C
ATOM   1690  SG  CYS A 252      23.474 -12.808 -37.156  1.00 42.04           S
ATOM   1691  N   LEU A 253      25.883 -16.960 -36.419  1.00 38.38           N
ATOM   1692  CA  LEU A 253      25.804 -18.410 -36.304  1.00 35.10           C
ATOM   1693  C   LEU A 253      24.376 -18.884 -36.077  1.00 34.23           C
ATOM   1694  O   LEU A 253      24.064 -20.043 -36.366  1.00 37.95           O
ATOM   1695  CB  LEU A 253      26.704 -18.911 -35.172  1.00 34.75           C
ATOM   1696  CG  LEU A 253      28.185 -18.576 -35.332  1.00 46.19           C
ATOM   1697  CD1 LEU A 253      28.923 -18.763 -34.009  1.00 39.76           C
ATOM   1698  CD2 LEU A 253      28.801 -19.415 -36.454  1.00 28.75           C
ATOM   1699  N   ALA A 254      23.511 -18.009 -35.573  1.00 31.31           N
ATOM   1700  CA  ALA A 254      22.091 -18.280 -35.427  1.00 29.99           C
ATOM   1701  C   ALA A 254      21.380 -16.941 -35.391  1.00 30.98           C
ATOM   1702  O   ALA A 254      21.962 -15.929 -34.994  1.00 40.84           O
ATOM   1703  CB  ALA A 254      21.785 -19.086 -34.157  1.00 27.20           C
ATOM   1704  N   CYS A 255      20.126 -16.935 -35.817  1.00 32.32           N
ATOM   1705  CA  CYS A 255      19.324 -15.726 -35.731  1.00 35.25           C
ATOM   1706  C   CYS A 255      18.628 -15.666 -34.381  1.00 33.23           C
ATOM   1707  O   CYS A 255      18.099 -16.670 -33.893  1.00 37.51           O
ATOM   1708  CB  CYS A 255      18.300 -15.667 -36.863  1.00 36.18           C
ATOM   1709  SG  CYS A 255      19.053 -15.556 -38.499  1.00 39.98           S
ATOM   1710  N   LEU A 256      18.656 -14.484 -33.768  1.00 30.68           N
ATOM   1711  CA  LEU A 256      17.977 -14.302 -32.491  1.00 36.56           C
ATOM   1712  C   LEU A 256      16.470 -14.419 -32.651  1.00 32.60           C
ATOM   1713  O   LEU A 256      15.785 -14.926 -31.756  1.00 35.04           O
ATOM   1714  CB  LEU A 256      18.346 -12.943 -31.895  1.00 34.59           C
ATOM   1715  CG  LEU A 256      17.670 -12.539 -30.587  1.00 39.06           C
ATOM   1716  CD1 LEU A 256      17.963 -13.571 -29.510  1.00 37.84           C
ATOM   1717  CD2 LEU A 256      18.130 -11.149 -30.157  1.00 24.25           C
ATOM   1718  N   HIS A 257      15.944 -13.979 -33.791  1.00 38.66           N
ATOM   1719  CA  HIS A 257      14.508 -13.948 -34.012  1.00 35.59           C
ATOM   1720  C   HIS A 257      14.152 -14.716 -35.277  1.00 32.30           C
ATOM   1721  O   HIS A 257      13.614 -15.822 -35.193  1.00 32.23           O
ATOM   1722  CB  HIS A 257      14.017 -12.500 -34.088  1.00 39.53           C
ATOM   1723  CG  HIS A 257      14.197 -11.739 -32.811  1.00 42.76           C
ATOM   1724  ND1 HIS A 257      13.324 -11.848 -31.749  1.00 40.47           N
ATOM   1725  CD2 HIS A 257      15.153 -10.863 -32.422  1.00 40.14           C
ATOM   1726  CE1 HIS A 257      13.732 -11.070 -30.763  1.00 26.28           C
ATOM   1727  NE2 HIS A 257      14.841 -10.462 -31.145  1.00 35.03           N
ATOM   1728  N   PHE A 258      14.457 -14.163 -36.453  1.00 35.01           N
ATOM   1729  CA  PHE A 258      14.053 -14.806 -37.698  1.00 33.72           C
ATOM   1730  C   PHE A 258      15.153 -14.744 -38.743  1.00 37.34           C
ATOM   1731  O   PHE A 258      15.809 -13.711 -38.922  1.00 36.45           O
ATOM   1732  CB  PHE A 258      12.775 -14.176 -38.267  1.00 37.22           C
ATOM   1733  CG  PHE A 258      11.604 -14.289 -37.350  1.00 38.01           C
ATOM   1734  CD1 PHE A 258      10.823 -15.432 -37.348  1.00 37.13           C
ATOM   1735  CD2 PHE A 258      11.304 -13.271 -36.463  1.00 34.07           C
ATOM   1736  CE1 PHE A 258       9.750 -15.547 -36.492  1.00 40.12           C
ATOM   1737  CE2 PHE A 258      10.233 -13.381 -35.598  1.00 37.85           C
ATOM   1738  CZ  PHE A 258       9.455 -14.518 -35.614  1.00 34.30           C
ATOM   1739  N   ASN A 259      15.329 -15.866 -39.435  1.00 37.90           N
ATOM   1740  CA  ASN A 259      16.218 -15.968 -40.585  1.00 36.44           C
ATOM   1741  C   ASN A 259      15.404 -15.658 -41.836  1.00 41.01           C
ATOM   1742  O   ASN A 259      14.540 -16.445 -42.234  1.00 40.29           O
ATOM   1743  CB  ASN A 259      16.834 -17.365 -40.652  1.00 34.91           C
ATOM   1744  CG  ASN A 259      17.827 -17.526 -41.790  1.00 37.11           C
ATOM   1745  OD1 ASN A 259      17.873 -16.727 -42.728  1.00 43.95           O
ATOM   1746  ND2 ASN A 259      18.625 -18.572 -41.712  1.00 48.51           N
ATOM   1747  N   HIS A 260      15.680 -14.514 -42.451  1.00 33.78           N
ATOM   1748  CA  HIS A 260      15.000 -14.068 -43.661  1.00 37.76           C
ATOM   1749  C   HIS A 260      15.975 -14.231 -44.826  1.00 41.43           C
ATOM   1750  O   HIS A 260      16.645 -13.285 -45.242  1.00 47.89           O
ATOM   1751  CB  HIS A 260      14.524 -12.615 -43.491  1.00 39.93           C
ATOM   1752  CG  HIS A 260      13.888 -12.028 -44.712  1.00 40.07           C
ATOM   1753  ND1 HIS A 260      13.806 -10.668 -44.921  1.00 39.09           N
ATOM   1754  CD2 HIS A 260      13.299 -12.610 -45.784  1.00 41.67           C
ATOM   1755  CE1 HIS A 260      13.197 -10.437 -46.070  1.00 44.53           C
ATOM   1756  NE2 HIS A 260      12.879 -11.598 -46.614  1.00 41.67           N
ATOM   1757  N   SER A 261      16.064 -15.461 -45.336  1.00 43.97           N
ATOM   1758  CA  SER A 261      16.893 -15.799 -46.496  1.00 46.97           C
ATOM   1759  C   SER A 261      18.346 -15.364 -46.305  1.00 38.58           C
ATOM   1760  O   SER A 261      18.942 -14.710 -47.161  1.00 39.77           O
ATOM   1761  CB  SER A 261      16.308 -15.197 -47.776  1.00 50.61           C
ATOM   1762  OG  SER A 261      15.010 -15.707 -48.031  1.00 56.50           O
ATOM   1763  N   GLY A 262      18.925 -15.743 -45.169  1.00 42.84           N
ATOM   1764  CA  GLY A 262      20.312 -15.436 -44.889  1.00 45.71           C
ATOM   1765  C   GLY A 262      20.546 -14.174 -44.089  1.00 50.64           C
ATOM   1766  O   GLY A 262      21.700 -13.876 -43.752  1.00 58.75           O
ATOM   1767  N   ILE A 263      19.495 -13.426 -43.771  1.00 43.37           N
ATOM   1768  CA  ILE A 263      19.588 -12.214 -42.971  1.00 44.04           C
ATOM   1769  C   ILE A 263      18.800 -12.437 -41.689  1.00 38.51           C
ATOM   1770  O   ILE A 263      17.619 -12.801 -41.739  1.00 33.78           O
ATOM   1771  CB  ILE A 263      19.050 -10.991 -43.737  1.00 50.18           C
ATOM   1772  CG1 ILE A 263      19.815 -10.805 -45.047  1.00 51.97           C
ATOM   1773  CG2 ILE A 263      19.140  -9.745 -42.883  1.00 51.43           C
ATOM   1774  CD1 ILE A 263      21.315 -10.715 -44.867  1.00 50.46           C
ATOM   1775  N   CYS A 264      19.453 -12.228 -40.547  1.00 37.05           N
ATOM   1776  CA  CYS A 264      18.768 -12.303 -39.263  1.00 33.69           C
ATOM   1777  C   CYS A 264      18.056 -10.986 -38.989  1.00 32.17           C
ATOM   1778  O   CYS A 264      18.677  -9.921 -39.025  1.00 37.48           O
ATOM   1779  CB  CYS A 264      19.758 -12.610 -38.142  1.00 30.69           C
ATOM   1780  SG  CYS A 264      20.563 -14.204 -38.291  1.00 36.38           S
ATOM   1781  N   GLU A 265      16.756 -11.057 -38.714  1.00 35.48           N
ATOM   1782  CA  GLU A 265      15.935  -9.864 -38.593  1.00 36.32           C
ATOM   1783  C   GLU A 265      14.954 -10.026 -37.441  1.00 36.24           C
ATOM   1784  O   GLU A 265      14.673 -11.136 -36.986  1.00 38.07           O
ATOM   1785  CB  GLU A 265      15.193  -9.569 -39.910  1.00 43.15           C
ATOM   1786  CG  GLU A 265      16.134  -9.190 -41.046  1.00 50.65           C
ATOM   1787  CD  GLU A 265      15.421  -8.778 -42.317  1.00 56.87           C
ATOM   1788  OE1 GLU A 265      14.453  -9.459 -42.714  1.00 51.31           O
ATOM   1789  OE2 GLU A 265      15.840  -7.768 -42.922  1.00 66.34           O
ATOM   1790  N   LEU A 266      14.428  -8.887 -36.978  1.00 38.91           N
ATOM   1791  CA  LEU A 266      13.544  -8.886 -35.816  1.00 33.19           C
ATOM   1792  C   LEU A 266      12.192  -9.511 -36.130  1.00 28.28           C
ATOM   1793  O   LEU A 266      11.595 -10.160 -35.264  1.00 36.91           O
ATOM   1794  CB  LEU A 266      13.361  -7.456 -35.304  1.00 34.08           C
ATOM   1795  CG  LEU A 266      12.385  -7.272 -34.139  1.00 36.77           C
ATOM   1796  CD1 LEU A 266      12.869  -8.047 -32.922  1.00 32.49           C
ATOM   1797  CD2 LEU A 266      12.205  -5.792 -33.808  1.00 33.11           C
ATOM   1798  N   HIS A 267      11.693  -9.329 -37.351  1.00 26.42           N
ATOM   1799  CA  HIS A 267      10.425  -9.921 -37.754  1.00 32.83           C
ATOM   1800  C   HIS A 267      10.460 -10.176 -39.254  1.00 33.22           C
ATOM   1801  O   HIS A 267      11.265  -9.593 -39.983  1.00 38.14           O
ATOM   1802  CB  HIS A 267       9.238  -9.019 -37.385  1.00 34.04           C
ATOM   1803  CG  HIS A 267       9.282  -7.676 -38.043  1.00 43.46           C
ATOM   1804  ND1 HIS A 267       9.012  -7.493 -39.383  1.00 48.03           N
ATOM   1805  CD2 HIS A 267       9.588  -6.452 -37.550  1.00 47.91           C
ATOM   1806  CE1 HIS A 267       9.141  -6.213 -39.686  1.00 44.79           C
ATOM   1807  NE2 HIS A 267       9.492  -5.560 -38.592  1.00 48.88           N
ATOM   1808  N   CYS A 268       9.563 -11.045 -39.707  1.00 31.13           N
ATOM   1809  CA  CYS A 268       9.425 -11.335 -41.123  1.00 38.87           C
ATOM   1810  C   CYS A 268       8.645 -10.227 -41.828  1.00 42.45           C
ATOM   1811  O   CYS A 268       7.873  -9.498 -41.199  1.00 42.90           O
ATOM   1812  CB  CYS A 268       8.722 -12.677 -41.310  1.00 35.43           C
ATOM   1813  SG  CYS A 268       9.653 -14.069 -40.648  1.00 43.63           S
ATOM   1814  N   PRO A 269       8.831 -10.072 -43.140  1.00 48.00           N
ATOM   1815  CA  PRO A 269       8.029  -9.085 -43.877  1.00 47.25           C
ATOM   1816  C   PRO A 269       6.566  -9.500 -43.885  1.00 43.77           C
ATOM   1817  O   PRO A 269       6.235 -10.661 -44.144  1.00 40.59           O
ATOM   1818  CB  PRO A 269       8.630  -9.106 -45.289  1.00 49.13           C
ATOM   1819  CG  PRO A 269       9.935  -9.825 -45.161  1.00 48.93           C
ATOM   1820  CD  PRO A 269       9.780 -10.775 -44.019  1.00 49.53           C
ATOM   1821  N   ALA A 270       5.694  -8.543 -43.583  1.00 38.71           N
ATOM   1822  CA  ALA A 270       4.267  -8.820 -43.545  1.00 45.88           C
ATOM   1823  C   ALA A 270       3.772  -9.242 -44.922  1.00 42.78           C
ATOM   1824  O   ALA A 270       4.292  -8.810 -45.955  1.00 39.31           O
ATOM   1825  CB  ALA A 270       3.495  -7.590 -43.061  1.00 45.33           C
ATOM   1826  N   LEU A 271       2.762 -10.111 -44.929  1.00 36.47           N
ATOM   1827  CA  LEU A 271       2.167 -10.540 -46.185  1.00 42.77           C
ATOM   1828  C   LEU A 271       1.359  -9.433 -46.840  1.00 46.10           C
ATOM   1829  O   LEU A 271       1.071  -9.512 -48.039  1.00 44.95           O
ATOM   1830  CB  LEU A 271       1.289 -11.764 -45.946  1.00 48.37           C
ATOM   1831  CG  LEU A 271       2.125 -13.002 -45.640  1.00 50.59           C
ATOM   1832  CD1 LEU A 271       1.283 -14.034 -44.937  1.00 53.03           C
ATOM   1833  CD2 LEU A 271       2.699 -13.554 -46.931  1.00 47.08           C
ATOM   1834  N   VAL A 272       1.003  -8.405 -46.080  1.00 50.13           N
ATOM   1835  CA  VAL A 272       0.197  -7.294 -46.560  1.00 49.38           C
ATOM   1836  C   VAL A 272       0.913  -5.996 -46.220  1.00 45.15           C
ATOM   1837  O   VAL A 272       1.474  -5.852 -45.129  1.00 46.50           O
ATOM   1838  CB  VAL A 272      -1.215  -7.329 -45.935  1.00 53.59           C
ATOM   1839  CG1 VAL A 272      -1.842  -5.949 -45.921  1.00 58.25           C
ATOM   1840  CG2 VAL A 272      -2.098  -8.319 -46.681  1.00 51.98           C
ATOM   1841  N   THR A 273       0.929  -5.069 -47.172  1.00 44.54           N
ATOM   1842  CA  THR A 273       1.233  -3.674 -46.904  1.00 46.43           C
ATOM   1843  C   THR A 273       0.005  -2.842 -47.245  1.00 43.81           C
ATOM   1844  O   THR A 273      -0.913  -3.304 -47.927  1.00 41.04           O
ATOM   1845  CB  THR A 273       2.441  -3.177 -47.706  1.00 46.73           C
ATOM   1846  OG1 THR A 273       2.172  -3.313 -49.108  1.00 56.82           O
ATOM   1847  CG2 THR A 273       3.685  -3.977 -47.346  1.00 38.74           C
ATOM   1848  N   TYR A 274      -0.009  -1.605 -46.773  1.00 47.65           N
ATOM   1849  CA  TYR A 274      -1.177  -0.754 -46.919  1.00 43.84           C
ATOM   1850  C   TYR A 274      -0.899   0.387 -47.881  1.00 42.13           C
ATOM   1851  O   TYR A 274       0.182   0.988 -47.863  1.00 42.18           O
ATOM   1852  CB  TYR A 274      -1.632  -0.237 -45.555  1.00 41.11           C
ATOM   1853  CG  TYR A 274      -1.946  -1.402 -44.665  1.00 34.59           C
ATOM   1854  CD1 TYR A 274      -3.077  -2.163 -44.877  1.00 40.81           C
ATOM   1855  CD2 TYR A 274      -1.081  -1.789 -43.659  1.00 38.22           C
ATOM   1856  CE1 TYR A 274      -3.361  -3.258 -44.091  1.00 44.32           C
ATOM   1857  CE2 TYR A 274      -1.357  -2.886 -42.863  1.00 37.72           C
ATOM   1858  CZ  TYR A 274      -2.498  -3.616 -43.084  1.00 45.21           C
ATOM   1859  OH  TYR A 274      -2.778  -4.712 -42.296  1.00 59.94           O
ATOM   1860  N   ASN A 275      -1.879   0.648 -48.737  1.00 37.95           N
ATOM   1861  CA  ASN A 275      -1.787   1.739 -49.689  1.00 43.63           C
ATOM   1862  C   ASN A 275      -1.651   3.051 -48.924  1.00 46.82           C
ATOM   1863  O   ASN A 275      -2.393   3.309 -47.973  1.00 42.79           O
ATOM   1864  CB  ASN A 275      -3.029   1.731 -50.581  1.00 39.15           C
ATOM   1865  CG  ASN A 275      -3.172   2.987 -51.407  1.00 54.74           C
ATOM   1866  OD1 ASN A 275      -2.718   3.039 -52.542  1.00 59.90           O
ATOM   1867  ND2 ASN A 275      -3.806   3.998 -50.851  1.00 50.12           N
ATOM   1868  N   THR A 276      -0.682   3.875 -49.319  1.00 45.85           N
ATOM   1869  CA  THR A 276      -0.302   5.001 -48.474  1.00 47.83           C
ATOM   1870  C   THR A 276      -1.317   6.142 -48.484  1.00 48.43           C
ATOM   1871  O   THR A 276      -1.172   7.074 -47.687  1.00 47.65           O
ATOM   1872  CB  THR A 276       1.084   5.504 -48.885  1.00 42.30           C
ATOM   1873  OG1 THR A 276       1.064   5.912 -50.255  1.00 51.21           O
ATOM   1874  CG2 THR A 276       2.110   4.388 -48.718  1.00 42.19           C
ATOM   1875  N   ASP A 277      -2.346   6.088 -49.333  1.00 50.50           N
ATOM   1876  CA  ASP A 277      -3.415   7.084 -49.329  1.00 54.67           C
ATOM   1877  C   ASP A 277      -4.717   6.569 -48.725  1.00 55.91           C
ATOM   1878  O   ASP A 277      -5.350   7.271 -47.932  1.00 55.87           O
ATOM   1879  CB  ASP A 277      -3.691   7.581 -50.755  1.00 57.51           C
ATOM   1880  CG  ASP A 277      -2.540   8.388 -51.332  1.00 65.11           C
ATOM   1881  OD1 ASP A 277      -2.237   9.471 -50.784  1.00 72.39           O
ATOM   1882  OD2 ASP A 277      -1.952   7.949 -52.345  1.00 64.14           O
ATOM   1883  N   THR A 278      -5.125   5.353 -49.088  1.00 50.07           N
ATOM   1884  CA  THR A 278      -6.378   4.736 -48.671  1.00 45.82           C
ATOM   1885  C   THR A 278      -6.204   3.745 -47.531  1.00 49.65           C
ATOM   1886  O   THR A 278      -7.178   3.449 -46.829  1.00 51.38           O
ATOM   1887  CB  THR A 278      -7.017   3.988 -49.849  1.00 42.93           C
ATOM   1888  OG1 THR A 278      -6.135   2.944 -50.285  1.00 52.65           O
ATOM   1889  CG2 THR A 278      -7.258   4.926 -51.012  1.00 44.35           C
ATOM   1890  N   PHE A 279      -5.001   3.202 -47.367  1.00 46.85           N
ATOM   1891  CA  PHE A 279      -4.703   2.140 -46.413  1.00 44.67           C
ATOM   1892  C   PHE A 279      -5.537   0.889 -46.653  1.00 48.03           C
ATOM   1893  O   PHE A 279      -5.725   0.079 -45.739  1.00 47.39           O
ATOM   1894  CB  PHE A 279      -4.828   2.648 -44.976  1.00 41.48           C
ATOM   1895  CG  PHE A 279      -3.611   3.391 -44.529  1.00 42.04           C
ATOM   1896  CD1 PHE A 279      -3.466   4.740 -44.812  1.00 41.20           C
ATOM   1897  CD2 PHE A 279      -2.576   2.724 -43.901  1.00 35.35           C
ATOM   1898  CE1 PHE A 279      -2.328   5.418 -44.434  1.00 42.43           C
ATOM   1899  CE2 PHE A 279      -1.435   3.393 -43.520  1.00 50.01           C
ATOM   1900  CZ  PHE A 279      -1.309   4.742 -43.786  1.00 44.53           C
ATOM   1901  N   GLU A 280      -6.018   0.713 -47.883  1.00 46.21           N
ATOM   1902  CA  GLU A 280      -6.506  -0.587 -48.312  1.00 48.33           C
ATOM   1903  C   GLU A 280      -5.346  -1.575 -48.361  1.00 46.64           C
ATOM   1904  O   GLU A 280      -4.195  -1.209 -48.621  1.00 42.63           O
ATOM   1905  CB  GLU A 280      -7.177  -0.501 -49.688  1.00 58.76           C
ATOM   1906  CG  GLU A 280      -8.195   0.617 -49.852  1.00 81.52           C
ATOM   1907  CD  GLU A 280      -9.595   0.203 -49.456  1.00 98.61           C
ATOM   1908  OE1 GLU A 280      -9.771  -0.878 -48.872  1.00106.43           O
ATOM   1909  OE2 GLU A 280     -10.543   0.953 -49.732  1.00102.97           O
ATOM   1910  N   SER A 281      -5.659  -2.837 -48.091  1.00 41.98           N
ATOM   1911  CA  SER A 281      -4.637  -3.870 -48.031  1.00 49.78           C
ATOM   1912  C   SER A 281      -4.106  -4.193 -49.424  1.00 51.54           C
ATOM   1913  O   SER A 281      -4.859  -4.252 -50.398  1.00 54.04           O
ATOM   1914  CB  SER A 281      -5.205  -5.129 -47.377  1.00 51.07           C
ATOM   1915  OG  SER A 281      -4.413  -6.258 -47.686  1.00 67.20           O
ATOM   1916  N   MET A 282      -2.793  -4.395 -49.514  1.00 51.73           N
ATOM   1917  CA  MET A 282      -2.144  -4.756 -50.763  1.00 53.20           C
ATOM   1918  C   MET A 282      -1.282  -5.990 -50.523  1.00 53.95           C
ATOM   1919  O   MET A 282      -0.549  -6.048 -49.521  1.00 50.12           O
ATOM   1920  CB  MET A 282      -1.278  -3.613 -51.301  1.00 59.27           C
ATOM   1921  CG  MET A 282      -2.003  -2.297 -51.478  1.00 64.99           C
ATOM   1922  SD  MET A 282      -0.957  -1.097 -52.314  1.00 67.10           S
ATOM   1923  CE  MET A 282       0.470  -1.096 -51.234  1.00 60.88           C
ATOM   1924  N   PRO A 283      -1.343  -6.990 -51.399  1.00 51.56           N
ATOM   1925  CA  PRO A 283      -0.426  -8.130 -51.277  1.00 48.65           C
ATOM   1926  C   PRO A 283       1.021  -7.669 -51.376  1.00 47.88           C
ATOM   1927  O   PRO A 283       1.370  -6.830 -52.210  1.00 45.50           O
ATOM   1928  CB  PRO A 283      -0.813  -9.036 -52.455  1.00 49.90           C
ATOM   1929  CG  PRO A 283      -1.763  -8.245 -53.296  1.00 50.13           C
ATOM   1930  CD  PRO A 283      -2.374  -7.202 -52.427  1.00 47.38           C
ATOM   1931  N   ASN A 284       1.862  -8.216 -50.495  1.00 40.72           N
ATOM   1932  CA  ASN A 284       3.283  -7.895 -50.475  1.00 38.88           C
ATOM   1933  C   ASN A 284       4.042  -8.994 -51.195  1.00 47.46           C
ATOM   1934  O   ASN A 284       4.039 -10.141 -50.721  1.00 48.52           O
ATOM   1935  CB  ASN A 284       3.779  -7.762 -49.038  1.00 34.53           C
ATOM   1936  CG  ASN A 284       5.232  -7.334 -48.949  1.00 44.08           C
ATOM   1937  OD1 ASN A 284       5.824  -7.352 -47.873  1.00 49.84           O
ATOM   1938  ND2 ASN A 284       5.807  -6.930 -50.072  1.00 43.88           N
ATOM   1939  N   PRO A 285       4.690  -8.712 -52.330  1.00 58.86           N
ATOM   1940  CA  PRO A 285       5.431  -9.777 -53.026  1.00 62.43           C
ATOM   1941  C   PRO A 285       6.601 -10.314 -52.224  1.00 60.78           C
ATOM   1942  O   PRO A 285       7.002 -11.466 -52.429  1.00 55.72           O
ATOM   1943  CB  PRO A 285       5.896  -9.094 -54.321  1.00 63.93           C
ATOM   1944  CG  PRO A 285       5.895  -7.636 -54.002  1.00 66.75           C
ATOM   1945  CD  PRO A 285       4.755  -7.428 -53.049  1.00 62.52           C
ATOM   1946  N   GLU A 286       7.161  -9.517 -51.317  1.00 56.04           N
ATOM   1947  CA  GLU A 286       8.247  -9.965 -50.458  1.00 50.42           C
ATOM   1948  C   GLU A 286       7.753 -10.493 -49.119  1.00 46.03           C
ATOM   1949  O   GLU A 286       8.571 -10.755 -48.230  1.00 40.12           O
ATOM   1950  CB  GLU A 286       9.251  -8.830 -50.243  1.00 45.95           C
ATOM   1951  CG  GLU A 286       9.710  -8.177 -51.542  1.00 61.10           C
ATOM   1952  CD  GLU A 286      10.656  -9.062 -52.334  1.00 73.56           C
ATOM   1953  OE1 GLU A 286      11.618  -9.589 -51.737  1.00 80.48           O
ATOM   1954  OE2 GLU A 286      10.433  -9.245 -53.549  1.00 79.70           O
ATOM   1955  N   GLY A 287       6.441 -10.674 -48.967  1.00 46.54           N
ATOM   1956  CA  GLY A 287       5.899 -11.135 -47.703  1.00 48.82           C
ATOM   1957  C   GLY A 287       6.248 -12.584 -47.420  1.00 47.08           C
ATOM   1958  O   GLY A 287       6.403 -13.406 -48.324  1.00 49.91           O
ATOM   1959  N   ARG A 288       6.364 -12.899 -46.131  1.00 43.69           N
ATOM   1960  CA  ARG A 288       6.791 -14.219 -45.694  1.00 35.48           C
ATOM   1961  C   ARG A 288       5.978 -14.654 -44.485  1.00 33.95           C
ATOM   1962  O   ARG A 288       5.517 -13.827 -43.694  1.00 43.84           O
ATOM   1963  CB  ARG A 288       8.286 -14.239 -45.339  1.00 31.92           C
ATOM   1964  CG  ARG A 288       9.211 -13.907 -46.500  1.00 36.60           C
ATOM   1965  CD  ARG A 288       9.275 -15.066 -47.481  1.00 35.06           C
ATOM   1966  NE  ARG A 288      10.289 -14.866 -48.512  1.00 36.69           N
ATOM   1967  CZ  ARG A 288      10.060 -14.276 -49.682  1.00 49.17           C
ATOM   1968  NH1 ARG A 288       8.847 -13.821 -49.974  1.00 46.81           N
ATOM   1969  NH2 ARG A 288      11.043 -14.144 -50.562  1.00 49.03           N
ATOM   1970  N   TYR A 289       5.812 -15.964 -44.351  1.00 33.49           N
ATOM   1971  CA  TYR A 289       5.218 -16.556 -43.163  1.00 36.19           C
ATOM   1972  C   TYR A 289       6.298 -16.827 -42.126  1.00 40.95           C
ATOM   1973  O   TYR A 289       7.425 -17.195 -42.467  1.00 40.98           O
ATOM   1974  CB  TYR A 289       4.500 -17.863 -43.505  1.00 33.55           C
ATOM   1975  CG  TYR A 289       3.260 -17.689 -44.341  1.00 34.58           C
ATOM   1976  CD1 TYR A 289       3.331 -17.673 -45.730  1.00 41.04           C
ATOM   1977  CD2 TYR A 289       2.017 -17.535 -43.745  1.00 37.32           C
ATOM   1978  CE1 TYR A 289       2.198 -17.509 -46.501  1.00 40.24           C
ATOM   1979  CE2 TYR A 289       0.874 -17.375 -44.510  1.00 40.35           C
ATOM   1980  CZ  TYR A 289       0.972 -17.363 -45.885  1.00 44.18           C
ATOM   1981  OH  TYR A 289      -0.159 -17.199 -46.645  1.00 52.20           O
ATOM   1982  N   THR A 290       5.948 -16.639 -40.856  1.00 39.26           N
ATOM   1983  CA  THR A 290       6.819 -17.067 -39.771  1.00 41.12           C
ATOM   1984  C   THR A 290       6.677 -18.573 -39.573  1.00 36.55           C
ATOM   1985  O   THR A 290       5.564 -19.094 -39.443  1.00 40.04           O
ATOM   1986  CB  THR A 290       6.485 -16.322 -38.475  1.00 39.17           C
ATOM   1987  OG1 THR A 290       5.134 -16.604 -38.088  1.00 43.43           O
ATOM   1988  CG2 THR A 290       6.643 -14.826 -38.662  1.00 36.79           C
ATOM   1989  N   PHE A 291       7.805 -19.277 -39.573  1.00 35.97           N
ATOM   1990  CA  PHE A 291       7.815 -20.715 -39.325  1.00 36.79           C
ATOM   1991  C   PHE A 291       9.013 -21.023 -38.440  1.00 38.85           C
ATOM   1992  O   PHE A 291      10.153 -21.031 -38.916  1.00 40.45           O
ATOM   1993  CB  PHE A 291       7.868 -21.508 -40.630  1.00 38.49           C
ATOM   1994  CG  PHE A 291       7.979 -22.991 -40.429  1.00 36.79           C
ATOM   1995  CD1 PHE A 291       7.060 -23.668 -39.645  1.00 45.62           C
ATOM   1996  CD2 PHE A 291       8.998 -23.710 -41.030  1.00 44.92           C
ATOM   1997  CE1 PHE A 291       7.158 -25.041 -39.458  1.00 48.93           C
ATOM   1998  CE2 PHE A 291       9.101 -25.082 -40.850  1.00 48.11           C
ATOM   1999  CZ  PHE A 291       8.182 -25.747 -40.063  1.00 50.71           C
ATOM   2000  N   GLY A 292       8.752 -21.282 -37.163  1.00 40.06           N
ATOM   2001  CA  GLY A 292       9.836 -21.376 -36.202  1.00 35.44           C
ATOM   2002  C   GLY A 292      10.597 -20.064 -36.180  1.00 42.99           C
ATOM   2003  O   GLY A 292      10.017 -18.987 -35.998  1.00 44.43           O
ATOM   2004  N   ALA A 293      11.907 -20.138 -36.390  1.00 38.94           N
ATOM   2005  CA  ALA A 293      12.773 -18.966 -36.406  1.00 37.81           C
ATOM   2006  C   ALA A 293      13.208 -18.616 -37.827  1.00 36.32           C
ATOM   2007  O   ALA A 293      14.359 -18.252 -38.070  1.00 41.22           O
ATOM   2008  CB  ALA A 293      13.990 -19.181 -35.510  1.00 34.21           C
ATOM   2009  N   SER A 294      12.289 -18.714 -38.783  1.00 34.96           N
ATOM   2010  CA  SER A 294      12.627 -18.418 -40.166  1.00 40.83           C
ATOM   2011  C   SER A 294      11.421 -17.820 -40.874  1.00 38.62           C
ATOM   2012  O   SER A 294      10.272 -17.980 -40.445  1.00 32.40           O
ATOM   2013  CB  SER A 294      13.119 -19.673 -40.903  1.00 42.16           C
ATOM   2014  OG  SER A 294      12.121 -20.676 -40.918  1.00 46.36           O
ATOM   2015  N   CYS A 295      11.706 -17.116 -41.967  1.00 36.04           N
ATOM   2016  CA  CYS A 295      10.686 -16.535 -42.828  1.00 36.41           C
ATOM   2017  C   CYS A 295      10.577 -17.387 -44.088  1.00 39.61           C
ATOM   2018  O   CYS A 295      11.563 -17.554 -44.816  1.00 43.91           O
ATOM   2019  CB  CYS A 295      11.034 -15.088 -43.174  1.00 39.39           C
ATOM   2020  SG  CYS A 295      11.377 -14.046 -41.728  1.00 40.45           S
ATOM   2021  N   VAL A 296       9.389 -17.927 -44.342  1.00 36.75           N
ATOM   2022  CA  VAL A 296       9.179 -18.862 -45.440  1.00 38.31           C
ATOM   2023  C   VAL A 296       8.120 -18.303 -46.379  1.00 43.34           C
ATOM   2024  O   VAL A 296       7.200 -17.589 -45.963  1.00 42.99           O
ATOM   2025  CB  VAL A 296       8.775 -20.266 -44.930  1.00 35.92           C
ATOM   2026  CG1 VAL A 296       9.872 -20.844 -44.049  1.00 33.69           C
ATOM   2027  CG2 VAL A 296       7.461 -20.205 -44.166  1.00 37.21           C
ATOM   2028  N   THR A 297       8.259 -18.639 -47.662  1.00 36.56           N
ATOM   2029  CA  THR A 297       7.300 -18.168 -48.654  1.00 41.59           C
ATOM   2030  C   THR A 297       5.957 -18.869 -48.495  1.00 41.96           C
ATOM   2031  O   THR A 297       4.903 -18.260 -48.712  1.00 43.86           O
ATOM   2032  CB  THR A 297       7.855 -18.384 -50.063  1.00 48.33           C
ATOM   2033  OG1 THR A 297       8.313 -19.733 -50.193  1.00 58.91           O
ATOM   2034  CG2 THR A 297       9.017 -17.456 -50.320  1.00 40.73           C
ATOM   2035  N   ALA A 298       5.974 -20.144 -48.118  1.00 43.29           N
ATOM   2036  CA  ALA A 298       4.753 -20.899 -47.885  1.00 46.93           C
ATOM   2037  C   ALA A 298       4.951 -21.815 -46.689  1.00 46.68           C
ATOM   2038  O   ALA A 298       6.064 -22.273 -46.413  1.00 42.56           O
ATOM   2039  CB  ALA A 298       4.348 -21.720 -49.115  1.00 40.67           C
ATOM   2040  N   CYS A 299       3.860 -22.069 -45.974  1.00 42.07           N
ATOM   2041  CA  CYS A 299       3.922 -22.983 -44.847  1.00 43.00           C
ATOM   2042  C   CYS A 299       4.133 -24.408 -45.350  1.00 45.27           C
ATOM   2043  O   CYS A 299       3.601 -24.781 -46.400  1.00 46.53           O
ATOM   2044  CB  CYS A 299       2.646 -22.902 -44.010  1.00 41.58           C
ATOM   2045  SG  CYS A 299       2.385 -21.283 -43.242  1.00 47.96           S
ATOM   2046  N   PRO A 300       4.915 -25.219 -44.640  1.00 46.75           N
ATOM   2047  CA  PRO A 300       5.110 -26.607 -45.068  1.00 45.83           C
ATOM   2048  C   PRO A 300       3.813 -27.395 -44.984  1.00 48.56           C
ATOM   2049  O   PRO A 300       2.830 -26.972 -44.370  1.00 49.55           O
ATOM   2050  CB  PRO A 300       6.155 -27.146 -44.080  1.00 38.75           C
ATOM   2051  CG  PRO A 300       6.026 -26.271 -42.881  1.00 44.83           C
ATOM   2052  CD  PRO A 300       5.664 -24.907 -43.411  1.00 43.30           C
ATOM   2053  N   TYR A 301       3.830 -28.564 -45.621  1.00 46.12           N
ATOM   2054  CA  TYR A 301       2.670 -29.443 -45.636  1.00 43.51           C
ATOM   2055  C   TYR A 301       2.202 -29.762 -44.221  1.00 41.53           C
ATOM   2056  O   TYR A 301       3.011 -29.969 -43.312  1.00 46.52           O
ATOM   2057  CB  TYR A 301       3.011 -30.731 -46.380  1.00 41.40           C
ATOM   2058  CG  TYR A 301       1.817 -31.614 -46.620  1.00 45.19           C
ATOM   2059  CD1 TYR A 301       0.986 -31.405 -47.712  1.00 46.07           C
ATOM   2060  CD2 TYR A 301       1.512 -32.653 -45.751  1.00 49.93           C
ATOM   2061  CE1 TYR A 301      -0.112 -32.208 -47.936  1.00 53.65           C
ATOM   2062  CE2 TYR A 301       0.414 -33.465 -45.968  1.00 52.25           C
ATOM   2063  CZ  TYR A 301      -0.392 -33.237 -47.061  1.00 52.32           C
ATOM   2064  OH  TYR A 301      -1.484 -34.038 -47.283  1.00 49.95           O
ATOM   2065  N   ASN A 302       0.880 -29.789 -44.045  1.00 45.45           N
ATOM   2066  CA  ASN A 302       0.143 -30.107 -42.819  1.00 48.03           C
ATOM   2067  C   ASN A 302       0.099 -28.924 -41.857  1.00 45.91           C
ATOM   2068  O   ASN A 302      -0.561 -29.022 -40.813  1.00 47.69           O
ATOM   2069  CB  ASN A 302       0.700 -31.331 -42.072  1.00 50.03           C
ATOM   2070  CG  ASN A 302      -0.378 -32.111 -41.352  1.00 49.72           C
ATOM   2071  OD1 ASN A 302      -1.508 -32.218 -41.830  1.00 43.30           O
ATOM   2072  ND2 ASN A 302      -0.037 -32.655 -40.189  1.00 43.64           N
ATOM   2073  N   TYR A 303       0.769 -27.819 -42.159  1.00 44.12           N
ATOM   2074  CA  TYR A 303       0.653 -26.623 -41.344  1.00 39.55           C
ATOM   2075  C   TYR A 303      -0.428 -25.712 -41.904  1.00 43.54           C
ATOM   2076  O   TYR A 303      -0.705 -25.708 -43.106  1.00 35.97           O
ATOM   2077  CB  TYR A 303       1.981 -25.874 -41.275  1.00 43.19           C
ATOM   2078  CG  TYR A 303       2.960 -26.507 -40.322  1.00 49.87           C
ATOM   2079  CD1 TYR A 303       3.675 -27.643 -40.688  1.00 48.93           C
ATOM   2080  CD2 TYR A 303       3.164 -25.979 -39.051  1.00 42.97           C
ATOM   2081  CE1 TYR A 303       4.570 -28.234 -39.820  1.00 46.03           C
ATOM   2082  CE2 TYR A 303       4.061 -26.564 -38.174  1.00 53.77           C
ATOM   2083  CZ  TYR A 303       4.761 -27.692 -38.566  1.00 52.89           C
ATOM   2084  OH  TYR A 303       5.654 -28.278 -37.701  1.00 64.05           O
ATOM   2085  N   LEU A 304      -1.045 -24.949 -41.011  1.00 45.20           N
ATOM   2086  CA  LEU A 304      -2.062 -23.983 -41.391  1.00 46.85           C
ATOM   2087  C   LEU A 304      -1.424 -22.616 -41.581  1.00 38.54           C
ATOM   2088  O   LEU A 304      -0.593 -22.189 -40.776  1.00 36.37           O
ATOM   2089  CB  LEU A 304      -3.159 -23.911 -40.329  1.00 48.75           C
ATOM   2090  CG  LEU A 304      -3.880 -25.232 -40.057  1.00 56.27           C
ATOM   2091  CD1 LEU A 304      -4.322 -25.325 -38.605  1.00 62.56           C
ATOM   2092  CD2 LEU A 304      -5.074 -25.369 -40.978  1.00 59.52           C
ATOM   2093  N   SER A 305      -1.803 -21.946 -42.666  1.00 41.41           N
ATOM   2094  CA  SER A 305      -1.406 -20.568 -42.909  1.00 49.30           C
ATOM   2095  C   SER A 305      -2.452 -19.646 -42.300  1.00 59.01           C
ATOM   2096  O   SER A 305      -3.645 -19.785 -42.585  1.00 55.90           O
ATOM   2097  CB  SER A 305      -1.277 -20.293 -44.408  1.00 48.78           C
ATOM   2098  OG  SER A 305      -0.437 -21.244 -45.039  1.00 57.45           O
ATOM   2099  N   THR A 306      -2.012 -18.715 -41.461  1.00 59.92           N
ATOM   2100  CA  THR A 306      -2.921 -17.750 -40.860  1.00 63.72           C
ATOM   2101  C   THR A 306      -2.872 -16.422 -41.605  1.00 68.87           C
ATOM   2102  O   THR A 306      -1.936 -16.130 -42.354  1.00 68.41           O
ATOM   2103  CB  THR A 306      -2.594 -17.521 -39.381  1.00 57.09           C
ATOM   2104  OG1 THR A 306      -1.354 -16.812 -39.262  1.00 59.40           O
ATOM   2105  CG2 THR A 306      -2.496 -18.840 -38.647  1.00 48.27           C
ATOM   2106  N   ASP A 307      -3.915 -15.618 -41.394  1.00 82.55           N
ATOM   2107  CA  ASP A 307      -3.921 -14.257 -41.920  1.00 96.17           C
ATOM   2108  C   ASP A 307      -2.921 -13.374 -41.182  1.00 90.94           C
ATOM   2109  O   ASP A 307      -2.427 -12.389 -41.743  1.00 84.95           O
ATOM   2110  CB  ASP A 307      -5.333 -13.675 -41.836  1.00104.17           C
ATOM   2111  CG  ASP A 307      -6.039 -14.035 -40.536  1.00106.88           C
ATOM   2112  OD1 ASP A 307      -5.357 -14.196 -39.502  1.00106.79           O
ATOM   2113  OD2 ASP A 307      -7.282 -14.164 -40.552  1.00107.25           O
ATOM   2114  N   VAL A 308      -2.612 -13.720 -39.929  1.00 84.50           N
ATOM   2115  CA  VAL A 308      -1.574 -13.046 -39.161  1.00 75.68           C
ATOM   2116  C   VAL A 308      -0.205 -13.209 -39.813  1.00 74.65           C
ATOM   2117  O   VAL A 308       0.700 -12.398 -39.579  1.00 86.20           O
ATOM   2118  CB  VAL A 308      -1.615 -13.584 -37.708  1.00 71.16           C
ATOM   2119  CG1 VAL A 308      -0.253 -13.521 -37.024  1.00 75.68           C
ATOM   2120  CG2 VAL A 308      -2.652 -12.819 -36.898  1.00 65.69           C
ATOM   2121  N   GLY A 309      -0.043 -14.212 -40.666  1.00 60.52           N
ATOM   2122  CA  GLY A 309       1.212 -14.465 -41.327  1.00 48.77           C
ATOM   2123  C   GLY A 309       2.071 -15.513 -40.663  1.00 44.72           C
ATOM   2124  O   GLY A 309       3.297 -15.468 -40.808  1.00 46.95           O
ATOM   2125  N   SER A 310       1.473 -16.445 -39.934  1.00 44.02           N
ATOM   2126  CA  SER A 310       2.208 -17.484 -39.241  1.00 48.76           C
ATOM   2127  C   SER A 310       1.784 -18.851 -39.757  1.00 47.58           C
ATOM   2128  O   SER A 310       0.689 -19.032 -40.296  1.00 41.41           O
ATOM   2129  CB  SER A 310       1.986 -17.405 -37.725  1.00 48.27           C
ATOM   2130  OG  SER A 310       0.608 -17.502 -37.406  1.00 53.09           O
ATOM   2131  N   CYS A 311       2.684 -19.810 -39.597  1.00 51.49           N
ATOM   2132  CA  CYS A 311       2.392 -21.214 -39.826  1.00 50.27           C
ATOM   2133  C   CYS A 311       2.116 -21.847 -38.472  1.00 41.40           C
ATOM   2134  O   CYS A 311       2.952 -21.765 -37.567  1.00 41.89           O
ATOM   2135  CB  CYS A 311       3.558 -21.898 -40.534  1.00 47.32           C
ATOM   2136  SG  CYS A 311       4.015 -21.039 -42.058  1.00 42.40           S
ATOM   2137  N   THR A 312       0.939 -22.445 -38.325  1.00 46.29           N
ATOM   2138  CA  THR A 312       0.508 -23.001 -37.052  1.00 52.51           C
ATOM   2139  C   THR A 312      -0.111 -24.378 -37.261  1.00 56.95           C
ATOM   2140  O   THR A 312      -0.607 -24.703 -38.344  1.00 50.26           O
ATOM   2141  CB  THR A 312      -0.500 -22.072 -36.350  1.00 51.91           C
ATOM   2142  OG1 THR A 312      -0.821 -22.597 -35.056  1.00 66.44           O
ATOM   2143  CG2 THR A 312      -1.778 -21.952 -37.163  1.00 40.69           C
ATOM   2144  N   LEU A 313      -0.061 -25.191 -36.205  1.00 59.34           N
ATOM   2145  CA  LEU A 313      -0.705 -26.498 -36.180  1.00 55.08           C
ATOM   2146  C   LEU A 313      -2.081 -26.437 -35.540  1.00 59.95           C
ATOM   2147  O   LEU A 313      -3.013 -27.109 -35.996  1.00 66.40           O
ATOM   2148  CB  LEU A 313       0.169 -27.501 -35.428  1.00 44.44           C
ATOM   2149  CG  LEU A 313       1.459 -27.849 -36.155  1.00 46.81           C
ATOM   2150  CD1 LEU A 313       2.352 -28.715 -35.283  1.00 54.03           C
ATOM   2151  CD2 LEU A 313       1.120 -28.548 -37.464  1.00 46.08           C
ATOM   2152  N   VAL A 314      -2.212 -25.656 -34.477  1.00 67.14           N
ATOM   2153  CA  VAL A 314      -3.495 -25.355 -33.864  1.00 74.53           C
ATOM   2154  C   VAL A 314      -3.829 -23.913 -34.202  1.00 73.32           C
ATOM   2155  O   VAL A 314      -2.993 -23.018 -34.027  1.00 76.40           O
ATOM   2156  CB  VAL A 314      -3.467 -25.578 -32.342  1.00 81.93           C
ATOM   2157  CG1 VAL A 314      -4.841 -25.315 -31.744  1.00 81.14           C
ATOM   2158  CG2 VAL A 314      -2.995 -26.992 -32.021  1.00 83.67           C
ATOM   2159  N   CYS A 315      -5.028 -23.699 -34.719  1.00 75.79           N
ATOM   2160  CA  CYS A 315      -5.489 -22.350 -34.984  1.00 79.43           C
ATOM   2161  C   CYS A 315      -5.492 -21.534 -33.693  1.00 95.50           C
ATOM   2162  O   CYS A 315      -5.844 -22.059 -32.629  1.00100.64           O
ATOM   2163  CB  CYS A 315      -6.896 -22.387 -35.573  1.00 80.97           C
ATOM   2164  SG  CYS A 315      -7.001 -22.447 -37.365  1.00 88.39           S
ATOM   2165  N   PRO A 316      -5.095 -20.254 -33.741  1.00 98.76           N
ATOM   2166  CA  PRO A 316      -5.301 -19.378 -32.578  1.00 94.69           C
ATOM   2167  C   PRO A 316      -6.775 -19.219 -32.226  1.00 98.44           C
ATOM   2168  O   PRO A 316      -7.649 -19.761 -32.911  1.00 98.28           O
ATOM   2169  CB  PRO A 316      -4.678 -18.050 -33.024  1.00 84.10           C
ATOM   2170  CG  PRO A 316      -3.649 -18.446 -34.028  1.00 81.63           C
ATOM   2171  CD  PRO A 316      -4.217 -19.635 -34.751  1.00 89.42           C
ATOM   2172  N   LEU A 317      -7.060 -18.469 -31.165  1.00100.69           N
ATOM   2173  CA  LEU A 317      -8.416 -18.395 -30.639  1.00 98.11           C
ATOM   2174  C   LEU A 317      -9.347 -17.644 -31.589  1.00 89.35           C
ATOM   2175  O   LEU A 317      -8.933 -16.743 -32.324  1.00 85.35           O
ATOM   2176  CB  LEU A 317      -8.420 -17.721 -29.262  1.00 97.21           C
ATOM   2177  CG  LEU A 317      -7.764 -18.458 -28.086  1.00 88.73           C
ATOM   2178  CD1 LEU A 317      -6.250 -18.273 -28.064  1.00 81.14           C
ATOM   2179  CD2 LEU A 317      -8.380 -18.027 -26.760  1.00 83.99           C
ATOM   2180  N   HIS A 318     -10.624 -18.043 -31.568  1.00 87.84           N
ATOM   2181  CA  HIS A 318     -11.694 -17.388 -32.328  1.00 89.60           C
ATOM   2182  C   HIS A 318     -11.470 -17.494 -33.836  1.00 92.99           C
ATOM   2183  O   HIS A 318     -11.780 -16.571 -34.592  1.00 91.62           O
ATOM   2184  CB  HIS A 318     -11.856 -15.925 -31.905  1.00 89.55           C
ATOM   2185  N   ASN A 319     -10.948 -18.636 -34.281  1.00 99.28           N
ATOM   2186  CA  ASN A 319     -10.612 -18.868 -35.680  1.00100.10           C
ATOM   2187  C   ASN A 319     -11.364 -20.080 -36.225  1.00 95.65           C
ATOM   2188  O   ASN A 319     -11.975 -20.852 -35.481  1.00 99.25           O
ATOM   2189  CB  ASN A 319      -9.100 -19.068 -35.857  1.00100.49           C
ATOM   2190  CG  ASN A 319      -8.291 -17.860 -35.420  1.00102.13           C
ATOM   2191  OD1 ASN A 319      -8.842 -16.808 -35.100  1.00107.28           O
ATOM   2192  ND2 ASN A 319      -6.973 -18.005 -35.414  1.00 99.39           N
ATOM   2193  N   GLN A 320     -11.301 -20.245 -37.550  1.00 86.69           N
ATOM   2194  CA  GLN A 320     -11.940 -21.360 -38.239  1.00 83.14           C
ATOM   2195  C   GLN A 320     -11.086 -21.812 -39.417  1.00 78.55           C
ATOM   2196  O   GLN A 320     -10.600 -20.985 -40.195  1.00 72.75           O
ATOM   2197  CB  GLN A 320     -13.339 -20.983 -38.737  1.00 82.71           C
ATOM   2198  N   GLU A 321     -10.926 -23.129 -39.557  1.00 68.30           N
ATOM   2199  CA  GLU A 321     -10.121 -23.690 -40.635  1.00 67.51           C
ATOM   2200  C   GLU A 321     -10.911 -23.740 -41.934  1.00 72.64           C
ATOM   2201  O   GLU A 321     -12.108 -24.039 -41.940  1.00 82.99           O
ATOM   2202  CB  GLU A 321      -9.641 -25.099 -40.279  1.00 58.86           C
ATOM   2203  CG  GLU A 321      -8.784 -25.181 -39.030  1.00 51.42           C
ATOM   2204  CD  GLU A 321      -8.283 -26.583 -38.769  1.00 52.87           C
ATOM   2205  OE1 GLU A 321      -8.383 -27.429 -39.684  1.00 59.17           O
ATOM   2206  OE2 GLU A 321      -7.794 -26.841 -37.649  1.00 60.71           O
ATOM   2207  N   VAL A 322     -10.228 -23.454 -43.042  1.00 72.99           N
ATOM   2208  CA  VAL A 322     -10.823 -23.473 -44.374  1.00 80.39           C
ATOM   2209  C   VAL A 322      -9.880 -24.215 -45.310  1.00 81.88           C
ATOM   2210  O   VAL A 322      -8.688 -23.893 -45.379  1.00 82.86           O
ATOM   2211  CB  VAL A 322     -11.094 -22.053 -44.907  1.00 83.37           C
ATOM   2212  CG1 VAL A 322     -11.724 -22.120 -46.292  1.00 82.27           C
ATOM   2213  CG2 VAL A 322     -11.979 -21.273 -43.946  1.00 85.33           C
ATOM   2214  N   THR A 323     -10.410 -25.198 -46.032  1.00 82.25           N
ATOM   2215  CA  THR A 323      -9.626 -25.948 -47.003  1.00 82.66           C
ATOM   2216  C   THR A 323      -9.719 -25.272 -48.365  1.00 95.90           C
ATOM   2217  O   THR A 323     -10.816 -24.947 -48.830  1.00 97.07           O
ATOM   2218  CB  THR A 323     -10.112 -27.394 -47.100  1.00 79.67           C
ATOM   2219  OG1 THR A 323     -10.187 -27.965 -45.787  1.00 77.67           O
ATOM   2220  CG2 THR A 323      -9.154 -28.216 -47.954  1.00 75.03           C
ATOM   2221  N   ALA A 324      -8.567 -25.054 -48.993  1.00105.19           N
ATOM   2222  CA  ALA A 324      -8.527 -24.487 -50.331  1.00110.90           C
ATOM   2223  C   ALA A 324      -8.753 -25.586 -51.367  1.00116.32           C
ATOM   2224  O   ALA A 324      -8.885 -26.770 -51.042  1.00115.70           O
ATOM   2225  CB  ALA A 324      -7.201 -23.766 -50.564  1.00107.97           C
ATOM   2226  N   GLU A 325      -8.801 -25.188 -52.642  1.00119.94           N
ATOM   2227  CA  GLU A 325      -8.967 -26.158 -53.718  1.00118.16           C
ATOM   2228  C   GLU A 325      -7.789 -27.120 -53.811  1.00120.17           C
ATOM   2229  O   GLU A 325      -7.949 -28.230 -54.330  1.00122.46           O
ATOM   2230  CB  GLU A 325      -9.162 -25.436 -55.052  1.00115.35           C
ATOM   2231  N   ASP A 326      -6.612 -26.721 -53.318  1.00117.84           N
ATOM   2232  CA  ASP A 326      -5.451 -27.605 -53.342  1.00110.22           C
ATOM   2233  C   ASP A 326      -5.637 -28.793 -52.410  1.00107.69           C
ATOM   2234  O   ASP A 326      -5.211 -29.912 -52.721  1.00105.05           O
ATOM   2235  CB  ASP A 326      -4.191 -26.839 -52.931  1.00109.25           C
ATOM   2236  CG  ASP A 326      -3.961 -25.591 -53.752  1.00116.91           C
ATOM   2237  OD1 ASP A 326      -4.933 -24.847 -54.002  1.00119.74           O
ATOM   2238  OD2 ASP A 326      -2.797 -25.347 -54.134  1.00120.10           O
ATOM   2239  N   GLY A 327      -6.280 -28.570 -51.269  1.00109.35           N
ATOM   2240  CA  GLY A 327      -6.122 -29.395 -50.095  1.00107.80           C
ATOM   2241  C   GLY A 327      -5.328 -28.706 -49.009  1.00107.86           C
ATOM   2242  O   GLY A 327      -5.418 -29.104 -47.839  1.00107.02           O
ATOM   2243  N   THR A 328      -4.548 -27.688 -49.373  1.00108.20           N
ATOM   2244  CA  THR A 328      -3.949 -26.801 -48.388  1.00101.73           C
ATOM   2245  C   THR A 328      -5.042 -26.129 -47.570  1.00 95.55           C
ATOM   2246  O   THR A 328      -6.111 -25.793 -48.086  1.00 98.77           O
ATOM   2247  CB  THR A 328      -3.089 -25.739 -49.077  1.00 99.75           C
ATOM   2248  OG1 THR A 328      -3.914 -24.935 -49.930  1.00 95.68           O
ATOM   2249  CG2 THR A 328      -1.995 -26.392 -49.906  1.00101.71           C
ATOM   2250  N   GLN A 329      -4.773 -25.937 -46.285  1.00 82.27           N
ATOM   2251  CA  GLN A 329      -5.744 -25.355 -45.375  1.00 70.60           C
ATOM   2252  C   GLN A 329      -5.210 -24.052 -44.806  1.00 67.65           C
ATOM   2253  O   GLN A 329      -4.017 -23.930 -44.508  1.00 65.61           O
ATOM   2254  CB  GLN A 329      -6.090 -26.318 -44.241  1.00 63.90           C
ATOM   2255  CG  GLN A 329      -6.670 -27.632 -44.712  1.00 65.58           C
ATOM   2256  CD  GLN A 329      -6.819 -28.629 -43.586  1.00 75.81           C
ATOM   2257  OE1 GLN A 329      -5.971 -29.503 -43.397  1.00 67.99           O
ATOM   2258  NE2 GLN A 329      -7.905 -28.509 -42.831  1.00 84.35           N
ATOM   2259  N   ARG A 330      -6.100 -23.081 -44.667  1.00 65.80           N
ATOM   2260  CA  ARG A 330      -5.776 -21.807 -44.057  1.00 64.91           C
ATOM   2261  C   ARG A 330      -6.535 -21.660 -42.748  1.00 68.88           C
ATOM   2262  O   ARG A 330      -7.654 -22.161 -42.596  1.00 66.34           O
ATOM   2263  CB  ARG A 330      -6.113 -20.641 -44.988  1.00 67.06           C
ATOM   2264  CG  ARG A 330      -5.242 -20.581 -46.226  1.00 74.43           C
ATOM   2265  CD  ARG A 330      -5.415 -19.262 -46.950  1.00 80.44           C
ATOM   2266  NE  ARG A 330      -5.139 -18.129 -46.072  1.00 87.32           N
ATOM   2267  CZ  ARG A 330      -3.926 -17.628 -45.859  1.00 86.96           C
ATOM   2268  NH1 ARG A 330      -2.872 -18.164 -46.460  1.00 85.57           N
ATOM   2269  NH2 ARG A 330      -3.766 -16.594 -45.044  1.00 84.00           N
ATOM   2270  N   CYS A 331      -5.903 -20.993 -41.794  1.00 76.47           N
ATOM   2271  CA  CYS A 331      -6.584 -20.591 -40.579  1.00 80.87           C
ATOM   2272  C   CYS A 331      -7.113 -19.178 -40.765  1.00 90.71           C
ATOM   2273  O   CYS A 331      -6.478 -18.346 -41.421  1.00100.67           O
ATOM   2274  CB  CYS A 331      -5.654 -20.661 -39.372  1.00 84.62           C
ATOM   2275  SG  CYS A 331      -6.600 -20.527 -37.878  1.00101.88           S
ATOM   2276  N   GLU A 332      -8.288 -18.910 -40.202  1.00 90.17           N
ATOM   2277  CA  GLU A 332      -8.962 -17.648 -40.473  1.00 92.56           C
ATOM   2278  C   GLU A 332      -9.715 -17.180 -39.238  1.00 91.46           C
ATOM   2279  O   GLU A 332     -10.515 -17.932 -38.674  1.00 82.68           O
ATOM   2280  CB  GLU A 332      -9.921 -17.793 -41.659  1.00 87.49           C
ATOM   2281  CG  GLU A 332     -10.669 -16.523 -42.003  1.00 90.49           C
ATOM   2282  CD  GLU A 332     -12.083 -16.797 -42.462  1.00 96.31           C
ATOM   2283  OE1 GLU A 332     -12.255 -17.616 -43.391  1.00 96.05           O
ATOM   2284  OE2 GLU A 332     -13.021 -16.196 -41.892  1.00 97.20           O
ATOM   2285  N   LYS A 333      -9.460 -15.937 -38.832  1.00 99.09           N
ATOM   2286  CA  LYS A 333     -10.191 -15.346 -37.721  1.00104.58           C
ATOM   2287  C   LYS A 333     -11.673 -15.230 -38.063  1.00118.77           C
ATOM   2288  O   LYS A 333     -12.054 -15.002 -39.215  1.00124.08           O
ATOM   2289  CB  LYS A 333      -9.616 -13.970 -37.377  1.00 96.28           C
ATOM   2290  N   CYS A 334     -12.513 -15.399 -37.049  1.00123.40           N
ATOM   2291  CA  CYS A 334     -13.958 -15.342 -37.241  1.00127.50           C
ATOM   2292  C   CYS A 334     -14.660 -14.689 -36.055  1.00125.88           C
ATOM   2293  O   CYS A 334     -15.519 -13.824 -36.232  1.00123.31           O
ATOM   2294  CB  CYS A 334     -14.519 -16.745 -37.477  1.00127.67           C
ATOM   2295  SG  CYS A 334     -14.237 -17.893 -36.108  1.00126.78           S
ATOM   2296  N   PRO A 337     -19.554 -15.273 -35.467  1.00110.26           N
ATOM   2297  CA  PRO A 337     -20.599 -16.217 -35.883  1.00109.45           C
ATOM   2298  C   PRO A 337     -20.030 -17.578 -36.279  1.00109.30           C
ATOM   2299  O   PRO A 337     -20.513 -18.190 -37.233  1.00107.51           O
ATOM   2300  CB  PRO A 337     -21.235 -15.521 -37.092  1.00107.06           C
ATOM   2301  CG  PRO A 337     -20.158 -14.634 -37.625  1.00106.32           C
ATOM   2302  CD  PRO A 337     -19.403 -14.158 -36.419  1.00109.20           C
ATOM   2303  N   CYS A 338     -19.028 -18.048 -35.538  1.00107.65           N
ATOM   2304  CA  CYS A 338     -18.248 -19.213 -35.944  1.00105.55           C
ATOM   2305  C   CYS A 338     -18.966 -20.504 -35.561  1.00 89.83           C
ATOM   2306  O   CYS A 338     -19.220 -20.756 -34.377  1.00 83.06           O
ATOM   2307  CB  CYS A 338     -16.862 -19.162 -35.310  1.00111.64           C
ATOM   2308  SG  CYS A 338     -15.511 -19.431 -36.470  1.00117.48           S
ATOM   2309  N   ALA A 339     -19.252 -21.333 -36.566  1.00 85.44           N
ATOM   2310  CA  ALA A 339     -20.063 -22.530 -36.393  1.00 77.91           C
ATOM   2311  C   ALA A 339     -19.454 -23.476 -35.359  1.00 77.71           C
ATOM   2312  O   ALA A 339     -18.248 -23.469 -35.095  1.00 68.95           O
ATOM   2313  CB  ALA A 339     -20.229 -23.255 -37.729  1.00 71.04           C
ATOM   2314  N   ARG A 340     -20.318 -24.308 -34.781  1.00 82.56           N
ATOM   2315  CA  ARG A 340     -19.918 -25.191 -33.696  1.00 79.48           C
ATOM   2316  C   ARG A 340     -19.069 -26.345 -34.219  1.00 73.81           C
ATOM   2317  O   ARG A 340     -19.245 -26.830 -35.341  1.00 71.03           O
ATOM   2318  CB  ARG A 340     -21.149 -25.718 -32.959  1.00 85.57           C
ATOM   2319  CG  ARG A 340     -20.843 -26.403 -31.639  1.00 92.58           C
ATOM   2320  CD  ARG A 340     -21.256 -27.861 -31.682  1.00100.68           C
ATOM   2321  NE  ARG A 340     -20.568 -28.657 -30.670  1.00109.79           N
ATOM   2322  CZ  ARG A 340     -20.461 -29.982 -30.706  1.00112.01           C
ATOM   2323  NH1 ARG A 340     -21.000 -30.664 -31.708  1.00110.87           N
ATOM   2324  NH2 ARG A 340     -19.817 -30.626 -29.741  1.00111.90           N
ATOM   2325  N   VAL A 341     -18.153 -26.795 -33.368  1.00 64.92           N
ATOM   2326  CA  VAL A 341     -17.040 -27.656 -33.733  1.00 52.29           C
ATOM   2327  C   VAL A 341     -16.931 -28.765 -32.694  1.00 44.06           C
ATOM   2328  O   VAL A 341     -17.290 -28.575 -31.528  1.00 47.99           O
ATOM   2329  CB  VAL A 341     -15.747 -26.803 -33.825  1.00 57.20           C
ATOM   2330  CG1 VAL A 341     -14.506 -27.603 -33.521  1.00 53.73           C
ATOM   2331  CG2 VAL A 341     -15.648 -26.113 -35.191  1.00 50.81           C
ATOM   2332  N   CYS A 342     -16.464 -29.943 -33.124  1.00 31.82           N
ATOM   2333  CA  CYS A 342     -16.246 -31.074 -32.224  1.00 37.78           C
ATOM   2334  C   CYS A 342     -14.790 -31.086 -31.769  1.00 42.10           C
ATOM   2335  O   CYS A 342     -13.888 -31.383 -32.561  1.00 44.46           O
ATOM   2336  CB  CYS A 342     -16.594 -32.400 -32.898  1.00 42.28           C
ATOM   2337  SG  CYS A 342     -18.336 -32.635 -33.304  1.00 48.45           S
ATOM   2338  N   TYR A 343     -14.565 -30.794 -30.492  1.00 38.89           N
ATOM   2339  CA  TYR A 343     -13.226 -30.838 -29.925  1.00 39.09           C
ATOM   2340  C   TYR A 343     -12.919 -32.229 -29.391  1.00 43.01           C
ATOM   2341  O   TYR A 343     -13.775 -32.879 -28.781  1.00 41.02           O
ATOM   2342  CB  TYR A 343     -13.071 -29.799 -28.816  1.00 26.81           C
ATOM   2343  CG  TYR A 343     -13.058 -28.398 -29.362  1.00 38.19           C
ATOM   2344  CD1 TYR A 343     -11.984 -27.941 -30.112  1.00 34.45           C
ATOM   2345  CD2 TYR A 343     -14.134 -27.543 -29.164  1.00 40.69           C
ATOM   2346  CE1 TYR A 343     -11.971 -26.663 -30.635  1.00 40.17           C
ATOM   2347  CE2 TYR A 343     -14.133 -26.263 -29.686  1.00 44.44           C
ATOM   2348  CZ  TYR A 343     -13.046 -25.828 -30.420  1.00 53.19           C
ATOM   2349  OH  TYR A 343     -13.033 -24.554 -30.939  1.00 64.57           O
ATOM   2350  N   GLY A 344     -11.693 -32.688 -29.641  1.00 33.81           N
ATOM   2351  CA  GLY A 344     -11.213 -33.941 -29.109  1.00 29.34           C
ATOM   2352  C   GLY A 344     -10.297 -33.727 -27.918  1.00 33.25           C
ATOM   2353  O   GLY A 344     -10.136 -32.617 -27.408  1.00 30.77           O
ATOM   2354  N   LEU A 345      -9.688 -34.823 -27.471  1.00 38.30           N
ATOM   2355  CA  LEU A 345      -8.780 -34.755 -26.335  1.00 34.21           C
ATOM   2356  C   LEU A 345      -7.625 -33.809 -26.632  1.00 39.16           C
ATOM   2357  O   LEU A 345      -7.103 -33.765 -27.750  1.00 33.75           O
ATOM   2358  CB  LEU A 345      -8.248 -36.142 -25.996  1.00 33.84           C
ATOM   2359  CG  LEU A 345      -9.311 -37.210 -25.733  1.00 33.94           C
ATOM   2360  CD1 LEU A 345      -8.659 -38.516 -25.308  1.00 26.62           C
ATOM   2361  CD2 LEU A 345     -10.305 -36.724 -24.687  1.00 35.00           C
ATOM   2362  N   GLY A 346      -7.230 -33.042 -25.617  1.00 31.96           N
ATOM   2363  CA  GLY A 346      -6.178 -32.065 -25.767  1.00 29.59           C
ATOM   2364  C   GLY A 346      -6.638 -30.689 -26.197  1.00 38.15           C
ATOM   2365  O   GLY A 346      -5.795 -29.801 -26.365  1.00 39.59           O
ATOM   2366  N   MET A 347      -7.946 -30.477 -26.362  1.00 33.99           N
ATOM   2367  CA  MET A 347      -8.482 -29.205 -26.825  1.00 35.73           C
ATOM   2368  C   MET A 347      -9.623 -28.753 -25.924  1.00 40.76           C
ATOM   2369  O   MET A 347     -10.435 -29.571 -25.476  1.00 39.60           O
ATOM   2370  CB  MET A 347      -8.973 -29.313 -28.275  1.00 38.81           C
ATOM   2371  CG  MET A 347      -7.856 -29.566 -29.278  1.00 44.19           C
ATOM   2372  SD  MET A 347      -6.811 -28.109 -29.487  1.00 48.37           S
ATOM   2373  CE  MET A 347      -7.995 -26.939 -30.152  1.00 49.86           C
ATOM   2374  N   GLU A 348      -9.660 -27.447 -25.655  1.00 40.81           N
ATOM   2375  CA  GLU A 348     -10.758 -26.759 -24.958  1.00 34.82           C
ATOM   2376  C   GLU A 348     -11.074 -27.511 -23.665  1.00 37.44           C
ATOM   2377  O   GLU A 348     -10.150 -27.794 -22.889  1.00 35.43           O
ATOM   2378  CB  GLU A 348     -11.924 -26.603 -25.926  1.00 39.91           C
ATOM   2379  CG  GLU A 348     -11.616 -25.734 -27.132  1.00 46.94           C
ATOM   2380  CD  GLU A 348     -11.192 -24.329 -26.745  1.00 60.10           C
ATOM   2381  OE1 GLU A 348     -11.818 -23.748 -25.835  1.00 58.82           O
ATOM   2382  OE2 GLU A 348     -10.228 -23.808 -27.347  1.00 67.55           O
ATOM   2383  N   HIS A 349     -12.336 -27.864 -23.407  1.00 37.65           N
ATOM   2384  CA  HIS A 349     -12.721 -28.510 -22.157  1.00 42.99           C
ATOM   2385  C   HIS A 349     -12.132 -29.907 -22.006  1.00 44.24           C
ATOM   2386  O   HIS A 349     -12.128 -30.444 -20.894  1.00 45.37           O
ATOM   2387  CB  HIS A 349     -14.247 -28.574 -22.059  1.00 40.80           C
ATOM   2388  CG  HIS A 349     -14.882 -29.417 -23.122  1.00 37.56           C
ATOM   2389  ND1 HIS A 349     -15.067 -28.971 -24.413  1.00 37.29           N
ATOM   2390  CD2 HIS A 349     -15.370 -30.681 -23.087  1.00 37.79           C
ATOM   2391  CE1 HIS A 349     -15.642 -29.923 -25.128  1.00 44.42           C
ATOM   2392  NE2 HIS A 349     -15.837 -30.971 -24.346  1.00 38.73           N
ATOM   2393  N   LEU A 350     -11.640 -30.508 -23.087  1.00 43.74           N
ATOM   2394  CA  LEU A 350     -10.998 -31.813 -23.024  1.00 36.89           C
ATOM   2395  C   LEU A 350      -9.476 -31.717 -22.969  1.00 35.64           C
ATOM   2396  O   LEU A 350      -8.792 -32.735 -23.145  1.00 31.28           O
ATOM   2397  CB  LEU A 350     -11.429 -32.673 -24.216  1.00 36.57           C
ATOM   2398  CG  LEU A 350     -12.925 -32.949 -24.357  1.00 36.90           C
ATOM   2399  CD1 LEU A 350     -13.184 -33.858 -25.558  1.00 37.09           C
ATOM   2400  CD2 LEU A 350     -13.472 -33.568 -23.082  1.00 30.16           C
ATOM   2401  N   ARG A 351      -8.938 -30.521 -22.713  1.00 37.06           N
ATOM   2402  CA  ARG A 351      -7.492 -30.313 -22.752  1.00 37.87           C
ATOM   2403  C   ARG A 351      -6.753 -31.260 -21.809  1.00 37.67           C
ATOM   2404  O   ARG A 351      -5.673 -31.760 -22.144  1.00 38.83           O
ATOM   2405  CB  ARG A 351      -7.172 -28.859 -22.408  1.00 41.04           C
ATOM   2406  CG  ARG A 351      -5.707 -28.473 -22.558  1.00 42.98           C
ATOM   2407  CD  ARG A 351      -5.539 -26.960 -22.566  1.00 53.51           C
ATOM   2408  N   GLU A 352      -7.314 -31.519 -20.629  1.00 42.15           N
ATOM   2409  CA  GLU A 352      -6.654 -32.332 -19.614  1.00 47.72           C
ATOM   2410  C   GLU A 352      -7.153 -33.769 -19.579  1.00 46.69           C
ATOM   2411  O   GLU A 352      -6.680 -34.553 -18.752  1.00 49.60           O
ATOM   2412  CB  GLU A 352      -6.848 -31.708 -18.224  1.00 49.04           C
ATOM   2413  CG  GLU A 352      -6.533 -30.224 -18.122  1.00 56.11           C
ATOM   2414  CD  GLU A 352      -5.057 -29.915 -18.270  1.00 69.75           C
ATOM   2415  OE1 GLU A 352      -4.228 -30.820 -18.038  1.00 75.38           O
ATOM   2416  OE2 GLU A 352      -4.727 -28.758 -18.603  1.00 78.20           O
ATOM   2417  N   VAL A 353      -8.088 -34.132 -20.447  1.00 43.72           N
ATOM   2418  CA  VAL A 353      -8.785 -35.409 -20.334  1.00 40.19           C
ATOM   2419  C   VAL A 353      -7.926 -36.517 -20.935  1.00 36.04           C
ATOM   2420  O   VAL A 353      -7.413 -36.390 -22.052  1.00 40.08           O
ATOM   2421  CB  VAL A 353     -10.167 -35.322 -21.001  1.00 40.16           C
ATOM   2422  CG1 VAL A 353     -10.924 -36.620 -20.841  1.00 37.98           C
ATOM   2423  CG2 VAL A 353     -10.951 -34.170 -20.387  1.00 33.71           C
ATOM   2424  N  AARG A 354      -7.768 -37.613 -20.189  1.00 36.11           N
ATOM   2425  CA AARG A 354      -6.851 -38.673 -20.600  1.00 36.83           C
ATOM   2426  C  AARG A 354      -7.450 -39.577 -21.669  1.00 35.47           C
ATOM   2427  O  AARG A 354      -6.737 -40.021 -22.576  1.00 32.79           O
ATOM   2428  CB AARG A 354      -6.441 -39.514 -19.390  1.00 40.28           C
ATOM   2429  CG AARG A 354      -5.250 -38.978 -18.616  1.00 44.26           C
ATOM   2430  CD AARG A 354      -5.137 -39.647 -17.250  1.00 47.56           C
ATOM   2431  NE AARG A 354      -5.122 -41.106 -17.334  1.00 46.74           N
ATOM   2432  CZ AARG A 354      -4.035 -41.831 -17.582  1.00 44.68           C
ATOM   2433  NH1AARG A 354      -2.870 -41.231 -17.781  1.00 47.66           N
ATOM   2434  NH2AARG A 354      -4.113 -43.154 -17.635  1.00 38.12           N
ATOM   2435  N   ALA A 355      -8.743 -39.878 -21.579  1.00 32.96           N
ATOM   2436  CA  ALA A 355      -9.308 -40.921 -22.415  1.00 31.90           C
ATOM   2437  C   ALA A 355     -10.741 -40.606 -22.810  1.00 36.75           C
ATOM   2438  O   ALA A 355     -11.447 -39.839 -22.151  1.00 38.09           O
ATOM   2439  CB  ALA A 355      -9.260 -42.276 -21.701  1.00 27.24           C
ATOM   2440  N   VAL A 356     -11.155 -41.221 -23.915  1.00 33.51           N
ATOM   2441  CA  VAL A 356     -12.568 -41.326 -24.234  1.00 33.79           C
ATOM   2442  C   VAL A 356     -13.209 -42.293 -23.250  1.00 34.57           C
ATOM   2443  O   VAL A 356     -12.725 -43.413 -23.050  1.00 36.84           O
ATOM   2444  CB  VAL A 356     -12.754 -41.786 -25.688  1.00 28.91           C
ATOM   2445  CG1 VAL A 356     -14.232 -42.036 -25.999  1.00 25.87           C
ATOM   2446  CG2 VAL A 356     -12.156 -40.754 -26.652  1.00 26.03           C
ATOM   2447  N   THR A 357     -14.278 -41.851 -22.596  1.00 40.27           N
ATOM   2448  CA  THR A 357     -14.959 -42.655 -21.595  1.00 41.46           C
ATOM   2449  C   THR A 357     -16.456 -42.572 -21.849  1.00 38.91           C
ATOM   2450  O   THR A 357     -16.916 -41.852 -22.738  1.00 36.24           O
ATOM   2451  CB  THR A 357     -14.635 -42.182 -20.173  1.00 35.92           C
ATOM   2452  OG1 THR A 357     -15.314 -40.949 -19.927  1.00 31.72           O
ATOM   2453  CG2 THR A 357     -13.135 -41.985 -19.979  1.00 29.86           C
ATOM   2454  N   SER A 358     -17.227 -43.307 -21.047  1.00 42.12           N
ATOM   2455  CA  SER A 358     -18.676 -43.178 -21.117  1.00 45.36           C
ATOM   2456  C   SER A 358     -19.159 -41.799 -20.684  1.00 42.16           C
ATOM   2457  O   SER A 358     -20.309 -41.451 -20.969  1.00 49.18           O
ATOM   2458  CB  SER A 358     -19.342 -44.263 -20.269  1.00 42.34           C
ATOM   2459  OG  SER A 358     -18.845 -44.251 -18.946  1.00 43.41           O
ATOM   2460  N   ALA A 359     -18.309 -41.002 -20.028  1.00 41.23           N
ATOM   2461  CA  ALA A 359     -18.710 -39.668 -19.596  1.00 38.09           C
ATOM   2462  C   ALA A 359     -18.640 -38.644 -20.723  1.00 41.89           C
ATOM   2463  O   ALA A 359     -19.350 -37.633 -20.676  1.00 45.71           O
ATOM   2464  CB  ALA A 359     -17.839 -39.205 -18.425  1.00 29.93           C
ATOM   2465  N   ASN A 360     -17.798 -38.870 -21.731  1.00 36.66           N
ATOM   2466  CA  ASN A 360     -17.661 -37.926 -22.832  1.00 37.50           C
ATOM   2467  C   ASN A 360     -17.905 -38.546 -24.200  1.00 39.74           C
ATOM   2468  O   ASN A 360     -17.760 -37.844 -25.207  1.00 41.98           O
ATOM   2469  CB  ASN A 360     -16.269 -37.267 -22.807  1.00 31.33           C
ATOM   2470  CG  ASN A 360     -15.123 -38.277 -22.897  1.00 33.40           C
ATOM   2471  OD1 ASN A 360     -15.248 -39.340 -23.514  1.00 30.49           O
ATOM   2472  ND2 ASN A 360     -13.993 -37.937 -22.282  1.00 29.20           N
ATOM   2473  N   ILE A 361     -18.274 -39.829 -24.267  1.00 43.89           N
ATOM   2474  CA  ILE A 361     -18.414 -40.509 -25.555  1.00 42.10           C
ATOM   2475  C   ILE A 361     -19.486 -39.841 -26.411  1.00 44.70           C
ATOM   2476  O   ILE A 361     -19.350 -39.747 -27.638  1.00 45.35           O
ATOM   2477  CB  ILE A 361     -18.711 -42.007 -25.342  1.00 36.62           C
ATOM   2478  CG1 ILE A 361     -18.789 -42.744 -26.681  1.00 34.72           C
ATOM   2479  CG2 ILE A 361     -20.005 -42.203 -24.553  1.00 36.61           C
ATOM   2480  CD1 ILE A 361     -17.479 -42.813 -27.420  1.00 32.11           C
ATOM   2481  N   GLN A 362     -20.563 -39.361 -25.788  1.00 51.64           N
ATOM   2482  CA  GLN A 362     -21.656 -38.795 -26.569  1.00 55.27           C
ATOM   2483  C   GLN A 362     -21.306 -37.447 -27.183  1.00 52.60           C
ATOM   2484  O   GLN A 362     -22.024 -36.993 -28.079  1.00 55.27           O
ATOM   2485  CB  GLN A 362     -22.912 -38.663 -25.709  1.00 67.03           C
ATOM   2486  CG  GLN A 362     -24.184 -39.085 -26.431  1.00 80.38           C
ATOM   2487  CD  GLN A 362     -24.180 -40.558 -26.811  1.00 86.02           C
ATOM   2488  OE1 GLN A 362     -23.798 -41.418 -26.012  1.00 92.94           O
ATOM   2489  NE2 GLN A 362     -24.598 -40.854 -28.038  1.00 75.21           N
ATOM   2490  N   GLU A 363     -20.220 -36.809 -26.739  1.00 46.11           N
ATOM   2491  CA  GLU A 363     -19.812 -35.540 -27.328  1.00 45.46           C
ATOM   2492  C   GLU A 363     -19.418 -35.680 -28.792  1.00 46.05           C
ATOM   2493  O   GLU A 363     -19.370 -34.673 -29.506  1.00 48.05           O
ATOM   2494  CB  GLU A 363     -18.651 -34.939 -26.534  1.00 44.96           C
ATOM   2495  CG  GLU A 363     -19.005 -34.553 -25.104  1.00 45.31           C
ATOM   2496  CD  GLU A 363     -17.859 -33.862 -24.372  1.00 48.14           C
ATOM   2497  OE1 GLU A 363     -16.961 -33.308 -25.040  1.00 47.31           O
ATOM   2498  OE2 GLU A 363     -17.856 -33.876 -23.122  1.00 54.55           O
ATOM   2499  N   PHE A 364     -19.144 -36.896 -29.260  1.00 41.11           N
ATOM   2500  CA  PHE A 364     -18.676 -37.110 -30.621  1.00 41.96           C
ATOM   2501  C   PHE A 364     -19.777 -37.590 -31.564  1.00 46.70           C
ATOM   2502  O   PHE A 364     -19.489 -37.922 -32.719  1.00 44.91           O
ATOM   2503  CB  PHE A 364     -17.500 -38.085 -30.610  1.00 38.21           C
ATOM   2504  CG  PHE A 364     -16.446 -37.735 -29.591  1.00 38.58           C
ATOM   2505  CD1 PHE A 364     -15.609 -36.646 -29.790  1.00 38.21           C
ATOM   2506  CD2 PHE A 364     -16.301 -38.484 -28.432  1.00 37.42           C
ATOM   2507  CE1 PHE A 364     -14.641 -36.307 -28.851  1.00 35.34           C
ATOM   2508  CE2 PHE A 364     -15.334 -38.158 -27.492  1.00 38.12           C
ATOM   2509  CZ  PHE A 364     -14.503 -37.065 -27.703  1.00 41.68           C
ATOM   2510  N   ALA A 365     -21.027 -37.606 -31.105  1.00 49.02           N
ATOM   2511  CA  ALA A 365     -22.150 -37.992 -31.951  1.00 51.97           C
ATOM   2512  C   ALA A 365     -22.260 -37.077 -33.160  1.00 51.76           C
ATOM   2513  O   ALA A 365     -22.386 -35.856 -33.019  1.00 48.69           O
ATOM   2514  CB  ALA A 365     -23.445 -37.962 -31.142  1.00 50.85           C
ATOM   2515  N   GLY A 366     -22.213 -37.672 -34.351  1.00 52.58           N
ATOM   2516  CA  GLY A 366     -22.405 -36.925 -35.577  1.00 47.55           C
ATOM   2517  C   GLY A 366     -21.235 -36.076 -36.012  1.00 45.18           C
ATOM   2518  O   GLY A 366     -21.387 -35.277 -36.939  1.00 38.16           O
ATOM   2519  N   CYS A 367     -20.073 -36.216 -35.376  1.00 29.91           N
ATOM   2520  CA  CYS A 367     -18.901 -35.433 -35.751  1.00 40.97           C
ATOM   2521  C   CYS A 367     -18.242 -36.035 -36.988  1.00 35.37           C
ATOM   2522  O   CYS A 367     -17.802 -37.190 -36.967  1.00 38.62           O
ATOM   2523  CB  CYS A 367     -17.904 -35.368 -34.596  1.00 45.71           C
ATOM   2524  SG  CYS A 367     -18.566 -34.646 -33.080  1.00 47.55           S
ATOM   2525  N   LYS A 368     -18.191 -35.254 -38.067  1.00 35.08           N
ATOM   2526  CA  LYS A 368     -17.375 -35.604 -39.223  1.00 40.46           C
ATOM   2527  C   LYS A 368     -15.903 -35.316 -38.971  1.00 38.46           C
ATOM   2528  O   LYS A 368     -15.032 -36.046 -39.463  1.00 33.13           O
ATOM   2529  CB  LYS A 368     -17.839 -34.821 -40.452  1.00 39.86           C
ATOM   2530  CG  LYS A 368     -18.998 -35.430 -41.220  1.00 55.52           C
ATOM   2531  CD  LYS A 368     -19.318 -34.601 -42.462  1.00 65.93           C
ATOM   2532  CE  LYS A 368     -18.051 -34.168 -43.197  1.00 78.98           C
ATOM   2533  NZ  LYS A 368     -18.340 -33.271 -44.357  1.00 88.64           N
ATOM   2534  N   LYS A 369     -15.615 -34.261 -38.212  1.00 35.52           N
ATOM   2535  CA  LYS A 369     -14.263 -33.773 -37.993  1.00 37.43           C
ATOM   2536  C   LYS A 369     -14.073 -33.503 -36.509  1.00 41.71           C
ATOM   2537  O   LYS A 369     -14.872 -32.788 -35.895  1.00 40.68           O
ATOM   2538  CB  LYS A 369     -14.008 -32.500 -38.811  1.00 38.16           C
ATOM   2539  CG  LYS A 369     -12.575 -32.018 -38.792  1.00 43.97           C
ATOM   2540  CD  LYS A 369     -12.392 -30.831 -39.730  1.00 50.22           C
ATOM   2541  CE  LYS A 369     -10.961 -30.319 -39.685  1.00 49.83           C
ATOM   2542  NZ  LYS A 369     -10.687 -29.323 -40.747  1.00 49.90           N
ATOM   2543  N   ILE A 370     -13.027 -34.081 -35.934  1.00 40.88           N
ATOM   2544  CA  ILE A 370     -12.712 -33.909 -34.523  1.00 38.72           C
ATOM   2545  C   ILE A 370     -11.429 -33.095 -34.429  1.00 35.78           C
ATOM   2546  O   ILE A 370     -10.375 -33.525 -34.914  1.00 33.39           O
ATOM   2547  CB  ILE A 370     -12.585 -35.263 -33.808  1.00 34.01           C
ATOM   2548  CG1 ILE A 370     -13.976 -35.858 -33.572  1.00 33.72           C
ATOM   2549  CG2 ILE A 370     -11.830 -35.117 -32.497  1.00 29.18           C
ATOM   2550  CD1 ILE A 370     -13.958 -37.218 -32.881  1.00 32.41           C
ATOM   2551  N   PHE A 371     -11.526 -31.908 -33.830  1.00 31.33           N
ATOM   2552  CA  PHE A 371     -10.371 -31.037 -33.627  1.00 36.29           C
ATOM   2553  C   PHE A 371      -9.697 -31.466 -32.330  1.00 37.85           C
ATOM   2554  O   PHE A 371     -10.137 -31.107 -31.236  1.00 33.00           O
ATOM   2555  CB  PHE A 371     -10.792 -29.573 -33.590  1.00 38.75           C
ATOM   2556  CG  PHE A 371     -11.260 -29.039 -34.917  1.00 43.89           C
ATOM   2557  CD1 PHE A 371     -12.508 -29.381 -35.417  1.00 48.44           C
ATOM   2558  CD2 PHE A 371     -10.456 -28.188 -35.659  1.00 43.93           C
ATOM   2559  CE1 PHE A 371     -12.950 -28.884 -36.629  1.00 49.05           C
ATOM   2560  CE2 PHE A 371     -10.888 -27.688 -36.872  1.00 49.49           C
ATOM   2561  CZ  PHE A 371     -12.139 -28.037 -37.358  1.00 53.28           C
ATOM   2562  N   GLY A 372      -8.627 -32.242 -32.454  1.00 35.18           N
ATOM   2563  CA  GLY A 372      -7.965 -32.846 -31.322  1.00 30.49           C
ATOM   2564  C   GLY A 372      -7.766 -34.319 -31.571  1.00 29.85           C
ATOM   2565  O   GLY A 372      -7.741 -34.775 -32.720  1.00 34.63           O
ATOM   2566  N   SER A 373      -7.649 -35.076 -30.486  1.00 24.88           N
ATOM   2567  CA  SER A 373      -7.235 -36.467 -30.553  1.00 26.96           C
ATOM   2568  C   SER A 373      -8.276 -37.377 -29.910  1.00 27.17           C
ATOM   2569  O   SER A 373      -9.188 -36.930 -29.211  1.00 30.89           O
ATOM   2570  CB  SER A 373      -5.875 -36.656 -29.867  1.00 25.72           C
ATOM   2571  OG  SER A 373      -4.923 -35.764 -30.415  1.00 32.97           O
ATOM   2572  N   LEU A 374      -8.122 -38.675 -30.164  1.00 26.83           N
ATOM   2573  CA  LEU A 374      -8.894 -39.712 -29.491  1.00 34.79           C
ATOM   2574  C   LEU A 374      -7.930 -40.734 -28.912  1.00 33.52           C
ATOM   2575  O   LEU A 374      -7.056 -41.239 -29.623  1.00 31.84           O
ATOM   2576  CB  LEU A 374      -9.879 -40.404 -30.441  1.00 25.44           C
ATOM   2577  CG  LEU A 374     -11.011 -39.578 -31.050  1.00 25.76           C
ATOM   2578  CD1 LEU A 374     -11.764 -40.414 -32.083  1.00 24.23           C
ATOM   2579  CD2 LEU A 374     -11.959 -39.073 -29.963  1.00 22.78           C
ATOM   2580  N   ALA A 375      -8.086 -41.030 -27.624  1.00 32.22           N
ATOM   2581  CA  ALA A 375      -7.275 -42.034 -26.950  1.00 32.98           C
ATOM   2582  C   ALA A 375      -8.194 -42.995 -26.214  1.00 32.92           C
ATOM   2583  O   ALA A 375      -9.048 -42.565 -25.431  1.00 37.24           O
ATOM   2584  CB  ALA A 375      -6.279 -41.395 -25.973  1.00 26.55           C
ATOM   2585  N   PHE A 376      -8.024 -44.287 -26.476  1.00 28.50           N
ATOM   2586  CA  PHE A 376      -8.764 -45.342 -25.795  1.00 28.73           C
ATOM   2587  C   PHE A 376      -7.783 -46.133 -24.942  1.00 31.56           C
ATOM   2588  O   PHE A 376      -6.834 -46.724 -25.470  1.00 32.90           O
ATOM   2589  CB  PHE A 376      -9.482 -46.243 -26.799  1.00 27.16           C
ATOM   2590  CG  PHE A 376     -10.490 -45.513 -27.644  1.00 29.15           C
ATOM   2591  CD1 PHE A 376     -10.100 -44.877 -28.815  1.00 31.85           C
ATOM   2592  CD2 PHE A 376     -11.821 -45.447 -27.261  1.00 30.05           C
ATOM   2593  CE1 PHE A 376     -11.023 -44.191 -29.597  1.00 33.84           C
ATOM   2594  CE2 PHE A 376     -12.753 -44.760 -28.039  1.00 29.26           C
ATOM   2595  CZ  PHE A 376     -12.351 -44.139 -29.212  1.00 31.67           C
ATOM   2596  N   LEU A 377      -8.004 -46.120 -23.628  1.00 31.93           N
ATOM   2597  CA  LEU A 377      -7.100 -46.691 -22.635  1.00 30.93           C
ATOM   2598  C   LEU A 377      -7.822 -47.811 -21.896  1.00 35.38           C
ATOM   2599  O   LEU A 377      -9.049 -47.921 -22.008  1.00 32.96           O
ATOM   2600  CB  LEU A 377      -6.633 -45.607 -21.654  1.00 30.35           C
ATOM   2601  CG  LEU A 377      -5.421 -44.729 -21.993  1.00 37.45           C
ATOM   2602  CD1 LEU A 377      -5.547 -44.066 -23.354  1.00 37.28           C
ATOM   2603  CD2 LEU A 377      -5.220 -43.672 -20.905  1.00 27.77           C
ATOM   2604  N   PRO A 378      -7.112 -48.665 -21.145  1.00 39.22           N
ATOM   2605  CA  PRO A 378      -7.817 -49.667 -20.326  1.00 40.59           C
ATOM   2606  C   PRO A 378      -8.937 -49.085 -19.481  1.00 38.71           C
ATOM   2607  O   PRO A 378      -9.990 -49.721 -19.336  1.00 40.17           O
ATOM   2608  CB  PRO A 378      -6.694 -50.253 -19.460  1.00 38.32           C
ATOM   2609  CG  PRO A 378      -5.486 -50.151 -20.327  1.00 37.96           C
ATOM   2610  CD  PRO A 378      -5.653 -48.880 -21.135  1.00 35.60           C
ATOM   2611  N   GLU A 379      -8.749 -47.878 -18.938  1.00 39.59           N
ATOM   2612  CA  GLU A 379      -9.776 -47.261 -18.107  1.00 34.69           C
ATOM   2613  C   GLU A 379     -11.021 -46.891 -18.902  1.00 32.23           C
ATOM   2614  O   GLU A 379     -12.110 -46.817 -18.322  1.00 35.97           O
ATOM   2615  CB  GLU A 379      -9.215 -46.022 -17.404  1.00 32.02           C
ATOM   2616  CG  GLU A 379      -8.849 -44.881 -18.338  1.00 43.09           C
ATOM   2617  CD  GLU A 379      -7.783 -43.975 -17.756  1.00 46.81           C
ATOM   2618  OE1 GLU A 379      -6.667 -44.470 -17.474  1.00 51.51           O
ATOM   2619  OE2 GLU A 379      -8.066 -42.774 -17.570  1.00 44.36           O
ATOM   2620  N   SER A 380     -10.887 -46.653 -20.209  1.00 31.43           N
ATOM   2621  CA  SER A 380     -12.062 -46.390 -21.034  1.00 26.08           C
ATOM   2622  C   SER A 380     -13.069 -47.522 -20.908  1.00 31.09           C
ATOM   2623  O   SER A 380     -14.266 -47.288 -20.709  1.00 34.67           O
ATOM   2624  CB  SER A 380     -11.654 -46.202 -22.499  1.00 26.13           C
ATOM   2625  OG  SER A 380     -10.665 -45.193 -22.646  1.00 33.38           O
ATOM   2626  N   PHE A 381     -12.591 -48.763 -20.991  1.00 31.00           N
ATOM   2627  CA  PHE A 381     -13.464 -49.924 -21.036  1.00 35.26           C
ATOM   2628  C   PHE A 381     -13.553 -50.670 -19.716  1.00 34.89           C
ATOM   2629  O   PHE A 381     -14.469 -51.483 -19.547  1.00 38.13           O
ATOM   2630  CB  PHE A 381     -13.000 -50.873 -22.149  1.00 31.92           C
ATOM   2631  CG  PHE A 381     -12.991 -50.226 -23.504  1.00 32.21           C
ATOM   2632  CD1 PHE A 381     -14.184 -49.962 -24.161  1.00 33.19           C
ATOM   2633  CD2 PHE A 381     -11.802 -49.842 -24.100  1.00 32.99           C
ATOM   2634  CE1 PHE A 381     -14.192 -49.347 -25.400  1.00 30.93           C
ATOM   2635  CE2 PHE A 381     -11.801 -49.227 -25.338  1.00 29.18           C
ATOM   2636  CZ  PHE A 381     -13.000 -48.978 -25.988  1.00 25.77           C
ATOM   2637  N   ASP A 382     -12.639 -50.415 -18.775  1.00 32.71           N
ATOM   2638  CA  ASP A 382     -12.793 -50.981 -17.443  1.00 36.66           C
ATOM   2639  C   ASP A 382     -13.737 -50.166 -16.571  1.00 38.35           C
ATOM   2640  O   ASP A 382     -14.295 -50.708 -15.611  1.00 41.16           O
ATOM   2641  CB  ASP A 382     -11.434 -51.095 -16.749  1.00 34.04           C
ATOM   2642  CG  ASP A 382     -10.532 -52.121 -17.406  1.00 44.72           C
ATOM   2643  OD1 ASP A 382      -9.305 -52.045 -17.208  1.00 44.14           O
ATOM   2644  OD2 ASP A 382     -11.049 -52.997 -18.132  1.00 51.15           O
ATOM   2645  N   GLY A 383     -13.951 -48.895 -16.902  1.00 37.02           N
ATOM   2646  CA  GLY A 383     -14.568 -47.963 -15.986  1.00 41.14           C
ATOM   2647  C   GLY A 383     -13.589 -47.553 -14.905  1.00 46.77           C
ATOM   2648  O   GLY A 383     -12.470 -48.056 -14.803  1.00 43.73           O
ATOM   2649  N   ASP A 384     -14.022 -46.604 -14.072  1.00 44.03           N
ATOM   2650  CA  ASP A 384     -13.203 -46.119 -12.965  1.00 41.51           C
ATOM   2651  C   ASP A 384     -14.127 -45.858 -11.779  1.00 41.23           C
ATOM   2652  O   ASP A 384     -14.802 -44.820 -11.728  1.00 39.68           O
ATOM   2653  CB  ASP A 384     -12.420 -44.865 -13.356  1.00 37.92           C
ATOM   2654  CG  ASP A 384     -11.795 -44.154 -12.162  1.00 52.14           C
ATOM   2655  OD1 ASP A 384     -11.601 -42.927 -12.221  1.00 57.08           O
ATOM   2656  OD2 ASP A 384     -11.485 -44.816 -11.151  1.00 65.88           O
ATOM   2657  N   PRO A 385     -14.180 -46.783 -10.812  1.00 53.41           N
ATOM   2658  CA  PRO A 385     -15.124 -46.616  -9.693  1.00 56.09           C
ATOM   2659  C   PRO A 385     -14.857 -45.389  -8.839  1.00 42.74           C
ATOM   2660  O   PRO A 385     -15.792 -44.870  -8.217  1.00 48.94           O
ATOM   2661  CB  PRO A 385     -14.947 -47.915  -8.891  1.00 59.12           C
ATOM   2662  CG  PRO A 385     -13.589 -48.412  -9.257  1.00 60.49           C
ATOM   2663  CD  PRO A 385     -13.407 -48.029 -10.701  1.00 53.88           C
ATOM   2664  N   ALA A 386     -13.615 -44.901  -8.796  1.00 44.93           N
ATOM   2665  CA  ALA A 386     -13.302 -43.751  -7.952  1.00 49.53           C
ATOM   2666  C   ALA A 386     -14.081 -42.518  -8.388  1.00 46.83           C
ATOM   2667  O   ALA A 386     -14.571 -41.756  -7.547  1.00 47.09           O
ATOM   2668  CB  ALA A 386     -11.798 -43.473  -7.971  1.00 33.74           C
ATOM   2669  N   SER A 387     -14.210 -42.305  -9.696  1.00 46.01           N
ATOM   2670  CA  SER A 387     -15.001 -41.207 -10.233  1.00 38.89           C
ATOM   2671  C   SER A 387     -16.394 -41.651 -10.654  1.00 41.72           C
ATOM   2672  O   SER A 387     -17.113 -40.875 -11.293  1.00 39.92           O
ATOM   2673  CB  SER A 387     -14.279 -40.557 -11.415  1.00 32.94           C
ATOM   2674  OG  SER A 387     -14.084 -41.476 -12.471  1.00 37.62           O
ATOM   2675  N   ASN A 388     -16.789 -42.877 -10.304  1.00 34.92           N
ATOM   2676  CA  ASN A 388     -18.094 -43.426 -10.669  1.00 35.88           C
ATOM   2677  C   ASN A 388     -18.330 -43.340 -12.180  1.00 40.51           C
ATOM   2678  O   ASN A 388     -19.407 -42.970 -12.649  1.00 42.56           O
ATOM   2679  CB  ASN A 388     -19.213 -42.732  -9.891  1.00 37.82           C
ATOM   2680  CG  ASN A 388     -20.531 -43.475  -9.982  1.00 51.18           C
ATOM   2681  OD1 ASN A 388     -20.560 -44.684 -10.217  1.00 47.29           O
ATOM   2682  ND2 ASN A 388     -21.631 -42.755  -9.783  1.00 46.00           N
ATOM   2683  N   THR A 389     -17.306 -43.690 -12.952  1.00 38.73           N
ATOM   2684  CA  THR A 389     -17.379 -43.689 -14.408  1.00 40.22           C
ATOM   2685  C   THR A 389     -17.638 -45.109 -14.886  1.00 38.95           C
ATOM   2686  O   THR A 389     -16.797 -45.991 -14.691  1.00 38.25           O
ATOM   2687  CB  THR A 389     -16.093 -43.141 -15.025  1.00 38.11           C
ATOM   2688  OG1 THR A 389     -15.672 -41.983 -14.303  1.00 41.66           O
ATOM   2689  CG2 THR A 389     -16.313 -42.777 -16.494  1.00 32.61           C
ATOM   2690  N   ALA A 390     -18.797 -45.323 -15.507  1.00 36.26           N
ATOM   2691  CA  ALA A 390     -19.162 -46.644 -15.984  1.00 38.89           C
ATOM   2692  C   ALA A 390     -18.228 -47.081 -17.112  1.00 41.10           C
ATOM   2693  O   ALA A 390     -17.659 -46.244 -17.819  1.00 41.62           O
ATOM   2694  CB  ALA A 390     -20.607 -46.657 -16.472  1.00 33.87           C
ATOM   2695  N   PRO A 391     -18.031 -48.388 -17.284  1.00 42.27           N
ATOM   2696  CA  PRO A 391     -17.252 -48.861 -18.435  1.00 34.17           C
ATOM   2697  C   PRO A 391     -17.917 -48.467 -19.747  1.00 34.99           C
ATOM   2698  O   PRO A 391     -19.144 -48.457 -19.871  1.00 38.24           O
ATOM   2699  CB  PRO A 391     -17.218 -50.386 -18.253  1.00 33.28           C
ATOM   2700  CG  PRO A 391     -18.257 -50.702 -17.209  1.00 36.30           C
ATOM   2701  CD  PRO A 391     -18.373 -49.478 -16.352  1.00 35.55           C
ATOM   2702  N   LEU A 392     -17.088 -48.120 -20.724  1.00 34.82           N
ATOM   2703  CA  LEU A 392     -17.583 -47.783 -22.050  1.00 35.98           C
ATOM   2704  C   LEU A 392     -18.070 -49.053 -22.739  1.00 42.69           C
ATOM   2705  O   LEU A 392     -17.323 -50.031 -22.849  1.00 47.22           O
ATOM   2706  CB  LEU A 392     -16.475 -47.107 -22.853  1.00 40.15           C
ATOM   2707  CG  LEU A 392     -16.807 -46.421 -24.173  1.00 46.96           C
ATOM   2708  CD1 LEU A 392     -17.903 -45.395 -23.959  1.00 37.39           C
ATOM   2709  CD2 LEU A 392     -15.551 -45.758 -24.717  1.00 44.61           C
ATOM   2710  N   GLN A 393     -19.326 -49.053 -23.174  1.00 47.49           N
ATOM   2711  CA  GLN A 393     -19.867 -50.232 -23.830  1.00 48.14           C
ATOM   2712  C   GLN A 393     -19.445 -50.265 -25.298  1.00 40.98           C
ATOM   2713  O   GLN A 393     -19.261 -49.216 -25.918  1.00 39.38           O
ATOM   2714  CB  GLN A 393     -21.391 -50.254 -23.726  1.00 46.24           C
ATOM   2715  CG  GLN A 393     -21.918 -50.378 -22.303  1.00 54.49           C
ATOM   2716  CD  GLN A 393     -21.404 -51.620 -21.589  1.00 61.83           C
ATOM   2717  OE1 GLN A 393     -21.250 -52.682 -22.193  1.00 65.78           O
ATOM   2718  NE2 GLN A 393     -21.133 -51.488 -20.296  1.00 62.34           N
ATOM   2719  N   PRO A 394     -19.270 -51.463 -25.870  1.00 47.38           N
ATOM   2720  CA  PRO A 394     -18.845 -51.542 -27.281  1.00 45.69           C
ATOM   2721  C   PRO A 394     -19.773 -50.810 -28.235  1.00 41.39           C
ATOM   2722  O   PRO A 394     -19.299 -50.104 -29.132  1.00 42.61           O
ATOM   2723  CB  PRO A 394     -18.830 -53.052 -27.560  1.00 42.76           C
ATOM   2724  CG  PRO A 394     -18.691 -53.690 -26.221  1.00 49.17           C
ATOM   2725  CD  PRO A 394     -19.390 -52.792 -25.246  1.00 48.89           C
ATOM   2726  N   GLU A 395     -21.087 -50.950 -28.051  1.00 44.74           N
ATOM   2727  CA  GLU A 395     -22.045 -50.312 -28.949  1.00 50.53           C
ATOM   2728  C   GLU A 395     -21.880 -48.799 -28.969  1.00 46.29           C
ATOM   2729  O   GLU A 395     -22.167 -48.158 -29.986  1.00 46.73           O
ATOM   2730  CB  GLU A 395     -23.476 -50.675 -28.540  1.00 57.80           C
ATOM   2731  CG  GLU A 395     -23.675 -52.136 -28.155  1.00 72.40           C
ATOM   2732  CD  GLU A 395     -23.329 -52.407 -26.700  1.00 83.81           C
ATOM   2733  OE1 GLU A 395     -23.649 -51.555 -25.844  1.00 87.12           O
ATOM   2734  OE2 GLU A 395     -22.729 -53.464 -26.413  1.00 85.93           O
ATOM   2735  N   GLN A 396     -21.424 -48.210 -27.861  1.00 36.65           N
ATOM   2736  CA  GLN A 396     -21.258 -46.762 -27.813  1.00 41.01           C
ATOM   2737  C   GLN A 396     -20.171 -46.269 -28.757  1.00 37.74           C
ATOM   2738  O   GLN A 396     -20.169 -45.087 -29.109  1.00 42.48           O
ATOM   2739  CB  GLN A 396     -20.946 -46.312 -26.386  1.00 45.75           C
ATOM   2740  CG  GLN A 396     -22.078 -46.544 -25.404  1.00 44.57           C
ATOM   2741  CD  GLN A 396     -21.715 -46.099 -24.001  1.00 52.09           C
ATOM   2742  OE1 GLN A 396     -21.032 -46.815 -23.266  1.00 54.18           O
ATOM   2743  NE2 GLN A 396     -22.167 -44.909 -23.623  1.00 49.26           N
ATOM   2744  N   LEU A 397     -19.252 -47.144 -29.174  1.00 37.56           N
ATOM   2745  CA  LEU A 397     -18.211 -46.753 -30.114  1.00 39.73           C
ATOM   2746  C   LEU A 397     -18.747 -46.480 -31.514  1.00 43.98           C
ATOM   2747  O   LEU A 397     -18.026 -45.890 -32.327  1.00 40.15           O
ATOM   2748  CB  LEU A 397     -17.133 -47.833 -30.180  1.00 35.76           C
ATOM   2749  CG  LEU A 397     -16.348 -48.102 -28.897  1.00 36.81           C
ATOM   2750  CD1 LEU A 397     -15.569 -49.405 -29.016  1.00 34.69           C
ATOM   2751  CD2 LEU A 397     -15.409 -46.941 -28.581  1.00 30.75           C
ATOM   2752  N  AGLN A 398     -19.982 -46.895 -31.812  1.00 44.03           N
ATOM   2753  CA AGLN A 398     -20.603 -46.581 -33.093  1.00 48.72           C
ATOM   2754  C  AGLN A 398     -20.812 -45.086 -33.279  1.00 48.07           C
ATOM   2755  O  AGLN A 398     -21.116 -44.649 -34.394  1.00 46.07           O
ATOM   2756  CB AGLN A 398     -21.937 -47.323 -33.219  1.00 53.54           C
ATOM   2757  CG AGLN A 398     -21.795 -48.838 -33.143  1.00 55.38           C
ATOM   2758  CD AGLN A 398     -23.120 -49.553 -32.959  1.00 52.19           C
ATOM   2759  OE1AGLN A 398     -24.181 -49.023 -33.291  1.00 58.28           O
ATOM   2760  NE2AGLN A 398     -23.062 -50.765 -32.424  1.00 40.39           N
ATOM   2761  N   VAL A 399     -20.638 -44.296 -32.217  1.00 46.91           N
ATOM   2762  CA  VAL A 399     -20.751 -42.848 -32.298  1.00 44.00           C
ATOM   2763  C   VAL A 399     -19.748 -42.250 -33.280  1.00 46.52           C
ATOM   2764  O   VAL A 399     -19.927 -41.113 -33.730  1.00 41.94           O
ATOM   2765  CB  VAL A 399     -20.558 -42.266 -30.881  1.00 47.21           C
ATOM   2766  CG1 VAL A 399     -19.074 -42.070 -30.566  1.00 38.36           C
ATOM   2767  CG2 VAL A 399     -21.315 -40.994 -30.711  1.00 44.80           C
ATOM   2768  N   PHE A 400     -18.693 -42.992 -33.627  1.00 36.45           N
ATOM   2769  CA  PHE A 400     -17.645 -42.524 -34.524  1.00 36.62           C
ATOM   2770  C   PHE A 400     -17.866 -42.926 -35.979  1.00 44.52           C
ATOM   2771  O   PHE A 400     -17.005 -42.643 -36.818  1.00 38.24           O
ATOM   2772  CB  PHE A 400     -16.285 -43.054 -34.057  1.00 35.84           C
ATOM   2773  CG  PHE A 400     -15.886 -42.584 -32.682  1.00 31.58           C
ATOM   2774  CD1 PHE A 400     -15.591 -41.245 -32.448  1.00 31.22           C
ATOM   2775  CD2 PHE A 400     -15.794 -43.482 -31.627  1.00 30.81           C
ATOM   2776  CE1 PHE A 400     -15.219 -40.805 -31.176  1.00 34.65           C
ATOM   2777  CE2 PHE A 400     -15.422 -43.056 -30.358  1.00 35.35           C
ATOM   2778  CZ  PHE A 400     -15.134 -41.713 -30.131  1.00 30.68           C
ATOM   2779  N   GLU A 401     -18.989 -43.576 -36.300  1.00 47.21           N
ATOM   2780  CA  GLU A 401     -19.196 -44.063 -37.663  1.00 53.15           C
ATOM   2781  C   GLU A 401     -19.195 -42.926 -38.678  1.00 43.77           C
ATOM   2782  O   GLU A 401     -18.790 -43.123 -39.829  1.00 37.47           O
ATOM   2783  CB  GLU A 401     -20.504 -44.853 -37.742  1.00 62.89           C
ATOM   2784  CG  GLU A 401     -21.753 -44.033 -37.447  1.00 74.18           C
ATOM   2785  CD  GLU A 401     -22.981 -44.896 -37.202  1.00 81.04           C
ATOM   2786  OE1 GLU A 401     -22.917 -46.120 -37.454  1.00 81.17           O
ATOM   2787  OE2 GLU A 401     -24.009 -44.348 -36.749  1.00 81.85           O
ATOM   2788  N   THR A 402     -19.622 -41.731 -38.269  1.00 42.23           N
ATOM   2789  CA  THR A 402     -19.606 -40.556 -39.129  1.00 44.49           C
ATOM   2790  C   THR A 402     -18.233 -39.901 -39.229  1.00 44.32           C
ATOM   2791  O   THR A 402     -18.071 -38.966 -40.022  1.00 40.53           O
ATOM   2792  CB  THR A 402     -20.612 -39.519 -38.618  1.00 51.34           C
ATOM   2793  OG1 THR A 402     -20.490 -39.398 -37.192  1.00 52.89           O
ATOM   2794  CG2 THR A 402     -22.034 -39.920 -38.979  1.00 53.35           C
ATOM   2795  N   LEU A 403     -17.252 -40.358 -38.453  1.00 35.67           N
ATOM   2796  CA  LEU A 403     -15.990 -39.638 -38.344  1.00 32.14           C
ATOM   2797  C   LEU A 403     -15.151 -39.814 -39.603  1.00 34.63           C
ATOM   2798  O   LEU A 403     -14.880 -40.940 -40.030  1.00 32.77           O
ATOM   2799  CB  LEU A 403     -15.209 -40.118 -37.124  1.00 29.10           C
ATOM   2800  CG  LEU A 403     -13.891 -39.390 -36.877  1.00 29.10           C
ATOM   2801  CD1 LEU A 403     -14.163 -37.906 -36.643  1.00 29.01           C
ATOM   2802  CD2 LEU A 403     -13.161 -40.005 -35.696  1.00 25.00           C
ATOM   2803  N   GLU A 404     -14.726 -38.689 -40.186  1.00 33.13           N
ATOM   2804  CA  GLU A 404     -13.882 -38.692 -41.371  1.00 40.44           C
ATOM   2805  C   GLU A 404     -12.478 -38.155 -41.131  1.00 39.46           C
ATOM   2806  O   GLU A 404     -11.564 -38.525 -41.875  1.00 38.81           O
ATOM   2807  CB  GLU A 404     -14.535 -37.873 -42.497  1.00 33.73           C
ATOM   2808  CG  GLU A 404     -15.913 -38.373 -42.896  1.00 37.39           C
ATOM   2809  CD  GLU A 404     -16.541 -37.552 -44.012  1.00 49.57           C
ATOM   2810  OE1 GLU A 404     -16.010 -36.478 -44.351  1.00 49.19           O
ATOM   2811  OE2 GLU A 404     -17.576 -37.976 -44.559  1.00 52.45           O
ATOM   2812  N   GLU A 405     -12.279 -37.312 -40.116  1.00 37.81           N
ATOM   2813  CA  GLU A 405     -11.015 -36.605 -39.952  1.00 36.50           C
ATOM   2814  C   GLU A 405     -10.708 -36.374 -38.481  1.00 39.30           C
ATOM   2815  O   GLU A 405     -11.563 -35.902 -37.726  1.00 34.62           O
ATOM   2816  CB  GLU A 405     -11.032 -35.258 -40.683  1.00 32.15           C
ATOM   2817  CG  GLU A 405      -9.763 -34.442 -40.459  1.00 36.97           C
ATOM   2818  CD  GLU A 405      -9.688 -33.208 -41.336  1.00 47.23           C
ATOM   2819  OE1 GLU A 405     -10.651 -32.945 -42.091  1.00 51.93           O
ATOM   2820  OE2 GLU A 405      -8.663 -32.500 -41.266  1.00 44.97           O
ATOM   2821  N   ILE A 406      -9.476 -36.693 -38.096  1.00 41.17           N
ATOM   2822  CA  ILE A 406      -8.928 -36.379 -36.784  1.00 34.07           C
ATOM   2823  C   ILE A 406      -7.742 -35.450 -37.005  1.00 34.31           C
ATOM   2824  O   ILE A 406      -6.785 -35.821 -37.696  1.00 34.73           O
ATOM   2825  CB  ILE A 406      -8.512 -37.652 -36.030  1.00 34.17           C
ATOM   2826  CG1 ILE A 406      -9.745 -38.500 -35.710  1.00 29.70           C
ATOM   2827  CG2 ILE A 406      -7.711 -37.311 -34.768  1.00 28.66           C
ATOM   2828  CD1 ILE A 406      -9.419 -39.889 -35.164  1.00 33.43           C
ATOM   2829  N   THR A 407      -7.809 -34.235 -36.445  1.00 31.54           N
ATOM   2830  CA  THR A 407      -6.701 -33.297 -36.628  1.00 28.01           C
ATOM   2831  C   THR A 407      -5.492 -33.678 -35.782  1.00 31.38           C
ATOM   2832  O   THR A 407      -4.358 -33.342 -36.144  1.00 31.83           O
ATOM   2833  CB  THR A 407      -7.129 -31.865 -36.299  1.00 31.94           C
ATOM   2834  OG1 THR A 407      -7.360 -31.742 -34.890  1.00 36.61           O
ATOM   2835  CG2 THR A 407      -8.391 -31.490 -37.064  1.00 35.74           C
ATOM   2836  N   GLY A 408      -5.710 -34.369 -34.662  1.00 28.39           N
ATOM   2837  CA  GLY A 408      -4.626 -34.806 -33.797  1.00 22.96           C
ATOM   2838  C   GLY A 408      -4.154 -36.218 -34.083  1.00 27.40           C
ATOM   2839  O   GLY A 408      -3.778 -36.531 -35.217  1.00 28.62           O
ATOM   2840  N   TYR A 409      -4.186 -37.087 -33.073  1.00 26.43           N
ATOM   2841  CA  TYR A 409      -3.733 -38.464 -33.215  1.00 27.14           C
ATOM   2842  C   TYR A 409      -4.832 -39.425 -32.781  1.00 31.43           C
ATOM   2843  O   TYR A 409      -5.813 -39.041 -32.137  1.00 31.26           O
ATOM   2844  CB  TYR A 409      -2.455 -38.727 -32.402  1.00 29.08           C
ATOM   2845  CG  TYR A 409      -2.612 -38.533 -30.905  1.00 28.96           C
ATOM   2846  CD1 TYR A 409      -3.165 -39.533 -30.104  1.00 23.46           C
ATOM   2847  CD2 TYR A 409      -2.200 -37.352 -30.293  1.00 28.55           C
ATOM   2848  CE1 TYR A 409      -3.309 -39.359 -28.734  1.00 24.70           C
ATOM   2849  CE2 TYR A 409      -2.336 -37.168 -28.921  1.00 30.90           C
ATOM   2850  CZ  TYR A 409      -2.890 -38.176 -28.151  1.00 35.04           C
ATOM   2851  OH  TYR A 409      -3.025 -38.003 -26.795  1.00 42.01           O
ATOM   2852  N   LEU A 410      -4.649 -40.693 -33.144  1.00 26.77           N
ATOM   2853  CA  LEU A 410      -5.495 -41.786 -32.685  1.00 30.21           C
ATOM   2854  C   LEU A 410      -4.618 -42.758 -31.908  1.00 32.21           C
ATOM   2855  O   LEU A 410      -3.600 -43.228 -32.427  1.00 32.81           O
ATOM   2856  CB  LEU A 410      -6.187 -42.492 -33.857  1.00 26.95           C
ATOM   2857  CG  LEU A 410      -7.109 -43.658 -33.496  1.00 33.87           C
ATOM   2858  CD1 LEU A 410      -8.266 -43.181 -32.604  1.00 34.23           C
ATOM   2859  CD2 LEU A 410      -7.636 -44.355 -34.749  1.00 26.22           C
ATOM   2860  N   TYR A 411      -5.008 -43.042 -30.666  1.00 29.00           N
ATOM   2861  CA  TYR A 411      -4.246 -43.883 -29.750  1.00 22.79           C
ATOM   2862  C   TYR A 411      -5.202 -44.900 -29.152  1.00 31.46           C
ATOM   2863  O   TYR A 411      -6.219 -44.521 -28.564  1.00 27.86           O
ATOM   2864  CB  TYR A 411      -3.597 -43.035 -28.650  1.00 26.38           C
ATOM   2865  CG  TYR A 411      -2.844 -43.793 -27.568  1.00 30.00           C
ATOM   2866  CD1 TYR A 411      -3.502 -44.279 -26.439  1.00 28.30           C
ATOM   2867  CD2 TYR A 411      -1.471 -43.982 -27.655  1.00 29.15           C
ATOM   2868  CE1 TYR A 411      -2.814 -44.949 -25.437  1.00 27.16           C
ATOM   2869  CE2 TYR A 411      -0.777 -44.653 -26.662  1.00 33.72           C
ATOM   2870  CZ  TYR A 411      -1.451 -45.129 -25.556  1.00 33.20           C
ATOM   2871  OH  TYR A 411      -0.757 -45.792 -24.574  1.00 37.60           O
ATOM   2872  N   ILE A 412      -4.896 -46.184 -29.318  1.00 31.85           N
ATOM   2873  CA  ILE A 412      -5.760 -47.261 -28.844  1.00 31.19           C
ATOM   2874  C   ILE A 412      -4.877 -48.278 -28.139  1.00 37.45           C
ATOM   2875  O   ILE A 412      -4.140 -49.025 -28.796  1.00 37.80           O
ATOM   2876  CB  ILE A 412      -6.561 -47.917 -29.985  1.00 30.58           C
ATOM   2877  CG1 ILE A 412      -7.258 -46.853 -30.843  1.00 32.11           C
ATOM   2878  CG2 ILE A 412      -7.584 -48.882 -29.426  1.00 30.22           C
ATOM   2879  CD1 ILE A 412      -8.091 -47.407 -32.001  1.00 24.43           C
ATOM   2880  N   SER A 413      -4.938 -48.302 -26.806  1.00 32.25           N
ATOM   2881  CA  SER A 413      -4.206 -49.270 -26.002  1.00 27.89           C
ATOM   2882  C   SER A 413      -5.126 -50.271 -25.314  1.00 29.19           C
ATOM   2883  O   SER A 413      -4.645 -51.143 -24.582  1.00 37.21           O
ATOM   2884  CB  SER A 413      -3.338 -48.548 -24.960  1.00 29.42           C
ATOM   2885  OG  SER A 413      -4.139 -47.842 -24.028  1.00 29.10           O
ATOM   2886  N   ALA A 414      -6.435 -50.154 -25.514  1.00 29.52           N
ATOM   2887  CA  ALA A 414      -7.401 -51.158 -25.102  1.00 31.87           C
ATOM   2888  C   ALA A 414      -8.583 -51.067 -26.052  1.00 33.63           C
ATOM   2889  O   ALA A 414      -8.847 -50.010 -26.630  1.00 33.59           O
ATOM   2890  CB  ALA A 414      -7.863 -50.972 -23.654  1.00 22.58           C
ATOM   2891  N   TRP A 415      -9.289 -52.187 -26.213  1.00 31.50           N
ATOM   2892  CA  TRP A 415     -10.380 -52.269 -27.168  1.00 30.42           C
ATOM   2893  C   TRP A 415     -11.262 -53.437 -26.766  1.00 33.64           C
ATOM   2894  O   TRP A 415     -10.739 -54.441 -26.263  1.00 39.08           O
ATOM   2895  CB  TRP A 415      -9.846 -52.452 -28.594  1.00 31.78           C
ATOM   2896  CG  TRP A 415     -10.813 -52.106 -29.703  1.00 34.25           C
ATOM   2897  CD1 TRP A 415     -11.378 -52.972 -30.603  1.00 36.96           C
ATOM   2898  CD2 TRP A 415     -11.310 -50.804 -30.039  1.00 33.95           C
ATOM   2899  NE1 TRP A 415     -12.195 -52.288 -31.472  1.00 32.49           N
ATOM   2900  CE2 TRP A 415     -12.174 -50.957 -31.145  1.00 30.77           C
ATOM   2901  CE3 TRP A 415     -11.111 -49.523 -29.511  1.00 29.05           C
ATOM   2902  CZ2 TRP A 415     -12.835 -49.879 -31.732  1.00 34.22           C
ATOM   2903  CZ3 TRP A 415     -11.770 -48.457 -30.093  1.00 28.76           C
ATOM   2904  CH2 TRP A 415     -12.619 -48.641 -31.194  1.00 34.48           C
ATOM   2905  N   PRO A 416     -12.579 -53.337 -26.933  1.00 39.42           N
ATOM   2906  CA  PRO A 416     -13.462 -54.459 -26.584  1.00 41.22           C
ATOM   2907  C   PRO A 416     -13.040 -55.750 -27.271  1.00 40.43           C
ATOM   2908  O   PRO A 416     -12.858 -55.796 -28.492  1.00 34.31           O
ATOM   2909  CB  PRO A 416     -14.837 -53.987 -27.072  1.00 35.19           C
ATOM   2910  CG  PRO A 416     -14.758 -52.493 -27.027  1.00 31.04           C
ATOM   2911  CD  PRO A 416     -13.333 -52.146 -27.367  1.00 30.65           C
ATOM   2912  N   ASP A 417     -12.891 -56.811 -26.471  1.00 36.85           N
ATOM   2913  CA  ASP A 417     -12.481 -58.102 -27.017  1.00 46.47           C
ATOM   2914  C   ASP A 417     -13.512 -58.666 -27.983  1.00 46.56           C
ATOM   2915  O   ASP A 417     -13.162 -59.447 -28.875  1.00 50.13           O
ATOM   2916  CB  ASP A 417     -12.227 -59.102 -25.887  1.00 58.09           C
ATOM   2917  CG  ASP A 417     -10.794 -59.081 -25.403  1.00 75.93           C
ATOM   2918  OD1 ASP A 417      -9.886 -59.305 -26.232  1.00 84.13           O
ATOM   2919  OD2 ASP A 417     -10.576 -58.861 -24.193  1.00 85.83           O
ATOM   2920  N   SER A 418     -14.783 -58.290 -27.825  1.00 47.25           N
ATOM   2921  CA  SER A 418     -15.817 -58.785 -28.727  1.00 48.41           C
ATOM   2922  C   SER A 418     -15.697 -58.197 -30.129  1.00 51.78           C
ATOM   2923  O   SER A 418     -16.261 -58.761 -31.072  1.00 56.35           O
ATOM   2924  CB  SER A 418     -17.204 -58.491 -28.150  1.00 47.02           C
ATOM   2925  OG  SER A 418     -17.348 -57.116 -27.826  1.00 51.88           O
ATOM   2926  N   LEU A 419     -14.966 -57.093 -30.292  1.00 45.05           N
ATOM   2927  CA  LEU A 419     -14.908 -56.402 -31.570  1.00 41.97           C
ATOM   2928  C   LEU A 419     -13.677 -56.833 -32.343  1.00 38.50           C
ATOM   2929  O   LEU A 419     -12.550 -56.614 -31.865  1.00 39.78           O
ATOM   2930  CB  LEU A 419     -14.904 -54.889 -31.364  1.00 30.12           C
ATOM   2931  CG  LEU A 419     -16.154 -54.333 -30.679  1.00 33.51           C
ATOM   2932  CD1 LEU A 419     -16.066 -52.816 -30.571  1.00 33.04           C
ATOM   2933  CD2 LEU A 419     -17.443 -54.773 -31.408  1.00 29.40           C
ATOM   2934  N   PRO A 420     -13.835 -57.444 -33.523  1.00 40.19           N
ATOM   2935  CA  PRO A 420     -12.676 -58.000 -34.232  1.00 41.00           C
ATOM   2936  C   PRO A 420     -11.780 -56.964 -34.896  1.00 36.33           C
ATOM   2937  O   PRO A 420     -10.669 -57.318 -35.325  1.00 41.55           O
ATOM   2938  CB  PRO A 420     -13.306 -58.918 -35.283  1.00 43.00           C
ATOM   2939  CG  PRO A 420     -14.698 -58.392 -35.458  1.00 34.43           C
ATOM   2940  CD  PRO A 420     -15.104 -57.862 -34.120  1.00 36.03           C
ATOM   2941  N   ASP A 421     -12.215 -55.716 -35.014  1.00 35.68           N
ATOM   2942  CA  ASP A 421     -11.471 -54.720 -35.777  1.00 37.76           C
ATOM   2943  C   ASP A 421     -11.848 -53.327 -35.286  1.00 38.52           C
ATOM   2944  O   ASP A 421     -12.577 -53.170 -34.300  1.00 38.12           O
ATOM   2945  CB  ASP A 421     -11.732 -54.876 -37.280  1.00 44.57           C
ATOM   2946  CG  ASP A 421     -13.205 -54.694 -37.653  1.00 49.53           C
ATOM   2947  OD1 ASP A 421     -13.966 -54.076 -36.875  1.00 40.29           O
ATOM   2948  OD2 ASP A 421     -13.605 -55.178 -38.733  1.00 54.26           O
ATOM   2949  N   LEU A 422     -11.360 -52.309 -36.001  1.00 34.06           N
ATOM   2950  CA  LEU A 422     -11.644 -50.909 -35.711  1.00 30.97           C
ATOM   2951  C   LEU A 422     -12.659 -50.320 -36.678  1.00 34.84           C
ATOM   2952  O   LEU A 422     -12.567 -49.136 -37.022  1.00 32.89           O
ATOM   2953  CB  LEU A 422     -10.353 -50.092 -35.744  1.00 30.61           C
ATOM   2954  CG  LEU A 422      -9.213 -50.699 -34.923  1.00 34.39           C
ATOM   2955  CD1 LEU A 422      -7.888 -49.999 -35.204  1.00 28.35           C
ATOM   2956  CD2 LEU A 422      -9.558 -50.655 -33.436  1.00 30.30           C
ATOM   2957  N   SER A 423     -13.627 -51.124 -37.131  1.00 35.51           N
ATOM   2958  CA  SER A 423     -14.531 -50.659 -38.176  1.00 35.84           C
ATOM   2959  C   SER A 423     -15.466 -49.552 -37.707  1.00 38.41           C
ATOM   2960  O   SER A 423     -16.113 -48.925 -38.550  1.00 42.12           O
ATOM   2961  CB  SER A 423     -15.340 -51.832 -38.751  1.00 35.23           C
ATOM   2962  OG  SER A 423     -16.134 -52.453 -37.759  1.00 38.15           O
ATOM   2963  N   VAL A 424     -15.537 -49.261 -36.404  1.00 37.80           N
ATOM   2964  CA  VAL A 424     -16.236 -48.045 -35.995  1.00 42.39           C
ATOM   2965  C   VAL A 424     -15.555 -46.812 -36.576  1.00 35.50           C
ATOM   2966  O   VAL A 424     -16.175 -45.749 -36.672  1.00 39.00           O
ATOM   2967  CB  VAL A 424     -16.347 -47.936 -34.457  1.00 44.74           C
ATOM   2968  CG1 VAL A 424     -17.106 -49.124 -33.883  1.00 38.88           C
ATOM   2969  CG2 VAL A 424     -14.977 -47.800 -33.824  1.00 39.07           C
ATOM   2970  N   PHE A 425     -14.287 -46.931 -36.975  1.00 31.60           N
ATOM   2971  CA  PHE A 425     -13.580 -45.881 -37.693  1.00 32.16           C
ATOM   2972  C   PHE A 425     -13.462 -46.168 -39.187  1.00 32.85           C
ATOM   2973  O   PHE A 425     -12.578 -45.613 -39.848  1.00 38.80           O
ATOM   2974  CB  PHE A 425     -12.187 -45.675 -37.093  1.00 31.79           C
ATOM   2975  CG  PHE A 425     -12.200 -45.221 -35.663  1.00 34.08           C
ATOM   2976  CD1 PHE A 425     -11.661 -46.010 -34.665  1.00 35.48           C
ATOM   2977  CD2 PHE A 425     -12.748 -44.002 -35.315  1.00 34.92           C
ATOM   2978  CE1 PHE A 425     -11.672 -45.586 -33.345  1.00 36.07           C
ATOM   2979  CE2 PHE A 425     -12.759 -43.581 -33.999  1.00 35.80           C
ATOM   2980  CZ  PHE A 425     -12.222 -44.374 -33.017  1.00 25.24           C
ATOM   2981  N   GLN A 426     -14.332 -47.018 -39.737  1.00 36.31           N
ATOM   2982  CA  GLN A 426     -14.163 -47.406 -41.135  1.00 47.29           C
ATOM   2983  C   GLN A 426     -14.380 -46.254 -42.107  1.00 41.96           C
ATOM   2984  O   GLN A 426     -14.000 -46.379 -43.275  1.00 44.26           O
ATOM   2985  CB  GLN A 426     -15.098 -48.566 -41.493  1.00 41.98           C
ATOM   2986  CG  GLN A 426     -16.579 -48.226 -41.524  1.00 44.89           C
ATOM   2987  CD  GLN A 426     -17.435 -49.466 -41.695  1.00 47.59           C
ATOM   2988  OE1 GLN A 426     -16.936 -50.525 -42.075  1.00 56.71           O
ATOM   2989  NE2 GLN A 426     -18.727 -49.343 -41.421  1.00 48.52           N
ATOM   2990  N   ASN A 427     -14.956 -45.140 -41.661  1.00 43.15           N
ATOM   2991  CA  ASN A 427     -15.134 -43.968 -42.507  1.00 40.28           C
ATOM   2992  C   ASN A 427     -14.061 -42.908 -42.287  1.00 41.69           C
ATOM   2993  O   ASN A 427     -14.097 -41.860 -42.941  1.00 35.29           O
ATOM   2994  CB  ASN A 427     -16.525 -43.369 -42.277  1.00 43.56           C
ATOM   2995  CG  ASN A 427     -17.631 -44.260 -42.812  1.00 41.42           C
ATOM   2996  OD1 ASN A 427     -17.449 -44.957 -43.808  1.00 46.19           O
ATOM   2997  ND2 ASN A 427     -18.780 -44.245 -42.151  1.00 41.50           N
ATOM   2998  N   LEU A 428     -13.104 -43.162 -41.399  1.00 42.84           N
ATOM   2999  CA  LEU A 428     -12.049 -42.199 -41.110  1.00 36.41           C
ATOM   3000  C   LEU A 428     -11.077 -42.114 -42.285  1.00 40.19           C
ATOM   3001  O   LEU A 428     -10.469 -43.115 -42.677  1.00 36.92           O
ATOM   3002  CB  LEU A 428     -11.322 -42.600 -39.829  1.00 29.97           C
ATOM   3003  CG  LEU A 428     -10.086 -41.788 -39.431  1.00 29.19           C
ATOM   3004  CD1 LEU A 428     -10.482 -40.382 -39.007  1.00 24.19           C
ATOM   3005  CD2 LEU A 428      -9.325 -42.496 -38.314  1.00 29.10           C
ATOM   3006  N   GLN A 429     -10.923 -40.915 -42.839  1.00 35.22           N
ATOM   3007  CA  GLN A 429     -10.126 -40.710 -44.039  1.00 35.92           C
ATOM   3008  C   GLN A 429      -8.710 -40.238 -43.752  1.00 37.15           C
ATOM   3009  O   GLN A 429      -7.773 -40.652 -44.441  1.00 36.74           O
ATOM   3010  CB  GLN A 429     -10.815 -39.696 -44.955  1.00 40.52           C
ATOM   3011  CG  GLN A 429     -12.183 -40.148 -45.438  1.00 43.65           C
ATOM   3012  CD  GLN A 429     -12.816 -39.160 -46.390  1.00 47.24           C
ATOM   3013  OE1 GLN A 429     -12.121 -38.457 -47.125  1.00 48.97           O
ATOM   3014  NE2 GLN A 429     -14.144 -39.097 -46.383  1.00 43.39           N
ATOM   3015  N   VAL A 430      -8.525 -39.376 -42.760  1.00 31.61           N
ATOM   3016  CA  VAL A 430      -7.216 -38.781 -42.521  1.00 36.20           C
ATOM   3017  C   VAL A 430      -7.039 -38.564 -41.027  1.00 36.16           C
ATOM   3018  O   VAL A 430      -7.967 -38.145 -40.327  1.00 36.13           O
ATOM   3019  CB  VAL A 430      -7.048 -37.463 -43.311  1.00 35.85           C
ATOM   3020  CG1 VAL A 430      -8.264 -36.580 -43.129  1.00 37.39           C
ATOM   3021  CG2 VAL A 430      -5.773 -36.730 -42.881  1.00 30.59           C
ATOM   3022  N   ILE A 431      -5.848 -38.887 -40.539  1.00 38.06           N
ATOM   3023  CA  ILE A 431      -5.372 -38.447 -39.236  1.00 35.21           C
ATOM   3024  C   ILE A 431      -4.262 -37.443 -39.512  1.00 34.39           C
ATOM   3025  O   ILE A 431      -3.204 -37.806 -40.043  1.00 36.45           O
ATOM   3026  CB  ILE A 431      -4.885 -39.623 -38.381  1.00 31.79           C
ATOM   3027  CG1 ILE A 431      -5.991 -40.676 -38.270  1.00 36.13           C
ATOM   3028  CG2 ILE A 431      -4.460 -39.142 -37.005  1.00 28.85           C
ATOM   3029  CD1 ILE A 431      -5.533 -41.988 -37.646  1.00 30.80           C
ATOM   3030  N   ARG A 432      -4.513 -36.170 -39.192  1.00 33.21           N
ATOM   3031  CA  ARG A 432      -3.555 -35.120 -39.534  1.00 36.84           C
ATOM   3032  C   ARG A 432      -2.264 -35.263 -38.742  1.00 35.19           C
ATOM   3033  O   ARG A 432      -1.172 -35.046 -39.281  1.00 39.28           O
ATOM   3034  CB  ARG A 432      -4.156 -33.737 -39.283  1.00 37.53           C
ATOM   3035  CG  ARG A 432      -5.411 -33.415 -40.065  1.00 40.75           C
ATOM   3036  CD  ARG A 432      -5.123 -33.111 -41.521  1.00 40.95           C
ATOM   3037  NE  ARG A 432      -6.356 -32.773 -42.223  1.00 43.37           N
ATOM   3038  CZ  ARG A 432      -6.458 -32.618 -43.538  1.00 42.42           C
ATOM   3039  NH1 ARG A 432      -5.394 -32.768 -44.316  1.00 42.35           N
ATOM   3040  NH2 ARG A 432      -7.628 -32.312 -44.074  1.00 44.75           N
ATOM   3041  N   GLY A 433      -2.366 -35.611 -37.463  1.00 29.82           N
ATOM   3042  CA  GLY A 433      -1.187 -35.648 -36.623  1.00 24.89           C
ATOM   3043  C   GLY A 433      -0.607 -34.284 -36.324  1.00 31.48           C
ATOM   3044  O   GLY A 433       0.607 -34.164 -36.131  1.00 35.83           O
ATOM   3045  N   ARG A 434      -1.440 -33.242 -36.303  1.00 29.17           N
ATOM   3046  CA  ARG A 434      -0.964 -31.936 -35.862  1.00 39.99           C
ATOM   3047  C   ARG A 434      -0.625 -31.941 -34.382  1.00 43.09           C
ATOM   3048  O   ARG A 434       0.187 -31.124 -33.937  1.00 47.92           O
ATOM   3049  CB  ARG A 434      -2.010 -30.873 -36.170  1.00 32.08           C
ATOM   3050  CG  ARG A 434      -2.191 -30.672 -37.650  1.00 36.12           C
ATOM   3051  CD  ARG A 434      -3.312 -29.715 -37.950  1.00 43.87           C
ATOM   3052  NE  ARG A 434      -3.492 -29.593 -39.388  1.00 50.26           N
ATOM   3053  CZ  ARG A 434      -4.645 -29.290 -39.965  1.00 56.76           C
ATOM   3054  NH1 ARG A 434      -5.725 -29.080 -39.221  1.00 52.17           N
ATOM   3055  NH2 ARG A 434      -4.714 -29.203 -41.285  1.00 65.83           N
ATOM   3056  N   ILE A 435      -1.254 -32.830 -33.622  1.00 40.07           N
ATOM   3057  CA  ILE A 435      -0.822 -33.224 -32.291  1.00 35.93           C
ATOM   3058  C   ILE A 435      -0.455 -34.697 -32.379  1.00 38.33           C
ATOM   3059  O   ILE A 435      -1.138 -35.466 -33.062  1.00 30.86           O
ATOM   3060  CB  ILE A 435      -1.929 -32.987 -31.242  1.00 41.93           C
ATOM   3061  CG1 ILE A 435      -2.557 -31.606 -31.441  1.00 42.47           C
ATOM   3062  CG2 ILE A 435      -1.374 -33.121 -29.832  1.00 39.78           C
ATOM   3063  CD1 ILE A 435      -3.870 -31.417 -30.704  1.00 54.07           C
ATOM   3064  N   LEU A 436       0.630 -35.089 -31.713  1.00 33.44           N
ATOM   3065  CA  LEU A 436       1.142 -36.450 -31.803  1.00 30.68           C
ATOM   3066  C   LEU A 436       1.294 -37.053 -30.414  1.00 30.24           C
ATOM   3067  O   LEU A 436       1.740 -36.377 -29.481  1.00 28.26           O
ATOM   3068  CB  LEU A 436       2.492 -36.480 -32.528  1.00 30.34           C
ATOM   3069  CG  LEU A 436       2.502 -36.039 -33.989  1.00 34.90           C
ATOM   3070  CD1 LEU A 436       3.937 -35.920 -34.513  1.00 29.05           C
ATOM   3071  CD2 LEU A 436       1.709 -37.034 -34.808  1.00 22.03           C
ATOM   3072  N   HIS A 437       0.940 -38.332 -30.279  1.00 28.49           N
ATOM   3073  CA  HIS A 437       1.111 -38.986 -28.989  1.00 29.90           C
ATOM   3074  C   HIS A 437       2.594 -39.086 -28.657  1.00 35.66           C
ATOM   3075  O   HIS A 437       3.405 -39.488 -29.499  1.00 31.01           O
ATOM   3076  CB  HIS A 437       0.475 -40.371 -28.966  1.00 30.64           C
ATOM   3077  CG  HIS A 437       0.548 -41.018 -27.619  1.00 32.50           C
ATOM   3078  ND1 HIS A 437       1.534 -41.919 -27.276  1.00 34.70           N
ATOM   3079  CD2 HIS A 437      -0.210 -40.847 -26.509  1.00 26.54           C
ATOM   3080  CE1 HIS A 437       1.365 -42.294 -26.020  1.00 39.49           C
ATOM   3081  NE2 HIS A 437       0.314 -41.658 -25.532  1.00 30.48           N
ATOM   3082  N   ASN A 438       2.946 -38.697 -27.427  1.00 34.02           N
ATOM   3083  CA  ASN A 438       4.340 -38.535 -27.011  1.00 32.66           C
ATOM   3084  C   ASN A 438       5.100 -37.602 -27.946  1.00 28.05           C
ATOM   3085  O   ASN A 438       6.335 -37.615 -27.977  1.00 29.94           O
ATOM   3086  CB  ASN A 438       5.060 -39.886 -26.906  1.00 30.33           C
ATOM   3087  CG  ASN A 438       4.659 -40.666 -25.668  1.00 34.41           C
ATOM   3088  OD1 ASN A 438       4.058 -40.115 -24.749  1.00 27.25           O
ATOM   3089  ND2 ASN A 438       4.994 -41.953 -25.637  1.00 27.34           N
ATOM   3090  N   GLY A 439       4.373 -36.786 -28.710  1.00 26.15           N
ATOM   3091  CA  GLY A 439       4.974 -35.958 -29.738  1.00 22.99           C
ATOM   3092  C   GLY A 439       5.521 -36.707 -30.933  1.00 29.79           C
ATOM   3093  O   GLY A 439       6.259 -36.114 -31.725  1.00 34.02           O
ATOM   3094  N   ALA A 440       5.184 -37.989 -31.102  1.00 29.37           N
ATOM   3095  CA  ALA A 440       5.807 -38.766 -32.169  1.00 31.07           C
ATOM   3096  C   ALA A 440       4.829 -39.574 -33.020  1.00 33.95           C
ATOM   3097  O   ALA A 440       5.091 -39.801 -34.207  1.00 35.40           O
ATOM   3098  CB  ALA A 440       6.861 -39.709 -31.579  1.00 26.68           C
ATOM   3099  N   TYR A 441       3.716 -40.026 -32.447  1.00 28.41           N
ATOM   3100  CA  TYR A 441       2.900 -41.062 -33.076  1.00 24.75           C
ATOM   3101  C   TYR A 441       1.502 -40.540 -33.377  1.00 30.17           C
ATOM   3102  O   TYR A 441       0.781 -40.124 -32.465  1.00 29.90           O
ATOM   3103  CB  TYR A 441       2.827 -42.308 -32.189  1.00 31.70           C
ATOM   3104  CG  TYR A 441       4.186 -42.892 -31.866  1.00 31.31           C
ATOM   3105  CD1 TYR A 441       4.907 -43.602 -32.825  1.00 29.88           C
ATOM   3106  CD2 TYR A 441       4.752 -42.723 -30.610  1.00 30.32           C
ATOM   3107  CE1 TYR A 441       6.157 -44.133 -32.532  1.00 29.08           C
ATOM   3108  CE2 TYR A 441       5.997 -43.251 -30.305  1.00 29.75           C
ATOM   3109  CZ  TYR A 441       6.694 -43.956 -31.270  1.00 31.41           C
ATOM   3110  OH  TYR A 441       7.933 -44.477 -30.970  1.00 29.65           O
ATOM   3111  N   SER A 442       1.116 -40.585 -34.658  1.00 32.18           N
ATOM   3112  CA  SER A 442      -0.236 -40.198 -35.051  1.00 29.55           C
ATOM   3113  C   SER A 442      -1.213 -41.360 -34.953  1.00 27.55           C
ATOM   3114  O   SER A 442      -2.411 -41.142 -34.742  1.00 31.73           O
ATOM   3115  CB  SER A 442      -0.240 -39.636 -36.474  1.00 28.01           C
ATOM   3116  OG  SER A 442       0.649 -40.354 -37.318  1.00 24.91           O
ATOM   3117  N   LEU A 443      -0.727 -42.589 -35.104  1.00 34.86           N
ATOM   3118  CA  LEU A 443      -1.548 -43.785 -34.960  1.00 34.68           C
ATOM   3119  C   LEU A 443      -0.808 -44.766 -34.067  1.00 30.74           C
ATOM   3120  O   LEU A 443       0.324 -45.156 -34.374  1.00 35.80           O
ATOM   3121  CB  LEU A 443      -1.855 -44.423 -36.317  1.00 35.38           C
ATOM   3122  CG  LEU A 443      -2.690 -45.708 -36.274  1.00 36.34           C
ATOM   3123  CD1 LEU A 443      -4.067 -45.438 -35.671  1.00 28.28           C
ATOM   3124  CD2 LEU A 443      -2.816 -46.332 -37.664  1.00 28.69           C
ATOM   3125  N   THR A 444      -1.441 -45.161 -32.964  1.00 29.19           N
ATOM   3126  CA  THR A 444      -0.863 -46.133 -32.046  1.00 27.39           C
ATOM   3127  C   THR A 444      -1.894 -47.205 -31.734  1.00 28.99           C
ATOM   3128  O   THR A 444      -3.008 -46.895 -31.297  1.00 33.82           O
ATOM   3129  CB  THR A 444      -0.388 -45.481 -30.742  1.00 27.64           C
ATOM   3130  OG1 THR A 444       0.574 -44.468 -31.040  1.00 31.60           O
ATOM   3131  CG2 THR A 444       0.257 -46.536 -29.830  1.00 27.07           C
ATOM   3132  N   LEU A 445      -1.520 -48.460 -31.962  1.00 28.99           N
ATOM   3133  CA  LEU A 445      -2.359 -49.608 -31.643  1.00 29.33           C
ATOM   3134  C   LEU A 445      -1.497 -50.608 -30.893  1.00 32.01           C
ATOM   3135  O   LEU A 445      -0.537 -51.142 -31.458  1.00 37.17           O
ATOM   3136  CB  LEU A 445      -2.944 -50.236 -32.912  1.00 35.98           C
ATOM   3137  CG  LEU A 445      -3.658 -49.271 -33.866  1.00 34.83           C
ATOM   3138  CD1 LEU A 445      -3.955 -49.945 -35.195  1.00 31.63           C
ATOM   3139  CD2 LEU A 445      -4.943 -48.736 -33.243  1.00 29.79           C
ATOM   3140  N   GLN A 446      -1.824 -50.854 -29.624  1.00 36.26           N
ATOM   3141  CA  GLN A 446      -0.979 -51.707 -28.800  1.00 40.02           C
ATOM   3142  C   GLN A 446      -1.815 -52.450 -27.765  1.00 35.88           C
ATOM   3143  O   GLN A 446      -2.757 -51.892 -27.197  1.00 35.40           O
ATOM   3144  CB  GLN A 446       0.128 -50.886 -28.117  1.00 32.86           C
ATOM   3145  CG  GLN A 446      -0.353 -49.759 -27.206  1.00 30.09           C
ATOM   3146  CD  GLN A 446       0.802 -48.919 -26.661  1.00 38.86           C
ATOM   3147  OE1 GLN A 446       1.720 -48.553 -27.397  1.00 36.91           O
ATOM   3148  NE2 GLN A 446       0.765 -48.626 -25.365  1.00 28.61           N
ATOM   3149  N   GLY A 447      -1.463 -53.714 -27.530  1.00 33.83           N
ATOM   3150  CA  GLY A 447      -2.103 -54.501 -26.495  1.00 36.71           C
ATOM   3151  C   GLY A 447      -3.532 -54.902 -26.779  1.00 41.88           C
ATOM   3152  O   GLY A 447      -4.268 -55.223 -25.843  1.00 36.87           O
ATOM   3153  N   LEU A 448      -3.942 -54.903 -28.044  1.00 34.96           N
ATOM   3154  CA  LEU A 448      -5.322 -55.149 -28.433  1.00 34.63           C
ATOM   3155  C   LEU A 448      -5.522 -56.597 -28.864  1.00 37.84           C
ATOM   3156  O   LEU A 448      -4.575 -57.314 -29.204  1.00 38.25           O
ATOM   3157  CB  LEU A 448      -5.742 -54.212 -29.569  1.00 29.17           C
ATOM   3158  CG  LEU A 448      -5.283 -52.755 -29.502  1.00 30.58           C
ATOM   3159  CD1 LEU A 448      -5.808 -51.986 -30.711  1.00 31.38           C
ATOM   3160  CD2 LEU A 448      -5.751 -52.107 -28.217  1.00 25.80           C
ATOM   3161  N   GLY A 449      -6.782 -57.022 -28.842  1.00 36.26           N
ATOM   3162  CA  GLY A 449      -7.170 -58.346 -29.278  1.00 28.67           C
ATOM   3163  C   GLY A 449      -7.751 -58.406 -30.672  1.00 31.43           C
ATOM   3164  O   GLY A 449      -8.252 -59.465 -31.071  1.00 39.18           O
ATOM   3165  N   ILE A 450      -7.713 -57.302 -31.422  1.00 36.00           N
ATOM   3166  CA  ILE A 450      -8.313 -57.264 -32.749  1.00 39.46           C
ATOM   3167  C   ILE A 450      -7.580 -58.219 -33.683  1.00 40.84           C
ATOM   3168  O   ILE A 450      -6.396 -58.528 -33.499  1.00 37.30           O
ATOM   3169  CB  ILE A 450      -8.300 -55.830 -33.309  1.00 38.64           C
ATOM   3170  CG1 ILE A 450      -6.885 -55.246 -33.254  1.00 33.53           C
ATOM   3171  CG2 ILE A 450      -9.289 -54.950 -32.554  1.00 33.19           C
ATOM   3172  CD1 ILE A 450      -6.752 -53.889 -33.940  1.00 34.50           C
ATOM   3173  N   SER A 451      -8.296 -58.691 -34.702  1.00 40.03           N
ATOM   3174  CA  SER A 451      -7.727 -59.600 -35.684  1.00 39.83           C
ATOM   3175  C   SER A 451      -7.401 -58.923 -37.006  1.00 40.87           C
ATOM   3176  O   SER A 451      -6.588 -59.455 -37.770  1.00 40.36           O
ATOM   3177  CB  SER A 451      -8.679 -60.774 -35.931  1.00 40.26           C
ATOM   3178  OG  SER A 451      -8.933 -61.472 -34.723  1.00 42.71           O
ATOM   3179  N   TRP A 452      -8.009 -57.775 -37.292  1.00 44.11           N
ATOM   3180  CA  TRP A 452      -7.629 -56.971 -38.443  1.00 40.26           C
ATOM   3181  C   TRP A 452      -7.942 -55.513 -38.130  1.00 37.53           C
ATOM   3182  O   TRP A 452      -8.514 -55.193 -37.085  1.00 37.03           O
ATOM   3183  CB  TRP A 452      -8.314 -57.463 -39.726  1.00 39.71           C
ATOM   3184  CG  TRP A 452      -9.816 -57.388 -39.734  1.00 42.73           C
ATOM   3185  CD1 TRP A 452     -10.584 -56.330 -40.138  1.00 37.07           C
ATOM   3186  CD2 TRP A 452     -10.731 -58.424 -39.353  1.00 40.19           C
ATOM   3187  NE1 TRP A 452     -11.916 -56.640 -40.022  1.00 38.46           N
ATOM   3188  CE2 TRP A 452     -12.036 -57.919 -39.542  1.00 43.97           C
ATOM   3189  CE3 TRP A 452     -10.576 -59.728 -38.870  1.00 46.81           C
ATOM   3190  CZ2 TRP A 452     -13.177 -58.670 -39.260  1.00 41.27           C
ATOM   3191  CZ3 TRP A 452     -11.711 -60.474 -38.590  1.00 45.87           C
ATOM   3192  CH2 TRP A 452     -12.995 -59.941 -38.786  1.00 43.62           C
ATOM   3193  N   LEU A 453      -7.532 -54.622 -39.033  1.00 35.68           N
ATOM   3194  CA  LEU A 453      -7.651 -53.184 -38.791  1.00 38.69           C
ATOM   3195  C   LEU A 453      -9.027 -52.646 -39.186  1.00 42.11           C
ATOM   3196  O   LEU A 453      -9.722 -52.042 -38.363  1.00 33.08           O
ATOM   3197  CB  LEU A 453      -6.542 -52.437 -39.538  1.00 38.57           C
ATOM   3198  CG  LEU A 453      -5.133 -52.767 -39.038  1.00 48.01           C
ATOM   3199  CD1 LEU A 453      -4.070 -52.141 -39.926  1.00 53.82           C
ATOM   3200  CD2 LEU A 453      -4.963 -52.325 -37.597  1.00 33.17           C
ATOM   3201  N   GLY A 454      -9.433 -52.858 -40.437  1.00 41.92           N
ATOM   3202  CA  GLY A 454     -10.730 -52.375 -40.866  1.00 35.11           C
ATOM   3203  C   GLY A 454     -10.827 -50.876 -41.028  1.00 37.42           C
ATOM   3204  O   GLY A 454     -11.935 -50.339 -41.095  1.00 44.70           O
ATOM   3205  N   LEU A 455      -9.693 -50.179 -41.085  1.00 38.96           N
ATOM   3206  CA  LEU A 455      -9.675 -48.740 -41.349  1.00 33.83           C
ATOM   3207  C   LEU A 455      -9.689 -48.490 -42.858  1.00 36.81           C
ATOM   3208  O   LEU A 455      -8.768 -47.909 -43.433  1.00 39.06           O
ATOM   3209  CB  LEU A 455      -8.457 -48.099 -40.693  1.00 33.53           C
ATOM   3210  CG  LEU A 455      -8.296 -48.274 -39.183  1.00 38.71           C
ATOM   3211  CD1 LEU A 455      -6.918 -47.788 -38.728  1.00 32.31           C
ATOM   3212  CD2 LEU A 455      -9.396 -47.530 -38.449  1.00 30.62           C
ATOM   3213  N   ARG A 456     -10.769 -48.943 -43.501  1.00 39.40           N
ATOM   3214  CA  ARG A 456     -10.767 -49.053 -44.956  1.00 46.03           C
ATOM   3215  C   ARG A 456     -10.843 -47.711 -45.675  1.00 41.47           C
ATOM   3216  O   ARG A 456     -10.643 -47.680 -46.893  1.00 41.66           O
ATOM   3217  CB  ARG A 456     -11.910 -49.957 -45.429  1.00 46.11           C
ATOM   3218  CG  ARG A 456     -13.293 -49.607 -44.913  1.00 44.70           C
ATOM   3219  CD  ARG A 456     -14.354 -50.201 -45.835  1.00 55.61           C
ATOM   3220  NE  ARG A 456     -15.692 -50.167 -45.254  1.00 69.33           N
ATOM   3221  CZ  ARG A 456     -16.511 -49.122 -45.312  1.00 77.40           C
ATOM   3222  NH1 ARG A 456     -16.132 -48.008 -45.926  1.00 75.94           N
ATOM   3223  NH2 ARG A 456     -17.709 -49.189 -44.749  1.00 82.64           N
ATOM   3224  N   SER A 457     -11.117 -46.611 -44.975  1.00 34.62           N
ATOM   3225  CA  SER A 457     -11.100 -45.296 -45.603  1.00 40.64           C
ATOM   3226  C   SER A 457      -9.822 -44.517 -45.326  1.00 38.89           C
ATOM   3227  O   SER A 457      -9.613 -43.468 -45.943  1.00 38.39           O
ATOM   3228  CB  SER A 457     -12.299 -44.456 -45.144  1.00 38.10           C
ATOM   3229  OG  SER A 457     -13.519 -45.118 -45.403  1.00 41.17           O
ATOM   3230  N   LEU A 458      -8.968 -44.998 -44.424  1.00 42.54           N
ATOM   3231  CA  LEU A 458      -7.784 -44.247 -44.022  1.00 34.35           C
ATOM   3232  C   LEU A 458      -6.831 -44.134 -45.203  1.00 40.19           C
ATOM   3233  O   LEU A 458      -6.272 -45.136 -45.660  1.00 40.26           O
ATOM   3234  CB  LEU A 458      -7.104 -44.919 -42.833  1.00 33.43           C
ATOM   3235  CG  LEU A 458      -5.993 -44.103 -42.166  1.00 37.92           C
ATOM   3236  CD1 LEU A 458      -6.498 -42.714 -41.760  1.00 32.75           C
ATOM   3237  CD2 LEU A 458      -5.426 -44.847 -40.968  1.00 32.37           C
ATOM   3238  N   ARG A 459      -6.644 -42.912 -45.700  1.00 42.16           N
ATOM   3239  CA  ARG A 459      -5.796 -42.668 -46.854  1.00 44.34           C
ATOM   3240  C   ARG A 459      -4.659 -41.696 -46.577  1.00 39.97           C
ATOM   3241  O   ARG A 459      -3.831 -41.470 -47.467  1.00 38.52           O
ATOM   3242  CB  ARG A 459      -6.635 -42.154 -48.033  1.00 46.01           C
ATOM   3243  CG  ARG A 459      -7.609 -41.054 -47.657  1.00 67.28           C
ATOM   3244  CD  ARG A 459      -8.129 -40.314 -48.882  1.00 74.73           C
ATOM   3245  NE  ARG A 459      -8.925 -39.146 -48.511  1.00 78.06           N
ATOM   3246  CZ  ARG A 459      -8.414 -38.006 -48.054  1.00 80.50           C
ATOM   3247  NH1 ARG A 459      -7.102 -37.871 -47.899  1.00 77.43           N
ATOM   3248  NH2 ARG A 459      -9.217 -36.998 -47.744  1.00 82.60           N
ATOM   3249  N   GLU A 460      -4.575 -41.126 -45.376  1.00 32.41           N
ATOM   3250  CA  GLU A 460      -3.492 -40.197 -45.086  1.00 31.62           C
ATOM   3251  C   GLU A 460      -3.186 -40.159 -43.597  1.00 38.82           C
ATOM   3252  O   GLU A 460      -4.094 -40.041 -42.767  1.00 35.50           O
ATOM   3253  CB  GLU A 460      -3.821 -38.781 -45.578  1.00 35.78           C
ATOM   3254  CG  GLU A 460      -2.736 -37.764 -45.216  1.00 40.63           C
ATOM   3255  CD  GLU A 460      -3.035 -36.362 -45.712  1.00 48.79           C
ATOM   3256  OE1 GLU A 460      -4.037 -36.184 -46.435  1.00 58.62           O
ATOM   3257  OE2 GLU A 460      -2.263 -35.438 -45.375  1.00 46.96           O
ATOM   3258  N   LEU A 461      -1.903 -40.264 -43.276  1.00 38.85           N
ATOM   3259  CA  LEU A 461      -1.354 -39.852 -41.990  1.00 36.50           C
ATOM   3260  C   LEU A 461      -0.517 -38.611 -42.284  1.00 35.78           C
ATOM   3261  O   LEU A 461       0.592 -38.712 -42.816  1.00 37.49           O
ATOM   3262  CB  LEU A 461      -0.534 -40.970 -41.356  1.00 39.63           C
ATOM   3263  CG  LEU A 461      -1.338 -42.238 -41.073  1.00 43.53           C
ATOM   3264  CD1 LEU A 461      -0.422 -43.401 -40.718  1.00 41.75           C
ATOM   3265  CD2 LEU A 461      -2.345 -41.976 -39.960  1.00 40.49           C
ATOM   3266  N   GLY A 462      -1.069 -37.440 -41.957  1.00 36.45           N
ATOM   3267  CA  GLY A 462      -0.444 -36.189 -42.356  1.00 33.48           C
ATOM   3268  C   GLY A 462       0.950 -36.002 -41.798  1.00 36.50           C
ATOM   3269  O   GLY A 462       1.819 -35.437 -42.469  1.00 38.75           O
ATOM   3270  N   SER A 463       1.185 -36.465 -40.572  1.00 33.67           N
ATOM   3271  CA  SER A 463       2.519 -36.464 -39.983  1.00 32.21           C
ATOM   3272  C   SER A 463       2.538 -37.504 -38.869  1.00 30.74           C
ATOM   3273  O   SER A 463       1.529 -38.151 -38.581  1.00 38.46           O
ATOM   3274  CB  SER A 463       2.910 -35.073 -39.473  1.00 39.32           C
ATOM   3275  OG  SER A 463       2.037 -34.648 -38.447  1.00 53.20           O
ATOM   3276  N   GLY A 464       3.701 -37.668 -38.254  1.00 32.59           N
ATOM   3277  CA  GLY A 464       3.866 -38.641 -37.198  1.00 27.26           C
ATOM   3278  C   GLY A 464       4.052 -40.051 -37.729  1.00 37.74           C
ATOM   3279  O   GLY A 464       3.759 -40.367 -38.883  1.00 36.22           O
ATOM   3280  N   LEU A 465       4.564 -40.912 -36.857  1.00 30.03           N
ATOM   3281  CA  LEU A 465       4.750 -42.314 -37.185  1.00 28.16           C
ATOM   3282  C   LEU A 465       3.544 -43.130 -36.739  1.00 29.79           C
ATOM   3283  O   LEU A 465       2.779 -42.728 -35.859  1.00 31.20           O
ATOM   3284  CB  LEU A 465       6.021 -42.860 -36.533  1.00 35.92           C
ATOM   3285  CG  LEU A 465       7.346 -42.312 -37.066  1.00 36.10           C
ATOM   3286  CD1 LEU A 465       7.777 -41.094 -36.272  1.00 39.44           C
ATOM   3287  CD2 LEU A 465       8.415 -43.380 -37.019  1.00 33.18           C
ATOM   3288  N   ALA A 466       3.371 -44.284 -37.378  1.00 33.53           N
ATOM   3289  CA  ALA A 466       2.412 -45.282 -36.932  1.00 34.28           C
ATOM   3290  C   ALA A 466       3.139 -46.329 -36.096  1.00 36.07           C
ATOM   3291  O   ALA A 466       4.230 -46.779 -36.458  1.00 38.26           O
ATOM   3292  CB  ALA A 466       1.701 -45.943 -38.115  1.00 24.64           C
ATOM   3293  N   LEU A 467       2.536 -46.700 -34.969  1.00 32.36           N
ATOM   3294  CA  LEU A 467       3.122 -47.661 -34.042  1.00 29.30           C
ATOM   3295  C   LEU A 467       2.086 -48.729 -33.731  1.00 31.30           C
ATOM   3296  O   LEU A 467       1.049 -48.434 -33.128  1.00 28.94           O
ATOM   3297  CB  LEU A 467       3.593 -46.968 -32.760  1.00 31.05           C
ATOM   3298  CG  LEU A 467       4.077 -47.883 -31.638  1.00 35.85           C
ATOM   3299  CD1 LEU A 467       5.146 -48.843 -32.150  1.00 28.31           C
ATOM   3300  CD2 LEU A 467       4.589 -47.058 -30.463  1.00 27.36           C
ATOM   3301  N   ILE A 468       2.365 -49.963 -34.141  1.00 30.98           N
ATOM   3302  CA  ILE A 468       1.423 -51.076 -34.027  1.00 32.46           C
ATOM   3303  C   ILE A 468       2.195 -52.261 -33.460  1.00 35.15           C
ATOM   3304  O   ILE A 468       2.963 -52.909 -34.178  1.00 35.35           O
ATOM   3305  CB  ILE A 468       0.782 -51.432 -35.373  1.00 33.74           C
ATOM   3306  CG1 ILE A 468      -0.005 -50.240 -35.927  1.00 32.42           C
ATOM   3307  CG2 ILE A 468      -0.108 -52.657 -35.226  1.00 29.56           C
ATOM   3308  CD1 ILE A 468      -0.591 -50.499 -37.304  1.00 39.35           C
ATOM   3309  N   HIS A 469       1.993 -52.562 -32.180  1.00 31.78           N
ATOM   3310  CA  HIS A 469       2.798 -53.607 -31.572  1.00 34.96           C
ATOM   3311  C   HIS A 469       2.001 -54.345 -30.508  1.00 33.43           C
ATOM   3312  O   HIS A 469       1.063 -53.802 -29.917  1.00 30.13           O
ATOM   3313  CB  HIS A 469       4.092 -53.035 -30.969  1.00 34.48           C
ATOM   3314  CG  HIS A 469       3.868 -52.171 -29.769  1.00 32.11           C
ATOM   3315  ND1 HIS A 469       4.039 -52.629 -28.481  1.00 38.58           N
ATOM   3316  CD2 HIS A 469       3.474 -50.881 -29.660  1.00 33.24           C
ATOM   3317  CE1 HIS A 469       3.762 -51.658 -27.630  1.00 32.47           C
ATOM   3318  NE2 HIS A 469       3.414 -50.587 -28.320  1.00 34.04           N
ATOM   3319  N   HIS A 470       2.401 -55.600 -30.279  1.00 34.05           N
ATOM   3320  CA  HIS A 470       1.865 -56.444 -29.210  1.00 37.87           C
ATOM   3321  C   HIS A 470       0.352 -56.610 -29.322  1.00 39.59           C
ATOM   3322  O   HIS A 470      -0.377 -56.558 -28.328  1.00 36.73           O
ATOM   3323  CB  HIS A 470       2.276 -55.914 -27.834  1.00 39.46           C
ATOM   3324  CG  HIS A 470       3.702 -56.212 -27.492  1.00 41.70           C
ATOM   3325  ND1 HIS A 470       4.720 -55.301 -27.680  1.00 36.03           N
ATOM   3326  CD2 HIS A 470       4.287 -57.333 -27.007  1.00 43.56           C
ATOM   3327  CE1 HIS A 470       5.866 -55.842 -27.310  1.00 39.78           C
ATOM   3328  NE2 HIS A 470       5.632 -57.075 -26.897  1.00 41.25           N
ATOM   3329  N   ASN A 471      -0.118 -56.825 -30.547  1.00 38.39           N
ATOM   3330  CA  ASN A 471      -1.498 -57.203 -30.829  1.00 38.52           C
ATOM   3331  C   ASN A 471      -1.457 -58.655 -31.306  1.00 40.06           C
ATOM   3332  O   ASN A 471      -1.206 -58.928 -32.483  1.00 37.94           O
ATOM   3333  CB  ASN A 471      -2.119 -56.263 -31.858  1.00 34.23           C
ATOM   3334  CG  ASN A 471      -1.961 -54.794 -31.476  1.00 35.67           C
ATOM   3335  OD1 ASN A 471      -2.525 -54.330 -30.484  1.00 37.00           O
ATOM   3336  ND2 ASN A 471      -1.201 -54.054 -32.272  1.00 30.90           N
ATOM   3337  N   THR A 472      -1.710 -59.583 -30.377  1.00 38.15           N
ATOM   3338  CA  THR A 472      -1.355 -60.987 -30.579  1.00 39.94           C
ATOM   3339  C   THR A 472      -2.134 -61.635 -31.719  1.00 43.89           C
ATOM   3340  O   THR A 472      -1.645 -62.591 -32.334  1.00 39.00           O
ATOM   3341  CB  THR A 472      -1.583 -61.769 -29.284  1.00 46.09           C
ATOM   3342  OG1 THR A 472      -1.097 -61.011 -28.175  1.00 57.69           O
ATOM   3343  CG2 THR A 472      -0.872 -63.113 -29.325  1.00 48.28           C
ATOM   3344  N   HIS A 473      -3.340 -61.152 -32.006  1.00 38.78           N
ATOM   3345  CA  HIS A 473      -4.191 -61.762 -33.018  1.00 43.80           C
ATOM   3346  C   HIS A 473      -4.272 -60.951 -34.299  1.00 39.31           C
ATOM   3347  O   HIS A 473      -5.025 -61.323 -35.204  1.00 42.45           O
ATOM   3348  CB  HIS A 473      -5.603 -61.980 -32.459  1.00 41.72           C
ATOM   3349  CG  HIS A 473      -5.643 -62.907 -31.286  1.00 46.04           C
ATOM   3350  ND1 HIS A 473      -5.858 -62.467 -29.997  1.00 50.46           N
ATOM   3351  CD2 HIS A 473      -5.488 -64.249 -31.205  1.00 44.34           C
ATOM   3352  CE1 HIS A 473      -5.831 -63.498 -29.173  1.00 46.65           C
ATOM   3353  NE2 HIS A 473      -5.612 -64.590 -29.881  1.00 51.99           N
ATOM   3354  N   LEU A 474      -3.508 -59.870 -34.413  1.00 36.91           N
ATOM   3355  CA  LEU A 474      -3.700 -58.917 -35.500  1.00 41.15           C
ATOM   3356  C   LEU A 474      -2.927 -59.366 -36.735  1.00 42.20           C
ATOM   3357  O   LEU A 474      -1.694 -59.430 -36.722  1.00 37.26           O
ATOM   3358  CB  LEU A 474      -3.277 -57.520 -35.059  1.00 40.75           C
ATOM   3359  CG  LEU A 474      -3.303 -56.456 -36.150  1.00 42.54           C
ATOM   3360  CD1 LEU A 474      -4.738 -56.205 -36.606  1.00 31.50           C
ATOM   3361  CD2 LEU A 474      -2.693 -55.165 -35.615  1.00 37.40           C
ATOM   3362  N   CYS A 475      -3.658 -59.683 -37.798  1.00 39.29           N
ATOM   3363  CA  CYS A 475      -3.096 -59.871 -39.122  1.00 44.42           C
ATOM   3364  C   CYS A 475      -3.386 -58.622 -39.949  1.00 47.85           C
ATOM   3365  O   CYS A 475      -3.816 -57.591 -39.423  1.00 51.66           O
ATOM   3366  CB  CYS A 475      -3.669 -61.128 -39.779  1.00 44.93           C
ATOM   3367  SG  CYS A 475      -3.198 -62.676 -38.982  1.00 54.56           S
ATOM   3368  N   PHE A 476      -3.148 -58.711 -41.257  1.00 41.98           N
ATOM   3369  CA  PHE A 476      -3.503 -57.648 -42.197  1.00 43.99           C
ATOM   3370  C   PHE A 476      -2.840 -56.322 -41.829  1.00 44.55           C
ATOM   3371  O   PHE A 476      -3.441 -55.253 -41.945  1.00 48.94           O
ATOM   3372  CB  PHE A 476      -5.022 -57.487 -42.297  1.00 42.91           C
ATOM   3373  CG  PHE A 476      -5.726 -58.712 -42.808  1.00 44.72           C
ATOM   3374  CD1 PHE A 476      -5.893 -58.915 -44.171  1.00 45.73           C
ATOM   3375  CD2 PHE A 476      -6.212 -59.666 -41.926  1.00 46.93           C
ATOM   3376  CE1 PHE A 476      -6.539 -60.047 -44.644  1.00 50.44           C
ATOM   3377  CE2 PHE A 476      -6.860 -60.799 -42.390  1.00 44.83           C
ATOM   3378  CZ  PHE A 476      -7.025 -60.990 -43.752  1.00 51.34           C
ATOM   3379  N   VAL A 477      -1.595 -56.397 -41.370  1.00 45.24           N
ATOM   3380  CA  VAL A 477      -0.779 -55.206 -41.162  1.00 41.33           C
ATOM   3381  C   VAL A 477       0.067 -54.906 -42.389  1.00 44.16           C
ATOM   3382  O   VAL A 477       0.146 -53.763 -42.846  1.00 45.02           O
ATOM   3383  CB  VAL A 477       0.103 -55.375 -39.907  1.00 40.72           C
ATOM   3384  CG1 VAL A 477       1.121 -54.241 -39.820  1.00 41.03           C
ATOM   3385  CG2 VAL A 477      -0.756 -55.425 -38.657  1.00 38.84           C
ATOM   3386  N   HIS A 478       0.704 -55.930 -42.945  1.00 47.38           N
ATOM   3387  CA  HIS A 478       1.568 -55.759 -44.102  1.00 56.98           C
ATOM   3388  C   HIS A 478       0.816 -55.864 -45.421  1.00 47.06           C
ATOM   3389  O   HIS A 478       1.432 -55.725 -46.482  1.00 53.06           O
ATOM   3390  CB  HIS A 478       2.714 -56.769 -44.043  1.00 71.92           C
ATOM   3391  CG  HIS A 478       3.680 -56.497 -42.933  1.00 88.23           C
ATOM   3392  ND1 HIS A 478       4.046 -57.450 -42.006  1.00 99.40           N
ATOM   3393  CD2 HIS A 478       4.330 -55.363 -42.583  1.00 92.10           C
ATOM   3394  CE1 HIS A 478       4.895 -56.918 -41.145  1.00103.31           C
ATOM   3395  NE2 HIS A 478       5.083 -55.652 -41.472  1.00 99.77           N
ATOM   3396  N   THR A 479      -0.496 -56.092 -45.377  1.00 42.27           N
ATOM   3397  CA  THR A 479      -1.345 -55.918 -46.546  1.00 46.54           C
ATOM   3398  C   THR A 479      -1.725 -54.463 -46.777  1.00 50.41           C
ATOM   3399  O   THR A 479      -2.327 -54.151 -47.809  1.00 54.54           O
ATOM   3400  CB  THR A 479      -2.614 -56.758 -46.410  1.00 46.14           C
ATOM   3401  OG1 THR A 479      -3.298 -56.401 -45.202  1.00 44.09           O
ATOM   3402  CG2 THR A 479      -2.271 -58.247 -46.391  1.00 46.98           C
ATOM   3403  N   VAL A 480      -1.388 -53.574 -45.847  1.00 48.46           N
ATOM   3404  CA  VAL A 480      -1.705 -52.154 -45.954  1.00 41.71           C
ATOM   3405  C   VAL A 480      -0.535 -51.441 -46.620  1.00 39.75           C
ATOM   3406  O   VAL A 480       0.619 -51.659 -46.230  1.00 39.44           O
ATOM   3407  CB  VAL A 480      -2.006 -51.550 -44.572  1.00 40.08           C
ATOM   3408  CG1 VAL A 480      -2.231 -50.044 -44.675  1.00 32.29           C
ATOM   3409  CG2 VAL A 480      -3.204 -52.245 -43.941  1.00 29.15           C
ATOM   3410  N   PRO A 481      -0.777 -50.583 -47.635  1.00 44.87           N
ATOM   3411  CA  PRO A 481       0.324 -49.818 -48.261  1.00 43.57           C
ATOM   3412  C   PRO A 481       0.633 -48.535 -47.485  1.00 46.90           C
ATOM   3413  O   PRO A 481       0.260 -47.419 -47.857  1.00 41.28           O
ATOM   3414  CB  PRO A 481      -0.221 -49.532 -49.660  1.00 44.08           C
ATOM   3415  CG  PRO A 481      -1.702 -49.402 -49.443  1.00 44.15           C
ATOM   3416  CD  PRO A 481      -2.064 -50.349 -48.314  1.00 43.44           C
ATOM   3417  N   TRP A 482       1.346 -48.711 -46.369  1.00 47.50           N
ATOM   3418  CA  TRP A 482       1.594 -47.609 -45.443  1.00 44.29           C
ATOM   3419  C   TRP A 482       2.274 -46.429 -46.121  1.00 43.36           C
ATOM   3420  O   TRP A 482       2.017 -45.272 -45.769  1.00 42.39           O
ATOM   3421  CB  TRP A 482       2.431 -48.111 -44.268  1.00 39.06           C
ATOM   3422  CG  TRP A 482       1.681 -49.095 -43.461  1.00 38.49           C
ATOM   3423  CD1 TRP A 482       1.812 -50.454 -43.482  1.00 35.07           C
ATOM   3424  CD2 TRP A 482       0.632 -48.803 -42.537  1.00 34.49           C
ATOM   3425  NE1 TRP A 482       0.918 -51.025 -42.607  1.00 37.35           N
ATOM   3426  CE2 TRP A 482       0.180 -50.031 -42.017  1.00 38.46           C
ATOM   3427  CE3 TRP A 482       0.033 -47.617 -42.093  1.00 39.45           C
ATOM   3428  CZ2 TRP A 482      -0.842 -50.109 -41.072  1.00 37.31           C
ATOM   3429  CZ3 TRP A 482      -0.980 -47.695 -41.153  1.00 31.97           C
ATOM   3430  CH2 TRP A 482      -1.407 -48.932 -40.654  1.00 33.16           C
ATOM   3431  N   ASP A 483       3.141 -46.702 -47.100  1.00 44.52           N
ATOM   3432  CA  ASP A 483       3.820 -45.628 -47.817  1.00 49.19           C
ATOM   3433  C   ASP A 483       2.832 -44.702 -48.514  1.00 46.74           C
ATOM   3434  O   ASP A 483       3.096 -43.501 -48.647  1.00 50.58           O
ATOM   3435  CB  ASP A 483       4.801 -46.221 -48.827  1.00 62.89           C
ATOM   3436  CG  ASP A 483       4.126 -47.162 -49.807  1.00 80.95           C
ATOM   3437  OD1 ASP A 483       3.751 -48.284 -49.399  1.00 80.10           O
ATOM   3438  OD2 ASP A 483       3.965 -46.779 -50.985  1.00 91.45           O
ATOM   3439  N   GLN A 484       1.691 -45.233 -48.960  1.00 41.46           N
ATOM   3440  CA  GLN A 484       0.668 -44.392 -49.568  1.00 42.23           C
ATOM   3441  C   GLN A 484       0.003 -43.466 -48.556  1.00 43.42           C
ATOM   3442  O   GLN A 484      -0.537 -42.428 -48.949  1.00 42.80           O
ATOM   3443  CB  GLN A 484      -0.387 -45.262 -50.252  1.00 41.51           C
ATOM   3444  CG  GLN A 484       0.146 -46.083 -51.416  1.00 49.80           C
ATOM   3445  CD  GLN A 484      -0.897 -47.023 -51.997  1.00 61.84           C
ATOM   3446  OE1 GLN A 484      -2.076 -46.964 -51.640  1.00 56.46           O
ATOM   3447  NE2 GLN A 484      -0.465 -47.901 -52.898  1.00 65.91           N
ATOM   3448  N   LEU A 485       0.037 -43.812 -47.268  1.00 36.28           N
ATOM   3449  CA  LEU A 485      -0.618 -43.000 -46.250  1.00 40.15           C
ATOM   3450  C   LEU A 485       0.271 -41.862 -45.765  1.00 38.98           C
ATOM   3451  O   LEU A 485      -0.237 -40.819 -45.340  1.00 43.46           O
ATOM   3452  CB  LEU A 485      -1.027 -43.880 -45.066  1.00 42.64           C
ATOM   3453  CG  LEU A 485      -2.411 -44.532 -45.064  1.00 46.34           C
ATOM   3454  CD1 LEU A 485      -2.742 -45.151 -46.407  1.00 43.78           C
ATOM   3455  CD2 LEU A 485      -2.476 -45.581 -43.967  1.00 46.66           C
ATOM   3456  N   PHE A 486       1.586 -42.043 -45.825  1.00 43.60           N
ATOM   3457  CA  PHE A 486       2.529 -41.059 -45.324  1.00 38.67           C
ATOM   3458  C   PHE A 486       2.670 -39.901 -46.303  1.00 38.46           C
ATOM   3459  O   PHE A 486       2.344 -40.014 -47.489  1.00 43.71           O
ATOM   3460  CB  PHE A 486       3.891 -41.707 -45.080  1.00 34.10           C
ATOM   3461  CG  PHE A 486       3.855 -42.813 -44.070  1.00 40.96           C
ATOM   3462  CD1 PHE A 486       4.539 -43.990 -44.286  1.00 46.96           C
ATOM   3463  CD2 PHE A 486       3.137 -42.680 -42.899  1.00 40.17           C
ATOM   3464  CE1 PHE A 486       4.503 -45.008 -43.352  1.00 43.67           C
ATOM   3465  CE2 PHE A 486       3.108 -43.701 -41.969  1.00 38.58           C
ATOM   3466  CZ  PHE A 486       3.789 -44.860 -42.200  1.00 32.66           C
ATOM   3467  N   ARG A 487       3.166 -38.768 -45.783  1.00 37.08           N
ATOM   3468  CA  ARG A 487       3.352 -37.568 -46.591  1.00 37.51           C
ATOM   3469  C   ARG A 487       4.724 -36.918 -46.477  1.00 44.66           C
ATOM   3470  O   ARG A 487       5.007 -36.006 -47.261  1.00 46.32           O
ATOM   3471  CB  ARG A 487       2.283 -36.514 -46.262  1.00 31.77           C
ATOM   3472  CG  ARG A 487       0.860 -37.002 -46.540  1.00 31.34           C
ATOM   3473  CD  ARG A 487       0.548 -37.024 -48.046  1.00 40.35           C
ATOM   3474  NE  ARG A 487      -0.826 -37.421 -48.323  1.00 38.57           N
ATOM   3475  CZ  ARG A 487      -1.210 -38.675 -48.539  1.00 46.53           C
ATOM   3476  NH1 ARG A 487      -0.321 -39.664 -48.505  1.00 42.23           N
ATOM   3477  NH2 ARG A 487      -2.474 -38.946 -48.790  1.00 53.94           N
ATOM   3478  N   ASN A 488       5.579 -37.347 -45.559  1.00 43.77           N
ATOM   3479  CA  ASN A 488       6.938 -36.838 -45.477  1.00 47.16           C
ATOM   3480  C   ASN A 488       7.863 -37.994 -45.123  1.00 53.66           C
ATOM   3481  O   ASN A 488       7.422 -38.993 -44.548  1.00 46.66           O
ATOM   3482  CB  ASN A 488       7.064 -35.697 -44.454  1.00 43.38           C
ATOM   3483  CG  ASN A 488       7.026 -36.179 -43.017  1.00 46.79           C
ATOM   3484  OD1 ASN A 488       8.014 -36.700 -42.503  1.00 54.32           O
ATOM   3485  ND2 ASN A 488       5.898 -35.966 -42.346  1.00 40.04           N
ATOM   3486  N   PRO A 489       9.154 -37.886 -45.460  1.00 57.05           N
ATOM   3487  CA  PRO A 489      10.050 -39.043 -45.322  1.00 57.54           C
ATOM   3488  C   PRO A 489      10.454 -39.376 -43.893  1.00 53.17           C
ATOM   3489  O   PRO A 489      11.104 -40.410 -43.687  1.00 53.64           O
ATOM   3490  CB  PRO A 489      11.271 -38.626 -46.149  1.00 57.41           C
ATOM   3491  CG  PRO A 489      11.291 -37.153 -46.026  1.00 59.95           C
ATOM   3492  CD  PRO A 489       9.852 -36.728 -46.044  1.00 58.06           C
ATOM   3493  N   HIS A 490      10.105 -38.552 -42.905  1.00 45.97           N
ATOM   3494  CA  HIS A 490      10.362 -38.900 -41.512  1.00 46.47           C
ATOM   3495  C   HIS A 490       9.337 -39.876 -40.948  1.00 46.89           C
ATOM   3496  O   HIS A 490       9.409 -40.204 -39.760  1.00 46.80           O
ATOM   3497  CB  HIS A 490      10.387 -37.642 -40.638  1.00 57.30           C
ATOM   3498  CG  HIS A 490      11.447 -36.656 -41.018  1.00 72.90           C
ATOM   3499  ND1 HIS A 490      12.599 -36.481 -40.281  1.00 76.67           N
ATOM   3500  CD2 HIS A 490      11.527 -35.787 -42.053  1.00 79.22           C
ATOM   3501  CE1 HIS A 490      13.343 -35.548 -40.846  1.00 80.05           C
ATOM   3502  NE2 HIS A 490      12.716 -35.110 -41.923  1.00 84.92           N
ATOM   3503  N   GLN A 491       8.387 -40.337 -41.756  1.00 41.73           N
ATOM   3504  CA  GLN A 491       7.309 -41.192 -41.289  1.00 40.31           C
ATOM   3505  C   GLN A 491       7.593 -42.650 -41.626  1.00 37.64           C
ATOM   3506  O   GLN A 491       8.239 -42.964 -42.628  1.00 36.03           O
ATOM   3507  CB  GLN A 491       5.973 -40.776 -41.903  1.00 31.47           C
ATOM   3508  CG  GLN A 491       5.550 -39.360 -41.585  1.00 40.60           C
ATOM   3509  CD  GLN A 491       4.172 -39.036 -42.130  1.00 38.35           C
ATOM   3510  OE1 GLN A 491       4.044 -38.513 -43.235  1.00 41.63           O
ATOM   3511  NE2 GLN A 491       3.134 -39.340 -41.355  1.00 37.16           N
ATOM   3512  N   ALA A 492       7.090 -43.541 -40.777  1.00 32.35           N
ATOM   3513  CA  ALA A 492       7.271 -44.972 -40.965  1.00 33.42           C
ATOM   3514  C   ALA A 492       6.297 -45.702 -40.058  1.00 35.29           C
ATOM   3515  O   ALA A 492       5.827 -45.156 -39.056  1.00 33.06           O
ATOM   3516  CB  ALA A 492       8.711 -45.413 -40.664  1.00 36.06           C
ATOM   3517  N   LEU A 493       5.996 -46.944 -40.428  1.00 40.25           N
ATOM   3518  CA  LEU A 493       5.315 -47.863 -39.530  1.00 37.76           C
ATOM   3519  C   LEU A 493       6.353 -48.607 -38.704  1.00 39.82           C
ATOM   3520  O   LEU A 493       7.283 -49.207 -39.253  1.00 41.47           O
ATOM   3521  CB  LEU A 493       4.445 -48.858 -40.298  1.00 37.60           C
ATOM   3522  CG  LEU A 493       3.910 -49.995 -39.421  1.00 36.64           C
ATOM   3523  CD1 LEU A 493       2.882 -49.478 -38.424  1.00 35.93           C
ATOM   3524  CD2 LEU A 493       3.334 -51.127 -40.260  1.00 37.13           C
ATOM   3525  N   LEU A 494       6.206 -48.546 -37.387  1.00 39.32           N
ATOM   3526  CA  LEU A 494       6.981 -49.370 -36.471  1.00 38.18           C
ATOM   3527  C   LEU A 494       6.065 -50.462 -35.941  1.00 41.31           C
ATOM   3528  O   LEU A 494       4.929 -50.181 -35.542  1.00 38.54           O
ATOM   3529  CB  LEU A 494       7.555 -48.536 -35.324  1.00 34.42           C
ATOM   3530  CG  LEU A 494       8.293 -47.270 -35.764  1.00 41.58           C
ATOM   3531  CD1 LEU A 494       8.853 -46.527 -34.565  1.00 34.01           C
ATOM   3532  CD2 LEU A 494       9.396 -47.607 -36.761  1.00 45.49           C
ATOM   3533  N   HIS A 495       6.547 -51.701 -35.953  1.00 38.05           N
ATOM   3534  CA  HIS A 495       5.676 -52.828 -35.657  1.00 41.89           C
ATOM   3535  C   HIS A 495       6.504 -53.989 -35.133  1.00 46.04           C
ATOM   3536  O   HIS A 495       7.623 -54.223 -35.599  1.00 44.04           O
ATOM   3537  CB  HIS A 495       4.898 -53.260 -36.902  1.00 39.56           C
ATOM   3538  CG  HIS A 495       5.776 -53.753 -38.007  1.00 44.83           C
ATOM   3539  ND1 HIS A 495       6.414 -52.903 -38.885  1.00 48.18           N
ATOM   3540  CD2 HIS A 495       6.153 -55.005 -38.353  1.00 41.02           C
ATOM   3541  CE1 HIS A 495       7.133 -53.613 -39.736  1.00 46.13           C
ATOM   3542  NE2 HIS A 495       6.994 -54.891 -39.432  1.00 47.07           N
ATOM   3543  N   THR A 496       5.938 -54.713 -34.170  1.00 44.65           N
ATOM   3544  CA  THR A 496       6.576 -55.880 -33.576  1.00 43.37           C
ATOM   3545  C   THR A 496       5.526 -56.628 -32.767  1.00 42.83           C
ATOM   3546  O   THR A 496       4.519 -56.052 -32.349  1.00 43.38           O
ATOM   3547  CB  THR A 496       7.771 -55.487 -32.693  1.00 39.65           C
ATOM   3548  OG1 THR A 496       8.464 -56.663 -32.275  1.00 51.07           O
ATOM   3549  CG2 THR A 496       7.308 -54.728 -31.463  1.00 44.07           C
ATOM   3550  N   ALA A 497       5.766 -57.927 -32.579  1.00 43.91           N
ATOM   3551  CA  ALA A 497       4.953 -58.775 -31.704  1.00 34.95           C
ATOM   3552  C   ALA A 497       3.462 -58.686 -32.030  1.00 41.79           C
ATOM   3553  O   ALA A 497       2.606 -58.760 -31.147  1.00 44.22           O
ATOM   3554  CB  ALA A 497       5.203 -58.448 -30.233  1.00 37.25           C
ATOM   3555  N   ASN A 498       3.145 -58.521 -33.309  1.00 41.74           N
ATOM   3556  CA  ASN A 498       1.797 -58.781 -33.786  1.00 44.45           C
ATOM   3557  C   ASN A 498       1.728 -60.251 -34.204  1.00 45.94           C
ATOM   3558  O   ASN A 498       2.646 -61.030 -33.932  1.00 45.22           O
ATOM   3559  CB  ASN A 498       1.435 -57.806 -34.904  1.00 40.74           C
ATOM   3560  CG  ASN A 498       1.468 -56.360 -34.441  1.00 41.08           C
ATOM   3561  OD1 ASN A 498       0.875 -56.014 -33.418  1.00 37.03           O
ATOM   3562  ND2 ASN A 498       2.172 -55.510 -35.186  1.00 33.26           N
ATOM   3563  N   ARG A 499       0.647 -60.663 -34.852  1.00 44.27           N
ATOM   3564  CA  ARG A 499       0.563 -62.056 -35.280  1.00 52.68           C
ATOM   3565  C   ARG A 499       1.523 -62.279 -36.445  1.00 53.58           C
ATOM   3566  O   ARG A 499       1.512 -61.499 -37.404  1.00 60.16           O
ATOM   3567  CB  ARG A 499      -0.861 -62.442 -35.676  1.00 53.18           C
ATOM   3568  CG  ARG A 499      -1.076 -63.950 -35.647  1.00 54.98           C
ATOM   3569  CD  ARG A 499      -2.490 -64.380 -36.000  1.00 50.24           C
ATOM   3570  NE  ARG A 499      -2.615 -65.836 -35.935  1.00 57.70           N
ATOM   3571  CZ  ARG A 499      -3.647 -66.531 -36.405  1.00 56.75           C
ATOM   3572  NH1 ARG A 499      -4.660 -65.912 -36.992  1.00 54.99           N
ATOM   3573  NH2 ARG A 499      -3.660 -67.852 -36.294  1.00 64.87           N
ATOM   3574  N   PRO A 500       2.374 -63.305 -36.391  1.00 60.78           N
ATOM   3575  CA  PRO A 500       3.406 -63.467 -37.427  1.00 59.64           C
ATOM   3576  C   PRO A 500       2.813 -63.641 -38.820  1.00 66.01           C
ATOM   3577  O   PRO A 500       1.816 -64.339 -39.011  1.00 64.29           O
ATOM   3578  CB  PRO A 500       4.166 -64.720 -36.976  1.00 53.39           C
ATOM   3579  CG  PRO A 500       3.902 -64.822 -35.504  1.00 56.67           C
ATOM   3580  CD  PRO A 500       2.518 -64.284 -35.298  1.00 60.00           C
ATOM   3581  N   GLU A 501       3.453 -62.989 -39.799  1.00 64.83           N
ATOM   3582  CA  GLU A 501       3.013 -63.026 -41.193  1.00 70.51           C
ATOM   3583  C   GLU A 501       2.779 -64.441 -41.707  1.00 78.54           C
ATOM   3584  O   GLU A 501       1.879 -64.647 -42.532  1.00 74.45           O
ATOM   3585  CB  GLU A 501       4.030 -62.335 -42.092  1.00 80.75           C
ATOM   3586  CG  GLU A 501       3.458 -61.709 -43.355  1.00 92.29           C
ATOM   3587  CD  GLU A 501       4.517 -61.514 -44.428  1.00102.48           C
ATOM   3588  OE1 GLU A 501       4.662 -60.384 -44.931  1.00102.22           O
ATOM   3589  OE2 GLU A 501       5.201 -62.495 -44.788  1.00106.62           O
ATOM   3590  N   ASP A 502       3.569 -65.420 -41.256  1.00 85.00           N
ATOM   3591  CA  ASP A 502       3.413 -66.777 -41.770  1.00 88.70           C
ATOM   3592  C   ASP A 502       2.291 -67.521 -41.056  1.00 77.10           C
ATOM   3593  O   ASP A 502       1.631 -68.375 -41.657  1.00 77.85           O
ATOM   3594  CB  ASP A 502       4.735 -67.536 -41.657  1.00104.46           C
ATOM   3595  CG  ASP A 502       5.900 -66.750 -42.222  1.00112.51           C
ATOM   3596  OD1 ASP A 502       5.766 -66.234 -43.349  1.00114.59           O
ATOM   3597  OD2 ASP A 502       6.942 -66.636 -41.542  1.00114.54           O
ATOM   3598  N   GLU A 503       2.053 -67.210 -39.781  1.00 69.79           N
ATOM   3599  CA  GLU A 503       0.875 -67.751 -39.114  1.00 69.94           C
ATOM   3600  C   GLU A 503      -0.406 -67.207 -39.739  1.00 73.70           C
ATOM   3601  O   GLU A 503      -1.418 -67.917 -39.808  1.00 76.53           O
ATOM   3602  CB  GLU A 503       0.934 -67.439 -37.619  1.00 69.92           C
ATOM   3603  CG  GLU A 503       0.027 -68.306 -36.775  1.00 76.29           C
ATOM   3604  CD  GLU A 503       0.321 -68.188 -35.297  1.00 83.21           C
ATOM   3605  OE1 GLU A 503       1.514 -68.147 -34.929  1.00 83.79           O
ATOM   3606  OE2 GLU A 503      -0.640 -68.139 -34.502  1.00 90.94           O
ATOM   3607  N   CYS A 504      -0.378 -65.957 -40.212  1.00 66.78           N
ATOM   3608  CA  CYS A 504      -1.521 -65.414 -40.938  1.00 62.31           C
ATOM   3609  C   CYS A 504      -1.672 -66.077 -42.302  1.00 62.95           C
ATOM   3610  O   CYS A 504      -2.792 -66.385 -42.727  1.00 62.11           O
ATOM   3611  CB  CYS A 504      -1.380 -63.900 -41.096  1.00 63.14           C
ATOM   3612  SG  CYS A 504      -1.269 -62.955 -39.552  1.00 64.33           S
ATOM   3613  N   VAL A 505      -0.560 -66.310 -43.005  1.00 70.27           N
ATOM   3614  CA  VAL A 505      -0.648 -66.897 -44.340  1.00 77.61           C
ATOM   3615  C   VAL A 505      -1.083 -68.359 -44.260  1.00 75.69           C
ATOM   3616  O   VAL A 505      -1.859 -68.832 -45.100  1.00 72.40           O
ATOM   3617  CB  VAL A 505       0.685 -66.723 -45.104  1.00 77.82           C
ATOM   3618  CG1 VAL A 505       1.708 -67.786 -44.724  1.00 77.40           C
ATOM   3619  CG2 VAL A 505       0.446 -66.743 -46.605  1.00 79.34           C
ATOM   3620  N   GLY A 506      -0.623 -69.087 -43.238  1.00 71.86           N
ATOM   3621  CA  GLY A 506      -0.947 -70.497 -43.119  1.00 71.99           C
ATOM   3622  C   GLY A 506      -2.377 -70.765 -42.707  1.00 79.08           C
ATOM   3623  O   GLY A 506      -2.871 -71.880 -42.906  1.00 90.20           O
ATOM   3624  N   GLU A 507      -3.045 -69.773 -42.130  1.00 74.90           N
ATOM   3625  CA  GLU A 507      -4.454 -69.860 -41.786  1.00 68.95           C
ATOM   3626  C   GLU A 507      -5.354 -69.390 -42.921  1.00 71.38           C
ATOM   3627  O   GLU A 507      -6.580 -69.504 -42.815  1.00 77.84           O
ATOM   3628  CB  GLU A 507      -4.721 -69.039 -40.517  1.00 69.82           C
ATOM   3629  CG  GLU A 507      -6.017 -69.358 -39.792  1.00 74.96           C
ATOM   3630  CD  GLU A 507      -5.999 -68.894 -38.346  1.00 80.14           C
ATOM   3631  OE1 GLU A 507      -5.306 -69.530 -37.523  1.00 84.00           O
ATOM   3632  OE2 GLU A 507      -6.671 -67.887 -38.033  1.00 76.64           O
ATOM   3633  N   GLY A 508      -4.776 -68.877 -44.003  1.00 67.92           N
ATOM   3634  CA  GLY A 508      -5.561 -68.403 -45.127  1.00 64.91           C
ATOM   3635  C   GLY A 508      -6.146 -67.021 -44.939  1.00 70.52           C
ATOM   3636  O   GLY A 508      -7.275 -66.767 -45.373  1.00 75.12           O
ATOM   3637  N   LEU A 509      -5.407 -66.116 -44.299  1.00 65.35           N
ATOM   3638  CA  LEU A 509      -5.864 -64.754 -44.036  1.00 63.53           C
ATOM   3639  C   LEU A 509      -5.104 -63.813 -44.969  1.00 68.35           C
ATOM   3640  O   LEU A 509      -4.133 -63.164 -44.576  1.00 75.95           O
ATOM   3641  CB  LEU A 509      -5.654 -64.369 -42.555  1.00 58.52           C
ATOM   3642  CG  LEU A 509      -6.320 -65.188 -41.446  1.00 56.00           C
ATOM   3643  CD1 LEU A 509      -5.476 -65.148 -40.170  1.00 47.96           C
ATOM   3644  CD2 LEU A 509      -7.735 -64.694 -41.173  1.00 50.95           C
ATOM   3645  N   ALA A 510      -5.555 -63.742 -46.217  1.00 58.53           N
ATOM   3646  CA  ALA A 510      -4.954 -62.876 -47.220  1.00 56.95           C
ATOM   3647  C   ALA A 510      -6.009 -61.937 -47.792  1.00 54.94           C
ATOM   3648  O   ALA A 510      -7.213 -62.107 -47.572  1.00 45.90           O
ATOM   3649  CB  ALA A 510      -4.306 -63.698 -48.343  1.00 57.54           C
ATOM   3650  N   CYS A 511      -5.539 -60.933 -48.531  1.00 51.50           N
ATOM   3651  CA  CYS A 511      -6.451 -60.011 -49.193  1.00 50.23           C
ATOM   3652  C   CYS A 511      -7.346 -60.756 -50.172  1.00 52.69           C
ATOM   3653  O   CYS A 511      -6.956 -61.762 -50.769  1.00 57.18           O
ATOM   3654  CB  CYS A 511      -5.684 -58.918 -49.940  1.00 47.74           C
ATOM   3655  SG  CYS A 511      -4.851 -57.723 -48.888  1.00 60.70           S
ATOM   3656  N   HIS A 512      -8.563 -60.245 -50.331  1.00 51.16           N
ATOM   3657  CA  HIS A 512      -9.487 -60.786 -51.313  1.00 51.76           C
ATOM   3658  C   HIS A 512      -8.903 -60.650 -52.718  1.00 55.20           C
ATOM   3659  O   HIS A 512      -8.068 -59.782 -52.988  1.00 54.91           O
ATOM   3660  CB  HIS A 512     -10.830 -60.065 -51.205  1.00 47.04           C
ATOM   3661  CG  HIS A 512     -11.950 -60.750 -51.921  1.00 48.22           C
ATOM   3662  ND1 HIS A 512     -12.184 -60.584 -53.268  1.00 55.81           N
ATOM   3663  CD2 HIS A 512     -12.910 -61.593 -51.474  1.00 44.83           C
ATOM   3664  CE1 HIS A 512     -13.236 -61.300 -53.622  1.00 51.60           C
ATOM   3665  NE2 HIS A 512     -13.694 -61.923 -52.551  1.00 55.79           N
ATOM   3666  N   GLN A 513      -9.339 -61.537 -53.616  1.00 56.89           N
ATOM   3667  CA  GLN A 513      -8.811 -61.531 -54.979  1.00 62.49           C
ATOM   3668  C   GLN A 513      -9.121 -60.226 -55.700  1.00 58.36           C
ATOM   3669  O   GLN A 513      -8.361 -59.809 -56.579  1.00 57.10           O
ATOM   3670  CB  GLN A 513      -9.379 -62.711 -55.772  1.00 64.44           C
ATOM   3671  CG  GLN A 513      -8.929 -64.086 -55.295  1.00 74.79           C
ATOM   3672  CD  GLN A 513      -7.546 -64.467 -55.793  1.00 83.00           C
ATOM   3673  OE1 GLN A 513      -6.540 -64.197 -55.134  1.00 85.16           O
ATOM   3674  NE2 GLN A 513      -7.491 -65.109 -56.959  1.00 79.42           N
ATOM   3675  N   LEU A 514     -10.226 -59.573 -55.348  1.00 60.55           N
ATOM   3676  CA  LEU A 514     -10.655 -58.361 -56.033  1.00 56.01           C
ATOM   3677  C   LEU A 514      -9.993 -57.098 -55.497  1.00 57.93           C
ATOM   3678  O   LEU A 514     -10.249 -56.016 -56.034  1.00 55.11           O
ATOM   3679  CB  LEU A 514     -12.177 -58.227 -55.951  1.00 52.53           C
ATOM   3680  CG  LEU A 514     -12.938 -59.210 -56.844  1.00 64.83           C
ATOM   3681  CD1 LEU A 514     -14.423 -59.222 -56.516  1.00 64.96           C
ATOM   3682  CD2 LEU A 514     -12.714 -58.865 -58.308  1.00 66.28           C
ATOM   3683  N   CYS A 515      -9.158 -57.197 -54.464  1.00 43.69           N
ATOM   3684  CA  CYS A 515      -8.427 -56.038 -53.968  1.00 48.79           C
ATOM   3685  C   CYS A 515      -7.241 -55.768 -54.884  1.00 56.40           C
ATOM   3686  O   CYS A 515      -6.349 -56.613 -55.015  1.00 61.11           O
ATOM   3687  CB  CYS A 515      -7.947 -56.261 -52.534  1.00 46.40           C
ATOM   3688  SG  CYS A 515      -9.232 -56.561 -51.295  1.00 52.97           S
ATOM   3689  N   ALA A 516      -7.228 -54.594 -55.514  1.00 54.36           N
ATOM   3690  CA  ALA A 516      -6.137 -54.240 -56.413  1.00 59.34           C
ATOM   3691  C   ALA A 516      -4.797 -54.294 -55.688  1.00 61.21           C
ATOM   3692  O   ALA A 516      -4.651 -53.765 -54.582  1.00 58.63           O
ATOM   3693  CB  ALA A 516      -6.365 -52.845 -56.996  1.00 58.80           C
ATOM   3694  N   ARG A 517      -3.824 -54.959 -56.314  1.00 60.76           N
ATOM   3695  CA  ARG A 517      -2.434 -55.026 -55.856  1.00 54.52           C
ATOM   3696  C   ARG A 517      -2.284 -55.680 -54.486  1.00 54.55           C
ATOM   3697  O   ARG A 517      -1.270 -55.473 -53.811  1.00 54.12           O
ATOM   3698  CB  ARG A 517      -1.781 -53.639 -55.836  1.00 59.83           C
ATOM   3699  CG  ARG A 517      -2.089 -52.779 -57.044  1.00 69.79           C
ATOM   3700  CD  ARG A 517      -1.840 -51.315 -56.733  1.00 82.50           C
ATOM   3701  NE  ARG A 517      -2.888 -50.460 -57.280  1.00 99.75           N
ATOM   3702  CZ  ARG A 517      -3.982 -50.099 -56.614  1.00106.48           C
ATOM   3703  NH1 ARG A 517      -4.174 -50.516 -55.369  1.00106.25           N
ATOM   3704  NH2 ARG A 517      -4.885 -49.316 -57.192  1.00107.11           N
ATOM   3705  N   GLY A 518      -3.259 -56.477 -54.057  1.00 50.77           N
ATOM   3706  CA  GLY A 518      -3.140 -57.153 -52.776  1.00 44.55           C
ATOM   3707  C   GLY A 518      -3.075 -56.215 -51.593  1.00 49.24           C
ATOM   3708  O   GLY A 518      -2.465 -56.553 -50.571  1.00 53.77           O
ATOM   3709  N   HIS A 519      -3.670 -55.033 -51.709  1.00 48.61           N
ATOM   3710  CA  HIS A 519      -3.759 -54.083 -50.610  1.00 47.04           C
ATOM   3711  C   HIS A 519      -5.143 -54.177 -49.985  1.00 49.53           C
ATOM   3712  O   HIS A 519      -6.154 -54.095 -50.691  1.00 47.70           O
ATOM   3713  CB  HIS A 519      -3.496 -52.655 -51.089  1.00 48.37           C
ATOM   3714  CG  HIS A 519      -2.115 -52.441 -51.625  1.00 53.14           C
ATOM   3715  ND1 HIS A 519      -1.852 -51.600 -52.685  1.00 55.02           N
ATOM   3716  CD2 HIS A 519      -0.922 -52.959 -51.247  1.00 51.36           C
ATOM   3717  CE1 HIS A 519      -0.555 -51.609 -52.938  1.00 57.08           C
ATOM   3718  NE2 HIS A 519       0.031 -52.425 -52.080  1.00 54.28           N
ATOM   3719  N   CYS A 520      -5.186 -54.355 -48.668  1.00 43.35           N
ATOM   3720  CA  CYS A 520      -6.460 -54.451 -47.970  1.00 47.45           C
ATOM   3721  C   CYS A 520      -6.229 -54.191 -46.489  1.00 47.76           C
ATOM   3722  O   CYS A 520      -5.099 -54.235 -45.995  1.00 46.87           O
ATOM   3723  CB  CYS A 520      -7.121 -55.815 -48.193  1.00 44.92           C
ATOM   3724  SG  CYS A 520      -6.229 -57.207 -47.477  1.00 47.04           S
ATOM   3725  N   TRP A 521      -7.328 -53.919 -45.788  1.00 44.49           N
ATOM   3726  CA  TRP A 521      -7.318 -53.609 -44.366  1.00 41.21           C
ATOM   3727  C   TRP A 521      -7.834 -54.752 -43.508  1.00 45.30           C
ATOM   3728  O   TRP A 521      -7.927 -54.602 -42.282  1.00 44.13           O
ATOM   3729  CB  TRP A 521      -8.162 -52.362 -44.101  1.00 38.07           C
ATOM   3730  CG  TRP A 521      -7.556 -51.096 -44.619  1.00 41.59           C
ATOM   3731  CD1 TRP A 521      -7.780 -50.511 -45.833  1.00 38.26           C
ATOM   3732  CD2 TRP A 521      -6.631 -50.250 -43.929  1.00 39.80           C
ATOM   3733  NE1 TRP A 521      -7.049 -49.352 -45.941  1.00 40.90           N
ATOM   3734  CE2 TRP A 521      -6.335 -49.169 -44.785  1.00 38.18           C
ATOM   3735  CE3 TRP A 521      -6.026 -50.301 -42.670  1.00 40.07           C
ATOM   3736  CZ2 TRP A 521      -5.459 -48.148 -44.422  1.00 41.30           C
ATOM   3737  CZ3 TRP A 521      -5.155 -49.284 -42.309  1.00 39.78           C
ATOM   3738  CH2 TRP A 521      -4.880 -48.223 -43.184  1.00 43.88           C
ATOM   3739  N   GLY A 522      -8.173 -55.882 -44.120  1.00 43.72           N
ATOM   3740  CA  GLY A 522      -8.817 -56.985 -43.449  1.00 42.06           C
ATOM   3741  C   GLY A 522      -9.335 -57.968 -44.476  1.00 47.30           C
ATOM   3742  O   GLY A 522      -9.109 -57.807 -45.681  1.00 38.92           O
ATOM   3743  N   PRO A 523     -10.047 -59.000 -44.030  1.00 46.18           N
ATOM   3744  CA  PRO A 523     -10.470 -60.059 -44.951  1.00 41.60           C
ATOM   3745  C   PRO A 523     -11.739 -59.705 -45.710  1.00 46.62           C
ATOM   3746  O   PRO A 523     -12.574 -58.920 -45.256  1.00 42.90           O
ATOM   3747  CB  PRO A 523     -10.712 -61.250 -44.018  1.00 44.16           C
ATOM   3748  CG  PRO A 523     -11.190 -60.598 -42.747  1.00 47.48           C
ATOM   3749  CD  PRO A 523     -10.440 -59.289 -42.638  1.00 41.33           C
ATOM   3750  N   GLY A 524     -11.877 -60.317 -46.883  1.00 48.55           N
ATOM   3751  CA  GLY A 524     -13.079 -60.188 -47.669  1.00 48.04           C
ATOM   3752  C   GLY A 524     -13.078 -58.986 -48.594  1.00 52.40           C
ATOM   3753  O   GLY A 524     -12.188 -58.129 -48.551  1.00 52.23           O
ATOM   3754  N   PRO A 525     -14.104 -58.891 -49.440  1.00 48.54           N
ATOM   3755  CA  PRO A 525     -14.128 -57.865 -50.486  1.00 43.00           C
ATOM   3756  C   PRO A 525     -14.653 -56.509 -50.041  1.00 44.29           C
ATOM   3757  O   PRO A 525     -14.911 -55.661 -50.899  1.00 52.84           O
ATOM   3758  CB  PRO A 525     -15.056 -58.487 -51.545  1.00 50.51           C
ATOM   3759  CG  PRO A 525     -15.870 -59.552 -50.815  1.00 49.43           C
ATOM   3760  CD  PRO A 525     -15.350 -59.675 -49.410  1.00 53.69           C
ATOM   3761  N   THR A 526     -14.823 -56.283 -48.740  1.00 44.22           N
ATOM   3762  CA  THR A 526     -15.199 -54.978 -48.217  1.00 48.31           C
ATOM   3763  C   THR A 526     -14.027 -54.247 -47.580  1.00 50.48           C
ATOM   3764  O   THR A 526     -14.207 -53.139 -47.065  1.00 52.59           O
ATOM   3765  CB  THR A 526     -16.324 -55.118 -47.188  1.00 47.90           C
ATOM   3766  OG1 THR A 526     -15.770 -55.530 -45.933  1.00 49.35           O
ATOM   3767  CG2 THR A 526     -17.335 -56.155 -47.645  1.00 42.96           C
ATOM   3768  N   GLN A 527     -12.835 -54.838 -47.606  1.00 47.33           N
ATOM   3769  CA  GLN A 527     -11.669 -54.301 -46.921  1.00 45.59           C
ATOM   3770  C   GLN A 527     -10.574 -53.865 -47.884  1.00 49.57           C
ATOM   3771  O   GLN A 527      -9.455 -53.582 -47.443  1.00 51.05           O
ATOM   3772  CB  GLN A 527     -11.124 -55.341 -45.938  1.00 43.54           C
ATOM   3773  CG  GLN A 527     -12.058 -55.640 -44.779  1.00 45.87           C
ATOM   3774  CD  GLN A 527     -12.196 -54.458 -43.834  1.00 53.43           C
ATOM   3775  OE1 GLN A 527     -11.265 -53.667 -43.677  1.00 55.47           O
ATOM   3776  NE2 GLN A 527     -13.359 -54.332 -43.201  1.00 50.80           N
ATOM   3777  N   CYS A 528     -10.865 -53.810 -49.183  1.00 43.92           N
ATOM   3778  CA  CYS A 528      -9.854 -53.438 -50.163  1.00 46.17           C
ATOM   3779  C   CYS A 528      -9.526 -51.955 -50.070  1.00 49.37           C
ATOM   3780  O   CYS A 528     -10.414 -51.114 -49.892  1.00 56.19           O
ATOM   3781  CB  CYS A 528     -10.332 -53.755 -51.582  1.00 41.06           C
ATOM   3782  SG  CYS A 528     -10.833 -55.459 -51.891  1.00 53.13           S
ATOM   3783  N   VAL A 529      -8.238 -51.634 -50.210  1.00 42.02           N
ATOM   3784  CA  VAL A 529      -7.848 -50.239 -50.393  1.00 50.24           C
ATOM   3785  C   VAL A 529      -8.469 -49.687 -51.669  1.00 51.95           C
ATOM   3786  O   VAL A 529      -9.116 -48.633 -51.662  1.00 63.65           O
ATOM   3787  CB  VAL A 529      -6.314 -50.098 -50.406  1.00 48.95           C
ATOM   3788  CG1 VAL A 529      -5.919 -48.670 -50.769  1.00 46.94           C
ATOM   3789  CG2 VAL A 529      -5.732 -50.481 -49.052  1.00 40.88           C
ATOM   3790  N   ASN A 530      -8.295 -50.398 -52.780  1.00 51.55           N
ATOM   3791  CA  ASN A 530      -8.853 -49.984 -54.059  1.00 60.16           C
ATOM   3792  C   ASN A 530      -9.438 -51.191 -54.777  1.00 66.06           C
ATOM   3793  O   ASN A 530      -8.798 -52.244 -54.866  1.00 64.80           O
ATOM   3794  CB  ASN A 530      -7.790 -49.307 -54.932  1.00 72.77           C
ATOM   3795  CG  ASN A 530      -8.370 -48.712 -56.202  1.00 81.34           C
ATOM   3796  OD1 ASN A 530      -7.827 -48.895 -57.293  1.00 85.31           O
ATOM   3797  ND2 ASN A 530      -9.481 -47.996 -56.064  1.00 82.32           N
ATOM   3798  N   CYS A 531     -10.652 -51.024 -55.290  1.00 70.27           N
ATOM   3799  CA  CYS A 531     -11.337 -52.084 -56.014  1.00 66.55           C
ATOM   3800  C   CYS A 531     -10.662 -52.381 -57.347  1.00 72.74           C
ATOM   3801  O   CYS A 531     -10.249 -51.470 -58.070  1.00 86.29           O
ATOM   3802  CB  CYS A 531     -12.781 -51.676 -56.271  1.00 74.02           C
ATOM   3803  SG  CYS A 531     -14.020 -52.440 -55.241  1.00 83.51           S
ATOM   3804  N   SER A 532     -10.573 -53.671 -57.685  1.00 68.19           N
ATOM   3805  CA  SER A 532     -10.153 -54.049 -59.031  1.00 71.44           C
ATOM   3806  C   SER A 532     -11.222 -53.721 -60.061  1.00 73.46           C
ATOM   3807  O   SER A 532     -10.898 -53.443 -61.221  1.00 76.58           O
ATOM   3808  CB  SER A 532      -9.824 -55.543 -59.099  1.00 72.58           C
ATOM   3809  OG  SER A 532      -8.541 -55.821 -58.570  1.00 77.43           O
ATOM   3810  N   GLN A 533     -12.493 -53.756 -59.666  1.00 70.75           N
ATOM   3811  CA  GLN A 533     -13.577 -53.620 -60.627  1.00 71.95           C
ATOM   3812  C   GLN A 533     -14.585 -52.567 -60.190  1.00 68.19           C
ATOM   3813  O   GLN A 533     -14.451 -51.388 -60.532  1.00 67.11           O
ATOM   3814  CB  GLN A 533     -14.280 -54.964 -60.830  1.00 76.64           C
ATOM   3815  CG  GLN A 533     -13.348 -56.097 -61.209  1.00 79.54           C
ATOM   3816  CD  GLN A 533     -12.609 -55.824 -62.498  1.00 84.63           C
ATOM   3817  OE1 GLN A 533     -13.180 -55.295 -63.452  1.00 87.48           O
ATOM   3818  NE2 GLN A 533     -11.328 -56.170 -62.531  1.00 87.64           N
ATOM   3819  N   PHE A 534     -15.600 -52.984 -59.438  1.00 69.02           N
ATOM   3820  CA  PHE A 534     -16.723 -52.118 -59.128  1.00 67.45           C
ATOM   3821  C   PHE A 534     -17.130 -52.305 -57.676  1.00 69.83           C
ATOM   3822  O   PHE A 534     -16.798 -53.305 -57.036  1.00 69.98           O
ATOM   3823  CB  PHE A 534     -17.915 -52.396 -60.053  1.00 65.57           C
ATOM   3824  CG  PHE A 534     -17.601 -52.225 -61.513  1.00 67.28           C
ATOM   3825  CD1 PHE A 534     -17.770 -50.998 -62.130  1.00 65.63           C
ATOM   3826  CD2 PHE A 534     -17.134 -53.291 -62.267  1.00 66.99           C
ATOM   3827  CE1 PHE A 534     -17.482 -50.837 -63.473  1.00 68.22           C
ATOM   3828  CE2 PHE A 534     -16.843 -53.137 -63.609  1.00 68.75           C
ATOM   3829  CZ  PHE A 534     -17.017 -51.909 -64.214  1.00 70.23           C
ATOM   3830  N   LEU A 535     -17.854 -51.316 -57.166  1.00 71.84           N
ATOM   3831  CA  LEU A 535     -18.377 -51.321 -55.808  1.00 71.64           C
ATOM   3832  C   LEU A 535     -19.894 -51.383 -55.869  1.00 70.69           C
ATOM   3833  O   LEU A 535     -20.528 -50.511 -56.469  1.00 73.36           O
ATOM   3834  CB  LEU A 535     -17.942 -50.069 -55.046  1.00 74.68           C
ATOM   3835  CG  LEU A 535     -16.595 -50.048 -54.334  1.00 72.30           C
ATOM   3836  CD1 LEU A 535     -16.288 -48.637 -53.869  1.00 75.03           C
ATOM   3837  CD2 LEU A 535     -16.618 -51.006 -53.158  1.00 75.01           C
ATOM   3838  N   ARG A 536     -20.479 -52.396 -55.250  1.00 68.48           N
ATOM   3839  CA  ARG A 536     -21.904 -52.345 -54.940  1.00 72.86           C
ATOM   3840  C   ARG A 536     -21.995 -52.050 -53.450  1.00 78.95           C
ATOM   3841  O   ARG A 536     -21.989 -52.952 -52.609  1.00 77.55           O
ATOM   3842  CB  ARG A 536     -22.631 -53.622 -55.335  1.00 69.52           C
ATOM   3843  CG  ARG A 536     -24.122 -53.393 -55.498  1.00 74.68           C
ATOM   3844  CD  ARG A 536     -24.736 -54.310 -56.527  1.00 83.04           C
ATOM   3845  NE  ARG A 536     -24.497 -55.716 -56.240  1.00 85.16           N
ATOM   3846  CZ  ARG A 536     -24.066 -56.600 -57.132  1.00 85.81           C
ATOM   3847  NH1 ARG A 536     -23.831 -56.234 -58.387  1.00 80.59           N
ATOM   3848  NH2 ARG A 536     -23.878 -57.857 -56.769  1.00 87.42           N
ATOM   3849  N   GLY A 537     -22.067 -50.761 -53.131  1.00 77.13           N
ATOM   3850  CA  GLY A 537     -22.010 -50.309 -51.760  1.00 66.12           C
ATOM   3851  C   GLY A 537     -20.614 -50.439 -51.191  1.00 71.28           C
ATOM   3852  O   GLY A 537     -19.689 -49.735 -51.611  1.00 74.43           O
ATOM   3853  N   GLN A 538     -20.451 -51.344 -50.233  1.00 69.95           N
ATOM   3854  CA  GLN A 538     -19.174 -51.562 -49.573  1.00 68.30           C
ATOM   3855  C   GLN A 538     -18.450 -52.803 -50.078  1.00 65.49           C
ATOM   3856  O   GLN A 538     -17.312 -53.048 -49.669  1.00 68.88           O
ATOM   3857  CB  GLN A 538     -19.386 -51.661 -48.058  1.00 74.36           C
ATOM   3858  CG  GLN A 538     -19.207 -50.346 -47.309  1.00 85.11           C
ATOM   3859  CD  GLN A 538     -19.802 -49.146 -48.034  1.00 93.16           C
ATOM   3860  OE1 GLN A 538     -19.086 -48.203 -48.378  1.00 91.03           O
ATOM   3861  NE2 GLN A 538     -21.115 -49.169 -48.254  1.00 93.64           N
ATOM   3862  N   GLU A 539     -19.069 -53.579 -50.961  1.00 68.24           N
ATOM   3863  CA  GLU A 539     -18.506 -54.836 -51.432  1.00 66.00           C
ATOM   3864  C   GLU A 539     -17.918 -54.664 -52.826  1.00 67.68           C
ATOM   3865  O   GLU A 539     -18.577 -54.130 -53.725  1.00 60.28           O
ATOM   3866  CB  GLU A 539     -19.568 -55.936 -51.451  1.00 59.80           C
ATOM   3867  CG  GLU A 539     -19.019 -57.302 -51.820  1.00 65.70           C
ATOM   3868  CD  GLU A 539     -20.108 -58.316 -52.092  1.00 79.07           C
ATOM   3869  OE1 GLU A 539     -21.287 -58.010 -51.815  1.00 84.99           O
ATOM   3870  OE2 GLU A 539     -19.784 -59.418 -52.584  1.00 82.83           O
ATOM   3871  N   CYS A 540     -16.684 -55.129 -53.002  1.00 69.56           N
ATOM   3872  CA  CYS A 540     -16.069 -55.152 -54.319  1.00 69.67           C
ATOM   3873  C   CYS A 540     -16.554 -56.371 -55.094  1.00 60.34           C
ATOM   3874  O   CYS A 540     -16.461 -57.502 -54.610  1.00 65.32           O
ATOM   3875  CB  CYS A 540     -14.546 -55.170 -54.208  1.00 86.37           C
ATOM   3876  SG  CYS A 540     -13.824 -54.416 -55.653  1.00100.25           S
ATOM   3877  N   VAL A 541     -17.075 -56.141 -56.300  1.00 52.38           N
ATOM   3878  CA  VAL A 541     -17.631 -57.208 -57.116  1.00 56.70           C
ATOM   3879  C   VAL A 541     -17.011 -57.135 -58.505  1.00 65.23           C
ATOM   3880  O   VAL A 541     -16.506 -56.095 -58.932  1.00 65.47           O
ATOM   3881  CB  VAL A 541     -19.172 -57.133 -57.198  1.00 61.08           C
ATOM   3882  CG1 VAL A 541     -19.782 -57.418 -55.829  1.00 54.50           C
ATOM   3883  CG2 VAL A 541     -19.618 -55.770 -57.718  1.00 58.14           C
ATOM   3884  N   GLU A 542     -17.053 -58.270 -59.212  1.00 60.68           N
ATOM   3885  CA  GLU A 542     -16.406 -58.351 -60.516  1.00 65.14           C
ATOM   3886  C   GLU A 542     -17.116 -57.527 -61.580  1.00 71.65           C
ATOM   3887  O   GLU A 542     -16.481 -57.146 -62.569  1.00 71.91           O
ATOM   3888  CB  GLU A 542     -16.325 -59.804 -61.002  1.00 74.72           C
ATOM   3889  CG  GLU A 542     -15.338 -60.696 -60.258  1.00 89.89           C
ATOM   3890  CD  GLU A 542     -16.006 -61.558 -59.203  1.00 97.50           C
ATOM   3891  OE1 GLU A 542     -15.293 -62.094 -58.327  1.00 96.74           O
ATOM   3892  OE2 GLU A 542     -17.245 -61.702 -59.252  1.00101.48           O
ATOM   3893  N   GLU A 543     -18.403 -57.240 -61.404  1.00 58.78           N
ATOM   3894  CA  GLU A 543     -19.197 -56.734 -62.511  1.00 72.00           C
ATOM   3895  C   GLU A 543     -20.561 -56.307 -61.994  1.00 76.04           C
ATOM   3896  O   GLU A 543     -21.175 -57.020 -61.197  1.00 77.49           O
ATOM   3897  CB  GLU A 543     -19.339 -57.815 -63.590  1.00 63.81           C
ATOM   3898  CG  GLU A 543     -20.268 -57.500 -64.730  1.00 78.51           C
ATOM   3899  CD  GLU A 543     -20.488 -58.710 -65.623  1.00 89.38           C
ATOM   3900  OE1 GLU A 543     -21.651 -59.052 -65.912  1.00 91.87           O
ATOM   3901  OE2 GLU A 543     -19.490 -59.337 -66.031  1.00 98.02           O
ATOM   3902  N   CYS A 544     -21.018 -55.138 -62.438  1.00 76.21           N
ATOM   3903  CA  CYS A 544     -22.371 -54.708 -62.130  1.00 76.87           C
ATOM   3904  C   CYS A 544     -23.360 -55.387 -63.072  1.00 78.51           C
ATOM   3905  O   CYS A 544     -22.997 -55.895 -64.137  1.00 73.81           O
ATOM   3906  CB  CYS A 544     -22.508 -53.189 -62.245  1.00 77.17           C
ATOM   3907  SG  CYS A 544     -21.405 -52.196 -61.208  1.00 81.66           S
ATOM   3908  N   ARG A 545     -24.629 -55.384 -62.672  1.00 84.23           N
ATOM   3909  CA  ARG A 545     -25.689 -56.006 -63.465  1.00 92.20           C
ATOM   3910  C   ARG A 545     -26.224 -55.027 -64.514  1.00 95.58           C
ATOM   3911  O   ARG A 545     -27.415 -54.730 -64.595  1.00106.49           O
ATOM   3912  CB  ARG A 545     -26.800 -56.515 -62.553  1.00 95.76           C
ATOM   3913  CG  ARG A 545     -26.457 -57.811 -61.832  1.00 94.82           C
ATOM   3914  CD  ARG A 545     -27.575 -58.266 -60.906  1.00 91.94           C
ATOM   3915  NE  ARG A 545     -27.744 -57.368 -59.767  1.00 90.63           N
ATOM   3916  CZ  ARG A 545     -27.307 -57.629 -58.539  1.00 93.49           C
ATOM   3917  NH1 ARG A 545     -26.679 -58.769 -58.285  1.00 93.79           N
ATOM   3918  NH2 ARG A 545     -27.500 -56.751 -57.564  1.00 92.13           N
ATOM   3919  N   VAL A 546     -25.301 -54.529 -65.338  1.00 85.32           N
ATOM   3920  CA  VAL A 546     -25.659 -53.567 -66.376  1.00 80.96           C
ATOM   3921  C   VAL A 546     -26.361 -54.260 -67.537  1.00 89.06           C
ATOM   3922  O   VAL A 546     -27.405 -53.804 -68.016  1.00 92.90           O
ATOM   3923  CB  VAL A 546     -24.402 -52.809 -66.843  1.00 75.67           C
ATOM   3924  CG1 VAL A 546     -24.569 -52.296 -68.270  1.00 82.37           C
ATOM   3925  CG2 VAL A 546     -24.105 -51.668 -65.899  1.00 76.44           C
ATOM   3926  N   LEU A 547     -25.802 -55.377 -67.999  1.00 90.66           N
ATOM   3927  CA  LEU A 547     -26.303 -56.077 -69.171  1.00 97.73           C
ATOM   3928  C   LEU A 547     -27.018 -57.378 -68.851  1.00 92.88           C
ATOM   3929  O   LEU A 547     -27.898 -57.785 -69.618  1.00 94.64           O
ATOM   3930  CB  LEU A 547     -25.148 -56.382 -70.134  1.00103.14           C
ATOM   3931  CG  LEU A 547     -24.465 -55.232 -70.867  1.00 99.62           C
ATOM   3932  CD1 LEU A 547     -23.701 -55.783 -72.061  1.00102.07           C
ATOM   3933  CD2 LEU A 547     -25.492 -54.199 -71.304  1.00 97.86           C
ATOM   3934  N   GLN A 548     -26.654 -58.040 -67.759  1.00 89.28           N
ATOM   3935  CA  GLN A 548     -27.230 -59.319 -67.384  1.00 87.20           C
ATOM   3936  C   GLN A 548     -27.372 -59.365 -65.870  1.00 89.17           C
ATOM   3937  O   GLN A 548     -26.746 -58.590 -65.143  1.00 83.09           O
ATOM   3938  CB  GLN A 548     -26.370 -60.491 -67.886  1.00 84.13           C
ATOM   3939  N   GLY A 549     -28.207 -60.281 -65.399  1.00 96.39           N
ATOM   3940  CA  GLY A 549     -28.454 -60.410 -63.980  1.00102.69           C
ATOM   3941  C   GLY A 549     -29.552 -59.482 -63.490  1.00105.99           C
ATOM   3942  O   GLY A 549     -29.826 -58.429 -64.063  1.00104.69           O
ATOM   3943  N   LEU A 550     -30.189 -59.897 -62.399  1.00108.23           N
ATOM   3944  CA  LEU A 550     -31.311 -59.152 -61.840  1.00103.61           C
ATOM   3945  C   LEU A 550     -31.146 -58.929 -60.336  1.00100.89           C
ATOM   3946  O   LEU A 550     -30.713 -59.830 -59.616  1.00 98.98           O
ATOM   3947  CB  LEU A 550     -32.624 -59.879 -62.135  1.00 99.19           C
ATOM   3948  CG  LEU A 550     -33.264 -59.497 -63.471  1.00 96.78           C
ATOM   3949  CD1 LEU A 550     -34.054 -60.653 -64.057  1.00 96.17           C
ATOM   3950  CD2 LEU A 550     -34.153 -58.277 -63.292  1.00 99.20           C
ATOM   3951  N   PRO A 551     -31.489 -57.720 -59.858  1.00 99.27           N
ATOM   3952  CA  PRO A 551     -32.040 -56.615 -60.650  1.00102.55           C
ATOM   3953  C   PRO A 551     -30.954 -55.841 -61.397  1.00105.50           C
ATOM   3954  O   PRO A 551     -29.783 -55.972 -61.044  1.00111.69           O
ATOM   3955  CB  PRO A 551     -32.699 -55.739 -59.589  1.00 95.35           C
ATOM   3956  CG  PRO A 551     -31.796 -55.898 -58.407  1.00 87.67           C
ATOM   3957  CD  PRO A 551     -31.299 -57.330 -58.448  1.00 90.19           C
ATOM   3958  N   ARG A 552     -31.331 -55.048 -62.400  1.00 92.65           N
ATOM   3959  CA  ARG A 552     -30.341 -54.309 -63.167  1.00 80.76           C
ATOM   3960  C   ARG A 552     -29.872 -53.066 -62.438  1.00 72.74           C
ATOM   3961  O   ARG A 552     -30.515 -52.558 -61.514  1.00 75.16           O
ATOM   3962  CB  ARG A 552     -30.877 -53.893 -64.528  1.00 83.90           C
ATOM   3963  CG  ARG A 552     -31.690 -54.977 -65.144  1.00 87.80           C
ATOM   3964  CD  ARG A 552     -30.838 -55.825 -66.051  1.00 85.67           C
ATOM   3965  NE  ARG A 552     -31.380 -57.164 -66.169  1.00 84.66           N
ATOM   3966  CZ  ARG A 552     -31.166 -57.962 -67.201  1.00 94.90           C
ATOM   3967  NH1 ARG A 552     -30.425 -57.556 -68.231  1.00104.35           N
ATOM   3968  NH2 ARG A 552     -31.712 -59.154 -67.218  1.00 98.63           N
ATOM   3969  N   GLU A 553     -28.742 -52.554 -62.911  1.00 75.80           N
ATOM   3970  CA  GLU A 553     -28.051 -51.458 -62.265  1.00 79.13           C
ATOM   3971  C   GLU A 553     -27.421 -50.579 -63.333  1.00 78.98           C
ATOM   3972  O   GLU A 553     -27.190 -51.009 -64.467  1.00 71.23           O
ATOM   3973  CB  GLU A 553     -26.983 -51.987 -61.300  1.00 87.72           C
ATOM   3974  CG  GLU A 553     -27.496 -53.068 -60.357  1.00 96.97           C
ATOM   3975  CD  GLU A 553     -26.394 -53.905 -59.751  1.00 99.95           C
ATOM   3976  OE1 GLU A 553     -25.248 -53.842 -60.243  1.00 97.82           O
ATOM   3977  OE2 GLU A 553     -26.689 -54.646 -58.792  1.00100.36           O
ATOM   3978  N   TYR A 554     -27.151 -49.335 -62.957  1.00 88.41           N
ATOM   3979  CA  TYR A 554     -26.332 -48.433 -63.749  1.00 93.80           C
ATOM   3980  C   TYR A 554     -25.049 -48.140 -62.984  1.00 93.00           C
ATOM   3981  O   TYR A 554     -25.038 -48.111 -61.749  1.00 84.25           O
ATOM   3982  CB  TYR A 554     -27.083 -47.132 -64.069  1.00 94.84           C
ATOM   3983  CG  TYR A 554     -27.118 -46.116 -62.943  1.00 89.26           C
ATOM   3984  CD1 TYR A 554     -28.058 -46.209 -61.922  1.00 88.44           C
ATOM   3985  CD2 TYR A 554     -26.223 -45.051 -62.914  1.00 89.21           C
ATOM   3986  CE1 TYR A 554     -28.094 -45.278 -60.895  1.00 92.15           C
ATOM   3987  CE2 TYR A 554     -26.252 -44.116 -61.893  1.00 92.49           C
ATOM   3988  CZ  TYR A 554     -27.189 -44.234 -60.887  1.00 96.27           C
ATOM   3989  OH  TYR A 554     -27.217 -43.305 -59.872  1.00101.94           O
ATOM   3990  N   VAL A 555     -23.956 -47.945 -63.718  1.00102.20           N
ATOM   3991  CA  VAL A 555     -22.668 -47.647 -63.102  1.00106.51           C
ATOM   3992  C   VAL A 555     -22.456 -46.141 -63.092  1.00113.30           C
ATOM   3993  O   VAL A 555     -22.838 -45.430 -64.032  1.00116.10           O
ATOM   3994  CB  VAL A 555     -21.501 -48.378 -63.801  1.00107.72           C
ATOM   3995  CG1 VAL A 555     -21.818 -49.855 -63.957  1.00111.31           C
ATOM   3996  CG2 VAL A 555     -21.160 -47.743 -65.147  1.00110.65           C
ATOM   3997  N   ASN A 556     -21.864 -45.655 -62.006  1.00113.02           N
ATOM   3998  CA  ASN A 556     -21.610 -44.232 -61.815  1.00111.82           C
ATOM   3999  C   ASN A 556     -20.396 -44.133 -60.905  1.00106.02           C
ATOM   4000  O   ASN A 556     -20.491 -44.448 -59.715  1.00100.17           O
ATOM   4001  CB  ASN A 556     -22.829 -43.533 -61.211  1.00115.31           C
ATOM   4002  CG  ASN A 556     -22.532 -42.116 -60.754  1.00116.98           C
ATOM   4003  OD1 ASN A 556     -21.661 -41.439 -61.302  1.00117.79           O
ATOM   4004  ND2 ASN A 556     -23.262 -41.659 -59.742  1.00116.19           N
ATOM   4005  N   ALA A 557     -19.258 -43.729 -61.476  1.00107.56           N
ATOM   4006  CA  ALA A 557     -17.976 -43.670 -60.767  1.00107.72           C
ATOM   4007  C   ALA A 557     -17.515 -45.052 -60.307  1.00108.95           C
ATOM   4008  O   ALA A 557     -16.895 -45.185 -59.251  1.00108.40           O
ATOM   4009  CB  ALA A 557     -18.033 -42.702 -59.579  1.00102.73           C
ATOM   4010  N   ARG A 558     -17.807 -46.084 -61.104  1.00108.47           N
ATOM   4011  CA  ARG A 558     -17.459 -47.475 -60.797  1.00100.68           C
ATOM   4012  C   ARG A 558     -18.208 -48.007 -59.574  1.00 99.58           C
ATOM   4013  O   ARG A 558     -17.664 -48.805 -58.808  1.00102.33           O
ATOM   4014  CB  ARG A 558     -15.947 -47.656 -60.607  1.00 87.25           C
ATOM   4015  CG  ARG A 558     -15.145 -47.630 -61.895  1.00 80.47           C
ATOM   4016  N   HIS A 559     -19.454 -47.580 -59.372  1.00 93.55           N
ATOM   4017  CA  HIS A 559     -20.321 -48.156 -58.352  1.00 88.39           C
ATOM   4018  C   HIS A 559     -21.598 -48.688 -58.987  1.00 91.95           C
ATOM   4019  O   HIS A 559     -22.132 -48.086 -59.923  1.00 96.85           O
ATOM   4020  CB  HIS A 559     -20.693 -47.155 -57.247  1.00 83.56           C
ATOM   4021  CG  HIS A 559     -19.531 -46.418 -56.659  1.00 84.36           C
ATOM   4022  ND1 HIS A 559     -18.789 -45.499 -57.369  1.00 90.56           N
ATOM   4023  CD2 HIS A 559     -18.985 -46.466 -55.420  1.00 81.11           C
ATOM   4024  CE1 HIS A 559     -17.840 -45.008 -56.591  1.00 89.03           C
ATOM   4025  NE2 HIS A 559     -17.933 -45.583 -55.405  1.00 86.46           N
ATOM   4026  N   CYS A 560     -22.098 -49.805 -58.454  1.00 90.99           N
ATOM   4027  CA  CYS A 560     -23.299 -50.457 -58.979  1.00 94.44           C
ATOM   4028  C   CYS A 560     -24.522 -49.865 -58.289  1.00100.67           C
ATOM   4029  O   CYS A 560     -24.991 -50.370 -57.266  1.00 99.05           O
ATOM   4030  CB  CYS A 560     -23.242 -51.965 -58.769  1.00 92.14           C
ATOM   4031  SG  CYS A 560     -21.744 -52.824 -59.307  1.00 89.10           S
ATOM   4032  N   LEU A 561     -25.058 -48.774 -58.862  1.00107.08           N
ATOM   4033  CA  LEU A 561     -26.296 -48.319 -58.243  1.00107.80           C
ATOM   4034  C   LEU A 561     -27.499 -48.849 -59.011  1.00110.65           C
ATOM   4035  O   LEU A 561     -27.475 -48.894 -60.247  1.00108.70           O
ATOM   4036  CB  LEU A 561     -26.355 -46.792 -58.185  1.00100.79           C
ATOM   4037  CG  LEU A 561     -25.379 -46.136 -57.209  1.00 92.62           C
ATOM   4038  CD1 LEU A 561     -25.300 -46.932 -55.906  1.00 86.40           C
ATOM   4039  CD2 LEU A 561     -24.003 -45.935 -57.837  1.00 93.20           C
ATOM   4040  N   PRO A 562     -28.562 -49.255 -58.311  1.00108.76           N
ATOM   4041  CA  PRO A 562     -29.644 -49.989 -58.979  1.00107.73           C
ATOM   4042  C   PRO A 562     -30.543 -49.127 -59.850  1.00108.87           C
ATOM   4043  O   PRO A 562     -30.196 -48.008 -60.244  1.00103.26           O
ATOM   4044  CB  PRO A 562     -30.428 -50.587 -57.805  1.00103.33           C
ATOM   4045  CG  PRO A 562     -30.217 -49.613 -56.699  1.00100.61           C
ATOM   4046  CD  PRO A 562     -28.808 -49.103 -56.865  1.00102.99           C
ATOM   4047  N   CYS A 563     -31.717 -49.669 -60.143  1.00115.43           N
ATOM   4048  CA  CYS A 563     -32.705 -49.078 -61.026  1.00123.52           C
ATOM   4049  C   CYS A 563     -33.965 -48.745 -60.241  1.00130.13           C
ATOM   4050  O   CYS A 563     -34.149 -49.176 -59.100  1.00133.86           O
ATOM   4051  CB  CYS A 563     -33.056 -50.045 -62.160  1.00123.47           C
ATOM   4052  SG  CYS A 563     -31.880 -50.149 -63.504  1.00120.55           S
ATOM   4053  N   HIS A 564     -34.846 -47.979 -60.869  1.00131.17           N
ATOM   4054  CA  HIS A 564     -36.211 -47.902 -60.375  1.00131.52           C
ATOM   4055  C   HIS A 564     -36.918 -49.200 -60.749  1.00128.28           C
ATOM   4056  O   HIS A 564     -36.916 -49.581 -61.925  1.00130.75           O
ATOM   4057  CB  HIS A 564     -36.947 -46.695 -60.956  1.00138.70           C
ATOM   4058  CG  HIS A 564     -37.829 -45.995 -59.968  1.00142.11           C
ATOM   4059  ND1 HIS A 564     -38.450 -44.795 -60.241  1.00144.76           N
ATOM   4060  CD2 HIS A 564     -38.186 -46.320 -58.703  1.00141.85           C
ATOM   4061  CE1 HIS A 564     -39.155 -44.415 -59.192  1.00144.77           C
ATOM   4062  NE2 HIS A 564     -39.013 -45.323 -58.244  1.00143.56           N
ATOM   4063  N   PRO A 565     -37.506 -49.915 -59.785  1.00121.41           N
ATOM   4064  CA  PRO A 565     -37.981 -51.284 -60.060  1.00116.89           C
ATOM   4065  C   PRO A 565     -38.947 -51.406 -61.228  1.00122.67           C
ATOM   4066  O   PRO A 565     -39.046 -52.494 -61.808  1.00128.39           O
ATOM   4067  CB  PRO A 565     -38.650 -51.689 -58.741  1.00113.41           C
ATOM   4068  CG  PRO A 565     -37.935 -50.885 -57.707  1.00111.75           C
ATOM   4069  CD  PRO A 565     -37.617 -49.568 -58.358  1.00115.30           C
ATOM   4070  N   GLU A 566     -39.658 -50.342 -61.599  1.00120.95           N
ATOM   4071  CA  GLU A 566     -40.589 -50.409 -62.719  1.00122.99           C
ATOM   4072  C   GLU A 566     -39.909 -50.188 -64.076  1.00126.07           C
ATOM   4073  O   GLU A 566     -40.580 -49.790 -65.037  1.00124.37           O
ATOM   4074  CB  GLU A 566     -41.726 -49.403 -62.519  1.00117.80           C
ATOM   4075  CG  GLU A 566     -42.582 -49.665 -61.280  1.00113.59           C
ATOM   4076  CD  GLU A 566     -43.494 -50.874 -61.425  1.00115.98           C
ATOM   4077  OE1 GLU A 566     -43.864 -51.216 -62.569  1.00113.76           O
ATOM   4078  OE2 GLU A 566     -43.841 -51.483 -60.389  1.00116.69           O
ATOM   4079  N   CYS A 567     -38.601 -50.439 -64.166  1.00126.37           N
ATOM   4080  CA  CYS A 567     -37.854 -50.376 -65.420  1.00125.19           C
ATOM   4081  C   CYS A 567     -37.700 -51.798 -65.948  1.00119.40           C
ATOM   4082  O   CYS A 567     -37.018 -52.623 -65.331  1.00117.54           O
ATOM   4083  CB  CYS A 567     -36.493 -49.711 -65.212  1.00124.42           C
ATOM   4084  SG  CYS A 567     -36.634 -47.989 -64.703  1.00125.82           S
ATOM   4085  N   GLN A 568     -38.339 -52.085 -67.076  1.00121.31           N
ATOM   4086  CA  GLN A 568     -38.289 -53.431 -67.628  1.00125.23           C
ATOM   4087  C   GLN A 568     -36.855 -53.774 -68.023  1.00129.02           C
ATOM   4088  O   GLN A 568     -36.183 -52.959 -68.672  1.00127.37           O
ATOM   4089  CB  GLN A 568     -39.218 -53.561 -68.833  1.00122.65           C
ATOM   4090  N   PRO A 569     -36.347 -54.948 -67.644  1.00130.30           N
ATOM   4091  CA  PRO A 569     -34.955 -55.299 -67.963  1.00127.26           C
ATOM   4092  C   PRO A 569     -34.786 -55.550 -69.454  1.00127.90           C
ATOM   4093  O   PRO A 569     -35.407 -56.454 -70.019  1.00130.56           O
ATOM   4094  CB  PRO A 569     -34.714 -56.570 -67.140  1.00125.80           C
ATOM   4095  CG  PRO A 569     -36.076 -57.165 -66.964  1.00128.56           C
ATOM   4096  CD  PRO A 569     -37.026 -56.003 -66.869  1.00129.97           C
ATOM   4097  N   GLN A 570     -33.946 -54.739 -70.093  1.00125.06           N
ATOM   4098  CA  GLN A 570     -33.639 -54.946 -71.502  1.00126.60           C
ATOM   4099  C   GLN A 570     -32.883 -56.256 -71.677  1.00126.42           C
ATOM   4100  O   GLN A 570     -31.853 -56.480 -71.032  1.00125.59           O
ATOM   4101  CB  GLN A 570     -32.813 -53.782 -72.047  1.00122.25           C
ATOM   4102  CG  GLN A 570     -33.540 -52.442 -72.133  1.00120.05           C
ATOM   4103  CD  GLN A 570     -35.008 -52.576 -72.458  1.00119.13           C
ATOM   4104  OE1 GLN A 570     -35.852 -52.624 -71.565  1.00120.22           O
ATOM   4105  NE2 GLN A 570     -35.324 -52.638 -73.746  1.00115.31           N
ATOM   4106  N   ASN A 571     -33.397 -57.126 -72.548  1.00125.01           N
ATOM   4107  CA  ASN A 571     -32.717 -58.391 -72.798  1.00122.89           C
ATOM   4108  C   ASN A 571     -31.399 -58.183 -73.533  1.00123.08           C
ATOM   4109  O   ASN A 571     -30.486 -59.006 -73.406  1.00124.42           O
ATOM   4110  CB  ASN A 571     -33.629 -59.335 -73.585  1.00121.02           C
ATOM   4111  CG  ASN A 571     -34.695 -59.977 -72.714  1.00118.79           C
ATOM   4112  OD1 ASN A 571     -34.489 -60.191 -71.519  1.00118.61           O
ATOM   4113  ND2 ASN A 571     -35.842 -60.289 -73.311  1.00118.17           N
ATOM   4114  N   GLY A 572     -31.272 -57.090 -74.282  1.00120.17           N
ATOM   4115  CA  GLY A 572     -30.084 -56.856 -75.078  1.00119.09           C
ATOM   4116  C   GLY A 572     -29.098 -55.862 -74.497  1.00122.34           C
ATOM   4117  O   GLY A 572     -27.981 -56.235 -74.125  1.00120.02           O
ATOM   4118  N   SER A 573     -29.499 -54.594 -74.403  1.00125.75           N
ATOM   4119  CA  SER A 573     -28.563 -53.511 -74.115  1.00123.66           C
ATOM   4120  C   SER A 573     -28.597 -53.049 -72.662  1.00125.46           C
ATOM   4121  O   SER A 573     -28.831 -53.848 -71.749  1.00129.75           O
ATOM   4122  CB  SER A 573     -28.854 -52.324 -75.035  1.00119.96           C
ATOM   4123  OG  SER A 573     -30.199 -51.899 -74.895  1.00117.19           O
ATOM   4124  N   VAL A 574     -28.350 -51.753 -72.447  1.00118.52           N
ATOM   4125  CA  VAL A 574     -28.412 -51.117 -71.133  1.00108.60           C
ATOM   4126  C   VAL A 574     -29.865 -51.113 -70.678  1.00115.60           C
ATOM   4127  O   VAL A 574     -30.747 -51.581 -71.402  1.00121.21           O
ATOM   4128  CB  VAL A 574     -27.842 -49.684 -71.184  1.00 97.72           C
ATOM   4129  CG1 VAL A 574     -27.696 -49.092 -69.785  1.00 85.70           C
ATOM   4130  CG2 VAL A 574     -26.516 -49.661 -71.928  1.00102.41           C
ATOM   4131  N   THR A 575     -30.136 -50.584 -69.486  1.00120.92           N
ATOM   4132  CA  THR A 575     -31.517 -50.435 -69.044  1.00136.69           C
ATOM   4133  C   THR A 575     -31.721 -49.086 -68.366  1.00171.87           C
ATOM   4134  O   THR A 575     -32.595 -48.311 -68.767  1.00176.42           O
ATOM   4135  CB  THR A 575     -31.917 -51.584 -68.112  1.00114.89           C
ATOM   4136  OG1 THR A 575     -32.255 -52.732 -68.894  1.00119.41           O
ATOM   4137  CG2 THR A 575     -33.118 -51.198 -67.258  1.00103.55           C
ATOM   4138  N   CYS A 576     -30.923 -48.787 -67.350  1.00129.00           N
ATOM   4139  CA  CYS A 576     -31.039 -47.523 -66.647  1.00132.63           C
ATOM   4140  C   CYS A 576     -29.831 -46.645 -66.922  1.00129.17           C
ATOM   4141  O   CYS A 576     -28.723 -47.127 -67.170  1.00132.91           O
ATOM   4142  CB  CYS A 576     -31.186 -47.733 -65.140  1.00141.47           C
ATOM   4143  SG  CYS A 576     -32.599 -48.747 -64.771  1.00151.55           S
ATOM   4144  N   PHE A 577     -30.081 -45.343 -66.904  1.00119.45           N
ATOM   4145  CA  PHE A 577     -29.037 -44.340 -66.875  1.00111.06           C
ATOM   4146  C   PHE A 577     -29.095 -43.555 -65.576  1.00105.33           C
ATOM   4147  O   PHE A 577     -28.293 -42.636 -65.377  1.00105.36           O
ATOM   4148  CB  PHE A 577     -29.170 -43.415 -68.090  1.00111.00           C
ATOM   4149  CG  PHE A 577     -29.713 -44.111 -69.309  1.00113.80           C
ATOM   4150  CD1 PHE A 577     -28.998 -45.134 -69.914  1.00116.62           C
ATOM   4151  CD2 PHE A 577     -30.946 -43.760 -69.836  1.00112.74           C
ATOM   4152  CE1 PHE A 577     -29.497 -45.786 -71.028  1.00115.95           C
ATOM   4153  CE2 PHE A 577     -31.450 -44.408 -70.952  1.00112.81           C
ATOM   4154  CZ  PHE A 577     -30.724 -45.422 -71.548  1.00113.86           C
ATOM   4155  N   GLY A 578     -30.025 -43.907 -64.688  1.00101.33           N
ATOM   4156  CA  GLY A 578     -30.170 -43.301 -63.389  1.00 99.59           C
ATOM   4157  C   GLY A 578     -31.078 -44.144 -62.514  1.00102.45           C
ATOM   4158  O   GLY A 578     -31.588 -45.188 -62.940  1.00 99.97           O
ATOM   4159  N   PRO A 579     -31.300 -43.708 -61.264  1.00108.28           N
ATOM   4160  CA  PRO A 579     -32.073 -44.530 -60.325  1.00110.41           C
ATOM   4161  C   PRO A 579     -33.580 -44.315 -60.378  1.00112.54           C
ATOM   4162  O   PRO A 579     -34.335 -45.138 -59.848  1.00105.35           O
ATOM   4163  CB  PRO A 579     -31.512 -44.127 -58.957  1.00109.40           C
ATOM   4164  CG  PRO A 579     -30.376 -43.149 -59.241  1.00109.06           C
ATOM   4165  CD  PRO A 579     -30.643 -42.587 -60.593  1.00106.95           C
ATOM   4166  N   GLU A 580     -34.039 -43.228 -60.992  1.00121.67           N
ATOM   4167  CA  GLU A 580     -35.453 -42.879 -60.987  1.00125.83           C
ATOM   4168  C   GLU A 580     -36.116 -43.272 -62.305  1.00129.12           C
ATOM   4169  O   GLU A 580     -35.459 -43.635 -63.283  1.00129.41           O
ATOM   4170  CB  GLU A 580     -35.635 -41.383 -60.717  1.00122.61           C
ATOM   4171  N   ALA A 581     -37.450 -43.190 -62.315  1.00127.73           N
ATOM   4172  CA  ALA A 581     -38.240 -43.547 -63.489  1.00122.43           C
ATOM   4173  C   ALA A 581     -38.094 -42.541 -64.620  1.00125.41           C
ATOM   4174  O   ALA A 581     -38.621 -42.780 -65.712  1.00123.28           O
ATOM   4175  CB  ALA A 581     -39.714 -43.690 -63.106  1.00115.53           C
ATOM   4176  N   ASP A 582     -37.410 -41.423 -64.377  1.00131.03           N
ATOM   4177  CA  ASP A 582     -37.076 -40.491 -65.448  1.00136.41           C
ATOM   4178  C   ASP A 582     -36.080 -41.117 -66.419  1.00142.06           C
ATOM   4179  O   ASP A 582     -36.295 -41.112 -67.637  1.00143.31           O
ATOM   4180  CB  ASP A 582     -36.523 -39.200 -64.837  1.00135.58           C
ATOM   4181  CG  ASP A 582     -36.034 -38.207 -65.877  1.00136.01           C
ATOM   4182  OD1 ASP A 582     -35.268 -37.297 -65.495  1.00134.52           O
ATOM   4183  OD2 ASP A 582     -36.416 -38.316 -67.061  1.00138.22           O
ATOM   4184  N   GLN A 583     -34.987 -41.673 -65.893  1.00144.31           N
ATOM   4185  CA  GLN A 583     -33.924 -42.262 -66.707  1.00142.88           C
ATOM   4186  C   GLN A 583     -34.183 -43.763 -66.815  1.00143.21           C
ATOM   4187  O   GLN A 583     -33.558 -44.585 -66.145  1.00145.62           O
ATOM   4188  CB  GLN A 583     -32.561 -41.963 -66.089  1.00137.63           C
ATOM   4189  CG  GLN A 583     -32.389 -40.522 -65.630  1.00130.24           C
ATOM   4190  CD  GLN A 583     -31.960 -40.419 -64.177  1.00122.17           C
ATOM   4191  OE1 GLN A 583     -32.466 -41.137 -63.313  1.00118.13           O
ATOM   4192  NE2 GLN A 583     -31.019 -39.523 -63.901  1.00118.66           N
ATOM   4193  N   CYS A 584     -35.114 -44.121 -67.696  1.00139.37           N
ATOM   4194  CA  CYS A 584     -35.666 -45.467 -67.695  1.00135.89           C
ATOM   4195  C   CYS A 584     -36.230 -45.773 -69.077  1.00134.73           C
ATOM   4196  O   CYS A 584     -36.911 -44.935 -69.674  1.00138.80           O
ATOM   4197  CB  CYS A 584     -36.733 -45.574 -66.602  1.00135.16           C
ATOM   4198  SG  CYS A 584     -37.526 -47.157 -66.321  1.00135.46           S
ATOM   4199  N   VAL A 585     -35.947 -46.979 -69.573  1.00127.38           N
ATOM   4200  CA  VAL A 585     -36.127 -47.301 -70.987  1.00120.48           C
ATOM   4201  C   VAL A 585     -37.487 -47.937 -71.262  1.00122.24           C
ATOM   4202  O   VAL A 585     -38.288 -47.391 -72.028  1.00124.16           O
ATOM   4203  CB  VAL A 585     -34.981 -48.203 -71.484  1.00112.25           C
ATOM   4204  CG1 VAL A 585     -35.322 -48.815 -72.831  1.00108.04           C
ATOM   4205  CG2 VAL A 585     -33.695 -47.401 -71.586  1.00108.66           C
ATOM   4206  N   ALA A 586     -37.761 -49.092 -70.659  1.00123.76           N
ATOM   4207  CA  ALA A 586     -38.996 -49.825 -70.910  1.00127.30           C
ATOM   4208  C   ALA A 586     -39.851 -49.877 -69.650  1.00133.16           C
ATOM   4209  O   ALA A 586     -39.333 -50.069 -68.544  1.00136.89           O
ATOM   4210  CB  ALA A 586     -38.702 -51.242 -71.409  1.00126.63           C
ATOM   4211  N   CYS A 587     -41.162 -49.714 -69.824  1.00134.10           N
ATOM   4212  CA  CYS A 587     -42.089 -49.593 -68.697  1.00131.91           C
ATOM   4213  C   CYS A 587     -42.982 -50.822 -68.535  1.00124.31           C
ATOM   4214  O   CYS A 587     -42.563 -51.951 -68.787  1.00118.61           O
ATOM   4215  CB  CYS A 587     -42.969 -48.348 -68.862  1.00137.40           C
ATOM   4216  SG  CYS A 587     -42.050 -46.803 -68.995  1.00141.02           S
ATOM   4217  N   PHE A 595     -42.318 -40.779 -65.941  1.00105.71           N
ATOM   4218  CA  PHE A 595     -42.383 -41.811 -64.913  1.00113.65           C
ATOM   4219  C   PHE A 595     -42.843 -43.142 -65.501  1.00131.47           C
ATOM   4220  O   PHE A 595     -43.984 -43.285 -65.942  1.00134.77           O
ATOM   4221  CB  PHE A 595     -43.313 -41.379 -63.778  1.00108.71           C
ATOM   4222  N   CYS A 596     -41.941 -44.123 -65.475  1.00144.29           N
ATOM   4223  CA  CYS A 596     -42.128 -45.414 -66.130  1.00155.53           C
ATOM   4224  C   CYS A 596     -43.089 -46.316 -65.362  1.00154.01           C
ATOM   4225  O   CYS A 596     -43.105 -47.533 -65.576  1.00159.69           O
ATOM   4226  CB  CYS A 596     -40.773 -46.103 -66.276  1.00164.56           C
ATOM   4227  SG  CYS A 596     -40.478 -47.107 -67.758  1.00169.96           S
ATOM   4228  N   VAL A 597     -43.881 -45.730 -64.466  1.00142.80           N
ATOM   4229  CA  VAL A 597     -44.814 -46.464 -63.614  1.00127.92           C
ATOM   4230  C   VAL A 597     -45.715 -47.394 -64.423  1.00120.15           C
ATOM   4231  O   VAL A 597     -46.187 -48.414 -63.918  1.00114.65           O
ATOM   4232  CB  VAL A 597     -45.666 -45.486 -62.784  1.00119.08           C
ATOM   4233  CG1 VAL A 597     -46.351 -46.212 -61.634  1.00115.10           C
ATOM   4234  CG2 VAL A 597     -44.805 -44.339 -62.272  1.00114.50           C
