# Supplementary material for: A non-redundant data set of nanobody-antigen crystal structures
Source: Data Brief. 2019 Mar 6;24:103754. doi: 10.1016/j.dib.2019.103754 (PMC6441729; doi:10.1016/j.dib.2019.103754)
Supplement: Multimedia component 5 [file mmc5.zip › Data_set/Ag_1/5o03_1.pdb]

ATOM      1  N   SER A 224     -15.532  59.676 -27.756  1.00105.23           N
ATOM      2  CA  SER A 224     -14.982  58.388 -28.167  1.00103.98           C
ATOM      3  C   SER A 224     -13.509  58.506 -28.553  1.00100.90           C
ATOM      4  O   SER A 224     -13.153  59.256 -29.462  1.00102.74           O
ATOM      5  CB  SER A 224     -15.784  57.807 -29.335  1.00 99.35           C
ATOM      6  N   LYS A 225     -12.665  57.751 -27.856  1.00 95.07           N
ATOM      7  CA  LYS A 225     -11.223  57.734 -28.098  1.00 82.16           C
ATOM      8  C   LYS A 225     -10.881  57.267 -29.519  1.00 73.29           C
ATOM      9  O   LYS A 225     -11.193  56.138 -29.900  1.00 66.22           O
ATOM     10  CB  LYS A 225     -10.549  56.832 -27.059  1.00 77.53           C
ATOM     11  CG  LYS A 225      -9.029  56.888 -27.014  1.00 84.59           C
ATOM     12  CD  LYS A 225      -8.543  56.600 -25.592  1.00 87.42           C
ATOM     13  CE  LYS A 225      -7.089  56.157 -25.547  1.00 90.83           C
ATOM     14  NZ  LYS A 225      -6.165  57.185 -26.093  1.00105.00           N
ATOM     15  N   PRO A 226     -10.235  58.139 -30.309  1.00 64.74           N
ATOM     16  CA  PRO A 226      -9.925  57.822 -31.707  1.00 68.09           C
ATOM     17  C   PRO A 226      -9.000  56.620 -31.842  1.00 71.67           C
ATOM     18  O   PRO A 226      -8.006  56.514 -31.120  1.00 70.77           O
ATOM     19  CB  PRO A 226      -9.241  59.095 -32.216  1.00 68.03           C
ATOM     20  CG  PRO A 226      -9.709  60.174 -31.286  1.00 70.61           C
ATOM     21  CD  PRO A 226      -9.830  59.510 -29.956  1.00 64.70           C
ATOM     22  N   PHE A 227      -9.351  55.714 -32.749  1.00 61.54           N
ATOM     23  CA  PHE A 227      -8.535  54.544 -33.036  1.00 53.62           C
ATOM     24  C   PHE A 227      -7.258  54.928 -33.765  1.00 55.00           C
ATOM     25  O   PHE A 227      -7.284  55.730 -34.697  1.00 58.92           O
ATOM     26  CB  PHE A 227      -9.322  53.532 -33.866  1.00 59.65           C
ATOM     27  CG  PHE A 227      -8.525  52.328 -34.257  1.00 56.59           C
ATOM     28  CD1 PHE A 227      -8.366  51.273 -33.376  1.00 44.55           C
ATOM     29  CD2 PHE A 227      -7.928  52.251 -35.507  1.00 51.25           C
ATOM     30  CE1 PHE A 227      -7.627  50.161 -33.735  1.00 49.12           C
ATOM     31  CE2 PHE A 227      -7.189  51.143 -35.868  1.00 48.30           C
ATOM     32  CZ  PHE A 227      -7.036  50.098 -34.984  1.00 49.97           C
ATOM     33  N   THR A 228      -6.140  54.352 -33.341  1.00 52.91           N
ATOM     34  CA  THR A 228      -4.863  54.611 -33.993  1.00 52.82           C
ATOM     35  C   THR A 228      -4.016  53.354 -34.078  1.00 54.24           C
ATOM     36  O   THR A 228      -4.240  52.384 -33.349  1.00 47.74           O
ATOM     37  CB  THR A 228      -4.030  55.689 -33.254  1.00 56.67           C
ATOM     38  OG1 THR A 228      -3.726  55.231 -31.930  1.00 56.75           O
ATOM     39  CG2 THR A 228      -4.771  57.027 -33.181  1.00 50.23           C
ATOM     40  N   LEU A 229      -3.024  53.398 -34.963  1.00 48.98           N
ATOM     41  CA  LEU A 229      -2.002  52.369 -35.041  1.00 48.42           C
ATOM     42  C   LEU A 229      -0.671  53.022 -34.697  1.00 51.79           C
ATOM     43  O   LEU A 229      -0.506  54.226 -34.893  1.00 54.39           O
ATOM     44  CB  LEU A 229      -1.960  51.740 -36.439  1.00 51.09           C
ATOM     45  CG  LEU A 229      -3.140  50.843 -36.810  1.00 49.96           C
ATOM     46  CD1 LEU A 229      -3.017  50.367 -38.245  1.00 44.91           C
ATOM     47  CD2 LEU A 229      -3.221  49.663 -35.863  1.00 41.57           C
ATOM     48  N   PRO A 230       0.278  52.243 -34.158  1.00 51.92           N
ATOM     49  CA  PRO A 230       1.583  52.826 -33.828  1.00 51.79           C
ATOM     50  C   PRO A 230       2.357  53.166 -35.099  1.00 57.80           C
ATOM     51  O   PRO A 230       2.112  52.556 -36.133  1.00 58.99           O
ATOM     52  CB  PRO A 230       2.269  51.718 -33.025  1.00 45.75           C
ATOM     53  CG  PRO A 230       1.651  50.458 -33.548  1.00 53.46           C
ATOM     54  CD  PRO A 230       0.217  50.805 -33.848  1.00 49.77           C
ATOM     55  N   ILE A 231       3.258  54.137 -35.033  1.00 56.54           N
ATOM     56  CA  ILE A 231       4.074  54.473 -36.191  1.00 51.96           C
ATOM     57  C   ILE A 231       5.363  53.657 -36.181  1.00 53.73           C
ATOM     58  O   ILE A 231       6.381  54.077 -35.633  1.00 53.73           O
ATOM     59  CB  ILE A 231       4.390  55.977 -36.240  1.00 57.80           C
ATOM     60  CG1 ILE A 231       3.085  56.776 -36.254  1.00 62.41           C
ATOM     61  CG2 ILE A 231       5.223  56.315 -37.475  1.00 55.08           C
ATOM     62  CD1 ILE A 231       3.277  58.267 -36.383  1.00 69.70           C
ATOM     63  N   LEU A 232       5.296  52.473 -36.780  1.00 46.64           N
ATOM     64  CA  LEU A 232       6.429  51.558 -36.824  1.00 46.21           C
ATOM     65  C   LEU A 232       6.574  50.967 -38.220  1.00 46.68           C
ATOM     66  O   LEU A 232       5.627  50.395 -38.759  1.00 50.04           O
ATOM     67  CB  LEU A 232       6.261  50.438 -35.796  1.00 41.38           C
ATOM     68  CG  LEU A 232       6.219  50.819 -34.310  1.00 48.27           C
ATOM     69  CD1 LEU A 232       5.681  49.666 -33.482  1.00 48.23           C
ATOM     70  CD2 LEU A 232       7.599  51.223 -33.804  1.00 41.81           C
ATOM     71  N   THR A 233       7.751  51.109 -38.814  1.00 45.78           N
ATOM     72  CA  THR A 233       7.994  50.494 -40.115  1.00 46.20           C
ATOM     73  C   THR A 233       8.143  48.989 -39.945  1.00 48.80           C
ATOM     74  O   THR A 233       8.205  48.487 -38.829  1.00 47.34           O
ATOM     75  CB  THR A 233       9.232  51.070 -40.795  1.00 48.45           C
ATOM     76  OG1 THR A 233      10.379  50.819 -39.979  1.00 52.56           O
ATOM     77  CG2 THR A 233       9.062  52.571 -40.995  1.00 38.92           C
ATOM     78  N   LEU A 234       8.192  48.266 -41.052  1.00 49.95           N
ATOM     79  CA  LEU A 234       8.158  46.815 -40.988  1.00 45.47           C
ATOM     80  C   LEU A 234       9.354  46.264 -40.213  1.00 50.04           C
ATOM     81  O   LEU A 234       9.233  45.266 -39.500  1.00 44.55           O
ATOM     82  CB  LEU A 234       8.117  46.231 -42.399  1.00 50.08           C
ATOM     83  CG  LEU A 234       7.387  44.902 -42.548  1.00 51.84           C
ATOM     84  CD1 LEU A 234       5.906  45.104 -42.247  1.00 39.48           C
ATOM     85  CD2 LEU A 234       7.590  44.337 -43.950  1.00 53.99           C
ATOM     86  N   GLY A 235      10.502  46.923 -40.352  1.00 41.46           N
ATOM     87  CA  GLY A 235      11.708  46.529 -39.646  1.00 40.71           C
ATOM     88  C   GLY A 235      11.722  46.943 -38.179  1.00 50.81           C
ATOM     89  O   GLY A 235      12.693  46.697 -37.463  1.00 53.75           O
ATOM     90  N   GLU A 236      10.652  47.588 -37.732  1.00 47.93           N
ATOM     91  CA  GLU A 236      10.512  47.939 -36.322  1.00 51.27           C
ATOM     92  C   GLU A 236       9.371  47.145 -35.689  1.00 49.94           C
ATOM     93  O   GLU A 236       8.815  47.541 -34.663  1.00 47.13           O
ATOM     94  CB  GLU A 236      10.280  49.447 -36.160  1.00 39.23           C
ATOM     95  CG  GLU A 236      11.379  50.301 -36.789  1.00 43.01           C
ATOM     96  CD  GLU A 236      11.034  51.784 -36.861  1.00 47.97           C
ATOM     97  OE1 GLU A 236       9.838  52.134 -36.957  1.00 49.07           O
ATOM     98  OE2 GLU A 236      11.971  52.607 -36.816  1.00 56.53           O
ATOM     99  N   LEU A 237       9.023  46.014 -36.300  1.00 47.57           N
ATOM    100  CA  LEU A 237       7.929  45.192 -35.792  1.00 42.50           C
ATOM    101  C   LEU A 237       8.392  43.789 -35.418  1.00 45.71           C
ATOM    102  O   LEU A 237       9.361  43.274 -35.975  1.00 40.42           O
ATOM    103  CB  LEU A 237       6.800  45.121 -36.815  1.00 41.88           C
ATOM    104  CG  LEU A 237       6.043  46.425 -37.079  1.00 41.81           C
ATOM    105  CD1 LEU A 237       5.102  46.235 -38.244  1.00 36.24           C
ATOM    106  CD2 LEU A 237       5.257  46.868 -35.840  1.00 37.00           C
ATOM    107  N   THR A 238       7.677  43.190 -34.469  1.00 32.93           N
ATOM    108  CA  THR A 238       7.994  41.887 -33.904  1.00 40.53           C
ATOM    109  C   THR A 238       6.832  40.929 -34.117  1.00 36.42           C
ATOM    110  O   THR A 238       5.674  41.337 -34.047  1.00 38.82           O
ATOM    111  CB  THR A 238       8.310  42.011 -32.376  1.00 39.78           C
ATOM    112  OG1 THR A 238       9.540  42.722 -32.217  1.00 58.20           O
ATOM    113  CG2 THR A 238       8.442  40.652 -31.724  1.00 49.18           C
ATOM    114  N   ASN A 239       7.142  39.667 -34.402  1.00 41.03           N
ATOM    115  CA  ASN A 239       6.122  38.638 -34.569  1.00 36.62           C
ATOM    116  C   ASN A 239       5.422  38.365 -33.244  1.00 45.47           C
ATOM    117  O   ASN A 239       6.063  38.365 -32.199  1.00 36.68           O
ATOM    118  CB  ASN A 239       6.751  37.357 -35.106  1.00 35.59           C
ATOM    119  CG  ASN A 239       5.752  36.467 -35.807  1.00 43.47           C
ATOM    120  OD1 ASN A 239       4.893  35.857 -35.172  1.00 40.95           O
ATOM    121  ND2 ASN A 239       5.863  36.384 -37.137  1.00 36.25           N
ATOM    122  N   SER A 240       4.116  38.131 -33.286  1.00 38.10           N
ATOM    123  CA  SER A 240       3.351  37.895 -32.065  1.00 38.89           C
ATOM    124  C   SER A 240       3.186  36.405 -31.751  1.00 39.25           C
ATOM    125  O   SER A 240       2.597  36.040 -30.730  1.00 37.67           O
ATOM    126  CB  SER A 240       1.979  38.560 -32.182  1.00 35.07           C
ATOM    127  OG  SER A 240       1.308  38.125 -33.364  1.00 37.79           O
ATOM    128  N   ARG A 241       3.703  35.544 -32.628  1.00 34.04           N
ATOM    129  CA  ARG A 241       3.542  34.099 -32.462  1.00 36.27           C
ATOM    130  C   ARG A 241       4.866  33.381 -32.203  1.00 31.38           C
ATOM    131  O   ARG A 241       4.887  32.205 -31.829  1.00 39.06           O
ATOM    132  CB  ARG A 241       2.842  33.501 -33.697  1.00 30.81           C
ATOM    133  CG  ARG A 241       1.420  34.024 -33.915  1.00 34.82           C
ATOM    134  CD  ARG A 241       0.734  33.327 -35.113  1.00 36.18           C
ATOM    135  NE  ARG A 241       0.722  31.884 -34.907  1.00 36.70           N
ATOM    136  CZ  ARG A 241       0.885  30.970 -35.857  1.00 41.79           C
ATOM    137  NH1 ARG A 241       1.033  31.327 -37.138  1.00 34.17           N
ATOM    138  NH2 ARG A 241       0.876  29.685 -35.519  1.00 35.28           N
ATOM    139  N   PHE A 242       5.966  34.095 -32.407  1.00 37.39           N
ATOM    140  CA  PHE A 242       7.297  33.598 -32.077  1.00 38.14           C
ATOM    141  C   PHE A 242       8.215  34.808 -31.926  1.00 36.30           C
ATOM    142  O   PHE A 242       8.051  35.789 -32.641  1.00 46.38           O
ATOM    143  CB  PHE A 242       7.816  32.630 -33.149  1.00 42.17           C
ATOM    144  CG  PHE A 242       8.759  31.582 -32.609  1.00 39.89           C
ATOM    145  CD1 PHE A 242       8.267  30.444 -31.989  1.00 36.31           C
ATOM    146  CD2 PHE A 242      10.132  31.745 -32.714  1.00 36.65           C
ATOM    147  CE1 PHE A 242       9.124  29.486 -31.491  1.00 38.18           C
ATOM    148  CE2 PHE A 242      10.994  30.799 -32.211  1.00 38.55           C
ATOM    149  CZ  PHE A 242      10.490  29.662 -31.600  1.00 39.32           C
ATOM    150  N   PRO A 243       9.168  34.759 -30.977  1.00 36.20           N
ATOM    151  CA  PRO A 243      10.046  35.915 -30.735  1.00 37.01           C
ATOM    152  C   PRO A 243      10.978  36.201 -31.917  1.00 41.45           C
ATOM    153  O   PRO A 243      12.161  35.877 -31.871  1.00 36.30           O
ATOM    154  CB  PRO A 243      10.848  35.498 -29.486  1.00 35.18           C
ATOM    155  CG  PRO A 243      10.801  34.007 -29.486  1.00 43.20           C
ATOM    156  CD  PRO A 243       9.439  33.655 -30.043  1.00 34.66           C
ATOM    157  N   LEU A 244      10.433  36.815 -32.961  1.00 38.77           N
ATOM    158  CA  LEU A 244      11.180  37.090 -34.185  1.00 40.19           C
ATOM    159  C   LEU A 244      10.797  38.456 -34.744  1.00 36.51           C
ATOM    160  O   LEU A 244       9.648  38.875 -34.620  1.00 39.11           O
ATOM    161  CB  LEU A 244      10.890  36.017 -35.245  1.00 36.47           C
ATOM    162  CG  LEU A 244      11.169  34.547 -34.937  1.00 40.41           C
ATOM    163  CD1 LEU A 244      10.442  33.658 -35.952  1.00 40.08           C
ATOM    164  CD2 LEU A 244      12.672  34.264 -34.921  1.00 37.59           C
ATOM    165  N   PRO A 245      11.743  39.140 -35.404  1.00 36.39           N
ATOM    166  CA  PRO A 245      11.331  40.365 -36.094  1.00 40.81           C
ATOM    167  C   PRO A 245      10.459  40.018 -37.298  1.00 43.42           C
ATOM    168  O   PRO A 245      10.573  38.914 -37.831  1.00 40.08           O
ATOM    169  CB  PRO A 245      12.662  40.989 -36.523  1.00 43.87           C
ATOM    170  CG  PRO A 245      13.563  39.805 -36.725  1.00 44.46           C
ATOM    171  CD  PRO A 245      13.162  38.817 -35.641  1.00 35.95           C
ATOM    172  N   ILE A 246       9.582  40.927 -37.705  1.00 41.87           N
ATOM    173  CA  ILE A 246       8.849  40.738 -38.948  1.00 40.26           C
ATOM    174  C   ILE A 246       9.801  40.882 -40.140  1.00 45.81           C
ATOM    175  O   ILE A 246      10.558  41.847 -40.227  1.00 40.64           O
ATOM    176  CB  ILE A 246       7.707  41.740 -39.088  1.00 42.94           C
ATOM    177  CG1 ILE A 246       6.714  41.568 -37.932  1.00 38.69           C
ATOM    178  CG2 ILE A 246       7.021  41.572 -40.449  1.00 35.43           C
ATOM    179  CD1 ILE A 246       6.213  40.143 -37.778  1.00 32.92           C
ATOM    180  N   ASP A 247       9.781  39.904 -41.038  1.00 40.85           N
ATOM    181  CA  ASP A 247      10.646  39.934 -42.216  1.00 41.04           C
ATOM    182  C   ASP A 247       9.928  40.472 -43.459  1.00 49.06           C
ATOM    183  O   ASP A 247      10.473  41.314 -44.175  1.00 45.11           O
ATOM    184  CB  ASP A 247      11.215  38.537 -42.488  1.00 43.76           C
ATOM    185  CG  ASP A 247      12.193  38.086 -41.406  1.00 57.35           C
ATOM    186  OD1 ASP A 247      13.197  38.795 -41.188  1.00 62.13           O
ATOM    187  OD2 ASP A 247      11.952  37.041 -40.760  1.00 53.57           O
ATOM    188  N   VAL A 248       8.728  39.964 -43.735  1.00 43.71           N
ATOM    189  CA  VAL A 248       7.960  40.401 -44.908  1.00 40.95           C
ATOM    190  C   VAL A 248       6.462  40.348 -44.651  1.00 47.21           C
ATOM    191  O   VAL A 248       5.995  39.623 -43.768  1.00 43.88           O
ATOM    192  CB  VAL A 248       8.233  39.533 -46.164  1.00 47.64           C
ATOM    193  CG1 VAL A 248       9.620  39.785 -46.726  1.00 53.50           C
ATOM    194  CG2 VAL A 248       8.014  38.057 -45.858  1.00 41.99           C
ATOM    195  N   LEU A 249       5.711  41.107 -45.440  1.00 40.78           N
ATOM    196  CA  LEU A 249       4.273  40.910 -45.530  1.00 40.15           C
ATOM    197  C   LEU A 249       4.030  39.742 -46.475  1.00 43.80           C
ATOM    198  O   LEU A 249       4.812  39.509 -47.400  1.00 45.96           O
ATOM    199  CB  LEU A 249       3.572  42.181 -46.012  1.00 43.45           C
ATOM    200  CG  LEU A 249       3.662  43.352 -45.032  1.00 42.31           C
ATOM    201  CD1 LEU A 249       3.193  44.657 -45.665  1.00 41.15           C
ATOM    202  CD2 LEU A 249       2.845  43.040 -43.788  1.00 40.00           C
ATOM    203  N   TYR A 250       2.956  38.999 -46.250  1.00 44.88           N
ATOM    204  CA  TYR A 250       2.771  37.752 -46.982  1.00 47.34           C
ATOM    205  C   TYR A 250       1.299  37.407 -47.180  1.00 46.94           C
ATOM    206  O   TYR A 250       0.479  37.649 -46.292  1.00 43.46           O
ATOM    207  CB  TYR A 250       3.494  36.631 -46.237  1.00 49.66           C
ATOM    208  CG  TYR A 250       3.298  35.238 -46.788  1.00 48.15           C
ATOM    209  CD1 TYR A 250       4.103  34.748 -47.808  1.00 43.05           C
ATOM    210  CD2 TYR A 250       2.337  34.396 -46.248  1.00 48.40           C
ATOM    211  CE1 TYR A 250       3.931  33.457 -48.299  1.00 44.61           C
ATOM    212  CE2 TYR A 250       2.156  33.120 -46.723  1.00 42.38           C
ATOM    213  CZ  TYR A 250       2.954  32.652 -47.744  1.00 49.81           C
ATOM    214  OH  TYR A 250       2.758  31.374 -48.197  1.00 54.81           O
ATOM    215  N   THR A 251       0.972  36.833 -48.338  1.00 41.62           N
ATOM    216  CA  THR A 251      -0.379  36.337 -48.579  1.00 49.55           C
ATOM    217  C   THR A 251      -0.318  34.904 -49.084  1.00 53.51           C
ATOM    218  O   THR A 251       0.689  34.477 -49.649  1.00 52.51           O
ATOM    219  CB  THR A 251      -1.157  37.182 -49.619  1.00 44.29           C
ATOM    220  OG1 THR A 251      -0.523  37.087 -50.898  1.00 46.47           O
ATOM    221  CG2 THR A 251      -1.248  38.628 -49.196  1.00 42.63           C
ATOM    222  N   ASN A 252      -1.394  34.161 -48.858  1.00 54.49           N
ATOM    223  CA  ASN A 252      -1.540  32.819 -49.405  1.00 53.97           C
ATOM    224  C   ASN A 252      -3.021  32.495 -49.611  1.00 61.10           C
ATOM    225  O   ASN A 252      -3.614  31.765 -48.814  1.00 69.39           O
ATOM    226  CB  ASN A 252      -0.883  31.790 -48.479  1.00 63.81           C
ATOM    227  CG  ASN A 252      -0.832  30.407 -49.094  1.00 65.92           C
ATOM    228  OD1 ASN A 252      -0.934  30.261 -50.305  1.00 60.70           O
ATOM    229  ND2 ASN A 252      -0.677  29.388 -48.260  1.00 76.15           N
ATOM    230  N   PRO A 253      -3.627  33.059 -50.674  1.00 59.79           N
ATOM    231  CA  PRO A 253      -5.067  32.953 -50.957  1.00 61.82           C
ATOM    232  C   PRO A 253      -5.601  31.527 -51.041  1.00 72.80           C
ATOM    233  O   PRO A 253      -6.745  31.286 -50.662  1.00 85.18           O
ATOM    234  CB  PRO A 253      -5.204  33.640 -52.323  1.00 62.80           C
ATOM    235  CG  PRO A 253      -4.070  34.603 -52.364  1.00 72.25           C
ATOM    236  CD  PRO A 253      -2.937  33.900 -51.670  1.00 66.41           C
ATOM    237  N   ASN A 254      -4.779  30.598 -51.515  1.00 77.59           N
ATOM    238  CA  ASN A 254      -5.241  29.238 -51.759  1.00 74.63           C
ATOM    239  C   ASN A 254      -5.016  28.317 -50.570  1.00 62.18           C
ATOM    240  O   ASN A 254      -5.137  27.098 -50.684  1.00 78.40           O
ATOM    241  CB  ASN A 254      -4.551  28.663 -52.995  1.00 77.69           C
ATOM    242  CG  ASN A 254      -4.882  29.436 -54.250  1.00 91.95           C
ATOM    243  OD1 ASN A 254      -6.025  29.848 -54.453  1.00 92.30           O
ATOM    244  ND2 ASN A 254      -3.881  29.649 -55.097  1.00 95.26           N
ATOM    245  N   GLU A 255      -4.697  28.909 -49.429  1.00 59.62           N
ATOM    246  CA  GLU A 255      -4.546  28.148 -48.201  1.00 71.01           C
ATOM    247  C   GLU A 255      -5.839  27.397 -47.885  1.00 74.62           C
ATOM    248  O   GLU A 255      -6.910  28.001 -47.791  1.00 71.84           O
ATOM    249  CB  GLU A 255      -4.172  29.074 -47.038  1.00 65.55           C
ATOM    250  CG  GLU A 255      -4.120  28.367 -45.703  1.00 65.83           C
ATOM    251  CD  GLU A 255      -2.877  27.521 -45.563  1.00 65.90           C
ATOM    252  OE1 GLU A 255      -1.771  28.099 -45.488  1.00 73.72           O
ATOM    253  OE2 GLU A 255      -3.002  26.276 -45.569  1.00 69.54           O
ATOM    254  N   SER A 256      -5.735  26.079 -47.740  1.00 70.88           N
ATOM    255  CA  SER A 256      -6.889  25.244 -47.415  1.00 74.84           C
ATOM    256  C   SER A 256      -7.099  25.148 -45.899  1.00 66.08           C
ATOM    257  O   SER A 256      -8.184  24.795 -45.436  1.00 74.52           O
ATOM    258  CB  SER A 256      -6.734  23.845 -48.021  1.00 80.81           C
ATOM    259  OG  SER A 256      -5.578  23.194 -47.525  1.00 90.98           O
ATOM    260  N   ALA A 257      -6.057  25.446 -45.131  1.00 58.50           N
ATOM    261  CA  ALA A 257      -6.136  25.327 -43.678  1.00 62.68           C
ATOM    262  C   ALA A 257      -6.995  26.425 -43.063  1.00 63.49           C
ATOM    263  O   ALA A 257      -7.089  27.540 -43.584  1.00 62.76           O
ATOM    264  CB  ALA A 257      -4.739  25.353 -43.061  1.00 51.64           C
ATOM    265  N   ILE A 258      -7.621  26.096 -41.942  1.00 68.81           N
ATOM    266  CA  ILE A 258      -8.320  27.087 -41.144  1.00 53.78           C
ATOM    267  C   ILE A 258      -7.321  27.887 -40.332  1.00 51.00           C
ATOM    268  O   ILE A 258      -6.488  27.317 -39.625  1.00 60.00           O
ATOM    269  CB  ILE A 258      -9.349  26.434 -40.216  1.00 54.92           C
ATOM    270  CG1 ILE A 258     -10.396  25.693 -41.053  1.00 64.24           C
ATOM    271  CG2 ILE A 258      -9.997  27.479 -39.318  1.00 51.32           C
ATOM    272  CD1 ILE A 258     -11.116  26.576 -42.055  1.00 65.46           C
ATOM    273  N   VAL A 259      -7.390  29.209 -40.443  1.00 44.44           N
ATOM    274  CA  VAL A 259      -6.511  30.074 -39.669  1.00 41.57           C
ATOM    275  C   VAL A 259      -7.141  30.422 -38.310  1.00 57.08           C
ATOM    276  O   VAL A 259      -8.114  31.185 -38.241  1.00 44.67           O
ATOM    277  CB  VAL A 259      -6.174  31.364 -40.436  1.00 51.69           C
ATOM    278  CG1 VAL A 259      -5.244  32.232 -39.620  1.00 37.82           C
ATOM    279  CG2 VAL A 259      -5.550  31.032 -41.800  1.00 56.02           C
ATOM    280  N   GLN A 260      -6.605  29.835 -37.238  1.00 44.79           N
ATOM    281  CA  GLN A 260      -7.147  30.050 -35.896  1.00 42.71           C
ATOM    282  C   GLN A 260      -6.037  30.040 -34.839  1.00 48.80           C
ATOM    283  O   GLN A 260      -6.092  29.298 -33.851  1.00 38.22           O
ATOM    284  CB  GLN A 260      -8.215  28.996 -35.565  1.00 41.52           C
ATOM    285  CG  GLN A 260      -9.166  29.463 -34.473  1.00 48.61           C
ATOM    286  CD  GLN A 260     -10.300  28.497 -34.190  1.00 56.50           C
ATOM    287  OE1 GLN A 260     -10.502  27.511 -34.906  1.00 54.11           O
ATOM    288  NE2 GLN A 260     -11.077  28.800 -33.154  1.00 47.97           N
ATOM    289  N   CYS A 261      -5.016  30.854 -35.071  1.00 36.02           N
ATOM    290  CA  CYS A 261      -3.901  30.950 -34.141  1.00 47.74           C
ATOM    291  C   CYS A 261      -4.365  31.632 -32.858  1.00 47.25           C
ATOM    292  O   CYS A 261      -5.360  32.361 -32.858  1.00 41.37           O
ATOM    293  CB  CYS A 261      -2.722  31.691 -34.773  1.00 38.92           C
ATOM    294  SG  CYS A 261      -3.144  33.242 -35.562  1.00 45.91           S
ATOM    295  N   GLN A 262      -3.657  31.358 -31.767  1.00 40.17           N
ATOM    296  CA  GLN A 262      -4.078  31.787 -30.437  1.00 43.35           C
ATOM    297  C   GLN A 262      -3.174  32.857 -29.821  1.00 41.64           C
ATOM    298  O   GLN A 262      -3.575  33.551 -28.882  1.00 40.81           O
ATOM    299  CB  GLN A 262      -4.159  30.569 -29.519  1.00 39.86           C
ATOM    300  CG  GLN A 262      -5.206  29.557 -29.961  1.00 42.03           C
ATOM    301  CD  GLN A 262      -6.597  30.164 -30.067  1.00 48.69           C
ATOM    302  OE1 GLN A 262      -7.137  30.676 -29.085  1.00 44.20           O
ATOM    303  NE2 GLN A 262      -7.192  30.092 -31.256  1.00 40.17           N
ATOM    304  N   ASN A 263      -1.944  32.966 -30.316  1.00 35.52           N
ATOM    305  CA  ASN A 263      -1.092  34.084 -29.943  1.00 33.49           C
ATOM    306  C   ASN A 263      -1.219  35.209 -30.950  1.00 37.33           C
ATOM    307  O   ASN A 263      -1.567  34.982 -32.106  1.00 36.49           O
ATOM    308  CB  ASN A 263       0.361  33.643 -29.810  1.00 34.50           C
ATOM    309  CG  ASN A 263       0.598  32.839 -28.559  1.00 44.78           C
ATOM    310  OD1 ASN A 263       0.036  33.142 -27.499  1.00 39.89           O
ATOM    311  ND2 ASN A 263       1.411  31.791 -28.671  1.00 39.78           N
ATOM    312  N   GLY A 264      -0.942  36.428 -30.507  1.00 36.73           N
ATOM    313  CA  GLY A 264      -1.129  37.584 -31.356  1.00 32.78           C
ATOM    314  C   GLY A 264      -2.585  37.853 -31.680  1.00 42.84           C
ATOM    315  O   GLY A 264      -2.898  38.341 -32.763  1.00 36.74           O
ATOM    316  N   ARG A 265      -3.474  37.548 -30.734  1.00 36.96           N
ATOM    317  CA  ARG A 265      -4.901  37.772 -30.925  1.00 35.78           C
ATOM    318  C   ARG A 265      -5.409  38.896 -30.023  1.00 45.79           C
ATOM    319  O   ARG A 265      -5.306  38.831 -28.791  1.00 37.88           O
ATOM    320  CB  ARG A 265      -5.683  36.482 -30.669  1.00 40.08           C
ATOM    321  CG  ARG A 265      -5.271  35.333 -31.578  1.00 41.91           C
ATOM    322  CD  ARG A 265      -5.467  35.687 -33.072  1.00 39.91           C
ATOM    323  NE  ARG A 265      -6.837  36.085 -33.383  1.00 38.33           N
ATOM    324  CZ  ARG A 265      -7.796  35.234 -33.734  1.00 37.28           C
ATOM    325  NH1 ARG A 265      -7.529  33.936 -33.816  1.00 40.15           N
ATOM    326  NH2 ARG A 265      -9.021  35.672 -33.997  1.00 35.40           N
ATOM    327  N   CYS A 266      -5.930  39.943 -30.650  1.00 40.00           N
ATOM    328  CA  CYS A 266      -6.427  41.093 -29.918  1.00 39.92           C
ATOM    329  C   CYS A 266      -7.471  41.826 -30.746  1.00 44.17           C
ATOM    330  O   CYS A 266      -7.230  42.112 -31.920  1.00 41.42           O
ATOM    331  CB  CYS A 266      -5.273  42.033 -29.566  1.00 38.87           C
ATOM    332  SG  CYS A 266      -5.738  43.427 -28.511  1.00 42.21           S
ATOM    333  N   THR A 267      -8.624  42.137 -30.155  1.00 41.98           N
ATOM    334  CA  THR A 267      -9.621  42.919 -30.883  1.00 49.34           C
ATOM    335  C   THR A 267      -9.091  44.330 -31.064  1.00 48.62           C
ATOM    336  O   THR A 267      -8.166  44.749 -30.363  1.00 42.91           O
ATOM    337  CB  THR A 267     -10.978  42.995 -30.164  1.00 47.82           C
ATOM    338  OG1 THR A 267     -10.844  43.794 -28.982  1.00 48.64           O
ATOM    339  CG2 THR A 267     -11.494  41.606 -29.810  1.00 47.64           C
ATOM    340  N   LEU A 268      -9.682  45.060 -32.001  1.00 45.60           N
ATOM    341  CA  LEU A 268      -9.275  46.431 -32.256  1.00 45.42           C
ATOM    342  C   LEU A 268      -9.578  47.353 -31.071  1.00 49.65           C
ATOM    343  O   LEU A 268      -8.957  48.408 -30.951  1.00 48.34           O
ATOM    344  CB  LEU A 268      -9.960  46.971 -33.517  1.00 43.62           C
ATOM    345  CG  LEU A 268      -9.611  46.295 -34.847  1.00 47.96           C
ATOM    346  CD1 LEU A 268     -10.144  47.108 -36.016  1.00 47.09           C
ATOM    347  CD2 LEU A 268      -8.107  46.057 -34.978  1.00 40.15           C
ATOM    348  N   ASP A 269     -10.532  46.986 -30.209  1.00 46.92           N
ATOM    349  CA  ASP A 269     -10.805  47.836 -29.049  1.00 50.56           C
ATOM    350  C   ASP A 269     -10.020  47.370 -27.806  1.00 50.23           C
ATOM    351  O   ASP A 269     -10.273  47.828 -26.701  1.00 54.84           O
ATOM    352  CB  ASP A 269     -12.316  47.937 -28.736  1.00 57.35           C
ATOM    353  CG  ASP A 269     -12.968  46.606 -28.366  1.00 59.47           C
ATOM    354  OD1 ASP A 269     -12.274  45.619 -28.064  1.00 55.84           O
ATOM    355  OD2 ASP A 269     -14.218  46.566 -28.344  1.00 75.43           O
ATOM    356  N   GLY A 270      -9.069  46.464 -28.004  1.00 52.14           N
ATOM    357  CA  GLY A 270      -8.093  46.146 -26.978  1.00 57.98           C
ATOM    358  C   GLY A 270      -8.299  44.910 -26.121  1.00 55.70           C
ATOM    359  O   GLY A 270      -7.685  44.792 -25.066  1.00 49.28           O
ATOM    360  N   GLU A 271      -9.136  43.982 -26.568  1.00 55.18           N
ATOM    361  CA  GLU A 271      -9.375  42.757 -25.811  1.00 53.07           C
ATOM    362  C   GLU A 271      -8.465  41.628 -26.290  1.00 51.44           C
ATOM    363  O   GLU A 271      -8.593  41.161 -27.425  1.00 43.24           O
ATOM    364  CB  GLU A 271     -10.845  42.343 -25.931  1.00 58.66           C
ATOM    365  CG  GLU A 271     -11.204  41.044 -25.221  1.00 70.26           C
ATOM    366  CD  GLU A 271     -12.575  40.522 -25.630  1.00 87.17           C
ATOM    367  OE1 GLU A 271     -13.402  41.326 -26.115  1.00 98.42           O
ATOM    368  OE2 GLU A 271     -12.829  39.311 -25.465  1.00 83.65           O
ATOM    369  N   LEU A 272      -7.547  41.188 -25.429  1.00 39.39           N
ATOM    370  CA  LEU A 272      -6.665  40.070 -25.771  1.00 45.20           C
ATOM    371  C   LEU A 272      -7.465  38.773 -25.797  1.00 42.91           C
ATOM    372  O   LEU A 272      -8.399  38.604 -25.028  1.00 39.91           O
ATOM    373  CB  LEU A 272      -5.504  39.945 -24.784  1.00 43.84           C
ATOM    374  CG  LEU A 272      -4.654  41.164 -24.426  1.00 53.54           C
ATOM    375  CD1 LEU A 272      -3.581  40.759 -23.424  1.00 62.62           C
ATOM    376  CD2 LEU A 272      -4.023  41.797 -25.636  1.00 40.57           C
ATOM    377  N   GLN A 273      -7.127  37.864 -26.701  1.00 44.29           N
ATOM    378  CA  GLN A 273      -7.857  36.604 -26.780  1.00 43.42           C
ATOM    379  C   GLN A 273      -6.891  35.433 -26.883  1.00 37.00           C
ATOM    380  O   GLN A 273      -5.683  35.633 -26.989  1.00 39.91           O
ATOM    381  CB  GLN A 273      -8.834  36.631 -27.968  1.00 49.97           C
ATOM    382  CG  GLN A 273      -9.871  37.742 -27.859  1.00 54.35           C
ATOM    383  CD  GLN A 273     -10.959  37.653 -28.914  1.00 66.42           C
ATOM    384  OE1 GLN A 273     -10.741  37.141 -30.012  1.00 62.74           O
ATOM    385  NE2 GLN A 273     -12.150  38.134 -28.572  1.00 70.61           N
ATOM    386  N   GLY A 274      -7.426  34.216 -26.840  1.00 40.20           N
ATOM    387  CA  GLY A 274      -6.606  33.020 -26.932  1.00 41.43           C
ATOM    388  C   GLY A 274      -5.586  32.911 -25.811  1.00 42.90           C
ATOM    389  O   GLY A 274      -5.935  33.003 -24.634  1.00 43.43           O
ATOM    390  N   THR A 275      -4.325  32.700 -26.177  1.00 36.84           N
ATOM    391  CA  THR A 275      -3.245  32.591 -25.202  1.00 37.89           C
ATOM    392  C   THR A 275      -2.368  33.832 -25.225  1.00 36.01           C
ATOM    393  O   THR A 275      -1.239  33.815 -24.736  1.00 38.62           O
ATOM    394  CB  THR A 275      -2.365  31.361 -25.463  1.00 43.27           C
ATOM    395  OG1 THR A 275      -1.936  31.374 -26.835  1.00 37.07           O
ATOM    396  CG2 THR A 275      -3.143  30.085 -25.191  1.00 35.65           C
ATOM    397  N   THR A 276      -2.898  34.902 -25.804  1.00 36.53           N
ATOM    398  CA  THR A 276      -2.123  36.109 -26.049  1.00 35.48           C
ATOM    399  C   THR A 276      -1.828  36.883 -24.769  1.00 37.12           C
ATOM    400  O   THR A 276      -2.722  37.156 -23.977  1.00 39.00           O
ATOM    401  CB  THR A 276      -2.851  37.032 -27.050  1.00 38.68           C
ATOM    402  OG1 THR A 276      -3.026  36.337 -28.295  1.00 40.48           O
ATOM    403  CG2 THR A 276      -2.058  38.317 -27.286  1.00 32.50           C
ATOM    404  N   GLN A 277      -0.558  37.209 -24.561  1.00 36.44           N
ATOM    405  CA  GLN A 277      -0.164  38.078 -23.461  1.00 35.42           C
ATOM    406  C   GLN A 277       0.755  39.170 -24.020  1.00 41.60           C
ATOM    407  O   GLN A 277       1.070  39.173 -25.213  1.00 42.44           O
ATOM    408  CB  GLN A 277       0.494  37.278 -22.322  1.00 35.92           C
ATOM    409  CG  GLN A 277       1.547  36.283 -22.754  1.00 37.96           C
ATOM    410  CD  GLN A 277       2.847  36.958 -23.103  1.00 39.34           C
ATOM    411  OE1 GLN A 277       3.442  37.645 -22.270  1.00 39.09           O
ATOM    412  NE2 GLN A 277       3.275  36.815 -24.359  1.00 36.01           N
ATOM    413  N   LEU A 278       1.145  40.118 -23.176  1.00 35.90           N
ATOM    414  CA  LEU A 278       1.793  41.342 -23.647  1.00 40.20           C
ATOM    415  C   LEU A 278       3.307  41.251 -23.868  1.00 44.14           C
ATOM    416  O   LEU A 278       3.850  41.980 -24.701  1.00 45.10           O
ATOM    417  CB  LEU A 278       1.501  42.484 -22.669  1.00 38.53           C
ATOM    418  CG  LEU A 278       0.021  42.849 -22.534  1.00 44.07           C
ATOM    419  CD1 LEU A 278      -0.182  43.910 -21.471  1.00 43.72           C
ATOM    420  CD2 LEU A 278      -0.540  43.329 -23.875  1.00 41.25           C
ATOM    421  N   LEU A 279       3.980  40.382 -23.119  1.00 37.01           N
ATOM    422  CA  LEU A 279       5.444  40.291 -23.146  1.00 39.34           C
ATOM    423  C   LEU A 279       5.996  39.579 -24.388  1.00 39.07           C
ATOM    424  O   LEU A 279       5.602  38.453 -24.690  1.00 36.26           O
ATOM    425  CB  LEU A 279       5.955  39.555 -21.907  1.00 41.32           C
ATOM    426  CG  LEU A 279       5.590  40.064 -20.506  1.00 54.70           C
ATOM    427  CD1 LEU A 279       6.108  39.103 -19.444  1.00 42.41           C
ATOM    428  CD2 LEU A 279       6.173  41.427 -20.276  1.00 54.44           C
ATOM    429  N   PRO A 280       6.933  40.224 -25.092  1.00 41.87           N
ATOM    430  CA  PRO A 280       7.633  39.576 -26.213  1.00 47.52           C
ATOM    431  C   PRO A 280       8.447  38.371 -25.738  1.00 49.64           C
ATOM    432  O   PRO A 280       8.609  37.402 -26.476  1.00 46.76           O
ATOM    433  CB  PRO A 280       8.552  40.685 -26.751  1.00 39.76           C
ATOM    434  CG  PRO A 280       7.935  41.964 -26.252  1.00 61.47           C
ATOM    435  CD  PRO A 280       7.336  41.630 -24.923  1.00 44.97           C
ATOM    436  N   THR A 281       8.950  38.437 -24.509  1.00 48.14           N
ATOM    437  CA  THR A 281       9.683  37.325 -23.912  1.00 36.99           C
ATOM    438  C   THR A 281       8.777  36.172 -23.480  1.00 33.39           C
ATOM    439  O   THR A 281       9.255  35.076 -23.194  1.00 41.21           O
ATOM    440  CB  THR A 281      10.475  37.779 -22.678  1.00 46.29           C
ATOM    441  OG1 THR A 281       9.556  38.308 -21.717  1.00 43.60           O
ATOM    442  CG2 THR A 281      11.496  38.849 -23.048  1.00 40.84           C
ATOM    443  N   GLY A 282       7.474  36.422 -23.419  1.00 37.76           N
ATOM    444  CA  GLY A 282       6.523  35.393 -23.032  1.00 32.32           C
ATOM    445  C   GLY A 282       6.031  34.509 -24.175  1.00 37.81           C
ATOM    446  O   GLY A 282       5.426  33.456 -23.947  1.00 39.04           O
ATOM    447  N   ILE A 283       6.276  34.930 -25.409  1.00 37.57           N
ATOM    448  CA  ILE A 283       5.748  34.193 -26.563  1.00 35.08           C
ATOM    449  C   ILE A 283       6.467  32.864 -26.784  1.00 36.38           C
ATOM    450  O   ILE A 283       7.661  32.842 -27.083  1.00 37.78           O
ATOM    451  CB  ILE A 283       5.841  35.027 -27.855  1.00 38.80           C
ATOM    452  CG1 ILE A 283       5.096  36.359 -27.697  1.00 33.64           C
ATOM    453  CG2 ILE A 283       5.307  34.229 -29.053  1.00 37.44           C
ATOM    454  CD1 ILE A 283       5.393  37.369 -28.821  1.00 43.84           C
ATOM    455  N   CYS A 284       5.715  31.767 -26.668  1.00 35.90           N
ATOM    456  CA  CYS A 284       6.246  30.397 -26.736  1.00 40.92           C
ATOM    457  C   CYS A 284       7.258  30.105 -25.632  1.00 39.60           C
ATOM    458  O   CYS A 284       8.113  29.236 -25.778  1.00 43.98           O
ATOM    459  CB  CYS A 284       6.892  30.117 -28.093  1.00 35.42           C
ATOM    460  SG  CYS A 284       5.734  29.939 -29.468  1.00 46.02           S
ATOM    461  N   ALA A 285       7.159  30.835 -24.532  1.00 34.97           N
ATOM    462  CA  ALA A 285       8.018  30.590 -23.386  1.00 43.76           C
ATOM    463  C   ALA A 285       7.278  29.756 -22.348  1.00 45.98           C
ATOM    464  O   ALA A 285       6.045  29.762 -22.291  1.00 42.29           O
ATOM    465  CB  ALA A 285       8.483  31.901 -22.777  1.00 34.69           C
ATOM    466  N   PHE A 286       8.035  29.024 -21.542  1.00 42.77           N
ATOM    467  CA  PHE A 286       7.466  28.313 -20.404  1.00 39.65           C
ATOM    468  C   PHE A 286       8.251  28.621 -19.149  1.00 44.12           C
ATOM    469  O   PHE A 286       9.457  28.873 -19.192  1.00 41.23           O
ATOM    470  CB  PHE A 286       7.448  26.804 -20.633  1.00 43.34           C
ATOM    471  CG  PHE A 286       6.381  26.351 -21.584  1.00 44.47           C
ATOM    472  CD1 PHE A 286       5.046  26.404 -21.219  1.00 47.12           C
ATOM    473  CD2 PHE A 286       6.711  25.876 -22.834  1.00 42.37           C
ATOM    474  CE1 PHE A 286       4.054  25.987 -22.090  1.00 48.40           C
ATOM    475  CE2 PHE A 286       5.722  25.452 -23.720  1.00 49.83           C
ATOM    476  CZ  PHE A 286       4.392  25.508 -23.341  1.00 43.42           C
ATOM    477  N   ARG A 287       7.538  28.606 -18.035  1.00 41.36           N
ATOM    478  CA  ARG A 287       8.125  28.764 -16.727  1.00 45.68           C
ATOM    479  C   ARG A 287       7.532  27.690 -15.837  1.00 50.10           C
ATOM    480  O   ARG A 287       6.351  27.364 -15.966  1.00 43.75           O
ATOM    481  CB  ARG A 287       7.839  30.157 -16.180  1.00 53.76           C
ATOM    482  CG  ARG A 287       8.503  30.466 -14.870  1.00 63.23           C
ATOM    483  CD  ARG A 287       8.179  31.881 -14.453  1.00 68.67           C
ATOM    484  NE  ARG A 287       8.534  32.145 -13.065  1.00 71.71           N
ATOM    485  CZ  ARG A 287       8.358  33.320 -12.475  1.00 79.57           C
ATOM    486  NH1 ARG A 287       7.826  34.321 -13.167  1.00 65.25           N
ATOM    487  NH2 ARG A 287       8.703  33.492 -11.201  1.00 83.71           N
ATOM    488  N   GLY A 288       8.343  27.121 -14.952  1.00 40.78           N
ATOM    489  CA  GLY A 288       7.841  26.103 -14.051  1.00 47.22           C
ATOM    490  C   GLY A 288       8.909  25.300 -13.340  1.00 49.00           C
ATOM    491  O   GLY A 288       9.937  25.827 -12.914  1.00 50.92           O
ATOM    492  N   LYS A 289       8.654  24.003 -13.219  1.00 50.12           N
ATOM    493  CA  LYS A 289       9.517  23.122 -12.447  1.00 50.09           C
ATOM    494  C   LYS A 289       9.553  21.718 -13.044  1.00 48.91           C
ATOM    495  O   LYS A 289       8.514  21.134 -13.339  1.00 60.08           O
ATOM    496  CB  LYS A 289       9.042  23.094 -10.983  1.00 45.96           C
ATOM    497  CG  LYS A 289       9.608  21.967 -10.133  1.00 68.33           C
ATOM    498  CD  LYS A 289       8.815  21.778  -8.831  1.00 58.12           C
ATOM    499  CE  LYS A 289       7.334  21.552  -9.091  1.00 73.67           C
ATOM    500  NZ  LYS A 289       6.557  21.513  -7.823  1.00 88.62           N
ATOM    501  N   VAL A 290      10.756  21.180 -13.213  1.00 50.22           N
ATOM    502  CA  VAL A 290      10.922  19.790 -13.625  1.00 49.30           C
ATOM    503  C   VAL A 290      10.540  18.858 -12.477  1.00 52.76           C
ATOM    504  O   VAL A 290      10.986  19.043 -11.341  1.00 52.48           O
ATOM    505  CB  VAL A 290      12.368  19.502 -14.064  1.00 50.84           C
ATOM    506  CG1 VAL A 290      12.554  18.024 -14.353  1.00 47.12           C
ATOM    507  CG2 VAL A 290      12.722  20.334 -15.289  1.00 46.05           C
ATOM    508  N   THR A 291       9.681  17.884 -12.757  1.00 47.94           N
ATOM    509  CA  THR A 291       9.286  16.928 -11.728  1.00 58.84           C
ATOM    510  C   THR A 291      10.201  15.708 -11.718  1.00 59.08           C
ATOM    511  O   THR A 291      10.644  15.270 -10.660  1.00 56.80           O
ATOM    512  CB  THR A 291       7.829  16.461 -11.909  1.00 65.14           C
ATOM    513  OG1 THR A 291       7.669  15.868 -13.204  1.00 69.01           O
ATOM    514  CG2 THR A 291       6.872  17.635 -11.756  1.00 54.81           C
ATOM    515  N   GLN A 292      10.473  15.161 -12.900  1.00 56.78           N
ATOM    516  CA  GLN A 292      11.313  13.972 -13.029  1.00 53.56           C
ATOM    517  C   GLN A 292      11.729  13.727 -14.479  1.00 57.18           C
ATOM    518  O   GLN A 292      11.181  14.326 -15.406  1.00 56.41           O
ATOM    519  CB  GLN A 292      10.577  12.739 -12.487  1.00 57.14           C
ATOM    520  CG  GLN A 292       9.225  12.489 -13.156  1.00 67.97           C
ATOM    521  CD  GLN A 292       8.605  11.153 -12.777  1.00 76.13           C
ATOM    522  OE1 GLN A 292       9.301  10.224 -12.373  1.00 85.57           O
ATOM    523  NE2 GLN A 292       7.286  11.053 -12.912  1.00 81.77           N
ATOM    524  N   GLN A 293      12.706  12.844 -14.658  1.00 55.37           N
ATOM    525  CA  GLN A 293      13.034  12.299 -15.964  1.00 60.12           C
ATOM    526  C   GLN A 293      11.958  11.282 -16.323  1.00 65.62           C
ATOM    527  O   GLN A 293      11.418  10.617 -15.441  1.00 65.52           O
ATOM    528  CB  GLN A 293      14.422  11.644 -15.953  1.00 62.57           C
ATOM    529  CG  GLN A 293      14.825  10.986 -17.270  1.00 69.20           C
ATOM    530  CD  GLN A 293      16.220  10.388 -17.228  1.00 80.17           C
ATOM    531  OE1 GLN A 293      16.923  10.491 -16.221  1.00 79.01           O
ATOM    532  NE2 GLN A 293      16.628   9.757 -18.327  1.00 83.08           N
ATOM    533  N   VAL A 294      11.631  11.165 -17.604  1.00 66.99           N
ATOM    534  CA  VAL A 294      10.598  10.223 -18.021  1.00 74.07           C
ATOM    535  C   VAL A 294      11.065   9.358 -19.187  1.00 84.29           C
ATOM    536  O   VAL A 294      12.053   9.672 -19.854  1.00 81.02           O
ATOM    537  CB  VAL A 294       9.293  10.949 -18.415  1.00 80.02           C
ATOM    538  CG1 VAL A 294       8.662  11.614 -17.195  1.00 73.35           C
ATOM    539  CG2 VAL A 294       9.557  11.971 -19.507  1.00 83.63           C
ATOM    540  N   GLN A 295      10.352   8.260 -19.418  1.00 72.14           N
ATOM    541  CA  GLN A 295      10.631   7.382 -20.547  1.00 75.92           C
ATOM    542  C   GLN A 295       9.805   7.793 -21.765  1.00 75.31           C
ATOM    543  O   GLN A 295       8.652   8.209 -21.640  1.00 73.28           O
ATOM    544  CB  GLN A 295      10.350   5.922 -20.177  1.00 72.87           C
ATOM    545  N   ASP A 296      10.405   7.673 -22.944  1.00 80.78           N
ATOM    546  CA  ASP A 296       9.762   8.083 -24.188  1.00 81.42           C
ATOM    547  C   ASP A 296      10.372   7.325 -25.363  1.00 86.77           C
ATOM    548  O   ASP A 296      11.579   7.081 -25.399  1.00 81.02           O
ATOM    549  CB  ASP A 296       9.867   9.593 -24.402  1.00 80.52           C
ATOM    550  CG  ASP A 296       8.847  10.111 -25.405  1.00 84.19           C
ATOM    551  OD1 ASP A 296       7.716  10.442 -24.991  1.00 84.64           O
ATOM    552  OD2 ASP A 296       9.172  10.183 -26.609  1.00 88.53           O
ATOM    553  N   GLU A 297       9.523   6.948 -26.313  1.00 94.96           N
ATOM    554  CA  GLU A 297       9.936   6.152 -27.462  1.00 95.57           C
ATOM    555  C   GLU A 297      10.799   6.922 -28.466  1.00 99.15           C
ATOM    556  O   GLU A 297      11.509   6.306 -29.260  1.00100.38           O
ATOM    557  CB  GLU A 297       8.704   5.590 -28.177  1.00 89.33           C
ATOM    558  N   HIS A 298      10.753   8.252 -28.445  1.00 98.19           N
ATOM    559  CA  HIS A 298      11.559   9.013 -29.397  1.00101.61           C
ATOM    560  C   HIS A 298      12.989   9.206 -28.892  1.00 98.60           C
ATOM    561  O   HIS A 298      13.309   8.854 -27.755  1.00 97.14           O
ATOM    562  CB  HIS A 298      10.917  10.372 -29.685  1.00104.06           C
ATOM    563  CG  HIS A 298       9.545  10.280 -30.278  1.00116.30           C
ATOM    564  ND1 HIS A 298       8.430   9.964 -29.532  1.00118.56           N
ATOM    565  CD2 HIS A 298       9.110  10.458 -31.548  1.00117.29           C
ATOM    566  CE1 HIS A 298       7.366   9.954 -30.316  1.00117.86           C
ATOM    567  NE2 HIS A 298       7.752  10.250 -31.544  1.00117.64           N
ATOM    568  N   ARG A 299      13.837   9.779 -29.742  1.00 92.63           N
ATOM    569  CA  ARG A 299      15.247   9.988 -29.414  1.00 90.15           C
ATOM    570  C   ARG A 299      15.463  11.025 -28.316  1.00 89.43           C
ATOM    571  O   ARG A 299      14.680  11.963 -28.171  1.00 92.14           O
ATOM    572  CB  ARG A 299      16.023  10.400 -30.669  1.00 85.80           C
ATOM    573  N   GLY A 300      16.540  10.855 -27.552  1.00 84.74           N
ATOM    574  CA  GLY A 300      16.898  11.811 -26.520  1.00 79.35           C
ATOM    575  C   GLY A 300      16.492  11.453 -25.102  1.00 70.55           C
ATOM    576  O   GLY A 300      15.880  10.415 -24.850  1.00 72.47           O
ATOM    577  N   THR A 301      16.866  12.322 -24.169  1.00 62.69           N
ATOM    578  CA  THR A 301      16.495  12.189 -22.770  1.00 60.86           C
ATOM    579  C   THR A 301      15.281  13.076 -22.513  1.00 63.02           C
ATOM    580  O   THR A 301      15.238  14.215 -22.970  1.00 61.38           O
ATOM    581  CB  THR A 301      17.652  12.581 -21.843  1.00 59.74           C
ATOM    582  OG1 THR A 301      18.815  11.819 -22.189  1.00 67.44           O
ATOM    583  CG2 THR A 301      17.287  12.315 -20.395  1.00 63.86           C
ATOM    584  N   HIS A 302      14.294  12.559 -21.790  1.00 61.75           N
ATOM    585  CA  HIS A 302      13.017  13.251 -21.679  1.00 56.60           C
ATOM    586  C   HIS A 302      12.664  13.662 -20.259  1.00 56.51           C
ATOM    587  O   HIS A 302      12.974  12.960 -19.300  1.00 50.20           O
ATOM    588  CB  HIS A 302      11.927  12.366 -22.265  1.00 51.07           C
ATOM    589  CG  HIS A 302      12.159  12.031 -23.702  1.00 61.47           C
ATOM    590  ND1 HIS A 302      11.646  12.784 -24.734  1.00 68.92           N
ATOM    591  CD2 HIS A 302      12.884  11.044 -24.278  1.00 63.63           C
ATOM    592  CE1 HIS A 302      12.028  12.263 -25.887  1.00 74.48           C
ATOM    593  NE2 HIS A 302      12.780  11.207 -25.637  1.00 71.95           N
ATOM    594  N   TRP A 303      12.009  14.813 -20.139  1.00 55.79           N
ATOM    595  CA  TRP A 303      11.728  15.407 -18.842  1.00 47.40           C
ATOM    596  C   TRP A 303      10.319  15.969 -18.765  1.00 51.37           C
ATOM    597  O   TRP A 303       9.851  16.617 -19.699  1.00 54.10           O
ATOM    598  CB  TRP A 303      12.733  16.518 -18.543  1.00 45.89           C
ATOM    599  CG  TRP A 303      14.150  16.125 -18.789  1.00 52.69           C
ATOM    600  CD1 TRP A 303      14.834  16.208 -19.967  1.00 52.71           C
ATOM    601  CD2 TRP A 303      15.063  15.577 -17.832  1.00 55.16           C
ATOM    602  NE1 TRP A 303      16.116  15.751 -19.800  1.00 54.10           N
ATOM    603  CE2 TRP A 303      16.282  15.355 -18.499  1.00 58.56           C
ATOM    604  CE3 TRP A 303      14.967  15.254 -16.476  1.00 56.09           C
ATOM    605  CZ2 TRP A 303      17.400  14.825 -17.855  1.00 59.16           C
ATOM    606  CZ3 TRP A 303      16.079  14.726 -15.836  1.00 60.30           C
ATOM    607  CH2 TRP A 303      17.277  14.516 -16.526  1.00 59.11           C
ATOM    608  N   ASN A 304       9.652  15.733 -17.640  1.00 48.94           N
ATOM    609  CA  ASN A 304       8.335  16.311 -17.394  1.00 48.29           C
ATOM    610  C   ASN A 304       8.474  17.563 -16.539  1.00 47.14           C
ATOM    611  O   ASN A 304       9.155  17.539 -15.516  1.00 53.39           O
ATOM    612  CB  ASN A 304       7.418  15.295 -16.705  1.00 54.40           C
ATOM    613  CG  ASN A 304       6.067  15.887 -16.325  1.00 57.44           C
ATOM    614  OD1 ASN A 304       5.897  16.432 -15.235  1.00 54.08           O
ATOM    615  ND2 ASN A 304       5.099  15.776 -17.228  1.00 49.59           N
ATOM    616  N   MET A 305       7.862  18.667 -16.960  1.00 45.85           N
ATOM    617  CA  MET A 305       7.856  19.856 -16.113  1.00 46.12           C
ATOM    618  C   MET A 305       6.434  20.371 -15.935  1.00 51.22           C
ATOM    619  O   MET A 305       5.633  20.374 -16.871  1.00 46.20           O
ATOM    620  CB  MET A 305       8.775  20.966 -16.668  1.00 49.24           C
ATOM    621  CG  MET A 305       8.223  21.799 -17.814  1.00 49.72           C
ATOM    622  SD  MET A 305       9.352  23.112 -18.369  1.00 50.31           S
ATOM    623  CE  MET A 305       8.911  24.481 -17.309  1.00 45.98           C
ATOM    624  N   THR A 306       6.114  20.766 -14.711  1.00 45.94           N
ATOM    625  CA  THR A 306       4.877  21.480 -14.462  1.00 52.85           C
ATOM    626  C   THR A 306       5.064  22.894 -14.964  1.00 47.36           C
ATOM    627  O   THR A 306       6.177  23.413 -14.966  1.00 46.20           O
ATOM    628  CB  THR A 306       4.504  21.510 -12.977  1.00 51.24           C
ATOM    629  OG1 THR A 306       5.553  22.147 -12.246  1.00 54.55           O
ATOM    630  CG2 THR A 306       4.297  20.106 -12.452  1.00 53.29           C
ATOM    631  N   VAL A 307       3.986  23.517 -15.417  1.00 45.61           N
ATOM    632  CA  VAL A 307       4.096  24.891 -15.865  1.00 48.24           C
ATOM    633  C   VAL A 307       3.290  25.805 -14.957  1.00 44.96           C
ATOM    634  O   VAL A 307       2.194  25.467 -14.511  1.00 53.11           O
ATOM    635  CB  VAL A 307       3.635  25.061 -17.332  1.00 47.41           C
ATOM    636  CG1 VAL A 307       4.551  24.285 -18.261  1.00 48.65           C
ATOM    637  CG2 VAL A 307       2.205  24.606 -17.508  1.00 48.18           C
ATOM    638  N   THR A 308       3.864  26.960 -14.667  1.00 42.73           N
ATOM    639  CA  THR A 308       3.156  28.005 -13.953  1.00 46.61           C
ATOM    640  C   THR A 308       2.790  29.075 -14.971  1.00 53.23           C
ATOM    641  O   THR A 308       3.159  28.971 -16.142  1.00 48.97           O
ATOM    642  CB  THR A 308       4.015  28.606 -12.841  1.00 52.37           C
ATOM    643  OG1 THR A 308       5.038  29.413 -13.429  1.00 56.52           O
ATOM    644  CG2 THR A 308       4.669  27.506 -12.028  1.00 49.26           C
ATOM    645  N   ASN A 309       2.063  30.098 -14.543  1.00 43.46           N
ATOM    646  CA  ASN A 309       1.892  31.253 -15.399  1.00 44.86           C
ATOM    647  C   ASN A 309       3.217  31.974 -15.527  1.00 52.47           C
ATOM    648  O   ASN A 309       4.077  31.878 -14.644  1.00 44.63           O
ATOM    649  CB  ASN A 309       0.822  32.188 -14.862  1.00 39.41           C
ATOM    650  CG  ASN A 309      -0.553  31.567 -14.907  1.00 51.58           C
ATOM    651  OD1 ASN A 309      -0.936  30.970 -15.911  1.00 45.86           O
ATOM    652  ND2 ASN A 309      -1.298  31.682 -13.813  1.00 53.58           N
ATOM    653  N   LEU A 310       3.381  32.687 -16.636  1.00 40.27           N
ATOM    654  CA  LEU A 310       4.628  33.377 -16.912  1.00 44.69           C
ATOM    655  C   LEU A 310       4.948  34.441 -15.869  1.00 47.52           C
ATOM    656  O   LEU A 310       6.115  34.735 -15.637  1.00 42.28           O
ATOM    657  CB  LEU A 310       4.585  34.002 -18.303  1.00 45.23           C
ATOM    658  CG  LEU A 310       4.629  32.991 -19.449  1.00 49.02           C
ATOM    659  CD1 LEU A 310       4.388  33.700 -20.767  1.00 41.70           C
ATOM    660  CD2 LEU A 310       5.970  32.262 -19.455  1.00 47.83           C
ATOM    661  N   ASN A 311       3.926  35.014 -15.235  1.00 40.94           N
ATOM    662  CA  ASN A 311       4.174  36.038 -14.221  1.00 44.11           C
ATOM    663  C   ASN A 311       4.390  35.430 -12.836  1.00 42.98           C
ATOM    664  O   ASN A 311       4.460  36.149 -11.847  1.00 50.12           O
ATOM    665  CB  ASN A 311       3.033  37.067 -14.163  1.00 43.84           C
ATOM    666  CG  ASN A 311       1.698  36.460 -13.750  1.00 51.01           C
ATOM    667  OD1 ASN A 311       1.607  35.286 -13.382  1.00 50.17           O
ATOM    668  ND2 ASN A 311       0.650  37.273 -13.799  1.00 50.72           N
ATOM    669  N   GLY A 312       4.485  34.105 -12.774  1.00 50.89           N
ATOM    670  CA  GLY A 312       4.782  33.426 -11.522  1.00 44.03           C
ATOM    671  C   GLY A 312       3.562  32.950 -10.745  1.00 57.08           C
ATOM    672  O   GLY A 312       3.690  32.144  -9.819  1.00 50.08           O
ATOM    673  N   THR A 313       2.377  33.432 -11.112  1.00 42.76           N
ATOM    674  CA  THR A 313       1.162  32.983 -10.437  1.00 49.34           C
ATOM    675  C   THR A 313       0.912  31.510 -10.755  1.00 46.26           C
ATOM    676  O   THR A 313       1.295  31.028 -11.825  1.00 50.49           O
ATOM    677  CB  THR A 313      -0.081  33.819 -10.832  1.00 45.87           C
ATOM    678  OG1 THR A 313      -0.345  33.686 -12.237  1.00 42.78           O
ATOM    679  CG2 THR A 313       0.120  35.282 -10.464  1.00 49.45           C
ATOM    680  N   PRO A 314       0.277  30.789  -9.819  1.00 50.77           N
ATOM    681  CA  PRO A 314      -0.005  29.359  -9.979  1.00 44.93           C
ATOM    682  C   PRO A 314      -0.844  29.006 -11.203  1.00 52.87           C
ATOM    683  O   PRO A 314      -1.732  29.761 -11.611  1.00 45.89           O
ATOM    684  CB  PRO A 314      -0.785  29.016  -8.704  1.00 46.63           C
ATOM    685  CG  PRO A 314      -0.299  29.996  -7.702  1.00 54.23           C
ATOM    686  CD  PRO A 314      -0.072  31.267  -8.466  1.00 48.32           C
ATOM    687  N   PHE A 315      -0.542  27.847 -11.779  1.00 50.09           N
ATOM    688  CA  PHE A 315      -1.387  27.255 -12.795  1.00 52.17           C
ATOM    689  C   PHE A 315      -2.797  27.088 -12.239  1.00 50.50           C
ATOM    690  O   PHE A 315      -2.984  26.523 -11.158  1.00 52.61           O
ATOM    691  CB  PHE A 315      -0.835  25.902 -13.237  1.00 56.41           C
ATOM    692  CG  PHE A 315      -1.841  25.049 -13.950  1.00 58.36           C
ATOM    693  CD1 PHE A 315      -2.176  25.311 -15.271  1.00 51.91           C
ATOM    694  CD2 PHE A 315      -2.462  23.993 -13.301  1.00 60.10           C
ATOM    695  CE1 PHE A 315      -3.107  24.531 -15.931  1.00 52.53           C
ATOM    696  CE2 PHE A 315      -3.395  23.209 -13.961  1.00 59.64           C
ATOM    697  CZ  PHE A 315      -3.718  23.479 -15.270  1.00 52.42           C
ATOM    698  N   ASP A 316      -3.776  27.615 -12.962  1.00 44.91           N
ATOM    699  CA  ASP A 316      -5.178  27.501 -12.576  1.00 47.89           C
ATOM    700  C   ASP A 316      -5.997  27.022 -13.769  1.00 53.41           C
ATOM    701  O   ASP A 316      -6.176  27.763 -14.729  1.00 51.22           O
ATOM    702  CB  ASP A 316      -5.706  28.838 -12.058  1.00 43.58           C
ATOM    703  CG  ASP A 316      -7.062  28.718 -11.372  1.00 58.92           C
ATOM    704  OD1 ASP A 316      -7.879  27.854 -11.766  1.00 50.58           O
ATOM    705  OD2 ASP A 316      -7.311  29.503 -10.428  1.00 60.62           O
ATOM    706  N   PRO A 317      -6.499  25.782 -13.704  1.00 52.31           N
ATOM    707  CA  PRO A 317      -7.239  25.182 -14.821  1.00 48.31           C
ATOM    708  C   PRO A 317      -8.554  25.903 -15.118  1.00 49.35           C
ATOM    709  O   PRO A 317      -9.084  25.761 -16.222  1.00 52.72           O
ATOM    710  CB  PRO A 317      -7.501  23.751 -14.339  1.00 52.31           C
ATOM    711  CG  PRO A 317      -7.483  23.851 -12.829  1.00 55.67           C
ATOM    712  CD  PRO A 317      -6.449  24.899 -12.523  1.00 52.04           C
ATOM    713  N   THR A 318      -9.073  26.660 -14.154  1.00 45.25           N
ATOM    714  CA  THR A 318     -10.375  27.309 -14.320  1.00 45.94           C
ATOM    715  C   THR A 318     -10.320  28.635 -15.081  1.00 46.86           C
ATOM    716  O   THR A 318     -11.368  29.190 -15.412  1.00 51.73           O
ATOM    717  CB  THR A 318     -11.060  27.580 -12.967  1.00 55.89           C
ATOM    718  OG1 THR A 318     -10.312  28.562 -12.239  1.00 53.87           O
ATOM    719  CG2 THR A 318     -11.168  26.298 -12.155  1.00 57.09           C
ATOM    720  N   GLU A 319      -9.123  29.169 -15.324  1.00 45.26           N
ATOM    721  C   GLU A 319      -9.530  30.170 -17.515  1.00 50.73           C
ATOM    722  O   GLU A 319      -9.252  29.141 -18.129  1.00 49.89           O
ATOM    723  CA AGLU A 319      -8.999  30.400 -16.104  1.00 50.59           C
ATOM    724  CB AGLU A 319      -7.550  30.893 -16.167  1.00 48.00           C
ATOM    725  CG AGLU A 319      -7.426  32.269 -16.828  1.00 45.24           C
ATOM    726  CD AGLU A 319      -5.994  32.689 -17.101  1.00 54.37           C
ATOM    727  OE1AGLU A 319      -5.069  31.908 -16.793  1.00 60.16           O
ATOM    728  OE2AGLU A 319      -5.797  33.806 -17.630  1.00 56.68           O
ATOM    729  N   ASP A 320     -10.304  31.127 -18.020  1.00 52.96           N
ATOM    730  CA  ASP A 320     -10.982  30.989 -19.314  1.00 48.36           C
ATOM    731  C   ASP A 320     -10.043  31.198 -20.507  1.00 47.65           C
ATOM    732  O   ASP A 320     -10.236  32.103 -21.316  1.00 48.22           O
ATOM    733  CB  ASP A 320     -12.155  31.967 -19.381  1.00 56.49           C
ATOM    734  CG  ASP A 320     -13.244  31.633 -18.369  1.00 79.66           C
ATOM    735  OD1 ASP A 320     -13.409  30.438 -18.037  1.00 70.06           O
ATOM    736  OD2 ASP A 320     -13.924  32.567 -17.890  1.00 91.52           O
ATOM    737  N   VAL A 321      -9.021  30.355 -20.596  1.00 41.76           N
ATOM    738  CA  VAL A 321      -8.022  30.443 -21.648  1.00 40.10           C
ATOM    739  C   VAL A 321      -7.770  29.032 -22.161  1.00 42.97           C
ATOM    740  O   VAL A 321      -8.058  28.064 -21.463  1.00 45.27           O
ATOM    741  CB  VAL A 321      -6.710  31.075 -21.147  1.00 47.46           C
ATOM    742  CG1 VAL A 321      -6.937  32.541 -20.777  1.00 50.49           C
ATOM    743  CG2 VAL A 321      -6.141  30.277 -19.965  1.00 38.78           C
ATOM    744  N   PRO A 322      -7.270  28.905 -23.395  1.00 41.35           N
ATOM    745  CA  PRO A 322      -6.974  27.583 -23.958  1.00 41.13           C
ATOM    746  C   PRO A 322      -5.864  26.873 -23.199  1.00 44.20           C
ATOM    747  O   PRO A 322      -5.828  25.647 -23.142  1.00 41.17           O
ATOM    748  CB  PRO A 322      -6.521  27.900 -25.387  1.00 43.99           C
ATOM    749  CG  PRO A 322      -7.037  29.266 -25.675  1.00 42.14           C
ATOM    750  CD  PRO A 322      -7.026  29.984 -24.368  1.00 43.59           C
ATOM    751  N   ALA A 323      -4.950  27.667 -22.654  1.00 36.92           N
ATOM    752  CA  ALA A 323      -3.725  27.175 -22.052  1.00 39.19           C
ATOM    753  C   ALA A 323      -3.090  28.354 -21.330  1.00 37.92           C
ATOM    754  O   ALA A 323      -3.544  29.482 -21.510  1.00 44.12           O
ATOM    755  CB  ALA A 323      -2.784  26.606 -23.126  1.00 35.93           C
ATOM    756  N   PRO A 324      -2.040  28.114 -20.526  1.00 37.66           N
ATOM    757  CA  PRO A 324      -1.352  29.273 -19.938  1.00 38.61           C
ATOM    758  C   PRO A 324      -0.906  30.261 -21.013  1.00 47.53           C
ATOM    759  O   PRO A 324      -0.491  29.841 -22.100  1.00 42.20           O
ATOM    760  CB  PRO A 324      -0.149  28.647 -19.220  1.00 39.98           C
ATOM    761  CG  PRO A 324      -0.615  27.271 -18.854  1.00 36.60           C
ATOM    762  CD  PRO A 324      -1.530  26.835 -19.993  1.00 36.37           C
ATOM    763  N   LEU A 325      -1.036  31.555 -20.730  1.00 38.40           N
ATOM    764  CA  LEU A 325      -0.730  32.572 -21.730  1.00 38.96           C
ATOM    765  C   LEU A 325       0.708  32.427 -22.192  1.00 46.36           C
ATOM    766  O   LEU A 325       1.603  32.178 -21.380  1.00 39.48           O
ATOM    767  CB  LEU A 325      -0.984  33.977 -21.180  1.00 37.88           C
ATOM    768  CG  LEU A 325      -2.409  34.225 -20.668  1.00 45.00           C
ATOM    769  CD1 LEU A 325      -2.598  35.679 -20.232  1.00 39.99           C
ATOM    770  CD2 LEU A 325      -3.437  33.831 -21.729  1.00 43.57           C
ATOM    771  N   GLY A 326       0.914  32.554 -23.504  1.00 38.93           N
ATOM    772  CA  GLY A 326       2.229  32.431 -24.097  1.00 35.92           C
ATOM    773  C   GLY A 326       2.537  31.056 -24.658  1.00 39.33           C
ATOM    774  O   GLY A 326       3.490  30.904 -25.415  1.00 43.35           O
ATOM    775  N   THR A 327       1.731  30.063 -24.295  1.00 35.06           N
ATOM    776  CA  THR A 327       1.870  28.707 -24.820  1.00 39.51           C
ATOM    777  C   THR A 327       1.881  28.728 -26.355  1.00 40.97           C
ATOM    778  O   THR A 327       1.091  29.441 -26.972  1.00 39.04           O
ATOM    779  CB  THR A 327       0.715  27.795 -24.325  1.00 38.39           C
ATOM    780  OG1 THR A 327       0.789  27.648 -22.903  1.00 44.17           O
ATOM    781  CG2 THR A 327       0.774  26.417 -24.967  1.00 36.03           C
ATOM    782  N   PRO A 328       2.799  27.971 -26.971  1.00 39.38           N
ATOM    783  CA  PRO A 328       2.852  27.868 -28.438  1.00 35.21           C
ATOM    784  C   PRO A 328       1.509  27.487 -29.044  1.00 39.98           C
ATOM    785  O   PRO A 328       0.798  26.666 -28.472  1.00 43.77           O
ATOM    786  CB  PRO A 328       3.883  26.769 -28.674  1.00 36.10           C
ATOM    787  CG  PRO A 328       4.791  26.851 -27.476  1.00 35.22           C
ATOM    788  CD  PRO A 328       3.909  27.249 -26.319  1.00 36.48           C
ATOM    789  N   ASP A 329       1.162  28.080 -30.183  1.00 41.75           N
ATOM    790  CA  ASP A 329      -0.138  27.815 -30.789  1.00 35.93           C
ATOM    791  C   ASP A 329      -0.042  27.050 -32.101  1.00 40.17           C
ATOM    792  O   ASP A 329      -0.908  27.176 -32.957  1.00 38.36           O
ATOM    793  CB  ASP A 329      -0.903  29.126 -31.007  1.00 38.35           C
ATOM    794  CG  ASP A 329      -0.261  30.034 -32.053  1.00 42.57           C
ATOM    795  OD1 ASP A 329       0.854  29.744 -32.554  1.00 40.16           O
ATOM    796  OD2 ASP A 329      -0.882  31.077 -32.347  1.00 40.48           O
ATOM    797  N   PHE A 330       1.016  26.268 -32.270  1.00 43.76           N
ATOM    798  CA  PHE A 330       1.152  25.498 -33.497  1.00 44.88           C
ATOM    799  C   PHE A 330       1.813  24.148 -33.249  1.00 45.26           C
ATOM    800  O   PHE A 330       2.518  23.948 -32.258  1.00 42.71           O
ATOM    801  CB  PHE A 330       1.938  26.297 -34.551  1.00 38.86           C
ATOM    802  CG  PHE A 330       3.353  26.620 -34.148  1.00 39.47           C
ATOM    803  CD1 PHE A 330       3.634  27.755 -33.402  1.00 39.82           C
ATOM    804  CD2 PHE A 330       4.405  25.795 -34.522  1.00 39.14           C
ATOM    805  CE1 PHE A 330       4.937  28.055 -33.022  1.00 42.59           C
ATOM    806  CE2 PHE A 330       5.709  26.091 -34.150  1.00 41.75           C
ATOM    807  CZ  PHE A 330       5.977  27.223 -33.400  1.00 46.04           C
ATOM    808  N   SER A 331       1.580  23.226 -34.173  1.00 45.27           N
ATOM    809  CA  SER A 331       2.163  21.899 -34.100  1.00 49.31           C
ATOM    810  C   SER A 331       3.604  21.948 -34.578  1.00 49.12           C
ATOM    811  O   SER A 331       3.897  22.520 -35.626  1.00 50.03           O
ATOM    812  CB  SER A 331       1.353  20.918 -34.958  1.00 48.22           C
ATOM    813  OG  SER A 331       2.020  19.679 -35.095  1.00 48.55           O
ATOM    814  N   GLY A 332       4.507  21.347 -33.816  1.00 45.96           N
ATOM    815  CA  GLY A 332       5.885  21.256 -34.258  1.00 47.11           C
ATOM    816  C   GLY A 332       6.850  20.916 -33.144  1.00 50.77           C
ATOM    817  O   GLY A 332       6.460  20.765 -31.981  1.00 40.72           O
ATOM    818  N   GLN A 333       8.122  20.788 -33.502  1.00 40.50           N
ATOM    819  CA  GLN A 333       9.161  20.577 -32.503  1.00 44.54           C
ATOM    820  C   GLN A 333       9.850  21.904 -32.229  1.00 42.26           C
ATOM    821  O   GLN A 333      10.646  22.376 -33.034  1.00 43.63           O
ATOM    822  CB  GLN A 333      10.170  19.527 -32.962  1.00 37.17           C
ATOM    823  CG  GLN A 333       9.535  18.238 -33.442  1.00 47.51           C
ATOM    824  CD  GLN A 333      10.565  17.218 -33.886  1.00 50.38           C
ATOM    825  OE1 GLN A 333      11.701  17.567 -34.199  1.00 50.89           O
ATOM    826  NE2 GLN A 333      10.162  15.953 -33.943  1.00 49.43           N
ATOM    827  N   ILE A 334       9.523  22.518 -31.100  1.00 44.47           N
ATOM    828  CA  ILE A 334      10.077  23.826 -30.782  1.00 39.64           C
ATOM    829  C   ILE A 334      11.414  23.694 -30.072  1.00 40.53           C
ATOM    830  O   ILE A 334      11.543  23.015 -29.058  1.00 41.77           O
ATOM    831  CB  ILE A 334       9.094  24.654 -29.953  1.00 45.41           C
ATOM    832  CG1 ILE A 334       7.864  24.931 -30.824  1.00 44.61           C
ATOM    833  CG2 ILE A 334       9.748  25.953 -29.498  1.00 33.90           C
ATOM    834  CD1 ILE A 334       6.766  25.640 -30.141  1.00 43.03           C
ATOM    835  N   TYR A 335      12.417  24.334 -30.657  1.00 44.29           N
ATOM    836  CA  TYR A 335      13.784  24.264 -30.182  1.00 45.40           C
ATOM    837  C   TYR A 335      14.109  25.495 -29.351  1.00 41.49           C
ATOM    838  O   TYR A 335      13.744  26.616 -29.713  1.00 39.96           O
ATOM    839  CB  TYR A 335      14.724  24.132 -31.383  1.00 41.89           C
ATOM    840  CG  TYR A 335      16.182  24.442 -31.133  1.00 40.93           C
ATOM    841  CD1 TYR A 335      16.971  23.601 -30.366  1.00 41.95           C
ATOM    842  CD2 TYR A 335      16.782  25.550 -31.717  1.00 42.03           C
ATOM    843  CE1 TYR A 335      18.316  23.873 -30.154  1.00 47.74           C
ATOM    844  CE2 TYR A 335      18.126  25.828 -31.518  1.00 39.58           C
ATOM    845  CZ  TYR A 335      18.886  24.986 -30.735  1.00 44.77           C
ATOM    846  OH  TYR A 335      20.217  25.269 -30.527  1.00 46.66           O
ATOM    847  N   GLY A 336      14.784  25.283 -28.230  1.00 42.78           N
ATOM    848  CA  GLY A 336      15.149  26.380 -27.360  1.00 33.83           C
ATOM    849  C   GLY A 336      16.128  25.927 -26.300  1.00 42.54           C
ATOM    850  O   GLY A 336      16.781  24.893 -26.444  1.00 44.98           O
ATOM    851  N   VAL A 337      16.236  26.708 -25.233  1.00 40.18           N
ATOM    852  CA  VAL A 337      17.120  26.367 -24.136  1.00 37.78           C
ATOM    853  C   VAL A 337      16.334  26.277 -22.834  1.00 41.83           C
ATOM    854  O   VAL A 337      15.593  27.194 -22.479  1.00 38.60           O
ATOM    855  CB  VAL A 337      18.258  27.392 -23.996  1.00 39.87           C
ATOM    856  CG1 VAL A 337      19.086  27.114 -22.735  1.00 43.16           C
ATOM    857  CG2 VAL A 337      19.143  27.378 -25.247  1.00 40.95           C
ATOM    858  N   ILE A 338      16.472  25.147 -22.151  1.00 43.43           N
ATOM    859  CA  ILE A 338      15.964  24.994 -20.792  1.00 43.68           C
ATOM    860  C   ILE A 338      17.058  25.443 -19.848  1.00 41.46           C
ATOM    861  O   ILE A 338      18.178  24.958 -19.937  1.00 43.37           O
ATOM    862  CB  ILE A 338      15.574  23.537 -20.461  1.00 41.74           C
ATOM    863  CG1 ILE A 338      14.221  23.186 -21.082  1.00 39.66           C
ATOM    864  CG2 ILE A 338      15.552  23.313 -18.946  1.00 45.10           C
ATOM    865  CD1 ILE A 338      13.053  23.871 -20.424  1.00 42.73           C
ATOM    866  N   SER A 339      16.744  26.376 -18.958  1.00 51.29           N
ATOM    867  CA  SER A 339      17.719  26.849 -17.985  1.00 47.07           C
ATOM    868  C   SER A 339      17.145  26.749 -16.577  1.00 45.18           C
ATOM    869  O   SER A 339      15.937  26.898 -16.383  1.00 44.97           O
ATOM    870  CB  SER A 339      18.136  28.289 -18.290  1.00 38.95           C
ATOM    871  OG  SER A 339      17.051  29.178 -18.094  1.00 48.60           O
ATOM    872  N   GLN A 340      18.010  26.481 -15.601  1.00 45.68           N
ATOM    873  CA  GLN A 340      17.577  26.369 -14.207  1.00 48.36           C
ATOM    874  C   GLN A 340      18.443  27.178 -13.251  1.00 45.03           C
ATOM    875  O   GLN A 340      19.668  27.204 -13.378  1.00 51.85           O
ATOM    876  CB  GLN A 340      17.585  24.907 -13.753  1.00 44.26           C
ATOM    877  CG  GLN A 340      16.802  23.958 -14.645  1.00 48.04           C
ATOM    878  CD  GLN A 340      16.735  22.558 -14.068  1.00 48.23           C
ATOM    879  OE1 GLN A 340      17.763  21.949 -13.759  1.00 49.87           O
ATOM    880  NE2 GLN A 340      15.518  22.046 -13.896  1.00 46.87           N
ATOM    881  N   ARG A 341      17.798  27.828 -12.289  1.00 49.15           N
ATOM    882  CA  ARG A 341      18.492  28.393 -11.136  1.00 50.67           C
ATOM    883  C   ARG A 341      17.867  27.832  -9.870  1.00 49.23           C
ATOM    884  O   ARG A 341      16.674  28.017  -9.628  1.00 46.70           O
ATOM    885  CB  ARG A 341      18.428  29.922 -11.121  1.00 40.04           C
ATOM    886  CG  ARG A 341      19.123  30.547  -9.916  1.00 46.46           C
ATOM    887  CD  ARG A 341      19.545  31.960 -10.237  1.00 50.72           C
ATOM    888  NE  ARG A 341      20.301  31.974 -11.484  1.00 67.02           N
ATOM    889  CZ  ARG A 341      20.472  33.045 -12.249  1.00 57.66           C
ATOM    890  NH1 ARG A 341      19.941  34.208 -11.896  1.00 52.67           N
ATOM    891  NH2 ARG A 341      21.172  32.948 -13.370  1.00 47.62           N
ATOM    892  N   ASN A 342      18.678  27.151  -9.064  1.00 46.88           N
ATOM    893  CA  ASN A 342      18.181  26.482  -7.875  1.00 60.12           C
ATOM    894  C   ASN A 342      17.690  27.467  -6.824  1.00 63.46           C
ATOM    895  O   ASN A 342      18.198  28.582  -6.717  1.00 64.74           O
ATOM    896  CB  ASN A 342      19.275  25.589  -7.282  1.00 59.38           C
ATOM    897  CG  ASN A 342      19.591  24.389  -8.161  1.00 55.28           C
ATOM    898  OD1 ASN A 342      19.126  24.294  -9.301  1.00 55.66           O
ATOM    899  ND2 ASN A 342      20.397  23.472  -7.639  1.00 59.03           N
ATOM    900  N   THR A 343      16.697  27.052  -6.049  1.00 67.77           N
ATOM    901  CA  THR A 343      16.264  27.845  -4.911  1.00 70.52           C
ATOM    902  C   THR A 343      17.296  27.663  -3.829  1.00 62.25           C
ATOM    903  O   THR A 343      17.937  26.617  -3.756  1.00 77.10           O
ATOM    904  CB  THR A 343      14.883  27.424  -4.378  1.00 64.40           C
ATOM    905  OG1 THR A 343      14.867  26.010  -4.165  1.00 70.37           O
ATOM    906  CG2 THR A 343      13.793  27.797  -5.362  1.00 56.95           C
ATOM    907  N   ASN A 344      17.466  28.673  -2.989  1.00 83.47           N
ATOM    908  CA  ASN A 344      18.340  28.524  -1.838  1.00 90.57           C
ATOM    909  C   ASN A 344      17.718  29.171  -0.614  1.00 96.86           C
ATOM    910  O   ASN A 344      17.694  30.395  -0.480  1.00 95.93           O
ATOM    911  CB  ASN A 344      19.719  29.128  -2.126  1.00 95.24           C
ATOM    912  N   THR A 345      17.203  28.321   0.271  1.00107.81           N
ATOM    913  CA  THR A 345      16.526  28.756   1.488  1.00110.88           C
ATOM    914  C   THR A 345      17.526  29.049   2.606  1.00112.41           C
ATOM    915  O   THR A 345      17.278  28.723   3.768  1.00115.55           O
ATOM    916  CB  THR A 345      15.514  27.697   1.974  1.00107.58           C
ATOM    917  N   VAL A 346      18.655  29.658   2.252  1.00111.81           N
ATOM    918  CA  VAL A 346      19.692  29.983   3.227  1.00121.04           C
ATOM    919  C   VAL A 346      20.046  31.467   3.196  1.00122.78           C
ATOM    920  O   VAL A 346      21.035  31.870   2.581  1.00119.73           O
ATOM    921  CB  VAL A 346      20.974  29.157   2.989  1.00116.79           C
ATOM    922  N   LEU A 352      25.044  31.045  -2.948  1.00 65.10           N
ATOM    923  CA  LEU A 352      24.846  31.272  -4.377  1.00 69.43           C
ATOM    924  C   LEU A 352      24.328  30.013  -5.059  1.00 59.77           C
ATOM    925  O   LEU A 352      24.962  28.962  -4.991  1.00 67.86           O
ATOM    926  CB  LEU A 352      26.152  31.727  -5.028  1.00 78.46           C
ATOM    927  CG  LEU A 352      26.560  33.174  -4.741  1.00 85.03           C
ATOM    928  CD1 LEU A 352      27.786  33.565  -5.554  1.00 79.04           C
ATOM    929  CD2 LEU A 352      25.397  34.120  -5.018  1.00 85.41           C
ATOM    930  N   PRO A 353      23.172  30.119  -5.731  1.00 55.83           N
ATOM    931  CA  PRO A 353      22.507  28.965  -6.347  1.00 57.40           C
ATOM    932  C   PRO A 353      23.319  28.330  -7.473  1.00 64.77           C
ATOM    933  O   PRO A 353      24.087  29.013  -8.154  1.00 51.73           O
ATOM    934  CB  PRO A 353      21.209  29.561  -6.913  1.00 55.67           C
ATOM    935  CG  PRO A 353      21.081  30.921  -6.305  1.00 60.38           C
ATOM    936  CD  PRO A 353      22.470  31.378  -6.023  1.00 55.36           C
ATOM    937  N   ALA A 354      23.142  27.028  -7.659  1.00 61.04           N
ATOM    938  CA  ALA A 354      23.719  26.334  -8.798  1.00 62.11           C
ATOM    939  C   ALA A 354      22.859  26.580 -10.038  1.00 59.54           C
ATOM    940  O   ALA A 354      21.644  26.761  -9.935  1.00 58.17           O
ATOM    941  CB  ALA A 354      23.837  24.851  -8.516  1.00 51.44           C
ATOM    942  N   ASN A 355      23.489  26.584 -11.207  1.00 54.64           N
ATOM    943  CA  ASN A 355      22.775  26.834 -12.458  1.00 49.46           C
ATOM    944  C   ASN A 355      23.103  25.805 -13.515  1.00 55.64           C
ATOM    945  O   ASN A 355      24.170  25.203 -13.492  1.00 54.76           O
ATOM    946  CB  ASN A 355      23.101  28.218 -13.020  1.00 43.25           C
ATOM    947  CG  ASN A 355      22.675  29.338 -12.110  1.00 46.42           C
ATOM    948  OD1 ASN A 355      21.581  29.878 -12.251  1.00 48.63           O
ATOM    949  ND2 ASN A 355      23.551  29.714 -11.178  1.00 46.93           N
ATOM    950  N   ARG A 356      22.182  25.611 -14.451  1.00 50.70           N
ATOM    951  CA  ARG A 356      22.479  24.828 -15.637  1.00 58.12           C
ATOM    952  C   ARG A 356      21.527  25.225 -16.760  1.00 54.19           C
ATOM    953  O   ARG A 356      20.396  25.642 -16.504  1.00 52.99           O
ATOM    954  CB  ARG A 356      22.391  23.325 -15.344  1.00 48.51           C
ATOM    955  CG  ARG A 356      20.988  22.812 -15.028  1.00 46.25           C
ATOM    956  CD  ARG A 356      21.064  21.672 -14.016  1.00 51.07           C
ATOM    957  NE  ARG A 356      21.730  22.106 -12.789  1.00 56.65           N
ATOM    958  CZ  ARG A 356      21.120  22.753 -11.800  1.00 51.19           C
ATOM    959  NH1 ARG A 356      19.825  23.024 -11.883  1.00 53.43           N
ATOM    960  NH2 ARG A 356      21.798  23.120 -10.724  1.00 58.17           N
ATOM    961  N   ALA A 357      22.004  25.113 -17.996  1.00 48.09           N
ATOM    962  CA  ALA A 357      21.167  25.316 -19.176  1.00 53.86           C
ATOM    963  C   ALA A 357      21.557  24.316 -20.246  1.00 54.17           C
ATOM    964  O   ALA A 357      22.730  23.969 -20.389  1.00 53.68           O
ATOM    965  CB  ALA A 357      21.283  26.735 -19.711  1.00 37.31           C
ATOM    966  N   HIS A 358      20.561  23.842 -20.983  1.00 51.44           N
ATOM    967  CA  HIS A 358      20.790  22.893 -22.056  1.00 47.04           C
ATOM    968  C   HIS A 358      19.825  23.142 -23.198  1.00 50.67           C
ATOM    969  O   HIS A 358      18.713  23.637 -22.985  1.00 46.53           O
ATOM    970  CB  HIS A 358      20.632  21.453 -21.560  1.00 50.73           C
ATOM    971  CG  HIS A 358      21.599  21.074 -20.484  1.00 58.69           C
ATOM    972  ND1 HIS A 358      22.932  20.829 -20.736  1.00 65.66           N
ATOM    973  CD2 HIS A 358      21.425  20.884 -19.154  1.00 60.16           C
ATOM    974  CE1 HIS A 358      23.540  20.513 -19.606  1.00 69.98           C
ATOM    975  NE2 HIS A 358      22.648  20.538 -18.632  1.00 66.51           N
ATOM    976  N   GLU A 359      20.254  22.792 -24.406  1.00 46.92           N
ATOM    977  CA  GLU A 359      19.362  22.786 -25.553  1.00 45.34           C
ATOM    978  C   GLU A 359      18.221  21.829 -25.267  1.00 42.92           C
ATOM    979  O   GLU A 359      18.430  20.777 -24.671  1.00 48.88           O
ATOM    980  CB  GLU A 359      20.093  22.359 -26.824  1.00 44.90           C
ATOM    981  CG  GLU A 359      21.088  23.362 -27.369  1.00 45.48           C
ATOM    982  CD  GLU A 359      21.855  22.805 -28.563  1.00 59.83           C
ATOM    983  OE1 GLU A 359      22.634  21.848 -28.376  1.00 63.68           O
ATOM    984  OE2 GLU A 359      21.670  23.313 -29.691  1.00 59.45           O
ATOM    985  N   ALA A 360      17.015  22.194 -25.679  1.00 40.59           N
ATOM    986  CA  ALA A 360      15.861  21.347 -25.440  1.00 43.48           C
ATOM    987  C   ALA A 360      14.857  21.445 -26.573  1.00 43.05           C
ATOM    988  O   ALA A 360      14.802  22.446 -27.283  1.00 42.76           O
ATOM    989  CB  ALA A 360      15.202  21.716 -24.131  1.00 41.20           C
ATOM    990  N   VAL A 361      14.052  20.400 -26.724  1.00 44.50           N
ATOM    991  CA  VAL A 361      13.001  20.387 -27.729  1.00 42.63           C
ATOM    992  C   VAL A 361      11.663  20.071 -27.079  1.00 41.46           C
ATOM    993  O   VAL A 361      11.557  19.151 -26.269  1.00 46.29           O
ATOM    994  CB  VAL A 361      13.293  19.365 -28.844  1.00 42.97           C
ATOM    995  CG1 VAL A 361      12.131  19.309 -29.840  1.00 40.72           C
ATOM    996  CG2 VAL A 361      14.592  19.722 -29.544  1.00 42.34           C
ATOM    997  N   ILE A 362      10.651  20.859 -27.421  1.00 42.50           N
ATOM    998  CA  ILE A 362       9.288  20.608 -26.974  1.00 40.13           C
ATOM    999  C   ILE A 362       8.404  20.281 -28.173  1.00 45.60           C
ATOM   1000  O   ILE A 362       8.154  21.137 -29.024  1.00 41.13           O
ATOM   1001  CB  ILE A 362       8.714  21.822 -26.222  1.00 44.53           C
ATOM   1002  CG1 ILE A 362       9.564  22.136 -24.980  1.00 41.66           C
ATOM   1003  CG2 ILE A 362       7.258  21.574 -25.840  1.00 39.47           C
ATOM   1004  CD1 ILE A 362       9.176  23.439 -24.289  1.00 38.58           C
ATOM   1005  N   ALA A 363       7.940  19.038 -28.239  1.00 42.96           N
ATOM   1006  CA  ALA A 363       7.064  18.600 -29.316  1.00 44.13           C
ATOM   1007  C   ALA A 363       5.608  18.878 -28.958  1.00 43.06           C
ATOM   1008  O   ALA A 363       5.025  18.194 -28.118  1.00 47.19           O
ATOM   1009  CB  ALA A 363       7.280  17.121 -29.598  1.00 42.23           C
ATOM   1010  N   THR A 364       5.015  19.879 -29.597  1.00 41.88           N
ATOM   1011  CA  THR A 364       3.680  20.322 -29.204  1.00 42.27           C
ATOM   1012  C   THR A 364       2.566  19.412 -29.715  1.00 47.28           C
ATOM   1013  O   THR A 364       1.415  19.565 -29.309  1.00 41.66           O
ATOM   1014  CB  THR A 364       3.402  21.760 -29.685  1.00 46.26           C
ATOM   1015  OG1 THR A 364       3.463  21.801 -31.113  1.00 47.21           O
ATOM   1016  CG2 THR A 364       4.436  22.730 -29.118  1.00 41.35           C
ATOM   1017  N   TYR A 365       2.908  18.483 -30.608  1.00 47.22           N
ATOM   1018  CA  TYR A 365       1.947  17.520 -31.142  1.00 47.93           C
ATOM   1019  C   TYR A 365       1.907  16.276 -30.257  1.00 44.72           C
ATOM   1020  O   TYR A 365       1.029  15.432 -30.399  1.00 53.22           O
ATOM   1021  CB  TYR A 365       2.303  17.130 -32.589  1.00 45.59           C
ATOM   1022  CG  TYR A 365       3.723  16.639 -32.720  1.00 43.76           C
ATOM   1023  CD1 TYR A 365       4.048  15.311 -32.465  1.00 45.70           C
ATOM   1024  CD2 TYR A 365       4.747  17.510 -33.063  1.00 46.01           C
ATOM   1025  CE1 TYR A 365       5.358  14.863 -32.561  1.00 46.85           C
ATOM   1026  CE2 TYR A 365       6.055  17.073 -33.164  1.00 43.48           C
ATOM   1027  CZ  TYR A 365       6.355  15.749 -32.911  1.00 47.46           C
ATOM   1028  OH  TYR A 365       7.658  15.315 -33.012  1.00 54.18           O
ATOM   1029  N   SER A 366       2.874  16.164 -29.352  1.00 48.83           N
ATOM   1030  CA  SER A 366       2.977  15.000 -28.477  1.00 55.54           C
ATOM   1031  C   SER A 366       1.791  14.894 -27.519  1.00 49.85           C
ATOM   1032  O   SER A 366       1.271  15.904 -27.055  1.00 44.22           O
ATOM   1033  CB  SER A 366       4.282  15.055 -27.674  1.00 52.82           C
ATOM   1034  OG  SER A 366       4.341  14.022 -26.701  1.00 54.95           O
ATOM   1035  N   PRO A 367       1.359  13.659 -27.224  1.00 48.71           N
ATOM   1036  CA  PRO A 367       0.321  13.452 -26.211  1.00 52.01           C
ATOM   1037  C   PRO A 367       0.785  13.905 -24.825  1.00 52.74           C
ATOM   1038  O   PRO A 367      -0.052  14.117 -23.952  1.00 50.36           O
ATOM   1039  CB  PRO A 367       0.080  11.935 -26.250  1.00 50.53           C
ATOM   1040  CG  PRO A 367       1.298  11.363 -26.906  1.00 55.54           C
ATOM   1041  CD  PRO A 367       1.752  12.400 -27.880  1.00 45.91           C
ATOM   1042  N   LYS A 368       2.094  14.044 -24.630  1.00 43.93           N
ATOM   1043  CA  LYS A 368       2.632  14.527 -23.360  1.00 50.80           C
ATOM   1044  C   LYS A 368       2.630  16.053 -23.287  1.00 52.15           C
ATOM   1045  O   LYS A 368       2.981  16.631 -22.262  1.00 56.06           O
ATOM   1046  CB  LYS A 368       4.053  14.003 -23.141  1.00 51.81           C
ATOM   1047  CG  LYS A 368       4.165  12.487 -23.139  1.00 61.22           C
ATOM   1048  CD  LYS A 368       3.317  11.859 -22.043  1.00 65.37           C
ATOM   1049  CE  LYS A 368       3.569  10.360 -21.952  1.00 71.22           C
ATOM   1050  NZ  LYS A 368       5.028  10.042 -21.946  1.00 80.32           N
ATOM   1051  N   PHE A 369       2.255  16.710 -24.378  1.00 49.87           N
ATOM   1052  CA  PHE A 369       2.140  18.165 -24.364  1.00 43.95           C
ATOM   1053  C   PHE A 369       0.766  18.573 -23.843  1.00 48.38           C
ATOM   1054  O   PHE A 369      -0.194  18.680 -24.608  1.00 41.55           O
ATOM   1055  CB  PHE A 369       2.388  18.746 -25.761  1.00 45.39           C
ATOM   1056  CG  PHE A 369       2.401  20.251 -25.801  1.00 40.68           C
ATOM   1057  CD1 PHE A 369       3.481  20.961 -25.300  1.00 36.33           C
ATOM   1058  CD2 PHE A 369       1.336  20.951 -26.344  1.00 33.19           C
ATOM   1059  CE1 PHE A 369       3.499  22.344 -25.337  1.00 37.47           C
ATOM   1060  CE2 PHE A 369       1.345  22.338 -26.386  1.00 36.00           C
ATOM   1061  CZ  PHE A 369       2.431  23.035 -25.886  1.00 41.47           C
ATOM   1062  N   THR A 370       0.659  18.783 -22.534  1.00 43.78           N
ATOM   1063  CA  THR A 370      -0.639  19.096 -21.949  1.00 38.82           C
ATOM   1064  C   THR A 370      -0.601  20.330 -21.055  1.00 41.34           C
ATOM   1065  O   THR A 370      -0.909  20.241 -19.866  1.00 45.93           O
ATOM   1066  CB  THR A 370      -1.178  17.902 -21.126  1.00 44.39           C
ATOM   1067  OG1 THR A 370      -0.238  17.559 -20.098  1.00 50.32           O
ATOM   1068  CG2 THR A 370      -1.398  16.693 -22.020  1.00 48.64           C
ATOM   1069  N   PRO A 371      -0.260  21.495 -21.627  1.00 45.09           N
ATOM   1070  CA  PRO A 371      -0.098  22.692 -20.789  1.00 40.94           C
ATOM   1071  C   PRO A 371      -1.383  23.112 -20.074  1.00 42.86           C
ATOM   1072  O   PRO A 371      -1.301  23.679 -18.985  1.00 41.62           O
ATOM   1073  CB  PRO A 371       0.339  23.773 -21.788  1.00 34.59           C
ATOM   1074  CG  PRO A 371      -0.169  23.283 -23.120  1.00 36.62           C
ATOM   1075  CD  PRO A 371      -0.067  21.789 -23.060  1.00 43.56           C
ATOM   1076  N   LYS A 372      -2.541  22.847 -20.677  1.00 41.33           N
ATOM   1077  CA  LYS A 372      -3.819  23.211 -20.065  1.00 39.83           C
ATOM   1078  C   LYS A 372      -4.108  22.317 -18.853  1.00 44.20           C
ATOM   1079  O   LYS A 372      -4.945  22.644 -18.011  1.00 46.67           O
ATOM   1080  CB  LYS A 372      -4.952  23.137 -21.101  1.00 40.11           C
ATOM   1081  CG  LYS A 372      -6.354  23.427 -20.571  1.00 39.45           C
ATOM   1082  CD  LYS A 372      -6.516  24.889 -20.146  1.00 45.99           C
ATOM   1083  CE  LYS A 372      -7.837  25.090 -19.403  1.00 49.96           C
ATOM   1084  NZ  LYS A 372      -8.128  26.523 -19.101  1.00 46.43           N
ATOM   1085  N   LEU A 373      -3.401  21.193 -18.762  1.00 43.77           N
ATOM   1086  CA  LEU A 373      -3.474  20.337 -17.582  1.00 44.00           C
ATOM   1087  C   LEU A 373      -2.354  20.685 -16.604  1.00 46.65           C
ATOM   1088  O   LEU A 373      -2.262  20.111 -15.526  1.00 49.09           O
ATOM   1089  CB  LEU A 373      -3.383  18.863 -17.967  1.00 48.53           C
ATOM   1090  CG  LEU A 373      -4.473  18.290 -18.870  1.00 54.82           C
ATOM   1091  CD1 LEU A 373      -4.221  16.805 -19.090  1.00 53.11           C
ATOM   1092  CD2 LEU A 373      -5.846  18.524 -18.245  1.00 50.24           C
ATOM   1093  N   GLY A 374      -1.493  21.617 -16.989  1.00 44.63           N
ATOM   1094  CA  GLY A 374      -0.465  22.097 -16.085  1.00 41.29           C
ATOM   1095  C   GLY A 374       0.905  21.456 -16.220  1.00 47.28           C
ATOM   1096  O   GLY A 374       1.784  21.690 -15.390  1.00 45.05           O
ATOM   1097  N   ASN A 375       1.119  20.656 -17.260  1.00 44.52           N
ATOM   1098  CA  ASN A 375       2.452  20.096 -17.446  1.00 52.02           C
ATOM   1099  C   ASN A 375       2.766  19.728 -18.888  1.00 51.64           C
ATOM   1100  O   ASN A 375       1.877  19.405 -19.674  1.00 51.78           O
ATOM   1101  CB  ASN A 375       2.644  18.868 -16.559  1.00 58.72           C
ATOM   1102  CG  ASN A 375       1.954  17.652 -17.105  1.00 54.24           C
ATOM   1103  OD1 ASN A 375       2.604  16.712 -17.550  1.00 55.15           O
ATOM   1104  ND2 ASN A 375       0.630  17.660 -17.080  1.00 65.23           N
ATOM   1105  N   ILE A 376       4.047  19.804 -19.228  1.00 46.86           N
ATOM   1106  CA  ILE A 376       4.517  19.451 -20.558  1.00 48.40           C
ATOM   1107  C   ILE A 376       5.752  18.566 -20.476  1.00 50.14           C
ATOM   1108  O   ILE A 376       6.237  18.256 -19.392  1.00 52.22           O
ATOM   1109  CB  ILE A 376       4.858  20.696 -21.382  1.00 41.54           C
ATOM   1110  CG1 ILE A 376       6.030  21.436 -20.733  1.00 45.18           C
ATOM   1111  CG2 ILE A 376       3.639  21.603 -21.510  1.00 39.57           C
ATOM   1112  CD1 ILE A 376       6.616  22.518 -21.597  1.00 44.73           C
ATOM   1113  N   GLN A 377       6.273  18.187 -21.635  1.00 58.11           N
ATOM   1114  CA  GLN A 377       7.449  17.339 -21.697  1.00 49.47           C
ATOM   1115  C   GLN A 377       8.459  17.954 -22.648  1.00 46.79           C
ATOM   1116  O   GLN A 377       8.100  18.378 -23.743  1.00 51.06           O
ATOM   1117  CB  GLN A 377       7.060  15.936 -22.162  1.00 47.68           C
ATOM   1118  CG  GLN A 377       8.089  14.860 -21.904  1.00 60.45           C
ATOM   1119  CD  GLN A 377       7.601  13.495 -22.353  1.00 66.09           C
ATOM   1120  OE1 GLN A 377       7.039  12.732 -21.563  1.00 62.64           O
ATOM   1121  NE2 GLN A 377       7.825  13.174 -23.627  1.00 64.58           N
ATOM   1122  N   PHE A 378       9.723  17.998 -22.249  1.00 46.64           N
ATOM   1123  CA  PHE A 378      10.751  18.438 -23.179  1.00 48.28           C
ATOM   1124  C   PHE A 378      11.841  17.395 -23.241  1.00 50.49           C
ATOM   1125  O   PHE A 378      12.004  16.596 -22.319  1.00 51.93           O
ATOM   1126  CB  PHE A 378      11.325  19.815 -22.799  1.00 40.60           C
ATOM   1127  CG  PHE A 378      12.067  19.853 -21.480  1.00 43.60           C
ATOM   1128  CD1 PHE A 378      13.410  19.510 -21.405  1.00 43.60           C
ATOM   1129  CD2 PHE A 378      11.433  20.288 -20.328  1.00 46.85           C
ATOM   1130  CE1 PHE A 378      14.098  19.564 -20.197  1.00 47.86           C
ATOM   1131  CE2 PHE A 378      12.114  20.350 -19.115  1.00 44.34           C
ATOM   1132  CZ  PHE A 378      13.450  19.984 -19.051  1.00 48.93           C
ATOM   1133  N   SER A 379      12.579  17.394 -24.340  1.00 47.69           N
ATOM   1134  CA  SER A 379      13.668  16.449 -24.488  1.00 52.60           C
ATOM   1135  C   SER A 379      14.977  17.206 -24.624  1.00 49.83           C
ATOM   1136  O   SER A 379      15.001  18.352 -25.068  1.00 47.45           O
ATOM   1137  CB  SER A 379      13.438  15.534 -25.693  1.00 50.85           C
ATOM   1138  OG  SER A 379      13.331  16.288 -26.882  1.00 61.39           O
ATOM   1139  N   THR A 380      16.067  16.566 -24.223  1.00 51.17           N
ATOM   1140  CA  THR A 380      17.381  17.181 -24.312  1.00 46.45           C
ATOM   1141  C   THR A 380      18.347  16.226 -24.989  1.00 51.69           C
ATOM   1142  O   THR A 380      18.104  15.021 -25.036  1.00 55.09           O
ATOM   1143  CB  THR A 380      17.932  17.566 -22.920  1.00 53.74           C
ATOM   1144  OG1 THR A 380      17.940  16.410 -22.075  1.00 51.19           O
ATOM   1145  CG2 THR A 380      17.071  18.634 -22.276  1.00 47.41           C
ATOM   1146  N   TRP A 381      19.429  16.769 -25.534  1.00 53.84           N
ATOM   1147  CA  TRP A 381      20.547  15.941 -25.968  1.00 65.64           C
ATOM   1148  C   TRP A 381      21.322  15.518 -24.727  1.00 67.56           C
ATOM   1149  O   TRP A 381      21.787  14.379 -24.621  1.00 70.30           O
ATOM   1150  CB  TRP A 381      21.448  16.694 -26.948  1.00 59.12           C
ATOM   1151  CG  TRP A 381      20.853  16.865 -28.314  1.00 63.64           C
ATOM   1152  CD1 TRP A 381      21.080  16.080 -29.408  1.00 62.37           C
ATOM   1153  CD2 TRP A 381      19.938  17.887 -28.738  1.00 54.72           C
ATOM   1154  NE1 TRP A 381      20.363  16.545 -30.481  1.00 64.88           N
ATOM   1155  CE2 TRP A 381      19.654  17.654 -30.098  1.00 61.60           C
ATOM   1156  CE3 TRP A 381      19.330  18.973 -28.099  1.00 56.70           C
ATOM   1157  CZ2 TRP A 381      18.791  18.468 -30.834  1.00 55.23           C
ATOM   1158  CZ3 TRP A 381      18.472  19.781 -28.831  1.00 58.19           C
ATOM   1159  CH2 TRP A 381      18.211  19.523 -30.184  1.00 53.33           C
ATOM   1160  N   GLU A 382      21.440  16.451 -23.784  1.00 66.63           N
ATOM   1161  CA  GLU A 382      22.054  16.183 -22.487  1.00 73.34           C
ATOM   1162  C   GLU A 382      21.317  15.043 -21.794  1.00 73.01           C
ATOM   1163  O   GLU A 382      20.086  15.002 -21.787  1.00 77.60           O
ATOM   1164  CB  GLU A 382      22.046  17.440 -21.615  1.00 66.22           C
ATOM   1165  CG  GLU A 382      22.295  17.177 -20.139  1.00 73.60           C
ATOM   1166  CD  GLU A 382      23.697  16.678 -19.856  1.00 74.92           C
ATOM   1167  OE1 GLU A 382      24.658  17.194 -20.466  1.00 73.35           O
ATOM   1168  OE2 GLU A 382      23.836  15.763 -19.019  1.00 87.64           O
ATOM   1169  N   THR A 383      22.074  14.111 -21.227  1.00 66.08           N
ATOM   1170  CA  THR A 383      21.496  12.874 -20.719  1.00 76.36           C
ATOM   1171  C   THR A 383      21.172  12.868 -19.224  1.00 83.36           C
ATOM   1172  O   THR A 383      20.362  12.056 -18.774  1.00 92.07           O
ATOM   1173  CB  THR A 383      22.427  11.683 -21.014  1.00 82.27           C
ATOM   1174  OG1 THR A 383      23.648  11.834 -20.279  1.00 84.60           O
ATOM   1175  CG2 THR A 383      22.736  11.606 -22.503  1.00 77.58           C
ATOM   1176  N   GLN A 384      21.803  13.745 -18.448  1.00 75.95           N
ATOM   1177  CA  GLN A 384      21.645  13.671 -16.995  1.00 71.87           C
ATOM   1178  C   GLN A 384      21.462  15.010 -16.272  1.00 66.95           C
ATOM   1179  O   GLN A 384      20.750  15.078 -15.273  1.00 67.65           O
ATOM   1180  CB  GLN A 384      22.849  12.935 -16.388  1.00 59.47           C
ATOM   1181  N   ASP A 385      22.103  16.066 -16.763  1.00 63.01           N
ATOM   1182  CA  ASP A 385      22.236  17.300 -15.986  1.00 59.82           C
ATOM   1183  C   ASP A 385      20.990  18.196 -16.009  1.00 63.97           C
ATOM   1184  O   ASP A 385      21.063  19.374 -16.361  1.00 63.38           O
ATOM   1185  CB  ASP A 385      23.456  18.088 -16.480  1.00 69.72           C
ATOM   1186  CG  ASP A 385      23.869  19.200 -15.524  1.00 83.34           C
ATOM   1187  OD1 ASP A 385      23.768  19.006 -14.292  1.00 88.81           O
ATOM   1188  OD2 ASP A 385      24.296  20.270 -16.013  1.00 85.42           O
ATOM   1189  N   VAL A 386      19.849  17.637 -15.618  1.00 66.92           N
ATOM   1190  CA  VAL A 386      18.630  18.420 -15.437  1.00 56.52           C
ATOM   1191  C   VAL A 386      18.077  18.109 -14.047  1.00 62.70           C
ATOM   1192  O   VAL A 386      17.843  16.949 -13.715  1.00 64.68           O
ATOM   1193  CB  VAL A 386      17.574  18.105 -16.516  1.00 59.57           C
ATOM   1194  CG1 VAL A 386      16.285  18.870 -16.251  1.00 56.95           C
ATOM   1195  CG2 VAL A 386      18.108  18.433 -17.903  1.00 50.92           C
ATOM   1196  N   SER A 387      17.879  19.140 -13.231  1.00 53.76           N
ATOM   1197  CA  SER A 387      17.496  18.931 -11.836  1.00 54.23           C
ATOM   1198  C   SER A 387      15.986  18.965 -11.645  1.00 55.59           C
ATOM   1199  O   SER A 387      15.288  19.769 -12.269  1.00 56.21           O
ATOM   1200  CB  SER A 387      18.149  19.979 -10.933  1.00 53.21           C
ATOM   1201  OG  SER A 387      19.561  19.886 -10.973  1.00 56.39           O
ATOM   1202  N   SER A 388      15.492  18.081 -10.781  1.00 56.79           N
ATOM   1203  CA  SER A 388      14.079  18.047 -10.417  1.00 57.41           C
ATOM   1204  C   SER A 388      13.795  18.996  -9.265  1.00 55.41           C
ATOM   1205  O   SER A 388      14.650  19.216  -8.412  1.00 58.60           O
ATOM   1206  CB  SER A 388      13.652  16.628 -10.034  1.00 65.60           C
ATOM   1207  OG  SER A 388      13.833  15.728 -11.111  1.00 73.23           O
ATOM   1208  N   GLY A 389      12.596  19.566  -9.250  1.00 53.65           N
ATOM   1209  CA  GLY A 389      12.171  20.410  -8.147  1.00 53.30           C
ATOM   1210  C   GLY A 389      12.779  21.803  -8.127  1.00 54.72           C
ATOM   1211  O   GLY A 389      12.708  22.494  -7.114  1.00 57.36           O
ATOM   1212  N   GLN A 390      13.361  22.229  -9.242  1.00 48.18           N
ATOM   1213  CA  GLN A 390      14.008  23.538  -9.307  1.00 48.25           C
ATOM   1214  C   GLN A 390      13.358  24.438 -10.364  1.00 48.21           C
ATOM   1215  O   GLN A 390      12.837  23.945 -11.366  1.00 46.63           O
ATOM   1216  CB  GLN A 390      15.505  23.375  -9.599  1.00 44.58           C
ATOM   1217  CG  GLN A 390      16.272  22.516  -8.578  1.00 45.73           C
ATOM   1218  CD  GLN A 390      16.405  23.176  -7.219  1.00 58.36           C
ATOM   1219  OE1 GLN A 390      16.054  24.342  -7.043  1.00 61.52           O
ATOM   1220  NE2 GLN A 390      16.917  22.428  -6.246  1.00 64.47           N
ATOM   1221  N   PRO A 391      13.378  25.763 -10.134  1.00 48.12           N
ATOM   1222  CA  PRO A 391      12.850  26.727 -11.107  1.00 46.50           C
ATOM   1223  C   PRO A 391      13.442  26.511 -12.501  1.00 48.58           C
ATOM   1224  O   PRO A 391      14.660  26.498 -12.681  1.00 51.20           O
ATOM   1225  CB  PRO A 391      13.279  28.078 -10.534  1.00 45.77           C
ATOM   1226  CG  PRO A 391      13.369  27.834  -9.048  1.00 49.61           C
ATOM   1227  CD  PRO A 391      13.873  26.422  -8.911  1.00 44.86           C
ATOM   1228  N   THR A 392      12.565  26.345 -13.478  1.00 45.79           N
ATOM   1229  CA  THR A 392      12.976  25.977 -14.819  1.00 42.36           C
ATOM   1230  C   THR A 392      12.375  26.954 -15.813  1.00 44.15           C
ATOM   1231  O   THR A 392      11.199  27.315 -15.704  1.00 39.35           O
ATOM   1232  CB  THR A 392      12.541  24.537 -15.149  1.00 41.88           C
ATOM   1233  OG1 THR A 392      13.159  23.631 -14.221  1.00 46.38           O
ATOM   1234  CG2 THR A 392      12.928  24.154 -16.569  1.00 47.10           C
ATOM   1235  N   LYS A 393      13.190  27.389 -16.768  1.00 49.48           N
ATOM   1236  CA  LYS A 393      12.749  28.334 -17.786  1.00 45.36           C
ATOM   1237  C   LYS A 393      13.035  27.813 -19.199  1.00 40.79           C
ATOM   1238  O   LYS A 393      14.124  27.302 -19.475  1.00 41.98           O
ATOM   1239  CB  LYS A 393      13.432  29.687 -17.559  1.00 50.35           C
ATOM   1240  CG  LYS A 393      13.279  30.678 -18.695  1.00 55.46           C
ATOM   1241  CD  LYS A 393      14.090  31.943 -18.424  1.00 49.60           C
ATOM   1242  CE  LYS A 393      13.496  33.137 -19.162  1.00 51.44           C
ATOM   1243  NZ  LYS A 393      14.531  33.998 -19.764  1.00 46.35           N
ATOM   1244  N   PHE A 394      12.059  27.942 -20.094  1.00 38.33           N
ATOM   1245  CA  PHE A 394      12.287  27.622 -21.500  1.00 38.45           C
ATOM   1246  C   PHE A 394      12.353  28.900 -22.318  1.00 40.91           C
ATOM   1247  O   PHE A 394      11.399  29.673 -22.363  1.00 39.76           O
ATOM   1248  CB  PHE A 394      11.194  26.699 -22.054  1.00 32.63           C
ATOM   1249  CG  PHE A 394      11.389  26.331 -23.505  1.00 44.27           C
ATOM   1250  CD1 PHE A 394      12.353  25.404 -23.871  1.00 41.00           C
ATOM   1251  CD2 PHE A 394      10.597  26.893 -24.497  1.00 42.30           C
ATOM   1252  CE1 PHE A 394      12.538  25.048 -25.203  1.00 41.77           C
ATOM   1253  CE2 PHE A 394      10.774  26.544 -25.833  1.00 39.43           C
ATOM   1254  CZ  PHE A 394      11.745  25.618 -26.185  1.00 42.08           C
ATOM   1255  N   THR A 395      13.508  29.129 -22.931  1.00 40.18           N
ATOM   1256  CA  THR A 395      13.686  30.232 -23.862  1.00 36.77           C
ATOM   1257  C   THR A 395      13.602  29.703 -25.285  1.00 40.64           C
ATOM   1258  O   THR A 395      14.453  28.926 -25.709  1.00 38.28           O
ATOM   1259  CB  THR A 395      15.030  30.937 -23.666  1.00 37.92           C
ATOM   1260  OG1 THR A 395      15.067  31.527 -22.367  1.00 43.05           O
ATOM   1261  CG2 THR A 395      15.207  32.031 -24.714  1.00 41.81           C
ATOM   1262  N   PRO A 396      12.559  30.098 -26.022  1.00 36.32           N
ATOM   1263  CA  PRO A 396      12.441  29.581 -27.386  1.00 35.39           C
ATOM   1264  C   PRO A 396      13.475  30.211 -28.328  1.00 40.87           C
ATOM   1265  O   PRO A 396      13.850  31.376 -28.159  1.00 40.11           O
ATOM   1266  CB  PRO A 396      11.002  29.948 -27.777  1.00 36.67           C
ATOM   1267  CG  PRO A 396      10.684  31.147 -26.959  1.00 36.37           C
ATOM   1268  CD  PRO A 396      11.440  30.986 -25.654  1.00 35.33           C
ATOM   1269  N   VAL A 397      13.958  29.423 -29.286  1.00 37.97           N
ATOM   1270  CA  VAL A 397      14.928  29.897 -30.267  1.00 38.47           C
ATOM   1271  C   VAL A 397      14.446  29.646 -31.699  1.00 44.78           C
ATOM   1272  O   VAL A 397      14.591  30.502 -32.573  1.00 36.55           O
ATOM   1273  CB  VAL A 397      16.304  29.229 -30.060  1.00 37.29           C
ATOM   1274  CG1 VAL A 397      17.293  29.702 -31.107  1.00 37.05           C
ATOM   1275  CG2 VAL A 397      16.830  29.528 -28.647  1.00 39.47           C
ATOM   1276  N   GLY A 398      13.864  28.475 -31.930  1.00 38.04           N
ATOM   1277  CA  GLY A 398      13.344  28.139 -33.241  1.00 33.06           C
ATOM   1278  C   GLY A 398      12.720  26.759 -33.314  1.00 41.70           C
ATOM   1279  O   GLY A 398      12.064  26.327 -32.372  1.00 38.80           O
ATOM   1280  N   LEU A 399      12.910  26.080 -34.448  1.00 39.09           N
ATOM   1281  CA  LEU A 399      12.414  24.720 -34.642  1.00 36.07           C
ATOM   1282  C   LEU A 399      13.563  23.725 -34.681  1.00 42.67           C
ATOM   1283  O   LEU A 399      14.664  24.049 -35.131  1.00 43.20           O
ATOM   1284  CB  LEU A 399      11.597  24.616 -35.935  1.00 39.56           C
ATOM   1285  CG  LEU A 399      10.358  25.505 -36.035  1.00 43.76           C
ATOM   1286  CD1 LEU A 399       9.695  25.345 -37.408  1.00 45.67           C
ATOM   1287  CD2 LEU A 399       9.382  25.176 -34.922  1.00 40.75           C
ATOM   1288  N   ALA A 400      13.306  22.512 -34.207  1.00 43.83           N
ATOM   1289  CA  ALA A 400      14.321  21.465 -34.240  1.00 46.99           C
ATOM   1290  C   ALA A 400      14.478  20.898 -35.650  1.00 45.17           C
ATOM   1291  O   ALA A 400      15.584  20.577 -36.081  1.00 52.67           O
ATOM   1292  CB  ALA A 400      13.977  20.358 -33.257  1.00 50.21           C
ATOM   1293  N   SER A 401      13.359  20.774 -36.355  1.00 49.03           N
ATOM   1294  CA  SER A 401      13.332  20.162 -37.678  1.00 49.29           C
ATOM   1295  C   SER A 401      12.017  20.490 -38.370  1.00 54.41           C
ATOM   1296  O   SER A 401      11.055  20.882 -37.713  1.00 46.09           O
ATOM   1297  CB  SER A 401      13.513  18.647 -37.572  1.00 52.77           C
ATOM   1298  OG  SER A 401      13.265  18.003 -38.808  1.00 55.56           O
ATOM   1299  N   VAL A 402      11.975  20.340 -39.691  1.00 48.51           N
ATOM   1300  CA  VAL A 402      10.711  20.436 -40.411  1.00 51.58           C
ATOM   1301  C   VAL A 402      10.492  19.241 -41.338  1.00 52.87           C
ATOM   1302  O   VAL A 402       9.734  19.339 -42.298  1.00 59.47           O
ATOM   1303  CB  VAL A 402      10.591  21.734 -41.251  1.00 53.40           C
ATOM   1304  CG1 VAL A 402      10.535  22.962 -40.341  1.00 49.44           C
ATOM   1305  CG2 VAL A 402      11.713  21.832 -42.296  1.00 50.70           C
ATOM   1306  N   ASP A 403      11.156  18.120 -41.067  1.00 53.61           N
ATOM   1307  CA  ASP A 403      10.894  16.916 -41.860  1.00 60.60           C
ATOM   1308  C   ASP A 403       9.547  16.305 -41.460  1.00 64.02           C
ATOM   1309  O   ASP A 403       8.890  16.787 -40.529  1.00 67.85           O
ATOM   1310  CB  ASP A 403      12.033  15.890 -41.726  1.00 63.33           C
ATOM   1311  CG  ASP A 403      12.289  15.451 -40.288  1.00 82.29           C
ATOM   1312  OD1 ASP A 403      11.327  15.198 -39.531  1.00 87.50           O
ATOM   1313  OD2 ASP A 403      13.477  15.337 -39.919  1.00 89.72           O
ATOM   1314  N   ALA A 404       9.146  15.247 -42.159  1.00 69.69           N
ATOM   1315  CA  ALA A 404       7.818  14.653 -41.986  1.00 68.08           C
ATOM   1316  C   ALA A 404       7.541  14.223 -40.546  1.00 77.60           C
ATOM   1317  O   ALA A 404       6.437  14.429 -40.032  1.00 75.13           O
ATOM   1318  CB  ALA A 404       7.649  13.473 -42.924  1.00 72.48           C
ATOM   1319  N   ASN A 405       8.549  13.647 -39.899  1.00 73.55           N
ATOM   1320  CA  ASN A 405       8.427  13.210 -38.512  1.00 65.63           C
ATOM   1321  C   ASN A 405       8.231  14.354 -37.524  1.00 62.87           C
ATOM   1322  O   ASN A 405       7.724  14.142 -36.422  1.00 75.25           O
ATOM   1323  CB  ASN A 405       9.656  12.398 -38.100  1.00 75.04           C
ATOM   1324  CG  ASN A 405       9.731  11.063 -38.801  1.00 94.32           C
ATOM   1325  OD1 ASN A 405       8.720  10.539 -39.270  1.00 98.58           O
ATOM   1326  ND2 ASN A 405      10.931  10.498 -38.873  1.00105.92           N
ATOM   1327  N   SER A 406       8.655  15.556 -37.904  1.00 56.93           N
ATOM   1328  CA  SER A 406       8.631  16.701 -36.987  1.00 57.53           C
ATOM   1329  C   SER A 406       7.258  17.375 -36.905  1.00 47.93           C
ATOM   1330  O   SER A 406       7.026  18.200 -36.023  1.00 53.99           O
ATOM   1331  CB  SER A 406       9.692  17.728 -37.387  1.00 51.97           C
ATOM   1332  OG  SER A 406       9.291  18.441 -38.542  1.00 63.44           O
ATOM   1333  N   HIS A 407       6.370  17.042 -37.842  1.00 51.65           N
ATOM   1334  CA  HIS A 407       4.977  17.506 -37.819  1.00 48.72           C
ATOM   1335  C   HIS A 407       4.833  19.015 -37.659  1.00 53.88           C
ATOM   1336  O   HIS A 407       4.062  19.486 -36.816  1.00 53.70           O
ATOM   1337  CB  HIS A 407       4.208  16.815 -36.688  1.00 52.01           C
ATOM   1338  CG  HIS A 407       4.090  15.334 -36.853  1.00 60.69           C
ATOM   1339  ND1 HIS A 407       4.891  14.443 -36.169  1.00 65.75           N
ATOM   1340  CD2 HIS A 407       3.262  14.585 -37.619  1.00 64.26           C
ATOM   1341  CE1 HIS A 407       4.563  13.209 -36.510  1.00 68.26           C
ATOM   1342  NE2 HIS A 407       3.578  13.268 -37.389  1.00 74.37           N
ATOM   1343  N   PHE A 408       5.569  19.779 -38.454  1.00 43.25           N
ATOM   1344  CA  PHE A 408       5.436  21.225 -38.386  1.00 40.66           C
ATOM   1345  C   PHE A 408       4.278  21.720 -39.250  1.00 46.50           C
ATOM   1346  O   PHE A 408       4.291  21.579 -40.473  1.00 50.25           O
ATOM   1347  CB  PHE A 408       6.729  21.920 -38.800  1.00 43.42           C
ATOM   1348  CG  PHE A 408       6.589  23.411 -38.930  1.00 47.17           C
ATOM   1349  CD1 PHE A 408       6.185  24.177 -37.844  1.00 40.93           C
ATOM   1350  CD2 PHE A 408       6.845  24.046 -40.142  1.00 51.56           C
ATOM   1351  CE1 PHE A 408       6.045  25.549 -37.955  1.00 41.84           C
ATOM   1352  CE2 PHE A 408       6.713  25.422 -40.260  1.00 42.70           C
ATOM   1353  CZ  PHE A 408       6.310  26.173 -39.167  1.00 45.63           C
ATOM   1354  N   ASP A 409       3.264  22.272 -38.594  1.00 47.31           N
ATOM   1355  CA  ASP A 409       2.154  22.922 -39.280  1.00 45.08           C
ATOM   1356  C   ASP A 409       1.709  24.122 -38.450  1.00 48.00           C
ATOM   1357  O   ASP A 409       1.117  23.965 -37.376  1.00 45.13           O
ATOM   1358  CB  ASP A 409       1.000  21.939 -39.506  1.00 43.04           C
ATOM   1359  CG  ASP A 409      -0.068  22.489 -40.440  1.00 58.10           C
ATOM   1360  OD1 ASP A 409      -0.258  23.726 -40.492  1.00 56.18           O
ATOM   1361  OD2 ASP A 409      -0.707  21.677 -41.145  1.00 69.57           O
ATOM   1362  N   GLN A 410       1.991  25.320 -38.955  1.00 42.78           N
ATOM   1363  CA  GLN A 410       1.766  26.539 -38.187  1.00 42.79           C
ATOM   1364  C   GLN A 410       0.284  26.838 -37.980  1.00 45.17           C
ATOM   1365  O   GLN A 410      -0.056  27.698 -37.176  1.00 43.76           O
ATOM   1366  CB  GLN A 410       2.433  27.738 -38.859  1.00 46.19           C
ATOM   1367  CG  GLN A 410       1.691  28.239 -40.098  1.00 49.30           C
ATOM   1368  CD  GLN A 410       2.139  29.625 -40.514  1.00 45.76           C
ATOM   1369  OE1 GLN A 410       2.353  30.502 -39.669  1.00 44.20           O
ATOM   1370  NE2 GLN A 410       2.283  29.834 -41.817  1.00 38.91           N
ATOM   1371  N   TRP A 411      -0.588  26.149 -38.714  1.00 43.00           N
ATOM   1372  CA  TRP A 411      -2.027  26.368 -38.589  1.00 47.67           C
ATOM   1373  C   TRP A 411      -2.720  25.210 -37.872  1.00 43.85           C
ATOM   1374  O   TRP A 411      -3.934  25.220 -37.709  1.00 42.38           O
ATOM   1375  CB  TRP A 411      -2.682  26.596 -39.972  1.00 39.47           C
ATOM   1376  CG  TRP A 411      -2.148  27.797 -40.703  1.00 50.68           C
ATOM   1377  CD1 TRP A 411      -1.675  27.831 -41.988  1.00 48.62           C
ATOM   1378  CD2 TRP A 411      -2.000  29.130 -40.188  1.00 48.27           C
ATOM   1379  NE1 TRP A 411      -1.259  29.101 -42.305  1.00 48.18           N
ATOM   1380  CE2 TRP A 411      -1.447  29.917 -41.221  1.00 44.90           C
ATOM   1381  CE3 TRP A 411      -2.292  29.737 -38.960  1.00 45.24           C
ATOM   1382  CZ2 TRP A 411      -1.171  31.275 -41.061  1.00 48.19           C
ATOM   1383  CZ3 TRP A 411      -2.012  31.089 -38.801  1.00 48.34           C
ATOM   1384  CH2 TRP A 411      -1.465  31.843 -39.849  1.00 46.54           C
ATOM   1385  N   THR A 412      -1.958  24.207 -37.453  1.00 40.27           N
ATOM   1386  CA  THR A 412      -2.528  23.124 -36.658  1.00 44.45           C
ATOM   1387  C   THR A 412      -2.294  23.401 -35.163  1.00 43.24           C
ATOM   1388  O   THR A 412      -1.152  23.415 -34.690  1.00 40.00           O
ATOM   1389  CB  THR A 412      -1.939  21.753 -37.055  1.00 45.14           C
ATOM   1390  OG1 THR A 412      -2.249  21.481 -38.429  1.00 52.29           O
ATOM   1391  CG2 THR A 412      -2.532  20.645 -36.196  1.00 41.41           C
ATOM   1392  N   LEU A 413      -3.375  23.656 -34.431  1.00 39.61           N
ATOM   1393  CA  LEU A 413      -3.287  23.900 -32.987  1.00 39.41           C
ATOM   1394  C   LEU A 413      -2.842  22.656 -32.230  1.00 34.41           C
ATOM   1395  O   LEU A 413      -3.212  21.544 -32.594  1.00 42.50           O
ATOM   1396  CB  LEU A 413      -4.641  24.359 -32.436  1.00 43.10           C
ATOM   1397  CG  LEU A 413      -5.153  25.712 -32.920  1.00 45.55           C
ATOM   1398  CD1 LEU A 413      -6.506  26.014 -32.304  1.00 49.13           C
ATOM   1399  CD2 LEU A 413      -4.153  26.803 -32.587  1.00 42.01           C
ATOM   1400  N   PRO A 414      -2.052  22.836 -31.163  1.00 40.98           N
ATOM   1401  CA  PRO A 414      -1.810  21.699 -30.272  1.00 41.34           C
ATOM   1402  C   PRO A 414      -3.111  21.257 -29.601  1.00 46.77           C
ATOM   1403  O   PRO A 414      -4.074  22.024 -29.591  1.00 44.29           O
ATOM   1404  CB  PRO A 414      -0.834  22.260 -29.223  1.00 41.76           C
ATOM   1405  CG  PRO A 414      -0.340  23.561 -29.774  1.00 42.34           C
ATOM   1406  CD  PRO A 414      -1.419  24.072 -30.675  1.00 46.19           C
ATOM   1407  N   SER A 415      -3.150  20.035 -29.079  1.00 48.36           N
ATOM   1408  CA  SER A 415      -4.210  19.649 -28.156  1.00 44.79           C
ATOM   1409  C   SER A 415      -3.744  20.030 -26.756  1.00 46.22           C
ATOM   1410  O   SER A 415      -3.004  19.282 -26.123  1.00 44.58           O
ATOM   1411  CB  SER A 415      -4.521  18.155 -28.235  1.00 39.33           C
ATOM   1412  OG  SER A 415      -5.043  17.814 -29.506  1.00 66.18           O
ATOM   1413  N   TYR A 416      -4.168  21.201 -26.292  1.00 42.20           N
ATOM   1414  CA  TYR A 416      -3.650  21.776 -25.052  1.00 46.58           C
ATOM   1415  C   TYR A 416      -3.854  20.885 -23.822  1.00 38.07           C
ATOM   1416  O   TYR A 416      -3.077  20.969 -22.873  1.00 38.08           O
ATOM   1417  CB  TYR A 416      -4.282  23.145 -24.799  1.00 48.97           C
ATOM   1418  CG  TYR A 416      -3.948  24.181 -25.850  1.00 42.89           C
ATOM   1419  CD1 TYR A 416      -2.635  24.602 -26.046  1.00 40.39           C
ATOM   1420  CD2 TYR A 416      -4.947  24.747 -26.637  1.00 37.66           C
ATOM   1421  CE1 TYR A 416      -2.324  25.551 -27.001  1.00 38.77           C
ATOM   1422  CE2 TYR A 416      -4.648  25.699 -27.594  1.00 39.54           C
ATOM   1423  CZ  TYR A 416      -3.338  26.095 -27.771  1.00 43.59           C
ATOM   1424  OH  TYR A 416      -3.047  27.045 -28.715  1.00 45.05           O
ATOM   1425  N   SER A 417      -4.903  20.064 -23.831  1.00 38.22           N
ATOM   1426  CA  SER A 417      -5.161  19.117 -22.748  1.00 51.77           C
ATOM   1427  C   SER A 417      -4.814  17.682 -23.133  1.00 54.47           C
ATOM   1428  O   SER A 417      -5.166  16.744 -22.417  1.00 53.15           O
ATOM   1429  CB  SER A 417      -6.623  19.183 -22.301  1.00 52.19           C
ATOM   1430  OG  SER A 417      -6.931  20.450 -21.757  1.00 51.15           O
ATOM   1431  N   GLY A 418      -4.148  17.507 -24.270  1.00 48.30           N
ATOM   1432  CA  GLY A 418      -3.725  16.181 -24.685  1.00 44.42           C
ATOM   1433  C   GLY A 418      -4.805  15.398 -25.407  1.00 50.77           C
ATOM   1434  O   GLY A 418      -5.814  15.963 -25.826  1.00 55.52           O
ATOM   1435  N   ALA A 419      -4.587  14.095 -25.556  1.00 57.27           N
ATOM   1436  CA  ALA A 419      -5.487  13.249 -26.336  1.00 72.88           C
ATOM   1437  C   ALA A 419      -6.849  13.105 -25.663  1.00 82.06           C
ATOM   1438  O   ALA A 419      -6.953  13.125 -24.436  1.00 85.48           O
ATOM   1439  CB  ALA A 419      -4.865  11.880 -26.566  1.00 65.81           C
ATOM   1440  N   LEU A 420      -7.887  12.978 -26.484  1.00 92.07           N
ATOM   1441  CA  LEU A 420      -9.251  12.739 -26.013  1.00108.76           C
ATOM   1442  C   LEU A 420      -9.793  13.860 -25.121  1.00109.33           C
ATOM   1443  O   LEU A 420     -10.671  13.628 -24.290  1.00116.58           O
ATOM   1444  CB  LEU A 420      -9.330  11.401 -25.268  1.00113.32           C
ATOM   1445  N   THR A 421      -9.262  15.067 -25.287  1.00101.44           N
ATOM   1446  CA  THR A 421      -9.823  16.251 -24.641  1.00 83.81           C
ATOM   1447  C   THR A 421      -9.715  17.433 -25.598  1.00 77.89           C
ATOM   1448  O   THR A 421      -8.636  17.732 -26.104  1.00 90.15           O
ATOM   1449  CB  THR A 421      -9.121  16.574 -23.311  1.00 82.83           C
ATOM   1450  OG1 THR A 421      -8.941  15.368 -22.561  1.00 85.53           O
ATOM   1451  CG2 THR A 421      -9.955  17.558 -22.486  1.00 71.33           C
ATOM   1452  N   LEU A 422     -10.834  18.113 -25.817  1.00 64.97           N
ATOM   1453  CA  LEU A 422     -10.939  19.157 -26.834  1.00 51.87           C
ATOM   1454  C   LEU A 422     -10.464  20.514 -26.325  1.00 61.34           C
ATOM   1455  O   LEU A 422     -10.558  20.804 -25.128  1.00 54.11           O
ATOM   1456  CB  LEU A 422     -12.384  19.263 -27.322  1.00 56.72           C
ATOM   1457  CG  LEU A 422     -12.959  18.027 -28.021  1.00 68.52           C
ATOM   1458  CD1 LEU A 422     -14.311  18.331 -28.614  1.00 64.45           C
ATOM   1459  CD2 LEU A 422     -12.007  17.550 -29.109  1.00 68.89           C
ATOM   1460  N   ASN A 423      -9.953  21.341 -27.236  1.00 49.18           N
ATOM   1461  CA  ASN A 423      -9.512  22.689 -26.877  1.00 53.35           C
ATOM   1462  C   ASN A 423     -10.690  23.579 -26.487  1.00 50.73           C
ATOM   1463  O   ASN A 423     -11.796  23.419 -27.001  1.00 51.51           O
ATOM   1464  CB  ASN A 423      -8.734  23.330 -28.032  1.00 46.14           C
ATOM   1465  CG  ASN A 423      -7.368  22.691 -28.254  1.00 48.03           C
ATOM   1466  OD1 ASN A 423      -6.766  22.140 -27.331  1.00 46.12           O
ATOM   1467  ND2 ASN A 423      -6.867  22.778 -29.484  1.00 41.10           N
ATOM   1468  N   MET A 424     -10.447  24.519 -25.578  1.00 49.29           N
ATOM   1469  CA  MET A 424     -11.506  25.407 -25.105  1.00 43.62           C
ATOM   1470  C   MET A 424     -11.069  26.868 -25.075  1.00 43.03           C
ATOM   1471  O   MET A 424      -9.874  27.158 -25.093  1.00 48.68           O
ATOM   1472  CB  MET A 424     -11.969  24.981 -23.713  1.00 44.88           C
ATOM   1473  CG  MET A 424     -12.832  23.730 -23.722  1.00 65.58           C
ATOM   1474  SD  MET A 424     -13.998  23.678 -22.356  1.00 95.06           S
ATOM   1475  CE  MET A 424     -14.752  25.297 -22.494  1.00 87.29           C
ATOM   1476  N   ASN A 425     -12.044  27.775 -25.041  1.00 40.38           N
ATOM   1477  CA  ASN A 425     -11.786  29.211 -24.901  1.00 48.87           C
ATOM   1478  C   ASN A 425     -10.923  29.791 -26.005  1.00 49.11           C
ATOM   1479  O   ASN A 425     -10.181  30.755 -25.787  1.00 46.18           O
ATOM   1480  CB  ASN A 425     -11.129  29.490 -23.544  1.00 39.25           C
ATOM   1481  CG  ASN A 425     -11.997  29.037 -22.393  1.00 41.48           C
ATOM   1482  OD1 ASN A 425     -11.610  28.174 -21.606  1.00 59.33           O
ATOM   1483  ND2 ASN A 425     -13.200  29.587 -22.320  1.00 45.85           N
ATOM   1484  N   LEU A 426     -11.026  29.210 -27.195  1.00 45.21           N
ATOM   1485  CA  LEU A 426     -10.185  29.631 -28.306  1.00 45.25           C
ATOM   1486  C   LEU A 426     -10.584  30.994 -28.855  1.00 38.75           C
ATOM   1487  O   LEU A 426     -11.766  31.309 -28.946  1.00 44.61           O
ATOM   1488  CB  LEU A 426     -10.244  28.595 -29.428  1.00 45.36           C
ATOM   1489  CG  LEU A 426      -9.710  27.202 -29.107  1.00 45.93           C
ATOM   1490  CD1 LEU A 426      -9.940  26.272 -30.299  1.00 48.41           C
ATOM   1491  CD2 LEU A 426      -8.235  27.275 -28.756  1.00 35.57           C
ATOM   1492  N   ALA A 427      -9.593  31.787 -29.246  1.00 36.06           N
ATOM   1493  CA  ALA A 427      -9.845  32.914 -30.142  1.00 48.53           C
ATOM   1494  C   ALA A 427     -10.480  32.366 -31.422  1.00 41.26           C
ATOM   1495  O   ALA A 427     -10.131  31.273 -31.853  1.00 44.06           O
ATOM   1496  CB  ALA A 427      -8.553  33.658 -30.460  1.00 43.21           C
ATOM   1497  N   PRO A 428     -11.428  33.109 -32.021  1.00 42.93           N
ATOM   1498  CA  PRO A 428     -12.137  32.574 -33.189  1.00 46.67           C
ATOM   1499  C   PRO A 428     -11.262  32.471 -34.431  1.00 49.57           C
ATOM   1500  O   PRO A 428     -10.219  33.124 -34.529  1.00 46.81           O
ATOM   1501  CB  PRO A 428     -13.275  33.585 -33.408  1.00 48.82           C
ATOM   1502  CG  PRO A 428     -12.761  34.859 -32.818  1.00 51.65           C
ATOM   1503  CD  PRO A 428     -11.935  34.436 -31.625  1.00 51.71           C
ATOM   1504  N   SER A 429     -11.683  31.626 -35.363  1.00 45.96           N
ATOM   1505  CA  SER A 429     -11.006  31.503 -36.647  1.00 46.57           C
ATOM   1506  C   SER A 429     -11.181  32.796 -37.435  1.00 41.81           C
ATOM   1507  O   SER A 429     -12.130  33.538 -37.203  1.00 42.76           O
ATOM   1508  CB  SER A 429     -11.551  30.305 -37.425  1.00 47.74           C
ATOM   1509  OG  SER A 429     -12.827  30.586 -37.959  1.00 50.96           O
ATOM   1510  N   VAL A 430     -10.258  33.084 -38.346  1.00 48.42           N
ATOM   1511  CA  VAL A 430     -10.375  34.288 -39.162  1.00 43.32           C
ATOM   1512  C   VAL A 430     -10.349  33.938 -40.656  1.00 50.17           C
ATOM   1513  O   VAL A 430      -9.670  33.003 -41.079  1.00 49.57           O
ATOM   1514  CB  VAL A 430      -9.259  35.303 -38.836  1.00 46.61           C
ATOM   1515  CG1 VAL A 430      -9.294  35.674 -37.334  1.00 43.58           C
ATOM   1516  CG2 VAL A 430      -7.906  34.738 -39.199  1.00 36.58           C
ATOM   1517  N   ALA A 431     -11.112  34.692 -41.441  1.00 46.73           N
ATOM   1518  CA  ALA A 431     -11.234  34.453 -42.872  1.00 49.62           C
ATOM   1519  C   ALA A 431     -11.739  35.704 -43.564  1.00 51.71           C
ATOM   1520  O   ALA A 431     -12.508  36.469 -42.989  1.00 55.49           O
ATOM   1521  CB  ALA A 431     -12.179  33.283 -43.144  1.00 45.38           C
ATOM   1522  N   PRO A 432     -11.325  35.914 -44.814  1.00 56.13           N
ATOM   1523  CA  PRO A 432     -11.923  37.035 -45.540  1.00 65.08           C
ATOM   1524  C   PRO A 432     -13.369  36.717 -45.893  1.00 65.07           C
ATOM   1525  O   PRO A 432     -13.636  35.661 -46.460  1.00 83.37           O
ATOM   1526  CB  PRO A 432     -11.051  37.160 -46.794  1.00 60.32           C
ATOM   1527  CG  PRO A 432     -10.409  35.831 -46.959  1.00 58.47           C
ATOM   1528  CD  PRO A 432     -10.347  35.163 -45.623  1.00 53.80           C
ATOM   1529  N   VAL A 433     -14.292  37.585 -45.499  1.00 68.73           N
ATOM   1530  CA  VAL A 433     -15.699  37.429 -45.861  1.00 83.92           C
ATOM   1531  C   VAL A 433     -15.955  37.874 -47.312  1.00 85.69           C
ATOM   1532  O   VAL A 433     -16.722  37.257 -48.051  1.00 95.32           O
ATOM   1533  CB  VAL A 433     -16.600  38.223 -44.886  1.00 84.79           C
ATOM   1534  CG1 VAL A 433     -15.987  39.582 -44.576  1.00 83.81           C
ATOM   1535  CG2 VAL A 433     -18.015  38.361 -45.433  1.00 88.62           C
ATOM   1536  N   PHE A 434     -15.265  38.937 -47.704  1.00 77.82           N
ATOM   1537  C   PHE A 434     -14.804  38.765 -50.136  1.00 77.41           C
ATOM   1538  O   PHE A 434     -13.729  38.189 -49.969  1.00 79.02           O
ATOM   1539  CA APHE A 434     -15.441  39.575 -49.004  1.00 77.29           C
ATOM   1540  CB APHE A 434     -14.840  40.982 -48.956  1.00 78.97           C
ATOM   1541  CG APHE A 434     -15.497  41.966 -49.878  1.00 81.14           C
ATOM   1542  CD1APHE A 434     -16.620  42.670 -49.473  1.00 83.07           C
ATOM   1543  CD2APHE A 434     -14.973  42.213 -51.137  1.00 83.82           C
ATOM   1544  CE1APHE A 434     -17.222  43.587 -50.315  1.00 86.22           C
ATOM   1545  CE2APHE A 434     -15.571  43.128 -51.985  1.00 86.53           C
ATOM   1546  CZ APHE A 434     -16.696  43.817 -51.573  1.00 88.00           C
ATOM   1547  N   PRO A 435     -15.464  38.718 -51.304  1.00 86.48           N
ATOM   1548  CA  PRO A 435     -14.847  38.025 -52.444  1.00 84.21           C
ATOM   1549  C   PRO A 435     -13.728  38.850 -53.087  1.00 74.24           C
ATOM   1550  O   PRO A 435     -13.826  40.075 -53.187  1.00 73.25           O
ATOM   1551  CB  PRO A 435     -16.017  37.834 -53.418  1.00 93.72           C
ATOM   1552  CG  PRO A 435     -16.957  38.949 -53.097  1.00 95.05           C
ATOM   1553  CD  PRO A 435     -16.833  39.177 -51.605  1.00 89.20           C
ATOM   1554  N   GLY A 436     -12.680  38.170 -53.535  1.00 55.55           N
ATOM   1555  CA  GLY A 436     -11.495  38.836 -54.051  1.00 61.40           C
ATOM   1556  C   GLY A 436     -10.567  39.340 -52.949  1.00 61.12           C
ATOM   1557  O   GLY A 436      -9.597  40.053 -53.217  1.00 63.36           O
ATOM   1558  N   GLU A 437     -10.836  38.952 -51.708  1.00 56.02           N
ATOM   1559  CA  GLU A 437      -9.946  39.332 -50.608  1.00 51.85           C
ATOM   1560  C   GLU A 437      -9.266  38.116 -50.022  1.00 48.20           C
ATOM   1561  O   GLU A 437      -9.821  37.021 -50.013  1.00 56.66           O
ATOM   1562  CB  GLU A 437     -10.707  40.073 -49.504  1.00 54.44           C
ATOM   1563  CG  GLU A 437     -10.968  41.537 -49.814  1.00 57.62           C
ATOM   1564  CD  GLU A 437     -11.676  42.264 -48.683  1.00 60.61           C
ATOM   1565  OE1 GLU A 437     -12.383  43.250 -48.980  1.00 58.58           O
ATOM   1566  OE2 GLU A 437     -11.535  41.852 -47.505  1.00 59.53           O
ATOM   1567  N   CYS A 438      -8.054  38.323 -49.525  1.00 50.77           N
ATOM   1568  CA  CYS A 438      -7.318  37.276 -48.850  1.00 48.52           C
ATOM   1569  C   CYS A 438      -6.698  37.837 -47.579  1.00 49.78           C
ATOM   1570  O   CYS A 438      -6.510  39.048 -47.454  1.00 44.90           O
ATOM   1571  CB  CYS A 438      -6.229  36.708 -49.757  1.00 48.57           C
ATOM   1572  SG  CYS A 438      -4.883  37.868 -50.071  1.00 50.55           S
ATOM   1573  N   LEU A 439      -6.368  36.950 -46.650  1.00 40.86           N
ATOM   1574  CA  LEU A 439      -5.675  37.342 -45.436  1.00 42.52           C
ATOM   1575  C   LEU A 439      -4.289  37.897 -45.761  1.00 54.78           C
ATOM   1576  O   LEU A 439      -3.580  37.368 -46.623  1.00 51.89           O
ATOM   1577  CB  LEU A 439      -5.549  36.150 -44.484  1.00 44.56           C
ATOM   1578  CG  LEU A 439      -6.849  35.588 -43.905  1.00 50.58           C
ATOM   1579  CD1 LEU A 439      -6.560  34.357 -43.059  1.00 48.61           C
ATOM   1580  CD2 LEU A 439      -7.559  36.652 -43.087  1.00 50.69           C
ATOM   1581  N   LEU A 440      -3.922  38.974 -45.073  1.00 43.34           N
ATOM   1582  CA  LEU A 440      -2.581  39.534 -45.144  1.00 41.62           C
ATOM   1583  C   LEU A 440      -1.853  39.219 -43.843  1.00 45.85           C
ATOM   1584  O   LEU A 440      -2.361  39.520 -42.772  1.00 41.61           O
ATOM   1585  CB  LEU A 440      -2.628  41.048 -45.364  1.00 39.07           C
ATOM   1586  CG  LEU A 440      -1.243  41.708 -45.360  1.00 48.02           C
ATOM   1587  CD1 LEU A 440      -0.442  41.254 -46.591  1.00 43.29           C
ATOM   1588  CD2 LEU A 440      -1.350  43.224 -45.304  1.00 44.58           C
ATOM   1589  N   PHE A 441      -0.683  38.595 -43.935  1.00 46.07           N
ATOM   1590  CA  PHE A 441       0.069  38.196 -42.751  1.00 43.53           C
ATOM   1591  C   PHE A 441       1.362  38.987 -42.581  1.00 46.61           C
ATOM   1592  O   PHE A 441       1.935  39.489 -43.551  1.00 41.98           O
ATOM   1593  CB  PHE A 441       0.432  36.709 -42.797  1.00 44.45           C
ATOM   1594  CG  PHE A 441      -0.738  35.790 -42.951  1.00 49.62           C
ATOM   1595  CD1 PHE A 441      -1.465  35.383 -41.845  1.00 47.97           C
ATOM   1596  CD2 PHE A 441      -1.094  35.308 -44.201  1.00 43.57           C
ATOM   1597  CE1 PHE A 441      -2.539  34.528 -41.986  1.00 39.42           C
ATOM   1598  CE2 PHE A 441      -2.167  34.454 -44.349  1.00 47.04           C
ATOM   1599  CZ  PHE A 441      -2.889  34.058 -43.238  1.00 46.82           C
ATOM   1600  N   PHE A 442       1.814  39.075 -41.334  1.00 37.51           N
ATOM   1601  CA  PHE A 442       3.157  39.539 -41.011  1.00 39.32           C
ATOM   1602  C   PHE A 442       4.026  38.290 -40.848  1.00 41.10           C
ATOM   1603  O   PHE A 442       3.831  37.514 -39.904  1.00 40.41           O
ATOM   1604  CB  PHE A 442       3.161  40.389 -39.727  1.00 38.38           C
ATOM   1605  CG  PHE A 442       2.347  41.661 -39.830  1.00 40.10           C
ATOM   1606  CD1 PHE A 442       0.968  41.636 -39.672  1.00 37.88           C
ATOM   1607  CD2 PHE A 442       2.964  42.879 -40.074  1.00 33.89           C
ATOM   1608  CE1 PHE A 442       0.217  42.801 -39.771  1.00 38.96           C
ATOM   1609  CE2 PHE A 442       2.228  44.043 -40.167  1.00 34.73           C
ATOM   1610  CZ  PHE A 442       0.848  44.006 -40.018  1.00 44.19           C
ATOM   1611  N   ARG A 443       4.955  38.076 -41.778  1.00 37.81           N
ATOM   1612  CA  ARG A 443       5.742  36.844 -41.811  1.00 34.26           C
ATOM   1613  C   ARG A 443       7.135  36.984 -41.213  1.00 41.12           C
ATOM   1614  O   ARG A 443       7.848  37.953 -41.481  1.00 39.72           O
ATOM   1615  CB  ARG A 443       5.879  36.342 -43.242  1.00 41.53           C
ATOM   1616  CG  ARG A 443       6.915  35.231 -43.435  1.00 38.96           C
ATOM   1617  CD  ARG A 443       6.655  34.484 -44.767  1.00 43.84           C
ATOM   1618  NE  ARG A 443       5.543  33.551 -44.605  1.00 40.26           N
ATOM   1619  CZ  ARG A 443       5.445  32.376 -45.213  1.00 47.12           C
ATOM   1620  NH1 ARG A 443       6.388  31.981 -46.067  1.00 45.63           N
ATOM   1621  NH2 ARG A 443       4.395  31.601 -44.967  1.00 42.48           N
ATOM   1622  N   SER A 444       7.521  35.988 -40.421  1.00 29.87           N
ATOM   1623  CA  SER A 444       8.878  35.890 -39.905  1.00 39.27           C
ATOM   1624  C   SER A 444       9.451  34.535 -40.258  1.00 40.13           C
ATOM   1625  O   SER A 444       8.755  33.523 -40.196  1.00 43.34           O
ATOM   1626  CB  SER A 444       8.903  36.077 -38.383  1.00 34.91           C
ATOM   1627  OG  SER A 444       8.426  37.361 -38.024  1.00 43.62           O
ATOM   1628  N   PHE A 445      10.723  34.506 -40.620  1.00 37.78           N
ATOM   1629  CA  PHE A 445      11.382  33.235 -40.858  1.00 37.48           C
ATOM   1630  C   PHE A 445      12.013  32.737 -39.565  1.00 42.75           C
ATOM   1631  O   PHE A 445      12.681  33.491 -38.852  1.00 44.13           O
ATOM   1632  CB  PHE A 445      12.399  33.373 -41.995  1.00 40.47           C
ATOM   1633  CG  PHE A 445      11.760  33.745 -43.302  1.00 41.54           C
ATOM   1634  CD1 PHE A 445      11.145  32.777 -44.083  1.00 43.69           C
ATOM   1635  CD2 PHE A 445      11.726  35.062 -43.723  1.00 45.19           C
ATOM   1636  CE1 PHE A 445      10.528  33.111 -45.289  1.00 51.41           C
ATOM   1637  CE2 PHE A 445      11.113  35.407 -44.926  1.00 48.95           C
ATOM   1638  CZ  PHE A 445      10.508  34.429 -45.706  1.00 43.36           C
ATOM   1639  N   ILE A 446      11.752  31.474 -39.244  1.00 46.06           N
ATOM   1640  CA  ILE A 446      12.130  30.924 -37.943  1.00 44.01           C
ATOM   1641  C   ILE A 446      13.358  30.019 -38.067  1.00 42.29           C
ATOM   1642  O   ILE A 446      13.441  29.196 -38.979  1.00 42.65           O
ATOM   1643  CB  ILE A 446      10.931  30.166 -37.304  1.00 40.81           C
ATOM   1644  CG1 ILE A 446      11.324  29.514 -35.978  1.00 40.37           C
ATOM   1645  CG2 ILE A 446      10.350  29.136 -38.260  1.00 39.45           C
ATOM   1646  CD1 ILE A 446      10.113  29.126 -35.117  1.00 46.46           C
ATOM   1647  N   PRO A 447      14.336  30.190 -37.164  1.00 39.67           N
ATOM   1648  CA  PRO A 447      15.562  29.381 -37.217  1.00 37.79           C
ATOM   1649  C   PRO A 447      15.311  27.883 -37.091  1.00 42.35           C
ATOM   1650  O   PRO A 447      14.313  27.464 -36.497  1.00 42.29           O
ATOM   1651  CB  PRO A 447      16.365  29.879 -36.007  1.00 38.67           C
ATOM   1652  CG  PRO A 447      15.871  31.254 -35.762  1.00 41.21           C
ATOM   1653  CD  PRO A 447      14.409  31.232 -36.122  1.00 41.82           C
ATOM   1654  N   LEU A 448      16.245  27.098 -37.621  1.00 40.12           N
ATOM   1655  CA  LEU A 448      16.199  25.640 -37.585  1.00 41.08           C
ATOM   1656  C   LEU A 448      17.461  25.090 -36.946  1.00 45.26           C
ATOM   1657  O   LEU A 448      18.564  25.512 -37.295  1.00 54.46           O
ATOM   1658  CB  LEU A 448      16.064  25.062 -38.998  1.00 42.03           C
ATOM   1659  CG  LEU A 448      14.692  24.647 -39.504  1.00 46.67           C
ATOM   1660  CD1 LEU A 448      14.807  24.180 -40.948  1.00 44.08           C
ATOM   1661  CD2 LEU A 448      14.131  23.549 -38.623  1.00 48.36           C
ATOM   1662  N   LYS A 449      17.300  24.139 -36.028  1.00 41.81           N
ATOM   1663  CA  LYS A 449      18.442  23.489 -35.387  1.00 52.87           C
ATOM   1664  C   LYS A 449      19.270  22.724 -36.417  1.00 53.94           C
ATOM   1665  O   LYS A 449      20.499  22.738 -36.374  1.00 59.18           O
ATOM   1666  CB  LYS A 449      17.976  22.543 -34.270  1.00 46.66           C
ATOM   1667  CG  LYS A 449      19.052  21.581 -33.774  1.00 47.59           C
ATOM   1668  CD  LYS A 449      20.123  22.294 -32.961  1.00 45.37           C
ATOM   1669  CE  LYS A 449      21.154  21.302 -32.435  1.00 50.65           C
ATOM   1670  NZ  LYS A 449      22.363  21.970 -31.861  1.00 46.91           N
ATOM   1671  N   GLY A 450      18.587  22.057 -37.341  1.00 50.79           N
ATOM   1672  CA  GLY A 450      19.256  21.295 -38.379  1.00 52.80           C
ATOM   1673  C   GLY A 450      18.333  20.926 -39.529  1.00 53.54           C
ATOM   1674  O   GLY A 450      17.133  21.199 -39.496  1.00 53.23           O
ATOM   1675  N   GLY A 451      18.898  20.299 -40.552  1.00 54.35           N
ATOM   1676  CA  GLY A 451      18.117  19.822 -41.676  1.00 54.20           C
ATOM   1677  C   GLY A 451      17.844  20.883 -42.724  1.00 59.17           C
ATOM   1678  O   GLY A 451      18.312  22.021 -42.626  1.00 53.83           O
ATOM   1679  N   TYR A 452      17.054  20.512 -43.724  1.00 54.36           N
ATOM   1680  CA  TYR A 452      16.751  21.417 -44.819  1.00 54.81           C
ATOM   1681  C   TYR A 452      15.404  22.074 -44.581  1.00 53.03           C
ATOM   1682  O   TYR A 452      14.505  21.469 -44.003  1.00 60.20           O
ATOM   1683  CB  TYR A 452      16.748  20.676 -46.156  1.00 57.12           C
ATOM   1684  CG  TYR A 452      18.102  20.145 -46.568  1.00 64.18           C
ATOM   1685  CD1 TYR A 452      18.996  20.938 -47.274  1.00 66.34           C
ATOM   1686  CD2 TYR A 452      18.484  18.849 -46.254  1.00 62.79           C
ATOM   1687  CE1 TYR A 452      20.235  20.455 -47.654  1.00 68.12           C
ATOM   1688  CE2 TYR A 452      19.718  18.356 -46.627  1.00 71.45           C
ATOM   1689  CZ  TYR A 452      20.590  19.161 -47.327  1.00 75.66           C
ATOM   1690  OH  TYR A 452      21.820  18.667 -47.700  1.00 85.03           O
ATOM   1691  N   GLY A 453      15.270  23.319 -45.017  1.00 50.00           N
ATOM   1692  CA  GLY A 453      14.001  24.010 -44.908  1.00 49.26           C
ATOM   1693  C   GLY A 453      14.135  25.508 -44.749  1.00 51.84           C
ATOM   1694  O   GLY A 453      15.195  26.029 -44.394  1.00 53.01           O
ATOM   1695  N   ASN A 454      13.039  26.201 -45.024  1.00 48.08           N
ATOM   1696  CA  ASN A 454      12.945  27.633 -44.799  1.00 50.32           C
ATOM   1697  C   ASN A 454      11.627  27.935 -44.097  1.00 46.81           C
ATOM   1698  O   ASN A 454      10.799  28.679 -44.618  1.00 40.01           O
ATOM   1699  CB  ASN A 454      13.049  28.391 -46.135  1.00 50.51           C
ATOM   1700  CG  ASN A 454      13.121  29.904 -45.958  1.00 58.23           C
ATOM   1701  OD1 ASN A 454      13.540  30.410 -44.912  1.00 50.92           O
ATOM   1702  ND2 ASN A 454      12.692  30.632 -46.981  1.00 48.41           N
ATOM   1703  N   PRO A 455      11.424  27.353 -42.902  1.00 46.17           N
ATOM   1704  CA  PRO A 455      10.127  27.521 -42.236  1.00 45.85           C
ATOM   1705  C   PRO A 455       9.842  28.970 -41.856  1.00 47.95           C
ATOM   1706  O   PRO A 455      10.755  29.753 -41.588  1.00 47.92           O
ATOM   1707  CB  PRO A 455      10.257  26.645 -40.985  1.00 39.54           C
ATOM   1708  CG  PRO A 455      11.728  26.611 -40.706  1.00 37.27           C
ATOM   1709  CD  PRO A 455      12.390  26.627 -42.057  1.00 42.80           C
ATOM   1710  N   ALA A 456       8.563  29.312 -41.849  1.00 43.67           N
ATOM   1711  CA  ALA A 456       8.124  30.655 -41.529  1.00 47.48           C
ATOM   1712  C   ALA A 456       6.936  30.599 -40.581  1.00 44.28           C
ATOM   1713  O   ALA A 456       6.217  29.602 -40.534  1.00 43.47           O
ATOM   1714  CB  ALA A 456       7.759  31.413 -42.799  1.00 46.87           C
ATOM   1715  N   ILE A 457       6.753  31.670 -39.820  1.00 38.31           N
ATOM   1716  CA  ILE A 457       5.615  31.816 -38.930  1.00 37.30           C
ATOM   1717  C   ILE A 457       4.870  33.082 -39.304  1.00 35.86           C
ATOM   1718  O   ILE A 457       5.461  34.164 -39.319  1.00 44.05           O
ATOM   1719  CB  ILE A 457       6.035  31.902 -37.436  1.00 42.13           C
ATOM   1720  CG1 ILE A 457       6.771  30.639 -37.007  1.00 42.63           C
ATOM   1721  CG2 ILE A 457       4.805  32.090 -36.566  1.00 38.50           C
ATOM   1722  CD1 ILE A 457       5.868  29.418 -36.926  1.00 48.66           C
ATOM   1723  N   ASP A 458       3.583  32.947 -39.609  1.00 35.93           N
ATOM   1724  CA  ASP A 458       2.750  34.090 -39.983  1.00 34.89           C
ATOM   1725  C   ASP A 458       1.832  34.524 -38.848  1.00 37.55           C
ATOM   1726  O   ASP A 458       1.102  33.704 -38.295  1.00 40.65           O
ATOM   1727  CB  ASP A 458       1.908  33.752 -41.218  1.00 35.92           C
ATOM   1728  CG  ASP A 458       2.763  33.401 -42.426  1.00 45.59           C
ATOM   1729  OD1 ASP A 458       3.715  34.153 -42.712  1.00 47.21           O
ATOM   1730  OD2 ASP A 458       2.490  32.372 -43.081  1.00 46.72           O
ATOM   1731  N   CYS A 459       1.849  35.809 -38.511  1.00 33.45           N
ATOM   1732  CA  CYS A 459       0.929  36.311 -37.491  1.00 40.25           C
ATOM   1733  C   CYS A 459      -0.040  37.324 -38.082  1.00 39.73           C
ATOM   1734  O   CYS A 459       0.249  37.958 -39.101  1.00 42.57           O
ATOM   1735  CB  CYS A 459       1.692  36.915 -36.303  1.00 36.62           C
ATOM   1736  SG  CYS A 459       2.572  38.478 -36.559  1.00 38.00           S
ATOM   1737  N   LEU A 460      -1.210  37.434 -37.458  1.00 37.71           N
ATOM   1738  CA  LEU A 460      -2.260  38.345 -37.905  1.00 34.01           C
ATOM   1739  C   LEU A 460      -1.927  39.810 -37.647  1.00 38.87           C
ATOM   1740  O   LEU A 460      -2.263  40.687 -38.445  1.00 41.80           O
ATOM   1741  CB  LEU A 460      -3.580  37.989 -37.222  1.00 37.28           C
ATOM   1742  CG  LEU A 460      -3.972  36.530 -37.438  1.00 38.33           C
ATOM   1743  CD1 LEU A 460      -5.276  36.222 -36.727  1.00 36.20           C
ATOM   1744  CD2 LEU A 460      -4.080  36.237 -38.934  1.00 39.45           C
ATOM   1745  N   MET A 461      -1.291  40.069 -36.511  1.00 37.37           N
ATOM   1746  CA  MET A 461      -0.846  41.408 -36.139  1.00 40.35           C
ATOM   1747  C   MET A 461       0.455  41.265 -35.359  1.00 40.35           C
ATOM   1748  O   MET A 461       0.608  40.318 -34.596  1.00 44.53           O
ATOM   1749  CB  MET A 461      -1.898  42.142 -35.290  1.00 40.40           C
ATOM   1750  CG  MET A 461      -3.257  42.380 -35.971  1.00 45.68           C
ATOM   1751  SD  MET A 461      -4.389  43.396 -34.991  1.00 50.24           S
ATOM   1752  CE  MET A 461      -4.421  42.444 -33.468  1.00 41.26           C
ATOM   1753  N   PRO A 462       1.393  42.203 -35.547  1.00 38.05           N
ATOM   1754  CA  PRO A 462       2.651  42.173 -34.798  1.00 33.81           C
ATOM   1755  C   PRO A 462       2.411  42.415 -33.308  1.00 36.48           C
ATOM   1756  O   PRO A 462       1.367  42.948 -32.932  1.00 36.32           O
ATOM   1757  CB  PRO A 462       3.465  43.311 -35.419  1.00 36.41           C
ATOM   1758  CG  PRO A 462       2.451  44.222 -36.016  1.00 48.04           C
ATOM   1759  CD  PRO A 462       1.332  43.338 -36.486  1.00 44.76           C
ATOM   1760  N   GLN A 463       3.370  42.027 -32.476  1.00 38.28           N
ATOM   1761  CA  GLN A 463       3.193  42.128 -31.033  1.00 35.97           C
ATOM   1762  C   GLN A 463       2.982  43.589 -30.618  1.00 36.97           C
ATOM   1763  O   GLN A 463       2.190  43.873 -29.727  1.00 43.00           O
ATOM   1764  CB  GLN A 463       4.384  41.503 -30.307  1.00 34.38           C
ATOM   1765  CG  GLN A 463       4.259  41.499 -28.775  1.00 34.77           C
ATOM   1766  CD  GLN A 463       3.144  40.597 -28.261  1.00 42.31           C
ATOM   1767  OE1 GLN A 463       2.543  39.814 -29.012  1.00 33.69           O
ATOM   1768  NE2 GLN A 463       2.851  40.715 -26.973  1.00 35.83           N
ATOM   1769  N   GLU A 464       3.633  44.515 -31.316  1.00 40.12           N
ATOM   1770  CA  GLU A 464       3.488  45.939 -31.013  1.00 41.15           C
ATOM   1771  C   GLU A 464       2.067  46.461 -31.237  1.00 45.18           C
ATOM   1772  O   GLU A 464       1.629  47.379 -30.540  1.00 44.40           O
ATOM   1773  CB  GLU A 464       4.468  46.768 -31.843  1.00 41.90           C
ATOM   1774  CG  GLU A 464       5.926  46.605 -31.423  1.00 40.48           C
ATOM   1775  CD  GLU A 464       6.548  45.338 -31.979  1.00 46.05           C
ATOM   1776  OE1 GLU A 464       5.939  44.723 -32.888  1.00 38.89           O
ATOM   1777  OE2 GLU A 464       7.638  44.955 -31.504  1.00 48.53           O
ATOM   1778  N   TRP A 465       1.349  45.890 -32.204  1.00 44.53           N
ATOM   1779  CA  TRP A 465      -0.045  46.270 -32.407  1.00 44.63           C
ATOM   1780  C   TRP A 465      -0.895  45.757 -31.257  1.00 34.03           C
ATOM   1781  O   TRP A 465      -1.733  46.479 -30.730  1.00 43.20           O
ATOM   1782  CB  TRP A 465      -0.593  45.731 -33.729  1.00 41.72           C
ATOM   1783  CG  TRP A 465      -0.091  46.445 -34.948  1.00 37.45           C
ATOM   1784  CD1 TRP A 465       1.049  47.188 -35.058  1.00 44.14           C
ATOM   1785  CD2 TRP A 465      -0.726  46.489 -36.231  1.00 37.92           C
ATOM   1786  NE1 TRP A 465       1.166  47.688 -36.337  1.00 44.33           N
ATOM   1787  CE2 TRP A 465       0.089  47.272 -37.076  1.00 43.38           C
ATOM   1788  CE3 TRP A 465      -1.902  45.939 -36.748  1.00 42.98           C
ATOM   1789  CZ2 TRP A 465      -0.234  47.515 -38.415  1.00 39.73           C
ATOM   1790  CZ3 TRP A 465      -2.220  46.180 -38.085  1.00 45.74           C
ATOM   1791  CH2 TRP A 465      -1.390  46.966 -38.896  1.00 42.98           C
ATOM   1792  N   VAL A 466      -0.677  44.498 -30.888  1.00 38.68           N
ATOM   1793  CA  VAL A 466      -1.340  43.906 -29.736  1.00 40.08           C
ATOM   1794  C   VAL A 466      -1.142  44.804 -28.526  1.00 43.03           C
ATOM   1795  O   VAL A 466      -2.101  45.142 -27.839  1.00 37.73           O
ATOM   1796  CB  VAL A 466      -0.798  42.494 -29.426  1.00 43.68           C
ATOM   1797  CG1 VAL A 466      -1.279  42.010 -28.061  1.00 37.35           C
ATOM   1798  CG2 VAL A 466      -1.210  41.517 -30.524  1.00 34.83           C
ATOM   1799  N   GLN A 467       0.103  45.221 -28.305  1.00 36.53           N
ATOM   1800  CA  GLN A 467       0.447  46.055 -27.150  1.00 43.46           C
ATOM   1801  C   GLN A 467      -0.217  47.417 -27.246  1.00 45.22           C
ATOM   1802  O   GLN A 467      -0.717  47.936 -26.257  1.00 47.83           O
ATOM   1803  CB  GLN A 467       1.964  46.215 -27.030  1.00 34.45           C
ATOM   1804  CG  GLN A 467       2.672  44.952 -26.600  1.00 38.96           C
ATOM   1805  CD  GLN A 467       4.180  45.037 -26.756  1.00 44.21           C
ATOM   1806  OE1 GLN A 467       4.691  45.677 -27.675  1.00 45.54           O
ATOM   1807  NE2 GLN A 467       4.899  44.374 -25.866  1.00 42.50           N
ATOM   1808  N   HIS A 468      -0.230  47.979 -28.453  1.00 43.90           N
ATOM   1809  CA  HIS A 468      -0.811  49.295 -28.687  1.00 41.90           C
ATOM   1810  C   HIS A 468      -2.333  49.280 -28.512  1.00 40.65           C
ATOM   1811  O   HIS A 468      -2.893  50.155 -27.855  1.00 45.94           O
ATOM   1812  CB  HIS A 468      -0.445  49.786 -30.096  1.00 42.12           C
ATOM   1813  CG  HIS A 468      -0.930  51.169 -30.408  1.00 46.34           C
ATOM   1814  ND1 HIS A 468      -0.235  52.303 -30.043  1.00 47.94           N
ATOM   1815  CD2 HIS A 468      -2.034  51.601 -31.065  1.00 42.73           C
ATOM   1816  CE1 HIS A 468      -0.893  53.372 -30.454  1.00 47.62           C
ATOM   1817  NE2 HIS A 468      -1.985  52.974 -31.081  1.00 50.69           N
ATOM   1818  N   LEU A 469      -2.997  48.296 -29.116  1.00 41.44           N
ATOM   1819  CA  LEU A 469      -4.453  48.198 -29.031  1.00 42.20           C
ATOM   1820  C   LEU A 469      -4.882  48.011 -27.581  1.00 47.78           C
ATOM   1821  O   LEU A 469      -5.896  48.557 -27.141  1.00 51.55           O
ATOM   1822  CB  LEU A 469      -4.980  47.048 -29.895  1.00 36.76           C
ATOM   1823  CG  LEU A 469      -4.688  47.132 -31.404  1.00 49.23           C
ATOM   1824  CD1 LEU A 469      -5.272  45.932 -32.148  1.00 39.38           C
ATOM   1825  CD2 LEU A 469      -5.197  48.431 -31.996  1.00 43.00           C
ATOM   1826  N   TYR A 470      -4.098  47.238 -26.838  1.00 45.10           N
ATOM   1827  CA  TYR A 470      -4.400  47.022 -25.439  1.00 49.30           C
ATOM   1828  C   TYR A 470      -4.308  48.337 -24.669  1.00 44.96           C
ATOM   1829  O   TYR A 470      -5.197  48.644 -23.887  1.00 44.74           O
ATOM   1830  CB  TYR A 470      -3.464  45.976 -24.835  1.00 45.78           C
ATOM   1831  CG  TYR A 470      -3.622  45.826 -23.344  1.00 46.70           C
ATOM   1832  CD1 TYR A 470      -4.664  45.081 -22.803  1.00 49.77           C
ATOM   1833  CD2 TYR A 470      -2.720  46.424 -22.470  1.00 48.83           C
ATOM   1834  CE1 TYR A 470      -4.806  44.944 -21.415  1.00 48.47           C
ATOM   1835  CE2 TYR A 470      -2.852  46.292 -21.104  1.00 54.79           C
ATOM   1836  CZ  TYR A 470      -3.894  45.554 -20.577  1.00 57.48           C
ATOM   1837  OH  TYR A 470      -4.007  45.436 -19.204  1.00 65.02           O
ATOM   1838  N   GLN A 471      -3.269  49.131 -24.925  1.00 45.43           N
ATOM   1839  CA  GLN A 471      -3.100  50.407 -24.214  1.00 47.73           C
ATOM   1840  C   GLN A 471      -4.223  51.381 -24.551  1.00 53.63           C
ATOM   1841  O   GLN A 471      -4.769  52.035 -23.672  1.00 53.85           O
ATOM   1842  CB  GLN A 471      -1.753  51.062 -24.552  1.00 41.24           C
ATOM   1843  CG  GLN A 471      -0.549  50.428 -23.910  1.00 46.74           C
ATOM   1844  CD  GLN A 471      -0.643  50.409 -22.403  1.00 47.87           C
ATOM   1845  OE1 GLN A 471      -0.977  51.414 -21.771  1.00 54.39           O
ATOM   1846  NE2 GLN A 471      -0.351  49.259 -21.814  1.00 47.92           N
ATOM   1847  N   GLU A 472      -4.564  51.479 -25.833  1.00 47.67           N
ATOM   1848  CA  GLU A 472      -5.497  52.506 -26.279  1.00 53.77           C
ATOM   1849  C   GLU A 472      -6.942  52.200 -25.917  1.00 48.88           C
ATOM   1850  O   GLU A 472      -7.658  53.083 -25.458  1.00 49.21           O
ATOM   1851  CB  GLU A 472      -5.374  52.713 -27.795  1.00 46.74           C
ATOM   1852  CG  GLU A 472      -4.035  53.285 -28.225  1.00 52.47           C
ATOM   1853  CD  GLU A 472      -3.815  54.694 -27.711  1.00 72.44           C
ATOM   1854  OE1 GLU A 472      -4.707  55.544 -27.916  1.00 80.25           O
ATOM   1855  OE2 GLU A 472      -2.752  54.954 -27.107  1.00 89.19           O
ATOM   1856  N   SER A 473      -7.369  50.957 -26.136  1.00 47.38           N
ATOM   1857  CA  SER A 473      -8.753  50.560 -25.868  1.00 49.00           C
ATOM   1858  C   SER A 473      -9.750  51.478 -26.557  1.00 48.64           C
ATOM   1859  O   SER A 473     -10.792  51.820 -25.992  1.00 55.25           O
ATOM   1860  CB  SER A 473      -9.031  50.547 -24.356  1.00 50.97           C
ATOM   1861  OG  SER A 473      -8.591  49.337 -23.776  1.00 66.72           O
ATOM   1862  N   ALA A 474      -9.410  51.895 -27.770  1.00 58.88           N
ATOM   1863  CA  ALA A 474     -10.266  52.777 -28.543  1.00 52.98           C
ATOM   1864  C   ALA A 474     -11.495  52.015 -29.024  1.00 54.30           C
ATOM   1865  O   ALA A 474     -11.364  50.913 -29.553  1.00 53.08           O
ATOM   1866  CB  ALA A 474      -9.494  53.359 -29.717  1.00 45.98           C
ATOM   1867  N   PRO A 475     -12.694  52.595 -28.837  1.00 54.37           N
ATOM   1868  CA  PRO A 475     -13.917  51.929 -29.303  1.00 57.64           C
ATOM   1869  C   PRO A 475     -13.922  51.734 -30.816  1.00 59.51           C
ATOM   1870  O   PRO A 475     -13.503  52.632 -31.544  1.00 54.42           O
ATOM   1871  CB  PRO A 475     -15.028  52.896 -28.882  1.00 53.67           C
ATOM   1872  CG  PRO A 475     -14.441  53.668 -27.739  1.00 63.08           C
ATOM   1873  CD  PRO A 475     -12.988  53.819 -28.071  1.00 59.87           C
ATOM   1874  N   SER A 476     -14.381  50.571 -31.269  1.00 61.04           N
ATOM   1875  CA  SER A 476     -14.502  50.278 -32.694  1.00 55.89           C
ATOM   1876  C   SER A 476     -15.805  50.857 -33.240  1.00 61.69           C
ATOM   1877  O   SER A 476     -16.888  50.471 -32.800  1.00 61.18           O
ATOM   1878  CB  SER A 476     -14.440  48.768 -32.943  1.00 56.41           C
ATOM   1879  OG  SER A 476     -13.271  48.200 -32.378  1.00 59.71           O
ATOM   1880  N   LEU A 477     -15.704  51.792 -34.183  1.00 56.05           N
ATOM   1881  CA  LEU A 477     -16.892  52.490 -34.669  1.00 55.05           C
ATOM   1882  C   LEU A 477     -17.579  51.785 -35.842  1.00 52.10           C
ATOM   1883  O   LEU A 477     -18.654  52.188 -36.264  1.00 61.28           O
ATOM   1884  CB  LEU A 477     -16.533  53.927 -35.048  1.00 62.13           C
ATOM   1885  CG  LEU A 477     -15.874  54.727 -33.916  1.00 66.32           C
ATOM   1886  CD1 LEU A 477     -15.689  56.182 -34.320  1.00 65.39           C
ATOM   1887  CD2 LEU A 477     -16.684  54.627 -32.617  1.00 55.85           C
ATOM   1888  N   SER A 478     -16.965  50.714 -36.335  1.00 50.83           N
ATOM   1889  CA  SER A 478     -17.572  49.855 -37.344  1.00 53.04           C
ATOM   1890  C   SER A 478     -16.842  48.524 -37.267  1.00 52.89           C
ATOM   1891  O   SER A 478     -15.945  48.358 -36.442  1.00 53.81           O
ATOM   1892  CB  SER A 478     -17.498  50.459 -38.761  1.00 54.29           C
ATOM   1893  OG  SER A 478     -16.246  50.185 -39.386  1.00 56.85           O
ATOM   1894  N   ASP A 479     -17.232  47.576 -38.110  1.00 58.44           N
ATOM   1895  CA  ASP A 479     -16.628  46.250 -38.104  1.00 54.29           C
ATOM   1896  C   ASP A 479     -15.295  46.207 -38.846  1.00 56.13           C
ATOM   1897  O   ASP A 479     -14.552  45.226 -38.756  1.00 59.08           O
ATOM   1898  CB  ASP A 479     -17.601  45.237 -38.716  1.00 59.46           C
ATOM   1899  CG  ASP A 479     -18.719  44.850 -37.758  1.00 78.20           C
ATOM   1900  OD1 ASP A 479     -18.785  45.428 -36.650  1.00 85.83           O
ATOM   1901  OD2 ASP A 479     -19.543  43.983 -38.120  1.00 82.02           O
ATOM   1902  N   VAL A 480     -14.991  47.265 -39.589  1.00 55.33           N
ATOM   1903  CA  VAL A 480     -13.781  47.288 -40.406  1.00 54.20           C
ATOM   1904  C   VAL A 480     -13.126  48.662 -40.445  1.00 48.16           C
ATOM   1905  O   VAL A 480     -13.789  49.660 -40.722  1.00 53.06           O
ATOM   1906  CB  VAL A 480     -14.070  46.867 -41.873  1.00 57.57           C
ATOM   1907  CG1 VAL A 480     -12.800  46.951 -42.695  1.00 52.13           C
ATOM   1908  CG2 VAL A 480     -14.653  45.463 -41.950  1.00 51.75           C
ATOM   1909  N   ALA A 481     -11.823  48.706 -40.188  1.00 47.42           N
ATOM   1910  CA  ALA A 481     -11.061  49.944 -40.318  1.00 46.92           C
ATOM   1911  C   ALA A 481     -10.250  49.940 -41.610  1.00 49.70           C
ATOM   1912  O   ALA A 481      -9.508  48.993 -41.871  1.00 54.16           O
ATOM   1913  CB  ALA A 481     -10.137  50.131 -39.124  1.00 42.07           C
ATOM   1914  N   LEU A 482     -10.369  51.005 -42.400  1.00 52.31           N
ATOM   1915  CA  LEU A 482      -9.572  51.136 -43.622  1.00 46.82           C
ATOM   1916  C   LEU A 482      -8.188  51.646 -43.242  1.00 49.42           C
ATOM   1917  O   LEU A 482      -8.063  52.675 -42.572  1.00 54.19           O
ATOM   1918  CB  LEU A 482     -10.236  52.082 -44.632  1.00 45.68           C
ATOM   1919  CG  LEU A 482      -9.459  52.350 -45.931  1.00 51.21           C
ATOM   1920  CD1 LEU A 482      -9.285  51.063 -46.717  1.00 51.90           C
ATOM   1921  CD2 LEU A 482     -10.168  53.392 -46.800  1.00 49.24           C
ATOM   1922  N   VAL A 483      -7.154  50.895 -43.611  1.00 46.38           N
ATOM   1923  CA  VAL A 483      -5.788  51.319 -43.338  1.00 42.74           C
ATOM   1924  C   VAL A 483      -4.986  51.384 -44.630  1.00 53.38           C
ATOM   1925  O   VAL A 483      -5.234  50.630 -45.571  1.00 53.43           O
ATOM   1926  CB  VAL A 483      -5.072  50.384 -42.331  1.00 44.07           C
ATOM   1927  CG1 VAL A 483      -5.808  50.389 -41.000  1.00 40.81           C
ATOM   1928  CG2 VAL A 483      -4.965  48.971 -42.874  1.00 39.90           C
ATOM   1929  N   ARG A 484      -4.044  52.314 -44.684  1.00 50.39           N
ATOM   1930  CA  ARG A 484      -3.186  52.432 -45.845  1.00 51.77           C
ATOM   1931  C   ARG A 484      -1.738  52.176 -45.458  1.00 61.53           C
ATOM   1932  O   ARG A 484      -1.256  52.679 -44.435  1.00 51.69           O
ATOM   1933  CB  ARG A 484      -3.336  53.808 -46.489  1.00 51.08           C
ATOM   1934  CG  ARG A 484      -4.708  54.047 -47.099  1.00 61.83           C
ATOM   1935  CD  ARG A 484      -5.049  55.525 -47.164  1.00 80.85           C
ATOM   1936  NE  ARG A 484      -6.482  55.750 -47.353  1.00 91.20           N
ATOM   1937  CZ  ARG A 484      -7.123  55.627 -48.512  1.00 98.81           C
ATOM   1938  NH1 ARG A 484      -6.464  55.279 -49.608  1.00112.91           N
ATOM   1939  NH2 ARG A 484      -8.428  55.858 -48.577  1.00101.79           N
ATOM   1940  N   TYR A 485      -1.055  51.374 -46.269  1.00 51.60           N
ATOM   1941  CA  TYR A 485       0.374  51.170 -46.100  1.00 49.82           C
ATOM   1942  C   TYR A 485       1.075  52.316 -46.802  1.00 53.15           C
ATOM   1943  O   TYR A 485       0.958  52.485 -48.014  1.00 48.69           O
ATOM   1944  CB  TYR A 485       0.818  49.818 -46.655  1.00 51.97           C
ATOM   1945  CG  TYR A 485       2.215  49.414 -46.228  1.00 51.98           C
ATOM   1946  CD1 TYR A 485       2.458  48.924 -44.949  1.00 58.15           C
ATOM   1947  CD2 TYR A 485       3.288  49.508 -47.110  1.00 45.08           C
ATOM   1948  CE1 TYR A 485       3.736  48.549 -44.552  1.00 53.26           C
ATOM   1949  CE2 TYR A 485       4.568  49.136 -46.722  1.00 46.73           C
ATOM   1950  CZ  TYR A 485       4.781  48.654 -45.444  1.00 53.26           C
ATOM   1951  OH  TYR A 485       6.045  48.280 -45.059  1.00 51.94           O
ATOM   1952  N   VAL A 486       1.793  53.114 -46.025  1.00 52.84           N
ATOM   1953  CA  VAL A 486       2.215  54.433 -46.471  1.00 52.59           C
ATOM   1954  C   VAL A 486       3.729  54.628 -46.360  1.00 56.78           C
ATOM   1955  O   VAL A 486       4.365  54.086 -45.461  1.00 62.84           O
ATOM   1956  CB  VAL A 486       1.459  55.511 -45.657  1.00 63.92           C
ATOM   1957  CG1 VAL A 486       2.036  56.878 -45.867  1.00 75.05           C
ATOM   1958  CG2 VAL A 486      -0.024  55.493 -46.015  1.00 52.55           C
ATOM   1959  N   ASN A 487       4.312  55.385 -47.285  1.00 65.16           N
ATOM   1960  CA  ASN A 487       5.698  55.799 -47.127  1.00 72.67           C
ATOM   1961  C   ASN A 487       5.797  56.795 -45.976  1.00 75.33           C
ATOM   1962  O   ASN A 487       5.056  57.775 -45.932  1.00 76.99           O
ATOM   1963  CB  ASN A 487       6.245  56.410 -48.413  1.00 65.48           C
ATOM   1964  CG  ASN A 487       7.665  56.919 -48.253  1.00 83.40           C
ATOM   1965  OD1 ASN A 487       7.889  58.043 -47.802  1.00 85.85           O
ATOM   1966  ND2 ASN A 487       8.636  56.078 -48.597  1.00 84.97           N
ATOM   1967  N   PRO A 488       6.715  56.541 -45.035  1.00 73.60           N
ATOM   1968  CA  PRO A 488       6.768  57.280 -43.768  1.00 81.19           C
ATOM   1969  C   PRO A 488       7.058  58.762 -43.936  1.00 88.40           C
ATOM   1970  O   PRO A 488       6.646  59.567 -43.100  1.00 88.25           O
ATOM   1971  CB  PRO A 488       7.916  56.597 -43.006  1.00 70.90           C
ATOM   1972  CG  PRO A 488       8.128  55.286 -43.694  1.00 73.60           C
ATOM   1973  CD  PRO A 488       7.798  55.552 -45.133  1.00 76.00           C
ATOM   1974  N   GLU A 489       7.743  59.122 -45.013  1.00 92.24           N
ATOM   1975  CA  GLU A 489       8.204  60.494 -45.164  1.00101.39           C
ATOM   1976  C   GLU A 489       7.319  61.323 -46.097  1.00 99.88           C
ATOM   1977  O   GLU A 489       6.938  62.444 -45.761  1.00101.51           O
ATOM   1978  CB  GLU A 489       9.652  60.487 -45.660  1.00103.59           C
ATOM   1979  CG  GLU A 489      10.569  59.439 -44.984  1.00109.80           C
ATOM   1980  CD  GLU A 489      10.475  59.339 -43.454  1.00118.54           C
ATOM   1981  OE1 GLU A 489       9.883  60.216 -42.787  1.00125.40           O
ATOM   1982  OE2 GLU A 489      11.010  58.345 -42.914  1.00116.97           O
ATOM   1983  N   THR A 490       7.006  60.785 -47.272  1.00101.14           N
ATOM   1984  CA  THR A 490       6.138  61.490 -48.212  1.00102.34           C
ATOM   1985  C   THR A 490       4.681  61.448 -47.749  1.00 99.61           C
ATOM   1986  O   THR A 490       3.960  62.441 -47.841  1.00101.05           O
ATOM   1987  CB  THR A 490       6.240  60.907 -49.642  1.00 95.40           C
ATOM   1988  OG1 THR A 490       5.538  59.660 -49.712  1.00 91.77           O
ATOM   1989  CG2 THR A 490       7.696  60.695 -50.040  1.00 89.18           C
ATOM   1990  N   GLY A 491       4.253  60.298 -47.242  1.00 92.99           N
ATOM   1991  CA  GLY A 491       2.866  60.116 -46.857  1.00 88.88           C
ATOM   1992  C   GLY A 491       2.058  59.459 -47.962  1.00 87.28           C
ATOM   1993  O   GLY A 491       0.849  59.257 -47.827  1.00 84.66           O
ATOM   1994  N   ARG A 492       2.737  59.104 -49.049  1.00 79.07           N
ATOM   1995  CA  ARG A 492       2.093  58.491 -50.205  1.00 73.86           C
ATOM   1996  C   ARG A 492       1.632  57.062 -49.920  1.00 68.24           C
ATOM   1997  O   ARG A 492       2.362  56.268 -49.329  1.00 62.77           O
ATOM   1998  CB  ARG A 492       3.051  58.502 -51.396  1.00 82.47           C
ATOM   1999  CG  ARG A 492       2.553  57.755 -52.618  1.00 88.35           C
ATOM   2000  CD  ARG A 492       3.556  57.846 -53.753  1.00 92.17           C
ATOM   2001  NE  ARG A 492       3.794  56.544 -54.370  1.00100.05           N
ATOM   2002  CZ  ARG A 492       4.836  55.765 -54.095  1.00 98.53           C
ATOM   2003  NH1 ARG A 492       4.972  54.594 -54.704  1.00 95.64           N
ATOM   2004  NH2 ARG A 492       5.747  56.160 -53.214  1.00 92.88           N
ATOM   2005  N   THR A 493       0.420  56.739 -50.357  1.00 67.45           N
ATOM   2006  CA  THR A 493      -0.144  55.409 -50.156  1.00 65.16           C
ATOM   2007  C   THR A 493       0.469  54.404 -51.129  1.00 62.85           C
ATOM   2008  O   THR A 493       0.501  54.649 -52.328  1.00 64.23           O
ATOM   2009  CB  THR A 493      -1.675  55.419 -50.341  1.00 59.06           C
ATOM   2010  OG1 THR A 493      -2.269  56.303 -49.382  1.00 71.08           O
ATOM   2011  CG2 THR A 493      -2.244  54.018 -50.172  1.00 56.17           C
ATOM   2012  N   LEU A 494       0.938  53.272 -50.610  1.00 60.19           N
ATOM   2013  CA  LEU A 494       1.510  52.220 -51.444  1.00 57.34           C
ATOM   2014  C   LEU A 494       0.462  51.159 -51.766  1.00 63.72           C
ATOM   2015  O   LEU A 494       0.360  50.709 -52.900  1.00 65.17           O
ATOM   2016  CB  LEU A 494       2.717  51.586 -50.756  1.00 63.96           C
ATOM   2017  CG  LEU A 494       3.782  52.586 -50.295  1.00 72.39           C
ATOM   2018  CD1 LEU A 494       4.884  51.892 -49.523  1.00 65.22           C
ATOM   2019  CD2 LEU A 494       4.358  53.359 -51.476  1.00 71.81           C
ATOM   2020  N   PHE A 495      -0.311  50.759 -50.762  1.00 59.67           N
ATOM   2021  CA  PHE A 495      -1.495  49.929 -50.983  1.00 53.26           C
ATOM   2022  C   PHE A 495      -2.424  50.091 -49.793  1.00 59.94           C
ATOM   2023  O   PHE A 495      -2.068  50.742 -48.815  1.00 56.75           O
ATOM   2024  CB  PHE A 495      -1.136  48.448 -51.199  1.00 49.65           C
ATOM   2025  CG  PHE A 495      -0.542  47.762 -49.986  1.00 47.01           C
ATOM   2026  CD1 PHE A 495      -1.359  47.157 -49.038  1.00 51.63           C
ATOM   2027  CD2 PHE A 495       0.828  47.689 -49.819  1.00 42.76           C
ATOM   2028  CE1 PHE A 495      -0.820  46.516 -47.932  1.00 47.52           C
ATOM   2029  CE2 PHE A 495       1.382  47.047 -48.705  1.00 47.84           C
ATOM   2030  CZ  PHE A 495       0.556  46.460 -47.766  1.00 47.73           C
ATOM   2031  N   GLU A 496      -3.622  49.525 -49.885  1.00 53.90           N
ATOM   2032  CA  GLU A 496      -4.568  49.625 -48.786  1.00 53.73           C
ATOM   2033  C   GLU A 496      -5.046  48.248 -48.338  1.00 57.03           C
ATOM   2034  O   GLU A 496      -4.916  47.261 -49.065  1.00 54.34           O
ATOM   2035  CB  GLU A 496      -5.750  50.515 -49.172  1.00 54.72           C
ATOM   2036  CG  GLU A 496      -6.581  50.018 -50.323  1.00 61.19           C
ATOM   2037  CD  GLU A 496      -7.675  51.000 -50.693  1.00 69.54           C
ATOM   2038  OE1 GLU A 496      -7.513  52.201 -50.394  1.00 75.36           O
ATOM   2039  OE2 GLU A 496      -8.689  50.579 -51.289  1.00 73.43           O
ATOM   2040  N   ALA A 497      -5.586  48.196 -47.126  1.00 47.98           N
ATOM   2041  CA  ALA A 497      -6.026  46.947 -46.519  1.00 47.90           C
ATOM   2042  C   ALA A 497      -7.206  47.179 -45.585  1.00 45.81           C
ATOM   2043  O   ALA A 497      -7.449  48.300 -45.136  1.00 45.35           O
ATOM   2044  CB  ALA A 497      -4.867  46.284 -45.756  1.00 38.10           C
ATOM   2045  N   LYS A 498      -7.934  46.108 -45.296  1.00 47.50           N
ATOM   2046  CA  LYS A 498      -9.001  46.148 -44.308  1.00 43.69           C
ATOM   2047  C   LYS A 498      -8.484  45.593 -42.983  1.00 49.28           C
ATOM   2048  O   LYS A 498      -7.938  44.492 -42.945  1.00 46.23           O
ATOM   2049  CB  LYS A 498     -10.208  45.337 -44.773  1.00 42.41           C
ATOM   2050  CG  LYS A 498     -11.117  46.044 -45.747  1.00 50.63           C
ATOM   2051  CD  LYS A 498     -12.140  45.075 -46.303  1.00 49.52           C
ATOM   2052  CE  LYS A 498     -13.099  45.776 -47.227  1.00 50.50           C
ATOM   2053  NZ  LYS A 498     -14.174  44.865 -47.705  1.00 54.51           N
ATOM   2054  N   LEU A 499      -8.641  46.363 -41.910  1.00 49.43           N
ATOM   2055  CA  LEU A 499      -8.301  45.888 -40.567  1.00 42.58           C
ATOM   2056  C   LEU A 499      -9.599  45.558 -39.839  1.00 44.43           C
ATOM   2057  O   LEU A 499     -10.372  46.450 -39.469  1.00 45.25           O
ATOM   2058  CB  LEU A 499      -7.473  46.930 -39.806  1.00 41.57           C
ATOM   2059  CG  LEU A 499      -7.070  46.659 -38.346  1.00 46.73           C
ATOM   2060  CD1 LEU A 499      -6.266  45.371 -38.170  1.00 44.68           C
ATOM   2061  CD2 LEU A 499      -6.286  47.835 -37.789  1.00 39.37           C
ATOM   2062  N   HIS A 500      -9.845  44.265 -39.657  1.00 43.16           N
ATOM   2063  CA  HIS A 500     -11.122  43.802 -39.128  1.00 40.75           C
ATOM   2064  C   HIS A 500     -11.182  43.854 -37.601  1.00 45.64           C
ATOM   2065  O   HIS A 500     -10.153  43.818 -36.920  1.00 44.26           O
ATOM   2066  CB  HIS A 500     -11.401  42.380 -39.619  1.00 42.78           C
ATOM   2067  CG  HIS A 500     -11.496  42.265 -41.111  1.00 46.76           C
ATOM   2068  ND1 HIS A 500     -12.699  42.201 -41.778  1.00 56.69           N
ATOM   2069  CD2 HIS A 500     -10.534  42.221 -42.066  1.00 47.85           C
ATOM   2070  CE1 HIS A 500     -12.477  42.106 -43.077  1.00 57.39           C
ATOM   2071  NE2 HIS A 500     -11.172  42.119 -43.279  1.00 55.91           N
ATOM   2072  N   ARG A 501     -12.406  43.916 -37.083  1.00 49.67           N
ATOM   2073  CA  ARG A 501     -12.671  44.105 -35.657  1.00 48.38           C
ATOM   2074  C   ARG A 501     -11.943  43.104 -34.767  1.00 47.17           C
ATOM   2075  O   ARG A 501     -11.384  43.472 -33.733  1.00 46.17           O
ATOM   2076  CB  ARG A 501     -14.179  44.016 -35.405  1.00 46.42           C
ATOM   2077  CG  ARG A 501     -14.594  44.224 -33.974  1.00 60.68           C
ATOM   2078  CD  ARG A 501     -16.073  43.912 -33.798  1.00 63.53           C
ATOM   2079  NE  ARG A 501     -16.907  45.062 -34.125  1.00 72.61           N
ATOM   2080  CZ  ARG A 501     -17.146  46.069 -33.291  1.00 86.46           C
ATOM   2081  NH1 ARG A 501     -16.614  46.068 -32.075  1.00 85.40           N
ATOM   2082  NH2 ARG A 501     -17.918  47.078 -33.675  1.00 93.86           N
ATOM   2083  N   ASN A 502     -11.931  41.841 -35.186  1.00 46.59           N
ATOM   2084  CA  ASN A 502     -11.306  40.780 -34.408  1.00 52.54           C
ATOM   2085  C   ASN A 502      -9.774  40.779 -34.470  1.00 46.93           C
ATOM   2086  O   ASN A 502      -9.135  39.913 -33.888  1.00 56.15           O
ATOM   2087  CB  ASN A 502     -11.843  39.421 -34.861  1.00 53.04           C
ATOM   2088  CG  ASN A 502     -13.117  39.032 -34.136  1.00 69.81           C
ATOM   2089  OD1 ASN A 502     -13.373  39.494 -33.024  1.00 73.16           O
ATOM   2090  ND2 ASN A 502     -13.926  38.183 -34.764  1.00 69.21           N
ATOM   2091  N   GLY A 503      -9.192  41.744 -35.177  1.00 48.96           N
ATOM   2092  CA  GLY A 503      -7.744  41.898 -35.219  1.00 35.63           C
ATOM   2093  C   GLY A 503      -7.026  41.109 -36.309  1.00 46.51           C
ATOM   2094  O   GLY A 503      -6.165  40.280 -36.022  1.00 41.18           O
ATOM   2095  N   PHE A 504      -7.379  41.360 -37.565  1.00 42.84           N
ATOM   2096  CA  PHE A 504      -6.642  40.781 -38.685  1.00 45.00           C
ATOM   2097  C   PHE A 504      -6.844  41.631 -39.936  1.00 47.63           C
ATOM   2098  O   PHE A 504      -7.780  42.428 -40.013  1.00 42.51           O
ATOM   2099  CB  PHE A 504      -7.064  39.324 -38.944  1.00 39.98           C
ATOM   2100  CG  PHE A 504      -8.491  39.166 -39.391  1.00 43.28           C
ATOM   2101  CD1 PHE A 504      -9.520  39.092 -38.464  1.00 41.63           C
ATOM   2102  CD2 PHE A 504      -8.803  39.084 -40.740  1.00 39.26           C
ATOM   2103  CE1 PHE A 504     -10.837  38.935 -38.870  1.00 44.67           C
ATOM   2104  CE2 PHE A 504     -10.121  38.931 -41.161  1.00 40.85           C
ATOM   2105  CZ  PHE A 504     -11.140  38.857 -40.226  1.00 50.86           C
ATOM   2106  N   LEU A 505      -5.954  41.456 -40.905  1.00 39.73           N
ATOM   2107  CA  LEU A 505      -5.955  42.255 -42.122  1.00 44.29           C
ATOM   2108  C   LEU A 505      -6.368  41.413 -43.317  1.00 48.29           C
ATOM   2109  O   LEU A 505      -6.047  40.228 -43.380  1.00 42.94           O
ATOM   2110  CB  LEU A 505      -4.567  42.850 -42.383  1.00 47.40           C
ATOM   2111  CG  LEU A 505      -4.056  43.943 -41.439  1.00 47.14           C
ATOM   2112  CD1 LEU A 505      -2.567  44.153 -41.641  1.00 48.29           C
ATOM   2113  CD2 LEU A 505      -4.787  45.230 -41.718  1.00 43.29           C
ATOM   2114  N   THR A 506      -7.098  42.022 -44.247  1.00 45.12           N
ATOM   2115  CA  THR A 506      -7.282  41.433 -45.572  1.00 50.59           C
ATOM   2116  C   THR A 506      -6.921  42.446 -46.661  1.00 50.44           C
ATOM   2117  O   THR A 506      -6.996  43.656 -46.446  1.00 45.45           O
ATOM   2118  CB  THR A 506      -8.724  40.933 -45.811  1.00 49.12           C
ATOM   2119  OG1 THR A 506      -9.658  41.997 -45.599  1.00 46.06           O
ATOM   2120  CG2 THR A 506      -9.045  39.764 -44.897  1.00 45.46           C
ATOM   2121  N   VAL A 507      -6.515  41.939 -47.823  1.00 48.47           N
ATOM   2122  CA  VAL A 507      -6.230  42.778 -48.988  1.00 54.57           C
ATOM   2123  C   VAL A 507      -6.865  42.176 -50.232  1.00 53.69           C
ATOM   2124  O   VAL A 507      -7.198  40.988 -50.245  1.00 49.20           O
ATOM   2125  CB  VAL A 507      -4.710  42.937 -49.241  1.00 53.67           C
ATOM   2126  CG1 VAL A 507      -4.069  43.785 -48.166  1.00 47.76           C
ATOM   2127  CG2 VAL A 507      -4.040  41.579 -49.321  1.00 43.13           C
ATOM   2128  N   ALA A 508      -7.025  42.985 -51.280  1.00 53.48           N
ATOM   2129  CA  ALA A 508      -7.465  42.457 -52.568  1.00 51.64           C
ATOM   2130  C   ALA A 508      -6.241  42.040 -53.364  1.00 58.77           C
ATOM   2131  O   ALA A 508      -5.631  42.847 -54.069  1.00 53.06           O
ATOM   2132  CB  ALA A 508      -8.299  43.493 -53.355  1.00 49.87           C
ATOM   2133  N   ARG A 509      -5.878  40.771 -53.238  1.00 55.66           N
ATOM   2134  CA  ARG A 509      -4.712  40.243 -53.930  1.00 60.06           C
ATOM   2135  C   ARG A 509      -5.001  38.828 -54.391  1.00 61.23           C
ATOM   2136  O   ARG A 509      -5.496  38.006 -53.619  1.00 80.24           O
ATOM   2137  CB  ARG A 509      -3.478  40.270 -53.024  1.00 60.55           C
ATOM   2138  CG  ARG A 509      -2.152  40.305 -53.779  1.00 61.24           C
ATOM   2139  CD  ARG A 509      -1.017  39.817 -52.893  1.00 65.90           C
ATOM   2140  NE  ARG A 509       0.292  40.081 -53.482  1.00 70.49           N
ATOM   2141  CZ  ARG A 509       1.420  39.498 -53.087  1.00 60.48           C
ATOM   2142  NH1 ARG A 509       1.398  38.596 -52.116  1.00 48.20           N
ATOM   2143  NH2 ARG A 509       2.571  39.797 -53.678  1.00 64.15           N
ATOM   2144  N   ASN A 510      -4.713  38.554 -55.656  1.00 74.08           N
ATOM   2145  CA  ASN A 510      -4.882  37.221 -56.214  1.00 87.76           C
ATOM   2146  C   ASN A 510      -3.631  36.377 -55.993  1.00 93.64           C
ATOM   2147  O   ASN A 510      -3.691  35.148 -55.986  1.00100.45           O
ATOM   2148  CB  ASN A 510      -5.212  37.303 -57.706  1.00 79.43           C
ATOM   2149  N   SER A 511      -2.498  37.051 -55.812  1.00 83.85           N
ATOM   2150  CA  SER A 511      -1.202  36.386 -55.751  1.00 77.64           C
ATOM   2151  C   SER A 511      -0.847  35.856 -54.364  1.00 72.40           C
ATOM   2152  O   SER A 511      -1.322  36.347 -53.342  1.00 75.73           O
ATOM   2153  CB  SER A 511      -0.099  37.339 -56.220  1.00 73.06           C
ATOM   2154  OG  SER A 511      -0.476  38.003 -57.412  1.00 93.73           O
ATOM   2155  N   ALA A 512       0.016  34.850 -54.354  1.00 65.79           N
ATOM   2156  CA  ALA A 512       0.522  34.279 -53.127  1.00 67.81           C
ATOM   2157  C   ALA A 512       2.003  34.604 -53.009  1.00 65.19           C
ATOM   2158  O   ALA A 512       2.652  34.931 -54.000  1.00 57.62           O
ATOM   2159  CB  ALA A 512       0.297  32.776 -53.109  1.00 57.14           C
ATOM   2160  N   GLY A 513       2.535  34.488 -51.799  1.00 55.33           N
ATOM   2161  CA  GLY A 513       3.939  34.749 -51.547  1.00 53.81           C
ATOM   2162  C   GLY A 513       4.186  36.086 -50.870  1.00 54.31           C
ATOM   2163  O   GLY A 513       3.249  36.784 -50.485  1.00 50.60           O
ATOM   2164  N   PRO A 514       5.465  36.452 -50.719  1.00 57.19           N
ATOM   2165  CA  PRO A 514       5.838  37.719 -50.088  1.00 51.85           C
ATOM   2166  C   PRO A 514       5.278  38.915 -50.849  1.00 57.27           C
ATOM   2167  O   PRO A 514       5.150  38.887 -52.072  1.00 64.14           O
ATOM   2168  CB  PRO A 514       7.373  37.702 -50.127  1.00 48.75           C
ATOM   2169  CG  PRO A 514       7.728  36.704 -51.159  1.00 64.45           C
ATOM   2170  CD  PRO A 514       6.636  35.686 -51.174  1.00 53.90           C
ATOM   2171  N   VAL A 515       4.936  39.961 -50.116  1.00 57.49           N
ATOM   2172  CA  VAL A 515       4.429  41.173 -50.726  1.00 50.33           C
ATOM   2173  C   VAL A 515       5.613  42.057 -51.080  1.00 53.69           C
ATOM   2174  O   VAL A 515       6.466  42.336 -50.235  1.00 48.87           O
ATOM   2175  CB  VAL A 515       3.475  41.925 -49.784  1.00 53.53           C
ATOM   2176  CG1 VAL A 515       3.066  43.251 -50.400  1.00 51.30           C
ATOM   2177  CG2 VAL A 515       2.254  41.064 -49.461  1.00 44.42           C
ATOM   2178  N   VAL A 516       5.681  42.486 -52.331  1.00 50.52           N
ATOM   2179  CA  VAL A 516       6.760  43.361 -52.758  1.00 56.21           C
ATOM   2180  C   VAL A 516       6.410  44.783 -52.331  1.00 59.81           C
ATOM   2181  O   VAL A 516       5.605  45.461 -52.967  1.00 68.56           O
ATOM   2182  CB  VAL A 516       6.997  43.300 -54.289  1.00 61.13           C
ATOM   2183  CG1 VAL A 516       8.128  44.235 -54.682  1.00 69.89           C
ATOM   2184  CG2 VAL A 516       7.314  41.874 -54.730  1.00 52.24           C
ATOM   2185  N   ALA A 517       7.015  45.216 -51.233  1.00 62.15           N
ATOM   2186  CA  ALA A 517       6.763  46.535 -50.680  1.00 61.77           C
ATOM   2187  C   ALA A 517       7.974  46.932 -49.862  1.00 56.10           C
ATOM   2188  O   ALA A 517       8.647  46.067 -49.309  1.00 55.48           O
ATOM   2189  CB  ALA A 517       5.508  46.535 -49.823  1.00 64.54           C
ATOM   2190  N   PRO A 518       8.271  48.237 -49.793  1.00 58.66           N
ATOM   2191  CA  PRO A 518       9.438  48.642 -49.006  1.00 55.10           C
ATOM   2192  C   PRO A 518       9.210  48.361 -47.533  1.00 54.04           C
ATOM   2193  O   PRO A 518       8.106  48.586 -47.039  1.00 57.31           O
ATOM   2194  CB  PRO A 518       9.550  50.144 -49.278  1.00 56.17           C
ATOM   2195  CG  PRO A 518       8.176  50.558 -49.705  1.00 61.79           C
ATOM   2196  CD  PRO A 518       7.601  49.384 -50.432  1.00 55.79           C
ATOM   2197  N   THR A 519      10.227  47.860 -46.843  1.00 51.61           N
ATOM   2198  CA  THR A 519      10.116  47.667 -45.408  1.00 51.20           C
ATOM   2199  C   THR A 519      10.003  49.029 -44.725  1.00 52.30           C
ATOM   2200  O   THR A 519       9.482  49.138 -43.616  1.00 50.83           O
ATOM   2201  CB  THR A 519      11.317  46.896 -44.834  1.00 50.57           C
ATOM   2202  OG1 THR A 519      12.529  47.536 -45.238  1.00 49.35           O
ATOM   2203  CG2 THR A 519      11.315  45.448 -45.316  1.00 44.46           C
ATOM   2204  N   ASN A 520      10.495  50.065 -45.397  1.00 46.15           N
ATOM   2205  CA  ASN A 520      10.350  51.433 -44.909  1.00 54.30           C
ATOM   2206  C   ASN A 520       8.966  51.975 -45.246  1.00 62.42           C
ATOM   2207  O   ASN A 520       8.808  52.816 -46.130  1.00 69.34           O
ATOM   2208  CB  ASN A 520      11.433  52.340 -45.499  1.00 58.78           C
ATOM   2209  CG  ASN A 520      11.412  53.736 -44.905  1.00 68.64           C
ATOM   2210  OD1 ASN A 520      11.576  53.911 -43.696  1.00 80.90           O
ATOM   2211  ND2 ASN A 520      11.214  54.738 -45.753  1.00 69.67           N
ATOM   2212  N   GLY A 521       7.962  51.451 -44.560  1.00 58.44           N
ATOM   2213  CA  GLY A 521       6.596  51.907 -44.714  1.00 53.80           C
ATOM   2214  C   GLY A 521       5.812  51.378 -43.537  1.00 51.05           C
ATOM   2215  O   GLY A 521       6.272  50.455 -42.868  1.00 51.53           O
ATOM   2216  N   TYR A 522       4.645  51.950 -43.267  1.00 51.90           N
ATOM   2217  CA  TYR A 522       3.820  51.465 -42.167  1.00 52.67           C
ATOM   2218  C   TYR A 522       2.335  51.672 -42.430  1.00 51.54           C
ATOM   2219  O   TYR A 522       1.948  52.521 -43.236  1.00 51.68           O
ATOM   2220  CB  TYR A 522       4.203  52.158 -40.856  1.00 47.46           C
ATOM   2221  CG  TYR A 522       3.926  53.642 -40.847  1.00 47.40           C
ATOM   2222  CD1 TYR A 522       4.891  54.550 -41.251  1.00 54.39           C
ATOM   2223  CD2 TYR A 522       2.695  54.135 -40.431  1.00 51.44           C
ATOM   2224  CE1 TYR A 522       4.640  55.909 -41.244  1.00 65.84           C
ATOM   2225  CE2 TYR A 522       2.434  55.491 -40.425  1.00 58.25           C
ATOM   2226  CZ  TYR A 522       3.409  56.374 -40.831  1.00 63.69           C
ATOM   2227  OH  TYR A 522       3.151  57.727 -40.820  1.00 74.11           O
ATOM   2228  N   PHE A 523       1.512  50.909 -41.720  1.00 51.94           N
ATOM   2229  CA  PHE A 523       0.070  51.057 -41.809  1.00 55.89           C
ATOM   2230  C   PHE A 523      -0.406  52.265 -41.013  1.00 53.87           C
ATOM   2231  O   PHE A 523       0.002  52.486 -39.881  1.00 51.84           O
ATOM   2232  CB  PHE A 523      -0.633  49.782 -41.343  1.00 47.21           C
ATOM   2233  CG  PHE A 523      -0.575  48.667 -42.349  1.00 49.19           C
ATOM   2234  CD1 PHE A 523      -1.312  48.740 -43.522  1.00 52.73           C
ATOM   2235  CD2 PHE A 523       0.216  47.553 -42.130  1.00 50.57           C
ATOM   2236  CE1 PHE A 523      -1.263  47.718 -44.457  1.00 55.47           C
ATOM   2237  CE2 PHE A 523       0.270  46.523 -43.059  1.00 47.31           C
ATOM   2238  CZ  PHE A 523      -0.472  46.606 -44.222  1.00 55.93           C
ATOM   2239  N   ARG A 524      -1.245  53.067 -41.649  1.00 55.48           N
ATOM   2240  CA  ARG A 524      -1.811  54.260 -41.046  1.00 45.83           C
ATOM   2241  C   ARG A 524      -3.326  54.141 -41.101  1.00 60.39           C
ATOM   2242  O   ARG A 524      -3.890  53.856 -42.161  1.00 64.01           O
ATOM   2243  CB  ARG A 524      -1.327  55.512 -41.794  1.00 60.81           C
ATOM   2244  CG  ARG A 524      -1.850  56.839 -41.267  1.00 61.11           C
ATOM   2245  CD  ARG A 524      -1.547  57.973 -42.245  1.00 61.71           C
ATOM   2246  NE  ARG A 524      -2.334  57.849 -43.474  1.00 81.10           N
ATOM   2247  CZ  ARG A 524      -1.998  58.384 -44.646  1.00 82.99           C
ATOM   2248  NH1 ARG A 524      -0.874  59.080 -44.762  1.00 85.73           N
ATOM   2249  NH2 ARG A 524      -2.782  58.215 -45.709  1.00 79.96           N
ATOM   2250  N   PHE A 525      -3.988  54.337 -39.967  1.00 53.58           N
ATOM   2251  CA  PHE A 525      -5.444  54.305 -39.942  1.00 49.31           C
ATOM   2252  C   PHE A 525      -6.039  55.460 -40.731  1.00 51.94           C
ATOM   2253  O   PHE A 525      -5.666  56.615 -40.533  1.00 68.14           O
ATOM   2254  CB  PHE A 525      -5.959  54.345 -38.505  1.00 52.52           C
ATOM   2255  CG  PHE A 525      -7.439  54.567 -38.397  1.00 52.46           C
ATOM   2256  CD1 PHE A 525      -8.331  53.593 -38.818  1.00 48.47           C
ATOM   2257  CD2 PHE A 525      -7.940  55.732 -37.843  1.00 56.72           C
ATOM   2258  CE1 PHE A 525      -9.693  53.785 -38.700  1.00 55.71           C
ATOM   2259  CE2 PHE A 525      -9.300  55.931 -37.726  1.00 67.04           C
ATOM   2260  CZ  PHE A 525     -10.179  54.955 -38.155  1.00 60.82           C
ATOM   2261  N  AASP A 526      -6.978  55.145 -41.617  1.00 52.00           N
ATOM   2262  CA AASP A 526      -7.614  56.164 -42.443  1.00 57.26           C
ATOM   2263  C  AASP A 526      -9.022  56.491 -41.957  1.00 62.82           C
ATOM   2264  O  AASP A 526      -9.328  57.643 -41.652  1.00 70.61           O
ATOM   2265  CB AASP A 526      -7.658  55.717 -43.904  1.00 66.52           C
ATOM   2266  CG AASP A 526      -8.139  56.816 -44.832  1.00 83.31           C
ATOM   2267  OD1AASP A 526      -7.293  57.594 -45.321  1.00 95.19           O
ATOM   2268  OD2AASP A 526      -9.363  56.904 -45.071  1.00 84.34           O
ATOM   2269  N   SER A 527      -9.874  55.472 -41.890  1.00 59.62           N
ATOM   2270  CA  SER A 527     -11.260  55.655 -41.466  1.00 61.74           C
ATOM   2271  C   SER A 527     -11.973  54.333 -41.215  1.00 56.78           C
ATOM   2272  O   SER A 527     -11.545  53.280 -41.692  1.00 58.00           O
ATOM   2273  CB  SER A 527     -12.040  56.440 -42.521  1.00 67.50           C
ATOM   2274  OG  SER A 527     -12.007  55.743 -43.750  1.00 70.35           O
ATOM   2275  N   TRP A 528     -13.079  54.407 -40.483  1.00 61.45           N
ATOM   2276  CA  TRP A 528     -13.972  53.270 -40.319  1.00 63.08           C
ATOM   2277  C   TRP A 528     -14.881  53.160 -41.537  1.00 67.05           C
ATOM   2278  O   TRP A 528     -15.436  54.159 -41.981  1.00 64.48           O
ATOM   2279  CB  TRP A 528     -14.812  53.421 -39.053  1.00 62.83           C
ATOM   2280  CG  TRP A 528     -14.003  53.396 -37.800  1.00 74.15           C
ATOM   2281  CD1 TRP A 528     -13.615  54.470 -37.051  1.00 62.96           C
ATOM   2282  CD2 TRP A 528     -13.460  52.241 -37.157  1.00 58.95           C
ATOM   2283  NE1 TRP A 528     -12.876  54.052 -35.977  1.00 63.50           N
ATOM   2284  CE2 TRP A 528     -12.764  52.687 -36.017  1.00 68.75           C
ATOM   2285  CE3 TRP A 528     -13.500  50.871 -37.430  1.00 57.58           C
ATOM   2286  CZ2 TRP A 528     -12.112  51.811 -35.149  1.00 60.24           C
ATOM   2287  CZ3 TRP A 528     -12.852  50.003 -36.567  1.00 70.04           C
ATOM   2288  CH2 TRP A 528     -12.171  50.478 -35.438  1.00 55.86           C
ATOM   2289  N   VAL A 529     -15.040  51.953 -42.068  1.00 59.49           N
ATOM   2290  CA  VAL A 529     -15.892  51.747 -43.236  1.00 61.41           C
ATOM   2291  C   VAL A 529     -16.919  50.647 -42.983  1.00 67.59           C
ATOM   2292  O   VAL A 529     -16.847  49.936 -41.980  1.00 70.55           O
ATOM   2293  CB  VAL A 529     -15.063  51.400 -44.494  1.00 65.37           C
ATOM   2294  CG1 VAL A 529     -14.141  52.554 -44.858  1.00 64.10           C
ATOM   2295  CG2 VAL A 529     -14.277  50.113 -44.291  1.00 54.80           C
ATOM   2296  N   ASN A 530     -17.890  50.521 -43.881  1.00 69.34           N
ATOM   2297  CA  ASN A 530     -18.916  49.496 -43.735  1.00 69.66           C
ATOM   2298  C   ASN A 530     -18.522  48.196 -44.429  1.00 73.58           C
ATOM   2299  O   ASN A 530     -17.400  48.051 -44.917  1.00 72.01           O
ATOM   2300  CB  ASN A 530     -20.257  49.988 -44.272  1.00 75.87           C
ATOM   2301  CG  ASN A 530     -20.164  50.482 -45.703  1.00 78.15           C
ATOM   2302  OD1 ASN A 530     -19.481  49.885 -46.535  1.00 70.99           O
ATOM   2303  ND2 ASN A 530     -20.874  51.564 -46.003  1.00 79.27           N
ATOM   2304  N   GLN A 531     -19.459  47.255 -44.469  1.00 80.26           N
ATOM   2305  CA  GLN A 531     -19.194  45.923 -44.999  1.00 92.88           C
ATOM   2306  C   GLN A 531     -19.000  45.902 -46.517  1.00 92.95           C
ATOM   2307  O   GLN A 531     -18.507  44.919 -47.070  1.00 95.02           O
ATOM   2308  CB  GLN A 531     -20.333  44.975 -44.612  1.00 94.80           C
ATOM   2309  N   PHE A 532     -19.378  46.985 -47.187  1.00 86.40           N
ATOM   2310  CA  PHE A 532     -19.415  46.988 -48.647  1.00 94.21           C
ATOM   2311  C   PHE A 532     -18.270  47.775 -49.278  1.00 83.29           C
ATOM   2312  O   PHE A 532     -18.237  47.956 -50.493  1.00 91.47           O
ATOM   2313  CB  PHE A 532     -20.753  47.547 -49.139  1.00102.37           C
ATOM   2314  CG  PHE A 532     -21.953  46.855 -48.552  1.00114.99           C
ATOM   2315  CD1 PHE A 532     -21.892  45.520 -48.179  1.00117.12           C
ATOM   2316  CD2 PHE A 532     -23.142  47.542 -48.371  1.00120.77           C
ATOM   2317  CE1 PHE A 532     -22.992  44.886 -47.635  1.00122.29           C
ATOM   2318  CE2 PHE A 532     -24.248  46.912 -47.831  1.00124.52           C
ATOM   2319  CZ  PHE A 532     -24.172  45.582 -47.463  1.00127.04           C
ATOM   2320  N   TYR A 533     -17.328  48.238 -48.462  1.00 67.25           N
ATOM   2321  CA  TYR A 533     -16.199  48.991 -48.991  1.00 65.65           C
ATOM   2322  C   TYR A 533     -15.288  48.059 -49.789  1.00 72.61           C
ATOM   2323  O   TYR A 533     -14.944  46.972 -49.329  1.00 62.49           O
ATOM   2324  CB  TYR A 533     -15.417  49.669 -47.867  1.00 61.24           C
ATOM   2325  CG  TYR A 533     -14.434  50.713 -48.349  1.00 60.87           C
ATOM   2326  CD1 TYR A 533     -14.832  52.034 -48.537  1.00 63.26           C
ATOM   2327  CD2 TYR A 533     -13.112  50.382 -48.624  1.00 54.70           C
ATOM   2328  CE1 TYR A 533     -13.939  52.998 -48.981  1.00 61.31           C
ATOM   2329  CE2 TYR A 533     -12.214  51.340 -49.073  1.00 62.19           C
ATOM   2330  CZ  TYR A 533     -12.634  52.645 -49.248  1.00 60.76           C
ATOM   2331  OH  TYR A 533     -11.740  53.596 -49.683  1.00 59.42           O
ATOM   2332  N   THR A 534     -14.905  48.488 -50.987  1.00 59.01           N
ATOM   2333  CA  THR A 534     -14.078  47.663 -51.862  1.00 66.56           C
ATOM   2334  C   THR A 534     -12.640  48.168 -51.880  1.00 62.39           C
ATOM   2335  O   THR A 534     -12.388  49.357 -52.088  1.00 56.73           O
ATOM   2336  CB  THR A 534     -14.637  47.630 -53.307  1.00 69.63           C
ATOM   2337  OG1 THR A 534     -15.972  47.106 -53.292  1.00 65.01           O
ATOM   2338  CG2 THR A 534     -13.758  46.762 -54.220  1.00 60.25           C
ATOM   2339  N   LEU A 535     -11.699  47.260 -51.644  1.00 52.76           N
ATOM   2340  CA  LEU A 535     -10.282  47.607 -51.676  1.00 58.42           C
ATOM   2341  C   LEU A 535      -9.730  47.684 -53.093  1.00 56.40           C
ATOM   2342  O   LEU A 535     -10.123  46.906 -53.961  1.00 60.04           O
ATOM   2343  CB  LEU A 535      -9.467  46.586 -50.888  1.00 57.18           C
ATOM   2344  CG  LEU A 535      -9.666  46.565 -49.376  1.00 54.85           C
ATOM   2345  CD1 LEU A 535      -8.866  45.416 -48.780  1.00 48.62           C
ATOM   2346  CD2 LEU A 535      -9.255  47.897 -48.778  1.00 49.49           C
ATOM   2347  N   ALA A 536      -8.819  48.628 -53.315  1.00 59.03           N
ATOM   2348  CA  ALA A 536      -8.040  48.671 -54.542  1.00 59.18           C
ATOM   2349  C   ALA A 536      -7.145  47.441 -54.613  1.00 54.71           C
ATOM   2350  O   ALA A 536      -6.543  47.054 -53.614  1.00 54.34           O
ATOM   2351  CB  ALA A 536      -7.205  49.946 -54.613  1.00 59.91           C
ATOM   2352  N   PRO A 537      -7.079  46.804 -55.790  1.00 56.57           N
ATOM   2353  CA  PRO A 537      -6.177  45.665 -55.982  1.00 69.45           C
ATOM   2354  C   PRO A 537      -4.735  46.050 -55.670  1.00 74.09           C
ATOM   2355  O   PRO A 537      -4.362  47.211 -55.840  1.00 76.87           O
ATOM   2356  CB  PRO A 537      -6.338  45.333 -57.472  1.00 68.96           C
ATOM   2357  CG  PRO A 537      -7.685  45.862 -57.829  1.00 70.37           C
ATOM   2358  CD  PRO A 537      -7.863  47.101 -56.998  1.00 62.62           C
ATOM   2359  N   MET A 538      -3.936  45.093 -55.215  1.00 75.76           N
ATOM   2360  CA  MET A 538      -2.523  45.350 -54.972  1.00 75.07           C
ATOM   2361  C   MET A 538      -1.649  44.297 -55.645  1.00 80.35           C
ATOM   2362  O   MET A 538      -2.156  43.326 -56.207  1.00 92.13           O
ATOM   2363  CB  MET A 538      -2.231  45.378 -53.486  1.00 73.88           C
ATOM   2364  CG  MET A 538      -2.669  44.121 -52.785  1.00 69.13           C
ATOM   2365  SD  MET A 538      -1.808  43.970 -51.236  1.00 71.05           S
ATOM   2366  CE  MET A 538      -0.114  43.990 -51.795  1.00 79.24           C
ATOM   2367  N   SER B 224       0.674  71.600 -26.537  1.00117.08           N
ATOM   2368  CA  SER B 224       1.716  70.671 -26.113  1.00115.22           C
ATOM   2369  C   SER B 224       1.136  69.303 -25.766  1.00111.46           C
ATOM   2370  O   SER B 224       0.287  69.183 -24.881  1.00115.39           O
ATOM   2371  CB  SER B 224       2.482  71.235 -24.914  1.00113.86           C
ATOM   2372  N   LYS B 225       1.605  68.278 -26.473  1.00 95.48           N
ATOM   2373  CA  LYS B 225       1.173  66.899 -26.255  1.00 84.27           C
ATOM   2374  C   LYS B 225       1.502  66.412 -24.843  1.00 78.95           C
ATOM   2375  O   LYS B 225       2.671  66.363 -24.459  1.00 77.17           O
ATOM   2376  CB  LYS B 225       1.827  65.981 -27.290  1.00 76.49           C
ATOM   2377  CG  LYS B 225       1.293  64.563 -27.307  1.00 78.60           C
ATOM   2378  CD  LYS B 225       1.414  63.970 -28.703  1.00 84.32           C
ATOM   2379  CE  LYS B 225       1.375  62.454 -28.674  1.00 82.18           C
ATOM   2380  NZ  LYS B 225       1.710  61.878 -30.005  1.00 88.50           N
ATOM   2381  N   PRO B 226       0.469  66.043 -24.067  1.00 73.84           N
ATOM   2382  CA  PRO B 226       0.670  65.643 -22.669  1.00 75.40           C
ATOM   2383  C   PRO B 226       1.555  64.410 -22.539  1.00 70.26           C
ATOM   2384  O   PRO B 226       1.352  63.422 -23.245  1.00 75.31           O
ATOM   2385  CB  PRO B 226      -0.751  65.340 -22.178  1.00 72.55           C
ATOM   2386  CG  PRO B 226      -1.644  66.089 -23.110  1.00 80.87           C
ATOM   2387  CD  PRO B 226      -0.954  66.029 -24.440  1.00 74.75           C
ATOM   2388  N   PHE B 227       2.529  64.479 -21.638  1.00 68.68           N
ATOM   2389  CA  PHE B 227       3.408  63.350 -21.373  1.00 63.85           C
ATOM   2390  C   PHE B 227       2.634  62.242 -20.674  1.00 63.26           C
ATOM   2391  O   PHE B 227       1.847  62.508 -19.765  1.00 65.94           O
ATOM   2392  CB  PHE B 227       4.605  63.779 -20.518  1.00 63.18           C
ATOM   2393  CG  PHE B 227       5.524  62.648 -20.161  1.00 66.33           C
ATOM   2394  CD1 PHE B 227       6.491  62.218 -21.054  1.00 50.34           C
ATOM   2395  CD2 PHE B 227       5.413  62.004 -18.936  1.00 60.50           C
ATOM   2396  CE1 PHE B 227       7.331  61.174 -20.736  1.00 54.99           C
ATOM   2397  CE2 PHE B 227       6.250  60.955 -18.614  1.00 60.29           C
ATOM   2398  CZ  PHE B 227       7.212  60.539 -19.515  1.00 59.30           C
ATOM   2399  N   THR B 228       2.845  61.002 -21.108  1.00 55.03           N
ATOM   2400  CA  THR B 228       2.195  59.858 -20.478  1.00 53.11           C
ATOM   2401  C   THR B 228       3.146  58.679 -20.383  1.00 54.18           C
ATOM   2402  O   THR B 228       4.167  58.630 -21.067  1.00 56.33           O
ATOM   2403  CB  THR B 228       0.937  59.387 -21.252  1.00 49.86           C
ATOM   2404  OG1 THR B 228       1.317  58.927 -22.553  1.00 59.81           O
ATOM   2405  CG2 THR B 228      -0.095  60.503 -21.374  1.00 53.63           C
ATOM   2406  N   LEU B 229       2.797  57.736 -19.517  1.00 55.44           N
ATOM   2407  CA  LEU B 229       3.475  56.453 -19.431  1.00 50.44           C
ATOM   2408  C   LEU B 229       2.472  55.356 -19.748  1.00 49.74           C
ATOM   2409  O   LEU B 229       1.273  55.533 -19.530  1.00 51.89           O
ATOM   2410  CB  LEU B 229       4.078  56.248 -18.039  1.00 53.04           C
ATOM   2411  CG  LEU B 229       5.290  57.110 -17.698  1.00 55.96           C
ATOM   2412  CD1 LEU B 229       5.704  56.886 -16.248  1.00 48.80           C
ATOM   2413  CD2 LEU B 229       6.435  56.792 -18.650  1.00 51.30           C
ATOM   2414  N   PRO B 230       2.950  54.213 -20.256  1.00 50.39           N
ATOM   2415  CA  PRO B 230       2.005  53.135 -20.557  1.00 56.34           C
ATOM   2416  C   PRO B 230       1.425  52.544 -19.278  1.00 57.88           C
ATOM   2417  O   PRO B 230       2.061  52.616 -18.226  1.00 63.79           O
ATOM   2418  CB  PRO B 230       2.866  52.109 -21.298  1.00 48.13           C
ATOM   2419  CG  PRO B 230       4.240  52.334 -20.749  1.00 54.98           C
ATOM   2420  CD  PRO B 230       4.345  53.816 -20.510  1.00 46.62           C
ATOM   2421  N   ILE B 231       0.225  51.983 -19.363  1.00 57.87           N
ATOM   2422  CA  ILE B 231      -0.373  51.323 -18.212  1.00 52.47           C
ATOM   2423  C   ILE B 231       0.010  49.846 -18.211  1.00 49.89           C
ATOM   2424  O   ILE B 231      -0.688  48.995 -18.765  1.00 46.35           O
ATOM   2425  CB  ILE B 231      -1.899  51.494 -18.192  1.00 57.68           C
ATOM   2426  CG1 ILE B 231      -2.243  52.985 -18.178  1.00 61.63           C
ATOM   2427  CG2 ILE B 231      -2.507  50.809 -16.969  1.00 53.56           C
ATOM   2428  CD1 ILE B 231      -3.717  53.272 -18.062  1.00 65.20           C
ATOM   2429  N   LEU B 232       1.150  49.558 -17.595  1.00 45.16           N
ATOM   2430  CA  LEU B 232       1.675  48.203 -17.527  1.00 45.97           C
ATOM   2431  C   LEU B 232       2.198  47.927 -16.126  1.00 50.63           C
ATOM   2432  O   LEU B 232       3.045  48.658 -15.622  1.00 50.65           O
ATOM   2433  CB  LEU B 232       2.790  47.996 -18.559  1.00 39.70           C
ATOM   2434  CG  LEU B 232       2.401  48.129 -20.038  1.00 44.60           C
ATOM   2435  CD1 LEU B 232       3.629  48.271 -20.939  1.00 41.02           C
ATOM   2436  CD2 LEU B 232       1.568  46.932 -20.479  1.00 38.53           C
ATOM   2437  N   THR B 233       1.698  46.870 -15.499  1.00 42.39           N
ATOM   2438  CA  THR B 233       2.211  46.462 -14.196  1.00 46.26           C
ATOM   2439  C   THR B 233       3.599  45.853 -14.347  1.00 46.75           C
ATOM   2440  O   THR B 233       4.062  45.616 -15.465  1.00 42.83           O
ATOM   2441  CB  THR B 233       1.277  45.460 -13.524  1.00 47.85           C
ATOM   2442  OG1 THR B 233       1.132  44.324 -14.382  1.00 42.27           O
ATOM   2443  CG2 THR B 233      -0.095  46.085 -13.300  1.00 40.03           C
ATOM   2444  N   LEU B 234       4.270  45.606 -13.228  1.00 43.52           N
ATOM   2445  CA  LEU B 234       5.663  45.180 -13.281  1.00 44.33           C
ATOM   2446  C   LEU B 234       5.821  43.860 -14.021  1.00 46.65           C
ATOM   2447  O   LEU B 234       6.802  43.659 -14.737  1.00 47.69           O
ATOM   2448  CB  LEU B 234       6.249  45.060 -11.876  1.00 47.47           C
ATOM   2449  CG  LEU B 234       7.759  45.296 -11.830  1.00 48.82           C
ATOM   2450  CD1 LEU B 234       8.086  46.734 -12.213  1.00 46.05           C
ATOM   2451  CD2 LEU B 234       8.315  44.956 -10.464  1.00 44.95           C
ATOM   2452  N   GLY B 235       4.844  42.973 -13.861  1.00 42.00           N
ATOM   2453  CA  GLY B 235       4.858  41.695 -14.550  1.00 38.04           C
ATOM   2454  C   GLY B 235       4.481  41.794 -16.024  1.00 48.04           C
ATOM   2455  O   GLY B 235       4.437  40.781 -16.727  1.00 54.32           O
ATOM   2456  N   GLU B 236       4.207  43.008 -16.499  1.00 41.80           N
ATOM   2457  CA  GLU B 236       3.925  43.221 -17.927  1.00 44.54           C
ATOM   2458  C   GLU B 236       5.028  44.053 -18.590  1.00 48.00           C
ATOM   2459  O   GLU B 236       4.807  44.672 -19.633  1.00 46.98           O
ATOM   2460  CB  GLU B 236       2.561  43.903 -18.118  1.00 36.59           C
ATOM   2461  CG  GLU B 236       1.388  43.150 -17.470  1.00 38.73           C
ATOM   2462  CD  GLU B 236       0.104  43.978 -17.401  1.00 43.64           C
ATOM   2463  OE1 GLU B 236       0.182  45.223 -17.322  1.00 41.86           O
ATOM   2464  OE2 GLU B 236      -0.990  43.382 -17.423  1.00 53.85           O
ATOM   2465  N   LEU B 237       6.219  44.059 -17.991  1.00 38.54           N
ATOM   2466  CA  LEU B 237       7.339  44.830 -18.532  1.00 42.56           C
ATOM   2467  C   LEU B 237       8.535  43.946 -18.889  1.00 38.75           C
ATOM   2468  O   LEU B 237       8.741  42.895 -18.284  1.00 44.07           O
ATOM   2469  CB  LEU B 237       7.780  45.905 -17.536  1.00 40.74           C
ATOM   2470  CG  LEU B 237       6.819  47.051 -17.241  1.00 43.35           C
ATOM   2471  CD1 LEU B 237       7.361  47.908 -16.109  1.00 37.73           C
ATOM   2472  CD2 LEU B 237       6.603  47.899 -18.478  1.00 38.01           C
ATOM   2473  N  ATHR B 238       9.327  44.409 -19.854  1.00 41.29           N
ATOM   2474  CA ATHR B 238      10.483  43.680 -20.370  1.00 41.64           C
ATOM   2475  C  ATHR B 238      11.762  44.503 -20.164  1.00 43.36           C
ATOM   2476  O  ATHR B 238      11.743  45.727 -20.301  1.00 43.94           O
ATOM   2477  CB ATHR B 238      10.304  43.355 -21.880  1.00 43.53           C
ATOM   2478  OG1ATHR B 238       9.211  42.443 -22.052  1.00 48.21           O
ATOM   2479  CG2ATHR B 238      11.572  42.753 -22.481  1.00 37.78           C
ATOM   2480  N   ASN B 239      12.867  43.840 -19.827  1.00 42.82           N
ATOM   2481  CA  ASN B 239      14.133  44.536 -19.660  1.00 40.48           C
ATOM   2482  C   ASN B 239      14.623  45.105 -20.979  1.00 50.15           C
ATOM   2483  O   ASN B 239      14.497  44.465 -22.021  1.00 40.98           O
ATOM   2484  CB  ASN B 239      15.188  43.600 -19.079  1.00 39.39           C
ATOM   2485  CG  ASN B 239      16.315  44.349 -18.424  1.00 46.16           C
ATOM   2486  OD1 ASN B 239      17.118  44.988 -19.102  1.00 49.95           O
ATOM   2487  ND2 ASN B 239      16.390  44.273 -17.096  1.00 49.10           N
ATOM   2488  N   SER B 240      15.204  46.298 -20.938  1.00 45.17           N
ATOM   2489  CA  SER B 240      15.649  46.940 -22.171  1.00 50.14           C
ATOM   2490  C   SER B 240      17.119  46.664 -22.485  1.00 49.08           C
ATOM   2491  O   SER B 240      17.624  47.094 -23.520  1.00 40.88           O
ATOM   2492  CB  SER B 240      15.409  48.444 -22.089  1.00 45.67           C
ATOM   2493  OG  SER B 240      16.020  48.984 -20.919  1.00 49.55           O
ATOM   2494  N   ARG B 241      17.798  45.937 -21.601  1.00 41.20           N
ATOM   2495  CA  ARG B 241      19.225  45.657 -21.782  1.00 44.59           C
ATOM   2496  C   ARG B 241      19.495  44.177 -22.023  1.00 40.73           C
ATOM   2497  O   ARG B 241      20.604  43.795 -22.400  1.00 44.10           O
ATOM   2498  CB  ARG B 241      20.030  46.137 -20.564  1.00 45.67           C
ATOM   2499  CG  ARG B 241      19.974  47.637 -20.342  1.00 47.58           C
ATOM   2500  CD  ARG B 241      20.864  48.060 -19.178  1.00 47.19           C
ATOM   2501  NE  ARG B 241      22.251  47.658 -19.394  1.00 49.00           N
ATOM   2502  CZ  ARG B 241      23.062  47.224 -18.436  1.00 55.08           C
ATOM   2503  NH1 ARG B 241      22.627  47.128 -17.185  1.00 52.79           N
ATOM   2504  NH2 ARG B 241      24.307  46.878 -18.732  1.00 49.96           N
ATOM   2505  N   PHE B 242      18.477  43.353 -21.796  1.00 43.41           N
ATOM   2506  CA  PHE B 242      18.526  41.924 -22.104  1.00 49.60           C
ATOM   2507  C   PHE B 242      17.089  41.421 -22.239  1.00 46.52           C
ATOM   2508  O   PHE B 242      16.218  41.867 -21.500  1.00 48.42           O
ATOM   2509  CB  PHE B 242      19.275  41.144 -21.015  1.00 44.29           C
ATOM   2510  CG  PHE B 242      19.979  39.913 -21.522  1.00 39.89           C
ATOM   2511  CD1 PHE B 242      21.222  40.014 -22.137  1.00 40.97           C
ATOM   2512  CD2 PHE B 242      19.400  38.660 -21.395  1.00 38.91           C
ATOM   2513  CE1 PHE B 242      21.875  38.887 -22.608  1.00 40.63           C
ATOM   2514  CE2 PHE B 242      20.049  37.527 -21.866  1.00 42.22           C
ATOM   2515  CZ  PHE B 242      21.282  37.640 -22.473  1.00 37.34           C
ATOM   2516  N   PRO B 243      16.831  40.500 -23.186  1.00 49.79           N
ATOM   2517  CA  PRO B 243      15.462  40.001 -23.416  1.00 41.99           C
ATOM   2518  C   PRO B 243      14.919  39.178 -22.244  1.00 48.35           C
ATOM   2519  O   PRO B 243      14.905  37.946 -22.288  1.00 41.82           O
ATOM   2520  CB  PRO B 243      15.605  39.136 -24.678  1.00 38.55           C
ATOM   2521  CG  PRO B 243      17.057  38.755 -24.719  1.00 47.90           C
ATOM   2522  CD  PRO B 243      17.792  39.948 -24.156  1.00 39.96           C
ATOM   2523  N   LEU B 244      14.482  39.874 -21.201  1.00 41.82           N
ATOM   2524  CA  LEU B 244      13.988  39.252 -19.976  1.00 41.04           C
ATOM   2525  C   LEU B 244      12.802  40.025 -19.444  1.00 34.53           C
ATOM   2526  O   LEU B 244      12.702  41.231 -19.663  1.00 40.63           O
ATOM   2527  CB  LEU B 244      15.084  39.191 -18.903  1.00 36.92           C
ATOM   2528  CG  LEU B 244      16.360  38.420 -19.229  1.00 41.98           C
ATOM   2529  CD1 LEU B 244      17.486  38.775 -18.250  1.00 44.83           C
ATOM   2530  CD2 LEU B 244      16.054  36.921 -19.198  1.00 42.32           C
ATOM   2531  N   PRO B 245      11.889  39.336 -18.749  1.00 35.68           N
ATOM   2532  CA  PRO B 245      10.833  40.085 -18.066  1.00 39.79           C
ATOM   2533  C   PRO B 245      11.422  40.861 -16.889  1.00 41.66           C
ATOM   2534  O   PRO B 245      12.434  40.430 -16.327  1.00 40.03           O
ATOM   2535  CB  PRO B 245       9.884  38.985 -17.576  1.00 46.05           C
ATOM   2536  CG  PRO B 245      10.806  37.806 -17.320  1.00 42.42           C
ATOM   2537  CD  PRO B 245      11.846  37.895 -18.435  1.00 40.41           C
ATOM   2538  N   ILE B 246      10.807  41.977 -16.514  1.00 46.44           N
ATOM   2539  CA  ILE B 246      11.209  42.657 -15.288  1.00 49.97           C
ATOM   2540  C   ILE B 246      10.768  41.820 -14.093  1.00 49.62           C
ATOM   2541  O   ILE B 246       9.611  41.411 -14.022  1.00 44.88           O
ATOM   2542  CB  ILE B 246      10.605  44.065 -15.179  1.00 47.23           C
ATOM   2543  CG1 ILE B 246      11.044  44.926 -16.361  1.00 42.40           C
ATOM   2544  CG2 ILE B 246      10.998  44.705 -13.855  1.00 38.80           C
ATOM   2545  CD1 ILE B 246      12.541  44.980 -16.554  1.00 38.81           C
ATOM   2546  N   ASP B 247      11.691  41.550 -13.174  1.00 42.68           N
ATOM   2547  CA  ASP B 247      11.391  40.755 -11.974  1.00 43.11           C
ATOM   2548  C   ASP B 247      11.093  41.624 -10.747  1.00 48.10           C
ATOM   2549  O   ASP B 247      10.102  41.411 -10.051  1.00 47.82           O
ATOM   2550  CB  ASP B 247      12.557  39.803 -11.669  1.00 42.87           C
ATOM   2551  CG  ASP B 247      12.736  38.738 -12.751  1.00 63.39           C
ATOM   2552  OD1 ASP B 247      11.774  37.980 -12.998  1.00 67.41           O
ATOM   2553  OD2 ASP B 247      13.822  38.682 -13.379  1.00 55.35           O
ATOM   2554  N   VAL B 248      11.957  42.597 -10.476  1.00 44.72           N
ATOM   2555  CA  VAL B 248      11.775  43.474  -9.320  1.00 46.34           C
ATOM   2556  C   VAL B 248      12.296  44.871  -9.612  1.00 49.43           C
ATOM   2557  O   VAL B 248      13.124  45.059 -10.503  1.00 49.24           O
ATOM   2558  CB  VAL B 248      12.522  42.957  -8.055  1.00 48.00           C
ATOM   2559  CG1 VAL B 248      11.861  41.728  -7.470  1.00 55.90           C
ATOM   2560  CG2 VAL B 248      13.979  42.697  -8.378  1.00 50.42           C
ATOM   2561  N   LEU B 249      11.808  45.843  -8.851  1.00 43.86           N
ATOM   2562  CA  LEU B 249      12.455  47.145  -8.772  1.00 47.14           C
ATOM   2563  C   LEU B 249      13.621  47.035  -7.792  1.00 55.02           C
ATOM   2564  O   LEU B 249      13.577  46.236  -6.856  1.00 52.10           O
ATOM   2565  CB  LEU B 249      11.465  48.222  -8.338  1.00 49.48           C
ATOM   2566  CG  LEU B 249      10.345  48.460  -9.352  1.00 48.40           C
ATOM   2567  CD1 LEU B 249       9.282  49.360  -8.761  1.00 58.98           C
ATOM   2568  CD2 LEU B 249      10.902  49.045 -10.638  1.00 48.63           C
ATOM   2569  N   TYR B 250      14.668  47.823  -8.006  1.00 53.12           N
ATOM   2570  CA  TYR B 250      15.905  47.625  -7.265  1.00 54.54           C
ATOM   2571  C   TYR B 250      16.678  48.928  -7.084  1.00 62.35           C
ATOM   2572  O   TYR B 250      16.670  49.784  -7.969  1.00 54.59           O
ATOM   2573  CB  TYR B 250      16.763  46.585  -7.995  1.00 57.43           C
ATOM   2574  CG  TYR B 250      18.143  46.338  -7.423  1.00 56.93           C
ATOM   2575  CD1 TYR B 250      18.346  45.407  -6.414  1.00 51.73           C
ATOM   2576  CD2 TYR B 250      19.251  47.008  -7.927  1.00 64.19           C
ATOM   2577  CE1 TYR B 250      19.623  45.172  -5.899  1.00 56.87           C
ATOM   2578  CE2 TYR B 250      20.518  46.785  -7.424  1.00 56.92           C
ATOM   2579  CZ  TYR B 250      20.700  45.866  -6.416  1.00 58.72           C
ATOM   2580  OH  TYR B 250      21.966  45.654  -5.933  1.00 66.91           O
ATOM   2581  N   THR B 251      17.326  49.087  -5.928  1.00 54.18           N
ATOM   2582  CA  THR B 251      18.224  50.222  -5.715  1.00 62.10           C
ATOM   2583  C   THR B 251      19.567  49.754  -5.169  1.00 63.98           C
ATOM   2584  O   THR B 251      19.664  48.691  -4.556  1.00 65.45           O
ATOM   2585  CB  THR B 251      17.629  51.284  -4.749  1.00 57.77           C
ATOM   2586  OG1 THR B 251      17.400  50.701  -3.462  1.00 59.79           O
ATOM   2587  CG2 THR B 251      16.319  51.840  -5.289  1.00 57.30           C
ATOM   2588  N   ASN B 252      20.606  50.545  -5.418  1.00 68.65           N
ATOM   2589  CA  ASN B 252      21.922  50.300  -4.835  1.00 73.08           C
ATOM   2590  C   ASN B 252      22.695  51.602  -4.650  1.00 68.57           C
ATOM   2591  O   ASN B 252      23.601  51.902  -5.427  1.00 76.18           O
ATOM   2592  CB  ASN B 252      22.731  49.335  -5.702  1.00 82.21           C
ATOM   2593  CG  ASN B 252      24.040  48.927  -5.050  1.00 82.62           C
ATOM   2594  OD1 ASN B 252      24.203  49.037  -3.833  1.00 89.18           O
ATOM   2595  ND2 ASN B 252      24.986  48.470  -5.860  1.00 83.87           N
ATOM   2596  N   PRO B 253      22.340  52.374  -3.611  1.00 71.99           N
ATOM   2597  CA  PRO B 253      22.902  53.705  -3.347  1.00 82.27           C
ATOM   2598  C   PRO B 253      24.427  53.732  -3.291  1.00 83.87           C
ATOM   2599  O   PRO B 253      25.027  54.748  -3.634  1.00 92.36           O
ATOM   2600  CB  PRO B 253      22.312  54.063  -1.978  1.00 71.83           C
ATOM   2601  CG  PRO B 253      21.033  53.305  -1.924  1.00 78.81           C
ATOM   2602  CD  PRO B 253      21.322  52.003  -2.612  1.00 77.64           C
ATOM   2603  N   ASN B 254      25.043  52.636  -2.865  1.00 82.74           N
ATOM   2604  CA  ASN B 254      26.486  52.611  -2.660  1.00 86.63           C
ATOM   2605  C   ASN B 254      27.298  52.117  -3.859  1.00 83.76           C
ATOM   2606  O   ASN B 254      28.488  51.828  -3.731  1.00 88.63           O
ATOM   2607  CB  ASN B 254      26.803  51.757  -1.434  1.00 95.38           C
ATOM   2608  CG  ASN B 254      26.209  52.332  -0.164  1.00 97.13           C
ATOM   2609  OD1 ASN B 254      26.230  53.546   0.051  1.00 91.52           O
ATOM   2610  ND2 ASN B 254      25.658  51.465   0.678  1.00102.96           N
ATOM   2611  N   GLU B 255      26.657  52.023  -5.019  1.00 72.64           N
ATOM   2612  CA  GLU B 255      27.352  51.657  -6.250  1.00 75.15           C
ATOM   2613  C   GLU B 255      28.457  52.665  -6.549  1.00 79.27           C
ATOM   2614  O   GLU B 255      28.202  53.866  -6.625  1.00 81.52           O
ATOM   2615  CB  GLU B 255      26.375  51.586  -7.425  1.00 77.46           C
ATOM   2616  CG  GLU B 255      27.034  51.329  -8.781  1.00 81.65           C
ATOM   2617  CD  GLU B 255      27.454  49.878  -8.969  1.00 88.12           C
ATOM   2618  OE1 GLU B 255      26.562  49.003  -9.042  1.00 85.57           O
ATOM   2619  OE2 GLU B 255      28.674  49.612  -9.039  1.00 82.89           O
ATOM   2620  N   SER B 256      29.686  52.179  -6.702  1.00 74.22           N
ATOM   2621  CA  SER B 256      30.811  53.058  -7.004  1.00 83.90           C
ATOM   2622  C   SER B 256      30.999  53.261  -8.509  1.00 88.76           C
ATOM   2623  O   SER B 256      31.618  54.235  -8.940  1.00 93.85           O
ATOM   2624  CB  SER B 256      32.100  52.509  -6.388  1.00 86.29           C
ATOM   2625  OG  SER B 256      32.400  51.222  -6.894  1.00 98.32           O
ATOM   2626  N   ALA B 257      30.461  52.344  -9.305  1.00 83.71           N
ATOM   2627  CA  ALA B 257      30.651  52.396 -10.750  1.00 79.88           C
ATOM   2628  C   ALA B 257      29.862  53.532 -11.392  1.00 76.84           C
ATOM   2629  O   ALA B 257      28.819  53.953 -10.888  1.00 77.62           O
ATOM   2630  CB  ALA B 257      30.264  51.062 -11.384  1.00 78.40           C
ATOM   2631  N   ILE B 258      30.373  54.028 -12.511  1.00 80.94           N
ATOM   2632  CA  ILE B 258      29.626  54.980 -13.313  1.00 72.95           C
ATOM   2633  C   ILE B 258      28.546  54.226 -14.071  1.00 72.22           C
ATOM   2634  O   ILE B 258      28.826  53.246 -14.760  1.00 71.32           O
ATOM   2635  CB  ILE B 258      30.535  55.737 -14.292  1.00 73.59           C
ATOM   2636  CG1 ILE B 258      31.578  56.553 -13.518  1.00 77.24           C
ATOM   2637  CG2 ILE B 258      29.708  56.635 -15.193  1.00 70.07           C
ATOM   2638  CD1 ILE B 258      32.466  57.421 -14.393  1.00 76.08           C
ATOM   2639  N   VAL B 259      27.308  54.681 -13.922  1.00 61.08           N
ATOM   2640  CA  VAL B 259      26.174  54.069 -14.595  1.00 57.85           C
ATOM   2641  C   VAL B 259      25.988  54.710 -15.962  1.00 66.64           C
ATOM   2642  O   VAL B 259      25.519  55.844 -16.065  1.00 65.93           O
ATOM   2643  CB  VAL B 259      24.886  54.222 -13.766  1.00 64.45           C
ATOM   2644  CG1 VAL B 259      23.728  53.537 -14.455  1.00 55.23           C
ATOM   2645  CG2 VAL B 259      25.089  53.649 -12.361  1.00 65.63           C
ATOM   2646  N   GLN B 260      26.358  53.982 -17.010  1.00 66.13           N
ATOM   2647  CA  GLN B 260      26.308  54.534 -18.357  1.00 64.67           C
ATOM   2648  C   GLN B 260      25.951  53.477 -19.399  1.00 61.48           C
ATOM   2649  O   GLN B 260      26.653  53.303 -20.395  1.00 62.20           O
ATOM   2650  CB  GLN B 260      27.646  55.194 -18.701  1.00 62.16           C
ATOM   2651  CG  GLN B 260      27.538  56.235 -19.800  1.00 77.80           C
ATOM   2652  CD  GLN B 260      28.843  56.953 -20.065  1.00 77.94           C
ATOM   2653  OE1 GLN B 260      29.811  56.811 -19.314  1.00 78.57           O
ATOM   2654  NE2 GLN B 260      28.873  57.737 -21.137  1.00 67.83           N
ATOM   2655  N   CYS B 261      24.853  52.772 -19.166  1.00 52.07           N
ATOM   2656  CA  CYS B 261      24.413  51.742 -20.094  1.00 61.50           C
ATOM   2657  C   CYS B 261      23.953  52.379 -21.408  1.00 60.46           C
ATOM   2658  O   CYS B 261      23.570  53.551 -21.440  1.00 56.66           O
ATOM   2659  CB  CYS B 261      23.301  50.906 -19.460  1.00 62.98           C
ATOM   2660  SG  CYS B 261      21.986  51.876 -18.714  1.00 62.57           S
ATOM   2661  N   GLN B 262      24.019  51.615 -22.494  1.00 54.77           N
ATOM   2662  CA  GLN B 262      23.763  52.166 -23.822  1.00 55.48           C
ATOM   2663  C   GLN B 262      22.474  51.643 -24.443  1.00 56.82           C
ATOM   2664  O   GLN B 262      21.912  52.273 -25.337  1.00 58.49           O
ATOM   2665  CB  GLN B 262      24.945  51.878 -24.745  1.00 55.43           C
ATOM   2666  CG  GLN B 262      26.228  52.563 -24.309  1.00 60.25           C
ATOM   2667  CD  GLN B 262      26.074  54.071 -24.184  1.00 68.68           C
ATOM   2668  OE1 GLN B 262      25.750  54.758 -25.155  1.00 60.34           O
ATOM   2669  NE2 GLN B 262      26.317  54.596 -22.985  1.00 64.02           N
ATOM   2670  N   ASN B 263      22.007  50.495 -23.964  1.00 53.06           N
ATOM   2671  CA  ASN B 263      20.690  50.003 -24.330  1.00 52.63           C
ATOM   2672  C   ASN B 263      19.667  50.485 -23.311  1.00 53.37           C
ATOM   2673  O   ASN B 263      20.026  50.811 -22.185  1.00 51.18           O
ATOM   2674  CB  ASN B 263      20.690  48.479 -24.436  1.00 53.20           C
ATOM   2675  CG  ASN B 263      21.383  47.990 -25.692  1.00 52.69           C
ATOM   2676  OD1 ASN B 263      21.248  48.591 -26.756  1.00 50.31           O
ATOM   2677  ND2 ASN B 263      22.130  46.900 -25.576  1.00 47.81           N
ATOM   2678  N   GLY B 264      18.404  50.578 -23.719  1.00 50.24           N
ATOM   2679  CA  GLY B 264      17.368  51.118 -22.856  1.00 52.34           C
ATOM   2680  C   GLY B 264      17.548  52.593 -22.554  1.00 52.86           C
ATOM   2681  O   GLY B 264      17.188  53.074 -21.479  1.00 48.93           O
ATOM   2682  N   ARG B 265      18.104  53.318 -23.516  1.00 44.93           N
ATOM   2683  CA  ARG B 265      18.320  54.747 -23.362  1.00 46.00           C
ATOM   2684  C   ARG B 265      17.422  55.540 -24.295  1.00 58.74           C
ATOM   2685  O   ARG B 265      17.492  55.410 -25.519  1.00 57.31           O
ATOM   2686  CB  ARG B 265      19.785  55.092 -23.607  1.00 54.61           C
ATOM   2687  CG  ARG B 265      20.726  54.367 -22.659  1.00 60.18           C
ATOM   2688  CD  ARG B 265      20.430  54.706 -21.198  1.00 54.94           C
ATOM   2689  NE  ARG B 265      20.490  56.142 -20.948  1.00 52.60           N
ATOM   2690  CZ  ARG B 265      21.605  56.791 -20.629  1.00 51.03           C
ATOM   2691  NH1 ARG B 265      22.750  56.130 -20.529  1.00 57.69           N
ATOM   2692  NH2 ARG B 265      21.582  58.100 -20.424  1.00 59.67           N
ATOM   2693  N   CYS B 266      16.566  56.356 -23.698  1.00 57.35           N
ATOM   2694  CA  CYS B 266      15.634  57.173 -24.445  1.00 58.21           C
ATOM   2695  C   CYS B 266      15.255  58.381 -23.611  1.00 57.24           C
ATOM   2696  O   CYS B 266      14.898  58.240 -22.446  1.00 59.76           O
ATOM   2697  CB  CYS B 266      14.392  56.363 -24.815  1.00 56.33           C
ATOM   2698  SG  CYS B 266      13.217  57.241 -25.865  1.00 55.18           S
ATOM   2699  N   THR B 267      15.336  59.570 -24.195  1.00 60.99           N
ATOM   2700  CA  THR B 267      14.906  60.765 -23.483  1.00 60.97           C
ATOM   2701  C   THR B 267      13.393  60.727 -23.336  1.00 62.47           C
ATOM   2702  O   THR B 267      12.714  59.965 -24.028  1.00 57.39           O
ATOM   2703  CB  THR B 267      15.335  62.059 -24.197  1.00 62.38           C
ATOM   2704  OG1 THR B 267      14.652  62.156 -25.450  1.00 57.63           O
ATOM   2705  CG2 THR B 267      16.838  62.065 -24.441  1.00 60.49           C
ATOM   2706  N   LEU B 268      12.867  61.539 -22.429  1.00 57.12           N
ATOM   2707  CA  LEU B 268      11.432  61.567 -22.196  1.00 58.91           C
ATOM   2708  C   LEU B 268      10.658  62.092 -23.398  1.00 52.65           C
ATOM   2709  O   LEU B 268       9.467  61.815 -23.527  1.00 58.90           O
ATOM   2710  CB  LEU B 268      11.103  62.411 -20.963  1.00 58.23           C
ATOM   2711  CG  LEU B 268      11.638  61.884 -19.630  1.00 62.68           C
ATOM   2712  CD1 LEU B 268      11.020  62.637 -18.455  1.00 57.80           C
ATOM   2713  CD2 LEU B 268      11.391  60.390 -19.513  1.00 60.83           C
ATOM   2714  N   ASP B 269      11.313  62.858 -24.270  1.00 52.53           N
ATOM   2715  CA  ASP B 269      10.615  63.368 -25.445  1.00 57.02           C
ATOM   2716  C   ASP B 269      10.816  62.470 -26.668  1.00 56.46           C
ATOM   2717  O   ASP B 269      10.466  62.848 -27.775  1.00 62.03           O
ATOM   2718  CB  ASP B 269      11.020  64.825 -25.761  1.00 66.27           C
ATOM   2719  CG  ASP B 269      12.504  64.998 -26.076  1.00 64.56           C
ATOM   2720  OD1 ASP B 269      13.214  64.007 -26.334  1.00 64.17           O
ATOM   2721  OD2 ASP B 269      12.958  66.162 -26.093  1.00 69.47           O
ATOM   2722  N   GLY B 270      11.374  61.281 -26.459  1.00 63.26           N
ATOM   2723  CA  GLY B 270      11.376  60.259 -27.490  1.00 60.82           C
ATOM   2724  C   GLY B 270      12.631  60.094 -28.327  1.00 69.63           C
ATOM   2725  O   GLY B 270      12.581  59.484 -29.392  1.00 65.01           O
ATOM   2726  N   GLU B 271      13.760  60.612 -27.857  1.00 68.58           N
ATOM   2727  CA  GLU B 271      15.005  60.464 -28.605  1.00 62.31           C
ATOM   2728  C   GLU B 271      15.794  59.250 -28.130  1.00 62.72           C
ATOM   2729  O   GLU B 271      16.256  59.211 -26.988  1.00 60.60           O
ATOM   2730  CB  GLU B 271      15.867  61.721 -28.483  1.00 63.62           C
ATOM   2731  CG  GLU B 271      17.213  61.610 -29.180  1.00 68.76           C
ATOM   2732  CD  GLU B 271      18.175  62.718 -28.781  1.00 90.23           C
ATOM   2733  OE1 GLU B 271      17.709  63.781 -28.314  1.00 96.08           O
ATOM   2734  OE2 GLU B 271      19.400  62.522 -28.935  1.00 95.30           O
ATOM   2735  N   LEU B 272      15.941  58.257 -29.002  1.00 57.68           N
ATOM   2736  CA  LEU B 272      16.742  57.086 -28.671  1.00 58.28           C
ATOM   2737  C   LEU B 272      18.212  57.476 -28.628  1.00 57.14           C
ATOM   2738  O   LEU B 272      18.666  58.296 -29.429  1.00 54.13           O
ATOM   2739  CB  LEU B 272      16.523  55.962 -29.687  1.00 63.00           C
ATOM   2740  CG  LEU B 272      15.076  55.564 -29.973  1.00 65.04           C
ATOM   2741  CD1 LEU B 272      15.022  54.450 -31.003  1.00 67.87           C
ATOM   2742  CD2 LEU B 272      14.392  55.133 -28.701  1.00 47.36           C
ATOM   2743  N   GLN B 273      18.956  56.886 -27.696  1.00 52.33           N
ATOM   2744  CA  GLN B 273      20.376  57.191 -27.561  1.00 56.11           C
ATOM   2745  C   GLN B 273      21.190  55.911 -27.435  1.00 54.05           C
ATOM   2746  O   GLN B 273      20.631  54.820 -27.346  1.00 54.12           O
ATOM   2747  CB  GLN B 273      20.620  58.101 -26.357  1.00 61.11           C
ATOM   2748  CG  GLN B 273      19.866  59.417 -26.435  1.00 70.76           C
ATOM   2749  CD  GLN B 273      20.275  60.396 -25.354  1.00 79.79           C
ATOM   2750  OE1 GLN B 273      20.729  60.002 -24.281  1.00 77.51           O
ATOM   2751  NE2 GLN B 273      20.108  61.684 -25.630  1.00 86.96           N
ATOM   2752  N   GLY B 274      22.512  56.048 -27.445  1.00 57.06           N
ATOM   2753  CA  GLY B 274      23.393  54.902 -27.328  1.00 51.29           C
ATOM   2754  C   GLY B 274      23.188  53.896 -28.446  1.00 58.83           C
ATOM   2755  O   GLY B 274      23.210  54.239 -29.632  1.00 55.52           O
ATOM   2756  N   THR B 275      22.984  52.644 -28.061  1.00 51.90           N
ATOM   2757  CA  THR B 275      22.767  51.578 -29.024  1.00 48.74           C
ATOM   2758  C   THR B 275      21.305  51.146 -29.019  1.00 54.32           C
ATOM   2759  O   THR B 275      20.967  50.069 -29.512  1.00 55.11           O
ATOM   2760  CB  THR B 275      23.642  50.359 -28.711  1.00 52.81           C
ATOM   2761  OG1 THR B 275      23.391  49.932 -27.367  1.00 51.00           O
ATOM   2762  CG2 THR B 275      25.125  50.694 -28.874  1.00 54.82           C
ATOM   2763  N   THR B 276      20.440  51.988 -28.464  1.00 45.54           N
ATOM   2764  CA  THR B 276      19.051  51.604 -28.247  1.00 53.98           C
ATOM   2765  C   THR B 276      18.237  51.538 -29.544  1.00 49.80           C
ATOM   2766  O   THR B 276      18.230  52.473 -30.347  1.00 53.15           O
ATOM   2767  CB  THR B 276      18.358  52.567 -27.256  1.00 54.94           C
ATOM   2768  OG1 THR B 276      19.049  52.537 -25.998  1.00 54.13           O
ATOM   2769  CG2 THR B 276      16.900  52.166 -27.040  1.00 45.85           C
ATOM   2770  N   GLN B 277      17.558  50.411 -29.740  1.00 44.21           N
ATOM   2771  CA  GLN B 277      16.616  50.263 -30.842  1.00 48.82           C
ATOM   2772  C   GLN B 277      15.298  49.710 -30.287  1.00 49.49           C
ATOM   2773  O   GLN B 277      15.197  49.420 -29.089  1.00 46.82           O
ATOM   2774  CB  GLN B 277      17.203  49.377 -31.946  1.00 45.54           C
ATOM   2775  CG  GLN B 277      17.845  48.089 -31.448  1.00 47.58           C
ATOM   2776  CD  GLN B 277      16.820  47.034 -31.110  1.00 50.37           C
ATOM   2777  OE1 GLN B 277      16.019  46.640 -31.962  1.00 50.14           O
ATOM   2778  NE2 GLN B 277      16.829  46.572 -29.864  1.00 41.32           N
ATOM   2779  N   LEU B 278      14.286  49.603 -31.145  1.00 40.97           N
ATOM   2780  CA  LEU B 278      12.916  49.350 -30.695  1.00 41.15           C
ATOM   2781  C   LEU B 278      12.550  47.882 -30.479  1.00 42.12           C
ATOM   2782  O   LEU B 278      11.673  47.577 -29.673  1.00 45.25           O
ATOM   2783  CB  LEU B 278      11.933  49.969 -31.687  1.00 41.14           C
ATOM   2784  CG  LEU B 278      12.035  51.487 -31.835  1.00 43.47           C
ATOM   2785  CD1 LEU B 278      11.089  51.979 -32.913  1.00 46.98           C
ATOM   2786  CD2 LEU B 278      11.743  52.168 -30.507  1.00 41.77           C
ATOM   2787  N   LEU B 279      13.195  46.979 -31.212  1.00 42.22           N
ATOM   2788  CA  LEU B 279      12.834  45.562 -31.165  1.00 40.25           C
ATOM   2789  C   LEU B 279      13.334  44.872 -29.898  1.00 43.23           C
ATOM   2790  O   LEU B 279      14.515  44.950 -29.573  1.00 47.44           O
ATOM   2791  CB  LEU B 279      13.386  44.827 -32.390  1.00 41.05           C
ATOM   2792  CG  LEU B 279      12.972  45.358 -33.762  1.00 46.15           C
ATOM   2793  CD1 LEU B 279      13.696  44.595 -34.867  1.00 44.88           C
ATOM   2794  CD2 LEU B 279      11.482  45.216 -33.912  1.00 46.89           C
ATOM   2795  N   PRO B 280      12.431  44.189 -29.184  1.00 43.26           N
ATOM   2796  CA  PRO B 280      12.828  43.375 -28.028  1.00 40.75           C
ATOM   2797  C   PRO B 280      13.723  42.218 -28.462  1.00 45.95           C
ATOM   2798  O   PRO B 280      14.595  41.790 -27.709  1.00 44.28           O
ATOM   2799  CB  PRO B 280      11.489  42.874 -27.466  1.00 37.64           C
ATOM   2800  CG  PRO B 280      10.463  43.817 -28.010  1.00 53.16           C
ATOM   2801  CD  PRO B 280      10.969  44.211 -29.368  1.00 46.66           C
ATOM   2802  N   THR B 281      13.506  41.724 -29.677  1.00 41.46           N
ATOM   2803  CA  THR B 281      14.330  40.661 -30.251  1.00 38.31           C
ATOM   2804  C   THR B 281      15.712  41.150 -30.703  1.00 35.63           C
ATOM   2805  O   THR B 281      16.597  40.347 -30.989  1.00 43.19           O
ATOM   2806  CB  THR B 281      13.637  40.018 -31.471  1.00 45.81           C
ATOM   2807  OG1 THR B 281      13.445  41.013 -32.483  1.00 47.05           O
ATOM   2808  CG2 THR B 281      12.292  39.422 -31.080  1.00 41.08           C
ATOM   2809  N   GLY B 282      15.879  42.464 -30.800  1.00 36.67           N
ATOM   2810  CA  GLY B 282      17.154  43.051 -31.183  1.00 34.94           C
ATOM   2811  C   GLY B 282      18.126  43.286 -30.028  1.00 49.69           C
ATOM   2812  O   GLY B 282      19.311  43.561 -30.246  1.00 40.37           O
ATOM   2813  N   ILE B 283      17.638  43.199 -28.793  1.00 39.50           N
ATOM   2814  CA  ILE B 283      18.496  43.486 -27.636  1.00 40.26           C
ATOM   2815  C   ILE B 283      19.542  42.393 -27.402  1.00 36.89           C
ATOM   2816  O   ILE B 283      19.202  41.240 -27.142  1.00 43.00           O
ATOM   2817  CB  ILE B 283      17.665  43.671 -26.363  1.00 44.78           C
ATOM   2818  CG1 ILE B 283      16.655  44.804 -26.565  1.00 45.02           C
ATOM   2819  CG2 ILE B 283      18.585  43.942 -25.170  1.00 46.00           C
ATOM   2820  CD1 ILE B 283      15.578  44.866 -25.505  1.00 46.28           C
ATOM   2821  N   CYS B 284      20.816  42.772 -27.488  1.00 41.74           N
ATOM   2822  CA  CYS B 284      21.942  41.827 -27.418  1.00 42.55           C
ATOM   2823  C   CYS B 284      21.904  40.786 -28.534  1.00 50.22           C
ATOM   2824  O   CYS B 284      22.474  39.704 -28.401  1.00 50.89           O
ATOM   2825  CB  CYS B 284      21.996  41.120 -26.062  1.00 49.07           C
ATOM   2826  SG  CYS B 284      22.576  42.168 -24.723  1.00 53.31           S
ATOM   2827  N   ALA B 285      21.250  41.123 -29.641  1.00 47.45           N
ATOM   2828  CA  ALA B 285      21.213  40.229 -30.788  1.00 46.59           C
ATOM   2829  C   ALA B 285      22.252  40.654 -31.818  1.00 48.29           C
ATOM   2830  O   ALA B 285      22.639  41.821 -31.883  1.00 48.99           O
ATOM   2831  CB  ALA B 285      19.825  40.211 -31.412  1.00 46.57           C
ATOM   2832  N   PHE B 286      22.714  39.694 -32.610  1.00 44.79           N
ATOM   2833  CA  PHE B 286      23.581  40.002 -33.736  1.00 46.70           C
ATOM   2834  C   PHE B 286      23.065  39.345 -35.000  1.00 50.47           C
ATOM   2835  O   PHE B 286      22.457  38.271 -34.968  1.00 42.03           O
ATOM   2836  CB  PHE B 286      25.014  39.555 -33.473  1.00 46.85           C
ATOM   2837  CG  PHE B 286      25.753  40.439 -32.521  1.00 54.57           C
ATOM   2838  CD1 PHE B 286      26.126  41.717 -32.900  1.00 56.07           C
ATOM   2839  CD2 PHE B 286      26.064  40.000 -31.242  1.00 58.09           C
ATOM   2840  CE1 PHE B 286      26.806  42.541 -32.025  1.00 63.07           C
ATOM   2841  CE2 PHE B 286      26.746  40.819 -30.362  1.00 58.04           C
ATOM   2842  CZ  PHE B 286      27.117  42.094 -30.757  1.00 54.25           C
ATOM   2843  N   ARG B 287      23.309  40.011 -36.116  1.00 48.52           N
ATOM   2844  CA  ARG B 287      22.987  39.466 -37.419  1.00 52.88           C
ATOM   2845  C   ARG B 287      24.189  39.662 -38.330  1.00 53.41           C
ATOM   2846  O   ARG B 287      24.878  40.679 -38.240  1.00 47.42           O
ATOM   2847  CB  ARG B 287      21.748  40.143 -37.981  1.00 48.55           C
ATOM   2848  CG  ARG B 287      21.269  39.560 -39.272  1.00 67.04           C
ATOM   2849  CD  ARG B 287      20.025  40.278 -39.705  1.00 69.61           C
ATOM   2850  NE  ARG B 287      19.690  40.000 -41.093  1.00 77.55           N
ATOM   2851  CZ  ARG B 287      18.630  40.513 -41.699  1.00 76.79           C
ATOM   2852  NH1 ARG B 287      17.829  41.327 -41.024  1.00 58.04           N
ATOM   2853  NH2 ARG B 287      18.380  40.223 -42.970  1.00 89.05           N
ATOM   2854  N   GLY B 288      24.471  38.689 -39.187  1.00 54.17           N
ATOM   2855  CA  GLY B 288      25.610  38.834 -40.075  1.00 48.75           C
ATOM   2856  C   GLY B 288      26.056  37.574 -40.784  1.00 48.71           C
ATOM   2857  O   GLY B 288      25.241  36.760 -41.213  1.00 48.24           O
ATOM   2858  N   LYS B 289      27.367  37.405 -40.887  1.00 46.53           N
ATOM   2859  CA  LYS B 289      27.935  36.327 -41.673  1.00 58.73           C
ATOM   2860  C   LYS B 289      29.233  35.838 -41.029  1.00 56.90           C
ATOM   2861  O   LYS B 289      30.081  36.639 -40.650  1.00 60.55           O
ATOM   2862  CB  LYS B 289      28.168  36.831 -43.106  1.00 56.65           C
ATOM   2863  CG  LYS B 289      29.090  36.021 -43.983  1.00 70.97           C
ATOM   2864  CD  LYS B 289      29.633  36.882 -45.137  1.00 77.66           C
ATOM   2865  CE  LYS B 289      30.420  38.089 -44.613  1.00 85.90           C
ATOM   2866  NZ  LYS B 289      30.876  39.031 -45.675  1.00 90.82           N
ATOM   2867  N   VAL B 290      29.370  34.526 -40.878  1.00 49.42           N
ATOM   2868  CA  VAL B 290      30.633  33.935 -40.451  1.00 54.43           C
ATOM   2869  C   VAL B 290      31.652  33.980 -41.590  1.00 59.01           C
ATOM   2870  O   VAL B 290      31.357  33.550 -42.703  1.00 62.37           O
ATOM   2871  CB  VAL B 290      30.451  32.475 -39.990  1.00 50.56           C
ATOM   2872  CG1 VAL B 290      31.801  31.829 -39.719  1.00 52.74           C
ATOM   2873  CG2 VAL B 290      29.568  32.415 -38.757  1.00 54.06           C
ATOM   2874  N   THR B 291      32.847  34.495 -41.316  1.00 54.78           N
ATOM   2875  CA  THR B 291      33.893  34.542 -42.334  1.00 60.68           C
ATOM   2876  C   THR B 291      34.745  33.277 -42.318  1.00 66.06           C
ATOM   2877  O   THR B 291      35.021  32.699 -43.368  1.00 69.96           O
ATOM   2878  CB  THR B 291      34.802  35.771 -42.162  1.00 59.59           C
ATOM   2879  OG1 THR B 291      35.351  35.777 -40.838  1.00 63.93           O
ATOM   2880  CG2 THR B 291      34.003  37.048 -42.376  1.00 60.12           C
ATOM   2881  N   GLN B 292      35.158  32.847 -41.129  1.00 64.36           N
ATOM   2882  CA  GLN B 292      35.997  31.657 -40.995  1.00 65.16           C
ATOM   2883  C   GLN B 292      36.092  31.172 -39.558  1.00 61.14           C
ATOM   2884  O   GLN B 292      35.741  31.890 -38.629  1.00 60.58           O
ATOM   2885  CB  GLN B 292      37.415  31.934 -41.496  1.00 57.08           C
ATOM   2886  CG  GLN B 292      38.080  33.089 -40.772  1.00 56.80           C
ATOM   2887  CD  GLN B 292      39.561  33.195 -41.064  1.00 58.71           C
ATOM   2888  OE1 GLN B 292      39.990  34.026 -41.864  1.00 61.29           O
ATOM   2889  NE2 GLN B 292      40.356  32.356 -40.404  1.00 59.70           N
ATOM   2890  N   GLN B 293      36.603  29.958 -39.383  1.00 67.91           N
ATOM   2891  CA  GLN B 293      37.023  29.511 -38.065  1.00 65.64           C
ATOM   2892  C   GLN B 293      38.335  30.224 -37.740  1.00 73.20           C
ATOM   2893  O   GLN B 293      39.144  30.489 -38.633  1.00 68.28           O
ATOM   2894  CB  GLN B 293      37.179  27.984 -38.017  1.00 64.12           C
ATOM   2895  CG  GLN B 293      37.710  27.442 -36.687  1.00 66.44           C
ATOM   2896  CD  GLN B 293      37.740  25.923 -36.632  1.00 68.22           C
ATOM   2897  OE1 GLN B 293      37.292  25.248 -37.556  1.00 75.57           O
ATOM   2898  NE2 GLN B 293      38.278  25.380 -35.543  1.00 70.89           N
ATOM   2899  N   VAL B 294      38.538  30.542 -36.466  1.00 71.57           N
ATOM   2900  CA  VAL B 294      39.721  31.279 -36.037  1.00 70.44           C
ATOM   2901  C   VAL B 294      40.381  30.558 -34.867  1.00 77.74           C
ATOM   2902  O   VAL B 294      39.693  29.941 -34.052  1.00 77.97           O
ATOM   2903  CB  VAL B 294      39.354  32.737 -35.644  1.00 75.73           C
ATOM   2904  CG1 VAL B 294      40.473  33.410 -34.862  1.00 86.99           C
ATOM   2905  CG2 VAL B 294      39.022  33.547 -36.884  1.00 64.73           C
ATOM   2906  N   GLN B 295      41.692  30.678 -34.763  1.00 80.25           N
ATOM   2907  CA  GLN B 295      42.438  30.059 -33.686  1.00 84.40           C
ATOM   2908  C   GLN B 295      41.949  30.562 -32.351  1.00 89.35           C
ATOM   2909  O   GLN B 295      41.562  31.718 -32.220  1.00 79.97           O
ATOM   2910  CB  GLN B 295      43.919  30.345 -33.836  1.00 20.00           C
ATOM   2911  CG  GLN B 295      44.264  31.805 -33.885  1.00 20.00           C
ATOM   2912  CD  GLN B 295      45.707  32.031 -34.277  1.00 20.00           C
ATOM   2913  OE1 GLN B 295      46.010  32.257 -35.423  1.00 20.00           O
ATOM   2914  NE2 GLN B 295      46.589  31.975 -33.313  1.00 20.00           N
ATOM   2915  N   ASP B 296      42.011  29.694 -31.352  1.00 80.99           N
ATOM   2916  CA  ASP B 296      41.259  29.924 -30.131  1.00 98.05           C
ATOM   2917  C   ASP B 296      42.085  30.597 -29.044  1.00 97.92           C
ATOM   2918  O   ASP B 296      43.151  30.117 -28.680  1.00 93.84           O
ATOM   2919  CB  ASP B 296      40.722  28.582 -29.630  1.00105.34           C
ATOM   2920  CG  ASP B 296      40.304  27.661 -30.773  1.00 99.09           C
ATOM   2921  OD1 ASP B 296      39.601  28.132 -31.692  1.00101.94           O
ATOM   2922  OD2 ASP B 296      40.692  26.474 -30.769  1.00 91.63           O
ATOM   2923  N   GLU B 297      41.575  31.710 -28.527  1.00107.96           N
ATOM   2924  CA  GLU B 297      42.235  32.442 -27.450  1.00108.48           C
ATOM   2925  C   GLU B 297      41.904  31.815 -26.093  1.00 98.10           C
ATOM   2926  O   GLU B 297      42.653  31.934 -25.119  1.00 88.09           O
ATOM   2927  CB  GLU B 297      41.810  33.909 -27.491  1.00114.61           C
ATOM   2928  CG  GLU B 297      40.311  34.100 -27.307  1.00106.01           C
ATOM   2929  CD  GLU B 297      39.894  35.548 -27.389  1.00106.07           C
ATOM   2930  OE1 GLU B 297      40.116  36.159 -28.452  1.00100.87           O
ATOM   2931  OE2 GLU B 297      39.351  36.076 -26.394  1.00113.29           O
ATOM   2932  N   HIS B 298      40.753  31.154 -26.058  1.00 89.24           N
ATOM   2933  CA  HIS B 298      40.232  30.486 -24.875  1.00 92.01           C
ATOM   2934  C   HIS B 298      39.835  29.079 -25.278  1.00 89.32           C
ATOM   2935  O   HIS B 298      39.996  28.697 -26.436  1.00 80.69           O
ATOM   2936  CB  HIS B 298      39.025  31.230 -24.297  1.00 89.67           C
ATOM   2937  CG  HIS B 298      39.310  32.649 -23.916  1.00104.24           C
ATOM   2938  ND1 HIS B 298      40.412  33.016 -23.173  1.00114.80           N
ATOM   2939  CD2 HIS B 298      38.629  33.793 -24.170  1.00104.53           C
ATOM   2940  CE1 HIS B 298      40.400  34.325 -22.989  1.00116.66           C
ATOM   2941  NE2 HIS B 298      39.329  34.819 -23.584  1.00115.69           N
ATOM   2942  N   ARG B 299      39.319  28.308 -24.329  1.00 82.77           N
ATOM   2943  CA  ARG B 299      38.870  26.958 -24.630  1.00 81.50           C
ATOM   2944  C   ARG B 299      37.685  27.025 -25.595  1.00 79.63           C
ATOM   2945  O   ARG B 299      36.944  28.010 -25.623  1.00 82.28           O
ATOM   2946  CB  ARG B 299      38.480  26.213 -23.353  1.00 81.64           C
ATOM   2947  N   GLY B 300      37.519  25.980 -26.397  1.00 75.33           N
ATOM   2948  CA  GLY B 300      36.417  25.913 -27.340  1.00 62.37           C
ATOM   2949  C   GLY B 300      36.841  26.278 -28.752  1.00 73.51           C
ATOM   2950  O   GLY B 300      37.996  26.645 -28.994  1.00 63.88           O
ATOM   2951  N   THR B 301      35.895  26.170 -29.680  1.00 60.94           N
ATOM   2952  CA  THR B 301      36.113  26.516 -31.073  1.00 61.68           C
ATOM   2953  C   THR B 301      35.614  27.926 -31.372  1.00 66.68           C
ATOM   2954  O   THR B 301      34.520  28.297 -30.961  1.00 72.32           O
ATOM   2955  CB  THR B 301      35.408  25.508 -31.998  1.00 66.57           C
ATOM   2956  OG1 THR B 301      35.852  24.183 -31.676  1.00 67.48           O
ATOM   2957  CG2 THR B 301      35.724  25.800 -33.452  1.00 60.47           C
ATOM   2958  N   HIS B 302      36.415  28.705 -32.092  1.00 60.14           N
ATOM   2959  CA  HIS B 302      36.121  30.119 -32.293  1.00 59.22           C
ATOM   2960  C   HIS B 302      35.883  30.489 -33.748  1.00 59.39           C
ATOM   2961  O   HIS B 302      36.487  29.932 -34.668  1.00 63.43           O
ATOM   2962  CB  HIS B 302      37.242  30.987 -31.723  1.00 60.56           C
ATOM   2963  CG  HIS B 302      37.410  30.852 -30.246  1.00 68.08           C
ATOM   2964  ND1 HIS B 302      37.736  29.659 -29.639  1.00 79.23           N
ATOM   2965  CD2 HIS B 302      37.274  31.757 -29.248  1.00 62.10           C
ATOM   2966  CE1 HIS B 302      37.806  29.837 -28.333  1.00 76.79           C
ATOM   2967  NE2 HIS B 302      37.527  31.101 -28.069  1.00 72.76           N
ATOM   2968  N   TRP B 303      34.986  31.450 -33.931  1.00 61.19           N
ATOM   2969  CA  TRP B 303      34.527  31.854 -35.246  1.00 66.45           C
ATOM   2970  C   TRP B 303      34.441  33.367 -35.309  1.00 61.05           C
ATOM   2971  O   TRP B 303      33.981  34.018 -34.369  1.00 62.07           O
ATOM   2972  CB  TRP B 303      33.158  31.237 -35.554  1.00 63.92           C
ATOM   2973  CG  TRP B 303      33.078  29.784 -35.233  1.00 56.66           C
ATOM   2974  CD1 TRP B 303      32.764  29.227 -34.025  1.00 55.23           C
ATOM   2975  CD2 TRP B 303      33.325  28.693 -36.127  1.00 58.39           C
ATOM   2976  NE1 TRP B 303      32.796  27.857 -34.115  1.00 55.78           N
ATOM   2977  CE2 TRP B 303      33.142  27.504 -35.393  1.00 59.89           C
ATOM   2978  CE3 TRP B 303      33.680  28.607 -37.477  1.00 59.86           C
ATOM   2979  CZ2 TRP B 303      33.303  26.242 -35.964  1.00 57.18           C
ATOM   2980  CZ3 TRP B 303      33.839  27.353 -38.044  1.00 57.59           C
ATOM   2981  CH2 TRP B 303      33.649  26.187 -37.287  1.00 60.70           C
ATOM   2982  N   ASN B 304      34.883  33.924 -36.424  1.00 60.15           N
ATOM   2983  CA  ASN B 304      34.748  35.348 -36.661  1.00 67.38           C
ATOM   2984  C   ASN B 304      33.519  35.611 -37.523  1.00 57.83           C
ATOM   2985  O   ASN B 304      33.325  34.959 -38.548  1.00 62.36           O
ATOM   2986  CB  ASN B 304      36.011  35.895 -37.330  1.00 64.57           C
ATOM   2987  CG  ASN B 304      35.874  37.346 -37.738  1.00 69.34           C
ATOM   2988  OD1 ASN B 304      35.446  37.650 -38.852  1.00 68.89           O
ATOM   2989  ND2 ASN B 304      36.237  38.253 -36.836  1.00 67.02           N
ATOM   2990  N   MET B 305      32.670  36.543 -37.103  1.00 57.47           N
ATOM   2991  CA  MET B 305      31.555  36.927 -37.955  1.00 66.72           C
ATOM   2992  C   MET B 305      31.531  38.439 -38.161  1.00 60.99           C
ATOM   2993  O   MET B 305      31.768  39.214 -37.235  1.00 57.28           O
ATOM   2994  CB  MET B 305      30.210  36.428 -37.386  1.00 65.17           C
ATOM   2995  CG  MET B 305      29.606  37.231 -36.241  1.00 68.15           C
ATOM   2996  SD  MET B 305      27.992  36.598 -35.684  1.00 58.29           S
ATOM   2997  CE  MET B 305      26.841  37.476 -36.732  1.00 56.15           C
ATOM   2998  N   THR B 306      31.293  38.850 -39.401  1.00 60.79           N
ATOM   2999  CA  THR B 306      31.008  40.246 -39.680  1.00 61.08           C
ATOM   3000  C   THR B 306      29.582  40.479 -39.233  1.00 55.63           C
ATOM   3001  O   THR B 306      28.756  39.568 -39.295  1.00 56.33           O
ATOM   3002  CB  THR B 306      31.163  40.600 -41.171  1.00 61.66           C
ATOM   3003  OG1 THR B 306      30.281  39.783 -41.945  1.00 72.40           O
ATOM   3004  CG2 THR B 306      32.593  40.365 -41.627  1.00 67.92           C
ATOM   3005  N   VAL B 307      29.282  41.683 -38.771  1.00 55.48           N
ATOM   3006  CA  VAL B 307      27.922  41.963 -38.351  1.00 56.79           C
ATOM   3007  C   VAL B 307      27.306  43.007 -39.257  1.00 60.20           C
ATOM   3008  O   VAL B 307      27.967  43.951 -39.689  1.00 65.45           O
ATOM   3009  CB  VAL B 307      27.845  42.432 -36.874  1.00 62.50           C
ATOM   3010  CG1 VAL B 307      28.315  41.328 -35.956  1.00 64.36           C
ATOM   3011  CG2 VAL B 307      28.670  43.685 -36.649  1.00 66.38           C
ATOM   3012  N   THR B 308      26.036  42.808 -39.569  1.00 58.04           N
ATOM   3013  CA  THR B 308      25.272  43.801 -40.291  1.00 57.58           C
ATOM   3014  C   THR B 308      24.380  44.490 -39.280  1.00 58.95           C
ATOM   3015  O   THR B 308      24.348  44.100 -38.115  1.00 52.45           O
ATOM   3016  CB  THR B 308      24.420  43.174 -41.401  1.00 64.73           C
ATOM   3017  OG1 THR B 308      23.341  42.450 -40.803  1.00 68.81           O
ATOM   3018  CG2 THR B 308      25.248  42.212 -42.235  1.00 63.65           C
ATOM   3019  N   ASN B 309      23.650  45.507 -39.715  1.00 54.69           N
ATOM   3020  CA  ASN B 309      22.617  46.075 -38.870  1.00 54.69           C
ATOM   3021  C   ASN B 309      21.499  45.057 -38.724  1.00 56.69           C
ATOM   3022  O   ASN B 309      21.340  44.179 -39.573  1.00 51.65           O
ATOM   3023  CB  ASN B 309      22.094  47.386 -39.446  1.00 51.60           C
ATOM   3024  CG  ASN B 309      23.152  48.465 -39.462  1.00 54.85           C
ATOM   3025  OD1 ASN B 309      23.870  48.648 -38.485  1.00 58.45           O
ATOM   3026  ND2 ASN B 309      23.272  49.168 -40.583  1.00 58.59           N
ATOM   3027  N   LEU B 310      20.737  45.165 -37.642  1.00 52.39           N
ATOM   3028  CA  LEU B 310      19.675  44.207 -37.368  1.00 49.68           C
ATOM   3029  C   LEU B 310      18.612  44.182 -38.461  1.00 47.15           C
ATOM   3030  O   LEU B 310      17.961  43.161 -38.659  1.00 49.24           O
ATOM   3031  CB  LEU B 310      19.026  44.509 -36.016  1.00 48.49           C
ATOM   3032  CG  LEU B 310      19.902  44.210 -34.796  1.00 55.48           C
ATOM   3033  CD1 LEU B 310      19.246  44.711 -33.512  1.00 55.82           C
ATOM   3034  CD2 LEU B 310      20.200  42.717 -34.707  1.00 45.82           C
ATOM   3035  N   ASN B 311      18.432  45.294 -39.170  1.00 48.14           N
ATOM   3036  CA  ASN B 311      17.421  45.343 -40.223  1.00 48.65           C
ATOM   3037  C   ASN B 311      17.972  44.871 -41.574  1.00 55.39           C
ATOM   3038  O   ASN B 311      17.314  45.002 -42.604  1.00 53.23           O
ATOM   3039  CB  ASN B 311      16.828  46.754 -40.344  1.00 49.50           C
ATOM   3040  CG  ASN B 311      17.848  47.802 -40.775  1.00 57.10           C
ATOM   3041  OD1 ASN B 311      18.986  47.491 -41.126  1.00 57.41           O
ATOM   3042  ND2 ASN B 311      17.434  49.061 -40.741  1.00 61.52           N
ATOM   3043  N   GLY B 312      19.190  44.339 -41.561  1.00 51.60           N
ATOM   3044  CA  GLY B 312      19.779  43.753 -42.752  1.00 51.44           C
ATOM   3045  C   GLY B 312      20.650  44.683 -43.571  1.00 58.54           C
ATOM   3046  O   GLY B 312      21.386  44.228 -44.449  1.00 53.77           O
ATOM   3047  N   THR B 313      20.567  45.981 -43.294  1.00 53.01           N
ATOM   3048  CA  THR B 313      21.378  46.966 -44.002  1.00 54.81           C
ATOM   3049  C   THR B 313      22.856  46.800 -43.656  1.00 58.48           C
ATOM   3050  O   THR B 313      23.194  46.345 -42.557  1.00 59.99           O
ATOM   3051  CB  THR B 313      20.929  48.409 -43.680  1.00 55.51           C
ATOM   3052  OG1 THR B 313      21.079  48.669 -42.278  1.00 55.25           O
ATOM   3053  CG2 THR B 313      19.478  48.618 -44.095  1.00 55.46           C
ATOM   3054  N   PRO B 314      23.742  47.152 -44.600  1.00 56.85           N
ATOM   3055  CA  PRO B 314      25.185  47.011 -44.380  1.00 58.94           C
ATOM   3056  C   PRO B 314      25.706  47.810 -43.187  1.00 67.26           C
ATOM   3057  O   PRO B 314      25.239  48.918 -42.914  1.00 60.84           O
ATOM   3058  CB  PRO B 314      25.789  47.545 -45.685  1.00 59.99           C
ATOM   3059  CG  PRO B 314      24.733  47.307 -46.705  1.00 59.63           C
ATOM   3060  CD  PRO B 314      23.434  47.537 -45.992  1.00 61.31           C
ATOM   3061  N   PHE B 315      26.682  47.232 -42.496  1.00 66.53           N
ATOM   3062  CA  PHE B 315      27.435  47.929 -41.466  1.00 64.62           C
ATOM   3063  C   PHE B 315      28.071  49.209 -42.009  1.00 63.16           C
ATOM   3064  O   PHE B 315      28.762  49.188 -43.030  1.00 73.27           O
ATOM   3065  CB  PHE B 315      28.516  47.010 -40.898  1.00 77.10           C
ATOM   3066  CG  PHE B 315      29.617  47.739 -40.188  1.00 87.98           C
ATOM   3067  CD1 PHE B 315      29.420  48.249 -38.913  1.00 84.19           C
ATOM   3068  CD2 PHE B 315      30.852  47.915 -40.797  1.00 90.18           C
ATOM   3069  CE1 PHE B 315      30.431  48.923 -38.260  1.00 85.34           C
ATOM   3070  CE2 PHE B 315      31.869  48.588 -40.149  1.00 91.18           C
ATOM   3071  CZ  PHE B 315      31.660  49.094 -38.881  1.00 92.44           C
ATOM   3072  N   ASP B 316      27.823  50.323 -41.332  1.00 62.21           N
ATOM   3073  CA  ASP B 316      28.402  51.596 -41.737  1.00 70.31           C
ATOM   3074  C   ASP B 316      29.072  52.253 -40.532  1.00 71.45           C
ATOM   3075  O   ASP B 316      28.395  52.724 -39.621  1.00 65.98           O
ATOM   3076  CB  ASP B 316      27.330  52.511 -42.338  1.00 69.91           C
ATOM   3077  CG  ASP B 316      27.918  53.702 -43.081  1.00 82.03           C
ATOM   3078  OD1 ASP B 316      29.001  54.189 -42.689  1.00 74.97           O
ATOM   3079  OD2 ASP B 316      27.298  54.146 -44.073  1.00 91.27           O
ATOM   3080  N   PRO B 317      30.413  52.295 -40.538  1.00 72.87           N
ATOM   3081  CA  PRO B 317      31.219  52.816 -39.427  1.00 71.87           C
ATOM   3082  C   PRO B 317      31.017  54.311 -39.196  1.00 78.52           C
ATOM   3083  O   PRO B 317      31.331  54.813 -38.116  1.00 78.24           O
ATOM   3084  CB  PRO B 317      32.656  52.530 -39.872  1.00 75.94           C
ATOM   3085  CG  PRO B 317      32.584  52.490 -41.369  1.00 79.24           C
ATOM   3086  CD  PRO B 317      31.244  51.890 -41.686  1.00 71.65           C
ATOM   3087  N   THR B 318      30.503  55.009 -40.203  1.00 79.98           N
ATOM   3088  CA  THR B 318      30.353  56.460 -40.145  1.00 76.64           C
ATOM   3089  C   THR B 318      29.095  56.875 -39.386  1.00 75.87           C
ATOM   3090  O   THR B 318      28.908  58.050 -39.078  1.00 83.62           O
ATOM   3091  CB  THR B 318      30.310  57.076 -41.559  1.00 74.99           C
ATOM   3092  OG1 THR B 318      29.125  56.644 -42.241  1.00 72.09           O
ATOM   3093  CG2 THR B 318      31.533  56.655 -42.357  1.00 77.57           C
ATOM   3094  N   GLU B 319      28.234  55.905 -39.096  1.00 71.44           N
ATOM   3095  CA  GLU B 319      27.025  56.149 -38.315  1.00 80.14           C
ATOM   3096  C   GLU B 319      27.367  56.675 -36.912  1.00 78.85           C
ATOM   3097  O   GLU B 319      28.238  56.127 -36.235  1.00 73.06           O
ATOM   3098  CB  GLU B 319      26.200  54.860 -38.227  1.00 81.47           C
ATOM   3099  CG  GLU B 319      24.710  55.060 -37.990  1.00 93.87           C
ATOM   3100  CD  GLU B 319      24.002  53.766 -37.604  1.00101.75           C
ATOM   3101  OE1 GLU B 319      24.694  52.751 -37.377  1.00110.59           O
ATOM   3102  OE2 GLU B 319      22.755  53.768 -37.507  1.00102.11           O
ATOM   3103  N   ASP B 320      26.680  57.732 -36.478  1.00 75.86           N
ATOM   3104  CA  ASP B 320      26.960  58.355 -35.180  1.00 77.28           C
ATOM   3105  C   ASP B 320      26.406  57.553 -34.005  1.00 78.42           C
ATOM   3106  O   ASP B 320      25.596  58.047 -33.219  1.00 72.80           O
ATOM   3107  CB  ASP B 320      26.402  59.780 -35.131  1.00 79.55           C
ATOM   3108  CG  ASP B 320      27.144  60.729 -36.051  1.00 90.06           C
ATOM   3109  OD1 ASP B 320      28.352  60.514 -36.275  1.00 91.61           O
ATOM   3110  OD2 ASP B 320      26.522  61.694 -36.545  1.00 96.24           O
ATOM   3111  N   VAL B 321      26.869  56.315 -33.886  1.00 73.47           N
ATOM   3112  CA  VAL B 321      26.431  55.415 -32.835  1.00 69.08           C
ATOM   3113  C   VAL B 321      27.669  54.732 -32.269  1.00 71.54           C
ATOM   3114  O   VAL B 321      28.688  54.640 -32.960  1.00 69.50           O
ATOM   3115  CB  VAL B 321      25.424  54.364 -33.359  1.00 68.92           C
ATOM   3116  CG1 VAL B 321      24.114  55.028 -33.761  1.00 62.04           C
ATOM   3117  CG2 VAL B 321      26.022  53.583 -34.520  1.00 68.14           C
ATOM   3118  N   PRO B 322      27.594  54.260 -31.010  1.00 60.48           N
ATOM   3119  CA  PRO B 322      28.743  53.572 -30.407  1.00 61.73           C
ATOM   3120  C   PRO B 322      29.058  52.271 -31.134  1.00 59.61           C
ATOM   3121  O   PRO B 322      30.214  51.856 -31.228  1.00 60.42           O
ATOM   3122  CB  PRO B 322      28.275  53.276 -28.973  1.00 61.20           C
ATOM   3123  CG  PRO B 322      27.116  54.194 -28.732  1.00 60.32           C
ATOM   3124  CD  PRO B 322      26.463  54.374 -30.071  1.00 55.26           C
ATOM   3125  N   ALA B 323      28.008  51.644 -31.652  1.00 55.44           N
ATOM   3126  CA  ALA B 323      28.087  50.310 -32.225  1.00 60.86           C
ATOM   3127  C   ALA B 323      26.778  50.050 -32.955  1.00 56.42           C
ATOM   3128  O   ALA B 323      25.857  50.858 -32.845  1.00 63.22           O
ATOM   3129  CB  ALA B 323      28.335  49.269 -31.132  1.00 52.74           C
ATOM   3130  N   PRO B 324      26.689  48.951 -33.728  1.00 56.54           N
ATOM   3131  CA  PRO B 324      25.380  48.646 -34.315  1.00 52.99           C
ATOM   3132  C   PRO B 324      24.307  48.537 -33.234  1.00 60.24           C
ATOM   3133  O   PRO B 324      24.579  47.989 -32.162  1.00 53.52           O
ATOM   3134  CB  PRO B 324      25.608  47.299 -35.005  1.00 54.83           C
ATOM   3135  CG  PRO B 324      27.054  47.296 -35.338  1.00 59.33           C
ATOM   3136  CD  PRO B 324      27.738  48.039 -34.220  1.00 61.60           C
ATOM   3137  N   LEU B 325      23.117  49.059 -33.511  1.00 49.28           N
ATOM   3138  CA  LEU B 325      22.047  49.097 -32.525  1.00 49.45           C
ATOM   3139  C   LEU B 325      21.739  47.692 -32.029  1.00 53.13           C
ATOM   3140  O   LEU B 325      21.717  46.738 -32.807  1.00 47.00           O
ATOM   3141  CB  LEU B 325      20.790  49.746 -33.115  1.00 48.12           C
ATOM   3142  CG  LEU B 325      20.977  51.161 -33.678  1.00 49.51           C
ATOM   3143  CD1 LEU B 325      19.649  51.752 -34.128  1.00 49.55           C
ATOM   3144  CD2 LEU B 325      21.662  52.056 -32.655  1.00 53.54           C
ATOM   3145  N   GLY B 326      21.535  47.567 -30.723  1.00 49.52           N
ATOM   3146  CA  GLY B 326      21.245  46.283 -30.116  1.00 44.49           C
ATOM   3147  C   GLY B 326      22.466  45.587 -29.542  1.00 44.78           C
ATOM   3148  O   GLY B 326      22.332  44.630 -28.789  1.00 50.75           O
ATOM   3149  N   THR B 327      23.653  46.064 -29.908  1.00 46.07           N
ATOM   3150  CA  THR B 327      24.907  45.529 -29.384  1.00 50.87           C
ATOM   3151  C   THR B 327      24.883  45.550 -27.850  1.00 56.59           C
ATOM   3152  O   THR B 327      24.434  46.527 -27.256  1.00 48.93           O
ATOM   3153  CB  THR B 327      26.123  46.342 -29.908  1.00 55.36           C
ATOM   3154  OG1 THR B 327      26.200  46.233 -31.337  1.00 53.66           O
ATOM   3155  CG2 THR B 327      27.434  45.861 -29.291  1.00 49.20           C
ATOM   3156  N   PRO B 328      25.324  44.455 -27.211  1.00 50.51           N
ATOM   3157  CA  PRO B 328      25.406  44.410 -25.744  1.00 54.55           C
ATOM   3158  C   PRO B 328      26.191  45.589 -25.182  1.00 53.34           C
ATOM   3159  O   PRO B 328      27.196  45.981 -25.772  1.00 60.73           O
ATOM   3160  CB  PRO B 328      26.140  43.100 -25.475  1.00 48.52           C
ATOM   3161  CG  PRO B 328      25.824  42.248 -26.652  1.00 47.83           C
ATOM   3162  CD  PRO B 328      25.719  43.177 -27.826  1.00 46.43           C
ATOM   3163  N   ASP B 329      25.733  46.143 -24.065  1.00 51.98           N
ATOM   3164  CA  ASP B 329      26.378  47.300 -23.458  1.00 55.16           C
ATOM   3165  C   ASP B 329      27.044  46.972 -22.118  1.00 58.35           C
ATOM   3166  O   ASP B 329      27.211  47.849 -21.279  1.00 56.84           O
ATOM   3167  CB  ASP B 329      25.359  48.427 -23.258  1.00 54.44           C
ATOM   3168  CG  ASP B 329      24.293  48.082 -22.223  1.00 61.02           C
ATOM   3169  OD1 ASP B 329      24.251  46.924 -21.750  1.00 54.53           O
ATOM   3170  OD2 ASP B 329      23.478  48.972 -21.900  1.00 61.29           O
ATOM   3171  N   PHE B 330      27.426  45.717 -21.914  1.00 54.41           N
ATOM   3172  CA  PHE B 330      28.091  45.348 -20.671  1.00 53.83           C
ATOM   3173  C   PHE B 330      29.148  44.285 -20.905  1.00 58.34           C
ATOM   3174  O   PHE B 330      29.107  43.559 -21.897  1.00 62.03           O
ATOM   3175  CB  PHE B 330      27.077  44.854 -19.630  1.00 52.75           C
ATOM   3176  CG  PHE B 330      26.350  43.589 -20.030  1.00 54.32           C
ATOM   3177  CD1 PHE B 330      25.195  43.648 -20.794  1.00 45.82           C
ATOM   3178  CD2 PHE B 330      26.818  42.345 -19.629  1.00 51.26           C
ATOM   3179  CE1 PHE B 330      24.523  42.489 -21.165  1.00 45.66           C
ATOM   3180  CE2 PHE B 330      26.152  41.183 -19.991  1.00 50.17           C
ATOM   3181  CZ  PHE B 330      25.004  41.256 -20.761  1.00 53.55           C
ATOM   3182  N   SER B 331      30.096  44.203 -19.980  1.00 56.00           N
ATOM   3183  CA  SER B 331      31.161  43.216 -20.056  1.00 51.33           C
ATOM   3184  C   SER B 331      30.671  41.865 -19.549  1.00 55.72           C
ATOM   3185  O   SER B 331      30.000  41.789 -18.524  1.00 58.28           O
ATOM   3186  CB  SER B 331      32.379  43.676 -19.251  1.00 61.93           C
ATOM   3187  OG  SER B 331      33.322  42.629 -19.128  1.00 67.03           O
ATOM   3188  N   GLY B 332      30.983  40.800 -20.277  1.00 58.54           N
ATOM   3189  CA  GLY B 332      30.650  39.468 -19.811  1.00 57.07           C
ATOM   3190  C   GLY B 332      30.703  38.419 -20.899  1.00 56.22           C
ATOM   3191  O   GLY B 332      30.980  38.722 -22.061  1.00 51.19           O
ATOM   3192  N   GLN B 333      30.449  37.173 -20.525  1.00 54.19           N
ATOM   3193  CA  GLN B 333      30.342  36.115 -21.515  1.00 53.60           C
ATOM   3194  C   GLN B 333      28.869  35.855 -21.791  1.00 57.24           C
ATOM   3195  O   GLN B 333      28.184  35.199 -21.011  1.00 58.72           O
ATOM   3196  CB  GLN B 333      31.049  34.842 -21.048  1.00 57.89           C
ATOM   3197  CG  GLN B 333      32.490  35.061 -20.618  1.00 56.52           C
ATOM   3198  CD  GLN B 333      33.161  33.787 -20.132  1.00 70.86           C
ATOM   3199  OE1 GLN B 333      32.494  32.832 -19.721  1.00 65.73           O
ATOM   3200  NE2 GLN B 333      34.490  33.772 -20.163  1.00 65.98           N
ATOM   3201  N   ILE B 334      28.385  36.373 -22.912  1.00 58.03           N
ATOM   3202  CA  ILE B 334      26.974  36.243 -23.236  1.00 50.26           C
ATOM   3203  C   ILE B 334      26.723  34.928 -23.943  1.00 49.04           C
ATOM   3204  O   ILE B 334      27.334  34.618 -24.964  1.00 52.94           O
ATOM   3205  CB  ILE B 334      26.488  37.414 -24.092  1.00 51.32           C
ATOM   3206  CG1 ILE B 334      26.610  38.697 -23.270  1.00 54.76           C
ATOM   3207  CG2 ILE B 334      25.038  37.176 -24.573  1.00 43.82           C
ATOM   3208  CD1 ILE B 334      26.296  39.933 -24.025  1.00 59.52           C
ATOM   3209  N   TYR B 335      25.824  34.152 -23.357  1.00 45.82           N
ATOM   3210  CA  TYR B 335      25.489  32.828 -23.841  1.00 46.28           C
ATOM   3211  C   TYR B 335      24.224  32.874 -24.674  1.00 49.55           C
ATOM   3212  O   TYR B 335      23.271  33.569 -24.327  1.00 46.09           O
ATOM   3213  CB  TYR B 335      25.323  31.885 -22.660  1.00 47.64           C
ATOM   3214  CG  TYR B 335      24.587  30.601 -22.935  1.00 52.52           C
ATOM   3215  CD1 TYR B 335      25.147  29.607 -23.729  1.00 52.11           C
ATOM   3216  CD2 TYR B 335      23.352  30.360 -22.351  1.00 50.44           C
ATOM   3217  CE1 TYR B 335      24.478  28.417 -23.953  1.00 48.41           C
ATOM   3218  CE2 TYR B 335      22.678  29.183 -22.566  1.00 49.83           C
ATOM   3219  CZ  TYR B 335      23.240  28.214 -23.365  1.00 56.67           C
ATOM   3220  OH  TYR B 335      22.551  27.039 -23.567  1.00 56.29           O
ATOM   3221  N   GLY B 336      24.223  32.145 -25.781  1.00 49.04           N
ATOM   3222  CA  GLY B 336      23.068  32.116 -26.651  1.00 47.28           C
ATOM   3223  C   GLY B 336      23.178  31.040 -27.707  1.00 46.89           C
ATOM   3224  O   GLY B 336      23.955  30.094 -27.569  1.00 45.56           O
ATOM   3225  N   VAL B 337      22.390  31.185 -28.766  1.00 45.92           N
ATOM   3226  CA  VAL B 337      22.415  30.231 -29.865  1.00 46.18           C
ATOM   3227  C   VAL B 337      22.741  30.923 -31.186  1.00 48.29           C
ATOM   3228  O   VAL B 337      22.125  31.926 -31.554  1.00 42.10           O
ATOM   3229  CB  VAL B 337      21.075  29.473 -29.980  1.00 47.69           C
ATOM   3230  CG1 VAL B 337      21.058  28.595 -31.219  1.00 46.11           C
ATOM   3231  CG2 VAL B 337      20.835  28.631 -28.717  1.00 44.87           C
ATOM   3232  N   ILE B 338      23.752  30.400 -31.869  1.00 47.32           N
ATOM   3233  CA  ILE B 338      24.067  30.807 -33.230  1.00 43.10           C
ATOM   3234  C   ILE B 338      23.296  29.906 -34.180  1.00 44.04           C
ATOM   3235  O   ILE B 338      23.367  28.686 -34.066  1.00 44.71           O
ATOM   3236  CB  ILE B 338      25.580  30.716 -33.518  1.00 44.73           C
ATOM   3237  CG1 ILE B 338      26.307  31.925 -32.932  1.00 46.97           C
ATOM   3238  CG2 ILE B 338      25.848  30.643 -35.019  1.00 48.24           C
ATOM   3239  CD1 ILE B 338      26.039  33.219 -33.668  1.00 54.91           C
ATOM   3240  N   SER B 339      22.532  30.500 -35.089  1.00 43.78           N
ATOM   3241  CA  SER B 339      21.796  29.719 -36.079  1.00 40.10           C
ATOM   3242  C   SER B 339      22.108  30.230 -37.476  1.00 44.08           C
ATOM   3243  O   SER B 339      22.319  31.427 -37.677  1.00 41.15           O
ATOM   3244  CB  SER B 339      20.284  29.774 -35.821  1.00 35.82           C
ATOM   3245  OG  SER B 339      19.772  31.080 -36.021  1.00 43.73           O
ATOM   3246  N   GLN B 340      22.136  29.316 -38.437  1.00 48.85           N
ATOM   3247  CA  GLN B 340      22.408  29.672 -39.823  1.00 50.00           C
ATOM   3248  C   GLN B 340      21.384  29.064 -40.771  1.00 47.33           C
ATOM   3249  O   GLN B 340      20.961  27.922 -40.599  1.00 47.53           O
ATOM   3250  CB  GLN B 340      23.804  29.215 -40.242  1.00 48.70           C
ATOM   3251  CG  GLN B 340      24.933  29.681 -39.347  1.00 52.96           C
ATOM   3252  CD  GLN B 340      26.280  29.283 -39.901  1.00 54.18           C
ATOM   3253  OE1 GLN B 340      26.519  28.111 -40.189  1.00 60.02           O
ATOM   3254  NE2 GLN B 340      27.171  30.255 -40.059  1.00 56.23           N
ATOM   3255  N   ARG B 341      20.981  29.846 -41.766  1.00 55.21           N
ATOM   3256  CA  ARG B 341      20.240  29.327 -42.906  1.00 50.57           C
ATOM   3257  C   ARG B 341      20.977  29.717 -44.188  1.00 48.08           C
ATOM   3258  O   ARG B 341      21.172  30.900 -44.464  1.00 53.11           O
ATOM   3259  CB  ARG B 341      18.802  29.855 -42.906  1.00 42.67           C
ATOM   3260  CG  ARG B 341      17.976  29.407 -44.105  1.00 57.63           C
ATOM   3261  CD  ARG B 341      16.489  29.457 -43.798  1.00 41.78           C
ATOM   3262  NE  ARG B 341      16.210  28.724 -42.574  1.00 62.32           N
ATOM   3263  CZ  ARG B 341      15.126  28.898 -41.830  1.00 49.82           C
ATOM   3264  NH1 ARG B 341      14.208  29.789 -42.183  1.00 46.41           N
ATOM   3265  NH2 ARG B 341      14.968  28.182 -40.730  1.00 51.53           N
ATOM   3266  N   ASN B 342      21.405  28.728 -44.962  1.00 50.70           N
ATOM   3267  CA  ASN B 342      22.195  29.008 -46.149  1.00 56.43           C
ATOM   3268  C   ASN B 342      21.395  29.729 -47.226  1.00 67.67           C
ATOM   3269  O   ASN B 342      20.180  29.599 -47.298  1.00 59.40           O
ATOM   3270  CB  ASN B 342      22.785  27.718 -46.726  1.00 66.52           C
ATOM   3271  CG  ASN B 342      23.852  27.111 -45.834  1.00 61.00           C
ATOM   3272  OD1 ASN B 342      24.033  27.519 -44.685  1.00 62.34           O
ATOM   3273  ND2 ASN B 342      24.570  26.132 -46.366  1.00 64.99           N
ATOM   3274  N   THR B 343      22.085  30.528 -48.032  1.00 66.72           N
ATOM   3275  CA  THR B 343      21.481  31.129 -49.210  1.00 73.93           C
ATOM   3276  C   THR B 343      21.397  30.061 -50.291  1.00 75.37           C
ATOM   3277  O   THR B 343      22.231  29.161 -50.337  1.00 80.11           O
ATOM   3278  CB  THR B 343      22.293  32.320 -49.731  1.00 72.31           C
ATOM   3279  OG1 THR B 343      23.662  31.929 -49.883  1.00 80.69           O
ATOM   3280  CG2 THR B 343      22.214  33.493 -48.755  1.00 73.42           C
ATOM   3281  N   ASN B 344      20.395  30.143 -51.155  1.00 88.47           N
ATOM   3282  CA  ASN B 344      20.322  29.236 -52.294  1.00107.80           C
ATOM   3283  C   ASN B 344      19.825  29.991 -53.520  1.00110.53           C
ATOM   3284  O   ASN B 344      18.671  30.411 -53.580  1.00108.08           O
ATOM   3285  CB  ASN B 344      19.431  28.029 -51.975  1.00113.41           C
ATOM   3286  CG  ASN B 344      19.504  26.932 -53.040  1.00118.84           C
ATOM   3287  OD1 ASN B 344      19.500  27.204 -54.239  1.00133.04           O
ATOM   3288  ND2 ASN B 344      19.603  25.682 -52.591  1.00111.52           N
ATOM   3289  N   THR B 345      20.730  30.204 -54.469  1.00108.81           N
ATOM   3290  CA  THR B 345      20.453  30.972 -55.679  1.00104.93           C
ATOM   3291  C   THR B 345      19.722  30.142 -56.744  1.00120.92           C
ATOM   3292  O   THR B 345      20.065  30.197 -57.930  1.00119.18           O
ATOM   3293  CB  THR B 345      21.754  31.538 -56.280  1.00 92.55           C
ATOM   3294  N   VAL B 346      18.737  29.359 -56.304  1.00126.89           N
ATOM   3295  CA  VAL B 346      17.930  28.506 -57.179  1.00130.39           C
ATOM   3296  C   VAL B 346      18.791  27.477 -57.895  1.00138.98           C
ATOM   3297  O   VAL B 346      19.524  26.723 -57.257  1.00139.57           O
ATOM   3298  CB  VAL B 346      17.141  29.330 -58.221  1.00131.00           C
ATOM   3299  N   GLY B 350      16.540  20.256 -53.322  1.00131.71           N
ATOM   3300  CA  GLY B 350      15.190  20.600 -53.729  1.00131.63           C
ATOM   3301  C   GLY B 350      14.863  22.061 -53.483  1.00125.83           C
ATOM   3302  O   GLY B 350      13.745  22.395 -53.082  1.00119.39           O
ATOM   3303  N   ASN B 351      15.851  22.922 -53.723  1.00122.04           N
ATOM   3304  CA  ASN B 351      15.726  24.370 -53.550  1.00114.13           C
ATOM   3305  C   ASN B 351      15.452  24.794 -52.099  1.00 99.26           C
ATOM   3306  O   ASN B 351      15.010  25.916 -51.848  1.00101.75           O
ATOM   3307  CB  ASN B 351      14.633  24.924 -54.471  1.00107.08           C
ATOM   3308  N   LEU B 352      15.724  23.901 -51.150  1.00 75.76           N
ATOM   3309  CA  LEU B 352      15.579  24.220 -49.730  1.00 68.92           C
ATOM   3310  C   LEU B 352      16.936  24.301 -49.047  1.00 66.40           C
ATOM   3311  O   LEU B 352      17.713  23.350 -49.086  1.00 72.79           O
ATOM   3312  CB  LEU B 352      14.704  23.186 -49.026  1.00 62.26           C
ATOM   3313  CG  LEU B 352      13.208  23.314 -49.304  1.00 74.22           C
ATOM   3314  CD1 LEU B 352      12.426  22.332 -48.453  1.00 68.93           C
ATOM   3315  CD2 LEU B 352      12.744  24.744 -49.047  1.00 66.11           C
ATOM   3316  N   PRO B 353      17.219  25.444 -48.408  1.00 63.18           N
ATOM   3317  CA  PRO B 353      18.515  25.725 -47.784  1.00 56.96           C
ATOM   3318  C   PRO B 353      18.846  24.785 -46.624  1.00 59.81           C
ATOM   3319  O   PRO B 353      17.942  24.306 -45.938  1.00 50.21           O
ATOM   3320  CB  PRO B 353      18.349  27.159 -47.279  1.00 64.32           C
ATOM   3321  CG  PRO B 353      16.877  27.320 -47.077  1.00 49.72           C
ATOM   3322  CD  PRO B 353      16.241  26.521 -48.164  1.00 54.08           C
ATOM   3323  N   ALA B 354      20.137  24.535 -46.415  1.00 58.07           N
ATOM   3324  CA  ALA B 354      20.614  23.769 -45.267  1.00 55.53           C
ATOM   3325  C   ALA B 354      20.644  24.644 -44.008  1.00 58.10           C
ATOM   3326  O   ALA B 354      20.833  25.858 -44.091  1.00 55.91           O
ATOM   3327  CB  ALA B 354      22.000  23.184 -45.561  1.00 57.28           C
ATOM   3328  N   ASN B 355      20.449  24.030 -42.845  1.00 57.60           N
ATOM   3329  CA  ASN B 355      20.409  24.778 -41.586  1.00 45.13           C
ATOM   3330  C   ASN B 355      21.290  24.161 -40.509  1.00 49.05           C
ATOM   3331  O   ASN B 355      21.563  22.962 -40.521  1.00 56.70           O
ATOM   3332  CB  ASN B 355      18.971  24.873 -41.058  1.00 42.47           C
ATOM   3333  CG  ASN B 355      18.043  25.629 -41.997  1.00 51.71           C
ATOM   3334  OD1 ASN B 355      17.831  26.834 -41.852  1.00 45.90           O
ATOM   3335  ND2 ASN B 355      17.485  24.917 -42.969  1.00 49.69           N
ATOM   3336  N   ARG B 356      21.736  24.992 -39.577  1.00 49.40           N
ATOM   3337  CA  ARG B 356      22.391  24.497 -38.375  1.00 48.85           C
ATOM   3338  C   ARG B 356      22.273  25.530 -37.262  1.00 55.28           C
ATOM   3339  O   ARG B 356      22.190  26.734 -37.520  1.00 47.19           O
ATOM   3340  CB  ARG B 356      23.859  24.143 -38.644  1.00 47.33           C
ATOM   3341  CG  ARG B 356      24.750  25.318 -38.990  1.00 52.07           C
ATOM   3342  CD  ARG B 356      25.848  24.890 -39.964  1.00 55.94           C
ATOM   3343  NE  ARG B 356      25.261  24.289 -41.158  1.00 60.83           N
ATOM   3344  CZ  ARG B 356      24.767  24.988 -42.176  1.00 61.67           C
ATOM   3345  NH1 ARG B 356      24.790  26.313 -42.148  1.00 54.48           N
ATOM   3346  NH2 ARG B 356      24.243  24.363 -43.220  1.00 60.17           N
ATOM   3347  N   ALA B 357      22.234  25.046 -36.025  1.00 50.55           N
ATOM   3348  CA  ALA B 357      22.250  25.918 -34.857  1.00 42.05           C
ATOM   3349  C   ALA B 357      23.077  25.286 -33.749  1.00 47.15           C
ATOM   3350  O   ALA B 357      23.070  24.067 -33.569  1.00 51.21           O
ATOM   3351  CB  ALA B 357      20.829  26.209 -34.372  1.00 37.66           C
ATOM   3352  N   HIS B 358      23.812  26.120 -33.024  1.00 45.09           N
ATOM   3353  CA  HIS B 358      24.635  25.646 -31.923  1.00 47.58           C
ATOM   3354  C   HIS B 358      24.694  26.672 -30.803  1.00 58.14           C
ATOM   3355  O   HIS B 358      24.568  27.877 -31.041  1.00 47.50           O
ATOM   3356  CB  HIS B 358      26.054  25.322 -32.403  1.00 48.68           C
ATOM   3357  CG  HIS B 358      26.110  24.241 -33.436  1.00 61.19           C
ATOM   3358  ND1 HIS B 358      25.929  22.909 -33.130  1.00 64.35           N
ATOM   3359  CD2 HIS B 358      26.324  24.295 -34.773  1.00 62.65           C
ATOM   3360  CE1 HIS B 358      26.031  22.189 -34.233  1.00 69.20           C
ATOM   3361  NE2 HIS B 358      26.269  23.005 -35.244  1.00 69.45           N
ATOM   3362  N   GLU B 359      24.885  26.181 -29.582  1.00 49.64           N
ATOM   3363  CA  GLU B 359      25.152  27.046 -28.450  1.00 52.49           C
ATOM   3364  C   GLU B 359      26.419  27.829 -28.730  1.00 50.38           C
ATOM   3365  O   GLU B 359      27.379  27.295 -29.292  1.00 46.98           O
ATOM   3366  CB  GLU B 359      25.300  26.234 -27.168  1.00 51.65           C
ATOM   3367  CG  GLU B 359      24.005  25.634 -26.659  1.00 54.21           C
ATOM   3368  CD  GLU B 359      24.244  24.706 -25.487  1.00 63.46           C
ATOM   3369  OE1 GLU B 359      24.860  23.641 -25.697  1.00 67.55           O
ATOM   3370  OE2 GLU B 359      23.847  25.054 -24.356  1.00 63.31           O
ATOM   3371  N   ALA B 360      26.418  29.097 -28.344  1.00 47.69           N
ATOM   3372  CA  ALA B 360      27.572  29.944 -28.567  1.00 51.74           C
ATOM   3373  C   ALA B 360      27.748  30.947 -27.444  1.00 45.60           C
ATOM   3374  O   ALA B 360      26.795  31.300 -26.749  1.00 48.50           O
ATOM   3375  CB  ALA B 360      27.454  30.658 -29.896  1.00 46.31           C
ATOM   3376  N   VAL B 361      28.983  31.401 -27.281  1.00 47.43           N
ATOM   3377  CA  VAL B 361      29.321  32.400 -26.280  1.00 52.08           C
ATOM   3378  C   VAL B 361      30.045  33.575 -26.928  1.00 49.80           C
ATOM   3379  O   VAL B 361      30.960  33.388 -27.729  1.00 50.41           O
ATOM   3380  CB  VAL B 361      30.202  31.799 -25.171  1.00 54.49           C
ATOM   3381  CG1 VAL B 361      30.632  32.875 -24.179  1.00 54.39           C
ATOM   3382  CG2 VAL B 361      29.465  30.663 -24.467  1.00 51.17           C
ATOM   3383  N   ILE B 362      29.611  34.785 -26.598  1.00 51.70           N
ATOM   3384  CA  ILE B 362      30.300  35.984 -27.042  1.00 49.26           C
ATOM   3385  C   ILE B 362      30.868  36.735 -25.841  1.00 59.86           C
ATOM   3386  O   ILE B 362      30.120  37.246 -25.005  1.00 53.47           O
ATOM   3387  CB  ILE B 362      29.377  36.929 -27.820  1.00 56.45           C
ATOM   3388  CG1 ILE B 362      28.806  36.233 -29.057  1.00 49.42           C
ATOM   3389  CG2 ILE B 362      30.137  38.189 -28.212  1.00 53.35           C
ATOM   3390  CD1 ILE B 362      27.745  37.032 -29.755  1.00 52.21           C
ATOM   3391  N   ALA B 363      32.191  36.792 -25.758  1.00 62.56           N
ATOM   3392  CA  ALA B 363      32.861  37.517 -24.689  1.00 57.47           C
ATOM   3393  C   ALA B 363      33.039  38.971 -25.099  1.00 64.00           C
ATOM   3394  O   ALA B 363      33.852  39.284 -25.969  1.00 63.49           O
ATOM   3395  CB  ALA B 363      34.199  36.881 -24.372  1.00 54.17           C
ATOM   3396  N   THR B 364      32.266  39.858 -24.484  1.00 57.47           N
ATOM   3397  CA  THR B 364      32.249  41.254 -24.903  1.00 54.99           C
ATOM   3398  C   THR B 364      33.451  42.048 -24.391  1.00 68.16           C
ATOM   3399  O   THR B 364      33.650  43.188 -24.805  1.00 62.07           O
ATOM   3400  CB  THR B 364      30.959  41.958 -24.440  1.00 57.48           C
ATOM   3401  OG1 THR B 364      30.911  41.986 -23.011  1.00 56.29           O
ATOM   3402  CG2 THR B 364      29.726  41.235 -24.975  1.00 50.99           C
ATOM   3403  N   TYR B 365      34.232  41.458 -23.483  1.00 59.84           N
ATOM   3404  CA  TYR B 365      35.434  42.105 -22.954  1.00 61.51           C
ATOM   3405  C   TYR B 365      36.658  41.791 -23.819  1.00 72.66           C
ATOM   3406  O   TYR B 365      37.704  42.419 -23.683  1.00 74.78           O
ATOM   3407  CB  TYR B 365      35.695  41.663 -21.501  1.00 63.79           C
ATOM   3408  CG  TYR B 365      35.744  40.159 -21.338  1.00 65.28           C
ATOM   3409  CD1 TYR B 365      36.917  39.448 -21.569  1.00 61.45           C
ATOM   3410  CD2 TYR B 365      34.608  39.445 -20.966  1.00 65.03           C
ATOM   3411  CE1 TYR B 365      36.955  38.068 -21.437  1.00 62.36           C
ATOM   3412  CE2 TYR B 365      34.637  38.070 -20.829  1.00 58.87           C
ATOM   3413  CZ  TYR B 365      35.810  37.386 -21.067  1.00 70.78           C
ATOM   3414  OH  TYR B 365      35.834  36.016 -20.927  1.00 73.83           O
ATOM   3415  N   SER B 366      36.516  40.813 -24.706  1.00 70.62           N
ATOM   3416  CA  SER B 366      37.618  40.366 -25.551  1.00 71.06           C
ATOM   3417  C   SER B 366      38.071  41.436 -26.545  1.00 73.68           C
ATOM   3418  O   SER B 366      37.254  42.209 -27.047  1.00 64.93           O
ATOM   3419  CB  SER B 366      37.216  39.098 -26.305  1.00 69.74           C
ATOM   3420  OG  SER B 366      38.217  38.716 -27.232  1.00 76.87           O
ATOM   3421  N   PRO B 367      39.384  41.483 -26.833  1.00 69.55           N
ATOM   3422  CA  PRO B 367      39.884  42.396 -27.869  1.00 67.52           C
ATOM   3423  C   PRO B 367      39.308  42.063 -29.247  1.00 69.32           C
ATOM   3424  O   PRO B 367      39.330  42.914 -30.131  1.00 76.59           O
ATOM   3425  CB  PRO B 367      41.407  42.182 -27.834  1.00 67.32           C
ATOM   3426  CG  PRO B 367      41.600  40.857 -27.154  1.00 76.05           C
ATOM   3427  CD  PRO B 367      40.472  40.745 -26.170  1.00 64.91           C
ATOM   3428  N   LYS B 368      38.790  40.848 -29.413  1.00 70.73           N
ATOM   3429  CA  LYS B 368      38.148  40.431 -30.659  1.00 62.25           C
ATOM   3430  C   LYS B 368      36.689  40.888 -30.729  1.00 67.61           C
ATOM   3431  O   LYS B 368      36.005  40.677 -31.731  1.00 66.69           O
ATOM   3432  CB  LYS B 368      38.207  38.909 -30.811  1.00 70.18           C
ATOM   3433  CG  LYS B 368      39.600  38.309 -30.808  1.00 77.11           C
ATOM   3434  CD  LYS B 368      40.447  38.845 -31.938  1.00 84.66           C
ATOM   3435  CE  LYS B 368      41.755  38.081 -32.020  1.00100.09           C
ATOM   3436  NZ  LYS B 368      41.500  36.610 -31.965  1.00103.50           N
ATOM   3437  N   PHE B 369      36.191  41.484 -29.654  1.00 70.98           N
ATOM   3438  CA  PHE B 369      34.841  42.028 -29.693  1.00 67.84           C
ATOM   3439  C   PHE B 369      34.886  43.440 -30.260  1.00 69.97           C
ATOM   3440  O   PHE B 369      35.062  44.404 -29.515  1.00 62.58           O
ATOM   3441  CB  PHE B 369      34.205  42.035 -28.305  1.00 62.11           C
ATOM   3442  CG  PHE B 369      32.757  42.436 -28.308  1.00 59.02           C
ATOM   3443  CD1 PHE B 369      31.783  41.552 -28.744  1.00 55.60           C
ATOM   3444  CD2 PHE B 369      32.368  43.694 -27.881  1.00 53.44           C
ATOM   3445  CE1 PHE B 369      30.445  41.911 -28.741  1.00 57.13           C
ATOM   3446  CE2 PHE B 369      31.034  44.062 -27.882  1.00 52.34           C
ATOM   3447  CZ  PHE B 369      30.072  43.169 -28.312  1.00 52.86           C
ATOM   3448  N   THR B 370      34.738  43.569 -31.575  1.00 64.11           N
ATOM   3449  CA  THR B 370      34.844  44.885 -32.201  1.00 64.86           C
ATOM   3450  C   THR B 370      33.658  45.198 -33.113  1.00 68.11           C
ATOM   3451  O   THR B 370      33.834  45.391 -34.315  1.00 65.64           O
ATOM   3452  CB  THR B 370      36.157  45.018 -33.017  1.00 66.17           C
ATOM   3453  OG1 THR B 370      36.226  43.977 -33.998  1.00 70.08           O
ATOM   3454  CG2 THR B 370      37.377  44.914 -32.107  1.00 63.52           C
ATOM   3455  N   PRO B 371      32.444  45.259 -32.543  1.00 63.85           N
ATOM   3456  CA  PRO B 371      31.255  45.465 -33.378  1.00 61.75           C
ATOM   3457  C   PRO B 371      31.255  46.805 -34.113  1.00 55.87           C
ATOM   3458  O   PRO B 371      30.693  46.892 -35.200  1.00 54.29           O
ATOM   3459  CB  PRO B 371      30.101  45.397 -32.371  1.00 55.69           C
ATOM   3460  CG  PRO B 371      30.725  45.729 -31.047  1.00 53.74           C
ATOM   3461  CD  PRO B 371      32.105  45.167 -31.109  1.00 59.89           C
ATOM   3462  N   LYS B 372      31.867  47.827 -33.525  1.00 55.95           N
ATOM   3463  CA  LYS B 372      31.934  49.139 -34.157  1.00 64.14           C
ATOM   3464  C   LYS B 372      32.885  49.115 -35.359  1.00 68.53           C
ATOM   3465  O   LYS B 372      32.826  49.991 -36.215  1.00 68.12           O
ATOM   3466  CB  LYS B 372      32.362  50.205 -33.137  1.00 64.44           C
ATOM   3467  CG  LYS B 372      32.558  51.610 -33.708  1.00 68.11           C
ATOM   3468  CD  LYS B 372      31.240  52.219 -34.178  1.00 72.13           C
ATOM   3469  CE  LYS B 372      31.478  53.496 -34.975  1.00 71.38           C
ATOM   3470  NZ  LYS B 372      30.202  54.182 -35.314  1.00 69.36           N
ATOM   3471  N   LEU B 373      33.747  48.103 -35.433  1.00 70.26           N
ATOM   3472  CA  LEU B 373      34.599  47.920 -36.609  1.00 57.97           C
ATOM   3473  C   LEU B 373      33.933  46.964 -37.591  1.00 64.61           C
ATOM   3474  O   LEU B 373      34.457  46.697 -38.672  1.00 67.70           O
ATOM   3475  CB  LEU B 373      35.979  47.390 -36.226  1.00 58.64           C
ATOM   3476  CG  LEU B 373      36.862  48.231 -35.301  1.00 69.75           C
ATOM   3477  CD1 LEU B 373      38.212  47.554 -35.122  1.00 61.89           C
ATOM   3478  CD2 LEU B 373      37.030  49.645 -35.831  1.00 69.65           C
ATOM   3479  N   GLY B 374      32.775  46.440 -37.204  1.00 57.83           N
ATOM   3480  CA  GLY B 374      31.992  45.613 -38.102  1.00 57.44           C
ATOM   3481  C   GLY B 374      32.162  44.113 -37.951  1.00 62.29           C
ATOM   3482  O   GLY B 374      31.679  43.353 -38.786  1.00 56.32           O
ATOM   3483  N   ASN B 375      32.842  43.668 -36.900  1.00 57.18           N
ATOM   3484  CA  ASN B 375      32.945  42.231 -36.670  1.00 63.59           C
ATOM   3485  C   ASN B 375      33.182  41.854 -35.211  1.00 65.64           C
ATOM   3486  O   ASN B 375      33.799  42.591 -34.448  1.00 58.44           O
ATOM   3487  CB  ASN B 375      34.050  41.635 -37.547  1.00 67.76           C
ATOM   3488  CG  ASN B 375      35.429  41.957 -37.042  1.00 70.62           C
ATOM   3489  OD1 ASN B 375      36.152  41.078 -36.567  1.00 70.34           O
ATOM   3490  ND2 ASN B 375      35.809  43.224 -37.140  1.00 73.29           N
ATOM   3491  N   ILE B 376      32.677  40.687 -34.836  1.00 65.11           N
ATOM   3492  CA  ILE B 376      32.851  40.164 -33.493  1.00 59.76           C
ATOM   3493  C   ILE B 376      33.291  38.720 -33.592  1.00 66.82           C
ATOM   3494  O   ILE B 376      33.450  38.176 -34.684  1.00 62.95           O
ATOM   3495  CB  ILE B 376      31.560  40.234 -32.668  1.00 53.57           C
ATOM   3496  CG1 ILE B 376      30.486  39.355 -33.315  1.00 51.72           C
ATOM   3497  CG2 ILE B 376      31.074  41.668 -32.556  1.00 59.98           C
ATOM   3498  CD1 ILE B 376      29.257  39.142 -32.461  1.00 50.47           C
ATOM   3499  N   GLN B 377      33.483  38.102 -32.440  1.00 59.48           N
ATOM   3500  CA  GLN B 377      33.902  36.720 -32.386  1.00 55.28           C
ATOM   3501  C   GLN B 377      33.031  35.962 -31.389  1.00 62.11           C
ATOM   3502  O   GLN B 377      32.716  36.481 -30.320  1.00 66.09           O
ATOM   3503  CB  GLN B 377      35.375  36.647 -32.007  1.00 56.61           C
ATOM   3504  CG  GLN B 377      36.043  35.319 -32.258  1.00 74.18           C
ATOM   3505  CD  GLN B 377      37.518  35.355 -31.899  1.00 77.22           C
ATOM   3506  OE1 GLN B 377      38.375  35.566 -32.759  1.00 77.66           O
ATOM   3507  NE2 GLN B 377      37.817  35.166 -30.618  1.00 75.33           N
ATOM   3508  N   PHE B 378      32.616  34.753 -31.747  1.00 52.68           N
ATOM   3509  CA  PHE B 378      31.912  33.901 -30.801  1.00 51.86           C
ATOM   3510  C   PHE B 378      32.578  32.536 -30.722  1.00 61.48           C
ATOM   3511  O   PHE B 378      33.309  32.137 -31.630  1.00 62.44           O
ATOM   3512  CB  PHE B 378      30.425  33.770 -31.167  1.00 50.13           C
ATOM   3513  CG  PHE B 378      30.158  33.084 -32.486  1.00 51.97           C
ATOM   3514  CD1 PHE B 378      30.083  31.702 -32.570  1.00 53.05           C
ATOM   3515  CD2 PHE B 378      29.927  33.828 -33.630  1.00 54.46           C
ATOM   3516  CE1 PHE B 378      29.816  31.075 -33.780  1.00 49.74           C
ATOM   3517  CE2 PHE B 378      29.652  33.208 -34.841  1.00 54.64           C
ATOM   3518  CZ  PHE B 378      29.600  31.829 -34.913  1.00 49.37           C
ATOM   3519  N   SER B 379      32.347  31.832 -29.619  1.00 53.18           N
ATOM   3520  CA  SER B 379      32.914  30.503 -29.449  1.00 54.57           C
ATOM   3521  C   SER B 379      31.811  29.465 -29.303  1.00 56.37           C
ATOM   3522  O   SER B 379      30.703  29.778 -28.871  1.00 56.14           O
ATOM   3523  CB  SER B 379      33.856  30.461 -28.240  1.00 56.89           C
ATOM   3524  OG  SER B 379      33.177  30.820 -27.052  1.00 71.31           O
ATOM   3525  N   THR B 380      32.114  28.231 -29.688  1.00 55.84           N
ATOM   3526  CA  THR B 380      31.149  27.144 -29.601  1.00 53.53           C
ATOM   3527  C   THR B 380      31.746  25.916 -28.932  1.00 55.30           C
ATOM   3528  O   THR B 380      32.969  25.752 -28.876  1.00 59.01           O
ATOM   3529  CB  THR B 380      30.627  26.721 -30.999  1.00 52.62           C
ATOM   3530  OG1 THR B 380      31.733  26.339 -31.824  1.00 55.13           O
ATOM   3531  CG2 THR B 380      29.860  27.854 -31.670  1.00 50.93           C
ATOM   3532  N   TRP B 381      30.873  25.055 -28.422  1.00 56.82           N
ATOM   3533  CA  TRP B 381      31.278  23.723 -28.002  1.00 62.68           C
ATOM   3534  C   TRP B 381      31.451  22.849 -29.250  1.00 65.46           C
ATOM   3535  O   TRP B 381      32.385  22.046 -29.342  1.00 61.78           O
ATOM   3536  CB  TRP B 381      30.253  23.127 -27.033  1.00 60.95           C
ATOM   3537  CG  TRP B 381      30.286  23.744 -25.645  1.00 64.15           C
ATOM   3538  CD1 TRP B 381      30.937  23.250 -24.553  1.00 65.96           C
ATOM   3539  CD2 TRP B 381      29.643  24.958 -25.211  1.00 58.64           C
ATOM   3540  NE1 TRP B 381      30.743  24.074 -23.469  1.00 65.61           N
ATOM   3541  CE2 TRP B 381      29.954  25.128 -23.843  1.00 62.86           C
ATOM   3542  CE3 TRP B 381      28.841  25.915 -25.843  1.00 59.30           C
ATOM   3543  CZ2 TRP B 381      29.490  26.216 -23.096  1.00 56.23           C
ATOM   3544  CZ3 TRP B 381      28.378  26.995 -25.096  1.00 54.67           C
ATOM   3545  CH2 TRP B 381      28.701  27.132 -23.738  1.00 55.08           C
ATOM   3546  N   GLU B 382      30.556  23.030 -30.220  1.00 62.11           N
ATOM   3547  CA  GLU B 382      30.660  22.344 -31.508  1.00 68.22           C
ATOM   3548  C   GLU B 382      31.990  22.680 -32.198  1.00 66.42           C
ATOM   3549  O   GLU B 382      32.403  23.839 -32.245  1.00 64.22           O
ATOM   3550  CB  GLU B 382      29.479  22.713 -32.414  1.00 64.93           C
ATOM   3551  CG  GLU B 382      29.683  22.358 -33.884  1.00 61.89           C
ATOM   3552  CD  GLU B 382      29.732  20.859 -34.129  1.00 67.74           C
ATOM   3553  OE1 GLU B 382      28.929  20.126 -33.512  1.00 68.26           O
ATOM   3554  OE2 GLU B 382      30.578  20.410 -34.934  1.00 73.68           O
ATOM   3555  N   THR B 383      32.657  21.662 -32.730  1.00 71.03           N
ATOM   3556  CA  THR B 383      34.016  21.833 -33.233  1.00 75.15           C
ATOM   3557  C   THR B 383      34.113  22.107 -34.737  1.00 78.62           C
ATOM   3558  O   THR B 383      35.133  22.618 -35.201  1.00 80.62           O
ATOM   3559  CB  THR B 383      34.884  20.598 -32.910  1.00 70.78           C
ATOM   3560  OG1 THR B 383      34.372  19.458 -33.609  1.00 78.60           O
ATOM   3561  CG2 THR B 383      34.878  20.313 -31.411  1.00 73.53           C
ATOM   3562  N   GLN B 384      33.083  21.759 -35.506  1.00 65.26           N
ATOM   3563  CA  GLN B 384      33.196  21.871 -36.964  1.00 69.84           C
ATOM   3564  C   GLN B 384      31.966  22.446 -37.679  1.00 69.57           C
ATOM   3565  O   GLN B 384      32.102  23.153 -38.674  1.00 76.76           O
ATOM   3566  CB  GLN B 384      33.531  20.499 -37.564  1.00 66.97           C
ATOM   3567  N   ASP B 385      30.776  22.156 -37.168  1.00 67.76           N
ATOM   3568  CA  ASP B 385      29.540  22.403 -37.914  1.00 66.43           C
ATOM   3569  C   ASP B 385      29.050  23.865 -37.896  1.00 55.76           C
ATOM   3570  O   ASP B 385      27.917  24.151 -37.511  1.00 55.56           O
ATOM   3571  CB  ASP B 385      28.443  21.477 -37.378  1.00 65.87           C
ATOM   3572  CG  ASP B 385      27.219  21.438 -38.273  1.00 76.25           C
ATOM   3573  OD1 ASP B 385      27.384  21.512 -39.509  1.00 73.16           O
ATOM   3574  OD2 ASP B 385      26.095  21.331 -37.735  1.00 81.26           O
ATOM   3575  N   VAL B 386      29.910  24.786 -38.314  1.00 55.21           N
ATOM   3576  CA  VAL B 386      29.519  26.180 -38.503  1.00 55.65           C
ATOM   3577  C   VAL B 386      29.972  26.620 -39.894  1.00 63.32           C
ATOM   3578  O   VAL B 386      31.146  26.503 -40.226  1.00 62.39           O
ATOM   3579  CB  VAL B 386      30.129  27.111 -37.432  1.00 61.75           C
ATOM   3580  CG1 VAL B 386      29.787  28.563 -37.730  1.00 58.86           C
ATOM   3581  CG2 VAL B 386      29.645  26.719 -36.040  1.00 51.58           C
ATOM   3582  N   SER B 387      29.054  27.127 -40.708  1.00 59.11           N
ATOM   3583  CA  SER B 387      29.392  27.416 -42.100  1.00 57.95           C
ATOM   3584  C   SER B 387      29.853  28.852 -42.328  1.00 53.17           C
ATOM   3585  O   SER B 387      29.297  29.792 -41.765  1.00 62.68           O
ATOM   3586  CB  SER B 387      28.195  27.121 -43.007  1.00 55.40           C
ATOM   3587  OG  SER B 387      27.842  25.751 -42.960  1.00 66.37           O
ATOM   3588  N   SER B 388      30.864  29.009 -43.176  1.00 54.96           N
ATOM   3589  CA  SER B 388      31.339  30.329 -43.568  1.00 55.35           C
ATOM   3590  C   SER B 388      30.549  30.869 -44.762  1.00 55.01           C
ATOM   3591  O   SER B 388      30.114  30.104 -45.622  1.00 60.16           O
ATOM   3592  CB  SER B 388      32.831  30.275 -43.908  1.00 60.60           C
ATOM   3593  OG  SER B 388      33.583  29.838 -42.787  1.00 72.08           O
ATOM   3594  N   GLY B 389      30.373  32.187 -44.810  1.00 56.48           N
ATOM   3595  CA  GLY B 389      29.718  32.840 -45.933  1.00 56.81           C
ATOM   3596  C   GLY B 389      28.204  32.704 -45.955  1.00 60.34           C
ATOM   3597  O   GLY B 389      27.571  32.942 -46.983  1.00 67.07           O
ATOM   3598  N   GLN B 390      27.618  32.323 -44.826  1.00 52.33           N
ATOM   3599  CA  GLN B 390      26.175  32.103 -44.749  1.00 49.23           C
ATOM   3600  C   GLN B 390      25.481  33.003 -43.717  1.00 54.54           C
ATOM   3601  O   GLN B 390      26.079  33.367 -42.705  1.00 54.69           O
ATOM   3602  CB  GLN B 390      25.895  30.633 -44.424  1.00 49.04           C
ATOM   3603  CG  GLN B 390      26.521  29.653 -45.405  1.00 62.17           C
ATOM   3604  CD  GLN B 390      25.900  29.720 -46.786  1.00 65.10           C
ATOM   3605  OE1 GLN B 390      24.897  30.402 -46.999  1.00 66.41           O
ATOM   3606  NE2 GLN B 390      26.505  29.021 -47.739  1.00 65.97           N
ATOM   3607  N   PRO B 391      24.209  33.359 -43.972  1.00 49.29           N
ATOM   3608  CA  PRO B 391      23.428  34.170 -43.029  1.00 53.12           C
ATOM   3609  C   PRO B 391      23.454  33.592 -41.617  1.00 53.81           C
ATOM   3610  O   PRO B 391      23.121  32.425 -41.404  1.00 51.63           O
ATOM   3611  CB  PRO B 391      22.015  34.126 -43.613  1.00 56.91           C
ATOM   3612  CG  PRO B 391      22.238  33.940 -45.088  1.00 51.58           C
ATOM   3613  CD  PRO B 391      23.451  33.054 -45.199  1.00 47.71           C
ATOM   3614  N   THR B 392      23.861  34.420 -40.665  1.00 48.53           N
ATOM   3615  CA  THR B 392      24.079  33.975 -39.302  1.00 49.87           C
ATOM   3616  C   THR B 392      23.341  34.870 -38.317  1.00 50.63           C
ATOM   3617  O   THR B 392      23.364  36.095 -38.434  1.00 48.03           O
ATOM   3618  CB  THR B 392      25.583  33.954 -38.969  1.00 51.19           C
ATOM   3619  OG1 THR B 392      26.250  33.060 -39.869  1.00 46.53           O
ATOM   3620  CG2 THR B 392      25.825  33.502 -37.522  1.00 45.17           C
ATOM   3621  N   LYS B 393      22.689  34.242 -37.348  1.00 48.15           N
ATOM   3622  CA  LYS B 393      21.926  34.948 -36.334  1.00 42.56           C
ATOM   3623  C   LYS B 393      22.358  34.515 -34.924  1.00 46.22           C
ATOM   3624  O   LYS B 393      22.568  33.326 -34.670  1.00 45.31           O
ATOM   3625  CB  LYS B 393      20.432  34.697 -36.548  1.00 45.05           C
ATOM   3626  CG  LYS B 393      19.529  35.143 -35.415  1.00 51.78           C
ATOM   3627  CD  LYS B 393      18.077  34.744 -35.686  1.00 45.60           C
ATOM   3628  CE  LYS B 393      17.098  35.657 -34.944  1.00 42.29           C
ATOM   3629  NZ  LYS B 393      16.000  34.880 -34.359  1.00 50.19           N
ATOM   3630  N   PHE B 394      22.523  35.480 -34.022  1.00 44.51           N
ATOM   3631  CA  PHE B 394      22.756  35.167 -32.610  1.00 41.19           C
ATOM   3632  C   PHE B 394      21.515  35.491 -31.788  1.00 48.38           C
ATOM   3633  O   PHE B 394      21.095  36.644 -31.720  1.00 45.36           O
ATOM   3634  CB  PHE B 394      23.959  35.931 -32.049  1.00 42.21           C
ATOM   3635  CG  PHE B 394      24.225  35.663 -30.579  1.00 47.07           C
ATOM   3636  CD1 PHE B 394      24.836  34.486 -30.170  1.00 45.31           C
ATOM   3637  CD2 PHE B 394      23.855  36.586 -29.609  1.00 45.77           C
ATOM   3638  CE1 PHE B 394      25.086  34.238 -28.822  1.00 54.18           C
ATOM   3639  CE2 PHE B 394      24.107  36.345 -28.255  1.00 46.42           C
ATOM   3640  CZ  PHE B 394      24.722  35.169 -27.864  1.00 43.17           C
ATOM   3641  N   THR B 395      20.933  34.465 -31.177  1.00 39.67           N
ATOM   3642  CA  THR B 395      19.822  34.637 -30.251  1.00 44.15           C
ATOM   3643  C   THR B 395      20.367  34.554 -28.819  1.00 43.94           C
ATOM   3644  O   THR B 395      20.835  33.498 -28.402  1.00 50.27           O
ATOM   3645  CB  THR B 395      18.737  33.561 -30.446  1.00 42.82           C
ATOM   3646  OG1 THR B 395      18.244  33.602 -31.788  1.00 47.19           O
ATOM   3647  CG2 THR B 395      17.582  33.753 -29.454  1.00 41.77           C
ATOM   3648  N   PRO B 396      20.332  35.670 -28.073  1.00 41.08           N
ATOM   3649  CA  PRO B 396      20.854  35.655 -26.696  1.00 43.89           C
ATOM   3650  C   PRO B 396      19.944  34.872 -25.763  1.00 39.52           C
ATOM   3651  O   PRO B 396      18.728  34.911 -25.937  1.00 42.36           O
ATOM   3652  CB  PRO B 396      20.881  37.136 -26.306  1.00 40.30           C
ATOM   3653  CG  PRO B 396      19.798  37.767 -27.154  1.00 45.77           C
ATOM   3654  CD  PRO B 396      19.790  36.987 -28.458  1.00 41.84           C
ATOM   3655  N   VAL B 397      20.526  34.174 -24.795  1.00 41.47           N
ATOM   3656  CA  VAL B 397      19.750  33.410 -23.820  1.00 44.98           C
ATOM   3657  C   VAL B 397      20.102  33.816 -22.390  1.00 45.95           C
ATOM   3658  O   VAL B 397      19.227  33.957 -21.539  1.00 42.28           O
ATOM   3659  CB  VAL B 397      19.975  31.898 -23.988  1.00 44.14           C
ATOM   3660  CG1 VAL B 397      19.209  31.122 -22.920  1.00 40.09           C
ATOM   3661  CG2 VAL B 397      19.565  31.456 -25.400  1.00 43.73           C
ATOM   3662  N   GLY B 398      21.388  34.022 -22.134  1.00 44.65           N
ATOM   3663  CA  GLY B 398      21.836  34.443 -20.819  1.00 42.80           C
ATOM   3664  C   GLY B 398      23.339  34.634 -20.765  1.00 51.23           C
ATOM   3665  O   GLY B 398      23.940  35.102 -21.726  1.00 46.48           O
ATOM   3666  N   LEU B 399      23.942  34.279 -19.634  1.00 47.62           N
ATOM   3667  CA  LEU B 399      25.388  34.356 -19.464  1.00 47.00           C
ATOM   3668  C   LEU B 399      25.978  32.955 -19.420  1.00 52.38           C
ATOM   3669  O   LEU B 399      25.336  32.023 -18.939  1.00 52.30           O
ATOM   3670  CB  LEU B 399      25.755  35.110 -18.181  1.00 48.10           C
ATOM   3671  CG  LEU B 399      25.278  36.557 -18.045  1.00 54.67           C
ATOM   3672  CD1 LEU B 399      25.691  37.143 -16.697  1.00 48.93           C
ATOM   3673  CD2 LEU B 399      25.776  37.424 -19.204  1.00 55.13           C
ATOM   3674  N   ALA B 400      27.205  32.812 -19.907  1.00 50.99           N
ATOM   3675  CA  ALA B 400      27.894  31.525 -19.876  1.00 51.72           C
ATOM   3676  C   ALA B 400      28.376  31.188 -18.472  1.00 53.44           C
ATOM   3677  O   ALA B 400      28.374  30.030 -18.060  1.00 57.86           O
ATOM   3678  CB  ALA B 400      29.069  31.528 -20.840  1.00 52.34           C
ATOM   3679  N   SER B 401      28.817  32.214 -17.757  1.00 54.22           N
ATOM   3680  CA  SER B 401      29.422  32.049 -16.449  1.00 55.26           C
ATOM   3681  C   SER B 401      29.473  33.398 -15.768  1.00 60.45           C
ATOM   3682  O   SER B 401      29.367  34.430 -16.435  1.00 55.95           O
ATOM   3683  CB  SER B 401      30.830  31.460 -16.571  1.00 59.86           C
ATOM   3684  OG  SER B 401      31.527  31.519 -15.333  1.00 66.01           O
ATOM   3685  N   VAL B 402      29.627  33.396 -14.446  1.00 57.48           N
ATOM   3686  CA  VAL B 402      29.893  34.637 -13.729  1.00 59.67           C
ATOM   3687  C   VAL B 402      31.093  34.512 -12.789  1.00 61.64           C
ATOM   3688  O   VAL B 402      31.217  35.287 -11.840  1.00 64.44           O
ATOM   3689  CB  VAL B 402      28.671  35.123 -12.911  1.00 63.21           C
ATOM   3690  CG1 VAL B 402      27.522  35.510 -13.844  1.00 55.93           C
ATOM   3691  CG2 VAL B 402      28.242  34.085 -11.877  1.00 56.29           C
ATOM   3692  N  AASP B 403      31.972  33.550 -13.065  1.00 68.90           N
ATOM   3693  CA AASP B 403      33.209  33.398 -12.298  1.00 72.58           C
ATOM   3694  C  AASP B 403      34.158  34.566 -12.560  1.00 72.87           C
ATOM   3695  O  AASP B 403      33.850  35.464 -13.347  1.00 73.06           O
ATOM   3696  CB AASP B 403      33.909  32.077 -12.636  1.00 73.22           C
ATOM   3697  CG AASP B 403      33.082  30.859 -12.264  1.00 74.98           C
ATOM   3698  OD1AASP B 403      32.076  31.015 -11.542  1.00 79.15           O
ATOM   3699  OD2AASP B 403      33.449  29.741 -12.686  1.00 76.03           O
ATOM   3700  N   ALA B 404      35.313  34.542 -11.900  1.00 77.91           N
ATOM   3701  CA  ALA B 404      36.309  35.600 -12.046  1.00 68.40           C
ATOM   3702  C   ALA B 404      36.837  35.714 -13.467  1.00 81.88           C
ATOM   3703  O   ALA B 404      37.040  36.818 -13.978  1.00 83.42           O
ATOM   3704  CB  ALA B 404      37.458  35.369 -11.071  1.00 77.19           C
ATOM   3705  N   ASN B 405      37.051  34.568 -14.103  1.00 84.37           N
ATOM   3706  CA  ASN B 405      37.521  34.528 -15.482  1.00 86.29           C
ATOM   3707  C   ASN B 405      36.504  35.099 -16.471  1.00 77.63           C
ATOM   3708  O   ASN B 405      36.870  35.526 -17.566  1.00 79.38           O
ATOM   3709  CB  ASN B 405      37.870  33.092 -15.879  1.00 94.01           C
ATOM   3710  CG  ASN B 405      39.064  32.551 -15.119  1.00116.69           C
ATOM   3711  OD1 ASN B 405      39.902  33.310 -14.631  1.00121.13           O
ATOM   3712  ND2 ASN B 405      39.146  31.230 -15.012  1.00123.80           N
ATOM   3713  N   SER B 406      35.229  35.092 -16.088  1.00 68.05           N
ATOM   3714  CA  SER B 406      34.151  35.484 -17.002  1.00 72.57           C
ATOM   3715  C   SER B 406      33.935  36.998 -17.111  1.00 64.80           C
ATOM   3716  O   SER B 406      33.214  37.455 -17.999  1.00 67.09           O
ATOM   3717  CB  SER B 406      32.843  34.819 -16.582  1.00 67.80           C
ATOM   3718  OG  SER B 406      32.314  35.459 -15.440  1.00 73.46           O
ATOM   3719  N   HIS B 407      34.520  37.759 -16.186  1.00 61.25           N
ATOM   3720  CA  HIS B 407      34.504  39.225 -16.237  1.00 65.02           C
ATOM   3721  C   HIS B 407      33.115  39.847 -16.420  1.00 68.70           C
ATOM   3722  O   HIS B 407      32.917  40.698 -17.292  1.00 75.63           O
ATOM   3723  CB  HIS B 407      35.427  39.717 -17.359  1.00 75.71           C
ATOM   3724  CG  HIS B 407      36.868  39.375 -17.147  1.00 81.43           C
ATOM   3725  ND1 HIS B 407      37.490  38.331 -17.798  1.00 80.99           N
ATOM   3726  CD2 HIS B 407      37.807  39.930 -16.344  1.00 82.83           C
ATOM   3727  CE1 HIS B 407      38.752  38.263 -17.412  1.00 85.54           C
ATOM   3728  NE2 HIS B 407      38.969  39.222 -16.529  1.00 87.04           N
ATOM   3729  N   PHE B 408      32.155  39.420 -15.609  1.00 62.16           N
ATOM   3730  CA  PHE B 408      30.816  39.989 -15.663  1.00 56.00           C
ATOM   3731  C   PHE B 408      30.706  41.253 -14.825  1.00 64.44           C
ATOM   3732  O   PHE B 408      30.802  41.208 -13.600  1.00 70.65           O
ATOM   3733  CB  PHE B 408      29.779  38.978 -15.190  1.00 60.55           C
ATOM   3734  CG  PHE B 408      28.397  39.550 -15.062  1.00 65.37           C
ATOM   3735  CD1 PHE B 408      27.764  40.116 -16.162  1.00 58.06           C
ATOM   3736  CD2 PHE B 408      27.727  39.520 -13.846  1.00 61.55           C
ATOM   3737  CE1 PHE B 408      26.490  40.645 -16.052  1.00 54.33           C
ATOM   3738  CE2 PHE B 408      26.451  40.042 -13.728  1.00 62.54           C
ATOM   3739  CZ  PHE B 408      25.828  40.604 -14.837  1.00 57.09           C
ATOM   3740  N   ASP B 409      30.502  42.380 -15.493  1.00 63.86           N
ATOM   3741  CA  ASP B 409      30.244  43.642 -14.816  1.00 63.22           C
ATOM   3742  C   ASP B 409      29.242  44.417 -15.655  1.00 67.09           C
ATOM   3743  O   ASP B 409      29.577  44.901 -16.735  1.00 61.84           O
ATOM   3744  CB  ASP B 409      31.536  44.444 -14.624  1.00 63.08           C
ATOM   3745  CG  ASP B 409      31.363  45.625 -13.677  1.00 76.71           C
ATOM   3746  OD1 ASP B 409      30.237  46.154 -13.563  1.00 74.67           O
ATOM   3747  OD2 ASP B 409      32.363  46.029 -13.044  1.00 91.48           O
ATOM   3748  N   GLN B 410      28.019  44.539 -15.152  1.00 59.11           N
ATOM   3749  CA  GLN B 410      26.935  45.117 -15.935  1.00 62.42           C
ATOM   3750  C   GLN B 410      27.109  46.611 -16.202  1.00 62.61           C
ATOM   3751  O   GLN B 410      26.396  47.176 -17.027  1.00 54.34           O
ATOM   3752  CB  GLN B 410      25.596  44.880 -15.239  1.00 58.99           C
ATOM   3753  CG  GLN B 410      25.370  45.753 -14.016  1.00 67.41           C
ATOM   3754  CD  GLN B 410      23.914  45.775 -13.601  1.00 63.39           C
ATOM   3755  OE1 GLN B 410      23.022  45.862 -14.446  1.00 63.97           O
ATOM   3756  NE2 GLN B 410      23.664  45.676 -12.302  1.00 54.10           N
ATOM   3757  N   TRP B 411      28.037  47.252 -15.495  1.00 61.87           N
ATOM   3758  CA  TRP B 411      28.268  48.682 -15.671  1.00 61.79           C
ATOM   3759  C   TRP B 411      29.577  48.965 -16.394  1.00 60.33           C
ATOM   3760  O   TRP B 411      29.928  50.118 -16.620  1.00 65.11           O
ATOM   3761  CB  TRP B 411      28.253  49.408 -14.315  1.00 60.78           C
ATOM   3762  CG  TRP B 411      26.939  49.279 -13.590  1.00 66.85           C
ATOM   3763  CD1 TRP B 411      26.749  48.868 -12.298  1.00 62.26           C
ATOM   3764  CD2 TRP B 411      25.630  49.534 -14.127  1.00 61.65           C
ATOM   3765  NE1 TRP B 411      25.407  48.865 -11.998  1.00 65.07           N
ATOM   3766  CE2 TRP B 411      24.699  49.267 -13.101  1.00 62.67           C
ATOM   3767  CE3 TRP B 411      25.156  49.971 -15.369  1.00 63.34           C
ATOM   3768  CZ2 TRP B 411      23.323  49.420 -13.282  1.00 61.92           C
ATOM   3769  CZ3 TRP B 411      23.787  50.117 -15.549  1.00 63.09           C
ATOM   3770  CH2 TRP B 411      22.888  49.844 -14.510  1.00 58.63           C
ATOM   3771  N   THR B 412      30.298  47.918 -16.769  1.00 58.86           N
ATOM   3772  CA  THR B 412      31.506  48.115 -17.557  1.00 58.49           C
ATOM   3773  C   THR B 412      31.173  47.986 -19.038  1.00 60.24           C
ATOM   3774  O   THR B 412      30.825  46.906 -19.516  1.00 61.63           O
ATOM   3775  CB  THR B 412      32.607  47.109 -17.184  1.00 59.54           C
ATOM   3776  OG1 THR B 412      32.962  47.276 -15.803  1.00 76.85           O
ATOM   3777  CG2 THR B 412      33.838  47.327 -18.044  1.00 61.25           C
ATOM   3778  N   LEU B 413      31.261  49.102 -19.755  1.00 60.21           N
ATOM   3779  CA  LEU B 413      31.015  49.111 -21.190  1.00 63.66           C
ATOM   3780  C   LEU B 413      32.075  48.311 -21.921  1.00 62.31           C
ATOM   3781  O   LEU B 413      33.248  48.354 -21.555  1.00 68.34           O
ATOM   3782  CB  LEU B 413      30.997  50.543 -21.726  1.00 61.37           C
ATOM   3783  CG  LEU B 413      29.843  51.425 -21.258  1.00 72.53           C
ATOM   3784  CD1 LEU B 413      29.979  52.820 -21.846  1.00 72.26           C
ATOM   3785  CD2 LEU B 413      28.507  50.798 -21.644  1.00 56.53           C
ATOM   3786  N   PRO B 414      31.668  47.585 -22.970  1.00 61.44           N
ATOM   3787  CA  PRO B 414      32.670  46.973 -23.845  1.00 60.98           C
ATOM   3788  C   PRO B 414      33.480  48.054 -24.550  1.00 65.37           C
ATOM   3789  O   PRO B 414      33.033  49.202 -24.619  1.00 61.33           O
ATOM   3790  CB  PRO B 414      31.831  46.168 -24.852  1.00 54.79           C
ATOM   3791  CG  PRO B 414      30.436  46.103 -24.268  1.00 52.56           C
ATOM   3792  CD  PRO B 414      30.290  47.326 -23.418  1.00 59.33           C
ATOM   3793  N   SER B 415      34.658  47.705 -25.052  1.00 60.58           N
ATOM   3794  CA  SER B 415      35.348  48.589 -25.985  1.00 62.77           C
ATOM   3795  C   SER B 415      34.855  48.258 -27.391  1.00 62.08           C
ATOM   3796  O   SER B 415      35.344  47.321 -28.018  1.00 67.40           O
ATOM   3797  CB  SER B 415      36.866  48.437 -25.882  1.00 65.22           C
ATOM   3798  OG  SER B 415      37.324  48.844 -24.606  1.00 87.57           O
ATOM   3799  N   TYR B 416      33.875  49.020 -27.865  1.00 61.33           N
ATOM   3800  CA  TYR B 416      33.183  48.700 -29.117  1.00 66.12           C
ATOM   3801  C   TYR B 416      34.105  48.628 -30.327  1.00 62.99           C
ATOM   3802  O   TYR B 416      33.841  47.878 -31.266  1.00 65.46           O
ATOM   3803  CB  TYR B 416      32.085  49.724 -29.393  1.00 60.80           C
ATOM   3804  CG  TYR B 416      30.988  49.743 -28.357  1.00 62.81           C
ATOM   3805  CD1 TYR B 416      30.172  48.638 -28.161  1.00 58.72           C
ATOM   3806  CD2 TYR B 416      30.766  50.868 -27.575  1.00 63.09           C
ATOM   3807  CE1 TYR B 416      29.159  48.652 -27.212  1.00 53.82           C
ATOM   3808  CE2 TYR B 416      29.758  50.892 -26.625  1.00 56.41           C
ATOM   3809  CZ  TYR B 416      28.956  49.783 -26.452  1.00 61.57           C
ATOM   3810  OH  TYR B 416      27.953  49.808 -25.510  1.00 61.47           O
ATOM   3811  N   SER B 417      35.187  49.397 -30.295  1.00 65.46           N
ATOM   3812  CA  SER B 417      36.152  49.396 -31.384  1.00 68.38           C
ATOM   3813  C   SER B 417      37.402  48.605 -31.011  1.00 74.10           C
ATOM   3814  O   SER B 417      38.407  48.645 -31.717  1.00 74.72           O
ATOM   3815  CB  SER B 417      36.533  50.831 -31.758  1.00 70.48           C
ATOM   3816  OG  SER B 417      35.404  51.559 -32.202  1.00 69.70           O
ATOM   3817  N   GLY B 418      37.344  47.889 -29.895  1.00 71.09           N
ATOM   3818  CA  GLY B 418      38.466  47.068 -29.483  1.00 76.14           C
ATOM   3819  C   GLY B 418      39.529  47.835 -28.720  1.00 77.64           C
ATOM   3820  O   GLY B 418      39.313  48.975 -28.306  1.00 76.71           O
ATOM   3821  N   ALA B 419      40.692  47.212 -28.557  1.00 82.72           N
ATOM   3822  CA  ALA B 419      41.751  47.757 -27.712  1.00 94.14           C
ATOM   3823  C   ALA B 419      42.356  49.046 -28.256  1.00100.67           C
ATOM   3824  O   ALA B 419      42.446  49.240 -29.470  1.00106.36           O
ATOM   3825  CB  ALA B 419      42.846  46.715 -27.516  1.00 97.07           C
ATOM   3826  N   LEU B 420      42.751  49.925 -27.336  1.00102.29           N
ATOM   3827  CA  LEU B 420      43.450  51.167 -27.661  1.00114.45           C
ATOM   3828  C   LEU B 420      42.631  52.086 -28.563  1.00118.75           C
ATOM   3829  O   LEU B 420      43.186  52.892 -29.309  1.00122.88           O
ATOM   3830  CB  LEU B 420      44.804  50.865 -28.312  1.00121.84           C
ATOM   3831  N   THR B 421      41.310  51.961 -28.494  1.00122.66           N
ATOM   3832  CA  THR B 421      40.415  52.870 -29.203  1.00117.63           C
ATOM   3833  C   THR B 421      39.201  53.178 -28.341  1.00106.70           C
ATOM   3834  O   THR B 421      38.567  52.272 -27.805  1.00111.62           O
ATOM   3835  CB  THR B 421      39.953  52.286 -30.549  1.00110.93           C
ATOM   3836  OG1 THR B 421      41.069  51.693 -31.223  1.00111.14           O
ATOM   3837  CG2 THR B 421      39.354  53.378 -31.425  1.00109.29           C
ATOM   3838  N   LEU B 422      38.884  54.460 -28.203  1.00 92.95           N
ATOM   3839  CA  LEU B 422      37.842  54.885 -27.280  1.00 83.90           C
ATOM   3840  C   LEU B 422      36.451  54.819 -27.897  1.00 84.50           C
ATOM   3841  O   LEU B 422      36.278  54.982 -29.107  1.00 82.87           O
ATOM   3842  CB  LEU B 422      38.122  56.304 -26.787  1.00 81.63           C
ATOM   3843  CG  LEU B 422      39.425  56.464 -26.001  1.00 98.97           C
ATOM   3844  CD1 LEU B 422      39.519  57.846 -25.375  1.00 99.50           C
ATOM   3845  CD2 LEU B 422      39.539  55.379 -24.939  1.00 90.79           C
ATOM   3846  N   ASN B 423      35.462  54.563 -27.048  1.00 79.00           N
ATOM   3847  CA  ASN B 423      34.070  54.548 -27.463  1.00 68.02           C
ATOM   3848  C   ASN B 423      33.608  55.958 -27.804  1.00 69.54           C
ATOM   3849  O   ASN B 423      34.095  56.929 -27.228  1.00 74.89           O
ATOM   3850  CB  ASN B 423      33.190  53.952 -26.364  1.00 68.44           C
ATOM   3851  CG  ASN B 423      33.438  52.470 -26.155  1.00 66.93           C
ATOM   3852  OD1 ASN B 423      33.871  51.766 -27.066  1.00 76.72           O
ATOM   3853  ND2 ASN B 423      33.150  51.986 -24.952  1.00 66.58           N
ATOM   3854  N   MET B 424      32.674  56.071 -28.742  1.00 76.68           N
ATOM   3855  CA  MET B 424      32.165  57.373 -29.162  1.00 72.39           C
ATOM   3856  C   MET B 424      30.644  57.363 -29.240  1.00 67.98           C
ATOM   3857  O   MET B 424      30.035  56.297 -29.285  1.00 72.37           O
ATOM   3858  CB  MET B 424      32.760  57.778 -30.511  1.00 72.63           C
ATOM   3859  CG  MET B 424      34.200  58.254 -30.434  1.00 83.32           C
ATOM   3860  SD  MET B 424      34.602  59.397 -31.767  1.00129.31           S
ATOM   3861  CE  MET B 424      33.231  60.546 -31.661  1.00119.42           C
ATOM   3862  N   ASN B 425      30.048  58.555 -29.246  1.00 69.87           N
ATOM   3863  CA  ASN B 425      28.603  58.727 -29.385  1.00 67.64           C
ATOM   3864  C   ASN B 425      27.815  58.029 -28.280  1.00 71.44           C
ATOM   3865  O   ASN B 425      26.695  57.561 -28.494  1.00 66.76           O
ATOM   3866  CB  ASN B 425      28.139  58.232 -30.754  1.00 69.30           C
ATOM   3867  CG  ASN B 425      28.799  58.980 -31.892  1.00 81.27           C
ATOM   3868  OD1 ASN B 425      29.524  58.395 -32.694  1.00 86.91           O
ATOM   3869  ND2 ASN B 425      28.548  60.283 -31.969  1.00 75.42           N
ATOM   3870  N   LEU B 426      28.408  57.953 -27.096  1.00 65.12           N
ATOM   3871  CA  LEU B 426      27.769  57.267 -25.983  1.00 62.86           C
ATOM   3872  C   LEU B 426      26.575  58.050 -25.455  1.00 65.73           C
ATOM   3873  O   LEU B 426      26.603  59.282 -25.411  1.00 71.50           O
ATOM   3874  CB  LEU B 426      28.769  57.042 -24.847  1.00 63.77           C
ATOM   3875  CG  LEU B 426      29.972  56.141 -25.116  1.00 68.71           C
ATOM   3876  CD1 LEU B 426      30.909  56.148 -23.917  1.00 65.83           C
ATOM   3877  CD2 LEU B 426      29.502  54.731 -25.418  1.00 62.42           C
ATOM   3878  N   ALA B 427      25.527  57.333 -25.059  1.00 61.53           N
ATOM   3879  CA  ALA B 427      24.518  57.917 -24.185  1.00 63.52           C
ATOM   3880  C   ALA B 427      25.225  58.351 -22.902  1.00 63.57           C
ATOM   3881  O   ALA B 427      26.135  57.667 -22.442  1.00 69.95           O
ATOM   3882  CB  ALA B 427      23.412  56.926 -23.887  1.00 57.15           C
ATOM   3883  N   PRO B 428      24.819  59.492 -22.326  1.00 64.18           N
ATOM   3884  CA  PRO B 428      25.522  60.033 -21.158  1.00 66.73           C
ATOM   3885  C   PRO B 428      25.310  59.203 -19.894  1.00 70.25           C
ATOM   3886  O   PRO B 428      24.358  58.428 -19.805  1.00 73.91           O
ATOM   3887  CB  PRO B 428      24.912  61.428 -20.999  1.00 69.22           C
ATOM   3888  CG  PRO B 428      23.554  61.300 -21.584  1.00 71.92           C
ATOM   3889  CD  PRO B 428      23.697  60.351 -22.739  1.00 73.62           C
ATOM   3890  N   SER B 429      26.212  59.369 -18.933  1.00 78.39           N
ATOM   3891  CA  SER B 429      26.090  58.732 -17.630  1.00 77.57           C
ATOM   3892  C   SER B 429      24.890  59.293 -16.881  1.00 68.12           C
ATOM   3893  O   SER B 429      24.458  60.413 -17.144  1.00 69.81           O
ATOM   3894  CB  SER B 429      27.366  58.938 -16.813  1.00 70.40           C
ATOM   3895  OG  SER B 429      27.435  60.261 -16.313  1.00 85.50           O
ATOM   3896  N   VAL B 430      24.340  58.512 -15.956  1.00 66.94           N
ATOM   3897  CA  VAL B 430      23.212  58.984 -15.163  1.00 66.19           C
ATOM   3898  C   VAL B 430      23.517  58.912 -13.664  1.00 73.76           C
ATOM   3899  O   VAL B 430      24.221  58.017 -13.189  1.00 72.94           O
ATOM   3900  CB  VAL B 430      21.920  58.196 -15.479  1.00 61.57           C
ATOM   3901  CG1 VAL B 430      21.543  58.354 -16.950  1.00 68.01           C
ATOM   3902  CG2 VAL B 430      22.067  56.726 -15.109  1.00 56.51           C
ATOM   3903  N   ALA B 431      22.996  59.885 -12.929  1.00 69.70           N
ATOM   3904  CA  ALA B 431      23.238  59.979 -11.499  1.00 73.96           C
ATOM   3905  C   ALA B 431      22.177  60.852 -10.850  1.00 81.32           C
ATOM   3906  O   ALA B 431      21.654  61.770 -11.481  1.00 82.92           O
ATOM   3907  CB  ALA B 431      24.637  60.543 -11.227  1.00 68.66           C
ATOM   3908  N   PRO B 432      21.841  60.562  -9.587  1.00 83.60           N
ATOM   3909  CA  PRO B 432      20.942  61.483  -8.890  1.00 84.60           C
ATOM   3910  C   PRO B 432      21.683  62.769  -8.546  1.00 86.31           C
ATOM   3911  O   PRO B 432      22.710  62.709  -7.872  1.00 96.31           O
ATOM   3912  CB  PRO B 432      20.544  60.713  -7.630  1.00 89.45           C
ATOM   3913  CG  PRO B 432      21.623  59.706  -7.426  1.00 81.49           C
ATOM   3914  CD  PRO B 432      22.259  59.424  -8.750  1.00 77.05           C
ATOM   3915  N   VAL B 433      21.179  63.907  -9.011  1.00 88.08           N
ATOM   3916  CA  VAL B 433      21.780  65.199  -8.686  1.00101.90           C
ATOM   3917  C   VAL B 433      21.395  65.630  -7.269  1.00105.07           C
ATOM   3918  O   VAL B 433      22.205  66.172  -6.516  1.00110.95           O
ATOM   3919  CB  VAL B 433      21.356  66.282  -9.711  1.00 96.55           C
ATOM   3920  CG1 VAL B 433      19.873  66.156 -10.051  1.00 90.82           C
ATOM   3921  CG2 VAL B 433      21.693  67.679  -9.202  1.00102.41           C
ATOM   3922  N   PHE B 434      20.148  65.345  -6.919  1.00101.22           N
ATOM   3923  C   PHE B 434      20.210  64.884  -4.501  1.00 97.07           C
ATOM   3924  O   PHE B 434      20.481  63.695  -4.670  1.00 93.97           O
ATOM   3925  CA APHE B 434      19.584  65.706  -5.627  1.00 94.51           C
ATOM   3926  CB APHE B 434      18.068  65.503  -5.660  1.00 92.96           C
ATOM   3927  CG APHE B 434      17.311  66.353  -4.684  1.00 96.13           C
ATOM   3928  CD1APHE B 434      16.946  67.648  -5.014  1.00 98.79           C
ATOM   3929  CD2APHE B 434      16.941  65.850  -3.448  1.00 94.17           C
ATOM   3930  CE1APHE B 434      16.240  68.432  -4.121  1.00101.79           C
ATOM   3931  CE2APHE B 434      16.235  66.628  -2.551  1.00 98.91           C
ATOM   3932  CZ APHE B 434      15.884  67.921  -2.888  1.00101.29           C
ATOM   3933  N   PRO B 435      20.454  65.516  -3.342  1.00108.70           N
ATOM   3934  CA  PRO B 435      21.013  64.758  -2.216  1.00105.19           C
ATOM   3935  C   PRO B 435      19.961  63.898  -1.520  1.00104.85           C
ATOM   3936  O   PRO B 435      18.810  64.316  -1.390  1.00106.20           O
ATOM   3937  CB  PRO B 435      21.532  65.852  -1.280  1.00109.82           C
ATOM   3938  CG  PRO B 435      20.672  67.030  -1.575  1.00113.39           C
ATOM   3939  CD  PRO B 435      20.349  66.955  -3.046  1.00117.44           C
ATOM   3940  N   GLY B 436      20.357  62.711  -1.074  1.00 79.66           N
ATOM   3941  CA  GLY B 436      19.423  61.779  -0.474  1.00 77.69           C
ATOM   3942  C   GLY B 436      18.580  61.007  -1.472  1.00 83.98           C
ATOM   3943  O   GLY B 436      17.619  60.338  -1.092  1.00 84.18           O
ATOM   3944  N   GLU B 437      18.935  61.091  -2.750  1.00 77.20           N
ATOM   3945  CA  GLU B 437      18.236  60.331  -3.779  1.00 69.79           C
ATOM   3946  C   GLU B 437      19.170  59.292  -4.367  1.00 67.98           C
ATOM   3947  O   GLU B 437      20.384  59.478  -4.391  1.00 72.31           O
ATOM   3948  CB  GLU B 437      17.708  61.244  -4.887  1.00 82.66           C
ATOM   3949  CG  GLU B 437      16.415  61.961  -4.551  1.00 85.23           C
ATOM   3950  CD  GLU B 437      15.914  62.821  -5.698  1.00 84.35           C
ATOM   3951  OE1 GLU B 437      15.205  63.812  -5.430  1.00 76.65           O
ATOM   3952  OE2 GLU B 437      16.232  62.511  -6.867  1.00 86.77           O
ATOM   3953  N   CYS B 438      18.603  58.189  -4.828  1.00 65.07           N
ATOM   3954  CA  CYS B 438      19.393  57.169  -5.493  1.00 65.00           C
ATOM   3955  C   CYS B 438      18.692  56.715  -6.760  1.00 64.24           C
ATOM   3956  O   CYS B 438      17.486  56.901  -6.916  1.00 67.44           O
ATOM   3957  CB  CYS B 438      19.630  55.977  -4.571  1.00 65.95           C
ATOM   3958  SG  CYS B 438      18.139  55.029  -4.229  1.00 67.74           S
ATOM   3959  N   LEU B 439      19.457  56.117  -7.663  1.00 61.97           N
ATOM   3960  CA  LEU B 439      18.903  55.544  -8.876  1.00 57.20           C
ATOM   3961  C   LEU B 439      17.952  54.396  -8.559  1.00 63.11           C
ATOM   3962  O   LEU B 439      18.221  53.582  -7.675  1.00 67.96           O
ATOM   3963  CB  LEU B 439      20.026  55.054  -9.786  1.00 58.86           C
ATOM   3964  CG  LEU B 439      20.930  56.120 -10.403  1.00 67.02           C
ATOM   3965  CD1 LEU B 439      22.053  55.463 -11.177  1.00 70.22           C
ATOM   3966  CD2 LEU B 439      20.114  57.019 -11.321  1.00 67.39           C
ATOM   3967  N   LEU B 440      16.828  54.358  -9.268  1.00 56.71           N
ATOM   3968  CA  LEU B 440      15.892  53.238  -9.205  1.00 55.66           C
ATOM   3969  C   LEU B 440      15.956  52.437 -10.503  1.00 51.13           C
ATOM   3970  O   LEU B 440      15.778  52.997 -11.580  1.00 53.33           O
ATOM   3971  CB  LEU B 440      14.465  53.731  -8.970  1.00 51.47           C
ATOM   3972  CG  LEU B 440      13.409  52.628  -9.013  1.00 52.47           C
ATOM   3973  CD1 LEU B 440      13.595  51.673  -7.844  1.00 50.62           C
ATOM   3974  CD2 LEU B 440      11.997  53.204  -9.037  1.00 50.76           C
ATOM   3975  N   PHE B 441      16.200  51.134 -10.399  1.00 47.86           N
ATOM   3976  CA  PHE B 441      16.353  50.284 -11.573  1.00 46.01           C
ATOM   3977  C   PHE B 441      15.214  49.283 -11.732  1.00 53.96           C
ATOM   3978  O   PHE B 441      14.562  48.901 -10.755  1.00 47.76           O
ATOM   3979  CB  PHE B 441      17.664  49.502 -11.508  1.00 56.87           C
ATOM   3980  CG  PHE B 441      18.883  50.356 -11.332  1.00 55.04           C
ATOM   3981  CD1 PHE B 441      19.503  50.940 -12.423  1.00 51.40           C
ATOM   3982  CD2 PHE B 441      19.429  50.544 -10.075  1.00 52.12           C
ATOM   3983  CE1 PHE B 441      20.633  51.718 -12.262  1.00 51.26           C
ATOM   3984  CE2 PHE B 441      20.560  51.322  -9.903  1.00 54.51           C
ATOM   3985  CZ  PHE B 441      21.164  51.907 -10.997  1.00 56.82           C
ATOM   3986  N   PHE B 442      14.996  48.867 -12.977  1.00 43.26           N
ATOM   3987  CA  PHE B 442      14.158  47.718 -13.308  1.00 45.67           C
ATOM   3988  C   PHE B 442      15.071  46.510 -13.472  1.00 43.78           C
ATOM   3989  O   PHE B 442      15.849  46.431 -14.426  1.00 54.14           O
ATOM   3990  CB  PHE B 442      13.352  47.967 -14.595  1.00 42.46           C
ATOM   3991  CG  PHE B 442      12.371  49.097 -14.482  1.00 43.52           C
ATOM   3992  CD1 PHE B 442      12.793  50.415 -14.598  1.00 46.30           C
ATOM   3993  CD2 PHE B 442      11.029  48.842 -14.259  1.00 39.97           C
ATOM   3994  CE1 PHE B 442      11.892  51.460 -14.477  1.00 44.60           C
ATOM   3995  CE2 PHE B 442      10.118  49.878 -14.152  1.00 42.29           C
ATOM   3996  CZ  PHE B 442      10.548  51.191 -14.259  1.00 42.14           C
ATOM   3997  N   ARG B 443      14.976  45.574 -12.540  1.00 44.52           N
ATOM   3998  CA  ARG B 443      15.906  44.453 -12.479  1.00 46.89           C
ATOM   3999  C   ARG B 443      15.358  43.163 -13.064  1.00 45.32           C
ATOM   4000  O   ARG B 443      14.212  42.791 -12.811  1.00 44.25           O
ATOM   4001  CB  ARG B 443      16.318  44.209 -11.028  1.00 43.59           C
ATOM   4002  CG  ARG B 443      17.049  42.902 -10.781  1.00 43.57           C
ATOM   4003  CD  ARG B 443      17.818  42.962  -9.435  1.00 44.08           C
ATOM   4004  NE  ARG B 443      19.051  43.722  -9.615  1.00 48.37           N
ATOM   4005  CZ  ARG B 443      20.192  43.476  -8.983  1.00 53.15           C
ATOM   4006  NH1 ARG B 443      20.266  42.493  -8.091  1.00 51.58           N
ATOM   4007  NH2 ARG B 443      21.258  44.224  -9.241  1.00 51.17           N
ATOM   4008  N   SER B 444      16.195  42.476 -13.834  1.00 43.20           N
ATOM   4009  CA  SER B 444      15.872  41.139 -14.312  1.00 38.61           C
ATOM   4010  C   SER B 444      16.986  40.186 -13.937  1.00 44.64           C
ATOM   4011  O   SER B 444      18.162  40.536 -14.025  1.00 45.85           O
ATOM   4012  CB  SER B 444      15.665  41.131 -15.829  1.00 36.58           C
ATOM   4013  OG  SER B 444      14.553  41.929 -16.186  1.00 45.15           O
ATOM   4014  N   PHE B 445      16.622  38.976 -13.533  1.00 40.74           N
ATOM   4015  CA  PHE B 445      17.628  37.962 -13.268  1.00 44.10           C
ATOM   4016  C   PHE B 445      17.923  37.193 -14.553  1.00 46.79           C
ATOM   4017  O   PHE B 445      17.019  36.742 -15.249  1.00 43.19           O
ATOM   4018  CB  PHE B 445      17.168  37.047 -12.128  1.00 42.93           C
ATOM   4019  CG  PHE B 445      16.983  37.785 -10.828  1.00 50.13           C
ATOM   4020  CD1 PHE B 445      18.076  38.092 -10.031  1.00 49.66           C
ATOM   4021  CD2 PHE B 445      15.730  38.221 -10.431  1.00 43.67           C
ATOM   4022  CE1 PHE B 445      17.921  38.795  -8.839  1.00 53.51           C
ATOM   4023  CE2 PHE B 445      15.567  38.927  -9.242  1.00 49.69           C
ATOM   4024  CZ  PHE B 445      16.666  39.214  -8.448  1.00 49.28           C
ATOM   4025  N   ILE B 446      19.203  37.070 -14.870  1.00 50.48           N
ATOM   4026  CA  ILE B 446      19.609  36.545 -16.160  1.00 45.73           C
ATOM   4027  C   ILE B 446      20.081  35.103 -16.009  1.00 47.89           C
ATOM   4028  O   ILE B 446      20.811  34.788 -15.081  1.00 46.25           O
ATOM   4029  CB  ILE B 446      20.715  37.436 -16.790  1.00 41.96           C
ATOM   4030  CG1 ILE B 446      21.192  36.863 -18.129  1.00 52.70           C
ATOM   4031  CG2 ILE B 446      21.868  37.638 -15.828  1.00 55.47           C
ATOM   4032  CD1 ILE B 446      21.962  37.867 -18.984  1.00 55.45           C
ATOM   4033  N   PRO B 447      19.630  34.214 -16.909  1.00 47.97           N
ATOM   4034  CA  PRO B 447      19.999  32.795 -16.849  1.00 39.72           C
ATOM   4035  C   PRO B 447      21.498  32.539 -16.970  1.00 44.76           C
ATOM   4036  O   PRO B 447      22.252  33.354 -17.522  1.00 43.53           O
ATOM   4037  CB  PRO B 447      19.251  32.185 -18.042  1.00 40.59           C
ATOM   4038  CG  PRO B 447      18.092  33.100 -18.276  1.00 37.27           C
ATOM   4039  CD  PRO B 447      18.613  34.478 -17.941  1.00 41.08           C
ATOM   4040  N   LEU B 448      21.915  31.392 -16.447  1.00 42.29           N
ATOM   4041  CA  LEU B 448      23.305  30.970 -16.478  1.00 45.23           C
ATOM   4042  C   LEU B 448      23.425  29.594 -17.114  1.00 49.29           C
ATOM   4043  O   LEU B 448      22.659  28.686 -16.788  1.00 51.66           O
ATOM   4044  CB  LEU B 448      23.889  30.946 -15.059  1.00 45.47           C
ATOM   4045  CG  LEU B 448      24.712  32.142 -14.597  1.00 52.99           C
ATOM   4046  CD1 LEU B 448      25.113  31.999 -13.113  1.00 47.81           C
ATOM   4047  CD2 LEU B 448      25.944  32.276 -15.466  1.00 47.65           C
ATOM   4048  N   LYS B 449      24.380  29.447 -18.025  1.00 47.65           N
ATOM   4049  CA  LYS B 449      24.659  28.156 -18.642  1.00 49.00           C
ATOM   4050  C   LYS B 449      25.142  27.172 -17.575  1.00 50.54           C
ATOM   4051  O   LYS B 449      24.757  26.003 -17.569  1.00 54.51           O
ATOM   4052  CB  LYS B 449      25.705  28.305 -19.752  1.00 50.57           C
ATOM   4053  CG  LYS B 449      26.307  26.995 -20.241  1.00 53.96           C
ATOM   4054  CD  LYS B 449      25.301  26.183 -21.058  1.00 49.95           C
ATOM   4055  CE  LYS B 449      25.947  24.909 -21.592  1.00 51.55           C
ATOM   4056  NZ  LYS B 449      24.945  23.953 -22.147  1.00 53.87           N
ATOM   4057  N   GLY B 450      25.979  27.655 -16.665  1.00 48.68           N
ATOM   4058  CA  GLY B 450      26.516  26.805 -15.614  1.00 51.05           C
ATOM   4059  C   GLY B 450      27.129  27.590 -14.472  1.00 55.58           C
ATOM   4060  O   GLY B 450      27.177  28.818 -14.508  1.00 57.70           O
ATOM   4061  N   GLY B 451      27.588  26.879 -13.447  1.00 56.08           N
ATOM   4062  CA  GLY B 451      28.255  27.516 -12.330  1.00 55.55           C
ATOM   4063  C   GLY B 451      27.304  28.063 -11.283  1.00 55.93           C
ATOM   4064  O   GLY B 451      26.088  27.862 -11.346  1.00 58.89           O
ATOM   4065  N   TYR B 452      27.875  28.753 -10.305  1.00 57.13           N
ATOM   4066  CA  TYR B 452      27.114  29.316  -9.196  1.00 62.62           C
ATOM   4067  C   TYR B 452      26.875  30.798  -9.422  1.00 63.07           C
ATOM   4068  O   TYR B 452      27.693  31.477 -10.039  1.00 70.97           O
ATOM   4069  CB  TYR B 452      27.847  29.078  -7.874  1.00 59.01           C
ATOM   4070  CG  TYR B 452      27.922  27.612  -7.526  1.00 65.62           C
ATOM   4071  CD1 TYR B 452      26.906  26.994  -6.810  1.00 61.52           C
ATOM   4072  CD2 TYR B 452      28.989  26.835  -7.958  1.00 66.26           C
ATOM   4073  CE1 TYR B 452      26.963  25.648  -6.514  1.00 65.39           C
ATOM   4074  CE2 TYR B 452      29.057  25.492  -7.665  1.00 75.02           C
ATOM   4075  CZ  TYR B 452      28.044  24.903  -6.943  1.00 72.74           C
ATOM   4076  OH  TYR B 452      28.112  23.562  -6.654  1.00 80.64           O
ATOM   4077  N   GLY B 453      25.736  31.295  -8.958  1.00 59.72           N
ATOM   4078  CA  GLY B 453      25.465  32.712  -9.063  1.00 61.48           C
ATOM   4079  C   GLY B 453      24.001  33.035  -9.246  1.00 56.49           C
ATOM   4080  O   GLY B 453      23.192  32.176  -9.588  1.00 51.01           O
ATOM   4081  N   ASN B 454      23.663  34.289  -8.988  1.00 56.67           N
ATOM   4082  CA  ASN B 454      22.341  34.806  -9.280  1.00 48.52           C
ATOM   4083  C   ASN B 454      22.489  36.169  -9.967  1.00 46.92           C
ATOM   4084  O   ASN B 454      22.017  37.182  -9.453  1.00 54.02           O
ATOM   4085  CB  ASN B 454      21.507  34.897  -7.996  1.00 51.41           C
ATOM   4086  CG  ASN B 454      20.053  35.260  -8.259  1.00 64.36           C
ATOM   4087  OD1 ASN B 454      19.521  35.034  -9.354  1.00 54.82           O
ATOM   4088  ND2 ASN B 454      19.399  35.824  -7.247  1.00 50.54           N
ATOM   4089  N   PRO B 455      23.156  36.197 -11.139  1.00 48.65           N
ATOM   4090  CA  PRO B 455      23.431  37.474 -11.810  1.00 45.54           C
ATOM   4091  C   PRO B 455      22.153  38.185 -12.233  1.00 54.79           C
ATOM   4092  O   PRO B 455      21.137  37.540 -12.498  1.00 52.81           O
ATOM   4093  CB  PRO B 455      24.254  37.063 -13.038  1.00 45.13           C
ATOM   4094  CG  PRO B 455      23.813  35.668 -13.322  1.00 54.13           C
ATOM   4095  CD  PRO B 455      23.547  35.046 -11.973  1.00 56.66           C
ATOM   4096  N   ALA B 456      22.210  39.510 -12.265  1.00 51.44           N
ATOM   4097  CA  ALA B 456      21.056  40.316 -12.611  1.00 46.21           C
ATOM   4098  C   ALA B 456      21.451  41.433 -13.561  1.00 55.35           C
ATOM   4099  O   ALA B 456      22.606  41.866 -13.570  1.00 49.77           O
ATOM   4100  CB  ALA B 456      20.420  40.890 -11.363  1.00 54.80           C
ATOM   4101  N   ILE B 457      20.480  41.901 -14.337  1.00 43.55           N
ATOM   4102  CA  ILE B 457      20.670  43.036 -15.231  1.00 55.46           C
ATOM   4103  C   ILE B 457      19.691  44.144 -14.872  1.00 44.84           C
ATOM   4104  O   ILE B 457      18.481  43.936 -14.876  1.00 43.12           O
ATOM   4105  CB  ILE B 457      20.460  42.659 -16.716  1.00 54.04           C
ATOM   4106  CG1 ILE B 457      21.445  41.574 -17.138  1.00 59.28           C
ATOM   4107  CG2 ILE B 457      20.636  43.891 -17.599  1.00 54.40           C
ATOM   4108  CD1 ILE B 457      22.873  42.060 -17.219  1.00 65.61           C
ATOM   4109  N   ASP B 458      20.228  45.323 -14.573  1.00 45.29           N
ATOM   4110  CA  ASP B 458      19.415  46.476 -14.214  1.00 42.51           C
ATOM   4111  C   ASP B 458      19.307  47.449 -15.382  1.00 55.38           C
ATOM   4112  O   ASP B 458      20.321  47.868 -15.947  1.00 50.68           O
ATOM   4113  CB  ASP B 458      20.020  47.181 -12.994  1.00 52.43           C
ATOM   4114  CG  ASP B 458      20.102  46.269 -11.781  1.00 52.88           C
ATOM   4115  OD1 ASP B 458      19.086  45.612 -11.478  1.00 59.26           O
ATOM   4116  OD2 ASP B 458      21.176  46.196 -11.140  1.00 61.22           O
ATOM   4117  N   CYS B 459      18.083  47.818 -15.745  1.00 43.88           N
ATOM   4118  CA  CYS B 459      17.910  48.802 -16.801  1.00 54.52           C
ATOM   4119  C   CYS B 459      17.242  50.039 -16.226  1.00 50.58           C
ATOM   4120  O   CYS B 459      16.529  49.959 -15.233  1.00 46.08           O
ATOM   4121  CB  CYS B 459      17.105  48.225 -17.978  1.00 43.49           C
ATOM   4122  SG  CYS B 459      15.342  47.910 -17.716  1.00 49.78           S
ATOM   4123  N   LEU B 460      17.504  51.182 -16.850  1.00 50.88           N
ATOM   4124  CA  LEU B 460      16.958  52.460 -16.408  1.00 44.91           C
ATOM   4125  C   LEU B 460      15.464  52.574 -16.675  1.00 46.41           C
ATOM   4126  O   LEU B 460      14.727  53.163 -15.886  1.00 50.84           O
ATOM   4127  CB  LEU B 460      17.701  53.608 -17.090  1.00 42.92           C
ATOM   4128  CG  LEU B 460      19.215  53.581 -16.886  1.00 45.55           C
ATOM   4129  CD1 LEU B 460      19.881  54.737 -17.617  1.00 48.01           C
ATOM   4130  CD2 LEU B 460      19.563  53.607 -15.388  1.00 52.50           C
ATOM   4131  N   MET B 461      15.030  52.029 -17.808  1.00 48.51           N
ATOM   4132  CA  MET B 461      13.624  52.006 -18.186  1.00 48.10           C
ATOM   4133  C   MET B 461      13.335  50.717 -18.955  1.00 51.66           C
ATOM   4134  O   MET B 461      14.179  50.251 -19.720  1.00 53.87           O
ATOM   4135  CB  MET B 461      13.260  53.224 -19.053  1.00 54.17           C
ATOM   4136  CG  MET B 461      13.462  54.583 -18.393  1.00 59.76           C
ATOM   4137  SD  MET B 461      12.858  55.965 -19.382  1.00 62.45           S
ATOM   4138  CE  MET B 461      13.772  55.711 -20.904  1.00 52.46           C
ATOM   4139  N   PRO B 462      12.141  50.140 -18.764  1.00 44.13           N
ATOM   4140  CA  PRO B 462      11.773  48.937 -19.515  1.00 43.72           C
ATOM   4141  C   PRO B 462      11.646  49.227 -21.011  1.00 45.36           C
ATOM   4142  O   PRO B 462      11.467  50.382 -21.397  1.00 44.12           O
ATOM   4143  CB  PRO B 462      10.420  48.550 -18.925  1.00 41.69           C
ATOM   4144  CG  PRO B 462       9.884  49.814 -18.352  1.00 46.08           C
ATOM   4145  CD  PRO B 462      11.068  50.578 -17.857  1.00 41.42           C
ATOM   4146  N   GLN B 463      11.726  48.190 -21.835  1.00 40.64           N
ATOM   4147  CA  GLN B 463      11.704  48.384 -23.277  1.00 41.86           C
ATOM   4148  C   GLN B 463      10.380  49.029 -23.708  1.00 45.12           C
ATOM   4149  O   GLN B 463      10.356  49.850 -24.616  1.00 45.55           O
ATOM   4150  CB  GLN B 463      11.941  47.052 -23.994  1.00 41.39           C
ATOM   4151  CG  GLN B 463      12.020  47.144 -25.521  1.00 42.08           C
ATOM   4152  CD  GLN B 463      13.255  47.891 -26.007  1.00 48.61           C
ATOM   4153  OE1 GLN B 463      14.154  48.215 -25.227  1.00 46.32           O
ATOM   4154  NE2 GLN B 463      13.305  48.163 -27.307  1.00 42.09           N
ATOM   4155  N   GLU B 464       9.291  48.696 -23.019  1.00 43.68           N
ATOM   4156  CA  GLU B 464       7.980  49.257 -23.355  1.00 43.90           C
ATOM   4157  C   GLU B 464       7.907  50.770 -23.160  1.00 46.11           C
ATOM   4158  O   GLU B 464       7.149  51.444 -23.855  1.00 48.47           O
ATOM   4159  CB  GLU B 464       6.873  48.595 -22.533  1.00 38.80           C
ATOM   4160  CG  GLU B 464       6.577  47.156 -22.916  1.00 37.23           C
ATOM   4161  CD  GLU B 464       7.560  46.165 -22.314  1.00 48.61           C
ATOM   4162  OE1 GLU B 464       8.338  46.552 -21.402  1.00 41.10           O
ATOM   4163  OE2 GLU B 464       7.538  44.990 -22.746  1.00 47.50           O
ATOM   4164  N   TRP B 465       8.662  51.296 -22.201  1.00 42.34           N
ATOM   4165  CA  TRP B 465       8.735  52.741 -22.006  1.00 45.73           C
ATOM   4166  C   TRP B 465       9.499  53.395 -23.144  1.00 42.22           C
ATOM   4167  O   TRP B 465       9.091  54.436 -23.651  1.00 47.39           O
ATOM   4168  CB  TRP B 465       9.410  53.097 -20.676  1.00 39.13           C
ATOM   4169  CG  TRP B 465       8.559  52.862 -19.460  1.00 46.61           C
ATOM   4170  CD1 TRP B 465       7.478  52.039 -19.356  1.00 47.81           C
ATOM   4171  CD2 TRP B 465       8.729  53.468 -18.172  1.00 44.86           C
ATOM   4172  NE1 TRP B 465       6.964  52.091 -18.077  1.00 49.92           N
ATOM   4173  CE2 TRP B 465       7.715  52.963 -17.333  1.00 48.53           C
ATOM   4174  CE3 TRP B 465       9.639  54.393 -17.650  1.00 43.42           C
ATOM   4175  CZ2 TRP B 465       7.589  53.348 -15.998  1.00 46.27           C
ATOM   4176  CZ3 TRP B 465       9.513  54.773 -16.321  1.00 44.65           C
ATOM   4177  CH2 TRP B 465       8.495  54.252 -15.513  1.00 48.12           C
ATOM   4178  N   VAL B 466      10.633  52.797 -23.505  1.00 46.17           N
ATOM   4179  CA  VAL B 466      11.411  53.243 -24.648  1.00 49.71           C
ATOM   4180  C   VAL B 466      10.497  53.318 -25.866  1.00 47.85           C
ATOM   4181  O   VAL B 466      10.471  54.323 -26.580  1.00 50.79           O
ATOM   4182  CB  VAL B 466      12.590  52.294 -24.946  1.00 50.38           C
ATOM   4183  CG1 VAL B 466      13.210  52.625 -26.302  1.00 42.15           C
ATOM   4184  CG2 VAL B 466      13.639  52.361 -23.836  1.00 40.32           C
ATOM   4185  N   GLN B 467       9.726  52.256 -26.074  1.00 45.12           N
ATOM   4186  CA  GLN B 467       8.824  52.179 -27.222  1.00 50.29           C
ATOM   4187  C   GLN B 467       7.725  53.228 -27.124  1.00 46.15           C
ATOM   4188  O   GLN B 467       7.398  53.875 -28.108  1.00 47.49           O
ATOM   4189  CB  GLN B 467       8.212  50.782 -27.329  1.00 38.84           C
ATOM   4190  CG  GLN B 467       9.192  49.720 -27.774  1.00 42.43           C
ATOM   4191  CD  GLN B 467       8.661  48.308 -27.592  1.00 49.92           C
ATOM   4192  OE1 GLN B 467       7.945  48.011 -26.626  1.00 45.67           O
ATOM   4193  NE2 GLN B 467       8.991  47.431 -28.537  1.00 44.73           N
ATOM   4194  N   HIS B 468       7.185  53.408 -25.921  1.00 46.69           N
ATOM   4195  CA  HIS B 468       6.098  54.357 -25.690  1.00 51.99           C
ATOM   4196  C   HIS B 468       6.559  55.800 -25.865  1.00 48.52           C
ATOM   4197  O   HIS B 468       5.899  56.592 -26.538  1.00 55.55           O
ATOM   4198  CB  HIS B 468       5.512  54.159 -24.284  1.00 49.26           C
ATOM   4199  CG  HIS B 468       4.340  55.041 -23.977  1.00 48.71           C
ATOM   4200  ND1 HIS B 468       3.050  54.723 -24.347  1.00 47.52           N
ATOM   4201  CD2 HIS B 468       4.260  56.219 -23.311  1.00 48.24           C
ATOM   4202  CE1 HIS B 468       2.229  55.673 -23.936  1.00 52.72           C
ATOM   4203  NE2 HIS B 468       2.937  56.592 -23.303  1.00 55.03           N
ATOM   4204  N   LEU B 469       7.691  56.140 -25.253  1.00 48.61           N
ATOM   4205  CA  LEU B 469       8.225  57.494 -25.346  1.00 46.61           C
ATOM   4206  C   LEU B 469       8.550  57.840 -26.801  1.00 50.74           C
ATOM   4207  O   LEU B 469       8.325  58.965 -27.255  1.00 53.65           O
ATOM   4208  CB  LEU B 469       9.472  57.647 -24.468  1.00 46.34           C
ATOM   4209  CG  LEU B 469       9.241  57.403 -22.973  1.00 53.52           C
ATOM   4210  CD1 LEU B 469      10.521  57.577 -22.157  1.00 41.60           C
ATOM   4211  CD2 LEU B 469       8.134  58.304 -22.465  1.00 55.01           C
ATOM   4212  N   TYR B 470       9.072  56.864 -27.534  1.00 53.04           N
ATOM   4213  CA  TYR B 470       9.382  57.081 -28.938  1.00 48.90           C
ATOM   4214  C   TYR B 470       8.107  57.359 -29.725  1.00 53.34           C
ATOM   4215  O   TYR B 470       8.101  58.231 -30.592  1.00 55.13           O
ATOM   4216  CB  TYR B 470      10.133  55.885 -29.525  1.00 52.65           C
ATOM   4217  CG  TYR B 470      10.350  55.971 -31.021  1.00 51.41           C
ATOM   4218  CD1 TYR B 470      11.371  56.746 -31.559  1.00 59.96           C
ATOM   4219  CD2 TYR B 470       9.539  55.259 -31.897  1.00 48.68           C
ATOM   4220  CE1 TYR B 470      11.565  56.815 -32.944  1.00 59.19           C
ATOM   4221  CE2 TYR B 470       9.724  55.319 -33.252  1.00 53.13           C
ATOM   4222  CZ  TYR B 470      10.732  56.097 -33.780  1.00 63.58           C
ATOM   4223  OH  TYR B 470      10.893  56.133 -35.153  1.00 73.88           O
ATOM   4224  N   GLN B 471       7.034  56.619 -29.441  1.00 56.39           N
ATOM   4225  CA  GLN B 471       5.768  56.838 -30.155  1.00 59.15           C
ATOM   4226  C   GLN B 471       5.182  58.209 -29.848  1.00 53.59           C
ATOM   4227  O   GLN B 471       4.736  58.914 -30.742  1.00 58.13           O
ATOM   4228  CB  GLN B 471       4.729  55.763 -29.806  1.00 50.12           C
ATOM   4229  CG  GLN B 471       4.949  54.422 -30.468  1.00 49.58           C
ATOM   4230  CD  GLN B 471       4.970  54.522 -31.979  1.00 49.14           C
ATOM   4231  OE1 GLN B 471       4.104  55.155 -32.589  1.00 56.76           O
ATOM   4232  NE2 GLN B 471       5.969  53.904 -32.594  1.00 54.16           N
ATOM   4233  N   GLU B 472       5.177  58.580 -28.573  1.00 52.73           N
ATOM   4234  CA  GLU B 472       4.487  59.792 -28.160  1.00 55.77           C
ATOM   4235  C   GLU B 472       5.267  61.040 -28.529  1.00 53.23           C
ATOM   4236  O   GLU B 472       4.694  62.001 -29.033  1.00 60.12           O
ATOM   4237  CB  GLU B 472       4.211  59.765 -26.649  1.00 51.04           C
ATOM   4238  CG  GLU B 472       3.227  58.679 -26.228  1.00 55.03           C
ATOM   4239  CD  GLU B 472       1.833  58.901 -26.796  1.00 74.40           C
ATOM   4240  OE1 GLU B 472       1.280  60.009 -26.627  1.00 77.61           O
ATOM   4241  OE2 GLU B 472       1.292  57.967 -27.423  1.00 93.75           O
ATOM   4242  N   SER B 473       6.572  61.017 -28.274  1.00 56.54           N
ATOM   4243  CA  SER B 473       7.437  62.171 -28.520  1.00 64.35           C
ATOM   4244  C   SER B 473       6.896  63.441 -27.866  1.00 59.21           C
ATOM   4245  O   SER B 473       6.979  64.529 -28.438  1.00 68.62           O
ATOM   4246  CB  SER B 473       7.629  62.403 -30.024  1.00 67.56           C
ATOM   4247  OG  SER B 473       8.647  61.559 -30.538  1.00 77.63           O
ATOM   4248  N   ALA B 474       6.342  63.297 -26.668  1.00 60.04           N
ATOM   4249  CA  ALA B 474       5.787  64.436 -25.944  1.00 66.73           C
ATOM   4250  C   ALA B 474       6.900  65.353 -25.461  1.00 63.14           C
ATOM   4251  O   ALA B 474       7.883  64.888 -24.889  1.00 66.49           O
ATOM   4252  CB  ALA B 474       4.943  63.963 -24.768  1.00 58.16           C
ATOM   4253  N   PRO B 475       6.754  66.663 -25.700  1.00 72.80           N
ATOM   4254  CA  PRO B 475       7.768  67.618 -25.243  1.00 77.05           C
ATOM   4255  C   PRO B 475       7.889  67.622 -23.723  1.00 69.88           C
ATOM   4256  O   PRO B 475       6.881  67.543 -23.022  1.00 65.46           O
ATOM   4257  CB  PRO B 475       7.252  68.964 -25.767  1.00 81.29           C
ATOM   4258  CG  PRO B 475       5.795  68.754 -26.019  1.00 86.06           C
ATOM   4259  CD  PRO B 475       5.659  67.320 -26.432  1.00 77.27           C
ATOM   4260  N   SER B 476       9.121  67.703 -23.233  1.00 72.53           N
ATOM   4261  CA  SER B 476       9.388  67.750 -21.803  1.00 73.75           C
ATOM   4262  C   SER B 476       9.214  69.171 -21.272  1.00 79.33           C
ATOM   4263  O   SER B 476       9.937  70.083 -21.672  1.00 82.35           O
ATOM   4264  CB  SER B 476      10.803  67.245 -21.513  1.00 73.33           C
ATOM   4265  OG  SER B 476      11.020  65.969 -22.093  1.00 66.18           O
ATOM   4266  N   LEU B 477       8.253  69.355 -20.371  1.00 69.22           N
ATOM   4267  CA  LEU B 477       7.917  70.688 -19.878  1.00 72.24           C
ATOM   4268  C   LEU B 477       8.782  71.071 -18.684  1.00 79.11           C
ATOM   4269  O   LEU B 477       8.700  72.186 -18.175  1.00 86.02           O
ATOM   4270  CB  LEU B 477       6.433  70.763 -19.510  1.00 72.83           C
ATOM   4271  CG  LEU B 477       5.470  70.371 -20.636  1.00 77.10           C
ATOM   4272  CD1 LEU B 477       4.025  70.613 -20.225  1.00 77.14           C
ATOM   4273  CD2 LEU B 477       5.803  71.128 -21.920  1.00 74.69           C
ATOM   4274  N   SER B 478       9.616  70.132 -18.254  1.00 78.93           N
ATOM   4275  CA  SER B 478      10.585  70.366 -17.197  1.00 81.30           C
ATOM   4276  C   SER B 478      11.696  69.327 -17.259  1.00 76.59           C
ATOM   4277  O   SER B 478      11.638  68.397 -18.054  1.00 70.05           O
ATOM   4278  CB  SER B 478       9.901  70.321 -15.831  1.00 86.17           C
ATOM   4279  OG  SER B 478      10.774  69.789 -14.856  1.00 87.83           O
ATOM   4280  N   ASP B 479      12.691  69.468 -16.392  1.00 81.58           N
ATOM   4281  CA  ASP B 479      13.808  68.533 -16.364  1.00 77.43           C
ATOM   4282  C   ASP B 479      13.464  67.270 -15.574  1.00 73.19           C
ATOM   4283  O   ASP B 479      14.193  66.276 -15.623  1.00 71.61           O
ATOM   4284  CB  ASP B 479      15.043  69.210 -15.771  1.00 89.79           C
ATOM   4285  CG  ASP B 479      15.715  70.150 -16.749  1.00 99.12           C
ATOM   4286  OD1 ASP B 479      15.173  70.348 -17.861  1.00105.56           O
ATOM   4287  OD2 ASP B 479      16.778  70.701 -16.400  1.00101.85           O
ATOM   4288  N   VAL B 480      12.360  67.308 -14.836  1.00 64.04           N
ATOM   4289  CA  VAL B 480      11.982  66.173 -13.996  1.00 68.14           C
ATOM   4290  C   VAL B 480      10.477  65.936 -13.982  1.00 57.96           C
ATOM   4291  O   VAL B 480       9.700  66.848 -13.708  1.00 67.50           O
ATOM   4292  CB  VAL B 480      12.435  66.359 -12.535  1.00 70.95           C
ATOM   4293  CG1 VAL B 480      11.983  65.175 -11.709  1.00 67.39           C
ATOM   4294  CG2 VAL B 480      13.943  66.526 -12.437  1.00 72.82           C
ATOM   4295  N   ALA B 481      10.073  64.698 -14.246  1.00 56.34           N
ATOM   4296  CA  ALA B 481       8.669  64.328 -14.161  1.00 61.73           C
ATOM   4297  C   ALA B 481       8.398  63.574 -12.867  1.00 68.46           C
ATOM   4298  O   ALA B 481       9.083  62.599 -12.554  1.00 68.50           O
ATOM   4299  CB  ALA B 481       8.267  63.480 -15.355  1.00 57.15           C
ATOM   4300  N   LEU B 482       7.393  64.021 -12.123  1.00 66.41           N
ATOM   4301  CA  LEU B 482       6.999  63.327 -10.907  1.00 61.74           C
ATOM   4302  C   LEU B 482       6.085  62.168 -11.270  1.00 60.90           C
ATOM   4303  O   LEU B 482       5.032  62.362 -11.880  1.00 59.82           O
ATOM   4304  CB  LEU B 482       6.305  64.280  -9.931  1.00 61.59           C
ATOM   4305  CG  LEU B 482       5.758  63.685  -8.628  1.00 68.14           C
ATOM   4306  CD1 LEU B 482       6.878  63.115  -7.765  1.00 64.96           C
ATOM   4307  CD2 LEU B 482       4.985  64.743  -7.850  1.00 64.02           C
ATOM   4308  N   VAL B 483       6.493  60.959 -10.904  1.00 50.00           N
ATOM   4309  CA  VAL B 483       5.669  59.788 -11.153  1.00 49.05           C
ATOM   4310  C   VAL B 483       5.364  59.054  -9.853  1.00 58.47           C
ATOM   4311  O   VAL B 483       6.173  59.033  -8.928  1.00 60.14           O
ATOM   4312  CB  VAL B 483       6.340  58.831 -12.151  1.00 50.97           C
ATOM   4313  CG1 VAL B 483       6.499  59.523 -13.504  1.00 47.99           C
ATOM   4314  CG2 VAL B 483       7.684  58.348 -11.615  1.00 46.94           C
ATOM   4315  N   ARG B 484       4.174  58.472  -9.787  1.00 53.41           N
ATOM   4316  CA  ARG B 484       3.757  57.708  -8.626  1.00 56.00           C
ATOM   4317  C   ARG B 484       3.524  56.249  -8.997  1.00 59.74           C
ATOM   4318  O   ARG B 484       2.909  55.943 -10.026  1.00 53.48           O
ATOM   4319  CB  ARG B 484       2.500  58.322  -8.010  1.00 59.84           C
ATOM   4320  CG  ARG B 484       2.735  59.691  -7.374  1.00 69.74           C
ATOM   4321  CD  ARG B 484       1.478  60.552  -7.390  1.00 84.13           C
ATOM   4322  NE  ARG B 484       0.260  59.765  -7.570  1.00 97.64           N
ATOM   4323  CZ  ARG B 484      -0.539  59.851  -8.631  1.00100.16           C
ATOM   4324  NH1 ARG B 484      -0.249  60.688  -9.620  1.00104.63           N
ATOM   4325  NH2 ARG B 484      -1.628  59.096  -8.707  1.00 91.96           N
ATOM   4326  N   TYR B 485       4.041  55.354  -8.161  1.00 52.08           N
ATOM   4327  CA  TYR B 485       3.798  53.929  -8.309  1.00 50.72           C
ATOM   4328  C   TYR B 485       2.468  53.616  -7.632  1.00 58.34           C
ATOM   4329  O   TYR B 485       2.324  53.762  -6.420  1.00 57.07           O
ATOM   4330  CB  TYR B 485       4.944  53.119  -7.705  1.00 51.70           C
ATOM   4331  CG  TYR B 485       4.951  51.661  -8.102  1.00 51.29           C
ATOM   4332  CD1 TYR B 485       5.422  51.260  -9.348  1.00 45.17           C
ATOM   4333  CD2 TYR B 485       4.490  50.685  -7.229  1.00 48.94           C
ATOM   4334  CE1 TYR B 485       5.434  49.924  -9.712  1.00 48.17           C
ATOM   4335  CE2 TYR B 485       4.496  49.354  -7.582  1.00 53.28           C
ATOM   4336  CZ  TYR B 485       4.964  48.978  -8.822  1.00 52.35           C
ATOM   4337  OH  TYR B 485       4.965  47.646  -9.158  1.00 49.79           O
ATOM   4338  N   VAL B 486       1.502  53.177  -8.426  1.00 53.76           N
ATOM   4339  CA  VAL B 486       0.100  53.196  -8.028  1.00 47.70           C
ATOM   4340  C   VAL B 486      -0.551  51.813  -8.131  1.00 53.46           C
ATOM   4341  O   VAL B 486      -0.195  51.027  -9.002  1.00 58.97           O
ATOM   4342  CB  VAL B 486      -0.668  54.209  -8.918  1.00 66.52           C
ATOM   4343  CG1 VAL B 486      -2.150  54.100  -8.729  1.00 78.71           C
ATOM   4344  CG2 VAL B 486      -0.197  55.632  -8.643  1.00 53.39           C
ATOM   4345  N   ASN B 487      -1.479  51.499  -7.229  1.00 63.02           N
ATOM   4346  CA  ASN B 487      -2.313  50.313  -7.405  1.00 70.35           C
ATOM   4347  C   ASN B 487      -3.315  50.522  -8.544  1.00 72.62           C
ATOM   4348  O   ASN B 487      -4.031  51.523  -8.566  1.00 73.29           O
ATOM   4349  CB  ASN B 487      -3.045  49.958  -6.113  1.00 65.37           C
ATOM   4350  CG  ASN B 487      -3.984  48.779  -6.286  1.00 74.76           C
ATOM   4351  OD1 ASN B 487      -5.132  48.940  -6.698  1.00 80.66           O
ATOM   4352  ND2 ASN B 487      -3.487  47.580  -5.999  1.00 72.52           N
ATOM   4353  N   PRO B 488      -3.372  49.571  -9.489  1.00 74.75           N
ATOM   4354  CA  PRO B 488      -4.119  49.727 -10.747  1.00 84.26           C
ATOM   4355  C   PRO B 488      -5.631  49.914 -10.583  1.00 90.54           C
ATOM   4356  O   PRO B 488      -6.243  50.529 -11.457  1.00 93.80           O
ATOM   4357  CB  PRO B 488      -3.814  48.426 -11.504  1.00 78.74           C
ATOM   4358  CG  PRO B 488      -3.341  47.472 -10.476  1.00 82.89           C
ATOM   4359  CD  PRO B 488      -2.649  48.291  -9.436  1.00 79.73           C
ATOM   4360  N   GLU B 489      -6.227  49.403  -9.508  1.00 87.20           N
ATOM   4361  CA  GLU B 489      -7.677  49.513  -9.351  1.00 94.91           C
ATOM   4362  C   GLU B 489      -8.103  50.638  -8.408  1.00 99.83           C
ATOM   4363  O   GLU B 489      -9.013  51.400  -8.734  1.00102.99           O
ATOM   4364  CB  GLU B 489      -8.293  48.182  -8.889  1.00 99.33           C
ATOM   4365  CG  GLU B 489      -7.961  46.974  -9.765  1.00101.72           C
ATOM   4366  CD  GLU B 489      -6.618  46.341  -9.467  1.00105.34           C
ATOM   4367  OE1 GLU B 489      -5.913  46.822  -8.558  1.00110.73           O
ATOM   4368  OE2 GLU B 489      -6.267  45.358 -10.154  1.00104.90           O
ATOM   4369  N   THR B 490      -7.455  50.756  -7.253  1.00102.84           N
ATOM   4370  CA  THR B 490      -7.799  51.822  -6.312  1.00 98.76           C
ATOM   4371  C   THR B 490      -7.301  53.186  -6.794  1.00 93.41           C
ATOM   4372  O   THR B 490      -8.005  54.191  -6.687  1.00 96.98           O
ATOM   4373  CB  THR B 490      -7.227  51.550  -4.905  1.00 92.55           C
ATOM   4374  OG1 THR B 490      -5.813  51.786  -4.907  1.00 90.58           O
ATOM   4375  CG2 THR B 490      -7.499  50.114  -4.481  1.00 88.39           C
ATOM   4376  N   GLY B 491      -6.085  53.214  -7.328  1.00 84.06           N
ATOM   4377  CA  GLY B 491      -5.468  54.459  -7.743  1.00 77.09           C
ATOM   4378  C   GLY B 491      -4.587  55.025  -6.642  1.00 79.26           C
ATOM   4379  O   GLY B 491      -4.004  56.100  -6.788  1.00 83.52           O
ATOM   4380  N   ARG B 492      -4.487  54.287  -5.540  1.00 70.36           N
ATOM   4381  CA  ARG B 492      -3.718  54.721  -4.378  1.00 73.14           C
ATOM   4382  C   ARG B 492      -2.210  54.671  -4.622  1.00 58.85           C
ATOM   4383  O   ARG B 492      -1.692  53.716  -5.201  1.00 56.75           O
ATOM   4384  CB  ARG B 492      -4.081  53.870  -3.152  1.00 72.73           C
ATOM   4385  CG  ARG B 492      -3.238  54.161  -1.916  1.00 83.51           C
ATOM   4386  CD  ARG B 492      -3.663  53.316  -0.721  1.00 87.81           C
ATOM   4387  NE  ARG B 492      -3.454  51.887  -0.946  1.00 97.11           N
ATOM   4388  CZ  ARG B 492      -2.364  51.221  -0.574  1.00 94.80           C
ATOM   4389  NH1 ARG B 492      -1.375  51.854   0.043  1.00 90.45           N
ATOM   4390  NH2 ARG B 492      -2.263  49.922  -0.819  1.00 89.55           N
ATOM   4391  N   THR B 493      -1.514  55.708  -4.168  1.00 56.31           N
ATOM   4392  CA  THR B 493      -0.065  55.803  -4.313  1.00 59.99           C
ATOM   4393  C   THR B 493       0.683  54.902  -3.326  1.00 56.60           C
ATOM   4394  O   THR B 493       0.399  54.906  -2.139  1.00 63.38           O
ATOM   4395  CB  THR B 493       0.402  57.258  -4.125  1.00 61.55           C
ATOM   4396  OG1 THR B 493      -0.174  58.074  -5.153  1.00 73.85           O
ATOM   4397  CG2 THR B 493       1.915  57.352  -4.204  1.00 58.40           C
ATOM   4398  N   LEU B 494       1.628  54.115  -3.832  1.00 62.37           N
ATOM   4399  CA  LEU B 494       2.450  53.256  -2.987  1.00 57.03           C
ATOM   4400  C   LEU B 494       3.781  53.933  -2.662  1.00 62.49           C
ATOM   4401  O   LEU B 494       4.235  53.906  -1.526  1.00 65.87           O
ATOM   4402  CB  LEU B 494       2.675  51.907  -3.665  1.00 56.72           C
ATOM   4403  CG  LEU B 494       1.369  51.224  -4.085  1.00 65.03           C
ATOM   4404  CD1 LEU B 494       1.633  49.957  -4.867  1.00 66.51           C
ATOM   4405  CD2 LEU B 494       0.530  50.912  -2.861  1.00 62.44           C
ATOM   4406  N   PHE B 495       4.403  54.534  -3.670  1.00 61.84           N
ATOM   4407  CA  PHE B 495       5.544  55.420  -3.454  1.00 56.93           C
ATOM   4408  C   PHE B 495       5.680  56.333  -4.664  1.00 61.91           C
ATOM   4409  O   PHE B 495       5.000  56.142  -5.674  1.00 54.10           O
ATOM   4410  CB  PHE B 495       6.843  54.635  -3.205  1.00 53.57           C
ATOM   4411  CG  PHE B 495       7.334  53.851  -4.396  1.00 56.93           C
ATOM   4412  CD1 PHE B 495       8.181  54.435  -5.330  1.00 54.73           C
ATOM   4413  CD2 PHE B 495       6.968  52.525  -4.569  1.00 49.55           C
ATOM   4414  CE1 PHE B 495       8.639  53.715  -6.421  1.00 55.61           C
ATOM   4415  CE2 PHE B 495       7.423  51.798  -5.653  1.00 51.99           C
ATOM   4416  CZ  PHE B 495       8.255  52.395  -6.587  1.00 57.25           C
ATOM   4417  N   GLU B 496       6.563  57.319  -4.570  1.00 52.40           N
ATOM   4418  CA  GLU B 496       6.747  58.248  -5.667  1.00 62.54           C
ATOM   4419  C   GLU B 496       8.205  58.267  -6.097  1.00 60.65           C
ATOM   4420  O   GLU B 496       9.087  57.824  -5.364  1.00 58.53           O
ATOM   4421  CB  GLU B 496       6.262  59.651  -5.276  1.00 65.55           C
ATOM   4422  CG  GLU B 496       7.004  60.293  -4.127  1.00 63.07           C
ATOM   4423  CD  GLU B 496       6.423  61.650  -3.747  1.00 75.30           C
ATOM   4424  OE1 GLU B 496       5.230  61.891  -4.026  1.00 85.68           O
ATOM   4425  OE2 GLU B 496       7.157  62.475  -3.165  1.00 83.50           O
ATOM   4426  N   ALA B 497       8.443  58.758  -7.306  1.00 53.55           N
ATOM   4427  CA  ALA B 497       9.780  58.774  -7.877  1.00 56.74           C
ATOM   4428  C   ALA B 497       9.942  59.951  -8.814  1.00 52.79           C
ATOM   4429  O   ALA B 497       8.957  60.516  -9.287  1.00 65.94           O
ATOM   4430  CB  ALA B 497      10.059  57.469  -8.621  1.00 57.73           C
ATOM   4431  N   LYS B 498      11.192  60.312  -9.086  1.00 61.27           N
ATOM   4432  CA  LYS B 498      11.492  61.320 -10.094  1.00 57.61           C
ATOM   4433  C   LYS B 498      11.900  60.654 -11.396  1.00 60.52           C
ATOM   4434  O   LYS B 498      12.792  59.811 -11.407  1.00 58.78           O
ATOM   4435  CB  LYS B 498      12.605  62.255  -9.630  1.00 58.76           C
ATOM   4436  CG  LYS B 498      12.156  63.350  -8.684  1.00 63.10           C
ATOM   4437  CD  LYS B 498      13.352  64.104  -8.144  1.00 63.54           C
ATOM   4438  CE  LYS B 498      12.921  65.254  -7.265  1.00 64.31           C
ATOM   4439  NZ  LYS B 498      14.085  66.079  -6.853  1.00 68.14           N
ATOM   4440  N   LEU B 499      11.239  61.029 -12.486  1.00 61.55           N
ATOM   4441  CA  LEU B 499      11.614  60.566 -13.819  1.00 50.96           C
ATOM   4442  C   LEU B 499      12.319  61.705 -14.556  1.00 55.68           C
ATOM   4443  O   LEU B 499      11.698  62.710 -14.908  1.00 54.60           O
ATOM   4444  CB  LEU B 499      10.381  60.077 -14.583  1.00 56.97           C
ATOM   4445  CG  LEU B 499      10.519  59.572 -16.024  1.00 57.19           C
ATOM   4446  CD1 LEU B 499      11.488  58.390 -16.138  1.00 48.68           C
ATOM   4447  CD2 LEU B 499       9.153  59.203 -16.596  1.00 46.01           C
ATOM   4448  N   HIS B 500      13.626  61.561 -14.749  1.00 52.48           N
ATOM   4449  CA  HIS B 500      14.449  62.636 -15.297  1.00 53.27           C
ATOM   4450  C   HIS B 500      14.433  62.691 -16.827  1.00 64.81           C
ATOM   4451  O   HIS B 500      14.140  61.696 -17.491  1.00 58.34           O
ATOM   4452  CB  HIS B 500      15.885  62.493 -14.795  1.00 58.44           C
ATOM   4453  CG  HIS B 500      16.009  62.563 -13.303  1.00 60.68           C
ATOM   4454  ND1 HIS B 500      16.405  63.705 -12.643  1.00 68.21           N
ATOM   4455  CD2 HIS B 500      15.783  61.633 -12.344  1.00 59.82           C
ATOM   4456  CE1 HIS B 500      16.427  63.475 -11.341  1.00 66.92           C
ATOM   4457  NE2 HIS B 500      16.055  62.226 -11.133  1.00 64.80           N
ATOM   4458  N   ARG B 501      14.766  63.863 -17.363  1.00 64.63           N
ATOM   4459  CA  ARG B 501      14.684  64.145 -18.794  1.00 69.30           C
ATOM   4460  C   ARG B 501      15.408  63.117 -19.662  1.00 68.82           C
ATOM   4461  O   ARG B 501      14.884  62.693 -20.690  1.00 66.91           O
ATOM   4462  CB  ARG B 501      15.239  65.543 -19.080  1.00 71.52           C
ATOM   4463  CG  ARG B 501      15.189  65.942 -20.544  1.00 81.60           C
ATOM   4464  CD  ARG B 501      15.930  67.244 -20.793  1.00 79.55           C
ATOM   4465  NE  ARG B 501      15.084  68.412 -20.568  1.00 91.33           N
ATOM   4466  CZ  ARG B 501      14.224  68.887 -21.463  1.00104.88           C
ATOM   4467  NH1 ARG B 501      14.094  68.291 -22.642  1.00103.78           N
ATOM   4468  NH2 ARG B 501      13.492  69.957 -21.182  1.00114.37           N
ATOM   4469  N   ASN B 502      16.597  62.700 -19.238  1.00 66.53           N
ATOM   4470  CA  ASN B 502      17.395  61.748 -20.008  1.00 70.40           C
ATOM   4471  C   ASN B 502      16.903  60.299 -19.932  1.00 69.35           C
ATOM   4472  O   ASN B 502      17.512  59.405 -20.514  1.00 76.20           O
ATOM   4473  CB  ASN B 502      18.855  61.801 -19.555  1.00 68.58           C
ATOM   4474  CG  ASN B 502      19.652  62.848 -20.293  1.00 98.03           C
ATOM   4475  OD1 ASN B 502      20.596  62.527 -21.011  1.00109.97           O
ATOM   4476  ND2 ASN B 502      19.277  64.111 -20.122  1.00106.73           N
ATOM   4477  N   GLY B 503      15.806  60.070 -19.218  1.00 66.59           N
ATOM   4478  CA  GLY B 503      15.208  58.747 -19.151  1.00 55.34           C
ATOM   4479  C   GLY B 503      15.739  57.850 -18.043  1.00 60.21           C
ATOM   4480  O   GLY B 503      16.267  56.773 -18.307  1.00 58.37           O
ATOM   4481  N   PHE B 504      15.600  58.289 -16.797  1.00 59.86           N
ATOM   4482  CA  PHE B 504      15.935  57.434 -15.665  1.00 54.97           C
ATOM   4483  C   PHE B 504      15.190  57.875 -14.408  1.00 61.87           C
ATOM   4484  O   PHE B 504      14.676  58.992 -14.338  1.00 60.78           O
ATOM   4485  CB  PHE B 504      17.451  57.409 -15.420  1.00 52.42           C
ATOM   4486  CG  PHE B 504      18.033  58.733 -15.001  1.00 61.96           C
ATOM   4487  CD1 PHE B 504      18.406  59.675 -15.948  1.00 62.27           C
ATOM   4488  CD2 PHE B 504      18.235  59.025 -13.658  1.00 61.76           C
ATOM   4489  CE1 PHE B 504      18.957  60.891 -15.566  1.00 63.70           C
ATOM   4490  CE2 PHE B 504      18.785  60.238 -13.269  1.00 60.00           C
ATOM   4491  CZ  PHE B 504      19.144  61.172 -14.222  1.00 63.35           C
ATOM   4492  N   LEU B 505      15.118  56.978 -13.430  1.00 53.73           N
ATOM   4493  CA  LEU B 505      14.348  57.219 -12.217  1.00 55.16           C
ATOM   4494  C   LEU B 505      15.229  57.395 -10.983  1.00 60.19           C
ATOM   4495  O   LEU B 505      16.260  56.737 -10.843  1.00 56.88           O
ATOM   4496  CB  LEU B 505      13.363  56.069 -11.980  1.00 54.07           C
ATOM   4497  CG  LEU B 505      12.179  55.934 -12.941  1.00 55.83           C
ATOM   4498  CD1 LEU B 505      11.514  54.587 -12.771  1.00 50.21           C
ATOM   4499  CD2 LEU B 505      11.183  57.035 -12.678  1.00 62.65           C
ATOM   4500  N   THR B 506      14.814  58.285 -10.088  1.00 59.24           N
ATOM   4501  CA  THR B 506      15.406  58.343  -8.760  1.00 60.89           C
ATOM   4502  C   THR B 506      14.329  58.270  -7.685  1.00 64.10           C
ATOM   4503  O   THR B 506      13.172  58.632  -7.913  1.00 61.33           O
ATOM   4504  CB  THR B 506      16.246  59.621  -8.538  1.00 61.94           C
ATOM   4505  OG1 THR B 506      15.454  60.784  -8.809  1.00 61.70           O
ATOM   4506  CG2 THR B 506      17.481  59.613  -9.419  1.00 65.14           C
ATOM   4507  N   VAL B 507      14.718  57.769  -6.518  1.00 62.55           N
ATOM   4508  CA  VAL B 507      13.831  57.721  -5.367  1.00 63.16           C
ATOM   4509  C   VAL B 507      14.572  58.185  -4.123  1.00 61.18           C
ATOM   4510  O   VAL B 507      15.802  58.200  -4.099  1.00 59.71           O
ATOM   4511  CB  VAL B 507      13.284  56.303  -5.129  1.00 60.70           C
ATOM   4512  CG1 VAL B 507      12.306  55.918  -6.225  1.00 53.63           C
ATOM   4513  CG2 VAL B 507      14.428  55.303  -5.041  1.00 60.39           C
ATOM   4514  N   ALA B 508      13.828  58.573  -3.093  1.00 61.93           N
ATOM   4515  CA  ALA B 508      14.435  58.858  -1.798  1.00 68.32           C
ATOM   4516  C   ALA B 508      14.435  57.579  -0.973  1.00 70.12           C
ATOM   4517  O   ALA B 508      13.451  57.254  -0.310  1.00 71.24           O
ATOM   4518  CB  ALA B 508      13.697  59.977  -1.074  1.00 60.95           C
ATOM   4519  N   ARG B 509      15.536  56.842  -1.036  1.00 69.60           N
ATOM   4520  CA  ARG B 509      15.641  55.583  -0.315  1.00 75.05           C
ATOM   4521  C   ARG B 509      17.049  55.417   0.233  1.00 77.35           C
ATOM   4522  O   ARG B 509      18.026  55.561  -0.500  1.00 86.67           O
ATOM   4523  CB  ARG B 509      15.282  54.409  -1.234  1.00 76.72           C
ATOM   4524  CG  ARG B 509      14.800  53.158  -0.509  1.00 77.56           C
ATOM   4525  CD  ARG B 509      14.973  51.920  -1.382  1.00 71.06           C
ATOM   4526  NE  ARG B 509      14.307  50.748  -0.820  1.00 73.69           N
ATOM   4527  CZ  ARG B 509      14.552  49.495  -1.198  1.00 67.55           C
ATOM   4528  NH1 ARG B 509      15.469  49.246  -2.123  1.00 58.73           N
ATOM   4529  NH2 ARG B 509      13.896  48.487  -0.632  1.00 64.04           N
ATOM   4530  N   ASN B 510      17.154  55.126   1.524  1.00 93.79           N
ATOM   4531  CA  ASN B 510      18.452  54.880   2.136  1.00106.49           C
ATOM   4532  C   ASN B 510      18.807  53.405   2.025  1.00106.88           C
ATOM   4533  O   ASN B 510      19.978  53.029   2.008  1.00111.93           O
ATOM   4534  CB  ASN B 510      18.456  55.328   3.600  1.00100.47           C
ATOM   4535  N   SER B 511      17.773  52.578   1.924  1.00101.41           N
ATOM   4536  C   SER B 511      18.343  50.656   0.478  1.00 95.09           C
ATOM   4537  O   SER B 511      17.984  51.269  -0.529  1.00 92.85           O
ATOM   4538  CA ASER B 511      17.940  51.132   1.872  1.00 98.65           C
ATOM   4539  CB ASER B 511      16.649  50.440   2.315  1.00 99.85           C
ATOM   4540  OG ASER B 511      16.742  49.037   2.162  1.00103.90           O
ATOM   4541  N   ALA B 512      19.095  49.562   0.429  1.00 82.58           N
ATOM   4542  CA  ALA B 512      19.533  48.979  -0.830  1.00 68.02           C
ATOM   4543  C   ALA B 512      18.899  47.609  -1.049  1.00 75.24           C
ATOM   4544  O   ALA B 512      18.402  46.991  -0.108  1.00 70.66           O
ATOM   4545  CB  ALA B 512      21.042  48.869  -0.865  1.00 63.23           C
ATOM   4546  N   GLY B 513      18.938  47.133  -2.292  1.00 64.11           N
ATOM   4547  CA  GLY B 513      18.389  45.833  -2.625  1.00 58.35           C
ATOM   4548  C   GLY B 513      17.055  45.901  -3.342  1.00 59.47           C
ATOM   4549  O   GLY B 513      16.609  46.976  -3.748  1.00 52.62           O
ATOM   4550  N   PRO B 514      16.408  44.742  -3.512  1.00 56.72           N
ATOM   4551  CA  PRO B 514      15.108  44.702  -4.186  1.00 55.06           C
ATOM   4552  C   PRO B 514      14.095  45.568  -3.446  1.00 60.08           C
ATOM   4553  O   PRO B 514      14.158  45.692  -2.225  1.00 64.23           O
ATOM   4554  CB  PRO B 514      14.722  43.218  -4.135  1.00 52.19           C
ATOM   4555  CG  PRO B 514      15.556  42.637  -3.045  1.00 69.06           C
ATOM   4556  CD  PRO B 514      16.820  43.426  -3.001  1.00 60.70           C
ATOM   4557  N   VAL B 515      13.188  46.188  -4.186  1.00 58.26           N
ATOM   4558  CA  VAL B 515      12.161  47.019  -3.578  1.00 58.92           C
ATOM   4559  C   VAL B 515      10.947  46.177  -3.222  1.00 58.03           C
ATOM   4560  O   VAL B 515      10.404  45.471  -4.069  1.00 49.64           O
ATOM   4561  CB  VAL B 515      11.735  48.158  -4.516  1.00 60.28           C
ATOM   4562  CG1 VAL B 515      10.546  48.910  -3.939  1.00 53.39           C
ATOM   4563  CG2 VAL B 515      12.914  49.091  -4.782  1.00 57.12           C
ATOM   4564  N   VAL B 516      10.522  46.252  -1.967  1.00 52.05           N
ATOM   4565  CA  VAL B 516       9.354  45.507  -1.527  1.00 46.66           C
ATOM   4566  C   VAL B 516       8.099  46.273  -1.921  1.00 47.34           C
ATOM   4567  O   VAL B 516       7.731  47.260  -1.283  1.00 58.30           O
ATOM   4568  CB  VAL B 516       9.371  45.256  -0.007  1.00 57.99           C
ATOM   4569  CG1 VAL B 516       8.133  44.481   0.412  1.00 56.57           C
ATOM   4570  CG2 VAL B 516      10.631  44.501   0.385  1.00 56.36           C
ATOM   4571  N   ALA B 517       7.473  45.822  -3.001  1.00 51.64           N
ATOM   4572  CA  ALA B 517       6.284  46.455  -3.550  1.00 56.50           C
ATOM   4573  C   ALA B 517       5.521  45.442  -4.397  1.00 51.19           C
ATOM   4574  O   ALA B 517       6.121  44.517  -4.944  1.00 50.45           O
ATOM   4575  CB  ALA B 517       6.658  47.675  -4.378  1.00 60.36           C
ATOM   4576  N   PRO B 518       4.192  45.588  -4.484  1.00 49.37           N
ATOM   4577  CA  PRO B 518       3.447  44.635  -5.308  1.00 47.25           C
ATOM   4578  C   PRO B 518       3.813  44.773  -6.780  1.00 47.77           C
ATOM   4579  O   PRO B 518       3.976  45.890  -7.264  1.00 49.90           O
ATOM   4580  CB  PRO B 518       1.984  45.020  -5.067  1.00 50.68           C
ATOM   4581  CG  PRO B 518       2.031  46.435  -4.586  1.00 58.91           C
ATOM   4582  CD  PRO B 518       3.311  46.564  -3.815  1.00 51.51           C
ATOM   4583  N   THR B 519       3.969  43.649  -7.470  1.00 46.66           N
ATOM   4584  CA  THR B 519       4.211  43.677  -8.904  1.00 52.06           C
ATOM   4585  C   THR B 519       2.969  44.197  -9.612  1.00 53.71           C
ATOM   4586  O   THR B 519       3.047  44.711 -10.724  1.00 55.03           O
ATOM   4587  CB  THR B 519       4.594  42.295  -9.450  1.00 48.80           C
ATOM   4588  OG1 THR B 519       3.638  41.324  -9.014  1.00 48.86           O
ATOM   4589  CG2 THR B 519       5.971  41.897  -8.951  1.00 38.65           C
ATOM   4590  N   ASN B 520       1.821  44.061  -8.956  1.00 52.64           N
ATOM   4591  CA  ASN B 520       0.577  44.620  -9.465  1.00 53.81           C
ATOM   4592  C   ASN B 520       0.501  46.108  -9.140  1.00 60.13           C
ATOM   4593  O   ASN B 520      -0.272  46.542  -8.281  1.00 59.87           O
ATOM   4594  CB  ASN B 520      -0.628  43.878  -8.884  1.00 60.75           C
ATOM   4595  CG  ASN B 520      -1.940  44.328  -9.494  1.00 62.16           C
ATOM   4596  OD1 ASN B 520      -2.141  44.226 -10.702  1.00 75.04           O
ATOM   4597  ND2 ASN B 520      -2.847  44.813  -8.656  1.00 67.87           N
ATOM   4598  N   GLY B 521       1.330  46.882  -9.824  1.00 59.10           N
ATOM   4599  CA  GLY B 521       1.341  48.324  -9.693  1.00 55.31           C
ATOM   4600  C   GLY B 521       2.081  48.884 -10.887  1.00 51.76           C
ATOM   4601  O   GLY B 521       2.812  48.160 -11.556  1.00 49.44           O
ATOM   4602  N   TYR B 522       1.895  50.166 -11.171  1.00 45.25           N
ATOM   4603  CA  TYR B 522       2.599  50.785 -12.281  1.00 50.48           C
ATOM   4604  C   TYR B 522       2.849  52.250 -12.007  1.00 47.97           C
ATOM   4605  O   TYR B 522       2.151  52.865 -11.202  1.00 46.18           O
ATOM   4606  CB  TYR B 522       1.803  50.626 -13.581  1.00 43.15           C
ATOM   4607  CG  TYR B 522       0.473  51.340 -13.574  1.00 45.71           C
ATOM   4608  CD1 TYR B 522      -0.669  50.711 -13.102  1.00 53.31           C
ATOM   4609  CD2 TYR B 522       0.357  52.642 -14.048  1.00 53.13           C
ATOM   4610  CE1 TYR B 522      -1.892  51.362 -13.093  1.00 65.43           C
ATOM   4611  CE2 TYR B 522      -0.862  53.302 -14.042  1.00 49.91           C
ATOM   4612  CZ  TYR B 522      -1.983  52.656 -13.565  1.00 57.07           C
ATOM   4613  OH  TYR B 522      -3.195  53.308 -13.561  1.00 72.87           O
ATOM   4614  N   PHE B 523       3.838  52.803 -12.699  1.00 50.67           N
ATOM   4615  CA  PHE B 523       4.133  54.220 -12.604  1.00 52.35           C
ATOM   4616  C   PHE B 523       3.158  55.042 -13.428  1.00 54.82           C
ATOM   4617  O   PHE B 523       2.934  54.771 -14.610  1.00 53.55           O
ATOM   4618  CB  PHE B 523       5.570  54.500 -13.052  1.00 44.77           C
ATOM   4619  CG  PHE B 523       6.599  54.098 -12.037  1.00 50.85           C
ATOM   4620  CD1 PHE B 523       6.748  54.824 -10.864  1.00 44.73           C
ATOM   4621  CD2 PHE B 523       7.408  52.994 -12.246  1.00 44.54           C
ATOM   4622  CE1 PHE B 523       7.690  54.452  -9.920  1.00 60.20           C
ATOM   4623  CE2 PHE B 523       8.355  52.621 -11.315  1.00 48.02           C
ATOM   4624  CZ  PHE B 523       8.495  53.350 -10.145  1.00 59.55           C
ATOM   4625  N   ARG B 524       2.604  56.064 -12.789  1.00 49.35           N
ATOM   4626  CA  ARG B 524       1.672  56.978 -13.421  1.00 50.73           C
ATOM   4627  C   ARG B 524       2.229  58.388 -13.324  1.00 62.68           C
ATOM   4628  O   ARG B 524       2.589  58.852 -12.239  1.00 63.44           O
ATOM   4629  CB  ARG B 524       0.293  56.910 -12.758  1.00 55.37           C
ATOM   4630  CG  ARG B 524      -0.688  57.941 -13.304  1.00 68.53           C
ATOM   4631  CD  ARG B 524      -2.086  57.753 -12.741  1.00 71.77           C
ATOM   4632  NE  ARG B 524      -2.122  57.960 -11.300  1.00 85.35           N
ATOM   4633  N   PHE B 525       2.288  59.071 -14.458  1.00 51.49           N
ATOM   4634  CA  PHE B 525       2.763  60.448 -14.487  1.00 54.38           C
ATOM   4635  C   PHE B 525       1.826  61.381 -13.720  1.00 55.96           C
ATOM   4636  O   PHE B 525       0.613  61.371 -13.932  1.00 68.26           O
ATOM   4637  CB  PHE B 525       2.917  60.921 -15.933  1.00 50.78           C
ATOM   4638  CG  PHE B 525       3.150  62.398 -16.066  1.00 61.12           C
ATOM   4639  CD1 PHE B 525       4.346  62.967 -15.656  1.00 61.54           C
ATOM   4640  CD2 PHE B 525       2.168  63.219 -16.589  1.00 62.61           C
ATOM   4641  CE1 PHE B 525       4.559  64.327 -15.774  1.00 65.93           C
ATOM   4642  CE2 PHE B 525       2.374  64.581 -16.708  1.00 74.14           C
ATOM   4643  CZ  PHE B 525       3.572  65.136 -16.300  1.00 65.07           C
ATOM   4644  N   ASP B 526       2.397  62.189 -12.832  1.00 60.36           N
ATOM   4645  CA  ASP B 526       1.616  63.114 -12.013  1.00 62.22           C
ATOM   4646  C   ASP B 526       1.724  64.556 -12.506  1.00 66.02           C
ATOM   4647  O   ASP B 526       0.714  65.198 -12.793  1.00 62.97           O
ATOM   4648  CB  ASP B 526       2.064  63.028 -10.551  1.00 78.28           C
ATOM   4649  CG  ASP B 526       1.168  63.823  -9.613  1.00 96.15           C
ATOM   4650  OD1 ASP B 526       1.357  65.054  -9.510  1.00 99.61           O
ATOM   4651  OD2 ASP B 526       0.281  63.218  -8.971  1.00102.29           O
ATOM   4652  N   SER B 527       2.953  65.058 -12.592  1.00 63.94           N
ATOM   4653  CA  SER B 527       3.206  66.426 -13.022  1.00 64.37           C
ATOM   4654  C   SER B 527       4.690  66.666 -13.273  1.00 76.19           C
ATOM   4655  O   SER B 527       5.543  65.903 -12.807  1.00 63.42           O
ATOM   4656  CB  SER B 527       2.711  67.420 -11.975  1.00 69.56           C
ATOM   4657  OG  SER B 527       3.375  67.188 -10.748  1.00 75.49           O
ATOM   4658  N   TRP B 528       4.986  67.735 -14.005  1.00 73.83           N
ATOM   4659  CA  TRP B 528       6.354  68.209 -14.160  1.00 76.18           C
ATOM   4660  C   TRP B 528       6.737  69.053 -12.953  1.00 72.57           C
ATOM   4661  O   TRP B 528       5.972  69.923 -12.542  1.00 83.15           O
ATOM   4662  CB  TRP B 528       6.504  69.026 -15.444  1.00 73.54           C
ATOM   4663  CG  TRP B 528       6.303  68.229 -16.700  1.00 76.79           C
ATOM   4664  CD1 TRP B 528       5.174  68.175 -17.466  1.00 76.61           C
ATOM   4665  CD2 TRP B 528       7.263  67.380 -17.340  1.00 74.88           C
ATOM   4666  NE1 TRP B 528       5.372  67.343 -18.543  1.00 89.18           N
ATOM   4667  CE2 TRP B 528       6.646  66.843 -18.489  1.00 84.96           C
ATOM   4668  CE3 TRP B 528       8.584  67.021 -17.053  1.00 71.24           C
ATOM   4669  CZ2 TRP B 528       7.305  65.965 -19.349  1.00 72.48           C
ATOM   4670  CZ3 TRP B 528       9.237  66.153 -17.909  1.00 77.60           C
ATOM   4671  CH2 TRP B 528       8.596  65.632 -19.043  1.00 68.69           C
ATOM   4672  N   VAL B 529       7.919  68.803 -12.395  1.00 70.74           N
ATOM   4673  CA  VAL B 529       8.392  69.545 -11.225  1.00 72.71           C
ATOM   4674  C   VAL B 529       9.792  70.106 -11.468  1.00 82.11           C
ATOM   4675  O   VAL B 529      10.428  69.785 -12.472  1.00 78.58           O
ATOM   4676  CB  VAL B 529       8.413  68.663  -9.965  1.00 70.46           C
ATOM   4677  CG1 VAL B 529       7.022  68.135  -9.674  1.00 69.01           C
ATOM   4678  CG2 VAL B 529       9.381  67.509 -10.142  1.00 71.57           C
ATOM   4679  N   ASN B 530      10.270  70.954 -10.561  1.00 87.64           N
ATOM   4680  CA  ASN B 530      11.608  71.523 -10.709  1.00 93.29           C
ATOM   4681  C   ASN B 530      12.682  70.692 -10.006  1.00 97.82           C
ATOM   4682  O   ASN B 530      12.407  69.612  -9.484  1.00 90.44           O
ATOM   4683  CB  ASN B 530      11.641  72.971 -10.202  1.00 92.32           C
ATOM   4684  CG  ASN B 530      11.137  73.110  -8.777  1.00 91.87           C
ATOM   4685  OD1 ASN B 530      11.456  72.301  -7.904  1.00 92.67           O
ATOM   4686  ND2 ASN B 530      10.349  74.150  -8.534  1.00 92.34           N
ATOM   4687  N   GLN B 531      13.905  71.213  -9.992  1.00108.49           N
ATOM   4688  CA  GLN B 531      15.049  70.493  -9.444  1.00112.24           C
ATOM   4689  C   GLN B 531      14.999  70.363  -7.921  1.00115.19           C
ATOM   4690  O   GLN B 531      15.711  69.542  -7.339  1.00116.55           O
ATOM   4691  CB  GLN B 531      16.351  71.185  -9.858  1.00111.73           C
ATOM   4692  N   PHE B 532      14.172  71.189  -7.294  1.00108.42           N
ATOM   4693  CA  PHE B 532      14.112  71.269  -5.847  1.00108.37           C
ATOM   4694  C   PHE B 532      13.058  70.407  -5.186  1.00 89.72           C
ATOM   4695  O   PHE B 532      13.034  70.301  -3.985  1.00 96.17           O
ATOM   4696  CB  PHE B 532      13.837  72.700  -5.412  1.00 20.00           C
ATOM   4697  CG  PHE B 532      14.752  73.703  -6.018  1.00 20.00           C
ATOM   4698  CD1 PHE B 532      16.114  73.568  -5.899  1.00 20.00           C
ATOM   4699  CD2 PHE B 532      14.245  74.785  -6.694  1.00 20.00           C
ATOM   4700  CE1 PHE B 532      16.963  74.488  -6.457  1.00 20.00           C
ATOM   4701  CE2 PHE B 532      15.086  75.712  -7.260  1.00 20.00           C
ATOM   4702  CZ  PHE B 532      16.449  75.560  -7.141  1.00 20.00           C
ATOM   4703  N   TYR B 533      12.161  69.833  -5.959  1.00 79.60           N
ATOM   4704  CA  TYR B 533      11.070  69.033  -5.415  1.00 73.32           C
ATOM   4705  C   TYR B 533      11.626  67.892  -4.567  1.00 71.57           C
ATOM   4706  O   TYR B 533      12.572  67.220  -4.968  1.00 73.35           O
ATOM   4707  CB  TYR B 533      10.185  68.483  -6.537  1.00 74.90           C
ATOM   4708  CG  TYR B 533       8.893  67.871  -6.043  1.00 69.26           C
ATOM   4709  CD1 TYR B 533       7.762  68.653  -5.842  1.00 70.35           C
ATOM   4710  CD2 TYR B 533       8.804  66.510  -5.775  1.00 64.45           C
ATOM   4711  CE1 TYR B 533       6.580  68.099  -5.387  1.00 69.54           C
ATOM   4712  CE2 TYR B 533       7.628  65.947  -5.318  1.00 63.48           C
ATOM   4713  CZ  TYR B 533       6.519  66.744  -5.128  1.00 68.18           C
ATOM   4714  OH  TYR B 533       5.345  66.187  -4.673  1.00 66.89           O
ATOM   4715  N   THR B 534      11.052  67.688  -3.386  1.00 69.53           N
ATOM   4716  CA  THR B 534      11.539  66.649  -2.483  1.00 70.97           C
ATOM   4717  C   THR B 534      10.607  65.444  -2.503  1.00 67.29           C
ATOM   4718  O   THR B 534       9.401  65.576  -2.303  1.00 70.03           O
ATOM   4719  CB  THR B 534      11.676  67.172  -1.027  1.00 77.43           C
ATOM   4720  OG1 THR B 534      12.612  68.255  -0.989  1.00 82.77           O
ATOM   4721  CG2 THR B 534      12.167  66.074  -0.101  1.00 69.79           C
ATOM   4722  N   LEU B 535      11.176  64.266  -2.742  1.00 67.34           N
ATOM   4723  CA  LEU B 535      10.406  63.024  -2.757  1.00 64.01           C
ATOM   4724  C   LEU B 535      10.137  62.502  -1.354  1.00 64.56           C
ATOM   4725  O   LEU B 535      10.982  62.621  -0.472  1.00 67.75           O
ATOM   4726  CB  LEU B 535      11.140  61.949  -3.561  1.00 58.92           C
ATOM   4727  CG  LEU B 535      11.258  62.120  -5.074  1.00 57.92           C
ATOM   4728  CD1 LEU B 535      12.136  61.028  -5.642  1.00 56.44           C
ATOM   4729  CD2 LEU B 535       9.882  62.074  -5.715  1.00 59.53           C
ATOM   4730  N   ALA B 536       8.959  61.923  -1.148  1.00 65.92           N
ATOM   4731  CA  ALA B 536       8.692  61.194   0.084  1.00 67.66           C
ATOM   4732  C   ALA B 536       9.591  59.965   0.158  1.00 63.75           C
ATOM   4733  O   ALA B 536       9.760  59.260  -0.836  1.00 63.07           O
ATOM   4734  CB  ALA B 536       7.232  60.794   0.167  1.00 61.63           C
ATOM   4735  N   PRO B 537      10.198  59.722   1.331  1.00 67.67           N
ATOM   4736  CA  PRO B 537      11.009  58.517   1.537  1.00 63.94           C
ATOM   4737  C   PRO B 537      10.189  57.260   1.266  1.00 67.36           C
ATOM   4738  O   PRO B 537       8.973  57.277   1.451  1.00 78.53           O
ATOM   4739  CB  PRO B 537      11.412  58.608   3.018  1.00 68.61           C
ATOM   4740  CG  PRO B 537      11.344  60.063   3.332  1.00 69.69           C
ATOM   4741  CD  PRO B 537      10.199  60.597   2.516  1.00 70.49           C
ATOM   4742  N   MET B 538      10.843  56.192   0.827  1.00 70.52           N
ATOM   4743  CA  MET B 538      10.157  54.925   0.598  1.00 75.06           C
ATOM   4744  C   MET B 538      10.877  53.761   1.272  1.00 82.07           C
ATOM   4745  O   MET B 538      12.080  53.831   1.528  1.00 97.73           O
ATOM   4746  CB  MET B 538      10.029  54.663  -0.895  1.00 65.87           C
ATOM   4747  CG  MET B 538      11.358  54.698  -1.614  1.00 63.54           C
ATOM   4748  SD  MET B 538      11.281  53.904  -3.211  1.00 78.16           S
ATOM   4749  CE  MET B 538      10.730  52.275  -2.729  1.00 76.06           C
