# Supplementary material for: A non-redundant data set of nanobody-antigen crystal structures
Source: Data Brief. 2019 Mar 6;24:103754. doi: 10.1016/j.dib.2019.103754 (PMC6441729; doi:10.1016/j.dib.2019.103754)
Supplement: Multimedia component 5 [file mmc5.zip › Data_set/Ag_1/5o04_1.pdb]

ATOM      1  N   PRO A 226      -9.622 -29.033  13.693  1.00 69.99           N
ATOM      2  CA  PRO A 226     -10.625 -28.360  12.861  1.00 67.86           C
ATOM      3  C   PRO A 226     -12.049 -28.639  13.335  1.00 64.81           C
ATOM      4  O   PRO A 226     -12.411 -29.796  13.549  1.00 68.79           O
ATOM      5  CB  PRO A 226     -10.388 -28.952  11.465  1.00 68.81           C
ATOM      6  CG  PRO A 226      -9.010 -29.524  11.509  1.00 70.23           C
ATOM      7  CD  PRO A 226      -8.797 -29.974  12.918  1.00 71.79           C
ATOM      8  N   PHE A 227     -12.840 -27.584  13.496  1.00 56.66           N
ATOM      9  CA  PHE A 227     -14.221 -27.717  13.945  1.00 50.24           C
ATOM     10  C   PHE A 227     -15.075 -28.402  12.885  1.00 51.22           C
ATOM     11  O   PHE A 227     -14.967 -28.097  11.697  1.00 51.12           O
ATOM     12  CB  PHE A 227     -14.805 -26.347  14.290  1.00 46.87           C
ATOM     13  CG  PHE A 227     -16.210 -26.401  14.817  1.00 42.51           C
ATOM     14  CD1 PHE A 227     -16.460 -26.796  16.121  1.00 39.04           C
ATOM     15  CD2 PHE A 227     -17.281 -26.048  14.013  1.00 39.32           C
ATOM     16  CE1 PHE A 227     -17.751 -26.845  16.611  1.00 35.26           C
ATOM     17  CE2 PHE A 227     -18.574 -26.093  14.497  1.00 38.34           C
ATOM     18  CZ  PHE A 227     -18.810 -26.492  15.798  1.00 37.59           C
ATOM     19  N   THR A 228     -15.923 -29.330  13.318  1.00 48.81           N
ATOM     20  CA  THR A 228     -16.791 -30.054  12.397  1.00 44.04           C
ATOM     21  C   THR A 228     -18.219 -30.190  12.912  1.00 40.01           C
ATOM     22  O   THR A 228     -18.479 -30.097  14.112  1.00 36.50           O
ATOM     23  CB  THR A 228     -16.253 -31.474  12.105  1.00 47.66           C
ATOM     24  OG1 THR A 228     -16.139 -32.207  13.331  1.00 53.18           O
ATOM     25  CG2 THR A 228     -14.893 -31.414  11.422  1.00 44.90           C
ATOM     26  N   LEU A 229     -19.138 -30.413  11.980  1.00 43.47           N
ATOM     27  CA  LEU A 229     -20.526 -30.719  12.290  1.00 42.03           C
ATOM     28  C   LEU A 229     -20.862 -32.054  11.637  1.00 41.84           C
ATOM     29  O   LEU A 229     -20.170 -32.472  10.709  1.00 44.27           O
ATOM     30  CB  LEU A 229     -21.458 -29.616  11.780  1.00 43.13           C
ATOM     31  CG  LEU A 229     -21.505 -28.293  12.546  1.00 44.14           C
ATOM     32  CD1 LEU A 229     -22.393 -27.295  11.817  1.00 45.02           C
ATOM     33  CD2 LEU A 229     -21.997 -28.506  13.968  1.00 42.04           C
ATOM     34  N   PRO A 230     -21.909 -32.741  12.124  1.00 35.83           N
ATOM     35  CA  PRO A 230     -22.320 -33.960  11.420  1.00 34.87           C
ATOM     36  C   PRO A 230     -22.744 -33.651   9.989  1.00 34.61           C
ATOM     37  O   PRO A 230     -23.220 -32.549   9.720  1.00 34.22           O
ATOM     38  CB  PRO A 230     -23.508 -34.466  12.245  1.00 34.27           C
ATOM     39  CG  PRO A 230     -23.353 -33.826  13.579  1.00 34.17           C
ATOM     40  CD  PRO A 230     -22.726 -32.491  13.322  1.00 35.23           C
ATOM     41  N   ILE A 231     -22.579 -34.610   9.086  1.00 35.09           N
ATOM     42  CA  ILE A 231     -22.953 -34.393   7.696  1.00 38.04           C
ATOM     43  C   ILE A 231     -24.244 -35.136   7.389  1.00 43.82           C
ATOM     44  O   ILE A 231     -24.476 -35.576   6.263  1.00 51.18           O
ATOM     45  CB  ILE A 231     -21.842 -34.839   6.728  1.00 37.31           C
ATOM     46  CG1 ILE A 231     -21.402 -36.271   7.038  1.00 38.38           C
ATOM     47  CG2 ILE A 231     -20.656 -33.889   6.812  1.00 35.60           C
ATOM     48  CD1 ILE A 231     -20.116 -36.677   6.349  1.00 39.90           C
ATOM     49  N   LEU A 232     -25.084 -35.264   8.410  1.00 41.30           N
ATOM     50  CA  LEU A 232     -26.429 -35.790   8.238  1.00 39.40           C
ATOM     51  C   LEU A 232     -27.313 -34.705   7.641  1.00 35.35           C
ATOM     52  O   LEU A 232     -27.246 -33.548   8.054  1.00 29.07           O
ATOM     53  CB  LEU A 232     -26.998 -36.275   9.572  1.00 36.39           C
ATOM     54  CG  LEU A 232     -26.156 -37.304  10.329  1.00 41.29           C
ATOM     55  CD1 LEU A 232     -26.592 -37.396  11.783  1.00 39.75           C
ATOM     56  CD2 LEU A 232     -26.236 -38.665   9.654  1.00 39.75           C
ATOM     57  N   THR A 233     -28.137 -35.076   6.668  1.00 38.57           N
ATOM     58  CA  THR A 233     -29.034 -34.119   6.035  1.00 40.10           C
ATOM     59  C   THR A 233     -30.205 -33.795   6.956  1.00 42.98           C
ATOM     60  O   THR A 233     -30.338 -34.380   8.032  1.00 41.15           O
ATOM     61  CB  THR A 233     -29.568 -34.646   4.689  1.00 38.98           C
ATOM     62  OG1 THR A 233     -30.440 -35.759   4.919  1.00 36.86           O
ATOM     63  CG2 THR A 233     -28.417 -35.084   3.794  1.00 34.38           C
ATOM     64  N   LEU A 234     -31.046 -32.856   6.533  1.00 41.87           N
ATOM     65  CA  LEU A 234     -32.171 -32.408   7.346  1.00 38.91           C
ATOM     66  C   LEU A 234     -33.158 -33.540   7.618  1.00 36.54           C
ATOM     67  O   LEU A 234     -33.746 -33.618   8.696  1.00 39.93           O
ATOM     68  CB  LEU A 234     -32.888 -31.240   6.666  1.00 40.41           C
ATOM     69  CG  LEU A 234     -33.908 -30.493   7.528  1.00 47.28           C
ATOM     70  CD1 LEU A 234     -33.202 -29.635   8.567  1.00 47.81           C
ATOM     71  CD2 LEU A 234     -34.830 -29.648   6.664  1.00 50.00           C
ATOM     72  N   GLY A 235     -33.329 -34.418   6.635  1.00 34.63           N
ATOM     73  CA  GLY A 235     -34.224 -35.553   6.769  1.00 32.23           C
ATOM     74  C   GLY A 235     -33.660 -36.680   7.615  1.00 34.17           C
ATOM     75  O   GLY A 235     -34.300 -37.718   7.785  1.00 37.43           O
ATOM     76  N   GLU A 236     -32.455 -36.481   8.140  1.00 31.46           N
ATOM     77  CA  GLU A 236     -31.804 -37.494   8.962  1.00 37.56           C
ATOM     78  C   GLU A 236     -31.494 -36.973  10.364  1.00 39.23           C
ATOM     79  O   GLU A 236     -30.596 -37.479  11.038  1.00 42.15           O
ATOM     80  CB  GLU A 236     -30.520 -37.976   8.284  1.00 38.83           C
ATOM     81  CG  GLU A 236     -30.706 -38.369   6.826  1.00 39.50           C
ATOM     82  CD  GLU A 236     -29.392 -38.561   6.095  1.00 42.03           C
ATOM     83  OE1 GLU A 236     -28.445 -37.789   6.353  1.00 40.73           O
ATOM     84  OE2 GLU A 236     -29.308 -39.482   5.256  1.00 52.08           O
ATOM     85  N   LEU A 237     -32.242 -35.965  10.800  1.00 37.20           N
ATOM     86  CA  LEU A 237     -32.026 -35.364  12.112  1.00 34.98           C
ATOM     87  C   LEU A 237     -33.246 -35.517  13.016  1.00 34.58           C
ATOM     88  O   LEU A 237     -34.381 -35.555  12.540  1.00 30.56           O
ATOM     89  CB  LEU A 237     -31.671 -33.883  11.963  1.00 32.05           C
ATOM     90  CG  LEU A 237     -30.334 -33.575  11.285  1.00 32.68           C
ATOM     91  CD1 LEU A 237     -30.198 -32.085  11.019  1.00 31.38           C
ATOM     92  CD2 LEU A 237     -29.175 -34.079  12.130  1.00 27.37           C
ATOM     93  N   THR A 238     -33.005 -35.600  14.321  1.00 28.19           N
ATOM     94  CA  THR A 238     -34.083 -35.748  15.293  1.00 30.16           C
ATOM     95  C   THR A 238     -34.142 -34.553  16.237  1.00 33.06           C
ATOM     96  O   THR A 238     -33.118 -33.941  16.545  1.00 34.96           O
ATOM     97  CB  THR A 238     -33.931 -37.036  16.124  1.00 38.13           C
ATOM     98  OG1 THR A 238     -32.575 -37.166  16.569  1.00 38.76           O
ATOM     99  CG2 THR A 238     -34.300 -38.251  15.289  1.00 43.76           C
ATOM    100  N   ASN A 239     -35.347 -34.227  16.691  1.00 26.30           N
ATOM    101  CA  ASN A 239     -35.541 -33.141  17.642  1.00 25.97           C
ATOM    102  C   ASN A 239     -34.911 -33.467  18.991  1.00 32.80           C
ATOM    103  O   ASN A 239     -34.916 -34.618  19.427  1.00 32.24           O
ATOM    104  CB  ASN A 239     -37.031 -32.840  17.812  1.00 28.68           C
ATOM    105  CG  ASN A 239     -37.286 -31.459  18.378  1.00 27.88           C
ATOM    106  OD1 ASN A 239     -37.017 -31.194  19.550  1.00 26.99           O
ATOM    107  ND2 ASN A 239     -37.816 -30.570  17.547  1.00 27.91           N
ATOM    108  N   SER A 240     -34.363 -32.450  19.646  1.00 29.09           N
ATOM    109  CA  SER A 240     -33.659 -32.646  20.907  1.00 31.99           C
ATOM    110  C   SER A 240     -34.532 -32.320  22.117  1.00 28.58           C
ATOM    111  O   SER A 240     -34.143 -32.569  23.257  1.00 36.15           O
ATOM    112  CB  SER A 240     -32.390 -31.798  20.935  1.00 33.92           C
ATOM    113  OG  SER A 240     -32.682 -30.441  20.653  1.00 34.58           O
ATOM    114  N   ARG A 241     -35.708 -31.755  21.865  1.00 29.27           N
ATOM    115  CA  ARG A 241     -36.623 -31.391  22.941  1.00 28.37           C
ATOM    116  C   ARG A 241     -37.798 -32.362  23.030  1.00 30.87           C
ATOM    117  O   ARG A 241     -38.545 -32.358  24.008  1.00 35.73           O
ATOM    118  CB  ARG A 241     -37.127 -29.960  22.748  1.00 25.97           C
ATOM    119  CG  ARG A 241     -36.054 -28.903  22.963  1.00 26.93           C
ATOM    120  CD  ARG A 241     -36.616 -27.501  22.802  1.00 26.38           C
ATOM    121  NE  ARG A 241     -37.594 -27.185  23.838  1.00 34.34           N
ATOM    122  CZ  ARG A 241     -38.703 -26.483  23.631  1.00 35.65           C
ATOM    123  NH1 ARG A 241     -38.980 -26.019  22.420  1.00 35.60           N
ATOM    124  NH2 ARG A 241     -39.536 -26.246  24.634  1.00 37.75           N
ATOM    125  N   PHE A 242     -37.955 -33.190  22.002  1.00 30.85           N
ATOM    126  CA  PHE A 242     -38.957 -34.250  22.005  1.00 28.19           C
ATOM    127  C   PHE A 242     -38.550 -35.332  21.008  1.00 36.32           C
ATOM    128  O   PHE A 242     -37.970 -35.025  19.968  1.00 42.86           O
ATOM    129  CB  PHE A 242     -40.341 -33.687  21.665  1.00 32.64           C
ATOM    130  CG  PHE A 242     -41.478 -34.451  22.287  1.00 35.34           C
ATOM    131  CD1 PHE A 242     -41.823 -34.249  23.613  1.00 42.24           C
ATOM    132  CD2 PHE A 242     -42.208 -35.364  21.543  1.00 30.00           C
ATOM    133  CE1 PHE A 242     -42.867 -34.950  24.188  1.00 42.37           C
ATOM    134  CE2 PHE A 242     -43.253 -36.067  22.112  1.00 33.24           C
ATOM    135  CZ  PHE A 242     -43.583 -35.859  23.436  1.00 38.21           C
ATOM    136  N   PRO A 243     -38.847 -36.604  21.320  1.00 32.19           N
ATOM    137  CA  PRO A 243     -38.461 -37.689  20.411  1.00 33.59           C
ATOM    138  C   PRO A 243     -39.239 -37.664  19.098  1.00 31.22           C
ATOM    139  O   PRO A 243     -40.128 -38.486  18.881  1.00 27.84           O
ATOM    140  CB  PRO A 243     -38.786 -38.951  21.218  1.00 28.38           C
ATOM    141  CG  PRO A 243     -39.831 -38.513  22.193  1.00 32.80           C
ATOM    142  CD  PRO A 243     -39.423 -37.122  22.572  1.00 32.00           C
ATOM    143  N   LEU A 244     -38.891 -36.715  18.233  1.00 32.87           N
ATOM    144  CA  LEU A 244     -39.539 -36.559  16.936  1.00 30.33           C
ATOM    145  C   LEU A 244     -38.503 -36.237  15.867  1.00 39.92           C
ATOM    146  O   LEU A 244     -37.477 -35.623  16.160  1.00 27.09           O
ATOM    147  CB  LEU A 244     -40.598 -35.453  16.982  1.00 30.02           C
ATOM    148  CG  LEU A 244     -41.761 -35.589  17.965  1.00 32.73           C
ATOM    149  CD1 LEU A 244     -42.459 -34.251  18.129  1.00 31.25           C
ATOM    150  CD2 LEU A 244     -42.740 -36.650  17.491  1.00 33.76           C
ATOM    151  N   PRO A 245     -38.768 -36.651  14.620  1.00 28.23           N
ATOM    152  CA  PRO A 245     -37.891 -36.260  13.514  1.00 30.71           C
ATOM    153  C   PRO A 245     -38.054 -34.784  13.169  1.00 30.12           C
ATOM    154  O   PRO A 245     -39.138 -34.230  13.352  1.00 32.63           O
ATOM    155  CB  PRO A 245     -38.367 -37.148  12.362  1.00 29.34           C
ATOM    156  CG  PRO A 245     -39.805 -37.393  12.665  1.00 29.73           C
ATOM    157  CD  PRO A 245     -39.881 -37.503  14.166  1.00 29.05           C
ATOM    158  N   ILE A 246     -36.988 -34.159  12.684  1.00 29.42           N
ATOM    159  CA  ILE A 246     -37.063 -32.781  12.217  1.00 30.56           C
ATOM    160  C   ILE A 246     -37.852 -32.708  10.917  1.00 34.51           C
ATOM    161  O   ILE A 246     -37.537 -33.404   9.954  1.00 34.64           O
ATOM    162  CB  ILE A 246     -35.666 -32.175  12.000  1.00 29.88           C
ATOM    163  CG1 ILE A 246     -34.839 -32.284  13.281  1.00 30.34           C
ATOM    164  CG2 ILE A 246     -35.776 -30.726  11.548  1.00 28.63           C
ATOM    165  CD1 ILE A 246     -35.409 -31.493  14.432  1.00 29.11           C
ATOM    166  N   ASP A 247     -38.880 -31.866  10.895  1.00 37.61           N
ATOM    167  CA  ASP A 247     -39.727 -31.739   9.716  1.00 38.39           C
ATOM    168  C   ASP A 247     -39.291 -30.572   8.836  1.00 36.99           C
ATOM    169  O   ASP A 247     -39.112 -30.733   7.629  1.00 40.67           O
ATOM    170  CB  ASP A 247     -41.192 -31.566  10.126  1.00 43.90           C
ATOM    171  CG  ASP A 247     -41.739 -32.777  10.858  1.00 52.02           C
ATOM    172  OD1 ASP A 247     -41.540 -33.909  10.369  1.00 53.51           O
ATOM    173  OD2 ASP A 247     -42.369 -32.596  11.921  1.00 59.03           O
ATOM    174  N   VAL A 248     -39.118 -29.402   9.443  1.00 36.90           N
ATOM    175  CA  VAL A 248     -38.726 -28.202   8.707  1.00 37.63           C
ATOM    176  C   VAL A 248     -37.809 -27.294   9.518  1.00 36.46           C
ATOM    177  O   VAL A 248     -37.761 -27.377  10.746  1.00 36.10           O
ATOM    178  CB  VAL A 248     -39.955 -27.365   8.281  1.00 41.15           C
ATOM    179  CG1 VAL A 248     -40.710 -28.032   7.138  1.00 44.68           C
ATOM    180  CG2 VAL A 248     -40.868 -27.115   9.474  1.00 36.94           C
ATOM    181  N   LEU A 249     -37.081 -26.430   8.819  1.00 33.84           N
ATOM    182  CA  LEU A 249     -36.398 -25.318   9.465  1.00 33.28           C
ATOM    183  C   LEU A 249     -37.400 -24.179   9.566  1.00 39.22           C
ATOM    184  O   LEU A 249     -38.137 -23.911   8.616  1.00 41.63           O
ATOM    185  CB  LEU A 249     -35.155 -24.892   8.681  1.00 29.52           C
ATOM    186  CG  LEU A 249     -34.005 -25.900   8.629  1.00 28.96           C
ATOM    187  CD1 LEU A 249     -32.935 -25.452   7.647  1.00 29.27           C
ATOM    188  CD2 LEU A 249     -33.413 -26.094  10.015  1.00 34.32           C
ATOM    189  N   TYR A 250     -37.435 -23.506  10.710  1.00 29.84           N
ATOM    190  CA  TYR A 250     -38.511 -22.561  10.974  1.00 32.65           C
ATOM    191  C   TYR A 250     -38.036 -21.303  11.694  1.00 30.67           C
ATOM    192  O   TYR A 250     -37.190 -21.365  12.587  1.00 29.95           O
ATOM    193  CB  TYR A 250     -39.610 -23.253  11.787  1.00 30.45           C
ATOM    194  CG  TYR A 250     -40.739 -22.348  12.225  1.00 39.36           C
ATOM    195  CD1 TYR A 250     -41.786 -22.047  11.363  1.00 34.74           C
ATOM    196  CD2 TYR A 250     -40.769 -21.810  13.505  1.00 38.97           C
ATOM    197  CE1 TYR A 250     -42.824 -21.227  11.760  1.00 39.77           C
ATOM    198  CE2 TYR A 250     -41.802 -20.987  13.910  1.00 41.49           C
ATOM    199  CZ  TYR A 250     -42.827 -20.700  13.034  1.00 45.16           C
ATOM    200  OH  TYR A 250     -43.860 -19.881  13.433  1.00 52.02           O
ATOM    201  N   THR A 251     -38.587 -20.162  11.294  1.00 31.72           N
ATOM    202  CA  THR A 251     -38.303 -18.898  11.961  1.00 43.90           C
ATOM    203  C   THR A 251     -39.591 -18.224  12.415  1.00 44.48           C
ATOM    204  O   THR A 251     -40.626 -18.337  11.759  1.00 44.34           O
ATOM    205  CB  THR A 251     -37.529 -17.927  11.045  1.00 41.70           C
ATOM    206  OG1 THR A 251     -38.288 -17.676   9.856  1.00 33.80           O
ATOM    207  CG2 THR A 251     -36.174 -18.506  10.669  1.00 37.18           C
ATOM    208  N   ASN A 252     -39.524 -17.537  13.550  1.00 46.86           N
ATOM    209  CA  ASN A 252     -40.644 -16.744  14.041  1.00 48.47           C
ATOM    210  C   ASN A 252     -40.106 -15.553  14.826  1.00 48.68           C
ATOM    211  O   ASN A 252     -40.005 -15.606  16.051  1.00 49.34           O
ATOM    212  CB  ASN A 252     -41.579 -17.592  14.907  1.00 50.06           C
ATOM    213  CG  ASN A 252     -42.905 -16.904  15.191  1.00 52.82           C
ATOM    214  OD1 ASN A 252     -43.005 -15.677  15.164  1.00 56.26           O
ATOM    215  ND2 ASN A 252     -43.934 -17.699  15.460  1.00 53.31           N
ATOM    216  N   PRO A 253     -39.758 -14.471  14.114  1.00 50.71           N
ATOM    217  CA  PRO A 253     -39.103 -13.289  14.689  1.00 56.66           C
ATOM    218  C   PRO A 253     -39.972 -12.529  15.689  1.00 62.16           C
ATOM    219  O   PRO A 253     -39.441 -11.921  16.618  1.00 63.43           O
ATOM    220  CB  PRO A 253     -38.811 -12.421  13.460  1.00 57.51           C
ATOM    221  CG  PRO A 253     -39.828 -12.837  12.456  1.00 55.65           C
ATOM    222  CD  PRO A 253     -40.022 -14.307  12.673  1.00 49.65           C
ATOM    223  N   ASN A 254     -41.286 -12.566  15.500  1.00 65.32           N
ATOM    224  CA  ASN A 254     -42.201 -11.781  16.323  1.00 70.38           C
ATOM    225  C   ASN A 254     -42.587 -12.471  17.628  1.00 72.25           C
ATOM    226  O   ASN A 254     -43.415 -11.961  18.382  1.00 73.00           O
ATOM    227  CB  ASN A 254     -43.465 -11.447  15.529  1.00 72.56           C
ATOM    228  N   GLU A 255     -41.990 -13.631  17.886  1.00 75.13           N
ATOM    229  CA  GLU A 255     -42.274 -14.392  19.101  1.00 79.06           C
ATOM    230  C   GLU A 255     -41.994 -13.585  20.368  1.00 77.81           C
ATOM    231  O   GLU A 255     -40.857 -13.198  20.638  1.00 76.17           O
ATOM    232  CB  GLU A 255     -41.469 -15.691  19.124  1.00 83.44           C
ATOM    233  CG  GLU A 255     -42.302 -16.927  18.826  1.00 89.51           C
ATOM    234  CD  GLU A 255     -43.434 -17.116  19.820  1.00 94.54           C
ATOM    235  OE1 GLU A 255     -43.171 -17.056  21.040  1.00 94.20           O
ATOM    236  OE2 GLU A 255     -44.586 -17.320  19.382  1.00 97.76           O
ATOM    237  N   SER A 256     -43.054 -13.330  21.127  1.00 78.37           N
ATOM    238  CA  SER A 256     -42.989 -12.560  22.364  1.00 81.44           C
ATOM    239  C   SER A 256     -42.045 -13.150  23.409  1.00 77.37           C
ATOM    240  O   SER A 256     -41.198 -12.444  23.955  1.00 76.06           O
ATOM    241  CB  SER A 256     -44.391 -12.428  22.967  1.00 85.89           C
ATOM    242  OG  SER A 256     -45.138 -13.618  22.795  1.00 87.57           O
ATOM    243  N   ALA A 257     -42.200 -14.441  23.686  1.00 71.52           N
ATOM    244  CA  ALA A 257     -41.604 -15.051  24.874  1.00 66.94           C
ATOM    245  C   ALA A 257     -40.084 -15.200  24.805  1.00 58.65           C
ATOM    246  O   ALA A 257     -39.485 -15.175  23.729  1.00 52.00           O
ATOM    247  CB  ALA A 257     -42.241 -16.410  25.129  1.00 63.77           C
ATOM    248  N   ILE A 258     -39.475 -15.340  25.980  1.00 55.89           N
ATOM    249  CA  ILE A 258     -38.046 -15.603  26.108  1.00 53.83           C
ATOM    250  C   ILE A 258     -37.732 -17.044  25.716  1.00 49.56           C
ATOM    251  O   ILE A 258     -38.371 -17.977  26.204  1.00 47.28           O
ATOM    252  CB  ILE A 258     -37.552 -15.355  27.549  1.00 56.91           C
ATOM    253  CG1 ILE A 258     -37.867 -13.926  27.990  1.00 62.28           C
ATOM    254  CG2 ILE A 258     -36.060 -15.640  27.665  1.00 57.25           C
ATOM    255  CD1 ILE A 258     -37.082 -12.870  27.245  1.00 65.99           C
ATOM    256  N   VAL A 259     -36.754 -17.226  24.836  1.00 45.67           N
ATOM    257  CA  VAL A 259     -36.349 -18.567  24.433  1.00 40.78           C
ATOM    258  C   VAL A 259     -35.259 -19.083  25.367  1.00 33.03           C
ATOM    259  O   VAL A 259     -34.107 -18.656  25.286  1.00 33.23           O
ATOM    260  CB  VAL A 259     -35.842 -18.595  22.981  1.00 40.00           C
ATOM    261  CG1 VAL A 259     -35.348 -19.987  22.620  1.00 31.59           C
ATOM    262  CG2 VAL A 259     -36.943 -18.158  22.030  1.00 42.19           C
ATOM    263  N   GLN A 260     -35.629 -19.998  26.258  1.00 31.24           N
ATOM    264  CA  GLN A 260     -34.691 -20.518  27.246  1.00 31.80           C
ATOM    265  C   GLN A 260     -34.955 -21.995  27.541  1.00 33.55           C
ATOM    266  O   GLN A 260     -35.065 -22.402  28.699  1.00 34.30           O
ATOM    267  CB  GLN A 260     -34.769 -19.691  28.533  1.00 32.02           C
ATOM    268  CG  GLN A 260     -33.557 -19.822  29.443  1.00 37.64           C
ATOM    269  CD  GLN A 260     -33.636 -18.914  30.653  1.00 36.92           C
ATOM    270  OE1 GLN A 260     -34.620 -18.199  30.845  1.00 40.29           O
ATOM    271  NE2 GLN A 260     -32.594 -18.934  31.476  1.00 34.71           N
ATOM    272  N   CYS A 261     -35.064 -22.794  26.484  1.00 34.42           N
ATOM    273  CA  CYS A 261     -35.264 -24.232  26.626  1.00 36.47           C
ATOM    274  C   CYS A 261     -34.054 -24.878  27.298  1.00 35.55           C
ATOM    275  O   CYS A 261     -32.936 -24.371  27.196  1.00 35.40           O
ATOM    276  CB  CYS A 261     -35.527 -24.874  25.263  1.00 33.66           C
ATOM    277  SG  CYS A 261     -34.321 -24.455  23.992  1.00 45.94           S
ATOM    278  N   GLN A 262     -34.279 -25.992  27.989  1.00 32.59           N
ATOM    279  CA  GLN A 262     -33.218 -26.635  28.761  1.00 34.01           C
ATOM    280  C   GLN A 262     -32.771 -27.966  28.163  1.00 33.72           C
ATOM    281  O   GLN A 262     -31.746 -28.519  28.560  1.00 36.96           O
ATOM    282  CB  GLN A 262     -33.668 -26.838  30.207  1.00 31.44           C
ATOM    283  CG  GLN A 262     -34.017 -25.543  30.914  1.00 30.02           C
ATOM    284  CD  GLN A 262     -32.850 -24.578  30.947  1.00 40.48           C
ATOM    285  OE1 GLN A 262     -31.783 -24.895  31.473  1.00 40.37           O
ATOM    286  NE2 GLN A 262     -33.044 -23.394  30.377  1.00 37.78           N
ATOM    287  N   ASN A 263     -33.541 -28.480  27.212  1.00 30.93           N
ATOM    288  CA  ASN A 263     -33.121 -29.656  26.463  1.00 35.15           C
ATOM    289  C   ASN A 263     -32.548 -29.241  25.116  1.00 36.37           C
ATOM    290  O   ASN A 263     -32.916 -28.200  24.572  1.00 30.45           O
ATOM    291  CB  ASN A 263     -34.286 -30.629  26.272  1.00 33.33           C
ATOM    292  CG  ASN A 263     -34.625 -31.385  27.541  1.00 36.02           C
ATOM    293  OD1 ASN A 263     -33.741 -31.913  28.216  1.00 38.68           O
ATOM    294  ND2 ASN A 263     -35.909 -31.439  27.875  1.00 36.65           N
ATOM    295  N   GLY A 264     -31.647 -30.058  24.581  1.00 38.60           N
ATOM    296  CA  GLY A 264     -30.969 -29.723  23.345  1.00 35.89           C
ATOM    297  C   GLY A 264     -30.021 -28.556  23.522  1.00 31.89           C
ATOM    298  O   GLY A 264     -29.801 -27.773  22.599  1.00 37.19           O
ATOM    299  N   ARG A 265     -29.466 -28.435  24.723  1.00 33.42           N
ATOM    300  CA  ARG A 265     -28.534 -27.359  25.028  1.00 33.04           C
ATOM    301  C   ARG A 265     -27.102 -27.863  25.149  1.00 32.88           C
ATOM    302  O   ARG A 265     -26.779 -28.646  26.042  1.00 34.77           O
ATOM    303  CB  ARG A 265     -28.948 -26.642  26.312  1.00 36.99           C
ATOM    304  CG  ARG A 265     -30.347 -26.059  26.259  1.00 35.48           C
ATOM    305  CD  ARG A 265     -30.481 -25.080  25.103  1.00 30.44           C
ATOM    306  NE  ARG A 265     -29.479 -24.020  25.165  1.00 32.91           N
ATOM    307  CZ  ARG A 265     -29.664 -22.849  25.767  1.00 33.33           C
ATOM    308  NH1 ARG A 265     -30.820 -22.581  26.360  1.00 32.29           N
ATOM    309  NH2 ARG A 265     -28.693 -21.947  25.774  1.00 35.16           N
ATOM    310  N   CYS A 266     -26.250 -27.414  24.233  1.00 30.81           N
ATOM    311  CA  CYS A 266     -24.838 -27.768  24.251  1.00 32.98           C
ATOM    312  C   CYS A 266     -24.012 -26.688  23.564  1.00 36.28           C
ATOM    313  O   CYS A 266     -24.363 -26.223  22.482  1.00 38.22           O
ATOM    314  CB  CYS A 266     -24.608 -29.120  23.572  1.00 33.72           C
ATOM    315  SG  CYS A 266     -22.884 -29.671  23.574  1.00 39.69           S
ATOM    316  N   THR A 267     -22.919 -26.281  24.197  1.00 39.42           N
ATOM    317  CA  THR A 267     -22.033 -25.296  23.594  1.00 38.16           C
ATOM    318  C   THR A 267     -21.210 -25.952  22.492  1.00 40.50           C
ATOM    319  O   THR A 267     -21.116 -27.178  22.425  1.00 38.06           O
ATOM    320  CB  THR A 267     -21.091 -24.661  24.631  1.00 36.33           C
ATOM    321  OG1 THR A 267     -20.054 -25.590  24.969  1.00 36.88           O
ATOM    322  CG2 THR A 267     -21.859 -24.281  25.887  1.00 39.17           C
ATOM    323  N   LEU A 268     -20.622 -25.135  21.625  1.00 37.65           N
ATOM    324  CA  LEU A 268     -19.790 -25.645  20.540  1.00 37.82           C
ATOM    325  C   LEU A 268     -18.521 -26.295  21.083  1.00 36.39           C
ATOM    326  O   LEU A 268     -17.848 -27.050  20.381  1.00 36.88           O
ATOM    327  CB  LEU A 268     -19.433 -24.524  19.563  1.00 38.33           C
ATOM    328  CG  LEU A 268     -20.616 -23.843  18.874  1.00 36.14           C
ATOM    329  CD1 LEU A 268     -20.132 -22.839  17.838  1.00 31.62           C
ATOM    330  CD2 LEU A 268     -21.532 -24.880  18.240  1.00 31.87           C
ATOM    331  N   ASP A 269     -18.206 -25.995  22.339  1.00 38.74           N
ATOM    332  CA  ASP A 269     -17.047 -26.568  23.010  1.00 41.51           C
ATOM    333  C   ASP A 269     -17.320 -27.999  23.463  1.00 40.78           C
ATOM    334  O   ASP A 269     -16.396 -28.750  23.770  1.00 41.98           O
ATOM    335  CB  ASP A 269     -16.652 -25.708  24.211  1.00 48.06           C
ATOM    336  CG  ASP A 269     -16.469 -24.249  23.846  1.00 55.63           C
ATOM    337  OD1 ASP A 269     -15.312 -23.825  23.641  1.00 61.33           O
ATOM    338  OD2 ASP A 269     -17.484 -23.526  23.759  1.00 52.81           O
ATOM    339  N   GLY A 270     -18.596 -28.368  23.508  1.00 40.95           N
ATOM    340  CA  GLY A 270     -18.988 -29.703  23.920  1.00 45.32           C
ATOM    341  C   GLY A 270     -19.472 -29.745  25.356  1.00 46.42           C
ATOM    342  O   GLY A 270     -19.471 -30.798  25.992  1.00 46.91           O
ATOM    343  N   GLU A 271     -19.886 -28.590  25.866  1.00 43.94           N
ATOM    344  CA  GLU A 271     -20.405 -28.493  27.225  1.00 48.31           C
ATOM    345  C   GLU A 271     -21.923 -28.644  27.261  1.00 45.09           C
ATOM    346  O   GLU A 271     -22.653 -27.777  26.780  1.00 46.38           O
ATOM    347  CB  GLU A 271     -19.999 -27.160  27.856  1.00 50.72           C
ATOM    348  CG  GLU A 271     -20.413 -27.011  29.310  1.00 58.39           C
ATOM    349  CD  GLU A 271     -20.191 -25.606  29.838  1.00 64.85           C
ATOM    350  OE1 GLU A 271     -21.050 -25.113  30.600  1.00 64.57           O
ATOM    351  OE2 GLU A 271     -19.154 -24.998  29.497  1.00 66.45           O
ATOM    352  N   LEU A 272     -22.390 -29.750  27.829  1.00 39.07           N
ATOM    353  CA  LEU A 272     -23.819 -29.964  28.020  1.00 35.10           C
ATOM    354  C   LEU A 272     -24.360 -29.017  29.082  1.00 35.38           C
ATOM    355  O   LEU A 272     -23.727 -28.807  30.116  1.00 34.96           O
ATOM    356  CB  LEU A 272     -24.097 -31.410  28.425  1.00 32.67           C
ATOM    357  CG  LEU A 272     -23.553 -32.498  27.503  1.00 36.00           C
ATOM    358  CD1 LEU A 272     -23.695 -33.853  28.169  1.00 31.15           C
ATOM    359  CD2 LEU A 272     -24.276 -32.472  26.165  1.00 32.98           C
ATOM    360  N   GLN A 273     -25.533 -28.450  28.827  1.00 32.34           N
ATOM    361  CA  GLN A 273     -26.160 -27.540  29.778  1.00 32.46           C
ATOM    362  C   GLN A 273     -27.627 -27.894  29.989  1.00 30.39           C
ATOM    363  O   GLN A 273     -28.179 -28.735  29.279  1.00 33.78           O
ATOM    364  CB  GLN A 273     -26.021 -26.092  29.302  1.00 31.07           C
ATOM    365  CG  GLN A 273     -24.579 -25.647  29.106  1.00 36.06           C
ATOM    366  CD  GLN A 273     -24.460 -24.178  28.756  1.00 38.98           C
ATOM    367  OE1 GLN A 273     -25.356 -23.599  28.144  1.00 40.81           O
ATOM    368  NE2 GLN A 273     -23.348 -23.565  29.146  1.00 37.99           N
ATOM    369  N   GLY A 274     -28.254 -27.241  30.962  1.00 36.34           N
ATOM    370  CA  GLY A 274     -29.643 -27.502  31.295  1.00 35.93           C
ATOM    371  C   GLY A 274     -29.890 -28.940  31.710  1.00 35.64           C
ATOM    372  O   GLY A 274     -29.151 -29.497  32.522  1.00 35.58           O
ATOM    373  N   THR A 275     -30.934 -29.541  31.150  1.00 36.07           N
ATOM    374  CA  THR A 275     -31.281 -30.924  31.458  1.00 38.27           C
ATOM    375  C   THR A 275     -30.943 -31.841  30.288  1.00 39.05           C
ATOM    376  O   THR A 275     -31.519 -32.919  30.144  1.00 38.94           O
ATOM    377  CB  THR A 275     -32.776 -31.069  31.797  1.00 35.33           C
ATOM    378  OG1 THR A 275     -33.565 -30.543  30.722  1.00 31.42           O
ATOM    379  CG2 THR A 275     -33.108 -30.318  33.077  1.00 33.10           C
ATOM    380  N   THR A 276     -30.004 -31.402  29.456  1.00 39.95           N
ATOM    381  CA  THR A 276     -29.676 -32.106  28.222  1.00 39.32           C
ATOM    382  C   THR A 276     -28.811 -33.342  28.461  1.00 32.79           C
ATOM    383  O   THR A 276     -27.792 -33.278  29.149  1.00 30.12           O
ATOM    384  CB  THR A 276     -28.952 -31.174  27.229  1.00 39.15           C
ATOM    385  OG1 THR A 276     -29.809 -30.079  26.885  1.00 39.39           O
ATOM    386  CG2 THR A 276     -28.568 -31.926  25.964  1.00 35.39           C
ATOM    387  N   GLN A 277     -29.234 -34.464  27.889  1.00 29.56           N
ATOM    388  CA  GLN A 277     -28.455 -35.697  27.915  1.00 31.11           C
ATOM    389  C   GLN A 277     -28.408 -36.294  26.506  1.00 32.20           C
ATOM    390  O   GLN A 277     -29.102 -35.821  25.607  1.00 32.96           O
ATOM    391  CB  GLN A 277     -29.033 -36.684  28.937  1.00 34.52           C
ATOM    392  CG  GLN A 277     -30.538 -36.899  28.849  1.00 28.95           C
ATOM    393  CD  GLN A 277     -30.938 -37.789  27.694  1.00 35.06           C
ATOM    394  OE1 GLN A 277     -30.621 -38.977  27.676  1.00 34.61           O
ATOM    395  NE2 GLN A 277     -31.629 -37.217  26.716  1.00 27.88           N
ATOM    396  N   LEU A 278     -27.594 -37.327  26.315  1.00 33.27           N
ATOM    397  CA  LEU A 278     -27.261 -37.795  24.968  1.00 36.03           C
ATOM    398  C   LEU A 278     -28.260 -38.779  24.359  1.00 34.38           C
ATOM    399  O   LEU A 278     -28.361 -38.878  23.137  1.00 32.26           O
ATOM    400  CB  LEU A 278     -25.864 -38.434  24.956  1.00 40.75           C
ATOM    401  CG  LEU A 278     -24.575 -37.610  25.119  1.00 41.56           C
ATOM    402  CD1 LEU A 278     -24.762 -36.271  25.815  1.00 47.66           C
ATOM    403  CD2 LEU A 278     -23.489 -38.439  25.803  1.00 43.53           C
ATOM    404  N   LEU A 279     -28.995 -39.505  25.195  1.00 36.13           N
ATOM    405  CA  LEU A 279     -29.943 -40.490  24.683  1.00 29.41           C
ATOM    406  C   LEU A 279     -31.182 -39.828  24.096  1.00 33.34           C
ATOM    407  O   LEU A 279     -31.825 -39.010  24.755  1.00 29.65           O
ATOM    408  CB  LEU A 279     -30.360 -41.468  25.783  1.00 31.61           C
ATOM    409  CG  LEU A 279     -29.260 -42.254  26.494  1.00 34.15           C
ATOM    410  CD1 LEU A 279     -29.807 -42.901  27.754  1.00 31.77           C
ATOM    411  CD2 LEU A 279     -28.681 -43.303  25.562  1.00 35.73           C
ATOM    412  N   PRO A 280     -31.518 -40.180  22.844  1.00 33.35           N
ATOM    413  CA  PRO A 280     -32.770 -39.747  22.214  1.00 27.78           C
ATOM    414  C   PRO A 280     -33.979 -40.294  22.965  1.00 28.31           C
ATOM    415  O   PRO A 280     -35.003 -39.620  23.078  1.00 31.61           O
ATOM    416  CB  PRO A 280     -32.689 -40.342  20.802  1.00 35.90           C
ATOM    417  CG  PRO A 280     -31.245 -40.629  20.575  1.00 34.48           C
ATOM    418  CD  PRO A 280     -30.655 -40.933  21.918  1.00 32.14           C
ATOM    419  N   THR A 281     -33.849 -41.514  23.476  1.00 30.61           N
ATOM    420  CA  THR A 281     -34.907 -42.143  24.259  1.00 34.75           C
ATOM    421  C   THR A 281     -35.034 -41.512  25.643  1.00 35.44           C
ATOM    422  O   THR A 281     -36.024 -41.727  26.342  1.00 38.68           O
ATOM    423  CB  THR A 281     -34.660 -43.654  24.424  1.00 34.10           C
ATOM    424  OG1 THR A 281     -33.468 -43.863  25.189  1.00 33.64           O
ATOM    425  CG2 THR A 281     -34.507 -44.321  23.066  1.00 33.00           C
ATOM    426  N   GLY A 282     -34.031 -40.732  26.032  1.00 31.91           N
ATOM    427  CA  GLY A 282     -34.026 -40.089  27.333  1.00 31.94           C
ATOM    428  C   GLY A 282     -34.736 -38.749  27.350  1.00 33.32           C
ATOM    429  O   GLY A 282     -34.931 -38.158  28.410  1.00 32.84           O
ATOM    430  N   ILE A 283     -35.126 -38.267  26.175  1.00 34.93           N
ATOM    431  CA  ILE A 283     -35.753 -36.954  26.064  1.00 39.03           C
ATOM    432  C   ILE A 283     -37.230 -37.014  26.451  1.00 40.07           C
ATOM    433  O   ILE A 283     -37.994 -37.801  25.889  1.00 39.36           O
ATOM    434  CB  ILE A 283     -35.620 -36.387  24.641  1.00 43.99           C
ATOM    435  CG1 ILE A 283     -34.145 -36.215  24.276  1.00 45.38           C
ATOM    436  CG2 ILE A 283     -36.354 -35.064  24.528  1.00 44.31           C
ATOM    437  CD1 ILE A 283     -33.916 -35.823  22.833  1.00 50.14           C
ATOM    438  N   CYS A 284     -37.612 -36.183  27.420  1.00 39.27           N
ATOM    439  CA  CYS A 284     -38.976 -36.134  27.951  1.00 37.39           C
ATOM    440  C   CYS A 284     -39.403 -37.476  28.542  1.00 40.09           C
ATOM    441  O   CYS A 284     -40.590 -37.800  28.583  1.00 40.05           O
ATOM    442  CB  CYS A 284     -39.967 -35.692  26.872  1.00 37.83           C
ATOM    443  SG  CYS A 284     -39.971 -33.912  26.562  1.00 46.31           S
ATOM    444  N   ALA A 285     -38.426 -38.248  29.006  1.00 34.11           N
ATOM    445  CA  ALA A 285     -38.699 -39.536  29.628  1.00 39.15           C
ATOM    446  C   ALA A 285     -38.487 -39.467  31.137  1.00 42.87           C
ATOM    447  O   ALA A 285     -37.728 -38.632  31.631  1.00 47.07           O
ATOM    448  CB  ALA A 285     -37.820 -40.617  29.018  1.00 32.79           C
ATOM    449  N   PHE A 286     -39.162 -40.351  31.862  1.00 38.06           N
ATOM    450  CA  PHE A 286     -38.999 -40.445  33.307  1.00 37.02           C
ATOM    451  C   PHE A 286     -38.757 -41.887  33.731  1.00 38.31           C
ATOM    452  O   PHE A 286     -39.211 -42.824  33.075  1.00 40.36           O
ATOM    453  CB  PHE A 286     -40.228 -39.888  34.032  1.00 35.44           C
ATOM    454  CG  PHE A 286     -40.257 -38.388  34.121  1.00 37.66           C
ATOM    455  CD1 PHE A 286     -41.217 -37.658  33.440  1.00 40.66           C
ATOM    456  CD2 PHE A 286     -39.323 -37.708  34.887  1.00 43.74           C
ATOM    457  CE1 PHE A 286     -41.247 -36.276  33.524  1.00 38.42           C
ATOM    458  CE2 PHE A 286     -39.348 -36.327  34.974  1.00 40.77           C
ATOM    459  CZ  PHE A 286     -40.311 -35.611  34.291  1.00 36.97           C
ATOM    460  N   ARG A 287     -38.038 -42.055  34.834  1.00 39.91           N
ATOM    461  CA  ARG A 287     -37.826 -43.368  35.425  1.00 44.98           C
ATOM    462  C   ARG A 287     -37.960 -43.266  36.938  1.00 44.32           C
ATOM    463  O   ARG A 287     -37.489 -42.304  37.543  1.00 44.59           O
ATOM    464  CB  ARG A 287     -36.449 -43.920  35.043  1.00 52.70           C
ATOM    465  CG  ARG A 287     -36.190 -45.345  35.506  1.00 60.93           C
ATOM    466  CD  ARG A 287     -36.774 -46.366  34.540  1.00 70.21           C
ATOM    467  NE  ARG A 287     -36.113 -46.324  33.238  1.00 73.16           N
ATOM    468  CZ  ARG A 287     -36.212 -47.277  32.318  1.00 73.86           C
ATOM    469  NH1 ARG A 287     -36.945 -48.357  32.553  1.00 73.72           N
ATOM    470  NH2 ARG A 287     -35.574 -47.154  31.161  1.00 71.78           N
ATOM    471  N   GLY A 288     -38.604 -44.255  37.547  1.00 43.63           N
ATOM    472  CA  GLY A 288     -38.809 -44.245  38.983  1.00 40.48           C
ATOM    473  C   GLY A 288     -39.825 -45.270  39.445  1.00 41.24           C
ATOM    474  O   GLY A 288     -40.030 -46.294  38.793  1.00 42.68           O
ATOM    475  N   LYS A 289     -40.461 -44.992  40.578  1.00 36.69           N
ATOM    476  CA  LYS A 289     -41.521 -45.851  41.093  1.00 43.11           C
ATOM    477  C   LYS A 289     -42.748 -45.055  41.521  1.00 44.89           C
ATOM    478  O   LYS A 289     -42.643 -43.893  41.916  1.00 42.55           O
ATOM    479  CB  LYS A 289     -41.014 -46.680  42.275  1.00 39.71           C
ATOM    480  CG  LYS A 289     -39.847 -47.596  41.951  1.00 48.02           C
ATOM    481  CD  LYS A 289     -39.549 -48.533  43.111  1.00 52.49           C
ATOM    482  CE  LYS A 289     -38.094 -48.971  43.109  1.00 58.73           C
ATOM    483  NZ  LYS A 289     -37.912 -50.296  43.764  1.00 66.08           N
ATOM    484  N   VAL A 290     -43.911 -45.692  41.439  1.00 47.42           N
ATOM    485  CA  VAL A 290     -45.147 -45.106  41.936  1.00 45.45           C
ATOM    486  C   VAL A 290     -45.266 -45.375  43.432  1.00 49.60           C
ATOM    487  O   VAL A 290     -45.079 -46.505  43.879  1.00 51.53           O
ATOM    488  CB  VAL A 290     -46.380 -45.671  41.204  1.00 44.34           C
ATOM    489  CG1 VAL A 290     -47.661 -45.106  41.800  1.00 44.41           C
ATOM    490  CG2 VAL A 290     -46.298 -45.363  39.716  1.00 38.88           C
ATOM    491  N   THR A 291     -45.563 -44.337  44.206  1.00 51.07           N
ATOM    492  CA  THR A 291     -45.703 -44.489  45.649  1.00 51.54           C
ATOM    493  C   THR A 291     -47.134 -44.841  46.034  1.00 51.80           C
ATOM    494  O   THR A 291     -47.368 -45.775  46.802  1.00 52.98           O
ATOM    495  CB  THR A 291     -45.288 -43.210  46.395  1.00 54.13           C
ATOM    496  OG1 THR A 291     -46.127 -42.122  45.986  1.00 54.72           O
ATOM    497  CG2 THR A 291     -43.844 -42.868  46.095  1.00 51.08           C
ATOM    498  N   GLN A 292     -48.086 -44.085  45.500  1.00 51.26           N
ATOM    499  CA  GLN A 292     -49.481 -44.212  45.898  1.00 51.07           C
ATOM    500  C   GLN A 292     -50.397 -43.503  44.910  1.00 43.64           C
ATOM    501  O   GLN A 292     -49.968 -42.600  44.192  1.00 41.46           O
ATOM    502  CB  GLN A 292     -49.695 -43.644  47.302  1.00 50.83           C
ATOM    503  CG  GLN A 292     -49.278 -42.189  47.445  1.00 57.14           C
ATOM    504  CD  GLN A 292     -49.609 -41.618  48.808  1.00 64.86           C
ATOM    505  OE1 GLN A 292     -50.246 -42.275  49.631  1.00 67.01           O
ATOM    506  NE2 GLN A 292     -49.177 -40.386  49.055  1.00 67.43           N
ATOM    507  N   GLN A 293     -51.658 -43.917  44.875  1.00 43.06           N
ATOM    508  CA  GLN A 293     -52.675 -43.155  44.167  1.00 46.65           C
ATOM    509  C   GLN A 293     -52.980 -41.895  44.961  1.00 48.25           C
ATOM    510  O   GLN A 293     -53.042 -41.930  46.190  1.00 50.37           O
ATOM    511  CB  GLN A 293     -53.948 -43.982  43.971  1.00 50.87           C
ATOM    512  CG  GLN A 293     -54.960 -43.346  43.029  1.00 53.53           C
ATOM    513  CD  GLN A 293     -56.271 -44.103  42.976  1.00 57.65           C
ATOM    514  OE1 GLN A 293     -56.308 -45.319  43.160  1.00 62.65           O
ATOM    515  NE2 GLN A 293     -57.359 -43.384  42.721  1.00 57.30           N
ATOM    516  N   VAL A 294     -53.174 -40.781  44.265  1.00 50.38           N
ATOM    517  CA  VAL A 294     -53.442 -39.523  44.944  1.00 55.21           C
ATOM    518  C   VAL A 294     -54.753 -38.937  44.451  1.00 56.51           C
ATOM    519  O   VAL A 294     -55.289 -39.363  43.428  1.00 53.31           O
ATOM    520  CB  VAL A 294     -52.307 -38.504  44.725  1.00 52.98           C
ATOM    521  CG1 VAL A 294     -51.066 -38.915  45.504  1.00 52.28           C
ATOM    522  CG2 VAL A 294     -51.998 -38.364  43.242  1.00 49.97           C
ATOM    523  N   GLN A 295     -55.265 -37.954  45.181  1.00 65.54           N
ATOM    524  CA  GLN A 295     -56.539 -37.354  44.828  1.00 73.29           C
ATOM    525  C   GLN A 295     -56.272 -35.962  44.254  1.00 76.18           C
ATOM    526  O   GLN A 295     -55.566 -35.163  44.869  1.00 81.50           O
ATOM    527  CB  GLN A 295     -57.458 -37.294  46.046  1.00 75.79           C
ATOM    528  CG  GLN A 295     -58.923 -37.218  45.686  1.00 79.81           C
ATOM    529  CD  GLN A 295     -59.411 -38.535  45.107  1.00 84.04           C
ATOM    530  OE1 GLN A 295     -59.009 -39.607  45.560  1.00 84.60           O
ATOM    531  NE2 GLN A 295     -60.269 -38.461  44.096  1.00 86.21           N
ATOM    532  N   ASP A 296     -56.829 -35.669  43.083  1.00 75.12           N
ATOM    533  CA  ASP A 296     -56.554 -34.398  42.417  1.00 75.81           C
ATOM    534  C   ASP A 296     -57.817 -33.735  41.873  1.00 76.79           C
ATOM    535  O   ASP A 296     -58.841 -34.390  41.677  1.00 76.50           O
ATOM    536  CB  ASP A 296     -55.547 -34.612  41.282  1.00 75.07           C
ATOM    537  CG  ASP A 296     -54.880 -33.325  40.836  1.00 76.28           C
ATOM    538  OD1 ASP A 296     -54.035 -32.797  41.591  1.00 77.88           O
ATOM    539  OD2 ASP A 296     -55.197 -32.845  39.728  1.00 76.60           O
ATOM    540  N   GLU A 297     -57.735 -32.429  41.639  1.00 79.72           N
ATOM    541  CA  GLU A 297     -58.867 -31.661  41.134  1.00 83.28           C
ATOM    542  C   GLU A 297     -59.142 -31.970  39.666  1.00 87.31           C
ATOM    543  O   GLU A 297     -60.281 -31.872  39.207  1.00 88.48           O
ATOM    544  CB  GLU A 297     -58.619 -30.161  41.315  1.00 82.36           C
ATOM    545  N   HIS A 298     -58.095 -32.335  38.932  1.00 91.46           N
ATOM    546  CA  HIS A 298     -58.224 -32.636  37.510  1.00 96.79           C
ATOM    547  C   HIS A 298     -59.043 -33.905  37.284  1.00 97.69           C
ATOM    548  O   HIS A 298     -59.292 -34.671  38.216  1.00 97.83           O
ATOM    549  CB  HIS A 298     -56.846 -32.783  36.863  1.00100.41           C
ATOM    550  CG  HIS A 298     -56.023 -31.533  36.895  1.00106.11           C
ATOM    551  ND1 HIS A 298     -54.668 -31.528  36.638  1.00106.72           N
ATOM    552  CD2 HIS A 298     -56.362 -30.248  37.151  1.00110.18           C
ATOM    553  CE1 HIS A 298     -54.209 -30.293  36.735  1.00108.82           C
ATOM    554  NE2 HIS A 298     -55.217 -29.497  37.045  1.00111.88           N
ATOM    555  N   ARG A 299     -59.458 -34.120  36.040  1.00 98.14           N
ATOM    556  CA  ARG A 299     -60.251 -35.290  35.681  1.00 98.29           C
ATOM    557  C   ARG A 299     -59.400 -36.556  35.601  1.00 97.67           C
ATOM    558  O   ARG A 299     -58.216 -36.498  35.268  1.00 96.65           O
ATOM    559  CB  ARG A 299     -60.967 -35.059  34.348  1.00 98.86           C
ATOM    560  N   GLY A 300     -60.012 -37.696  35.907  1.00 88.09           N
ATOM    561  CA  GLY A 300     -59.342 -38.980  35.798  1.00 78.11           C
ATOM    562  C   GLY A 300     -58.731 -39.489  37.089  1.00 67.78           C
ATOM    563  O   GLY A 300     -59.073 -39.028  38.178  1.00 66.87           O
ATOM    564  N   THR A 301     -57.819 -40.448  36.960  1.00 59.03           N
ATOM    565  CA  THR A 301     -57.175 -41.071  38.111  1.00 52.92           C
ATOM    566  C   THR A 301     -55.715 -40.643  38.179  1.00 50.56           C
ATOM    567  O   THR A 301     -54.999 -40.713  37.184  1.00 50.21           O
ATOM    568  CB  THR A 301     -57.258 -42.607  38.039  1.00 52.80           C
ATOM    569  OG1 THR A 301     -58.632 -43.014  38.022  1.00 57.01           O
ATOM    570  CG2 THR A 301     -56.555 -43.242  39.229  1.00 52.85           C
ATOM    571  N   HIS A 302     -55.271 -40.214  39.357  1.00 46.34           N
ATOM    572  CA  HIS A 302     -53.943 -39.627  39.498  1.00 44.25           C
ATOM    573  C   HIS A 302     -53.017 -40.449  40.390  1.00 44.30           C
ATOM    574  O   HIS A 302     -53.462 -41.108  41.327  1.00 42.13           O
ATOM    575  CB  HIS A 302     -54.064 -38.205  40.041  1.00 43.98           C
ATOM    576  CG  HIS A 302     -54.949 -37.325  39.215  1.00 48.87           C
ATOM    577  ND1 HIS A 302     -54.457 -36.438  38.283  1.00 47.50           N
ATOM    578  CD2 HIS A 302     -56.297 -37.207  39.172  1.00 51.25           C
ATOM    579  CE1 HIS A 302     -55.463 -35.806  37.706  1.00 51.28           C
ATOM    580  NE2 HIS A 302     -56.591 -36.254  38.227  1.00 50.77           N
ATOM    581  N   TRP A 303     -51.723 -40.398  40.085  1.00 44.01           N
ATOM    582  CA  TRP A 303     -50.731 -41.205  40.785  1.00 45.69           C
ATOM    583  C   TRP A 303     -49.483 -40.389  41.104  1.00 44.54           C
ATOM    584  O   TRP A 303     -49.060 -39.554  40.306  1.00 41.91           O
ATOM    585  CB  TRP A 303     -50.349 -42.426  39.945  1.00 42.84           C
ATOM    586  CG  TRP A 303     -51.526 -43.201  39.441  1.00 42.39           C
ATOM    587  CD1 TRP A 303     -52.230 -42.967  38.295  1.00 40.36           C
ATOM    588  CD2 TRP A 303     -52.134 -44.341  40.060  1.00 43.23           C
ATOM    589  NE1 TRP A 303     -53.242 -43.887  38.166  1.00 39.54           N
ATOM    590  CE2 TRP A 303     -53.204 -44.742  39.235  1.00 42.60           C
ATOM    591  CE3 TRP A 303     -51.879 -45.060  41.231  1.00 48.84           C
ATOM    592  CZ2 TRP A 303     -54.017 -45.830  39.545  1.00 47.29           C
ATOM    593  CZ3 TRP A 303     -52.688 -46.141  41.536  1.00 51.48           C
ATOM    594  CH2 TRP A 303     -53.744 -46.514  40.696  1.00 48.94           C
ATOM    595  N   ASN A 304     -48.896 -40.632  42.272  1.00 42.11           N
ATOM    596  CA  ASN A 304     -47.643 -39.983  42.633  1.00 40.53           C
ATOM    597  C   ASN A 304     -46.452 -40.878  42.322  1.00 40.46           C
ATOM    598  O   ASN A 304     -46.465 -42.074  42.614  1.00 38.86           O
ATOM    599  CB  ASN A 304     -47.628 -39.597  44.111  1.00 45.51           C
ATOM    600  CG  ASN A 304     -46.350 -38.883  44.509  1.00 50.50           C
ATOM    601  OD1 ASN A 304     -45.399 -39.505  44.981  1.00 56.96           O
ATOM    602  ND2 ASN A 304     -46.318 -37.571  44.308  1.00 52.06           N
ATOM    603  N   MET A 305     -45.420 -40.286  41.733  1.00 37.87           N
ATOM    604  CA  MET A 305     -44.250 -41.035  41.304  1.00 38.36           C
ATOM    605  C   MET A 305     -42.954 -40.330  41.679  1.00 39.16           C
ATOM    606  O   MET A 305     -42.735 -39.179  41.303  1.00 41.21           O
ATOM    607  CB  MET A 305     -44.301 -41.259  39.790  1.00 42.85           C
ATOM    608  CG  MET A 305     -43.039 -41.852  39.188  1.00 43.89           C
ATOM    609  SD  MET A 305     -43.175 -42.027  37.396  1.00 52.57           S
ATOM    610  CE  MET A 305     -41.508 -42.526  36.970  1.00 32.86           C
ATOM    611  N   THR A 306     -42.098 -41.017  42.428  1.00 44.47           N
ATOM    612  CA  THR A 306     -40.750 -40.519  42.652  1.00 47.47           C
ATOM    613  C   THR A 306     -39.920 -40.821  41.417  1.00 46.38           C
ATOM    614  O   THR A 306     -40.064 -41.882  40.811  1.00 47.35           O
ATOM    615  CB  THR A 306     -40.082 -41.147  43.891  1.00 50.36           C
ATOM    616  OG1 THR A 306     -39.828 -42.536  43.649  1.00 56.25           O
ATOM    617  CG2 THR A 306     -40.969 -41.000  45.114  1.00 50.29           C
ATOM    618  N   VAL A 307     -39.051 -39.891  41.041  1.00 42.65           N
ATOM    619  CA  VAL A 307     -38.245 -40.073  39.845  1.00 42.99           C
ATOM    620  C   VAL A 307     -36.761 -40.108  40.181  1.00 43.40           C
ATOM    621  O   VAL A 307     -36.274 -39.346  41.017  1.00 43.97           O
ATOM    622  CB  VAL A 307     -38.522 -38.969  38.798  1.00 40.87           C
ATOM    623  CG1 VAL A 307     -39.958 -39.057  38.303  1.00 39.65           C
ATOM    624  CG2 VAL A 307     -38.229 -37.588  39.367  1.00 41.63           C
ATOM    625  N   THR A 308     -36.054 -41.026  39.536  1.00 42.20           N
ATOM    626  CA  THR A 308     -34.616 -41.152  39.704  1.00 40.11           C
ATOM    627  C   THR A 308     -33.911 -40.591  38.481  1.00 39.14           C
ATOM    628  O   THR A 308     -34.549 -40.021  37.596  1.00 36.01           O
ATOM    629  CB  THR A 308     -34.196 -42.619  39.906  1.00 42.28           C
ATOM    630  OG1 THR A 308     -34.574 -43.388  38.757  1.00 41.53           O
ATOM    631  CG2 THR A 308     -34.864 -43.202  41.143  1.00 37.83           C
ATOM    632  N   ASN A 309     -32.594 -40.749  38.430  1.00 40.33           N
ATOM    633  CA  ASN A 309     -31.870 -40.502  37.195  1.00 36.34           C
ATOM    634  C   ASN A 309     -32.257 -41.582  36.194  1.00 36.54           C
ATOM    635  O   ASN A 309     -32.721 -42.653  36.585  1.00 37.72           O
ATOM    636  CB  ASN A 309     -30.360 -40.490  37.433  1.00 35.70           C
ATOM    637  CG  ASN A 309     -29.915 -39.321  38.288  1.00 44.85           C
ATOM    638  OD1 ASN A 309     -30.321 -38.181  38.062  1.00 41.20           O
ATOM    639  ND2 ASN A 309     -29.072 -39.598  39.276  1.00 37.82           N
ATOM    640  N   LEU A 310     -32.075 -41.305  34.908  1.00 33.13           N
ATOM    641  CA  LEU A 310     -32.474 -42.254  33.872  1.00 39.35           C
ATOM    642  C   LEU A 310     -31.689 -43.563  33.953  1.00 38.91           C
ATOM    643  O   LEU A 310     -32.167 -44.607  33.510  1.00 37.42           O
ATOM    644  CB  LEU A 310     -32.316 -41.627  32.487  1.00 36.49           C
ATOM    645  CG  LEU A 310     -33.312 -40.505  32.187  1.00 30.87           C
ATOM    646  CD1 LEU A 310     -33.010 -39.852  30.847  1.00 30.38           C
ATOM    647  CD2 LEU A 310     -34.743 -41.028  32.229  1.00 33.56           C
ATOM    648  N   ASN A 311     -30.487 -43.505  34.520  1.00 39.44           N
ATOM    649  CA  ASN A 311     -29.682 -44.707  34.715  1.00 39.99           C
ATOM    650  C   ASN A 311     -30.119 -45.512  35.942  1.00 42.36           C
ATOM    651  O   ASN A 311     -29.528 -46.544  36.261  1.00 45.73           O
ATOM    652  CB  ASN A 311     -28.194 -44.346  34.811  1.00 36.22           C
ATOM    653  CG  ASN A 311     -27.876 -43.437  35.988  1.00 50.09           C
ATOM    654  OD1 ASN A 311     -28.731 -43.149  36.825  1.00 45.55           O
ATOM    655  ND2 ASN A 311     -26.631 -42.979  36.054  1.00 45.43           N
ATOM    656  N   GLY A 312     -31.151 -45.028  36.627  1.00 38.09           N
ATOM    657  CA  GLY A 312     -31.732 -45.745  37.747  1.00 38.67           C
ATOM    658  C   GLY A 312     -31.184 -45.364  39.110  1.00 42.59           C
ATOM    659  O   GLY A 312     -31.739 -45.753  40.137  1.00 43.71           O
ATOM    660  N   THR A 313     -30.094 -44.603  39.125  1.00 41.64           N
ATOM    661  CA  THR A 313     -29.521 -44.123  40.378  1.00 43.26           C
ATOM    662  C   THR A 313     -30.396 -43.027  40.979  1.00 46.20           C
ATOM    663  O   THR A 313     -31.037 -42.277  40.244  1.00 47.77           O
ATOM    664  CB  THR A 313     -28.091 -43.585  40.172  1.00 42.12           C
ATOM    665  OG1 THR A 313     -28.133 -42.411  39.351  1.00 39.05           O
ATOM    666  CG2 THR A 313     -27.216 -44.636  39.506  1.00 41.73           C
ATOM    667  N   PRO A 314     -30.423 -42.930  42.319  1.00 49.00           N
ATOM    668  CA  PRO A 314     -31.248 -41.920  42.993  1.00 47.81           C
ATOM    669  C   PRO A 314     -30.858 -40.499  42.600  1.00 47.62           C
ATOM    670  O   PRO A 314     -29.671 -40.177  42.548  1.00 44.09           O
ATOM    671  CB  PRO A 314     -30.966 -42.170  44.478  1.00 47.60           C
ATOM    672  CG  PRO A 314     -30.522 -43.591  44.543  1.00 52.04           C
ATOM    673  CD  PRO A 314     -29.742 -43.810  43.285  1.00 51.95           C
ATOM    674  N   PHE A 315     -31.853 -39.662  42.323  1.00 45.58           N
ATOM    675  CA  PHE A 315     -31.591 -38.285  41.929  1.00 46.31           C
ATOM    676  C   PHE A 315     -31.283 -37.410  43.137  1.00 50.49           C
ATOM    677  O   PHE A 315     -32.054 -37.359  44.095  1.00 51.57           O
ATOM    678  CB  PHE A 315     -32.779 -37.709  41.160  1.00 45.55           C
ATOM    679  CG  PHE A 315     -32.644 -36.247  40.854  1.00 46.29           C
ATOM    680  CD1 PHE A 315     -31.678 -35.798  39.968  1.00 48.51           C
ATOM    681  CD2 PHE A 315     -33.474 -35.319  41.461  1.00 46.28           C
ATOM    682  CE1 PHE A 315     -31.548 -34.451  39.687  1.00 52.70           C
ATOM    683  CE2 PHE A 315     -33.348 -33.972  41.185  1.00 50.13           C
ATOM    684  CZ  PHE A 315     -32.383 -33.537  40.297  1.00 53.62           C
ATOM    685  N   ASP A 316     -30.149 -36.719  43.080  1.00 52.62           N
ATOM    686  CA  ASP A 316     -29.745 -35.812  44.146  1.00 52.02           C
ATOM    687  C   ASP A 316     -30.043 -34.367  43.757  1.00 46.91           C
ATOM    688  O   ASP A 316     -29.394 -33.815  42.870  1.00 45.50           O
ATOM    689  CB  ASP A 316     -28.259 -35.987  44.463  1.00 55.15           C
ATOM    690  CG  ASP A 316     -27.776 -35.036  45.540  1.00 58.49           C
ATOM    691  OD1 ASP A 316     -28.598 -34.620  46.383  1.00 60.56           O
ATOM    692  OD2 ASP A 316     -26.571 -34.706  45.546  1.00 60.22           O
ATOM    693  N   PRO A 317     -31.033 -33.750  44.420  1.00 49.18           N
ATOM    694  CA  PRO A 317     -31.467 -32.378  44.126  1.00 45.11           C
ATOM    695  C   PRO A 317     -30.366 -31.332  44.299  1.00 46.43           C
ATOM    696  O   PRO A 317     -30.524 -30.203  43.835  1.00 49.40           O
ATOM    697  CB  PRO A 317     -32.592 -32.144  45.139  1.00 45.67           C
ATOM    698  CG  PRO A 317     -33.094 -33.507  45.465  1.00 46.95           C
ATOM    699  CD  PRO A 317     -31.881 -34.386  45.443  1.00 50.83           C
ATOM    700  N   THR A 318     -29.267 -31.698  44.951  1.00 47.32           N
ATOM    701  CA  THR A 318     -28.175 -30.759  45.179  1.00 49.75           C
ATOM    702  C   THR A 318     -27.234 -30.682  43.977  1.00 51.10           C
ATOM    703  O   THR A 318     -26.320 -29.858  43.949  1.00 53.17           O
ATOM    704  CB  THR A 318     -27.359 -31.130  46.433  1.00 55.11           C
ATOM    705  OG1 THR A 318     -26.554 -32.284  46.163  1.00 58.10           O
ATOM    706  CG2 THR A 318     -28.284 -31.417  47.610  1.00 54.28           C
ATOM    707  N   GLU A 319     -27.458 -31.542  42.986  1.00 52.22           N
ATOM    708  CA  GLU A 319     -26.663 -31.519  41.759  1.00 51.41           C
ATOM    709  C   GLU A 319     -26.914 -30.222  40.999  1.00 44.14           C
ATOM    710  O   GLU A 319     -28.017 -29.675  41.037  1.00 43.82           O
ATOM    711  CB  GLU A 319     -26.990 -32.721  40.871  1.00 55.15           C
ATOM    712  CG  GLU A 319     -26.590 -34.073  41.450  1.00 61.35           C
ATOM    713  CD  GLU A 319     -25.093 -34.321  41.427  1.00 70.28           C
ATOM    714  OE1 GLU A 319     -24.349 -33.505  40.841  1.00 72.17           O
ATOM    715  OE2 GLU A 319     -24.658 -35.338  42.009  1.00 74.28           O
ATOM    716  N   ASP A 320     -25.891 -29.735  40.305  1.00 44.49           N
ATOM    717  CA  ASP A 320     -25.987 -28.466  39.591  1.00 41.56           C
ATOM    718  C   ASP A 320     -26.723 -28.615  38.261  1.00 47.99           C
ATOM    719  O   ASP A 320     -26.202 -28.251  37.207  1.00 44.08           O
ATOM    720  CB  ASP A 320     -24.592 -27.883  39.353  1.00 42.73           C
ATOM    721  N   VAL A 321     -27.935 -29.156  38.321  1.00 39.05           N
ATOM    722  CA  VAL A 321     -28.803 -29.251  37.154  1.00 47.04           C
ATOM    723  C   VAL A 321     -30.203 -28.761  37.518  1.00 43.73           C
ATOM    724  O   VAL A 321     -30.598 -28.831  38.682  1.00 43.52           O
ATOM    725  CB  VAL A 321     -28.874 -30.698  36.616  1.00 44.69           C
ATOM    726  CG1 VAL A 321     -27.552 -31.096  35.976  1.00 39.71           C
ATOM    727  CG2 VAL A 321     -29.249 -31.663  37.730  1.00 48.61           C
ATOM    728  N   PRO A 322     -30.956 -28.253  36.529  1.00 39.69           N
ATOM    729  CA  PRO A 322     -32.313 -27.763  36.802  1.00 39.81           C
ATOM    730  C   PRO A 322     -33.255 -28.878  37.246  1.00 40.75           C
ATOM    731  O   PRO A 322     -34.185 -28.637  38.015  1.00 46.85           O
ATOM    732  CB  PRO A 322     -32.758 -27.180  35.455  1.00 37.55           C
ATOM    733  CG  PRO A 322     -31.494 -26.902  34.718  1.00 38.94           C
ATOM    734  CD  PRO A 322     -30.536 -27.969  35.146  1.00 36.08           C
ATOM    735  N   ALA A 323     -33.004 -30.087  36.754  1.00 36.32           N
ATOM    736  CA  ALA A 323     -33.859 -31.237  37.017  1.00 37.63           C
ATOM    737  C   ALA A 323     -33.106 -32.504  36.611  1.00 39.18           C
ATOM    738  O   ALA A 323     -32.000 -32.407  36.078  1.00 39.42           O
ATOM    739  CB  ALA A 323     -35.174 -31.103  36.252  1.00 39.02           C
ATOM    740  N   PRO A 324     -33.678 -33.695  36.875  1.00 39.43           N
ATOM    741  CA  PRO A 324     -33.024 -34.882  36.311  1.00 42.25           C
ATOM    742  C   PRO A 324     -32.934 -34.787  34.792  1.00 43.59           C
ATOM    743  O   PRO A 324     -33.871 -34.301  34.162  1.00 31.93           O
ATOM    744  CB  PRO A 324     -33.939 -36.031  36.741  1.00 43.65           C
ATOM    745  CG  PRO A 324     -34.610 -35.535  37.971  1.00 42.80           C
ATOM    746  CD  PRO A 324     -34.770 -34.053  37.800  1.00 40.70           C
ATOM    747  N   LEU A 325     -31.820 -35.232  34.222  1.00 38.75           N
ATOM    748  CA  LEU A 325     -31.581 -35.083  32.791  1.00 38.33           C
ATOM    749  C   LEU A 325     -32.685 -35.740  31.970  1.00 34.81           C
ATOM    750  O   LEU A 325     -33.140 -36.838  32.289  1.00 33.34           O
ATOM    751  CB  LEU A 325     -30.220 -35.673  32.415  1.00 32.75           C
ATOM    752  CG  LEU A 325     -29.014 -35.081  33.148  1.00 33.93           C
ATOM    753  CD1 LEU A 325     -27.720 -35.683  32.627  1.00 34.58           C
ATOM    754  CD2 LEU A 325     -28.995 -33.563  33.018  1.00 34.16           C
ATOM    755  N   GLY A 326     -33.117 -35.052  30.918  1.00 35.01           N
ATOM    756  CA  GLY A 326     -34.200 -35.534  30.083  1.00 36.20           C
ATOM    757  C   GLY A 326     -35.566 -35.026  30.506  1.00 41.11           C
ATOM    758  O   GLY A 326     -36.558 -35.259  29.817  1.00 43.65           O
ATOM    759  N   THR A 327     -35.618 -34.336  31.641  1.00 34.30           N
ATOM    760  CA  THR A 327     -36.854 -33.726  32.124  1.00 35.14           C
ATOM    761  C   THR A 327     -37.403 -32.748  31.088  1.00 32.22           C
ATOM    762  O   THR A 327     -36.645 -31.967  30.515  1.00 34.73           O
ATOM    763  CB  THR A 327     -36.627 -32.988  33.465  1.00 36.97           C
ATOM    764  OG1 THR A 327     -36.220 -33.928  34.469  1.00 33.70           O
ATOM    765  CG2 THR A 327     -37.888 -32.271  33.928  1.00 31.15           C
ATOM    766  N   PRO A 328     -38.722 -32.799  30.835  1.00 38.56           N
ATOM    767  CA  PRO A 328     -39.367 -31.888  29.883  1.00 37.12           C
ATOM    768  C   PRO A 328     -39.099 -30.423  30.213  1.00 37.50           C
ATOM    769  O   PRO A 328     -39.057 -30.050  31.386  1.00 37.41           O
ATOM    770  CB  PRO A 328     -40.851 -32.219  30.039  1.00 37.47           C
ATOM    771  CG  PRO A 328     -40.864 -33.647  30.460  1.00 37.20           C
ATOM    772  CD  PRO A 328     -39.654 -33.828  31.331  1.00 39.92           C
ATOM    773  N   ASP A 329     -38.916 -29.607  29.180  1.00 36.08           N
ATOM    774  CA  ASP A 329     -38.476 -28.229  29.360  1.00 40.99           C
ATOM    775  C   ASP A 329     -39.521 -27.204  28.928  1.00 39.74           C
ATOM    776  O   ASP A 329     -39.187 -26.057  28.635  1.00 42.92           O
ATOM    777  CB  ASP A 329     -37.172 -27.997  28.592  1.00 41.78           C
ATOM    778  CG  ASP A 329     -37.350 -28.110  27.088  1.00 38.89           C
ATOM    779  OD1 ASP A 329     -38.374 -28.668  26.641  1.00 39.09           O
ATOM    780  OD2 ASP A 329     -36.456 -27.651  26.349  1.00 35.03           O
ATOM    781  N   PHE A 330     -40.783 -27.618  28.884  1.00 33.41           N
ATOM    782  CA  PHE A 330     -41.854 -26.719  28.473  1.00 35.50           C
ATOM    783  C   PHE A 330     -43.151 -27.004  29.220  1.00 38.56           C
ATOM    784  O   PHE A 330     -43.347 -28.096  29.755  1.00 37.00           O
ATOM    785  CB  PHE A 330     -42.083 -26.811  26.960  1.00 36.53           C
ATOM    786  CG  PHE A 330     -42.504 -28.175  26.486  1.00 29.78           C
ATOM    787  CD1 PHE A 330     -43.843 -28.532  26.453  1.00 29.63           C
ATOM    788  CD2 PHE A 330     -41.560 -29.095  26.063  1.00 29.24           C
ATOM    789  CE1 PHE A 330     -44.230 -29.784  26.016  1.00 28.92           C
ATOM    790  CE2 PHE A 330     -41.941 -30.350  25.623  1.00 40.13           C
ATOM    791  CZ  PHE A 330     -43.278 -30.694  25.599  1.00 28.36           C
ATOM    792  N   SER A 331     -44.032 -26.009  29.252  1.00 37.98           N
ATOM    793  CA  SER A 331     -45.331 -26.144  29.898  1.00 36.10           C
ATOM    794  C   SER A 331     -46.339 -26.835  28.986  1.00 37.45           C
ATOM    795  O   SER A 331     -46.458 -26.495  27.808  1.00 42.77           O
ATOM    796  CB  SER A 331     -45.861 -24.772  30.318  1.00 33.47           C
ATOM    797  OG  SER A 331     -47.227 -24.846  30.687  1.00 37.58           O
ATOM    798  N   GLY A 332     -47.061 -27.808  29.532  1.00 35.54           N
ATOM    799  CA  GLY A 332     -48.103 -28.483  28.781  1.00 33.88           C
ATOM    800  C   GLY A 332     -48.505 -29.828  29.352  1.00 33.62           C
ATOM    801  O   GLY A 332     -47.968 -30.276  30.365  1.00 39.34           O
ATOM    802  N   GLN A 333     -49.460 -30.473  28.691  1.00 34.07           N
ATOM    803  CA  GLN A 333     -49.910 -31.803  29.082  1.00 35.60           C
ATOM    804  C   GLN A 333     -49.286 -32.852  28.174  1.00 33.83           C
ATOM    805  O   GLN A 333     -49.712 -33.030  27.033  1.00 32.81           O
ATOM    806  CB  GLN A 333     -51.435 -31.899  29.025  1.00 35.47           C
ATOM    807  CG  GLN A 333     -52.152 -31.129  30.121  1.00 34.88           C
ATOM    808  CD  GLN A 333     -53.649 -31.066  29.897  1.00 38.41           C
ATOM    809  OE1 GLN A 333     -54.209 -31.855  29.136  1.00 40.53           O
ATOM    810  NE2 GLN A 333     -54.308 -30.126  30.565  1.00 40.03           N
ATOM    811  N   ILE A 334     -48.275 -33.547  28.683  1.00 29.05           N
ATOM    812  CA  ILE A 334     -47.546 -34.514  27.874  1.00 28.57           C
ATOM    813  C   ILE A 334     -48.203 -35.888  27.903  1.00 33.27           C
ATOM    814  O   ILE A 334     -48.396 -36.484  28.964  1.00 32.38           O
ATOM    815  CB  ILE A 334     -46.086 -34.637  28.330  1.00 28.46           C
ATOM    816  CG1 ILE A 334     -45.370 -33.300  28.135  1.00 34.47           C
ATOM    817  CG2 ILE A 334     -45.374 -35.732  27.551  1.00 28.26           C
ATOM    818  CD1 ILE A 334     -43.967 -33.282  28.665  1.00 40.97           C
ATOM    819  N   TYR A 335     -48.548 -36.375  26.716  1.00 33.51           N
ATOM    820  CA  TYR A 335     -49.224 -37.652  26.554  1.00 31.87           C
ATOM    821  C   TYR A 335     -48.217 -38.758  26.259  1.00 36.57           C
ATOM    822  O   TYR A 335     -47.293 -38.573  25.466  1.00 38.88           O
ATOM    823  CB  TYR A 335     -50.263 -37.549  25.435  1.00 36.05           C
ATOM    824  CG  TYR A 335     -50.812 -38.868  24.945  1.00 38.09           C
ATOM    825  CD1 TYR A 335     -51.596 -39.668  25.765  1.00 36.19           C
ATOM    826  CD2 TYR A 335     -50.561 -39.304  23.651  1.00 39.23           C
ATOM    827  CE1 TYR A 335     -52.105 -40.871  25.313  1.00 39.10           C
ATOM    828  CE2 TYR A 335     -51.065 -40.503  23.190  1.00 41.64           C
ATOM    829  CZ  TYR A 335     -51.836 -41.283  24.024  1.00 42.52           C
ATOM    830  OH  TYR A 335     -52.337 -42.478  23.564  1.00 46.30           O
ATOM    831  N   GLY A 336     -48.397 -39.907  26.903  1.00 32.75           N
ATOM    832  CA  GLY A 336     -47.472 -41.013  26.749  1.00 31.42           C
ATOM    833  C   GLY A 336     -47.943 -42.285  27.425  1.00 30.04           C
ATOM    834  O   GLY A 336     -49.084 -42.377  27.876  1.00 30.93           O
ATOM    835  N   VAL A 337     -47.056 -43.272  27.496  1.00 31.93           N
ATOM    836  CA  VAL A 337     -47.386 -44.550  28.113  1.00 34.19           C
ATOM    837  C   VAL A 337     -46.563 -44.814  29.370  1.00 39.20           C
ATOM    838  O   VAL A 337     -45.334 -44.742  29.348  1.00 37.72           O
ATOM    839  CB  VAL A 337     -47.175 -45.718  27.126  1.00 31.75           C
ATOM    840  CG1 VAL A 337     -47.335 -47.055  27.835  1.00 29.58           C
ATOM    841  CG2 VAL A 337     -48.144 -45.610  25.959  1.00 27.45           C
ATOM    842  N   ILE A 338     -47.251 -45.112  30.467  1.00 29.33           N
ATOM    843  CA  ILE A 338     -46.594 -45.575  31.681  1.00 37.34           C
ATOM    844  C   ILE A 338     -46.584 -47.098  31.696  1.00 36.36           C
ATOM    845  O   ILE A 338     -47.635 -47.733  31.625  1.00 36.60           O
ATOM    846  CB  ILE A 338     -47.290 -45.046  32.952  1.00 35.80           C
ATOM    847  CG1 ILE A 338     -46.892 -43.592  33.211  1.00 35.56           C
ATOM    848  CG2 ILE A 338     -46.932 -45.901  34.157  1.00 32.17           C
ATOM    849  CD1 ILE A 338     -45.486 -43.430  33.750  1.00 33.11           C
ATOM    850  N   SER A 339     -45.393 -47.681  31.779  1.00 34.98           N
ATOM    851  CA  SER A 339     -45.260 -49.131  31.802  1.00 36.46           C
ATOM    852  C   SER A 339     -44.489 -49.586  33.037  1.00 36.86           C
ATOM    853  O   SER A 339     -43.577 -48.901  33.499  1.00 38.65           O
ATOM    854  CB  SER A 339     -44.569 -49.622  30.529  1.00 30.50           C
ATOM    855  OG  SER A 339     -43.275 -49.060  30.404  1.00 35.44           O
ATOM    856  N   GLN A 340     -44.866 -50.743  33.571  1.00 36.86           N
ATOM    857  CA  GLN A 340     -44.224 -51.275  34.768  1.00 39.73           C
ATOM    858  C   GLN A 340     -43.805 -52.733  34.615  1.00 40.09           C
ATOM    859  O   GLN A 340     -44.516 -53.537  34.013  1.00 39.01           O
ATOM    860  CB  GLN A 340     -45.152 -51.131  35.976  1.00 40.15           C
ATOM    861  CG  GLN A 340     -45.454 -49.692  36.361  1.00 39.94           C
ATOM    862  CD  GLN A 340     -46.258 -49.588  37.642  1.00 41.60           C
ATOM    863  OE1 GLN A 340     -47.166 -50.382  37.885  1.00 42.32           O
ATOM    864  NE2 GLN A 340     -45.926 -48.605  38.470  1.00 40.46           N
ATOM    865  N   ARG A 341     -42.639 -53.061  35.162  1.00 43.31           N
ATOM    866  CA  ARG A 341     -42.208 -54.447  35.291  1.00 46.77           C
ATOM    867  C   ARG A 341     -41.857 -54.717  36.748  1.00 46.53           C
ATOM    868  O   ARG A 341     -40.922 -54.126  37.286  1.00 48.97           O
ATOM    869  CB  ARG A 341     -41.012 -54.733  34.384  1.00 44.58           C
ATOM    870  CG  ARG A 341     -40.523 -56.170  34.421  1.00 44.97           C
ATOM    871  CD  ARG A 341     -39.779 -56.515  33.143  1.00 39.53           C
ATOM    872  NE  ARG A 341     -40.607 -56.297  31.960  1.00 38.81           N
ATOM    873  CZ  ARG A 341     -40.141 -56.248  30.717  1.00 34.99           C
ATOM    874  NH1 ARG A 341     -38.844 -56.399  30.486  1.00 43.44           N
ATOM    875  NH2 ARG A 341     -40.971 -56.045  29.705  1.00 37.08           N
ATOM    876  N   ASN A 342     -42.609 -55.612  37.381  1.00 44.68           N
ATOM    877  CA  ASN A 342     -42.464 -55.858  38.812  1.00 47.62           C
ATOM    878  C   ASN A 342     -41.093 -56.399  39.199  1.00 50.75           C
ATOM    879  O   ASN A 342     -40.485 -57.173  38.461  1.00 53.05           O
ATOM    880  CB  ASN A 342     -43.549 -56.824  39.291  1.00 46.89           C
ATOM    881  CG  ASN A 342     -44.899 -56.151  39.448  1.00 50.48           C
ATOM    882  OD1 ASN A 342     -45.106 -55.032  38.978  1.00 48.80           O
ATOM    883  ND2 ASN A 342     -45.825 -56.832  40.111  1.00 52.97           N
ATOM    884  N   THR A 343     -40.611 -55.977  40.364  1.00 54.25           N
ATOM    885  CA  THR A 343     -39.367 -56.496  40.917  1.00 59.08           C
ATOM    886  C   THR A 343     -39.546 -57.939  41.371  1.00 62.17           C
ATOM    887  O   THR A 343     -38.809 -58.831  40.952  1.00 62.30           O
ATOM    888  CB  THR A 343     -38.877 -55.646  42.104  1.00 60.03           C
ATOM    889  OG1 THR A 343     -38.752 -54.278  41.697  1.00 64.39           O
ATOM    890  CG2 THR A 343     -37.530 -56.149  42.599  1.00 59.77           C
ATOM    891  N   ASN A 344     -40.538 -58.157  42.229  1.00 67.70           N
ATOM    892  CA  ASN A 344     -40.855 -59.489  42.729  1.00 74.18           C
ATOM    893  C   ASN A 344     -42.267 -59.551  43.303  1.00 76.41           C
ATOM    894  O   ASN A 344     -42.970 -58.542  43.355  1.00 74.57           O
ATOM    895  CB  ASN A 344     -39.841 -59.919  43.790  1.00 76.10           C
ATOM    896  N   GLY A 350     -44.676 -69.288  38.259  1.00107.01           N
ATOM    897  CA  GLY A 350     -43.634 -68.941  37.311  1.00103.87           C
ATOM    898  C   GLY A 350     -42.636 -67.955  37.885  1.00101.77           C
ATOM    899  O   GLY A 350     -42.957 -67.195  38.799  1.00104.89           O
ATOM    900  N   ASN A 351     -41.420 -67.966  37.347  1.00 96.19           N
ATOM    901  CA  ASN A 351     -40.382 -67.047  37.798  1.00 87.17           C
ATOM    902  C   ASN A 351     -40.245 -65.844  36.872  1.00 78.85           C
ATOM    903  O   ASN A 351     -39.139 -65.365  36.617  1.00 76.94           O
ATOM    904  CB  ASN A 351     -39.041 -67.774  37.911  1.00 84.89           C
ATOM    905  N   LEU A 352     -41.376 -65.362  36.371  1.00 73.07           N
ATOM    906  CA  LEU A 352     -41.393 -64.201  35.490  1.00 66.90           C
ATOM    907  C   LEU A 352     -42.169 -63.060  36.137  1.00 60.46           C
ATOM    908  O   LEU A 352     -43.211 -63.285  36.752  1.00 63.25           O
ATOM    909  CB  LEU A 352     -42.001 -64.560  34.133  1.00 66.39           C
ATOM    910  CG  LEU A 352     -41.279 -65.651  33.340  1.00 66.64           C
ATOM    911  CD1 LEU A 352     -41.929 -65.844  31.978  1.00 66.23           C
ATOM    912  CD2 LEU A 352     -39.802 -65.317  33.191  1.00 66.39           C
ATOM    913  N   PRO A 353     -41.662 -61.827  35.999  1.00 54.34           N
ATOM    914  CA  PRO A 353     -42.314 -60.660  36.601  1.00 51.03           C
ATOM    915  C   PRO A 353     -43.613 -60.282  35.895  1.00 48.79           C
ATOM    916  O   PRO A 353     -43.739 -60.482  34.687  1.00 48.35           O
ATOM    917  CB  PRO A 353     -41.268 -59.555  36.438  1.00 51.22           C
ATOM    918  CG  PRO A 353     -40.477 -59.966  35.245  1.00 51.00           C
ATOM    919  CD  PRO A 353     -40.421 -61.466  35.291  1.00 54.71           C
ATOM    920  N   ALA A 354     -44.566 -59.745  36.649  1.00 47.69           N
ATOM    921  CA  ALA A 354     -45.814 -59.256  36.075  1.00 48.42           C
ATOM    922  C   ALA A 354     -45.607 -57.888  35.435  1.00 45.19           C
ATOM    923  O   ALA A 354     -44.817 -57.080  35.922  1.00 43.00           O
ATOM    924  CB  ALA A 354     -46.899 -59.189  37.137  1.00 43.85           C
ATOM    925  N   ASN A 355     -46.320 -57.632  34.342  1.00 45.23           N
ATOM    926  CA  ASN A 355     -46.186 -56.367  33.629  1.00 40.53           C
ATOM    927  C   ASN A 355     -47.519 -55.659  33.415  1.00 42.00           C
ATOM    928  O   ASN A 355     -48.576 -56.291  33.410  1.00 41.84           O
ATOM    929  CB  ASN A 355     -45.509 -56.594  32.277  1.00 36.42           C
ATOM    930  CG  ASN A 355     -44.107 -57.150  32.411  1.00 36.82           C
ATOM    931  OD1 ASN A 355     -43.135 -56.400  32.487  1.00 37.17           O
ATOM    932  ND2 ASN A 355     -43.995 -58.473  32.438  1.00 38.00           N
ATOM    933  N   ARG A 356     -47.457 -54.342  33.242  1.00 40.54           N
ATOM    934  CA  ARG A 356     -48.641 -53.537  32.958  1.00 39.75           C
ATOM    935  C   ARG A 356     -48.245 -52.241  32.257  1.00 40.54           C
ATOM    936  O   ARG A 356     -47.178 -51.684  32.518  1.00 42.52           O
ATOM    937  CB  ARG A 356     -49.420 -53.238  34.241  1.00 43.10           C
ATOM    938  CG  ARG A 356     -48.705 -52.324  35.218  1.00 44.23           C
ATOM    939  CD  ARG A 356     -49.148 -52.609  36.640  1.00 45.05           C
ATOM    940  NE  ARG A 356     -48.971 -54.018  36.976  1.00 45.51           N
ATOM    941  CZ  ARG A 356     -47.817 -54.553  37.359  1.00 48.48           C
ATOM    942  NH1 ARG A 356     -47.745 -55.846  37.643  1.00 50.91           N
ATOM    943  NH2 ARG A 356     -46.731 -53.797  37.454  1.00 47.54           N
ATOM    944  N   ALA A 357     -49.102 -51.771  31.358  1.00 37.78           N
ATOM    945  CA  ALA A 357     -48.871 -50.503  30.677  1.00 38.12           C
ATOM    946  C   ALA A 357     -50.189 -49.794  30.388  1.00 40.22           C
ATOM    947  O   ALA A 357     -51.180 -50.432  30.035  1.00 42.39           O
ATOM    948  CB  ALA A 357     -48.094 -50.724  29.389  1.00 38.95           C
ATOM    949  N   HIS A 358     -50.193 -48.473  30.541  1.00 36.13           N
ATOM    950  CA  HIS A 358     -51.393 -47.677  30.302  1.00 36.14           C
ATOM    951  C   HIS A 358     -51.046 -46.284  29.790  1.00 35.21           C
ATOM    952  O   HIS A 358     -49.962 -45.766  30.061  1.00 35.66           O
ATOM    953  CB  HIS A 358     -52.225 -47.557  31.582  1.00 39.01           C
ATOM    954  CG  HIS A 358     -52.717 -48.868  32.112  1.00 47.00           C
ATOM    955  ND1 HIS A 358     -53.716 -49.592  31.498  1.00 50.65           N
ATOM    956  CD2 HIS A 358     -52.346 -49.585  33.199  1.00 45.39           C
ATOM    957  CE1 HIS A 358     -53.940 -50.699  32.183  1.00 52.91           C
ATOM    958  NE2 HIS A 358     -53.122 -50.719  33.220  1.00 50.49           N
ATOM    959  N   GLU A 359     -51.972 -45.685  29.048  1.00 37.26           N
ATOM    960  CA  GLU A 359     -51.842 -44.294  28.632  1.00 36.59           C
ATOM    961  C   GLU A 359     -51.806 -43.388  29.856  1.00 39.08           C
ATOM    962  O   GLU A 359     -52.483 -43.652  30.849  1.00 39.50           O
ATOM    963  CB  GLU A 359     -52.995 -43.890  27.712  1.00 38.67           C
ATOM    964  CG  GLU A 359     -52.930 -44.495  26.321  1.00 44.70           C
ATOM    965  CD  GLU A 359     -54.193 -44.241  25.521  1.00 48.11           C
ATOM    966  OE1 GLU A 359     -55.211 -44.914  25.787  1.00 50.32           O
ATOM    967  OE2 GLU A 359     -54.170 -43.368  24.629  1.00 50.91           O
ATOM    968  N   ALA A 360     -51.020 -42.319  29.786  1.00 37.81           N
ATOM    969  CA  ALA A 360     -50.899 -41.404  30.913  1.00 37.68           C
ATOM    970  C   ALA A 360     -50.605 -39.979  30.459  1.00 37.82           C
ATOM    971  O   ALA A 360     -50.085 -39.758  29.366  1.00 40.34           O
ATOM    972  CB  ALA A 360     -49.818 -41.885  31.867  1.00 35.87           C
ATOM    973  N   VAL A 361     -50.945 -39.017  31.312  1.00 36.54           N
ATOM    974  CA  VAL A 361     -50.697 -37.609  31.030  1.00 39.13           C
ATOM    975  C   VAL A 361     -49.939 -36.951  32.179  1.00 43.93           C
ATOM    976  O   VAL A 361     -50.298 -37.114  33.346  1.00 40.34           O
ATOM    977  CB  VAL A 361     -52.015 -36.842  30.786  1.00 36.21           C
ATOM    978  CG1 VAL A 361     -51.740 -35.367  30.529  1.00 31.06           C
ATOM    979  CG2 VAL A 361     -52.782 -37.455  29.623  1.00 30.76           C
ATOM    980  N   ILE A 362     -48.889 -36.207  31.843  1.00 46.04           N
ATOM    981  CA  ILE A 362     -48.139 -35.453  32.839  1.00 44.30           C
ATOM    982  C   ILE A 362     -48.264 -33.951  32.599  1.00 36.96           C
ATOM    983  O   ILE A 362     -47.832 -33.439  31.568  1.00 34.60           O
ATOM    984  CB  ILE A 362     -46.647 -35.840  32.839  1.00 44.00           C
ATOM    985  CG1 ILE A 362     -46.483 -37.338  33.103  1.00 43.56           C
ATOM    986  CG2 ILE A 362     -45.886 -35.026  33.875  1.00 43.54           C
ATOM    987  CD1 ILE A 362     -45.066 -37.839  32.922  1.00 44.70           C
ATOM    988  N   ALA A 363     -48.859 -33.251  33.560  1.00 40.17           N
ATOM    989  CA  ALA A 363     -49.009 -31.804  33.474  1.00 36.87           C
ATOM    990  C   ALA A 363     -47.801 -31.110  34.094  1.00 35.71           C
ATOM    991  O   ALA A 363     -47.622 -31.127  35.312  1.00 38.77           O
ATOM    992  CB  ALA A 363     -50.293 -31.359  34.158  1.00 37.76           C
ATOM    993  N   THR A 364     -46.976 -30.500  33.251  1.00 34.70           N
ATOM    994  CA  THR A 364     -45.728 -29.892  33.702  1.00 38.44           C
ATOM    995  C   THR A 364     -45.946 -28.522  34.341  1.00 36.26           C
ATOM    996  O   THR A 364     -45.025 -27.944  34.916  1.00 35.93           O
ATOM    997  CB  THR A 364     -44.730 -29.744  32.540  1.00 41.71           C
ATOM    998  OG1 THR A 364     -45.326 -28.968  31.494  1.00 43.20           O
ATOM    999  CG2 THR A 364     -44.343 -31.110  31.994  1.00 37.39           C
ATOM   1000  N   TYR A 365     -47.166 -28.008  34.233  1.00 41.00           N
ATOM   1001  CA  TYR A 365     -47.514 -26.716  34.817  1.00 42.18           C
ATOM   1002  C   TYR A 365     -48.129 -26.896  36.199  1.00 40.33           C
ATOM   1003  O   TYR A 365     -48.375 -25.926  36.916  1.00 41.61           O
ATOM   1004  CB  TYR A 365     -48.479 -25.959  33.902  1.00 36.99           C
ATOM   1005  CG  TYR A 365     -49.712 -26.752  33.534  1.00 39.03           C
ATOM   1006  CD1 TYR A 365     -50.834 -26.754  34.354  1.00 39.76           C
ATOM   1007  CD2 TYR A 365     -49.751 -27.508  32.369  1.00 37.50           C
ATOM   1008  CE1 TYR A 365     -51.961 -27.482  34.022  1.00 39.69           C
ATOM   1009  CE2 TYR A 365     -50.872 -28.240  32.031  1.00 34.97           C
ATOM   1010  CZ  TYR A 365     -51.975 -28.223  32.858  1.00 40.87           C
ATOM   1011  OH  TYR A 365     -53.093 -28.950  32.521  1.00 43.32           O
ATOM   1012  N   SER A 366     -48.377 -28.150  36.563  1.00 40.11           N
ATOM   1013  CA  SER A 366     -49.024 -28.479  37.825  1.00 43.61           C
ATOM   1014  C   SER A 366     -48.094 -28.240  39.010  1.00 42.66           C
ATOM   1015  O   SER A 366     -46.880 -28.404  38.893  1.00 39.57           O
ATOM   1016  CB  SER A 366     -49.496 -29.936  37.812  1.00 45.25           C
ATOM   1017  OG  SER A 366     -49.821 -30.384  39.117  1.00 50.92           O
ATOM   1018  N   PRO A 367     -48.664 -27.838  40.158  1.00 43.53           N
ATOM   1019  CA  PRO A 367     -47.889 -27.666  41.392  1.00 49.33           C
ATOM   1020  C   PRO A 367     -47.279 -28.980  41.875  1.00 51.03           C
ATOM   1021  O   PRO A 367     -46.337 -28.968  42.668  1.00 55.96           O
ATOM   1022  CB  PRO A 367     -48.929 -27.149  42.394  1.00 42.98           C
ATOM   1023  CG  PRO A 367     -50.008 -26.555  41.553  1.00 42.96           C
ATOM   1024  CD  PRO A 367     -50.064 -27.410  40.324  1.00 41.18           C
ATOM   1025  N   LYS A 368     -47.814 -30.098  41.396  1.00 48.67           N
ATOM   1026  CA  LYS A 368     -47.316 -31.415  41.775  1.00 46.96           C
ATOM   1027  C   LYS A 368     -46.195 -31.881  40.853  1.00 42.91           C
ATOM   1028  O   LYS A 368     -45.651 -32.972  41.027  1.00 42.53           O
ATOM   1029  CB  LYS A 368     -48.454 -32.438  41.776  1.00 47.62           C
ATOM   1030  CG  LYS A 368     -49.590 -32.100  42.727  1.00 52.28           C
ATOM   1031  CD  LYS A 368     -49.060 -31.776  44.115  1.00 55.33           C
ATOM   1032  CE  LYS A 368     -50.192 -31.533  45.099  1.00 61.22           C
ATOM   1033  NZ  LYS A 368     -49.681 -31.202  46.459  1.00 66.09           N
ATOM   1034  N   PHE A 369     -45.854 -31.057  39.869  1.00 44.00           N
ATOM   1035  CA  PHE A 369     -44.744 -31.368  38.977  1.00 44.58           C
ATOM   1036  C   PHE A 369     -43.446 -30.817  39.553  1.00 36.16           C
ATOM   1037  O   PHE A 369     -43.086 -29.666  39.306  1.00 36.25           O
ATOM   1038  CB  PHE A 369     -44.994 -30.802  37.577  1.00 39.82           C
ATOM   1039  CG  PHE A 369     -43.955 -31.203  36.567  1.00 40.16           C
ATOM   1040  CD1 PHE A 369     -43.977 -32.466  35.998  1.00 37.87           C
ATOM   1041  CD2 PHE A 369     -42.957 -30.320  36.189  1.00 39.43           C
ATOM   1042  CE1 PHE A 369     -43.023 -32.842  35.071  1.00 38.81           C
ATOM   1043  CE2 PHE A 369     -42.000 -30.689  35.263  1.00 40.63           C
ATOM   1044  CZ  PHE A 369     -42.033 -31.952  34.702  1.00 42.28           C
ATOM   1045  N   THR A 370     -42.746 -31.645  40.323  1.00 36.53           N
ATOM   1046  CA  THR A 370     -41.527 -31.213  41.003  1.00 38.44           C
ATOM   1047  C   THR A 370     -40.364 -32.187  40.809  1.00 38.56           C
ATOM   1048  O   THR A 370     -39.865 -32.750  41.784  1.00 41.30           O
ATOM   1049  CB  THR A 370     -41.763 -31.044  42.518  1.00 39.50           C
ATOM   1050  OG1 THR A 370     -42.185 -32.293  43.081  1.00 42.76           O
ATOM   1051  CG2 THR A 370     -42.825 -29.992  42.787  1.00 42.23           C
ATOM   1052  N   PRO A 371     -39.929 -32.391  39.552  1.00 38.73           N
ATOM   1053  CA  PRO A 371     -38.871 -33.371  39.273  1.00 39.67           C
ATOM   1054  C   PRO A 371     -37.555 -33.048  39.980  1.00 43.02           C
ATOM   1055  O   PRO A 371     -36.804 -33.961  40.321  1.00 45.51           O
ATOM   1056  CB  PRO A 371     -38.704 -33.284  37.753  1.00 33.49           C
ATOM   1057  CG  PRO A 371     -39.182 -31.918  37.403  1.00 35.21           C
ATOM   1058  CD  PRO A 371     -40.320 -31.653  38.338  1.00 37.49           C
ATOM   1059  N   LYS A 372     -37.292 -31.764  40.205  1.00 36.15           N
ATOM   1060  CA  LYS A 372     -36.082 -31.335  40.897  1.00 39.29           C
ATOM   1061  C   LYS A 372     -36.092 -31.819  42.347  1.00 38.44           C
ATOM   1062  O   LYS A 372     -35.040 -32.024  42.953  1.00 39.23           O
ATOM   1063  CB  LYS A 372     -35.950 -29.810  40.834  1.00 40.57           C
ATOM   1064  CG  LYS A 372     -34.829 -29.212  41.668  1.00 39.78           C
ATOM   1065  CD  LYS A 372     -33.461 -29.461  41.064  1.00 39.19           C
ATOM   1066  CE  LYS A 372     -32.398 -28.674  41.813  1.00 40.96           C
ATOM   1067  NZ  LYS A 372     -31.030 -28.909  41.277  1.00 42.45           N
ATOM   1068  N   LEU A 373     -37.288 -32.015  42.891  1.00 38.85           N
ATOM   1069  CA  LEU A 373     -37.436 -32.560  44.235  1.00 42.80           C
ATOM   1070  C   LEU A 373     -37.647 -34.071  44.191  1.00 43.21           C
ATOM   1071  O   LEU A 373     -37.904 -34.703  45.216  1.00 44.09           O
ATOM   1072  CB  LEU A 373     -38.594 -31.878  44.966  1.00 45.04           C
ATOM   1073  CG  LEU A 373     -38.510 -30.351  45.023  1.00 45.30           C
ATOM   1074  CD1 LEU A 373     -39.706 -29.767  45.761  1.00 42.92           C
ATOM   1075  CD2 LEU A 373     -37.203 -29.905  45.663  1.00 42.99           C
ATOM   1076  N   GLY A 374     -37.538 -34.643  42.996  1.00 44.46           N
ATOM   1077  CA  GLY A 374     -37.643 -36.080  42.823  1.00 42.99           C
ATOM   1078  C   GLY A 374     -39.049 -36.639  42.918  1.00 38.30           C
ATOM   1079  O   GLY A 374     -39.227 -37.817  43.222  1.00 40.86           O
ATOM   1080  N   ASN A 375     -40.050 -35.800  42.668  1.00 41.51           N
ATOM   1081  CA  ASN A 375     -41.442 -36.242  42.695  1.00 43.33           C
ATOM   1082  C   ASN A 375     -42.287 -35.596  41.601  1.00 40.30           C
ATOM   1083  O   ASN A 375     -42.299 -34.375  41.455  1.00 37.09           O
ATOM   1084  CB  ASN A 375     -42.069 -35.950  44.060  1.00 50.98           C
ATOM   1085  CG  ASN A 375     -41.643 -36.942  45.123  1.00 64.73           C
ATOM   1086  OD1 ASN A 375     -42.250 -38.002  45.275  1.00 71.93           O
ATOM   1087  ND2 ASN A 375     -40.598 -36.601  45.868  1.00 65.43           N
ATOM   1088  N   ILE A 376     -43.004 -36.417  40.840  1.00 37.36           N
ATOM   1089  CA  ILE A 376     -43.964 -35.902  39.870  1.00 39.59           C
ATOM   1090  C   ILE A 376     -45.307 -36.607  40.000  1.00 38.24           C
ATOM   1091  O   ILE A 376     -45.434 -37.607  40.708  1.00 39.03           O
ATOM   1092  CB  ILE A 376     -43.470 -36.058  38.415  1.00 38.40           C
ATOM   1093  CG1 ILE A 376     -43.356 -37.537  38.040  1.00 45.55           C
ATOM   1094  CG2 ILE A 376     -42.151 -35.324  38.205  1.00 34.46           C
ATOM   1095  CD1 ILE A 376     -43.338 -37.786  36.547  1.00 42.46           C
ATOM   1096  N   GLN A 377     -46.307 -36.071  39.311  1.00 36.42           N
ATOM   1097  CA  GLN A 377     -47.645 -36.641  39.314  1.00 36.18           C
ATOM   1098  C   GLN A 377     -48.119 -36.878  37.886  1.00 40.71           C
ATOM   1099  O   GLN A 377     -47.949 -36.020  37.020  1.00 38.67           O
ATOM   1100  CB  GLN A 377     -48.621 -35.715  40.042  1.00 40.83           C
ATOM   1101  CG  GLN A 377     -49.876 -36.398  40.556  1.00 46.60           C
ATOM   1102  CD  GLN A 377     -50.813 -35.434  41.257  1.00 50.47           C
ATOM   1103  OE1 GLN A 377     -50.754 -35.266  42.474  1.00 51.06           O
ATOM   1104  NE2 GLN A 377     -51.686 -34.793  40.487  1.00 49.49           N
ATOM   1105  N   PHE A 378     -48.708 -38.042  37.635  1.00 39.94           N
ATOM   1106  CA  PHE A 378     -49.302 -38.302  36.332  1.00 37.88           C
ATOM   1107  C   PHE A 378     -50.717 -38.834  36.506  1.00 39.21           C
ATOM   1108  O   PHE A 378     -51.084 -39.311  37.580  1.00 36.10           O
ATOM   1109  CB  PHE A 378     -48.445 -39.279  35.513  1.00 38.99           C
ATOM   1110  CG  PHE A 378     -48.400 -40.681  36.065  1.00 37.98           C
ATOM   1111  CD1 PHE A 378     -49.338 -41.626  35.676  1.00 36.53           C
ATOM   1112  CD2 PHE A 378     -47.402 -41.060  36.947  1.00 36.90           C
ATOM   1113  CE1 PHE A 378     -49.293 -42.914  36.174  1.00 40.88           C
ATOM   1114  CE2 PHE A 378     -47.351 -42.349  37.446  1.00 40.48           C
ATOM   1115  CZ  PHE A 378     -48.298 -43.276  37.059  1.00 41.55           C
ATOM   1116  N   SER A 379     -51.508 -38.748  35.445  1.00 34.26           N
ATOM   1117  CA  SER A 379     -52.890 -39.197  35.495  1.00 38.76           C
ATOM   1118  C   SER A 379     -53.161 -40.217  34.401  1.00 38.18           C
ATOM   1119  O   SER A 379     -52.512 -40.206  33.359  1.00 41.72           O
ATOM   1120  CB  SER A 379     -53.848 -38.012  35.368  1.00 41.98           C
ATOM   1121  OG  SER A 379     -53.802 -37.454  34.067  1.00 47.84           O
ATOM   1122  N   THR A 380     -54.125 -41.098  34.643  1.00 39.68           N
ATOM   1123  CA  THR A 380     -54.453 -42.152  33.692  1.00 39.05           C
ATOM   1124  C   THR A 380     -55.959 -42.272  33.505  1.00 40.47           C
ATOM   1125  O   THR A 380     -56.735 -41.888  34.380  1.00 45.65           O
ATOM   1126  CB  THR A 380     -53.903 -43.522  34.145  1.00 36.86           C
ATOM   1127  OG1 THR A 380     -54.353 -43.804  35.476  1.00 36.72           O
ATOM   1128  CG2 THR A 380     -52.381 -43.535  34.117  1.00 34.55           C
ATOM   1129  N   TRP A 381     -56.368 -42.800  32.357  1.00 40.92           N
ATOM   1130  CA  TRP A 381     -57.759 -43.176  32.148  1.00 42.97           C
ATOM   1131  C   TRP A 381     -58.062 -44.441  32.944  1.00 47.11           C
ATOM   1132  O   TRP A 381     -59.169 -44.620  33.451  1.00 53.80           O
ATOM   1133  CB  TRP A 381     -58.057 -43.378  30.660  1.00 41.25           C
ATOM   1134  CG  TRP A 381     -58.060 -42.097  29.877  1.00 42.38           C
ATOM   1135  CD1 TRP A 381     -59.141 -41.312  29.596  1.00 43.30           C
ATOM   1136  CD2 TRP A 381     -56.929 -41.452  29.272  1.00 33.29           C
ATOM   1137  NE1 TRP A 381     -58.754 -40.220  28.857  1.00 43.43           N
ATOM   1138  CE2 TRP A 381     -57.406 -40.282  28.645  1.00 37.92           C
ATOM   1139  CE3 TRP A 381     -55.566 -41.752  29.202  1.00 32.20           C
ATOM   1140  CZ2 TRP A 381     -56.560 -39.412  27.956  1.00 34.64           C
ATOM   1141  CZ3 TRP A 381     -54.731 -40.885  28.518  1.00 33.76           C
ATOM   1142  CH2 TRP A 381     -55.231 -39.729  27.903  1.00 36.41           C
ATOM   1143  N   GLU A 382     -57.065 -45.316  33.042  1.00 48.14           N
ATOM   1144  CA  GLU A 382     -57.159 -46.513  33.871  1.00 51.40           C
ATOM   1145  C   GLU A 382     -57.366 -46.121  35.332  1.00 57.48           C
ATOM   1146  O   GLU A 382     -56.739 -45.183  35.824  1.00 57.77           O
ATOM   1147  CB  GLU A 382     -55.902 -47.374  33.715  1.00 50.41           C
ATOM   1148  CG  GLU A 382     -55.743 -48.455  34.771  1.00 55.19           C
ATOM   1149  CD  GLU A 382     -56.811 -49.526  34.674  1.00 61.69           C
ATOM   1150  OE1 GLU A 382     -57.237 -49.842  33.543  1.00 62.55           O
ATOM   1151  OE2 GLU A 382     -57.227 -50.050  35.728  1.00 66.97           O
ATOM   1152  N   THR A 383     -58.249 -46.836  36.020  1.00 58.04           N
ATOM   1153  CA  THR A 383     -58.652 -46.450  37.366  1.00 62.47           C
ATOM   1154  C   THR A 383     -58.022 -47.293  38.475  1.00 64.80           C
ATOM   1155  O   THR A 383     -58.041 -46.897  39.640  1.00 68.95           O
ATOM   1156  CB  THR A 383     -60.184 -46.521  37.521  1.00 62.00           C
ATOM   1157  OG1 THR A 383     -60.615 -47.884  37.421  1.00 65.29           O
ATOM   1158  CG2 THR A 383     -60.867 -45.697  36.440  1.00 56.84           C
ATOM   1159  N   GLN A 384     -57.467 -48.450  38.124  1.00 61.64           N
ATOM   1160  CA  GLN A 384     -56.992 -49.380  39.147  1.00 59.25           C
ATOM   1161  C   GLN A 384     -55.605 -49.969  38.887  1.00 58.52           C
ATOM   1162  O   GLN A 384     -54.800 -50.097  39.810  1.00 61.37           O
ATOM   1163  CB  GLN A 384     -57.998 -50.523  39.310  1.00 59.12           C
ATOM   1164  N   ASP A 385     -55.326 -50.328  37.639  1.00 53.86           N
ATOM   1165  CA  ASP A 385     -54.180 -51.183  37.335  1.00 51.73           C
ATOM   1166  C   ASP A 385     -52.846 -50.438  37.266  1.00 46.45           C
ATOM   1167  O   ASP A 385     -52.168 -50.459  36.239  1.00 38.57           O
ATOM   1168  CB  ASP A 385     -54.419 -51.923  36.017  1.00 55.63           C
ATOM   1169  CG  ASP A 385     -53.587 -53.186  35.898  1.00 61.16           C
ATOM   1170  OD1 ASP A 385     -53.303 -53.812  36.941  1.00 63.22           O
ATOM   1171  OD2 ASP A 385     -53.217 -53.551  34.763  1.00 63.69           O
ATOM   1172  N   VAL A 386     -52.471 -49.784  38.362  1.00 45.27           N
ATOM   1173  CA  VAL A 386     -51.134 -49.213  38.499  1.00 44.21           C
ATOM   1174  C   VAL A 386     -50.543 -49.615  39.848  1.00 48.24           C
ATOM   1175  O   VAL A 386     -51.128 -49.341  40.895  1.00 49.48           O
ATOM   1176  CB  VAL A 386     -51.146 -47.676  38.373  1.00 44.00           C
ATOM   1177  CG1 VAL A 386     -49.753 -47.112  38.611  1.00 38.26           C
ATOM   1178  CG2 VAL A 386     -51.665 -47.255  37.006  1.00 39.41           C
ATOM   1179  N   SER A 387     -49.382 -50.263  39.819  1.00 52.59           N
ATOM   1180  CA  SER A 387     -48.800 -50.843  41.027  1.00 54.58           C
ATOM   1181  C   SER A 387     -47.836 -49.902  41.746  1.00 55.39           C
ATOM   1182  O   SER A 387     -46.957 -49.300  41.129  1.00 54.15           O
ATOM   1183  CB  SER A 387     -48.082 -52.150  40.688  1.00 58.17           C
ATOM   1184  OG  SER A 387     -48.998 -53.130  40.232  1.00 63.00           O
ATOM   1185  N   SER A 388     -48.015 -49.784  43.058  1.00 57.75           N
ATOM   1186  CA  SER A 388     -47.130 -48.989  43.902  1.00 55.81           C
ATOM   1187  C   SER A 388     -45.831 -49.724  44.230  1.00 55.26           C
ATOM   1188  O   SER A 388     -45.849 -50.904  44.580  1.00 61.21           O
ATOM   1189  CB  SER A 388     -47.843 -48.594  45.197  1.00 57.84           C
ATOM   1190  OG  SER A 388     -48.975 -47.785  44.928  1.00 60.26           O
ATOM   1191  N   GLY A 389     -44.709 -49.020  44.117  1.00 50.34           N
ATOM   1192  CA  GLY A 389     -43.425 -49.558  44.531  1.00 52.07           C
ATOM   1193  C   GLY A 389     -42.772 -50.491  43.528  1.00 49.39           C
ATOM   1194  O   GLY A 389     -41.926 -51.307  43.891  1.00 49.82           O
ATOM   1195  N   GLN A 390     -43.162 -50.369  42.265  1.00 47.81           N
ATOM   1196  CA  GLN A 390     -42.579 -51.183  41.205  1.00 44.65           C
ATOM   1197  C   GLN A 390     -41.902 -50.283  40.175  1.00 40.81           C
ATOM   1198  O   GLN A 390     -42.336 -49.150  39.967  1.00 38.46           O
ATOM   1199  CB  GLN A 390     -43.652 -52.052  40.542  1.00 43.85           C
ATOM   1200  CG  GLN A 390     -44.403 -52.969  41.503  1.00 47.03           C
ATOM   1201  CD  GLN A 390     -43.596 -54.185  41.930  1.00 44.52           C
ATOM   1202  OE1 GLN A 390     -42.401 -54.286  41.652  1.00 44.75           O
ATOM   1203  NE2 GLN A 390     -44.254 -55.118  42.609  1.00 46.37           N
ATOM   1204  N   PRO A 391     -40.829 -50.781  39.534  1.00 38.83           N
ATOM   1205  CA  PRO A 391     -40.082 -49.982  38.556  1.00 42.71           C
ATOM   1206  C   PRO A 391     -40.972 -49.465  37.431  1.00 46.65           C
ATOM   1207  O   PRO A 391     -41.668 -50.245  36.781  1.00 48.74           O
ATOM   1208  CB  PRO A 391     -39.040 -50.969  38.021  1.00 42.26           C
ATOM   1209  CG  PRO A 391     -38.857 -51.948  39.126  1.00 41.80           C
ATOM   1210  CD  PRO A 391     -40.211 -52.101  39.753  1.00 39.95           C
ATOM   1211  N   THR A 392     -40.939 -48.155  37.209  1.00 45.39           N
ATOM   1212  CA  THR A 392     -41.872 -47.509  36.296  1.00 40.18           C
ATOM   1213  C   THR A 392     -41.134 -46.680  35.251  1.00 39.86           C
ATOM   1214  O   THR A 392     -40.184 -45.965  35.568  1.00 39.51           O
ATOM   1215  CB  THR A 392     -42.861 -46.607  37.064  1.00 40.67           C
ATOM   1216  OG1 THR A 392     -43.536 -47.379  38.064  1.00 43.91           O
ATOM   1217  CG2 THR A 392     -43.887 -46.001  36.122  1.00 40.03           C
ATOM   1218  N   LYS A 393     -41.578 -46.781  34.002  1.00 42.01           N
ATOM   1219  CA  LYS A 393     -40.964 -46.043  32.906  1.00 45.80           C
ATOM   1220  C   LYS A 393     -42.019 -45.250  32.143  1.00 43.80           C
ATOM   1221  O   LYS A 393     -43.096 -45.765  31.842  1.00 40.38           O
ATOM   1222  CB  LYS A 393     -40.222 -46.995  31.964  1.00 50.73           C
ATOM   1223  CG  LYS A 393     -39.485 -46.299  30.831  1.00 56.27           C
ATOM   1224  CD  LYS A 393     -38.767 -47.300  29.938  1.00 61.96           C
ATOM   1225  CE  LYS A 393     -39.595 -47.656  28.716  1.00 62.34           C
ATOM   1226  NZ  LYS A 393     -39.423 -46.656  27.626  1.00 59.29           N
ATOM   1227  N   PHE A 394     -41.710 -43.994  31.839  1.00 40.69           N
ATOM   1228  CA  PHE A 394     -42.605 -43.167  31.039  1.00 39.63           C
ATOM   1229  C   PHE A 394     -42.069 -42.975  29.626  1.00 38.09           C
ATOM   1230  O   PHE A 394     -40.974 -42.449  29.431  1.00 39.59           O
ATOM   1231  CB  PHE A 394     -42.821 -41.805  31.702  1.00 41.73           C
ATOM   1232  CG  PHE A 394     -43.713 -40.885  30.916  1.00 36.92           C
ATOM   1233  CD1 PHE A 394     -45.088 -41.057  30.923  1.00 39.08           C
ATOM   1234  CD2 PHE A 394     -43.176 -39.853  30.163  1.00 39.10           C
ATOM   1235  CE1 PHE A 394     -45.910 -40.214  30.196  1.00 40.20           C
ATOM   1236  CE2 PHE A 394     -43.993 -39.007  29.435  1.00 34.79           C
ATOM   1237  CZ  PHE A 394     -45.362 -39.188  29.452  1.00 38.64           C
ATOM   1238  N   THR A 395     -42.854 -43.406  28.644  1.00 36.24           N
ATOM   1239  CA  THR A 395     -42.503 -43.222  27.243  1.00 32.44           C
ATOM   1240  C   THR A 395     -43.353 -42.114  26.636  1.00 31.48           C
ATOM   1241  O   THR A 395     -44.565 -42.267  26.493  1.00 33.06           O
ATOM   1242  CB  THR A 395     -42.700 -44.516  26.430  1.00 34.09           C
ATOM   1243  OG1 THR A 395     -41.867 -45.553  26.962  1.00 27.23           O
ATOM   1244  CG2 THR A 395     -42.351 -44.286  24.966  1.00 26.36           C
ATOM   1245  N   PRO A 396     -42.717 -40.991  26.274  1.00 33.41           N
ATOM   1246  CA  PRO A 396     -43.455 -39.846  25.731  1.00 32.91           C
ATOM   1247  C   PRO A 396     -43.921 -40.094  24.299  1.00 31.82           C
ATOM   1248  O   PRO A 396     -43.179 -40.663  23.500  1.00 37.61           O
ATOM   1249  CB  PRO A 396     -42.434 -38.708  25.790  1.00 31.74           C
ATOM   1250  CG  PRO A 396     -41.107 -39.378  25.729  1.00 33.20           C
ATOM   1251  CD  PRO A 396     -41.262 -40.762  26.303  1.00 32.29           C
ATOM   1252  N   VAL A 397     -45.142 -39.672  23.987  1.00 31.17           N
ATOM   1253  CA  VAL A 397     -45.709 -39.876  22.658  1.00 29.44           C
ATOM   1254  C   VAL A 397     -46.101 -38.545  22.020  1.00 27.68           C
ATOM   1255  O   VAL A 397     -45.910 -38.339  20.821  1.00 27.15           O
ATOM   1256  CB  VAL A 397     -46.942 -40.807  22.710  1.00 30.67           C
ATOM   1257  CG1 VAL A 397     -47.566 -40.955  21.330  1.00 28.33           C
ATOM   1258  CG2 VAL A 397     -46.554 -42.169  23.267  1.00 31.04           C
ATOM   1259  N   GLY A 398     -46.638 -37.638  22.829  1.00 28.45           N
ATOM   1260  CA  GLY A 398     -47.075 -36.347  22.330  1.00 31.84           C
ATOM   1261  C   GLY A 398     -47.765 -35.502  23.382  1.00 32.84           C
ATOM   1262  O   GLY A 398     -47.412 -35.548  24.561  1.00 32.72           O
ATOM   1263  N   LEU A 399     -48.752 -34.724  22.950  1.00 32.69           N
ATOM   1264  CA  LEU A 399     -49.517 -33.881  23.861  1.00 34.28           C
ATOM   1265  C   LEU A 399     -50.951 -34.379  23.992  1.00 33.92           C
ATOM   1266  O   LEU A 399     -51.547 -34.844  23.021  1.00 32.86           O
ATOM   1267  CB  LEU A 399     -49.514 -32.426  23.385  1.00 31.77           C
ATOM   1268  CG  LEU A 399     -48.156 -31.739  23.235  1.00 28.95           C
ATOM   1269  CD1 LEU A 399     -48.316 -30.371  22.587  1.00 31.53           C
ATOM   1270  CD2 LEU A 399     -47.460 -31.618  24.580  1.00 31.53           C
ATOM   1271  N   ALA A 400     -51.497 -34.288  25.199  1.00 37.33           N
ATOM   1272  CA  ALA A 400     -52.884 -34.664  25.441  1.00 38.14           C
ATOM   1273  C   ALA A 400     -53.837 -33.693  24.750  1.00 38.61           C
ATOM   1274  O   ALA A 400     -54.802 -34.106  24.107  1.00 42.93           O
ATOM   1275  CB  ALA A 400     -53.168 -34.716  26.934  1.00 36.35           C
ATOM   1276  N   SER A 401     -53.554 -32.401  24.885  1.00 37.20           N
ATOM   1277  CA  SER A 401     -54.402 -31.359  24.319  1.00 34.31           C
ATOM   1278  C   SER A 401     -53.642 -30.043  24.195  1.00 35.71           C
ATOM   1279  O   SER A 401     -52.624 -29.842  24.856  1.00 36.54           O
ATOM   1280  CB  SER A 401     -55.655 -31.161  25.175  1.00 32.66           C
ATOM   1281  OG  SER A 401     -56.359 -29.993  24.789  1.00 36.85           O
ATOM   1282  N   VAL A 402     -54.136 -29.155  23.337  1.00 35.24           N
ATOM   1283  CA  VAL A 402     -53.560 -27.822  23.203  1.00 33.08           C
ATOM   1284  C   VAL A 402     -54.613 -26.729  23.372  1.00 38.35           C
ATOM   1285  O   VAL A 402     -54.410 -25.594  22.941  1.00 42.46           O
ATOM   1286  CB  VAL A 402     -52.864 -27.635  21.840  1.00 37.94           C
ATOM   1287  CG1 VAL A 402     -51.640 -28.532  21.740  1.00 40.99           C
ATOM   1288  CG2 VAL A 402     -53.835 -27.910  20.701  1.00 38.67           C
ATOM   1289  N   ASP A 403     -55.733 -27.067  24.005  1.00 43.77           N
ATOM   1290  CA  ASP A 403     -56.774 -26.076  24.265  1.00 52.86           C
ATOM   1291  C   ASP A 403     -56.365 -25.130  25.394  1.00 55.38           C
ATOM   1292  O   ASP A 403     -55.263 -25.237  25.935  1.00 52.03           O
ATOM   1293  CB  ASP A 403     -58.115 -26.755  24.583  1.00 61.10           C
ATOM   1294  CG  ASP A 403     -58.072 -27.604  25.845  1.00 71.34           C
ATOM   1295  OD1 ASP A 403     -56.998 -27.721  26.470  1.00 75.47           O
ATOM   1296  OD2 ASP A 403     -59.128 -28.157  26.218  1.00 75.12           O
ATOM   1297  N   ALA A 404     -57.255 -24.205  25.740  1.00 62.67           N
ATOM   1298  CA  ALA A 404     -56.946 -23.154  26.706  1.00 60.87           C
ATOM   1299  C   ALA A 404     -56.584 -23.707  28.084  1.00 61.62           C
ATOM   1300  O   ALA A 404     -55.686 -23.191  28.750  1.00 63.63           O
ATOM   1301  CB  ALA A 404     -58.118 -22.190  26.821  1.00 63.37           C
ATOM   1302  N   ASN A 405     -57.282 -24.755  28.505  1.00 60.04           N
ATOM   1303  CA  ASN A 405     -57.043 -25.357  29.813  1.00 59.47           C
ATOM   1304  C   ASN A 405     -55.801 -26.247  29.849  1.00 56.86           C
ATOM   1305  O   ASN A 405     -55.384 -26.696  30.916  1.00 57.13           O
ATOM   1306  CB  ASN A 405     -58.266 -26.164  30.253  1.00 61.76           C
ATOM   1307  CG  ASN A 405     -59.514 -25.311  30.374  1.00 66.45           C
ATOM   1308  OD1 ASN A 405     -59.434 -24.089  30.505  1.00 67.72           O
ATOM   1309  ND2 ASN A 405     -60.676 -25.952  30.333  1.00 68.30           N
ATOM   1310  N   SER A 406     -55.213 -26.495  28.682  1.00 55.76           N
ATOM   1311  CA  SER A 406     -54.067 -27.393  28.576  1.00 53.47           C
ATOM   1312  C   SER A 406     -52.757 -26.697  28.922  1.00 47.25           C
ATOM   1313  O   SER A 406     -51.769 -27.353  29.249  1.00 44.66           O
ATOM   1314  CB  SER A 406     -53.973 -27.979  27.168  1.00 56.76           C
ATOM   1315  OG  SER A 406     -53.537 -26.995  26.249  1.00 59.33           O
ATOM   1316  N   HIS A 407     -52.754 -25.371  28.815  1.00 45.61           N
ATOM   1317  CA  HIS A 407     -51.595 -24.552  29.165  1.00 45.44           C
ATOM   1318  C   HIS A 407     -50.336 -24.934  28.384  1.00 43.19           C
ATOM   1319  O   HIS A 407     -49.258 -25.048  28.962  1.00 46.16           O
ATOM   1320  CB  HIS A 407     -51.308 -24.639  30.667  1.00 45.75           C
ATOM   1321  CG  HIS A 407     -52.407 -24.093  31.528  1.00 51.26           C
ATOM   1322  ND1 HIS A 407     -53.365 -24.895  32.102  1.00 54.06           N
ATOM   1323  CD2 HIS A 407     -52.694 -22.825  31.906  1.00 53.60           C
ATOM   1324  CE1 HIS A 407     -54.201 -24.144  32.803  1.00 57.74           C
ATOM   1325  NE2 HIS A 407     -53.815 -22.888  32.700  1.00 58.89           N
ATOM   1326  N   PHE A 408     -50.469 -25.132  27.077  1.00 36.49           N
ATOM   1327  CA  PHE A 408     -49.316 -25.465  26.244  1.00 32.84           C
ATOM   1328  C   PHE A 408     -48.564 -24.210  25.792  1.00 39.63           C
ATOM   1329  O   PHE A 408     -49.058 -23.443  24.960  1.00 41.70           O
ATOM   1330  CB  PHE A 408     -49.751 -26.281  25.029  1.00 39.54           C
ATOM   1331  CG  PHE A 408     -48.649 -26.514  24.042  1.00 41.81           C
ATOM   1332  CD1 PHE A 408     -47.483 -27.149  24.435  1.00 38.76           C
ATOM   1333  CD2 PHE A 408     -48.765 -26.086  22.729  1.00 42.04           C
ATOM   1334  CE1 PHE A 408     -46.457 -27.362  23.540  1.00 38.37           C
ATOM   1335  CE2 PHE A 408     -47.738 -26.297  21.825  1.00 39.19           C
ATOM   1336  CZ  PHE A 408     -46.583 -26.936  22.233  1.00 39.49           C
ATOM   1337  N   ASP A 409     -47.382 -23.998  26.368  1.00 38.93           N
ATOM   1338  CA  ASP A 409     -46.492 -22.903  25.980  1.00 40.78           C
ATOM   1339  C   ASP A 409     -45.060 -23.445  25.882  1.00 39.76           C
ATOM   1340  O   ASP A 409     -44.411 -23.776  26.878  1.00 39.88           O
ATOM   1341  CB  ASP A 409     -46.587 -21.741  26.967  1.00 43.68           C
ATOM   1342  CG  ASP A 409     -45.986 -20.454  26.419  1.00 50.16           C
ATOM   1343  OD1 ASP A 409     -44.942 -20.516  25.729  1.00 51.39           O
ATOM   1344  OD2 ASP A 409     -46.573 -19.378  26.671  1.00 56.78           O
ATOM   1345  N   GLN A 410     -44.602 -23.562  24.650  1.00 41.27           N
ATOM   1346  CA  GLN A 410     -43.350 -24.194  24.295  1.00 44.97           C
ATOM   1347  C   GLN A 410     -42.143 -23.480  24.992  1.00 35.67           C
ATOM   1348  O   GLN A 410     -41.147 -24.105  25.383  1.00 35.54           O
ATOM   1349  CB  GLN A 410     -43.277 -24.084  22.768  1.00 55.48           C
ATOM   1350  CG  GLN A 410     -42.611 -25.119  21.935  1.00 61.86           C
ATOM   1351  CD  GLN A 410     -41.972 -24.476  20.741  1.00 64.10           C
ATOM   1352  OE1 GLN A 410     -41.525 -23.345  20.825  1.00 72.63           O
ATOM   1353  NE2 GLN A 410     -42.060 -25.134  19.573  1.00 63.14           N
ATOM   1354  N   TRP A 411     -42.274 -22.164  25.169  1.00 33.98           N
ATOM   1355  CA  TRP A 411     -41.215 -21.327  25.723  1.00 36.94           C
ATOM   1356  C   TRP A 411     -41.414 -21.002  27.208  1.00 38.83           C
ATOM   1357  O   TRP A 411     -40.666 -20.211  27.785  1.00 44.42           O
ATOM   1358  CB  TRP A 411     -41.109 -20.036  24.907  1.00 36.15           C
ATOM   1359  CG  TRP A 411     -40.775 -20.273  23.450  1.00 41.63           C
ATOM   1360  CD1 TRP A 411     -41.451 -19.792  22.363  1.00 42.40           C
ATOM   1361  CD2 TRP A 411     -39.702 -21.074  22.928  1.00 42.20           C
ATOM   1362  NE1 TRP A 411     -40.851 -20.220  21.203  1.00 41.69           N
ATOM   1363  CE2 TRP A 411     -39.778 -21.010  21.522  1.00 43.47           C
ATOM   1364  CE3 TRP A 411     -38.678 -21.828  23.514  1.00 38.87           C
ATOM   1365  CZ2 TRP A 411     -38.873 -21.673  20.694  1.00 41.03           C
ATOM   1366  CZ3 TRP A 411     -37.783 -22.487  22.689  1.00 40.91           C
ATOM   1367  CH2 TRP A 411     -37.885 -22.404  21.295  1.00 41.72           C
ATOM   1368  N   THR A 412     -42.413 -21.615  27.833  1.00 36.90           N
ATOM   1369  CA  THR A 412     -42.599 -21.441  29.267  1.00 41.29           C
ATOM   1370  C   THR A 412     -41.998 -22.622  30.009  1.00 41.14           C
ATOM   1371  O   THR A 412     -42.442 -23.759  29.853  1.00 42.15           O
ATOM   1372  CB  THR A 412     -44.083 -21.298  29.644  1.00 43.61           C
ATOM   1373  OG1 THR A 412     -44.605 -20.092  29.075  1.00 40.75           O
ATOM   1374  CG2 THR A 412     -44.241 -21.246  31.156  1.00 36.21           C
ATOM   1375  N   LEU A 413     -40.978 -22.343  30.812  1.00 43.78           N
ATOM   1376  CA  LEU A 413     -40.321 -23.377  31.596  1.00 37.69           C
ATOM   1377  C   LEU A 413     -41.230 -23.824  32.728  1.00 36.38           C
ATOM   1378  O   LEU A 413     -41.984 -23.021  33.276  1.00 41.42           O
ATOM   1379  CB  LEU A 413     -38.990 -22.875  32.160  1.00 35.07           C
ATOM   1380  CG  LEU A 413     -37.845 -22.616  31.181  1.00 38.21           C
ATOM   1381  CD1 LEU A 413     -36.631 -22.083  31.927  1.00 36.80           C
ATOM   1382  CD2 LEU A 413     -37.493 -23.884  30.422  1.00 35.38           C
ATOM   1383  N   PRO A 414     -41.167 -25.114  33.080  1.00 37.58           N
ATOM   1384  CA  PRO A 414     -41.887 -25.596  34.259  1.00 37.12           C
ATOM   1385  C   PRO A 414     -41.199 -25.121  35.530  1.00 39.95           C
ATOM   1386  O   PRO A 414     -40.028 -24.743  35.482  1.00 42.85           O
ATOM   1387  CB  PRO A 414     -41.807 -27.123  34.130  1.00 38.19           C
ATOM   1388  CG  PRO A 414     -41.371 -27.385  32.714  1.00 37.52           C
ATOM   1389  CD  PRO A 414     -40.526 -26.212  32.341  1.00 37.55           C
ATOM   1390  N   SER A 415     -41.913 -25.134  36.649  1.00 38.90           N
ATOM   1391  CA  SER A 415     -41.279 -24.890  37.934  1.00 37.15           C
ATOM   1392  C   SER A 415     -40.773 -26.220  38.468  1.00 36.77           C
ATOM   1393  O   SER A 415     -41.528 -26.989  39.060  1.00 45.04           O
ATOM   1394  CB  SER A 415     -42.252 -24.240  38.918  1.00 41.68           C
ATOM   1395  OG  SER A 415     -42.829 -23.071  38.363  1.00 46.86           O
ATOM   1396  N   TYR A 416     -39.490 -26.485  38.239  1.00 36.39           N
ATOM   1397  CA  TYR A 416     -38.906 -27.790  38.523  1.00 40.01           C
ATOM   1398  C   TYR A 416     -38.945 -28.133  40.008  1.00 41.52           C
ATOM   1399  O   TYR A 416     -39.015 -29.304  40.377  1.00 37.97           O
ATOM   1400  CB  TYR A 416     -37.462 -27.846  38.020  1.00 40.60           C
ATOM   1401  CG  TYR A 416     -37.319 -27.655  36.526  1.00 34.68           C
ATOM   1402  CD1 TYR A 416     -36.739 -26.504  36.007  1.00 35.30           C
ATOM   1403  CD2 TYR A 416     -37.772 -28.619  35.636  1.00 35.29           C
ATOM   1404  CE1 TYR A 416     -36.607 -26.323  34.642  1.00 34.34           C
ATOM   1405  CE2 TYR A 416     -37.644 -28.447  34.269  1.00 35.66           C
ATOM   1406  CZ  TYR A 416     -37.061 -27.297  33.778  1.00 33.26           C
ATOM   1407  OH  TYR A 416     -36.932 -27.120  32.420  1.00 33.24           O
ATOM   1408  N   SER A 417     -38.913 -27.111  40.858  1.00 38.39           N
ATOM   1409  CA  SER A 417     -38.985 -27.327  42.298  1.00 41.37           C
ATOM   1410  C   SER A 417     -40.367 -27.030  42.856  1.00 46.43           C
ATOM   1411  O   SER A 417     -40.555 -27.004  44.071  1.00 50.78           O
ATOM   1412  CB  SER A 417     -37.953 -26.463  43.023  1.00 43.44           C
ATOM   1413  OG  SER A 417     -36.654 -27.011  42.913  1.00 52.52           O
ATOM   1414  N   GLY A 418     -41.335 -26.801  41.977  1.00 43.25           N
ATOM   1415  CA  GLY A 418     -42.655 -26.436  42.445  1.00 54.52           C
ATOM   1416  C   GLY A 418     -42.723 -24.958  42.761  1.00 64.25           C
ATOM   1417  O   GLY A 418     -41.793 -24.204  42.477  1.00 64.90           O
ATOM   1418  N   ALA A 419     -43.838 -24.545  43.351  1.00 74.19           N
ATOM   1419  CA  ALA A 419     -44.098 -23.139  43.628  1.00 80.83           C
ATOM   1420  C   ALA A 419     -43.134 -22.546  44.658  1.00 86.98           C
ATOM   1421  O   ALA A 419     -43.016 -21.326  44.763  1.00 89.10           O
ATOM   1422  CB  ALA A 419     -45.534 -22.960  44.096  1.00 80.73           C
ATOM   1423  N   LEU A 420     -42.445 -23.397  45.414  1.00 90.66           N
ATOM   1424  CA  LEU A 420     -41.676 -22.907  46.555  1.00 95.93           C
ATOM   1425  C   LEU A 420     -40.292 -22.319  46.248  1.00 98.51           C
ATOM   1426  O   LEU A 420     -39.747 -21.587  47.073  1.00101.53           O
ATOM   1427  CB  LEU A 420     -41.507 -24.040  47.567  1.00 97.11           C
ATOM   1428  N   THR A 421     -39.725 -22.611  45.081  1.00 95.99           N
ATOM   1429  CA  THR A 421     -38.400 -22.077  44.752  1.00 93.88           C
ATOM   1430  C   THR A 421     -38.197 -21.865  43.244  1.00 90.17           C
ATOM   1431  O   THR A 421     -38.691 -22.640  42.425  1.00 88.38           O
ATOM   1432  CB  THR A 421     -37.289 -22.995  45.318  1.00 93.52           C
ATOM   1433  OG1 THR A 421     -37.330 -22.970  46.751  1.00 96.93           O
ATOM   1434  CG2 THR A 421     -35.900 -22.557  44.867  1.00 91.00           C
ATOM   1435  N   LEU A 422     -37.465 -20.809  42.893  1.00 86.49           N
ATOM   1436  CA  LEU A 422     -37.173 -20.452  41.505  1.00 78.09           C
ATOM   1437  C   LEU A 422     -36.219 -21.466  40.867  1.00 70.50           C
ATOM   1438  O   LEU A 422     -35.479 -22.156  41.569  1.00 68.64           O
ATOM   1439  CB  LEU A 422     -36.575 -19.047  41.429  1.00 76.55           C
ATOM   1440  CG  LEU A 422     -37.420 -17.937  42.055  1.00 76.58           C
ATOM   1441  CD1 LEU A 422     -36.574 -16.694  42.291  1.00 77.23           C
ATOM   1442  CD2 LEU A 422     -38.623 -17.610  41.184  1.00 75.14           C
ATOM   1443  N   ASN A 423     -36.241 -21.557  39.540  1.00 67.72           N
ATOM   1444  CA  ASN A 423     -35.359 -22.473  38.819  1.00 65.72           C
ATOM   1445  C   ASN A 423     -33.884 -22.105  38.960  1.00 65.24           C
ATOM   1446  O   ASN A 423     -33.530 -20.930  39.050  1.00 65.92           O
ATOM   1447  CB  ASN A 423     -35.735 -22.507  37.335  1.00 61.49           C
ATOM   1448  CG  ASN A 423     -37.066 -23.188  37.084  1.00 56.19           C
ATOM   1449  OD1 ASN A 423     -37.520 -24.007  37.883  1.00 58.70           O
ATOM   1450  ND2 ASN A 423     -37.702 -22.846  35.971  1.00 50.69           N
ATOM   1451  N   MET A 424     -33.030 -23.126  38.977  1.00 60.70           N
ATOM   1452  CA  MET A 424     -31.593 -22.937  39.158  1.00 57.99           C
ATOM   1453  C   MET A 424     -30.786 -23.701  38.110  1.00 57.10           C
ATOM   1454  O   MET A 424     -31.295 -24.635  37.489  1.00 60.36           O
ATOM   1455  CB  MET A 424     -31.174 -23.378  40.562  1.00 60.47           C
ATOM   1456  CG  MET A 424     -31.862 -22.615  41.682  1.00 60.09           C
ATOM   1457  SD  MET A 424     -31.306 -23.112  43.322  1.00 85.30           S
ATOM   1458  CE  MET A 424     -29.723 -22.281  43.402  1.00 68.19           C
ATOM   1459  N   ASN A 425     -29.535 -23.286  37.914  1.00 53.81           N
ATOM   1460  CA  ASN A 425     -28.603 -23.959  37.006  1.00 50.98           C
ATOM   1461  C   ASN A 425     -29.119 -24.012  35.574  1.00 47.72           C
ATOM   1462  O   ASN A 425     -28.844 -24.959  34.838  1.00 50.45           O
ATOM   1463  CB  ASN A 425     -28.301 -25.379  37.496  1.00 52.53           C
ATOM   1464  CG  ASN A 425     -27.730 -25.403  38.897  1.00 55.19           C
ATOM   1465  OD1 ASN A 425     -28.340 -25.944  39.819  1.00 59.70           O
ATOM   1466  ND2 ASN A 425     -26.549 -24.819  39.065  1.00 56.24           N
ATOM   1467  N   LEU A 426     -29.865 -22.985  35.183  1.00 42.80           N
ATOM   1468  CA  LEU A 426     -30.479 -22.947  33.864  1.00 40.03           C
ATOM   1469  C   LEU A 426     -29.469 -22.661  32.762  1.00 39.65           C
ATOM   1470  O   LEU A 426     -28.559 -21.852  32.936  1.00 42.14           O
ATOM   1471  CB  LEU A 426     -31.585 -21.890  33.823  1.00 38.67           C
ATOM   1472  CG  LEU A 426     -32.820 -22.133  34.689  1.00 40.13           C
ATOM   1473  CD1 LEU A 426     -33.771 -20.952  34.592  1.00 37.60           C
ATOM   1474  CD2 LEU A 426     -33.514 -23.420  34.275  1.00 39.56           C
ATOM   1475  N   ALA A 427     -29.634 -23.340  31.632  1.00 36.74           N
ATOM   1476  CA  ALA A 427     -28.926 -22.969  30.418  1.00 37.02           C
ATOM   1477  C   ALA A 427     -29.352 -21.555  30.051  1.00 37.16           C
ATOM   1478  O   ALA A 427     -30.528 -21.213  30.176  1.00 39.87           O
ATOM   1479  CB  ALA A 427     -29.229 -23.943  29.290  1.00 29.57           C
ATOM   1480  N   PRO A 428     -28.400 -20.724  29.604  1.00 35.21           N
ATOM   1481  CA  PRO A 428     -28.703 -19.309  29.370  1.00 37.01           C
ATOM   1482  C   PRO A 428     -29.726 -19.105  28.259  1.00 39.04           C
ATOM   1483  O   PRO A 428     -29.812 -19.918  27.338  1.00 38.61           O
ATOM   1484  CB  PRO A 428     -27.346 -18.720  28.973  1.00 37.75           C
ATOM   1485  CG  PRO A 428     -26.577 -19.876  28.429  1.00 38.94           C
ATOM   1486  CD  PRO A 428     -27.018 -21.068  29.226  1.00 33.54           C
ATOM   1487  N   SER A 429     -30.498 -18.029  28.359  1.00 40.23           N
ATOM   1488  CA  SER A 429     -31.458 -17.684  27.322  1.00 38.55           C
ATOM   1489  C   SER A 429     -30.711 -17.287  26.059  1.00 38.20           C
ATOM   1490  O   SER A 429     -29.567 -16.839  26.124  1.00 39.86           O
ATOM   1491  CB  SER A 429     -32.374 -16.550  27.785  1.00 43.23           C
ATOM   1492  OG  SER A 429     -31.712 -15.300  27.710  1.00 46.01           O
ATOM   1493  N   VAL A 430     -31.354 -17.452  24.910  1.00 36.81           N
ATOM   1494  CA  VAL A 430     -30.700 -17.157  23.644  1.00 35.68           C
ATOM   1495  C   VAL A 430     -31.495 -16.111  22.874  1.00 38.88           C
ATOM   1496  O   VAL A 430     -32.725 -16.074  22.936  1.00 40.80           O
ATOM   1497  CB  VAL A 430     -30.521 -18.429  22.785  1.00 35.76           C
ATOM   1498  CG1 VAL A 430     -29.712 -19.467  23.548  1.00 35.77           C
ATOM   1499  CG2 VAL A 430     -31.865 -19.006  22.384  1.00 36.37           C
ATOM   1500  N   ALA A 431     -30.777 -15.248  22.165  1.00 41.72           N
ATOM   1501  CA  ALA A 431     -31.398 -14.177  21.398  1.00 42.70           C
ATOM   1502  C   ALA A 431     -30.424 -13.625  20.367  1.00 48.72           C
ATOM   1503  O   ALA A 431     -29.215 -13.609  20.599  1.00 48.90           O
ATOM   1504  CB  ALA A 431     -31.876 -13.065  22.326  1.00 35.98           C
ATOM   1505  N   PRO A 432     -30.946 -13.174  19.219  1.00 48.96           N
ATOM   1506  CA  PRO A 432     -30.067 -12.492  18.268  1.00 50.50           C
ATOM   1507  C   PRO A 432     -29.779 -11.070  18.730  1.00 54.83           C
ATOM   1508  O   PRO A 432     -30.703 -10.353  19.115  1.00 56.02           O
ATOM   1509  CB  PRO A 432     -30.872 -12.500  16.961  1.00 53.86           C
ATOM   1510  CG  PRO A 432     -32.267 -12.978  17.323  1.00 54.63           C
ATOM   1511  CD  PRO A 432     -32.357 -13.122  18.806  1.00 49.33           C
ATOM   1512  N   VAL A 433     -28.514 -10.669  18.696  1.00 59.32           N
ATOM   1513  CA  VAL A 433     -28.144  -9.318  19.097  1.00 64.88           C
ATOM   1514  C   VAL A 433     -27.878  -8.468  17.857  1.00 65.73           C
ATOM   1515  O   VAL A 433     -28.034  -7.247  17.880  1.00 66.72           O
ATOM   1516  CB  VAL A 433     -26.909  -9.324  20.033  1.00 68.45           C
ATOM   1517  CG1 VAL A 433     -25.669  -9.814  19.301  1.00 67.61           C
ATOM   1518  CG2 VAL A 433     -26.680  -7.946  20.638  1.00 70.60           C
ATOM   1519  N   PHE A 434     -27.487  -9.127  16.772  1.00 67.40           N
ATOM   1520  CA  PHE A 434     -27.281  -8.458  15.495  1.00 68.38           C
ATOM   1521  C   PHE A 434     -28.614  -7.960  14.945  1.00 69.05           C
ATOM   1522  O   PHE A 434     -29.604  -8.692  14.958  1.00 67.51           O
ATOM   1523  CB  PHE A 434     -26.607  -9.400  14.497  1.00 69.88           C
ATOM   1524  CG  PHE A 434     -25.846  -8.692  13.414  1.00 74.24           C
ATOM   1525  CD1 PHE A 434     -24.503  -8.394  13.577  1.00 73.60           C
ATOM   1526  CD2 PHE A 434     -26.469  -8.328  12.232  1.00 76.13           C
ATOM   1527  CE1 PHE A 434     -23.797  -7.744  12.583  1.00 73.56           C
ATOM   1528  CE2 PHE A 434     -25.768  -7.677  11.235  1.00 75.69           C
ATOM   1529  CZ  PHE A 434     -24.431  -7.385  11.412  1.00 74.12           C
ATOM   1530  N   PRO A 435     -28.645  -6.709  14.463  1.00 70.24           N
ATOM   1531  CA  PRO A 435     -29.879  -6.141  13.909  1.00 67.81           C
ATOM   1532  C   PRO A 435     -30.319  -6.852  12.631  1.00 61.78           C
ATOM   1533  O   PRO A 435     -29.499  -7.091  11.744  1.00 64.82           O
ATOM   1534  CB  PRO A 435     -29.497  -4.685  13.622  1.00 71.15           C
ATOM   1535  CG  PRO A 435     -28.014  -4.707  13.464  1.00 72.40           C
ATOM   1536  CD  PRO A 435     -27.526  -5.753  14.419  1.00 72.80           C
ATOM   1537  N   GLY A 436     -31.602  -7.188  12.548  1.00 54.36           N
ATOM   1538  CA  GLY A 436     -32.145  -7.838  11.370  1.00 51.24           C
ATOM   1539  C   GLY A 436     -32.014  -9.350  11.382  1.00 45.76           C
ATOM   1540  O   GLY A 436     -32.484 -10.025  10.466  1.00 43.81           O
ATOM   1541  N   GLU A 437     -31.373  -9.885  12.417  1.00 40.78           N
ATOM   1542  CA  GLU A 437     -31.233 -11.332  12.559  1.00 40.11           C
ATOM   1543  C   GLU A 437     -32.321 -11.923  13.451  1.00 39.44           C
ATOM   1544  O   GLU A 437     -32.933 -11.218  14.253  1.00 40.74           O
ATOM   1545  CB  GLU A 437     -29.852 -11.690  13.115  1.00 38.91           C
ATOM   1546  CG  GLU A 437     -28.723 -11.583  12.100  1.00 41.29           C
ATOM   1547  CD  GLU A 437     -27.407 -12.122  12.630  1.00 47.39           C
ATOM   1548  OE1 GLU A 437     -26.344 -11.723  12.108  1.00 48.78           O
ATOM   1549  OE2 GLU A 437     -27.435 -12.951  13.564  1.00 48.26           O
ATOM   1550  N   CYS A 438     -32.556 -13.223  13.301  1.00 37.39           N
ATOM   1551  CA  CYS A 438     -33.538 -13.929  14.116  1.00 39.48           C
ATOM   1552  C   CYS A 438     -33.151 -15.396  14.276  1.00 40.12           C
ATOM   1553  O   CYS A 438     -32.388 -15.935  13.476  1.00 39.92           O
ATOM   1554  CB  CYS A 438     -34.935 -13.820  13.502  1.00 41.19           C
ATOM   1555  SG  CYS A 438     -35.150 -14.758  11.971  1.00 58.49           S
ATOM   1556  N   LEU A 439     -33.681 -16.033  15.315  1.00 39.63           N
ATOM   1557  CA  LEU A 439     -33.378 -17.430  15.603  1.00 31.09           C
ATOM   1558  C   LEU A 439     -33.873 -18.363  14.504  1.00 34.27           C
ATOM   1559  O   LEU A 439     -34.967 -18.186  13.969  1.00 31.36           O
ATOM   1560  CB  LEU A 439     -33.989 -17.843  16.943  1.00 27.90           C
ATOM   1561  CG  LEU A 439     -33.442 -17.137  18.185  1.00 33.76           C
ATOM   1562  CD1 LEU A 439     -34.263 -17.493  19.414  1.00 37.72           C
ATOM   1563  CD2 LEU A 439     -31.981 -17.490  18.396  1.00 31.98           C
ATOM   1564  N   LEU A 440     -33.054 -19.354  14.169  1.00 33.22           N
ATOM   1565  CA  LEU A 440     -33.456 -20.395  13.235  1.00 31.09           C
ATOM   1566  C   LEU A 440     -33.693 -21.690  14.001  1.00 34.62           C
ATOM   1567  O   LEU A 440     -32.783 -22.217  14.641  1.00 28.42           O
ATOM   1568  CB  LEU A 440     -32.397 -20.599  12.151  1.00 29.05           C
ATOM   1569  CG  LEU A 440     -32.666 -21.730  11.154  1.00 31.90           C
ATOM   1570  CD1 LEU A 440     -33.857 -21.399  10.268  1.00 33.46           C
ATOM   1571  CD2 LEU A 440     -31.430 -22.022  10.315  1.00 29.99           C
ATOM   1572  N   PHE A 441     -34.919 -22.195  13.938  1.00 37.22           N
ATOM   1573  CA  PHE A 441     -35.293 -23.369  14.715  1.00 36.73           C
ATOM   1574  C   PHE A 441     -35.390 -24.629  13.867  1.00 33.74           C
ATOM   1575  O   PHE A 441     -35.714 -24.574  12.680  1.00 26.45           O
ATOM   1576  CB  PHE A 441     -36.630 -23.137  15.422  1.00 36.75           C
ATOM   1577  CG  PHE A 441     -36.615 -21.995  16.393  1.00 33.27           C
ATOM   1578  CD1 PHE A 441     -37.138 -20.762  16.042  1.00 31.32           C
ATOM   1579  CD2 PHE A 441     -36.082 -22.155  17.661  1.00 35.61           C
ATOM   1580  CE1 PHE A 441     -37.128 -19.711  16.936  1.00 31.41           C
ATOM   1581  CE2 PHE A 441     -36.068 -21.107  18.559  1.00 34.63           C
ATOM   1582  CZ  PHE A 441     -36.593 -19.884  18.196  1.00 31.99           C
ATOM   1583  N   PHE A 442     -35.105 -25.764  14.494  1.00 31.53           N
ATOM   1584  CA  PHE A 442     -35.399 -27.062  13.907  1.00 31.53           C
ATOM   1585  C   PHE A 442     -36.772 -27.500  14.405  1.00 31.17           C
ATOM   1586  O   PHE A 442     -36.948 -27.780  15.591  1.00 28.64           O
ATOM   1587  CB  PHE A 442     -34.326 -28.088  14.275  1.00 28.81           C
ATOM   1588  CG  PHE A 442     -32.961 -27.761  13.737  1.00 28.85           C
ATOM   1589  CD1 PHE A 442     -32.137 -26.862  14.395  1.00 35.50           C
ATOM   1590  CD2 PHE A 442     -32.496 -28.362  12.580  1.00 30.80           C
ATOM   1591  CE1 PHE A 442     -30.881 -26.562  13.903  1.00 33.60           C
ATOM   1592  CE2 PHE A 442     -31.240 -28.067  12.084  1.00 33.82           C
ATOM   1593  CZ  PHE A 442     -30.432 -27.166  12.747  1.00 35.36           C
ATOM   1594  N   ARG A 443     -37.744 -27.552  13.500  1.00 30.85           N
ATOM   1595  CA  ARG A 443     -39.136 -27.736  13.897  1.00 31.07           C
ATOM   1596  C   ARG A 443     -39.650 -29.155  13.678  1.00 36.10           C
ATOM   1597  O   ARG A 443     -39.422 -29.760  12.630  1.00 38.83           O
ATOM   1598  CB  ARG A 443     -40.028 -26.746  13.141  1.00 32.33           C
ATOM   1599  CG  ARG A 443     -41.515 -27.050  13.232  1.00 35.15           C
ATOM   1600  CD  ARG A 443     -42.361 -25.832  12.901  1.00 35.77           C
ATOM   1601  NE  ARG A 443     -42.496 -24.940  14.049  1.00 34.01           N
ATOM   1602  CZ  ARG A 443     -43.505 -24.093  14.222  1.00 33.56           C
ATOM   1603  NH1 ARG A 443     -44.473 -24.020  13.318  1.00 32.04           N
ATOM   1604  NH2 ARG A 443     -43.549 -23.321  15.299  1.00 33.99           N
ATOM   1605  N   SER A 444     -40.344 -29.676  14.686  1.00 32.67           N
ATOM   1606  CA  SER A 444     -41.017 -30.964  14.586  1.00 29.77           C
ATOM   1607  C   SER A 444     -42.467 -30.838  15.039  1.00 32.57           C
ATOM   1608  O   SER A 444     -42.752 -30.203  16.053  1.00 39.92           O
ATOM   1609  CB  SER A 444     -40.295 -32.020  15.425  1.00 28.51           C
ATOM   1610  OG  SER A 444     -38.931 -32.124  15.054  1.00 38.50           O
ATOM   1611  N   PHE A 445     -43.381 -31.443  14.288  1.00 31.02           N
ATOM   1612  CA  PHE A 445     -44.787 -31.464  14.677  1.00 32.74           C
ATOM   1613  C   PHE A 445     -45.053 -32.608  15.648  1.00 34.63           C
ATOM   1614  O   PHE A 445     -44.588 -33.730  15.445  1.00 35.82           O
ATOM   1615  CB  PHE A 445     -45.688 -31.579  13.446  1.00 33.35           C
ATOM   1616  CG  PHE A 445     -45.624 -30.383  12.538  1.00 41.28           C
ATOM   1617  CD1 PHE A 445     -46.335 -29.232  12.837  1.00 40.61           C
ATOM   1618  CD2 PHE A 445     -44.850 -30.406  11.390  1.00 43.26           C
ATOM   1619  CE1 PHE A 445     -46.278 -28.128  12.008  1.00 43.80           C
ATOM   1620  CE2 PHE A 445     -44.788 -29.304  10.556  1.00 45.13           C
ATOM   1621  CZ  PHE A 445     -45.504 -28.164  10.867  1.00 43.16           C
ATOM   1622  N   ILE A 446     -45.801 -32.316  16.707  1.00 37.27           N
ATOM   1623  CA  ILE A 446     -45.991 -33.266  17.796  1.00 33.22           C
ATOM   1624  C   ILE A 446     -47.421 -33.810  17.816  1.00 31.87           C
ATOM   1625  O   ILE A 446     -48.382 -33.053  17.673  1.00 33.10           O
ATOM   1626  CB  ILE A 446     -45.634 -32.614  19.159  1.00 28.76           C
ATOM   1627  CG1 ILE A 446     -45.859 -33.588  20.316  1.00 32.54           C
ATOM   1628  CG2 ILE A 446     -46.416 -31.323  19.372  1.00 28.39           C
ATOM   1629  CD1 ILE A 446     -45.238 -33.132  21.620  1.00 33.09           C
ATOM   1630  N   PRO A 447     -47.561 -35.139  17.962  1.00 25.50           N
ATOM   1631  CA  PRO A 447     -48.872 -35.800  17.963  1.00 24.54           C
ATOM   1632  C   PRO A 447     -49.792 -35.315  19.078  1.00 27.10           C
ATOM   1633  O   PRO A 447     -49.324 -34.904  20.140  1.00 33.85           O
ATOM   1634  CB  PRO A 447     -48.526 -37.279  18.162  1.00 29.35           C
ATOM   1635  CG  PRO A 447     -47.122 -37.420  17.717  1.00 28.23           C
ATOM   1636  CD  PRO A 447     -46.446 -36.104  17.948  1.00 24.53           C
ATOM   1637  N   LEU A 448     -51.095 -35.366  18.823  1.00 31.24           N
ATOM   1638  CA  LEU A 448     -52.101 -34.969  19.800  1.00 31.88           C
ATOM   1639  C   LEU A 448     -53.025 -36.138  20.125  1.00 35.75           C
ATOM   1640  O   LEU A 448     -53.476 -36.849  19.226  1.00 35.02           O
ATOM   1641  CB  LEU A 448     -52.920 -33.785  19.283  1.00 31.88           C
ATOM   1642  CG  LEU A 448     -52.484 -32.374  19.677  1.00 35.60           C
ATOM   1643  CD1 LEU A 448     -53.418 -31.346  19.060  1.00 31.78           C
ATOM   1644  CD2 LEU A 448     -52.455 -32.229  21.189  1.00 35.42           C
ATOM   1645  N   LYS A 449     -53.298 -36.336  21.410  1.00 35.20           N
ATOM   1646  CA  LYS A 449     -54.226 -37.373  21.844  1.00 35.30           C
ATOM   1647  C   LYS A 449     -55.634 -37.092  21.334  1.00 39.20           C
ATOM   1648  O   LYS A 449     -56.337 -37.997  20.882  1.00 43.85           O
ATOM   1649  CB  LYS A 449     -54.232 -37.485  23.371  1.00 35.19           C
ATOM   1650  CG  LYS A 449     -55.367 -38.331  23.929  1.00 30.46           C
ATOM   1651  CD  LYS A 449     -55.158 -39.808  23.640  1.00 29.39           C
ATOM   1652  CE  LYS A 449     -56.329 -40.640  24.144  1.00 30.49           C
ATOM   1653  NZ  LYS A 449     -56.145 -42.092  23.864  1.00 26.64           N
ATOM   1654  N   GLY A 450     -56.036 -35.829  21.400  1.00 37.67           N
ATOM   1655  CA  GLY A 450     -57.358 -35.426  20.963  1.00 35.84           C
ATOM   1656  C   GLY A 450     -57.460 -33.925  20.793  1.00 35.73           C
ATOM   1657  O   GLY A 450     -56.505 -33.194  21.057  1.00 36.64           O
ATOM   1658  N   GLY A 451     -58.622 -33.466  20.345  1.00 38.07           N
ATOM   1659  CA  GLY A 451     -58.868 -32.047  20.176  1.00 38.24           C
ATOM   1660  C   GLY A 451     -58.364 -31.529  18.844  1.00 40.62           C
ATOM   1661  O   GLY A 451     -57.949 -32.301  17.980  1.00 39.69           O
ATOM   1662  N   TYR A 452     -58.402 -30.212  18.682  1.00 40.73           N
ATOM   1663  CA  TYR A 452     -57.985 -29.579  17.438  1.00 39.04           C
ATOM   1664  C   TYR A 452     -56.654 -28.857  17.600  1.00 37.89           C
ATOM   1665  O   TYR A 452     -56.368 -28.295  18.657  1.00 42.03           O
ATOM   1666  CB  TYR A 452     -59.061 -28.608  16.950  1.00 45.30           C
ATOM   1667  CG  TYR A 452     -60.338 -29.293  16.517  1.00 51.36           C
ATOM   1668  CD1 TYR A 452     -60.585 -29.558  15.177  1.00 50.99           C
ATOM   1669  CD2 TYR A 452     -61.290 -29.686  17.449  1.00 54.23           C
ATOM   1670  CE1 TYR A 452     -61.747 -30.187  14.776  1.00 53.14           C
ATOM   1671  CE2 TYR A 452     -62.455 -30.318  17.057  1.00 57.18           C
ATOM   1672  CZ  TYR A 452     -62.678 -30.566  15.719  1.00 57.57           C
ATOM   1673  OH  TYR A 452     -63.836 -31.194  15.323  1.00 61.86           O
ATOM   1674  N   GLY A 453     -55.842 -28.876  16.549  1.00 32.75           N
ATOM   1675  CA  GLY A 453     -54.596 -28.134  16.549  1.00 33.42           C
ATOM   1676  C   GLY A 453     -53.474 -28.807  15.785  1.00 35.21           C
ATOM   1677  O   GLY A 453     -53.558 -29.984  15.435  1.00 33.80           O
ATOM   1678  N   ASN A 454     -52.419 -28.044  15.522  1.00 39.89           N
ATOM   1679  CA  ASN A 454     -51.218 -28.570  14.888  1.00 34.18           C
ATOM   1680  C   ASN A 454     -49.968 -28.106  15.631  1.00 36.61           C
ATOM   1681  O   ASN A 454     -49.171 -27.335  15.095  1.00 42.98           O
ATOM   1682  CB  ASN A 454     -51.162 -28.140  13.419  1.00 39.98           C
ATOM   1683  CG  ASN A 454     -50.008 -28.773  12.667  1.00 40.06           C
ATOM   1684  OD1 ASN A 454     -49.566 -29.874  12.994  1.00 41.41           O
ATOM   1685  ND2 ASN A 454     -49.511 -28.075  11.653  1.00 40.43           N
ATOM   1686  N   PRO A 455     -49.799 -28.566  16.882  1.00 36.74           N
ATOM   1687  CA  PRO A 455     -48.699 -28.088  17.726  1.00 30.83           C
ATOM   1688  C   PRO A 455     -47.336 -28.555  17.228  1.00 33.07           C
ATOM   1689  O   PRO A 455     -47.226 -29.629  16.636  1.00 34.87           O
ATOM   1690  CB  PRO A 455     -49.019 -28.698  19.091  1.00 32.33           C
ATOM   1691  CG  PRO A 455     -49.764 -29.942  18.768  1.00 35.11           C
ATOM   1692  CD  PRO A 455     -50.576 -29.630  17.544  1.00 33.41           C
ATOM   1693  N   ALA A 456     -46.310 -27.748  17.470  1.00 31.47           N
ATOM   1694  CA  ALA A 456     -44.958 -28.089  17.051  1.00 35.36           C
ATOM   1695  C   ALA A 456     -43.953 -27.848  18.170  1.00 36.80           C
ATOM   1696  O   ALA A 456     -44.199 -27.057  19.081  1.00 34.53           O
ATOM   1697  CB  ALA A 456     -44.571 -27.292  15.814  1.00 35.38           C
ATOM   1698  N   ILE A 457     -42.823 -28.542  18.098  1.00 34.03           N
ATOM   1699  CA  ILE A 457     -41.727 -28.315  19.030  1.00 37.39           C
ATOM   1700  C   ILE A 457     -40.486 -27.848  18.281  1.00 32.46           C
ATOM   1701  O   ILE A 457     -40.011 -28.523  17.368  1.00 31.96           O
ATOM   1702  CB  ILE A 457     -41.391 -29.581  19.838  1.00 41.02           C
ATOM   1703  CG1 ILE A 457     -42.630 -30.082  20.582  1.00 46.09           C
ATOM   1704  CG2 ILE A 457     -40.265 -29.301  20.819  1.00 40.96           C
ATOM   1705  CD1 ILE A 457     -43.128 -29.126  21.646  1.00 47.31           C
ATOM   1706  N   ASP A 458     -39.963 -26.693  18.674  1.00 34.73           N
ATOM   1707  CA  ASP A 458     -38.792 -26.122  18.027  1.00 36.21           C
ATOM   1708  C   ASP A 458     -37.567 -26.270  18.918  1.00 33.75           C
ATOM   1709  O   ASP A 458     -37.598 -25.903  20.092  1.00 39.35           O
ATOM   1710  CB  ASP A 458     -39.025 -24.647  17.692  1.00 39.74           C
ATOM   1711  CG  ASP A 458     -40.237 -24.433  16.808  1.00 44.12           C
ATOM   1712  OD1 ASP A 458     -41.023 -23.503  17.084  1.00 47.48           O
ATOM   1713  OD2 ASP A 458     -40.402 -25.191  15.831  1.00 46.23           O
ATOM   1714  N   CYS A 459     -36.488 -26.808  18.359  1.00 25.94           N
ATOM   1715  CA  CYS A 459     -35.249 -26.964  19.112  1.00 27.10           C
ATOM   1716  C   CYS A 459     -34.121 -26.162  18.474  1.00 25.11           C
ATOM   1717  O   CYS A 459     -34.119 -25.925  17.265  1.00 26.81           O
ATOM   1718  CB  CYS A 459     -34.861 -28.441  19.219  1.00 30.27           C
ATOM   1719  SG  CYS A 459     -34.288 -29.198  17.682  1.00 47.83           S
ATOM   1720  N   LEU A 460     -33.167 -25.743  19.297  1.00 29.41           N
ATOM   1721  CA  LEU A 460     -32.046 -24.939  18.828  1.00 32.97           C
ATOM   1722  C   LEU A 460     -31.101 -25.760  17.958  1.00 33.97           C
ATOM   1723  O   LEU A 460     -30.679 -25.312  16.891  1.00 37.26           O
ATOM   1724  CB  LEU A 460     -31.292 -24.335  20.013  1.00 32.14           C
ATOM   1725  CG  LEU A 460     -32.155 -23.517  20.977  1.00 33.76           C
ATOM   1726  CD1 LEU A 460     -31.347 -23.066  22.183  1.00 34.86           C
ATOM   1727  CD2 LEU A 460     -32.775 -22.325  20.265  1.00 32.28           C
ATOM   1728  N   MET A 461     -30.764 -26.959  18.422  1.00 29.97           N
ATOM   1729  CA  MET A 461     -29.954 -27.881  17.635  1.00 33.29           C
ATOM   1730  C   MET A 461     -30.545 -29.285  17.680  1.00 39.29           C
ATOM   1731  O   MET A 461     -31.238 -29.637  18.633  1.00 44.60           O
ATOM   1732  CB  MET A 461     -28.512 -27.909  18.142  1.00 37.28           C
ATOM   1733  CG  MET A 461     -27.793 -26.574  18.091  1.00 43.73           C
ATOM   1734  SD  MET A 461     -26.075 -26.753  18.593  1.00 67.41           S
ATOM   1735  CE  MET A 461     -26.298 -27.270  20.290  1.00 63.47           C
ATOM   1736  N   PRO A 462     -30.263 -30.097  16.650  1.00 37.93           N
ATOM   1737  CA  PRO A 462     -30.698 -31.497  16.660  1.00 39.60           C
ATOM   1738  C   PRO A 462     -29.906 -32.316  17.672  1.00 37.02           C
ATOM   1739  O   PRO A 462     -28.790 -31.934  18.025  1.00 39.33           O
ATOM   1740  CB  PRO A 462     -30.412 -31.970  15.229  1.00 40.23           C
ATOM   1741  CG  PRO A 462     -30.280 -30.716  14.421  1.00 41.75           C
ATOM   1742  CD  PRO A 462     -29.688 -29.711  15.351  1.00 38.48           C
ATOM   1743  N   GLN A 463     -30.482 -33.422  18.132  1.00 35.91           N
ATOM   1744  CA  GLN A 463     -29.836 -34.273  19.128  1.00 33.98           C
ATOM   1745  C   GLN A 463     -28.504 -34.822  18.620  1.00 30.50           C
ATOM   1746  O   GLN A 463     -27.570 -35.030  19.395  1.00 30.51           O
ATOM   1747  CB  GLN A 463     -30.763 -35.425  19.527  1.00 32.61           C
ATOM   1748  CG  GLN A 463     -30.254 -36.268  20.690  1.00 30.73           C
ATOM   1749  CD  GLN A 463     -30.230 -35.511  22.006  1.00 36.04           C
ATOM   1750  OE1 GLN A 463     -30.807 -34.430  22.129  1.00 38.67           O
ATOM   1751  NE2 GLN A 463     -29.558 -36.079  23.000  1.00 34.89           N
ATOM   1752  N   GLU A 464     -28.424 -35.051  17.313  1.00 29.00           N
ATOM   1753  CA  GLU A 464     -27.207 -35.565  16.695  1.00 33.09           C
ATOM   1754  C   GLU A 464     -26.057 -34.567  16.808  1.00 32.04           C
ATOM   1755  O   GLU A 464     -24.901 -34.961  16.972  1.00 34.03           O
ATOM   1756  CB  GLU A 464     -27.459 -35.915  15.226  1.00 31.72           C
ATOM   1757  CG  GLU A 464     -28.285 -37.179  15.020  1.00 32.85           C
ATOM   1758  CD  GLU A 464     -29.770 -36.956  15.239  1.00 40.20           C
ATOM   1759  OE1 GLU A 464     -30.187 -35.786  15.375  1.00 43.62           O
ATOM   1760  OE2 GLU A 464     -30.523 -37.953  15.272  1.00 39.82           O
ATOM   1761  N   TRP A 465     -26.373 -33.279  16.716  1.00 27.68           N
ATOM   1762  CA  TRP A 465     -25.366 -32.240  16.901  1.00 25.01           C
ATOM   1763  C   TRP A 465     -24.868 -32.223  18.343  1.00 30.48           C
ATOM   1764  O   TRP A 465     -23.675 -32.053  18.594  1.00 35.22           O
ATOM   1765  CB  TRP A 465     -25.916 -30.863  16.520  1.00 28.20           C
ATOM   1766  CG  TRP A 465     -26.097 -30.661  15.043  1.00 32.06           C
ATOM   1767  CD1 TRP A 465     -26.212 -31.629  14.088  1.00 30.55           C
ATOM   1768  CD2 TRP A 465     -26.161 -29.407  14.352  1.00 30.33           C
ATOM   1769  NE1 TRP A 465     -26.356 -31.056  12.847  1.00 31.47           N
ATOM   1770  CE2 TRP A 465     -26.327 -29.692  12.983  1.00 29.25           C
ATOM   1771  CE3 TRP A 465     -26.099 -28.071  14.760  1.00 32.49           C
ATOM   1772  CZ2 TRP A 465     -26.432 -28.691  12.018  1.00 31.78           C
ATOM   1773  CZ3 TRP A 465     -26.204 -27.078  13.801  1.00 33.08           C
ATOM   1774  CH2 TRP A 465     -26.368 -27.394  12.447  1.00 31.43           C
ATOM   1775  N   VAL A 466     -25.790 -32.403  19.284  1.00 31.36           N
ATOM   1776  CA  VAL A 466     -25.449 -32.447  20.702  1.00 35.60           C
ATOM   1777  C   VAL A 466     -24.462 -33.575  20.986  1.00 37.88           C
ATOM   1778  O   VAL A 466     -23.489 -33.394  21.719  1.00 40.60           O
ATOM   1779  CB  VAL A 466     -26.705 -32.634  21.577  1.00 32.76           C
ATOM   1780  CG1 VAL A 466     -26.321 -32.808  23.038  1.00 28.96           C
ATOM   1781  CG2 VAL A 466     -27.651 -31.455  21.405  1.00 26.57           C
ATOM   1782  N   GLN A 467     -24.713 -34.735  20.387  1.00 36.08           N
ATOM   1783  CA  GLN A 467     -23.845 -35.894  20.555  1.00 38.56           C
ATOM   1784  C   GLN A 467     -22.479 -35.644  19.928  1.00 35.55           C
ATOM   1785  O   GLN A 467     -21.445 -35.976  20.508  1.00 37.07           O
ATOM   1786  CB  GLN A 467     -24.484 -37.138  19.933  1.00 43.74           C
ATOM   1787  CG  GLN A 467     -25.705 -37.656  20.674  1.00 48.10           C
ATOM   1788  CD  GLN A 467     -26.460 -38.707  19.882  1.00 51.18           C
ATOM   1789  OE1 GLN A 467     -26.320 -38.799  18.662  1.00 55.82           O
ATOM   1790  NE2 GLN A 467     -27.263 -39.506  20.573  1.00 49.72           N
ATOM   1791  N   HIS A 468     -22.490 -35.051  18.739  1.00 33.44           N
ATOM   1792  CA  HIS A 468     -21.270 -34.777  17.991  1.00 32.03           C
ATOM   1793  C   HIS A 468     -20.359 -33.791  18.714  1.00 31.56           C
ATOM   1794  O   HIS A 468     -19.172 -34.055  18.900  1.00 34.49           O
ATOM   1795  CB  HIS A 468     -21.620 -34.241  16.602  1.00 32.93           C
ATOM   1796  CG  HIS A 468     -20.435 -34.047  15.708  1.00 36.46           C
ATOM   1797  ND1 HIS A 468     -19.895 -35.068  14.956  1.00 33.97           N
ATOM   1798  CD2 HIS A 468     -19.690 -32.948  15.440  1.00 39.67           C
ATOM   1799  CE1 HIS A 468     -18.867 -34.608  14.267  1.00 34.09           C
ATOM   1800  NE2 HIS A 468     -18.721 -33.324  14.542  1.00 39.42           N
ATOM   1801  N   LEU A 469     -20.919 -32.657  19.122  1.00 30.36           N
ATOM   1802  CA  LEU A 469     -20.139 -31.612  19.777  1.00 32.69           C
ATOM   1803  C   LEU A 469     -19.568 -32.090  21.107  1.00 32.37           C
ATOM   1804  O   LEU A 469     -18.444 -31.743  21.469  1.00 35.09           O
ATOM   1805  CB  LEU A 469     -20.993 -30.360  19.995  1.00 30.94           C
ATOM   1806  CG  LEU A 469     -21.518 -29.664  18.737  1.00 30.94           C
ATOM   1807  CD1 LEU A 469     -22.534 -28.590  19.100  1.00 28.81           C
ATOM   1808  CD2 LEU A 469     -20.373 -29.075  17.928  1.00 23.62           C
ATOM   1809  N   TYR A 470     -20.347 -32.889  21.829  1.00 33.35           N
ATOM   1810  CA  TYR A 470     -19.917 -33.421  23.118  1.00 34.93           C
ATOM   1811  C   TYR A 470     -18.709 -34.344  22.980  1.00 38.54           C
ATOM   1812  O   TYR A 470     -17.846 -34.380  23.858  1.00 40.95           O
ATOM   1813  CB  TYR A 470     -21.068 -34.165  23.799  1.00 30.02           C
ATOM   1814  CG  TYR A 470     -20.693 -34.799  25.120  1.00 28.24           C
ATOM   1815  CD1 TYR A 470     -20.580 -34.033  26.272  1.00 29.15           C
ATOM   1816  CD2 TYR A 470     -20.462 -36.166  25.218  1.00 28.64           C
ATOM   1817  CE1 TYR A 470     -20.241 -34.606  27.484  1.00 32.76           C
ATOM   1818  CE2 TYR A 470     -20.122 -36.749  26.426  1.00 28.39           C
ATOM   1819  CZ  TYR A 470     -20.014 -35.964  27.555  1.00 34.54           C
ATOM   1820  OH  TYR A 470     -19.677 -36.536  28.760  1.00 32.45           O
ATOM   1821  N   GLN A 471     -18.647 -35.086  21.878  1.00 38.85           N
ATOM   1822  CA  GLN A 471     -17.562 -36.040  21.670  1.00 39.83           C
ATOM   1823  C   GLN A 471     -16.313 -35.372  21.112  1.00 37.46           C
ATOM   1824  O   GLN A 471     -15.195 -35.719  21.491  1.00 40.59           O
ATOM   1825  CB  GLN A 471     -18.000 -37.164  20.731  1.00 42.44           C
ATOM   1826  CG  GLN A 471     -19.039 -38.100  21.311  1.00 45.66           C
ATOM   1827  CD  GLN A 471     -19.464 -39.167  20.324  1.00 46.79           C
ATOM   1828  OE1 GLN A 471     -18.790 -40.185  20.166  1.00 47.81           O
ATOM   1829  NE2 GLN A 471     -20.585 -38.939  19.649  1.00 45.74           N
ATOM   1830  N   GLU A 472     -16.503 -34.415  20.209  1.00 35.61           N
ATOM   1831  CA  GLU A 472     -15.374 -33.727  19.600  1.00 35.40           C
ATOM   1832  C   GLU A 472     -14.657 -32.889  20.649  1.00 33.42           C
ATOM   1833  O   GLU A 472     -13.427 -32.881  20.713  1.00 36.32           O
ATOM   1834  CB  GLU A 472     -15.829 -32.850  18.432  1.00 41.48           C
ATOM   1835  CG  GLU A 472     -16.493 -33.621  17.302  1.00 49.89           C
ATOM   1836  CD  GLU A 472     -15.710 -34.854  16.897  1.00 57.70           C
ATOM   1837  OE1 GLU A 472     -14.594 -34.702  16.356  1.00 61.20           O
ATOM   1838  OE2 GLU A 472     -16.209 -35.977  17.123  1.00 59.13           O
ATOM   1839  N   SER A 473     -15.445 -32.201  21.472  1.00 32.80           N
ATOM   1840  CA  SER A 473     -14.929 -31.393  22.573  1.00 41.30           C
ATOM   1841  C   SER A 473     -13.836 -30.446  22.094  1.00 44.69           C
ATOM   1842  O   SER A 473     -12.706 -30.490  22.579  1.00 47.08           O
ATOM   1843  CB  SER A 473     -14.401 -32.290  23.695  1.00 47.59           C
ATOM   1844  OG  SER A 473     -14.352 -31.591  24.926  1.00 52.16           O
ATOM   1845  N   ALA A 474     -14.184 -29.587  21.144  1.00 44.82           N
ATOM   1846  CA  ALA A 474     -13.201 -28.730  20.499  1.00 48.48           C
ATOM   1847  C   ALA A 474     -13.430 -27.272  20.867  1.00 50.03           C
ATOM   1848  O   ALA A 474     -14.557 -26.782  20.807  1.00 50.50           O
ATOM   1849  CB  ALA A 474     -13.249 -28.911  18.988  1.00 42.14           C
ATOM   1850  N   PRO A 475     -12.353 -26.576  21.256  1.00 53.24           N
ATOM   1851  CA  PRO A 475     -12.451 -25.173  21.665  1.00 51.87           C
ATOM   1852  C   PRO A 475     -12.840 -24.271  20.502  1.00 44.06           C
ATOM   1853  O   PRO A 475     -12.245 -24.353  19.428  1.00 44.07           O
ATOM   1854  CB  PRO A 475     -11.038 -24.852  22.161  1.00 55.85           C
ATOM   1855  CG  PRO A 475     -10.158 -25.817  21.445  1.00 57.74           C
ATOM   1856  CD  PRO A 475     -10.966 -27.072  21.294  1.00 56.15           C
ATOM   1857  N   SER A 476     -13.836 -23.420  20.720  1.00 44.59           N
ATOM   1858  CA  SER A 476     -14.259 -22.475  19.699  1.00 43.92           C
ATOM   1859  C   SER A 476     -13.197 -21.398  19.536  1.00 39.79           C
ATOM   1860  O   SER A 476     -12.677 -20.876  20.522  1.00 37.90           O
ATOM   1861  CB  SER A 476     -15.608 -21.853  20.061  1.00 44.03           C
ATOM   1862  OG  SER A 476     -16.510 -22.838  20.532  1.00 46.63           O
ATOM   1863  N   LEU A 477     -12.869 -21.072  18.291  1.00 38.99           N
ATOM   1864  CA  LEU A 477     -11.824 -20.094  18.019  1.00 42.56           C
ATOM   1865  C   LEU A 477     -12.416 -18.690  18.006  1.00 37.47           C
ATOM   1866  O   LEU A 477     -11.696 -17.697  17.901  1.00 39.34           O
ATOM   1867  CB  LEU A 477     -11.127 -20.408  16.694  1.00 41.81           C
ATOM   1868  CG  LEU A 477     -10.492 -21.801  16.618  1.00 39.01           C
ATOM   1869  CD1 LEU A 477      -9.598 -21.928  15.397  1.00 37.58           C
ATOM   1870  CD2 LEU A 477      -9.717 -22.123  17.891  1.00 39.66           C
ATOM   1871  N   SER A 478     -13.739 -18.626  18.117  1.00 29.27           N
ATOM   1872  CA  SER A 478     -14.457 -17.368  18.273  1.00 29.39           C
ATOM   1873  C   SER A 478     -15.826 -17.661  18.874  1.00 36.32           C
ATOM   1874  O   SER A 478     -16.132 -18.808  19.195  1.00 38.40           O
ATOM   1875  CB  SER A 478     -14.597 -16.637  16.935  1.00 41.75           C
ATOM   1876  OG  SER A 478     -15.570 -17.253  16.109  1.00 39.16           O
ATOM   1877  N   ASP A 479     -16.650 -16.631  19.024  1.00 34.18           N
ATOM   1878  CA  ASP A 479     -17.972 -16.811  19.612  1.00 36.96           C
ATOM   1879  C   ASP A 479     -19.028 -17.153  18.567  1.00 41.21           C
ATOM   1880  O   ASP A 479     -20.159 -17.495  18.910  1.00 46.87           O
ATOM   1881  CB  ASP A 479     -18.389 -15.554  20.379  1.00 45.84           C
ATOM   1882  CG  ASP A 479     -17.676 -15.421  21.710  1.00 56.05           C
ATOM   1883  OD1 ASP A 479     -16.966 -16.371  22.104  1.00 54.81           O
ATOM   1884  OD2 ASP A 479     -17.824 -14.366  22.363  1.00 64.27           O
ATOM   1885  N   VAL A 480     -18.659 -17.063  17.292  1.00 38.48           N
ATOM   1886  CA  VAL A 480     -19.604 -17.314  16.206  1.00 37.08           C
ATOM   1887  C   VAL A 480     -18.976 -18.123  15.074  1.00 35.13           C
ATOM   1888  O   VAL A 480     -17.945 -17.740  14.520  1.00 37.27           O
ATOM   1889  CB  VAL A 480     -20.155 -15.996  15.610  1.00 48.88           C
ATOM   1890  CG1 VAL A 480     -21.089 -16.292  14.448  1.00 52.68           C
ATOM   1891  CG2 VAL A 480     -20.873 -15.172  16.670  1.00 51.13           C
ATOM   1892  N   ALA A 481     -19.607 -19.241  14.732  1.00 29.92           N
ATOM   1893  CA  ALA A 481     -19.189 -20.033  13.583  1.00 34.48           C
ATOM   1894  C   ALA A 481     -20.101 -19.754  12.393  1.00 31.61           C
ATOM   1895  O   ALA A 481     -21.324 -19.727  12.535  1.00 35.42           O
ATOM   1896  CB  ALA A 481     -19.194 -21.516  13.924  1.00 24.47           C
ATOM   1897  N   LEU A 482     -19.507 -19.548  11.223  1.00 29.13           N
ATOM   1898  CA  LEU A 482     -20.284 -19.282  10.017  1.00 33.25           C
ATOM   1899  C   LEU A 482     -20.570 -20.571   9.259  1.00 32.93           C
ATOM   1900  O   LEU A 482     -19.653 -21.239   8.783  1.00 34.21           O
ATOM   1901  CB  LEU A 482     -19.557 -18.289   9.108  1.00 33.49           C
ATOM   1902  CG  LEU A 482     -20.204 -18.059   7.740  1.00 37.56           C
ATOM   1903  CD1 LEU A 482     -21.558 -17.382   7.894  1.00 35.43           C
ATOM   1904  CD2 LEU A 482     -19.293 -17.239   6.839  1.00 39.15           C
ATOM   1905  N   VAL A 483     -21.849 -20.917   9.156  1.00 32.30           N
ATOM   1906  CA  VAL A 483     -22.258 -22.126   8.453  1.00 31.48           C
ATOM   1907  C   VAL A 483     -23.101 -21.808   7.220  1.00 32.80           C
ATOM   1908  O   VAL A 483     -23.815 -20.806   7.183  1.00 35.79           O
ATOM   1909  CB  VAL A 483     -23.053 -23.070   9.375  1.00 31.43           C
ATOM   1910  CG1 VAL A 483     -22.141 -23.672  10.432  1.00 29.53           C
ATOM   1911  CG2 VAL A 483     -24.217 -22.330  10.019  1.00 29.50           C
ATOM   1912  N   ARG A 484     -23.006 -22.668   6.211  1.00 32.93           N
ATOM   1913  CA  ARG A 484     -23.788 -22.513   4.989  1.00 34.47           C
ATOM   1914  C   ARG A 484     -24.616 -23.756   4.695  1.00 35.65           C
ATOM   1915  O   ARG A 484     -24.108 -24.877   4.714  1.00 43.01           O
ATOM   1916  CB  ARG A 484     -22.888 -22.203   3.786  1.00 34.62           C
ATOM   1917  CG  ARG A 484     -22.536 -20.731   3.582  1.00 36.69           C
ATOM   1918  CD  ARG A 484     -21.611 -20.166   4.641  1.00 35.75           C
ATOM   1919  NE  ARG A 484     -21.271 -18.775   4.354  1.00 33.50           N
ATOM   1920  CZ  ARG A 484     -20.235 -18.397   3.612  1.00 36.91           C
ATOM   1921  NH1 ARG A 484     -19.430 -19.307   3.081  1.00 34.57           N
ATOM   1922  NH2 ARG A 484     -20.001 -17.109   3.401  1.00 37.92           N
ATOM   1923  N   TYR A 485     -25.899 -23.544   4.427  1.00 32.37           N
ATOM   1924  CA  TYR A 485     -26.803 -24.628   4.081  1.00 32.71           C
ATOM   1925  C   TYR A 485     -26.658 -24.945   2.598  1.00 42.61           C
ATOM   1926  O   TYR A 485     -26.917 -24.095   1.746  1.00 41.71           O
ATOM   1927  CB  TYR A 485     -28.246 -24.255   4.418  1.00 33.08           C
ATOM   1928  CG  TYR A 485     -29.201 -25.426   4.432  1.00 38.89           C
ATOM   1929  CD1 TYR A 485     -29.299 -26.255   5.542  1.00 39.10           C
ATOM   1930  CD2 TYR A 485     -30.009 -25.698   3.337  1.00 38.96           C
ATOM   1931  CE1 TYR A 485     -30.173 -27.325   5.558  1.00 40.92           C
ATOM   1932  CE2 TYR A 485     -30.886 -26.765   3.344  1.00 40.36           C
ATOM   1933  CZ  TYR A 485     -30.964 -27.575   4.456  1.00 42.18           C
ATOM   1934  OH  TYR A 485     -31.837 -28.638   4.465  1.00 45.86           O
ATOM   1935  N   VAL A 486     -26.238 -26.169   2.294  1.00 41.95           N
ATOM   1936  CA  VAL A 486     -25.863 -26.526   0.931  1.00 41.55           C
ATOM   1937  C   VAL A 486     -26.801 -27.567   0.329  1.00 41.09           C
ATOM   1938  O   VAL A 486     -27.135 -28.561   0.972  1.00 39.36           O
ATOM   1939  CB  VAL A 486     -24.413 -27.060   0.883  1.00 40.47           C
ATOM   1940  CG1 VAL A 486     -24.079 -27.607  -0.498  1.00 39.18           C
ATOM   1941  CG2 VAL A 486     -23.432 -25.966   1.278  1.00 37.06           C
ATOM   1942  N   ASN A 487     -27.226 -27.326  -0.908  1.00 42.79           N
ATOM   1943  CA  ASN A 487     -28.012 -28.294  -1.661  1.00 42.77           C
ATOM   1944  C   ASN A 487     -27.096 -29.180  -2.499  1.00 43.39           C
ATOM   1945  O   ASN A 487     -26.563 -28.736  -3.517  1.00 44.99           O
ATOM   1946  CB  ASN A 487     -29.030 -27.585  -2.555  1.00 45.41           C
ATOM   1947  CG  ASN A 487     -29.843 -28.551  -3.397  1.00 48.28           C
ATOM   1948  OD1 ASN A 487     -30.029 -29.711  -3.030  1.00 49.82           O
ATOM   1949  ND2 ASN A 487     -30.333 -28.074  -4.536  1.00 51.39           N
ATOM   1950  N   PRO A 488     -26.910 -30.438  -2.071  1.00 44.50           N
ATOM   1951  CA  PRO A 488     -25.964 -31.364  -2.707  1.00 45.40           C
ATOM   1952  C   PRO A 488     -26.308 -31.667  -4.163  1.00 49.13           C
ATOM   1953  O   PRO A 488     -25.420 -32.016  -4.941  1.00 49.88           O
ATOM   1954  CB  PRO A 488     -26.077 -32.632  -1.853  1.00 44.76           C
ATOM   1955  CG  PRO A 488     -27.381 -32.523  -1.155  1.00 45.07           C
ATOM   1956  CD  PRO A 488     -27.644 -31.065  -0.959  1.00 42.65           C
ATOM   1957  N   GLU A 489     -27.580 -31.535  -4.521  1.00 54.06           N
ATOM   1958  CA  GLU A 489     -28.017 -31.783  -5.889  1.00 57.01           C
ATOM   1959  C   GLU A 489     -27.442 -30.746  -6.851  1.00 52.58           C
ATOM   1960  O   GLU A 489     -27.074 -31.071  -7.980  1.00 54.05           O
ATOM   1961  CB  GLU A 489     -29.545 -31.793  -5.970  1.00 64.52           C
ATOM   1962  CG  GLU A 489     -30.089 -32.056  -7.364  1.00 74.42           C
ATOM   1963  CD  GLU A 489     -31.525 -32.538  -7.347  1.00 80.68           C
ATOM   1964  OE1 GLU A 489     -31.990 -32.985  -6.277  1.00 81.46           O
ATOM   1965  OE2 GLU A 489     -32.189 -32.469  -8.402  1.00 86.44           O
ATOM   1966  N   THR A 490     -27.363 -29.500  -6.396  1.00 48.17           N
ATOM   1967  CA  THR A 490     -26.829 -28.419  -7.218  1.00 49.12           C
ATOM   1968  C   THR A 490     -25.417 -28.033  -6.786  1.00 45.40           C
ATOM   1969  O   THR A 490     -24.649 -27.478  -7.573  1.00 40.71           O
ATOM   1970  CB  THR A 490     -27.731 -27.169  -7.169  1.00 51.63           C
ATOM   1971  OG1 THR A 490     -27.804 -26.681  -5.824  1.00 52.84           O
ATOM   1972  CG2 THR A 490     -29.132 -27.501  -7.662  1.00 54.87           C
ATOM   1973  N   GLY A 491     -25.084 -28.322  -5.530  1.00 49.64           N
ATOM   1974  CA  GLY A 491     -23.794 -27.950  -4.976  1.00 47.19           C
ATOM   1975  C   GLY A 491     -23.786 -26.493  -4.564  1.00 46.36           C
ATOM   1976  O   GLY A 491     -22.757 -25.940  -4.177  1.00 43.22           O
ATOM   1977  N   ARG A 492     -24.945 -25.857  -4.667  1.00 46.00           N
ATOM   1978  CA  ARG A 492     -25.047 -24.436  -4.373  1.00 44.53           C
ATOM   1979  C   ARG A 492     -25.444 -24.135  -2.932  1.00 38.02           C
ATOM   1980  O   ARG A 492     -26.086 -24.944  -2.258  1.00 33.02           O
ATOM   1981  CB  ARG A 492     -26.033 -23.772  -5.332  1.00 46.50           C
ATOM   1982  CG  ARG A 492     -25.473 -23.615  -6.732  1.00 55.78           C
ATOM   1983  CD  ARG A 492     -26.545 -23.336  -7.780  1.00 64.50           C
ATOM   1984  NE  ARG A 492     -26.075 -23.442  -9.170  1.00 73.43           N
ATOM   1985  CZ  ARG A 492     -24.932 -22.960  -9.667  1.00 78.74           C
ATOM   1986  NH1 ARG A 492     -24.087 -22.255  -8.925  1.00 78.67           N
ATOM   1987  NH2 ARG A 492     -24.651 -23.154 -10.949  1.00 81.08           N
ATOM   1988  N   THR A 493     -25.043 -22.959  -2.464  1.00 37.76           N
ATOM   1989  CA  THR A 493     -25.397 -22.515  -1.128  1.00 37.44           C
ATOM   1990  C   THR A 493     -26.752 -21.831  -1.176  1.00 37.73           C
ATOM   1991  O   THR A 493     -26.934 -20.843  -1.886  1.00 43.13           O
ATOM   1992  CB  THR A 493     -24.346 -21.551  -0.552  1.00 40.81           C
ATOM   1993  OG1 THR A 493     -23.117 -22.255  -0.338  1.00 40.22           O
ATOM   1994  CG2 THR A 493     -24.826 -20.967   0.768  1.00 42.85           C
ATOM   1995  N   LEU A 494     -27.705 -22.368  -0.424  1.00 30.68           N
ATOM   1996  CA  LEU A 494     -29.044 -21.802  -0.376  1.00 28.86           C
ATOM   1997  C   LEU A 494     -29.075 -20.560   0.505  1.00 30.49           C
ATOM   1998  O   LEU A 494     -29.597 -19.520   0.105  1.00 31.22           O
ATOM   1999  CB  LEU A 494     -30.046 -22.845   0.121  1.00 26.27           C
ATOM   2000  CG  LEU A 494     -30.035 -24.165  -0.655  1.00 33.07           C
ATOM   2001  CD1 LEU A 494     -31.073 -25.126  -0.102  1.00 34.29           C
ATOM   2002  CD2 LEU A 494     -30.266 -23.918  -2.141  1.00 32.42           C
ATOM   2003  N   PHE A 495     -28.514 -20.676   1.704  1.00 28.99           N
ATOM   2004  CA  PHE A 495     -28.409 -19.541   2.613  1.00 30.24           C
ATOM   2005  C   PHE A 495     -27.292 -19.762   3.625  1.00 33.62           C
ATOM   2006  O   PHE A 495     -26.801 -20.879   3.789  1.00 35.77           O
ATOM   2007  CB  PHE A 495     -29.738 -19.292   3.336  1.00 30.10           C
ATOM   2008  CG  PHE A 495     -30.133 -20.387   4.294  1.00 28.72           C
ATOM   2009  CD1 PHE A 495     -30.855 -21.484   3.855  1.00 27.98           C
ATOM   2010  CD2 PHE A 495     -29.798 -20.306   5.637  1.00 26.34           C
ATOM   2011  CE1 PHE A 495     -31.224 -22.486   4.734  1.00 29.64           C
ATOM   2012  CE2 PHE A 495     -30.162 -21.306   6.521  1.00 27.03           C
ATOM   2013  CZ  PHE A 495     -30.877 -22.397   6.069  1.00 29.65           C
ATOM   2014  N   GLU A 496     -26.898 -18.692   4.306  1.00 30.52           N
ATOM   2015  CA  GLU A 496     -25.863 -18.782   5.326  1.00 26.62           C
ATOM   2016  C   GLU A 496     -26.426 -18.394   6.687  1.00 31.15           C
ATOM   2017  O   GLU A 496     -27.369 -17.608   6.780  1.00 33.96           O
ATOM   2018  CB  GLU A 496     -24.671 -17.892   4.966  1.00 28.70           C
ATOM   2019  CG  GLU A 496     -25.006 -16.415   4.847  1.00 33.71           C
ATOM   2020  CD  GLU A 496     -23.800 -15.575   4.473  1.00 36.98           C
ATOM   2021  OE1 GLU A 496     -22.676 -16.119   4.458  1.00 37.09           O
ATOM   2022  OE2 GLU A 496     -23.977 -14.372   4.192  1.00 42.64           O
ATOM   2023  N   ALA A 497     -25.845 -18.954   7.741  1.00 31.62           N
ATOM   2024  CA  ALA A 497     -26.337 -18.725   9.092  1.00 26.37           C
ATOM   2025  C   ALA A 497     -25.193 -18.600  10.085  1.00 28.25           C
ATOM   2026  O   ALA A 497     -24.065 -19.006   9.805  1.00 34.89           O
ATOM   2027  CB  ALA A 497     -27.275 -19.847   9.508  1.00 26.64           C
ATOM   2028  N   LYS A 498     -25.493 -18.037  11.249  1.00 26.11           N
ATOM   2029  CA  LYS A 498     -24.509 -17.922  12.316  1.00 25.90           C
ATOM   2030  C   LYS A 498     -24.750 -18.983  13.378  1.00 30.14           C
ATOM   2031  O   LYS A 498     -25.830 -19.051  13.963  1.00 31.60           O
ATOM   2032  CB  LYS A 498     -24.558 -16.534  12.957  1.00 27.48           C
ATOM   2033  CG  LYS A 498     -23.854 -15.440  12.176  1.00 29.29           C
ATOM   2034  CD  LYS A 498     -24.015 -14.101  12.878  1.00 32.11           C
ATOM   2035  CE  LYS A 498     -23.240 -13.001  12.175  1.00 35.24           C
ATOM   2036  NZ  LYS A 498     -23.463 -11.678  12.821  1.00 43.71           N
ATOM   2037  N   LEU A 499     -23.744 -19.814  13.623  1.00 28.42           N
ATOM   2038  CA  LEU A 499     -23.823 -20.798  14.691  1.00 30.29           C
ATOM   2039  C   LEU A 499     -23.088 -20.261  15.912  1.00 29.53           C
ATOM   2040  O   LEU A 499     -21.858 -20.245  15.949  1.00 28.10           O
ATOM   2041  CB  LEU A 499     -23.238 -22.139  14.244  1.00 27.12           C
ATOM   2042  CG  LEU A 499     -23.194 -23.255  15.289  1.00 30.73           C
ATOM   2043  CD1 LEU A 499     -24.585 -23.549  15.833  1.00 26.27           C
ATOM   2044  CD2 LEU A 499     -22.571 -24.511  14.697  1.00 25.72           C
ATOM   2045  N   HIS A 500     -23.849 -19.816  16.905  1.00 23.76           N
ATOM   2046  CA  HIS A 500     -23.271 -19.168  18.077  1.00 33.33           C
ATOM   2047  C   HIS A 500     -22.673 -20.168  19.057  1.00 30.64           C
ATOM   2048  O   HIS A 500     -23.085 -21.328  19.114  1.00 31.26           O
ATOM   2049  CB  HIS A 500     -24.320 -18.303  18.777  1.00 34.19           C
ATOM   2050  CG  HIS A 500     -24.847 -17.193  17.924  1.00 36.45           C
ATOM   2051  ND1 HIS A 500     -24.520 -15.871  18.139  1.00 40.34           N
ATOM   2052  CD2 HIS A 500     -25.667 -17.207  16.847  1.00 37.91           C
ATOM   2053  CE1 HIS A 500     -25.120 -15.118  17.235  1.00 42.50           C
ATOM   2054  NE2 HIS A 500     -25.823 -15.904  16.438  1.00 38.49           N
ATOM   2055  N   ARG A 501     -21.688 -19.697  19.814  1.00 37.41           N
ATOM   2056  CA  ARG A 501     -20.945 -20.515  20.767  1.00 40.20           C
ATOM   2057  C   ARG A 501     -21.850 -21.278  21.734  1.00 36.76           C
ATOM   2058  O   ARG A 501     -21.599 -22.445  22.034  1.00 38.45           O
ATOM   2059  CB  ARG A 501     -19.964 -19.638  21.545  1.00 42.86           C
ATOM   2060  CG  ARG A 501     -18.640 -20.316  21.842  1.00 48.75           C
ATOM   2061  CD  ARG A 501     -17.967 -19.723  23.063  1.00 53.54           C
ATOM   2062  NE  ARG A 501     -16.693 -20.376  23.340  1.00 58.81           N
ATOM   2063  CZ  ARG A 501     -15.513 -19.904  22.952  1.00 64.87           C
ATOM   2064  NH1 ARG A 501     -15.444 -18.770  22.270  1.00 66.90           N
ATOM   2065  NH2 ARG A 501     -14.402 -20.565  23.249  1.00 65.85           N
ATOM   2066  N   ASN A 502     -22.901 -20.620  22.215  1.00 33.69           N
ATOM   2067  CA  ASN A 502     -23.813 -21.239  23.174  1.00 37.70           C
ATOM   2068  C   ASN A 502     -24.663 -22.349  22.560  1.00 35.37           C
ATOM   2069  O   ASN A 502     -25.308 -23.113  23.277  1.00 35.10           O
ATOM   2070  CB  ASN A 502     -24.725 -20.182  23.800  1.00 42.06           C
ATOM   2071  CG  ASN A 502     -24.098 -19.515  25.007  1.00 46.16           C
ATOM   2072  OD1 ASN A 502     -23.168 -20.050  25.612  1.00 50.54           O
ATOM   2073  ND2 ASN A 502     -24.608 -18.344  25.369  1.00 44.56           N
ATOM   2074  N   GLY A 503     -24.661 -22.433  21.234  1.00 41.15           N
ATOM   2075  CA  GLY A 503     -25.318 -23.526  20.541  1.00 33.82           C
ATOM   2076  C   GLY A 503     -26.693 -23.194  19.998  1.00 33.13           C
ATOM   2077  O   GLY A 503     -27.684 -23.826  20.367  1.00 32.52           O
ATOM   2078  N   PHE A 504     -26.755 -22.202  19.116  1.00 31.79           N
ATOM   2079  CA  PHE A 504     -27.992 -21.875  18.417  1.00 31.03           C
ATOM   2080  C   PHE A 504     -27.700 -21.135  17.114  1.00 31.41           C
ATOM   2081  O   PHE A 504     -26.620 -20.572  16.937  1.00 29.21           O
ATOM   2082  CB  PHE A 504     -28.920 -21.045  19.312  1.00 28.98           C
ATOM   2083  CG  PHE A 504     -28.367 -19.699  19.691  1.00 32.04           C
ATOM   2084  CD1 PHE A 504     -27.576 -19.553  20.818  1.00 32.55           C
ATOM   2085  CD2 PHE A 504     -28.658 -18.575  18.933  1.00 34.10           C
ATOM   2086  CE1 PHE A 504     -27.074 -18.315  21.177  1.00 35.06           C
ATOM   2087  CE2 PHE A 504     -28.158 -17.334  19.286  1.00 34.51           C
ATOM   2088  CZ  PHE A 504     -27.366 -17.204  20.409  1.00 33.54           C
ATOM   2089  N   LEU A 505     -28.669 -21.145  16.205  1.00 30.91           N
ATOM   2090  CA  LEU A 505     -28.491 -20.546  14.888  1.00 33.77           C
ATOM   2091  C   LEU A 505     -29.262 -19.240  14.739  1.00 34.70           C
ATOM   2092  O   LEU A 505     -30.372 -19.102  15.253  1.00 35.73           O
ATOM   2093  CB  LEU A 505     -28.930 -21.524  13.796  1.00 30.36           C
ATOM   2094  CG  LEU A 505     -28.109 -22.802  13.627  1.00 39.77           C
ATOM   2095  CD1 LEU A 505     -28.844 -23.791  12.736  1.00 41.56           C
ATOM   2096  CD2 LEU A 505     -26.740 -22.481  13.051  1.00 44.17           C
ATOM   2097  N   THR A 506     -28.667 -18.282  14.034  1.00 30.35           N
ATOM   2098  CA  THR A 506     -29.380 -17.072  13.645  1.00 31.91           C
ATOM   2099  C   THR A 506     -29.272 -16.857  12.139  1.00 30.80           C
ATOM   2100  O   THR A 506     -28.298 -17.274  11.511  1.00 25.78           O
ATOM   2101  CB  THR A 506     -28.847 -15.822  14.376  1.00 30.89           C
ATOM   2102  OG1 THR A 506     -27.438 -15.693  14.152  1.00 34.21           O
ATOM   2103  CG2 THR A 506     -29.116 -15.921  15.870  1.00 30.64           C
ATOM   2104  N   VAL A 507     -30.280 -16.206  11.569  1.00 36.31           N
ATOM   2105  CA  VAL A 507     -30.313 -15.913  10.139  1.00 33.37           C
ATOM   2106  C   VAL A 507     -30.845 -14.507   9.894  1.00 32.55           C
ATOM   2107  O   VAL A 507     -31.538 -13.944  10.738  1.00 36.93           O
ATOM   2108  CB  VAL A 507     -31.191 -16.919   9.364  1.00 30.73           C
ATOM   2109  CG1 VAL A 507     -30.560 -18.303   9.357  1.00 31.20           C
ATOM   2110  CG2 VAL A 507     -32.597 -16.962   9.948  1.00 32.16           C
ATOM   2111  N   ALA A 508     -30.521 -13.946   8.735  1.00 32.81           N
ATOM   2112  CA  ALA A 508     -31.035 -12.635   8.356  1.00 30.94           C
ATOM   2113  C   ALA A 508     -32.406 -12.769   7.701  1.00 32.79           C
ATOM   2114  O   ALA A 508     -32.512 -12.878   6.480  1.00 34.90           O
ATOM   2115  CB  ALA A 508     -30.063 -11.929   7.423  1.00 29.75           C
ATOM   2116  N   ARG A 509     -33.450 -12.775   8.523  1.00 35.13           N
ATOM   2117  CA  ARG A 509     -34.814 -12.921   8.029  1.00 37.19           C
ATOM   2118  C   ARG A 509     -35.790 -12.181   8.940  1.00 38.59           C
ATOM   2119  O   ARG A 509     -35.583 -12.105  10.151  1.00 37.78           O
ATOM   2120  CB  ARG A 509     -35.183 -14.403   7.926  1.00 37.73           C
ATOM   2121  CG  ARG A 509     -36.349 -14.711   6.998  1.00 29.23           C
ATOM   2122  CD  ARG A 509     -36.839 -16.138   7.205  1.00 33.08           C
ATOM   2123  NE  ARG A 509     -37.563 -16.651   6.045  1.00 28.92           N
ATOM   2124  CZ  ARG A 509     -38.259 -17.783   6.040  1.00 34.36           C
ATOM   2125  NH1 ARG A 509     -38.330 -18.526   7.137  1.00 27.26           N
ATOM   2126  NH2 ARG A 509     -38.884 -18.176   4.938  1.00 32.48           N
ATOM   2127  N   ASN A 510     -36.851 -11.633   8.355  1.00 40.57           N
ATOM   2128  CA  ASN A 510     -37.843 -10.886   9.123  1.00 46.49           C
ATOM   2129  C   ASN A 510     -39.257 -11.428   8.951  1.00 49.92           C
ATOM   2130  O   ASN A 510     -40.229 -10.798   9.368  1.00 54.33           O
ATOM   2131  CB  ASN A 510     -37.811  -9.408   8.729  1.00 50.45           C
ATOM   2132  CG  ASN A 510     -38.259  -8.496   9.854  1.00 55.31           C
ATOM   2133  OD1 ASN A 510     -38.243  -8.879  11.024  1.00 56.66           O
ATOM   2134  ND2 ASN A 510     -38.668  -7.281   9.504  1.00 60.56           N
ATOM   2135  N   SER A 511     -39.368 -12.595   8.329  1.00 50.09           N
ATOM   2136  CA  SER A 511     -40.660 -13.243   8.155  1.00 48.13           C
ATOM   2137  C   SER A 511     -40.774 -14.493   9.018  1.00 46.23           C
ATOM   2138  O   SER A 511     -39.783 -15.180   9.268  1.00 48.27           O
ATOM   2139  CB  SER A 511     -40.891 -13.598   6.685  1.00 48.90           C
ATOM   2140  OG  SER A 511     -39.765 -14.260   6.137  1.00 53.73           O
ATOM   2141  N   ALA A 512     -41.986 -14.777   9.480  1.00 40.20           N
ATOM   2142  CA  ALA A 512     -42.261 -16.023  10.178  1.00 34.50           C
ATOM   2143  C   ALA A 512     -42.594 -17.111   9.163  1.00 39.13           C
ATOM   2144  O   ALA A 512     -43.000 -16.816   8.039  1.00 47.81           O
ATOM   2145  CB  ALA A 512     -43.398 -15.847  11.169  1.00 26.76           C
ATOM   2146  N   GLY A 513     -42.424 -18.366   9.561  1.00 36.96           N
ATOM   2147  CA  GLY A 513     -42.774 -19.480   8.701  1.00 37.03           C
ATOM   2148  C   GLY A 513     -41.609 -20.389   8.358  1.00 38.50           C
ATOM   2149  O   GLY A 513     -40.480 -20.155   8.791  1.00 33.34           O
ATOM   2150  N   PRO A 514     -41.885 -21.443   7.576  1.00 35.89           N
ATOM   2151  CA  PRO A 514     -40.908 -22.467   7.194  1.00 37.90           C
ATOM   2152  C   PRO A 514     -39.838 -21.975   6.232  1.00 34.07           C
ATOM   2153  O   PRO A 514     -40.037 -20.988   5.526  1.00 32.73           O
ATOM   2154  CB  PRO A 514     -41.772 -23.527   6.510  1.00 37.51           C
ATOM   2155  CG  PRO A 514     -42.905 -22.751   5.938  1.00 38.16           C
ATOM   2156  CD  PRO A 514     -43.201 -21.689   6.959  1.00 33.91           C
ATOM   2157  N   VAL A 515     -38.704 -22.666   6.216  1.00 36.61           N
ATOM   2158  CA  VAL A 515     -37.697 -22.424   5.200  1.00 35.33           C
ATOM   2159  C   VAL A 515     -37.947 -23.412   4.067  1.00 37.48           C
ATOM   2160  O   VAL A 515     -37.782 -24.619   4.242  1.00 35.61           O
ATOM   2161  CB  VAL A 515     -36.268 -22.595   5.747  1.00 34.80           C
ATOM   2162  CG1 VAL A 515     -35.246 -22.409   4.635  1.00 38.64           C
ATOM   2163  CG2 VAL A 515     -36.014 -21.616   6.885  1.00 30.67           C
ATOM   2164  N   VAL A 516     -38.351 -22.900   2.910  1.00 37.66           N
ATOM   2165  CA  VAL A 516     -38.656 -23.754   1.768  1.00 41.23           C
ATOM   2166  C   VAL A 516     -37.358 -24.227   1.129  1.00 46.06           C
ATOM   2167  O   VAL A 516     -36.764 -23.529   0.307  1.00 52.46           O
ATOM   2168  CB  VAL A 516     -39.525 -23.031   0.726  1.00 50.63           C
ATOM   2169  CG1 VAL A 516     -39.919 -23.990  -0.388  1.00 49.14           C
ATOM   2170  CG2 VAL A 516     -40.765 -22.451   1.389  1.00 53.02           C
ATOM   2171  N   ALA A 517     -36.924 -25.421   1.515  1.00 45.76           N
ATOM   2172  CA  ALA A 517     -35.646 -25.958   1.071  1.00 50.42           C
ATOM   2173  C   ALA A 517     -35.695 -27.482   1.042  1.00 50.77           C
ATOM   2174  O   ALA A 517     -36.470 -28.090   1.779  1.00 45.61           O
ATOM   2175  CB  ALA A 517     -34.524 -25.471   1.985  1.00 52.60           C
ATOM   2176  N   PRO A 518     -34.872 -28.107   0.183  1.00 53.26           N
ATOM   2177  CA  PRO A 518     -34.883 -29.570   0.083  1.00 51.39           C
ATOM   2178  C   PRO A 518     -34.402 -30.243   1.365  1.00 48.86           C
ATOM   2179  O   PRO A 518     -33.500 -29.735   2.032  1.00 47.10           O
ATOM   2180  CB  PRO A 518     -33.925 -29.853  -1.078  1.00 55.52           C
ATOM   2181  CG  PRO A 518     -33.041 -28.659  -1.146  1.00 55.97           C
ATOM   2182  CD  PRO A 518     -33.887 -27.497  -0.728  1.00 54.10           C
ATOM   2183  N   THR A 519     -35.010 -31.377   1.700  1.00 51.00           N
ATOM   2184  CA  THR A 519     -34.693 -32.095   2.930  1.00 53.04           C
ATOM   2185  C   THR A 519     -33.307 -32.730   2.900  1.00 47.39           C
ATOM   2186  O   THR A 519     -32.797 -33.173   3.929  1.00 43.29           O
ATOM   2187  CB  THR A 519     -35.724 -33.206   3.203  1.00 57.62           C
ATOM   2188  OG1 THR A 519     -35.543 -34.270   2.259  1.00 63.63           O
ATOM   2189  CG2 THR A 519     -37.141 -32.664   3.103  1.00 60.01           C
ATOM   2190  N   ASN A 520     -32.702 -32.771   1.719  1.00 43.46           N
ATOM   2191  CA  ASN A 520     -31.390 -33.381   1.556  1.00 47.32           C
ATOM   2192  C   ASN A 520     -30.250 -32.390   1.758  1.00 44.98           C
ATOM   2193  O   ASN A 520     -29.086 -32.722   1.541  1.00 46.53           O
ATOM   2194  CB  ASN A 520     -31.277 -34.023   0.173  1.00 52.17           C
ATOM   2195  CG  ASN A 520     -31.580 -33.049  -0.947  1.00 56.24           C
ATOM   2196  OD1 ASN A 520     -30.689 -32.365  -1.448  1.00 60.06           O
ATOM   2197  ND2 ASN A 520     -32.844 -32.982  -1.345  1.00 59.42           N
ATOM   2198  N   GLY A 521     -30.584 -31.177   2.184  1.00 43.55           N
ATOM   2199  CA  GLY A 521     -29.571 -30.172   2.446  1.00 40.98           C
ATOM   2200  C   GLY A 521     -28.903 -30.375   3.791  1.00 39.31           C
ATOM   2201  O   GLY A 521     -29.459 -31.019   4.679  1.00 39.64           O
ATOM   2202  N   TYR A 522     -27.702 -29.826   3.938  1.00 39.24           N
ATOM   2203  CA  TYR A 522     -26.947 -29.951   5.179  1.00 35.52           C
ATOM   2204  C   TYR A 522     -26.181 -28.671   5.494  1.00 32.65           C
ATOM   2205  O   TYR A 522     -25.924 -27.857   4.608  1.00 36.73           O
ATOM   2206  CB  TYR A 522     -25.981 -31.136   5.096  1.00 36.17           C
ATOM   2207  CG  TYR A 522     -24.812 -30.909   4.163  1.00 39.03           C
ATOM   2208  CD1 TYR A 522     -24.951 -31.078   2.791  1.00 36.85           C
ATOM   2209  CD2 TYR A 522     -23.568 -30.530   4.653  1.00 37.74           C
ATOM   2210  CE1 TYR A 522     -23.888 -30.872   1.934  1.00 38.25           C
ATOM   2211  CE2 TYR A 522     -22.499 -30.321   3.803  1.00 35.55           C
ATOM   2212  CZ  TYR A 522     -22.664 -30.494   2.445  1.00 39.25           C
ATOM   2213  OH  TYR A 522     -21.603 -30.288   1.594  1.00 47.30           O
ATOM   2214  N   PHE A 523     -25.817 -28.502   6.761  1.00 32.94           N
ATOM   2215  CA  PHE A 523     -25.038 -27.346   7.189  1.00 31.64           C
ATOM   2216  C   PHE A 523     -23.540 -27.623   7.097  1.00 38.52           C
ATOM   2217  O   PHE A 523     -23.053 -28.639   7.591  1.00 38.56           O
ATOM   2218  CB  PHE A 523     -25.414 -26.939   8.614  1.00 31.17           C
ATOM   2219  CG  PHE A 523     -26.720 -26.204   8.709  1.00 32.29           C
ATOM   2220  CD1 PHE A 523     -27.885 -26.871   9.050  1.00 31.39           C
ATOM   2221  CD2 PHE A 523     -26.783 -24.843   8.453  1.00 33.98           C
ATOM   2222  CE1 PHE A 523     -29.089 -26.194   9.138  1.00 29.44           C
ATOM   2223  CE2 PHE A 523     -27.982 -24.160   8.538  1.00 32.16           C
ATOM   2224  CZ  PHE A 523     -29.136 -24.836   8.881  1.00 31.46           C
ATOM   2225  N   ARG A 524     -22.818 -26.710   6.456  1.00 43.30           N
ATOM   2226  CA  ARG A 524     -21.378 -26.848   6.277  1.00 37.26           C
ATOM   2227  C   ARG A 524     -20.629 -25.701   6.947  1.00 37.66           C
ATOM   2228  O   ARG A 524     -20.910 -24.532   6.685  1.00 39.86           O
ATOM   2229  CB  ARG A 524     -21.029 -26.899   4.790  1.00 33.82           C
ATOM   2230  CG  ARG A 524     -19.543 -27.002   4.504  1.00 32.49           C
ATOM   2231  CD  ARG A 524     -19.267 -26.808   3.024  1.00 36.07           C
ATOM   2232  NE  ARG A 524     -19.345 -25.398   2.650  1.00 35.10           N
ATOM   2233  CZ  ARG A 524     -19.678 -24.962   1.440  1.00 39.51           C
ATOM   2234  NH1 ARG A 524     -19.973 -25.828   0.479  1.00 39.07           N
ATOM   2235  NH2 ARG A 524     -19.721 -23.660   1.192  1.00 35.23           N
ATOM   2236  N   PHE A 525     -19.675 -26.039   7.809  1.00 37.72           N
ATOM   2237  CA  PHE A 525     -18.893 -25.029   8.514  1.00 37.42           C
ATOM   2238  C   PHE A 525     -17.803 -24.467   7.608  1.00 41.20           C
ATOM   2239  O   PHE A 525     -16.982 -25.214   7.076  1.00 44.11           O
ATOM   2240  CB  PHE A 525     -18.279 -25.616   9.786  1.00 33.31           C
ATOM   2241  CG  PHE A 525     -17.243 -24.734  10.424  1.00 36.75           C
ATOM   2242  CD1 PHE A 525     -17.618 -23.601  11.127  1.00 34.86           C
ATOM   2243  CD2 PHE A 525     -15.896 -25.044  10.329  1.00 36.23           C
ATOM   2244  CE1 PHE A 525     -16.668 -22.789  11.718  1.00 34.90           C
ATOM   2245  CE2 PHE A 525     -14.942 -24.235  10.919  1.00 38.61           C
ATOM   2246  CZ  PHE A 525     -15.329 -23.106  11.613  1.00 36.59           C
ATOM   2247  N   ASP A 526     -17.801 -23.149   7.433  1.00 36.55           N
ATOM   2248  CA  ASP A 526     -16.872 -22.511   6.506  1.00 38.35           C
ATOM   2249  C   ASP A 526     -15.807 -21.662   7.201  1.00 36.39           C
ATOM   2250  O   ASP A 526     -14.658 -21.637   6.762  1.00 36.96           O
ATOM   2251  CB  ASP A 526     -17.639 -21.661   5.491  1.00 42.94           C
ATOM   2252  CG  ASP A 526     -18.327 -22.504   4.431  1.00 44.40           C
ATOM   2253  OD1 ASP A 526     -17.998 -23.704   4.320  1.00 42.41           O
ATOM   2254  OD2 ASP A 526     -19.190 -21.969   3.705  1.00 46.93           O
ATOM   2255  N   SER A 527     -16.178 -20.963   8.272  1.00 34.94           N
ATOM   2256  CA  SER A 527     -15.202 -20.168   9.021  1.00 39.40           C
ATOM   2257  C   SER A 527     -15.651 -19.781  10.426  1.00 33.34           C
ATOM   2258  O   SER A 527     -16.841 -19.791  10.743  1.00 30.00           O
ATOM   2259  CB  SER A 527     -14.857 -18.889   8.250  1.00 44.42           C
ATOM   2260  OG  SER A 527     -14.108 -19.176   7.084  1.00 54.02           O
ATOM   2261  N   TRP A 528     -14.675 -19.432  11.259  1.00 33.76           N
ATOM   2262  CA  TRP A 528     -14.939 -18.787  12.538  1.00 34.21           C
ATOM   2263  C   TRP A 528     -14.993 -17.280  12.332  1.00 36.85           C
ATOM   2264  O   TRP A 528     -14.011 -16.671  11.904  1.00 39.76           O
ATOM   2265  CB  TRP A 528     -13.867 -19.140  13.571  1.00 34.69           C
ATOM   2266  CG  TRP A 528     -13.909 -20.560  14.044  1.00 34.51           C
ATOM   2267  CD1 TRP A 528     -13.067 -21.571  13.683  1.00 33.69           C
ATOM   2268  CD2 TRP A 528     -14.837 -21.124  14.978  1.00 32.65           C
ATOM   2269  NE1 TRP A 528     -13.417 -22.732  14.330  1.00 36.21           N
ATOM   2270  CE2 TRP A 528     -14.500 -22.484  15.131  1.00 33.95           C
ATOM   2271  CE3 TRP A 528     -15.922 -20.613  15.697  1.00 30.95           C
ATOM   2272  CZ2 TRP A 528     -15.209 -23.338  15.974  1.00 34.28           C
ATOM   2273  CZ3 TRP A 528     -16.624 -21.463  16.533  1.00 35.27           C
ATOM   2274  CH2 TRP A 528     -16.265 -22.811  16.663  1.00 34.30           C
ATOM   2275  N   VAL A 529     -16.136 -16.678  12.634  1.00 31.08           N
ATOM   2276  CA  VAL A 529     -16.292 -15.243  12.449  1.00 35.07           C
ATOM   2277  C   VAL A 529     -16.645 -14.540  13.753  1.00 33.99           C
ATOM   2278  O   VAL A 529     -16.561 -15.126  14.832  1.00 32.10           O
ATOM   2279  CB  VAL A 529     -17.374 -14.927  11.395  1.00 31.69           C
ATOM   2280  CG1 VAL A 529     -16.979 -15.498  10.042  1.00 30.03           C
ATOM   2281  CG2 VAL A 529     -18.719 -15.480  11.830  1.00 31.49           C
ATOM   2282  N   ASN A 530     -17.034 -13.275  13.641  1.00 38.84           N
ATOM   2283  CA  ASN A 530     -17.495 -12.503  14.786  1.00 37.02           C
ATOM   2284  C   ASN A 530     -18.649 -11.604  14.365  1.00 35.62           C
ATOM   2285  O   ASN A 530     -19.161 -11.728  13.252  1.00 36.08           O
ATOM   2286  CB  ASN A 530     -16.352 -11.685  15.400  1.00 34.48           C
ATOM   2287  CG  ASN A 530     -15.603 -10.849  14.378  1.00 37.38           C
ATOM   2288  OD1 ASN A 530     -16.199 -10.239  13.492  1.00 37.80           O
ATOM   2289  ND2 ASN A 530     -14.282 -10.813  14.504  1.00 42.21           N
ATOM   2290  N   GLN A 531     -19.061 -10.701  15.246  1.00 37.27           N
ATOM   2291  CA  GLN A 531     -20.260  -9.911  14.997  1.00 38.75           C
ATOM   2292  C   GLN A 531     -20.038  -8.741  14.039  1.00 38.15           C
ATOM   2293  O   GLN A 531     -20.936  -7.926  13.833  1.00 38.92           O
ATOM   2294  CB  GLN A 531     -20.838  -9.406  16.319  1.00 43.97           C
ATOM   2295  CG  GLN A 531     -21.356 -10.519  17.232  1.00 53.71           C
ATOM   2296  CD  GLN A 531     -22.470 -11.347  16.602  1.00 59.41           C
ATOM   2297  OE1 GLN A 531     -22.234 -12.153  15.700  1.00 58.58           O
ATOM   2298  NE2 GLN A 531     -23.692 -11.147  17.076  1.00 66.11           N
ATOM   2299  N   PHE A 532     -18.844  -8.652  13.461  1.00 31.42           N
ATOM   2300  CA  PHE A 532     -18.604  -7.701  12.381  1.00 32.13           C
ATOM   2301  C   PHE A 532     -19.130  -8.263  11.063  1.00 46.84           C
ATOM   2302  O   PHE A 532     -19.398  -7.518  10.119  1.00 31.90           O
ATOM   2303  CB  PHE A 532     -17.116  -7.367  12.262  1.00 41.86           C
ATOM   2304  CG  PHE A 532     -16.834  -6.176  11.388  1.00 43.95           C
ATOM   2305  CD1 PHE A 532     -17.576  -5.014  11.516  1.00 46.23           C
ATOM   2306  CD2 PHE A 532     -15.825  -6.219  10.439  1.00 45.60           C
ATOM   2307  CE1 PHE A 532     -17.319  -3.918  10.713  1.00 40.32           C
ATOM   2308  CE2 PHE A 532     -15.562  -5.126   9.634  1.00 42.30           C
ATOM   2309  CZ  PHE A 532     -16.310  -3.975   9.772  1.00 42.58           C
ATOM   2310  N   TYR A 533     -19.271  -9.584  11.006  1.00 37.93           N
ATOM   2311  CA  TYR A 533     -19.798 -10.252   9.821  1.00 37.97           C
ATOM   2312  C   TYR A 533     -21.313 -10.105   9.724  1.00 34.02           C
ATOM   2313  O   TYR A 533     -22.033 -10.311  10.701  1.00 31.35           O
ATOM   2314  CB  TYR A 533     -19.417 -11.736   9.826  1.00 28.77           C
ATOM   2315  CG  TYR A 533     -19.688 -12.440   8.514  1.00 34.99           C
ATOM   2316  CD1 TYR A 533     -18.728 -12.474   7.511  1.00 37.93           C
ATOM   2317  CD2 TYR A 533     -20.904 -13.069   8.279  1.00 35.73           C
ATOM   2318  CE1 TYR A 533     -18.972 -13.116   6.310  1.00 38.10           C
ATOM   2319  CE2 TYR A 533     -21.158 -13.711   7.080  1.00 39.12           C
ATOM   2320  CZ  TYR A 533     -20.189 -13.731   6.100  1.00 38.55           C
ATOM   2321  OH  TYR A 533     -20.437 -14.370   4.907  1.00 39.97           O
ATOM   2322  N   THR A 534     -21.790  -9.753   8.535  1.00 31.77           N
ATOM   2323  CA  THR A 534     -23.220  -9.604   8.299  1.00 33.60           C
ATOM   2324  C   THR A 534     -23.726 -10.699   7.370  1.00 34.82           C
ATOM   2325  O   THR A 534     -23.220 -10.862   6.260  1.00 38.44           O
ATOM   2326  CB  THR A 534     -23.552  -8.230   7.687  1.00 38.36           C
ATOM   2327  OG1 THR A 534     -23.160  -7.191   8.593  1.00 37.53           O
ATOM   2328  CG2 THR A 534     -25.042  -8.117   7.400  1.00 34.33           C
ATOM   2329  N   LEU A 535     -24.724 -11.448   7.829  1.00 33.18           N
ATOM   2330  CA  LEU A 535     -25.305 -12.522   7.031  1.00 32.36           C
ATOM   2331  C   LEU A 535     -26.083 -11.972   5.844  1.00 38.10           C
ATOM   2332  O   LEU A 535     -26.795 -10.975   5.967  1.00 39.90           O
ATOM   2333  CB  LEU A 535     -26.225 -13.396   7.886  1.00 33.89           C
ATOM   2334  CG  LEU A 535     -25.604 -14.174   9.045  1.00 34.10           C
ATOM   2335  CD1 LEU A 535     -26.697 -14.770   9.917  1.00 34.67           C
ATOM   2336  CD2 LEU A 535     -24.679 -15.261   8.523  1.00 29.09           C
ATOM   2337  N   ALA A 536     -25.940 -12.620   4.694  1.00 36.26           N
ATOM   2338  CA  ALA A 536     -26.730 -12.265   3.524  1.00 37.94           C
ATOM   2339  C   ALA A 536     -28.192 -12.615   3.774  1.00 37.38           C
ATOM   2340  O   ALA A 536     -28.491 -13.658   4.357  1.00 33.16           O
ATOM   2341  CB  ALA A 536     -26.208 -12.976   2.285  1.00 36.08           C
ATOM   2342  N   PRO A 537     -29.110 -11.737   3.345  1.00 39.28           N
ATOM   2343  CA  PRO A 537     -30.546 -11.960   3.551  1.00 43.30           C
ATOM   2344  C   PRO A 537     -31.046 -13.225   2.857  1.00 50.05           C
ATOM   2345  O   PRO A 537     -30.529 -13.596   1.804  1.00 52.54           O
ATOM   2346  CB  PRO A 537     -31.187 -10.709   2.939  1.00 40.09           C
ATOM   2347  CG  PRO A 537     -30.166 -10.181   1.986  1.00 42.27           C
ATOM   2348  CD  PRO A 537     -28.845 -10.485   2.618  1.00 40.36           C
ATOM   2349  N   MET A 538     -32.039 -13.879   3.452  1.00 53.83           N
ATOM   2350  CA  MET A 538     -32.604 -15.097   2.884  1.00 52.32           C
ATOM   2351  C   MET A 538     -34.116 -14.981   2.711  1.00 53.11           C
ATOM   2352  O   MET A 538     -34.790 -14.299   3.485  1.00 55.23           O
ATOM   2353  CB  MET A 538     -32.270 -16.305   3.761  1.00 49.71           C
ATOM   2354  CG  MET A 538     -32.808 -16.210   5.179  1.00 49.25           C
ATOM   2355  SD  MET A 538     -32.553 -17.725   6.121  1.00 90.80           S
ATOM   2356  CE  MET A 538     -33.861 -18.755   5.463  1.00 48.16           C
ATOM   2357  N   SER B 224      -4.888 -44.293   4.309  1.00 84.01           N
ATOM   2358  CA  SER B 224      -6.336 -44.380   4.454  1.00 83.68           C
ATOM   2359  C   SER B 224      -6.811 -43.641   5.701  1.00 82.68           C
ATOM   2360  O   SER B 224      -6.086 -43.545   6.691  1.00 83.96           O
ATOM   2361  CB  SER B 224      -6.783 -45.842   4.508  1.00 81.12           C
ATOM   2362  N   LYS B 225      -8.033 -43.118   5.639  1.00 79.74           N
ATOM   2363  CA  LYS B 225      -8.636 -42.411   6.764  1.00 75.71           C
ATOM   2364  C   LYS B 225      -8.746 -43.326   7.981  1.00 68.14           C
ATOM   2365  O   LYS B 225      -9.317 -44.413   7.890  1.00 68.20           O
ATOM   2366  CB  LYS B 225     -10.015 -41.872   6.375  1.00 76.85           C
ATOM   2367  CG  LYS B 225     -10.721 -41.082   7.464  1.00 76.72           C
ATOM   2368  CD  LYS B 225     -12.076 -40.588   6.980  1.00 76.98           C
ATOM   2369  CE  LYS B 225     -12.803 -39.801   8.057  1.00 76.92           C
ATOM   2370  NZ  LYS B 225     -14.134 -39.327   7.586  1.00 76.42           N
ATOM   2371  N   PRO B 226      -8.190 -42.887   9.122  1.00 60.15           N
ATOM   2372  CA  PRO B 226      -8.153 -43.703  10.342  1.00 55.86           C
ATOM   2373  C   PRO B 226      -9.544 -44.101  10.826  1.00 52.72           C
ATOM   2374  O   PRO B 226     -10.419 -43.246  10.964  1.00 56.24           O
ATOM   2375  CB  PRO B 226      -7.465 -42.787  11.364  1.00 53.10           C
ATOM   2376  CG  PRO B 226      -6.755 -41.756  10.553  1.00 56.08           C
ATOM   2377  CD  PRO B 226      -7.577 -41.563   9.321  1.00 59.29           C
ATOM   2378  N   PHE B 227      -9.736 -45.391  11.078  1.00 42.78           N
ATOM   2379  CA  PHE B 227     -11.020 -45.894  11.548  1.00 36.66           C
ATOM   2380  C   PHE B 227     -11.316 -45.424  12.964  1.00 34.09           C
ATOM   2381  O   PHE B 227     -10.445 -45.452  13.832  1.00 35.63           O
ATOM   2382  CB  PHE B 227     -11.051 -47.421  11.496  1.00 35.62           C
ATOM   2383  CG  PHE B 227     -12.364 -48.013  11.922  1.00 34.46           C
ATOM   2384  CD1 PHE B 227     -13.452 -48.005  11.066  1.00 32.82           C
ATOM   2385  CD2 PHE B 227     -12.511 -48.572  13.181  1.00 34.79           C
ATOM   2386  CE1 PHE B 227     -14.662 -48.547  11.456  1.00 31.38           C
ATOM   2387  CE2 PHE B 227     -13.719 -49.115  13.578  1.00 34.23           C
ATOM   2388  CZ  PHE B 227     -14.796 -49.102  12.714  1.00 35.83           C
ATOM   2389  N   THR B 228     -12.551 -44.991  13.190  1.00 33.71           N
ATOM   2390  CA  THR B 228     -12.970 -44.542  14.510  1.00 33.72           C
ATOM   2391  C   THR B 228     -14.355 -45.064  14.863  1.00 35.51           C
ATOM   2392  O   THR B 228     -15.146 -45.417  13.989  1.00 36.15           O
ATOM   2393  CB  THR B 228     -12.989 -42.999  14.619  1.00 36.79           C
ATOM   2394  OG1 THR B 228     -13.871 -42.457  13.627  1.00 40.64           O
ATOM   2395  CG2 THR B 228     -11.594 -42.419  14.428  1.00 36.18           C
ATOM   2396  N   LEU B 229     -14.629 -45.110  16.160  1.00 40.53           N
ATOM   2397  CA  LEU B 229     -15.954 -45.420  16.672  1.00 37.42           C
ATOM   2398  C   LEU B 229     -16.370 -44.265  17.568  1.00 38.55           C
ATOM   2399  O   LEU B 229     -15.514 -43.507  18.026  1.00 42.79           O
ATOM   2400  CB  LEU B 229     -15.955 -46.743  17.444  1.00 38.07           C
ATOM   2401  CG  LEU B 229     -15.891 -48.034  16.627  1.00 39.00           C
ATOM   2402  CD1 LEU B 229     -15.786 -49.243  17.545  1.00 38.99           C
ATOM   2403  CD2 LEU B 229     -17.104 -48.154  15.719  1.00 37.09           C
ATOM   2404  N   PRO B 230     -17.681 -44.105  17.809  1.00 37.01           N
ATOM   2405  CA  PRO B 230     -18.071 -43.084  18.784  1.00 33.51           C
ATOM   2406  C   PRO B 230     -17.482 -43.402  20.152  1.00 36.45           C
ATOM   2407  O   PRO B 230     -17.257 -44.573  20.461  1.00 32.80           O
ATOM   2408  CB  PRO B 230     -19.600 -43.176  18.808  1.00 33.98           C
ATOM   2409  CG  PRO B 230     -19.966 -43.836  17.526  1.00 36.00           C
ATOM   2410  CD  PRO B 230     -18.847 -44.779  17.216  1.00 37.55           C
ATOM   2411  N   ILE B 231     -17.234 -42.378  20.958  1.00 33.48           N
ATOM   2412  CA  ILE B 231     -16.659 -42.590  22.278  1.00 36.59           C
ATOM   2413  C   ILE B 231     -17.729 -42.416  23.345  1.00 44.45           C
ATOM   2414  O   ILE B 231     -17.449 -41.992  24.466  1.00 53.92           O
ATOM   2415  CB  ILE B 231     -15.484 -41.634  22.548  1.00 39.01           C
ATOM   2416  CG1 ILE B 231     -15.894 -40.188  22.263  1.00 36.70           C
ATOM   2417  CG2 ILE B 231     -14.284 -42.020  21.696  1.00 37.42           C
ATOM   2418  CD1 ILE B 231     -14.728 -39.223  22.200  1.00 40.51           C
ATOM   2419  N   LEU B 232     -18.961 -42.750  22.977  1.00 43.80           N
ATOM   2420  CA  LEU B 232     -20.058 -42.810  23.931  1.00 41.04           C
ATOM   2421  C   LEU B 232     -19.957 -44.094  24.741  1.00 43.42           C
ATOM   2422  O   LEU B 232     -19.689 -45.162  24.191  1.00 39.13           O
ATOM   2423  CB  LEU B 232     -21.407 -42.741  23.214  1.00 39.25           C
ATOM   2424  CG  LEU B 232     -21.641 -41.551  22.283  1.00 46.76           C
ATOM   2425  CD1 LEU B 232     -22.811 -41.828  21.352  1.00 47.24           C
ATOM   2426  CD2 LEU B 232     -21.879 -40.281  23.083  1.00 47.60           C
ATOM   2427  N   THR B 233     -20.172 -43.991  26.048  1.00 45.83           N
ATOM   2428  CA  THR B 233     -20.126 -45.161  26.914  1.00 42.89           C
ATOM   2429  C   THR B 233     -21.385 -46.000  26.727  1.00 44.49           C
ATOM   2430  O   THR B 233     -22.298 -45.604  26.001  1.00 45.74           O
ATOM   2431  CB  THR B 233     -19.980 -44.767  28.394  1.00 39.43           C
ATOM   2432  OG1 THR B 233     -21.175 -44.112  28.835  1.00 36.14           O
ATOM   2433  CG2 THR B 233     -18.797 -43.829  28.579  1.00 36.48           C
ATOM   2434  N   LEU B 234     -21.430 -47.156  27.383  1.00 43.14           N
ATOM   2435  CA  LEU B 234     -22.550 -48.081  27.233  1.00 41.77           C
ATOM   2436  C   LEU B 234     -23.866 -47.459  27.695  1.00 40.39           C
ATOM   2437  O   LEU B 234     -24.921 -47.722  27.118  1.00 42.92           O
ATOM   2438  CB  LEU B 234     -22.281 -49.375  28.005  1.00 45.16           C
ATOM   2439  CG  LEU B 234     -23.230 -50.541  27.719  1.00 46.21           C
ATOM   2440  CD1 LEU B 234     -22.943 -51.137  26.350  1.00 44.38           C
ATOM   2441  CD2 LEU B 234     -23.125 -51.602  28.804  1.00 46.52           C
ATOM   2442  N   GLY B 235     -23.796 -46.628  28.730  1.00 37.80           N
ATOM   2443  CA  GLY B 235     -24.975 -45.957  29.249  1.00 32.90           C
ATOM   2444  C   GLY B 235     -25.432 -44.793  28.388  1.00 35.76           C
ATOM   2445  O   GLY B 235     -26.410 -44.119  28.711  1.00 40.53           O
ATOM   2446  N   GLU B 236     -24.723 -44.556  27.289  1.00 36.66           N
ATOM   2447  CA  GLU B 236     -25.055 -43.468  26.376  1.00 36.29           C
ATOM   2448  C   GLU B 236     -25.350 -43.985  24.969  1.00 39.21           C
ATOM   2449  O   GLU B 236     -25.205 -43.256  23.988  1.00 42.21           O
ATOM   2450  CB  GLU B 236     -23.919 -42.444  26.329  1.00 37.43           C
ATOM   2451  CG  GLU B 236     -23.445 -41.975  27.695  1.00 41.36           C
ATOM   2452  CD  GLU B 236     -22.146 -41.196  27.624  1.00 49.74           C
ATOM   2453  OE1 GLU B 236     -21.269 -41.572  26.818  1.00 51.10           O
ATOM   2454  OE2 GLU B 236     -22.004 -40.207  28.374  1.00 57.76           O
ATOM   2455  N   LEU B 237     -25.766 -45.244  24.877  1.00 35.51           N
ATOM   2456  CA  LEU B 237     -26.047 -45.865  23.586  1.00 30.30           C
ATOM   2457  C   LEU B 237     -27.513 -46.270  23.458  1.00 32.11           C
ATOM   2458  O   LEU B 237     -28.178 -46.564  24.451  1.00 32.27           O
ATOM   2459  CB  LEU B 237     -25.146 -47.083  23.371  1.00 28.26           C
ATOM   2460  CG  LEU B 237     -23.652 -46.795  23.215  1.00 33.20           C
ATOM   2461  CD1 LEU B 237     -22.853 -48.088  23.207  1.00 40.32           C
ATOM   2462  CD2 LEU B 237     -23.388 -45.993  21.949  1.00 33.21           C
ATOM   2463  N   THR B 238     -28.006 -46.279  22.224  1.00 35.64           N
ATOM   2464  CA  THR B 238     -29.396 -46.612  21.940  1.00 36.20           C
ATOM   2465  C   THR B 238     -29.494 -47.884  21.101  1.00 33.94           C
ATOM   2466  O   THR B 238     -28.660 -48.120  20.227  1.00 35.09           O
ATOM   2467  CB  THR B 238     -30.103 -45.454  21.197  1.00 46.03           C
ATOM   2468  OG1 THR B 238     -29.917 -44.232  21.922  1.00 54.07           O
ATOM   2469  CG2 THR B 238     -31.594 -45.725  21.047  1.00 49.18           C
ATOM   2470  N   ASN B 239     -30.506 -48.703  21.375  1.00 30.79           N
ATOM   2471  CA  ASN B 239     -30.747 -49.911  20.593  1.00 30.11           C
ATOM   2472  C   ASN B 239     -31.149 -49.559  19.166  1.00 35.17           C
ATOM   2473  O   ASN B 239     -31.853 -48.576  18.937  1.00 38.60           O
ATOM   2474  CB  ASN B 239     -31.828 -50.772  21.248  1.00 25.51           C
ATOM   2475  CG  ASN B 239     -31.792 -52.213  20.779  1.00 29.82           C
ATOM   2476  OD1 ASN B 239     -32.126 -52.515  19.633  1.00 29.93           O
ATOM   2477  ND2 ASN B 239     -31.396 -53.115  21.672  1.00 26.70           N
ATOM   2478  N   SER B 240     -30.702 -50.362  18.207  1.00 34.13           N
ATOM   2479  CA  SER B 240     -30.951 -50.069  16.802  1.00 32.14           C
ATOM   2480  C   SER B 240     -32.127 -50.856  16.230  1.00 29.83           C
ATOM   2481  O   SER B 240     -32.561 -50.602  15.106  1.00 31.43           O
ATOM   2482  CB  SER B 240     -29.693 -50.345  15.981  1.00 32.60           C
ATOM   2483  OG  SER B 240     -29.215 -51.659  16.210  1.00 37.18           O
ATOM   2484  N   ARG B 241     -32.639 -51.811  17.000  1.00 27.96           N
ATOM   2485  CA  ARG B 241     -33.762 -52.625  16.546  1.00 32.79           C
ATOM   2486  C   ARG B 241     -35.064 -52.223  17.236  1.00 34.71           C
ATOM   2487  O   ARG B 241     -36.148 -52.639  16.826  1.00 33.76           O
ATOM   2488  CB  ARG B 241     -33.478 -54.111  16.776  1.00 36.24           C
ATOM   2489  CG  ARG B 241     -32.384 -54.667  15.877  1.00 35.76           C
ATOM   2490  CD  ARG B 241     -32.183 -56.154  16.099  1.00 31.11           C
ATOM   2491  NE  ARG B 241     -33.351 -56.926  15.685  1.00 35.55           N
ATOM   2492  CZ  ARG B 241     -33.809 -57.993  16.330  1.00 34.94           C
ATOM   2493  NH1 ARG B 241     -33.199 -58.418  17.428  1.00 32.36           N
ATOM   2494  NH2 ARG B 241     -34.879 -58.634  15.881  1.00 38.02           N
ATOM   2495  N   PHE B 242     -34.949 -51.417  18.286  1.00 34.12           N
ATOM   2496  CA  PHE B 242     -36.117 -50.868  18.966  1.00 34.85           C
ATOM   2497  C   PHE B 242     -35.714 -49.598  19.712  1.00 36.19           C
ATOM   2498  O   PHE B 242     -34.598 -49.509  20.221  1.00 44.04           O
ATOM   2499  CB  PHE B 242     -36.715 -51.901  19.929  1.00 33.90           C
ATOM   2500  CG  PHE B 242     -38.201 -51.770  20.115  1.00 33.66           C
ATOM   2501  CD1 PHE B 242     -39.075 -52.287  19.173  1.00 33.34           C
ATOM   2502  CD2 PHE B 242     -38.724 -51.132  21.228  1.00 29.16           C
ATOM   2503  CE1 PHE B 242     -40.444 -52.170  19.336  1.00 32.20           C
ATOM   2504  CE2 PHE B 242     -40.092 -51.009  21.396  1.00 28.95           C
ATOM   2505  CZ  PHE B 242     -40.952 -51.530  20.450  1.00 27.56           C
ATOM   2506  N   PRO B 243     -36.619 -48.608  19.782  1.00 33.46           N
ATOM   2507  CA  PRO B 243     -36.283 -47.353  20.466  1.00 33.12           C
ATOM   2508  C   PRO B 243     -36.118 -47.536  21.971  1.00 31.10           C
ATOM   2509  O   PRO B 243     -36.986 -47.143  22.750  1.00 30.15           O
ATOM   2510  CB  PRO B 243     -37.484 -46.453  20.152  1.00 24.38           C
ATOM   2511  CG  PRO B 243     -38.600 -47.405  19.866  1.00 27.32           C
ATOM   2512  CD  PRO B 243     -37.941 -48.539  19.138  1.00 34.26           C
ATOM   2513  N   LEU B 244     -34.998 -48.134  22.365  1.00 31.22           N
ATOM   2514  CA  LEU B 244     -34.703 -48.395  23.767  1.00 29.16           C
ATOM   2515  C   LEU B 244     -33.237 -48.108  24.064  1.00 32.29           C
ATOM   2516  O   LEU B 244     -32.387 -48.237  23.183  1.00 33.01           O
ATOM   2517  CB  LEU B 244     -35.032 -49.846  24.129  1.00 31.18           C
ATOM   2518  CG  LEU B 244     -36.465 -50.337  23.927  1.00 35.96           C
ATOM   2519  CD1 LEU B 244     -36.510 -51.856  23.971  1.00 36.00           C
ATOM   2520  CD2 LEU B 244     -37.397 -49.735  24.966  1.00 33.73           C
ATOM   2521  N   PRO B 245     -32.933 -47.712  25.308  1.00 32.35           N
ATOM   2522  CA  PRO B 245     -31.534 -47.559  25.715  1.00 29.30           C
ATOM   2523  C   PRO B 245     -30.854 -48.914  25.870  1.00 33.18           C
ATOM   2524  O   PRO B 245     -31.522 -49.891  26.206  1.00 36.38           O
ATOM   2525  CB  PRO B 245     -31.639 -46.843  27.061  1.00 29.60           C
ATOM   2526  CG  PRO B 245     -32.957 -47.284  27.601  1.00 29.54           C
ATOM   2527  CD  PRO B 245     -33.863 -47.385  26.404  1.00 27.78           C
ATOM   2528  N   ILE B 246     -29.550 -48.975  25.626  1.00 31.54           N
ATOM   2529  CA  ILE B 246     -28.802 -50.203  25.860  1.00 33.99           C
ATOM   2530  C   ILE B 246     -28.669 -50.455  27.356  1.00 40.41           C
ATOM   2531  O   ILE B 246     -28.183 -49.600  28.096  1.00 39.82           O
ATOM   2532  CB  ILE B 246     -27.405 -50.149  25.223  1.00 36.47           C
ATOM   2533  CG1 ILE B 246     -27.518 -49.854  23.728  1.00 37.96           C
ATOM   2534  CG2 ILE B 246     -26.665 -51.457  25.454  1.00 33.41           C
ATOM   2535  CD1 ILE B 246     -28.230 -50.935  22.954  1.00 38.88           C
ATOM   2536  N   ASP B 247     -29.104 -51.629  27.798  1.00 42.27           N
ATOM   2537  CA  ASP B 247     -29.067 -51.964  29.216  1.00 38.85           C
ATOM   2538  C   ASP B 247     -27.837 -52.790  29.581  1.00 43.82           C
ATOM   2539  O   ASP B 247     -27.115 -52.452  30.518  1.00 49.43           O
ATOM   2540  CB  ASP B 247     -30.344 -52.708  29.612  1.00 44.00           C
ATOM   2541  CG  ASP B 247     -31.589 -51.854  29.446  1.00 48.42           C
ATOM   2542  OD1 ASP B 247     -31.580 -50.694  29.911  1.00 51.13           O
ATOM   2543  OD2 ASP B 247     -32.572 -52.337  28.846  1.00 45.51           O
ATOM   2544  N   VAL B 248     -27.596 -53.865  28.835  1.00 40.74           N
ATOM   2545  CA  VAL B 248     -26.462 -54.748  29.107  1.00 37.34           C
ATOM   2546  C   VAL B 248     -25.843 -55.318  27.834  1.00 39.59           C
ATOM   2547  O   VAL B 248     -26.478 -55.353  26.779  1.00 39.66           O
ATOM   2548  CB  VAL B 248     -26.867 -55.939  30.009  1.00 38.68           C
ATOM   2549  CG1 VAL B 248     -27.089 -55.494  31.450  1.00 37.55           C
ATOM   2550  CG2 VAL B 248     -28.100 -56.636  29.452  1.00 38.69           C
ATOM   2551  N   LEU B 249     -24.594 -55.759  27.945  1.00 38.39           N
ATOM   2552  CA  LEU B 249     -23.968 -56.575  26.913  1.00 34.60           C
ATOM   2553  C   LEU B 249     -24.321 -58.036  27.175  1.00 39.02           C
ATOM   2554  O   LEU B 249     -24.301 -58.485  28.320  1.00 39.68           O
ATOM   2555  CB  LEU B 249     -22.452 -56.374  26.896  1.00 29.60           C
ATOM   2556  CG  LEU B 249     -21.965 -54.985  26.479  1.00 34.71           C
ATOM   2557  CD1 LEU B 249     -20.469 -54.846  26.714  1.00 34.35           C
ATOM   2558  CD2 LEU B 249     -22.311 -54.707  25.024  1.00 37.53           C
ATOM   2559  N   TYR B 250     -24.640 -58.778  26.119  1.00 37.56           N
ATOM   2560  CA  TYR B 250     -25.207 -60.112  26.286  1.00 40.04           C
ATOM   2561  C   TYR B 250     -24.679 -61.130  25.276  1.00 40.97           C
ATOM   2562  O   TYR B 250     -24.493 -60.820  24.100  1.00 40.99           O
ATOM   2563  CB  TYR B 250     -26.735 -60.028  26.196  1.00 36.14           C
ATOM   2564  CG  TYR B 250     -27.446 -61.362  26.219  1.00 40.85           C
ATOM   2565  CD1 TYR B 250     -27.704 -62.014  27.418  1.00 42.64           C
ATOM   2566  CD2 TYR B 250     -27.883 -61.958  25.043  1.00 40.30           C
ATOM   2567  CE1 TYR B 250     -28.361 -63.230  27.443  1.00 43.18           C
ATOM   2568  CE2 TYR B 250     -28.540 -63.172  25.059  1.00 41.96           C
ATOM   2569  CZ  TYR B 250     -28.777 -63.803  26.260  1.00 44.29           C
ATOM   2570  OH  TYR B 250     -29.433 -65.012  26.277  1.00 49.83           O
ATOM   2571  N   THR B 251     -24.440 -62.349  25.755  1.00 43.09           N
ATOM   2572  CA  THR B 251     -24.023 -63.459  24.904  1.00 50.41           C
ATOM   2573  C   THR B 251     -24.969 -64.647  25.064  1.00 52.94           C
ATOM   2574  O   THR B 251     -25.502 -64.882  26.148  1.00 55.35           O
ATOM   2575  CB  THR B 251     -22.585 -63.918  25.220  1.00 49.98           C
ATOM   2576  OG1 THR B 251     -22.494 -64.307  26.596  1.00 51.42           O
ATOM   2577  CG2 THR B 251     -21.593 -62.801  24.946  1.00 48.10           C
ATOM   2578  N   ASN B 252     -25.174 -65.391  23.982  1.00 55.04           N
ATOM   2579  CA  ASN B 252     -25.986 -66.603  24.027  1.00 61.42           C
ATOM   2580  C   ASN B 252     -25.499 -67.653  23.033  1.00 65.26           C
ATOM   2581  O   ASN B 252     -26.012 -67.742  21.918  1.00 66.50           O
ATOM   2582  CB  ASN B 252     -27.455 -66.271  23.758  1.00 59.68           C
ATOM   2583  CG  ASN B 252     -28.380 -67.435  24.054  1.00 63.74           C
ATOM   2584  OD1 ASN B 252     -28.016 -68.365  24.774  1.00 65.53           O
ATOM   2585  ND2 ASN B 252     -29.586 -67.388  23.499  1.00 63.52           N
ATOM   2586  N   PRO B 253     -24.500 -68.452  23.439  1.00 70.24           N
ATOM   2587  CA  PRO B 253     -23.843 -69.430  22.563  1.00 77.04           C
ATOM   2588  C   PRO B 253     -24.769 -70.556  22.104  1.00 81.61           C
ATOM   2589  O   PRO B 253     -24.599 -71.073  21.000  1.00 81.05           O
ATOM   2590  CB  PRO B 253     -22.718 -69.991  23.443  1.00 78.52           C
ATOM   2591  CG  PRO B 253     -22.526 -68.978  24.527  1.00 78.13           C
ATOM   2592  CD  PRO B 253     -23.883 -68.410  24.775  1.00 73.85           C
ATOM   2593  N   ASN B 254     -25.733 -70.927  22.940  1.00 85.42           N
ATOM   2594  CA  ASN B 254     -26.605 -72.059  22.643  1.00 90.91           C
ATOM   2595  C   ASN B 254     -27.807 -71.675  21.787  1.00 93.15           C
ATOM   2596  O   ASN B 254     -28.672 -72.507  21.513  1.00 96.87           O
ATOM   2597  CB  ASN B 254     -27.088 -72.708  23.941  1.00 92.18           C
ATOM   2598  CG  ASN B 254     -25.974 -73.410  24.691  1.00 93.48           C
ATOM   2599  OD1 ASN B 254     -25.613 -74.543  24.372  1.00 93.28           O
ATOM   2600  ND2 ASN B 254     -25.421 -72.739  25.695  1.00 95.01           N
ATOM   2601  N   GLU B 255     -27.862 -70.410  21.380  1.00 93.61           N
ATOM   2602  CA  GLU B 255     -28.962 -69.911  20.560  1.00 96.76           C
ATOM   2603  C   GLU B 255     -29.074 -70.672  19.235  1.00 93.92           C
ATOM   2604  O   GLU B 255     -28.193 -70.592  18.380  1.00 94.16           O
ATOM   2605  CB  GLU B 255     -28.784 -68.410  20.314  1.00102.44           C
ATOM   2606  CG  GLU B 255     -30.063 -67.678  19.963  1.00108.37           C
ATOM   2607  CD  GLU B 255     -30.413 -67.807  18.502  1.00114.66           C
ATOM   2608  OE1 GLU B 255     -29.484 -68.013  17.695  1.00116.76           O
ATOM   2609  OE2 GLU B 255     -31.609 -67.708  18.161  1.00117.40           O
ATOM   2610  N   SER B 256     -30.169 -71.414  19.088  1.00 91.73           N
ATOM   2611  CA  SER B 256     -30.436 -72.225  17.900  1.00 86.95           C
ATOM   2612  C   SER B 256     -30.558 -71.451  16.584  1.00 80.06           C
ATOM   2613  O   SER B 256     -29.897 -71.779  15.598  1.00 76.28           O
ATOM   2614  CB  SER B 256     -31.715 -73.040  18.116  1.00 84.66           C
ATOM   2615  OG  SER B 256     -31.603 -73.874  19.257  1.00 85.99           O
ATOM   2616  N   ALA B 257     -31.407 -70.427  16.579  1.00 75.87           N
ATOM   2617  CA  ALA B 257     -31.891 -69.824  15.336  1.00 70.44           C
ATOM   2618  C   ALA B 257     -30.838 -69.018  14.577  1.00 65.04           C
ATOM   2619  O   ALA B 257     -29.810 -68.628  15.125  1.00 60.88           O
ATOM   2620  CB  ALA B 257     -33.100 -68.945  15.626  1.00 68.27           C
ATOM   2621  N   ILE B 258     -31.105 -68.800  13.294  1.00 63.22           N
ATOM   2622  CA  ILE B 258     -30.257 -67.970  12.449  1.00 56.39           C
ATOM   2623  C   ILE B 258     -30.428 -66.490  12.788  1.00 50.75           C
ATOM   2624  O   ILE B 258     -31.548 -65.983  12.838  1.00 50.95           O
ATOM   2625  CB  ILE B 258     -30.578 -68.192  10.958  1.00 57.65           C
ATOM   2626  CG1 ILE B 258     -30.435 -69.672  10.595  1.00 60.76           C
ATOM   2627  CG2 ILE B 258     -29.689 -67.329  10.081  1.00 57.96           C
ATOM   2628  CD1 ILE B 258     -31.142 -70.057   9.315  1.00 62.57           C
ATOM   2629  N   VAL B 259     -29.314 -65.802  13.018  1.00 46.51           N
ATOM   2630  CA  VAL B 259     -29.343 -64.373  13.317  1.00 43.61           C
ATOM   2631  C   VAL B 259     -29.258 -63.545  12.037  1.00 40.80           C
ATOM   2632  O   VAL B 259     -28.199 -63.453  11.416  1.00 42.89           O
ATOM   2633  CB  VAL B 259     -28.197 -63.970  14.264  1.00 41.53           C
ATOM   2634  CG1 VAL B 259     -28.189 -62.464  14.479  1.00 39.50           C
ATOM   2635  CG2 VAL B 259     -28.327 -64.699  15.592  1.00 40.83           C
ATOM   2636  N   GLN B 260     -30.380 -62.951  11.643  1.00 37.16           N
ATOM   2637  CA  GLN B 260     -30.444 -62.185  10.403  1.00 36.07           C
ATOM   2638  C   GLN B 260     -31.359 -60.969  10.542  1.00 37.89           C
ATOM   2639  O   GLN B 260     -32.252 -60.752   9.722  1.00 38.54           O
ATOM   2640  CB  GLN B 260     -30.914 -63.076   9.248  1.00 33.15           C
ATOM   2641  CG  GLN B 260     -30.593 -62.529   7.863  1.00 31.45           C
ATOM   2642  CD  GLN B 260     -30.989 -63.479   6.749  1.00 41.49           C
ATOM   2643  OE1 GLN B 260     -31.541 -64.552   6.998  1.00 40.79           O
ATOM   2644  NE2 GLN B 260     -30.713 -63.085   5.511  1.00 36.04           N
ATOM   2645  N   CYS B 261     -31.138 -60.183  11.590  1.00 36.19           N
ATOM   2646  CA  CYS B 261     -31.908 -58.963  11.800  1.00 38.15           C
ATOM   2647  C   CYS B 261     -31.651 -57.975  10.665  1.00 34.77           C
ATOM   2648  O   CYS B 261     -30.583 -57.992  10.053  1.00 29.68           O
ATOM   2649  CB  CYS B 261     -31.562 -58.338  13.153  1.00 37.49           C
ATOM   2650  SG  CYS B 261     -29.793 -58.126  13.453  1.00 53.79           S
ATOM   2651  N   GLN B 262     -32.631 -57.122  10.379  1.00 28.98           N
ATOM   2652  CA  GLN B 262     -32.532 -56.212   9.241  1.00 32.39           C
ATOM   2653  C   GLN B 262     -32.374 -54.753   9.659  1.00 31.63           C
ATOM   2654  O   GLN B 262     -32.038 -53.899   8.838  1.00 30.83           O
ATOM   2655  CB  GLN B 262     -33.757 -56.363   8.338  1.00 35.40           C
ATOM   2656  CG  GLN B 262     -33.932 -57.764   7.777  1.00 32.67           C
ATOM   2657  CD  GLN B 262     -32.738 -58.211   6.957  1.00 38.44           C
ATOM   2658  OE1 GLN B 262     -32.371 -57.568   5.973  1.00 39.27           O
ATOM   2659  NE2 GLN B 262     -32.122 -59.318   7.359  1.00 37.28           N
ATOM   2660  N   ASN B 263     -32.615 -54.469  10.933  1.00 33.09           N
ATOM   2661  CA  ASN B 263     -32.339 -53.146  11.474  1.00 35.85           C
ATOM   2662  C   ASN B 263     -31.022 -53.145  12.236  1.00 36.27           C
ATOM   2663  O   ASN B 263     -30.597 -54.175  12.758  1.00 43.17           O
ATOM   2664  CB  ASN B 263     -33.480 -52.675  12.378  1.00 35.63           C
ATOM   2665  CG  ASN B 263     -34.706 -52.248  11.594  1.00 35.38           C
ATOM   2666  OD1 ASN B 263     -34.603 -51.503  10.618  1.00 30.65           O
ATOM   2667  ND2 ASN B 263     -35.875 -52.714  12.019  1.00 38.18           N
ATOM   2668  N   GLY B 264     -30.379 -51.984  12.296  1.00 34.80           N
ATOM   2669  CA  GLY B 264     -29.076 -51.874  12.920  1.00 30.99           C
ATOM   2670  C   GLY B 264     -28.011 -52.590  12.117  1.00 33.81           C
ATOM   2671  O   GLY B 264     -27.029 -53.088  12.667  1.00 35.15           O
ATOM   2672  N   ARG B 265     -28.207 -52.635  10.804  1.00 35.20           N
ATOM   2673  CA  ARG B 265     -27.263 -53.294   9.915  1.00 31.44           C
ATOM   2674  C   ARG B 265     -26.469 -52.267   9.123  1.00 32.11           C
ATOM   2675  O   ARG B 265     -27.021 -51.538   8.298  1.00 32.05           O
ATOM   2676  CB  ARG B 265     -27.994 -54.244   8.966  1.00 30.65           C
ATOM   2677  CG  ARG B 265     -28.815 -55.303   9.677  1.00 32.06           C
ATOM   2678  CD  ARG B 265     -27.945 -56.145  10.592  1.00 35.28           C
ATOM   2679  NE  ARG B 265     -26.837 -56.762   9.869  1.00 37.91           N
ATOM   2680  CZ  ARG B 265     -26.888 -57.969   9.317  1.00 26.88           C
ATOM   2681  NH1 ARG B 265     -27.995 -58.695   9.406  1.00 27.24           N
ATOM   2682  NH2 ARG B 265     -25.832 -58.451   8.677  1.00 31.49           N
ATOM   2683  N   CYS B 266     -25.169 -52.215   9.382  1.00 32.95           N
ATOM   2684  CA  CYS B 266     -24.285 -51.303   8.675  1.00 37.00           C
ATOM   2685  C   CYS B 266     -22.864 -51.850   8.663  1.00 35.55           C
ATOM   2686  O   CYS B 266     -22.348 -52.275   9.694  1.00 36.29           O
ATOM   2687  CB  CYS B 266     -24.321 -49.916   9.322  1.00 35.70           C
ATOM   2688  SG  CYS B 266     -23.296 -48.673   8.508  1.00 41.29           S
ATOM   2689  N   THR B 267     -22.233 -51.843   7.495  1.00 37.91           N
ATOM   2690  CA  THR B 267     -20.853 -52.295   7.391  1.00 35.95           C
ATOM   2691  C   THR B 267     -19.915 -51.234   7.949  1.00 36.96           C
ATOM   2692  O   THR B 267     -20.302 -50.075   8.103  1.00 38.65           O
ATOM   2693  CB  THR B 267     -20.461 -52.612   5.938  1.00 36.88           C
ATOM   2694  OG1 THR B 267     -20.258 -51.390   5.219  1.00 41.84           O
ATOM   2695  CG2 THR B 267     -21.550 -53.427   5.257  1.00 37.09           C
ATOM   2696  N   LEU B 268     -18.683 -51.630   8.248  1.00 34.88           N
ATOM   2697  CA  LEU B 268     -17.690 -50.699   8.771  1.00 33.44           C
ATOM   2698  C   LEU B 268     -17.305 -49.660   7.721  1.00 34.92           C
ATOM   2699  O   LEU B 268     -16.737 -48.618   8.046  1.00 40.05           O
ATOM   2700  CB  LEU B 268     -16.449 -51.452   9.252  1.00 33.83           C
ATOM   2701  CG  LEU B 268     -16.681 -52.465  10.376  1.00 36.24           C
ATOM   2702  CD1 LEU B 268     -15.363 -53.053  10.855  1.00 33.70           C
ATOM   2703  CD2 LEU B 268     -17.441 -51.826  11.528  1.00 37.08           C
ATOM   2704  N   ASP B 269     -17.620 -49.953   6.463  1.00 30.90           N
ATOM   2705  CA  ASP B 269     -17.360 -49.032   5.363  1.00 35.03           C
ATOM   2706  C   ASP B 269     -18.401 -47.918   5.327  1.00 36.99           C
ATOM   2707  O   ASP B 269     -18.203 -46.894   4.677  1.00 35.75           O
ATOM   2708  CB  ASP B 269     -17.344 -49.778   4.027  1.00 40.37           C
ATOM   2709  CG  ASP B 269     -16.396 -50.960   4.029  1.00 55.12           C
ATOM   2710  OD1 ASP B 269     -16.786 -52.035   4.531  1.00 60.92           O
ATOM   2711  OD2 ASP B 269     -15.261 -50.814   3.528  1.00 60.52           O
ATOM   2712  N   GLY B 270     -19.513 -48.130   6.025  1.00 37.86           N
ATOM   2713  CA  GLY B 270     -20.581 -47.148   6.074  1.00 37.84           C
ATOM   2714  C   GLY B 270     -21.741 -47.488   5.160  1.00 38.34           C
ATOM   2715  O   GLY B 270     -22.520 -46.614   4.779  1.00 36.48           O
ATOM   2716  N   GLU B 271     -21.855 -48.763   4.805  1.00 37.53           N
ATOM   2717  CA  GLU B 271     -22.948 -49.228   3.960  1.00 37.94           C
ATOM   2718  C   GLU B 271     -24.134 -49.725   4.781  1.00 37.27           C
ATOM   2719  O   GLU B 271     -24.050 -50.759   5.443  1.00 40.29           O
ATOM   2720  CB  GLU B 271     -22.465 -50.342   3.031  1.00 40.90           C
ATOM   2721  CG  GLU B 271     -23.514 -50.826   2.045  1.00 44.07           C
ATOM   2722  CD  GLU B 271     -23.080 -52.075   1.302  1.00 48.79           C
ATOM   2723  OE1 GLU B 271     -21.891 -52.163   0.928  1.00 50.76           O
ATOM   2724  OE2 GLU B 271     -23.927 -52.968   1.093  1.00 48.52           O
ATOM   2725  N   LEU B 272     -25.237 -48.985   4.734  1.00 34.25           N
ATOM   2726  CA  LEU B 272     -26.471 -49.412   5.382  1.00 32.36           C
ATOM   2727  C   LEU B 272     -27.073 -50.602   4.643  1.00 34.67           C
ATOM   2728  O   LEU B 272     -27.074 -50.639   3.413  1.00 29.60           O
ATOM   2729  CB  LEU B 272     -27.480 -48.264   5.445  1.00 26.23           C
ATOM   2730  CG  LEU B 272     -27.004 -46.968   6.103  1.00 28.38           C
ATOM   2731  CD1 LEU B 272     -28.017 -45.855   5.891  1.00 30.15           C
ATOM   2732  CD2 LEU B 272     -26.743 -47.183   7.583  1.00 23.16           C
ATOM   2733  N   GLN B 273     -27.582 -51.574   5.394  1.00 31.10           N
ATOM   2734  CA  GLN B 273     -28.198 -52.754   4.797  1.00 37.06           C
ATOM   2735  C   GLN B 273     -29.557 -53.039   5.427  1.00 35.92           C
ATOM   2736  O   GLN B 273     -29.932 -52.414   6.417  1.00 33.45           O
ATOM   2737  CB  GLN B 273     -27.283 -53.971   4.944  1.00 32.38           C
ATOM   2738  CG  GLN B 273     -25.908 -53.797   4.319  1.00 32.75           C
ATOM   2739  CD  GLN B 273     -25.080 -55.065   4.369  1.00 38.57           C
ATOM   2740  OE1 GLN B 273     -25.238 -55.889   5.269  1.00 40.19           O
ATOM   2741  NE2 GLN B 273     -24.190 -55.228   3.398  1.00 40.78           N
ATOM   2742  N   GLY B 274     -30.288 -53.990   4.852  1.00 33.82           N
ATOM   2743  CA  GLY B 274     -31.614 -54.331   5.337  1.00 34.43           C
ATOM   2744  C   GLY B 274     -32.575 -53.157   5.294  1.00 35.43           C
ATOM   2745  O   GLY B 274     -32.674 -52.458   4.285  1.00 33.63           O
ATOM   2746  N   THR B 275     -33.287 -52.941   6.395  1.00 34.39           N
ATOM   2747  CA  THR B 275     -34.245 -51.845   6.489  1.00 31.25           C
ATOM   2748  C   THR B 275     -33.700 -50.736   7.378  1.00 32.56           C
ATOM   2749  O   THR B 275     -34.460 -49.954   7.951  1.00 26.93           O
ATOM   2750  CB  THR B 275     -35.598 -52.316   7.053  1.00 28.94           C
ATOM   2751  OG1 THR B 275     -35.396 -52.943   8.325  1.00 29.80           O
ATOM   2752  CG2 THR B 275     -36.262 -53.299   6.100  1.00 25.56           C
ATOM   2753  N   THR B 276     -32.378 -50.669   7.483  1.00 33.40           N
ATOM   2754  CA  THR B 276     -31.735 -49.754   8.414  1.00 31.60           C
ATOM   2755  C   THR B 276     -31.771 -48.316   7.913  1.00 30.95           C
ATOM   2756  O   THR B 276     -31.410 -48.030   6.772  1.00 29.11           O
ATOM   2757  CB  THR B 276     -30.268 -50.158   8.673  1.00 29.57           C
ATOM   2758  OG1 THR B 276     -30.227 -51.461   9.269  1.00 29.35           O
ATOM   2759  CG2 THR B 276     -29.590 -49.162   9.601  1.00 25.22           C
ATOM   2760  N   GLN B 277     -32.216 -47.419   8.786  1.00 31.01           N
ATOM   2761  CA  GLN B 277     -32.208 -45.991   8.509  1.00 30.00           C
ATOM   2762  C   GLN B 277     -31.601 -45.266   9.707  1.00 28.62           C
ATOM   2763  O   GLN B 277     -31.366 -45.875  10.751  1.00 23.35           O
ATOM   2764  CB  GLN B 277     -33.622 -45.486   8.197  1.00 32.97           C
ATOM   2765  CG  GLN B 277     -34.698 -45.918   9.187  1.00 27.24           C
ATOM   2766  CD  GLN B 277     -34.652 -45.138  10.484  1.00 27.86           C
ATOM   2767  OE1 GLN B 277     -34.904 -43.935  10.503  1.00 35.64           O
ATOM   2768  NE2 GLN B 277     -34.327 -45.819  11.577  1.00 25.34           N
ATOM   2769  N   LEU B 278     -31.343 -43.972   9.556  1.00 29.80           N
ATOM   2770  CA  LEU B 278     -30.517 -43.253  10.521  1.00 31.91           C
ATOM   2771  C   LEU B 278     -31.277 -42.691  11.725  1.00 30.23           C
ATOM   2772  O   LEU B 278     -30.692 -42.497  12.790  1.00 32.03           O
ATOM   2773  CB  LEU B 278     -29.773 -42.121   9.810  1.00 37.44           C
ATOM   2774  CG  LEU B 278     -28.738 -42.606   8.790  1.00 37.58           C
ATOM   2775  CD1 LEU B 278     -28.555 -41.586   7.676  1.00 40.85           C
ATOM   2776  CD2 LEU B 278     -27.413 -42.929   9.462  1.00 35.52           C
ATOM   2777  N   LEU B 279     -32.570 -42.429  11.562  1.00 30.76           N
ATOM   2778  CA  LEU B 279     -33.363 -41.849  12.645  1.00 30.97           C
ATOM   2779  C   LEU B 279     -33.684 -42.860  13.741  1.00 32.10           C
ATOM   2780  O   LEU B 279     -34.210 -43.938  13.463  1.00 31.19           O
ATOM   2781  CB  LEU B 279     -34.670 -41.260  12.105  1.00 36.11           C
ATOM   2782  CG  LEU B 279     -34.593 -40.194  11.012  1.00 35.70           C
ATOM   2783  CD1 LEU B 279     -35.960 -39.992  10.377  1.00 31.43           C
ATOM   2784  CD2 LEU B 279     -34.075 -38.890  11.585  1.00 29.67           C
ATOM   2785  N   PRO B 280     -33.369 -42.509  14.998  1.00 27.37           N
ATOM   2786  CA  PRO B 280     -33.774 -43.310  16.159  1.00 31.73           C
ATOM   2787  C   PRO B 280     -35.294 -43.375  16.278  1.00 33.09           C
ATOM   2788  O   PRO B 280     -35.845 -44.399  16.682  1.00 31.83           O
ATOM   2789  CB  PRO B 280     -33.163 -42.558  17.347  1.00 37.23           C
ATOM   2790  CG  PRO B 280     -32.084 -41.712  16.768  1.00 39.34           C
ATOM   2791  CD  PRO B 280     -32.507 -41.376  15.372  1.00 32.87           C
ATOM   2792  N   THR B 281     -35.957 -42.277  15.928  1.00 28.68           N
ATOM   2793  CA  THR B 281     -37.414 -42.209  15.943  1.00 28.47           C
ATOM   2794  C   THR B 281     -38.029 -43.005  14.794  1.00 32.79           C
ATOM   2795  O   THR B 281     -39.233 -43.261  14.780  1.00 40.81           O
ATOM   2796  CB  THR B 281     -37.909 -40.753  15.859  1.00 33.76           C
ATOM   2797  OG1 THR B 281     -37.546 -40.194  14.590  1.00 36.59           O
ATOM   2798  CG2 THR B 281     -37.296 -39.915  16.975  1.00 24.10           C
ATOM   2799  N   GLY B 282     -37.199 -43.381  13.827  1.00 30.69           N
ATOM   2800  CA  GLY B 282     -37.662 -44.127  12.671  1.00 33.43           C
ATOM   2801  C   GLY B 282     -37.673 -45.631  12.874  1.00 34.34           C
ATOM   2802  O   GLY B 282     -38.170 -46.376  12.028  1.00 32.33           O
ATOM   2803  N   ILE B 283     -37.127 -46.082  13.998  1.00 30.08           N
ATOM   2804  CA  ILE B 283     -37.004 -47.511  14.263  1.00 31.59           C
ATOM   2805  C   ILE B 283     -38.326 -48.103  14.744  1.00 35.37           C
ATOM   2806  O   ILE B 283     -38.891 -47.654  15.743  1.00 35.21           O
ATOM   2807  CB  ILE B 283     -35.908 -47.795  15.305  1.00 35.90           C
ATOM   2808  CG1 ILE B 283     -34.548 -47.320  14.789  1.00 39.22           C
ATOM   2809  CG2 ILE B 283     -35.859 -49.276  15.634  1.00 37.92           C
ATOM   2810  CD1 ILE B 283     -33.439 -47.406  15.815  1.00 38.59           C
ATOM   2811  N   CYS B 284     -38.808 -49.107  14.013  1.00 34.63           N
ATOM   2812  CA  CYS B 284     -40.081 -49.773  14.296  1.00 33.11           C
ATOM   2813  C   CYS B 284     -41.256 -48.802  14.243  1.00 31.25           C
ATOM   2814  O   CYS B 284     -42.277 -49.011  14.898  1.00 36.78           O
ATOM   2815  CB  CYS B 284     -40.036 -50.476  15.655  1.00 35.93           C
ATOM   2816  SG  CYS B 284     -39.150 -52.050  15.640  1.00 46.77           S
ATOM   2817  N   ALA B 285     -41.107 -47.744  13.453  1.00 33.19           N
ATOM   2818  CA  ALA B 285     -42.161 -46.752  13.282  1.00 32.39           C
ATOM   2819  C   ALA B 285     -42.809 -46.879  11.908  1.00 35.90           C
ATOM   2820  O   ALA B 285     -42.194 -47.383  10.968  1.00 38.04           O
ATOM   2821  CB  ALA B 285     -41.607 -45.348  13.481  1.00 28.78           C
ATOM   2822  N   PHE B 286     -44.054 -46.423  11.800  1.00 35.88           N
ATOM   2823  CA  PHE B 286     -44.768 -46.426  10.527  1.00 35.49           C
ATOM   2824  C   PHE B 286     -45.401 -45.073  10.221  1.00 37.42           C
ATOM   2825  O   PHE B 286     -45.744 -44.313  11.127  1.00 37.76           O
ATOM   2826  CB  PHE B 286     -45.851 -47.507  10.517  1.00 35.92           C
ATOM   2827  CG  PHE B 286     -45.332 -48.887  10.236  1.00 40.70           C
ATOM   2828  CD1 PHE B 286     -45.362 -49.866  11.215  1.00 44.01           C
ATOM   2829  CD2 PHE B 286     -44.812 -49.204   8.993  1.00 44.05           C
ATOM   2830  CE1 PHE B 286     -44.885 -51.138  10.957  1.00 47.16           C
ATOM   2831  CE2 PHE B 286     -44.333 -50.472   8.729  1.00 46.32           C
ATOM   2832  CZ  PHE B 286     -44.371 -51.441   9.712  1.00 46.86           C
ATOM   2833  N   ARG B 287     -45.545 -44.780   8.932  1.00 37.64           N
ATOM   2834  CA  ARG B 287     -46.249 -43.587   8.479  1.00 36.42           C
ATOM   2835  C   ARG B 287     -47.128 -43.923   7.279  1.00 40.96           C
ATOM   2836  O   ARG B 287     -46.732 -44.696   6.407  1.00 42.02           O
ATOM   2837  CB  ARG B 287     -45.266 -42.470   8.122  1.00 42.68           C
ATOM   2838  CG  ARG B 287     -45.947 -41.158   7.763  1.00 46.41           C
ATOM   2839  CD  ARG B 287     -44.949 -40.068   7.418  1.00 53.42           C
ATOM   2840  NE  ARG B 287     -45.624 -38.849   6.980  1.00 60.18           N
ATOM   2841  CZ  ARG B 287     -45.011 -37.693   6.748  1.00 59.43           C
ATOM   2842  NH1 ARG B 287     -43.699 -37.591   6.912  1.00 61.55           N
ATOM   2843  NH2 ARG B 287     -45.710 -36.639   6.351  1.00 59.20           N
ATOM   2844  N   GLY B 288     -48.322 -43.342   7.241  1.00 39.73           N
ATOM   2845  CA  GLY B 288     -49.263 -43.598   6.166  1.00 36.59           C
ATOM   2846  C   GLY B 288     -50.646 -43.076   6.497  1.00 37.03           C
ATOM   2847  O   GLY B 288     -50.791 -42.120   7.256  1.00 39.42           O
ATOM   2848  N   LYS B 289     -51.667 -43.692   5.909  1.00 37.38           N
ATOM   2849  CA  LYS B 289     -53.046 -43.347   6.230  1.00 37.56           C
ATOM   2850  C   LYS B 289     -53.874 -44.603   6.478  1.00 40.27           C
ATOM   2851  O   LYS B 289     -53.585 -45.668   5.930  1.00 36.20           O
ATOM   2852  CB  LYS B 289     -53.674 -42.514   5.109  1.00 37.94           C
ATOM   2853  CG  LYS B 289     -53.866 -43.267   3.803  1.00 41.06           C
ATOM   2854  CD  LYS B 289     -54.627 -42.431   2.785  1.00 31.77           C
ATOM   2855  CE  LYS B 289     -54.827 -43.201   1.489  1.00 35.95           C
ATOM   2856  NZ  LYS B 289     -55.668 -42.450   0.516  1.00 40.88           N
ATOM   2857  N   VAL B 290     -54.903 -44.474   7.310  1.00 42.01           N
ATOM   2858  CA  VAL B 290     -55.836 -45.568   7.541  1.00 38.42           C
ATOM   2859  C   VAL B 290     -56.899 -45.583   6.451  1.00 40.54           C
ATOM   2860  O   VAL B 290     -57.503 -44.555   6.148  1.00 44.81           O
ATOM   2861  CB  VAL B 290     -56.512 -45.459   8.923  1.00 36.01           C
ATOM   2862  CG1 VAL B 290     -57.553 -46.554   9.097  1.00 38.81           C
ATOM   2863  CG2 VAL B 290     -55.469 -45.524  10.029  1.00 27.42           C
ATOM   2864  N   THR B 291     -57.115 -46.751   5.857  1.00 35.93           N
ATOM   2865  CA  THR B 291     -58.110 -46.892   4.803  1.00 37.35           C
ATOM   2866  C   THR B 291     -59.486 -47.275   5.328  1.00 40.38           C
ATOM   2867  O   THR B 291     -60.487 -46.653   4.974  1.00 38.84           O
ATOM   2868  CB  THR B 291     -57.683 -47.948   3.769  1.00 37.76           C
ATOM   2869  OG1 THR B 291     -57.538 -49.219   4.415  1.00 41.21           O
ATOM   2870  CG2 THR B 291     -56.369 -47.558   3.131  1.00 33.67           C
ATOM   2871  N   GLN B 292     -59.533 -48.297   6.176  1.00 41.11           N
ATOM   2872  CA  GLN B 292     -60.808 -48.875   6.573  1.00 41.44           C
ATOM   2873  C   GLN B 292     -60.696 -49.781   7.799  1.00 40.93           C
ATOM   2874  O   GLN B 292     -59.630 -50.327   8.083  1.00 42.33           O
ATOM   2875  CB  GLN B 292     -61.375 -49.666   5.390  1.00 44.51           C
ATOM   2876  CG  GLN B 292     -62.772 -50.213   5.564  1.00 48.49           C
ATOM   2877  CD  GLN B 292     -63.147 -51.162   4.448  1.00 47.68           C
ATOM   2878  OE1 GLN B 292     -63.116 -50.798   3.272  1.00 45.61           O
ATOM   2879  NE2 GLN B 292     -63.493 -52.391   4.808  1.00 49.59           N
ATOM   2880  N   GLN B 293     -61.801 -49.930   8.525  1.00 38.03           N
ATOM   2881  CA  GLN B 293     -61.910 -50.965   9.543  1.00 41.35           C
ATOM   2882  C   GLN B 293     -62.088 -52.315   8.857  1.00 41.47           C
ATOM   2883  O   GLN B 293     -62.806 -52.421   7.863  1.00 41.10           O
ATOM   2884  CB  GLN B 293     -63.077 -50.685  10.489  1.00 43.86           C
ATOM   2885  CG  GLN B 293     -63.102 -51.579  11.719  1.00 49.67           C
ATOM   2886  CD  GLN B 293     -64.348 -51.384  12.560  1.00 53.52           C
ATOM   2887  OE1 GLN B 293     -64.922 -50.295  12.597  1.00 55.00           O
ATOM   2888  NE2 GLN B 293     -64.772 -52.441  13.242  1.00 57.23           N
ATOM   2889  N   VAL B 294     -61.443 -53.346   9.388  1.00 44.19           N
ATOM   2890  CA  VAL B 294     -61.502 -54.671   8.779  1.00 55.13           C
ATOM   2891  C   VAL B 294     -61.961 -55.758   9.739  1.00 65.96           C
ATOM   2892  O   VAL B 294     -62.104 -55.531  10.940  1.00 64.20           O
ATOM   2893  CB  VAL B 294     -60.140 -55.090   8.201  1.00 50.88           C
ATOM   2894  CG1 VAL B 294     -59.827 -54.287   6.952  1.00 50.82           C
ATOM   2895  CG2 VAL B 294     -59.047 -54.927   9.244  1.00 47.56           C
ATOM   2896  N   GLN B 295     -62.204 -56.940   9.184  1.00 85.04           N
ATOM   2897  CA  GLN B 295     -62.654 -58.088   9.959  1.00100.08           C
ATOM   2898  C   GLN B 295     -61.516 -59.069  10.169  1.00103.03           C
ATOM   2899  O   GLN B 295     -60.858 -59.495   9.217  1.00107.22           O
ATOM   2900  CB  GLN B 295     -63.827 -58.783   9.258  1.00111.72           C
ATOM   2901  CG  GLN B 295     -64.590 -59.834  10.086  1.00119.88           C
ATOM   2902  CD  GLN B 295     -63.785 -61.096  10.370  1.00121.56           C
ATOM   2903  OE1 GLN B 295     -63.004 -61.550   9.534  1.00122.83           O
ATOM   2904  NE2 GLN B 295     -63.989 -61.677  11.544  1.00123.44           N
ATOM   2905  N   ASP B 296     -61.286 -59.423  11.427  1.00101.33           N
ATOM   2906  CA  ASP B 296     -60.232 -60.364  11.757  1.00 99.58           C
ATOM   2907  C   ASP B 296     -60.721 -61.338  12.820  1.00 96.92           C
ATOM   2908  O   ASP B 296     -61.662 -61.045  13.559  1.00 93.91           O
ATOM   2909  CB  ASP B 296     -58.979 -59.629  12.232  1.00 98.57           C
ATOM   2910  CG  ASP B 296     -57.739 -60.484  12.141  1.00 99.24           C
ATOM   2911  OD1 ASP B 296     -57.273 -60.729  11.008  1.00 99.85           O
ATOM   2912  OD2 ASP B 296     -57.236 -60.922  13.194  1.00 99.10           O
ATOM   2913  N   GLU B 297     -60.071 -62.493  12.897  1.00 96.26           N
ATOM   2914  CA  GLU B 297     -60.437 -63.521  13.864  1.00 95.78           C
ATOM   2915  C   GLU B 297     -59.991 -63.151  15.274  1.00 96.80           C
ATOM   2916  O   GLU B 297     -60.610 -63.556  16.259  1.00 99.53           O
ATOM   2917  CB  GLU B 297     -59.836 -64.870  13.461  1.00 93.04           C
ATOM   2918  N   HIS B 298     -58.912 -62.380  15.361  1.00 95.33           N
ATOM   2919  CA  HIS B 298     -58.338 -61.992  16.646  1.00 94.35           C
ATOM   2920  C   HIS B 298     -59.265 -61.075  17.437  1.00 96.80           C
ATOM   2921  O   HIS B 298     -60.237 -60.539  16.901  1.00 98.82           O
ATOM   2922  CB  HIS B 298     -56.985 -61.309  16.437  1.00 91.60           C
ATOM   2923  N   ARG B 299     -58.953 -60.898  18.717  1.00 95.60           N
ATOM   2924  CA  ARG B 299     -59.759 -60.064  19.599  1.00 91.44           C
ATOM   2925  C   ARG B 299     -59.538 -58.577  19.342  1.00 85.34           C
ATOM   2926  O   ARG B 299     -58.447 -58.157  18.954  1.00 83.59           O
ATOM   2927  CB  ARG B 299     -59.453 -60.390  21.062  1.00 90.05           C
ATOM   2928  N   GLY B 300     -60.583 -57.787  19.567  1.00 80.12           N
ATOM   2929  CA  GLY B 300     -60.502 -56.344  19.434  1.00 72.57           C
ATOM   2930  C   GLY B 300     -60.953 -55.829  18.081  1.00 65.61           C
ATOM   2931  O   GLY B 300     -61.620 -56.533  17.323  1.00 66.35           O
ATOM   2932  N   THR B 301     -60.580 -54.589  17.780  1.00 57.86           N
ATOM   2933  CA  THR B 301     -60.971 -53.938  16.536  1.00 50.25           C
ATOM   2934  C   THR B 301     -59.755 -53.765  15.633  1.00 46.78           C
ATOM   2935  O   THR B 301     -58.710 -53.300  16.080  1.00 48.03           O
ATOM   2936  CB  THR B 301     -61.620 -52.565  16.796  1.00 49.33           C
ATOM   2937  OG1 THR B 301     -62.803 -52.736  17.586  1.00 50.69           O
ATOM   2938  CG2 THR B 301     -61.986 -51.884  15.486  1.00 48.71           C
ATOM   2939  N   HIS B 302     -59.895 -54.132  14.363  1.00 41.67           N
ATOM   2940  CA  HIS B 302     -58.758 -54.150  13.450  1.00 38.45           C
ATOM   2941  C   HIS B 302     -58.914 -53.127  12.330  1.00 33.88           C
ATOM   2942  O   HIS B 302     -60.027 -52.829  11.898  1.00 34.63           O
ATOM   2943  CB  HIS B 302     -58.578 -55.552  12.868  1.00 38.17           C
ATOM   2944  CG  HIS B 302     -58.431 -56.618  13.908  1.00 47.28           C
ATOM   2945  ND1 HIS B 302     -57.206 -57.125  14.287  1.00 50.68           N
ATOM   2946  CD2 HIS B 302     -59.353 -57.261  14.663  1.00 47.71           C
ATOM   2947  CE1 HIS B 302     -57.381 -58.041  15.222  1.00 50.25           C
ATOM   2948  NE2 HIS B 302     -58.675 -58.143  15.469  1.00 50.19           N
ATOM   2949  N   TRP B 303     -57.787 -52.596  11.864  1.00 32.94           N
ATOM   2950  CA  TRP B 303     -57.784 -51.527  10.870  1.00 30.72           C
ATOM   2951  C   TRP B 303     -56.737 -51.765   9.790  1.00 30.48           C
ATOM   2952  O   TRP B 303     -55.639 -52.241  10.074  1.00 30.66           O
ATOM   2953  CB  TRP B 303     -57.522 -50.176  11.538  1.00 34.38           C
ATOM   2954  CG  TRP B 303     -58.392 -49.896  12.722  1.00 35.53           C
ATOM   2955  CD1 TRP B 303     -58.160 -50.265  14.015  1.00 38.28           C
ATOM   2956  CD2 TRP B 303     -59.627 -49.171  12.727  1.00 36.73           C
ATOM   2957  NE1 TRP B 303     -59.179 -49.822  14.823  1.00 40.36           N
ATOM   2958  CE2 TRP B 303     -60.091 -49.147  14.057  1.00 39.43           C
ATOM   2959  CE3 TRP B 303     -60.387 -48.543  11.735  1.00 37.10           C
ATOM   2960  CZ2 TRP B 303     -61.281 -48.520  14.420  1.00 39.83           C
ATOM   2961  CZ3 TRP B 303     -61.568 -47.921  12.098  1.00 35.71           C
ATOM   2962  CH2 TRP B 303     -62.004 -47.915  13.429  1.00 39.07           C
ATOM   2963  N   ASN B 304     -57.074 -51.415   8.553  1.00 34.81           N
ATOM   2964  CA  ASN B 304     -56.121 -51.511   7.455  1.00 31.87           C
ATOM   2965  C   ASN B 304     -55.432 -50.175   7.217  1.00 32.82           C
ATOM   2966  O   ASN B 304     -56.075 -49.125   7.204  1.00 34.89           O
ATOM   2967  CB  ASN B 304     -56.812 -51.981   6.174  1.00 34.81           C
ATOM   2968  CG  ASN B 304     -55.846 -52.139   5.016  1.00 39.11           C
ATOM   2969  OD1 ASN B 304     -55.262 -53.205   4.822  1.00 45.33           O
ATOM   2970  ND2 ASN B 304     -55.672 -51.075   4.240  1.00 41.60           N
ATOM   2971  N   MET B 305     -54.118 -50.222   7.033  1.00 28.21           N
ATOM   2972  CA  MET B 305     -53.326 -49.012   6.876  1.00 31.98           C
ATOM   2973  C   MET B 305     -52.313 -49.137   5.744  1.00 33.58           C
ATOM   2974  O   MET B 305     -51.480 -50.044   5.745  1.00 32.52           O
ATOM   2975  CB  MET B 305     -52.608 -48.688   8.189  1.00 35.46           C
ATOM   2976  CG  MET B 305     -51.600 -47.559   8.102  1.00 38.06           C
ATOM   2977  SD  MET B 305     -50.771 -47.278   9.682  1.00 48.12           S
ATOM   2978  CE  MET B 305     -49.538 -46.068   9.207  1.00 35.90           C
ATOM   2979  N   THR B 306     -52.387 -48.229   4.777  1.00 31.37           N
ATOM   2980  CA  THR B 306     -51.342 -48.133   3.767  1.00 35.36           C
ATOM   2981  C   THR B 306     -50.154 -47.401   4.362  1.00 32.58           C
ATOM   2982  O   THR B 306     -50.324 -46.449   5.123  1.00 33.47           O
ATOM   2983  CB  THR B 306     -51.813 -47.399   2.497  1.00 41.48           C
ATOM   2984  OG1 THR B 306     -52.052 -46.019   2.799  1.00 50.72           O
ATOM   2985  CG2 THR B 306     -53.083 -48.024   1.957  1.00 39.49           C
ATOM   2986  N   VAL B 307     -48.950 -47.842   4.019  1.00 34.62           N
ATOM   2987  CA  VAL B 307     -47.755 -47.231   4.578  1.00 34.49           C
ATOM   2988  C   VAL B 307     -46.895 -46.596   3.495  1.00 38.71           C
ATOM   2989  O   VAL B 307     -46.734 -47.138   2.401  1.00 39.71           O
ATOM   2990  CB  VAL B 307     -46.907 -48.251   5.378  1.00 35.95           C
ATOM   2991  CG1 VAL B 307     -47.684 -48.755   6.584  1.00 37.64           C
ATOM   2992  CG2 VAL B 307     -46.471 -49.410   4.498  1.00 39.55           C
ATOM   2993  N   THR B 308     -46.374 -45.416   3.808  1.00 35.23           N
ATOM   2994  CA  THR B 308     -45.472 -44.706   2.918  1.00 35.72           C
ATOM   2995  C   THR B 308     -44.061 -44.826   3.469  1.00 33.91           C
ATOM   2996  O   THR B 308     -43.828 -45.553   4.435  1.00 26.60           O
ATOM   2997  CB  THR B 308     -45.852 -43.220   2.788  1.00 39.15           C
ATOM   2998  OG1 THR B 308     -45.785 -42.594   4.076  1.00 36.56           O
ATOM   2999  CG2 THR B 308     -47.260 -43.073   2.232  1.00 34.73           C
ATOM   3000  N   ASN B 309     -43.118 -44.123   2.853  1.00 33.68           N
ATOM   3001  CA  ASN B 309     -41.812 -43.946   3.465  1.00 33.18           C
ATOM   3002  C   ASN B 309     -41.968 -43.056   4.690  1.00 36.34           C
ATOM   3003  O   ASN B 309     -42.945 -42.315   4.799  1.00 43.51           O
ATOM   3004  CB  ASN B 309     -40.816 -43.339   2.479  1.00 31.42           C
ATOM   3005  CG  ASN B 309     -40.481 -44.275   1.337  1.00 32.66           C
ATOM   3006  OD1 ASN B 309     -40.200 -45.454   1.548  1.00 33.68           O
ATOM   3007  ND2 ASN B 309     -40.511 -43.752   0.117  1.00 31.76           N
ATOM   3008  N   LEU B 310     -41.015 -43.129   5.612  1.00 31.86           N
ATOM   3009  CA  LEU B 310     -41.097 -42.351   6.843  1.00 33.56           C
ATOM   3010  C   LEU B 310     -41.070 -40.847   6.568  1.00 38.35           C
ATOM   3011  O   LEU B 310     -41.584 -40.060   7.361  1.00 43.87           O
ATOM   3012  CB  LEU B 310     -39.964 -42.737   7.795  1.00 28.98           C
ATOM   3013  CG  LEU B 310     -40.077 -44.137   8.405  1.00 35.52           C
ATOM   3014  CD1 LEU B 310     -38.841 -44.477   9.221  1.00 35.44           C
ATOM   3015  CD2 LEU B 310     -41.336 -44.255   9.257  1.00 35.13           C
ATOM   3016  N   ASN B 311     -40.479 -40.450   5.443  1.00 41.39           N
ATOM   3017  CA  ASN B 311     -40.463 -39.041   5.056  1.00 39.42           C
ATOM   3018  C   ASN B 311     -41.777 -38.592   4.412  1.00 38.33           C
ATOM   3019  O   ASN B 311     -41.925 -37.432   4.032  1.00 41.42           O
ATOM   3020  CB  ASN B 311     -39.287 -38.754   4.113  1.00 34.40           C
ATOM   3021  CG  ASN B 311     -39.363 -39.535   2.808  1.00 38.16           C
ATOM   3022  OD1 ASN B 311     -40.348 -40.217   2.527  1.00 35.65           O
ATOM   3023  ND2 ASN B 311     -38.312 -39.433   2.003  1.00 35.75           N
ATOM   3024  N   GLY B 312     -42.724 -39.518   4.294  1.00 35.54           N
ATOM   3025  CA  GLY B 312     -44.051 -39.201   3.797  1.00 38.05           C
ATOM   3026  C   GLY B 312     -44.243 -39.399   2.305  1.00 36.04           C
ATOM   3027  O   GLY B 312     -45.370 -39.371   1.811  1.00 31.33           O
ATOM   3028  N   THR B 313     -43.147 -39.600   1.581  1.00 36.71           N
ATOM   3029  CA  THR B 313     -43.225 -39.877   0.152  1.00 39.85           C
ATOM   3030  C   THR B 313     -43.740 -41.296  -0.069  1.00 42.61           C
ATOM   3031  O   THR B 313     -43.498 -42.176   0.757  1.00 40.26           O
ATOM   3032  CB  THR B 313     -41.856 -39.701  -0.538  1.00 38.28           C
ATOM   3033  OG1 THR B 313     -40.943 -40.695  -0.058  1.00 34.85           O
ATOM   3034  CG2 THR B 313     -41.290 -38.317  -0.255  1.00 39.87           C
ATOM   3035  N   PRO B 314     -44.457 -41.523  -1.184  1.00 42.11           N
ATOM   3036  CA  PRO B 314     -45.009 -42.854  -1.464  1.00 40.75           C
ATOM   3037  C   PRO B 314     -43.923 -43.919  -1.570  1.00 40.03           C
ATOM   3038  O   PRO B 314     -42.896 -43.690  -2.210  1.00 43.06           O
ATOM   3039  CB  PRO B 314     -45.717 -42.663  -2.810  1.00 42.73           C
ATOM   3040  CG  PRO B 314     -46.014 -41.203  -2.876  1.00 44.16           C
ATOM   3041  CD  PRO B 314     -44.848 -40.541  -2.210  1.00 42.94           C
ATOM   3042  N   PHE B 315     -44.149 -45.070  -0.944  1.00 37.85           N
ATOM   3043  CA  PHE B 315     -43.175 -46.152  -0.975  1.00 38.59           C
ATOM   3044  C   PHE B 315     -43.250 -46.920  -2.288  1.00 39.14           C
ATOM   3045  O   PHE B 315     -44.322 -47.362  -2.701  1.00 35.22           O
ATOM   3046  CB  PHE B 315     -43.380 -47.110   0.200  1.00 38.19           C
ATOM   3047  CG  PHE B 315     -42.507 -48.332   0.140  1.00 40.55           C
ATOM   3048  CD1 PHE B 315     -41.134 -48.227   0.287  1.00 39.90           C
ATOM   3049  CD2 PHE B 315     -43.059 -49.586  -0.072  1.00 45.26           C
ATOM   3050  CE1 PHE B 315     -40.327 -49.348   0.229  1.00 42.93           C
ATOM   3051  CE2 PHE B 315     -42.257 -50.711  -0.131  1.00 43.98           C
ATOM   3052  CZ  PHE B 315     -40.889 -50.592   0.020  1.00 42.32           C
ATOM   3053  N   ASP B 316     -42.103 -47.069  -2.939  1.00 41.13           N
ATOM   3054  CA  ASP B 316     -42.023 -47.811  -4.188  1.00 47.86           C
ATOM   3055  C   ASP B 316     -41.495 -49.217  -3.921  1.00 46.52           C
ATOM   3056  O   ASP B 316     -40.321 -49.391  -3.598  1.00 45.99           O
ATOM   3057  CB  ASP B 316     -41.125 -47.081  -5.189  1.00 51.37           C
ATOM   3058  CG  ASP B 316     -40.969 -47.836  -6.495  1.00 55.28           C
ATOM   3059  OD1 ASP B 316     -39.925 -47.661  -7.158  1.00 58.30           O
ATOM   3060  OD2 ASP B 316     -41.884 -48.605  -6.858  1.00 55.83           O
ATOM   3061  N   PRO B 317     -42.371 -50.225  -4.054  1.00 49.77           N
ATOM   3062  CA  PRO B 317     -42.038 -51.630  -3.784  1.00 48.36           C
ATOM   3063  C   PRO B 317     -40.915 -52.176  -4.667  1.00 49.72           C
ATOM   3064  O   PRO B 317     -40.374 -53.238  -4.368  1.00 56.19           O
ATOM   3065  CB  PRO B 317     -43.352 -52.362  -4.078  1.00 47.71           C
ATOM   3066  CG  PRO B 317     -44.410 -51.330  -3.892  1.00 49.10           C
ATOM   3067  CD  PRO B 317     -43.797 -50.054  -4.382  1.00 48.94           C
ATOM   3068  N   THR B 318     -40.575 -51.463  -5.737  1.00 48.10           N
ATOM   3069  CA  THR B 318     -39.537 -51.918  -6.656  1.00 52.70           C
ATOM   3070  C   THR B 318     -38.137 -51.539  -6.182  1.00 52.32           C
ATOM   3071  O   THR B 318     -37.141 -51.952  -6.777  1.00 56.28           O
ATOM   3072  CB  THR B 318     -39.753 -51.347  -8.071  1.00 56.08           C
ATOM   3073  OG1 THR B 318     -39.424 -49.953  -8.083  1.00 53.94           O
ATOM   3074  CG2 THR B 318     -41.199 -51.530  -8.501  1.00 56.96           C
ATOM   3075  N   GLU B 319     -38.066 -50.749  -5.115  1.00 51.35           N
ATOM   3076  CA  GLU B 319     -36.785 -50.372  -4.533  1.00 51.85           C
ATOM   3077  C   GLU B 319     -36.075 -51.578  -3.921  1.00 43.07           C
ATOM   3078  O   GLU B 319     -36.721 -52.492  -3.411  1.00 40.20           O
ATOM   3079  CB  GLU B 319     -36.974 -49.274  -3.482  1.00 61.09           C
ATOM   3080  CG  GLU B 319     -37.445 -47.939  -4.052  1.00 70.45           C
ATOM   3081  CD  GLU B 319     -36.367 -47.229  -4.854  1.00 81.33           C
ATOM   3082  OE1 GLU B 319     -35.199 -47.671  -4.813  1.00 85.85           O
ATOM   3083  OE2 GLU B 319     -36.685 -46.220  -5.518  1.00 85.00           O
ATOM   3084  N   ASP B 320     -34.745 -51.573  -3.975  1.00 43.13           N
ATOM   3085  CA  ASP B 320     -33.950 -52.704  -3.503  1.00 46.03           C
ATOM   3086  C   ASP B 320     -33.804 -52.733  -1.983  1.00 41.82           C
ATOM   3087  O   ASP B 320     -32.693 -52.767  -1.455  1.00 39.26           O
ATOM   3088  CB  ASP B 320     -32.567 -52.686  -4.156  1.00 54.13           C
ATOM   3089  CG  ASP B 320     -32.610 -53.076  -5.620  1.00 66.33           C
ATOM   3090  OD1 ASP B 320     -33.583 -53.746  -6.028  1.00 73.25           O
ATOM   3091  OD2 ASP B 320     -31.671 -52.716  -6.362  1.00 70.20           O
ATOM   3092  N   VAL B 321     -34.937 -52.727  -1.289  1.00 38.82           N
ATOM   3093  CA  VAL B 321     -34.964 -52.879   0.159  1.00 38.64           C
ATOM   3094  C   VAL B 321     -36.007 -53.934   0.523  1.00 38.24           C
ATOM   3095  O   VAL B 321     -36.959 -54.146  -0.228  1.00 41.20           O
ATOM   3096  CB  VAL B 321     -35.281 -51.541   0.868  1.00 36.50           C
ATOM   3097  CG1 VAL B 321     -34.104 -50.583   0.748  1.00 32.92           C
ATOM   3098  CG2 VAL B 321     -36.547 -50.921   0.298  1.00 40.70           C
ATOM   3099  N   PRO B 322     -35.826 -54.610   1.670  1.00 34.19           N
ATOM   3100  CA  PRO B 322     -36.778 -55.651   2.078  1.00 38.56           C
ATOM   3101  C   PRO B 322     -38.167 -55.091   2.366  1.00 34.14           C
ATOM   3102  O   PRO B 322     -39.168 -55.777   2.164  1.00 30.90           O
ATOM   3103  CB  PRO B 322     -36.153 -56.222   3.357  1.00 35.98           C
ATOM   3104  CG  PRO B 322     -34.710 -55.859   3.280  1.00 37.98           C
ATOM   3105  CD  PRO B 322     -34.667 -54.538   2.577  1.00 33.27           C
ATOM   3106  N   ALA B 323     -38.209 -53.846   2.826  1.00 28.72           N
ATOM   3107  CA  ALA B 323     -39.446 -53.200   3.241  1.00 30.63           C
ATOM   3108  C   ALA B 323     -39.182 -51.700   3.356  1.00 31.82           C
ATOM   3109  O   ALA B 323     -38.043 -51.271   3.168  1.00 33.61           O
ATOM   3110  CB  ALA B 323     -39.928 -53.785   4.567  1.00 25.12           C
ATOM   3111  N   PRO B 324     -40.223 -50.890   3.637  1.00 30.84           N
ATOM   3112  CA  PRO B 324     -39.891 -49.488   3.915  1.00 31.51           C
ATOM   3113  C   PRO B 324     -38.926 -49.383   5.090  1.00 33.99           C
ATOM   3114  O   PRO B 324     -39.059 -50.141   6.050  1.00 32.02           O
ATOM   3115  CB  PRO B 324     -41.246 -48.862   4.253  1.00 31.91           C
ATOM   3116  CG  PRO B 324     -42.239 -49.714   3.548  1.00 32.72           C
ATOM   3117  CD  PRO B 324     -41.679 -51.107   3.546  1.00 30.96           C
ATOM   3118  N   LEU B 325     -37.958 -48.476   5.000  1.00 29.77           N
ATOM   3119  CA  LEU B 325     -36.921 -48.367   6.018  1.00 29.62           C
ATOM   3120  C   LEU B 325     -37.529 -48.094   7.389  1.00 30.48           C
ATOM   3121  O   LEU B 325     -38.456 -47.297   7.519  1.00 31.85           O
ATOM   3122  CB  LEU B 325     -35.920 -47.272   5.648  1.00 31.96           C
ATOM   3123  CG  LEU B 325     -35.230 -47.452   4.292  1.00 32.49           C
ATOM   3124  CD1 LEU B 325     -34.190 -46.366   4.061  1.00 24.01           C
ATOM   3125  CD2 LEU B 325     -34.606 -48.837   4.177  1.00 26.87           C
ATOM   3126  N   GLY B 326     -37.005 -48.771   8.406  1.00 34.04           N
ATOM   3127  CA  GLY B 326     -37.524 -48.655   9.756  1.00 30.46           C
ATOM   3128  C   GLY B 326     -38.570 -49.702  10.100  1.00 31.41           C
ATOM   3129  O   GLY B 326     -39.001 -49.795  11.249  1.00 34.35           O
ATOM   3130  N   THR B 327     -38.978 -50.487   9.107  1.00 23.58           N
ATOM   3131  CA  THR B 327     -39.921 -51.581   9.324  1.00 29.38           C
ATOM   3132  C   THR B 327     -39.367 -52.570  10.348  1.00 31.25           C
ATOM   3133  O   THR B 327     -38.193 -52.934  10.282  1.00 31.04           O
ATOM   3134  CB  THR B 327     -40.229 -52.326   8.002  1.00 31.99           C
ATOM   3135  OG1 THR B 327     -40.859 -51.428   7.079  1.00 32.63           O
ATOM   3136  CG2 THR B 327     -41.138 -53.524   8.236  1.00 23.60           C
ATOM   3137  N   PRO B 328     -40.208 -52.998  11.307  1.00 35.09           N
ATOM   3138  CA  PRO B 328     -39.799 -53.980  12.318  1.00 35.40           C
ATOM   3139  C   PRO B 328     -39.267 -55.267  11.693  1.00 36.58           C
ATOM   3140  O   PRO B 328     -39.776 -55.714  10.663  1.00 33.69           O
ATOM   3141  CB  PRO B 328     -41.092 -54.242  13.102  1.00 37.21           C
ATOM   3142  CG  PRO B 328     -42.198 -53.641  12.279  1.00 38.49           C
ATOM   3143  CD  PRO B 328     -41.571 -52.502  11.554  1.00 37.25           C
ATOM   3144  N   ASP B 329     -38.248 -55.849  12.316  1.00 35.76           N
ATOM   3145  CA  ASP B 329     -37.528 -56.972  11.728  1.00 38.47           C
ATOM   3146  C   ASP B 329     -37.679 -58.276  12.509  1.00 34.58           C
ATOM   3147  O   ASP B 329     -36.843 -59.170  12.390  1.00 35.95           O
ATOM   3148  CB  ASP B 329     -36.043 -56.623  11.602  1.00 39.79           C
ATOM   3149  CG  ASP B 329     -35.368 -56.441  12.951  1.00 40.36           C
ATOM   3150  OD1 ASP B 329     -36.081 -56.258  13.960  1.00 38.30           O
ATOM   3151  OD2 ASP B 329     -34.122 -56.479  13.002  1.00 39.09           O
ATOM   3152  N   PHE B 330     -38.736 -58.388  13.306  1.00 31.70           N
ATOM   3153  CA  PHE B 330     -38.935 -59.593  14.102  1.00 30.72           C
ATOM   3154  C   PHE B 330     -40.408 -59.950  14.256  1.00 33.29           C
ATOM   3155  O   PHE B 330     -41.287 -59.101  14.107  1.00 31.81           O
ATOM   3156  CB  PHE B 330     -38.291 -59.431  15.484  1.00 30.56           C
ATOM   3157  CG  PHE B 330     -38.879 -58.317  16.306  1.00 29.94           C
ATOM   3158  CD1 PHE B 330     -39.971 -58.545  17.130  1.00 27.57           C
ATOM   3159  CD2 PHE B 330     -38.340 -57.042  16.257  1.00 35.44           C
ATOM   3160  CE1 PHE B 330     -40.514 -57.524  17.885  1.00 33.56           C
ATOM   3161  CE2 PHE B 330     -38.878 -56.016  17.012  1.00 33.58           C
ATOM   3162  CZ  PHE B 330     -39.966 -56.257  17.826  1.00 34.48           C
ATOM   3163  N   SER B 331     -40.664 -61.217  14.563  1.00 35.03           N
ATOM   3164  CA  SER B 331     -42.019 -61.700  14.782  1.00 33.05           C
ATOM   3165  C   SER B 331     -42.481 -61.385  16.200  1.00 35.91           C
ATOM   3166  O   SER B 331     -41.751 -61.610  17.165  1.00 39.61           O
ATOM   3167  CB  SER B 331     -42.101 -63.205  14.521  1.00 36.88           C
ATOM   3168  OG  SER B 331     -43.327 -63.739  14.990  1.00 41.51           O
ATOM   3169  N   GLY B 332     -43.692 -60.855  16.319  1.00 33.32           N
ATOM   3170  CA  GLY B 332     -44.271 -60.580  17.620  1.00 35.89           C
ATOM   3171  C   GLY B 332     -45.408 -59.583  17.554  1.00 37.45           C
ATOM   3172  O   GLY B 332     -45.761 -59.093  16.480  1.00 36.70           O
ATOM   3173  N   GLN B 333     -45.987 -59.284  18.712  1.00 37.16           N
ATOM   3174  CA  GLN B 333     -47.049 -58.293  18.801  1.00 37.06           C
ATOM   3175  C   GLN B 333     -46.488 -56.983  19.333  1.00 34.76           C
ATOM   3176  O   GLN B 333     -46.248 -56.843  20.531  1.00 39.44           O
ATOM   3177  CB  GLN B 333     -48.180 -58.791  19.699  1.00 39.13           C
ATOM   3178  CG  GLN B 333     -49.003 -59.914  19.095  1.00 39.87           C
ATOM   3179  CD  GLN B 333     -49.962 -60.528  20.094  1.00 42.74           C
ATOM   3180  OE1 GLN B 333     -50.275 -59.926  21.120  1.00 45.87           O
ATOM   3181  NE2 GLN B 333     -50.430 -61.736  19.801  1.00 45.09           N
ATOM   3182  N   ILE B 334     -46.282 -56.022  18.440  1.00 26.17           N
ATOM   3183  CA  ILE B 334     -45.669 -54.759  18.829  1.00 31.28           C
ATOM   3184  C   ILE B 334     -46.713 -53.768  19.327  1.00 35.38           C
ATOM   3185  O   ILE B 334     -47.658 -53.423  18.616  1.00 31.00           O
ATOM   3186  CB  ILE B 334     -44.876 -54.140  17.669  1.00 32.46           C
ATOM   3187  CG1 ILE B 334     -43.718 -55.063  17.286  1.00 32.17           C
ATOM   3188  CG2 ILE B 334     -44.348 -52.769  18.054  1.00 28.33           C
ATOM   3189  CD1 ILE B 334     -42.950 -54.607  16.078  1.00 34.22           C
ATOM   3190  N   TYR B 335     -46.521 -53.317  20.561  1.00 38.19           N
ATOM   3191  CA  TYR B 335     -47.446 -52.408  21.222  1.00 34.75           C
ATOM   3192  C   TYR B 335     -46.989 -50.963  21.056  1.00 30.74           C
ATOM   3193  O   TYR B 335     -45.801 -50.660  21.171  1.00 25.15           O
ATOM   3194  CB  TYR B 335     -47.565 -52.776  22.703  1.00 36.32           C
ATOM   3195  CG  TYR B 335     -48.244 -51.739  23.569  1.00 37.36           C
ATOM   3196  CD1 TYR B 335     -49.592 -51.445  23.410  1.00 38.58           C
ATOM   3197  CD2 TYR B 335     -47.539 -51.068  24.559  1.00 38.85           C
ATOM   3198  CE1 TYR B 335     -50.215 -50.502  24.207  1.00 36.43           C
ATOM   3199  CE2 TYR B 335     -48.153 -50.126  25.360  1.00 35.02           C
ATOM   3200  CZ  TYR B 335     -49.489 -49.847  25.180  1.00 37.76           C
ATOM   3201  OH  TYR B 335     -50.100 -48.908  25.978  1.00 41.01           O
ATOM   3202  N   GLY B 336     -47.937 -50.076  20.774  1.00 31.20           N
ATOM   3203  CA  GLY B 336     -47.619 -48.682  20.537  1.00 24.19           C
ATOM   3204  C   GLY B 336     -48.850 -47.809  20.407  1.00 26.52           C
ATOM   3205  O   GLY B 336     -49.967 -48.244  20.687  1.00 26.68           O
ATOM   3206  N   VAL B 337     -48.643 -46.567  19.984  1.00 31.57           N
ATOM   3207  CA  VAL B 337     -49.742 -45.624  19.821  1.00 28.13           C
ATOM   3208  C   VAL B 337     -49.938 -45.220  18.361  1.00 30.03           C
ATOM   3209  O   VAL B 337     -48.999 -44.782  17.694  1.00 26.62           O
ATOM   3210  CB  VAL B 337     -49.514 -44.355  20.668  1.00 29.07           C
ATOM   3211  CG1 VAL B 337     -50.558 -43.295  20.338  1.00 31.30           C
ATOM   3212  CG2 VAL B 337     -49.538 -44.697  22.151  1.00 31.10           C
ATOM   3213  N   ILE B 338     -51.163 -45.377  17.872  1.00 32.74           N
ATOM   3214  CA  ILE B 338     -51.542 -44.863  16.561  1.00 34.13           C
ATOM   3215  C   ILE B 338     -52.168 -43.481  16.717  1.00 29.99           C
ATOM   3216  O   ILE B 338     -53.155 -43.318  17.433  1.00 31.31           O
ATOM   3217  CB  ILE B 338     -52.527 -45.804  15.839  1.00 38.91           C
ATOM   3218  CG1 ILE B 338     -51.782 -46.996  15.237  1.00 44.20           C
ATOM   3219  CG2 ILE B 338     -53.278 -45.061  14.745  1.00 41.36           C
ATOM   3220  CD1 ILE B 338     -50.990 -46.661  13.991  1.00 40.21           C
ATOM   3221  N   SER B 339     -51.588 -42.488  16.052  1.00 29.13           N
ATOM   3222  CA  SER B 339     -52.099 -41.125  16.133  1.00 32.78           C
ATOM   3223  C   SER B 339     -52.416 -40.565  14.752  1.00 35.34           C
ATOM   3224  O   SER B 339     -51.747 -40.890  13.771  1.00 34.68           O
ATOM   3225  CB  SER B 339     -51.101 -40.215  16.853  1.00 29.26           C
ATOM   3226  OG  SER B 339     -49.862 -40.167  16.167  1.00 38.61           O
ATOM   3227  N   GLN B 340     -53.442 -39.723  14.685  1.00 34.01           N
ATOM   3228  CA  GLN B 340     -53.859 -39.124  13.425  1.00 33.77           C
ATOM   3229  C   GLN B 340     -53.988 -37.610  13.524  1.00 38.71           C
ATOM   3230  O   GLN B 340     -54.467 -37.077  14.525  1.00 42.20           O
ATOM   3231  CB  GLN B 340     -55.197 -39.709  12.966  1.00 34.84           C
ATOM   3232  CG  GLN B 340     -55.174 -41.184  12.624  1.00 32.28           C
ATOM   3233  CD  GLN B 340     -56.496 -41.653  12.049  1.00 35.15           C
ATOM   3234  OE1 GLN B 340     -57.564 -41.240  12.502  1.00 36.73           O
ATOM   3235  NE2 GLN B 340     -56.431 -42.509  11.037  1.00 34.22           N
ATOM   3236  N   ARG B 341     -53.549 -36.925  12.474  1.00 38.27           N
ATOM   3237  CA  ARG B 341     -53.805 -35.501  12.315  1.00 35.28           C
ATOM   3238  C   ARG B 341     -54.436 -35.266  10.949  1.00 40.04           C
ATOM   3239  O   ARG B 341     -53.821 -35.540   9.918  1.00 40.51           O
ATOM   3240  CB  ARG B 341     -52.522 -34.685  12.474  1.00 35.08           C
ATOM   3241  CG  ARG B 341     -52.731 -33.182  12.349  1.00 37.39           C
ATOM   3242  CD  ARG B 341     -51.643 -32.404  13.072  1.00 31.43           C
ATOM   3243  NE  ARG B 341     -51.571 -32.766  14.485  1.00 32.92           N
ATOM   3244  CZ  ARG B 341     -50.560 -32.454  15.289  1.00 29.61           C
ATOM   3245  NH1 ARG B 341     -49.525 -31.768  14.823  1.00 26.01           N
ATOM   3246  NH2 ARG B 341     -50.583 -32.830  16.560  1.00 29.13           N
ATOM   3247  N   ASN B 342     -55.668 -34.767  10.948  1.00 38.88           N
ATOM   3248  CA  ASN B 342     -56.440 -34.613   9.720  1.00 35.44           C
ATOM   3249  C   ASN B 342     -55.798 -33.661   8.718  1.00 37.86           C
ATOM   3250  O   ASN B 342     -55.157 -32.681   9.095  1.00 40.21           O
ATOM   3251  CB  ASN B 342     -57.856 -34.129  10.041  1.00 36.37           C
ATOM   3252  CG  ASN B 342     -58.746 -35.237  10.569  1.00 38.05           C
ATOM   3253  OD1 ASN B 342     -58.270 -36.310  10.938  1.00 38.92           O
ATOM   3254  ND2 ASN B 342     -60.049 -34.982  10.604  1.00 37.18           N
ATOM   3255  N   THR B 343     -55.970 -33.968   7.437  1.00 39.02           N
ATOM   3256  CA  THR B 343     -55.511 -33.092   6.367  1.00 35.91           C
ATOM   3257  C   THR B 343     -56.346 -31.819   6.358  1.00 38.78           C
ATOM   3258  O   THR B 343     -55.812 -30.711   6.407  1.00 43.34           O
ATOM   3259  CB  THR B 343     -55.599 -33.779   4.991  1.00 35.35           C
ATOM   3260  OG1 THR B 343     -54.869 -35.011   5.022  1.00 40.45           O
ATOM   3261  CG2 THR B 343     -55.025 -32.882   3.906  1.00 36.36           C
ATOM   3262  N   ASN B 344     -57.662 -31.990   6.295  1.00 36.65           N
ATOM   3263  CA  ASN B 344     -58.586 -30.864   6.327  1.00 38.23           C
ATOM   3264  C   ASN B 344     -58.604 -30.172   7.685  1.00 43.45           C
ATOM   3265  O   ASN B 344     -58.336 -30.792   8.714  1.00 49.53           O
ATOM   3266  CB  ASN B 344     -59.999 -31.325   5.970  1.00 37.91           C
ATOM   3267  CG  ASN B 344     -60.503 -32.426   6.885  1.00 41.91           C
ATOM   3268  OD1 ASN B 344     -59.774 -33.366   7.203  1.00 42.42           O
ATOM   3269  ND2 ASN B 344     -61.754 -32.312   7.315  1.00 38.87           N
ATOM   3270  N   THR B 345     -58.923 -28.883   7.679  1.00 41.00           N
ATOM   3271  CA  THR B 345     -59.041 -28.121   8.914  1.00 42.20           C
ATOM   3272  C   THR B 345     -60.487 -27.691   9.127  1.00 45.54           C
ATOM   3273  O   THR B 345     -61.304 -27.761   8.208  1.00 48.01           O
ATOM   3274  CB  THR B 345     -58.128 -26.881   8.907  1.00 44.58           C
ATOM   3275  OG1 THR B 345     -58.592 -25.946   7.926  1.00 52.49           O
ATOM   3276  CG2 THR B 345     -56.693 -27.277   8.591  1.00 39.43           C
ATOM   3277  N   VAL B 346     -60.801 -27.251  10.341  1.00 43.80           N
ATOM   3278  CA  VAL B 346     -62.156 -26.827  10.671  1.00 45.23           C
ATOM   3279  C   VAL B 346     -62.193 -25.351  11.051  1.00 50.52           C
ATOM   3280  O   VAL B 346     -61.548 -24.940  12.016  1.00 51.64           O
ATOM   3281  CB  VAL B 346     -62.744 -27.660  11.825  1.00 47.91           C
ATOM   3282  CG1 VAL B 346     -64.153 -27.191  12.153  1.00 47.78           C
ATOM   3283  CG2 VAL B 346     -62.737 -29.139  11.467  1.00 48.94           C
ATOM   3284  N   PRO B 347     -62.951 -24.549  10.286  1.00 49.90           N
ATOM   3285  CA  PRO B 347     -63.081 -23.103  10.506  1.00 49.51           C
ATOM   3286  C   PRO B 347     -63.593 -22.760  11.902  1.00 53.99           C
ATOM   3287  O   PRO B 347     -63.178 -21.754  12.478  1.00 54.63           O
ATOM   3288  CB  PRO B 347     -64.094 -22.676   9.438  1.00 44.73           C
ATOM   3289  CG  PRO B 347     -63.996 -23.721   8.381  1.00 44.75           C
ATOM   3290  CD  PRO B 347     -63.720 -24.998   9.113  1.00 45.38           C
ATOM   3291  N   GLY B 348     -64.480 -23.594  12.436  1.00 57.88           N
ATOM   3292  CA  GLY B 348     -65.071 -23.354  13.740  1.00 61.29           C
ATOM   3293  C   GLY B 348     -64.118 -23.590  14.897  1.00 62.59           C
ATOM   3294  O   GLY B 348     -64.446 -23.305  16.049  1.00 63.71           O
ATOM   3295  N   GLU B 349     -62.938 -24.118  14.592  1.00 63.79           N
ATOM   3296  CA  GLU B 349     -61.924 -24.366  15.609  1.00 65.55           C
ATOM   3297  C   GLU B 349     -60.659 -23.567  15.316  1.00 65.91           C
ATOM   3298  O   GLU B 349     -59.575 -23.901  15.794  1.00 67.05           O
ATOM   3299  CB  GLU B 349     -61.598 -25.859  15.692  1.00 66.50           C
ATOM   3300  CG  GLU B 349     -62.816 -26.770  15.725  1.00 69.51           C
ATOM   3301  CD  GLU B 349     -63.433 -26.881  17.107  1.00 74.56           C
ATOM   3302  OE1 GLU B 349     -62.873 -26.302  18.062  1.00 74.89           O
ATOM   3303  OE2 GLU B 349     -64.474 -27.558  17.239  1.00 76.20           O
ATOM   3304  N   GLY B 350     -60.805 -22.510  14.523  1.00 64.44           N
ATOM   3305  CA  GLY B 350     -59.684 -21.661  14.167  1.00 62.33           C
ATOM   3306  C   GLY B 350     -58.810 -22.263  13.085  1.00 58.03           C
ATOM   3307  O   GLY B 350     -57.585 -22.158  13.144  1.00 58.75           O
ATOM   3308  N   ASN B 351     -59.446 -22.894  12.099  1.00 56.92           N
ATOM   3309  CA  ASN B 351     -58.746 -23.503  10.969  1.00 55.90           C
ATOM   3310  C   ASN B 351     -57.701 -24.524  11.408  1.00 51.01           C
ATOM   3311  O   ASN B 351     -56.610 -24.596  10.842  1.00 50.23           O
ATOM   3312  CB  ASN B 351     -58.093 -22.424  10.101  1.00 59.71           C
ATOM   3313  CG  ASN B 351     -59.110 -21.526   9.429  1.00 65.62           C
ATOM   3314  OD1 ASN B 351     -60.106 -22.000   8.882  1.00 68.01           O
ATOM   3315  ND2 ASN B 351     -58.868 -20.221   9.471  1.00 67.66           N
ATOM   3316  N   LEU B 352     -58.044 -25.311  12.422  1.00 48.41           N
ATOM   3317  CA  LEU B 352     -57.139 -26.324  12.949  1.00 44.62           C
ATOM   3318  C   LEU B 352     -57.697 -27.728  12.736  1.00 39.23           C
ATOM   3319  O   LEU B 352     -58.897 -27.954  12.886  1.00 39.55           O
ATOM   3320  CB  LEU B 352     -56.879 -26.078  14.437  1.00 46.89           C
ATOM   3321  CG  LEU B 352     -56.249 -24.727  14.782  1.00 47.76           C
ATOM   3322  CD1 LEU B 352     -55.956 -24.631  16.271  1.00 46.76           C
ATOM   3323  CD2 LEU B 352     -54.986 -24.499  13.965  1.00 44.59           C
ATOM   3324  N   PRO B 353     -56.819 -28.677  12.374  1.00 38.06           N
ATOM   3325  CA  PRO B 353     -57.201 -30.068  12.106  1.00 36.52           C
ATOM   3326  C   PRO B 353     -57.577 -30.846  13.365  1.00 38.73           C
ATOM   3327  O   PRO B 353     -57.050 -30.574  14.443  1.00 36.83           O
ATOM   3328  CB  PRO B 353     -55.940 -30.657  11.470  1.00 35.97           C
ATOM   3329  CG  PRO B 353     -54.828 -29.841  12.024  1.00 35.57           C
ATOM   3330  CD  PRO B 353     -55.377 -28.451  12.170  1.00 39.58           C
ATOM   3331  N   ALA B 354     -58.486 -31.805  13.219  1.00 40.72           N
ATOM   3332  CA  ALA B 354     -58.862 -32.684  14.320  1.00 36.98           C
ATOM   3333  C   ALA B 354     -57.801 -33.759  14.533  1.00 38.76           C
ATOM   3334  O   ALA B 354     -57.174 -34.222  13.580  1.00 41.66           O
ATOM   3335  CB  ALA B 354     -60.217 -33.319  14.055  1.00 29.76           C
ATOM   3336  N   ASN B 355     -57.604 -34.152  15.787  1.00 37.62           N
ATOM   3337  CA  ASN B 355     -56.593 -35.146  16.128  1.00 37.05           C
ATOM   3338  C   ASN B 355     -57.162 -36.318  16.922  1.00 40.76           C
ATOM   3339  O   ASN B 355     -58.189 -36.187  17.587  1.00 39.80           O
ATOM   3340  CB  ASN B 355     -55.459 -34.496  16.920  1.00 37.83           C
ATOM   3341  CG  ASN B 355     -54.736 -33.420  16.133  1.00 36.92           C
ATOM   3342  OD1 ASN B 355     -53.754 -33.695  15.442  1.00 39.09           O
ATOM   3343  ND2 ASN B 355     -55.214 -32.186  16.238  1.00 34.70           N
ATOM   3344  N   ARG B 356     -56.469 -37.452  16.860  1.00 42.52           N
ATOM   3345  CA  ARG B 356     -56.852 -38.662  17.587  1.00 46.47           C
ATOM   3346  C   ARG B 356     -55.632 -39.529  17.858  1.00 45.37           C
ATOM   3347  O   ARG B 356     -54.720 -39.602  17.037  1.00 48.18           O
ATOM   3348  CB  ARG B 356     -57.874 -39.482  16.794  1.00 53.69           C
ATOM   3349  CG  ARG B 356     -59.285 -38.932  16.768  1.00 62.12           C
ATOM   3350  CD  ARG B 356     -60.051 -39.510  15.595  1.00 61.25           C
ATOM   3351  NE  ARG B 356     -59.246 -39.485  14.378  1.00 58.85           N
ATOM   3352  CZ  ARG B 356     -59.076 -38.410  13.616  1.00 57.72           C
ATOM   3353  NH1 ARG B 356     -59.657 -37.263  13.941  1.00 52.36           N
ATOM   3354  NH2 ARG B 356     -58.324 -38.482  12.527  1.00 61.97           N
ATOM   3355  N   ALA B 357     -55.618 -40.187  19.013  1.00 41.66           N
ATOM   3356  CA  ALA B 357     -54.557 -41.131  19.342  1.00 36.61           C
ATOM   3357  C   ALA B 357     -55.097 -42.261  20.212  1.00 37.63           C
ATOM   3358  O   ALA B 357     -55.911 -42.031  21.107  1.00 38.64           O
ATOM   3359  CB  ALA B 357     -53.409 -40.423  20.039  1.00 37.19           C
ATOM   3360  N   HIS B 358     -54.638 -43.480  19.948  1.00 36.06           N
ATOM   3361  CA  HIS B 358     -55.071 -44.651  20.705  1.00 34.46           C
ATOM   3362  C   HIS B 358     -53.973 -45.702  20.778  1.00 33.04           C
ATOM   3363  O   HIS B 358     -53.100 -45.762  19.912  1.00 38.31           O
ATOM   3364  CB  HIS B 358     -56.324 -45.274  20.083  1.00 35.41           C
ATOM   3365  CG  HIS B 358     -57.516 -44.368  20.077  1.00 34.48           C
ATOM   3366  ND1 HIS B 358     -58.210 -44.046  21.222  1.00 36.40           N
ATOM   3367  CD2 HIS B 358     -58.137 -43.720  19.064  1.00 35.66           C
ATOM   3368  CE1 HIS B 358     -59.208 -43.236  20.916  1.00 40.89           C
ATOM   3369  NE2 HIS B 358     -59.185 -43.022  19.613  1.00 40.10           N
ATOM   3370  N   GLU B 359     -54.020 -46.526  21.821  1.00 33.21           N
ATOM   3371  CA  GLU B 359     -53.137 -47.680  21.919  1.00 30.15           C
ATOM   3372  C   GLU B 359     -53.410 -48.619  20.754  1.00 33.32           C
ATOM   3373  O   GLU B 359     -54.554 -48.763  20.324  1.00 31.91           O
ATOM   3374  CB  GLU B 359     -53.341 -48.412  23.245  1.00 33.25           C
ATOM   3375  CG  GLU B 359     -52.801 -47.677  24.458  1.00 37.48           C
ATOM   3376  CD  GLU B 359     -53.215 -48.332  25.759  1.00 41.38           C
ATOM   3377  OE1 GLU B 359     -54.387 -48.170  26.159  1.00 44.97           O
ATOM   3378  OE2 GLU B 359     -52.373 -49.014  26.379  1.00 44.25           O
ATOM   3379  N   ALA B 360     -52.364 -49.255  20.241  1.00 34.13           N
ATOM   3380  CA  ALA B 360     -52.523 -50.156  19.108  1.00 33.19           C
ATOM   3381  C   ALA B 360     -51.489 -51.272  19.112  1.00 32.18           C
ATOM   3382  O   ALA B 360     -50.416 -51.141  19.702  1.00 33.75           O
ATOM   3383  CB  ALA B 360     -52.449 -49.377  17.806  1.00 31.92           C
ATOM   3384  N   VAL B 361     -51.824 -52.372  18.446  1.00 33.45           N
ATOM   3385  CA  VAL B 361     -50.925 -53.511  18.325  1.00 34.74           C
ATOM   3386  C   VAL B 361     -50.755 -53.908  16.861  1.00 37.29           C
ATOM   3387  O   VAL B 361     -51.732 -54.005  16.117  1.00 35.10           O
ATOM   3388  CB  VAL B 361     -51.437 -54.727  19.128  1.00 32.87           C
ATOM   3389  CG1 VAL B 361     -50.500 -55.914  18.960  1.00 32.59           C
ATOM   3390  CG2 VAL B 361     -51.591 -54.371  20.599  1.00 33.00           C
ATOM   3391  N   ILE B 362     -49.510 -54.123  16.450  1.00 35.86           N
ATOM   3392  CA  ILE B 362     -49.223 -54.605  15.106  1.00 36.98           C
ATOM   3393  C   ILE B 362     -48.607 -55.997  15.159  1.00 36.21           C
ATOM   3394  O   ILE B 362     -47.521 -56.184  15.707  1.00 37.48           O
ATOM   3395  CB  ILE B 362     -48.269 -53.659  14.351  1.00 35.09           C
ATOM   3396  CG1 ILE B 362     -48.869 -52.256  14.257  1.00 33.33           C
ATOM   3397  CG2 ILE B 362     -47.970 -54.202  12.964  1.00 33.49           C
ATOM   3398  CD1 ILE B 362     -47.911 -51.220  13.709  1.00 35.82           C
ATOM   3399  N   ALA B 363     -49.307 -56.973  14.589  1.00 35.64           N
ATOM   3400  CA  ALA B 363     -48.807 -58.341  14.546  1.00 32.62           C
ATOM   3401  C   ALA B 363     -47.977 -58.552  13.287  1.00 30.71           C
ATOM   3402  O   ALA B 363     -48.512 -58.609  12.180  1.00 37.39           O
ATOM   3403  CB  ALA B 363     -49.957 -59.334  14.603  1.00 28.28           C
ATOM   3404  N   THR B 364     -46.665 -58.671  13.466  1.00 28.93           N
ATOM   3405  CA  THR B 364     -45.742 -58.766  12.341  1.00 32.78           C
ATOM   3406  C   THR B 364     -45.699 -60.170  11.746  1.00 37.47           C
ATOM   3407  O   THR B 364     -45.089 -60.386  10.700  1.00 36.21           O
ATOM   3408  CB  THR B 364     -44.317 -58.355  12.754  1.00 35.07           C
ATOM   3409  OG1 THR B 364     -43.880 -59.172  13.847  1.00 35.29           O
ATOM   3410  CG2 THR B 364     -44.286 -56.894  13.178  1.00 34.57           C
ATOM   3411  N   TYR B 365     -46.338 -61.121  12.420  1.00 34.88           N
ATOM   3412  CA  TYR B 365     -46.391 -62.497  11.937  1.00 37.50           C
ATOM   3413  C   TYR B 365     -47.669 -62.748  11.143  1.00 42.39           C
ATOM   3414  O   TYR B 365     -47.835 -63.802  10.529  1.00 41.73           O
ATOM   3415  CB  TYR B 365     -46.296 -63.480  13.107  1.00 32.51           C
ATOM   3416  CG  TYR B 365     -47.328 -63.242  14.187  1.00 32.65           C
ATOM   3417  CD1 TYR B 365     -48.596 -63.805  14.101  1.00 32.67           C
ATOM   3418  CD2 TYR B 365     -47.038 -62.449  15.289  1.00 31.36           C
ATOM   3419  CE1 TYR B 365     -49.543 -63.587  15.083  1.00 35.54           C
ATOM   3420  CE2 TYR B 365     -47.980 -62.225  16.276  1.00 33.74           C
ATOM   3421  CZ  TYR B 365     -49.230 -62.796  16.168  1.00 36.27           C
ATOM   3422  OH  TYR B 365     -50.171 -62.578  17.148  1.00 39.11           O
ATOM   3423  N   SER B 366     -48.566 -61.768  11.159  1.00 46.26           N
ATOM   3424  CA  SER B 366     -49.864 -61.895  10.506  1.00 49.61           C
ATOM   3425  C   SER B 366     -49.745 -61.849   8.985  1.00 45.73           C
ATOM   3426  O   SER B 366     -48.890 -61.149   8.448  1.00 39.80           O
ATOM   3427  CB  SER B 366     -50.807 -60.790  10.989  1.00 49.77           C
ATOM   3428  OG  SER B 366     -51.941 -60.678  10.147  1.00 53.45           O
ATOM   3429  N   PRO B 367     -50.616 -62.593   8.285  1.00 46.53           N
ATOM   3430  CA  PRO B 367     -50.657 -62.565   6.818  1.00 47.06           C
ATOM   3431  C   PRO B 367     -51.027 -61.186   6.276  1.00 46.70           C
ATOM   3432  O   PRO B 367     -50.781 -60.899   5.105  1.00 47.78           O
ATOM   3433  CB  PRO B 367     -51.741 -63.592   6.476  1.00 44.52           C
ATOM   3434  CG  PRO B 367     -51.815 -64.482   7.668  1.00 45.62           C
ATOM   3435  CD  PRO B 367     -51.543 -63.593   8.840  1.00 43.56           C
ATOM   3436  N   LYS B 368     -51.611 -60.347   7.126  1.00 47.29           N
ATOM   3437  CA  LYS B 368     -52.014 -59.007   6.722  1.00 47.05           C
ATOM   3438  C   LYS B 368     -50.879 -58.005   6.919  1.00 39.46           C
ATOM   3439  O   LYS B 368     -51.027 -56.819   6.623  1.00 38.91           O
ATOM   3440  CB  LYS B 368     -53.251 -58.564   7.505  1.00 53.38           C
ATOM   3441  CG  LYS B 368     -54.450 -59.490   7.347  1.00 59.50           C
ATOM   3442  CD  LYS B 368     -54.737 -59.801   5.886  1.00 62.53           C
ATOM   3443  CE  LYS B 368     -55.225 -58.573   5.134  1.00 66.25           C
ATOM   3444  NZ  LYS B 368     -55.502 -58.880   3.704  1.00 67.92           N
ATOM   3445  N   PHE B 369     -49.748 -58.490   7.422  1.00 37.15           N
ATOM   3446  CA  PHE B 369     -48.564 -57.655   7.585  1.00 38.05           C
ATOM   3447  C   PHE B 369     -47.720 -57.694   6.318  1.00 40.02           C
ATOM   3448  O   PHE B 369     -46.873 -58.570   6.153  1.00 38.36           O
ATOM   3449  CB  PHE B 369     -47.738 -58.111   8.790  1.00 32.41           C
ATOM   3450  CG  PHE B 369     -46.567 -57.219   9.097  1.00 31.95           C
ATOM   3451  CD1 PHE B 369     -46.751 -56.011   9.750  1.00 29.74           C
ATOM   3452  CD2 PHE B 369     -45.282 -57.591   8.737  1.00 30.70           C
ATOM   3453  CE1 PHE B 369     -45.676 -55.189  10.035  1.00 29.96           C
ATOM   3454  CE2 PHE B 369     -44.202 -56.772   9.019  1.00 24.79           C
ATOM   3455  CZ  PHE B 369     -44.401 -55.571   9.669  1.00 26.99           C
ATOM   3456  N   THR B 370     -47.963 -56.744   5.419  1.00 39.85           N
ATOM   3457  CA  THR B 370     -47.273 -56.718   4.132  1.00 36.27           C
ATOM   3458  C   THR B 370     -46.707 -55.339   3.788  1.00 36.52           C
ATOM   3459  O   THR B 370     -47.099 -54.748   2.782  1.00 35.92           O
ATOM   3460  CB  THR B 370     -48.210 -57.151   2.988  1.00 32.39           C
ATOM   3461  OG1 THR B 370     -49.334 -56.265   2.930  1.00 35.64           O
ATOM   3462  CG2 THR B 370     -48.703 -58.575   3.201  1.00 31.11           C
ATOM   3463  N   PRO B 371     -45.783 -54.822   4.619  1.00 31.47           N
ATOM   3464  CA  PRO B 371     -45.248 -53.471   4.411  1.00 33.67           C
ATOM   3465  C   PRO B 371     -44.541 -53.305   3.067  1.00 38.71           C
ATOM   3466  O   PRO B 371     -44.530 -52.203   2.519  1.00 40.46           O
ATOM   3467  CB  PRO B 371     -44.259 -53.303   5.569  1.00 27.62           C
ATOM   3468  CG  PRO B 371     -43.871 -54.691   5.934  1.00 28.82           C
ATOM   3469  CD  PRO B 371     -45.112 -55.504   5.740  1.00 32.86           C
ATOM   3470  N   LYS B 372     -43.964 -54.385   2.548  1.00 37.71           N
ATOM   3471  CA  LYS B 372     -43.286 -54.348   1.256  1.00 37.01           C
ATOM   3472  C   LYS B 372     -44.292 -54.062   0.141  1.00 35.77           C
ATOM   3473  O   LYS B 372     -43.939 -53.519  -0.907  1.00 37.99           O
ATOM   3474  CB  LYS B 372     -42.547 -55.665   0.999  1.00 41.22           C
ATOM   3475  CG  LYS B 372     -41.936 -55.800  -0.389  1.00 46.60           C
ATOM   3476  CD  LYS B 372     -40.703 -54.930  -0.552  1.00 48.71           C
ATOM   3477  CE  LYS B 372     -39.994 -55.233  -1.862  1.00 46.69           C
ATOM   3478  NZ  LYS B 372     -38.793 -54.377  -2.057  1.00 46.92           N
ATOM   3479  N   LEU B 373     -45.551 -54.413   0.382  1.00 37.77           N
ATOM   3480  CA  LEU B 373     -46.621 -54.109  -0.559  1.00 37.63           C
ATOM   3481  C   LEU B 373     -47.279 -52.788  -0.182  1.00 39.75           C
ATOM   3482  O   LEU B 373     -48.277 -52.384  -0.779  1.00 42.65           O
ATOM   3483  CB  LEU B 373     -47.663 -55.230  -0.586  1.00 37.40           C
ATOM   3484  CG  LEU B 373     -47.171 -56.650  -0.871  1.00 34.40           C
ATOM   3485  CD1 LEU B 373     -48.333 -57.629  -0.837  1.00 33.39           C
ATOM   3486  CD2 LEU B 373     -46.455 -56.714  -2.211  1.00 32.41           C
ATOM   3487  N   GLY B 374     -46.709 -52.119   0.815  1.00 37.96           N
ATOM   3488  CA  GLY B 374     -47.185 -50.816   1.238  1.00 41.23           C
ATOM   3489  C   GLY B 374     -48.479 -50.868   2.025  1.00 44.48           C
ATOM   3490  O   GLY B 374     -49.213 -49.882   2.084  1.00 41.65           O
ATOM   3491  N   ASN B 375     -48.766 -52.016   2.630  1.00 40.90           N
ATOM   3492  CA  ASN B 375     -49.979 -52.165   3.426  1.00 41.59           C
ATOM   3493  C   ASN B 375     -49.778 -53.018   4.676  1.00 44.49           C
ATOM   3494  O   ASN B 375     -49.269 -54.133   4.596  1.00 49.53           O
ATOM   3495  CB  ASN B 375     -51.091 -52.768   2.567  1.00 45.41           C
ATOM   3496  CG  ASN B 375     -52.458 -52.623   3.199  1.00 54.07           C
ATOM   3497  OD1 ASN B 375     -53.173 -51.655   2.941  1.00 62.72           O
ATOM   3498  ND2 ASN B 375     -52.831 -53.588   4.032  1.00 54.16           N
ATOM   3499  N   ILE B 376     -50.192 -52.501   5.829  1.00 43.36           N
ATOM   3500  CA  ILE B 376     -50.185 -53.297   7.053  1.00 42.97           C
ATOM   3501  C   ILE B 376     -51.523 -53.207   7.778  1.00 45.76           C
ATOM   3502  O   ILE B 376     -52.378 -52.390   7.436  1.00 44.76           O
ATOM   3503  CB  ILE B 376     -49.068 -52.865   8.027  1.00 39.05           C
ATOM   3504  CG1 ILE B 376     -49.314 -51.445   8.539  1.00 42.43           C
ATOM   3505  CG2 ILE B 376     -47.697 -52.994   7.374  1.00 41.07           C
ATOM   3506  CD1 ILE B 376     -48.562 -51.122   9.812  1.00 41.85           C
ATOM   3507  N   GLN B 377     -51.692 -54.059   8.782  1.00 42.17           N
ATOM   3508  CA  GLN B 377     -52.914 -54.099   9.571  1.00 39.83           C
ATOM   3509  C   GLN B 377     -52.583 -53.982  11.056  1.00 41.78           C
ATOM   3510  O   GLN B 377     -51.653 -54.625  11.540  1.00 45.87           O
ATOM   3511  CB  GLN B 377     -53.677 -55.395   9.287  1.00 39.55           C
ATOM   3512  CG  GLN B 377     -55.161 -55.348   9.592  1.00 44.69           C
ATOM   3513  CD  GLN B 377     -55.853 -56.661   9.278  1.00 49.78           C
ATOM   3514  OE1 GLN B 377     -56.376 -56.853   8.180  1.00 50.58           O
ATOM   3515  NE2 GLN B 377     -55.859 -57.573  10.244  1.00 47.15           N
ATOM   3516  N   PHE B 378     -53.336 -53.158  11.777  1.00 40.84           N
ATOM   3517  CA  PHE B 378     -53.153 -53.047  13.220  1.00 39.23           C
ATOM   3518  C   PHE B 378     -54.480 -53.172  13.958  1.00 35.99           C
ATOM   3519  O   PHE B 378     -55.548 -53.019  13.366  1.00 32.63           O
ATOM   3520  CB  PHE B 378     -52.460 -51.727  13.582  1.00 38.91           C
ATOM   3521  CG  PHE B 378     -53.291 -50.500  13.315  1.00 44.47           C
ATOM   3522  CD1 PHE B 378     -54.056 -49.931  14.321  1.00 44.19           C
ATOM   3523  CD2 PHE B 378     -53.292 -49.906  12.064  1.00 46.26           C
ATOM   3524  CE1 PHE B 378     -54.815 -48.801  14.081  1.00 45.83           C
ATOM   3525  CE2 PHE B 378     -54.049 -48.775  11.818  1.00 47.00           C
ATOM   3526  CZ  PHE B 378     -54.811 -48.222  12.828  1.00 46.75           C
ATOM   3527  N   SER B 379     -54.406 -53.458  15.254  1.00 33.92           N
ATOM   3528  CA  SER B 379     -55.605 -53.628  16.062  1.00 35.97           C
ATOM   3529  C   SER B 379     -55.604 -52.699  17.270  1.00 32.99           C
ATOM   3530  O   SER B 379     -54.548 -52.312  17.768  1.00 28.59           O
ATOM   3531  CB  SER B 379     -55.742 -55.081  16.520  1.00 39.37           C
ATOM   3532  OG  SER B 379     -54.740 -55.412  17.465  1.00 43.30           O
ATOM   3533  N   THR B 380     -56.797 -52.345  17.735  1.00 36.90           N
ATOM   3534  CA  THR B 380     -56.947 -51.431  18.862  1.00 40.08           C
ATOM   3535  C   THR B 380     -57.990 -51.932  19.853  1.00 38.24           C
ATOM   3536  O   THR B 380     -58.875 -52.710  19.496  1.00 36.70           O
ATOM   3537  CB  THR B 380     -57.358 -50.018  18.397  1.00 45.02           C
ATOM   3538  OG1 THR B 380     -58.532 -50.104  17.581  1.00 49.65           O
ATOM   3539  CG2 THR B 380     -56.240 -49.358  17.603  1.00 44.80           C
ATOM   3540  N   TRP B 381     -57.876 -51.488  21.100  1.00 37.66           N
ATOM   3541  CA  TRP B 381     -58.933 -51.696  22.081  1.00 40.32           C
ATOM   3542  C   TRP B 381     -60.101 -50.770  21.754  1.00 42.63           C
ATOM   3543  O   TRP B 381     -61.264 -51.125  21.947  1.00 45.30           O
ATOM   3544  CB  TRP B 381     -58.418 -51.448  23.501  1.00 40.56           C
ATOM   3545  CG  TRP B 381     -57.472 -52.505  23.986  1.00 40.51           C
ATOM   3546  CD1 TRP B 381     -57.787 -53.610  24.724  1.00 40.52           C
ATOM   3547  CD2 TRP B 381     -56.059 -52.567  23.754  1.00 37.28           C
ATOM   3548  NE1 TRP B 381     -56.657 -54.350  24.974  1.00 38.00           N
ATOM   3549  CE2 TRP B 381     -55.583 -53.732  24.388  1.00 35.89           C
ATOM   3550  CE3 TRP B 381     -55.151 -51.749  23.075  1.00 40.45           C
ATOM   3551  CZ2 TRP B 381     -54.239 -54.100  24.363  1.00 35.77           C
ATOM   3552  CZ3 TRP B 381     -53.817 -52.116  23.051  1.00 39.67           C
ATOM   3553  CH2 TRP B 381     -53.374 -53.280  23.692  1.00 39.39           C
ATOM   3554  N   GLU B 382     -59.773 -49.578  21.260  1.00 43.63           N
ATOM   3555  CA  GLU B 382     -60.770 -48.630  20.773  1.00 46.17           C
ATOM   3556  C   GLU B 382     -61.539 -49.235  19.601  1.00 52.30           C
ATOM   3557  O   GLU B 382     -60.950 -49.873  18.728  1.00 53.56           O
ATOM   3558  CB  GLU B 382     -60.103 -47.316  20.358  1.00 47.74           C
ATOM   3559  CG  GLU B 382     -60.979 -46.396  19.521  1.00 52.11           C
ATOM   3560  CD  GLU B 382     -62.165 -45.855  20.294  1.00 60.61           C
ATOM   3561  OE1 GLU B 382     -62.024 -45.609  21.510  1.00 65.05           O
ATOM   3562  OE2 GLU B 382     -63.240 -45.674  19.683  1.00 62.01           O
ATOM   3563  N   THR B 383     -62.852 -49.033  19.583  1.00 54.20           N
ATOM   3564  CA  THR B 383     -63.709 -49.702  18.610  1.00 56.51           C
ATOM   3565  C   THR B 383     -64.178 -48.810  17.459  1.00 57.14           C
ATOM   3566  O   THR B 383     -64.651 -49.314  16.441  1.00 55.83           O
ATOM   3567  CB  THR B 383     -64.957 -50.293  19.297  1.00 56.63           C
ATOM   3568  OG1 THR B 383     -65.780 -49.230  19.795  1.00 60.51           O
ATOM   3569  CG2 THR B 383     -64.553 -51.199  20.450  1.00 53.54           C
ATOM   3570  N   GLN B 384     -64.052 -47.494  17.610  1.00 57.39           N
ATOM   3571  CA  GLN B 384     -64.629 -46.579  16.626  1.00 56.85           C
ATOM   3572  C   GLN B 384     -63.724 -45.440  16.162  1.00 52.09           C
ATOM   3573  O   GLN B 384     -63.685 -45.121  14.974  1.00 49.37           O
ATOM   3574  CB  GLN B 384     -65.916 -45.966  17.184  1.00 61.25           C
ATOM   3575  CG  GLN B 384     -67.173 -46.770  16.922  1.00 64.94           C
ATOM   3576  CD  GLN B 384     -68.423 -46.030  17.357  1.00 68.30           C
ATOM   3577  OE1 GLN B 384     -68.360 -45.103  18.164  1.00 67.08           O
ATOM   3578  NE2 GLN B 384     -69.567 -46.432  16.815  1.00 71.58           N
ATOM   3579  N   ASP B 385     -62.997 -44.830  17.092  1.00 51.46           N
ATOM   3580  CA  ASP B 385     -62.382 -43.532  16.830  1.00 47.99           C
ATOM   3581  C   ASP B 385     -61.075 -43.608  16.042  1.00 42.35           C
ATOM   3582  O   ASP B 385     -60.026 -43.170  16.514  1.00 38.62           O
ATOM   3583  CB  ASP B 385     -62.144 -42.791  18.147  1.00 54.12           C
ATOM   3584  CG  ASP B 385     -62.042 -41.290  17.959  1.00 59.38           C
ATOM   3585  OD1 ASP B 385     -62.694 -40.761  17.033  1.00 57.17           O
ATOM   3586  OD2 ASP B 385     -61.312 -40.638  18.735  1.00 65.69           O
ATOM   3587  N   VAL B 386     -61.151 -44.169  14.840  1.00 38.63           N
ATOM   3588  CA  VAL B 386     -60.048 -44.116  13.887  1.00 35.95           C
ATOM   3589  C   VAL B 386     -60.596 -43.670  12.535  1.00 39.61           C
ATOM   3590  O   VAL B 386     -61.505 -44.296  11.989  1.00 43.83           O
ATOM   3591  CB  VAL B 386     -59.332 -45.473  13.743  1.00 39.48           C
ATOM   3592  CG1 VAL B 386     -58.253 -45.392  12.674  1.00 39.60           C
ATOM   3593  CG2 VAL B 386     -58.733 -45.906  15.074  1.00 38.85           C
ATOM   3594  N   SER B 387     -60.040 -42.590  11.996  1.00 36.38           N
ATOM   3595  CA  SER B 387     -60.588 -41.969  10.794  1.00 36.23           C
ATOM   3596  C   SER B 387     -59.968 -42.521   9.518  1.00 35.71           C
ATOM   3597  O   SER B 387     -58.750 -42.662   9.409  1.00 35.77           O
ATOM   3598  CB  SER B 387     -60.398 -40.451  10.842  1.00 40.05           C
ATOM   3599  OG  SER B 387     -61.150 -39.876  11.896  1.00 45.76           O
ATOM   3600  N   SER B 388     -60.826 -42.834   8.553  1.00 41.15           N
ATOM   3601  CA  SER B 388     -60.384 -43.314   7.251  1.00 39.54           C
ATOM   3602  C   SER B 388     -59.864 -42.179   6.375  1.00 36.88           C
ATOM   3603  O   SER B 388     -60.490 -41.125   6.270  1.00 36.68           O
ATOM   3604  CB  SER B 388     -61.532 -44.036   6.542  1.00 41.62           C
ATOM   3605  OG  SER B 388     -61.307 -44.110   5.146  1.00 41.49           O
ATOM   3606  N   GLY B 389     -58.713 -42.404   5.748  1.00 34.55           N
ATOM   3607  CA  GLY B 389     -58.172 -41.469   4.779  1.00 32.80           C
ATOM   3608  C   GLY B 389     -57.444 -40.272   5.360  1.00 35.39           C
ATOM   3609  O   GLY B 389     -57.314 -39.241   4.701  1.00 29.62           O
ATOM   3610  N   GLN B 390     -56.971 -40.402   6.595  1.00 38.60           N
ATOM   3611  CA  GLN B 390     -56.225 -39.325   7.236  1.00 36.52           C
ATOM   3612  C   GLN B 390     -54.812 -39.774   7.603  1.00 39.39           C
ATOM   3613  O   GLN B 390     -54.590 -40.953   7.882  1.00 43.23           O
ATOM   3614  CB  GLN B 390     -56.972 -38.826   8.476  1.00 34.66           C
ATOM   3615  CG  GLN B 390     -58.384 -38.331   8.189  1.00 33.82           C
ATOM   3616  CD  GLN B 390     -58.413 -36.962   7.527  1.00 28.86           C
ATOM   3617  OE1 GLN B 390     -57.380 -36.429   7.119  1.00 28.58           O
ATOM   3618  NE2 GLN B 390     -59.603 -36.388   7.415  1.00 32.04           N
ATOM   3619  N   PRO B 391     -53.851 -38.832   7.598  1.00 36.29           N
ATOM   3620  CA  PRO B 391     -52.443 -39.129   7.894  1.00 38.21           C
ATOM   3621  C   PRO B 391     -52.264 -39.810   9.248  1.00 41.32           C
ATOM   3622  O   PRO B 391     -52.751 -39.313  10.264  1.00 40.15           O
ATOM   3623  CB  PRO B 391     -51.783 -37.748   7.882  1.00 35.65           C
ATOM   3624  CG  PRO B 391     -52.647 -36.934   6.989  1.00 36.17           C
ATOM   3625  CD  PRO B 391     -54.045 -37.417   7.234  1.00 37.27           C
ATOM   3626  N   THR B 392     -51.564 -40.939   9.249  1.00 41.53           N
ATOM   3627  CA  THR B 392     -51.485 -41.799  10.423  1.00 32.77           C
ATOM   3628  C   THR B 392     -50.039 -42.083  10.822  1.00 34.59           C
ATOM   3629  O   THR B 392     -49.184 -42.326   9.971  1.00 31.87           O
ATOM   3630  CB  THR B 392     -52.220 -43.132  10.171  1.00 34.31           C
ATOM   3631  OG1 THR B 392     -53.571 -42.864   9.776  1.00 35.04           O
ATOM   3632  CG2 THR B 392     -52.222 -43.999  11.421  1.00 38.60           C
ATOM   3633  N   LYS B 393     -49.777 -42.043  12.125  1.00 37.54           N
ATOM   3634  CA  LYS B 393     -48.443 -42.279  12.665  1.00 35.36           C
ATOM   3635  C   LYS B 393     -48.451 -43.370  13.733  1.00 35.87           C
ATOM   3636  O   LYS B 393     -49.299 -43.369  14.625  1.00 33.93           O
ATOM   3637  CB  LYS B 393     -47.884 -40.982  13.253  1.00 39.28           C
ATOM   3638  CG  LYS B 393     -46.478 -41.084  13.822  1.00 42.86           C
ATOM   3639  CD  LYS B 393     -46.037 -39.742  14.391  1.00 40.89           C
ATOM   3640  CE  LYS B 393     -45.148 -39.912  15.613  1.00 40.29           C
ATOM   3641  NZ  LYS B 393     -43.706 -39.726  15.290  1.00 46.26           N
ATOM   3642  N   PHE B 394     -47.510 -44.304  13.639  1.00 34.87           N
ATOM   3643  CA  PHE B 394     -47.361 -45.322  14.673  1.00 33.64           C
ATOM   3644  C   PHE B 394     -46.108 -45.081  15.504  1.00 29.96           C
ATOM   3645  O   PHE B 394     -44.994 -45.081  14.982  1.00 31.20           O
ATOM   3646  CB  PHE B 394     -47.317 -46.725  14.067  1.00 32.77           C
ATOM   3647  CG  PHE B 394     -47.131 -47.814  15.088  1.00 33.61           C
ATOM   3648  CD1 PHE B 394     -48.190 -48.226  15.881  1.00 33.73           C
ATOM   3649  CD2 PHE B 394     -45.896 -48.420  15.260  1.00 32.11           C
ATOM   3650  CE1 PHE B 394     -48.022 -49.223  16.825  1.00 36.06           C
ATOM   3651  CE2 PHE B 394     -45.722 -49.419  16.201  1.00 35.74           C
ATOM   3652  CZ  PHE B 394     -46.787 -49.821  16.984  1.00 38.89           C
ATOM   3653  N   THR B 395     -46.301 -44.882  16.803  1.00 29.72           N
ATOM   3654  CA  THR B 395     -45.189 -44.716  17.727  1.00 27.41           C
ATOM   3655  C   THR B 395     -45.027 -45.976  18.567  1.00 30.23           C
ATOM   3656  O   THR B 395     -45.892 -46.296  19.381  1.00 34.18           O
ATOM   3657  CB  THR B 395     -45.393 -43.501  18.649  1.00 31.48           C
ATOM   3658  OG1 THR B 395     -45.489 -42.310  17.857  1.00 37.83           O
ATOM   3659  CG2 THR B 395     -44.232 -43.366  19.621  1.00 21.95           C
ATOM   3660  N   PRO B 396     -43.913 -46.696  18.374  1.00 26.87           N
ATOM   3661  CA  PRO B 396     -43.694 -47.957  19.089  1.00 29.27           C
ATOM   3662  C   PRO B 396     -43.347 -47.735  20.559  1.00 35.13           C
ATOM   3663  O   PRO B 396     -42.601 -46.812  20.886  1.00 38.92           O
ATOM   3664  CB  PRO B 396     -42.520 -48.589  18.338  1.00 31.18           C
ATOM   3665  CG  PRO B 396     -41.785 -47.442  17.738  1.00 29.60           C
ATOM   3666  CD  PRO B 396     -42.771 -46.326  17.520  1.00 24.43           C
ATOM   3667  N   VAL B 397     -43.898 -48.574  21.431  1.00 31.06           N
ATOM   3668  CA  VAL B 397     -43.667 -48.457  22.865  1.00 32.16           C
ATOM   3669  C   VAL B 397     -43.068 -49.744  23.429  1.00 33.35           C
ATOM   3670  O   VAL B 397     -42.179 -49.705  24.282  1.00 36.94           O
ATOM   3671  CB  VAL B 397     -44.973 -48.126  23.619  1.00 35.94           C
ATOM   3672  CG1 VAL B 397     -44.734 -48.086  25.123  1.00 33.89           C
ATOM   3673  CG2 VAL B 397     -45.548 -46.803  23.130  1.00 34.94           C
ATOM   3674  N   GLY B 398     -43.543 -50.884  22.936  1.00 30.59           N
ATOM   3675  CA  GLY B 398     -43.077 -52.172  23.420  1.00 34.76           C
ATOM   3676  C   GLY B 398     -43.820 -53.347  22.813  1.00 31.68           C
ATOM   3677  O   GLY B 398     -44.213 -53.310  21.647  1.00 30.24           O
ATOM   3678  N   LEU B 399     -44.005 -54.397  23.608  1.00 32.75           N
ATOM   3679  CA  LEU B 399     -44.726 -55.585  23.161  1.00 33.75           C
ATOM   3680  C   LEU B 399     -46.061 -55.738  23.882  1.00 33.94           C
ATOM   3681  O   LEU B 399     -46.175 -55.435  25.070  1.00 38.50           O
ATOM   3682  CB  LEU B 399     -43.880 -56.843  23.371  1.00 38.06           C
ATOM   3683  CG  LEU B 399     -42.525 -56.897  22.665  1.00 39.96           C
ATOM   3684  CD1 LEU B 399     -41.736 -58.118  23.112  1.00 42.47           C
ATOM   3685  CD2 LEU B 399     -42.703 -56.891  21.154  1.00 36.85           C
ATOM   3686  N   ALA B 400     -47.071 -56.203  23.154  1.00 31.05           N
ATOM   3687  CA  ALA B 400     -48.382 -56.460  23.738  1.00 33.64           C
ATOM   3688  C   ALA B 400     -48.327 -57.629  24.716  1.00 35.67           C
ATOM   3689  O   ALA B 400     -48.870 -57.555  25.817  1.00 41.57           O
ATOM   3690  CB  ALA B 400     -49.404 -56.731  22.645  1.00 34.29           C
ATOM   3691  N   SER B 401     -47.665 -58.706  24.304  1.00 39.07           N
ATOM   3692  CA  SER B 401     -47.567 -59.911  25.120  1.00 38.21           C
ATOM   3693  C   SER B 401     -46.408 -60.789  24.663  1.00 37.69           C
ATOM   3694  O   SER B 401     -45.939 -60.668  23.531  1.00 37.89           O
ATOM   3695  CB  SER B 401     -48.876 -60.701  25.066  1.00 42.72           C
ATOM   3696  OG  SER B 401     -48.721 -61.987  25.640  1.00 47.72           O
ATOM   3697  N   VAL B 402     -45.941 -61.665  25.549  1.00 38.16           N
ATOM   3698  CA  VAL B 402     -44.904 -62.628  25.191  1.00 35.72           C
ATOM   3699  C   VAL B 402     -45.309 -64.061  25.526  1.00 44.15           C
ATOM   3700  O   VAL B 402     -44.455 -64.943  25.635  1.00 50.34           O
ATOM   3701  CB  VAL B 402     -43.569 -62.313  25.891  1.00 36.35           C
ATOM   3702  CG1 VAL B 402     -42.991 -61.006  25.370  1.00 39.19           C
ATOM   3703  CG2 VAL B 402     -43.755 -62.266  27.400  1.00 36.44           C
ATOM   3704  N   ASP B 403     -46.607 -64.297  25.685  1.00 46.28           N
ATOM   3705  CA  ASP B 403     -47.097 -65.647  25.941  1.00 51.02           C
ATOM   3706  C   ASP B 403     -47.058 -66.491  24.666  1.00 55.48           C
ATOM   3707  O   ASP B 403     -46.616 -66.021  23.617  1.00 57.49           O
ATOM   3708  CB  ASP B 403     -48.512 -65.614  26.538  1.00 55.29           C
ATOM   3709  CG  ASP B 403     -49.540 -64.996  25.604  1.00 61.94           C
ATOM   3710  OD1 ASP B 403     -49.172 -64.540  24.502  1.00 65.11           O
ATOM   3711  OD2 ASP B 403     -50.731 -64.970  25.980  1.00 63.89           O
ATOM   3712  N   ALA B 404     -47.520 -67.734  24.765  1.00 57.31           N
ATOM   3713  CA  ALA B 404     -47.414 -68.691  23.666  1.00 58.56           C
ATOM   3714  C   ALA B 404     -48.142 -68.228  22.404  1.00 60.39           C
ATOM   3715  O   ALA B 404     -47.657 -68.430  21.291  1.00 64.24           O
ATOM   3716  CB  ALA B 404     -47.942 -70.048  24.106  1.00 59.16           C
ATOM   3717  N   ASN B 405     -49.302 -67.607  22.582  1.00 58.00           N
ATOM   3718  CA  ASN B 405     -50.102 -67.141  21.454  1.00 58.82           C
ATOM   3719  C   ASN B 405     -49.575 -65.852  20.826  1.00 55.39           C
ATOM   3720  O   ASN B 405     -50.063 -65.420  19.782  1.00 53.28           O
ATOM   3721  CB  ASN B 405     -51.556 -66.942  21.889  1.00 64.42           C
ATOM   3722  CG  ASN B 405     -52.193 -68.222  22.391  1.00 72.51           C
ATOM   3723  OD1 ASN B 405     -52.825 -68.955  21.630  1.00 76.81           O
ATOM   3724  ND2 ASN B 405     -52.030 -68.500  23.680  1.00 74.55           N
ATOM   3725  N   SER B 406     -48.583 -65.239  21.464  1.00 55.17           N
ATOM   3726  CA  SER B 406     -48.055 -63.957  21.004  1.00 52.94           C
ATOM   3727  C   SER B 406     -47.034 -64.109  19.880  1.00 49.53           C
ATOM   3728  O   SER B 406     -46.804 -63.171  19.116  1.00 52.72           O
ATOM   3729  CB  SER B 406     -47.419 -63.201  22.168  1.00 53.60           C
ATOM   3730  OG  SER B 406     -46.191 -63.800  22.540  1.00 57.24           O
ATOM   3731  N   HIS B 407     -46.424 -65.290  19.795  1.00 47.55           N
ATOM   3732  CA  HIS B 407     -45.456 -65.615  18.747  1.00 46.74           C
ATOM   3733  C   HIS B 407     -44.268 -64.653  18.719  1.00 47.30           C
ATOM   3734  O   HIS B 407     -43.860 -64.194  17.652  1.00 51.07           O
ATOM   3735  CB  HIS B 407     -46.136 -65.630  17.375  1.00 49.55           C
ATOM   3736  CG  HIS B 407     -47.191 -66.683  17.235  1.00 57.29           C
ATOM   3737  ND1 HIS B 407     -46.913 -68.031  17.316  1.00 59.74           N
ATOM   3738  CD2 HIS B 407     -48.524 -66.586  17.018  1.00 62.17           C
ATOM   3739  CE1 HIS B 407     -48.029 -68.718  17.156  1.00 63.92           C
ATOM   3740  NE2 HIS B 407     -49.022 -67.866  16.974  1.00 65.19           N
ATOM   3741  N   PHE B 408     -43.716 -64.350  19.889  1.00 41.00           N
ATOM   3742  CA  PHE B 408     -42.559 -63.468  19.970  1.00 38.02           C
ATOM   3743  C   PHE B 408     -41.249 -64.217  19.751  1.00 39.78           C
ATOM   3744  O   PHE B 408     -40.802 -64.975  20.612  1.00 45.07           O
ATOM   3745  CB  PHE B 408     -42.517 -62.750  21.320  1.00 40.28           C
ATOM   3746  CG  PHE B 408     -41.257 -61.961  21.545  1.00 40.45           C
ATOM   3747  CD1 PHE B 408     -40.884 -60.959  20.662  1.00 41.04           C
ATOM   3748  CD2 PHE B 408     -40.442 -62.224  22.634  1.00 38.17           C
ATOM   3749  CE1 PHE B 408     -39.725 -60.234  20.864  1.00 41.49           C
ATOM   3750  CE2 PHE B 408     -39.282 -61.502  22.841  1.00 36.23           C
ATOM   3751  CZ  PHE B 408     -38.923 -60.505  21.955  1.00 42.92           C
ATOM   3752  N   ASP B 409     -40.642 -64.002  18.589  1.00 38.56           N
ATOM   3753  CA  ASP B 409     -39.316 -64.533  18.303  1.00 42.60           C
ATOM   3754  C   ASP B 409     -38.481 -63.439  17.646  1.00 40.51           C
ATOM   3755  O   ASP B 409     -38.671 -63.124  16.471  1.00 43.68           O
ATOM   3756  CB  ASP B 409     -39.405 -65.769  17.403  1.00 45.35           C
ATOM   3757  CG  ASP B 409     -38.113 -66.569  17.369  1.00 51.88           C
ATOM   3758  OD1 ASP B 409     -37.021 -65.962  17.371  1.00 52.76           O
ATOM   3759  OD2 ASP B 409     -38.191 -67.815  17.338  1.00 59.07           O
ATOM   3760  N   GLN B 410     -37.561 -62.862  18.412  1.00 39.79           N
ATOM   3761  CA  GLN B 410     -36.740 -61.751  17.934  1.00 38.84           C
ATOM   3762  C   GLN B 410     -35.899 -62.111  16.708  1.00 36.66           C
ATOM   3763  O   GLN B 410     -35.552 -61.238  15.914  1.00 36.59           O
ATOM   3764  CB  GLN B 410     -35.838 -61.226  19.058  1.00 35.97           C
ATOM   3765  CG  GLN B 410     -34.623 -62.078  19.376  1.00 35.98           C
ATOM   3766  CD  GLN B 410     -33.639 -61.353  20.276  1.00 41.82           C
ATOM   3767  OE1 GLN B 410     -33.452 -60.141  20.159  1.00 46.84           O
ATOM   3768  NE2 GLN B 410     -33.003 -62.092  21.178  1.00 38.31           N
ATOM   3769  N   TRP B 411     -35.564 -63.389  16.557  1.00 36.78           N
ATOM   3770  CA  TRP B 411     -34.719 -63.814  15.445  1.00 36.29           C
ATOM   3771  C   TRP B 411     -35.507 -64.395  14.274  1.00 38.04           C
ATOM   3772  O   TRP B 411     -34.921 -64.905  13.319  1.00 41.60           O
ATOM   3773  CB  TRP B 411     -33.685 -64.833  15.928  1.00 38.53           C
ATOM   3774  CG  TRP B 411     -32.761 -64.287  16.975  1.00 40.73           C
ATOM   3775  CD1 TRP B 411     -32.500 -64.828  18.199  1.00 38.70           C
ATOM   3776  CD2 TRP B 411     -31.982 -63.083  16.894  1.00 40.52           C
ATOM   3777  NE1 TRP B 411     -31.604 -64.043  18.883  1.00 43.03           N
ATOM   3778  CE2 TRP B 411     -31.272 -62.968  18.106  1.00 44.06           C
ATOM   3779  CE3 TRP B 411     -31.815 -62.099  15.915  1.00 41.76           C
ATOM   3780  CZ2 TRP B 411     -30.409 -61.904  18.363  1.00 46.60           C
ATOM   3781  CZ3 TRP B 411     -30.960 -61.044  16.175  1.00 42.89           C
ATOM   3782  CH2 TRP B 411     -30.267 -60.955  17.388  1.00 45.31           C
ATOM   3783  N   THR B 412     -36.831 -64.316  14.344  1.00 36.73           N
ATOM   3784  CA  THR B 412     -37.667 -64.742  13.227  1.00 38.87           C
ATOM   3785  C   THR B 412     -38.089 -63.534  12.401  1.00 38.21           C
ATOM   3786  O   THR B 412     -38.785 -62.646  12.894  1.00 40.93           O
ATOM   3787  CB  THR B 412     -38.919 -65.503  13.700  1.00 37.39           C
ATOM   3788  OG1 THR B 412     -38.527 -66.734  14.318  1.00 38.92           O
ATOM   3789  CG2 THR B 412     -39.831 -65.808  12.522  1.00 33.27           C
ATOM   3790  N   LEU B 413     -37.664 -63.505  11.143  1.00 37.30           N
ATOM   3791  CA  LEU B 413     -37.999 -62.403  10.250  1.00 37.63           C
ATOM   3792  C   LEU B 413     -39.463 -62.431   9.843  1.00 38.38           C
ATOM   3793  O   LEU B 413     -40.048 -63.501   9.685  1.00 43.61           O
ATOM   3794  CB  LEU B 413     -37.120 -62.441   9.000  1.00 34.79           C
ATOM   3795  CG  LEU B 413     -35.640 -62.121   9.194  1.00 34.50           C
ATOM   3796  CD1 LEU B 413     -34.897 -62.244   7.874  1.00 31.22           C
ATOM   3797  CD2 LEU B 413     -35.483 -60.725   9.775  1.00 31.35           C
ATOM   3798  N   PRO B 414     -40.064 -61.246   9.676  1.00 40.14           N
ATOM   3799  CA  PRO B 414     -41.417 -61.177   9.124  1.00 39.39           C
ATOM   3800  C   PRO B 414     -41.401 -61.463   7.630  1.00 37.32           C
ATOM   3801  O   PRO B 414     -40.353 -61.346   6.995  1.00 36.48           O
ATOM   3802  CB  PRO B 414     -41.843 -59.726   9.396  1.00 38.36           C
ATOM   3803  CG  PRO B 414     -40.848 -59.194  10.392  1.00 38.12           C
ATOM   3804  CD  PRO B 414     -39.578 -59.925  10.104  1.00 40.73           C
ATOM   3805  N   SER B 415     -42.546 -61.843   7.079  1.00 36.73           N
ATOM   3806  CA  SER B 415     -42.697 -61.933   5.636  1.00 32.70           C
ATOM   3807  C   SER B 415     -43.187 -60.586   5.118  1.00 27.55           C
ATOM   3808  O   SER B 415     -44.382 -60.296   5.156  1.00 33.03           O
ATOM   3809  CB  SER B 415     -43.662 -63.054   5.259  1.00 28.97           C
ATOM   3810  OG  SER B 415     -43.270 -64.282   5.847  1.00 40.84           O
ATOM   3811  N   TYR B 416     -42.260 -59.765   4.637  1.00 23.39           N
ATOM   3812  CA  TYR B 416     -42.569 -58.377   4.303  1.00 31.73           C
ATOM   3813  C   TYR B 416     -43.601 -58.254   3.183  1.00 32.10           C
ATOM   3814  O   TYR B 416     -44.334 -57.269   3.115  1.00 30.71           O
ATOM   3815  CB  TYR B 416     -41.290 -57.630   3.926  1.00 31.91           C
ATOM   3816  CG  TYR B 416     -40.274 -57.579   5.046  1.00 30.90           C
ATOM   3817  CD1 TYR B 416     -39.079 -58.281   4.960  1.00 34.86           C
ATOM   3818  CD2 TYR B 416     -40.517 -56.838   6.196  1.00 30.54           C
ATOM   3819  CE1 TYR B 416     -38.150 -58.240   5.983  1.00 33.76           C
ATOM   3820  CE2 TYR B 416     -39.594 -56.791   7.225  1.00 28.74           C
ATOM   3821  CZ  TYR B 416     -38.413 -57.493   7.113  1.00 30.47           C
ATOM   3822  OH  TYR B 416     -37.490 -57.451   8.134  1.00 32.93           O
ATOM   3823  N   SER B 417     -43.652 -59.253   2.308  1.00 33.93           N
ATOM   3824  CA  SER B 417     -44.642 -59.290   1.236  1.00 33.80           C
ATOM   3825  C   SER B 417     -45.763 -60.266   1.576  1.00 36.73           C
ATOM   3826  O   SER B 417     -46.600 -60.591   0.733  1.00 37.62           O
ATOM   3827  CB  SER B 417     -43.988 -59.676  -0.089  1.00 37.99           C
ATOM   3828  OG  SER B 417     -43.283 -58.583  -0.645  1.00 38.97           O
ATOM   3829  N   GLY B 418     -45.773 -60.716   2.826  1.00 31.60           N
ATOM   3830  CA  GLY B 418     -46.694 -61.733   3.299  1.00 31.80           C
ATOM   3831  C   GLY B 418     -46.184 -63.137   3.028  1.00 28.69           C
ATOM   3832  O   GLY B 418     -45.096 -63.312   2.479  1.00 28.66           O
ATOM   3833  N   ALA B 419     -46.980 -64.138   3.393  1.00 29.56           N
ATOM   3834  CA  ALA B 419     -46.548 -65.535   3.332  1.00 38.28           C
ATOM   3835  C   ALA B 419     -46.358 -66.060   1.911  1.00 43.96           C
ATOM   3836  O   ALA B 419     -45.653 -67.045   1.694  1.00 52.20           O
ATOM   3837  CB  ALA B 419     -47.543 -66.414   4.078  1.00 37.22           C
ATOM   3838  N   LEU B 420     -46.991 -65.397   0.952  1.00 41.82           N
ATOM   3839  CA  LEU B 420     -47.037 -65.869  -0.428  1.00 38.98           C
ATOM   3840  C   LEU B 420     -45.799 -65.487  -1.236  1.00 37.11           C
ATOM   3841  O   LEU B 420     -45.626 -65.952  -2.362  1.00 34.13           O
ATOM   3842  CB  LEU B 420     -48.293 -65.350  -1.128  1.00 33.64           C
ATOM   3843  CG  LEU B 420     -49.617 -65.841  -0.539  1.00 33.65           C
ATOM   3844  CD1 LEU B 420     -50.784 -65.356  -1.379  1.00 32.11           C
ATOM   3845  CD2 LEU B 420     -49.628 -67.361  -0.415  1.00 30.47           C
ATOM   3846  N   THR B 421     -44.936 -64.649  -0.669  1.00 37.18           N
ATOM   3847  CA  THR B 421     -43.794 -64.151  -1.427  1.00 34.88           C
ATOM   3848  C   THR B 421     -42.518 -64.104  -0.593  1.00 32.07           C
ATOM   3849  O   THR B 421     -42.546 -63.783   0.595  1.00 36.31           O
ATOM   3850  CB  THR B 421     -44.098 -62.726  -1.965  1.00 34.90           C
ATOM   3851  OG1 THR B 421     -45.201 -62.780  -2.877  1.00 43.55           O
ATOM   3852  CG2 THR B 421     -42.888 -62.112  -2.663  1.00 34.55           C
ATOM   3853  N   LEU B 422     -41.399 -64.430  -1.235  1.00 30.22           N
ATOM   3854  CA  LEU B 422     -40.102 -64.467  -0.574  1.00 30.64           C
ATOM   3855  C   LEU B 422     -39.580 -63.076  -0.244  1.00 32.68           C
ATOM   3856  O   LEU B 422     -39.871 -62.108  -0.947  1.00 33.58           O
ATOM   3857  CB  LEU B 422     -39.083 -65.185  -1.464  1.00 29.18           C
ATOM   3858  CG  LEU B 422     -39.413 -66.602  -1.933  1.00 38.97           C
ATOM   3859  CD1 LEU B 422     -38.529 -66.988  -3.109  1.00 29.01           C
ATOM   3860  CD2 LEU B 422     -39.253 -67.596  -0.795  1.00 40.41           C
ATOM   3861  N   ASN B 423     -38.807 -62.983   0.832  1.00 33.26           N
ATOM   3862  CA  ASN B 423     -38.133 -61.742   1.187  1.00 30.81           C
ATOM   3863  C   ASN B 423     -36.984 -61.465   0.221  1.00 35.19           C
ATOM   3864  O   ASN B 423     -36.343 -62.394  -0.272  1.00 37.79           O
ATOM   3865  CB  ASN B 423     -37.626 -61.793   2.628  1.00 28.77           C
ATOM   3866  CG  ASN B 423     -38.752 -61.734   3.642  1.00 35.90           C
ATOM   3867  OD1 ASN B 423     -39.839 -61.234   3.350  1.00 43.30           O
ATOM   3868  ND2 ASN B 423     -38.496 -62.238   4.844  1.00 35.28           N
ATOM   3869  N   MET B 424     -36.727 -60.191  -0.053  1.00 31.35           N
ATOM   3870  CA  MET B 424     -35.658 -59.817  -0.972  1.00 32.48           C
ATOM   3871  C   MET B 424     -34.769 -58.735  -0.372  1.00 29.76           C
ATOM   3872  O   MET B 424     -35.179 -58.028   0.549  1.00 31.03           O
ATOM   3873  CB  MET B 424     -36.232 -59.340  -2.310  1.00 37.36           C
ATOM   3874  CG  MET B 424     -37.051 -60.385  -3.052  1.00 39.75           C
ATOM   3875  SD  MET B 424     -36.054 -61.794  -3.573  1.00 86.41           S
ATOM   3876  CE  MET B 424     -37.306 -62.848  -4.299  1.00 99.72           C
ATOM   3877  N   ASN B 425     -33.550 -58.630  -0.897  1.00 27.44           N
ATOM   3878  CA  ASN B 425     -32.602 -57.585  -0.514  1.00 33.35           C
ATOM   3879  C   ASN B 425     -32.263 -57.594   0.974  1.00 35.46           C
ATOM   3880  O   ASN B 425     -32.007 -56.546   1.566  1.00 34.17           O
ATOM   3881  CB  ASN B 425     -33.146 -56.212  -0.911  1.00 31.35           C
ATOM   3882  CG  ASN B 425     -33.457 -56.118  -2.391  1.00 37.52           C
ATOM   3883  OD1 ASN B 425     -34.609 -55.931  -2.783  1.00 44.40           O
ATOM   3884  ND2 ASN B 425     -32.431 -56.258  -3.222  1.00 37.34           N
ATOM   3885  N   LEU B 426     -32.260 -58.780   1.571  1.00 32.90           N
ATOM   3886  CA  LEU B 426     -32.007 -58.918   3.000  1.00 32.29           C
ATOM   3887  C   LEU B 426     -30.537 -58.720   3.340  1.00 35.74           C
ATOM   3888  O   LEU B 426     -29.656 -59.157   2.599  1.00 34.27           O
ATOM   3889  CB  LEU B 426     -32.462 -60.292   3.496  1.00 30.52           C
ATOM   3890  CG  LEU B 426     -33.959 -60.598   3.460  1.00 34.47           C
ATOM   3891  CD1 LEU B 426     -34.212 -62.028   3.913  1.00 36.29           C
ATOM   3892  CD2 LEU B 426     -34.730 -59.611   4.324  1.00 28.93           C
ATOM   3893  N   ALA B 427     -30.277 -58.053   4.460  1.00 35.77           N
ATOM   3894  CA  ALA B 427     -28.937 -58.032   5.027  1.00 32.54           C
ATOM   3895  C   ALA B 427     -28.546 -59.465   5.366  1.00 28.26           C
ATOM   3896  O   ALA B 427     -29.371 -60.227   5.866  1.00 31.16           O
ATOM   3897  CB  ALA B 427     -28.881 -57.143   6.260  1.00 33.35           C
ATOM   3898  N   PRO B 428     -27.289 -59.840   5.087  1.00 27.78           N
ATOM   3899  CA  PRO B 428     -26.868 -61.237   5.249  1.00 31.19           C
ATOM   3900  C   PRO B 428     -26.905 -61.701   6.701  1.00 38.66           C
ATOM   3901  O   PRO B 428     -26.726 -60.893   7.612  1.00 43.57           O
ATOM   3902  CB  PRO B 428     -25.432 -61.234   4.714  1.00 30.92           C
ATOM   3903  CG  PRO B 428     -24.970 -59.828   4.876  1.00 32.30           C
ATOM   3904  CD  PRO B 428     -26.181 -58.973   4.651  1.00 28.12           C
ATOM   3905  N   SER B 429     -27.141 -62.992   6.907  1.00 40.04           N
ATOM   3906  CA  SER B 429     -27.127 -63.558   8.248  1.00 39.50           C
ATOM   3907  C   SER B 429     -25.713 -63.528   8.806  1.00 40.80           C
ATOM   3908  O   SER B 429     -24.741 -63.555   8.051  1.00 44.92           O
ATOM   3909  CB  SER B 429     -27.670 -64.988   8.238  1.00 42.15           C
ATOM   3910  OG  SER B 429     -26.702 -65.901   7.753  1.00 47.32           O
ATOM   3911  N   VAL B 430     -25.596 -63.472  10.127  1.00 40.72           N
ATOM   3912  CA  VAL B 430     -24.285 -63.387  10.754  1.00 41.23           C
ATOM   3913  C   VAL B 430     -24.057 -64.519  11.749  1.00 44.85           C
ATOM   3914  O   VAL B 430     -24.982 -64.970  12.428  1.00 43.75           O
ATOM   3915  CB  VAL B 430     -24.083 -62.030  11.469  1.00 39.85           C
ATOM   3916  CG1 VAL B 430     -24.203 -60.882  10.476  1.00 42.14           C
ATOM   3917  CG2 VAL B 430     -25.076 -61.862  12.608  1.00 33.93           C
ATOM   3918  N   ALA B 431     -22.815 -64.984  11.809  1.00 51.07           N
ATOM   3919  CA  ALA B 431     -22.426 -66.051  12.719  1.00 53.31           C
ATOM   3920  C   ALA B 431     -20.912 -66.064  12.866  1.00 57.84           C
ATOM   3921  O   ALA B 431     -20.192 -65.765  11.914  1.00 59.11           O
ATOM   3922  CB  ALA B 431     -22.928 -67.399  12.214  1.00 51.36           C
ATOM   3923  N   PRO B 432     -20.421 -66.411  14.063  1.00 61.75           N
ATOM   3924  CA  PRO B 432     -18.978 -66.593  14.229  1.00 66.16           C
ATOM   3925  C   PRO B 432     -18.530 -67.935  13.667  1.00 71.31           C
ATOM   3926  O   PRO B 432     -19.167 -68.956  13.927  1.00 74.25           O
ATOM   3927  CB  PRO B 432     -18.776 -66.525  15.749  1.00 64.96           C
ATOM   3928  CG  PRO B 432     -20.159 -66.543  16.365  1.00 62.91           C
ATOM   3929  CD  PRO B 432     -21.166 -66.759  15.282  1.00 62.78           C
ATOM   3930  N   VAL B 433     -17.444 -67.930  12.904  1.00 73.47           N
ATOM   3931  CA  VAL B 433     -16.913 -69.158  12.331  1.00 79.22           C
ATOM   3932  C   VAL B 433     -15.708 -69.607  13.151  1.00 81.88           C
ATOM   3933  O   VAL B 433     -15.364 -70.790  13.182  1.00 83.38           O
ATOM   3934  CB  VAL B 433     -16.525 -68.977  10.846  1.00 80.95           C
ATOM   3935  CG1 VAL B 433     -15.344 -68.024  10.701  1.00 80.18           C
ATOM   3936  CG2 VAL B 433     -16.220 -70.320  10.206  1.00 82.71           C
ATOM   3937  N   PHE B 434     -15.080 -68.651  13.828  1.00 82.27           N
ATOM   3938  CA  PHE B 434     -13.958 -68.941  14.708  1.00 81.57           C
ATOM   3939  C   PHE B 434     -14.412 -69.789  15.891  1.00 81.58           C
ATOM   3940  O   PHE B 434     -15.427 -69.490  16.520  1.00 78.69           O
ATOM   3941  CB  PHE B 434     -13.321 -67.639  15.200  1.00 77.38           C
ATOM   3942  CG  PHE B 434     -11.887 -67.785  15.620  1.00 76.33           C
ATOM   3943  CD1 PHE B 434     -10.863 -67.590  14.710  1.00 73.79           C
ATOM   3944  CD2 PHE B 434     -11.564 -68.113  16.926  1.00 75.01           C
ATOM   3945  CE1 PHE B 434      -9.543 -67.722  15.094  1.00 72.92           C
ATOM   3946  CE2 PHE B 434     -10.245 -68.246  17.316  1.00 73.71           C
ATOM   3947  CZ  PHE B 434      -9.233 -68.050  16.399  1.00 71.52           C
ATOM   3948  N   PRO B 435     -13.657 -70.855  16.194  1.00 82.59           N
ATOM   3949  CA  PRO B 435     -13.979 -71.760  17.302  1.00 78.84           C
ATOM   3950  C   PRO B 435     -13.851 -71.089  18.666  1.00 71.84           C
ATOM   3951  O   PRO B 435     -12.857 -70.415  18.935  1.00 70.55           O
ATOM   3952  CB  PRO B 435     -12.948 -72.884  17.149  1.00 83.08           C
ATOM   3953  CG  PRO B 435     -11.817 -72.261  16.407  1.00 84.34           C
ATOM   3954  CD  PRO B 435     -12.447 -71.279  15.468  1.00 83.84           C
ATOM   3955  N   GLY B 436     -14.857 -71.277  19.514  1.00 65.76           N
ATOM   3956  CA  GLY B 436     -14.838 -70.727  20.857  1.00 63.80           C
ATOM   3957  C   GLY B 436     -15.347 -69.302  20.925  1.00 60.24           C
ATOM   3958  O   GLY B 436     -15.459 -68.726  22.007  1.00 63.73           O
ATOM   3959  N   GLU B 437     -15.657 -68.728  19.767  1.00 53.77           N
ATOM   3960  CA  GLU B 437     -16.212 -67.383  19.722  1.00 50.45           C
ATOM   3961  C   GLU B 437     -17.732 -67.424  19.646  1.00 45.72           C
ATOM   3962  O   GLU B 437     -18.318 -68.422  19.228  1.00 48.13           O
ATOM   3963  CB  GLU B 437     -15.643 -66.600  18.535  1.00 48.20           C
ATOM   3964  CG  GLU B 437     -14.215 -66.116  18.738  1.00 51.48           C
ATOM   3965  CD  GLU B 437     -13.746 -65.196  17.627  1.00 54.85           C
ATOM   3966  OE1 GLU B 437     -12.518 -65.078  17.430  1.00 56.88           O
ATOM   3967  OE2 GLU B 437     -14.603 -64.585  16.955  1.00 53.13           O
ATOM   3968  N   CYS B 438     -18.364 -66.329  20.053  1.00 43.49           N
ATOM   3969  CA  CYS B 438     -19.814 -66.212  19.995  1.00 45.27           C
ATOM   3970  C   CYS B 438     -20.211 -64.752  19.835  1.00 42.18           C
ATOM   3971  O   CYS B 438     -19.439 -63.854  20.165  1.00 43.87           O
ATOM   3972  CB  CYS B 438     -20.458 -66.802  21.250  1.00 47.95           C
ATOM   3973  SG  CYS B 438     -20.172 -65.837  22.751  1.00 72.09           S
ATOM   3974  N   LEU B 439     -21.418 -64.520  19.331  1.00 41.80           N
ATOM   3975  CA  LEU B 439     -21.900 -63.164  19.108  1.00 40.10           C
ATOM   3976  C   LEU B 439     -22.050 -62.398  20.417  1.00 43.76           C
ATOM   3977  O   LEU B 439     -22.528 -62.941  21.414  1.00 45.82           O
ATOM   3978  CB  LEU B 439     -23.236 -63.191  18.364  1.00 35.66           C
ATOM   3979  CG  LEU B 439     -23.208 -63.762  16.946  1.00 35.50           C
ATOM   3980  CD1 LEU B 439     -24.618 -63.908  16.397  1.00 33.26           C
ATOM   3981  CD2 LEU B 439     -22.362 -62.887  16.038  1.00 35.82           C
ATOM   3982  N   LEU B 440     -21.635 -61.136  20.408  1.00 41.05           N
ATOM   3983  CA  LEU B 440     -21.849 -60.250  21.545  1.00 41.33           C
ATOM   3984  C   LEU B 440     -22.919 -59.227  21.192  1.00 41.14           C
ATOM   3985  O   LEU B 440     -22.755 -58.444  20.257  1.00 42.55           O
ATOM   3986  CB  LEU B 440     -20.549 -59.553  21.952  1.00 40.43           C
ATOM   3987  CG  LEU B 440     -20.670 -58.529  23.083  1.00 40.22           C
ATOM   3988  CD1 LEU B 440     -21.010 -59.211  24.399  1.00 38.98           C
ATOM   3989  CD2 LEU B 440     -19.389 -57.718  23.214  1.00 39.06           C
ATOM   3990  N   PHE B 441     -24.012 -59.234  21.945  1.00 38.64           N
ATOM   3991  CA  PHE B 441     -25.156 -58.389  21.632  1.00 32.43           C
ATOM   3992  C   PHE B 441     -25.259 -57.180  22.550  1.00 33.90           C
ATOM   3993  O   PHE B 441     -24.842 -57.224  23.708  1.00 33.18           O
ATOM   3994  CB  PHE B 441     -26.455 -59.193  21.722  1.00 35.67           C
ATOM   3995  CG  PHE B 441     -26.522 -60.354  20.773  1.00 34.31           C
ATOM   3996  CD1 PHE B 441     -26.264 -61.641  21.216  1.00 30.63           C
ATOM   3997  CD2 PHE B 441     -26.850 -60.162  19.442  1.00 34.62           C
ATOM   3998  CE1 PHE B 441     -26.330 -62.715  20.349  1.00 31.17           C
ATOM   3999  CE2 PHE B 441     -26.916 -61.231  18.569  1.00 37.08           C
ATOM   4000  CZ  PHE B 441     -26.656 -62.510  19.024  1.00 33.26           C
ATOM   4001  N   PHE B 442     -25.818 -56.099  22.017  1.00 29.06           N
ATOM   4002  CA  PHE B 442     -26.226 -54.969  22.835  1.00 30.62           C
ATOM   4003  C   PHE B 442     -27.690 -55.175  23.207  1.00 32.32           C
ATOM   4004  O   PHE B 442     -28.571 -55.112  22.350  1.00 38.80           O
ATOM   4005  CB  PHE B 442     -26.030 -53.645  22.093  1.00 29.62           C
ATOM   4006  CG  PHE B 442     -24.596 -53.336  21.763  1.00 30.35           C
ATOM   4007  CD1 PHE B 442     -23.992 -53.887  20.645  1.00 32.78           C
ATOM   4008  CD2 PHE B 442     -23.854 -52.490  22.572  1.00 30.95           C
ATOM   4009  CE1 PHE B 442     -22.673 -53.601  20.341  1.00 32.62           C
ATOM   4010  CE2 PHE B 442     -22.535 -52.201  22.273  1.00 29.70           C
ATOM   4011  CZ  PHE B 442     -21.944 -52.757  21.156  1.00 32.15           C
ATOM   4012  N   ARG B 443     -27.946 -55.426  24.486  1.00 31.54           N
ATOM   4013  CA  ARG B 443     -29.269 -55.859  24.920  1.00 32.66           C
ATOM   4014  C   ARG B 443     -30.084 -54.753  25.581  1.00 32.28           C
ATOM   4015  O   ARG B 443     -29.582 -54.006  26.419  1.00 32.82           O
ATOM   4016  CB  ARG B 443     -29.142 -57.049  25.877  1.00 30.14           C
ATOM   4017  CG  ARG B 443     -30.418 -57.382  26.635  1.00 30.99           C
ATOM   4018  CD  ARG B 443     -30.389 -58.803  27.168  1.00 34.53           C
ATOM   4019  NE  ARG B 443     -30.762 -59.765  26.136  1.00 33.80           N
ATOM   4020  CZ  ARG B 443     -31.268 -60.969  26.381  1.00 36.81           C
ATOM   4021  NH1 ARG B 443     -31.462 -61.369  27.630  1.00 38.73           N
ATOM   4022  NH2 ARG B 443     -31.580 -61.775  25.375  1.00 35.97           N
ATOM   4023  N   SER B 444     -31.350 -54.663  25.188  1.00 30.68           N
ATOM   4024  CA  SER B 444     -32.296 -53.750  25.814  1.00 31.22           C
ATOM   4025  C   SER B 444     -33.557 -54.503  26.215  1.00 35.63           C
ATOM   4026  O   SER B 444     -34.074 -55.316  25.448  1.00 38.91           O
ATOM   4027  CB  SER B 444     -32.647 -52.600  24.870  1.00 28.33           C
ATOM   4028  OG  SER B 444     -31.483 -51.916  24.440  1.00 37.28           O
ATOM   4029  N   PHE B 445     -34.050 -54.233  27.418  1.00 35.67           N
ATOM   4030  CA  PHE B 445     -35.294 -54.838  27.872  1.00 41.02           C
ATOM   4031  C   PHE B 445     -36.476 -54.024  27.362  1.00 37.93           C
ATOM   4032  O   PHE B 445     -36.471 -52.796  27.428  1.00 38.68           O
ATOM   4033  CB  PHE B 445     -35.315 -54.943  29.397  1.00 40.03           C
ATOM   4034  CG  PHE B 445     -34.264 -55.865  29.948  1.00 41.81           C
ATOM   4035  CD1 PHE B 445     -34.456 -57.237  29.943  1.00 45.30           C
ATOM   4036  CD2 PHE B 445     -33.079 -55.360  30.456  1.00 42.39           C
ATOM   4037  CE1 PHE B 445     -33.488 -58.088  30.443  1.00 43.74           C
ATOM   4038  CE2 PHE B 445     -32.107 -56.207  30.957  1.00 43.53           C
ATOM   4039  CZ  PHE B 445     -32.312 -57.572  30.950  1.00 43.78           C
ATOM   4040  N   ILE B 446     -37.487 -54.717  26.849  1.00 37.52           N
ATOM   4041  CA  ILE B 446     -38.589 -54.057  26.163  1.00 38.81           C
ATOM   4042  C   ILE B 446     -39.878 -54.124  26.983  1.00 37.93           C
ATOM   4043  O   ILE B 446     -40.224 -55.176  27.524  1.00 43.21           O
ATOM   4044  CB  ILE B 446     -38.801 -54.677  24.756  1.00 35.35           C
ATOM   4045  CG1 ILE B 446     -39.961 -54.005  24.019  1.00 37.02           C
ATOM   4046  CG2 ILE B 446     -38.996 -56.186  24.845  1.00 37.62           C
ATOM   4047  CD1 ILE B 446     -40.007 -54.334  22.542  1.00 35.87           C
ATOM   4048  N   PRO B 447     -40.580 -52.984  27.098  1.00 28.68           N
ATOM   4049  CA  PRO B 447     -41.812 -52.890  27.892  1.00 28.94           C
ATOM   4050  C   PRO B 447     -42.919 -53.829  27.421  1.00 31.23           C
ATOM   4051  O   PRO B 447     -43.011 -54.148  26.236  1.00 34.27           O
ATOM   4052  CB  PRO B 447     -42.242 -51.429  27.713  1.00 30.48           C
ATOM   4053  CG  PRO B 447     -41.011 -50.702  27.335  1.00 28.38           C
ATOM   4054  CD  PRO B 447     -40.120 -51.668  26.620  1.00 26.51           C
ATOM   4055  N   LEU B 448     -43.755 -54.256  28.362  1.00 31.00           N
ATOM   4056  CA  LEU B 448     -44.877 -55.139  28.069  1.00 32.73           C
ATOM   4057  C   LEU B 448     -46.199 -54.490  28.458  1.00 35.13           C
ATOM   4058  O   LEU B 448     -46.321 -53.908  29.536  1.00 39.07           O
ATOM   4059  CB  LEU B 448     -44.719 -56.472  28.804  1.00 34.28           C
ATOM   4060  CG  LEU B 448     -44.055 -57.635  28.066  1.00 34.04           C
ATOM   4061  CD1 LEU B 448     -43.989 -58.857  28.968  1.00 31.29           C
ATOM   4062  CD2 LEU B 448     -44.803 -57.956  26.784  1.00 35.53           C
ATOM   4063  N   LYS B 449     -47.185 -54.588  27.573  1.00 39.74           N
ATOM   4064  CA  LYS B 449     -48.521 -54.081  27.861  1.00 41.36           C
ATOM   4065  C   LYS B 449     -49.148 -54.852  29.021  1.00 40.89           C
ATOM   4066  O   LYS B 449     -49.793 -54.267  29.892  1.00 44.97           O
ATOM   4067  CB  LYS B 449     -49.409 -54.167  26.617  1.00 37.27           C
ATOM   4068  CG  LYS B 449     -50.884 -53.925  26.890  1.00 39.39           C
ATOM   4069  CD  LYS B 449     -51.154 -52.465  27.213  1.00 38.68           C
ATOM   4070  CE  LYS B 449     -52.618 -52.239  27.551  1.00 39.20           C
ATOM   4071  NZ  LYS B 449     -52.897 -50.815  27.885  1.00 38.09           N
ATOM   4072  N   GLY B 450     -48.951 -56.166  29.026  1.00 42.29           N
ATOM   4073  CA  GLY B 450     -49.501 -57.020  30.063  1.00 46.95           C
ATOM   4074  C   GLY B 450     -48.868 -58.399  30.081  1.00 47.74           C
ATOM   4075  O   GLY B 450     -48.012 -58.709  29.252  1.00 47.94           O
ATOM   4076  N   GLY B 451     -49.288 -59.228  31.031  1.00 51.94           N
ATOM   4077  CA  GLY B 451     -48.793 -60.590  31.128  1.00 49.40           C
ATOM   4078  C   GLY B 451     -47.495 -60.719  31.901  1.00 48.52           C
ATOM   4079  O   GLY B 451     -47.028 -59.760  32.516  1.00 48.19           O
ATOM   4080  N   TYR B 452     -46.907 -61.911  31.858  1.00 50.60           N
ATOM   4081  CA  TYR B 452     -45.679 -62.195  32.593  1.00 50.44           C
ATOM   4082  C   TYR B 452     -44.482 -62.257  31.654  1.00 50.37           C
ATOM   4083  O   TYR B 452     -44.600 -62.717  30.519  1.00 54.70           O
ATOM   4084  CB  TYR B 452     -45.791 -63.522  33.347  1.00 51.39           C
ATOM   4085  CG  TYR B 452     -46.801 -63.537  34.470  1.00 55.17           C
ATOM   4086  CD1 TYR B 452     -48.098 -63.983  34.256  1.00 55.81           C
ATOM   4087  CD2 TYR B 452     -46.454 -63.122  35.749  1.00 54.53           C
ATOM   4088  CE1 TYR B 452     -49.025 -64.006  35.279  1.00 57.07           C
ATOM   4089  CE2 TYR B 452     -47.375 -63.141  36.780  1.00 55.66           C
ATOM   4090  CZ  TYR B 452     -48.658 -63.584  36.539  1.00 59.99           C
ATOM   4091  OH  TYR B 452     -49.580 -63.606  37.561  1.00 66.46           O
ATOM   4092  N   GLY B 453     -43.332 -61.789  32.125  1.00 45.65           N
ATOM   4093  CA  GLY B 453     -42.106 -61.924  31.361  1.00 41.01           C
ATOM   4094  C   GLY B 453     -41.140 -60.764  31.480  1.00 40.14           C
ATOM   4095  O   GLY B 453     -41.491 -59.685  31.957  1.00 41.69           O
ATOM   4096  N   ASN B 454     -39.911 -60.999  31.035  1.00 37.76           N
ATOM   4097  CA  ASN B 454     -38.899 -59.954  30.959  1.00 37.74           C
ATOM   4098  C   ASN B 454     -38.210 -60.008  29.597  1.00 37.89           C
ATOM   4099  O   ASN B 454     -37.020 -60.311  29.507  1.00 40.97           O
ATOM   4100  CB  ASN B 454     -37.880 -60.104  32.092  1.00 41.40           C
ATOM   4101  CG  ASN B 454     -36.885 -58.958  32.143  1.00 43.79           C
ATOM   4102  OD1 ASN B 454     -37.192 -57.833  31.749  1.00 41.53           O
ATOM   4103  ND2 ASN B 454     -35.683 -59.242  32.632  1.00 46.25           N
ATOM   4104  N   PRO B 455     -38.966 -59.719  28.524  1.00 37.93           N
ATOM   4105  CA  PRO B 455     -38.445 -59.862  27.161  1.00 36.76           C
ATOM   4106  C   PRO B 455     -37.365 -58.838  26.837  1.00 39.27           C
ATOM   4107  O   PRO B 455     -37.383 -57.729  27.372  1.00 37.13           O
ATOM   4108  CB  PRO B 455     -39.683 -59.639  26.290  1.00 38.53           C
ATOM   4109  CG  PRO B 455     -40.542 -58.741  27.102  1.00 39.77           C
ATOM   4110  CD  PRO B 455     -40.325 -59.146  28.534  1.00 38.40           C
ATOM   4111  N   ALA B 456     -36.434 -59.215  25.968  1.00 39.48           N
ATOM   4112  CA  ALA B 456     -35.356 -58.320  25.573  1.00 42.13           C
ATOM   4113  C   ALA B 456     -35.168 -58.312  24.060  1.00 42.49           C
ATOM   4114  O   ALA B 456     -35.541 -59.262  23.371  1.00 41.34           O
ATOM   4115  CB  ALA B 456     -34.063 -58.715  26.264  1.00 44.05           C
ATOM   4116  N   ILE B 457     -34.589 -57.229  23.554  1.00 41.90           N
ATOM   4117  CA  ILE B 457     -34.240 -57.125  22.143  1.00 42.82           C
ATOM   4118  C   ILE B 457     -32.733 -56.963  21.990  1.00 39.73           C
ATOM   4119  O   ILE B 457     -32.137 -56.054  22.567  1.00 42.01           O
ATOM   4120  CB  ILE B 457     -34.951 -55.940  21.464  1.00 44.86           C
ATOM   4121  CG1 ILE B 457     -36.466 -56.046  21.648  1.00 47.99           C
ATOM   4122  CG2 ILE B 457     -34.595 -55.883  19.987  1.00 44.92           C
ATOM   4123  CD1 ILE B 457     -37.082 -57.243  20.958  1.00 53.00           C
ATOM   4124  N   ASP B 458     -32.119 -57.848  21.212  1.00 40.81           N
ATOM   4125  CA  ASP B 458     -30.675 -57.813  21.015  1.00 41.52           C
ATOM   4126  C   ASP B 458     -30.315 -57.274  19.635  1.00 42.50           C
ATOM   4127  O   ASP B 458     -30.833 -57.742  18.620  1.00 45.36           O
ATOM   4128  CB  ASP B 458     -30.078 -59.210  21.200  1.00 45.29           C
ATOM   4129  CG  ASP B 458     -30.375 -59.795  22.567  1.00 47.97           C
ATOM   4130  OD1 ASP B 458     -30.236 -59.066  23.571  1.00 47.94           O
ATOM   4131  OD2 ASP B 458     -30.750 -60.985  22.637  1.00 47.11           O
ATOM   4132  N   CYS B 459     -29.427 -56.286  19.603  1.00 36.05           N
ATOM   4133  CA  CYS B 459     -28.969 -55.717  18.342  1.00 32.69           C
ATOM   4134  C   CYS B 459     -27.465 -55.909  18.181  1.00 30.90           C
ATOM   4135  O   CYS B 459     -26.729 -56.007  19.166  1.00 24.80           O
ATOM   4136  CB  CYS B 459     -29.329 -54.231  18.249  1.00 30.77           C
ATOM   4137  SG  CYS B 459     -28.378 -53.144  19.337  1.00 41.25           S
ATOM   4138  N   LEU B 460     -27.018 -55.974  16.932  1.00 29.56           N
ATOM   4139  CA  LEU B 460     -25.608 -56.181  16.627  1.00 31.75           C
ATOM   4140  C   LEU B 460     -24.776 -54.949  16.976  1.00 36.71           C
ATOM   4141  O   LEU B 460     -23.710 -55.063  17.579  1.00 42.01           O
ATOM   4142  CB  LEU B 460     -25.433 -56.540  15.151  1.00 32.63           C
ATOM   4143  CG  LEU B 460     -26.258 -57.741  14.681  1.00 35.43           C
ATOM   4144  CD1 LEU B 460     -26.118 -57.945  13.180  1.00 36.25           C
ATOM   4145  CD2 LEU B 460     -25.860 -59.000  15.438  1.00 29.87           C
ATOM   4146  N   MET B 461     -25.260 -53.775  16.580  1.00 37.43           N
ATOM   4147  CA  MET B 461     -24.611 -52.518  16.938  1.00 35.54           C
ATOM   4148  C   MET B 461     -25.627 -51.484  17.408  1.00 35.11           C
ATOM   4149  O   MET B 461     -26.794 -51.540  17.022  1.00 40.24           O
ATOM   4150  CB  MET B 461     -23.827 -51.960  15.750  1.00 34.54           C
ATOM   4151  CG  MET B 461     -22.730 -52.865  15.226  1.00 38.38           C
ATOM   4152  SD  MET B 461     -21.816 -52.048  13.910  1.00 59.16           S
ATOM   4153  CE  MET B 461     -23.112 -51.880  12.689  1.00 70.30           C
ATOM   4154  N   PRO B 462     -25.185 -50.524  18.237  1.00 34.69           N
ATOM   4155  CA  PRO B 462     -26.073 -49.427  18.633  1.00 34.76           C
ATOM   4156  C   PRO B 462     -26.318 -48.462  17.477  1.00 35.49           C
ATOM   4157  O   PRO B 462     -25.502 -48.388  16.558  1.00 37.61           O
ATOM   4158  CB  PRO B 462     -25.309 -48.747  19.773  1.00 34.90           C
ATOM   4159  CG  PRO B 462     -23.886 -49.093  19.533  1.00 36.41           C
ATOM   4160  CD  PRO B 462     -23.892 -50.470  18.941  1.00 34.05           C
ATOM   4161  N   GLN B 463     -27.433 -47.740  17.529  1.00 33.98           N
ATOM   4162  CA  GLN B 463     -27.812 -46.814  16.466  1.00 34.30           C
ATOM   4163  C   GLN B 463     -26.776 -45.709  16.253  1.00 33.72           C
ATOM   4164  O   GLN B 463     -26.587 -45.238  15.132  1.00 37.01           O
ATOM   4165  CB  GLN B 463     -29.182 -46.198  16.769  1.00 30.57           C
ATOM   4166  CG  GLN B 463     -29.763 -45.348  15.645  1.00 29.70           C
ATOM   4167  CD  GLN B 463     -30.134 -46.158  14.413  1.00 36.40           C
ATOM   4168  OE1 GLN B 463     -30.184 -47.388  14.450  1.00 36.51           O
ATOM   4169  NE2 GLN B 463     -30.399 -45.465  13.311  1.00 33.37           N
ATOM   4170  N   GLU B 464     -26.110 -45.299  17.328  1.00 30.07           N
ATOM   4171  CA  GLU B 464     -25.093 -44.254  17.242  1.00 32.63           C
ATOM   4172  C   GLU B 464     -23.888 -44.690  16.409  1.00 33.94           C
ATOM   4173  O   GLU B 464     -23.296 -43.879  15.697  1.00 39.00           O
ATOM   4174  CB  GLU B 464     -24.636 -43.830  18.641  1.00 29.31           C
ATOM   4175  CG  GLU B 464     -25.653 -42.986  19.397  1.00 27.24           C
ATOM   4176  CD  GLU B 464     -26.775 -43.809  20.003  1.00 36.64           C
ATOM   4177  OE1 GLU B 464     -26.673 -45.054  19.999  1.00 44.21           O
ATOM   4178  OE2 GLU B 464     -27.762 -43.209  20.480  1.00 34.06           O
ATOM   4179  N   TRP B 465     -23.527 -45.967  16.503  1.00 29.39           N
ATOM   4180  CA  TRP B 465     -22.448 -46.512  15.685  1.00 28.55           C
ATOM   4181  C   TRP B 465     -22.847 -46.513  14.214  1.00 29.17           C
ATOM   4182  O   TRP B 465     -22.036 -46.216  13.339  1.00 30.76           O
ATOM   4183  CB  TRP B 465     -22.084 -47.931  16.127  1.00 33.99           C
ATOM   4184  CG  TRP B 465     -21.357 -48.007  17.436  1.00 35.73           C
ATOM   4185  CD1 TRP B 465     -21.328 -47.061  18.419  1.00 34.10           C
ATOM   4186  CD2 TRP B 465     -20.552 -49.098  17.904  1.00 34.36           C
ATOM   4187  NE1 TRP B 465     -20.556 -47.496  19.470  1.00 33.92           N
ATOM   4188  CE2 TRP B 465     -20.070 -48.738  19.179  1.00 34.45           C
ATOM   4189  CE3 TRP B 465     -20.195 -50.337  17.368  1.00 33.62           C
ATOM   4190  CZ2 TRP B 465     -19.246 -49.582  19.925  1.00 35.54           C
ATOM   4191  CZ3 TRP B 465     -19.378 -51.170  18.111  1.00 35.43           C
ATOM   4192  CH2 TRP B 465     -18.913 -50.789  19.376  1.00 35.05           C
ATOM   4193  N   VAL B 466     -24.105 -46.855  13.956  1.00 25.64           N
ATOM   4194  CA  VAL B 466     -24.647 -46.868  12.603  1.00 31.25           C
ATOM   4195  C   VAL B 466     -24.537 -45.484  11.967  1.00 35.27           C
ATOM   4196  O   VAL B 466     -24.161 -45.351  10.802  1.00 33.89           O
ATOM   4197  CB  VAL B 466     -26.119 -47.325  12.596  1.00 33.38           C
ATOM   4198  CG1 VAL B 466     -26.713 -47.212  11.202  1.00 34.91           C
ATOM   4199  CG2 VAL B 466     -26.232 -48.751  13.115  1.00 33.56           C
ATOM   4200  N   GLN B 467     -24.856 -44.457  12.748  1.00 30.77           N
ATOM   4201  CA  GLN B 467     -24.781 -43.078  12.283  1.00 34.11           C
ATOM   4202  C   GLN B 467     -23.336 -42.662  12.021  1.00 31.72           C
ATOM   4203  O   GLN B 467     -23.037 -42.013  11.019  1.00 36.99           O
ATOM   4204  CB  GLN B 467     -25.424 -42.136  13.303  1.00 38.10           C
ATOM   4205  CG  GLN B 467     -26.935 -42.272  13.406  1.00 40.16           C
ATOM   4206  CD  GLN B 467     -27.508 -41.538  14.603  1.00 45.30           C
ATOM   4207  OE1 GLN B 467     -26.794 -41.235  15.559  1.00 50.04           O
ATOM   4208  NE2 GLN B 467     -28.804 -41.250  14.557  1.00 43.42           N
ATOM   4209  N   HIS B 468     -22.447 -43.043  12.933  1.00 29.59           N
ATOM   4210  CA  HIS B 468     -21.032 -42.695  12.839  1.00 28.70           C
ATOM   4211  C   HIS B 468     -20.355 -43.319  11.621  1.00 29.65           C
ATOM   4212  O   HIS B 468     -19.684 -42.628  10.854  1.00 31.32           O
ATOM   4213  CB  HIS B 468     -20.301 -43.126  14.112  1.00 25.21           C
ATOM   4214  CG  HIS B 468     -18.866 -42.705  14.161  1.00 29.08           C
ATOM   4215  ND1 HIS B 468     -18.469 -41.458  14.599  1.00 31.67           N
ATOM   4216  CD2 HIS B 468     -17.730 -43.364  13.831  1.00 29.51           C
ATOM   4217  CE1 HIS B 468     -17.154 -41.369  14.534  1.00 31.72           C
ATOM   4218  NE2 HIS B 468     -16.680 -42.513  14.071  1.00 32.70           N
ATOM   4219  N   LEU B 469     -20.528 -44.627  11.455  1.00 29.12           N
ATOM   4220  CA  LEU B 469     -19.889 -45.358  10.364  1.00 30.19           C
ATOM   4221  C   LEU B 469     -20.382 -44.884   9.001  1.00 26.47           C
ATOM   4222  O   LEU B 469     -19.609 -44.804   8.046  1.00 31.24           O
ATOM   4223  CB  LEU B 469     -20.134 -46.861  10.512  1.00 30.71           C
ATOM   4224  CG  LEU B 469     -19.554 -47.512  11.770  1.00 31.22           C
ATOM   4225  CD1 LEU B 469     -20.060 -48.939  11.925  1.00 28.85           C
ATOM   4226  CD2 LEU B 469     -18.035 -47.475  11.737  1.00 29.41           C
ATOM   4227  N   TYR B 470     -21.670 -44.569   8.921  1.00 27.10           N
ATOM   4228  CA  TYR B 470     -22.277 -44.095   7.683  1.00 30.86           C
ATOM   4229  C   TYR B 470     -21.678 -42.764   7.236  1.00 33.70           C
ATOM   4230  O   TYR B 470     -21.537 -42.508   6.041  1.00 32.56           O
ATOM   4231  CB  TYR B 470     -23.793 -43.961   7.856  1.00 28.50           C
ATOM   4232  CG  TYR B 470     -24.511 -43.406   6.646  1.00 30.47           C
ATOM   4233  CD1 TYR B 470     -24.772 -44.206   5.541  1.00 31.23           C
ATOM   4234  CD2 TYR B 470     -24.934 -42.083   6.612  1.00 30.54           C
ATOM   4235  CE1 TYR B 470     -25.430 -43.703   4.434  1.00 33.90           C
ATOM   4236  CE2 TYR B 470     -25.592 -41.571   5.510  1.00 29.74           C
ATOM   4237  CZ  TYR B 470     -25.838 -42.385   4.424  1.00 33.57           C
ATOM   4238  OH  TYR B 470     -26.493 -41.882   3.325  1.00 30.68           O
ATOM   4239  N   GLN B 471     -21.326 -41.922   8.203  1.00 34.26           N
ATOM   4240  CA  GLN B 471     -20.790 -40.597   7.910  1.00 33.82           C
ATOM   4241  C   GLN B 471     -19.293 -40.626   7.627  1.00 34.85           C
ATOM   4242  O   GLN B 471     -18.803 -39.900   6.761  1.00 33.71           O
ATOM   4243  CB  GLN B 471     -21.071 -39.642   9.069  1.00 29.76           C
ATOM   4244  CG  GLN B 471     -22.535 -39.294   9.246  1.00 27.94           C
ATOM   4245  CD  GLN B 471     -22.770 -38.393  10.441  1.00 34.29           C
ATOM   4246  OE1 GLN B 471     -22.602 -37.177  10.358  1.00 34.83           O
ATOM   4247  NE2 GLN B 471     -23.158 -38.989  11.563  1.00 32.96           N
ATOM   4248  N   GLU B 472     -18.571 -41.464   8.363  1.00 34.93           N
ATOM   4249  CA  GLU B 472     -17.125 -41.557   8.210  1.00 35.69           C
ATOM   4250  C   GLU B 472     -16.780 -42.131   6.844  1.00 37.26           C
ATOM   4251  O   GLU B 472     -15.889 -41.627   6.157  1.00 39.08           O
ATOM   4252  CB  GLU B 472     -16.517 -42.419   9.317  1.00 34.22           C
ATOM   4253  N   SER B 473     -17.507 -43.178   6.462  1.00 46.38           N
ATOM   4254  CA  SER B 473     -17.355 -43.822   5.162  1.00 48.94           C
ATOM   4255  C   SER B 473     -15.896 -44.166   4.881  1.00 52.28           C
ATOM   4256  O   SER B 473     -15.318 -43.716   3.893  1.00 61.83           O
ATOM   4257  CB  SER B 473     -17.914 -42.927   4.055  1.00 45.70           C
ATOM   4258  OG  SER B 473     -18.228 -43.683   2.900  1.00 50.72           O
ATOM   4259  N   ALA B 474     -15.312 -44.972   5.759  1.00 50.24           N
ATOM   4260  CA  ALA B 474     -13.890 -45.279   5.693  1.00 54.61           C
ATOM   4261  C   ALA B 474     -13.673 -46.744   5.342  1.00 48.82           C
ATOM   4262  O   ALA B 474     -14.302 -47.625   5.926  1.00 38.45           O
ATOM   4263  CB  ALA B 474     -13.213 -44.939   7.012  1.00 57.62           C
ATOM   4264  N   PRO B 475     -12.777 -47.007   4.379  1.00 55.96           N
ATOM   4265  CA  PRO B 475     -12.503 -48.373   3.923  1.00 54.70           C
ATOM   4266  C   PRO B 475     -11.854 -49.220   5.011  1.00 52.42           C
ATOM   4267  O   PRO B 475     -10.898 -48.779   5.649  1.00 56.85           O
ATOM   4268  CB  PRO B 475     -11.546 -48.165   2.745  1.00 60.61           C
ATOM   4269  CG  PRO B 475     -10.894 -46.853   3.013  1.00 61.82           C
ATOM   4270  CD  PRO B 475     -11.935 -46.012   3.692  1.00 61.20           C
ATOM   4271  N   SER B 476     -12.380 -50.421   5.222  1.00 51.47           N
ATOM   4272  CA  SER B 476     -11.814 -51.335   6.205  1.00 46.83           C
ATOM   4273  C   SER B 476     -10.477 -51.872   5.714  1.00 48.69           C
ATOM   4274  O   SER B 476     -10.348 -52.273   4.558  1.00 50.65           O
ATOM   4275  CB  SER B 476     -12.779 -52.486   6.490  1.00 43.75           C
ATOM   4276  OG  SER B 476     -14.105 -52.012   6.644  1.00 46.77           O
ATOM   4277  N   LEU B 477      -9.484 -51.879   6.596  1.00 48.91           N
ATOM   4278  CA  LEU B 477      -8.145 -52.317   6.225  1.00 49.38           C
ATOM   4279  C   LEU B 477      -7.999 -53.824   6.407  1.00 44.07           C
ATOM   4280  O   LEU B 477      -6.984 -54.411   6.033  1.00 44.94           O
ATOM   4281  CB  LEU B 477      -7.095 -51.569   7.047  1.00 48.82           C
ATOM   4282  CG  LEU B 477      -7.138 -50.044   6.913  1.00 48.14           C
ATOM   4283  CD1 LEU B 477      -5.912 -49.406   7.541  1.00 48.25           C
ATOM   4284  CD2 LEU B 477      -7.267 -49.633   5.452  1.00 51.11           C
ATOM   4285  N   SER B 478      -9.027 -54.439   6.982  1.00 42.91           N
ATOM   4286  CA  SER B 478      -9.110 -55.891   7.100  1.00 44.87           C
ATOM   4287  C   SER B 478     -10.562 -56.299   7.325  1.00 45.21           C
ATOM   4288  O   SER B 478     -11.455 -55.452   7.326  1.00 44.89           O
ATOM   4289  CB  SER B 478      -8.225 -56.402   8.238  1.00 47.69           C
ATOM   4290  OG  SER B 478      -8.800 -56.121   9.502  1.00 48.74           O
ATOM   4291  N   ASP B 479     -10.799 -57.592   7.517  1.00 45.97           N
ATOM   4292  CA  ASP B 479     -12.156 -58.083   7.727  1.00 46.04           C
ATOM   4293  C   ASP B 479     -12.542 -58.075   9.202  1.00 47.19           C
ATOM   4294  O   ASP B 479     -13.704 -58.292   9.547  1.00 45.28           O
ATOM   4295  CB  ASP B 479     -12.308 -59.496   7.160  1.00 52.31           C
ATOM   4296  CG  ASP B 479     -12.406 -59.508   5.648  1.00 60.22           C
ATOM   4297  OD1 ASP B 479     -12.496 -58.417   5.047  1.00 61.63           O
ATOM   4298  OD2 ASP B 479     -12.395 -60.611   5.060  1.00 65.15           O
ATOM   4299  N   VAL B 480     -11.567 -57.825  10.072  1.00 48.30           N
ATOM   4300  CA  VAL B 480     -11.809 -57.836  11.512  1.00 46.44           C
ATOM   4301  C   VAL B 480     -11.082 -56.698  12.223  1.00 43.79           C
ATOM   4302  O   VAL B 480      -9.864 -56.555  12.105  1.00 46.34           O
ATOM   4303  CB  VAL B 480     -11.368 -59.169  12.160  1.00 52.37           C
ATOM   4304  CG1 VAL B 480     -11.586 -59.116  13.659  1.00 52.12           C
ATOM   4305  CG2 VAL B 480     -12.120 -60.349  11.559  1.00 55.06           C
ATOM   4306  N   ALA B 481     -11.837 -55.894  12.963  1.00 35.60           N
ATOM   4307  CA  ALA B 481     -11.256 -54.853  13.801  1.00 40.84           C
ATOM   4308  C   ALA B 481     -11.217 -55.311  15.255  1.00 45.34           C
ATOM   4309  O   ALA B 481     -12.194 -55.856  15.768  1.00 44.95           O
ATOM   4310  CB  ALA B 481     -12.044 -53.560  13.671  1.00 38.36           C
ATOM   4311  N   LEU B 482     -10.086 -55.091  15.917  1.00 44.60           N
ATOM   4312  CA  LEU B 482      -9.949 -55.477  17.315  1.00 40.20           C
ATOM   4313  C   LEU B 482     -10.320 -54.322  18.235  1.00 42.55           C
ATOM   4314  O   LEU B 482      -9.661 -53.283  18.242  1.00 48.43           O
ATOM   4315  CB  LEU B 482      -8.522 -55.946  17.611  1.00 35.95           C
ATOM   4316  CG  LEU B 482      -8.199 -56.221  19.083  1.00 38.32           C
ATOM   4317  CD1 LEU B 482      -8.999 -57.405  19.601  1.00 30.23           C
ATOM   4318  CD2 LEU B 482      -6.708 -56.452  19.275  1.00 32.65           C
ATOM   4319  N   VAL B 483     -11.381 -54.512  19.012  1.00 36.43           N
ATOM   4320  CA  VAL B 483     -11.828 -53.490  19.946  1.00 38.92           C
ATOM   4321  C   VAL B 483     -11.677 -53.999  21.373  1.00 45.34           C
ATOM   4322  O   VAL B 483     -11.789 -55.199  21.631  1.00 43.29           O
ATOM   4323  CB  VAL B 483     -13.292 -53.080  19.693  1.00 37.05           C
ATOM   4324  CG1 VAL B 483     -13.409 -52.321  18.380  1.00 32.69           C
ATOM   4325  CG2 VAL B 483     -14.196 -54.304  19.690  1.00 39.56           C
ATOM   4326  N   ARG B 484     -11.411 -53.086  22.299  1.00 46.42           N
ATOM   4327  CA  ARG B 484     -11.257 -53.461  23.695  1.00 44.13           C
ATOM   4328  C   ARG B 484     -12.188 -52.644  24.583  1.00 46.13           C
ATOM   4329  O   ARG B 484     -12.253 -51.419  24.472  1.00 48.07           O
ATOM   4330  CB  ARG B 484      -9.800 -53.293  24.127  1.00 48.37           C
ATOM   4331  CG  ARG B 484      -8.928 -54.468  23.713  1.00 52.58           C
ATOM   4332  CD  ARG B 484      -7.529 -54.391  24.289  1.00 59.08           C
ATOM   4333  NE  ARG B 484      -6.713 -55.520  23.848  1.00 61.80           N
ATOM   4334  CZ  ARG B 484      -5.740 -55.433  22.947  1.00 56.00           C
ATOM   4335  NH1 ARG B 484      -5.452 -54.264  22.391  1.00 56.33           N
ATOM   4336  NH2 ARG B 484      -5.052 -56.514  22.605  1.00 51.76           N
ATOM   4337  N   TYR B 485     -12.912 -53.331  25.461  1.00 43.99           N
ATOM   4338  CA  TYR B 485     -13.832 -52.666  26.373  1.00 44.51           C
ATOM   4339  C   TYR B 485     -13.056 -52.126  27.568  1.00 41.13           C
ATOM   4340  O   TYR B 485     -12.453 -52.885  28.326  1.00 45.33           O
ATOM   4341  CB  TYR B 485     -14.931 -53.629  26.825  1.00 49.31           C
ATOM   4342  CG  TYR B 485     -16.129 -52.954  27.452  1.00 52.35           C
ATOM   4343  CD1 TYR B 485     -17.123 -52.392  26.662  1.00 50.52           C
ATOM   4344  CD2 TYR B 485     -16.273 -52.889  28.831  1.00 54.31           C
ATOM   4345  CE1 TYR B 485     -18.223 -51.777  27.226  1.00 51.84           C
ATOM   4346  CE2 TYR B 485     -17.371 -52.275  29.406  1.00 56.14           C
ATOM   4347  CZ  TYR B 485     -18.343 -51.721  28.599  1.00 57.77           C
ATOM   4348  OH  TYR B 485     -19.438 -51.109  29.165  1.00 61.57           O
ATOM   4349  N   VAL B 486     -13.080 -50.807  27.730  1.00 39.37           N
ATOM   4350  CA  VAL B 486     -12.212 -50.136  28.688  1.00 43.07           C
ATOM   4351  C   VAL B 486     -12.994 -49.484  29.824  1.00 46.73           C
ATOM   4352  O   VAL B 486     -14.003 -48.820  29.594  1.00 48.29           O
ATOM   4353  CB  VAL B 486     -11.349 -49.061  27.986  1.00 40.96           C
ATOM   4354  CG1 VAL B 486     -10.581 -48.229  29.002  1.00 43.05           C
ATOM   4355  CG2 VAL B 486     -10.398 -49.710  26.993  1.00 40.08           C
ATOM   4356  N   ASN B 487     -12.521 -49.691  31.050  1.00 49.31           N
ATOM   4357  CA  ASN B 487     -13.074 -49.024  32.221  1.00 53.35           C
ATOM   4358  C   ASN B 487     -12.314 -47.730  32.498  1.00 61.45           C
ATOM   4359  O   ASN B 487     -11.187 -47.766  32.990  1.00 65.25           O
ATOM   4360  CB  ASN B 487     -13.017 -49.951  33.438  1.00 56.27           C
ATOM   4361  CG  ASN B 487     -13.531 -49.291  34.702  1.00 60.17           C
ATOM   4362  OD1 ASN B 487     -14.349 -48.372  34.652  1.00 63.78           O
ATOM   4363  ND2 ASN B 487     -13.050 -49.759  35.848  1.00 62.02           N
ATOM   4364  N   PRO B 488     -12.934 -46.581  32.185  1.00 59.27           N
ATOM   4365  CA  PRO B 488     -12.278 -45.270  32.276  1.00 60.67           C
ATOM   4366  C   PRO B 488     -11.837 -44.908  33.693  1.00 64.47           C
ATOM   4367  O   PRO B 488     -10.907 -44.119  33.858  1.00 66.52           O
ATOM   4368  CB  PRO B 488     -13.356 -44.296  31.785  1.00 62.34           C
ATOM   4369  CG  PRO B 488     -14.642 -45.021  31.936  1.00 62.80           C
ATOM   4370  CD  PRO B 488     -14.340 -46.474  31.758  1.00 59.77           C
ATOM   4371  N   GLU B 489     -12.498 -45.476  34.696  1.00 64.16           N
ATOM   4372  CA  GLU B 489     -12.144 -45.213  36.086  1.00 65.58           C
ATOM   4373  C   GLU B 489     -10.767 -45.779  36.420  1.00 66.67           C
ATOM   4374  O   GLU B 489      -9.997 -45.167  37.160  1.00 67.33           O
ATOM   4375  CB  GLU B 489     -13.198 -45.799  37.027  1.00 65.03           C
ATOM   4376  N   THR B 490     -10.465 -46.951  35.871  1.00 68.87           N
ATOM   4377  CA  THR B 490      -9.184 -47.605  36.109  1.00 75.73           C
ATOM   4378  C   THR B 490      -8.269 -47.480  34.892  1.00 75.98           C
ATOM   4379  O   THR B 490      -7.043 -47.512  35.013  1.00 76.24           O
ATOM   4380  CB  THR B 490      -9.378 -49.099  36.459  1.00 77.72           C
ATOM   4381  OG1 THR B 490     -10.332 -49.222  37.521  1.00 80.51           O
ATOM   4382  CG2 THR B 490      -8.065 -49.737  36.892  1.00 80.97           C
ATOM   4383  N   GLY B 491      -8.871 -47.315  33.718  1.00 79.35           N
ATOM   4384  CA  GLY B 491      -8.116 -47.251  32.480  1.00 78.17           C
ATOM   4385  C   GLY B 491      -7.719 -48.630  31.988  1.00 77.81           C
ATOM   4386  O   GLY B 491      -7.005 -48.764  30.995  1.00 79.09           O
ATOM   4387  N   ARG B 492      -8.188 -49.659  32.687  1.00 70.16           N
ATOM   4388  CA  ARG B 492      -7.836 -51.035  32.360  1.00 62.40           C
ATOM   4389  C   ARG B 492      -8.849 -51.660  31.406  1.00 56.20           C
ATOM   4390  O   ARG B 492     -10.015 -51.268  31.377  1.00 56.42           O
ATOM   4391  CB  ARG B 492      -7.728 -51.876  33.635  1.00 61.22           C
ATOM   4392  N   THR B 493      -8.392 -52.635  30.628  1.00 51.74           N
ATOM   4393  CA  THR B 493      -9.257 -53.352  29.699  1.00 49.92           C
ATOM   4394  C   THR B 493      -9.956 -54.526  30.378  1.00 47.89           C
ATOM   4395  O   THR B 493      -9.305 -55.417  30.923  1.00 50.55           O
ATOM   4396  CB  THR B 493      -8.470 -53.871  28.480  1.00 51.24           C
ATOM   4397  OG1 THR B 493      -8.024 -52.761  27.691  1.00 57.10           O
ATOM   4398  CG2 THR B 493      -9.346 -54.771  27.623  1.00 44.67           C
ATOM   4399  N   LEU B 494     -11.284 -54.517  30.344  1.00 46.49           N
ATOM   4400  CA  LEU B 494     -12.074 -55.587  30.941  1.00 50.09           C
ATOM   4401  C   LEU B 494     -12.060 -56.829  30.057  1.00 46.89           C
ATOM   4402  O   LEU B 494     -11.811 -57.937  30.530  1.00 47.24           O
ATOM   4403  CB  LEU B 494     -13.510 -55.120  31.177  1.00 50.91           C
ATOM   4404  CG  LEU B 494     -13.654 -53.824  31.977  1.00 53.79           C
ATOM   4405  CD1 LEU B 494     -15.117 -53.471  32.154  1.00 53.34           C
ATOM   4406  CD2 LEU B 494     -12.961 -53.942  33.326  1.00 55.99           C
ATOM   4407  N   PHE B 495     -12.329 -56.635  28.770  1.00 42.77           N
ATOM   4408  CA  PHE B 495     -12.277 -57.721  27.797  1.00 39.75           C
ATOM   4409  C   PHE B 495     -12.071 -57.170  26.392  1.00 39.21           C
ATOM   4410  O   PHE B 495     -12.242 -55.975  26.152  1.00 42.12           O
ATOM   4411  CB  PHE B 495     -13.553 -58.571  27.858  1.00 37.94           C
ATOM   4412  CG  PHE B 495     -14.798 -57.841  27.426  1.00 41.69           C
ATOM   4413  CD1 PHE B 495     -15.572 -57.160  28.352  1.00 41.66           C
ATOM   4414  CD2 PHE B 495     -15.204 -57.851  26.100  1.00 42.56           C
ATOM   4415  CE1 PHE B 495     -16.719 -56.493  27.962  1.00 38.69           C
ATOM   4416  CE2 PHE B 495     -16.348 -57.184  25.703  1.00 38.62           C
ATOM   4417  CZ  PHE B 495     -17.107 -56.505  26.636  1.00 38.50           C
ATOM   4418  N   GLU B 496     -11.701 -58.046  25.464  1.00 39.13           N
ATOM   4419  CA  GLU B 496     -11.497 -57.648  24.078  1.00 35.93           C
ATOM   4420  C   GLU B 496     -12.467 -58.378  23.157  1.00 38.28           C
ATOM   4421  O   GLU B 496     -12.909 -59.486  23.459  1.00 43.38           O
ATOM   4422  CB  GLU B 496     -10.053 -57.912  23.646  1.00 36.22           C
ATOM   4423  CG  GLU B 496      -9.628 -59.368  23.717  1.00 42.77           C
ATOM   4424  CD  GLU B 496      -8.186 -59.571  23.293  1.00 48.60           C
ATOM   4425  OE1 GLU B 496      -7.569 -58.603  22.800  1.00 49.59           O
ATOM   4426  OE2 GLU B 496      -7.669 -60.698  23.452  1.00 48.08           O
ATOM   4427  N   ALA B 497     -12.795 -57.750  22.034  1.00 37.24           N
ATOM   4428  CA  ALA B 497     -13.765 -58.314  21.104  1.00 35.14           C
ATOM   4429  C   ALA B 497     -13.352 -58.078  19.658  1.00 37.37           C
ATOM   4430  O   ALA B 497     -12.524 -57.213  19.368  1.00 38.84           O
ATOM   4431  CB  ALA B 497     -15.144 -57.724  21.359  1.00 31.35           C
ATOM   4432  N   LYS B 498     -13.936 -58.856  18.754  1.00 36.58           N
ATOM   4433  CA  LYS B 498     -13.687 -58.695  17.329  1.00 38.32           C
ATOM   4434  C   LYS B 498     -14.854 -57.985  16.654  1.00 40.74           C
ATOM   4435  O   LYS B 498     -15.990 -58.453  16.710  1.00 42.99           O
ATOM   4436  CB  LYS B 498     -13.445 -60.052  16.667  1.00 40.48           C
ATOM   4437  CG  LYS B 498     -12.047 -60.612  16.873  1.00 41.81           C
ATOM   4438  CD  LYS B 498     -11.911 -61.983  16.230  1.00 41.52           C
ATOM   4439  CE  LYS B 498     -10.491 -62.512  16.341  1.00 42.24           C
ATOM   4440  NZ  LYS B 498     -10.366 -63.887  15.781  1.00 42.50           N
ATOM   4441  N   LEU B 499     -14.569 -56.855  16.015  1.00 38.45           N
ATOM   4442  CA  LEU B 499     -15.584 -56.138  15.255  1.00 38.20           C
ATOM   4443  C   LEU B 499     -15.449 -56.475  13.775  1.00 36.89           C
ATOM   4444  O   LEU B 499     -14.536 -56.003  13.099  1.00 35.07           O
ATOM   4445  CB  LEU B 499     -15.468 -54.629  15.481  1.00 40.66           C
ATOM   4446  CG  LEU B 499     -16.439 -53.743  14.700  1.00 41.25           C
ATOM   4447  CD1 LEU B 499     -17.880 -54.126  15.005  1.00 38.49           C
ATOM   4448  CD2 LEU B 499     -16.196 -52.279  15.023  1.00 39.60           C
ATOM   4449  N   HIS B 500     -16.364 -57.302  13.281  1.00 35.40           N
ATOM   4450  CA  HIS B 500     -16.289 -57.806  11.915  1.00 37.87           C
ATOM   4451  C   HIS B 500     -16.752 -56.773  10.893  1.00 34.43           C
ATOM   4452  O   HIS B 500     -17.548 -55.888  11.207  1.00 37.54           O
ATOM   4453  CB  HIS B 500     -17.111 -59.088  11.783  1.00 38.08           C
ATOM   4454  CG  HIS B 500     -16.635 -60.199  12.667  1.00 42.73           C
ATOM   4455  ND1 HIS B 500     -15.981 -61.310  12.180  1.00 50.22           N
ATOM   4456  CD2 HIS B 500     -16.710 -60.364  14.009  1.00 47.15           C
ATOM   4457  CE1 HIS B 500     -15.678 -62.115  13.183  1.00 50.57           C
ATOM   4458  NE2 HIS B 500     -16.108 -61.564  14.303  1.00 48.43           N
ATOM   4459  N   ARG B 501     -16.235 -56.897   9.673  1.00 37.51           N
ATOM   4460  CA  ARG B 501     -16.523 -55.963   8.587  1.00 40.70           C
ATOM   4461  C   ARG B 501     -18.011 -55.721   8.349  1.00 38.60           C
ATOM   4462  O   ARG B 501     -18.432 -54.587   8.125  1.00 37.33           O
ATOM   4463  CB  ARG B 501     -15.888 -56.459   7.287  1.00 43.91           C
ATOM   4464  CG  ARG B 501     -15.387 -55.346   6.387  1.00 49.61           C
ATOM   4465  CD  ARG B 501     -15.382 -55.783   4.934  1.00 57.91           C
ATOM   4466  NE  ARG B 501     -14.930 -54.720   4.043  1.00 63.69           N
ATOM   4467  CZ  ARG B 501     -13.690 -54.607   3.578  1.00 66.79           C
ATOM   4468  NH1 ARG B 501     -12.769 -55.498   3.917  1.00 65.79           N
ATOM   4469  NH2 ARG B 501     -13.373 -53.604   2.770  1.00 68.58           N
ATOM   4470  N   ASN B 502     -18.804 -56.787   8.392  1.00 38.82           N
ATOM   4471  CA  ASN B 502     -20.233 -56.674   8.128  1.00 40.43           C
ATOM   4472  C   ASN B 502     -20.980 -55.948   9.246  1.00 36.99           C
ATOM   4473  O   ASN B 502     -22.140 -55.571   9.084  1.00 35.49           O
ATOM   4474  CB  ASN B 502     -20.845 -58.056   7.900  1.00 46.19           C
ATOM   4475  CG  ASN B 502     -22.121 -57.998   7.084  1.00 54.70           C
ATOM   4476  OD1 ASN B 502     -23.224 -58.061   7.627  1.00 55.92           O
ATOM   4477  ND2 ASN B 502     -21.975 -57.871   5.769  1.00 59.32           N
ATOM   4478  N   GLY B 503     -20.310 -55.755  10.377  1.00 38.03           N
ATOM   4479  CA  GLY B 503     -20.860 -54.957  11.458  1.00 29.65           C
ATOM   4480  C   GLY B 503     -21.484 -55.740  12.598  1.00 34.69           C
ATOM   4481  O   GLY B 503     -22.672 -55.590  12.884  1.00 38.87           O
ATOM   4482  N   PHE B 504     -20.682 -56.573  13.253  1.00 37.09           N
ATOM   4483  CA  PHE B 504     -21.125 -57.275  14.453  1.00 41.33           C
ATOM   4484  C   PHE B 504     -19.931 -57.682  15.310  1.00 38.88           C
ATOM   4485  O   PHE B 504     -18.804 -57.759  14.823  1.00 44.35           O
ATOM   4486  CB  PHE B 504     -21.971 -58.501  14.089  1.00 43.04           C
ATOM   4487  CG  PHE B 504     -21.225 -59.554  13.319  1.00 43.06           C
ATOM   4488  CD1 PHE B 504     -21.172 -59.511  11.935  1.00 42.48           C
ATOM   4489  CD2 PHE B 504     -20.593 -60.597  13.976  1.00 43.57           C
ATOM   4490  CE1 PHE B 504     -20.492 -60.482  11.223  1.00 42.83           C
ATOM   4491  CE2 PHE B 504     -19.912 -61.570  13.269  1.00 42.73           C
ATOM   4492  CZ  PHE B 504     -19.862 -61.512  11.892  1.00 40.91           C
ATOM   4493  N   LEU B 505     -20.186 -57.943  16.588  1.00 39.01           N
ATOM   4494  CA  LEU B 505     -19.122 -58.262  17.533  1.00 36.57           C
ATOM   4495  C   LEU B 505     -19.102 -59.735  17.921  1.00 34.85           C
ATOM   4496  O   LEU B 505     -20.148 -60.367  18.059  1.00 33.98           O
ATOM   4497  CB  LEU B 505     -19.258 -57.405  18.794  1.00 39.53           C
ATOM   4498  CG  LEU B 505     -19.040 -55.900  18.635  1.00 42.90           C
ATOM   4499  CD1 LEU B 505     -19.505 -55.160  19.876  1.00 44.56           C
ATOM   4500  CD2 LEU B 505     -17.574 -55.611  18.362  1.00 43.49           C
ATOM   4501  N   THR B 506     -17.899 -60.276  18.088  1.00 37.12           N
ATOM   4502  CA  THR B 506     -17.722 -61.610  18.650  1.00 36.64           C
ATOM   4503  C   THR B 506     -16.751 -61.572  19.826  1.00 38.21           C
ATOM   4504  O   THR B 506     -15.864 -60.720  19.882  1.00 40.88           O
ATOM   4505  CB  THR B 506     -17.208 -62.612  17.601  1.00 39.00           C
ATOM   4506  OG1 THR B 506     -16.003 -62.111  17.009  1.00 42.30           O
ATOM   4507  CG2 THR B 506     -18.251 -62.830  16.514  1.00 40.11           C
ATOM   4508  N   VAL B 507     -16.918 -62.503  20.760  1.00 37.37           N
ATOM   4509  CA  VAL B 507     -16.051 -62.584  21.931  1.00 37.60           C
ATOM   4510  C   VAL B 507     -15.693 -64.028  22.256  1.00 41.22           C
ATOM   4511  O   VAL B 507     -16.399 -64.955  21.862  1.00 40.46           O
ATOM   4512  CB  VAL B 507     -16.709 -61.955  23.179  1.00 37.87           C
ATOM   4513  CG1 VAL B 507     -16.841 -60.448  23.027  1.00 33.26           C
ATOM   4514  CG2 VAL B 507     -18.062 -62.598  23.452  1.00 37.63           C
ATOM   4515  N   ALA B 508     -14.591 -64.211  22.975  1.00 45.75           N
ATOM   4516  CA  ALA B 508     -14.192 -65.534  23.433  1.00 46.16           C
ATOM   4517  C   ALA B 508     -14.887 -65.853  24.752  1.00 51.86           C
ATOM   4518  O   ALA B 508     -14.339 -65.618  25.829  1.00 50.83           O
ATOM   4519  CB  ALA B 508     -12.683 -65.617  23.587  1.00 43.90           C
ATOM   4520  N   ARG B 509     -16.097 -66.393  24.655  1.00 58.77           N
ATOM   4521  CA  ARG B 509     -16.898 -66.723  25.828  1.00 65.58           C
ATOM   4522  C   ARG B 509     -17.778 -67.933  25.543  1.00 74.42           C
ATOM   4523  O   ARG B 509     -18.236 -68.122  24.417  1.00 76.80           O
ATOM   4524  CB  ARG B 509     -17.764 -65.531  26.243  1.00 60.40           C
ATOM   4525  CG  ARG B 509     -18.277 -65.598  27.673  1.00 63.52           C
ATOM   4526  CD  ARG B 509     -19.396 -64.593  27.902  1.00 64.09           C
ATOM   4527  NE  ARG B 509     -19.572 -64.272  29.315  1.00 64.04           N
ATOM   4528  CZ  ARG B 509     -20.608 -63.597  29.803  1.00 58.63           C
ATOM   4529  NH1 ARG B 509     -21.570 -63.176  28.993  1.00 52.49           N
ATOM   4530  NH2 ARG B 509     -20.687 -63.349  31.104  1.00 58.93           N
ATOM   4531  N   ASN B 510     -18.015 -68.749  26.565  1.00 82.94           N
ATOM   4532  CA  ASN B 510     -18.837 -69.941  26.398  1.00 93.29           C
ATOM   4533  C   ASN B 510     -20.015 -69.983  27.368  1.00 95.14           C
ATOM   4534  O   ASN B 510     -20.684 -71.007  27.498  1.00100.67           O
ATOM   4535  CB  ASN B 510     -17.983 -71.200  26.561  1.00103.33           C
ATOM   4536  CG  ASN B 510     -18.508 -72.368  25.747  1.00112.06           C
ATOM   4537  OD1 ASN B 510     -19.646 -72.352  25.277  1.00114.06           O
ATOM   4538  ND2 ASN B 510     -17.676 -73.388  25.572  1.00116.29           N
ATOM   4539  N   SER B 511     -20.265 -68.871  28.051  1.00 89.13           N
ATOM   4540  CA  SER B 511     -21.404 -68.791  28.959  1.00 86.63           C
ATOM   4541  C   SER B 511     -22.490 -67.880  28.400  1.00 81.86           C
ATOM   4542  O   SER B 511     -22.199 -66.882  27.741  1.00 81.37           O
ATOM   4543  CB  SER B 511     -20.961 -68.292  30.336  1.00 87.30           C
ATOM   4544  OG  SER B 511     -20.154 -67.132  30.223  1.00 85.61           O
ATOM   4545  N   ALA B 512     -23.744 -68.230  28.668  1.00 78.19           N
ATOM   4546  CA  ALA B 512     -24.868 -67.372  28.319  1.00 72.25           C
ATOM   4547  C   ALA B 512     -25.143 -66.377  29.437  1.00 74.22           C
ATOM   4548  O   ALA B 512     -24.780 -66.612  30.590  1.00 80.43           O
ATOM   4549  CB  ALA B 512     -26.106 -68.205  28.030  1.00 71.08           C
ATOM   4550  N   GLY B 513     -25.782 -65.264  29.096  1.00 67.79           N
ATOM   4551  CA  GLY B 513     -26.167 -64.285  30.094  1.00 64.64           C
ATOM   4552  C   GLY B 513     -25.490 -62.946  29.887  1.00 59.59           C
ATOM   4553  O   GLY B 513     -24.702 -62.781  28.955  1.00 57.18           O
ATOM   4554  N   PRO B 514     -25.794 -61.977  30.761  1.00 57.63           N
ATOM   4555  CA  PRO B 514     -25.226 -60.631  30.654  1.00 54.69           C
ATOM   4556  C   PRO B 514     -23.733 -60.622  30.962  1.00 54.93           C
ATOM   4557  O   PRO B 514     -23.234 -61.521  31.638  1.00 58.68           O
ATOM   4558  CB  PRO B 514     -26.012 -59.840  31.701  1.00 54.25           C
ATOM   4559  CG  PRO B 514     -26.382 -60.860  32.720  1.00 58.58           C
ATOM   4560  CD  PRO B 514     -26.682 -62.105  31.929  1.00 60.08           C
ATOM   4561  N   VAL B 515     -23.033 -59.608  30.468  1.00 51.81           N
ATOM   4562  CA  VAL B 515     -21.628 -59.406  30.794  1.00 52.70           C
ATOM   4563  C   VAL B 515     -21.486 -58.484  31.997  1.00 57.02           C
ATOM   4564  O   VAL B 515     -21.881 -57.319  31.946  1.00 58.13           O
ATOM   4565  CB  VAL B 515     -20.849 -58.816  29.606  1.00 49.44           C
ATOM   4566  CG1 VAL B 515     -19.405 -58.546  30.000  1.00 49.62           C
ATOM   4567  CG2 VAL B 515     -20.918 -59.752  28.409  1.00 44.91           C
ATOM   4568  N   VAL B 516     -20.926 -59.009  33.083  1.00 62.14           N
ATOM   4569  CA  VAL B 516     -20.790 -58.230  34.306  1.00 69.52           C
ATOM   4570  C   VAL B 516     -19.682 -57.194  34.157  1.00 75.75           C
ATOM   4571  O   VAL B 516     -18.505 -57.478  34.384  1.00 78.63           O
ATOM   4572  CB  VAL B 516     -20.491 -59.129  35.521  1.00 73.20           C
ATOM   4573  CG1 VAL B 516     -20.454 -58.303  36.799  1.00 75.42           C
ATOM   4574  CG2 VAL B 516     -21.529 -60.236  35.629  1.00 75.90           C
ATOM   4575  N   ALA B 517     -20.080 -55.990  33.761  1.00 77.14           N
ATOM   4576  CA  ALA B 517     -19.151 -54.898  33.513  1.00 75.72           C
ATOM   4577  C   ALA B 517     -19.869 -53.570  33.726  1.00 76.66           C
ATOM   4578  O   ALA B 517     -21.081 -53.484  33.531  1.00 83.17           O
ATOM   4579  CB  ALA B 517     -18.584 -54.990  32.103  1.00 72.05           C
ATOM   4580  N   PRO B 518     -19.126 -52.526  34.125  1.00 73.90           N
ATOM   4581  CA  PRO B 518     -19.765 -51.227  34.359  1.00 72.01           C
ATOM   4582  C   PRO B 518     -20.293 -50.593  33.075  1.00 66.21           C
ATOM   4583  O   PRO B 518     -19.664 -50.703  32.022  1.00 61.08           O
ATOM   4584  CB  PRO B 518     -18.639 -50.385  34.968  1.00 73.83           C
ATOM   4585  CG  PRO B 518     -17.382 -51.029  34.501  1.00 74.25           C
ATOM   4586  CD  PRO B 518     -17.682 -52.495  34.414  1.00 74.99           C
ATOM   4587  N   THR B 519     -21.446 -49.938  33.174  1.00 66.54           N
ATOM   4588  CA  THR B 519     -22.088 -49.309  32.026  1.00 65.08           C
ATOM   4589  C   THR B 519     -21.337 -48.064  31.553  1.00 62.06           C
ATOM   4590  O   THR B 519     -21.637 -47.518  30.491  1.00 62.12           O
ATOM   4591  CB  THR B 519     -23.547 -48.932  32.337  1.00 70.13           C
ATOM   4592  OG1 THR B 519     -23.575 -47.892  33.321  1.00 75.58           O
ATOM   4593  CG2 THR B 519     -24.298 -50.138  32.877  1.00 70.07           C
ATOM   4594  N   ASN B 520     -20.371 -47.608  32.345  1.00 60.76           N
ATOM   4595  CA  ASN B 520     -19.605 -46.420  31.984  1.00 61.78           C
ATOM   4596  C   ASN B 520     -18.382 -46.781  31.146  1.00 59.79           C
ATOM   4597  O   ASN B 520     -17.547 -45.927  30.847  1.00 62.80           O
ATOM   4598  CB  ASN B 520     -19.177 -45.650  33.236  1.00 67.88           C
ATOM   4599  CG  ASN B 520     -18.401 -46.509  34.215  1.00 71.61           C
ATOM   4600  OD1 ASN B 520     -18.983 -47.201  35.049  1.00 74.32           O
ATOM   4601  ND2 ASN B 520     -17.076 -46.465  34.120  1.00 71.81           N
ATOM   4602  N   GLY B 521     -18.285 -48.053  30.773  1.00 52.17           N
ATOM   4603  CA  GLY B 521     -17.214 -48.528  29.916  1.00 49.89           C
ATOM   4604  C   GLY B 521     -17.495 -48.224  28.456  1.00 45.96           C
ATOM   4605  O   GLY B 521     -18.643 -47.994  28.077  1.00 48.07           O
ATOM   4606  N   TYR B 522     -16.452 -48.223  27.632  1.00 37.32           N
ATOM   4607  CA  TYR B 522     -16.615 -47.934  26.211  1.00 37.93           C
ATOM   4608  C   TYR B 522     -15.710 -48.820  25.361  1.00 37.73           C
ATOM   4609  O   TYR B 522     -14.724 -49.370  25.851  1.00 35.95           O
ATOM   4610  CB  TYR B 522     -16.317 -46.460  25.919  1.00 35.74           C
ATOM   4611  CG  TYR B 522     -14.849 -46.101  25.992  1.00 37.93           C
ATOM   4612  CD1 TYR B 522     -14.229 -45.863  27.212  1.00 39.25           C
ATOM   4613  CD2 TYR B 522     -14.084 -45.992  24.836  1.00 39.95           C
ATOM   4614  CE1 TYR B 522     -12.887 -45.534  27.279  1.00 40.63           C
ATOM   4615  CE2 TYR B 522     -12.744 -45.663  24.893  1.00 42.80           C
ATOM   4616  CZ  TYR B 522     -12.150 -45.436  26.117  1.00 43.61           C
ATOM   4617  OH  TYR B 522     -10.815 -45.107  26.176  1.00 48.53           O
ATOM   4618  N   PHE B 523     -16.051 -48.950  24.083  1.00 35.49           N
ATOM   4619  CA  PHE B 523     -15.248 -49.739  23.157  1.00 36.03           C
ATOM   4620  C   PHE B 523     -14.162 -48.887  22.513  1.00 40.17           C
ATOM   4621  O   PHE B 523     -14.435 -47.813  21.978  1.00 45.83           O
ATOM   4622  CB  PHE B 523     -16.132 -50.366  22.078  1.00 35.88           C
ATOM   4623  CG  PHE B 523     -16.921 -51.552  22.554  1.00 34.13           C
ATOM   4624  CD1 PHE B 523     -18.239 -51.408  22.954  1.00 35.99           C
ATOM   4625  CD2 PHE B 523     -16.343 -52.808  22.607  1.00 32.77           C
ATOM   4626  CE1 PHE B 523     -18.967 -52.498  23.394  1.00 35.14           C
ATOM   4627  CE2 PHE B 523     -17.065 -53.902  23.046  1.00 35.35           C
ATOM   4628  CZ  PHE B 523     -18.379 -53.746  23.440  1.00 33.97           C
ATOM   4629  N   ARG B 524     -12.929 -49.377  22.567  1.00 42.52           N
ATOM   4630  CA  ARG B 524     -11.795 -48.659  22.002  1.00 42.81           C
ATOM   4631  C   ARG B 524     -11.139 -49.474  20.894  1.00 45.90           C
ATOM   4632  O   ARG B 524     -10.737 -50.618  21.106  1.00 46.93           O
ATOM   4633  CB  ARG B 524     -10.778 -48.329  23.096  1.00 45.05           C
ATOM   4634  CG  ARG B 524      -9.531 -47.614  22.605  1.00 47.41           C
ATOM   4635  CD  ARG B 524      -8.487 -47.522  23.709  1.00 49.35           C
ATOM   4636  NE  ARG B 524      -7.798 -48.793  23.911  1.00 51.12           N
ATOM   4637  CZ  ARG B 524      -7.263 -49.180  25.064  1.00 53.71           C
ATOM   4638  NH1 ARG B 524      -7.336 -48.394  26.129  1.00 54.35           N
ATOM   4639  NH2 ARG B 524      -6.655 -50.355  25.154  1.00 55.32           N
ATOM   4640  N   PHE B 525     -11.027 -48.873  19.714  1.00 46.25           N
ATOM   4641  CA  PHE B 525     -10.429 -49.534  18.562  1.00 44.32           C
ATOM   4642  C   PHE B 525      -8.910 -49.491  18.659  1.00 46.41           C
ATOM   4643  O   PHE B 525      -8.319 -48.418  18.774  1.00 47.11           O
ATOM   4644  CB  PHE B 525     -10.903 -48.878  17.263  1.00 44.08           C
ATOM   4645  CG  PHE B 525     -10.127 -49.303  16.050  1.00 47.30           C
ATOM   4646  CD1 PHE B 525     -10.323 -50.552  15.487  1.00 44.89           C
ATOM   4647  CD2 PHE B 525      -9.207 -48.447  15.466  1.00 51.04           C
ATOM   4648  CE1 PHE B 525      -9.612 -50.944  14.368  1.00 48.31           C
ATOM   4649  CE2 PHE B 525      -8.493 -48.832  14.347  1.00 52.21           C
ATOM   4650  CZ  PHE B 525      -8.696 -50.082  13.798  1.00 51.92           C
ATOM   4651  N   ASP B 526      -8.279 -50.660  18.609  1.00 44.56           N
ATOM   4652  CA  ASP B 526      -6.839 -50.741  18.809  1.00 44.46           C
ATOM   4653  C   ASP B 526      -6.065 -51.119  17.547  1.00 41.20           C
ATOM   4654  O   ASP B 526      -4.979 -50.591  17.311  1.00 47.29           O
ATOM   4655  CB  ASP B 526      -6.522 -51.740  19.924  1.00 51.83           C
ATOM   4656  CG  ASP B 526      -6.827 -51.188  21.304  1.00 54.99           C
ATOM   4657  OD1 ASP B 526      -7.020 -49.960  21.426  1.00 55.00           O
ATOM   4658  OD2 ASP B 526      -6.869 -51.982  22.266  1.00 56.48           O
ATOM   4659  N   SER B 527      -6.611 -52.028  16.743  1.00 40.62           N
ATOM   4660  CA  SER B 527      -5.955 -52.420  15.495  1.00 44.51           C
ATOM   4661  C   SER B 527      -6.862 -53.143  14.505  1.00 41.37           C
ATOM   4662  O   SER B 527      -7.924 -53.651  14.865  1.00 37.94           O
ATOM   4663  CB  SER B 527      -4.743 -53.310  15.788  1.00 48.25           C
ATOM   4664  OG  SER B 527      -3.700 -52.572  16.398  1.00 55.48           O
ATOM   4665  N   TRP B 528      -6.421 -53.179  13.251  1.00 38.89           N
ATOM   4666  CA  TRP B 528      -7.014 -54.046  12.243  1.00 35.47           C
ATOM   4667  C   TRP B 528      -6.331 -55.404  12.317  1.00 37.04           C
ATOM   4668  O   TRP B 528      -5.119 -55.503  12.127  1.00 40.94           O
ATOM   4669  CB  TRP B 528      -6.857 -53.458  10.839  1.00 38.34           C
ATOM   4670  CG  TRP B 528      -7.677 -52.236  10.581  1.00 41.75           C
ATOM   4671  CD1 TRP B 528      -7.235 -50.947  10.540  1.00 40.09           C
ATOM   4672  CD2 TRP B 528      -9.083 -52.188  10.312  1.00 41.72           C
ATOM   4673  NE1 TRP B 528      -8.279 -50.097  10.268  1.00 40.63           N
ATOM   4674  CE2 TRP B 528      -9.425 -50.835  10.124  1.00 38.24           C
ATOM   4675  CE3 TRP B 528     -10.086 -53.157  10.216  1.00 43.06           C
ATOM   4676  CZ2 TRP B 528     -10.727 -50.426   9.845  1.00 36.64           C
ATOM   4677  CZ3 TRP B 528     -11.379 -52.749   9.939  1.00 41.19           C
ATOM   4678  CH2 TRP B 528     -11.687 -51.395   9.759  1.00 40.57           C
ATOM   4679  N   VAL B 529      -7.098 -56.450  12.599  1.00 34.85           N
ATOM   4680  CA  VAL B 529      -6.518 -57.781  12.715  1.00 39.10           C
ATOM   4681  C   VAL B 529      -7.134 -58.765  11.727  1.00 40.14           C
ATOM   4682  O   VAL B 529      -7.860 -58.377  10.813  1.00 45.64           O
ATOM   4683  CB  VAL B 529      -6.678 -58.340  14.144  1.00 35.20           C
ATOM   4684  CG1 VAL B 529      -5.942 -57.460  15.143  1.00 35.50           C
ATOM   4685  CG2 VAL B 529      -8.148 -58.449  14.514  1.00 31.24           C
ATOM   4686  N   ASN B 530      -6.827 -60.043  11.919  1.00 40.82           N
ATOM   4687  CA  ASN B 530      -7.403 -61.109  11.115  1.00 43.25           C
ATOM   4688  C   ASN B 530      -7.676 -62.335  11.976  1.00 46.21           C
ATOM   4689  O   ASN B 530      -7.561 -62.276  13.200  1.00 44.97           O
ATOM   4690  CB  ASN B 530      -6.484 -61.461   9.941  1.00 46.23           C
ATOM   4691  CG  ASN B 530      -5.051 -61.723  10.372  1.00 52.06           C
ATOM   4692  OD1 ASN B 530      -4.800 -62.369  11.388  1.00 54.96           O
ATOM   4693  ND2 ASN B 530      -4.101 -61.221   9.592  1.00 56.33           N
ATOM   4694  N   GLN B 531      -8.030 -63.445  11.338  1.00 49.82           N
ATOM   4695  CA  GLN B 531      -8.447 -64.633  12.074  1.00 51.13           C
ATOM   4696  C   GLN B 531      -7.272 -65.428  12.637  1.00 50.69           C
ATOM   4697  O   GLN B 531      -7.463 -66.503  13.201  1.00 55.08           O
ATOM   4698  CB  GLN B 531      -9.306 -65.534  11.184  1.00 55.25           C
ATOM   4699  CG  GLN B 531     -10.655 -64.936  10.786  1.00 60.66           C
ATOM   4700  CD  GLN B 531     -11.554 -64.633  11.978  1.00 62.22           C
ATOM   4701  OE1 GLN B 531     -11.318 -63.689  12.733  1.00 59.49           O
ATOM   4702  NE2 GLN B 531     -12.594 -65.441  12.150  1.00 65.92           N
ATOM   4703  N   PHE B 532      -6.059 -64.906  12.485  1.00 47.82           N
ATOM   4704  CA  PHE B 532      -4.909 -65.500  13.155  1.00 49.87           C
ATOM   4705  C   PHE B 532      -4.860 -65.034  14.606  1.00 48.57           C
ATOM   4706  O   PHE B 532      -4.257 -65.683  15.459  1.00 52.39           O
ATOM   4707  CB  PHE B 532      -3.606 -65.147  12.436  1.00 44.60           C
ATOM   4708  CG  PHE B 532      -2.433 -65.976  12.873  1.00 55.03           C
ATOM   4709  CD1 PHE B 532      -2.550 -67.351  12.999  1.00 56.40           C
ATOM   4710  CD2 PHE B 532      -1.215 -65.385  13.159  1.00 56.18           C
ATOM   4711  CE1 PHE B 532      -1.474 -68.119  13.401  1.00 57.82           C
ATOM   4712  CE2 PHE B 532      -0.135 -66.149  13.561  1.00 57.26           C
ATOM   4713  CZ  PHE B 532      -0.265 -67.517  13.683  1.00 58.73           C
ATOM   4714  N   TYR B 533      -5.499 -63.900  14.876  1.00 48.82           N
ATOM   4715  CA  TYR B 533      -5.573 -63.365  16.229  1.00 47.38           C
ATOM   4716  C   TYR B 533      -6.604 -64.123  17.055  1.00 45.81           C
ATOM   4717  O   TYR B 533      -7.727 -64.350  16.606  1.00 42.08           O
ATOM   4718  CB  TYR B 533      -5.916 -61.873  16.205  1.00 43.57           C
ATOM   4719  CG  TYR B 533      -5.742 -61.181  17.540  1.00 44.62           C
ATOM   4720  CD1 TYR B 533      -4.536 -60.583  17.881  1.00 43.49           C
ATOM   4721  CD2 TYR B 533      -6.783 -61.126  18.459  1.00 43.54           C
ATOM   4722  CE1 TYR B 533      -4.371 -59.949  19.098  1.00 42.02           C
ATOM   4723  CE2 TYR B 533      -6.627 -60.495  19.680  1.00 43.25           C
ATOM   4724  CZ  TYR B 533      -5.419 -59.909  19.993  1.00 44.74           C
ATOM   4725  OH  TYR B 533      -5.257 -59.280  21.206  1.00 48.86           O
ATOM   4726  N   THR B 534      -6.218 -64.503  18.268  1.00 44.97           N
ATOM   4727  CA  THR B 534      -7.118 -65.208  19.170  1.00 44.27           C
ATOM   4728  C   THR B 534      -7.479 -64.320  20.353  1.00 42.98           C
ATOM   4729  O   THR B 534      -6.600 -63.830  21.061  1.00 43.93           O
ATOM   4730  CB  THR B 534      -6.495 -66.518  19.685  1.00 52.29           C
ATOM   4731  OG1 THR B 534      -6.243 -67.397  18.582  1.00 57.64           O
ATOM   4732  CG2 THR B 534      -7.430 -67.204  20.669  1.00 49.64           C
ATOM   4733  N   LEU B 535      -8.776 -64.111  20.559  1.00 37.09           N
ATOM   4734  CA  LEU B 535      -9.246 -63.283  21.662  1.00 37.86           C
ATOM   4735  C   LEU B 535      -8.996 -63.960  23.003  1.00 43.04           C
ATOM   4736  O   LEU B 535      -9.192 -65.167  23.147  1.00 49.13           O
ATOM   4737  CB  LEU B 535     -10.737 -62.975  21.508  1.00 41.04           C
ATOM   4738  CG  LEU B 535     -11.161 -62.159  20.287  1.00 38.66           C
ATOM   4739  CD1 LEU B 535     -12.675 -62.157  20.156  1.00 38.10           C
ATOM   4740  CD2 LEU B 535     -10.624 -60.739  20.375  1.00 34.98           C
ATOM   4741  N   ALA B 536      -8.558 -63.176  23.982  1.00 40.86           N
ATOM   4742  CA  ALA B 536      -8.391 -63.679  25.338  1.00 44.45           C
ATOM   4743  C   ALA B 536      -9.756 -63.998  25.933  1.00 46.56           C
ATOM   4744  O   ALA B 536     -10.714 -63.253  25.724  1.00 38.78           O
ATOM   4745  CB  ALA B 536      -7.651 -62.669  26.200  1.00 43.85           C
ATOM   4746  N   PRO B 537      -9.852 -65.116  26.667  1.00 50.12           N
ATOM   4747  CA  PRO B 537     -11.121 -65.535  27.270  1.00 56.00           C
ATOM   4748  C   PRO B 537     -11.658 -64.505  28.259  1.00 61.81           C
ATOM   4749  O   PRO B 537     -10.879 -63.824  28.925  1.00 64.29           O
ATOM   4750  CB  PRO B 537     -10.757 -66.839  27.986  1.00 57.85           C
ATOM   4751  CG  PRO B 537      -9.548 -67.338  27.272  1.00 59.29           C
ATOM   4752  CD  PRO B 537      -8.786 -66.110  26.878  1.00 53.71           C
ATOM   4753  N   MET B 538     -12.980 -64.396  28.343  1.00 65.67           N
ATOM   4754  CA  MET B 538     -13.616 -63.452  29.253  1.00 68.81           C
ATOM   4755  C   MET B 538     -14.617 -64.155  30.163  1.00 71.08           C
ATOM   4756  O   MET B 538     -14.960 -65.316  29.943  1.00 73.09           O
ATOM   4757  CB  MET B 538     -14.308 -62.337  28.466  1.00 65.08           C
ATOM   4758  CG  MET B 538     -15.395 -62.829  27.526  1.00 65.01           C
ATOM   4759  SD  MET B 538     -16.300 -61.481  26.746  1.00 78.96           S
ATOM   4760  CE  MET B 538     -17.379 -60.979  28.082  1.00 51.94           C
