# Supplementary material for: A non-redundant data set of nanobody-antigen crystal structures
Source: Data Brief. 2019 Mar 6;24:103754. doi: 10.1016/j.dib.2019.103754 (PMC6441729; doi:10.1016/j.dib.2019.103754)
Supplement: Multimedia component 5 [file mmc5.zip › Data_set/Ag_1/5o05_1.pdb]

ATOM      1  N   SER A 224     -17.026 -41.684   6.651  1.00 71.64           N
ATOM      2  CA  SER A 224     -16.726 -40.264   6.848  1.00 67.73           C
ATOM      3  C   SER A 224     -17.925 -39.489   7.386  1.00 62.19           C
ATOM      4  O   SER A 224     -19.080 -39.833   7.119  1.00 60.60           O
ATOM      5  CB  SER A 224     -16.252 -39.619   5.538  1.00 68.08           C
ATOM      6  OG  SER A 224     -14.844 -39.718   5.389  1.00 70.33           O
ATOM      7  N   LYS A 225     -17.633 -38.452   8.164  1.00 57.27           N
ATOM      8  CA  LYS A 225     -18.651 -37.532   8.655  1.00 52.48           C
ATOM      9  C   LYS A 225     -19.294 -36.837   7.447  1.00 45.49           C
ATOM     10  O   LYS A 225     -18.589 -36.245   6.629  1.00 40.32           O
ATOM     11  CB  LYS A 225     -18.015 -36.512   9.599  1.00 50.61           C
ATOM     12  CG  LYS A 225     -18.886 -35.348  10.017  1.00 49.51           C
ATOM     13  CD  LYS A 225     -18.332 -34.802  11.326  1.00 48.91           C
ATOM     14  CE  LYS A 225     -19.117 -33.657  11.862  1.00 47.63           C
ATOM     15  NZ  LYS A 225     -18.336 -32.990  12.941  1.00 46.28           N
ATOM     16  N   PRO A 226     -20.631 -36.896   7.337  1.00 43.75           N
ATOM     17  CA  PRO A 226     -21.314 -36.362   6.154  1.00 42.05           C
ATOM     18  C   PRO A 226     -21.186 -34.841   5.996  1.00 39.66           C
ATOM     19  O   PRO A 226     -21.302 -34.100   6.979  1.00 39.16           O
ATOM     20  CB  PRO A 226     -22.778 -36.776   6.377  1.00 43.26           C
ATOM     21  CG  PRO A 226     -22.732 -37.866   7.386  1.00 46.32           C
ATOM     22  CD  PRO A 226     -21.564 -37.559   8.261  1.00 46.76           C
ATOM     23  N   PHE A 227     -20.936 -34.387   4.769  1.00 37.66           N
ATOM     24  CA  PHE A 227     -20.854 -32.956   4.482  1.00 34.40           C
ATOM     25  C   PHE A 227     -22.248 -32.347   4.500  1.00 31.33           C
ATOM     26  O   PHE A 227     -23.173 -32.946   3.987  1.00 29.61           O
ATOM     27  CB  PHE A 227     -20.167 -32.703   3.125  1.00 32.30           C
ATOM     28  CG  PHE A 227     -20.160 -31.258   2.709  1.00 32.73           C
ATOM     29  CD1 PHE A 227     -19.300 -30.346   3.318  1.00 32.52           C
ATOM     30  CD2 PHE A 227     -20.989 -30.805   1.686  1.00 36.07           C
ATOM     31  CE1 PHE A 227     -19.282 -29.013   2.944  1.00 30.90           C
ATOM     32  CE2 PHE A 227     -20.978 -29.450   1.292  1.00 33.53           C
ATOM     33  CZ  PHE A 227     -20.122 -28.552   1.928  1.00 31.26           C
ATOM     34  N   THR A 228     -22.387 -31.171   5.117  1.00 30.74           N
ATOM     35  CA  THR A 228     -23.645 -30.427   5.154  1.00 29.15           C
ATOM     36  C   THR A 228     -23.400 -28.916   4.994  1.00 29.22           C
ATOM     37  O   THR A 228     -22.297 -28.422   5.227  1.00 29.84           O
ATOM     38  CB  THR A 228     -24.426 -30.638   6.494  1.00 33.87           C
ATOM     39  OG1 THR A 228     -23.649 -30.110   7.583  1.00 28.52           O
ATOM     40  CG2 THR A 228     -24.728 -32.124   6.753  1.00 37.34           C
ATOM     41  N   LEU A 229     -24.451 -28.202   4.608  1.00 29.06           N
ATOM     42  CA  LEU A 229     -24.500 -26.751   4.611  1.00 28.91           C
ATOM     43  C   LEU A 229     -25.618 -26.321   5.562  1.00 29.42           C
ATOM     44  O   LEU A 229     -26.554 -27.077   5.808  1.00 29.88           O
ATOM     45  CB  LEU A 229     -24.764 -26.216   3.195  1.00 30.84           C
ATOM     46  CG  LEU A 229     -23.642 -26.367   2.160  1.00 33.03           C
ATOM     47  CD1 LEU A 229     -24.134 -25.980   0.756  1.00 34.08           C
ATOM     48  CD2 LEU A 229     -22.440 -25.497   2.569  1.00 29.78           C
ATOM     49  N   PRO A 230     -25.541 -25.093   6.080  1.00 29.50           N
ATOM     50  CA  PRO A 230     -26.647 -24.588   6.902  1.00 29.92           C
ATOM     51  C   PRO A 230     -27.910 -24.504   6.075  1.00 29.35           C
ATOM     52  O   PRO A 230     -27.825 -24.421   4.844  1.00 28.57           O
ATOM     53  CB  PRO A 230     -26.193 -23.185   7.287  1.00 27.16           C
ATOM     54  CG  PRO A 230     -24.734 -23.164   7.066  1.00 26.94           C
ATOM     55  CD  PRO A 230     -24.484 -24.085   5.914  1.00 28.68           C
ATOM     56  N   ILE A 231     -29.063 -24.526   6.719  1.00 26.70           N
ATOM     57  CA  ILE A 231     -30.316 -24.393   5.996  1.00 30.75           C
ATOM     58  C   ILE A 231     -30.823 -22.953   6.088  1.00 32.96           C
ATOM     59  O   ILE A 231     -32.012 -22.704   6.104  1.00 37.11           O
ATOM     60  CB  ILE A 231     -31.380 -25.377   6.505  1.00 32.99           C
ATOM     61  CG1 ILE A 231     -31.537 -25.270   8.032  1.00 35.25           C
ATOM     62  CG2 ILE A 231     -31.030 -26.822   6.076  1.00 33.42           C
ATOM     63  CD1 ILE A 231     -32.737 -26.071   8.573  1.00 38.80           C
ATOM     64  N   LEU A 232     -29.914 -22.004   6.232  1.00 33.84           N
ATOM     65  CA  LEU A 232     -30.311 -20.591   6.197  1.00 34.46           C
ATOM     66  C   LEU A 232     -30.612 -20.107   4.776  1.00 33.25           C
ATOM     67  O   LEU A 232     -29.836 -20.362   3.851  1.00 36.98           O
ATOM     68  CB  LEU A 232     -29.214 -19.731   6.818  1.00 32.72           C
ATOM     69  CG  LEU A 232     -28.883 -20.039   8.261  1.00 34.04           C
ATOM     70  CD1 LEU A 232     -27.597 -19.340   8.606  1.00 35.62           C
ATOM     71  CD2 LEU A 232     -30.010 -19.602   9.179  1.00 35.66           C
ATOM     72  N   THR A 233     -31.719 -19.386   4.600  1.00 31.60           N
ATOM     73  CA  THR A 233     -32.076 -18.831   3.287  1.00 29.24           C
ATOM     74  C   THR A 233     -31.275 -17.565   2.973  1.00 30.06           C
ATOM     75  O   THR A 233     -30.556 -17.037   3.832  1.00 25.22           O
ATOM     76  CB  THR A 233     -33.579 -18.488   3.190  1.00 31.77           C
ATOM     77  OG1 THR A 233     -33.858 -17.354   4.037  1.00 32.89           O
ATOM     78  CG2 THR A 233     -34.446 -19.656   3.616  1.00 31.48           C
ATOM     79  N   LEU A 234     -31.409 -17.065   1.745  1.00 29.54           N
ATOM     80  CA  LEU A 234     -30.594 -15.931   1.308  1.00 28.62           C
ATOM     81  C   LEU A 234     -30.861 -14.673   2.166  1.00 24.87           C
ATOM     82  O   LEU A 234     -29.958 -13.912   2.445  1.00 25.15           O
ATOM     83  CB  LEU A 234     -30.832 -15.639  -0.183  1.00 29.03           C
ATOM     84  CG  LEU A 234     -29.690 -14.890  -0.891  1.00 30.85           C
ATOM     85  CD1 LEU A 234     -28.430 -15.749  -0.952  1.00 28.35           C
ATOM     86  CD2 LEU A 234     -30.077 -14.376  -2.300  1.00 31.99           C
ATOM     87  N   GLY A 235     -32.098 -14.471   2.594  1.00 22.92           N
ATOM     88  CA  GLY A 235     -32.432 -13.377   3.484  1.00 23.78           C
ATOM     89  C   GLY A 235     -31.993 -13.632   4.933  1.00 24.06           C
ATOM     90  O   GLY A 235     -32.315 -12.853   5.822  1.00 26.82           O
ATOM     91  N   GLU A 236     -31.291 -14.740   5.163  1.00 20.85           N
ATOM     92  CA  GLU A 236     -30.813 -15.130   6.486  1.00 21.31           C
ATOM     93  C   GLU A 236     -29.288 -15.268   6.534  1.00 22.79           C
ATOM     94  O   GLU A 236     -28.726 -15.830   7.480  1.00 24.24           O
ATOM     95  CB  GLU A 236     -31.489 -16.441   6.905  1.00 22.70           C
ATOM     96  CG  GLU A 236     -33.005 -16.290   7.124  1.00 24.79           C
ATOM     97  CD  GLU A 236     -33.706 -17.618   7.338  1.00 27.50           C
ATOM     98  OE1 GLU A 236     -33.107 -18.665   7.000  1.00 29.67           O
ATOM     99  OE2 GLU A 236     -34.846 -17.619   7.846  1.00 27.23           O
ATOM    100  N   LEU A 237     -28.617 -14.691   5.547  1.00 22.89           N
ATOM    101  CA  LEU A 237     -27.161 -14.764   5.471  1.00 23.64           C
ATOM    102  C   LEU A 237     -26.494 -13.393   5.553  1.00 23.21           C
ATOM    103  O   LEU A 237     -27.095 -12.374   5.227  1.00 20.17           O
ATOM    104  CB  LEU A 237     -26.740 -15.443   4.170  1.00 23.11           C
ATOM    105  CG  LEU A 237     -27.253 -16.881   4.064  1.00 27.79           C
ATOM    106  CD1 LEU A 237     -27.133 -17.367   2.612  1.00 32.19           C
ATOM    107  CD2 LEU A 237     -26.478 -17.785   5.010  1.00 27.45           C
ATOM    108  N   THR A 238     -25.241 -13.377   5.996  1.00 23.16           N
ATOM    109  CA  THR A 238     -24.497 -12.129   6.044  1.00 23.48           C
ATOM    110  C   THR A 238     -23.174 -12.263   5.314  1.00 22.52           C
ATOM    111  O   THR A 238     -22.665 -13.371   5.107  1.00 19.69           O
ATOM    112  CB  THR A 238     -24.274 -11.644   7.515  1.00 23.16           C
ATOM    113  OG1 THR A 238     -23.500 -12.596   8.233  1.00 22.21           O
ATOM    114  CG2 THR A 238     -25.604 -11.539   8.210  1.00 22.64           C
ATOM    115  N   ASN A 239     -22.651 -11.117   4.886  1.00 21.90           N
ATOM    116  CA  ASN A 239     -21.425 -11.061   4.115  1.00 20.41           C
ATOM    117  C   ASN A 239     -20.227 -11.404   5.006  1.00 21.60           C
ATOM    118  O   ASN A 239     -20.187 -11.022   6.172  1.00 20.10           O
ATOM    119  CB  ASN A 239     -21.277  -9.675   3.470  1.00 16.66           C
ATOM    120  CG  ASN A 239     -20.376  -9.701   2.239  1.00 18.45           C
ATOM    121  OD1 ASN A 239     -19.175  -9.912   2.354  1.00 19.68           O
ATOM    122  ND2 ASN A 239     -20.971  -9.501   1.045  1.00 16.67           N
ATOM    123  N   SER A 240     -19.250 -12.118   4.446  1.00 21.61           N
ATOM    124  CA  SER A 240     -18.061 -12.502   5.198  1.00 20.37           C
ATOM    125  C   SER A 240     -16.867 -11.545   4.991  1.00 22.10           C
ATOM    126  O   SER A 240     -15.788 -11.747   5.572  1.00 21.96           O
ATOM    127  CB  SER A 240     -17.650 -13.920   4.806  1.00 20.16           C
ATOM    128  OG  SER A 240     -17.363 -13.939   3.427  1.00 23.48           O
ATOM    129  N   ARG A 241     -17.051 -10.537   4.135  1.00 17.78           N
ATOM    130  CA  ARG A 241     -16.003  -9.568   3.836  1.00 20.45           C
ATOM    131  C   ARG A 241     -16.314  -8.150   4.316  1.00 18.92           C
ATOM    132  O   ARG A 241     -15.436  -7.288   4.335  1.00 20.14           O
ATOM    133  CB  ARG A 241     -15.716  -9.550   2.312  1.00 21.65           C
ATOM    134  CG  ARG A 241     -15.156 -10.867   1.789  1.00 20.08           C
ATOM    135  CD  ARG A 241     -14.827 -10.769   0.252  1.00 18.74           C
ATOM    136  NE  ARG A 241     -13.845  -9.711   0.028  1.00 21.79           N
ATOM    137  CZ  ARG A 241     -13.817  -8.903  -1.025  1.00 22.74           C
ATOM    138  NH1 ARG A 241     -14.700  -9.042  -2.028  1.00 23.89           N
ATOM    139  NH2 ARG A 241     -12.869  -7.976  -1.099  1.00 22.74           N
ATOM    140  N   PHE A 242     -17.569  -7.901   4.687  1.00 20.53           N
ATOM    141  CA  PHE A 242     -17.969  -6.634   5.315  1.00 23.11           C
ATOM    142  C   PHE A 242     -19.257  -6.905   6.098  1.00 23.18           C
ATOM    143  O   PHE A 242     -20.057  -7.768   5.692  1.00 21.78           O
ATOM    144  CB  PHE A 242     -18.164  -5.525   4.266  1.00 22.50           C
ATOM    145  CG  PHE A 242     -17.902  -4.113   4.790  1.00 21.47           C
ATOM    146  CD1 PHE A 242     -16.602  -3.603   4.858  1.00 19.06           C
ATOM    147  CD2 PHE A 242     -18.954  -3.309   5.213  1.00 17.06           C
ATOM    148  CE1 PHE A 242     -16.361  -2.312   5.343  1.00 20.22           C
ATOM    149  CE2 PHE A 242     -18.721  -2.021   5.690  1.00 19.25           C
ATOM    150  CZ  PHE A 242     -17.425  -1.522   5.761  1.00 19.47           C
ATOM    151  N   PRO A 243     -19.456  -6.207   7.242  1.00 23.28           N
ATOM    152  CA  PRO A 243     -20.667  -6.479   8.034  1.00 20.63           C
ATOM    153  C   PRO A 243     -21.948  -5.985   7.363  1.00 20.03           C
ATOM    154  O   PRO A 243     -22.511  -4.915   7.700  1.00 20.09           O
ATOM    155  CB  PRO A 243     -20.419  -5.723   9.360  1.00 19.49           C
ATOM    156  CG  PRO A 243     -19.463  -4.643   9.006  1.00 23.32           C
ATOM    157  CD  PRO A 243     -18.545  -5.279   7.942  1.00 21.99           C
ATOM    158  N   LEU A 244     -22.429  -6.793   6.429  1.00 20.42           N
ATOM    159  CA  LEU A 244     -23.625  -6.479   5.678  1.00 18.44           C
ATOM    160  C   LEU A 244     -24.484  -7.727   5.468  1.00 19.95           C
ATOM    161  O   LEU A 244     -23.959  -8.842   5.404  1.00 19.22           O
ATOM    162  CB  LEU A 244     -23.249  -5.873   4.306  1.00 17.24           C
ATOM    163  CG  LEU A 244     -22.346  -4.641   4.274  1.00 17.61           C
ATOM    164  CD1 LEU A 244     -21.780  -4.403   2.843  1.00 19.33           C
ATOM    165  CD2 LEU A 244     -23.141  -3.437   4.748  1.00 15.79           C
ATOM    166  N   PRO A 245     -25.804  -7.544   5.316  1.00 20.50           N
ATOM    167  CA  PRO A 245     -26.636  -8.689   4.926  1.00 20.67           C
ATOM    168  C   PRO A 245     -26.336  -9.088   3.475  1.00 22.63           C
ATOM    169  O   PRO A 245     -25.884  -8.235   2.711  1.00 21.57           O
ATOM    170  CB  PRO A 245     -28.065  -8.149   5.034  1.00 19.74           C
ATOM    171  CG  PRO A 245     -27.907  -6.635   4.793  1.00 20.80           C
ATOM    172  CD  PRO A 245     -26.550  -6.265   5.343  1.00 18.18           C
ATOM    173  N   ILE A 246     -26.553 -10.351   3.110  1.00 21.55           N
ATOM    174  CA  ILE A 246     -26.475 -10.716   1.695  1.00 20.77           C
ATOM    175  C   ILE A 246     -27.703 -10.148   1.008  1.00 21.25           C
ATOM    176  O   ILE A 246     -28.819 -10.370   1.474  1.00 22.48           O
ATOM    177  CB  ILE A 246     -26.416 -12.237   1.469  1.00 20.32           C
ATOM    178  CG1 ILE A 246     -25.126 -12.823   2.056  1.00 19.02           C
ATOM    179  CG2 ILE A 246     -26.549 -12.525  -0.037  1.00 18.52           C
ATOM    180  CD1 ILE A 246     -23.850 -12.021   1.639  1.00 22.91           C
ATOM    181  N   ASP A 247     -27.513  -9.380  -0.066  1.00 20.89           N
ATOM    182  CA  ASP A 247     -28.651  -8.823  -0.785  1.00 21.65           C
ATOM    183  C   ASP A 247     -29.075  -9.710  -1.965  1.00 25.10           C
ATOM    184  O   ASP A 247     -30.251 -10.042  -2.102  1.00 25.30           O
ATOM    185  CB  ASP A 247     -28.330  -7.387  -1.244  1.00 24.90           C
ATOM    186  CG  ASP A 247     -28.207  -6.426  -0.060  1.00 27.73           C
ATOM    187  OD1 ASP A 247     -29.157  -6.410   0.748  1.00 29.51           O
ATOM    188  OD2 ASP A 247     -27.172  -5.739   0.093  1.00 26.05           O
ATOM    189  N   VAL A 248     -28.123 -10.081  -2.823  1.00 26.06           N
ATOM    190  CA  VAL A 248     -28.423 -10.909  -4.000  1.00 23.00           C
ATOM    191  C   VAL A 248     -27.307 -11.888  -4.282  1.00 23.53           C
ATOM    192  O   VAL A 248     -26.177 -11.724  -3.798  1.00 22.73           O
ATOM    193  CB  VAL A 248     -28.619 -10.061  -5.292  1.00 27.19           C
ATOM    194  CG1 VAL A 248     -29.828  -9.147  -5.172  1.00 29.27           C
ATOM    195  CG2 VAL A 248     -27.357  -9.236  -5.580  1.00 25.13           C
ATOM    196  N   LEU A 249     -27.633 -12.908  -5.068  1.00 22.37           N
ATOM    197  CA  LEU A 249     -26.630 -13.732  -5.709  1.00 24.73           C
ATOM    198  C   LEU A 249     -26.243 -13.020  -7.007  1.00 27.32           C
ATOM    199  O   LEU A 249     -27.077 -12.351  -7.604  1.00 26.18           O
ATOM    200  CB  LEU A 249     -27.156 -15.143  -5.987  1.00 24.95           C
ATOM    201  CG  LEU A 249     -27.383 -16.005  -4.727  1.00 24.00           C
ATOM    202  CD1 LEU A 249     -27.982 -17.311  -5.141  1.00 27.59           C
ATOM    203  CD2 LEU A 249     -26.075 -16.263  -4.014  1.00 21.93           C
ATOM    204  N   TYR A 250     -24.997 -13.180  -7.445  1.00 27.83           N
ATOM    205  CA  TYR A 250     -24.476 -12.365  -8.541  1.00 25.58           C
ATOM    206  C   TYR A 250     -23.393 -13.065  -9.364  1.00 25.02           C
ATOM    207  O   TYR A 250     -22.516 -13.717  -8.814  1.00 25.58           O
ATOM    208  CB  TYR A 250     -23.919 -11.071  -7.946  1.00 25.04           C
ATOM    209  CG  TYR A 250     -23.301 -10.092  -8.919  1.00 26.79           C
ATOM    210  CD1 TYR A 250     -24.067  -9.104  -9.509  1.00 26.48           C
ATOM    211  CD2 TYR A 250     -21.937 -10.137  -9.213  1.00 29.12           C
ATOM    212  CE1 TYR A 250     -23.499  -8.178 -10.396  1.00 30.61           C
ATOM    213  CE2 TYR A 250     -21.360  -9.221 -10.095  1.00 30.70           C
ATOM    214  CZ  TYR A 250     -22.149  -8.242 -10.673  1.00 31.79           C
ATOM    215  OH  TYR A 250     -21.593  -7.333 -11.544  1.00 36.07           O
ATOM    216  N   THR A 251     -23.477 -12.934 -10.685  1.00 27.32           N
ATOM    217  CA  THR A 251     -22.394 -13.298 -11.595  1.00 31.11           C
ATOM    218  C   THR A 251     -22.303 -12.183 -12.599  1.00 34.14           C
ATOM    219  O   THR A 251     -23.294 -11.482 -12.841  1.00 36.72           O
ATOM    220  CB  THR A 251     -22.615 -14.598 -12.422  1.00 28.09           C
ATOM    221  OG1 THR A 251     -23.598 -14.333 -13.431  1.00 30.37           O
ATOM    222  CG2 THR A 251     -23.061 -15.748 -11.572  1.00 27.84           C
ATOM    223  N   ASN A 252     -21.137 -12.020 -13.195  1.00 33.37           N
ATOM    224  CA  ASN A 252     -21.035 -11.098 -14.316  1.00 33.37           C
ATOM    225  C   ASN A 252     -20.006 -11.615 -15.320  1.00 30.13           C
ATOM    226  O   ASN A 252     -18.816 -11.624 -15.045  1.00 29.38           O
ATOM    227  CB  ASN A 252     -20.703  -9.690 -13.827  1.00 32.76           C
ATOM    228  CG  ASN A 252     -20.913  -8.626 -14.916  1.00 37.02           C
ATOM    229  OD1 ASN A 252     -20.853  -8.916 -16.111  1.00 35.15           O
ATOM    230  ND2 ASN A 252     -21.237  -7.404 -14.489  1.00 38.82           N
ATOM    231  N   PRO A 253     -20.477 -12.065 -16.478  1.00 32.26           N
ATOM    232  CA  PRO A 253     -19.595 -12.588 -17.519  1.00 33.59           C
ATOM    233  C   PRO A 253     -18.791 -11.487 -18.216  1.00 34.51           C
ATOM    234  O   PRO A 253     -17.916 -11.799 -19.028  1.00 34.44           O
ATOM    235  CB  PRO A 253     -20.568 -13.260 -18.490  1.00 35.53           C
ATOM    236  CG  PRO A 253     -21.819 -12.510 -18.325  1.00 37.97           C
ATOM    237  CD  PRO A 253     -21.892 -12.123 -16.882  1.00 36.31           C
ATOM    238  N   ASN A 254     -19.086 -10.227 -17.899  1.00 36.50           N
ATOM    239  CA  ASN A 254     -18.409  -9.091 -18.528  1.00 41.33           C
ATOM    240  C   ASN A 254     -17.253  -8.588 -17.671  1.00 41.32           C
ATOM    241  O   ASN A 254     -16.432  -7.780 -18.111  1.00 43.17           O
ATOM    242  CB  ASN A 254     -19.404  -7.953 -18.773  1.00 37.96           C
ATOM    243  CG  ASN A 254     -20.527  -8.360 -19.682  1.00 39.38           C
ATOM    244  OD1 ASN A 254     -20.434  -9.373 -20.373  1.00 39.70           O
ATOM    245  ND2 ASN A 254     -21.586  -7.552 -19.730  1.00 39.37           N
ATOM    246  N   GLU A 255     -17.212  -9.080 -16.443  1.00 39.71           N
ATOM    247  CA  GLU A 255     -16.213  -8.669 -15.460  1.00 41.60           C
ATOM    248  C   GLU A 255     -15.063  -9.660 -15.302  1.00 44.73           C
ATOM    249  O   GLU A 255     -15.286 -10.867 -15.174  1.00 44.43           O
ATOM    250  CB  GLU A 255     -16.899  -8.401 -14.116  1.00 40.40           C
ATOM    251  CG  GLU A 255     -17.816  -7.195 -14.211  1.00 43.36           C
ATOM    252  CD  GLU A 255     -18.574  -6.892 -12.934  1.00 46.08           C
ATOM    253  OE1 GLU A 255     -18.617  -7.755 -12.026  1.00 44.91           O
ATOM    254  OE2 GLU A 255     -19.138  -5.777 -12.855  1.00 47.90           O
ATOM    255  N   SER A 256     -13.841  -9.148 -15.416  1.00 49.31           N
ATOM    256  CA  SER A 256     -12.623  -9.924 -15.192  1.00 50.91           C
ATOM    257  C   SER A 256     -11.850  -9.368 -13.984  1.00 48.52           C
ATOM    258  O   SER A 256     -11.729  -8.151 -13.823  1.00 51.98           O
ATOM    259  CB  SER A 256     -11.728  -9.899 -16.422  1.00 55.23           C
ATOM    260  OG  SER A 256     -11.407  -8.564 -16.761  1.00 60.70           O
ATOM    261  N   ALA A 257     -11.314 -10.253 -13.159  1.00 41.85           N
ATOM    262  CA  ALA A 257     -10.457  -9.861 -12.044  1.00 39.90           C
ATOM    263  C   ALA A 257      -9.718 -11.080 -11.510  1.00 40.39           C
ATOM    264  O   ALA A 257     -10.157 -12.214 -11.734  1.00 41.04           O
ATOM    265  CB  ALA A 257     -11.271  -9.208 -10.929  1.00 37.91           C
ATOM    266  N   ILE A 258      -8.561 -10.869 -10.886  1.00 38.16           N
ATOM    267  CA  ILE A 258      -7.965 -11.934 -10.085  1.00 35.60           C
ATOM    268  C   ILE A 258      -8.647 -11.902  -8.720  1.00 33.97           C
ATOM    269  O   ILE A 258      -8.523 -10.927  -7.969  1.00 33.47           O
ATOM    270  CB  ILE A 258      -6.435 -11.788  -9.962  1.00 37.18           C
ATOM    271  CG1 ILE A 258      -5.788 -12.068 -11.318  1.00 39.58           C
ATOM    272  CG2 ILE A 258      -5.908 -12.765  -8.933  1.00 38.18           C
ATOM    273  CD1 ILE A 258      -4.301 -11.786 -11.374  1.00 42.57           C
ATOM    274  N   VAL A 259      -9.401 -12.959  -8.423  1.00 29.93           N
ATOM    275  CA  VAL A 259     -10.193 -13.031  -7.214  1.00 27.02           C
ATOM    276  C   VAL A 259      -9.382 -13.727  -6.123  1.00 29.31           C
ATOM    277  O   VAL A 259      -9.185 -14.944  -6.183  1.00 28.69           O
ATOM    278  CB  VAL A 259     -11.534 -13.759  -7.464  1.00 25.28           C
ATOM    279  CG1 VAL A 259     -12.333 -13.885  -6.183  1.00 24.74           C
ATOM    280  CG2 VAL A 259     -12.351 -13.020  -8.521  1.00 25.36           C
ATOM    281  N   GLN A 260      -8.892 -12.950  -5.154  1.00 25.67           N
ATOM    282  CA  GLN A 260      -8.043 -13.494  -4.094  1.00 26.51           C
ATOM    283  C   GLN A 260      -8.304 -12.800  -2.761  1.00 26.38           C
ATOM    284  O   GLN A 260      -7.378 -12.407  -2.047  1.00 25.95           O
ATOM    285  CB  GLN A 260      -6.564 -13.362  -4.463  1.00 27.73           C
ATOM    286  CG  GLN A 260      -5.680 -14.342  -3.676  1.00 30.10           C
ATOM    287  CD  GLN A 260      -4.228 -14.360  -4.130  1.00 34.08           C
ATOM    288  OE1 GLN A 260      -3.830 -13.606  -5.019  1.00 36.26           O
ATOM    289  NE2 GLN A 260      -3.433 -15.254  -3.535  1.00 33.68           N
ATOM    290  N   CYS A 261      -9.576 -12.673  -2.416  1.00 27.11           N
ATOM    291  CA  CYS A 261      -9.954 -12.047  -1.165  1.00 26.64           C
ATOM    292  C   CYS A 261      -9.447 -12.898   0.014  1.00 26.54           C
ATOM    293  O   CYS A 261      -9.150 -14.089  -0.162  1.00 27.03           O
ATOM    294  CB  CYS A 261     -11.467 -11.838  -1.116  1.00 26.18           C
ATOM    295  SG  CYS A 261     -12.444 -13.303  -1.536  1.00 31.15           S
ATOM    296  N   GLN A 262      -9.285 -12.274   1.184  1.00 23.30           N
ATOM    297  CA  GLN A 262      -8.662 -12.948   2.323  1.00 21.38           C
ATOM    298  C   GLN A 262      -9.613 -13.142   3.510  1.00 24.05           C
ATOM    299  O   GLN A 262      -9.311 -13.913   4.427  1.00 24.44           O
ATOM    300  CB  GLN A 262      -7.428 -12.180   2.771  1.00 24.53           C
ATOM    301  CG  GLN A 262      -6.330 -12.094   1.716  1.00 24.67           C
ATOM    302  CD  GLN A 262      -5.828 -13.470   1.313  1.00 27.53           C
ATOM    303  OE1 GLN A 262      -5.365 -14.246   2.158  1.00 27.02           O
ATOM    304  NE2 GLN A 262      -5.924 -13.786   0.019  1.00 25.83           N
ATOM    305  N   ASN A 263     -10.719 -12.402   3.527  1.00 21.06           N
ATOM    306  CA  ASN A 263     -11.807 -12.681   4.455  1.00 22.30           C
ATOM    307  C   ASN A 263     -12.844 -13.555   3.783  1.00 24.90           C
ATOM    308  O   ASN A 263     -12.978 -13.559   2.537  1.00 25.13           O
ATOM    309  CB  ASN A 263     -12.449 -11.382   4.971  1.00 20.57           C
ATOM    310  CG  ASN A 263     -11.541 -10.640   5.939  1.00 24.15           C
ATOM    311  OD1 ASN A 263     -10.961 -11.253   6.838  1.00 23.06           O
ATOM    312  ND2 ASN A 263     -11.376  -9.340   5.735  1.00 21.27           N
ATOM    313  N   GLY A 264     -13.580 -14.291   4.599  1.00 24.90           N
ATOM    314  CA  GLY A 264     -14.534 -15.264   4.097  1.00 25.22           C
ATOM    315  C   GLY A 264     -13.885 -16.394   3.344  1.00 25.36           C
ATOM    316  O   GLY A 264     -14.428 -16.862   2.333  1.00 27.37           O
ATOM    317  N   ARG A 265     -12.730 -16.846   3.825  1.00 24.12           N
ATOM    318  CA  ARG A 265     -12.030 -17.956   3.171  1.00 24.80           C
ATOM    319  C   ARG A 265     -11.980 -19.173   4.072  1.00 25.90           C
ATOM    320  O   ARG A 265     -11.392 -19.129   5.170  1.00 23.77           O
ATOM    321  CB  ARG A 265     -10.613 -17.546   2.761  1.00 22.70           C
ATOM    322  CG  ARG A 265     -10.568 -16.369   1.795  1.00 22.72           C
ATOM    323  CD  ARG A 265     -11.323 -16.661   0.475  1.00 24.54           C
ATOM    324  NE  ARG A 265     -10.785 -17.846  -0.184  1.00 26.87           N
ATOM    325  CZ  ARG A 265      -9.807 -17.838  -1.076  1.00 26.88           C
ATOM    326  NH1 ARG A 265      -9.221 -16.693  -1.430  1.00 25.03           N
ATOM    327  NH2 ARG A 265      -9.408 -18.982  -1.610  1.00 24.93           N
ATOM    328  N   CYS A 266     -12.614 -20.252   3.618  1.00 24.29           N
ATOM    329  CA  CYS A 266     -12.658 -21.479   4.403  1.00 22.58           C
ATOM    330  C   CYS A 266     -12.818 -22.655   3.460  1.00 25.96           C
ATOM    331  O   CYS A 266     -13.669 -22.600   2.570  1.00 27.47           O
ATOM    332  CB  CYS A 266     -13.813 -21.421   5.403  1.00 21.04           C
ATOM    333  SG  CYS A 266     -13.848 -22.831   6.549  1.00 29.55           S
ATOM    334  N   THR A 267     -12.010 -23.705   3.638  1.00 26.54           N
ATOM    335  CA  THR A 267     -12.144 -24.912   2.816  1.00 26.34           C
ATOM    336  C   THR A 267     -13.376 -25.672   3.266  1.00 25.50           C
ATOM    337  O   THR A 267     -13.884 -25.431   4.363  1.00 25.15           O
ATOM    338  CB  THR A 267     -10.926 -25.826   2.913  1.00 26.61           C
ATOM    339  OG1 THR A 267     -10.822 -26.331   4.252  1.00 28.72           O
ATOM    340  CG2 THR A 267      -9.662 -25.045   2.544  1.00 24.01           C
ATOM    341  N   LEU A 268     -13.858 -26.575   2.420  1.00 21.80           N
ATOM    342  CA  LEU A 268     -15.074 -27.302   2.725  1.00 25.09           C
ATOM    343  C   LEU A 268     -14.885 -28.245   3.920  1.00 26.77           C
ATOM    344  O   LEU A 268     -15.872 -28.709   4.489  1.00 26.25           O
ATOM    345  CB  LEU A 268     -15.562 -28.105   1.515  1.00 25.48           C
ATOM    346  CG  LEU A 268     -16.049 -27.268   0.296  1.00 26.08           C
ATOM    347  CD1 LEU A 268     -16.868 -28.126  -0.657  1.00 22.69           C
ATOM    348  CD2 LEU A 268     -16.821 -26.015   0.722  1.00 22.98           C
ATOM    349  N   ASP A 269     -13.641 -28.603   4.241  1.00 29.26           N
ATOM    350  CA  ASP A 269     -13.427 -29.439   5.424  1.00 33.49           C
ATOM    351  C   ASP A 269     -13.010 -28.597   6.648  1.00 33.81           C
ATOM    352  O   ASP A 269     -12.477 -29.129   7.620  1.00 33.04           O
ATOM    353  CB  ASP A 269     -12.424 -30.578   5.132  1.00 36.51           C
ATOM    354  CG  ASP A 269     -11.038 -30.104   4.709  1.00 37.95           C
ATOM    355  OD1 ASP A 269     -10.730 -28.891   4.743  1.00 35.97           O
ATOM    356  OD2 ASP A 269     -10.251 -30.995   4.296  1.00 38.26           O
ATOM    357  N   GLY A 270     -13.288 -27.288   6.594  1.00 33.26           N
ATOM    358  CA  GLY A 270     -13.231 -26.427   7.776  1.00 30.81           C
ATOM    359  C   GLY A 270     -11.909 -25.749   8.131  1.00 31.67           C
ATOM    360  O   GLY A 270     -11.713 -25.291   9.275  1.00 30.19           O
ATOM    361  N   GLU A 271     -11.002 -25.647   7.162  1.00 30.36           N
ATOM    362  CA  GLU A 271      -9.740 -24.949   7.397  1.00 31.19           C
ATOM    363  C   GLU A 271      -9.861 -23.465   7.022  1.00 29.38           C
ATOM    364  O   GLU A 271     -10.045 -23.135   5.852  1.00 28.42           O
ATOM    365  CB  GLU A 271      -8.606 -25.605   6.612  1.00 36.82           C
ATOM    366  CG  GLU A 271      -7.307 -24.795   6.618  1.00 45.35           C
ATOM    367  CD  GLU A 271      -6.297 -25.263   5.577  1.00 54.78           C
ATOM    368  OE1 GLU A 271      -6.435 -26.397   5.067  1.00 60.50           O
ATOM    369  OE2 GLU A 271      -5.369 -24.491   5.251  1.00 56.01           O
ATOM    370  N   LEU A 272      -9.772 -22.576   8.017  1.00 28.06           N
ATOM    371  CA  LEU A 272      -9.776 -21.128   7.760  1.00 28.17           C
ATOM    372  C   LEU A 272      -8.486 -20.697   7.063  1.00 28.02           C
ATOM    373  O   LEU A 272      -7.410 -21.224   7.359  1.00 29.50           O
ATOM    374  CB  LEU A 272      -9.945 -20.329   9.055  1.00 27.23           C
ATOM    375  CG  LEU A 272     -11.144 -20.623   9.969  1.00 28.97           C
ATOM    376  CD1 LEU A 272     -11.075 -19.735  11.237  1.00 27.72           C
ATOM    377  CD2 LEU A 272     -12.489 -20.464   9.223  1.00 27.99           C
ATOM    378  N   GLN A 273      -8.592 -19.757   6.133  1.00 24.51           N
ATOM    379  CA  GLN A 273      -7.416 -19.270   5.410  1.00 26.84           C
ATOM    380  C   GLN A 273      -7.412 -17.748   5.362  1.00 25.53           C
ATOM    381  O   GLN A 273      -8.387 -17.105   5.757  1.00 23.71           O
ATOM    382  CB  GLN A 273      -7.371 -19.850   3.978  1.00 29.10           C
ATOM    383  CG  GLN A 273      -7.471 -21.373   3.963  1.00 31.24           C
ATOM    384  CD  GLN A 273      -7.199 -21.987   2.603  1.00 35.40           C
ATOM    385  OE1 GLN A 273      -7.600 -21.454   1.566  1.00 34.91           O
ATOM    386  NE2 GLN A 273      -6.479 -23.107   2.604  1.00 34.70           N
ATOM    387  N   GLY A 274      -6.305 -17.179   4.899  1.00 26.04           N
ATOM    388  CA  GLY A 274      -6.187 -15.733   4.797  1.00 26.69           C
ATOM    389  C   GLY A 274      -6.259 -15.062   6.158  1.00 27.04           C
ATOM    390  O   GLY A 274      -5.559 -15.476   7.097  1.00 24.99           O
ATOM    391  N   THR A 275      -7.091 -14.028   6.263  1.00 24.03           N
ATOM    392  CA  THR A 275      -7.301 -13.312   7.533  1.00 25.54           C
ATOM    393  C   THR A 275      -8.651 -13.645   8.160  1.00 22.84           C
ATOM    394  O   THR A 275      -9.196 -12.889   8.970  1.00 24.03           O
ATOM    395  CB  THR A 275      -7.215 -11.805   7.325  1.00 26.91           C
ATOM    396  OG1 THR A 275      -8.124 -11.431   6.276  1.00 23.79           O
ATOM    397  CG2 THR A 275      -5.795 -11.427   6.923  1.00 28.75           C
ATOM    398  N   THR A 276      -9.212 -14.766   7.753  1.00 24.02           N
ATOM    399  CA  THR A 276     -10.578 -15.105   8.127  1.00 20.74           C
ATOM    400  C   THR A 276     -10.701 -15.512   9.598  1.00 23.21           C
ATOM    401  O   THR A 276      -9.939 -16.340  10.078  1.00 22.87           O
ATOM    402  CB  THR A 276     -11.105 -16.241   7.224  1.00 20.72           C
ATOM    403  OG1 THR A 276     -11.051 -15.795   5.871  1.00 24.24           O
ATOM    404  CG2 THR A 276     -12.558 -16.626   7.577  1.00 19.42           C
ATOM    405  N   GLN A 277     -11.652 -14.901  10.301  1.00 23.21           N
ATOM    406  CA  GLN A 277     -12.019 -15.308  11.662  1.00 23.16           C
ATOM    407  C   GLN A 277     -13.547 -15.430  11.749  1.00 23.44           C
ATOM    408  O   GLN A 277     -14.259 -15.168  10.767  1.00 22.14           O
ATOM    409  CB  GLN A 277     -11.450 -14.343  12.702  1.00 21.20           C
ATOM    410  CG  GLN A 277     -11.699 -12.863  12.400  1.00 19.83           C
ATOM    411  CD  GLN A 277     -13.087 -12.435  12.782  1.00 19.45           C
ATOM    412  OE1 GLN A 277     -13.460 -12.512  13.956  1.00 21.99           O
ATOM    413  NE2 GLN A 277     -13.890 -12.009  11.782  1.00 16.93           N
ATOM    414  N   LEU A 278     -14.027 -15.928  12.882  1.00 21.27           N
ATOM    415  CA  LEU A 278     -15.416 -16.359  13.029  1.00 20.96           C
ATOM    416  C   LEU A 278     -16.442 -15.289  13.385  1.00 21.52           C
ATOM    417  O   LEU A 278     -17.639 -15.475  13.145  1.00 22.76           O
ATOM    418  CB  LEU A 278     -15.462 -17.486  14.086  1.00 20.72           C
ATOM    419  CG  LEU A 278     -14.670 -18.748  13.718  1.00 21.40           C
ATOM    420  CD1 LEU A 278     -14.554 -19.720  14.897  1.00 20.07           C
ATOM    421  CD2 LEU A 278     -15.328 -19.469  12.530  1.00 23.15           C
ATOM    422  N   LEU A 279     -15.997 -14.211  14.027  1.00 20.25           N
ATOM    423  CA  LEU A 279     -16.918 -13.188  14.522  1.00 20.56           C
ATOM    424  C   LEU A 279     -17.380 -12.264  13.400  1.00 19.87           C
ATOM    425  O   LEU A 279     -16.553 -11.652  12.732  1.00 22.57           O
ATOM    426  CB  LEU A 279     -16.263 -12.341  15.625  1.00 21.02           C
ATOM    427  CG  LEU A 279     -15.654 -12.951  16.906  1.00 24.76           C
ATOM    428  CD1 LEU A 279     -14.923 -11.846  17.762  1.00 20.80           C
ATOM    429  CD2 LEU A 279     -16.717 -13.644  17.777  1.00 25.96           C
ATOM    430  N   PRO A 280     -18.698 -12.119  13.227  1.00 24.94           N
ATOM    431  CA  PRO A 280     -19.243 -11.104  12.307  1.00 20.20           C
ATOM    432  C   PRO A 280     -18.836  -9.676  12.702  1.00 21.04           C
ATOM    433  O   PRO A 280     -18.695  -8.807  11.835  1.00 21.30           O
ATOM    434  CB  PRO A 280     -20.758 -11.287  12.421  1.00 21.09           C
ATOM    435  CG  PRO A 280     -20.967 -12.174  13.641  1.00 27.96           C
ATOM    436  CD  PRO A 280     -19.738 -13.007  13.780  1.00 24.36           C
ATOM    437  N   THR A 281     -18.638  -9.455  13.999  1.00 20.41           N
ATOM    438  CA  THR A 281     -18.189  -8.174  14.519  1.00 20.37           C
ATOM    439  C   THR A 281     -16.703  -7.931  14.281  1.00 22.26           C
ATOM    440  O   THR A 281     -16.221  -6.823  14.505  1.00 23.69           O
ATOM    441  CB  THR A 281     -18.455  -8.069  16.039  1.00 23.20           C
ATOM    442  OG1 THR A 281     -17.805  -9.161  16.720  1.00 23.11           O
ATOM    443  CG2 THR A 281     -19.949  -8.105  16.311  1.00 19.60           C
ATOM    444  N   GLY A 282     -15.962  -8.967  13.880  1.00 19.23           N
ATOM    445  CA  GLY A 282     -14.526  -8.807  13.662  1.00 19.39           C
ATOM    446  C   GLY A 282     -14.144  -8.446  12.216  1.00 23.47           C
ATOM    447  O   GLY A 282     -12.989  -8.151  11.916  1.00 22.31           O
ATOM    448  N   ILE A 283     -15.102  -8.535  11.302  1.00 21.17           N
ATOM    449  CA  ILE A 283     -14.819  -8.316   9.886  1.00 21.64           C
ATOM    450  C   ILE A 283     -14.574  -6.831   9.600  1.00 19.46           C
ATOM    451  O   ILE A 283     -15.469  -6.021   9.776  1.00 20.85           O
ATOM    452  CB  ILE A 283     -15.972  -8.839   9.002  1.00 21.28           C
ATOM    453  CG1 ILE A 283     -16.187 -10.344   9.253  1.00 21.19           C
ATOM    454  CG2 ILE A 283     -15.667  -8.580   7.484  1.00 20.34           C
ATOM    455  CD1 ILE A 283     -17.509 -10.854   8.737  1.00 22.06           C
ATOM    456  N   CYS A 284     -13.371  -6.500   9.123  1.00 23.01           N
ATOM    457  CA  CYS A 284     -12.921  -5.115   8.865  1.00 21.25           C
ATOM    458  C   CYS A 284     -12.874  -4.284  10.142  1.00 24.90           C
ATOM    459  O   CYS A 284     -12.927  -3.049  10.099  1.00 27.30           O
ATOM    460  CB  CYS A 284     -13.810  -4.427   7.810  1.00 19.25           C
ATOM    461  SG  CYS A 284     -13.467  -5.001   6.101  1.00 27.39           S
ATOM    462  N   ALA A 285     -12.739  -4.958  11.283  1.00 23.00           N
ATOM    463  CA  ALA A 285     -12.636  -4.264  12.556  1.00 23.83           C
ATOM    464  C   ALA A 285     -11.189  -4.141  12.952  1.00 24.16           C
ATOM    465  O   ALA A 285     -10.354  -4.930  12.507  1.00 24.71           O
ATOM    466  CB  ALA A 285     -13.423  -5.011  13.664  1.00 28.12           C
ATOM    467  N   PHE A 286     -10.892  -3.138  13.778  1.00 24.54           N
ATOM    468  CA  PHE A 286      -9.576  -3.004  14.392  1.00 23.78           C
ATOM    469  C   PHE A 286      -9.730  -2.689  15.866  1.00 25.53           C
ATOM    470  O   PHE A 286     -10.723  -2.094  16.277  1.00 26.18           O
ATOM    471  CB  PHE A 286      -8.761  -1.887  13.744  1.00 27.62           C
ATOM    472  CG  PHE A 286      -8.163  -2.251  12.431  1.00 30.12           C
ATOM    473  CD1 PHE A 286      -7.182  -3.217  12.345  1.00 31.48           C
ATOM    474  CD2 PHE A 286      -8.573  -1.610  11.279  1.00 28.30           C
ATOM    475  CE1 PHE A 286      -6.630  -3.535  11.114  1.00 32.66           C
ATOM    476  CE2 PHE A 286      -8.025  -1.932  10.050  1.00 28.33           C
ATOM    477  CZ  PHE A 286      -7.047  -2.887   9.979  1.00 30.36           C
ATOM    478  N   ARG A 287      -8.768  -3.126  16.663  1.00 26.28           N
ATOM    479  CA  ARG A 287      -8.661  -2.670  18.037  1.00 31.27           C
ATOM    480  C   ARG A 287      -7.170  -2.453  18.353  1.00 32.09           C
ATOM    481  O   ARG A 287      -6.294  -3.098  17.751  1.00 29.38           O
ATOM    482  CB  ARG A 287      -9.315  -3.644  19.015  1.00 37.71           C
ATOM    483  CG  ARG A 287      -8.496  -4.833  19.329  1.00 44.54           C
ATOM    484  CD  ARG A 287      -9.201  -5.709  20.357  1.00 50.25           C
ATOM    485  NE  ARG A 287      -9.203  -5.159  21.711  1.00 53.37           N
ATOM    486  CZ  ARG A 287      -9.637  -5.821  22.783  1.00 54.64           C
ATOM    487  NH1 ARG A 287     -10.113  -7.059  22.666  1.00 51.92           N
ATOM    488  NH2 ARG A 287      -9.594  -5.247  23.975  1.00 58.56           N
ATOM    489  N   GLY A 288      -6.889  -1.521  19.262  1.00 30.18           N
ATOM    490  CA  GLY A 288      -5.525  -1.164  19.596  1.00 32.12           C
ATOM    491  C   GLY A 288      -5.494   0.123  20.399  1.00 32.83           C
ATOM    492  O   GLY A 288      -6.370   0.355  21.228  1.00 33.87           O
ATOM    493  N   LYS A 289      -4.454   0.930  20.210  1.00 35.27           N
ATOM    494  CA  LYS A 289      -4.325   2.227  20.905  1.00 36.97           C
ATOM    495  C   LYS A 289      -3.705   3.290  19.990  1.00 36.46           C
ATOM    496  O   LYS A 289      -2.798   2.998  19.213  1.00 35.90           O
ATOM    497  CB  LYS A 289      -3.462   2.122  22.167  1.00 42.70           C
ATOM    498  CG  LYS A 289      -3.675   0.913  23.051  1.00 47.71           C
ATOM    499  CD  LYS A 289      -2.986   1.100  24.392  1.00 51.80           C
ATOM    500  CE  LYS A 289      -3.407   0.010  25.365  1.00 54.60           C
ATOM    501  NZ  LYS A 289      -3.340   0.460  26.784  1.00 58.24           N
ATOM    502  N   VAL A 290      -4.179   4.525  20.109  1.00 35.36           N
ATOM    503  CA  VAL A 290      -3.578   5.641  19.386  1.00 36.55           C
ATOM    504  C   VAL A 290      -2.247   6.011  20.014  1.00 38.42           C
ATOM    505  O   VAL A 290      -2.152   6.180  21.231  1.00 40.13           O
ATOM    506  CB  VAL A 290      -4.501   6.886  19.378  1.00 35.29           C
ATOM    507  CG1 VAL A 290      -3.802   8.071  18.724  1.00 33.70           C
ATOM    508  CG2 VAL A 290      -5.826   6.563  18.666  1.00 34.87           C
ATOM    509  N   THR A 291      -1.215   6.141  19.191  1.00 37.54           N
ATOM    510  CA  THR A 291       0.079   6.546  19.711  1.00 39.31           C
ATOM    511  C   THR A 291       0.211   8.066  19.673  1.00 41.71           C
ATOM    512  O   THR A 291       0.613   8.675  20.661  1.00 46.46           O
ATOM    513  CB  THR A 291       1.253   5.910  18.924  1.00 43.87           C
ATOM    514  OG1 THR A 291       1.243   6.356  17.561  1.00 45.03           O
ATOM    515  CG2 THR A 291       1.159   4.391  18.957  1.00 42.40           C
ATOM    516  N   GLN A 292      -0.148   8.681  18.548  1.00 39.99           N
ATOM    517  CA  GLN A 292      -0.013  10.128  18.412  1.00 41.63           C
ATOM    518  C   GLN A 292      -0.731  10.671  17.181  1.00 41.26           C
ATOM    519  O   GLN A 292      -1.063   9.935  16.246  1.00 37.23           O
ATOM    520  CB  GLN A 292       1.463  10.515  18.329  1.00 48.46           C
ATOM    521  CG  GLN A 292       2.179   9.895  17.148  1.00 52.24           C
ATOM    522  CD  GLN A 292       3.598  10.388  17.040  1.00 60.06           C
ATOM    523  OE1 GLN A 292       3.857  11.458  16.487  1.00 64.71           O
ATOM    524  NE2 GLN A 292       4.534   9.611  17.571  1.00 61.31           N
ATOM    525  N   GLN A 293      -0.936  11.979  17.165  1.00 43.65           N
ATOM    526  CA  GLN A 293      -1.414  12.626  15.964  1.00 46.49           C
ATOM    527  C   GLN A 293      -0.260  12.664  14.980  1.00 48.97           C
ATOM    528  O   GLN A 293       0.888  12.772  15.400  1.00 52.76           O
ATOM    529  CB  GLN A 293      -1.922  14.032  16.275  1.00 48.11           C
ATOM    530  CG  GLN A 293      -2.455  14.769  15.073  1.00 51.76           C
ATOM    531  CD  GLN A 293      -3.030  16.118  15.435  1.00 55.40           C
ATOM    532  OE1 GLN A 293      -3.104  16.473  16.608  1.00 56.09           O
ATOM    533  NE2 GLN A 293      -3.411  16.894  14.424  1.00 58.04           N
ATOM    534  N   VAL A 294      -0.541  12.536  13.685  1.00 47.00           N
ATOM    535  CA  VAL A 294       0.524  12.627  12.680  1.00 50.13           C
ATOM    536  C   VAL A 294       0.115  13.552  11.529  1.00 52.93           C
ATOM    537  O   VAL A 294      -1.044  13.968  11.434  1.00 53.06           O
ATOM    538  CB  VAL A 294       0.910  11.243  12.110  1.00 49.08           C
ATOM    539  CG1 VAL A 294       1.440  10.325  13.213  1.00 45.71           C
ATOM    540  CG2 VAL A 294      -0.283  10.609  11.393  1.00 47.65           C
ATOM    541  N   GLN A 295       1.074  13.859  10.661  1.00 55.84           N
ATOM    542  CA  GLN A 295       0.840  14.705   9.494  1.00 62.37           C
ATOM    543  C   GLN A 295       0.727  13.834   8.243  1.00 67.73           C
ATOM    544  O   GLN A 295       1.384  12.795   8.138  1.00 68.55           O
ATOM    545  CB  GLN A 295       1.962  15.733   9.332  1.00 65.77           C
ATOM    546  N   ASP A 296      -0.139  14.231   7.315  1.00 70.98           N
ATOM    547  CA  ASP A 296      -0.363  13.443   6.107  1.00 73.32           C
ATOM    548  C   ASP A 296      -0.865  14.340   4.979  1.00 79.03           C
ATOM    549  O   ASP A 296      -1.438  15.399   5.239  1.00 82.26           O
ATOM    550  CB  ASP A 296      -1.359  12.314   6.394  1.00 69.25           C
ATOM    551  CG  ASP A 296      -1.489  11.327   5.245  1.00 70.96           C
ATOM    552  OD1 ASP A 296      -0.745  10.324   5.230  1.00 71.05           O
ATOM    553  OD2 ASP A 296      -2.347  11.548   4.363  1.00 72.93           O
ATOM    554  N   GLU A 297      -0.651  13.919   3.734  1.00 82.51           N
ATOM    555  CA  GLU A 297      -1.076  14.701   2.574  1.00 88.00           C
ATOM    556  C   GLU A 297      -2.602  14.780   2.455  1.00 86.92           C
ATOM    557  O   GLU A 297      -3.139  15.795   2.003  1.00 91.95           O
ATOM    558  CB  GLU A 297      -0.474  14.128   1.286  1.00 90.65           C
ATOM    559  N   HIS A 298      -3.291  13.712   2.851  1.00 80.37           N
ATOM    560  CA  HIS A 298      -4.751  13.654   2.762  1.00 77.30           C
ATOM    561  C   HIS A 298      -5.418  14.715   3.643  1.00 76.91           C
ATOM    562  O   HIS A 298      -4.838  15.175   4.633  1.00 76.48           O
ATOM    563  CB  HIS A 298      -5.259  12.263   3.148  1.00 71.56           C
ATOM    564  N   ARG A 299      -6.631  15.115   3.266  1.00 76.81           N
ATOM    565  CA  ARG A 299      -7.383  16.097   4.040  1.00 76.46           C
ATOM    566  C   ARG A 299      -7.852  15.520   5.376  1.00 69.77           C
ATOM    567  O   ARG A 299      -8.150  14.325   5.496  1.00 65.35           O
ATOM    568  CB  ARG A 299      -8.586  16.611   3.245  1.00 79.60           C
ATOM    569  N   GLY A 300      -7.906  16.384   6.382  1.00 68.54           N
ATOM    570  CA  GLY A 300      -8.385  15.992   7.690  1.00 62.41           C
ATOM    571  C   GLY A 300      -7.278  15.942   8.721  1.00 56.40           C
ATOM    572  O   GLY A 300      -6.168  16.420   8.494  1.00 55.51           O
ATOM    573  N   THR A 301      -7.612  15.363   9.867  1.00 50.05           N
ATOM    574  CA  THR A 301      -6.683  15.174  10.962  1.00 48.14           C
ATOM    575  C   THR A 301      -6.305  13.696  11.054  1.00 44.64           C
ATOM    576  O   THR A 301      -7.170  12.827  10.962  1.00 38.61           O
ATOM    577  CB  THR A 301      -7.297  15.676  12.264  1.00 48.82           C
ATOM    578  OG1 THR A 301      -7.639  17.060  12.096  1.00 53.54           O
ATOM    579  CG2 THR A 301      -6.317  15.526  13.417  1.00 49.12           C
ATOM    580  N   HIS A 302      -5.015  13.412  11.212  1.00 39.23           N
ATOM    581  CA  HIS A 302      -4.529  12.044  11.098  1.00 37.35           C
ATOM    582  C   HIS A 302      -3.902  11.516  12.378  1.00 38.46           C
ATOM    583  O   HIS A 302      -3.198  12.244  13.077  1.00 39.07           O
ATOM    584  CB  HIS A 302      -3.530  11.966   9.955  1.00 42.10           C
ATOM    585  CG  HIS A 302      -4.063  12.534   8.682  1.00 44.69           C
ATOM    586  ND1 HIS A 302      -4.752  11.775   7.762  1.00 45.71           N
ATOM    587  CD2 HIS A 302      -4.045  13.798   8.194  1.00 47.36           C
ATOM    588  CE1 HIS A 302      -5.115  12.543   6.750  1.00 48.21           C
ATOM    589  NE2 HIS A 302      -4.701  13.775   6.989  1.00 50.12           N
ATOM    590  N   TRP A 303      -4.143  10.233  12.650  1.00 36.21           N
ATOM    591  CA  TRP A 303      -3.736   9.600  13.903  1.00 36.28           C
ATOM    592  C   TRP A 303      -3.067   8.265  13.646  1.00 35.85           C
ATOM    593  O   TRP A 303      -3.533   7.489  12.812  1.00 34.54           O
ATOM    594  CB  TRP A 303      -4.947   9.396  14.816  1.00 32.73           C
ATOM    595  CG  TRP A 303      -5.782  10.619  14.941  1.00 33.97           C
ATOM    596  CD1 TRP A 303      -6.820  11.000  14.132  1.00 33.56           C
ATOM    597  CD2 TRP A 303      -5.631  11.653  15.915  1.00 35.91           C
ATOM    598  NE1 TRP A 303      -7.339  12.200  14.562  1.00 35.42           N
ATOM    599  CE2 TRP A 303      -6.623  12.626  15.649  1.00 37.53           C
ATOM    600  CE3 TRP A 303      -4.759  11.853  16.989  1.00 33.58           C
ATOM    601  CZ2 TRP A 303      -6.759  13.781  16.419  1.00 35.14           C
ATOM    602  CZ3 TRP A 303      -4.901  12.997  17.751  1.00 35.26           C
ATOM    603  CH2 TRP A 303      -5.894  13.945  17.464  1.00 36.54           C
ATOM    604  N   ASN A 304      -1.971   7.999  14.352  1.00 34.88           N
ATOM    605  CA  ASN A 304      -1.340   6.697  14.255  1.00 36.13           C
ATOM    606  C   ASN A 304      -1.870   5.739  15.316  1.00 38.39           C
ATOM    607  O   ASN A 304      -2.073   6.121  16.474  1.00 39.50           O
ATOM    608  CB  ASN A 304       0.171   6.813  14.362  1.00 41.06           C
ATOM    609  CG  ASN A 304       0.858   5.489  14.113  1.00 45.34           C
ATOM    610  OD1 ASN A 304       1.054   5.101  12.958  1.00 48.00           O
ATOM    611  ND2 ASN A 304       1.241   4.791  15.186  1.00 45.15           N
ATOM    612  N   MET A 305      -2.111   4.497  14.915  1.00 39.23           N
ATOM    613  CA  MET A 305      -2.727   3.521  15.808  1.00 39.08           C
ATOM    614  C   MET A 305      -2.004   2.172  15.735  1.00 36.18           C
ATOM    615  O   MET A 305      -1.894   1.585  14.659  1.00 33.38           O
ATOM    616  CB  MET A 305      -4.212   3.361  15.440  1.00 40.28           C
ATOM    617  CG  MET A 305      -4.919   2.152  16.034  1.00 41.56           C
ATOM    618  SD  MET A 305      -6.668   2.026  15.529  1.00 35.68           S
ATOM    619  CE  MET A 305      -7.224   0.850  16.784  1.00 40.82           C
ATOM    620  N   THR A 306      -1.512   1.679  16.868  1.00 35.58           N
ATOM    621  CA  THR A 306      -1.011   0.306  16.929  1.00 39.81           C
ATOM    622  C   THR A 306      -2.213  -0.637  16.989  1.00 39.44           C
ATOM    623  O   THR A 306      -3.224  -0.314  17.604  1.00 41.67           O
ATOM    624  CB  THR A 306      -0.076   0.069  18.136  1.00 45.69           C
ATOM    625  OG1 THR A 306      -0.778   0.389  19.340  1.00 51.74           O
ATOM    626  CG2 THR A 306       1.157   0.949  18.055  1.00 45.92           C
ATOM    627  N   VAL A 307      -2.137  -1.764  16.293  1.00 36.24           N
ATOM    628  CA  VAL A 307      -3.251  -2.708  16.286  1.00 35.44           C
ATOM    629  C   VAL A 307      -2.828  -4.004  16.954  1.00 39.06           C
ATOM    630  O   VAL A 307      -1.690  -4.445  16.804  1.00 40.22           O
ATOM    631  CB  VAL A 307      -3.777  -3.006  14.848  1.00 33.78           C
ATOM    632  CG1 VAL A 307      -4.471  -1.783  14.257  1.00 32.58           C
ATOM    633  CG2 VAL A 307      -2.658  -3.448  13.932  1.00 34.86           C
ATOM    634  N   THR A 308      -3.746  -4.597  17.712  1.00 34.10           N
ATOM    635  CA  THR A 308      -3.513  -5.894  18.349  1.00 34.14           C
ATOM    636  C   THR A 308      -4.324  -6.950  17.610  1.00 31.42           C
ATOM    637  O   THR A 308      -5.040  -6.631  16.661  1.00 31.64           O
ATOM    638  CB  THR A 308      -3.938  -5.889  19.849  1.00 29.76           C
ATOM    639  OG1 THR A 308      -5.360  -5.689  19.937  1.00 31.43           O
ATOM    640  CG2 THR A 308      -3.218  -4.787  20.639  1.00 29.46           C
ATOM    641  N   ASN A 309      -4.262  -8.193  18.071  1.00 29.55           N
ATOM    642  CA  ASN A 309      -5.249  -9.177  17.638  1.00 29.53           C
ATOM    643  C   ASN A 309      -6.596  -8.682  18.169  1.00 29.35           C
ATOM    644  O   ASN A 309      -6.632  -7.917  19.136  1.00 28.90           O
ATOM    645  CB  ASN A 309      -4.934 -10.577  18.182  1.00 30.26           C
ATOM    646  CG  ASN A 309      -3.680 -11.157  17.604  1.00 32.43           C
ATOM    647  OD1 ASN A 309      -3.475 -11.111  16.390  1.00 36.37           O
ATOM    648  ND2 ASN A 309      -2.807 -11.701  18.468  1.00 32.19           N
ATOM    649  N   LEU A 310      -7.693  -9.117  17.557  1.00 27.48           N
ATOM    650  CA  LEU A 310      -9.020  -8.678  17.979  1.00 28.18           C
ATOM    651  C   LEU A 310      -9.373  -9.124  19.407  1.00 31.74           C
ATOM    652  O   LEU A 310     -10.232  -8.506  20.051  1.00 31.90           O
ATOM    653  CB  LEU A 310     -10.081  -9.187  17.014  1.00 27.36           C
ATOM    654  CG  LEU A 310     -10.120  -8.512  15.633  1.00 26.92           C
ATOM    655  CD1 LEU A 310     -11.217  -9.120  14.796  1.00 25.77           C
ATOM    656  CD2 LEU A 310     -10.287  -6.999  15.750  1.00 27.99           C
ATOM    657  N   ASN A 311      -8.719 -10.172  19.913  1.00 29.89           N
ATOM    658  CA  ASN A 311      -8.955 -10.567  21.303  1.00 30.92           C
ATOM    659  C   ASN A 311      -8.102  -9.764  22.269  1.00 31.50           C
ATOM    660  O   ASN A 311      -8.054 -10.074  23.436  1.00 30.16           O
ATOM    661  CB  ASN A 311      -8.721 -12.075  21.524  1.00 29.46           C
ATOM    662  CG  ASN A 311      -7.274 -12.521  21.259  1.00 32.29           C
ATOM    663  OD1 ASN A 311      -6.370 -11.715  21.032  1.00 32.40           O
ATOM    664  ND2 ASN A 311      -7.063 -13.837  21.280  1.00 33.32           N
ATOM    665  N   GLY A 312      -7.407  -8.745  21.767  1.00 32.90           N
ATOM    666  CA  GLY A 312      -6.636  -7.865  22.632  1.00 34.82           C
ATOM    667  C   GLY A 312      -5.194  -8.292  22.845  1.00 35.98           C
ATOM    668  O   GLY A 312      -4.388  -7.532  23.381  1.00 36.35           O
ATOM    669  N   THR A 313      -4.858  -9.517  22.460  1.00 35.96           N
ATOM    670  CA  THR A 313      -3.471  -9.975  22.598  1.00 37.19           C
ATOM    671  C   THR A 313      -2.587  -9.306  21.552  1.00 37.44           C
ATOM    672  O   THR A 313      -3.059  -8.955  20.485  1.00 40.50           O
ATOM    673  CB  THR A 313      -3.365 -11.529  22.498  1.00 36.54           C
ATOM    674  OG1 THR A 313      -3.866 -11.968  21.230  1.00 33.00           O
ATOM    675  CG2 THR A 313      -4.184 -12.184  23.607  1.00 36.93           C
ATOM    676  N   PRO A 314      -1.298  -9.112  21.860  1.00 39.85           N
ATOM    677  CA  PRO A 314      -0.390  -8.478  20.891  1.00 39.39           C
ATOM    678  C   PRO A 314      -0.273  -9.258  19.594  1.00 39.31           C
ATOM    679  O   PRO A 314      -0.227 -10.487  19.635  1.00 38.84           O
ATOM    680  CB  PRO A 314       0.959  -8.484  21.613  1.00 40.46           C
ATOM    681  CG  PRO A 314       0.618  -8.619  23.064  1.00 43.00           C
ATOM    682  CD  PRO A 314      -0.623  -9.434  23.133  1.00 40.51           C
ATOM    683  N   PHE A 315      -0.189  -8.567  18.463  1.00 37.49           N
ATOM    684  CA  PHE A 315      -0.059  -9.264  17.197  1.00 37.84           C
ATOM    685  C   PHE A 315       1.385  -9.691  16.971  1.00 39.30           C
ATOM    686  O   PHE A 315       2.325  -8.888  17.073  1.00 40.31           O
ATOM    687  CB  PHE A 315      -0.562  -8.400  16.032  1.00 36.42           C
ATOM    688  CG  PHE A 315      -0.355  -9.036  14.673  1.00 36.30           C
ATOM    689  CD1 PHE A 315      -1.021 -10.199  14.331  1.00 33.20           C
ATOM    690  CD2 PHE A 315       0.490  -8.454  13.743  1.00 37.82           C
ATOM    691  CE1 PHE A 315      -0.830 -10.790  13.085  1.00 36.04           C
ATOM    692  CE2 PHE A 315       0.679  -9.033  12.489  1.00 39.09           C
ATOM    693  CZ  PHE A 315       0.015 -10.204  12.164  1.00 37.77           C
ATOM    694  N   ASP A 316       1.556 -10.975  16.687  1.00 39.27           N
ATOM    695  CA  ASP A 316       2.868 -11.514  16.364  1.00 42.57           C
ATOM    696  C   ASP A 316       3.044 -11.547  14.848  1.00 42.27           C
ATOM    697  O   ASP A 316       2.497 -12.414  14.172  1.00 40.86           O
ATOM    698  CB  ASP A 316       3.016 -12.908  16.972  1.00 45.50           C
ATOM    699  CG  ASP A 316       4.391 -13.506  16.755  1.00 50.04           C
ATOM    700  OD1 ASP A 316       5.223 -12.892  16.051  1.00 53.18           O
ATOM    701  OD2 ASP A 316       4.655 -14.584  17.332  1.00 51.44           O
ATOM    702  N   PRO A 317       3.853 -10.618  14.314  1.00 44.02           N
ATOM    703  CA  PRO A 317       4.060 -10.518  12.868  1.00 43.20           C
ATOM    704  C   PRO A 317       4.716 -11.771  12.291  1.00 44.16           C
ATOM    705  O   PRO A 317       4.724 -11.931  11.071  1.00 43.91           O
ATOM    706  CB  PRO A 317       4.996  -9.315  12.725  1.00 47.33           C
ATOM    707  CG  PRO A 317       4.836  -8.540  13.997  1.00 49.23           C
ATOM    708  CD  PRO A 317       4.594  -9.578  15.046  1.00 48.09           C
ATOM    709  N   THR A 318       5.267 -12.633  13.142  1.00 44.08           N
ATOM    710  CA  THR A 318       5.919 -13.844  12.652  1.00 46.57           C
ATOM    711  C   THR A 318       4.922 -14.986  12.479  1.00 44.54           C
ATOM    712  O   THR A 318       5.281 -16.044  11.983  1.00 44.73           O
ATOM    713  CB  THR A 318       7.057 -14.310  13.579  1.00 48.81           C
ATOM    714  OG1 THR A 318       6.501 -14.913  14.759  1.00 49.16           O
ATOM    715  CG2 THR A 318       7.936 -13.136  13.977  1.00 49.70           C
ATOM    716  N   GLU A 319       3.675 -14.774  12.881  1.00 44.62           N
ATOM    717  CA  GLU A 319       2.654 -15.798  12.698  1.00 48.45           C
ATOM    718  C   GLU A 319       2.324 -15.941  11.203  1.00 47.23           C
ATOM    719  O   GLU A 319       2.489 -14.989  10.441  1.00 45.40           O
ATOM    720  CB  GLU A 319       1.400 -15.443  13.504  1.00 52.25           C
ATOM    721  CG  GLU A 319       0.579 -16.640  13.960  1.00 57.92           C
ATOM    722  CD  GLU A 319       1.383 -17.611  14.809  1.00 65.76           C
ATOM    723  OE1 GLU A 319       1.515 -17.392  16.035  1.00 67.88           O
ATOM    724  OE2 GLU A 319       1.898 -18.598  14.240  1.00 69.73           O
ATOM    725  N   ASP A 320       1.876 -17.130  10.789  1.00 46.52           N
ATOM    726  CA  ASP A 320       1.678 -17.435   9.366  1.00 45.68           C
ATOM    727  C   ASP A 320       0.333 -16.957   8.832  1.00 41.45           C
ATOM    728  O   ASP A 320      -0.442 -17.747   8.286  1.00 42.67           O
ATOM    729  CB  ASP A 320       1.813 -18.936   9.121  1.00 49.40           C
ATOM    730  CG  ASP A 320       3.217 -19.456   9.413  1.00 54.51           C
ATOM    731  OD1 ASP A 320       4.188 -18.675   9.299  1.00 55.56           O
ATOM    732  OD2 ASP A 320       3.349 -20.649   9.757  1.00 57.05           O
ATOM    733  N   VAL A 321       0.084 -15.657   8.961  1.00 36.97           N
ATOM    734  CA  VAL A 321      -1.132 -15.017   8.453  1.00 34.70           C
ATOM    735  C   VAL A 321      -0.707 -13.739   7.717  1.00 32.42           C
ATOM    736  O   VAL A 321       0.380 -13.216   7.979  1.00 35.22           O
ATOM    737  CB  VAL A 321      -2.132 -14.699   9.603  1.00 29.63           C
ATOM    738  CG1 VAL A 321      -2.647 -16.001  10.239  1.00 30.23           C
ATOM    739  CG2 VAL A 321      -1.461 -13.826  10.681  1.00 31.14           C
ATOM    740  N   PRO A 322      -1.520 -13.267   6.757  1.00 30.15           N
ATOM    741  CA  PRO A 322      -1.154 -12.059   5.993  1.00 31.47           C
ATOM    742  C   PRO A 322      -1.136 -10.779   6.842  1.00 30.23           C
ATOM    743  O   PRO A 322      -0.407  -9.844   6.511  1.00 30.16           O
ATOM    744  CB  PRO A 322      -2.245 -11.976   4.910  1.00 30.86           C
ATOM    745  CG  PRO A 322      -2.818 -13.383   4.816  1.00 30.46           C
ATOM    746  CD  PRO A 322      -2.749 -13.895   6.240  1.00 28.19           C
ATOM    747  N   ALA A 323      -1.956 -10.751   7.892  1.00 28.87           N
ATOM    748  CA  ALA A 323      -2.196  -9.576   8.736  1.00 27.53           C
ATOM    749  C   ALA A 323      -3.043 -10.053   9.913  1.00 29.12           C
ATOM    750  O   ALA A 323      -3.445 -11.219   9.909  1.00 30.64           O
ATOM    751  CB  ALA A 323      -2.913  -8.471   7.945  1.00 26.95           C
ATOM    752  N   PRO A 324      -3.337  -9.175  10.912  1.00 28.83           N
ATOM    753  CA  PRO A 324      -4.271  -9.633  11.957  1.00 28.70           C
ATOM    754  C   PRO A 324      -5.602 -10.075  11.388  1.00 27.57           C
ATOM    755  O   PRO A 324      -6.098  -9.487  10.404  1.00 27.56           O
ATOM    756  CB  PRO A 324      -4.452  -8.391  12.852  1.00 26.26           C
ATOM    757  CG  PRO A 324      -3.158  -7.637  12.694  1.00 28.12           C
ATOM    758  CD  PRO A 324      -2.750  -7.853  11.243  1.00 28.57           C
ATOM    759  N   LEU A 325      -6.165 -11.122  11.973  1.00 25.30           N
ATOM    760  CA  LEU A 325      -7.416 -11.675  11.462  1.00 25.11           C
ATOM    761  C   LEU A 325      -8.478 -10.591  11.538  1.00 27.30           C
ATOM    762  O   LEU A 325      -8.530  -9.856  12.538  1.00 25.94           O
ATOM    763  CB  LEU A 325      -7.846 -12.912  12.264  1.00 23.54           C
ATOM    764  CG  LEU A 325      -6.838 -14.065  12.364  1.00 25.06           C
ATOM    765  CD1 LEU A 325      -7.465 -15.264  13.072  1.00 25.45           C
ATOM    766  CD2 LEU A 325      -6.312 -14.455  10.971  1.00 27.33           C
ATOM    767  N   GLY A 326      -9.295 -10.479  10.485  1.00 24.31           N
ATOM    768  CA  GLY A 326     -10.345  -9.465  10.408  1.00 24.17           C
ATOM    769  C   GLY A 326      -9.969  -8.215   9.614  1.00 23.61           C
ATOM    770  O   GLY A 326     -10.849  -7.454   9.172  1.00 22.14           O
ATOM    771  N   THR A 327      -8.672  -8.038   9.383  1.00 24.04           N
ATOM    772  CA  THR A 327      -8.153  -6.908   8.597  1.00 26.33           C
ATOM    773  C   THR A 327      -8.873  -6.813   7.257  1.00 24.26           C
ATOM    774  O   THR A 327      -9.113  -7.829   6.617  1.00 24.71           O
ATOM    775  CB  THR A 327      -6.626  -7.079   8.359  1.00 27.16           C
ATOM    776  OG1 THR A 327      -5.961  -7.051   9.612  1.00 29.47           O
ATOM    777  CG2 THR A 327      -6.047  -6.011   7.462  1.00 29.19           C
ATOM    778  N   PRO A 328      -9.239  -5.597   6.837  1.00 26.56           N
ATOM    779  CA  PRO A 328      -9.897  -5.428   5.523  1.00 24.02           C
ATOM    780  C   PRO A 328      -9.089  -6.054   4.363  1.00 24.52           C
ATOM    781  O   PRO A 328      -7.855  -5.961   4.391  1.00 24.71           O
ATOM    782  CB  PRO A 328      -9.970  -3.903   5.369  1.00 24.91           C
ATOM    783  CG  PRO A 328      -9.985  -3.380   6.758  1.00 26.30           C
ATOM    784  CD  PRO A 328      -9.131  -4.326   7.584  1.00 24.59           C
ATOM    785  N   ASP A 329      -9.744  -6.677   3.377  1.00 23.01           N
ATOM    786  CA  ASP A 329      -8.975  -7.382   2.316  1.00 24.88           C
ATOM    787  C   ASP A 329      -9.115  -6.738   0.930  1.00 27.39           C
ATOM    788  O   ASP A 329      -8.986  -7.405  -0.122  1.00 25.49           O
ATOM    789  CB  ASP A 329      -9.376  -8.861   2.257  1.00 21.64           C
ATOM    790  CG  ASP A 329     -10.804  -9.074   1.778  1.00 25.62           C
ATOM    791  OD1 ASP A 329     -11.533  -8.075   1.574  1.00 24.58           O
ATOM    792  OD2 ASP A 329     -11.197 -10.259   1.598  1.00 25.13           O
ATOM    793  N   PHE A 330      -9.395  -5.438   0.915  1.00 26.19           N
ATOM    794  CA  PHE A 330      -9.507  -4.740  -0.351  1.00 25.71           C
ATOM    795  C   PHE A 330      -9.023  -3.301  -0.268  1.00 25.67           C
ATOM    796  O   PHE A 330      -8.922  -2.715   0.821  1.00 27.22           O
ATOM    797  CB  PHE A 330     -10.957  -4.768  -0.850  1.00 26.36           C
ATOM    798  CG  PHE A 330     -11.927  -4.095   0.086  1.00 25.19           C
ATOM    799  CD1 PHE A 330     -12.197  -2.737  -0.026  1.00 26.57           C
ATOM    800  CD2 PHE A 330     -12.547  -4.811   1.095  1.00 24.59           C
ATOM    801  CE1 PHE A 330     -13.100  -2.105   0.863  1.00 26.10           C
ATOM    802  CE2 PHE A 330     -13.438  -4.190   1.978  1.00 24.96           C
ATOM    803  CZ  PHE A 330     -13.710  -2.835   1.854  1.00 24.43           C
ATOM    804  N   SER A 331      -8.709  -2.753  -1.436  1.00 25.28           N
ATOM    805  CA  SER A 331      -8.242  -1.382  -1.566  1.00 24.92           C
ATOM    806  C   SER A 331      -9.415  -0.403  -1.533  1.00 27.66           C
ATOM    807  O   SER A 331     -10.392  -0.552  -2.294  1.00 26.28           O
ATOM    808  CB  SER A 331      -7.471  -1.211  -2.873  1.00 27.18           C
ATOM    809  OG  SER A 331      -7.225   0.166  -3.143  1.00 30.23           O
ATOM    810  N   GLY A 332      -9.312   0.612  -0.672  1.00 28.20           N
ATOM    811  CA  GLY A 332     -10.335   1.637  -0.600  1.00 25.16           C
ATOM    812  C   GLY A 332     -10.247   2.483   0.648  1.00 26.14           C
ATOM    813  O   GLY A 332      -9.350   2.301   1.486  1.00 26.03           O
ATOM    814  N   GLN A 333     -11.193   3.407   0.775  1.00 26.20           N
ATOM    815  CA  GLN A 333     -11.302   4.264   1.958  1.00 24.69           C
ATOM    816  C   GLN A 333     -12.445   3.744   2.819  1.00 23.62           C
ATOM    817  O   GLN A 333     -13.611   3.954   2.511  1.00 24.54           O
ATOM    818  CB  GLN A 333     -11.551   5.712   1.547  1.00 23.52           C
ATOM    819  CG  GLN A 333     -10.431   6.331   0.738  1.00 27.53           C
ATOM    820  CD  GLN A 333     -10.732   7.751   0.318  1.00 33.39           C
ATOM    821  OE1 GLN A 333     -11.830   8.249   0.551  1.00 35.66           O
ATOM    822  NE2 GLN A 333      -9.769   8.401  -0.347  1.00 33.95           N
ATOM    823  N   ILE A 334     -12.112   3.021   3.868  1.00 23.30           N
ATOM    824  CA  ILE A 334     -13.119   2.420   4.734  1.00 26.16           C
ATOM    825  C   ILE A 334     -13.592   3.425   5.778  1.00 24.43           C
ATOM    826  O   ILE A 334     -12.801   3.954   6.535  1.00 24.63           O
ATOM    827  CB  ILE A 334     -12.580   1.145   5.402  1.00 23.93           C
ATOM    828  CG1 ILE A 334     -12.150   0.212   4.276  1.00 30.14           C
ATOM    829  CG2 ILE A 334     -13.668   0.465   6.269  1.00 21.94           C
ATOM    830  CD1 ILE A 334     -11.783  -1.133   4.697  1.00 33.14           C
ATOM    831  N   TYR A 335     -14.894   3.674   5.778  1.00 22.24           N
ATOM    832  CA  TYR A 335     -15.538   4.644   6.658  1.00 22.61           C
ATOM    833  C   TYR A 335     -16.146   3.944   7.863  1.00 24.20           C
ATOM    834  O   TYR A 335     -16.786   2.875   7.738  1.00 22.60           O
ATOM    835  CB  TYR A 335     -16.605   5.419   5.866  1.00 26.15           C
ATOM    836  CG  TYR A 335     -17.621   6.179   6.696  1.00 28.54           C
ATOM    837  CD1 TYR A 335     -17.277   7.364   7.356  1.00 26.20           C
ATOM    838  CD2 TYR A 335     -18.936   5.737   6.783  1.00 27.96           C
ATOM    839  CE1 TYR A 335     -18.210   8.060   8.100  1.00 26.01           C
ATOM    840  CE2 TYR A 335     -19.877   6.431   7.524  1.00 28.37           C
ATOM    841  CZ  TYR A 335     -19.512   7.588   8.180  1.00 27.64           C
ATOM    842  OH  TYR A 335     -20.456   8.271   8.900  1.00 25.66           O
ATOM    843  N   GLY A 336     -15.944   4.532   9.040  1.00 23.18           N
ATOM    844  CA  GLY A 336     -16.418   3.888  10.241  1.00 24.43           C
ATOM    845  C   GLY A 336     -16.387   4.846  11.404  1.00 24.40           C
ATOM    846  O   GLY A 336     -16.294   6.058  11.221  1.00 21.52           O
ATOM    847  N   VAL A 337     -16.507   4.276  12.594  1.00 22.44           N
ATOM    848  CA  VAL A 337     -16.416   5.035  13.829  1.00 23.81           C
ATOM    849  C   VAL A 337     -15.278   4.528  14.707  1.00 22.70           C
ATOM    850  O   VAL A 337     -15.160   3.330  14.978  1.00 21.50           O
ATOM    851  CB  VAL A 337     -17.742   4.993  14.619  1.00 23.02           C
ATOM    852  CG1 VAL A 337     -17.565   5.606  16.046  1.00 22.99           C
ATOM    853  CG2 VAL A 337     -18.821   5.757  13.840  1.00 19.61           C
ATOM    854  N   ILE A 338     -14.432   5.461  15.121  1.00 25.31           N
ATOM    855  CA  ILE A 338     -13.400   5.187  16.112  1.00 27.45           C
ATOM    856  C   ILE A 338     -13.921   5.547  17.496  1.00 23.38           C
ATOM    857  O   ILE A 338     -14.373   6.666  17.707  1.00 23.30           O
ATOM    858  CB  ILE A 338     -12.106   5.987  15.820  1.00 30.43           C
ATOM    859  CG1 ILE A 338     -11.262   5.257  14.767  1.00 29.76           C
ATOM    860  CG2 ILE A 338     -11.301   6.204  17.106  1.00 30.91           C
ATOM    861  CD1 ILE A 338     -10.559   4.030  15.325  1.00 30.18           C
ATOM    862  N   SER A 339     -13.892   4.600  18.420  1.00 22.48           N
ATOM    863  CA  SER A 339     -14.358   4.884  19.777  1.00 26.56           C
ATOM    864  C   SER A 339     -13.316   4.492  20.804  1.00 27.29           C
ATOM    865  O   SER A 339     -12.534   3.565  20.575  1.00 27.35           O
ATOM    866  CB  SER A 339     -15.690   4.175  20.063  1.00 24.13           C
ATOM    867  OG  SER A 339     -15.529   2.770  20.047  1.00 26.03           O
ATOM    868  N   GLN A 340     -13.310   5.221  21.919  1.00 26.24           N
ATOM    869  CA  GLN A 340     -12.330   5.052  22.991  1.00 27.83           C
ATOM    870  C   GLN A 340     -12.982   5.044  24.380  1.00 27.38           C
ATOM    871  O   GLN A 340     -13.923   5.795  24.644  1.00 29.28           O
ATOM    872  CB  GLN A 340     -11.273   6.167  22.967  1.00 26.45           C
ATOM    873  CG  GLN A 340     -10.517   6.331  21.640  1.00 30.00           C
ATOM    874  CD  GLN A 340      -9.444   7.402  21.746  1.00 32.87           C
ATOM    875  OE1 GLN A 340      -9.681   8.495  22.285  1.00 33.13           O
ATOM    876  NE2 GLN A 340      -8.244   7.077  21.273  1.00 33.58           N
ATOM    877  N   ARG A 341     -12.441   4.205  25.256  1.00 25.90           N
ATOM    878  CA  ARG A 341     -12.794   4.160  26.662  1.00 29.15           C
ATOM    879  C   ARG A 341     -11.502   4.137  27.469  1.00 29.44           C
ATOM    880  O   ARG A 341     -10.750   3.162  27.381  1.00 26.65           O
ATOM    881  CB  ARG A 341     -13.646   2.912  26.992  1.00 27.07           C
ATOM    882  CG  ARG A 341     -14.007   2.817  28.507  1.00 30.19           C
ATOM    883  CD  ARG A 341     -15.332   2.049  28.702  1.00 29.49           C
ATOM    884  NE  ARG A 341     -16.358   2.643  27.842  1.00 29.01           N
ATOM    885  CZ  ARG A 341     -17.481   2.033  27.448  1.00 29.74           C
ATOM    886  NH1 ARG A 341     -17.757   0.799  27.849  1.00 26.01           N
ATOM    887  NH2 ARG A 341     -18.334   2.662  26.633  1.00 25.22           N
ATOM    888  N   ASN A 342     -11.232   5.207  28.219  1.00 31.51           N
ATOM    889  CA  ASN A 342      -9.958   5.346  28.911  1.00 38.49           C
ATOM    890  C   ASN A 342      -9.737   4.269  29.986  1.00 44.01           C
ATOM    891  O   ASN A 342     -10.694   3.782  30.579  1.00 42.95           O
ATOM    892  CB  ASN A 342      -9.862   6.743  29.530  1.00 44.87           C
ATOM    893  CG  ASN A 342      -9.791   7.838  28.476  1.00 44.63           C
ATOM    894  OD1 ASN A 342      -9.934   7.579  27.278  1.00 43.57           O
ATOM    895  ND2 ASN A 342      -9.587   9.066  28.918  1.00 47.21           N
ATOM    896  N   THR A 343      -8.483   3.892  30.227  1.00 50.40           N
ATOM    897  CA  THR A 343      -8.171   2.861  31.224  1.00 57.45           C
ATOM    898  C   THR A 343      -8.367   3.365  32.647  1.00 66.25           C
ATOM    899  O   THR A 343      -8.266   4.567  32.903  1.00 68.56           O
ATOM    900  CB  THR A 343      -6.723   2.354  31.099  1.00 59.43           C
ATOM    901  OG1 THR A 343      -5.814   3.446  31.284  1.00 63.11           O
ATOM    902  CG2 THR A 343      -6.484   1.709  29.731  1.00 55.68           C
ATOM    903  N   ASN A 344      -8.617   2.444  33.577  1.00 72.18           N
ATOM    904  CA  ASN A 344      -8.823   2.809  34.978  1.00 75.44           C
ATOM    905  C   ASN A 344      -7.512   3.141  35.686  1.00 78.77           C
ATOM    906  O   ASN A 344      -6.888   4.171  35.417  1.00 81.33           O
ATOM    907  CB  ASN A 344      -9.539   1.682  35.725  1.00 75.41           C
ATOM    908  N   LEU A 352     -16.005   4.645  36.190  1.00 46.95           N
ATOM    909  CA  LEU A 352     -16.556   5.703  35.355  1.00 42.36           C
ATOM    910  C   LEU A 352     -15.501   6.411  34.483  1.00 38.39           C
ATOM    911  O   LEU A 352     -15.288   7.613  34.630  1.00 38.30           O
ATOM    912  CB  LEU A 352     -17.259   6.717  36.252  1.00 46.98           C
ATOM    913  CG  LEU A 352     -18.417   6.150  37.068  1.00 49.16           C
ATOM    914  CD1 LEU A 352     -18.577   6.913  38.370  1.00 52.29           C
ATOM    915  CD2 LEU A 352     -19.702   6.227  36.272  1.00 48.97           C
ATOM    916  N   PRO A 353     -14.859   5.675  33.549  1.00 35.11           N
ATOM    917  CA  PRO A 353     -13.854   6.282  32.662  1.00 35.44           C
ATOM    918  C   PRO A 353     -14.460   7.189  31.586  1.00 34.14           C
ATOM    919  O   PRO A 353     -15.620   7.002  31.200  1.00 32.20           O
ATOM    920  CB  PRO A 353     -13.193   5.069  32.005  1.00 34.79           C
ATOM    921  CG  PRO A 353     -14.310   4.061  31.932  1.00 32.91           C
ATOM    922  CD  PRO A 353     -15.097   4.258  33.207  1.00 34.35           C
ATOM    923  N   ALA A 354     -13.662   8.120  31.071  1.00 35.08           N
ATOM    924  CA  ALA A 354     -14.102   9.019  29.997  1.00 32.72           C
ATOM    925  C   ALA A 354     -14.151   8.323  28.633  1.00 30.65           C
ATOM    926  O   ALA A 354     -13.349   7.433  28.346  1.00 30.67           O
ATOM    927  CB  ALA A 354     -13.182  10.262  29.937  1.00 34.58           C
ATOM    928  N   ASN A 355     -15.090   8.751  27.792  1.00 29.07           N
ATOM    929  CA  ASN A 355     -15.327   8.144  26.480  1.00 28.36           C
ATOM    930  C   ASN A 355     -15.374   9.184  25.363  1.00 29.03           C
ATOM    931  O   ASN A 355     -15.732  10.326  25.606  1.00 28.68           O
ATOM    932  CB  ASN A 355     -16.657   7.376  26.456  1.00 25.49           C
ATOM    933  CG  ASN A 355     -16.680   6.183  27.380  1.00 26.51           C
ATOM    934  OD1 ASN A 355     -16.498   5.040  26.939  1.00 25.45           O
ATOM    935  ND2 ASN A 355     -16.948   6.430  28.673  1.00 25.69           N
ATOM    936  N   ARG A 356     -15.023   8.784  24.144  1.00 28.42           N
ATOM    937  CA  ARG A 356     -15.310   9.610  22.977  1.00 31.90           C
ATOM    938  C   ARG A 356     -15.418   8.734  21.734  1.00 29.26           C
ATOM    939  O   ARG A 356     -14.850   7.647  21.680  1.00 26.70           O
ATOM    940  CB  ARG A 356     -14.249  10.707  22.797  1.00 33.77           C
ATOM    941  CG  ARG A 356     -12.830  10.197  22.581  1.00 34.90           C
ATOM    942  CD  ARG A 356     -11.777  11.139  23.185  1.00 35.23           C
ATOM    943  NE  ARG A 356     -11.903  11.139  24.635  1.00 36.65           N
ATOM    944  CZ  ARG A 356     -11.496  10.142  25.417  1.00 34.03           C
ATOM    945  NH1 ARG A 356     -10.972   9.050  24.880  1.00 31.97           N
ATOM    946  NH2 ARG A 356     -11.658  10.219  26.732  1.00 34.32           N
ATOM    947  N   ALA A 357     -16.192   9.182  20.749  1.00 30.70           N
ATOM    948  CA  ALA A 357     -16.253   8.498  19.463  1.00 25.73           C
ATOM    949  C   ALA A 357     -16.346   9.530  18.339  1.00 28.24           C
ATOM    950  O   ALA A 357     -16.931  10.616  18.530  1.00 28.53           O
ATOM    951  CB  ALA A 357     -17.426   7.511  19.410  1.00 23.99           C
ATOM    952  N   HIS A 358     -15.712   9.227  17.206  1.00 26.16           N
ATOM    953  CA  HIS A 358     -15.762  10.114  16.045  1.00 28.59           C
ATOM    954  C   HIS A 358     -15.772   9.319  14.745  1.00 26.71           C
ATOM    955  O   HIS A 358     -15.265   8.198  14.696  1.00 25.59           O
ATOM    956  CB  HIS A 358     -14.572  11.077  16.039  1.00 31.24           C
ATOM    957  CG  HIS A 358     -14.496  11.947  17.252  1.00 37.60           C
ATOM    958  ND1 HIS A 358     -15.371  12.990  17.472  1.00 40.41           N
ATOM    959  CD2 HIS A 358     -13.648  11.937  18.309  1.00 37.98           C
ATOM    960  CE1 HIS A 358     -15.073  13.577  18.616  1.00 43.22           C
ATOM    961  NE2 HIS A 358     -14.028  12.960  19.141  1.00 41.94           N
ATOM    962  N   GLU A 359     -16.345   9.911  13.698  1.00 26.66           N
ATOM    963  CA  GLU A 359     -16.236   9.353  12.362  1.00 29.47           C
ATOM    964  C   GLU A 359     -14.762   9.275  11.961  1.00 30.56           C
ATOM    965  O   GLU A 359     -13.964  10.179  12.280  1.00 28.92           O
ATOM    966  CB  GLU A 359     -16.997  10.211  11.345  1.00 32.64           C
ATOM    967  CG  GLU A 359     -18.508  10.146  11.474  1.00 33.42           C
ATOM    968  CD  GLU A 359     -19.206  11.105  10.523  1.00 35.32           C
ATOM    969  OE1 GLU A 359     -19.132  12.321  10.782  1.00 37.29           O
ATOM    970  OE2 GLU A 359     -19.835  10.645   9.537  1.00 32.01           O
ATOM    971  N   ALA A 360     -14.407   8.211  11.251  1.00 28.14           N
ATOM    972  CA  ALA A 360     -13.022   8.008  10.850  1.00 27.75           C
ATOM    973  C   ALA A 360     -12.938   7.270   9.521  1.00 25.16           C
ATOM    974  O   ALA A 360     -13.858   6.542   9.151  1.00 24.40           O
ATOM    975  CB  ALA A 360     -12.274   7.238  11.929  1.00 28.72           C
ATOM    976  N   VAL A 361     -11.832   7.477   8.815  1.00 23.72           N
ATOM    977  CA  VAL A 361     -11.569   6.822   7.533  1.00 26.48           C
ATOM    978  C   VAL A 361     -10.201   6.128   7.576  1.00 27.28           C
ATOM    979  O   VAL A 361      -9.211   6.712   8.026  1.00 30.32           O
ATOM    980  CB  VAL A 361     -11.584   7.840   6.367  1.00 25.86           C
ATOM    981  CG1 VAL A 361     -11.214   7.177   5.006  1.00 30.54           C
ATOM    982  CG2 VAL A 361     -12.940   8.536   6.287  1.00 27.68           C
ATOM    983  N   ILE A 362     -10.152   4.892   7.109  1.00 24.89           N
ATOM    984  CA  ILE A 362      -8.890   4.195   6.930  1.00 25.98           C
ATOM    985  C   ILE A 362      -8.647   3.927   5.428  1.00 29.44           C
ATOM    986  O   ILE A 362      -9.435   3.232   4.777  1.00 27.73           O
ATOM    987  CB  ILE A 362      -8.867   2.857   7.738  1.00 27.02           C
ATOM    988  CG1 ILE A 362      -8.968   3.143   9.256  1.00 24.33           C
ATOM    989  CG2 ILE A 362      -7.585   2.053   7.426  1.00 26.27           C
ATOM    990  CD1 ILE A 362      -9.315   1.885  10.090  1.00 25.35           C
ATOM    991  N   ALA A 363      -7.573   4.501   4.887  1.00 29.64           N
ATOM    992  CA  ALA A 363      -7.198   4.301   3.487  1.00 30.72           C
ATOM    993  C   ALA A 363      -6.321   3.053   3.378  1.00 31.04           C
ATOM    994  O   ALA A 363      -5.139   3.107   3.715  1.00 32.15           O
ATOM    995  CB  ALA A 363      -6.447   5.538   2.954  1.00 31.79           C
ATOM    996  N   THR A 364      -6.881   1.932   2.915  1.00 28.90           N
ATOM    997  CA  THR A 364      -6.126   0.664   2.938  1.00 28.90           C
ATOM    998  C   THR A 364      -5.006   0.601   1.892  1.00 32.27           C
ATOM    999  O   THR A 364      -4.158  -0.292   1.946  1.00 32.69           O
ATOM   1000  CB  THR A 364      -7.037  -0.551   2.745  1.00 26.94           C
ATOM   1001  OG1 THR A 364      -7.646  -0.496   1.451  1.00 27.54           O
ATOM   1002  CG2 THR A 364      -8.143  -0.592   3.829  1.00 23.49           C
ATOM   1003  N   TYR A 365      -5.020   1.541   0.951  1.00 32.25           N
ATOM   1004  CA  TYR A 365      -4.007   1.660  -0.095  1.00 33.44           C
ATOM   1005  C   TYR A 365      -2.839   2.535   0.340  1.00 37.42           C
ATOM   1006  O   TYR A 365      -1.837   2.648  -0.366  1.00 37.55           O
ATOM   1007  CB  TYR A 365      -4.644   2.223  -1.372  1.00 34.15           C
ATOM   1008  CG  TYR A 365      -5.358   3.541  -1.145  1.00 34.63           C
ATOM   1009  CD1 TYR A 365      -4.660   4.740  -1.187  1.00 35.37           C
ATOM   1010  CD2 TYR A 365      -6.714   3.580  -0.830  1.00 33.89           C
ATOM   1011  CE1 TYR A 365      -5.290   5.941  -0.959  1.00 36.48           C
ATOM   1012  CE2 TYR A 365      -7.358   4.795  -0.590  1.00 33.18           C
ATOM   1013  CZ  TYR A 365      -6.639   5.958  -0.662  1.00 35.33           C
ATOM   1014  OH  TYR A 365      -7.251   7.166  -0.445  1.00 38.38           O
ATOM   1015  N   SER A 366      -2.976   3.195   1.490  1.00 39.22           N
ATOM   1016  CA  SER A 366      -1.932   4.114   1.949  1.00 39.39           C
ATOM   1017  C   SER A 366      -0.653   3.389   2.350  1.00 38.38           C
ATOM   1018  O   SER A 366      -0.709   2.316   2.941  1.00 34.49           O
ATOM   1019  CB  SER A 366      -2.424   4.936   3.139  1.00 38.28           C
ATOM   1020  OG  SER A 366      -1.360   5.721   3.651  1.00 40.90           O
ATOM   1021  N   PRO A 367       0.511   4.002   2.081  1.00 40.00           N
ATOM   1022  CA  PRO A 367       1.745   3.380   2.578  1.00 41.51           C
ATOM   1023  C   PRO A 367       1.782   3.318   4.112  1.00 40.12           C
ATOM   1024  O   PRO A 367       2.626   2.606   4.661  1.00 40.11           O
ATOM   1025  CB  PRO A 367       2.862   4.292   2.037  1.00 45.47           C
ATOM   1026  CG  PRO A 367       2.182   5.585   1.662  1.00 47.52           C
ATOM   1027  CD  PRO A 367       0.765   5.220   1.292  1.00 44.27           C
ATOM   1028  N   LYS A 368       0.898   4.063   4.780  1.00 37.98           N
ATOM   1029  CA  LYS A 368       0.803   4.045   6.241  1.00 37.94           C
ATOM   1030  C   LYS A 368      -0.115   2.927   6.742  1.00 37.23           C
ATOM   1031  O   LYS A 368      -0.268   2.745   7.944  1.00 35.30           O
ATOM   1032  CB  LYS A 368       0.298   5.390   6.771  1.00 41.51           C
ATOM   1033  CG  LYS A 368       0.977   6.602   6.126  1.00 47.20           C
ATOM   1034  CD  LYS A 368       2.397   6.797   6.633  1.00 52.12           C
ATOM   1035  CE  LYS A 368       2.477   7.741   7.827  1.00 57.38           C
ATOM   1036  NZ  LYS A 368       2.100   9.159   7.501  1.00 59.29           N
ATOM   1037  N   PHE A 369      -0.745   2.201   5.820  1.00 36.82           N
ATOM   1038  CA  PHE A 369      -1.548   1.040   6.190  1.00 33.80           C
ATOM   1039  C   PHE A 369      -0.645  -0.189   6.265  1.00 35.66           C
ATOM   1040  O   PHE A 369      -0.418  -0.863   5.257  1.00 37.39           O
ATOM   1041  CB  PHE A 369      -2.688   0.831   5.195  1.00 29.65           C
ATOM   1042  CG  PHE A 369      -3.648  -0.274   5.571  1.00 28.58           C
ATOM   1043  CD1 PHE A 369      -4.580  -0.104   6.584  1.00 28.52           C
ATOM   1044  CD2 PHE A 369      -3.631  -1.482   4.878  1.00 29.87           C
ATOM   1045  CE1 PHE A 369      -5.458  -1.113   6.918  1.00 27.44           C
ATOM   1046  CE2 PHE A 369      -4.512  -2.512   5.197  1.00 27.89           C
ATOM   1047  CZ  PHE A 369      -5.431  -2.331   6.220  1.00 29.05           C
ATOM   1048  N   THR A 370      -0.119  -0.470   7.458  1.00 33.01           N
ATOM   1049  CA  THR A 370       0.794  -1.595   7.649  1.00 33.49           C
ATOM   1050  C   THR A 370       0.351  -2.511   8.801  1.00 34.97           C
ATOM   1051  O   THR A 370       1.105  -2.702   9.763  1.00 36.36           O
ATOM   1052  CB  THR A 370       2.238  -1.097   7.929  1.00 31.99           C
ATOM   1053  OG1 THR A 370       2.235  -0.216   9.067  1.00 33.12           O
ATOM   1054  CG2 THR A 370       2.794  -0.351   6.714  1.00 30.37           C
ATOM   1055  N   PRO A 371      -0.862  -3.094   8.700  1.00 33.24           N
ATOM   1056  CA  PRO A 371      -1.402  -3.918   9.788  1.00 33.67           C
ATOM   1057  C   PRO A 371      -0.527  -5.147  10.107  1.00 33.01           C
ATOM   1058  O   PRO A 371      -0.464  -5.567  11.273  1.00 32.65           O
ATOM   1059  CB  PRO A 371      -2.785  -4.331   9.263  1.00 31.22           C
ATOM   1060  CG  PRO A 371      -2.662  -4.257   7.789  1.00 30.36           C
ATOM   1061  CD  PRO A 371      -1.752  -3.105   7.521  1.00 31.69           C
ATOM   1062  N   LYS A 372       0.148  -5.704   9.104  1.00 33.07           N
ATOM   1063  CA  LYS A 372       1.043  -6.842   9.338  1.00 34.22           C
ATOM   1064  C   LYS A 372       2.245  -6.402  10.201  1.00 37.34           C
ATOM   1065  O   LYS A 372       2.903  -7.216  10.849  1.00 39.81           O
ATOM   1066  CB  LYS A 372       1.498  -7.457   8.005  1.00 35.92           C
ATOM   1067  CG  LYS A 372       2.636  -8.476   8.114  1.00 38.45           C
ATOM   1068  CD  LYS A 372       2.196  -9.801   8.740  1.00 38.20           C
ATOM   1069  CE  LYS A 372       3.149 -10.940   8.320  1.00 39.43           C
ATOM   1070  NZ  LYS A 372       2.896 -12.208   9.073  1.00 39.08           N
ATOM   1071  N   LEU A 373       2.544  -5.110  10.180  1.00 37.45           N
ATOM   1072  CA  LEU A 373       3.608  -4.566  11.014  1.00 38.37           C
ATOM   1073  C   LEU A 373       3.064  -4.069  12.352  1.00 37.60           C
ATOM   1074  O   LEU A 373       3.805  -3.527  13.150  1.00 38.53           O
ATOM   1075  CB  LEU A 373       4.343  -3.436  10.291  1.00 39.52           C
ATOM   1076  CG  LEU A 373       5.002  -3.837   8.969  1.00 42.77           C
ATOM   1077  CD1 LEU A 373       5.809  -2.680   8.406  1.00 43.14           C
ATOM   1078  CD2 LEU A 373       5.886  -5.074   9.134  1.00 45.93           C
ATOM   1079  N   GLY A 374       1.768  -4.252  12.591  1.00 37.94           N
ATOM   1080  CA  GLY A 374       1.174  -3.897  13.873  1.00 36.76           C
ATOM   1081  C   GLY A 374       0.809  -2.428  14.001  1.00 36.15           C
ATOM   1082  O   GLY A 374       0.585  -1.926  15.114  1.00 32.36           O
ATOM   1083  N   ASN A 375       0.738  -1.741  12.861  1.00 36.34           N
ATOM   1084  CA  ASN A 375       0.467  -0.310  12.846  1.00 39.48           C
ATOM   1085  C   ASN A 375      -0.362   0.163  11.637  1.00 36.83           C
ATOM   1086  O   ASN A 375      -0.056  -0.179  10.489  1.00 36.64           O
ATOM   1087  CB  ASN A 375       1.801   0.429  12.887  1.00 47.78           C
ATOM   1088  CG  ASN A 375       1.656   1.867  13.275  1.00 54.14           C
ATOM   1089  OD1 ASN A 375       1.710   2.210  14.460  1.00 58.31           O
ATOM   1090  ND2 ASN A 375       1.480   2.731  12.282  1.00 53.61           N
ATOM   1091  N   ILE A 376      -1.391   0.969  11.892  1.00 33.14           N
ATOM   1092  CA  ILE A 376      -2.177   1.610  10.823  1.00 31.71           C
ATOM   1093  C   ILE A 376      -2.415   3.080  11.132  1.00 32.60           C
ATOM   1094  O   ILE A 376      -2.126   3.546  12.227  1.00 34.87           O
ATOM   1095  CB  ILE A 376      -3.548   0.962  10.626  1.00 28.67           C
ATOM   1096  CG1 ILE A 376      -4.386   1.215  11.891  1.00 30.69           C
ATOM   1097  CG2 ILE A 376      -3.402  -0.526  10.272  1.00 26.71           C
ATOM   1098  CD1 ILE A 376      -5.853   1.018  11.732  1.00 31.05           C
ATOM   1099  N   GLN A 377      -2.982   3.795  10.169  1.00 32.57           N
ATOM   1100  CA  GLN A 377      -3.285   5.209  10.339  1.00 35.19           C
ATOM   1101  C   GLN A 377      -4.756   5.480  10.013  1.00 35.99           C
ATOM   1102  O   GLN A 377      -5.312   4.885   9.082  1.00 35.89           O
ATOM   1103  CB  GLN A 377      -2.367   6.048   9.443  1.00 40.18           C
ATOM   1104  CG  GLN A 377      -2.523   7.543   9.588  1.00 44.48           C
ATOM   1105  CD  GLN A 377      -1.543   8.304   8.727  1.00 46.40           C
ATOM   1106  OE1 GLN A 377      -0.334   8.240   8.948  1.00 46.34           O
ATOM   1107  NE2 GLN A 377      -2.058   9.055   7.757  1.00 47.03           N
ATOM   1108  N   PHE A 378      -5.411   6.340  10.787  1.00 33.33           N
ATOM   1109  CA  PHE A 378      -6.751   6.747  10.388  1.00 31.72           C
ATOM   1110  C   PHE A 378      -6.895   8.258  10.446  1.00 32.64           C
ATOM   1111  O   PHE A 378      -6.130   8.954  11.138  1.00 34.16           O
ATOM   1112  CB  PHE A 378      -7.834   6.038  11.235  1.00 29.54           C
ATOM   1113  CG  PHE A 378      -7.830   6.413  12.692  1.00 28.38           C
ATOM   1114  CD1 PHE A 378      -8.461   7.567  13.139  1.00 30.99           C
ATOM   1115  CD2 PHE A 378      -7.200   5.596  13.621  1.00 25.98           C
ATOM   1116  CE1 PHE A 378      -8.453   7.898  14.494  1.00 30.87           C
ATOM   1117  CE2 PHE A 378      -7.184   5.923  14.963  1.00 26.14           C
ATOM   1118  CZ  PHE A 378      -7.811   7.070  15.401  1.00 28.71           C
ATOM   1119  N   SER A 379      -7.869   8.770   9.698  1.00 29.03           N
ATOM   1120  CA  SER A 379      -8.110  10.197   9.672  1.00 29.06           C
ATOM   1121  C   SER A 379      -9.519  10.531  10.163  1.00 31.11           C
ATOM   1122  O   SER A 379     -10.448   9.745   9.998  1.00 33.20           O
ATOM   1123  CB  SER A 379      -7.883  10.740   8.259  1.00 36.40           C
ATOM   1124  OG  SER A 379      -8.884  10.265   7.374  1.00 39.77           O
ATOM   1125  N   THR A 380      -9.668  11.702  10.781  1.00 32.08           N
ATOM   1126  CA  THR A 380     -10.963  12.138  11.296  1.00 32.47           C
ATOM   1127  C   THR A 380     -11.280  13.522  10.741  1.00 35.17           C
ATOM   1128  O   THR A 380     -10.377  14.245  10.330  1.00 37.16           O
ATOM   1129  CB  THR A 380     -10.983  12.199  12.847  1.00 31.82           C
ATOM   1130  OG1 THR A 380      -9.985  13.132  13.300  1.00 33.78           O
ATOM   1131  CG2 THR A 380     -10.704  10.838  13.440  1.00 29.82           C
ATOM   1132  N   TRP A 381     -12.562  13.868  10.685  1.00 37.63           N
ATOM   1133  CA  TRP A 381     -12.968  15.253  10.456  1.00 43.60           C
ATOM   1134  C   TRP A 381     -12.656  16.026  11.738  1.00 47.61           C
ATOM   1135  O   TRP A 381     -12.192  17.161  11.692  1.00 50.55           O
ATOM   1136  CB  TRP A 381     -14.457  15.360  10.082  1.00 43.89           C
ATOM   1137  CG  TRP A 381     -14.775  14.863   8.686  1.00 44.68           C
ATOM   1138  CD1 TRP A 381     -14.900  15.625   7.545  1.00 45.16           C
ATOM   1139  CD2 TRP A 381     -15.003  13.496   8.280  1.00 40.48           C
ATOM   1140  NE1 TRP A 381     -15.184  14.815   6.463  1.00 44.86           N
ATOM   1141  CE2 TRP A 381     -15.254  13.509   6.883  1.00 42.66           C
ATOM   1142  CE3 TRP A 381     -15.014  12.272   8.955  1.00 37.25           C
ATOM   1143  CZ2 TRP A 381     -15.520  12.340   6.159  1.00 41.37           C
ATOM   1144  CZ3 TRP A 381     -15.280  11.104   8.228  1.00 37.13           C
ATOM   1145  CH2 TRP A 381     -15.526  11.148   6.854  1.00 38.54           C
ATOM   1146  N   GLU A 382     -12.893  15.377  12.880  1.00 48.33           N
ATOM   1147  CA  GLU A 382     -12.603  15.955  14.194  1.00 54.56           C
ATOM   1148  C   GLU A 382     -11.127  16.324  14.304  1.00 58.25           C
ATOM   1149  O   GLU A 382     -10.259  15.547  13.913  1.00 59.20           O
ATOM   1150  CB  GLU A 382     -12.984  14.974  15.309  1.00 54.40           C
ATOM   1151  CG  GLU A 382     -12.314  15.256  16.648  1.00 54.54           C
ATOM   1152  CD  GLU A 382     -12.799  16.546  17.261  1.00 56.67           C
ATOM   1153  OE1 GLU A 382     -14.003  16.847  17.131  1.00 58.31           O
ATOM   1154  OE2 GLU A 382     -11.975  17.265  17.853  1.00 57.20           O
ATOM   1155  N   THR A 383     -10.843  17.527  14.787  1.00 62.98           N
ATOM   1156  CA  THR A 383      -9.466  18.006  14.807  1.00 65.59           C
ATOM   1157  C   THR A 383      -8.651  17.594  16.051  1.00 65.65           C
ATOM   1158  O   THR A 383      -7.465  17.293  15.929  1.00 69.66           O
ATOM   1159  CB  THR A 383      -9.403  19.553  14.667  1.00 63.05           C
ATOM   1160  OG1 THR A 383     -10.134  20.179  15.733  1.00 63.24           O
ATOM   1161  CG2 THR A 383      -9.973  19.995  13.326  1.00 61.70           C
ATOM   1162  N   GLN A 384      -9.252  17.580  17.238  1.00 59.70           N
ATOM   1163  CA  GLN A 384      -8.436  17.399  18.440  1.00 55.67           C
ATOM   1164  C   GLN A 384      -8.846  16.281  19.410  1.00 51.09           C
ATOM   1165  O   GLN A 384      -7.993  15.734  20.110  1.00 50.84           O
ATOM   1166  CB  GLN A 384      -8.380  18.728  19.214  1.00 55.27           C
ATOM   1167  N   ASP A 385     -10.132  15.959  19.481  1.00 46.70           N
ATOM   1168  CA  ASP A 385     -10.643  15.119  20.564  1.00 46.80           C
ATOM   1169  C   ASP A 385     -10.370  13.610  20.380  1.00 42.34           C
ATOM   1170  O   ASP A 385     -11.303  12.811  20.359  1.00 39.32           O
ATOM   1171  CB  ASP A 385     -12.148  15.374  20.727  1.00 50.65           C
ATOM   1172  CG  ASP A 385     -12.728  14.751  21.996  1.00 52.96           C
ATOM   1173  OD1 ASP A 385     -12.029  14.716  23.032  1.00 53.57           O
ATOM   1174  OD2 ASP A 385     -13.896  14.295  21.952  1.00 52.44           O
ATOM   1175  N   VAL A 386      -9.097  13.230  20.255  1.00 40.25           N
ATOM   1176  CA  VAL A 386      -8.679  11.817  20.196  1.00 36.54           C
ATOM   1177  C   VAL A 386      -7.526  11.613  21.171  1.00 39.61           C
ATOM   1178  O   VAL A 386      -6.525  12.323  21.093  1.00 42.23           O
ATOM   1179  CB  VAL A 386      -8.230  11.387  18.764  1.00 34.15           C
ATOM   1180  CG1 VAL A 386      -7.682   9.945  18.756  1.00 31.04           C
ATOM   1181  CG2 VAL A 386      -9.386  11.501  17.782  1.00 34.16           C
ATOM   1182  N   SER A 387      -7.664  10.666  22.100  1.00 39.00           N
ATOM   1183  CA  SER A 387      -6.665  10.507  23.163  1.00 39.68           C
ATOM   1184  C   SER A 387      -5.605   9.476  22.825  1.00 38.42           C
ATOM   1185  O   SER A 387      -5.903   8.453  22.213  1.00 37.97           O
ATOM   1186  CB  SER A 387      -7.341  10.129  24.487  1.00 39.70           C
ATOM   1187  OG  SER A 387      -8.409  11.008  24.770  1.00 40.17           O
ATOM   1188  N   SER A 388      -4.373   9.737  23.247  1.00 38.68           N
ATOM   1189  CA  SER A 388      -3.305   8.770  23.059  1.00 42.39           C
ATOM   1190  C   SER A 388      -3.196   7.794  24.222  1.00 41.84           C
ATOM   1191  O   SER A 388      -3.534   8.113  25.367  1.00 36.83           O
ATOM   1192  CB  SER A 388      -1.961   9.477  22.878  1.00 48.86           C
ATOM   1193  OG  SER A 388      -2.010  10.383  21.792  1.00 53.56           O
ATOM   1194  N   GLY A 389      -2.709   6.599  23.906  1.00 43.44           N
ATOM   1195  CA  GLY A 389      -2.481   5.566  24.897  1.00 43.92           C
ATOM   1196  C   GLY A 389      -3.734   5.042  25.571  1.00 40.70           C
ATOM   1197  O   GLY A 389      -3.665   4.536  26.684  1.00 43.12           O
ATOM   1198  N   GLN A 390      -4.867   5.132  24.887  1.00 35.17           N
ATOM   1199  CA  GLN A 390      -6.136   4.638  25.420  1.00 32.78           C
ATOM   1200  C   GLN A 390      -6.762   3.613  24.476  1.00 29.98           C
ATOM   1201  O   GLN A 390      -6.594   3.719  23.263  1.00 32.74           O
ATOM   1202  CB  GLN A 390      -7.103   5.798  25.651  1.00 34.56           C
ATOM   1203  CG  GLN A 390      -6.596   6.819  26.664  1.00 36.18           C
ATOM   1204  CD  GLN A 390      -6.611   6.291  28.093  1.00 37.96           C
ATOM   1205  OE1 GLN A 390      -6.868   5.112  28.334  1.00 35.30           O
ATOM   1206  NE2 GLN A 390      -6.315   7.164  29.044  1.00 32.89           N
ATOM   1207  N   PRO A 391      -7.466   2.606  25.034  1.00 32.92           N
ATOM   1208  CA  PRO A 391      -8.065   1.532  24.228  1.00 31.64           C
ATOM   1209  C   PRO A 391      -8.982   2.092  23.146  1.00 31.31           C
ATOM   1210  O   PRO A 391      -9.833   2.946  23.436  1.00 31.41           O
ATOM   1211  CB  PRO A 391      -8.847   0.713  25.249  1.00 31.14           C
ATOM   1212  CG  PRO A 391      -8.114   0.943  26.557  1.00 32.17           C
ATOM   1213  CD  PRO A 391      -7.650   2.379  26.484  1.00 33.69           C
ATOM   1214  N   THR A 392      -8.776   1.632  21.916  1.00 28.77           N
ATOM   1215  CA  THR A 392      -9.396   2.222  20.734  1.00 27.31           C
ATOM   1216  C   THR A 392     -10.022   1.133  19.891  1.00 28.49           C
ATOM   1217  O   THR A 392      -9.434   0.068  19.690  1.00 29.55           O
ATOM   1218  CB  THR A 392      -8.352   3.022  19.901  1.00 25.42           C
ATOM   1219  OG1 THR A 392      -7.784   4.067  20.700  1.00 28.05           O
ATOM   1220  CG2 THR A 392      -8.963   3.638  18.631  1.00 29.08           C
ATOM   1221  N   LYS A 393     -11.236   1.389  19.432  1.00 28.08           N
ATOM   1222  CA  LYS A 393     -11.974   0.431  18.624  1.00 26.25           C
ATOM   1223  C   LYS A 393     -12.370   1.082  17.298  1.00 27.32           C
ATOM   1224  O   LYS A 393     -12.805   2.237  17.296  1.00 26.25           O
ATOM   1225  CB  LYS A 393     -13.224  -0.025  19.367  1.00 30.01           C
ATOM   1226  CG  LYS A 393     -14.084  -1.023  18.611  1.00 30.66           C
ATOM   1227  CD  LYS A 393     -15.384  -1.324  19.363  1.00 34.61           C
ATOM   1228  CE  LYS A 393     -16.196  -2.393  18.629  1.00 35.13           C
ATOM   1229  NZ  LYS A 393     -17.590  -2.492  19.127  1.00 36.08           N
ATOM   1230  N   PHE A 394     -12.228   0.356  16.191  1.00 23.13           N
ATOM   1231  CA  PHE A 394     -12.764   0.823  14.918  1.00 23.45           C
ATOM   1232  C   PHE A 394     -13.972  -0.021  14.535  1.00 24.15           C
ATOM   1233  O   PHE A 394     -13.840  -1.214  14.306  1.00 23.61           O
ATOM   1234  CB  PHE A 394     -11.719   0.768  13.797  1.00 20.15           C
ATOM   1235  CG  PHE A 394     -12.269   1.185  12.447  1.00 22.94           C
ATOM   1236  CD1 PHE A 394     -12.486   2.535  12.152  1.00 26.75           C
ATOM   1237  CD2 PHE A 394     -12.608   0.226  11.491  1.00 21.72           C
ATOM   1238  CE1 PHE A 394     -13.003   2.925  10.904  1.00 26.35           C
ATOM   1239  CE2 PHE A 394     -13.136   0.607  10.238  1.00 22.04           C
ATOM   1240  CZ  PHE A 394     -13.328   1.959   9.953  1.00 23.12           C
ATOM   1241  N   THR A 395     -15.146   0.607  14.457  1.00 24.75           N
ATOM   1242  CA  THR A 395     -16.344  -0.082  13.976  1.00 22.35           C
ATOM   1243  C   THR A 395     -16.612   0.288  12.499  1.00 22.03           C
ATOM   1244  O   THR A 395     -16.923   1.449  12.179  1.00 21.77           O
ATOM   1245  CB  THR A 395     -17.603   0.269  14.808  1.00 22.30           C
ATOM   1246  OG1 THR A 395     -17.391  -0.030  16.203  1.00 25.05           O
ATOM   1247  CG2 THR A 395     -18.787  -0.555  14.295  1.00 20.86           C
ATOM   1248  N   PRO A 396     -16.482  -0.685  11.583  1.00 24.41           N
ATOM   1249  CA  PRO A 396     -16.693  -0.311  10.175  1.00 21.27           C
ATOM   1250  C   PRO A 396     -18.152  -0.034   9.837  1.00 19.63           C
ATOM   1251  O   PRO A 396     -19.034  -0.716  10.346  1.00 22.10           O
ATOM   1252  CB  PRO A 396     -16.213  -1.548   9.402  1.00 23.94           C
ATOM   1253  CG  PRO A 396     -16.455  -2.690  10.348  1.00 21.13           C
ATOM   1254  CD  PRO A 396     -16.130  -2.112  11.729  1.00 23.31           C
ATOM   1255  N   VAL A 397     -18.408   0.925   8.962  1.00 18.84           N
ATOM   1256  CA  VAL A 397     -19.791   1.241   8.558  1.00 19.92           C
ATOM   1257  C   VAL A 397     -19.981   1.143   7.025  1.00 21.08           C
ATOM   1258  O   VAL A 397     -21.010   0.631   6.539  1.00 18.92           O
ATOM   1259  CB  VAL A 397     -20.191   2.654   9.053  1.00 18.63           C
ATOM   1260  CG1 VAL A 397     -21.590   3.039   8.594  1.00 18.18           C
ATOM   1261  CG2 VAL A 397     -20.131   2.710  10.595  1.00 18.04           C
ATOM   1262  N   GLY A 398     -18.982   1.604   6.266  1.00 21.72           N
ATOM   1263  CA  GLY A 398     -19.075   1.577   4.808  1.00 18.95           C
ATOM   1264  C   GLY A 398     -17.822   2.111   4.148  1.00 20.68           C
ATOM   1265  O   GLY A 398     -16.712   1.867   4.642  1.00 20.05           O
ATOM   1266  N   LEU A 399     -17.995   2.818   3.021  1.00 20.73           N
ATOM   1267  CA  LEU A 399     -16.889   3.466   2.314  1.00 20.04           C
ATOM   1268  C   LEU A 399     -17.018   4.975   2.426  1.00 22.21           C
ATOM   1269  O   LEU A 399     -18.144   5.500   2.476  1.00 21.23           O
ATOM   1270  CB  LEU A 399     -16.857   3.059   0.825  1.00 20.22           C
ATOM   1271  CG  LEU A 399     -16.731   1.556   0.532  1.00 21.63           C
ATOM   1272  CD1 LEU A 399     -16.713   1.266  -1.001  1.00 26.35           C
ATOM   1273  CD2 LEU A 399     -15.484   0.978   1.204  1.00 21.35           C
ATOM   1274  N   ALA A 400     -15.883   5.679   2.462  1.00 21.24           N
ATOM   1275  CA  ALA A 400     -15.895   7.133   2.512  1.00 25.84           C
ATOM   1276  C   ALA A 400     -16.307   7.716   1.173  1.00 27.56           C
ATOM   1277  O   ALA A 400     -17.023   8.732   1.121  1.00 24.55           O
ATOM   1278  CB  ALA A 400     -14.510   7.687   2.909  1.00 24.59           C
ATOM   1279  N   SER A 401     -15.819   7.073   0.108  1.00 26.13           N
ATOM   1280  CA  SER A 401     -15.960   7.575  -1.256  1.00 25.85           C
ATOM   1281  C   SER A 401     -15.623   6.459  -2.221  1.00 28.02           C
ATOM   1282  O   SER A 401     -14.892   5.529  -1.858  1.00 28.32           O
ATOM   1283  CB  SER A 401     -15.022   8.770  -1.484  1.00 27.78           C
ATOM   1284  OG  SER A 401     -15.036   9.193  -2.850  1.00 29.82           O
ATOM   1285  N   VAL A 402     -16.147   6.531  -3.444  1.00 28.53           N
ATOM   1286  CA  VAL A 402     -15.666   5.653  -4.514  1.00 26.30           C
ATOM   1287  C   VAL A 402     -15.316   6.513  -5.718  1.00 31.61           C
ATOM   1288  O   VAL A 402     -15.353   6.044  -6.863  1.00 31.23           O
ATOM   1289  CB  VAL A 402     -16.687   4.554  -4.908  1.00 25.94           C
ATOM   1290  CG1 VAL A 402     -16.848   3.543  -3.752  1.00 20.10           C
ATOM   1291  CG2 VAL A 402     -18.037   5.176  -5.306  1.00 28.22           C
ATOM   1292  N   ASP A 403     -14.984   7.786  -5.472  1.00 28.14           N
ATOM   1293  CA  ASP A 403     -14.639   8.645  -6.594  1.00 31.23           C
ATOM   1294  C   ASP A 403     -13.272   8.247  -7.144  1.00 33.62           C
ATOM   1295  O   ASP A 403     -12.598   7.367  -6.597  1.00 29.99           O
ATOM   1296  CB  ASP A 403     -14.685  10.143  -6.240  1.00 36.47           C
ATOM   1297  CG  ASP A 403     -13.580  10.605  -5.286  1.00 40.19           C
ATOM   1298  OD1 ASP A 403     -12.517   9.963  -5.147  1.00 39.79           O
ATOM   1299  OD2 ASP A 403     -13.767  11.702  -4.716  1.00 44.03           O
ATOM   1300  N   ALA A 404     -12.882   8.915  -8.221  1.00 34.27           N
ATOM   1301  CA  ALA A 404     -11.681   8.586  -8.985  1.00 39.62           C
ATOM   1302  C   ALA A 404     -10.405   8.573  -8.134  1.00 42.55           C
ATOM   1303  O   ALA A 404      -9.455   7.865  -8.450  1.00 46.71           O
ATOM   1304  CB  ALA A 404     -11.529   9.561 -10.125  1.00 39.06           C
ATOM   1305  N   ASN A 405     -10.356   9.412  -7.110  1.00 39.60           N
ATOM   1306  CA  ASN A 405      -9.173   9.513  -6.259  1.00 40.52           C
ATOM   1307  C   ASN A 405      -9.192   8.601  -5.031  1.00 39.00           C
ATOM   1308  O   ASN A 405      -8.277   8.632  -4.216  1.00 38.95           O
ATOM   1309  CB  ASN A 405      -8.996  10.959  -5.826  1.00 41.32           C
ATOM   1310  CG  ASN A 405      -8.558  11.846  -6.970  1.00 47.88           C
ATOM   1311  OD1 ASN A 405      -7.794  11.419  -7.838  1.00 52.77           O
ATOM   1312  ND2 ASN A 405      -9.076  13.071  -7.009  1.00 49.37           N
ATOM   1313  N   SER A 406     -10.240   7.802  -4.891  1.00 37.20           N
ATOM   1314  CA  SER A 406     -10.412   6.987  -3.691  1.00 35.92           C
ATOM   1315  C   SER A 406      -9.914   5.551  -3.835  1.00 31.59           C
ATOM   1316  O   SER A 406      -9.887   4.805  -2.864  1.00 31.80           O
ATOM   1317  CB  SER A 406     -11.886   6.996  -3.277  1.00 38.43           C
ATOM   1318  OG  SER A 406     -12.646   6.176  -4.145  1.00 41.81           O
ATOM   1319  N   HIS A 407      -9.553   5.161  -5.050  1.00 29.54           N
ATOM   1320  CA  HIS A 407      -8.923   3.860  -5.304  1.00 33.75           C
ATOM   1321  C   HIS A 407      -9.696   2.669  -4.741  1.00 32.41           C
ATOM   1322  O   HIS A 407      -9.096   1.724  -4.218  1.00 33.89           O
ATOM   1323  CB  HIS A 407      -7.502   3.840  -4.728  1.00 37.85           C
ATOM   1324  CG  HIS A 407      -6.610   4.890  -5.308  1.00 43.28           C
ATOM   1325  ND1 HIS A 407      -6.185   5.983  -4.588  1.00 46.12           N
ATOM   1326  CD2 HIS A 407      -6.102   5.039  -6.556  1.00 49.11           C
ATOM   1327  CE1 HIS A 407      -5.432   6.750  -5.358  1.00 49.44           C
ATOM   1328  NE2 HIS A 407      -5.367   6.200  -6.558  1.00 51.05           N
ATOM   1329  N   PHE A 408     -11.016   2.682  -4.886  1.00 27.88           N
ATOM   1330  CA  PHE A 408     -11.816   1.539  -4.489  1.00 27.04           C
ATOM   1331  C   PHE A 408     -11.714   0.447  -5.553  1.00 28.40           C
ATOM   1332  O   PHE A 408     -12.034   0.679  -6.724  1.00 29.08           O
ATOM   1333  CB  PHE A 408     -13.284   1.926  -4.286  1.00 27.03           C
ATOM   1334  CG  PHE A 408     -14.201   0.748  -4.017  1.00 27.98           C
ATOM   1335  CD1 PHE A 408     -13.977  -0.098  -2.932  1.00 27.52           C
ATOM   1336  CD2 PHE A 408     -15.279   0.483  -4.856  1.00 28.16           C
ATOM   1337  CE1 PHE A 408     -14.808  -1.188  -2.685  1.00 25.55           C
ATOM   1338  CE2 PHE A 408     -16.124  -0.614  -4.612  1.00 26.09           C
ATOM   1339  CZ  PHE A 408     -15.891  -1.438  -3.522  1.00 24.11           C
ATOM   1340  N   ASP A 409     -11.225  -0.720  -5.150  1.00 25.44           N
ATOM   1341  CA  ASP A 409     -11.256  -1.922  -5.984  1.00 25.97           C
ATOM   1342  C   ASP A 409     -11.347  -3.117  -5.060  1.00 27.04           C
ATOM   1343  O   ASP A 409     -10.385  -3.423  -4.359  1.00 28.23           O
ATOM   1344  CB  ASP A 409     -10.017  -2.038  -6.889  1.00 30.68           C
ATOM   1345  CG  ASP A 409     -10.042  -3.311  -7.754  1.00 33.43           C
ATOM   1346  OD1 ASP A 409     -10.957  -4.141  -7.608  1.00 32.07           O
ATOM   1347  OD2 ASP A 409      -9.127  -3.503  -8.556  1.00 36.73           O
ATOM   1348  N   GLN A 410     -12.496  -3.786  -5.054  1.00 23.68           N
ATOM   1349  CA  GLN A 410     -12.705  -4.867  -4.091  1.00 24.92           C
ATOM   1350  C   GLN A 410     -11.801  -6.076  -4.351  1.00 25.45           C
ATOM   1351  O   GLN A 410     -11.647  -6.933  -3.476  1.00 22.49           O
ATOM   1352  CB  GLN A 410     -14.181  -5.294  -4.074  1.00 23.83           C
ATOM   1353  CG  GLN A 410     -14.610  -6.146  -5.285  1.00 26.96           C
ATOM   1354  CD  GLN A 410     -15.950  -6.840  -5.062  1.00 26.41           C
ATOM   1355  OE1 GLN A 410     -16.227  -7.368  -3.969  1.00 25.43           O
ATOM   1356  NE2 GLN A 410     -16.798  -6.829  -6.094  1.00 23.22           N
ATOM   1357  N   TRP A 411     -11.210  -6.167  -5.550  1.00 25.12           N
ATOM   1358  CA  TRP A 411     -10.358  -7.320  -5.869  1.00 23.19           C
ATOM   1359  C   TRP A 411      -8.868  -6.994  -5.840  1.00 25.29           C
ATOM   1360  O   TRP A 411      -8.060  -7.847  -6.173  1.00 27.45           O
ATOM   1361  CB  TRP A 411     -10.726  -7.937  -7.243  1.00 27.10           C
ATOM   1362  CG  TRP A 411     -12.169  -8.429  -7.292  1.00 27.68           C
ATOM   1363  CD1 TRP A 411     -13.118  -8.056  -8.186  1.00 29.98           C
ATOM   1364  CD2 TRP A 411     -12.811  -9.349  -6.386  1.00 27.86           C
ATOM   1365  NE1 TRP A 411     -14.311  -8.682  -7.905  1.00 29.49           N
ATOM   1366  CE2 TRP A 411     -14.151  -9.481  -6.806  1.00 27.42           C
ATOM   1367  CE3 TRP A 411     -12.389 -10.060  -5.253  1.00 27.20           C
ATOM   1368  CZ2 TRP A 411     -15.073 -10.293  -6.139  1.00 26.57           C
ATOM   1369  CZ3 TRP A 411     -13.304 -10.883  -4.593  1.00 24.15           C
ATOM   1370  CH2 TRP A 411     -14.630 -10.987  -5.038  1.00 24.79           C
ATOM   1371  N   THR A 412      -8.505  -5.778  -5.436  1.00 24.48           N
ATOM   1372  CA  THR A 412      -7.101  -5.434  -5.203  1.00 25.42           C
ATOM   1373  C   THR A 412      -6.761  -5.530  -3.715  1.00 28.55           C
ATOM   1374  O   THR A 412      -7.385  -4.863  -2.879  1.00 25.49           O
ATOM   1375  CB  THR A 412      -6.753  -4.008  -5.709  1.00 32.96           C
ATOM   1376  OG1 THR A 412      -6.920  -3.949  -7.132  1.00 34.50           O
ATOM   1377  CG2 THR A 412      -5.310  -3.659  -5.371  1.00 30.81           C
ATOM   1378  N   LEU A 413      -5.817  -6.405  -3.375  1.00 29.14           N
ATOM   1379  CA  LEU A 413      -5.426  -6.571  -1.972  1.00 29.87           C
ATOM   1380  C   LEU A 413      -4.626  -5.367  -1.474  1.00 28.18           C
ATOM   1381  O   LEU A 413      -3.891  -4.745  -2.238  1.00 27.46           O
ATOM   1382  CB  LEU A 413      -4.611  -7.852  -1.768  1.00 28.51           C
ATOM   1383  CG  LEU A 413      -5.353  -9.176  -1.946  1.00 30.82           C
ATOM   1384  CD1 LEU A 413      -4.376 -10.364  -1.870  1.00 32.41           C
ATOM   1385  CD2 LEU A 413      -6.468  -9.333  -0.911  1.00 26.64           C
ATOM   1386  N   PRO A 414      -4.757  -5.049  -0.179  1.00 27.10           N
ATOM   1387  CA  PRO A 414      -3.867  -4.042   0.400  1.00 28.63           C
ATOM   1388  C   PRO A 414      -2.443  -4.574   0.411  1.00 32.14           C
ATOM   1389  O   PRO A 414      -2.232  -5.788   0.291  1.00 32.13           O
ATOM   1390  CB  PRO A 414      -4.388  -3.874   1.846  1.00 28.72           C
ATOM   1391  CG  PRO A 414      -5.739  -4.554   1.868  1.00 26.79           C
ATOM   1392  CD  PRO A 414      -5.685  -5.616   0.813  1.00 27.01           C
ATOM   1393  N   SER A 415      -1.475  -3.681   0.523  1.00 33.94           N
ATOM   1394  CA  SER A 415      -0.121  -4.096   0.824  1.00 37.23           C
ATOM   1395  C   SER A 415       0.013  -4.148   2.366  1.00 35.49           C
ATOM   1396  O   SER A 415       0.293  -3.131   3.013  1.00 34.24           O
ATOM   1397  CB  SER A 415       0.870  -3.127   0.192  1.00 43.34           C
ATOM   1398  OG  SER A 415       2.174  -3.653   0.268  1.00 51.68           O
ATOM   1399  N   TYR A 416      -0.208  -5.326   2.950  1.00 31.87           N
ATOM   1400  CA  TYR A 416      -0.330  -5.447   4.411  1.00 31.21           C
ATOM   1401  C   TYR A 416       0.912  -4.977   5.210  1.00 33.32           C
ATOM   1402  O   TYR A 416       0.771  -4.557   6.355  1.00 32.59           O
ATOM   1403  CB  TYR A 416      -0.655  -6.891   4.786  1.00 27.22           C
ATOM   1404  CG  TYR A 416      -1.992  -7.416   4.288  1.00 26.93           C
ATOM   1405  CD1 TYR A 416      -3.205  -6.868   4.722  1.00 26.72           C
ATOM   1406  CD2 TYR A 416      -2.043  -8.466   3.373  1.00 27.64           C
ATOM   1407  CE1 TYR A 416      -4.442  -7.389   4.260  1.00 25.68           C
ATOM   1408  CE2 TYR A 416      -3.250  -8.973   2.908  1.00 24.41           C
ATOM   1409  CZ  TYR A 416      -4.437  -8.441   3.349  1.00 25.71           C
ATOM   1410  OH  TYR A 416      -5.611  -8.993   2.860  1.00 23.54           O
ATOM   1411  N   SER A 417       2.107  -5.031   4.613  1.00 34.22           N
ATOM   1412  CA  SER A 417       3.336  -4.545   5.266  1.00 38.59           C
ATOM   1413  C   SER A 417       3.864  -3.246   4.649  1.00 41.49           C
ATOM   1414  O   SER A 417       5.019  -2.862   4.853  1.00 36.86           O
ATOM   1415  CB  SER A 417       4.443  -5.599   5.210  1.00 41.06           C
ATOM   1416  OG  SER A 417       4.125  -6.707   6.024  1.00 40.55           O
ATOM   1417  N   GLY A 418       3.020  -2.587   3.871  1.00 41.67           N
ATOM   1418  CA  GLY A 418       3.381  -1.329   3.257  1.00 44.10           C
ATOM   1419  C   GLY A 418       4.094  -1.462   1.929  1.00 46.69           C
ATOM   1420  O   GLY A 418       4.144  -2.541   1.342  1.00 44.63           O
ATOM   1421  N   ALA A 419       4.725  -0.374   1.507  1.00 54.68           N
ATOM   1422  CA  ALA A 419       5.206  -0.231   0.135  1.00 62.16           C
ATOM   1423  C   ALA A 419       6.263  -1.245  -0.326  1.00 67.93           C
ATOM   1424  O   ALA A 419       6.041  -1.990  -1.291  1.00 68.65           O
ATOM   1425  CB  ALA A 419       5.747   1.190  -0.060  1.00 63.75           C
ATOM   1426  N   LEU A 420       7.398  -1.291   0.355  1.00 69.67           N
ATOM   1427  CA  LEU A 420       8.485  -2.148  -0.109  1.00 74.76           C
ATOM   1428  C   LEU A 420       8.407  -3.608   0.339  1.00 75.14           C
ATOM   1429  O   LEU A 420       9.443  -4.245   0.524  1.00 78.77           O
ATOM   1430  CB  LEU A 420       9.830  -1.558   0.329  1.00 78.03           C
ATOM   1431  N   THR A 421       7.202  -4.145   0.513  1.00 71.35           N
ATOM   1432  CA  THR A 421       7.082  -5.543   0.925  1.00 69.20           C
ATOM   1433  C   THR A 421       6.009  -6.324   0.159  1.00 63.61           C
ATOM   1434  O   THR A 421       5.039  -5.750  -0.348  1.00 63.98           O
ATOM   1435  CB  THR A 421       6.798  -5.638   2.432  1.00 70.99           C
ATOM   1436  OG1 THR A 421       7.504  -4.593   3.111  1.00 73.08           O
ATOM   1437  CG2 THR A 421       7.257  -6.988   2.997  1.00 73.21           C
ATOM   1438  N   LEU A 422       6.175  -7.643   0.126  1.00 56.34           N
ATOM   1439  CA  LEU A 422       5.243  -8.542  -0.541  1.00 49.06           C
ATOM   1440  C   LEU A 422       4.345  -9.223   0.492  1.00 45.03           C
ATOM   1441  O   LEU A 422       4.787  -9.563   1.598  1.00 42.77           O
ATOM   1442  CB  LEU A 422       5.991  -9.597  -1.357  1.00 48.56           C
ATOM   1443  CG  LEU A 422       6.679  -9.167  -2.659  1.00 52.72           C
ATOM   1444  CD1 LEU A 422       7.308 -10.358  -3.360  1.00 53.77           C
ATOM   1445  CD2 LEU A 422       5.676  -8.489  -3.590  1.00 52.03           C
ATOM   1446  N   ASN A 423       3.077  -9.385   0.138  1.00 40.93           N
ATOM   1447  CA  ASN A 423       2.144 -10.086   1.001  1.00 40.74           C
ATOM   1448  C   ASN A 423       2.559 -11.543   1.151  1.00 43.35           C
ATOM   1449  O   ASN A 423       3.134 -12.126   0.234  1.00 47.40           O
ATOM   1450  CB  ASN A 423       0.721  -9.999   0.453  1.00 36.26           C
ATOM   1451  CG  ASN A 423       0.151  -8.611   0.562  1.00 35.31           C
ATOM   1452  OD1 ASN A 423       0.630  -7.801   1.358  1.00 36.73           O
ATOM   1453  ND2 ASN A 423      -0.914  -8.339  -0.192  1.00 32.00           N
ATOM   1454  N   MET A 424       2.329 -12.095   2.336  1.00 41.12           N
ATOM   1455  CA  MET A 424       2.713 -13.465   2.665  1.00 39.56           C
ATOM   1456  C   MET A 424       1.504 -14.246   3.160  1.00 36.71           C
ATOM   1457  O   MET A 424       0.528 -13.651   3.589  1.00 35.49           O
ATOM   1458  CB  MET A 424       3.828 -13.484   3.712  1.00 41.39           C
ATOM   1459  CG  MET A 424       4.975 -12.517   3.429  1.00 41.88           C
ATOM   1460  SD  MET A 424       6.228 -12.525   4.725  1.00 98.79           S
ATOM   1461  CE  MET A 424       5.703 -11.135   5.733  1.00 49.04           C
ATOM   1462  N   ASN A 425       1.562 -15.571   3.069  1.00 36.14           N
ATOM   1463  CA  ASN A 425       0.541 -16.439   3.658  1.00 36.85           C
ATOM   1464  C   ASN A 425      -0.880 -16.206   3.166  1.00 35.04           C
ATOM   1465  O   ASN A 425      -1.853 -16.417   3.897  1.00 34.59           O
ATOM   1466  CB  ASN A 425       0.579 -16.293   5.193  1.00 37.66           C
ATOM   1467  CG  ASN A 425       1.953 -16.600   5.761  1.00 41.22           C
ATOM   1468  OD1 ASN A 425       2.351 -17.761   5.833  1.00 42.64           O
ATOM   1469  ND2 ASN A 425       2.687 -15.565   6.156  1.00 41.68           N
ATOM   1470  N   LEU A 426      -1.007 -15.786   1.916  1.00 34.29           N
ATOM   1471  CA  LEU A 426      -2.316 -15.498   1.345  1.00 32.01           C
ATOM   1472  C   LEU A 426      -3.131 -16.756   1.075  1.00 32.13           C
ATOM   1473  O   LEU A 426      -2.584 -17.786   0.710  1.00 30.95           O
ATOM   1474  CB  LEU A 426      -2.151 -14.714   0.046  1.00 34.42           C
ATOM   1475  CG  LEU A 426      -1.469 -13.355   0.226  1.00 34.78           C
ATOM   1476  CD1 LEU A 426      -1.235 -12.720  -1.136  1.00 34.68           C
ATOM   1477  CD2 LEU A 426      -2.294 -12.437   1.142  1.00 33.90           C
ATOM   1478  N   ALA A 427      -4.444 -16.673   1.265  1.00 30.21           N
ATOM   1479  CA  ALA A 427      -5.325 -17.688   0.697  1.00 32.50           C
ATOM   1480  C   ALA A 427      -5.185 -17.583  -0.843  1.00 32.61           C
ATOM   1481  O   ALA A 427      -5.019 -16.487  -1.361  1.00 31.07           O
ATOM   1482  CB  ALA A 427      -6.778 -17.465   1.149  1.00 23.19           C
ATOM   1483  N   PRO A 428      -5.230 -18.718  -1.566  1.00 34.33           N
ATOM   1484  CA  PRO A 428      -4.979 -18.723  -3.024  1.00 34.85           C
ATOM   1485  C   PRO A 428      -6.065 -17.999  -3.839  1.00 32.21           C
ATOM   1486  O   PRO A 428      -7.174 -17.780  -3.336  1.00 30.92           O
ATOM   1487  CB  PRO A 428      -4.944 -20.221  -3.376  1.00 35.45           C
ATOM   1488  CG  PRO A 428      -5.797 -20.875  -2.294  1.00 37.18           C
ATOM   1489  CD  PRO A 428      -5.518 -20.066  -1.040  1.00 35.03           C
ATOM   1490  N   SER A 429      -5.743 -17.603  -5.071  1.00 32.67           N
ATOM   1491  CA  SER A 429      -6.765 -17.055  -5.979  1.00 29.49           C
ATOM   1492  C   SER A 429      -7.745 -18.154  -6.413  1.00 29.36           C
ATOM   1493  O   SER A 429      -7.388 -19.336  -6.453  1.00 31.26           O
ATOM   1494  CB  SER A 429      -6.110 -16.400  -7.200  1.00 32.14           C
ATOM   1495  OG  SER A 429      -5.416 -17.354  -7.984  1.00 34.46           O
ATOM   1496  N   VAL A 430      -8.973 -17.775  -6.757  1.00 29.07           N
ATOM   1497  CA  VAL A 430      -9.984 -18.767  -7.141  1.00 32.04           C
ATOM   1498  C   VAL A 430     -10.506 -18.464  -8.560  1.00 38.67           C
ATOM   1499  O   VAL A 430     -10.589 -17.300  -8.962  1.00 39.15           O
ATOM   1500  CB  VAL A 430     -11.174 -18.800  -6.121  1.00 34.34           C
ATOM   1501  CG1 VAL A 430     -10.661 -19.065  -4.677  1.00 30.58           C
ATOM   1502  CG2 VAL A 430     -11.967 -17.513  -6.131  1.00 28.79           C
ATOM   1503  N   ALA A 431     -10.811 -19.510  -9.330  1.00 38.65           N
ATOM   1504  CA  ALA A 431     -11.346 -19.350 -10.680  1.00 38.63           C
ATOM   1505  C   ALA A 431     -12.079 -20.624 -11.114  1.00 41.92           C
ATOM   1506  O   ALA A 431     -11.777 -21.706 -10.623  1.00 41.35           O
ATOM   1507  CB  ALA A 431     -10.212 -19.018 -11.676  1.00 37.49           C
ATOM   1508  N   PRO A 432     -13.025 -20.507 -12.067  1.00 44.27           N
ATOM   1509  CA  PRO A 432     -13.656 -21.718 -12.611  1.00 44.72           C
ATOM   1510  C   PRO A 432     -12.639 -22.581 -13.325  1.00 47.86           C
ATOM   1511  O   PRO A 432     -11.710 -22.035 -13.918  1.00 47.35           O
ATOM   1512  CB  PRO A 432     -14.695 -21.178 -13.601  1.00 45.16           C
ATOM   1513  CG  PRO A 432     -14.862 -19.720 -13.254  1.00 42.29           C
ATOM   1514  CD  PRO A 432     -13.555 -19.278 -12.685  1.00 42.56           C
ATOM   1515  N   VAL A 433     -12.763 -23.900 -13.192  1.00 54.43           N
ATOM   1516  CA  VAL A 433     -11.932 -24.829 -13.951  1.00 62.37           C
ATOM   1517  C   VAL A 433     -12.376 -24.898 -15.413  1.00 68.01           C
ATOM   1518  O   VAL A 433     -11.547 -24.973 -16.319  1.00 69.59           O
ATOM   1519  CB  VAL A 433     -11.972 -26.244 -13.339  1.00 64.99           C
ATOM   1520  CG1 VAL A 433     -11.105 -27.191 -14.134  1.00 67.59           C
ATOM   1521  CG2 VAL A 433     -11.531 -26.198 -11.879  1.00 64.76           C
ATOM   1522  N   PHE A 434     -13.688 -24.844 -15.637  1.00 71.18           N
ATOM   1523  CA  PHE A 434     -14.256 -24.965 -16.983  1.00 72.69           C
ATOM   1524  C   PHE A 434     -14.393 -23.593 -17.628  1.00 71.24           C
ATOM   1525  O   PHE A 434     -14.661 -22.610 -16.940  1.00 69.30           O
ATOM   1526  CB  PHE A 434     -15.613 -25.679 -16.939  1.00 73.12           C
ATOM   1527  N   PRO A 435     -14.243 -23.525 -18.963  1.00 72.34           N
ATOM   1528  CA  PRO A 435     -14.393 -22.263 -19.707  1.00 71.10           C
ATOM   1529  C   PRO A 435     -15.812 -21.673 -19.701  1.00 66.45           C
ATOM   1530  O   PRO A 435     -15.960 -20.448 -19.619  1.00 66.25           O
ATOM   1531  CB  PRO A 435     -13.972 -22.651 -21.130  1.00 75.47           C
ATOM   1532  CG  PRO A 435     -14.251 -24.114 -21.222  1.00 78.69           C
ATOM   1533  CD  PRO A 435     -13.951 -24.662 -19.852  1.00 77.14           C
ATOM   1534  N   GLY A 436     -16.834 -22.515 -19.769  1.00 58.00           N
ATOM   1535  CA  GLY A 436     -18.207 -22.039 -19.756  1.00 54.08           C
ATOM   1536  C   GLY A 436     -18.773 -21.787 -18.355  1.00 49.95           C
ATOM   1537  O   GLY A 436     -19.986 -21.690 -18.188  1.00 51.57           O
ATOM   1538  N   GLU A 437     -17.917 -21.689 -17.344  1.00 42.31           N
ATOM   1539  CA  GLU A 437     -18.407 -21.447 -15.986  1.00 39.42           C
ATOM   1540  C   GLU A 437     -17.973 -20.081 -15.450  1.00 36.98           C
ATOM   1541  O   GLU A 437     -16.928 -19.570 -15.836  1.00 38.25           O
ATOM   1542  CB  GLU A 437     -17.922 -22.575 -15.055  1.00 39.54           C
ATOM   1543  CG  GLU A 437     -18.724 -23.885 -15.221  1.00 41.03           C
ATOM   1544  CD  GLU A 437     -18.263 -25.011 -14.296  1.00 39.79           C
ATOM   1545  OE1 GLU A 437     -18.582 -26.189 -14.584  1.00 38.50           O
ATOM   1546  OE2 GLU A 437     -17.587 -24.723 -13.285  1.00 40.49           O
ATOM   1547  N   CYS A 438     -18.814 -19.476 -14.610  1.00 32.25           N
ATOM   1548  CA  CYS A 438     -18.491 -18.213 -13.951  1.00 31.79           C
ATOM   1549  C   CYS A 438     -18.591 -18.356 -12.438  1.00 31.25           C
ATOM   1550  O   CYS A 438     -19.331 -19.202 -11.936  1.00 29.15           O
ATOM   1551  CB  CYS A 438     -19.410 -17.078 -14.405  1.00 30.86           C
ATOM   1552  SG  CYS A 438     -18.942 -16.362 -16.025  1.00 46.41           S
ATOM   1553  N   LEU A 439     -17.832 -17.522 -11.736  1.00 29.18           N
ATOM   1554  CA  LEU A 439     -17.910 -17.426 -10.289  1.00 27.55           C
ATOM   1555  C   LEU A 439     -19.275 -16.905  -9.877  1.00 27.84           C
ATOM   1556  O   LEU A 439     -19.798 -15.949 -10.469  1.00 28.08           O
ATOM   1557  CB  LEU A 439     -16.802 -16.513  -9.748  1.00 26.61           C
ATOM   1558  CG  LEU A 439     -15.396 -17.126  -9.814  1.00 30.96           C
ATOM   1559  CD1 LEU A 439     -14.367 -16.078  -9.460  1.00 30.76           C
ATOM   1560  CD2 LEU A 439     -15.283 -18.342  -8.871  1.00 29.42           C
ATOM   1561  N   LEU A 440     -19.852 -17.539  -8.865  1.00 22.82           N
ATOM   1562  CA  LEU A 440     -21.105 -17.085  -8.286  1.00 24.20           C
ATOM   1563  C   LEU A 440     -20.822 -16.465  -6.927  1.00 23.61           C
ATOM   1564  O   LEU A 440     -20.251 -17.131  -6.053  1.00 24.73           O
ATOM   1565  CB  LEU A 440     -22.101 -18.247  -8.141  1.00 26.23           C
ATOM   1566  CG  LEU A 440     -23.427 -17.879  -7.453  1.00 26.57           C
ATOM   1567  CD1 LEU A 440     -24.202 -16.883  -8.309  1.00 30.49           C
ATOM   1568  CD2 LEU A 440     -24.270 -19.128  -7.198  1.00 23.81           C
ATOM   1569  N   PHE A 441     -21.225 -15.203  -6.743  1.00 20.31           N
ATOM   1570  CA  PHE A 441     -20.926 -14.451  -5.515  1.00 19.03           C
ATOM   1571  C   PHE A 441     -22.148 -14.193  -4.664  1.00 20.53           C
ATOM   1572  O   PHE A 441     -23.260 -14.087  -5.183  1.00 21.14           O
ATOM   1573  CB  PHE A 441     -20.317 -13.089  -5.845  1.00 22.99           C
ATOM   1574  CG  PHE A 441     -19.030 -13.170  -6.619  1.00 26.44           C
ATOM   1575  CD1 PHE A 441     -17.841 -13.482  -5.981  1.00 27.14           C
ATOM   1576  CD2 PHE A 441     -19.008 -12.904  -7.965  1.00 27.33           C
ATOM   1577  CE1 PHE A 441     -16.648 -13.549  -6.698  1.00 25.96           C
ATOM   1578  CE2 PHE A 441     -17.808 -12.967  -8.699  1.00 28.57           C
ATOM   1579  CZ  PHE A 441     -16.630 -13.286  -8.046  1.00 26.32           C
ATOM   1580  N   PHE A 442     -21.931 -14.058  -3.360  1.00 20.36           N
ATOM   1581  CA  PHE A 442     -22.943 -13.513  -2.460  1.00 21.58           C
ATOM   1582  C   PHE A 442     -22.666 -12.022  -2.351  1.00 20.52           C
ATOM   1583  O   PHE A 442     -21.615 -11.610  -1.821  1.00 20.30           O
ATOM   1584  CB  PHE A 442     -22.889 -14.189  -1.091  1.00 20.91           C
ATOM   1585  CG  PHE A 442     -23.139 -15.686  -1.143  1.00 19.76           C
ATOM   1586  CD1 PHE A 442     -22.113 -16.554  -1.476  1.00 18.23           C
ATOM   1587  CD2 PHE A 442     -24.390 -16.215  -0.838  1.00 22.76           C
ATOM   1588  CE1 PHE A 442     -22.325 -17.931  -1.509  1.00 22.58           C
ATOM   1589  CE2 PHE A 442     -24.609 -17.598  -0.855  1.00 22.63           C
ATOM   1590  CZ  PHE A 442     -23.573 -18.452  -1.191  1.00 22.73           C
ATOM   1591  N   ARG A 443     -23.573 -11.214  -2.898  1.00 20.36           N
ATOM   1592  CA  ARG A 443     -23.320  -9.767  -3.050  1.00 18.57           C
ATOM   1593  C   ARG A 443     -24.060  -8.918  -2.020  1.00 21.24           C
ATOM   1594  O   ARG A 443     -25.247  -9.114  -1.796  1.00 23.69           O
ATOM   1595  CB  ARG A 443     -23.720  -9.302  -4.451  1.00 19.64           C
ATOM   1596  CG  ARG A 443     -23.848  -7.771  -4.622  1.00 18.28           C
ATOM   1597  CD  ARG A 443     -23.797  -7.326  -6.117  1.00 22.34           C
ATOM   1598  NE  ARG A 443     -22.414  -7.328  -6.579  1.00 24.89           N
ATOM   1599  CZ  ARG A 443     -21.945  -6.548  -7.546  1.00 29.10           C
ATOM   1600  NH1 ARG A 443     -22.766  -5.716  -8.195  1.00 28.16           N
ATOM   1601  NH2 ARG A 443     -20.659  -6.615  -7.875  1.00 27.60           N
ATOM   1602  N   SER A 444     -23.355  -7.955  -1.431  1.00 22.12           N
ATOM   1603  CA  SER A 444     -23.955  -6.973  -0.532  1.00 23.44           C
ATOM   1604  C   SER A 444     -23.654  -5.555  -0.998  1.00 25.29           C
ATOM   1605  O   SER A 444     -22.526  -5.267  -1.418  1.00 26.13           O
ATOM   1606  CB  SER A 444     -23.434  -7.148   0.900  1.00 21.56           C
ATOM   1607  OG  SER A 444     -23.732  -8.441   1.388  1.00 23.86           O
ATOM   1608  N   PHE A 445     -24.635  -4.663  -0.917  1.00 19.16           N
ATOM   1609  CA  PHE A 445     -24.357  -3.275  -1.276  1.00 21.65           C
ATOM   1610  C   PHE A 445     -23.866  -2.552  -0.033  1.00 21.75           C
ATOM   1611  O   PHE A 445     -24.443  -2.711   1.040  1.00 23.24           O
ATOM   1612  CB  PHE A 445     -25.592  -2.617  -1.892  1.00 20.45           C
ATOM   1613  CG  PHE A 445     -26.041  -3.307  -3.170  1.00 26.86           C
ATOM   1614  CD1 PHE A 445     -25.395  -3.042  -4.373  1.00 27.37           C
ATOM   1615  CD2 PHE A 445     -27.051  -4.273  -3.152  1.00 25.70           C
ATOM   1616  CE1 PHE A 445     -25.773  -3.698  -5.571  1.00 30.43           C
ATOM   1617  CE2 PHE A 445     -27.434  -4.936  -4.345  1.00 26.94           C
ATOM   1618  CZ  PHE A 445     -26.790  -4.641  -5.557  1.00 27.40           C
ATOM   1619  N   ILE A 446     -22.769  -1.815  -0.178  1.00 20.26           N
ATOM   1620  CA  ILE A 446     -22.086  -1.199   0.949  1.00 20.56           C
ATOM   1621  C   ILE A 446     -22.393   0.317   1.019  1.00 22.07           C
ATOM   1622  O   ILE A 446     -22.349   0.996   0.004  1.00 26.60           O
ATOM   1623  CB  ILE A 446     -20.556  -1.477   0.840  1.00 22.52           C
ATOM   1624  CG1 ILE A 446     -19.779  -0.932   2.040  1.00 23.97           C
ATOM   1625  CG2 ILE A 446     -19.975  -0.966  -0.500  1.00 20.74           C
ATOM   1626  CD1 ILE A 446     -18.353  -1.531   2.163  1.00 21.71           C
ATOM   1627  N   PRO A 447     -22.700   0.845   2.223  1.00 21.80           N
ATOM   1628  CA  PRO A 447     -23.040   2.273   2.374  1.00 19.86           C
ATOM   1629  C   PRO A 447     -21.902   3.218   1.980  1.00 22.89           C
ATOM   1630  O   PRO A 447     -20.719   2.815   2.022  1.00 21.57           O
ATOM   1631  CB  PRO A 447     -23.344   2.413   3.889  1.00 19.43           C
ATOM   1632  CG  PRO A 447     -23.707   0.992   4.339  1.00 19.09           C
ATOM   1633  CD  PRO A 447     -22.874   0.084   3.477  1.00 16.77           C
ATOM   1634  N   LEU A 448     -22.259   4.453   1.610  1.00 21.86           N
ATOM   1635  CA  LEU A 448     -21.283   5.481   1.258  1.00 22.89           C
ATOM   1636  C   LEU A 448     -21.495   6.719   2.127  1.00 24.28           C
ATOM   1637  O   LEU A 448     -22.626   7.145   2.327  1.00 27.15           O
ATOM   1638  CB  LEU A 448     -21.386   5.904  -0.213  1.00 23.36           C
ATOM   1639  CG  LEU A 448     -20.498   5.252  -1.271  1.00 26.90           C
ATOM   1640  CD1 LEU A 448     -20.965   5.696  -2.670  1.00 22.60           C
ATOM   1641  CD2 LEU A 448     -19.042   5.620  -1.035  1.00 25.93           C
ATOM   1642  N   LYS A 449     -20.406   7.298   2.619  1.00 24.01           N
ATOM   1643  CA  LYS A 449     -20.452   8.568   3.360  1.00 22.19           C
ATOM   1644  C   LYS A 449     -20.887   9.741   2.462  1.00 25.73           C
ATOM   1645  O   LYS A 449     -21.569  10.661   2.914  1.00 27.23           O
ATOM   1646  CB  LYS A 449     -19.079   8.852   3.996  1.00 20.75           C
ATOM   1647  CG  LYS A 449     -18.909  10.269   4.611  1.00 26.77           C
ATOM   1648  CD  LYS A 449     -19.854  10.527   5.801  1.00 25.38           C
ATOM   1649  CE  LYS A 449     -19.489  11.866   6.491  1.00 30.79           C
ATOM   1650  NZ  LYS A 449     -20.397  12.204   7.646  1.00 27.88           N
ATOM   1651  N   GLY A 450     -20.460   9.727   1.193  1.00 25.27           N
ATOM   1652  CA  GLY A 450     -20.794  10.805   0.283  1.00 25.41           C
ATOM   1653  C   GLY A 450     -20.499  10.437  -1.167  1.00 30.67           C
ATOM   1654  O   GLY A 450     -19.960   9.353  -1.453  1.00 25.82           O
ATOM   1655  N   GLY A 451     -20.865  11.328  -2.083  1.00 28.69           N
ATOM   1656  CA  GLY A 451     -20.584  11.100  -3.483  1.00 32.28           C
ATOM   1657  C   GLY A 451     -21.625  10.226  -4.153  1.00 33.23           C
ATOM   1658  O   GLY A 451     -22.732  10.014  -3.633  1.00 24.07           O
ATOM   1659  N   TYR A 452     -21.232   9.680  -5.300  1.00 30.30           N
ATOM   1660  CA  TYR A 452     -22.147   8.988  -6.187  1.00 28.73           C
ATOM   1661  C   TYR A 452     -21.740   7.544  -6.386  1.00 29.67           C
ATOM   1662  O   TYR A 452     -20.559   7.223  -6.343  1.00 34.20           O
ATOM   1663  CB  TYR A 452     -22.202   9.709  -7.528  1.00 28.55           C
ATOM   1664  CG  TYR A 452     -22.666  11.113  -7.331  1.00 31.63           C
ATOM   1665  CD1 TYR A 452     -21.757  12.137  -7.125  1.00 33.37           C
ATOM   1666  CD2 TYR A 452     -24.023  11.412  -7.298  1.00 34.06           C
ATOM   1667  CE1 TYR A 452     -22.189  13.428  -6.920  1.00 38.51           C
ATOM   1668  CE2 TYR A 452     -24.461  12.697  -7.094  1.00 37.25           C
ATOM   1669  CZ  TYR A 452     -23.543  13.689  -6.896  1.00 41.24           C
ATOM   1670  OH  TYR A 452     -23.990  14.961  -6.685  1.00 49.28           O
ATOM   1671  N   GLY A 453     -22.720   6.668  -6.556  1.00 26.52           N
ATOM   1672  CA  GLY A 453     -22.412   5.293  -6.887  1.00 25.40           C
ATOM   1673  C   GLY A 453     -23.264   4.317  -6.114  1.00 25.11           C
ATOM   1674  O   GLY A 453     -23.969   4.703  -5.169  1.00 26.83           O
ATOM   1675  N   ASN A 454     -23.187   3.053  -6.514  1.00 24.66           N
ATOM   1676  CA  ASN A 454     -23.879   1.963  -5.830  1.00 24.90           C
ATOM   1677  C   ASN A 454     -22.876   0.833  -5.594  1.00 26.28           C
ATOM   1678  O   ASN A 454     -23.024  -0.274  -6.143  1.00 27.64           O
ATOM   1679  CB  ASN A 454     -25.068   1.483  -6.684  1.00 26.87           C
ATOM   1680  CG  ASN A 454     -25.931   0.431  -5.983  1.00 27.32           C
ATOM   1681  OD1 ASN A 454     -26.017   0.369  -4.741  1.00 26.33           O
ATOM   1682  ND2 ASN A 454     -26.577  -0.413  -6.790  1.00 26.67           N
ATOM   1683  N   PRO A 455     -21.830   1.098  -4.797  1.00 25.14           N
ATOM   1684  CA  PRO A 455     -20.787   0.064  -4.660  1.00 24.90           C
ATOM   1685  C   PRO A 455     -21.252  -1.200  -3.935  1.00 23.03           C
ATOM   1686  O   PRO A 455     -22.182  -1.140  -3.099  1.00 24.44           O
ATOM   1687  CB  PRO A 455     -19.686   0.778  -3.858  1.00 27.95           C
ATOM   1688  CG  PRO A 455     -20.406   1.872  -3.105  1.00 27.03           C
ATOM   1689  CD  PRO A 455     -21.525   2.319  -4.017  1.00 26.82           C
ATOM   1690  N   ALA A 456     -20.622  -2.325  -4.255  1.00 32.90           N
ATOM   1691  CA  ALA A 456     -20.953  -3.603  -3.647  1.00 30.47           C
ATOM   1692  C   ALA A 456     -19.700  -4.352  -3.232  1.00 30.28           C
ATOM   1693  O   ALA A 456     -18.614  -4.109  -3.766  1.00 32.18           O
ATOM   1694  CB  ALA A 456     -21.774  -4.482  -4.616  1.00 32.03           C
ATOM   1695  N   ILE A 457     -19.880  -5.265  -2.281  1.00 27.36           N
ATOM   1696  CA  ILE A 457     -18.861  -6.201  -1.859  1.00 25.22           C
ATOM   1697  C   ILE A 457     -19.354  -7.612  -2.110  1.00 23.12           C
ATOM   1698  O   ILE A 457     -20.406  -8.012  -1.599  1.00 24.57           O
ATOM   1699  CB  ILE A 457     -18.498  -6.020  -0.340  1.00 27.53           C
ATOM   1700  CG1 ILE A 457     -17.941  -4.621  -0.089  1.00 30.33           C
ATOM   1701  CG2 ILE A 457     -17.525  -7.110   0.126  1.00 26.65           C
ATOM   1702  CD1 ILE A 457     -16.608  -4.322  -0.797  1.00 30.03           C
ATOM   1703  N   ASP A 458     -18.584  -8.374  -2.884  1.00 22.76           N
ATOM   1704  CA  ASP A 458     -18.916  -9.751  -3.239  1.00 22.75           C
ATOM   1705  C   ASP A 458     -18.101 -10.754  -2.420  1.00 22.79           C
ATOM   1706  O   ASP A 458     -16.877 -10.677  -2.410  1.00 23.75           O
ATOM   1707  CB  ASP A 458     -18.650  -9.992  -4.731  1.00 22.80           C
ATOM   1708  CG  ASP A 458     -19.578  -9.205  -5.629  1.00 27.09           C
ATOM   1709  OD1 ASP A 458     -20.786  -9.201  -5.345  1.00 30.36           O
ATOM   1710  OD2 ASP A 458     -19.109  -8.558  -6.596  1.00 28.55           O
ATOM   1711  N   CYS A 459     -18.757 -11.694  -1.740  1.00 20.07           N
ATOM   1712  CA  CYS A 459     -17.994 -12.706  -1.014  1.00 21.27           C
ATOM   1713  C   CYS A 459     -18.232 -14.076  -1.609  1.00 23.31           C
ATOM   1714  O   CYS A 459     -19.220 -14.289  -2.316  1.00 24.97           O
ATOM   1715  CB  CYS A 459     -18.308 -12.697   0.486  1.00 18.17           C
ATOM   1716  SG  CYS A 459     -19.930 -13.271   0.986  1.00 23.06           S
ATOM   1717  N   LEU A 460     -17.268 -14.973  -1.397  1.00 24.31           N
ATOM   1718  CA  LEU A 460     -17.309 -16.326  -1.985  1.00 22.44           C
ATOM   1719  C   LEU A 460     -18.310 -17.203  -1.244  1.00 23.97           C
ATOM   1720  O   LEU A 460     -18.996 -18.047  -1.845  1.00 21.58           O
ATOM   1721  CB  LEU A 460     -15.920 -16.963  -1.953  1.00 22.00           C
ATOM   1722  CG  LEU A 460     -14.832 -16.137  -2.643  1.00 21.50           C
ATOM   1723  CD1 LEU A 460     -13.481 -16.810  -2.511  1.00 22.43           C
ATOM   1724  CD2 LEU A 460     -15.183 -15.942  -4.095  1.00 20.31           C
ATOM   1725  N   MET A 461     -18.344 -17.033   0.083  1.00 21.90           N
ATOM   1726  CA  MET A 461     -19.318 -17.724   0.921  1.00 22.31           C
ATOM   1727  C   MET A 461     -19.741 -16.787   2.062  1.00 23.09           C
ATOM   1728  O   MET A 461     -18.924 -16.031   2.565  1.00 21.59           O
ATOM   1729  CB  MET A 461     -18.725 -19.019   1.501  1.00 24.03           C
ATOM   1730  CG  MET A 461     -18.250 -20.063   0.470  1.00 24.78           C
ATOM   1731  SD  MET A 461     -17.723 -21.611   1.244  1.00 31.44           S
ATOM   1732  CE  MET A 461     -16.467 -20.978   2.367  1.00 28.02           C
ATOM   1733  N   PRO A 462     -20.999 -16.876   2.504  1.00 21.67           N
ATOM   1734  CA  PRO A 462     -21.471 -16.036   3.601  1.00 23.26           C
ATOM   1735  C   PRO A 462     -20.805 -16.425   4.933  1.00 23.60           C
ATOM   1736  O   PRO A 462     -20.291 -17.537   5.069  1.00 23.77           O
ATOM   1737  CB  PRO A 462     -22.979 -16.319   3.632  1.00 24.19           C
ATOM   1738  CG  PRO A 462     -23.098 -17.711   3.038  1.00 21.40           C
ATOM   1739  CD  PRO A 462     -22.047 -17.777   1.997  1.00 18.13           C
ATOM   1740  N   GLN A 463     -20.820 -15.524   5.906  1.00 20.72           N
ATOM   1741  CA  GLN A 463     -20.113 -15.784   7.172  1.00 20.61           C
ATOM   1742  C   GLN A 463     -20.661 -17.025   7.884  1.00 24.69           C
ATOM   1743  O   GLN A 463     -19.916 -17.767   8.529  1.00 22.82           O
ATOM   1744  CB  GLN A 463     -20.185 -14.543   8.077  1.00 19.56           C
ATOM   1745  CG  GLN A 463     -19.366 -14.629   9.403  1.00 24.56           C
ATOM   1746  CD  GLN A 463     -17.861 -14.727   9.165  1.00 25.14           C
ATOM   1747  OE1 GLN A 463     -17.372 -14.507   8.044  1.00 24.26           O
ATOM   1748  NE2 GLN A 463     -17.114 -15.055  10.226  1.00 25.14           N
ATOM   1749  N   GLU A 464     -21.958 -17.276   7.739  1.00 25.45           N
ATOM   1750  CA  GLU A 464     -22.576 -18.429   8.397  1.00 24.87           C
ATOM   1751  C   GLU A 464     -22.058 -19.746   7.829  1.00 23.49           C
ATOM   1752  O   GLU A 464     -21.993 -20.738   8.554  1.00 24.64           O
ATOM   1753  CB  GLU A 464     -24.103 -18.351   8.288  1.00 25.35           C
ATOM   1754  CG  GLU A 464     -24.731 -17.213   9.146  1.00 22.55           C
ATOM   1755  CD  GLU A 464     -24.608 -15.826   8.481  1.00 26.76           C
ATOM   1756  OE1 GLU A 464     -24.221 -15.759   7.275  1.00 23.54           O
ATOM   1757  OE2 GLU A 464     -24.900 -14.804   9.173  1.00 27.49           O
ATOM   1758  N   TRP A 465     -21.692 -19.764   6.541  1.00 24.36           N
ATOM   1759  CA  TRP A 465     -21.079 -20.975   5.958  1.00 24.87           C
ATOM   1760  C   TRP A 465     -19.686 -21.193   6.530  1.00 25.00           C
ATOM   1761  O   TRP A 465     -19.329 -22.312   6.864  1.00 26.70           O
ATOM   1762  CB  TRP A 465     -20.988 -20.904   4.430  1.00 22.20           C
ATOM   1763  CG  TRP A 465     -22.305 -21.070   3.747  1.00 22.73           C
ATOM   1764  CD1 TRP A 465     -23.547 -20.883   4.302  1.00 24.98           C
ATOM   1765  CD2 TRP A 465     -22.529 -21.497   2.399  1.00 19.88           C
ATOM   1766  NE1 TRP A 465     -24.526 -21.135   3.368  1.00 22.85           N
ATOM   1767  CE2 TRP A 465     -23.923 -21.520   2.193  1.00 21.83           C
ATOM   1768  CE3 TRP A 465     -21.676 -21.822   1.323  1.00 20.24           C
ATOM   1769  CZ2 TRP A 465     -24.492 -21.868   0.971  1.00 22.38           C
ATOM   1770  CZ3 TRP A 465     -22.236 -22.170   0.126  1.00 20.25           C
ATOM   1771  CH2 TRP A 465     -23.637 -22.186  -0.046  1.00 22.89           C
ATOM   1772  N   VAL A 466     -18.905 -20.119   6.640  1.00 24.12           N
ATOM   1773  CA  VAL A 466     -17.591 -20.197   7.283  1.00 23.75           C
ATOM   1774  C   VAL A 466     -17.715 -20.768   8.707  1.00 28.36           C
ATOM   1775  O   VAL A 466     -16.989 -21.698   9.074  1.00 29.02           O
ATOM   1776  CB  VAL A 466     -16.918 -18.814   7.348  1.00 22.97           C
ATOM   1777  CG1 VAL A 466     -15.622 -18.874   8.155  1.00 21.24           C
ATOM   1778  CG2 VAL A 466     -16.650 -18.283   5.937  1.00 21.58           C
ATOM   1779  N   GLN A 467     -18.652 -20.233   9.494  1.00 26.08           N
ATOM   1780  CA  GLN A 467     -18.860 -20.710  10.863  1.00 25.08           C
ATOM   1781  C   GLN A 467     -19.291 -22.179  10.868  1.00 26.04           C
ATOM   1782  O   GLN A 467     -18.845 -22.953  11.698  1.00 28.06           O
ATOM   1783  CB  GLN A 467     -19.899 -19.855  11.588  1.00 24.08           C
ATOM   1784  CG  GLN A 467     -19.455 -18.413  11.862  1.00 27.27           C
ATOM   1785  CD  GLN A 467     -20.613 -17.521  12.283  1.00 30.77           C
ATOM   1786  OE1 GLN A 467     -21.706 -17.597  11.703  1.00 32.86           O
ATOM   1787  NE2 GLN A 467     -20.375 -16.646  13.265  1.00 27.66           N
ATOM   1788  N   HIS A 468     -20.160 -22.553   9.933  1.00 23.26           N
ATOM   1789  CA  HIS A 468     -20.654 -23.929   9.861  1.00 29.39           C
ATOM   1790  C   HIS A 468     -19.543 -24.933   9.501  1.00 27.88           C
ATOM   1791  O   HIS A 468     -19.336 -25.932  10.207  1.00 28.62           O
ATOM   1792  CB  HIS A 468     -21.787 -24.021   8.832  1.00 28.26           C
ATOM   1793  CG  HIS A 468     -22.477 -25.352   8.802  1.00 27.42           C
ATOM   1794  ND1 HIS A 468     -23.459 -25.690   9.695  1.00 26.94           N
ATOM   1795  CD2 HIS A 468     -22.356 -26.401   7.947  1.00 25.54           C
ATOM   1796  CE1 HIS A 468     -23.901 -26.911   9.423  1.00 31.82           C
ATOM   1797  NE2 HIS A 468     -23.252 -27.359   8.364  1.00 26.95           N
ATOM   1798  N   LEU A 469     -18.824 -24.640   8.421  1.00 24.66           N
ATOM   1799  CA  LEU A 469     -17.754 -25.524   7.923  1.00 26.92           C
ATOM   1800  C   LEU A 469     -16.653 -25.697   8.972  1.00 29.97           C
ATOM   1801  O   LEU A 469     -16.128 -26.798   9.152  1.00 30.61           O
ATOM   1802  CB  LEU A 469     -17.170 -24.966   6.620  1.00 24.61           C
ATOM   1803  CG  LEU A 469     -18.153 -24.895   5.449  1.00 25.02           C
ATOM   1804  CD1 LEU A 469     -17.558 -24.122   4.258  1.00 24.25           C
ATOM   1805  CD2 LEU A 469     -18.565 -26.292   5.023  1.00 27.34           C
ATOM   1806  N   TYR A 470     -16.333 -24.613   9.687  1.00 28.25           N
ATOM   1807  CA  TYR A 470     -15.285 -24.648  10.701  1.00 28.07           C
ATOM   1808  C   TYR A 470     -15.603 -25.651  11.799  1.00 32.53           C
ATOM   1809  O   TYR A 470     -14.735 -26.412  12.256  1.00 33.12           O
ATOM   1810  CB  TYR A 470     -15.081 -23.250  11.321  1.00 27.61           C
ATOM   1811  CG  TYR A 470     -14.058 -23.245  12.433  1.00 31.67           C
ATOM   1812  CD1 TYR A 470     -12.700 -23.305  12.146  1.00 34.78           C
ATOM   1813  CD2 TYR A 470     -14.441 -23.209  13.769  1.00 31.93           C
ATOM   1814  CE1 TYR A 470     -11.757 -23.306  13.155  1.00 35.05           C
ATOM   1815  CE2 TYR A 470     -13.499 -23.225  14.787  1.00 35.46           C
ATOM   1816  CZ  TYR A 470     -12.159 -23.279  14.464  1.00 37.67           C
ATOM   1817  OH  TYR A 470     -11.202 -23.283  15.453  1.00 41.03           O
ATOM   1818  N   GLN A 471     -16.856 -25.636  12.233  1.00 33.51           N
ATOM   1819  CA  GLN A 471     -17.315 -26.530  13.283  1.00 36.53           C
ATOM   1820  C   GLN A 471     -17.504 -27.965  12.825  1.00 37.73           C
ATOM   1821  O   GLN A 471     -17.143 -28.887  13.545  1.00 38.40           O
ATOM   1822  CB  GLN A 471     -18.605 -26.017  13.864  1.00 39.03           C
ATOM   1823  CG  GLN A 471     -18.401 -24.748  14.642  1.00 41.00           C
ATOM   1824  CD  GLN A 471     -19.681 -24.289  15.222  1.00 41.64           C
ATOM   1825  OE1 GLN A 471     -20.039 -24.672  16.336  1.00 44.13           O
ATOM   1826  NE2 GLN A 471     -20.420 -23.492  14.454  1.00 40.10           N
ATOM   1827  N   GLU A 472     -18.118 -28.148  11.659  1.00 35.60           N
ATOM   1828  CA  GLU A 472     -18.356 -29.494  11.134  1.00 36.98           C
ATOM   1829  C   GLU A 472     -17.047 -30.210  10.786  1.00 37.60           C
ATOM   1830  O   GLU A 472     -16.815 -31.343  11.224  1.00 37.19           O
ATOM   1831  CB  GLU A 472     -19.269 -29.444   9.899  1.00 33.44           C
ATOM   1832  CG  GLU A 472     -20.719 -29.118  10.218  1.00 34.45           C
ATOM   1833  CD  GLU A 472     -21.364 -30.194  11.083  1.00 39.54           C
ATOM   1834  OE1 GLU A 472     -21.849 -29.867  12.180  1.00 41.81           O
ATOM   1835  OE2 GLU A 472     -21.388 -31.377  10.666  1.00 43.02           O
ATOM   1836  N   SER A 473     -16.210 -29.548   9.982  1.00 36.58           N
ATOM   1837  CA  SER A 473     -14.918 -30.095   9.572  1.00 36.28           C
ATOM   1838  C   SER A 473     -15.092 -31.483   8.950  1.00 33.93           C
ATOM   1839  O   SER A 473     -14.365 -32.420   9.287  1.00 36.57           O
ATOM   1840  CB  SER A 473     -13.951 -30.152  10.770  1.00 42.94           C
ATOM   1841  OG  SER A 473     -13.505 -28.844  11.115  1.00 46.97           O
ATOM   1842  N   ALA A 474     -16.094 -31.614   8.089  1.00 28.73           N
ATOM   1843  CA  ALA A 474     -16.376 -32.877   7.412  1.00 34.61           C
ATOM   1844  C   ALA A 474     -15.344 -33.130   6.319  1.00 34.36           C
ATOM   1845  O   ALA A 474     -15.001 -32.207   5.589  1.00 33.75           O
ATOM   1846  CB  ALA A 474     -17.773 -32.847   6.809  1.00 34.97           C
ATOM   1847  N   PRO A 475     -14.849 -34.370   6.197  1.00 34.98           N
ATOM   1848  CA  PRO A 475     -13.892 -34.665   5.115  1.00 37.14           C
ATOM   1849  C   PRO A 475     -14.487 -34.417   3.714  1.00 32.49           C
ATOM   1850  O   PRO A 475     -15.629 -34.789   3.477  1.00 31.37           O
ATOM   1851  CB  PRO A 475     -13.579 -36.155   5.302  1.00 39.19           C
ATOM   1852  CG  PRO A 475     -14.025 -36.486   6.705  1.00 42.14           C
ATOM   1853  CD  PRO A 475     -15.157 -35.557   7.014  1.00 38.61           C
ATOM   1854  N   SER A 476     -13.721 -33.804   2.817  1.00 29.73           N
ATOM   1855  CA  SER A 476     -14.162 -33.593   1.443  1.00 30.76           C
ATOM   1856  C   SER A 476     -13.881 -34.852   0.629  1.00 36.09           C
ATOM   1857  O   SER A 476     -12.749 -35.339   0.627  1.00 40.02           O
ATOM   1858  CB  SER A 476     -13.449 -32.391   0.823  1.00 30.27           C
ATOM   1859  OG  SER A 476     -13.650 -31.236   1.615  1.00 30.30           O
ATOM   1860  N   LEU A 477     -14.908 -35.416  -0.008  1.00 32.47           N
ATOM   1861  CA  LEU A 477     -14.737 -36.689  -0.704  1.00 32.87           C
ATOM   1862  C   LEU A 477     -14.373 -36.539  -2.197  1.00 34.20           C
ATOM   1863  O   LEU A 477     -14.011 -37.524  -2.860  1.00 36.16           O
ATOM   1864  CB  LEU A 477     -15.995 -37.545  -0.540  1.00 34.37           C
ATOM   1865  CG  LEU A 477     -16.453 -37.822   0.899  1.00 36.87           C
ATOM   1866  CD1 LEU A 477     -17.635 -38.764   0.869  1.00 36.99           C
ATOM   1867  CD2 LEU A 477     -15.338 -38.403   1.775  1.00 37.29           C
ATOM   1868  N   SER A 478     -14.469 -35.319  -2.718  1.00 34.31           N
ATOM   1869  CA  SER A 478     -13.986 -34.999  -4.068  1.00 36.95           C
ATOM   1870  C   SER A 478     -13.585 -33.539  -4.086  1.00 37.50           C
ATOM   1871  O   SER A 478     -13.606 -32.890  -3.053  1.00 35.40           O
ATOM   1872  CB  SER A 478     -15.049 -35.263  -5.132  1.00 35.74           C
ATOM   1873  OG  SER A 478     -15.999 -34.217  -5.123  1.00 31.85           O
ATOM   1874  N   ASP A 479     -13.185 -33.027  -5.246  1.00 39.73           N
ATOM   1875  CA  ASP A 479     -12.778 -31.625  -5.365  1.00 36.81           C
ATOM   1876  C   ASP A 479     -13.955 -30.674  -5.480  1.00 32.47           C
ATOM   1877  O   ASP A 479     -13.798 -29.460  -5.368  1.00 27.55           O
ATOM   1878  CB  ASP A 479     -11.860 -31.431  -6.562  1.00 41.30           C
ATOM   1879  CG  ASP A 479     -10.470 -31.967  -6.311  1.00 50.43           C
ATOM   1880  OD1 ASP A 479     -10.126 -32.217  -5.127  1.00 52.59           O
ATOM   1881  OD2 ASP A 479      -9.727 -32.146  -7.303  1.00 55.29           O
ATOM   1882  N   VAL A 480     -15.137 -31.215  -5.731  1.00 31.34           N
ATOM   1883  CA  VAL A 480     -16.295 -30.360  -5.971  1.00 32.33           C
ATOM   1884  C   VAL A 480     -17.578 -30.987  -5.468  1.00 30.15           C
ATOM   1885  O   VAL A 480     -17.887 -32.132  -5.801  1.00 32.95           O
ATOM   1886  CB  VAL A 480     -16.485 -30.047  -7.505  1.00 47.65           C
ATOM   1887  CG1 VAL A 480     -17.836 -29.428  -7.743  1.00 46.57           C
ATOM   1888  CG2 VAL A 480     -15.407 -29.117  -8.031  1.00 45.89           C
ATOM   1889  N   ALA A 481     -18.335 -30.214  -4.698  1.00 28.04           N
ATOM   1890  CA  ALA A 481     -19.647 -30.624  -4.228  1.00 29.65           C
ATOM   1891  C   ALA A 481     -20.738 -30.035  -5.127  1.00 32.74           C
ATOM   1892  O   ALA A 481     -20.719 -28.846  -5.445  1.00 33.94           O
ATOM   1893  CB  ALA A 481     -19.864 -30.173  -2.783  1.00 25.93           C
ATOM   1894  N   LEU A 482     -21.693 -30.867  -5.523  1.00 30.53           N
ATOM   1895  CA  LEU A 482     -22.831 -30.370  -6.281  1.00 26.68           C
ATOM   1896  C   LEU A 482     -23.886 -29.824  -5.331  1.00 24.93           C
ATOM   1897  O   LEU A 482     -24.351 -30.545  -4.450  1.00 25.15           O
ATOM   1898  CB  LEU A 482     -23.433 -31.474  -7.151  1.00 26.86           C
ATOM   1899  CG  LEU A 482     -24.665 -31.117  -7.988  1.00 27.34           C
ATOM   1900  CD1 LEU A 482     -24.375 -30.015  -9.027  1.00 26.34           C
ATOM   1901  CD2 LEU A 482     -25.179 -32.365  -8.667  1.00 29.28           C
ATOM   1902  N   VAL A 483     -24.261 -28.553  -5.501  1.00 26.51           N
ATOM   1903  CA  VAL A 483     -25.340 -28.004  -4.694  1.00 27.54           C
ATOM   1904  C   VAL A 483     -26.495 -27.505  -5.571  1.00 30.16           C
ATOM   1905  O   VAL A 483     -26.289 -27.065  -6.695  1.00 29.90           O
ATOM   1906  CB  VAL A 483     -24.841 -26.867  -3.778  1.00 27.83           C
ATOM   1907  CG1 VAL A 483     -23.759 -27.392  -2.878  1.00 25.99           C
ATOM   1908  CG2 VAL A 483     -24.304 -25.691  -4.573  1.00 28.51           C
ATOM   1909  N   ARG A 484     -27.720 -27.633  -5.062  1.00 30.96           N
ATOM   1910  CA  ARG A 484     -28.913 -27.140  -5.746  1.00 30.32           C
ATOM   1911  C   ARG A 484     -29.582 -26.021  -4.930  1.00 30.96           C
ATOM   1912  O   ARG A 484     -29.769 -26.161  -3.719  1.00 29.44           O
ATOM   1913  CB  ARG A 484     -29.916 -28.262  -5.968  1.00 34.04           C
ATOM   1914  CG  ARG A 484     -29.777 -29.004  -7.321  1.00 35.97           C
ATOM   1915  CD  ARG A 484     -28.437 -29.729  -7.460  1.00 34.32           C
ATOM   1916  NE  ARG A 484     -28.348 -30.453  -8.737  1.00 35.24           N
ATOM   1917  CZ  ARG A 484     -28.763 -31.705  -8.898  1.00 37.49           C
ATOM   1918  NH1 ARG A 484     -29.290 -32.365  -7.867  1.00 35.91           N
ATOM   1919  NH2 ARG A 484     -28.665 -32.297 -10.080  1.00 38.88           N
ATOM   1920  N   TYR A 485     -29.949 -24.929  -5.602  1.00 28.04           N
ATOM   1921  CA  TYR A 485     -30.698 -23.841  -4.986  1.00 28.39           C
ATOM   1922  C   TYR A 485     -32.169 -24.221  -5.035  1.00 31.85           C
ATOM   1923  O   TYR A 485     -32.745 -24.359  -6.114  1.00 31.67           O
ATOM   1924  CB  TYR A 485     -30.449 -22.513  -5.718  1.00 29.93           C
ATOM   1925  CG  TYR A 485     -30.825 -21.252  -4.955  1.00 32.88           C
ATOM   1926  CD1 TYR A 485     -29.996 -20.742  -3.956  1.00 33.34           C
ATOM   1927  CD2 TYR A 485     -32.004 -20.572  -5.231  1.00 35.57           C
ATOM   1928  CE1 TYR A 485     -30.333 -19.581  -3.259  1.00 32.24           C
ATOM   1929  CE2 TYR A 485     -32.356 -19.418  -4.542  1.00 34.37           C
ATOM   1930  CZ  TYR A 485     -31.513 -18.930  -3.553  1.00 33.40           C
ATOM   1931  OH  TYR A 485     -31.863 -17.787  -2.868  1.00 28.69           O
ATOM   1932  N   VAL A 486     -32.774 -24.413  -3.867  1.00 30.49           N
ATOM   1933  CA  VAL A 486     -34.119 -24.972  -3.794  1.00 36.09           C
ATOM   1934  C   VAL A 486     -35.143 -23.989  -3.222  1.00 42.22           C
ATOM   1935  O   VAL A 486     -34.833 -23.200  -2.338  1.00 41.41           O
ATOM   1936  CB  VAL A 486     -34.109 -26.283  -2.965  1.00 36.92           C
ATOM   1937  CG1 VAL A 486     -35.493 -26.809  -2.757  1.00 39.99           C
ATOM   1938  CG2 VAL A 486     -33.234 -27.338  -3.671  1.00 37.02           C
ATOM   1939  N   ASN A 487     -36.349 -24.012  -3.768  1.00 49.79           N
ATOM   1940  CA  ASN A 487     -37.458 -23.264  -3.200  1.00 57.30           C
ATOM   1941  C   ASN A 487     -38.098 -24.105  -2.096  1.00 59.78           C
ATOM   1942  O   ASN A 487     -38.782 -25.078  -2.387  1.00 61.47           O
ATOM   1943  CB  ASN A 487     -38.486 -22.921  -4.286  1.00 63.27           C
ATOM   1944  CG  ASN A 487     -39.557 -21.950  -3.804  1.00 68.25           C
ATOM   1945  OD1 ASN A 487     -39.974 -21.974  -2.644  1.00 69.94           O
ATOM   1946  ND2 ASN A 487     -40.010 -21.090  -4.708  1.00 69.91           N
ATOM   1947  N   PRO A 488     -37.885 -23.726  -0.823  1.00 61.96           N
ATOM   1948  CA  PRO A 488     -38.346 -24.522   0.325  1.00 66.32           C
ATOM   1949  C   PRO A 488     -39.857 -24.661   0.371  1.00 72.59           C
ATOM   1950  O   PRO A 488     -40.358 -25.654   0.897  1.00 74.71           O
ATOM   1951  CB  PRO A 488     -37.834 -23.731   1.533  1.00 64.56           C
ATOM   1952  CG  PRO A 488     -37.745 -22.351   1.052  1.00 63.27           C
ATOM   1953  CD  PRO A 488     -37.300 -22.449  -0.390  1.00 60.98           C
ATOM   1954  N   GLU A 489     -40.570 -23.667  -0.151  1.00 76.41           N
ATOM   1955  CA  GLU A 489     -42.028 -23.724  -0.218  1.00 81.76           C
ATOM   1956  C   GLU A 489     -42.492 -24.803  -1.208  1.00 85.14           C
ATOM   1957  O   GLU A 489     -43.326 -25.648  -0.872  1.00 88.54           O
ATOM   1958  CB  GLU A 489     -42.606 -22.357  -0.604  1.00 81.53           C
ATOM   1959  N   THR A 490     -41.958 -24.757  -2.429  1.00 83.55           N
ATOM   1960  CA  THR A 490     -42.330 -25.709  -3.476  1.00 84.66           C
ATOM   1961  C   THR A 490     -41.488 -26.989  -3.477  1.00 81.00           C
ATOM   1962  O   THR A 490     -41.943 -28.032  -3.944  1.00 85.18           O
ATOM   1963  CB  THR A 490     -42.244 -25.061  -4.876  1.00 87.22           C
ATOM   1964  OG1 THR A 490     -40.878 -25.005  -5.307  1.00 84.34           O
ATOM   1965  CG2 THR A 490     -42.831 -23.651  -4.847  1.00 90.77           C
ATOM   1966  N   GLY A 491     -40.254 -26.906  -2.989  1.00 72.29           N
ATOM   1967  CA  GLY A 491     -39.377 -28.064  -2.958  1.00 66.78           C
ATOM   1968  C   GLY A 491     -38.618 -28.281  -4.257  1.00 60.26           C
ATOM   1969  O   GLY A 491     -37.775 -29.171  -4.357  1.00 57.90           O
ATOM   1970  N   ARG A 492     -38.921 -27.469  -5.263  1.00 57.44           N
ATOM   1971  CA  ARG A 492     -38.297 -27.622  -6.568  1.00 54.95           C
ATOM   1972  C   ARG A 492     -36.946 -26.901  -6.676  1.00 52.09           C
ATOM   1973  O   ARG A 492     -36.691 -25.891  -6.017  1.00 51.99           O
ATOM   1974  CB  ARG A 492     -39.242 -27.120  -7.666  1.00 57.88           C
ATOM   1975  N   THR A 493     -36.103 -27.425  -7.553  1.00 50.70           N
ATOM   1976  CA  THR A 493     -34.781 -26.890  -7.825  1.00 44.40           C
ATOM   1977  C   THR A 493     -34.862 -25.723  -8.785  1.00 42.22           C
ATOM   1978  O   THR A 493     -35.476 -25.830  -9.843  1.00 45.83           O
ATOM   1979  CB  THR A 493     -33.876 -27.982  -8.426  1.00 44.75           C
ATOM   1980  OG1 THR A 493     -33.630 -28.984  -7.426  1.00 46.17           O
ATOM   1981  CG2 THR A 493     -32.549 -27.385  -8.914  1.00 39.61           C
ATOM   1982  N   LEU A 494     -34.271 -24.600  -8.403  1.00 38.16           N
ATOM   1983  CA  LEU A 494     -34.250 -23.394  -9.236  1.00 38.37           C
ATOM   1984  C   LEU A 494     -33.030 -23.363 -10.165  1.00 37.30           C
ATOM   1985  O   LEU A 494     -33.144 -22.970 -11.331  1.00 35.20           O
ATOM   1986  CB  LEU A 494     -34.289 -22.140  -8.350  1.00 38.43           C
ATOM   1987  CG  LEU A 494     -35.503 -22.065  -7.403  1.00 40.20           C
ATOM   1988  CD1 LEU A 494     -35.380 -20.907  -6.411  1.00 43.36           C
ATOM   1989  CD2 LEU A 494     -36.791 -21.935  -8.187  1.00 43.62           C
ATOM   1990  N   PHE A 495     -31.866 -23.731  -9.624  1.00 32.11           N
ATOM   1991  CA  PHE A 495     -30.655 -23.915 -10.424  1.00 33.63           C
ATOM   1992  C   PHE A 495     -29.626 -24.753  -9.655  1.00 34.21           C
ATOM   1993  O   PHE A 495     -29.839 -25.079  -8.475  1.00 32.64           O
ATOM   1994  CB  PHE A 495     -30.055 -22.560 -10.834  1.00 32.74           C
ATOM   1995  CG  PHE A 495     -29.556 -21.711  -9.675  1.00 28.95           C
ATOM   1996  CD1 PHE A 495     -30.415 -20.831  -9.024  1.00 28.68           C
ATOM   1997  CD2 PHE A 495     -28.224 -21.731  -9.300  1.00 25.91           C
ATOM   1998  CE1 PHE A 495     -29.969 -20.032  -7.985  1.00 26.27           C
ATOM   1999  CE2 PHE A 495     -27.764 -20.939  -8.265  1.00 25.47           C
ATOM   2000  CZ  PHE A 495     -28.644 -20.081  -7.608  1.00 26.89           C
ATOM   2001  N   GLU A 496     -28.522 -25.107 -10.316  1.00 29.38           N
ATOM   2002  CA  GLU A 496     -27.487 -25.894  -9.655  1.00 25.91           C
ATOM   2003  C   GLU A 496     -26.130 -25.216  -9.805  1.00 26.80           C
ATOM   2004  O   GLU A 496     -25.924 -24.376 -10.692  1.00 25.67           O
ATOM   2005  CB  GLU A 496     -27.451 -27.344 -10.200  1.00 26.80           C
ATOM   2006  CG  GLU A 496     -27.130 -27.487 -11.686  1.00 27.97           C
ATOM   2007  CD  GLU A 496     -26.978 -28.951 -12.151  1.00 32.03           C
ATOM   2008  OE1 GLU A 496     -27.334 -29.897 -11.408  1.00 32.11           O
ATOM   2009  OE2 GLU A 496     -26.501 -29.157 -13.283  1.00 33.14           O
ATOM   2010  N   ALA A 497     -25.208 -25.565  -8.913  1.00 26.36           N
ATOM   2011  CA  ALA A 497     -23.904 -24.938  -8.886  1.00 25.58           C
ATOM   2012  C   ALA A 497     -22.882 -25.935  -8.352  1.00 25.34           C
ATOM   2013  O   ALA A 497     -23.239 -26.950  -7.760  1.00 30.41           O
ATOM   2014  CB  ALA A 497     -23.940 -23.651  -8.020  1.00 25.04           C
ATOM   2015  N   LYS A 498     -21.617 -25.660  -8.611  1.00 24.53           N
ATOM   2016  CA  LYS A 498     -20.498 -26.418  -8.069  1.00 24.44           C
ATOM   2017  C   LYS A 498     -19.897 -25.665  -6.888  1.00 24.59           C
ATOM   2018  O   LYS A 498     -19.532 -24.508  -7.021  1.00 26.31           O
ATOM   2019  CB  LYS A 498     -19.433 -26.640  -9.146  1.00 25.26           C
ATOM   2020  CG  LYS A 498     -19.786 -27.698 -10.182  1.00 29.12           C
ATOM   2021  CD  LYS A 498     -18.710 -27.743 -11.269  1.00 31.01           C
ATOM   2022  CE  LYS A 498     -18.848 -28.959 -12.156  1.00 31.28           C
ATOM   2023  NZ  LYS A 498     -18.042 -28.776 -13.391  1.00 32.62           N
ATOM   2024  N   LEU A 499     -19.825 -26.308  -5.732  1.00 22.68           N
ATOM   2025  CA  LEU A 499     -19.130 -25.750  -4.576  1.00 21.24           C
ATOM   2026  C   LEU A 499     -17.761 -26.434  -4.458  1.00 24.39           C
ATOM   2027  O   LEU A 499     -17.657 -27.619  -4.111  1.00 22.43           O
ATOM   2028  CB  LEU A 499     -19.964 -25.934  -3.309  1.00 21.79           C
ATOM   2029  CG  LEU A 499     -19.385 -25.537  -1.949  1.00 23.64           C
ATOM   2030  CD1 LEU A 499     -18.978 -24.062  -1.971  1.00 23.99           C
ATOM   2031  CD2 LEU A 499     -20.440 -25.787  -0.874  1.00 23.13           C
ATOM   2032  N   HIS A 500     -16.715 -25.694  -4.792  1.00 24.00           N
ATOM   2033  CA  HIS A 500     -15.391 -26.269  -4.868  1.00 24.37           C
ATOM   2034  C   HIS A 500     -14.776 -26.429  -3.482  1.00 25.47           C
ATOM   2035  O   HIS A 500     -15.109 -25.690  -2.544  1.00 26.75           O
ATOM   2036  CB  HIS A 500     -14.495 -25.408  -5.772  1.00 27.79           C
ATOM   2037  CG  HIS A 500     -15.004 -25.292  -7.183  1.00 29.55           C
ATOM   2038  ND1 HIS A 500     -14.409 -25.943  -8.246  1.00 34.33           N
ATOM   2039  CD2 HIS A 500     -16.072 -24.634  -7.697  1.00 26.15           C
ATOM   2040  CE1 HIS A 500     -15.076 -25.676  -9.357  1.00 33.26           C
ATOM   2041  NE2 HIS A 500     -16.088 -24.881  -9.053  1.00 32.18           N
ATOM   2042  N   ARG A 501     -13.846 -27.371  -3.388  1.00 27.70           N
ATOM   2043  CA  ARG A 501     -13.198 -27.756  -2.135  1.00 32.22           C
ATOM   2044  C   ARG A 501     -12.560 -26.559  -1.423  1.00 30.45           C
ATOM   2045  O   ARG A 501     -12.538 -26.494  -0.190  1.00 29.38           O
ATOM   2046  CB  ARG A 501     -12.138 -28.823  -2.420  1.00 38.71           C
ATOM   2047  CG  ARG A 501     -11.168 -29.072  -1.301  1.00 49.31           C
ATOM   2048  CD  ARG A 501      -9.888 -29.698  -1.832  1.00 58.47           C
ATOM   2049  NE  ARG A 501     -10.062 -31.124  -2.056  1.00 65.21           N
ATOM   2050  CZ  ARG A 501      -9.966 -32.043  -1.100  1.00 72.31           C
ATOM   2051  NH1 ARG A 501      -9.700 -31.673   0.150  1.00 74.47           N
ATOM   2052  NH2 ARG A 501     -10.137 -33.329  -1.389  1.00 75.00           N
ATOM   2053  N   ASN A 502     -12.056 -25.600  -2.191  1.00 28.53           N
ATOM   2054  CA  ASN A 502     -11.402 -24.461  -1.565  1.00 31.92           C
ATOM   2055  C   ASN A 502     -12.385 -23.389  -1.073  1.00 27.92           C
ATOM   2056  O   ASN A 502     -11.985 -22.403  -0.443  1.00 28.95           O
ATOM   2057  CB  ASN A 502     -10.397 -23.834  -2.525  1.00 39.98           C
ATOM   2058  CG  ASN A 502      -9.275 -23.134  -1.794  1.00 53.79           C
ATOM   2059  OD1 ASN A 502      -9.292 -21.914  -1.631  1.00 56.62           O
ATOM   2060  ND2 ASN A 502      -8.309 -23.911  -1.307  1.00 61.20           N
ATOM   2061  N   GLY A 503     -13.672 -23.620  -1.277  1.00 22.93           N
ATOM   2062  CA  GLY A 503     -14.685 -22.747  -0.706  1.00 22.02           C
ATOM   2063  C   GLY A 503     -15.149 -21.612  -1.612  1.00 26.46           C
ATOM   2064  O   GLY A 503     -15.020 -20.427  -1.251  1.00 25.21           O
ATOM   2065  N   PHE A 504     -15.671 -21.973  -2.787  1.00 24.31           N
ATOM   2066  CA  PHE A 504     -16.281 -21.008  -3.710  1.00 26.23           C
ATOM   2067  C   PHE A 504     -17.221 -21.696  -4.709  1.00 26.14           C
ATOM   2068  O   PHE A 504     -17.101 -22.917  -4.965  1.00 22.98           O
ATOM   2069  CB  PHE A 504     -15.215 -20.212  -4.483  1.00 25.46           C
ATOM   2070  CG  PHE A 504     -14.390 -21.035  -5.434  1.00 28.68           C
ATOM   2071  CD1 PHE A 504     -13.201 -21.639  -5.017  1.00 28.79           C
ATOM   2072  CD2 PHE A 504     -14.785 -21.184  -6.769  1.00 28.91           C
ATOM   2073  CE1 PHE A 504     -12.430 -22.392  -5.915  1.00 29.32           C
ATOM   2074  CE2 PHE A 504     -14.019 -21.940  -7.676  1.00 27.95           C
ATOM   2075  CZ  PHE A 504     -12.833 -22.539  -7.244  1.00 28.63           C
ATOM   2076  N   LEU A 505     -18.122 -20.902  -5.294  1.00 24.17           N
ATOM   2077  CA  LEU A 505     -19.156 -21.423  -6.179  1.00 23.84           C
ATOM   2078  C   LEU A 505     -18.949 -21.055  -7.644  1.00 26.39           C
ATOM   2079  O   LEU A 505     -18.509 -19.939  -7.940  1.00 25.27           O
ATOM   2080  CB  LEU A 505     -20.527 -20.901  -5.737  1.00 23.97           C
ATOM   2081  CG  LEU A 505     -21.135 -21.428  -4.435  1.00 23.67           C
ATOM   2082  CD1 LEU A 505     -22.278 -20.538  -4.001  1.00 25.80           C
ATOM   2083  CD2 LEU A 505     -21.654 -22.804  -4.690  1.00 25.25           C
ATOM   2084  N   THR A 506     -19.291 -21.983  -8.549  1.00 23.51           N
ATOM   2085  CA  THR A 506     -19.416 -21.656  -9.973  1.00 25.36           C
ATOM   2086  C   THR A 506     -20.757 -22.121 -10.556  1.00 25.28           C
ATOM   2087  O   THR A 506     -21.398 -23.043 -10.041  1.00 25.14           O
ATOM   2088  CB  THR A 506     -18.270 -22.238 -10.821  1.00 28.96           C
ATOM   2089  OG1 THR A 506     -18.272 -23.666 -10.737  1.00 28.13           O
ATOM   2090  CG2 THR A 506     -16.920 -21.670 -10.341  1.00 29.59           C
ATOM   2091  N   VAL A 507     -21.196 -21.427 -11.603  1.00 24.18           N
ATOM   2092  CA  VAL A 507     -22.423 -21.755 -12.300  1.00 23.08           C
ATOM   2093  C   VAL A 507     -22.178 -21.646 -13.818  1.00 29.60           C
ATOM   2094  O   VAL A 507     -21.209 -21.029 -14.245  1.00 31.24           O
ATOM   2095  CB  VAL A 507     -23.602 -20.816 -11.898  1.00 29.84           C
ATOM   2096  CG1 VAL A 507     -23.985 -20.983 -10.415  1.00 27.10           C
ATOM   2097  CG2 VAL A 507     -23.261 -19.346 -12.200  1.00 30.63           C
ATOM   2098  N   ALA A 508     -23.042 -22.262 -14.618  1.00 32.33           N
ATOM   2099  CA  ALA A 508     -23.037 -21.990 -16.052  1.00 37.72           C
ATOM   2100  C   ALA A 508     -24.159 -21.002 -16.311  1.00 42.68           C
ATOM   2101  O   ALA A 508     -25.332 -21.368 -16.267  1.00 47.19           O
ATOM   2102  CB  ALA A 508     -23.238 -23.269 -16.863  1.00 36.52           C
ATOM   2103  N   ARG A 509     -23.798 -19.754 -16.585  1.00 42.16           N
ATOM   2104  CA  ARG A 509     -24.785 -18.696 -16.750  1.00 45.85           C
ATOM   2105  C   ARG A 509     -24.328 -17.751 -17.858  1.00 52.59           C
ATOM   2106  O   ARG A 509     -23.177 -17.288 -17.840  1.00 54.02           O
ATOM   2107  CB  ARG A 509     -24.972 -17.902 -15.446  1.00 40.98           C
ATOM   2108  CG  ARG A 509     -26.217 -16.996 -15.416  1.00 41.69           C
ATOM   2109  CD  ARG A 509     -26.269 -16.132 -14.128  1.00 39.45           C
ATOM   2110  NE  ARG A 509     -27.486 -15.326 -14.083  1.00 41.57           N
ATOM   2111  CZ  ARG A 509     -27.569 -14.108 -13.555  1.00 39.30           C
ATOM   2112  NH1 ARG A 509     -26.479 -13.510 -13.115  1.00 37.19           N
ATOM   2113  NH2 ARG A 509     -28.726 -13.448 -13.567  1.00 40.74           N
ATOM   2114  N   ASN A 510     -25.204 -17.426 -18.799  1.00 55.21           N
ATOM   2115  CA  ASN A 510     -24.831 -16.385 -19.745  1.00 61.54           C
ATOM   2116  C   ASN A 510     -25.433 -15.047 -19.335  1.00 62.88           C
ATOM   2117  O   ASN A 510     -24.899 -14.002 -19.705  1.00 65.17           O
ATOM   2118  CB  ASN A 510     -25.220 -16.753 -21.174  1.00 67.98           C
ATOM   2119  CG  ASN A 510     -24.488 -17.975 -21.675  1.00 71.93           C
ATOM   2120  OD1 ASN A 510     -23.262 -17.974 -21.780  1.00 73.63           O
ATOM   2121  ND2 ASN A 510     -25.242 -19.023 -22.012  1.00 73.50           N
ATOM   2122  N   SER A 511     -26.506 -15.079 -18.540  1.00 60.82           N
ATOM   2123  CA  SER A 511     -27.082 -13.848 -18.008  1.00 59.18           C
ATOM   2124  C   SER A 511     -26.084 -13.126 -17.130  1.00 54.48           C
ATOM   2125  O   SER A 511     -25.103 -13.717 -16.671  1.00 51.91           O
ATOM   2126  CB  SER A 511     -28.340 -14.125 -17.186  1.00 60.30           C
ATOM   2127  OG  SER A 511     -29.437 -14.498 -17.988  1.00 66.55           O
ATOM   2128  N   ALA A 512     -26.397 -11.879 -16.806  1.00 53.97           N
ATOM   2129  CA  ALA A 512     -25.484 -11.077 -16.019  1.00 52.39           C
ATOM   2130  C   ALA A 512     -26.221 -10.346 -14.910  1.00 49.67           C
ATOM   2131  O   ALA A 512     -27.433 -10.152 -14.982  1.00 52.50           O
ATOM   2132  CB  ALA A 512     -24.757 -10.078 -16.917  1.00 54.27           C
ATOM   2133  N   GLY A 513     -25.465  -9.918 -13.904  1.00 43.99           N
ATOM   2134  CA  GLY A 513     -26.006  -9.169 -12.786  1.00 40.43           C
ATOM   2135  C   GLY A 513     -26.657 -10.036 -11.728  1.00 37.84           C
ATOM   2136  O   GLY A 513     -26.335 -11.219 -11.594  1.00 30.60           O
ATOM   2137  N   PRO A 514     -27.591  -9.445 -10.968  1.00 40.87           N
ATOM   2138  CA  PRO A 514     -28.288 -10.180  -9.909  1.00 38.56           C
ATOM   2139  C   PRO A 514     -29.049 -11.385 -10.452  1.00 37.15           C
ATOM   2140  O   PRO A 514     -29.655 -11.332 -11.519  1.00 37.70           O
ATOM   2141  CB  PRO A 514     -29.249  -9.140  -9.332  1.00 41.23           C
ATOM   2142  CG  PRO A 514     -28.623  -7.823  -9.654  1.00 43.31           C
ATOM   2143  CD  PRO A 514     -27.964  -8.021 -10.993  1.00 44.03           C
ATOM   2144  N   VAL A 515     -29.003 -12.476  -9.705  1.00 34.72           N
ATOM   2145  CA  VAL A 515     -29.740 -13.661 -10.066  1.00 35.16           C
ATOM   2146  C   VAL A 515     -31.193 -13.407  -9.707  1.00 36.50           C
ATOM   2147  O   VAL A 515     -31.492 -12.976  -8.597  1.00 34.72           O
ATOM   2148  CB  VAL A 515     -29.241 -14.898  -9.307  1.00 32.82           C
ATOM   2149  CG1 VAL A 515     -30.123 -16.111  -9.616  1.00 33.16           C
ATOM   2150  CG2 VAL A 515     -27.788 -15.191  -9.642  1.00 32.43           C
ATOM   2151  N   VAL A 516     -32.095 -13.651 -10.647  1.00 37.40           N
ATOM   2152  CA  VAL A 516     -33.517 -13.527 -10.373  1.00 43.71           C
ATOM   2153  C   VAL A 516     -34.018 -14.855  -9.785  1.00 47.90           C
ATOM   2154  O   VAL A 516     -34.253 -15.828 -10.510  1.00 48.10           O
ATOM   2155  CB  VAL A 516     -34.310 -13.147 -11.648  1.00 47.08           C
ATOM   2156  CG1 VAL A 516     -35.805 -13.100 -11.368  1.00 50.13           C
ATOM   2157  CG2 VAL A 516     -33.833 -11.795 -12.184  1.00 46.49           C
ATOM   2158  N   ALA A 517     -34.134 -14.882  -8.457  1.00 48.65           N
ATOM   2159  CA  ALA A 517     -34.602 -16.041  -7.696  1.00 48.53           C
ATOM   2160  C   ALA A 517     -35.111 -15.538  -6.346  1.00 49.26           C
ATOM   2161  O   ALA A 517     -34.695 -14.484  -5.904  1.00 47.30           O
ATOM   2162  CB  ALA A 517     -33.493 -17.053  -7.510  1.00 44.12           C
ATOM   2163  N   PRO A 518     -36.020 -16.281  -5.691  1.00 52.93           N
ATOM   2164  CA  PRO A 518     -36.515 -15.832  -4.377  1.00 52.86           C
ATOM   2165  C   PRO A 518     -35.438 -15.840  -3.283  1.00 47.96           C
ATOM   2166  O   PRO A 518     -34.520 -16.660  -3.317  1.00 42.09           O
ATOM   2167  CB  PRO A 518     -37.641 -16.824  -4.066  1.00 58.02           C
ATOM   2168  CG  PRO A 518     -37.389 -18.013  -4.966  1.00 58.41           C
ATOM   2169  CD  PRO A 518     -36.771 -17.443  -6.204  1.00 56.59           C
ATOM   2170  N   THR A 519     -35.519 -14.888  -2.356  1.00 51.49           N
ATOM   2171  CA  THR A 519     -34.536 -14.785  -1.276  1.00 51.77           C
ATOM   2172  C   THR A 519     -34.777 -15.824  -0.176  1.00 53.00           C
ATOM   2173  O   THR A 519     -33.950 -15.989   0.724  1.00 53.48           O
ATOM   2174  CB  THR A 519     -34.526 -13.373  -0.635  1.00 50.13           C
ATOM   2175  OG1 THR A 519     -35.813 -13.092  -0.074  1.00 53.73           O
ATOM   2176  CG2 THR A 519     -34.185 -12.312  -1.665  1.00 49.63           C
ATOM   2177  N   ASN A 520     -35.907 -16.523  -0.250  1.00 53.47           N
ATOM   2178  CA  ASN A 520     -36.189 -17.583   0.708  1.00 52.41           C
ATOM   2179  C   ASN A 520     -35.678 -18.934   0.193  1.00 47.75           C
ATOM   2180  O   ASN A 520     -35.970 -19.964   0.778  1.00 51.01           O
ATOM   2181  CB  ASN A 520     -37.681 -17.671   1.029  1.00 58.83           C
ATOM   2182  CG  ASN A 520     -38.475 -18.303  -0.084  1.00 64.79           C
ATOM   2183  OD1 ASN A 520     -38.191 -18.090  -1.261  1.00 66.01           O
ATOM   2184  ND2 ASN A 520     -39.478 -19.095   0.279  1.00 68.14           N
ATOM   2185  N   GLY A 521     -34.951 -18.931  -0.921  1.00 41.10           N
ATOM   2186  CA  GLY A 521     -34.300 -20.141  -1.399  1.00 37.33           C
ATOM   2187  C   GLY A 521     -33.048 -20.460  -0.594  1.00 35.15           C
ATOM   2188  O   GLY A 521     -32.510 -19.602   0.109  1.00 32.93           O
ATOM   2189  N   TYR A 522     -32.585 -21.703  -0.669  1.00 32.92           N
ATOM   2190  CA  TYR A 522     -31.349 -22.075   0.000  1.00 29.54           C
ATOM   2191  C   TYR A 522     -30.606 -23.150  -0.780  1.00 27.05           C
ATOM   2192  O   TYR A 522     -31.207 -23.899  -1.543  1.00 26.19           O
ATOM   2193  CB  TYR A 522     -31.634 -22.560   1.437  1.00 32.52           C
ATOM   2194  CG  TYR A 522     -32.308 -23.904   1.485  1.00 35.91           C
ATOM   2195  CD1 TYR A 522     -33.661 -24.026   1.228  1.00 41.27           C
ATOM   2196  CD2 TYR A 522     -31.586 -25.054   1.763  1.00 39.25           C
ATOM   2197  CE1 TYR A 522     -34.288 -25.261   1.258  1.00 47.10           C
ATOM   2198  CE2 TYR A 522     -32.200 -26.294   1.793  1.00 43.99           C
ATOM   2199  CZ  TYR A 522     -33.550 -26.389   1.541  1.00 48.93           C
ATOM   2200  OH  TYR A 522     -34.170 -27.618   1.573  1.00 54.78           O
ATOM   2201  N   PHE A 523     -29.295 -23.231  -0.568  1.00 25.58           N
ATOM   2202  CA  PHE A 523     -28.482 -24.247  -1.213  1.00 29.51           C
ATOM   2203  C   PHE A 523     -28.535 -25.573  -0.456  1.00 32.13           C
ATOM   2204  O   PHE A 523     -28.380 -25.611   0.783  1.00 31.36           O
ATOM   2205  CB  PHE A 523     -27.032 -23.766  -1.334  1.00 30.26           C
ATOM   2206  CG  PHE A 523     -26.808 -22.776  -2.456  1.00 30.46           C
ATOM   2207  CD1 PHE A 523     -26.741 -23.206  -3.774  1.00 33.44           C
ATOM   2208  CD2 PHE A 523     -26.651 -21.425  -2.188  1.00 33.67           C
ATOM   2209  CE1 PHE A 523     -26.519 -22.285  -4.833  1.00 35.45           C
ATOM   2210  CE2 PHE A 523     -26.424 -20.505  -3.222  1.00 33.76           C
ATOM   2211  CZ  PHE A 523     -26.361 -20.934  -4.535  1.00 34.97           C
ATOM   2212  N   ARG A 524     -28.774 -26.651  -1.199  1.00 30.45           N
ATOM   2213  CA  ARG A 524     -28.811 -27.988  -0.626  1.00 33.81           C
ATOM   2214  C   ARG A 524     -27.718 -28.853  -1.266  1.00 34.10           C
ATOM   2215  O   ARG A 524     -27.618 -28.915  -2.484  1.00 29.00           O
ATOM   2216  CB  ARG A 524     -30.197 -28.618  -0.830  1.00 38.13           C
ATOM   2217  CG  ARG A 524     -30.352 -30.047  -0.329  1.00 40.12           C
ATOM   2218  CD  ARG A 524     -31.668 -30.648  -0.820  1.00 43.84           C
ATOM   2219  NE  ARG A 524     -31.625 -30.890  -2.263  1.00 48.73           N
ATOM   2220  CZ  ARG A 524     -32.672 -30.817  -3.087  1.00 51.71           C
ATOM   2221  NH1 ARG A 524     -33.881 -30.524  -2.619  1.00 52.51           N
ATOM   2222  NH2 ARG A 524     -32.507 -31.045  -4.388  1.00 50.29           N
ATOM   2223  N   PHE A 525     -26.891 -29.488  -0.430  1.00 35.10           N
ATOM   2224  CA  PHE A 525     -25.834 -30.370  -0.902  1.00 33.66           C
ATOM   2225  C   PHE A 525     -26.444 -31.651  -1.454  1.00 32.50           C
ATOM   2226  O   PHE A 525     -27.207 -32.313  -0.775  1.00 34.90           O
ATOM   2227  CB  PHE A 525     -24.843 -30.687   0.232  1.00 31.86           C
ATOM   2228  CG  PHE A 525     -23.876 -31.804  -0.101  1.00 31.83           C
ATOM   2229  CD1 PHE A 525     -22.969 -31.679  -1.161  1.00 29.57           C
ATOM   2230  CD2 PHE A 525     -23.871 -32.979   0.649  1.00 31.55           C
ATOM   2231  CE1 PHE A 525     -22.076 -32.717  -1.473  1.00 29.00           C
ATOM   2232  CE2 PHE A 525     -22.989 -34.008   0.363  1.00 30.50           C
ATOM   2233  CZ  PHE A 525     -22.089 -33.883  -0.718  1.00 30.47           C
ATOM   2234  N  AASP A 526     -26.112 -32.012  -2.686  1.00 31.57           N
ATOM   2235  CA AASP A 526     -26.756 -33.185  -3.264  1.00 32.65           C
ATOM   2236  C  AASP A 526     -25.789 -34.368  -3.455  1.00 33.93           C
ATOM   2237  O  AASP A 526     -26.178 -35.515  -3.222  1.00 36.57           O
ATOM   2238  CB AASP A 526     -27.474 -32.801  -4.574  1.00 33.90           C
ATOM   2239  CG AASP A 526     -28.898 -32.258  -4.316  1.00 37.85           C
ATOM   2240  OD1AASP A 526     -29.394 -32.436  -3.180  1.00 40.74           O
ATOM   2241  OD2AASP A 526     -29.531 -31.674  -5.226  1.00 36.75           O
ATOM   2242  N   SER A 527     -24.549 -34.108  -3.870  1.00 33.11           N
ATOM   2243  CA  SER A 527     -23.545 -35.168  -3.960  1.00 36.65           C
ATOM   2244  C   SER A 527     -22.153 -34.618  -4.260  1.00 33.43           C
ATOM   2245  O   SER A 527     -22.001 -33.493  -4.734  1.00 31.87           O
ATOM   2246  CB  SER A 527     -23.940 -36.209  -5.031  1.00 42.70           C
ATOM   2247  OG  SER A 527     -24.106 -35.593  -6.292  1.00 46.96           O
ATOM   2248  N   TRP A 528     -21.138 -35.430  -3.999  1.00 33.32           N
ATOM   2249  CA  TRP A 528     -19.789 -35.103  -4.436  1.00 29.80           C
ATOM   2250  C   TRP A 528     -19.639 -35.433  -5.927  1.00 30.95           C
ATOM   2251  O   TRP A 528     -19.839 -36.578  -6.329  1.00 32.06           O
ATOM   2252  CB  TRP A 528     -18.756 -35.877  -3.620  1.00 30.34           C
ATOM   2253  CG  TRP A 528     -18.690 -35.440  -2.188  1.00 30.87           C
ATOM   2254  CD1 TRP A 528     -19.232 -36.072  -1.102  1.00 34.78           C
ATOM   2255  CD2 TRP A 528     -18.073 -34.248  -1.695  1.00 29.61           C
ATOM   2256  NE1 TRP A 528     -18.961 -35.353   0.047  1.00 34.48           N
ATOM   2257  CE2 TRP A 528     -18.254 -34.226  -0.296  1.00 31.69           C
ATOM   2258  CE3 TRP A 528     -17.365 -33.207  -2.297  1.00 30.55           C
ATOM   2259  CZ2 TRP A 528     -17.764 -33.195   0.504  1.00 32.34           C
ATOM   2260  CZ3 TRP A 528     -16.878 -32.178  -1.502  1.00 30.09           C
ATOM   2261  CH2 TRP A 528     -17.079 -32.181  -0.114  1.00 32.03           C
ATOM   2262  N   VAL A 529     -19.283 -34.434  -6.741  1.00 29.76           N
ATOM   2263  CA  VAL A 529     -19.085 -34.679  -8.160  1.00 31.71           C
ATOM   2264  C   VAL A 529     -17.631 -34.395  -8.548  1.00 32.57           C
ATOM   2265  O   VAL A 529     -16.740 -34.444  -7.698  1.00 33.11           O
ATOM   2266  CB  VAL A 529     -20.075 -33.852  -9.030  1.00 32.59           C
ATOM   2267  CG1 VAL A 529     -21.507 -34.278  -8.723  1.00 31.01           C
ATOM   2268  CG2 VAL A 529     -19.889 -32.312  -8.796  1.00 36.20           C
ATOM   2269  N   ASN A 530     -17.385 -34.181  -9.836  1.00 31.53           N
ATOM   2270  CA  ASN A 530     -16.042 -33.880 -10.311  1.00 31.26           C
ATOM   2271  C   ASN A 530     -16.156 -33.082 -11.604  1.00 36.20           C
ATOM   2272  O   ASN A 530     -17.247 -32.622 -11.939  1.00 35.32           O
ATOM   2273  CB  ASN A 530     -15.204 -35.171 -10.489  1.00 30.56           C
ATOM   2274  CG  ASN A 530     -15.853 -36.199 -11.442  1.00 35.98           C
ATOM   2275  OD1 ASN A 530     -16.662 -35.853 -12.304  1.00 38.54           O
ATOM   2276  ND2 ASN A 530     -15.476 -37.467 -11.287  1.00 34.31           N
ATOM   2277  N   GLN A 531     -15.041 -32.928 -12.321  1.00 41.54           N
ATOM   2278  CA  GLN A 531     -14.976 -32.101 -13.534  1.00 42.78           C
ATOM   2279  C   GLN A 531     -15.831 -32.615 -14.695  1.00 40.23           C
ATOM   2280  O   GLN A 531     -16.085 -31.891 -15.652  1.00 40.25           O
ATOM   2281  CB  GLN A 531     -13.525 -31.983 -14.016  1.00 45.37           C
ATOM   2282  N   PHE A 532     -16.234 -33.875 -14.649  1.00 38.71           N
ATOM   2283  CA  PHE A 532     -17.011 -34.425 -15.752  1.00 39.19           C
ATOM   2284  C   PHE A 532     -18.497 -34.088 -15.635  1.00 38.45           C
ATOM   2285  O   PHE A 532     -19.253 -34.283 -16.585  1.00 37.91           O
ATOM   2286  CB  PHE A 532     -16.813 -35.931 -15.826  1.00 40.69           C
ATOM   2287  CG  PHE A 532     -15.383 -36.334 -16.003  1.00 45.63           C
ATOM   2288  CD1 PHE A 532     -14.773 -36.247 -17.247  1.00 49.92           C
ATOM   2289  CD2 PHE A 532     -14.626 -36.753 -14.914  1.00 46.54           C
ATOM   2290  CE1 PHE A 532     -13.444 -36.623 -17.413  1.00 53.41           C
ATOM   2291  CE2 PHE A 532     -13.297 -37.122 -15.071  1.00 49.49           C
ATOM   2292  CZ  PHE A 532     -12.706 -37.056 -16.316  1.00 53.00           C
ATOM   2293  N   TYR A 533     -18.908 -33.550 -14.488  1.00 33.04           N
ATOM   2294  CA  TYR A 533     -20.306 -33.172 -14.309  1.00 33.63           C
ATOM   2295  C   TYR A 533     -20.538 -31.785 -14.892  1.00 33.47           C
ATOM   2296  O   TYR A 533     -20.142 -30.781 -14.316  1.00 36.16           O
ATOM   2297  CB  TYR A 533     -20.722 -33.196 -12.823  1.00 33.36           C
ATOM   2298  CG  TYR A 533     -22.218 -32.952 -12.638  1.00 31.94           C
ATOM   2299  CD1 TYR A 533     -22.727 -31.658 -12.534  1.00 29.63           C
ATOM   2300  CD2 TYR A 533     -23.120 -34.017 -12.635  1.00 31.94           C
ATOM   2301  CE1 TYR A 533     -24.096 -31.433 -12.398  1.00 31.24           C
ATOM   2302  CE2 TYR A 533     -24.484 -33.803 -12.504  1.00 32.29           C
ATOM   2303  CZ  TYR A 533     -24.967 -32.519 -12.379  1.00 33.21           C
ATOM   2304  OH  TYR A 533     -26.323 -32.318 -12.240  1.00 33.39           O
ATOM   2305  N   THR A 534     -21.238 -31.734 -16.014  1.00 31.97           N
ATOM   2306  CA  THR A 534     -21.539 -30.478 -16.675  1.00 32.13           C
ATOM   2307  C   THR A 534     -22.715 -29.808 -15.984  1.00 30.87           C
ATOM   2308  O   THR A 534     -23.761 -30.432 -15.808  1.00 32.26           O
ATOM   2309  CB  THR A 534     -21.890 -30.702 -18.172  1.00 37.11           C
ATOM   2310  OG1 THR A 534     -20.888 -31.506 -18.788  1.00 41.50           O
ATOM   2311  CG2 THR A 534     -21.984 -29.375 -18.928  1.00 35.09           C
ATOM   2312  N   LEU A 535     -22.561 -28.540 -15.606  1.00 31.73           N
ATOM   2313  CA  LEU A 535     -23.648 -27.806 -14.958  1.00 31.70           C
ATOM   2314  C   LEU A 535     -24.734 -27.402 -15.954  1.00 35.30           C
ATOM   2315  O   LEU A 535     -24.452 -27.034 -17.103  1.00 38.09           O
ATOM   2316  CB  LEU A 535     -23.113 -26.566 -14.237  1.00 30.63           C
ATOM   2317  CG  LEU A 535     -22.343 -26.854 -12.947  1.00 29.65           C
ATOM   2318  CD1 LEU A 535     -21.685 -25.580 -12.425  1.00 29.22           C
ATOM   2319  CD2 LEU A 535     -23.296 -27.393 -11.905  1.00 28.65           C
ATOM   2320  N   ALA A 536     -25.982 -27.496 -15.507  1.00 36.13           N
ATOM   2321  CA  ALA A 536     -27.108 -27.016 -16.287  1.00 36.90           C
ATOM   2322  C   ALA A 536     -27.087 -25.484 -16.358  1.00 36.85           C
ATOM   2323  O   ALA A 536     -26.820 -24.809 -15.363  1.00 34.96           O
ATOM   2324  CB  ALA A 536     -28.415 -27.514 -15.686  1.00 36.40           C
ATOM   2325  N   PRO A 537     -27.317 -24.940 -17.561  1.00 38.78           N
ATOM   2326  CA  PRO A 537     -27.419 -23.493 -17.765  1.00 39.65           C
ATOM   2327  C   PRO A 537     -28.543 -22.888 -16.918  1.00 42.04           C
ATOM   2328  O   PRO A 537     -29.627 -23.481 -16.843  1.00 44.26           O
ATOM   2329  CB  PRO A 537     -27.750 -23.367 -19.260  1.00 40.19           C
ATOM   2330  CG  PRO A 537     -27.224 -24.632 -19.877  1.00 41.21           C
ATOM   2331  CD  PRO A 537     -27.331 -25.699 -18.827  1.00 39.32           C
ATOM   2332  N   MET A 538     -28.292 -21.736 -16.303  1.00 41.06           N
ATOM   2333  CA  MET A 538     -29.309 -21.047 -15.514  1.00 45.35           C
ATOM   2334  C   MET A 538     -29.607 -19.652 -16.080  1.00 50.57           C
ATOM   2335  O   MET A 538     -28.923 -19.171 -16.998  1.00 52.67           O
ATOM   2336  CB  MET A 538     -28.869 -20.915 -14.067  1.00 44.90           C
ATOM   2337  CG  MET A 538     -27.545 -20.185 -13.910  1.00 45.01           C
ATOM   2338  SD  MET A 538     -27.122 -19.914 -12.193  1.00 44.27           S
ATOM   2339  CE  MET A 538     -28.264 -18.616 -11.690  1.00 30.97           C
ATOM   2340  N   SER B 224     -35.898 -39.225  18.398  1.00 72.64           N
ATOM   2341  CA  SER B 224     -35.862 -37.781  18.167  1.00 69.48           C
ATOM   2342  C   SER B 224     -34.429 -37.323  17.900  1.00 64.20           C
ATOM   2343  O   SER B 224     -33.479 -37.929  18.397  1.00 66.46           O
ATOM   2344  CB  SER B 224     -36.446 -37.014  19.362  1.00 68.44           C
ATOM   2345  OG  SER B 224     -35.525 -36.950  20.440  1.00 67.84           O
ATOM   2346  N   LYS B 225     -34.275 -36.264  17.110  1.00 56.81           N
ATOM   2347  CA  LYS B 225     -32.951 -35.681  16.871  1.00 49.42           C
ATOM   2348  C   LYS B 225     -32.292 -35.181  18.153  1.00 41.37           C
ATOM   2349  O   LYS B 225     -32.913 -34.466  18.927  1.00 40.27           O
ATOM   2350  CB  LYS B 225     -33.027 -34.537  15.849  1.00 45.71           C
ATOM   2351  CG  LYS B 225     -31.761 -33.670  15.841  1.00 45.37           C
ATOM   2352  CD  LYS B 225     -31.463 -32.976  14.501  1.00 45.85           C
ATOM   2353  CE  LYS B 225     -32.603 -32.144  13.994  1.00 45.92           C
ATOM   2354  NZ  LYS B 225     -32.135 -31.177  12.942  1.00 43.03           N
ATOM   2355  N   PRO B 226     -31.028 -35.577  18.383  1.00 39.75           N
ATOM   2356  CA  PRO B 226     -30.304 -35.200  19.603  1.00 37.21           C
ATOM   2357  C   PRO B 226     -30.067 -33.706  19.719  1.00 35.13           C
ATOM   2358  O   PRO B 226     -29.728 -33.039  18.727  1.00 35.20           O
ATOM   2359  CB  PRO B 226     -28.969 -35.937  19.478  1.00 38.59           C
ATOM   2360  CG  PRO B 226     -29.215 -37.036  18.459  1.00 45.35           C
ATOM   2361  CD  PRO B 226     -30.236 -36.469  17.519  1.00 44.27           C
ATOM   2362  N   PHE B 227     -30.250 -33.178  20.926  1.00 32.36           N
ATOM   2363  CA  PHE B 227     -29.985 -31.774  21.175  1.00 30.52           C
ATOM   2364  C   PHE B 227     -28.470 -31.533  21.186  1.00 31.20           C
ATOM   2365  O   PHE B 227     -27.707 -32.362  21.683  1.00 29.47           O
ATOM   2366  CB  PHE B 227     -30.636 -31.321  22.499  1.00 30.20           C
ATOM   2367  CG  PHE B 227     -30.297 -29.903  22.888  1.00 28.62           C
ATOM   2368  CD1 PHE B 227     -30.887 -28.835  22.238  1.00 26.79           C
ATOM   2369  CD2 PHE B 227     -29.391 -29.649  23.905  1.00 29.16           C
ATOM   2370  CE1 PHE B 227     -30.564 -27.529  22.571  1.00 27.37           C
ATOM   2371  CE2 PHE B 227     -29.073 -28.357  24.254  1.00 30.86           C
ATOM   2372  CZ  PHE B 227     -29.658 -27.285  23.582  1.00 29.70           C
ATOM   2373  N   THR B 228     -28.031 -30.431  20.570  1.00 29.54           N
ATOM   2374  CA  THR B 228     -26.623 -30.057  20.578  1.00 29.14           C
ATOM   2375  C   THR B 228     -26.463 -28.544  20.726  1.00 30.02           C
ATOM   2376  O   THR B 228     -27.409 -27.783  20.464  1.00 27.54           O
ATOM   2377  CB  THR B 228     -25.883 -30.470  19.280  1.00 32.71           C
ATOM   2378  OG1 THR B 228     -26.389 -29.705  18.174  1.00 32.55           O
ATOM   2379  CG2 THR B 228     -26.016 -31.968  19.010  1.00 31.32           C
ATOM   2380  N   LEU B 229     -25.265 -28.115  21.130  1.00 29.71           N
ATOM   2381  CA  LEU B 229     -24.877 -26.703  21.109  1.00 28.53           C
ATOM   2382  C   LEU B 229     -23.673 -26.535  20.173  1.00 28.68           C
ATOM   2383  O   LEU B 229     -22.943 -27.498  19.957  1.00 27.84           O
ATOM   2384  CB  LEU B 229     -24.523 -26.198  22.511  1.00 30.69           C
ATOM   2385  CG  LEU B 229     -25.653 -26.043  23.548  1.00 31.41           C
ATOM   2386  CD1 LEU B 229     -25.068 -25.664  24.908  1.00 30.03           C
ATOM   2387  CD2 LEU B 229     -26.657 -24.957  23.099  1.00 30.08           C
ATOM   2388  N   PRO B 230     -23.438 -25.310  19.647  1.00 28.00           N
ATOM   2389  CA  PRO B 230     -22.220 -25.121  18.839  1.00 29.53           C
ATOM   2390  C   PRO B 230     -20.971 -25.351  19.659  1.00 29.56           C
ATOM   2391  O   PRO B 230     -21.022 -25.239  20.885  1.00 27.27           O
ATOM   2392  CB  PRO B 230     -22.284 -23.650  18.408  1.00 25.75           C
ATOM   2393  CG  PRO B 230     -23.681 -23.259  18.572  1.00 28.09           C
ATOM   2394  CD  PRO B 230     -24.210 -24.059  19.745  1.00 25.36           C
ATOM   2395  N   ILE B 231     -19.861 -25.648  18.996  1.00 30.31           N
ATOM   2396  CA  ILE B 231     -18.601 -25.806  19.707  1.00 33.88           C
ATOM   2397  C   ILE B 231     -17.754 -24.526  19.629  1.00 36.53           C
ATOM   2398  O   ILE B 231     -16.553 -24.570  19.784  1.00 41.20           O
ATOM   2399  CB  ILE B 231     -17.801 -27.002  19.157  1.00 32.83           C
ATOM   2400  CG1 ILE B 231     -17.681 -26.891  17.626  1.00 34.97           C
ATOM   2401  CG2 ILE B 231     -18.471 -28.309  19.565  1.00 34.70           C
ATOM   2402  CD1 ILE B 231     -16.701 -27.911  16.978  1.00 49.74           C
ATOM   2403  N   LEU B 232     -18.388 -23.379  19.417  1.00 38.42           N
ATOM   2404  CA  LEU B 232     -17.662 -22.100  19.451  1.00 37.47           C
ATOM   2405  C   LEU B 232     -17.261 -21.712  20.888  1.00 35.98           C
ATOM   2406  O   LEU B 232     -18.052 -21.850  21.815  1.00 35.55           O
ATOM   2407  CB  LEU B 232     -18.501 -20.982  18.812  1.00 33.13           C
ATOM   2408  CG  LEU B 232     -18.861 -21.200  17.336  1.00 33.02           C
ATOM   2409  CD1 LEU B 232     -19.906 -20.217  16.862  1.00 34.93           C
ATOM   2410  CD2 LEU B 232     -17.636 -21.130  16.492  1.00 30.38           C
ATOM   2411  N   THR B 233     -16.024 -21.246  21.069  1.00 37.19           N
ATOM   2412  CA  THR B 233     -15.553 -20.786  22.386  1.00 35.27           C
ATOM   2413  C   THR B 233     -16.058 -19.373  22.688  1.00 34.26           C
ATOM   2414  O   THR B 233     -16.638 -18.706  21.819  1.00 31.83           O
ATOM   2415  CB  THR B 233     -14.014 -20.779  22.490  1.00 38.39           C
ATOM   2416  OG1 THR B 233     -13.483 -19.699  21.710  1.00 37.10           O
ATOM   2417  CG2 THR B 233     -13.435 -22.082  21.995  1.00 42.90           C
ATOM   2418  N   LEU B 234     -15.827 -18.899  23.909  1.00 32.41           N
ATOM   2419  CA  LEU B 234     -16.366 -17.604  24.331  1.00 29.55           C
ATOM   2420  C   LEU B 234     -15.804 -16.458  23.483  1.00 29.23           C
ATOM   2421  O   LEU B 234     -16.509 -15.491  23.148  1.00 29.02           O
ATOM   2422  CB  LEU B 234     -16.077 -17.379  25.827  1.00 36.17           C
ATOM   2423  CG  LEU B 234     -16.979 -16.413  26.601  1.00 35.59           C
ATOM   2424  CD1 LEU B 234     -18.397 -16.963  26.671  1.00 32.86           C
ATOM   2425  CD2 LEU B 234     -16.433 -16.143  28.007  1.00 38.70           C
ATOM   2426  N   GLY B 235     -14.539 -16.579  23.099  1.00 27.96           N
ATOM   2427  CA  GLY B 235     -13.915 -15.607  22.217  1.00 27.07           C
ATOM   2428  C   GLY B 235     -14.350 -15.768  20.754  1.00 25.79           C
ATOM   2429  O   GLY B 235     -13.869 -15.060  19.874  1.00 26.10           O
ATOM   2430  N   GLU B 236     -15.270 -16.694  20.512  1.00 24.11           N
ATOM   2431  CA  GLU B 236     -15.809 -16.951  19.184  1.00 25.34           C
ATOM   2432  C   GLU B 236     -17.320 -16.704  19.145  1.00 26.35           C
ATOM   2433  O   GLU B 236     -17.987 -17.143  18.202  1.00 28.45           O
ATOM   2434  CB  GLU B 236     -15.490 -18.393  18.746  1.00 22.19           C
ATOM   2435  CG  GLU B 236     -13.980 -18.647  18.539  1.00 23.85           C
ATOM   2436  CD  GLU B 236     -13.636 -20.126  18.314  1.00 28.79           C
ATOM   2437  OE1 GLU B 236     -14.476 -21.001  18.607  1.00 30.78           O
ATOM   2438  OE2 GLU B 236     -12.506 -20.422  17.879  1.00 30.42           O
ATOM   2439  N   LEU B 237     -17.847 -15.980  20.141  1.00 21.48           N
ATOM   2440  CA  LEU B 237     -19.290 -15.684  20.220  1.00 21.90           C
ATOM   2441  C   LEU B 237     -19.589 -14.179  20.193  1.00 22.70           C
ATOM   2442  O   LEU B 237     -18.758 -13.357  20.601  1.00 22.51           O
ATOM   2443  CB  LEU B 237     -19.895 -16.287  21.489  1.00 23.66           C
ATOM   2444  CG  LEU B 237     -19.794 -17.821  21.635  1.00 26.20           C
ATOM   2445  CD1 LEU B 237     -20.067 -18.239  23.079  1.00 26.19           C
ATOM   2446  CD2 LEU B 237     -20.704 -18.564  20.662  1.00 25.37           C
ATOM   2447  N   THR B 238     -20.790 -13.826  19.731  1.00 19.79           N
ATOM   2448  CA  THR B 238     -21.200 -12.431  19.682  1.00 20.07           C
ATOM   2449  C   THR B 238     -22.511 -12.243  20.424  1.00 18.83           C
ATOM   2450  O   THR B 238     -23.301 -13.182  20.596  1.00 20.35           O
ATOM   2451  CB  THR B 238     -21.370 -11.902  18.213  1.00 28.24           C
ATOM   2452  OG1 THR B 238     -22.432 -12.613  17.582  1.00 26.54           O
ATOM   2453  CG2 THR B 238     -20.095 -12.117  17.418  1.00 30.81           C
ATOM   2454  N   ASN B 239     -22.736 -11.021  20.863  1.00 17.61           N
ATOM   2455  CA  ASN B 239     -23.928 -10.677  21.631  1.00 20.59           C
ATOM   2456  C   ASN B 239     -25.166 -10.706  20.727  1.00 20.33           C
ATOM   2457  O   ASN B 239     -25.113 -10.301  19.570  1.00 18.53           O
ATOM   2458  CB  ASN B 239     -23.718  -9.292  22.273  1.00 20.19           C
ATOM   2459  CG  ASN B 239     -24.619  -9.036  23.461  1.00 19.62           C
ATOM   2460  OD1 ASN B 239     -25.831  -8.903  23.310  1.00 20.68           O
ATOM   2461  ND2 ASN B 239     -24.025  -8.906  24.644  1.00 19.57           N
ATOM   2462  N   SER B 240     -26.288 -11.153  21.264  1.00 20.00           N
ATOM   2463  CA  SER B 240     -27.502 -11.211  20.463  1.00 19.65           C
ATOM   2464  C   SER B 240     -28.396  -9.977  20.646  1.00 19.53           C
ATOM   2465  O   SER B 240     -29.477  -9.914  20.064  1.00 19.82           O
ATOM   2466  CB  SER B 240     -28.281 -12.482  20.812  1.00 21.90           C
ATOM   2467  OG  SER B 240     -28.606 -12.449  22.190  1.00 20.83           O
ATOM   2468  N   ARG B 241     -27.978  -9.026  21.492  1.00 15.82           N
ATOM   2469  CA  ARG B 241     -28.801  -7.844  21.766  1.00 19.51           C
ATOM   2470  C   ARG B 241     -28.168  -6.545  21.249  1.00 22.84           C
ATOM   2471  O   ARG B 241     -28.808  -5.490  21.239  1.00 22.69           O
ATOM   2472  CB  ARG B 241     -29.068  -7.703  23.269  1.00 19.73           C
ATOM   2473  CG  ARG B 241     -29.909  -8.871  23.856  1.00 23.17           C
ATOM   2474  CD  ARG B 241     -30.182  -8.647  25.346  1.00 21.81           C
ATOM   2475  NE  ARG B 241     -30.919  -7.409  25.548  1.00 22.43           N
ATOM   2476  CZ  ARG B 241     -30.759  -6.582  26.567  1.00 22.42           C
ATOM   2477  NH1 ARG B 241     -29.914  -6.886  27.551  1.00 21.59           N
ATOM   2478  NH2 ARG B 241     -31.475  -5.452  26.621  1.00 24.47           N
ATOM   2479  N   PHE B 242     -26.893  -6.615  20.882  1.00 21.51           N
ATOM   2480  CA  PHE B 242     -26.189  -5.480  20.260  1.00 21.43           C
ATOM   2481  C   PHE B 242     -24.996  -6.039  19.485  1.00 21.15           C
ATOM   2482  O   PHE B 242     -24.422  -7.047  19.913  1.00 22.57           O
ATOM   2483  CB  PHE B 242     -25.747  -4.456  21.324  1.00 19.21           C
ATOM   2484  CG  PHE B 242     -25.653  -3.051  20.789  1.00 21.64           C
ATOM   2485  CD1 PHE B 242     -26.791  -2.255  20.682  1.00 18.69           C
ATOM   2486  CD2 PHE B 242     -24.433  -2.541  20.343  1.00 20.61           C
ATOM   2487  CE1 PHE B 242     -26.708  -0.977  20.146  1.00 19.28           C
ATOM   2488  CE2 PHE B 242     -24.355  -1.250  19.834  1.00 19.53           C
ATOM   2489  CZ  PHE B 242     -25.503  -0.477  19.740  1.00 19.94           C
ATOM   2490  N   PRO B 243     -24.637  -5.437  18.324  1.00 21.45           N
ATOM   2491  CA  PRO B 243     -23.539  -6.046  17.551  1.00 20.93           C
ATOM   2492  C   PRO B 243     -22.152  -5.915  18.204  1.00 19.83           C
ATOM   2493  O   PRO B 243     -21.347  -5.047  17.824  1.00 19.30           O
ATOM   2494  CB  PRO B 243     -23.579  -5.282  16.214  1.00 21.83           C
ATOM   2495  CG  PRO B 243     -24.271  -3.946  16.578  1.00 20.69           C
ATOM   2496  CD  PRO B 243     -25.297  -4.339  17.582  1.00 17.05           C
ATOM   2497  N   LEU B 244     -21.874  -6.806  19.157  1.00 20.31           N
ATOM   2498  CA  LEU B 244     -20.635  -6.784  19.934  1.00 20.85           C
ATOM   2499  C   LEU B 244     -20.118  -8.208  20.175  1.00 18.51           C
ATOM   2500  O   LEU B 244     -20.896  -9.144  20.238  1.00 16.43           O
ATOM   2501  CB  LEU B 244     -20.873  -6.092  21.291  1.00 18.81           C
ATOM   2502  CG  LEU B 244     -21.459  -4.672  21.305  1.00 21.71           C
ATOM   2503  CD1 LEU B 244     -21.987  -4.295  22.730  1.00 28.02           C
ATOM   2504  CD2 LEU B 244     -20.402  -3.674  20.824  1.00 14.51           C
ATOM   2505  N   PRO B 245     -18.805  -8.363  20.339  1.00 18.67           N
ATOM   2506  CA  PRO B 245     -18.291  -9.683  20.727  1.00 19.67           C
ATOM   2507  C   PRO B 245     -18.645  -9.968  22.188  1.00 23.27           C
ATOM   2508  O   PRO B 245     -18.792  -9.011  22.941  1.00 23.77           O
ATOM   2509  CB  PRO B 245     -16.792  -9.545  20.567  1.00 18.67           C
ATOM   2510  CG  PRO B 245     -16.539  -8.062  20.803  1.00 20.80           C
ATOM   2511  CD  PRO B 245     -17.761  -7.331  20.289  1.00 17.28           C
ATOM   2512  N   ILE B 246     -18.775 -11.234  22.581  1.00 19.14           N
ATOM   2513  CA  ILE B 246     -18.959 -11.534  23.992  1.00 21.56           C
ATOM   2514  C   ILE B 246     -17.629 -11.287  24.678  1.00 24.13           C
ATOM   2515  O   ILE B 246     -16.604 -11.799  24.220  1.00 23.66           O
ATOM   2516  CB  ILE B 246     -19.399 -12.986  24.255  1.00 23.21           C
ATOM   2517  CG1 ILE B 246     -20.773 -13.251  23.632  1.00 20.16           C
ATOM   2518  CG2 ILE B 246     -19.399 -13.242  25.783  1.00 21.03           C
ATOM   2519  CD1 ILE B 246     -21.809 -12.171  23.947  1.00 21.55           C
ATOM   2520  N   ASP B 247     -17.634 -10.479  25.740  1.00 21.94           N
ATOM   2521  CA  ASP B 247     -16.417 -10.176  26.475  1.00 22.71           C
ATOM   2522  C   ASP B 247     -16.215 -11.112  27.685  1.00 25.30           C
ATOM   2523  O   ASP B 247     -15.136 -11.696  27.844  1.00 29.06           O
ATOM   2524  CB  ASP B 247     -16.436  -8.710  26.922  1.00 25.11           C
ATOM   2525  CG  ASP B 247     -16.342  -7.742  25.737  1.00 28.15           C
ATOM   2526  OD1 ASP B 247     -15.400  -7.926  24.953  1.00 29.25           O
ATOM   2527  OD2 ASP B 247     -17.204  -6.842  25.571  1.00 25.97           O
ATOM   2528  N   VAL B 248     -17.236 -11.237  28.538  1.00 21.83           N
ATOM   2529  CA  VAL B 248     -17.166 -12.074  29.747  1.00 21.89           C
ATOM   2530  C   VAL B 248     -18.503 -12.722  30.060  1.00 23.77           C
ATOM   2531  O   VAL B 248     -19.536 -12.263  29.588  1.00 25.86           O
ATOM   2532  CB  VAL B 248     -16.754 -11.271  31.028  1.00 32.08           C
ATOM   2533  CG1 VAL B 248     -15.348 -10.781  30.952  1.00 33.15           C
ATOM   2534  CG2 VAL B 248     -17.731 -10.114  31.286  1.00 29.94           C
ATOM   2535  N   LEU B 249     -18.465 -13.782  30.865  1.00 22.12           N
ATOM   2536  CA  LEU B 249     -19.643 -14.348  31.523  1.00 24.86           C
ATOM   2537  C   LEU B 249     -19.891 -13.521  32.815  1.00 25.71           C
ATOM   2538  O   LEU B 249     -18.948 -12.984  33.368  1.00 28.01           O
ATOM   2539  CB  LEU B 249     -19.410 -15.832  31.832  1.00 27.12           C
ATOM   2540  CG  LEU B 249     -19.327 -16.731  30.579  1.00 28.92           C
ATOM   2541  CD1 LEU B 249     -18.954 -18.164  30.900  1.00 27.03           C
ATOM   2542  CD2 LEU B 249     -20.657 -16.729  29.835  1.00 29.04           C
ATOM   2543  N   TYR B 250     -21.144 -13.393  33.253  1.00 23.91           N
ATOM   2544  CA  TYR B 250     -21.499 -12.448  34.310  1.00 25.01           C
ATOM   2545  C   TYR B 250     -22.730 -12.860  35.105  1.00 25.29           C
ATOM   2546  O   TYR B 250     -23.712 -13.312  34.518  1.00 25.93           O
ATOM   2547  CB  TYR B 250     -21.740 -11.054  33.681  1.00 26.30           C
ATOM   2548  CG  TYR B 250     -22.120  -9.944  34.663  1.00 26.95           C
ATOM   2549  CD1 TYR B 250     -21.141  -9.166  35.268  1.00 26.04           C
ATOM   2550  CD2 TYR B 250     -23.459  -9.639  34.931  1.00 25.40           C
ATOM   2551  CE1 TYR B 250     -21.478  -8.130  36.152  1.00 28.54           C
ATOM   2552  CE2 TYR B 250     -23.809  -8.593  35.813  1.00 24.03           C
ATOM   2553  CZ  TYR B 250     -22.808  -7.853  36.411  1.00 28.28           C
ATOM   2554  OH  TYR B 250     -23.137  -6.836  37.285  1.00 33.10           O
ATOM   2555  N   THR B 251     -22.690 -12.692  36.433  1.00 24.64           N
ATOM   2556  CA  THR B 251     -23.893 -12.796  37.264  1.00 21.69           C
ATOM   2557  C   THR B 251     -23.957 -11.601  38.216  1.00 27.53           C
ATOM   2558  O   THR B 251     -22.943 -10.947  38.509  1.00 26.82           O
ATOM   2559  CB  THR B 251     -23.959 -14.104  38.122  1.00 27.70           C
ATOM   2560  OG1 THR B 251     -23.004 -14.031  39.188  1.00 28.25           O
ATOM   2561  CG2 THR B 251     -23.683 -15.374  37.267  1.00 25.22           C
ATOM   2562  N   ASN B 252     -25.163 -11.302  38.670  1.00 26.87           N
ATOM   2563  CA  ASN B 252     -25.375 -10.285  39.699  1.00 28.99           C
ATOM   2564  C   ASN B 252     -26.502 -10.680  40.621  1.00 26.81           C
ATOM   2565  O   ASN B 252     -27.656 -10.579  40.243  1.00 26.85           O
ATOM   2566  CB  ASN B 252     -25.705  -8.934  39.040  1.00 29.71           C
ATOM   2567  CG  ASN B 252     -25.731  -7.785  40.040  1.00 32.87           C
ATOM   2568  OD1 ASN B 252     -25.906  -7.997  41.222  1.00 31.52           O
ATOM   2569  ND2 ASN B 252     -25.624  -6.559  39.543  1.00 36.12           N
ATOM   2570  N   PRO B 253     -26.180 -11.097  41.853  1.00 27.77           N
ATOM   2571  CA  PRO B 253     -27.248 -11.494  42.772  1.00 28.08           C
ATOM   2572  C   PRO B 253     -28.023 -10.282  43.307  1.00 28.00           C
ATOM   2573  O   PRO B 253     -28.986 -10.466  44.044  1.00 28.17           O
ATOM   2574  CB  PRO B 253     -26.498 -12.170  43.913  1.00 29.66           C
ATOM   2575  CG  PRO B 253     -25.158 -11.457  43.923  1.00 32.71           C
ATOM   2576  CD  PRO B 253     -24.846 -11.182  42.476  1.00 29.12           C
ATOM   2577  N   ASN B 254     -27.575  -9.067  42.992  1.00 27.96           N
ATOM   2578  CA  ASN B 254     -28.220  -7.867  43.529  1.00 31.35           C
ATOM   2579  C   ASN B 254     -29.229  -7.212  42.577  1.00 33.57           C
ATOM   2580  O   ASN B 254     -29.970  -6.299  42.952  1.00 37.81           O
ATOM   2581  CB  ASN B 254     -27.158  -6.854  43.947  1.00 32.52           C
ATOM   2582  CG  ASN B 254     -26.242  -7.402  45.025  1.00 33.66           C
ATOM   2583  OD1 ASN B 254     -26.551  -8.419  45.655  1.00 33.89           O
ATOM   2584  ND2 ASN B 254     -25.135  -6.712  45.274  1.00 36.22           N
ATOM   2585  N   GLU B 255     -29.307  -7.726  41.370  1.00 32.02           N
ATOM   2586  CA  GLU B 255     -30.158  -7.107  40.360  1.00 36.50           C
ATOM   2587  C   GLU B 255     -31.597  -7.542  40.559  1.00 35.67           C
ATOM   2588  O   GLU B 255     -31.892  -8.732  40.507  1.00 35.28           O
ATOM   2589  CB  GLU B 255     -29.699  -7.513  38.953  1.00 36.70           C
ATOM   2590  CG  GLU B 255     -30.573  -6.934  37.870  1.00 40.04           C
ATOM   2591  CD  GLU B 255     -30.472  -5.434  37.834  1.00 47.62           C
ATOM   2592  OE1 GLU B 255     -31.347  -4.746  38.417  1.00 49.43           O
ATOM   2593  OE2 GLU B 255     -29.485  -4.945  37.249  1.00 51.47           O
ATOM   2594  N   SER B 256     -32.502  -6.584  40.731  1.00 35.87           N
ATOM   2595  CA  SER B 256     -33.896  -6.929  40.972  1.00 37.60           C
ATOM   2596  C   SER B 256     -34.813  -6.594  39.793  1.00 38.78           C
ATOM   2597  O   SER B 256     -36.026  -6.791  39.884  1.00 41.03           O
ATOM   2598  CB  SER B 256     -34.417  -6.212  42.223  1.00 42.04           C
ATOM   2599  OG  SER B 256     -34.272  -4.809  42.076  1.00 43.94           O
ATOM   2600  N   ALA B 257     -34.253  -6.094  38.694  1.00 33.26           N
ATOM   2601  CA  ALA B 257     -35.068  -5.853  37.522  1.00 31.93           C
ATOM   2602  C   ALA B 257     -35.749  -7.132  37.041  1.00 28.33           C
ATOM   2603  O   ALA B 257     -35.207  -8.217  37.163  1.00 26.46           O
ATOM   2604  CB  ALA B 257     -34.210  -5.270  36.381  1.00 34.03           C
ATOM   2605  N   ILE B 258     -36.896  -6.979  36.402  1.00 28.89           N
ATOM   2606  CA  ILE B 258     -37.503  -8.077  35.651  1.00 28.64           C
ATOM   2607  C   ILE B 258     -36.740  -8.264  34.339  1.00 28.35           C
ATOM   2608  O   ILE B 258     -36.605  -7.334  33.550  1.00 30.33           O
ATOM   2609  CB  ILE B 258     -38.996  -7.804  35.373  1.00 32.43           C
ATOM   2610  CG1 ILE B 258     -39.779  -7.801  36.697  1.00 37.36           C
ATOM   2611  CG2 ILE B 258     -39.557  -8.817  34.404  1.00 30.66           C
ATOM   2612  CD1 ILE B 258     -41.211  -7.388  36.533  1.00 41.64           C
ATOM   2613  N   VAL B 259     -36.169  -9.446  34.133  1.00 26.26           N
ATOM   2614  CA  VAL B 259     -35.378  -9.696  32.949  1.00 26.90           C
ATOM   2615  C   VAL B 259     -36.277 -10.212  31.826  1.00 27.46           C
ATOM   2616  O   VAL B 259     -36.816 -11.327  31.917  1.00 28.90           O
ATOM   2617  CB  VAL B 259     -34.264 -10.703  33.206  1.00 26.65           C
ATOM   2618  CG1 VAL B 259     -33.496 -10.927  31.922  1.00 24.92           C
ATOM   2619  CG2 VAL B 259     -33.343 -10.169  34.302  1.00 31.23           C
ATOM   2620  N   GLN B 260     -36.501  -9.367  30.819  1.00 24.75           N
ATOM   2621  CA  GLN B 260     -37.411  -9.703  29.733  1.00 23.44           C
ATOM   2622  C   GLN B 260     -36.979  -9.097  28.391  1.00 24.50           C
ATOM   2623  O   GLN B 260     -37.771  -8.486  27.694  1.00 27.19           O
ATOM   2624  CB  GLN B 260     -38.845  -9.266  30.106  1.00 24.83           C
ATOM   2625  CG  GLN B 260     -39.940  -9.983  29.284  1.00 26.56           C
ATOM   2626  CD  GLN B 260     -41.353  -9.684  29.769  1.00 30.60           C
ATOM   2627  OE1 GLN B 260     -41.548  -8.929  30.722  1.00 31.52           O
ATOM   2628  NE2 GLN B 260     -42.344 -10.265  29.104  1.00 28.36           N
ATOM   2629  N   CYS B 261     -35.716  -9.286  28.029  1.00 23.82           N
ATOM   2630  CA  CYS B 261     -35.214  -8.801  26.757  1.00 24.50           C
ATOM   2631  C   CYS B 261     -35.918  -9.516  25.591  1.00 23.54           C
ATOM   2632  O   CYS B 261     -36.513 -10.586  25.781  1.00 21.46           O
ATOM   2633  CB  CYS B 261     -33.701  -8.975  26.695  1.00 26.20           C
ATOM   2634  SG  CYS B 261     -33.157 -10.640  27.174  1.00 32.27           S
ATOM   2635  N   GLN B 262     -35.922  -8.873  24.415  1.00 19.15           N
ATOM   2636  CA  GLN B 262     -36.706  -9.358  23.289  1.00 19.51           C
ATOM   2637  C   GLN B 262     -35.853  -9.807  22.096  1.00 21.16           C
ATOM   2638  O   GLN B 262     -36.330 -10.528  21.227  1.00 23.58           O
ATOM   2639  CB  GLN B 262     -37.701  -8.283  22.862  1.00 21.01           C
ATOM   2640  CG  GLN B 262     -38.715  -7.937  23.969  1.00 24.53           C
ATOM   2641  CD  GLN B 262     -39.531  -9.149  24.382  1.00 26.80           C
ATOM   2642  OE1 GLN B 262     -40.198  -9.780  23.535  1.00 24.59           O
ATOM   2643  NE2 GLN B 262     -39.509  -9.474  25.692  1.00 24.23           N
ATOM   2644  N   ASN B 263     -34.601  -9.365  22.052  1.00 20.04           N
ATOM   2645  CA  ASN B 263     -33.631  -9.926  21.129  1.00 19.46           C
ATOM   2646  C   ASN B 263     -32.826 -11.025  21.831  1.00 21.07           C
ATOM   2647  O   ASN B 263     -32.688 -11.012  23.062  1.00 23.50           O
ATOM   2648  CB  ASN B 263     -32.711  -8.828  20.601  1.00 22.29           C
ATOM   2649  CG  ASN B 263     -33.439  -7.895  19.659  1.00 24.34           C
ATOM   2650  OD1 ASN B 263     -34.177  -8.353  18.778  1.00 24.95           O
ATOM   2651  ND2 ASN B 263     -33.259  -6.590  19.849  1.00 23.97           N
ATOM   2652  N   GLY B 264     -32.289 -11.952  21.052  1.00 22.67           N
ATOM   2653  CA  GLY B 264     -31.613 -13.114  21.589  1.00 20.57           C
ATOM   2654  C   GLY B 264     -32.559 -14.015  22.354  1.00 21.87           C
ATOM   2655  O   GLY B 264     -32.181 -14.608  23.363  1.00 24.38           O
ATOM   2656  N   ARG B 265     -33.785 -14.147  21.850  1.00 18.77           N
ATOM   2657  CA  ARG B 265     -34.765 -15.026  22.467  1.00 19.74           C
ATOM   2658  C   ARG B 265     -35.093 -16.185  21.527  1.00 24.47           C
ATOM   2659  O   ARG B 265     -35.617 -15.996  20.407  1.00 22.12           O
ATOM   2660  CB  ARG B 265     -36.025 -14.249  22.845  1.00 21.18           C
ATOM   2661  CG  ARG B 265     -35.740 -13.107  23.838  1.00 20.62           C
ATOM   2662  CD  ARG B 265     -35.103 -13.655  25.162  1.00 19.77           C
ATOM   2663  NE  ARG B 265     -35.969 -14.641  25.827  1.00 18.83           N
ATOM   2664  CZ  ARG B 265     -36.862 -14.349  26.759  1.00 21.75           C
ATOM   2665  NH1 ARG B 265     -37.004 -13.090  27.197  1.00 22.27           N
ATOM   2666  NH2 ARG B 265     -37.607 -15.313  27.274  1.00 21.65           N
ATOM   2667  N   CYS B 266     -34.746 -17.386  21.972  1.00 24.52           N
ATOM   2668  CA  CYS B 266     -35.008 -18.590  21.198  1.00 22.48           C
ATOM   2669  C   CYS B 266     -35.148 -19.765  22.161  1.00 25.14           C
ATOM   2670  O   CYS B 266     -34.329 -19.904  23.075  1.00 21.67           O
ATOM   2671  CB  CYS B 266     -33.879 -18.831  20.184  1.00 21.06           C
ATOM   2672  SG  CYS B 266     -34.151 -20.226  19.042  1.00 25.39           S
ATOM   2673  N   THR B 267     -36.191 -20.585  21.989  1.00 26.20           N
ATOM   2674  CA  THR B 267     -36.341 -21.793  22.784  1.00 25.67           C
ATOM   2675  C   THR B 267     -35.345 -22.862  22.336  1.00 28.18           C
ATOM   2676  O   THR B 267     -34.813 -22.804  21.219  1.00 24.02           O
ATOM   2677  CB  THR B 267     -37.747 -22.376  22.690  1.00 27.07           C
ATOM   2678  OG1 THR B 267     -37.992 -22.790  21.335  1.00 27.99           O
ATOM   2679  CG2 THR B 267     -38.794 -21.347  23.125  1.00 26.18           C
ATOM   2680  N   LEU B 268     -35.103 -23.841  23.205  1.00 24.92           N
ATOM   2681  CA  LEU B 268     -34.124 -24.868  22.909  1.00 24.54           C
ATOM   2682  C   LEU B 268     -34.551 -25.720  21.726  1.00 25.50           C
ATOM   2683  O   LEU B 268     -33.702 -26.346  21.093  1.00 27.00           O
ATOM   2684  CB  LEU B 268     -33.905 -25.773  24.135  1.00 23.31           C
ATOM   2685  CG  LEU B 268     -33.237 -25.084  25.341  1.00 22.85           C
ATOM   2686  CD1 LEU B 268     -32.771 -26.156  26.326  1.00 22.87           C
ATOM   2687  CD2 LEU B 268     -32.095 -24.199  24.887  1.00 18.86           C
ATOM   2688  N   ASP B 269     -35.850 -25.774  21.425  1.00 23.36           N
ATOM   2689  CA  ASP B 269     -36.262 -26.538  20.242  1.00 26.53           C
ATOM   2690  C   ASP B 269     -36.455 -25.624  19.017  1.00 28.88           C
ATOM   2691  O   ASP B 269     -37.123 -25.990  18.058  1.00 30.18           O
ATOM   2692  CB  ASP B 269     -37.523 -27.380  20.498  1.00 30.45           C
ATOM   2693  CG  ASP B 269     -38.739 -26.566  20.883  1.00 36.35           C
ATOM   2694  OD1 ASP B 269     -38.684 -25.311  20.875  1.00 37.10           O
ATOM   2695  OD2 ASP B 269     -39.773 -27.207  21.200  1.00 38.12           O
ATOM   2696  N   GLY B 270     -35.846 -24.445  19.064  1.00 28.59           N
ATOM   2697  CA  GLY B 270     -35.684 -23.620  17.876  1.00 29.54           C
ATOM   2698  C   GLY B 270     -36.759 -22.615  17.501  1.00 29.84           C
ATOM   2699  O   GLY B 270     -36.778 -22.140  16.358  1.00 31.56           O
ATOM   2700  N   GLU B 271     -37.613 -22.236  18.452  1.00 27.98           N
ATOM   2701  CA  GLU B 271     -38.631 -21.225  18.197  1.00 28.13           C
ATOM   2702  C   GLU B 271     -38.144 -19.817  18.542  1.00 26.64           C
ATOM   2703  O   GLU B 271     -37.927 -19.481  19.715  1.00 26.57           O
ATOM   2704  CB  GLU B 271     -39.907 -21.546  18.976  1.00 32.62           C
ATOM   2705  CG  GLU B 271     -40.940 -20.425  18.979  1.00 40.17           C
ATOM   2706  CD  GLU B 271     -42.021 -20.619  20.048  1.00 50.42           C
ATOM   2707  OE1 GLU B 271     -42.718 -19.640  20.390  1.00 53.71           O
ATOM   2708  OE2 GLU B 271     -42.171 -21.747  20.561  1.00 55.02           O
ATOM   2709  N   LEU B 272     -38.002 -18.973  17.529  1.00 23.12           N
ATOM   2710  CA  LEU B 272     -37.645 -17.570  17.766  1.00 23.98           C
ATOM   2711  C   LEU B 272     -38.790 -16.839  18.479  1.00 25.58           C
ATOM   2712  O   LEU B 272     -39.955 -17.080  18.179  1.00 26.38           O
ATOM   2713  CB  LEU B 272     -37.321 -16.866  16.446  1.00 24.94           C
ATOM   2714  CG  LEU B 272     -36.224 -17.474  15.568  1.00 24.66           C
ATOM   2715  CD1 LEU B 272     -36.102 -16.718  14.213  1.00 33.31           C
ATOM   2716  CD2 LEU B 272     -34.887 -17.448  16.333  1.00 20.34           C
ATOM   2717  N   GLN B 273     -38.453 -15.946  19.411  1.00 22.64           N
ATOM   2718  CA  GLN B 273     -39.463 -15.191  20.138  1.00 24.31           C
ATOM   2719  C   GLN B 273     -39.111 -13.695  20.191  1.00 24.54           C
ATOM   2720  O   GLN B 273     -38.010 -13.293  19.810  1.00 21.70           O
ATOM   2721  CB  GLN B 273     -39.634 -15.759  21.553  1.00 26.26           C
ATOM   2722  CG  GLN B 273     -39.938 -17.287  21.572  1.00 36.49           C
ATOM   2723  CD  GLN B 273     -40.322 -17.805  22.947  1.00 39.49           C
ATOM   2724  OE1 GLN B 273     -39.770 -17.371  23.963  1.00 39.24           O
ATOM   2725  NE2 GLN B 273     -41.274 -18.747  22.988  1.00 39.54           N
ATOM   2726  N   GLY B 274     -40.054 -12.882  20.656  1.00 25.22           N
ATOM   2727  CA  GLY B 274     -39.820 -11.451  20.794  1.00 25.23           C
ATOM   2728  C   GLY B 274     -39.550 -10.786  19.457  1.00 27.25           C
ATOM   2729  O   GLY B 274     -40.273 -11.015  18.483  1.00 25.02           O
ATOM   2730  N   THR B 275     -38.495  -9.972  19.391  1.00 27.24           N
ATOM   2731  CA  THR B 275     -38.151  -9.307  18.127  1.00 25.39           C
ATOM   2732  C   THR B 275     -36.941  -9.974  17.476  1.00 24.96           C
ATOM   2733  O   THR B 275     -36.254  -9.378  16.639  1.00 26.99           O
ATOM   2734  CB  THR B 275     -37.858  -7.815  18.347  1.00 20.71           C
ATOM   2735  OG1 THR B 275     -36.843  -7.673  19.343  1.00 19.77           O
ATOM   2736  CG2 THR B 275     -39.111  -7.067  18.803  1.00 19.49           C
ATOM   2737  N   THR B 276     -36.671 -11.212  17.885  1.00 23.13           N
ATOM   2738  CA  THR B 276     -35.443 -11.883  17.495  1.00 19.81           C
ATOM   2739  C   THR B 276     -35.435 -12.320  16.037  1.00 20.42           C
ATOM   2740  O   THR B 276     -36.372 -12.971  15.551  1.00 22.07           O
ATOM   2741  CB  THR B 276     -35.170 -13.109  18.403  1.00 22.69           C
ATOM   2742  OG1 THR B 276     -35.040 -12.670  19.764  1.00 22.59           O
ATOM   2743  CG2 THR B 276     -33.877 -13.805  17.985  1.00 21.85           C
ATOM   2744  N   GLN B 277     -34.356 -11.976  15.349  1.00 18.88           N
ATOM   2745  CA  GLN B 277     -34.138 -12.470  13.991  1.00 23.35           C
ATOM   2746  C   GLN B 277     -32.695 -12.981  13.887  1.00 24.24           C
ATOM   2747  O   GLN B 277     -31.926 -12.855  14.840  1.00 22.05           O
ATOM   2748  CB  GLN B 277     -34.445 -11.374  12.959  1.00 22.69           C
ATOM   2749  CG  GLN B 277     -33.778 -10.040  13.266  1.00 22.95           C
ATOM   2750  CD  GLN B 277     -32.314 -10.001  12.850  1.00 23.38           C
ATOM   2751  OE1 GLN B 277     -31.984 -10.169  11.664  1.00 23.21           O
ATOM   2752  NE2 GLN B 277     -31.428  -9.764  13.817  1.00 20.85           N
ATOM   2753  N   LEU B 278     -32.369 -13.611  12.760  1.00 23.18           N
ATOM   2754  CA  LEU B 278     -31.131 -14.366  12.617  1.00 21.99           C
ATOM   2755  C   LEU B 278     -29.897 -13.564  12.259  1.00 22.84           C
ATOM   2756  O   LEU B 278     -28.794 -14.038  12.525  1.00 25.30           O
ATOM   2757  CB  LEU B 278     -31.317 -15.475  11.557  1.00 20.08           C
ATOM   2758  CG  LEU B 278     -32.414 -16.473  11.937  1.00 20.74           C
ATOM   2759  CD1 LEU B 278     -32.726 -17.391  10.783  1.00 20.85           C
ATOM   2760  CD2 LEU B 278     -32.025 -17.289  13.193  1.00 23.76           C
ATOM   2761  N   LEU B 279     -30.055 -12.398  11.610  1.00 20.46           N
ATOM   2762  CA  LEU B 279     -28.879 -11.658  11.135  1.00 22.35           C
ATOM   2763  C   LEU B 279     -28.172 -10.890  12.251  1.00 21.36           C
ATOM   2764  O   LEU B 279     -28.785 -10.063  12.930  1.00 20.34           O
ATOM   2765  CB  LEU B 279     -29.264 -10.692   9.996  1.00 22.44           C
ATOM   2766  CG  LEU B 279     -29.954 -11.238   8.733  1.00 24.97           C
ATOM   2767  CD1 LEU B 279     -30.377 -10.098   7.773  1.00 23.77           C
ATOM   2768  CD2 LEU B 279     -29.053 -12.232   7.950  1.00 25.25           C
ATOM   2769  N   PRO B 280     -26.863 -11.146  12.433  1.00 20.17           N
ATOM   2770  CA  PRO B 280     -26.089 -10.304  13.350  1.00 21.11           C
ATOM   2771  C   PRO B 280     -26.094  -8.820  12.917  1.00 21.83           C
ATOM   2772  O   PRO B 280     -25.988  -7.927  13.774  1.00 20.32           O
ATOM   2773  CB  PRO B 280     -24.671 -10.902  13.275  1.00 24.31           C
ATOM   2774  CG  PRO B 280     -24.664 -11.824  12.076  1.00 24.61           C
ATOM   2775  CD  PRO B 280     -26.080 -12.277  11.898  1.00 21.96           C
ATOM   2776  N   THR B 281     -26.212  -8.566  11.613  1.00 20.32           N
ATOM   2777  CA  THR B 281     -26.302  -7.198  11.084  1.00 19.83           C
ATOM   2778  C   THR B 281     -27.682  -6.564  11.317  1.00 21.75           C
ATOM   2779  O   THR B 281     -27.854  -5.365  11.117  1.00 22.08           O
ATOM   2780  CB  THR B 281     -25.984  -7.148   9.554  1.00 23.85           C
ATOM   2781  OG1 THR B 281     -26.847  -8.038   8.855  1.00 24.74           O
ATOM   2782  CG2 THR B 281     -24.551  -7.557   9.270  1.00 19.95           C
ATOM   2783  N   GLY B 282     -28.665  -7.369  11.724  1.00 20.62           N
ATOM   2784  CA  GLY B 282     -30.020  -6.878  11.952  1.00 18.77           C
ATOM   2785  C   GLY B 282     -30.320  -6.438  13.374  1.00 21.92           C
ATOM   2786  O   GLY B 282     -31.365  -5.834  13.663  1.00 23.96           O
ATOM   2787  N   ILE B 283     -29.411  -6.750  14.281  1.00 19.94           N
ATOM   2788  CA  ILE B 283     -29.629  -6.433  15.688  1.00 18.59           C
ATOM   2789  C   ILE B 283     -29.504  -4.932  15.925  1.00 17.22           C
ATOM   2790  O   ILE B 283     -28.441  -4.352  15.676  1.00 18.77           O
ATOM   2791  CB  ILE B 283     -28.635  -7.189  16.581  1.00 19.86           C
ATOM   2792  CG1 ILE B 283     -28.748  -8.718  16.332  1.00 16.30           C
ATOM   2793  CG2 ILE B 283     -28.861  -6.827  18.049  1.00 19.81           C
ATOM   2794  CD1 ILE B 283     -27.577  -9.505  16.916  1.00 18.58           C
ATOM   2795  N   CYS B 284     -30.586  -4.315  16.410  1.00 15.16           N
ATOM   2796  CA  CYS B 284     -30.669  -2.851  16.634  1.00 13.28           C
ATOM   2797  C   CYS B 284     -30.508  -2.048  15.318  1.00 22.22           C
ATOM   2798  O   CYS B 284     -30.099  -0.878  15.316  1.00 21.33           O
ATOM   2799  CB  CYS B 284     -29.632  -2.389  17.651  1.00 17.09           C
ATOM   2800  SG  CYS B 284     -30.085  -2.830  19.369  1.00 25.04           S
ATOM   2801  N   ALA B 285     -30.832  -2.683  14.202  1.00 19.66           N
ATOM   2802  CA  ALA B 285     -30.808  -2.011  12.918  1.00 20.43           C
ATOM   2803  C   ALA B 285     -32.214  -1.543  12.540  1.00 23.05           C
ATOM   2804  O   ALA B 285     -33.223  -2.134  12.959  1.00 22.50           O
ATOM   2805  CB  ALA B 285     -30.241  -2.967  11.804  1.00 24.89           C
ATOM   2806  N   PHE B 286     -32.276  -0.499  11.712  1.00 20.82           N
ATOM   2807  CA  PHE B 286     -33.521  -0.043  11.121  1.00 23.36           C
ATOM   2808  C   PHE B 286     -33.323   0.188   9.634  1.00 26.22           C
ATOM   2809  O   PHE B 286     -32.237   0.578   9.173  1.00 23.50           O
ATOM   2810  CB  PHE B 286     -34.018   1.257  11.760  1.00 28.19           C
ATOM   2811  CG  PHE B 286     -34.695   1.065  13.098  1.00 27.97           C
ATOM   2812  CD1 PHE B 286     -35.912   0.402  13.195  1.00 28.24           C
ATOM   2813  CD2 PHE B 286     -34.105   1.544  14.248  1.00 27.72           C
ATOM   2814  CE1 PHE B 286     -36.538   0.233  14.442  1.00 27.98           C
ATOM   2815  CE2 PHE B 286     -34.723   1.378  15.505  1.00 25.16           C
ATOM   2816  CZ  PHE B 286     -35.938   0.726  15.586  1.00 25.08           C
ATOM   2817  N   ARG B 287     -34.403  -0.015   8.899  1.00 26.98           N
ATOM   2818  CA  ARG B 287     -34.446   0.307   7.497  1.00 28.15           C
ATOM   2819  C   ARG B 287     -35.763   1.023   7.196  1.00 26.85           C
ATOM   2820  O   ARG B 287     -36.793   0.702   7.793  1.00 25.49           O
ATOM   2821  CB  ARG B 287     -34.313  -0.984   6.683  1.00 34.20           C
ATOM   2822  CG  ARG B 287     -34.406  -0.830   5.203  1.00 42.28           C
ATOM   2823  CD  ARG B 287     -34.247  -2.199   4.556  1.00 45.84           C
ATOM   2824  NE  ARG B 287     -34.234  -2.127   3.103  1.00 48.03           N
ATOM   2825  CZ  ARG B 287     -33.968  -3.159   2.305  1.00 46.81           C
ATOM   2826  NH1 ARG B 287     -33.681  -4.350   2.817  1.00 43.81           N
ATOM   2827  NH2 ARG B 287     -33.979  -2.995   0.991  1.00 50.55           N
ATOM   2828  N   GLY B 288     -35.745   1.979   6.265  1.00 25.75           N
ATOM   2829  CA  GLY B 288     -36.947   2.723   5.964  1.00 27.61           C
ATOM   2830  C   GLY B 288     -36.673   3.969   5.147  1.00 29.64           C
ATOM   2831  O   GLY B 288     -35.745   3.983   4.312  1.00 28.60           O
ATOM   2832  N   LYS B 289     -37.500   4.997   5.348  1.00 28.62           N
ATOM   2833  CA  LYS B 289     -37.329   6.284   4.647  1.00 33.22           C
ATOM   2834  C   LYS B 289     -37.710   7.462   5.535  1.00 32.85           C
ATOM   2835  O   LYS B 289     -38.665   7.376   6.292  1.00 32.51           O
ATOM   2836  CB  LYS B 289     -38.153   6.332   3.340  1.00 39.12           C
ATOM   2837  CG  LYS B 289     -38.376   4.971   2.715  1.00 47.96           C
ATOM   2838  CD  LYS B 289     -38.698   4.992   1.224  1.00 55.90           C
ATOM   2839  CE  LYS B 289     -38.382   3.609   0.639  1.00 58.71           C
ATOM   2840  NZ  LYS B 289     -38.433   3.554  -0.846  1.00 62.05           N
ATOM   2841  N   VAL B 290     -36.986   8.571   5.405  1.00 30.70           N
ATOM   2842  CA  VAL B 290     -37.327   9.793   6.128  1.00 32.35           C
ATOM   2843  C   VAL B 290     -38.575  10.452   5.530  1.00 34.88           C
ATOM   2844  O   VAL B 290     -38.685  10.580   4.308  1.00 34.44           O
ATOM   2845  CB  VAL B 290     -36.135  10.785   6.108  1.00 31.24           C
ATOM   2846  CG1 VAL B 290     -36.515  12.131   6.739  1.00 29.03           C
ATOM   2847  CG2 VAL B 290     -34.917  10.153   6.809  1.00 29.21           C
ATOM   2848  N   THR B 291     -39.530  10.830   6.377  1.00 33.65           N
ATOM   2849  CA  THR B 291     -40.726  11.536   5.911  1.00 35.03           C
ATOM   2850  C   THR B 291     -40.559  13.049   5.950  1.00 33.19           C
ATOM   2851  O   THR B 291     -41.027  13.743   5.054  1.00 34.83           O
ATOM   2852  CB  THR B 291     -41.987  11.143   6.721  1.00 38.06           C
ATOM   2853  OG1 THR B 291     -41.827  11.488   8.108  1.00 36.52           O
ATOM   2854  CG2 THR B 291     -42.211   9.662   6.601  1.00 36.68           C
ATOM   2855  N   GLN B 292     -39.965  13.570   7.020  1.00 34.90           N
ATOM   2856  CA  GLN B 292     -39.774  15.019   7.168  1.00 41.23           C
ATOM   2857  C   GLN B 292     -38.854  15.366   8.336  1.00 40.10           C
ATOM   2858  O   GLN B 292     -38.568  14.529   9.178  1.00 39.18           O
ATOM   2859  CB  GLN B 292     -41.125  15.726   7.354  1.00 47.15           C
ATOM   2860  CG  GLN B 292     -41.914  15.198   8.556  1.00 50.33           C
ATOM   2861  CD  GLN B 292     -43.194  15.989   8.818  1.00 57.91           C
ATOM   2862  OE1 GLN B 292     -43.180  17.021   9.494  1.00 59.08           O
ATOM   2863  NE2 GLN B 292     -44.301  15.525   8.245  1.00 61.31           N
ATOM   2864  N   GLN B 293     -38.365  16.598   8.348  1.00 44.09           N
ATOM   2865  CA  GLN B 293     -37.711  17.151   9.520  1.00 46.56           C
ATOM   2866  C   GLN B 293     -38.793  17.495  10.545  1.00 47.39           C
ATOM   2867  O   GLN B 293     -39.873  17.943  10.173  1.00 45.86           O
ATOM   2868  CB  GLN B 293     -36.895  18.393   9.152  1.00 48.62           C
ATOM   2869  CG  GLN B 293     -36.190  19.029  10.337  1.00 49.36           C
ATOM   2870  CD  GLN B 293     -35.311  20.203   9.947  1.00 51.57           C
ATOM   2871  OE1 GLN B 293     -35.151  20.518   8.765  1.00 48.80           O
ATOM   2872  NE2 GLN B 293     -34.744  20.866  10.949  1.00 54.46           N
ATOM   2873  N   VAL B 294     -38.505  17.310  11.828  1.00 47.08           N
ATOM   2874  CA  VAL B 294     -39.483  17.599  12.872  1.00 49.28           C
ATOM   2875  C   VAL B 294     -38.884  18.409  14.022  1.00 52.51           C
ATOM   2876  O   VAL B 294     -37.668  18.603  14.093  1.00 50.92           O
ATOM   2877  CB  VAL B 294     -40.085  16.300  13.470  1.00 51.16           C
ATOM   2878  CG1 VAL B 294     -40.812  15.484  12.407  1.00 52.33           C
ATOM   2879  CG2 VAL B 294     -39.008  15.482  14.137  1.00 47.04           C
ATOM   2880  N   GLN B 295     -39.750  18.874  14.922  1.00 56.28           N
ATOM   2881  CA  GLN B 295     -39.317  19.612  16.106  1.00 60.13           C
ATOM   2882  C   GLN B 295     -39.375  18.698  17.333  1.00 61.76           C
ATOM   2883  O   GLN B 295     -40.270  17.864  17.451  1.00 60.33           O
ATOM   2884  CB  GLN B 295     -40.187  20.854  16.318  1.00 63.50           C
ATOM   2885  N   ASP B 296     -38.413  18.841  18.239  1.00 64.83           N
ATOM   2886  CA  ASP B 296     -38.369  17.995  19.431  1.00 67.43           C
ATOM   2887  C   ASP B 296     -37.649  18.721  20.567  1.00 73.78           C
ATOM   2888  O   ASP B 296     -36.894  19.667  20.329  1.00 76.63           O
ATOM   2889  CB  ASP B 296     -37.693  16.650  19.120  1.00 64.30           C
ATOM   2890  CG  ASP B 296     -37.802  15.649  20.271  1.00 65.02           C
ATOM   2891  OD1 ASP B 296     -38.787  14.879  20.310  1.00 63.32           O
ATOM   2892  OD2 ASP B 296     -36.904  15.627  21.141  1.00 66.99           O
ATOM   2893  N   GLU B 297     -37.920  18.295  21.799  1.00 78.55           N
ATOM   2894  CA  GLU B 297     -37.304  18.881  22.988  1.00 81.22           C
ATOM   2895  C   GLU B 297     -35.794  18.623  23.042  1.00 79.83           C
ATOM   2896  O   GLU B 297     -35.038  19.465  23.528  1.00 80.05           O
ATOM   2897  CB  GLU B 297     -37.970  18.333  24.254  1.00 82.59           C
ATOM   2898  N   HIS B 298     -35.363  17.464  22.544  1.00 73.39           N
ATOM   2899  CA  HIS B 298     -33.948  17.098  22.558  1.00 71.74           C
ATOM   2900  C   HIS B 298     -33.112  18.073  21.720  1.00 72.07           C
ATOM   2901  O   HIS B 298     -33.614  18.694  20.778  1.00 73.35           O
ATOM   2902  CB  HIS B 298     -33.747  15.665  22.030  1.00 72.09           C
ATOM   2903  CG  HIS B 298     -34.065  14.583  23.022  1.00 72.62           C
ATOM   2904  ND1 HIS B 298     -35.316  14.013  23.134  1.00 73.21           N
ATOM   2905  CD2 HIS B 298     -33.281  13.943  23.925  1.00 71.96           C
ATOM   2906  CE1 HIS B 298     -35.294  13.083  24.074  1.00 71.82           C
ATOM   2907  NE2 HIS B 298     -34.071  13.021  24.570  1.00 70.29           N
ATOM   2908  N   ARG B 299     -31.837  18.218  22.073  1.00 70.68           N
ATOM   2909  CA  ARG B 299     -30.925  19.071  21.313  1.00 69.53           C
ATOM   2910  C   ARG B 299     -30.599  18.436  19.959  1.00 64.71           C
ATOM   2911  O   ARG B 299     -30.534  17.209  19.840  1.00 63.42           O
ATOM   2912  CB  ARG B 299     -29.640  19.331  22.105  1.00 70.94           C
ATOM   2913  N   GLY B 300     -30.393  19.276  18.948  1.00 63.29           N
ATOM   2914  CA  GLY B 300     -30.037  18.811  17.620  1.00 59.39           C
ATOM   2915  C   GLY B 300     -31.112  18.990  16.556  1.00 56.60           C
ATOM   2916  O   GLY B 300     -32.085  19.728  16.729  1.00 56.32           O
ATOM   2917  N   THR B 301     -30.898  18.316  15.430  1.00 51.18           N
ATOM   2918  CA  THR B 301     -31.836  18.290  14.320  1.00 45.20           C
ATOM   2919  C   THR B 301     -32.558  16.955  14.301  1.00 38.27           C
ATOM   2920  O   THR B 301     -31.924  15.916  14.397  1.00 30.40           O
ATOM   2921  CB  THR B 301     -31.113  18.485  12.985  1.00 45.68           C
ATOM   2922  OG1 THR B 301     -30.396  19.729  13.012  1.00 47.46           O
ATOM   2923  CG2 THR B 301     -32.104  18.482  11.822  1.00 44.49           C
ATOM   2924  N   HIS B 302     -33.878  16.980  14.169  1.00 32.51           N
ATOM   2925  CA  HIS B 302     -34.682  15.763  14.296  1.00 32.09           C
ATOM   2926  C   HIS B 302     -35.437  15.356  13.036  1.00 32.71           C
ATOM   2927  O   HIS B 302     -35.920  16.209  12.288  1.00 32.36           O
ATOM   2928  CB  HIS B 302     -35.644  15.935  15.456  1.00 35.85           C
ATOM   2929  CG  HIS B 302     -34.947  16.277  16.728  1.00 39.68           C
ATOM   2930  ND1 HIS B 302     -34.493  15.313  17.595  1.00 43.08           N
ATOM   2931  CD2 HIS B 302     -34.603  17.466  17.269  1.00 46.72           C
ATOM   2932  CE1 HIS B 302     -33.912  15.894  18.630  1.00 46.25           C
ATOM   2933  NE2 HIS B 302     -33.968  17.201  18.458  1.00 48.83           N
ATOM   2934  N   TRP B 303     -35.526  14.046  12.816  1.00 31.42           N
ATOM   2935  CA  TRP B 303     -36.104  13.514  11.578  1.00 31.83           C
ATOM   2936  C   TRP B 303     -37.086  12.379  11.851  1.00 31.37           C
ATOM   2937  O   TRP B 303     -36.790  11.455  12.614  1.00 31.11           O
ATOM   2938  CB  TRP B 303     -34.980  13.019  10.640  1.00 30.32           C
ATOM   2939  CG  TRP B 303     -33.856  14.037  10.440  1.00 32.94           C
ATOM   2940  CD1 TRP B 303     -32.742  14.200  11.212  1.00 31.77           C
ATOM   2941  CD2 TRP B 303     -33.772  15.030   9.412  1.00 35.12           C
ATOM   2942  NE1 TRP B 303     -31.967  15.227  10.727  1.00 29.83           N
ATOM   2943  CE2 TRP B 303     -32.581  15.759   9.627  1.00 35.45           C
ATOM   2944  CE3 TRP B 303     -34.588  15.377   8.334  1.00 36.92           C
ATOM   2945  CZ2 TRP B 303     -32.184  16.802   8.799  1.00 37.97           C
ATOM   2946  CZ3 TRP B 303     -34.198  16.417   7.515  1.00 39.09           C
ATOM   2947  CH2 TRP B 303     -33.008  17.122   7.751  1.00 40.72           C
ATOM   2948  N   ASN B 304     -38.244  12.427  11.203  1.00 30.99           N
ATOM   2949  CA  ASN B 304     -39.150  11.298  11.305  1.00 32.91           C
ATOM   2950  C   ASN B 304     -38.857  10.281  10.208  1.00 30.43           C
ATOM   2951  O   ASN B 304     -38.597  10.653   9.066  1.00 28.80           O
ATOM   2952  CB  ASN B 304     -40.611  11.719  11.232  1.00 37.38           C
ATOM   2953  CG  ASN B 304     -41.542  10.539  11.430  1.00 42.26           C
ATOM   2954  OD1 ASN B 304     -41.805  10.120  12.562  1.00 42.39           O
ATOM   2955  ND2 ASN B 304     -42.017   9.967  10.324  1.00 43.96           N
ATOM   2956  N   MET B 305     -38.896   9.004  10.573  1.00 30.38           N
ATOM   2957  CA  MET B 305     -38.542   7.931   9.653  1.00 30.99           C
ATOM   2958  C   MET B 305     -39.582   6.816   9.715  1.00 30.43           C
ATOM   2959  O   MET B 305     -39.850   6.270  10.790  1.00 27.88           O
ATOM   2960  CB  MET B 305     -37.144   7.381  10.013  1.00 33.25           C
ATOM   2961  CG  MET B 305     -36.774   6.030   9.383  1.00 33.72           C
ATOM   2962  SD  MET B 305     -35.120   5.497   9.907  1.00 32.74           S
ATOM   2963  CE  MET B 305     -34.789   4.188   8.725  1.00 32.79           C
ATOM   2964  N   THR B 306     -40.194   6.481   8.581  1.00 31.64           N
ATOM   2965  CA  THR B 306     -41.016   5.274   8.556  1.00 35.40           C
ATOM   2966  C   THR B 306     -40.085   4.071   8.449  1.00 32.43           C
ATOM   2967  O   THR B 306     -39.128   4.108   7.691  1.00 33.81           O
ATOM   2968  CB  THR B 306     -42.009   5.265   7.399  1.00 44.07           C
ATOM   2969  OG1 THR B 306     -41.299   5.346   6.164  1.00 51.27           O
ATOM   2970  CG2 THR B 306     -42.906   6.454   7.504  1.00 46.60           C
ATOM   2971  N   VAL B 307     -40.379   3.003   9.185  1.00 30.05           N
ATOM   2972  CA  VAL B 307     -39.543   1.818   9.164  1.00 27.95           C
ATOM   2973  C   VAL B 307     -40.295   0.672   8.500  1.00 32.71           C
ATOM   2974  O   VAL B 307     -41.526   0.559   8.611  1.00 34.98           O
ATOM   2975  CB  VAL B 307     -39.109   1.375  10.581  1.00 30.79           C
ATOM   2976  CG1 VAL B 307     -38.126   2.378  11.170  1.00 28.67           C
ATOM   2977  CG2 VAL B 307     -40.320   1.210  11.490  1.00 32.27           C
ATOM   2978  N   THR B 308     -39.550  -0.134   7.752  1.00 29.26           N
ATOM   2979  CA  THR B 308     -40.069  -1.342   7.156  1.00 29.10           C
ATOM   2980  C   THR B 308     -39.489  -2.529   7.904  1.00 29.46           C
ATOM   2981  O   THR B 308     -38.730  -2.365   8.870  1.00 28.91           O
ATOM   2982  CB  THR B 308     -39.682  -1.461   5.677  1.00 28.30           C
ATOM   2983  OG1 THR B 308     -38.252  -1.561   5.584  1.00 25.49           O
ATOM   2984  CG2 THR B 308     -40.169  -0.236   4.871  1.00 31.54           C
ATOM   2985  N   ASN B 309     -39.823  -3.727   7.442  1.00 27.92           N
ATOM   2986  CA  ASN B 309     -39.099  -4.899   7.864  1.00 26.81           C
ATOM   2987  C   ASN B 309     -37.679  -4.756   7.355  1.00 28.18           C
ATOM   2988  O   ASN B 309     -37.441  -4.044   6.385  1.00 29.35           O
ATOM   2989  CB  ASN B 309     -39.764  -6.167   7.315  1.00 30.03           C
ATOM   2990  CG  ASN B 309     -41.130  -6.422   7.938  1.00 34.04           C
ATOM   2991  OD1 ASN B 309     -41.282  -6.355   9.153  1.00 35.67           O
ATOM   2992  ND2 ASN B 309     -42.132  -6.676   7.107  1.00 36.15           N
ATOM   2993  N   LEU B 310     -36.732  -5.439   7.975  1.00 27.03           N
ATOM   2994  CA  LEU B 310     -35.348  -5.340   7.523  1.00 26.22           C
ATOM   2995  C   LEU B 310     -35.149  -5.895   6.108  1.00 28.71           C
ATOM   2996  O   LEU B 310     -34.209  -5.473   5.414  1.00 30.38           O
ATOM   2997  CB  LEU B 310     -34.431  -6.051   8.515  1.00 26.01           C
ATOM   2998  CG  LEU B 310     -34.227  -5.325   9.860  1.00 24.61           C
ATOM   2999  CD1 LEU B 310     -33.369  -6.142  10.758  1.00 25.05           C
ATOM   3000  CD2 LEU B 310     -33.547  -3.962   9.659  1.00 24.31           C
ATOM   3001  N   ASN B 311     -36.035  -6.782   5.637  1.00 28.76           N
ATOM   3002  CA  ASN B 311     -35.891  -7.276   4.255  1.00 29.46           C
ATOM   3003  C   ASN B 311     -36.528  -6.345   3.225  1.00 30.62           C
ATOM   3004  O   ASN B 311     -36.611  -6.675   2.048  1.00 30.58           O
ATOM   3005  CB  ASN B 311     -36.454  -8.711   4.096  1.00 30.99           C
ATOM   3006  CG  ASN B 311     -37.974  -8.810   4.301  1.00 32.70           C
ATOM   3007  OD1 ASN B 311     -38.685  -7.813   4.422  1.00 33.18           O
ATOM   3008  ND2 ASN B 311     -38.472 -10.044   4.338  1.00 33.76           N
ATOM   3009  N   GLY B 312     -36.971  -5.173   3.664  1.00 29.63           N
ATOM   3010  CA  GLY B 312     -37.497  -4.172   2.756  1.00 27.26           C
ATOM   3011  C   GLY B 312     -39.002  -4.258   2.529  1.00 33.83           C
ATOM   3012  O   GLY B 312     -39.600  -3.346   1.963  1.00 32.53           O
ATOM   3013  N   THR B 313     -39.628  -5.354   2.944  1.00 35.57           N
ATOM   3014  CA  THR B 313     -41.084  -5.457   2.810  1.00 36.33           C
ATOM   3015  C   THR B 313     -41.769  -4.554   3.824  1.00 34.17           C
ATOM   3016  O   THR B 313     -41.218  -4.289   4.881  1.00 32.17           O
ATOM   3017  CB  THR B 313     -41.587  -6.901   2.992  1.00 36.61           C
ATOM   3018  OG1 THR B 313     -41.241  -7.363   4.305  1.00 34.63           O
ATOM   3019  CG2 THR B 313     -40.975  -7.820   1.930  1.00 35.80           C
ATOM   3020  N   PRO B 314     -42.971  -4.061   3.492  1.00 37.19           N
ATOM   3021  CA  PRO B 314     -43.677  -3.180   4.427  1.00 38.80           C
ATOM   3022  C   PRO B 314     -43.986  -3.853   5.764  1.00 39.03           C
ATOM   3023  O   PRO B 314     -44.326  -5.041   5.779  1.00 37.82           O
ATOM   3024  CB  PRO B 314     -44.971  -2.838   3.672  1.00 42.27           C
ATOM   3025  CG  PRO B 314     -45.086  -3.878   2.581  1.00 42.80           C
ATOM   3026  CD  PRO B 314     -43.667  -4.167   2.199  1.00 39.49           C
ATOM   3027  N   PHE B 315     -43.858  -3.112   6.868  1.00 38.28           N
ATOM   3028  CA  PHE B 315     -44.163  -3.677   8.174  1.00 37.73           C
ATOM   3029  C   PHE B 315     -45.659  -3.651   8.430  1.00 39.92           C
ATOM   3030  O   PHE B 315     -46.312  -2.615   8.289  1.00 41.55           O
ATOM   3031  CB  PHE B 315     -43.447  -2.934   9.308  1.00 37.60           C
ATOM   3032  CG  PHE B 315     -43.817  -3.442  10.683  1.00 37.34           C
ATOM   3033  CD1 PHE B 315     -43.442  -4.720  11.091  1.00 37.51           C
ATOM   3034  CD2 PHE B 315     -44.561  -2.654  11.554  1.00 37.39           C
ATOM   3035  CE1 PHE B 315     -43.790  -5.205  12.362  1.00 37.95           C
ATOM   3036  CE2 PHE B 315     -44.909  -3.118  12.819  1.00 37.48           C
ATOM   3037  CZ  PHE B 315     -44.523  -4.398  13.229  1.00 37.86           C
ATOM   3038  N   ASP B 316     -46.191  -4.813   8.782  1.00 41.75           N
ATOM   3039  CA  ASP B 316     -47.593  -4.963   9.140  1.00 45.16           C
ATOM   3040  C   ASP B 316     -47.757  -4.958  10.666  1.00 44.31           C
ATOM   3041  O   ASP B 316     -47.438  -5.941  11.330  1.00 44.23           O
ATOM   3042  CB  ASP B 316     -48.144  -6.258   8.537  1.00 46.88           C
ATOM   3043  CG  ASP B 316     -49.628  -6.438   8.775  1.00 50.97           C
ATOM   3044  OD1 ASP B 316     -50.243  -5.587   9.449  1.00 52.96           O
ATOM   3045  OD2 ASP B 316     -50.176  -7.459   8.306  1.00 53.63           O
ATOM   3046  N   PRO B 317     -48.283  -3.860  11.219  1.00 45.37           N
ATOM   3047  CA  PRO B 317     -48.459  -3.749  12.674  1.00 47.16           C
ATOM   3048  C   PRO B 317     -49.410  -4.791  13.255  1.00 50.06           C
ATOM   3049  O   PRO B 317     -49.394  -4.982  14.477  1.00 51.71           O
ATOM   3050  CB  PRO B 317     -49.038  -2.338  12.852  1.00 48.78           C
ATOM   3051  CG  PRO B 317     -48.613  -1.594  11.611  1.00 48.05           C
ATOM   3052  CD  PRO B 317     -48.632  -2.615  10.516  1.00 47.06           C
ATOM   3053  N   THR B 318     -50.190  -5.470  12.411  1.00 50.15           N
ATOM   3054  CA  THR B 318     -51.144  -6.466  12.895  1.00 51.29           C
ATOM   3055  C   THR B 318     -50.517  -7.853  13.030  1.00 50.89           C
ATOM   3056  O   THR B 318     -51.141  -8.761  13.573  1.00 51.69           O
ATOM   3057  CB  THR B 318     -52.402  -6.579  11.982  1.00 55.61           C
ATOM   3058  OG1 THR B 318     -52.093  -7.324  10.797  1.00 56.30           O
ATOM   3059  CG2 THR B 318     -52.927  -5.200  11.596  1.00 55.91           C
ATOM   3060  N   GLU B 319     -49.284  -8.025  12.568  1.00 49.09           N
ATOM   3061  CA  GLU B 319     -48.612  -9.309  12.753  1.00 51.54           C
ATOM   3062  C   GLU B 319     -48.241  -9.501  14.236  1.00 47.03           C
ATOM   3063  O   GLU B 319     -48.088  -8.529  14.976  1.00 42.08           O
ATOM   3064  CB  GLU B 319     -47.372  -9.416  11.857  1.00 56.85           C
ATOM   3065  CG  GLU B 319     -47.708  -9.764  10.408  1.00 64.77           C
ATOM   3066  CD  GLU B 319     -47.466 -11.233  10.089  1.00 72.91           C
ATOM   3067  OE1 GLU B 319     -47.291 -12.030  11.039  1.00 75.78           O
ATOM   3068  OE2 GLU B 319     -47.473 -11.599   8.894  1.00 76.09           O
ATOM   3069  N   ASP B 320     -48.125 -10.758  14.663  1.00 45.93           N
ATOM   3070  CA  ASP B 320     -47.958 -11.082  16.080  1.00 43.96           C
ATOM   3071  C   ASP B 320     -46.515 -10.969  16.557  1.00 37.63           C
ATOM   3072  O   ASP B 320     -45.923 -11.942  17.039  1.00 36.43           O
ATOM   3073  CB  ASP B 320     -48.472 -12.487  16.367  1.00 49.13           C
ATOM   3074  CG  ASP B 320     -49.950 -12.625  16.103  1.00 55.59           C
ATOM   3075  OD1 ASP B 320     -50.680 -11.611  16.187  1.00 55.90           O
ATOM   3076  OD2 ASP B 320     -50.381 -13.760  15.824  1.00 60.49           O
ATOM   3077  N   VAL B 321     -45.960  -9.773  16.421  1.00 33.22           N
ATOM   3078  CA  VAL B 321     -44.625  -9.472  16.912  1.00 32.38           C
ATOM   3079  C   VAL B 321     -44.704  -8.152  17.667  1.00 30.29           C
ATOM   3080  O   VAL B 321     -45.583  -7.339  17.375  1.00 33.29           O
ATOM   3081  CB  VAL B 321     -43.594  -9.376  15.765  1.00 32.65           C
ATOM   3082  CG1 VAL B 321     -43.389 -10.744  15.124  1.00 36.70           C
ATOM   3083  CG2 VAL B 321     -44.050  -8.353  14.739  1.00 32.11           C
ATOM   3084  N   PRO B 322     -43.795  -7.936  18.634  1.00 27.36           N
ATOM   3085  CA  PRO B 322     -43.777  -6.704  19.433  1.00 28.05           C
ATOM   3086  C   PRO B 322     -43.437  -5.463  18.606  1.00 28.65           C
ATOM   3087  O   PRO B 322     -43.881  -4.360  18.933  1.00 26.39           O
ATOM   3088  CB  PRO B 322     -42.649  -6.961  20.460  1.00 26.54           C
ATOM   3089  CG  PRO B 322     -42.459  -8.452  20.487  1.00 24.85           C
ATOM   3090  CD  PRO B 322     -42.730  -8.864  19.052  1.00 24.19           C
ATOM   3091  N   ALA B 323     -42.632  -5.669  17.558  1.00 26.22           N
ATOM   3092  CA  ALA B 323     -42.042  -4.601  16.754  1.00 25.55           C
ATOM   3093  C   ALA B 323     -41.372  -5.278  15.566  1.00 26.97           C
ATOM   3094  O   ALA B 323     -41.250  -6.509  15.564  1.00 28.41           O
ATOM   3095  CB  ALA B 323     -41.009  -3.780  17.587  1.00 18.46           C
ATOM   3096  N   PRO B 324     -40.904  -4.500  14.573  1.00 25.35           N
ATOM   3097  CA  PRO B 324     -40.131  -5.150  13.506  1.00 26.38           C
ATOM   3098  C   PRO B 324     -38.944  -5.901  14.105  1.00 24.60           C
ATOM   3099  O   PRO B 324     -38.356  -5.438  15.107  1.00 20.93           O
ATOM   3100  CB  PRO B 324     -39.666  -3.984  12.646  1.00 25.88           C
ATOM   3101  CG  PRO B 324     -40.735  -2.928  12.864  1.00 27.06           C
ATOM   3102  CD  PRO B 324     -41.149  -3.075  14.289  1.00 26.72           C
ATOM   3103  N   LEU B 325     -38.626  -7.059  13.531  1.00 22.63           N
ATOM   3104  CA  LEU B 325     -37.554  -7.872  14.086  1.00 23.02           C
ATOM   3105  C   LEU B 325     -36.238  -7.088  14.034  1.00 24.66           C
ATOM   3106  O   LEU B 325     -35.945  -6.424  13.035  1.00 22.86           O
ATOM   3107  CB  LEU B 325     -37.447  -9.192  13.329  1.00 21.45           C
ATOM   3108  CG  LEU B 325     -38.705 -10.064  13.292  1.00 24.54           C
ATOM   3109  CD1 LEU B 325     -38.434 -11.395  12.569  1.00 25.13           C
ATOM   3110  CD2 LEU B 325     -39.222 -10.319  14.757  1.00 24.82           C
ATOM   3111  N   GLY B 326     -35.462  -7.151  15.116  1.00 21.64           N
ATOM   3112  CA  GLY B 326     -34.207  -6.425  15.187  1.00 20.39           C
ATOM   3113  C   GLY B 326     -34.311  -5.117  15.959  1.00 23.88           C
ATOM   3114  O   GLY B 326     -33.288  -4.588  16.402  1.00 23.17           O
ATOM   3115  N   THR B 327     -35.538  -4.637  16.175  1.00 22.56           N
ATOM   3116  CA  THR B 327     -35.767  -3.403  16.951  1.00 22.24           C
ATOM   3117  C   THR B 327     -35.043  -3.479  18.289  1.00 22.37           C
ATOM   3118  O   THR B 327     -35.043  -4.528  18.917  1.00 25.03           O
ATOM   3119  CB  THR B 327     -37.274  -3.172  17.195  1.00 22.60           C
ATOM   3120  OG1 THR B 327     -37.931  -2.979  15.937  1.00 21.67           O
ATOM   3121  CG2 THR B 327     -37.543  -1.949  18.099  1.00 23.97           C
ATOM   3122  N   PRO B 328     -34.392  -2.377  18.711  1.00 20.94           N
ATOM   3123  CA  PRO B 328     -33.730  -2.383  20.025  1.00 18.97           C
ATOM   3124  C   PRO B 328     -34.694  -2.769  21.161  1.00 21.04           C
ATOM   3125  O   PRO B 328     -35.881  -2.415  21.108  1.00 20.65           O
ATOM   3126  CB  PRO B 328     -33.249  -0.935  20.183  1.00 16.32           C
ATOM   3127  CG  PRO B 328     -33.087  -0.413  18.751  1.00 19.54           C
ATOM   3128  CD  PRO B 328     -34.175  -1.110  17.971  1.00 18.39           C
ATOM   3129  N   ASP B 329     -34.210  -3.510  22.157  1.00 20.30           N
ATOM   3130  CA  ASP B 329     -35.093  -3.975  23.235  1.00 21.11           C
ATOM   3131  C   ASP B 329     -34.756  -3.344  24.585  1.00 23.78           C
ATOM   3132  O   ASP B 329     -35.030  -3.941  25.644  1.00 23.58           O
ATOM   3133  CB  ASP B 329     -35.039  -5.503  23.359  1.00 22.20           C
ATOM   3134  CG  ASP B 329     -33.670  -6.030  23.834  1.00 24.32           C
ATOM   3135  OD1 ASP B 329     -32.720  -5.248  23.996  1.00 24.62           O
ATOM   3136  OD2 ASP B 329     -33.536  -7.257  24.004  1.00 25.65           O
ATOM   3137  N   PHE B 330     -34.145  -2.157  24.566  1.00 23.16           N
ATOM   3138  CA  PHE B 330     -33.848  -1.474  25.838  1.00 22.23           C
ATOM   3139  C   PHE B 330     -33.976   0.040  25.733  1.00 25.55           C
ATOM   3140  O   PHE B 330     -33.906   0.625  24.636  1.00 25.50           O
ATOM   3141  CB  PHE B 330     -32.447  -1.836  26.327  1.00 21.57           C
ATOM   3142  CG  PHE B 330     -31.339  -1.443  25.370  1.00 22.94           C
ATOM   3143  CD1 PHE B 330     -30.965  -2.303  24.339  1.00 22.26           C
ATOM   3144  CD2 PHE B 330     -30.659  -0.233  25.515  1.00 24.05           C
ATOM   3145  CE1 PHE B 330     -29.939  -1.971  23.433  1.00 23.06           C
ATOM   3146  CE2 PHE B 330     -29.629   0.113  24.630  1.00 25.10           C
ATOM   3147  CZ  PHE B 330     -29.262  -0.763  23.583  1.00 24.77           C
ATOM   3148  N   SER B 331     -34.164   0.662  26.890  1.00 23.41           N
ATOM   3149  CA  SER B 331     -34.288   2.106  27.006  1.00 21.62           C
ATOM   3150  C   SER B 331     -32.902   2.761  26.976  1.00 23.37           C
ATOM   3151  O   SER B 331     -31.992   2.346  27.698  1.00 23.61           O
ATOM   3152  CB  SER B 331     -35.021   2.465  28.308  1.00 23.94           C
ATOM   3153  OG  SER B 331     -34.934   3.847  28.592  1.00 27.66           O
ATOM   3154  N   GLY B 332     -32.731   3.769  26.123  1.00 22.47           N
ATOM   3155  CA  GLY B 332     -31.485   4.514  26.070  1.00 21.86           C
ATOM   3156  C   GLY B 332     -31.366   5.313  24.779  1.00 23.47           C
ATOM   3157  O   GLY B 332     -32.290   5.320  23.958  1.00 25.22           O
ATOM   3158  N   GLN B 333     -30.235   5.990  24.603  1.00 22.20           N
ATOM   3159  CA  GLN B 333     -29.968   6.723  23.365  1.00 24.55           C
ATOM   3160  C   GLN B 333     -29.006   5.918  22.504  1.00 22.90           C
ATOM   3161  O   GLN B 333     -27.802   5.854  22.790  1.00 22.80           O
ATOM   3162  CB  GLN B 333     -29.402   8.101  23.670  1.00 25.74           C
ATOM   3163  CG  GLN B 333     -30.376   9.036  24.388  1.00 30.12           C
ATOM   3164  CD  GLN B 333     -29.738  10.354  24.689  1.00 33.59           C
ATOM   3165  OE1 GLN B 333     -28.536  10.508  24.482  1.00 34.88           O
ATOM   3166  NE2 GLN B 333     -30.530  11.329  25.161  1.00 32.81           N
ATOM   3167  N   ILE B 334     -29.533   5.255  21.478  1.00 21.33           N
ATOM   3168  CA  ILE B 334     -28.675   4.408  20.660  1.00 19.82           C
ATOM   3169  C   ILE B 334     -27.937   5.280  19.649  1.00 22.70           C
ATOM   3170  O   ILE B 334     -28.580   6.029  18.903  1.00 22.67           O
ATOM   3171  CB  ILE B 334     -29.447   3.345  19.849  1.00 23.49           C
ATOM   3172  CG1 ILE B 334     -30.438   2.562  20.692  1.00 27.42           C
ATOM   3173  CG2 ILE B 334     -28.472   2.408  19.127  1.00 23.21           C
ATOM   3174  CD1 ILE B 334     -29.824   2.015  21.909  1.00 31.19           C
ATOM   3175  N   TYR B 335     -26.609   5.191  19.645  1.00 20.49           N
ATOM   3176  CA  TYR B 335     -25.755   5.942  18.723  1.00 22.61           C
ATOM   3177  C   TYR B 335     -25.324   5.088  17.520  1.00 21.53           C
ATOM   3178  O   TYR B 335     -24.975   3.907  17.671  1.00 22.52           O
ATOM   3179  CB  TYR B 335     -24.531   6.442  19.471  1.00 26.70           C
ATOM   3180  CG  TYR B 335     -23.369   6.918  18.643  1.00 25.89           C
ATOM   3181  CD1 TYR B 335     -23.404   8.155  18.003  1.00 27.18           C
ATOM   3182  CD2 TYR B 335     -22.209   6.162  18.544  1.00 25.08           C
ATOM   3183  CE1 TYR B 335     -22.316   8.616  17.265  1.00 26.34           C
ATOM   3184  CE2 TYR B 335     -21.105   6.615  17.792  1.00 25.94           C
ATOM   3185  CZ  TYR B 335     -21.169   7.843  17.156  1.00 24.80           C
ATOM   3186  OH  TYR B 335     -20.092   8.313  16.426  1.00 24.10           O
ATOM   3187  N   GLY B 336     -25.358   5.684  16.333  1.00 21.66           N
ATOM   3188  CA  GLY B 336     -25.043   4.966  15.115  1.00 19.20           C
ATOM   3189  C   GLY B 336     -24.870   5.895  13.926  1.00 22.96           C
ATOM   3190  O   GLY B 336     -24.710   7.111  14.086  1.00 24.63           O
ATOM   3191  N   VAL B 337     -24.881   5.309  12.730  1.00 22.13           N
ATOM   3192  CA  VAL B 337     -24.794   6.072  11.499  1.00 23.71           C
ATOM   3193  C   VAL B 337     -26.031   5.851  10.644  1.00 20.36           C
ATOM   3194  O   VAL B 337     -26.442   4.708  10.399  1.00 19.64           O
ATOM   3195  CB  VAL B 337     -23.545   5.689  10.693  1.00 22.07           C
ATOM   3196  CG1 VAL B 337     -23.552   6.365   9.281  1.00 21.10           C
ATOM   3197  CG2 VAL B 337     -22.308   6.064  11.479  1.00 20.20           C
ATOM   3198  N   ILE B 338     -26.638   6.959  10.236  1.00 20.95           N
ATOM   3199  CA  ILE B 338     -27.725   6.957   9.262  1.00 23.37           C
ATOM   3200  C   ILE B 338     -27.103   7.150   7.873  1.00 24.96           C
ATOM   3201  O   ILE B 338     -26.391   8.125   7.657  1.00 26.35           O
ATOM   3202  CB  ILE B 338     -28.767   8.095   9.545  1.00 26.18           C
ATOM   3203  CG1 ILE B 338     -29.805   7.645  10.593  1.00 24.72           C
ATOM   3204  CG2 ILE B 338     -29.471   8.553   8.236  1.00 27.44           C
ATOM   3205  CD1 ILE B 338     -30.834   6.648  10.061  1.00 25.33           C
ATOM   3206  N   SER B 339     -27.347   6.220   6.952  1.00 22.91           N
ATOM   3207  CA  SER B 339     -26.795   6.360   5.606  1.00 22.24           C
ATOM   3208  C   SER B 339     -27.924   6.216   4.604  1.00 23.38           C
ATOM   3209  O   SER B 339     -28.919   5.530   4.880  1.00 22.52           O
ATOM   3210  CB  SER B 339     -25.692   5.331   5.330  1.00 21.22           C
ATOM   3211  OG  SER B 339     -26.211   4.030   5.288  1.00 22.56           O
ATOM   3212  N   GLN B 340     -27.783   6.884   3.459  1.00 24.63           N
ATOM   3213  CA  GLN B 340     -28.829   6.900   2.436  1.00 24.94           C
ATOM   3214  C   GLN B 340     -28.220   6.686   1.056  1.00 25.33           C
ATOM   3215  O   GLN B 340     -27.103   7.140   0.804  1.00 24.56           O
ATOM   3216  CB  GLN B 340     -29.601   8.234   2.451  1.00 26.98           C
ATOM   3217  CG  GLN B 340     -30.209   8.606   3.813  1.00 29.09           C
ATOM   3218  CD  GLN B 340     -30.966   9.915   3.759  1.00 30.53           C
ATOM   3219  OE1 GLN B 340     -30.480  10.908   3.188  1.00 28.68           O
ATOM   3220  NE2 GLN B 340     -32.161   9.931   4.346  1.00 28.85           N
ATOM   3221  N   ARG B 341     -28.966   5.995   0.191  1.00 23.27           N
ATOM   3222  CA  ARG B 341     -28.651   5.854  -1.224  1.00 24.03           C
ATOM   3223  C   ARG B 341     -29.917   6.144  -2.052  1.00 25.48           C
ATOM   3224  O   ARG B 341     -30.913   5.418  -1.956  1.00 27.11           O
ATOM   3225  CB  ARG B 341     -28.097   4.453  -1.527  1.00 23.79           C
ATOM   3226  CG  ARG B 341     -27.799   4.210  -3.034  1.00 28.72           C
ATOM   3227  CD  ARG B 341     -26.727   3.137  -3.199  1.00 27.86           C
ATOM   3228  NE  ARG B 341     -25.555   3.463  -2.409  1.00 25.92           N
ATOM   3229  CZ  ARG B 341     -24.611   2.610  -2.037  1.00 26.00           C
ATOM   3230  NH1 ARG B 341     -24.665   1.334  -2.408  1.00 26.38           N
ATOM   3231  NH2 ARG B 341     -23.606   3.048  -1.285  1.00 22.87           N
ATOM   3232  N   ASN B 342     -29.893   7.219  -2.837  1.00 24.23           N
ATOM   3233  CA  ASN B 342     -31.086   7.645  -3.559  1.00 29.63           C
ATOM   3234  C   ASN B 342     -31.584   6.620  -4.591  1.00 33.96           C
ATOM   3235  O   ASN B 342     -30.794   5.879  -5.167  1.00 32.81           O
ATOM   3236  CB  ASN B 342     -30.831   8.992  -4.238  1.00 32.99           C
ATOM   3237  CG  ASN B 342     -30.687  10.143  -3.243  1.00 35.09           C
ATOM   3238  OD1 ASN B 342     -30.659   9.946  -2.025  1.00 38.27           O
ATOM   3239  ND2 ASN B 342     -30.570  11.346  -3.767  1.00 37.88           N
ATOM   3240  N   THR B 343     -32.900   6.566  -4.787  1.00 39.81           N
ATOM   3241  CA  THR B 343     -33.508   5.652  -5.756  1.00 46.65           C
ATOM   3242  C   THR B 343     -33.247   6.123  -7.174  1.00 51.78           C
ATOM   3243  O   THR B 343     -33.092   7.323  -7.405  1.00 51.00           O
ATOM   3244  CB  THR B 343     -35.040   5.541  -5.582  1.00 52.19           C
ATOM   3245  OG1 THR B 343     -35.624   6.844  -5.714  1.00 56.63           O
ATOM   3246  CG2 THR B 343     -35.419   4.954  -4.234  1.00 49.36           C
ATOM   3247  N   ASN B 344     -33.255   5.186  -8.122  1.00 57.97           N
ATOM   3248  CA  ASN B 344     -33.002   5.502  -9.524  1.00 60.29           C
ATOM   3249  C   ASN B 344     -34.212   6.144 -10.187  1.00 62.16           C
ATOM   3250  O   ASN B 344     -34.352   7.365 -10.170  1.00 64.88           O
ATOM   3251  CB  ASN B 344     -32.593   4.244 -10.292  1.00 60.87           C
ATOM   3252  N   ASN B 351     -25.892   2.169 -11.410  1.00 60.65           N
ATOM   3253  CA  ASN B 351     -25.980   3.559 -11.837  1.00 60.24           C
ATOM   3254  C   ASN B 351     -25.151   4.444 -10.903  1.00 53.16           C
ATOM   3255  O   ASN B 351     -24.307   3.944 -10.160  1.00 51.12           O
ATOM   3256  CB  ASN B 351     -27.440   4.013 -11.876  1.00 63.61           C
ATOM   3257  N   LEU B 352     -25.378   5.756 -10.948  1.00 47.35           N
ATOM   3258  CA  LEU B 352     -24.647   6.671 -10.073  1.00 37.97           C
ATOM   3259  C   LEU B 352     -25.531   7.539  -9.168  1.00 32.62           C
ATOM   3260  O   LEU B 352     -25.472   8.760  -9.247  1.00 32.55           O
ATOM   3261  CB  LEU B 352     -23.739   7.585 -10.910  1.00 39.50           C
ATOM   3262  CG  LEU B 352     -22.667   6.874 -11.736  1.00 38.85           C
ATOM   3263  CD1 LEU B 352     -22.266   7.682 -12.966  1.00 41.63           C
ATOM   3264  CD2 LEU B 352     -21.466   6.564 -10.843  1.00 38.90           C
ATOM   3265  N   PRO B 353     -26.298   6.914  -8.259  1.00 28.70           N
ATOM   3266  CA  PRO B 353     -27.132   7.690  -7.322  1.00 30.50           C
ATOM   3267  C   PRO B 353     -26.320   8.450  -6.266  1.00 28.53           C
ATOM   3268  O   PRO B 353     -25.189   8.065  -5.967  1.00 27.18           O
ATOM   3269  CB  PRO B 353     -27.960   6.617  -6.628  1.00 30.05           C
ATOM   3270  CG  PRO B 353     -27.057   5.432  -6.613  1.00 29.05           C
ATOM   3271  CD  PRO B 353     -26.325   5.476  -7.945  1.00 28.00           C
ATOM   3272  N   ALA B 354     -26.897   9.518  -5.718  1.00 29.75           N
ATOM   3273  CA  ALA B 354     -26.240  10.307  -4.669  1.00 30.45           C
ATOM   3274  C   ALA B 354     -26.338   9.617  -3.326  1.00 25.22           C
ATOM   3275  O   ALA B 354     -27.316   8.922  -3.052  1.00 25.71           O
ATOM   3276  CB  ALA B 354     -26.848  11.745  -4.597  1.00 34.49           C
ATOM   3277  N   ASN B 355     -25.316   9.805  -2.497  1.00 23.89           N
ATOM   3278  CA  ASN B 355     -25.228   9.191  -1.177  1.00 25.77           C
ATOM   3279  C   ASN B 355     -24.907  10.183  -0.064  1.00 26.82           C
ATOM   3280  O   ASN B 355     -24.213  11.164  -0.306  1.00 27.59           O
ATOM   3281  CB  ASN B 355     -24.135   8.131  -1.144  1.00 24.07           C
ATOM   3282  CG  ASN B 355     -24.436   6.953  -2.029  1.00 25.95           C
ATOM   3283  OD1 ASN B 355     -24.882   5.916  -1.551  1.00 24.59           O
ATOM   3284  ND2 ASN B 355     -24.184   7.105  -3.328  1.00 24.74           N
ATOM   3285  N   ARG B 356     -25.352   9.881   1.157  1.00 24.65           N
ATOM   3286  CA  ARG B 356     -24.877  10.601   2.340  1.00 25.95           C
ATOM   3287  C   ARG B 356     -24.973   9.721   3.579  1.00 23.87           C
ATOM   3288  O   ARG B 356     -25.832   8.849   3.674  1.00 22.92           O
ATOM   3289  CB  ARG B 356     -25.661  11.896   2.580  1.00 26.13           C
ATOM   3290  CG  ARG B 356     -27.162  11.696   2.806  1.00 28.10           C
ATOM   3291  CD  ARG B 356     -27.942  12.868   2.207  1.00 30.51           C
ATOM   3292  NE  ARG B 356     -27.779  12.837   0.761  1.00 32.65           N
ATOM   3293  CZ  ARG B 356     -28.415  12.007  -0.068  1.00 33.68           C
ATOM   3294  NH1 ARG B 356     -29.301  11.127   0.388  1.00 33.62           N
ATOM   3295  NH2 ARG B 356     -28.161  12.060  -1.371  1.00 33.87           N
ATOM   3296  N   ALA B 357     -24.080   9.963   4.527  1.00 21.19           N
ATOM   3297  CA  ALA B 357     -24.186   9.331   5.844  1.00 20.36           C
ATOM   3298  C   ALA B 357     -23.813  10.335   6.929  1.00 23.86           C
ATOM   3299  O   ALA B 357     -22.909  11.188   6.732  1.00 25.14           O
ATOM   3300  CB  ALA B 357     -23.320   8.114   5.943  1.00 20.29           C
ATOM   3301  N   HIS B 358     -24.512  10.233   8.062  1.00 22.17           N
ATOM   3302  CA  HIS B 358     -24.252  11.086   9.214  1.00 22.94           C
ATOM   3303  C   HIS B 358     -24.444  10.326  10.526  1.00 23.08           C
ATOM   3304  O   HIS B 358     -25.252   9.384  10.605  1.00 23.46           O
ATOM   3305  CB  HIS B 358     -25.181  12.296   9.204  1.00 24.75           C
ATOM   3306  CG  HIS B 358     -25.029  13.165   7.998  1.00 30.67           C
ATOM   3307  ND1 HIS B 358     -23.943  13.996   7.813  1.00 34.69           N
ATOM   3308  CD2 HIS B 358     -25.825  13.336   6.916  1.00 33.54           C
ATOM   3309  CE1 HIS B 358     -24.074  14.635   6.662  1.00 37.45           C
ATOM   3310  NE2 HIS B 358     -25.206  14.251   6.098  1.00 35.94           N
ATOM   3311  N   GLU B 359     -23.724  10.762  11.556  1.00 23.47           N
ATOM   3312  CA  GLU B 359     -23.942  10.256  12.914  1.00 26.99           C
ATOM   3313  C   GLU B 359     -25.375  10.543  13.322  1.00 26.00           C
ATOM   3314  O   GLU B 359     -25.912  11.588  12.971  1.00 27.02           O
ATOM   3315  CB  GLU B 359     -22.983  10.929  13.901  1.00 28.38           C
ATOM   3316  CG  GLU B 359     -21.546  10.508  13.752  1.00 30.08           C
ATOM   3317  CD  GLU B 359     -20.629  11.292  14.658  1.00 35.11           C
ATOM   3318  OE1 GLU B 359     -20.148  10.726  15.660  1.00 32.18           O
ATOM   3319  OE2 GLU B 359     -20.390  12.476  14.367  1.00 38.76           O
ATOM   3320  N   ALA B 360     -25.996   9.622  14.047  1.00 24.76           N
ATOM   3321  CA  ALA B 360     -27.383   9.805  14.466  1.00 25.12           C
ATOM   3322  C   ALA B 360     -27.653   9.132  15.814  1.00 24.68           C
ATOM   3323  O   ALA B 360     -26.935   8.208  16.210  1.00 23.68           O
ATOM   3324  CB  ALA B 360     -28.328   9.275  13.423  1.00 26.12           C
ATOM   3325  N   VAL B 361     -28.677   9.627  16.508  1.00 23.77           N
ATOM   3326  CA  VAL B 361     -29.109   9.081  17.796  1.00 24.00           C
ATOM   3327  C   VAL B 361     -30.592   8.731  17.769  1.00 22.79           C
ATOM   3328  O   VAL B 361     -31.405   9.523  17.306  1.00 23.34           O
ATOM   3329  CB  VAL B 361     -28.866  10.084  18.925  1.00 27.94           C
ATOM   3330  CG1 VAL B 361     -29.430   9.548  20.262  1.00 30.54           C
ATOM   3331  CG2 VAL B 361     -27.373  10.424  19.022  1.00 28.48           C
ATOM   3332  N   ILE B 362     -30.936   7.543  18.259  1.00 23.50           N
ATOM   3333  CA  ILE B 362     -32.326   7.145  18.445  1.00 22.55           C
ATOM   3334  C   ILE B 362     -32.633   6.959  19.945  1.00 26.35           C
ATOM   3335  O   ILE B 362     -32.078   6.074  20.601  1.00 23.30           O
ATOM   3336  CB  ILE B 362     -32.641   5.837  17.687  1.00 21.38           C
ATOM   3337  CG1 ILE B 362     -32.453   6.033  16.180  1.00 19.69           C
ATOM   3338  CG2 ILE B 362     -34.064   5.360  17.990  1.00 21.69           C
ATOM   3339  CD1 ILE B 362     -32.406   4.719  15.420  1.00 18.65           C
ATOM   3340  N   ALA B 363     -33.533   7.784  20.469  1.00 25.23           N
ATOM   3341  CA  ALA B 363     -33.939   7.702  21.866  1.00 26.71           C
ATOM   3342  C   ALA B 363     -35.113   6.739  21.995  1.00 26.00           C
ATOM   3343  O   ALA B 363     -36.245   7.082  21.627  1.00 25.17           O
ATOM   3344  CB  ALA B 363     -34.311   9.112  22.405  1.00 26.05           C
ATOM   3345  N   THR B 364     -34.847   5.525  22.483  1.00 24.64           N
ATOM   3346  CA  THR B 364     -35.886   4.496  22.511  1.00 25.34           C
ATOM   3347  C   THR B 364     -36.953   4.735  23.586  1.00 26.52           C
ATOM   3348  O   THR B 364     -37.981   4.053  23.591  1.00 28.38           O
ATOM   3349  CB  THR B 364     -35.285   3.071  22.711  1.00 26.40           C
ATOM   3350  OG1 THR B 364     -34.623   2.992  23.982  1.00 28.02           O
ATOM   3351  CG2 THR B 364     -34.278   2.757  21.604  1.00 23.95           C
ATOM   3352  N   TYR B 365     -36.685   5.660  24.513  1.00 24.12           N
ATOM   3353  CA  TYR B 365     -37.631   6.024  25.564  1.00 27.73           C
ATOM   3354  C   TYR B 365     -38.582   7.125  25.108  1.00 31.38           C
ATOM   3355  O   TYR B 365     -39.508   7.481  25.826  1.00 33.62           O
ATOM   3356  CB  TYR B 365     -36.893   6.488  26.832  1.00 27.98           C
ATOM   3357  CG  TYR B 365     -35.901   7.597  26.546  1.00 28.55           C
ATOM   3358  CD1 TYR B 365     -36.308   8.927  26.477  1.00 29.54           C
ATOM   3359  CD2 TYR B 365     -34.560   7.308  26.321  1.00 27.68           C
ATOM   3360  CE1 TYR B 365     -35.406   9.948  26.196  1.00 29.34           C
ATOM   3361  CE2 TYR B 365     -33.645   8.329  26.039  1.00 27.68           C
ATOM   3362  CZ  TYR B 365     -34.074   9.640  25.984  1.00 29.35           C
ATOM   3363  OH  TYR B 365     -33.164  10.644  25.703  1.00 30.22           O
ATOM   3364  N   SER B 366     -38.320   7.698  23.936  1.00 34.09           N
ATOM   3365  CA  SER B 366     -39.116   8.828  23.444  1.00 34.51           C
ATOM   3366  C   SER B 366     -40.538   8.410  23.075  1.00 32.93           C
ATOM   3367  O   SER B 366     -40.759   7.303  22.569  1.00 32.26           O
ATOM   3368  CB  SER B 366     -38.439   9.470  22.218  1.00 34.10           C
ATOM   3369  OG  SER B 366     -39.252  10.498  21.681  1.00 34.48           O
ATOM   3370  N   PRO B 367     -41.508   9.303  23.303  1.00 33.89           N
ATOM   3371  CA  PRO B 367     -42.866   9.015  22.826  1.00 36.01           C
ATOM   3372  C   PRO B 367     -42.938   8.941  21.294  1.00 34.43           C
ATOM   3373  O   PRO B 367     -43.919   8.426  20.762  1.00 36.16           O
ATOM   3374  CB  PRO B 367     -43.697  10.183  23.370  1.00 38.10           C
ATOM   3375  CG  PRO B 367     -42.707  11.254  23.744  1.00 39.72           C
ATOM   3376  CD  PRO B 367     -41.438  10.536  24.105  1.00 37.29           C
ATOM   3377  N   LYS B 368     -41.913   9.429  20.605  1.00 31.17           N
ATOM   3378  CA  LYS B 368     -41.863   9.337  19.143  1.00 36.10           C
ATOM   3379  C   LYS B 368     -41.229   8.031  18.690  1.00 32.88           C
ATOM   3380  O   LYS B 368     -41.153   7.761  17.492  1.00 30.02           O
ATOM   3381  CB  LYS B 368     -41.092  10.517  18.535  1.00 39.31           C
ATOM   3382  CG  LYS B 368     -41.497  11.855  19.117  1.00 45.93           C
ATOM   3383  CD  LYS B 368     -42.835  12.326  18.576  1.00 50.58           C
ATOM   3384  CE  LYS B 368     -43.391  13.459  19.438  1.00 57.01           C
ATOM   3385  NZ  LYS B 368     -42.346  14.473  19.772  1.00 59.39           N
ATOM   3386  N   PHE B 369     -40.768   7.224  19.645  1.00 30.16           N
ATOM   3387  CA  PHE B 369     -40.228   5.913  19.304  1.00 26.97           C
ATOM   3388  C   PHE B 369     -41.380   4.924  19.215  1.00 30.18           C
ATOM   3389  O   PHE B 369     -41.789   4.330  20.227  1.00 28.38           O
ATOM   3390  CB  PHE B 369     -39.191   5.436  20.325  1.00 25.34           C
ATOM   3391  CG  PHE B 369     -38.497   4.157  19.926  1.00 25.23           C
ATOM   3392  CD1 PHE B 369     -37.544   4.155  18.911  1.00 23.55           C
ATOM   3393  CD2 PHE B 369     -38.778   2.965  20.568  1.00 25.75           C
ATOM   3394  CE1 PHE B 369     -36.897   2.977  18.530  1.00 23.64           C
ATOM   3395  CE2 PHE B 369     -38.127   1.774  20.198  1.00 24.39           C
ATOM   3396  CZ  PHE B 369     -37.185   1.790  19.177  1.00 24.56           C
ATOM   3397  N   THR B 370     -41.925   4.766  18.005  1.00 28.87           N
ATOM   3398  CA  THR B 370     -43.083   3.897  17.816  1.00 28.37           C
ATOM   3399  C   THR B 370     -42.902   2.887  16.686  1.00 27.05           C
ATOM   3400  O   THR B 370     -43.701   2.852  15.751  1.00 28.21           O
ATOM   3401  CB  THR B 370     -44.360   4.725  17.550  1.00 31.90           C
ATOM   3402  OG1 THR B 370     -44.151   5.584  16.418  1.00 32.58           O
ATOM   3403  CG2 THR B 370     -44.734   5.581  18.772  1.00 32.38           C
ATOM   3404  N   PRO B 371     -41.865   2.032  16.784  1.00 25.98           N
ATOM   3405  CA  PRO B 371     -41.603   1.098  15.689  1.00 24.76           C
ATOM   3406  C   PRO B 371     -42.756   0.123  15.399  1.00 28.01           C
ATOM   3407  O   PRO B 371     -42.938  -0.255  14.247  1.00 29.96           O
ATOM   3408  CB  PRO B 371     -40.369   0.339  16.161  1.00 23.16           C
ATOM   3409  CG  PRO B 371     -40.412   0.445  17.688  1.00 25.18           C
ATOM   3410  CD  PRO B 371     -40.961   1.819  17.933  1.00 26.11           C
ATOM   3411  N   LYS B 372     -43.522  -0.274  16.410  1.00 28.67           N
ATOM   3412  CA  LYS B 372     -44.660  -1.162  16.169  1.00 27.59           C
ATOM   3413  C   LYS B 372     -45.735  -0.449  15.340  1.00 30.58           C
ATOM   3414  O   LYS B 372     -46.532  -1.098  14.639  1.00 32.39           O
ATOM   3415  CB  LYS B 372     -45.229  -1.678  17.492  1.00 28.10           C
ATOM   3416  CG  LYS B 372     -46.580  -2.388  17.399  1.00 30.98           C
ATOM   3417  CD  LYS B 372     -46.490  -3.773  16.764  1.00 31.47           C
ATOM   3418  CE  LYS B 372     -47.661  -4.619  17.235  1.00 33.88           C
ATOM   3419  NZ  LYS B 372     -47.774  -5.932  16.529  1.00 36.61           N
ATOM   3420  N   LEU B 373     -45.741   0.885  15.396  1.00 27.53           N
ATOM   3421  CA  LEU B 373     -46.676   1.680  14.603  1.00 29.69           C
ATOM   3422  C   LEU B 373     -46.065   2.048  13.246  1.00 30.87           C
ATOM   3423  O   LEU B 373     -46.673   2.774  12.478  1.00 33.58           O
ATOM   3424  CB  LEU B 373     -47.102   2.952  15.359  1.00 30.91           C
ATOM   3425  CG  LEU B 373     -47.834   2.801  16.704  1.00 31.80           C
ATOM   3426  CD1 LEU B 373     -48.221   4.173  17.191  1.00 35.25           C
ATOM   3427  CD2 LEU B 373     -49.094   1.948  16.566  1.00 32.36           C
ATOM   3428  N   GLY B 374     -44.862   1.547  12.967  1.00 32.07           N
ATOM   3429  CA  GLY B 374     -44.209   1.759  11.681  1.00 30.24           C
ATOM   3430  C   GLY B 374     -43.475   3.087  11.536  1.00 33.67           C
ATOM   3431  O   GLY B 374     -43.145   3.484  10.421  1.00 33.81           O
ATOM   3432  N   ASN B 375     -43.207   3.770  12.654  1.00 34.83           N
ATOM   3433  CA  ASN B 375     -42.565   5.094  12.639  1.00 35.41           C
ATOM   3434  C   ASN B 375     -41.618   5.331  13.817  1.00 30.68           C
ATOM   3435  O   ASN B 375     -41.974   5.044  14.955  1.00 29.05           O
ATOM   3436  CB  ASN B 375     -43.625   6.203  12.645  1.00 41.87           C
ATOM   3437  CG  ASN B 375     -44.387   6.280  11.352  1.00 49.72           C
ATOM   3438  OD1 ASN B 375     -44.007   7.019  10.446  1.00 53.87           O
ATOM   3439  ND2 ASN B 375     -45.473   5.516  11.252  1.00 49.98           N
ATOM   3440  N   ILE B 376     -40.423   5.856  13.551  1.00 28.25           N
ATOM   3441  CA  ILE B 376     -39.501   6.255  14.631  1.00 29.61           C
ATOM   3442  C   ILE B 376     -38.905   7.617  14.330  1.00 29.50           C
ATOM   3443  O   ILE B 376     -39.091   8.156  13.240  1.00 30.80           O
ATOM   3444  CB  ILE B 376     -38.339   5.258  14.840  1.00 27.10           C
ATOM   3445  CG1 ILE B 376     -37.406   5.252  13.613  1.00 28.11           C
ATOM   3446  CG2 ILE B 376     -38.884   3.872  15.141  1.00 26.20           C
ATOM   3447  CD1 ILE B 376     -36.045   4.674  13.895  1.00 25.50           C
ATOM   3448  N   GLN B 377     -38.187   8.168  15.297  1.00 27.18           N
ATOM   3449  CA  GLN B 377     -37.536   9.459  15.130  1.00 27.01           C
ATOM   3450  C   GLN B 377     -36.058   9.353  15.478  1.00 27.02           C
ATOM   3451  O   GLN B 377     -35.688   8.644  16.431  1.00 27.41           O
ATOM   3452  CB  GLN B 377     -38.233  10.503  15.998  1.00 32.61           C
ATOM   3453  CG  GLN B 377     -37.683  11.895  15.892  1.00 31.53           C
ATOM   3454  CD  GLN B 377     -38.478  12.864  16.741  1.00 34.90           C
ATOM   3455  OE1 GLN B 377     -39.638  13.165  16.445  1.00 36.24           O
ATOM   3456  NE2 GLN B 377     -37.877  13.311  17.837  1.00 33.01           N
ATOM   3457  N   PHE B 378     -35.208  10.013  14.689  1.00 26.42           N
ATOM   3458  CA  PHE B 378     -33.783  10.088  15.002  1.00 24.80           C
ATOM   3459  C   PHE B 378     -33.281  11.526  14.920  1.00 26.49           C
ATOM   3460  O   PHE B 378     -33.910  12.380  14.305  1.00 26.21           O
ATOM   3461  CB  PHE B 378     -32.945   9.162  14.080  1.00 22.64           C
ATOM   3462  CG  PHE B 378     -32.911   9.565  12.615  1.00 23.71           C
ATOM   3463  CD1 PHE B 378     -32.043  10.547  12.170  1.00 23.87           C
ATOM   3464  CD2 PHE B 378     -33.675   8.874  11.670  1.00 24.03           C
ATOM   3465  CE1 PHE B 378     -31.972  10.878  10.809  1.00 26.86           C
ATOM   3466  CE2 PHE B 378     -33.619   9.202  10.329  1.00 27.81           C
ATOM   3467  CZ  PHE B 378     -32.759  10.211   9.892  1.00 27.56           C
ATOM   3468  N   SER B 379     -32.171  11.807  15.595  1.00 26.05           N
ATOM   3469  CA  SER B 379     -31.599  13.146  15.570  1.00 27.67           C
ATOM   3470  C   SER B 379     -30.150  13.112  15.079  1.00 28.10           C
ATOM   3471  O   SER B 379     -29.455  12.114  15.222  1.00 31.39           O
ATOM   3472  CB  SER B 379     -31.668  13.803  16.957  1.00 32.78           C
ATOM   3473  OG  SER B 379     -30.765  13.160  17.839  1.00 34.86           O
ATOM   3474  N   THR B 380     -29.703  14.203  14.483  1.00 29.85           N
ATOM   3475  CA  THR B 380     -28.339  14.292  13.983  1.00 31.10           C
ATOM   3476  C   THR B 380     -27.672  15.557  14.500  1.00 30.69           C
ATOM   3477  O   THR B 380     -28.357  16.509  14.900  1.00 30.78           O
ATOM   3478  CB  THR B 380     -28.295  14.293  12.434  1.00 28.54           C
ATOM   3479  OG1 THR B 380     -29.042  15.409  11.949  1.00 29.61           O
ATOM   3480  CG2 THR B 380     -28.893  13.006  11.867  1.00 28.84           C
ATOM   3481  N   TRP B 381     -26.341  15.559  14.537  1.00 30.07           N
ATOM   3482  CA  TRP B 381     -25.612  16.815  14.714  1.00 35.10           C
ATOM   3483  C   TRP B 381     -25.753  17.606  13.401  1.00 37.43           C
ATOM   3484  O   TRP B 381     -26.007  18.804  13.412  1.00 38.58           O
ATOM   3485  CB  TRP B 381     -24.144  16.562  15.050  1.00 36.56           C
ATOM   3486  CG  TRP B 381     -23.917  16.037  16.436  1.00 39.25           C
ATOM   3487  CD1 TRP B 381     -23.560  16.765  17.539  1.00 41.60           C
ATOM   3488  CD2 TRP B 381     -24.058  14.677  16.880  1.00 36.86           C
ATOM   3489  NE1 TRP B 381     -23.453  15.935  18.637  1.00 41.78           N
ATOM   3490  CE2 TRP B 381     -23.759  14.653  18.260  1.00 39.04           C
ATOM   3491  CE3 TRP B 381     -24.412  13.478  16.247  1.00 34.08           C
ATOM   3492  CZ2 TRP B 381     -23.798  13.477  19.015  1.00 38.15           C
ATOM   3493  CZ3 TRP B 381     -24.450  12.309  17.002  1.00 33.83           C
ATOM   3494  CH2 TRP B 381     -24.138  12.319  18.370  1.00 35.14           C
ATOM   3495  N   GLU B 382     -25.659  16.896  12.275  1.00 38.69           N
ATOM   3496  CA  GLU B 382     -25.825  17.510  10.951  1.00 41.35           C
ATOM   3497  C   GLU B 382     -27.193  18.182  10.862  1.00 43.81           C
ATOM   3498  O   GLU B 382     -28.207  17.606  11.253  1.00 43.07           O
ATOM   3499  CB  GLU B 382     -25.663  16.470   9.837  1.00 39.26           C
ATOM   3500  CG  GLU B 382     -26.260  16.899   8.532  1.00 41.88           C
ATOM   3501  CD  GLU B 382     -25.522  18.080   7.924  1.00 46.88           C
ATOM   3502  OE1 GLU B 382     -24.276  18.137   8.035  1.00 48.67           O
ATOM   3503  OE2 GLU B 382     -26.193  18.956   7.338  1.00 46.22           O
ATOM   3504  N   THR B 383     -27.204  19.424  10.396  1.00 47.89           N
ATOM   3505  CA  THR B 383     -28.413  20.238  10.417  1.00 48.72           C
ATOM   3506  C   THR B 383     -29.339  20.075   9.193  1.00 47.76           C
ATOM   3507  O   THR B 383     -30.556  20.203   9.323  1.00 51.33           O
ATOM   3508  CB  THR B 383     -28.057  21.741  10.603  1.00 55.19           C
ATOM   3509  OG1 THR B 383     -27.177  22.173   9.559  1.00 55.06           O
ATOM   3510  CG2 THR B 383     -27.367  21.963  11.952  1.00 56.46           C
ATOM   3511  N   GLN B 384     -28.783  19.873   8.002  1.00 40.43           N
ATOM   3512  CA  GLN B 384     -29.623  19.889   6.805  1.00 39.42           C
ATOM   3513  C   GLN B 384     -29.509  18.686   5.848  1.00 39.73           C
ATOM   3514  O   GLN B 384     -30.479  18.366   5.159  1.00 38.59           O
ATOM   3515  CB  GLN B 384     -29.345  21.169   6.007  1.00 37.50           C
ATOM   3516  N   ASP B 385     -28.330  18.061   5.780  1.00 38.84           N
ATOM   3517  CA  ASP B 385     -28.007  17.100   4.713  1.00 38.05           C
ATOM   3518  C   ASP B 385     -28.620  15.704   4.949  1.00 34.04           C
ATOM   3519  O   ASP B 385     -27.909  14.698   4.986  1.00 35.00           O
ATOM   3520  CB  ASP B 385     -26.480  16.978   4.573  1.00 40.84           C
ATOM   3521  CG  ASP B 385     -26.055  16.222   3.313  1.00 44.22           C
ATOM   3522  OD1 ASP B 385     -26.708  16.391   2.264  1.00 41.63           O
ATOM   3523  OD2 ASP B 385     -25.102  15.402   3.398  1.00 46.27           O
ATOM   3524  N   VAL B 386     -29.937  15.641   5.104  1.00 30.54           N
ATOM   3525  CA  VAL B 386     -30.650  14.365   5.215  1.00 29.91           C
ATOM   3526  C   VAL B 386     -31.830  14.427   4.239  1.00 35.85           C
ATOM   3527  O   VAL B 386     -32.633  15.371   4.303  1.00 37.46           O
ATOM   3528  CB  VAL B 386     -31.170  14.099   6.658  1.00 30.90           C
ATOM   3529  CG1 VAL B 386     -32.032  12.845   6.713  1.00 30.63           C
ATOM   3530  CG2 VAL B 386     -30.017  13.978   7.657  1.00 31.20           C
ATOM   3531  N   SER B 387     -31.921  13.459   3.324  1.00 30.86           N
ATOM   3532  CA  SER B 387     -32.958  13.488   2.307  1.00 30.84           C
ATOM   3533  C   SER B 387     -34.208  12.732   2.719  1.00 31.30           C
ATOM   3534  O   SER B 387     -34.135  11.725   3.434  1.00 34.97           O
ATOM   3535  CB  SER B 387     -32.434  12.914   0.981  1.00 33.33           C
ATOM   3536  OG  SER B 387     -31.220  13.524   0.586  1.00 34.20           O
ATOM   3537  N   SER B 388     -35.361  13.252   2.314  1.00 31.13           N
ATOM   3538  CA  SER B 388     -36.629  12.564   2.532  1.00 34.81           C
ATOM   3539  C   SER B 388     -37.017  11.710   1.329  1.00 36.06           C
ATOM   3540  O   SER B 388     -36.658  12.022   0.186  1.00 37.27           O
ATOM   3541  CB  SER B 388     -37.746  13.567   2.841  1.00 39.81           C
ATOM   3542  OG  SER B 388     -37.416  14.369   3.970  1.00 43.11           O
ATOM   3543  N   GLY B 389     -37.793  10.662   1.587  1.00 34.53           N
ATOM   3544  CA  GLY B 389     -38.281   9.794   0.534  1.00 34.02           C
ATOM   3545  C   GLY B 389     -37.188   9.012  -0.175  1.00 33.67           C
ATOM   3546  O   GLY B 389     -37.312   8.719  -1.378  1.00 33.34           O
ATOM   3547  N   GLN B 390     -36.096   8.744   0.539  1.00 28.45           N
ATOM   3548  CA  GLN B 390     -34.979   7.952   0.013  1.00 30.15           C
ATOM   3549  C   GLN B 390     -34.600   6.783   0.952  1.00 30.70           C
ATOM   3550  O   GLN B 390     -34.675   6.930   2.165  1.00 28.43           O
ATOM   3551  CB  GLN B 390     -33.759   8.852  -0.202  1.00 29.56           C
ATOM   3552  CG  GLN B 390     -33.976   9.993  -1.207  1.00 27.99           C
ATOM   3553  CD  GLN B 390     -34.084   9.512  -2.650  1.00 30.74           C
ATOM   3554  OE1 GLN B 390     -34.148   8.310  -2.918  1.00 31.30           O
ATOM   3555  NE2 GLN B 390     -34.099  10.464  -3.595  1.00 29.80           N
ATOM   3556  N   PRO B 391     -34.162   5.635   0.387  1.00 28.99           N
ATOM   3557  CA  PRO B 391     -33.795   4.472   1.205  1.00 27.74           C
ATOM   3558  C   PRO B 391     -32.770   4.850   2.274  1.00 26.55           C
ATOM   3559  O   PRO B 391     -31.736   5.469   1.963  1.00 23.36           O
ATOM   3560  CB  PRO B 391     -33.213   3.480   0.175  1.00 26.24           C
ATOM   3561  CG  PRO B 391     -33.948   3.834  -1.117  1.00 28.14           C
ATOM   3562  CD  PRO B 391     -34.126   5.340  -1.059  1.00 28.85           C
ATOM   3563  N   THR B 392     -33.074   4.479   3.519  1.00 22.43           N
ATOM   3564  CA  THR B 392     -32.335   4.935   4.682  1.00 23.09           C
ATOM   3565  C   THR B 392     -32.008   3.719   5.555  1.00 23.19           C
ATOM   3566  O   THR B 392     -32.855   2.864   5.767  1.00 22.80           O
ATOM   3567  CB  THR B 392     -33.157   5.990   5.480  1.00 26.49           C
ATOM   3568  OG1 THR B 392     -33.488   7.101   4.625  1.00 26.25           O
ATOM   3569  CG2 THR B 392     -32.394   6.489   6.700  1.00 27.17           C
ATOM   3570  N   LYS B 393     -30.765   3.649   6.011  1.00 20.93           N
ATOM   3571  CA  LYS B 393     -30.264   2.551   6.806  1.00 22.77           C
ATOM   3572  C   LYS B 393     -29.731   3.098   8.129  1.00 20.56           C
ATOM   3573  O   LYS B 393     -29.026   4.096   8.111  1.00 20.60           O
ATOM   3574  CB  LYS B 393     -29.127   1.832   6.059  1.00 22.47           C
ATOM   3575  CG  LYS B 393     -28.541   0.648   6.816  1.00 24.10           C
ATOM   3576  CD  LYS B 393     -27.324   0.030   6.082  1.00 27.25           C
ATOM   3577  CE  LYS B 393     -26.854  -1.229   6.841  1.00 28.07           C
ATOM   3578  NZ  LYS B 393     -25.534  -1.771   6.440  1.00 27.85           N
ATOM   3579  N   PHE B 394     -30.035   2.441   9.254  1.00 19.67           N
ATOM   3580  CA  PHE B 394     -29.395   2.784  10.540  1.00 20.03           C
ATOM   3581  C   PHE B 394     -28.430   1.674  10.945  1.00 20.58           C
ATOM   3582  O   PHE B 394     -28.846   0.519  11.141  1.00 19.66           O
ATOM   3583  CB  PHE B 394     -30.423   3.007  11.648  1.00 19.45           C
ATOM   3584  CG  PHE B 394     -29.798   3.296  12.992  1.00 20.54           C
ATOM   3585  CD1 PHE B 394     -29.213   4.530  13.245  1.00 19.99           C
ATOM   3586  CD2 PHE B 394     -29.797   2.325  14.002  1.00 19.94           C
ATOM   3587  CE1 PHE B 394     -28.630   4.807  14.468  1.00 22.27           C
ATOM   3588  CE2 PHE B 394     -29.216   2.599  15.262  1.00 20.37           C
ATOM   3589  CZ  PHE B 394     -28.637   3.838  15.484  1.00 23.04           C
ATOM   3590  N   THR B 395     -27.143   2.017  11.030  1.00 18.76           N
ATOM   3591  CA  THR B 395     -26.121   1.080  11.502  1.00 17.25           C
ATOM   3592  C   THR B 395     -25.772   1.401  12.957  1.00 18.46           C
ATOM   3593  O   THR B 395     -25.212   2.463  13.233  1.00 20.98           O
ATOM   3594  CB  THR B 395     -24.826   1.135  10.648  1.00 20.45           C
ATOM   3595  OG1 THR B 395     -25.115   0.851   9.264  1.00 21.54           O
ATOM   3596  CG2 THR B 395     -23.816   0.117  11.160  1.00 18.16           C
ATOM   3597  N   PRO B 396     -26.130   0.505  13.897  1.00 17.82           N
ATOM   3598  CA  PRO B 396     -25.836   0.818  15.305  1.00 17.00           C
ATOM   3599  C   PRO B 396     -24.356   0.699  15.611  1.00 21.66           C
ATOM   3600  O   PRO B 396     -23.680  -0.145  15.009  1.00 22.43           O
ATOM   3601  CB  PRO B 396     -26.651  -0.224  16.092  1.00 17.71           C
ATOM   3602  CG  PRO B 396     -26.751  -1.395  15.152  1.00 16.54           C
ATOM   3603  CD  PRO B 396     -26.904  -0.740  13.755  1.00 16.03           C
ATOM   3604  N   VAL B 397     -23.856   1.567  16.491  1.00 19.17           N
ATOM   3605  CA  VAL B 397     -22.456   1.559  16.913  1.00 19.02           C
ATOM   3606  C   VAL B 397     -22.290   1.488  18.444  1.00 22.20           C
ATOM   3607  O   VAL B 397     -21.389   0.804  18.944  1.00 21.24           O
ATOM   3608  CB  VAL B 397     -21.717   2.805  16.384  1.00 20.70           C
ATOM   3609  CG1 VAL B 397     -20.297   2.890  16.975  1.00 20.22           C
ATOM   3610  CG2 VAL B 397     -21.725   2.815  14.814  1.00 18.52           C
ATOM   3611  N   GLY B 398     -23.148   2.195  19.184  1.00 21.79           N
ATOM   3612  CA  GLY B 398     -23.053   2.182  20.641  1.00 18.11           C
ATOM   3613  C   GLY B 398     -24.156   2.995  21.279  1.00 19.28           C
ATOM   3614  O   GLY B 398     -25.283   3.000  20.776  1.00 18.83           O
ATOM   3615  N   LEU B 399     -23.838   3.650  22.399  1.00 18.40           N
ATOM   3616  CA  LEU B 399     -24.773   4.546  23.091  1.00 22.07           C
ATOM   3617  C   LEU B 399     -24.297   5.973  22.928  1.00 22.93           C
ATOM   3618  O   LEU B 399     -23.079   6.218  22.878  1.00 24.95           O
ATOM   3619  CB  LEU B 399     -24.875   4.212  24.604  1.00 23.86           C
ATOM   3620  CG  LEU B 399     -25.302   2.778  24.982  1.00 25.63           C
ATOM   3621  CD1 LEU B 399     -25.341   2.583  26.497  1.00 23.88           C
ATOM   3622  CD2 LEU B 399     -26.671   2.433  24.393  1.00 26.77           C
ATOM   3623  N   ALA B 400     -25.226   6.923  22.859  1.00 21.52           N
ATOM   3624  CA  ALA B 400     -24.842   8.334  22.781  1.00 25.16           C
ATOM   3625  C   ALA B 400     -24.302   8.844  24.114  1.00 28.14           C
ATOM   3626  O   ALA B 400     -23.415   9.701  24.156  1.00 22.20           O
ATOM   3627  CB  ALA B 400     -26.012   9.200  22.353  1.00 24.81           C
ATOM   3628  N   SER B 401     -24.909   8.344  25.185  1.00 27.31           N
ATOM   3629  CA  SER B 401     -24.687   8.835  26.555  1.00 27.15           C
ATOM   3630  C   SER B 401     -25.244   7.832  27.547  1.00 24.44           C
ATOM   3631  O   SER B 401     -26.059   6.969  27.169  1.00 24.41           O
ATOM   3632  CB  SER B 401     -25.353  10.198  26.738  1.00 30.35           C
ATOM   3633  OG  SER B 401     -25.320  10.631  28.096  1.00 35.23           O
ATOM   3634  N   VAL B 402     -24.777   7.897  28.794  1.00 26.52           N
ATOM   3635  CA  VAL B 402     -25.450   7.171  29.860  1.00 25.63           C
ATOM   3636  C   VAL B 402     -25.759   8.127  31.017  1.00 28.17           C
ATOM   3637  O   VAL B 402     -25.973   7.703  32.158  1.00 27.76           O
ATOM   3638  CB  VAL B 402     -24.617   5.967  30.359  1.00 26.46           C
ATOM   3639  CG1 VAL B 402     -24.558   4.860  29.294  1.00 25.96           C
ATOM   3640  CG2 VAL B 402     -23.226   6.414  30.780  1.00 29.27           C
ATOM   3641  N   ASP B 403     -25.824   9.422  30.733  1.00 32.16           N
ATOM   3642  CA  ASP B 403     -26.171  10.330  31.817  1.00 33.95           C
ATOM   3643  C   ASP B 403     -27.655  10.151  32.170  1.00 31.13           C
ATOM   3644  O   ASP B 403     -28.408   9.508  31.426  1.00 29.00           O
ATOM   3645  CB  ASP B 403     -25.837  11.795  31.472  1.00 42.47           C
ATOM   3646  CG  ASP B 403     -26.689  12.373  30.349  1.00 49.36           C
ATOM   3647  OD1 ASP B 403     -27.795  11.874  30.056  1.00 49.75           O
ATOM   3648  OD2 ASP B 403     -26.240  13.383  29.768  1.00 55.38           O
ATOM   3649  N   ALA B 404     -28.078  10.764  33.269  1.00 32.80           N
ATOM   3650  CA  ALA B 404     -29.416  10.545  33.796  1.00 35.82           C
ATOM   3651  C   ALA B 404     -30.518  10.883  32.784  1.00 35.79           C
ATOM   3652  O   ALA B 404     -31.532  10.194  32.701  1.00 34.40           O
ATOM   3653  CB  ALA B 404     -29.606  11.361  35.069  1.00 37.60           C
ATOM   3654  N   ASN B 405     -30.297  11.905  31.972  1.00 33.61           N
ATOM   3655  CA  ASN B 405     -31.333  12.295  31.035  1.00 39.35           C
ATOM   3656  C   ASN B 405     -31.329  11.458  29.756  1.00 36.80           C
ATOM   3657  O   ASN B 405     -32.149  11.681  28.875  1.00 40.31           O
ATOM   3658  CB  ASN B 405     -31.200  13.772  30.686  1.00 45.31           C
ATOM   3659  CG  ASN B 405     -31.611  14.653  31.830  1.00 53.15           C
ATOM   3660  OD1 ASN B 405     -32.518  14.304  32.585  1.00 56.79           O
ATOM   3661  ND2 ASN B 405     -30.958  15.800  31.972  1.00 56.09           N
ATOM   3662  N   SER B 406     -30.416  10.499  29.664  1.00 31.96           N
ATOM   3663  CA  SER B 406     -30.342   9.645  28.484  1.00 32.23           C
ATOM   3664  C   SER B 406     -31.075   8.323  28.774  1.00 31.48           C
ATOM   3665  O   SER B 406     -31.247   7.499  27.885  1.00 29.71           O
ATOM   3666  CB  SER B 406     -28.894   9.376  28.085  1.00 33.21           C
ATOM   3667  OG  SER B 406     -28.325   8.421  28.972  1.00 35.94           O
ATOM   3668  N   HIS B 407     -31.443   8.114  30.041  1.00 28.92           N
ATOM   3669  CA  HIS B 407     -32.318   7.014  30.447  1.00 31.10           C
ATOM   3670  C   HIS B 407     -31.902   5.621  29.971  1.00 29.32           C
ATOM   3671  O   HIS B 407     -32.728   4.847  29.457  1.00 28.89           O
ATOM   3672  CB  HIS B 407     -33.739   7.320  29.991  1.00 31.57           C
ATOM   3673  CG  HIS B 407     -34.295   8.571  30.597  1.00 35.13           C
ATOM   3674  ND1 HIS B 407     -34.485   9.732  29.872  1.00 38.15           N
ATOM   3675  CD2 HIS B 407     -34.702   8.842  31.859  1.00 36.67           C
ATOM   3676  CE1 HIS B 407     -34.984  10.663  30.664  1.00 37.63           C
ATOM   3677  NE2 HIS B 407     -35.128  10.149  31.873  1.00 39.68           N
ATOM   3678  N   PHE B 408     -30.626   5.296  30.147  1.00 26.71           N
ATOM   3679  CA  PHE B 408     -30.145   3.958  29.821  1.00 26.50           C
ATOM   3680  C   PHE B 408     -30.536   2.949  30.890  1.00 27.63           C
ATOM   3681  O   PHE B 408     -30.199   3.106  32.059  1.00 29.75           O
ATOM   3682  CB  PHE B 408     -28.625   3.955  29.646  1.00 27.54           C
ATOM   3683  CG  PHE B 408     -28.035   2.570  29.448  1.00 26.19           C
ATOM   3684  CD1 PHE B 408     -28.482   1.754  28.417  1.00 26.11           C
ATOM   3685  CD2 PHE B 408     -27.006   2.121  30.249  1.00 27.42           C
ATOM   3686  CE1 PHE B 408     -27.953   0.480  28.228  1.00 27.35           C
ATOM   3687  CE2 PHE B 408     -26.456   0.856  30.062  1.00 28.69           C
ATOM   3688  CZ  PHE B 408     -26.922   0.035  29.044  1.00 25.65           C
ATOM   3689  N   ASP B 409     -31.296   1.941  30.501  1.00 24.98           N
ATOM   3690  CA  ASP B 409     -31.585   0.799  31.383  1.00 26.84           C
ATOM   3691  C   ASP B 409     -31.779  -0.409  30.496  1.00 26.22           C
ATOM   3692  O   ASP B 409     -32.790  -0.526  29.801  1.00 28.15           O
ATOM   3693  CB  ASP B 409     -32.815   1.051  32.249  1.00 28.34           C
ATOM   3694  CG  ASP B 409     -33.149  -0.136  33.168  1.00 32.23           C
ATOM   3695  OD1 ASP B 409     -32.508  -1.213  33.099  1.00 30.40           O
ATOM   3696  OD2 ASP B 409     -34.103  -0.001  33.940  1.00 38.31           O
ATOM   3697  N   GLN B 410     -30.812  -1.312  30.522  1.00 23.79           N
ATOM   3698  CA  GLN B 410     -30.841  -2.430  29.603  1.00 25.51           C
ATOM   3699  C   GLN B 410     -32.020  -3.372  29.873  1.00 22.14           C
ATOM   3700  O   GLN B 410     -32.344  -4.180  29.011  1.00 25.02           O
ATOM   3701  CB  GLN B 410     -29.523  -3.203  29.639  1.00 25.07           C
ATOM   3702  CG  GLN B 410     -29.376  -4.104  30.881  1.00 26.26           C
ATOM   3703  CD  GLN B 410     -28.268  -5.133  30.693  1.00 25.99           C
ATOM   3704  OE1 GLN B 410     -28.130  -5.739  29.604  1.00 22.97           O
ATOM   3705  NE2 GLN B 410     -27.509  -5.381  31.756  1.00 24.23           N
ATOM   3706  N   TRP B 411     -32.671  -3.261  31.042  1.00 21.31           N
ATOM   3707  CA  TRP B 411     -33.816  -4.120  31.355  1.00 21.49           C
ATOM   3708  C   TRP B 411     -35.174  -3.427  31.288  1.00 22.50           C
ATOM   3709  O   TRP B 411     -36.192  -4.040  31.588  1.00 26.52           O
ATOM   3710  CB  TRP B 411     -33.645  -4.784  32.762  1.00 27.71           C
ATOM   3711  CG  TRP B 411     -32.393  -5.637  32.862  1.00 26.06           C
ATOM   3712  CD1 TRP B 411     -31.400  -5.539  33.808  1.00 28.76           C
ATOM   3713  CD2 TRP B 411     -31.985  -6.686  31.962  1.00 25.37           C
ATOM   3714  NE1 TRP B 411     -30.412  -6.471  33.556  1.00 26.40           N
ATOM   3715  CE2 TRP B 411     -30.742  -7.175  32.418  1.00 26.67           C
ATOM   3716  CE3 TRP B 411     -32.551  -7.258  30.811  1.00 23.75           C
ATOM   3717  CZ2 TRP B 411     -30.058  -8.213  31.772  1.00 24.53           C
ATOM   3718  CZ3 TRP B 411     -31.867  -8.285  30.165  1.00 24.03           C
ATOM   3719  CH2 TRP B 411     -30.627  -8.744  30.641  1.00 23.27           C
ATOM   3720  N   THR B 412     -35.211  -2.163  30.882  1.00 22.66           N
ATOM   3721  CA  THR B 412     -36.494  -1.501  30.678  1.00 23.55           C
ATOM   3722  C   THR B 412     -36.817  -1.547  29.175  1.00 23.26           C
ATOM   3723  O   THR B 412     -36.062  -1.049  28.342  1.00 24.01           O
ATOM   3724  CB  THR B 412     -36.482  -0.031  31.208  1.00 31.48           C
ATOM   3725  OG1 THR B 412     -36.169  -0.020  32.613  1.00 31.88           O
ATOM   3726  CG2 THR B 412     -37.861   0.670  30.969  1.00 26.91           C
ATOM   3727  N   LEU B 413     -37.914  -2.194  28.824  1.00 24.58           N
ATOM   3728  CA  LEU B 413     -38.312  -2.311  27.425  1.00 25.87           C
ATOM   3729  C   LEU B 413     -38.802  -0.970  26.912  1.00 28.45           C
ATOM   3730  O   LEU B 413     -39.397  -0.207  27.662  1.00 26.23           O
ATOM   3731  CB  LEU B 413     -39.426  -3.358  27.287  1.00 28.28           C
ATOM   3732  CG  LEU B 413     -39.031  -4.808  27.600  1.00 29.22           C
ATOM   3733  CD1 LEU B 413     -40.255  -5.740  27.643  1.00 30.39           C
ATOM   3734  CD2 LEU B 413     -38.037  -5.284  26.538  1.00 26.21           C
ATOM   3735  N   PRO B 414     -38.566  -0.681  25.617  1.00 26.69           N
ATOM   3736  CA  PRO B 414     -39.245   0.488  25.061  1.00 23.48           C
ATOM   3737  C   PRO B 414     -40.748   0.239  24.993  1.00 27.38           C
ATOM   3738  O   PRO B 414     -41.158  -0.918  25.009  1.00 29.27           O
ATOM   3739  CB  PRO B 414     -38.651   0.618  23.643  1.00 22.39           C
ATOM   3740  CG  PRO B 414     -37.407  -0.248  23.631  1.00 21.85           C
ATOM   3741  CD  PRO B 414     -37.667  -1.341  24.652  1.00 22.44           C
ATOM   3742  N   SER B 415     -41.544   1.301  24.916  1.00 25.01           N
ATOM   3743  CA  SER B 415     -42.947   1.176  24.546  1.00 28.80           C
ATOM   3744  C   SER B 415     -43.052   1.190  23.027  1.00 29.76           C
ATOM   3745  O   SER B 415     -43.053   2.259  22.397  1.00 28.91           O
ATOM   3746  CB  SER B 415     -43.786   2.302  25.139  1.00 37.13           C
ATOM   3747  OG  SER B 415     -45.159   2.041  24.916  1.00 42.31           O
ATOM   3748  N   TYR B 416     -43.113   0.000  22.440  1.00 27.80           N
ATOM   3749  CA  TYR B 416     -43.014  -0.138  20.988  1.00 27.27           C
ATOM   3750  C   TYR B 416     -44.107   0.632  20.223  1.00 27.38           C
ATOM   3751  O   TYR B 416     -43.917   0.962  19.056  1.00 28.14           O
ATOM   3752  CB  TYR B 416     -43.054  -1.622  20.590  1.00 24.50           C
ATOM   3753  CG  TYR B 416     -41.906  -2.430  21.141  1.00 25.37           C
ATOM   3754  CD1 TYR B 416     -40.594  -2.129  20.804  1.00 24.03           C
ATOM   3755  CD2 TYR B 416     -42.137  -3.506  22.002  1.00 25.41           C
ATOM   3756  CE1 TYR B 416     -39.543  -2.868  21.306  1.00 24.52           C
ATOM   3757  CE2 TYR B 416     -41.089  -4.259  22.510  1.00 24.06           C
ATOM   3758  CZ  TYR B 416     -39.793  -3.934  22.162  1.00 24.86           C
ATOM   3759  OH  TYR B 416     -38.741  -4.680  22.662  1.00 22.16           O
ATOM   3760  N   SER B 417     -45.258   0.869  20.849  1.00 27.03           N
ATOM   3761  CA  SER B 417     -46.311   1.672  20.199  1.00 28.88           C
ATOM   3762  C   SER B 417     -46.520   3.043  20.832  1.00 28.80           C
ATOM   3763  O   SER B 417     -47.550   3.674  20.613  1.00 33.08           O
ATOM   3764  CB  SER B 417     -47.647   0.918  20.193  1.00 31.02           C
ATOM   3765  OG  SER B 417     -47.584  -0.202  19.325  1.00 32.14           O
ATOM   3766  N   GLY B 418     -45.591   3.493  21.666  1.00 28.94           N
ATOM   3767  CA  GLY B 418     -45.733   4.825  22.227  1.00 30.51           C
ATOM   3768  C   GLY B 418     -46.635   4.890  23.446  1.00 32.65           C
ATOM   3769  O   GLY B 418     -46.895   3.884  24.115  1.00 28.17           O
ATOM   3770  N   ALA B 419     -47.097   6.098  23.741  1.00 33.07           N
ATOM   3771  CA  ALA B 419     -47.831   6.369  24.966  1.00 37.64           C
ATOM   3772  C   ALA B 419     -49.166   5.632  25.012  1.00 39.70           C
ATOM   3773  O   ALA B 419     -49.763   5.341  23.967  1.00 40.86           O
ATOM   3774  CB  ALA B 419     -48.062   7.879  25.116  1.00 40.18           C
ATOM   3775  N   LEU B 420     -49.611   5.327  26.230  1.00 41.29           N
ATOM   3776  CA  LEU B 420     -50.900   4.684  26.481  1.00 43.83           C
ATOM   3777  C   LEU B 420     -51.128   3.346  25.781  1.00 44.13           C
ATOM   3778  O   LEU B 420     -52.263   3.010  25.441  1.00 50.09           O
ATOM   3779  CB  LEU B 420     -52.027   5.645  26.092  1.00 47.34           C
ATOM   3780  CG  LEU B 420     -52.013   7.012  26.782  1.00 51.53           C
ATOM   3781  CD1 LEU B 420     -53.195   7.849  26.329  1.00 52.83           C
ATOM   3782  CD2 LEU B 420     -52.030   6.844  28.301  1.00 52.73           C
ATOM   3783  N   THR B 421     -50.071   2.572  25.581  1.00 40.75           N
ATOM   3784  CA  THR B 421     -50.195   1.283  24.898  1.00 39.54           C
ATOM   3785  C   THR B 421     -49.462   0.180  25.646  1.00 38.98           C
ATOM   3786  O   THR B 421     -48.559   0.453  26.433  1.00 38.30           O
ATOM   3787  CB  THR B 421     -49.616   1.335  23.472  1.00 37.66           C
ATOM   3788  OG1 THR B 421     -48.189   1.430  23.551  1.00 36.69           O
ATOM   3789  CG2 THR B 421     -50.176   2.525  22.682  1.00 37.74           C
ATOM   3790  N   LEU B 422     -49.864  -1.065  25.421  1.00 37.97           N
ATOM   3791  CA  LEU B 422     -49.171  -2.198  26.032  1.00 36.71           C
ATOM   3792  C   LEU B 422     -48.364  -2.960  24.987  1.00 36.29           C
ATOM   3793  O   LEU B 422     -48.842  -3.183  23.871  1.00 37.41           O
ATOM   3794  CB  LEU B 422     -50.170  -3.133  26.722  1.00 36.78           C
ATOM   3795  CG  LEU B 422     -50.779  -2.578  28.016  1.00 41.24           C
ATOM   3796  CD1 LEU B 422     -51.695  -3.604  28.706  1.00 40.36           C
ATOM   3797  CD2 LEU B 422     -49.659  -2.125  28.953  1.00 41.05           C
ATOM   3798  N   ASN B 423     -47.155  -3.373  25.350  1.00 34.85           N
ATOM   3799  CA  ASN B 423     -46.347  -4.172  24.451  1.00 34.55           C
ATOM   3800  C   ASN B 423     -47.013  -5.527  24.205  1.00 33.79           C
ATOM   3801  O   ASN B 423     -47.609  -6.110  25.123  1.00 30.02           O
ATOM   3802  CB  ASN B 423     -44.932  -4.332  25.005  1.00 35.46           C
ATOM   3803  CG  ASN B 423     -44.109  -3.041  24.914  1.00 32.93           C
ATOM   3804  OD1 ASN B 423     -44.399  -2.154  24.088  1.00 28.43           O
ATOM   3805  ND2 ASN B 423     -43.074  -2.934  25.759  1.00 30.11           N
ATOM   3806  N   MET B 424     -46.895  -6.027  22.973  1.00 32.41           N
ATOM   3807  CA  MET B 424     -47.595  -7.245  22.565  1.00 35.47           C
ATOM   3808  C   MET B 424     -46.653  -8.364  22.151  1.00 34.94           C
ATOM   3809  O   MET B 424     -45.545  -8.101  21.695  1.00 37.14           O
ATOM   3810  CB  MET B 424     -48.531  -6.948  21.382  1.00 40.03           C
ATOM   3811  CG  MET B 424     -49.366  -5.686  21.533  1.00 46.62           C
ATOM   3812  SD  MET B 424     -50.838  -6.004  22.511  1.00 55.80           S
ATOM   3813  CE  MET B 424     -51.412  -7.496  21.718  1.00 64.79           C
ATOM   3814  N   ASN B 425     -47.111  -9.609  22.290  1.00 33.55           N
ATOM   3815  CA  ASN B 425     -46.373 -10.772  21.794  1.00 32.53           C
ATOM   3816  C   ASN B 425     -44.971 -10.846  22.347  1.00 28.54           C
ATOM   3817  O   ASN B 425     -44.061 -11.349  21.682  1.00 23.76           O
ATOM   3818  CB  ASN B 425     -46.311 -10.767  20.262  1.00 38.09           C
ATOM   3819  CG  ASN B 425     -47.680 -10.716  19.633  1.00 42.43           C
ATOM   3820  OD1 ASN B 425     -48.406 -11.711  19.619  1.00 45.62           O
ATOM   3821  ND2 ASN B 425     -48.046  -9.554  19.113  1.00 42.21           N
ATOM   3822  N   LEU B 426     -44.788 -10.351  23.571  1.00 29.65           N
ATOM   3823  CA  LEU B 426     -43.461 -10.343  24.170  1.00 27.21           C
ATOM   3824  C   LEU B 426     -42.998 -11.744  24.504  1.00 26.74           C
ATOM   3825  O   LEU B 426     -43.786 -12.597  24.890  1.00 30.12           O
ATOM   3826  CB  LEU B 426     -43.431  -9.491  25.446  1.00 26.02           C
ATOM   3827  CG  LEU B 426     -43.651  -7.983  25.339  1.00 28.73           C
ATOM   3828  CD1 LEU B 426     -43.764  -7.387  26.754  1.00 28.30           C
ATOM   3829  CD2 LEU B 426     -42.491  -7.329  24.591  1.00 24.66           C
ATOM   3830  N   ALA B 427     -41.706 -11.969  24.348  1.00 22.80           N
ATOM   3831  CA  ALA B 427     -41.083 -13.154  24.918  1.00 24.74           C
ATOM   3832  C   ALA B 427     -41.176 -13.046  26.433  1.00 27.15           C
ATOM   3833  O   ALA B 427     -41.046 -11.951  26.997  1.00 25.70           O
ATOM   3834  CB  ALA B 427     -39.618 -13.279  24.458  1.00 23.22           C
ATOM   3835  N   PRO B 428     -41.412 -14.176  27.104  1.00 26.04           N
ATOM   3836  CA  PRO B 428     -41.629 -14.079  28.549  1.00 24.67           C
ATOM   3837  C   PRO B 428     -40.393 -13.647  29.326  1.00 25.33           C
ATOM   3838  O   PRO B 428     -39.276 -13.828  28.864  1.00 27.19           O
ATOM   3839  CB  PRO B 428     -42.027 -15.514  28.937  1.00 29.94           C
ATOM   3840  CG  PRO B 428     -41.413 -16.373  27.844  1.00 30.34           C
ATOM   3841  CD  PRO B 428     -41.486 -15.563  26.598  1.00 25.43           C
ATOM   3842  N   SER B 429     -40.619 -13.118  30.521  1.00 25.14           N
ATOM   3843  CA  SER B 429     -39.554 -12.832  31.470  1.00 26.87           C
ATOM   3844  C   SER B 429     -38.929 -14.142  31.918  1.00 27.72           C
ATOM   3845  O   SER B 429     -39.567 -15.193  31.838  1.00 26.41           O
ATOM   3846  CB  SER B 429     -40.103 -12.065  32.683  1.00 29.75           C
ATOM   3847  OG  SER B 429     -41.042 -12.876  33.371  1.00 30.85           O
ATOM   3848  N   VAL B 430     -37.667 -14.076  32.341  1.00 27.93           N
ATOM   3849  CA  VAL B 430     -36.919 -15.257  32.774  1.00 28.39           C
ATOM   3850  C   VAL B 430     -36.358 -15.075  34.196  1.00 28.93           C
ATOM   3851  O   VAL B 430     -35.997 -13.966  34.604  1.00 28.81           O
ATOM   3852  CB  VAL B 430     -35.766 -15.575  31.789  1.00 28.68           C
ATOM   3853  CG1 VAL B 430     -36.314 -15.756  30.334  1.00 24.61           C
ATOM   3854  CG2 VAL B 430     -34.735 -14.463  31.802  1.00 28.06           C
ATOM   3855  N   ALA B 431     -36.320 -16.162  34.958  1.00 30.50           N
ATOM   3856  CA  ALA B 431     -35.784 -16.130  36.313  1.00 30.97           C
ATOM   3857  C   ALA B 431     -35.378 -17.528  36.777  1.00 35.22           C
ATOM   3858  O   ALA B 431     -35.894 -18.527  36.289  1.00 34.85           O
ATOM   3859  CB  ALA B 431     -36.816 -15.517  37.289  1.00 32.13           C
ATOM   3860  N   PRO B 432     -34.457 -17.603  37.750  1.00 39.35           N
ATOM   3861  CA  PRO B 432     -34.169 -18.921  38.320  1.00 45.39           C
ATOM   3862  C   PRO B 432     -35.426 -19.453  39.003  1.00 49.27           C
ATOM   3863  O   PRO B 432     -36.150 -18.657  39.595  1.00 49.25           O
ATOM   3864  CB  PRO B 432     -33.064 -18.639  39.350  1.00 45.33           C
ATOM   3865  CG  PRO B 432     -32.547 -17.263  39.017  1.00 42.01           C
ATOM   3866  CD  PRO B 432     -33.686 -16.527  38.398  1.00 38.44           C
ATOM   3867  N   VAL B 433     -35.721 -20.742  38.870  1.00 54.87           N
ATOM   3868  CA  VAL B 433     -36.843 -21.320  39.607  1.00 61.38           C
ATOM   3869  C   VAL B 433     -36.446 -21.488  41.072  1.00 67.13           C
ATOM   3870  O   VAL B 433     -37.266 -21.316  41.973  1.00 70.16           O
ATOM   3871  CB  VAL B 433     -37.313 -22.670  39.009  1.00 80.40           C
ATOM   3872  CG1 VAL B 433     -37.925 -22.456  37.628  1.00 78.05           C
ATOM   3873  CG2 VAL B 433     -36.171 -23.667  38.930  1.00 81.96           C
ATOM   3874  N   PHE B 434     -35.182 -21.836  41.296  1.00 70.04           N
ATOM   3875  CA  PHE B 434     -34.659 -22.077  42.635  1.00 74.58           C
ATOM   3876  C   PHE B 434     -33.990 -20.890  43.313  1.00 69.30           C
ATOM   3877  O   PHE B 434     -33.316 -20.076  42.668  1.00 66.45           O
ATOM   3878  CB  PHE B 434     -33.650 -23.216  42.586  1.00 83.41           C
ATOM   3879  CG  PHE B 434     -34.246 -24.519  42.195  1.00 92.76           C
ATOM   3880  CD1 PHE B 434     -35.608 -24.740  42.340  1.00 97.22           C
ATOM   3881  CD2 PHE B 434     -33.456 -25.519  41.661  1.00 95.65           C
ATOM   3882  CE1 PHE B 434     -36.166 -25.939  41.976  1.00 99.59           C
ATOM   3883  CE2 PHE B 434     -34.009 -26.716  41.294  1.00 98.18           C
ATOM   3884  CZ  PHE B 434     -35.366 -26.923  41.456  1.00 99.94           C
ATOM   3885  N   PRO B 435     -34.166 -20.801  44.637  1.00 67.02           N
ATOM   3886  CA  PRO B 435     -33.379 -19.859  45.426  1.00 63.56           C
ATOM   3887  C   PRO B 435     -31.950 -20.387  45.443  1.00 60.61           C
ATOM   3888  O   PRO B 435     -31.755 -21.602  45.492  1.00 62.56           O
ATOM   3889  CB  PRO B 435     -34.036 -19.914  46.807  1.00 65.61           C
ATOM   3890  CG  PRO B 435     -34.637 -21.280  46.864  1.00 67.30           C
ATOM   3891  CD  PRO B 435     -35.099 -21.579  45.470  1.00 67.91           C
ATOM   3892  N   GLY B 436     -30.966 -19.506  45.389  1.00 57.97           N
ATOM   3893  CA  GLY B 436     -29.579 -19.935  45.363  1.00 55.80           C
ATOM   3894  C   GLY B 436     -29.075 -20.255  43.961  1.00 51.59           C
ATOM   3895  O   GLY B 436     -27.978 -20.791  43.796  1.00 52.95           O
ATOM   3896  N   GLU B 437     -29.877 -19.942  42.947  1.00 43.56           N
ATOM   3897  CA  GLU B 437     -29.388 -19.987  41.574  1.00 38.50           C
ATOM   3898  C   GLU B 437     -29.501 -18.565  41.041  1.00 35.36           C
ATOM   3899  O   GLU B 437     -30.405 -17.835  41.430  1.00 33.88           O
ATOM   3900  CB  GLU B 437     -30.154 -20.985  40.688  1.00 38.25           C
ATOM   3901  CG  GLU B 437     -29.722 -22.449  40.849  1.00 38.54           C
ATOM   3902  CD  GLU B 437     -30.453 -23.418  39.903  1.00 37.80           C
ATOM   3903  OE1 GLU B 437     -31.008 -22.954  38.884  1.00 35.03           O
ATOM   3904  OE2 GLU B 437     -30.470 -24.649  40.184  1.00 37.67           O
ATOM   3905  N   CYS B 438     -28.571 -18.172  40.176  1.00 30.10           N
ATOM   3906  CA  CYS B 438     -28.600 -16.862  39.543  1.00 27.18           C
ATOM   3907  C   CYS B 438     -28.613 -17.025  38.016  1.00 24.96           C
ATOM   3908  O   CYS B 438     -28.114 -18.019  37.500  1.00 25.74           O
ATOM   3909  CB  CYS B 438     -27.388 -16.020  39.945  1.00 26.51           C
ATOM   3910  SG  CYS B 438     -27.528 -15.226  41.602  1.00 50.85           S
ATOM   3911  N   LEU B 439     -29.189 -16.052  37.325  1.00 23.04           N
ATOM   3912  CA  LEU B 439     -29.096 -15.977  35.873  1.00 25.98           C
ATOM   3913  C   LEU B 439     -27.626 -15.769  35.514  1.00 27.73           C
ATOM   3914  O   LEU B 439     -26.919 -15.009  36.195  1.00 29.30           O
ATOM   3915  CB  LEU B 439     -29.946 -14.833  35.305  1.00 24.45           C
ATOM   3916  CG  LEU B 439     -31.465 -15.027  35.345  1.00 26.67           C
ATOM   3917  CD1 LEU B 439     -32.163 -13.734  34.949  1.00 24.97           C
ATOM   3918  CD2 LEU B 439     -31.910 -16.154  34.403  1.00 25.46           C
ATOM   3919  N   LEU B 440     -27.164 -16.480  34.489  1.00 25.25           N
ATOM   3920  CA  LEU B 440     -25.808 -16.335  33.959  1.00 23.80           C
ATOM   3921  C   LEU B 440     -25.908 -15.639  32.606  1.00 24.47           C
ATOM   3922  O   LEU B 440     -26.615 -16.131  31.703  1.00 23.38           O
ATOM   3923  CB  LEU B 440     -25.113 -17.705  33.803  1.00 25.44           C
ATOM   3924  CG  LEU B 440     -23.676 -17.669  33.227  1.00 28.68           C
ATOM   3925  CD1 LEU B 440     -22.719 -16.972  34.220  1.00 26.22           C
ATOM   3926  CD2 LEU B 440     -23.166 -19.061  32.927  1.00 28.98           C
ATOM   3927  N   PHE B 441     -25.207 -14.517  32.448  1.00 23.07           N
ATOM   3928  CA  PHE B 441     -25.314 -13.706  31.239  1.00 22.20           C
ATOM   3929  C   PHE B 441     -24.044 -13.785  30.399  1.00 22.02           C
ATOM   3930  O   PHE B 441     -22.944 -14.009  30.928  1.00 22.31           O
ATOM   3931  CB  PHE B 441     -25.589 -12.217  31.591  1.00 25.29           C
ATOM   3932  CG  PHE B 441     -26.875 -11.987  32.357  1.00 23.83           C
ATOM   3933  CD1 PHE B 441     -28.099 -11.975  31.710  1.00 23.44           C
ATOM   3934  CD2 PHE B 441     -26.849 -11.796  33.722  1.00 26.72           C
ATOM   3935  CE1 PHE B 441     -29.275 -11.777  32.417  1.00 21.85           C
ATOM   3936  CE2 PHE B 441     -28.029 -11.598  34.443  1.00 27.11           C
ATOM   3937  CZ  PHE B 441     -29.236 -11.589  33.788  1.00 25.06           C
ATOM   3938  N   PHE B 442     -24.217 -13.607  29.093  1.00 21.24           N
ATOM   3939  CA  PHE B 442     -23.126 -13.330  28.169  1.00 21.31           C
ATOM   3940  C   PHE B 442     -23.042 -11.801  28.028  1.00 20.86           C
ATOM   3941  O   PHE B 442     -23.923 -11.169  27.449  1.00 20.13           O
ATOM   3942  CB  PHE B 442     -23.365 -14.013  26.803  1.00 22.16           C
ATOM   3943  CG  PHE B 442     -23.446 -15.535  26.872  1.00 23.27           C
ATOM   3944  CD1 PHE B 442     -24.625 -16.173  27.251  1.00 21.71           C
ATOM   3945  CD2 PHE B 442     -22.353 -16.316  26.531  1.00 26.23           C
ATOM   3946  CE1 PHE B 442     -24.705 -17.562  27.304  1.00 21.63           C
ATOM   3947  CE2 PHE B 442     -22.413 -17.714  26.595  1.00 28.69           C
ATOM   3948  CZ  PHE B 442     -23.592 -18.336  26.976  1.00 26.19           C
ATOM   3949  N   ARG B 443     -21.983 -11.214  28.574  1.00 21.84           N
ATOM   3950  CA  ARG B 443     -21.862  -9.759  28.693  1.00 20.52           C
ATOM   3951  C   ARG B 443     -20.909  -9.144  27.654  1.00 23.45           C
ATOM   3952  O   ARG B 443     -19.810  -9.665  27.446  1.00 22.27           O
ATOM   3953  CB  ARG B 443     -21.369  -9.399  30.093  1.00 20.38           C
ATOM   3954  CG  ARG B 443     -20.892  -7.950  30.238  1.00 19.14           C
ATOM   3955  CD  ARG B 443     -20.853  -7.505  31.722  1.00 21.30           C
ATOM   3956  NE  ARG B 443     -22.203  -7.194  32.202  1.00 23.00           N
ATOM   3957  CZ  ARG B 443     -22.491  -6.342  33.187  1.00 27.42           C
ATOM   3958  NH1 ARG B 443     -21.524  -5.694  33.844  1.00 24.20           N
ATOM   3959  NH2 ARG B 443     -23.761  -6.143  33.522  1.00 27.75           N
ATOM   3960  N   SER B 444     -21.323  -8.030  27.035  1.00 20.90           N
ATOM   3961  CA  SER B 444     -20.456  -7.255  26.139  1.00 21.08           C
ATOM   3962  C   SER B 444     -20.361  -5.795  26.590  1.00 22.89           C
ATOM   3963  O   SER B 444     -21.349  -5.212  27.007  1.00 24.64           O
ATOM   3964  CB  SER B 444     -20.990  -7.274  24.703  1.00 18.96           C
ATOM   3965  OG  SER B 444     -21.114  -8.592  24.241  1.00 18.24           O
ATOM   3966  N   PHE B 445     -19.191  -5.187  26.484  1.00 20.69           N
ATOM   3967  CA  PHE B 445     -19.124  -3.761  26.810  1.00 22.77           C
ATOM   3968  C   PHE B 445     -19.414  -2.940  25.560  1.00 25.05           C
ATOM   3969  O   PHE B 445     -18.894  -3.250  24.479  1.00 22.83           O
ATOM   3970  CB  PHE B 445     -17.785  -3.439  27.434  1.00 21.99           C
ATOM   3971  CG  PHE B 445     -17.555  -4.205  28.711  1.00 23.88           C
ATOM   3972  CD1 PHE B 445     -18.140  -3.778  29.904  1.00 26.50           C
ATOM   3973  CD2 PHE B 445     -16.820  -5.387  28.709  1.00 23.80           C
ATOM   3974  CE1 PHE B 445     -17.968  -4.506  31.101  1.00 27.88           C
ATOM   3975  CE2 PHE B 445     -16.632  -6.116  29.903  1.00 27.29           C
ATOM   3976  CZ  PHE B 445     -17.214  -5.673  31.098  1.00 25.88           C
ATOM   3977  N   ILE B 446     -20.309  -1.954  25.702  1.00 24.77           N
ATOM   3978  CA  ILE B 446     -20.824  -1.202  24.560  1.00 26.48           C
ATOM   3979  C   ILE B 446     -20.179   0.212  24.479  1.00 25.88           C
ATOM   3980  O   ILE B 446     -20.054   0.890  25.493  1.00 24.65           O
ATOM   3981  CB  ILE B 446     -22.387  -1.111  24.645  1.00 26.80           C
ATOM   3982  CG1 ILE B 446     -22.971  -0.334  23.461  1.00 24.40           C
ATOM   3983  CG2 ILE B 446     -22.833  -0.454  25.964  1.00 24.07           C
ATOM   3984  CD1 ILE B 446     -24.463  -0.542  23.296  1.00 25.15           C
ATOM   3985  N   PRO B 447     -19.744   0.642  23.270  1.00 22.74           N
ATOM   3986  CA  PRO B 447     -19.081   1.952  23.106  1.00 20.44           C
ATOM   3987  C   PRO B 447     -19.990   3.142  23.435  1.00 21.86           C
ATOM   3988  O   PRO B 447     -21.223   3.043  23.372  1.00 20.02           O
ATOM   3989  CB  PRO B 447     -18.690   1.981  21.614  1.00 20.42           C
ATOM   3990  CG  PRO B 447     -18.654   0.498  21.186  1.00 18.78           C
ATOM   3991  CD  PRO B 447     -19.722  -0.163  22.036  1.00 17.04           C
ATOM   3992  N   LEU B 448     -19.355   4.258  23.773  1.00 22.39           N
ATOM   3993  CA  LEU B 448     -20.036   5.504  24.098  1.00 25.79           C
ATOM   3994  C   LEU B 448     -19.518   6.638  23.233  1.00 27.00           C
ATOM   3995  O   LEU B 448     -18.314   6.768  23.044  1.00 30.28           O
ATOM   3996  CB  LEU B 448     -19.826   5.861  25.577  1.00 26.67           C
ATOM   3997  CG  LEU B 448     -20.887   5.445  26.589  1.00 28.50           C
ATOM   3998  CD1 LEU B 448     -20.354   5.654  28.015  1.00 27.55           C
ATOM   3999  CD2 LEU B 448     -22.171   6.223  26.380  1.00 28.07           C
ATOM   4000  N   LYS B 449     -20.417   7.465  22.719  1.00 25.90           N
ATOM   4001  CA  LYS B 449     -20.025   8.657  21.988  1.00 21.75           C
ATOM   4002  C   LYS B 449     -19.321   9.692  22.880  1.00 29.97           C
ATOM   4003  O   LYS B 449     -18.395  10.397  22.436  1.00 26.99           O
ATOM   4004  CB  LYS B 449     -21.254   9.257  21.325  1.00 26.42           C
ATOM   4005  CG  LYS B 449     -21.059  10.654  20.709  1.00 27.75           C
ATOM   4006  CD  LYS B 449     -20.071  10.682  19.580  1.00 28.30           C
ATOM   4007  CE  LYS B 449     -20.118  12.079  18.894  1.00 29.84           C
ATOM   4008  NZ  LYS B 449     -19.134  12.196  17.774  1.00 29.54           N
ATOM   4009  N   GLY B 450     -19.765   9.801  24.134  1.00 30.38           N
ATOM   4010  CA  GLY B 450     -19.192  10.767  25.058  1.00 30.30           C
ATOM   4011  C   GLY B 450     -19.624  10.485  26.490  1.00 30.12           C
ATOM   4012  O   GLY B 450     -20.465   9.628  26.725  1.00 29.64           O
ATOM   4013  N   GLY B 451     -19.074  11.234  27.435  1.00 30.94           N
ATOM   4014  CA  GLY B 451     -19.425  11.095  28.841  1.00 32.59           C
ATOM   4015  C   GLY B 451     -18.622  10.024  29.567  1.00 33.92           C
ATOM   4016  O   GLY B 451     -17.596   9.554  29.068  1.00 31.41           O
ATOM   4017  N   TYR B 452     -19.110   9.621  30.740  1.00 33.41           N
ATOM   4018  CA  TYR B 452     -18.353   8.761  31.632  1.00 34.26           C
ATOM   4019  C   TYR B 452     -19.086   7.475  31.872  1.00 34.81           C
ATOM   4020  O   TYR B 452     -20.312   7.454  31.991  1.00 41.07           O
ATOM   4021  CB  TYR B 452     -18.079   9.473  32.973  1.00 35.12           C
ATOM   4022  CG  TYR B 452     -17.241  10.712  32.804  1.00 36.84           C
ATOM   4023  CD1 TYR B 452     -17.800  11.890  32.329  1.00 40.15           C
ATOM   4024  CD2 TYR B 452     -15.875  10.692  33.076  1.00 34.61           C
ATOM   4025  CE1 TYR B 452     -17.021  13.034  32.146  1.00 41.58           C
ATOM   4026  CE2 TYR B 452     -15.097  11.820  32.894  1.00 38.77           C
ATOM   4027  CZ  TYR B 452     -15.679  12.983  32.423  1.00 41.92           C
ATOM   4028  OH  TYR B 452     -14.915  14.099  32.231  1.00 48.14           O
ATOM   4029  N   GLY B 453     -18.337   6.390  31.964  1.00 30.11           N
ATOM   4030  CA  GLY B 453     -18.955   5.135  32.321  1.00 30.47           C
ATOM   4031  C   GLY B 453     -18.423   3.971  31.525  1.00 32.27           C
ATOM   4032  O   GLY B 453     -17.689   4.145  30.561  1.00 29.40           O
ATOM   4033  N   ASN B 454     -18.805   2.772  31.954  1.00 31.91           N
ATOM   4034  CA  ASN B 454     -18.418   1.546  31.278  1.00 31.55           C
ATOM   4035  C   ASN B 454     -19.633   0.645  31.047  1.00 27.28           C
ATOM   4036  O   ASN B 454     -19.715  -0.433  31.636  1.00 26.15           O
ATOM   4037  CB  ASN B 454     -17.339   0.833  32.122  1.00 30.97           C
ATOM   4038  CG  ASN B 454     -16.799  -0.424  31.449  1.00 32.34           C
ATOM   4039  OD1 ASN B 454     -16.812  -0.559  30.217  1.00 27.80           O
ATOM   4040  ND2 ASN B 454     -16.314  -1.346  32.263  1.00 35.22           N
ATOM   4041  N   PRO B 455     -20.596   1.095  30.210  1.00 24.97           N
ATOM   4042  CA  PRO B 455     -21.871   0.385  30.075  1.00 23.67           C
ATOM   4043  C   PRO B 455     -21.730  -0.974  29.412  1.00 23.60           C
ATOM   4044  O   PRO B 455     -20.828  -1.156  28.583  1.00 23.56           O
ATOM   4045  CB  PRO B 455     -22.715   1.327  29.201  1.00 25.88           C
ATOM   4046  CG  PRO B 455     -21.718   2.129  28.425  1.00 24.12           C
ATOM   4047  CD  PRO B 455     -20.538   2.293  29.345  1.00 25.89           C
ATOM   4048  N   ALA B 456     -22.609  -1.900  29.775  1.00 29.01           N
ATOM   4049  CA  ALA B 456     -22.577  -3.237  29.221  1.00 30.68           C
ATOM   4050  C   ALA B 456     -23.981  -3.672  28.802  1.00 29.11           C
ATOM   4051  O   ALA B 456     -24.973  -3.153  29.317  1.00 28.28           O
ATOM   4052  CB  ALA B 456     -21.997  -4.228  30.244  1.00 31.04           C
ATOM   4053  N   ILE B 457     -24.043  -4.620  27.874  1.00 23.90           N
ATOM   4054  CA  ILE B 457     -25.282  -5.260  27.477  1.00 24.72           C
ATOM   4055  C   ILE B 457     -25.170  -6.751  27.750  1.00 23.02           C
ATOM   4056  O   ILE B 457     -24.243  -7.411  27.248  1.00 23.63           O
ATOM   4057  CB  ILE B 457     -25.599  -5.066  25.964  1.00 25.53           C
ATOM   4058  CG1 ILE B 457     -25.674  -3.575  25.618  1.00 27.01           C
ATOM   4059  CG2 ILE B 457     -26.871  -5.832  25.594  1.00 22.34           C
ATOM   4060  CD1 ILE B 457     -26.820  -2.816  26.293  1.00 27.86           C
ATOM   4061  N   ASP B 458     -26.115  -7.280  28.525  1.00 23.67           N
ATOM   4062  CA  ASP B 458     -26.147  -8.694  28.927  1.00 22.94           C
ATOM   4063  C   ASP B 458     -27.175  -9.447  28.098  1.00 21.00           C
ATOM   4064  O   ASP B 458     -28.345  -9.045  28.062  1.00 24.80           O
ATOM   4065  CB  ASP B 458     -26.505  -8.824  30.434  1.00 23.85           C
ATOM   4066  CG  ASP B 458     -25.438  -8.261  31.344  1.00 28.60           C
ATOM   4067  OD1 ASP B 458     -24.253  -8.543  31.093  1.00 30.84           O
ATOM   4068  OD2 ASP B 458     -25.770  -7.509  32.293  1.00 32.14           O
ATOM   4069  N   CYS B 459     -26.765 -10.518  27.422  1.00 18.50           N
ATOM   4070  CA  CYS B 459     -27.733 -11.303  26.647  1.00 19.69           C
ATOM   4071  C   CYS B 459     -27.861 -12.708  27.239  1.00 20.53           C
ATOM   4072  O   CYS B 459     -26.966 -13.162  27.967  1.00 23.15           O
ATOM   4073  CB  CYS B 459     -27.361 -11.360  25.162  1.00 20.29           C
ATOM   4074  SG  CYS B 459     -25.908 -12.341  24.723  1.00 22.15           S
ATOM   4075  N   LEU B 460     -29.009 -13.341  26.989  1.00 20.73           N
ATOM   4076  CA  LEU B 460     -29.321 -14.657  27.570  1.00 24.03           C
ATOM   4077  C   LEU B 460     -28.591 -15.780  26.873  1.00 23.64           C
ATOM   4078  O   LEU B 460     -28.170 -16.748  27.522  1.00 22.80           O
ATOM   4079  CB  LEU B 460     -30.831 -14.925  27.552  1.00 24.57           C
ATOM   4080  CG  LEU B 460     -31.683 -13.884  28.279  1.00 23.58           C
ATOM   4081  CD1 LEU B 460     -33.164 -14.257  28.146  1.00 24.64           C
ATOM   4082  CD2 LEU B 460     -31.263 -13.793  29.757  1.00 21.23           C
ATOM   4083  N   MET B 461     -28.497 -15.660  25.544  1.00 22.58           N
ATOM   4084  CA  MET B 461     -27.730 -16.570  24.697  1.00 22.65           C
ATOM   4085  C   MET B 461     -27.057 -15.782  23.577  1.00 23.36           C
ATOM   4086  O   MET B 461     -27.636 -14.827  23.077  1.00 22.81           O
ATOM   4087  CB  MET B 461     -28.625 -17.648  24.110  1.00 20.93           C
ATOM   4088  CG  MET B 461     -29.279 -18.555  25.166  1.00 22.59           C
ATOM   4089  SD  MET B 461     -30.198 -19.949  24.450  1.00 27.53           S
ATOM   4090  CE  MET B 461     -31.341 -19.050  23.412  1.00 22.53           C
ATOM   4091  N   PRO B 462     -25.844 -16.184  23.175  1.00 20.00           N
ATOM   4092  CA  PRO B 462     -25.168 -15.464  22.088  1.00 21.04           C
ATOM   4093  C   PRO B 462     -25.901 -15.683  20.759  1.00 21.49           C
ATOM   4094  O   PRO B 462     -26.663 -16.639  20.653  1.00 21.23           O
ATOM   4095  CB  PRO B 462     -23.770 -16.083  22.065  1.00 21.22           C
ATOM   4096  CG  PRO B 462     -23.986 -17.489  22.663  1.00 21.04           C
ATOM   4097  CD  PRO B 462     -25.044 -17.306  23.701  1.00 19.32           C
ATOM   4098  N   GLN B 463     -25.677 -14.815  19.774  1.00 22.59           N
ATOM   4099  CA  GLN B 463     -26.401 -14.908  18.509  1.00 20.94           C
ATOM   4100  C   GLN B 463     -26.162 -16.242  17.784  1.00 24.22           C
ATOM   4101  O   GLN B 463     -27.058 -16.743  17.108  1.00 24.34           O
ATOM   4102  CB  GLN B 463     -26.014 -13.749  17.592  1.00 18.47           C
ATOM   4103  CG  GLN B 463     -26.826 -13.684  16.277  1.00 27.93           C
ATOM   4104  CD  GLN B 463     -28.325 -13.398  16.510  1.00 25.42           C
ATOM   4105  OE1 GLN B 463     -28.746 -13.012  17.619  1.00 22.33           O
ATOM   4106  NE2 GLN B 463     -29.128 -13.586  15.466  1.00 21.94           N
ATOM   4107  N   GLU B 464     -24.960 -16.805  17.914  1.00 24.98           N
ATOM   4108  CA  GLU B 464     -24.635 -18.081  17.261  1.00 25.25           C
ATOM   4109  C   GLU B 464     -25.471 -19.258  17.829  1.00 23.25           C
ATOM   4110  O   GLU B 464     -25.733 -20.240  17.132  1.00 25.43           O
ATOM   4111  CB  GLU B 464     -23.138 -18.393  17.393  1.00 24.98           C
ATOM   4112  CG  GLU B 464     -22.177 -17.507  16.570  1.00 24.61           C
ATOM   4113  CD  GLU B 464     -21.902 -16.154  17.225  1.00 27.73           C
ATOM   4114  OE1 GLU B 464     -21.292 -15.285  16.550  1.00 27.59           O
ATOM   4115  OE2 GLU B 464     -22.293 -15.973  18.408  1.00 25.10           O
ATOM   4116  N   TRP B 465     -25.843 -19.187  19.103  1.00 18.29           N
ATOM   4117  CA  TRP B 465     -26.739 -20.203  19.690  1.00 21.24           C
ATOM   4118  C   TRP B 465     -28.145 -20.073  19.124  1.00 22.52           C
ATOM   4119  O   TRP B 465     -28.797 -21.069  18.811  1.00 23.93           O
ATOM   4120  CB  TRP B 465     -26.795 -20.103  21.219  1.00 22.21           C
ATOM   4121  CG  TRP B 465     -25.574 -20.605  21.912  1.00 21.73           C
ATOM   4122  CD1 TRP B 465     -24.333 -20.777  21.369  1.00 24.76           C
ATOM   4123  CD2 TRP B 465     -25.469 -20.995  23.286  1.00 21.40           C
ATOM   4124  NE1 TRP B 465     -23.459 -21.241  22.328  1.00 22.40           N
ATOM   4125  CE2 TRP B 465     -24.135 -21.385  23.513  1.00 21.01           C
ATOM   4126  CE3 TRP B 465     -26.380 -21.046  24.357  1.00 20.16           C
ATOM   4127  CZ2 TRP B 465     -23.676 -21.834  24.770  1.00 20.14           C
ATOM   4128  CZ3 TRP B 465     -25.926 -21.503  25.607  1.00 20.26           C
ATOM   4129  CH2 TRP B 465     -24.585 -21.891  25.794  1.00 19.44           C
ATOM   4130  N   VAL B 466     -28.610 -18.835  18.992  1.00 23.18           N
ATOM   4131  CA  VAL B 466     -29.886 -18.575  18.335  1.00 21.07           C
ATOM   4132  C   VAL B 466     -29.911 -19.183  16.929  1.00 24.64           C
ATOM   4133  O   VAL B 466     -30.864 -19.882  16.566  1.00 26.42           O
ATOM   4134  CB  VAL B 466     -30.165 -17.060  18.252  1.00 22.19           C
ATOM   4135  CG1 VAL B 466     -31.407 -16.763  17.360  1.00 23.98           C
ATOM   4136  CG2 VAL B 466     -30.325 -16.451  19.662  1.00 21.46           C
ATOM   4137  N   GLN B 467     -28.862 -18.926  16.144  1.00 24.72           N
ATOM   4138  CA  GLN B 467     -28.777 -19.445  14.779  1.00 24.76           C
ATOM   4139  C   GLN B 467     -28.713 -20.975  14.786  1.00 26.40           C
ATOM   4140  O   GLN B 467     -29.352 -21.625  13.971  1.00 27.22           O
ATOM   4141  CB  GLN B 467     -27.558 -18.859  14.067  1.00 21.10           C
ATOM   4142  CG  GLN B 467     -27.647 -17.327  13.827  1.00 25.88           C
ATOM   4143  CD  GLN B 467     -26.300 -16.725  13.471  1.00 28.84           C
ATOM   4144  OE1 GLN B 467     -25.280 -17.060  14.089  1.00 32.22           O
ATOM   4145  NE2 GLN B 467     -26.280 -15.833  12.474  1.00 27.09           N
ATOM   4146  N   HIS B 468     -27.940 -21.545  15.708  1.00 24.63           N
ATOM   4147  CA  HIS B 468     -27.803 -23.003  15.783  1.00 26.41           C
ATOM   4148  C   HIS B 468     -29.128 -23.661  16.176  1.00 27.22           C
ATOM   4149  O   HIS B 468     -29.596 -24.569  15.500  1.00 28.23           O
ATOM   4150  CB  HIS B 468     -26.712 -23.393  16.793  1.00 27.50           C
ATOM   4151  CG  HIS B 468     -26.413 -24.863  16.842  1.00 29.08           C
ATOM   4152  ND1 HIS B 468     -25.591 -25.485  15.931  1.00 31.42           N
ATOM   4153  CD2 HIS B 468     -26.783 -25.821  17.729  1.00 30.20           C
ATOM   4154  CE1 HIS B 468     -25.479 -26.767  16.238  1.00 32.95           C
ATOM   4155  NE2 HIS B 468     -26.189 -26.996  17.328  1.00 30.40           N
ATOM   4156  N   LEU B 469     -29.742 -23.187  17.259  1.00 25.79           N
ATOM   4157  CA  LEU B 469     -30.989 -23.793  17.740  1.00 24.65           C
ATOM   4158  C   LEU B 469     -32.109 -23.705  16.690  1.00 27.12           C
ATOM   4159  O   LEU B 469     -32.883 -24.655  16.508  1.00 26.50           O
ATOM   4160  CB  LEU B 469     -31.435 -23.123  19.037  1.00 21.46           C
ATOM   4161  CG  LEU B 469     -30.493 -23.260  20.247  1.00 22.03           C
ATOM   4162  CD1 LEU B 469     -31.016 -22.409  21.368  1.00 23.12           C
ATOM   4163  CD2 LEU B 469     -30.438 -24.708  20.688  1.00 21.81           C
ATOM   4164  N   TYR B 470     -32.185 -22.568  15.999  1.00 26.02           N
ATOM   4165  CA  TYR B 470     -33.227 -22.342  14.996  1.00 25.87           C
ATOM   4166  C   TYR B 470     -33.156 -23.381  13.884  1.00 29.77           C
ATOM   4167  O   TYR B 470     -34.181 -23.869  13.392  1.00 29.92           O
ATOM   4168  CB  TYR B 470     -33.106 -20.943  14.393  1.00 24.62           C
ATOM   4169  CG  TYR B 470     -34.110 -20.685  13.297  1.00 27.75           C
ATOM   4170  CD1 TYR B 470     -35.444 -20.424  13.589  1.00 29.52           C
ATOM   4171  CD2 TYR B 470     -33.731 -20.729  11.968  1.00 29.26           C
ATOM   4172  CE1 TYR B 470     -36.381 -20.195  12.561  1.00 32.99           C
ATOM   4173  CE2 TYR B 470     -34.650 -20.501  10.948  1.00 34.97           C
ATOM   4174  CZ  TYR B 470     -35.969 -20.233  11.255  1.00 35.59           C
ATOM   4175  OH  TYR B 470     -36.863 -20.025  10.235  1.00 41.34           O
ATOM   4176  N   GLN B 471     -31.933 -23.692  13.472  1.00 29.94           N
ATOM   4177  CA  GLN B 471     -31.730 -24.667  12.420  1.00 32.92           C
ATOM   4178  C   GLN B 471     -31.953 -26.096  12.874  1.00 33.30           C
ATOM   4179  O   GLN B 471     -32.604 -26.875  12.175  1.00 35.97           O
ATOM   4180  CB  GLN B 471     -30.334 -24.544  11.870  1.00 31.71           C
ATOM   4181  CG  GLN B 471     -30.152 -23.261  11.125  1.00 36.56           C
ATOM   4182  CD  GLN B 471     -28.788 -23.165  10.562  1.00 39.03           C
ATOM   4183  OE1 GLN B 471     -27.930 -22.495  11.126  1.00 45.73           O
ATOM   4184  NE2 GLN B 471     -28.569 -23.818   9.441  1.00 37.17           N
ATOM   4185  N   GLU B 472     -31.384 -26.432  14.028  1.00 30.15           N
ATOM   4186  CA  GLU B 472     -31.459 -27.788  14.559  1.00 30.15           C
ATOM   4187  C   GLU B 472     -32.898 -28.178  14.900  1.00 29.34           C
ATOM   4188  O   GLU B 472     -33.366 -29.246  14.512  1.00 29.53           O
ATOM   4189  CB  GLU B 472     -30.559 -27.919  15.793  1.00 32.55           C
ATOM   4190  CG  GLU B 472     -29.077 -27.923  15.469  1.00 34.61           C
ATOM   4191  CD  GLU B 472     -28.669 -29.150  14.659  1.00 41.41           C
ATOM   4192  OE1 GLU B 472     -28.874 -30.279  15.157  1.00 43.77           O
ATOM   4193  OE2 GLU B 472     -28.150 -28.995  13.533  1.00 41.26           O
ATOM   4194  N   SER B 473     -33.574 -27.333  15.677  1.00 31.21           N
ATOM   4195  CA  SER B 473     -34.965 -27.582  16.056  1.00 32.89           C
ATOM   4196  C   SER B 473     -35.138 -28.978  16.676  1.00 31.75           C
ATOM   4197  O   SER B 473     -36.029 -29.739  16.294  1.00 32.47           O
ATOM   4198  CB  SER B 473     -35.866 -27.412  14.839  1.00 37.93           C
ATOM   4199  OG  SER B 473     -35.947 -26.032  14.512  1.00 40.68           O
ATOM   4200  N   ALA B 474     -34.227 -29.331  17.577  1.00 28.70           N
ATOM   4201  CA  ALA B 474     -34.289 -30.623  18.249  1.00 30.80           C
ATOM   4202  C   ALA B 474     -35.356 -30.605  19.345  1.00 28.98           C
ATOM   4203  O   ALA B 474     -35.461 -29.635  20.098  1.00 25.84           O
ATOM   4204  CB  ALA B 474     -32.937 -30.986  18.834  1.00 30.16           C
ATOM   4205  N   PRO B 475     -36.144 -31.678  19.443  1.00 29.60           N
ATOM   4206  CA  PRO B 475     -37.139 -31.706  20.521  1.00 30.25           C
ATOM   4207  C   PRO B 475     -36.496 -31.573  21.907  1.00 29.17           C
ATOM   4208  O   PRO B 475     -35.451 -32.167  22.171  1.00 28.43           O
ATOM   4209  CB  PRO B 475     -37.814 -33.075  20.351  1.00 31.81           C
ATOM   4210  CG  PRO B 475     -37.489 -33.505  18.937  1.00 34.58           C
ATOM   4211  CD  PRO B 475     -36.174 -32.886  18.600  1.00 30.03           C
ATOM   4212  N   SER B 476     -37.099 -30.762  22.771  1.00 27.82           N
ATOM   4213  CA  SER B 476     -36.614 -30.640  24.144  1.00 27.09           C
ATOM   4214  C   SER B 476     -37.216 -31.755  24.995  1.00 29.03           C
ATOM   4215  O   SER B 476     -38.435 -31.899  25.050  1.00 29.52           O
ATOM   4216  CB  SER B 476     -36.949 -29.270  24.726  1.00 28.19           C
ATOM   4217  OG  SER B 476     -36.401 -28.243  23.926  1.00 27.21           O
ATOM   4218  N   LEU B 477     -36.367 -32.558  25.631  1.00 28.24           N
ATOM   4219  CA  LEU B 477     -36.850 -33.746  26.333  1.00 28.95           C
ATOM   4220  C   LEU B 477     -37.152 -33.492  27.816  1.00 29.54           C
ATOM   4221  O   LEU B 477     -37.702 -34.351  28.493  1.00 29.10           O
ATOM   4222  CB  LEU B 477     -35.852 -34.901  26.181  1.00 30.92           C
ATOM   4223  CG  LEU B 477     -35.493 -35.241  24.727  1.00 35.34           C
ATOM   4224  CD1 LEU B 477     -34.586 -36.476  24.659  1.00 38.30           C
ATOM   4225  CD2 LEU B 477     -36.727 -35.458  23.838  1.00 38.20           C
ATOM   4226  N   SER B 478     -36.761 -32.327  28.314  1.00 28.11           N
ATOM   4227  CA  SER B 478     -37.162 -31.891  29.652  1.00 30.20           C
ATOM   4228  C   SER B 478     -37.192 -30.364  29.668  1.00 29.23           C
ATOM   4229  O   SER B 478     -36.970 -29.738  28.636  1.00 28.04           O
ATOM   4230  CB  SER B 478     -36.217 -32.435  30.730  1.00 28.14           C
ATOM   4231  OG  SER B 478     -34.989 -31.727  30.788  1.00 24.19           O
ATOM   4232  N   ASP B 479     -37.472 -29.773  30.826  1.00 29.18           N
ATOM   4233  CA  ASP B 479     -37.532 -28.318  30.953  1.00 29.77           C
ATOM   4234  C   ASP B 479     -36.151 -27.691  31.068  1.00 27.60           C
ATOM   4235  O   ASP B 479     -36.007 -26.469  30.999  1.00 25.01           O
ATOM   4236  CB  ASP B 479     -38.382 -27.916  32.165  1.00 34.45           C
ATOM   4237  CG  ASP B 479     -39.857 -28.093  31.914  1.00 44.50           C
ATOM   4238  OD1 ASP B 479     -40.249 -28.230  30.736  1.00 45.50           O
ATOM   4239  OD2 ASP B 479     -40.631 -28.116  32.891  1.00 53.79           O
ATOM   4240  N   VAL B 480     -35.140 -28.519  31.304  1.00 24.97           N
ATOM   4241  CA  VAL B 480     -33.812 -27.978  31.520  1.00 23.68           C
ATOM   4242  C   VAL B 480     -32.697 -28.945  31.065  1.00 24.67           C
ATOM   4243  O   VAL B 480     -32.709 -30.146  31.393  1.00 24.66           O
ATOM   4244  CB  VAL B 480     -33.654 -27.581  33.024  1.00 34.83           C
ATOM   4245  CG1 VAL B 480     -34.293 -28.607  33.910  1.00 34.79           C
ATOM   4246  CG2 VAL B 480     -32.219 -27.392  33.387  1.00 37.97           C
ATOM   4247  N   ALA B 481     -31.745 -28.402  30.302  1.00 22.03           N
ATOM   4248  CA  ALA B 481     -30.557 -29.133  29.850  1.00 23.35           C
ATOM   4249  C   ALA B 481     -29.343 -28.861  30.743  1.00 29.65           C
ATOM   4250  O   ALA B 481     -29.027 -27.694  31.036  1.00 29.83           O
ATOM   4251  CB  ALA B 481     -30.214 -28.735  28.407  1.00 21.98           C
ATOM   4252  N   LEU B 482     -28.634 -29.916  31.143  1.00 28.47           N
ATOM   4253  CA  LEU B 482     -27.407 -29.731  31.913  1.00 26.83           C
ATOM   4254  C   LEU B 482     -26.250 -29.468  30.938  1.00 27.52           C
ATOM   4255  O   LEU B 482     -26.028 -30.245  29.993  1.00 26.41           O
ATOM   4256  CB  LEU B 482     -27.114 -30.957  32.800  1.00 21.70           C
ATOM   4257  CG  LEU B 482     -25.869 -30.874  33.672  1.00 26.24           C
ATOM   4258  CD1 LEU B 482     -26.006 -29.690  34.707  1.00 21.94           C
ATOM   4259  CD2 LEU B 482     -25.595 -32.211  34.375  1.00 29.05           C
ATOM   4260  N   VAL B 483     -25.555 -28.346  31.122  1.00 25.97           N
ATOM   4261  CA  VAL B 483     -24.398 -28.042  30.295  1.00 24.98           C
ATOM   4262  C   VAL B 483     -23.161 -27.867  31.171  1.00 27.02           C
ATOM   4263  O   VAL B 483     -23.263 -27.439  32.321  1.00 26.91           O
ATOM   4264  CB  VAL B 483     -24.624 -26.782  29.398  1.00 24.31           C
ATOM   4265  CG1 VAL B 483     -25.780 -27.015  28.399  1.00 22.90           C
ATOM   4266  CG2 VAL B 483     -24.878 -25.538  30.240  1.00 25.82           C
ATOM   4267  N   ARG B 484     -22.007 -28.266  30.644  1.00 25.91           N
ATOM   4268  CA  ARG B 484     -20.730 -28.128  31.346  1.00 29.57           C
ATOM   4269  C   ARG B 484     -19.802 -27.191  30.579  1.00 32.20           C
ATOM   4270  O   ARG B 484     -19.651 -27.332  29.361  1.00 32.14           O
ATOM   4271  CB  ARG B 484     -20.054 -29.491  31.521  1.00 32.92           C
ATOM   4272  CG  ARG B 484     -20.389 -30.209  32.843  1.00 36.60           C
ATOM   4273  CD  ARG B 484     -21.863 -30.562  32.970  1.00 34.79           C
ATOM   4274  NE  ARG B 484     -22.112 -31.247  34.240  1.00 38.68           N
ATOM   4275  CZ  ARG B 484     -22.011 -32.561  34.422  1.00 40.19           C
ATOM   4276  NH1 ARG B 484     -21.665 -33.354  33.410  1.00 39.57           N
ATOM   4277  NH2 ARG B 484     -22.259 -33.083  35.619  1.00 39.21           N
ATOM   4278  N   TYR B 485     -19.191 -26.240  31.283  1.00 28.76           N
ATOM   4279  CA  TYR B 485     -18.207 -25.350  30.670  1.00 30.45           C
ATOM   4280  C   TYR B 485     -16.858 -26.047  30.699  1.00 34.24           C
ATOM   4281  O   TYR B 485     -16.310 -26.310  31.769  1.00 36.68           O
ATOM   4282  CB  TYR B 485     -18.167 -23.996  31.401  1.00 32.41           C
ATOM   4283  CG  TYR B 485     -17.481 -22.882  30.641  1.00 32.28           C
ATOM   4284  CD1 TYR B 485     -18.125 -22.216  29.602  1.00 32.66           C
ATOM   4285  CD2 TYR B 485     -16.184 -22.504  30.951  1.00 35.10           C
ATOM   4286  CE1 TYR B 485     -17.493 -21.209  28.897  1.00 31.59           C
ATOM   4287  CE2 TYR B 485     -15.545 -21.494  30.257  1.00 35.07           C
ATOM   4288  CZ  TYR B 485     -16.210 -20.850  29.231  1.00 34.29           C
ATOM   4289  OH  TYR B 485     -15.582 -19.839  28.533  1.00 32.64           O
ATOM   4290  N   VAL B 486     -16.327 -26.357  29.518  1.00 34.57           N
ATOM   4291  CA  VAL B 486     -15.165 -27.223  29.397  1.00 35.29           C
ATOM   4292  C   VAL B 486     -13.942 -26.493  28.846  1.00 37.39           C
ATOM   4293  O   VAL B 486     -14.065 -25.647  27.964  1.00 35.61           O
ATOM   4294  CB  VAL B 486     -15.499 -28.432  28.495  1.00 37.96           C
ATOM   4295  CG1 VAL B 486     -14.272 -29.293  28.242  1.00 39.84           C
ATOM   4296  CG2 VAL B 486     -16.611 -29.262  29.136  1.00 40.88           C
ATOM   4297  N   ASN B 487     -12.775 -26.789  29.410  1.00 42.11           N
ATOM   4298  CA  ASN B 487     -11.506 -26.323  28.871  1.00 48.67           C
ATOM   4299  C   ASN B 487     -10.992 -27.317  27.826  1.00 55.70           C
ATOM   4300  O   ASN B 487     -10.530 -28.398  28.183  1.00 59.21           O
ATOM   4301  CB  ASN B 487     -10.485 -26.154  29.997  1.00 54.49           C
ATOM   4302  CG  ASN B 487      -9.209 -25.458  29.545  1.00 60.82           C
ATOM   4303  OD1 ASN B 487      -8.751 -25.627  28.414  1.00 62.88           O
ATOM   4304  ND2 ASN B 487      -8.619 -24.681  30.444  1.00 63.80           N
ATOM   4305  N   PRO B 488     -11.048 -26.948  26.533  1.00 60.07           N
ATOM   4306  CA  PRO B 488     -10.682 -27.864  25.440  1.00 64.51           C
ATOM   4307  C   PRO B 488      -9.226 -28.320  25.491  1.00 68.82           C
ATOM   4308  O   PRO B 488      -8.920 -29.418  25.025  1.00 70.92           O
ATOM   4309  CB  PRO B 488     -10.951 -27.030  24.181  1.00 64.41           C
ATOM   4310  CG  PRO B 488     -10.808 -25.617  24.633  1.00 63.65           C
ATOM   4311  CD  PRO B 488     -11.361 -25.599  26.033  1.00 60.80           C
ATOM   4312  N   GLU B 489      -8.346 -27.488  26.041  1.00 69.45           N
ATOM   4313  CA  GLU B 489      -6.934 -27.843  26.176  1.00 72.58           C
ATOM   4314  C   GLU B 489      -6.735 -28.989  27.170  1.00 73.18           C
ATOM   4315  O   GLU B 489      -6.075 -29.975  26.858  1.00 74.50           O
ATOM   4316  CB  GLU B 489      -6.109 -26.624  26.602  1.00 73.55           C
ATOM   4317  N   THR B 490      -7.299 -28.852  28.369  1.00 72.93           N
ATOM   4318  CA  THR B 490      -7.164 -29.879  29.408  1.00 74.16           C
ATOM   4319  C   THR B 490      -8.245 -30.964  29.304  1.00 72.39           C
ATOM   4320  O   THR B 490      -8.037 -32.100  29.736  1.00 74.61           O
ATOM   4321  CB  THR B 490      -7.203 -29.261  30.830  1.00 72.27           C
ATOM   4322  OG1 THR B 490      -8.553 -28.947  31.190  1.00 68.01           O
ATOM   4323  CG2 THR B 490      -6.363 -27.995  30.888  1.00 73.10           C
ATOM   4324  N   GLY B 491      -9.393 -30.599  28.739  1.00 68.04           N
ATOM   4325  CA  GLY B 491     -10.524 -31.501  28.584  1.00 65.46           C
ATOM   4326  C   GLY B 491     -11.415 -31.538  29.813  1.00 63.07           C
ATOM   4327  O   GLY B 491     -12.504 -32.123  29.791  1.00 61.42           O
ATOM   4328  N   ARG B 492     -10.970 -30.864  30.874  1.00 61.89           N
ATOM   4329  CA  ARG B 492     -11.658 -30.890  32.164  1.00 57.92           C
ATOM   4330  C   ARG B 492     -12.784 -29.865  32.275  1.00 50.77           C
ATOM   4331  O   ARG B 492     -12.787 -28.822  31.592  1.00 47.79           O
ATOM   4332  CB  ARG B 492     -10.646 -30.683  33.295  1.00 63.35           C
ATOM   4333  CG  ARG B 492      -9.314 -31.382  33.045  1.00 69.83           C
ATOM   4334  CD  ARG B 492      -8.606 -31.834  34.310  1.00 75.32           C
ATOM   4335  NE  ARG B 492      -7.475 -32.710  33.980  1.00 81.80           N
ATOM   4336  CZ  ARG B 492      -6.201 -32.326  33.965  1.00 85.76           C
ATOM   4337  NH1 ARG B 492      -5.875 -31.077  34.274  1.00 85.18           N
ATOM   4338  NH2 ARG B 492      -5.250 -33.191  33.643  1.00 90.60           N
ATOM   4339  N   THR B 493     -13.742 -30.185  33.140  1.00 45.88           N
ATOM   4340  CA  THR B 493     -14.891 -29.330  33.392  1.00 41.49           C
ATOM   4341  C   THR B 493     -14.535 -28.235  34.398  1.00 39.66           C
ATOM   4342  O   THR B 493     -13.950 -28.510  35.447  1.00 41.80           O
ATOM   4343  CB  THR B 493     -16.090 -30.163  33.888  1.00 42.68           C
ATOM   4344  OG1 THR B 493     -16.539 -31.011  32.824  1.00 43.36           O
ATOM   4345  CG2 THR B 493     -17.242 -29.270  34.337  1.00 40.24           C
ATOM   4346  N   LEU B 494     -14.831 -26.990  34.035  1.00 37.39           N
ATOM   4347  CA  LEU B 494     -14.583 -25.831  34.892  1.00 39.00           C
ATOM   4348  C   LEU B 494     -15.752 -25.526  35.830  1.00 38.93           C
ATOM   4349  O   LEU B 494     -15.543 -25.211  36.994  1.00 42.11           O
ATOM   4350  CB  LEU B 494     -14.251 -24.593  34.040  1.00 38.49           C
ATOM   4351  CG  LEU B 494     -13.040 -24.807  33.122  1.00 44.81           C
ATOM   4352  CD1 LEU B 494     -12.815 -23.645  32.178  1.00 44.89           C
ATOM   4353  CD2 LEU B 494     -11.789 -25.090  33.948  1.00 51.54           C
ATOM   4354  N   PHE B 495     -16.970 -25.589  35.303  1.00 34.94           N
ATOM   4355  CA  PHE B 495     -18.184 -25.485  36.101  1.00 33.67           C
ATOM   4356  C   PHE B 495     -19.361 -26.025  35.303  1.00 33.01           C
ATOM   4357  O   PHE B 495     -19.214 -26.394  34.136  1.00 35.73           O
ATOM   4358  CB  PHE B 495     -18.445 -24.044  36.548  1.00 33.54           C
ATOM   4359  CG  PHE B 495     -18.738 -23.080  35.423  1.00 30.50           C
ATOM   4360  CD1 PHE B 495     -17.704 -22.399  34.794  1.00 31.38           C
ATOM   4361  CD2 PHE B 495     -20.038 -22.806  35.037  1.00 27.00           C
ATOM   4362  CE1 PHE B 495     -17.957 -21.495  33.769  1.00 27.10           C
ATOM   4363  CE2 PHE B 495     -20.306 -21.907  34.000  1.00 25.63           C
ATOM   4364  CZ  PHE B 495     -19.257 -21.255  33.369  1.00 25.88           C
ATOM   4365  N   GLU B 496     -20.529 -26.090  35.920  1.00 30.62           N
ATOM   4366  CA  GLU B 496     -21.702 -26.604  35.225  1.00 29.86           C
ATOM   4367  C   GLU B 496     -22.830 -25.615  35.369  1.00 28.85           C
ATOM   4368  O   GLU B 496     -22.791 -24.772  36.255  1.00 32.60           O
ATOM   4369  CB  GLU B 496     -22.094 -27.992  35.764  1.00 30.65           C
ATOM   4370  CG  GLU B 496     -22.437 -28.018  37.252  1.00 31.73           C
ATOM   4371  CD  GLU B 496     -22.948 -29.372  37.735  1.00 33.18           C
ATOM   4372  OE1 GLU B 496     -22.840 -30.377  36.983  1.00 32.67           O
ATOM   4373  OE2 GLU B 496     -23.447 -29.435  38.890  1.00 32.63           O
ATOM   4374  N   ALA B 497     -23.821 -25.715  34.490  1.00 24.08           N
ATOM   4375  CA  ALA B 497     -24.934 -24.790  34.449  1.00 24.30           C
ATOM   4376  C   ALA B 497     -26.206 -25.459  33.942  1.00 24.98           C
ATOM   4377  O   ALA B 497     -26.148 -26.497  33.275  1.00 25.72           O
ATOM   4378  CB  ALA B 497     -24.589 -23.607  33.537  1.00 22.11           C
ATOM   4379  N   LYS B 498     -27.353 -24.853  34.239  1.00 23.24           N
ATOM   4380  CA  LYS B 498     -28.634 -25.296  33.664  1.00 23.35           C
ATOM   4381  C   LYS B 498     -29.031 -24.399  32.484  1.00 28.06           C
ATOM   4382  O   LYS B 498     -29.093 -23.168  32.625  1.00 26.80           O
ATOM   4383  CB  LYS B 498     -29.741 -25.264  34.703  1.00 26.69           C
ATOM   4384  CG  LYS B 498     -29.669 -26.374  35.754  1.00 29.23           C
ATOM   4385  CD  LYS B 498     -30.762 -26.155  36.792  1.00 30.45           C
ATOM   4386  CE  LYS B 498     -30.894 -27.343  37.748  1.00 33.71           C
ATOM   4387  NZ  LYS B 498     -31.683 -26.970  38.955  1.00 30.51           N
ATOM   4388  N   LEU B 499     -29.274 -25.008  31.325  1.00 25.23           N
ATOM   4389  CA  LEU B 499     -29.805 -24.289  30.168  1.00 21.40           C
ATOM   4390  C   LEU B 499     -31.299 -24.591  30.070  1.00 23.47           C
ATOM   4391  O   LEU B 499     -31.706 -25.724  29.733  1.00 25.29           O
ATOM   4392  CB  LEU B 499     -29.071 -24.702  28.888  1.00 21.40           C
ATOM   4393  CG  LEU B 499     -29.567 -24.065  27.577  1.00 22.46           C
ATOM   4394  CD1 LEU B 499     -29.477 -22.532  27.678  1.00 21.65           C
ATOM   4395  CD2 LEU B 499     -28.723 -24.581  26.429  1.00 22.41           C
ATOM   4396  N   HIS B 500     -32.126 -23.607  30.409  1.00 21.36           N
ATOM   4397  CA  HIS B 500     -33.558 -23.859  30.503  1.00 22.27           C
ATOM   4398  C   HIS B 500     -34.210 -23.846  29.127  1.00 26.15           C
ATOM   4399  O   HIS B 500     -33.700 -23.206  28.189  1.00 26.18           O
ATOM   4400  CB  HIS B 500     -34.215 -22.837  31.440  1.00 22.65           C
ATOM   4401  CG  HIS B 500     -33.671 -22.881  32.841  1.00 24.54           C
ATOM   4402  ND1 HIS B 500     -34.388 -23.387  33.908  1.00 27.73           N
ATOM   4403  CD2 HIS B 500     -32.466 -22.507  33.339  1.00 22.73           C
ATOM   4404  CE1 HIS B 500     -33.652 -23.312  35.005  1.00 29.02           C
ATOM   4405  NE2 HIS B 500     -32.481 -22.785  34.690  1.00 27.02           N
ATOM   4406  N   ARG B 501     -35.344 -24.534  29.017  1.00 27.11           N
ATOM   4407  CA  ARG B 501     -36.050 -24.738  27.737  1.00 28.95           C
ATOM   4408  C   ARG B 501     -36.404 -23.457  26.999  1.00 29.63           C
ATOM   4409  O   ARG B 501     -36.322 -23.360  25.807  1.00 29.49           O
ATOM   4410  CB  ARG B 501     -37.331 -25.532  28.010  1.00 35.05           C
ATOM   4411  CG  ARG B 501     -38.339 -25.509  26.883  1.00 43.56           C
ATOM   4412  CD  ARG B 501     -39.733 -25.812  27.426  1.00 53.04           C
ATOM   4413  NE  ARG B 501     -39.933 -27.242  27.619  1.00 57.29           N
ATOM   4414  CZ  ARG B 501     -40.287 -28.078  26.644  1.00 59.58           C
ATOM   4415  NH1 ARG B 501     -40.493 -27.624  25.407  1.00 59.43           N
ATOM   4416  NH2 ARG B 501     -40.447 -29.366  26.906  1.00 59.77           N
ATOM   4417  N   ASN B 502     -36.761 -22.425  27.725  1.00 28.57           N
ATOM   4418  CA  ASN B 502     -37.107 -21.183  27.046  1.00 31.83           C
ATOM   4419  C   ASN B 502     -35.919 -20.307  26.687  1.00 27.32           C
ATOM   4420  O   ASN B 502     -36.095 -19.235  26.112  1.00 26.05           O
ATOM   4421  CB  ASN B 502     -38.154 -20.497  27.848  1.00 39.24           C
ATOM   4422  CG  ASN B 502     -39.031 -19.562  27.018  1.00 54.10           C
ATOM   4423  OD1 ASN B 502     -39.452 -19.859  25.876  1.00 59.09           O
ATOM   4424  ND2 ASN B 502     -39.624 -18.632  27.753  1.00 62.43           N
ATOM   4425  N   GLY B 503     -34.709 -20.821  26.941  1.00 24.19           N
ATOM   4426  CA  GLY B 503     -33.493 -20.248  26.371  1.00 22.89           C
ATOM   4427  C   GLY B 503     -32.713 -19.296  27.233  1.00 23.15           C
ATOM   4428  O   GLY B 503     -32.487 -18.150  26.841  1.00 21.41           O
ATOM   4429  N   PHE B 504     -32.291 -19.786  28.401  1.00 21.27           N
ATOM   4430  CA  PHE B 504     -31.435 -18.997  29.310  1.00 20.17           C
ATOM   4431  C   PHE B 504     -30.681 -19.896  30.304  1.00 23.59           C
ATOM   4432  O   PHE B 504     -31.067 -21.057  30.516  1.00 20.23           O
ATOM   4433  CB  PHE B 504     -32.264 -17.946  30.062  1.00 20.79           C
ATOM   4434  CG  PHE B 504     -33.313 -18.517  30.993  1.00 23.30           C
ATOM   4435  CD1 PHE B 504     -34.584 -18.783  30.526  1.00 24.35           C
ATOM   4436  CD2 PHE B 504     -33.041 -18.725  32.343  1.00 27.58           C
ATOM   4437  CE1 PHE B 504     -35.569 -19.281  31.360  1.00 26.09           C
ATOM   4438  CE2 PHE B 504     -34.019 -19.220  33.197  1.00 30.10           C
ATOM   4439  CZ  PHE B 504     -35.296 -19.494  32.703  1.00 27.93           C
ATOM   4440  N   LEU B 505     -29.616 -19.359  30.909  1.00 23.18           N
ATOM   4441  CA  LEU B 505     -28.752 -20.152  31.789  1.00 23.33           C
ATOM   4442  C   LEU B 505     -28.917 -19.735  33.251  1.00 25.94           C
ATOM   4443  O   LEU B 505     -29.109 -18.549  33.546  1.00 23.31           O
ATOM   4444  CB  LEU B 505     -27.281 -19.987  31.373  1.00 23.96           C
ATOM   4445  CG  LEU B 505     -26.803 -20.597  30.035  1.00 28.25           C
ATOM   4446  CD1 LEU B 505     -25.471 -19.993  29.631  1.00 29.07           C
ATOM   4447  CD2 LEU B 505     -26.656 -22.107  30.150  1.00 28.41           C
ATOM   4448  N   THR B 506     -28.834 -20.706  34.158  1.00 24.04           N
ATOM   4449  CA  THR B 506     -28.668 -20.406  35.577  1.00 26.25           C
ATOM   4450  C   THR B 506     -27.491 -21.202  36.142  1.00 27.46           C
ATOM   4451  O   THR B 506     -27.127 -22.273  35.612  1.00 24.33           O
ATOM   4452  CB  THR B 506     -29.925 -20.725  36.418  1.00 27.30           C
ATOM   4453  OG1 THR B 506     -30.217 -22.128  36.317  1.00 27.20           O
ATOM   4454  CG2 THR B 506     -31.124 -19.892  35.935  1.00 23.69           C
ATOM   4455  N   VAL B 507     -26.883 -20.646  37.192  1.00 27.58           N
ATOM   4456  CA  VAL B 507     -25.781 -21.275  37.901  1.00 26.96           C
ATOM   4457  C   VAL B 507     -25.916 -21.103  39.397  1.00 30.13           C
ATOM   4458  O   VAL B 507     -26.636 -20.225  39.863  1.00 31.47           O
ATOM   4459  CB  VAL B 507     -24.411 -20.702  37.478  1.00 30.21           C
ATOM   4460  CG1 VAL B 507     -24.084 -21.063  36.025  1.00 27.90           C
ATOM   4461  CG2 VAL B 507     -24.341 -19.167  37.709  1.00 23.01           C
ATOM   4462  N   ALA B 508     -25.217 -21.961  40.140  1.00 31.92           N
ATOM   4463  CA  ALA B 508     -25.013 -21.806  41.584  1.00 34.24           C
ATOM   4464  C   ALA B 508     -23.616 -21.224  41.785  1.00 39.16           C
ATOM   4465  O   ALA B 508     -22.638 -21.781  41.293  1.00 42.69           O
ATOM   4466  CB  ALA B 508     -25.165 -23.139  42.323  1.00 32.70           C
ATOM   4467  N   ARG B 509     -23.511 -20.070  42.429  1.00 40.59           N
ATOM   4468  CA  ARG B 509     -22.212 -19.411  42.517  1.00 41.71           C
ATOM   4469  C   ARG B 509     -21.922 -18.778  43.884  1.00 47.14           C
ATOM   4470  O   ARG B 509     -22.753 -18.053  44.423  1.00 48.22           O
ATOM   4471  CB  ARG B 509     -22.123 -18.365  41.393  1.00 40.21           C
ATOM   4472  CG  ARG B 509     -20.745 -17.791  41.163  1.00 43.27           C
ATOM   4473  CD  ARG B 509     -20.735 -16.777  40.023  1.00 39.30           C
ATOM   4474  NE  ARG B 509     -19.396 -16.229  39.820  1.00 37.38           N
ATOM   4475  CZ  ARG B 509     -19.155 -15.021  39.319  1.00 36.31           C
ATOM   4476  NH1 ARG B 509     -20.171 -14.262  38.923  1.00 30.26           N
ATOM   4477  NH2 ARG B 509     -17.899 -14.583  39.194  1.00 37.19           N
ATOM   4478  N   ASN B 510     -20.725 -19.042  44.415  1.00 49.22           N
ATOM   4479  CA  ASN B 510     -20.244 -18.401  45.641  1.00 54.27           C
ATOM   4480  C   ASN B 510     -19.376 -17.189  45.330  1.00 55.33           C
ATOM   4481  O   ASN B 510     -18.347 -16.969  45.973  1.00 58.19           O
ATOM   4482  CB  ASN B 510     -19.423 -19.378  46.494  1.00 58.46           C
ATOM   4483  CG  ASN B 510     -20.233 -20.549  46.988  1.00 58.76           C
ATOM   4484  OD1 ASN B 510     -21.383 -20.395  47.399  1.00 58.03           O
ATOM   4485  ND2 ASN B 510     -19.642 -21.738  46.931  1.00 58.16           N
ATOM   4486  N   SER B 511     -19.804 -16.408  44.345  1.00 52.86           N
ATOM   4487  CA  SER B 511     -19.123 -15.184  43.939  1.00 50.16           C
ATOM   4488  C   SER B 511     -20.088 -14.372  43.067  1.00 42.42           C
ATOM   4489  O   SER B 511     -21.190 -14.816  42.810  1.00 41.79           O
ATOM   4490  CB  SER B 511     -17.827 -15.505  43.187  1.00 53.20           C
ATOM   4491  OG  SER B 511     -17.002 -14.357  43.080  1.00 59.12           O
ATOM   4492  N   ALA B 512     -19.713 -13.150  42.707  1.00 41.11           N
ATOM   4493  CA  ALA B 512     -20.567 -12.279  41.904  1.00 35.55           C
ATOM   4494  C   ALA B 512     -19.757 -11.504  40.868  1.00 35.73           C
ATOM   4495  O   ALA B 512     -18.533 -11.409  40.972  1.00 36.40           O
ATOM   4496  CB  ALA B 512     -21.325 -11.318  42.792  1.00 36.33           C
ATOM   4497  N   GLY B 513     -20.444 -10.919  39.893  1.00 32.81           N
ATOM   4498  CA  GLY B 513     -19.781 -10.128  38.867  1.00 33.17           C
ATOM   4499  C   GLY B 513     -19.228 -10.969  37.733  1.00 33.01           C
ATOM   4500  O   GLY B 513     -19.779 -12.024  37.442  1.00 30.79           O
ATOM   4501  N   PRO B 514     -18.165 -10.484  37.054  1.00 36.30           N
ATOM   4502  CA  PRO B 514     -17.591 -11.243  35.932  1.00 37.56           C
ATOM   4503  C   PRO B 514     -17.063 -12.605  36.392  1.00 37.47           C
ATOM   4504  O   PRO B 514     -16.513 -12.740  37.495  1.00 38.33           O
ATOM   4505  CB  PRO B 514     -16.445 -10.341  35.440  1.00 39.58           C
ATOM   4506  CG  PRO B 514     -16.811  -8.959  35.907  1.00 39.34           C
ATOM   4507  CD  PRO B 514     -17.506  -9.177  37.233  1.00 36.52           C
ATOM   4508  N   VAL B 515     -17.292 -13.624  35.579  1.00 35.99           N
ATOM   4509  CA  VAL B 515     -16.771 -14.951  35.854  1.00 34.51           C
ATOM   4510  C   VAL B 515     -15.302 -15.054  35.460  1.00 37.85           C
ATOM   4511  O   VAL B 515     -14.924 -14.696  34.330  1.00 38.52           O
ATOM   4512  CB  VAL B 515     -17.590 -16.002  35.106  1.00 31.69           C
ATOM   4513  CG1 VAL B 515     -16.960 -17.397  35.205  1.00 32.01           C
ATOM   4514  CG2 VAL B 515     -19.016 -16.009  35.628  1.00 30.23           C
ATOM   4515  N   VAL B 516     -14.467 -15.539  36.371  1.00 38.29           N
ATOM   4516  CA  VAL B 516     -13.055 -15.748  36.052  1.00 42.57           C
ATOM   4517  C   VAL B 516     -12.888 -17.142  35.440  1.00 45.29           C
ATOM   4518  O   VAL B 516     -12.934 -18.149  36.145  1.00 47.00           O
ATOM   4519  CB  VAL B 516     -12.149 -15.610  37.282  1.00 46.05           C
ATOM   4520  CG1 VAL B 516     -10.696 -15.876  36.892  1.00 49.12           C
ATOM   4521  CG2 VAL B 516     -12.281 -14.215  37.882  1.00 46.20           C
ATOM   4522  N   ALA B 517     -12.757 -17.195  34.120  1.00 44.69           N
ATOM   4523  CA  ALA B 517     -12.602 -18.454  33.405  1.00 46.97           C
ATOM   4524  C   ALA B 517     -11.933 -18.180  32.051  1.00 50.44           C
ATOM   4525  O   ALA B 517     -12.002 -17.059  31.542  1.00 50.25           O
ATOM   4526  CB  ALA B 517     -13.954 -19.134  33.225  1.00 44.32           C
ATOM   4527  N   PRO B 518     -11.274 -19.194  31.466  1.00 52.73           N
ATOM   4528  CA  PRO B 518     -10.610 -18.972  30.174  1.00 53.03           C
ATOM   4529  C   PRO B 518     -11.604 -18.677  29.049  1.00 49.90           C
ATOM   4530  O   PRO B 518     -12.681 -19.276  29.020  1.00 46.60           O
ATOM   4531  CB  PRO B 518      -9.887 -20.301  29.922  1.00 55.94           C
ATOM   4532  CG  PRO B 518      -9.801 -20.970  31.283  1.00 56.70           C
ATOM   4533  CD  PRO B 518     -11.046 -20.556  31.981  1.00 53.98           C
ATOM   4534  N   THR B 519     -11.245 -17.778  28.133  1.00 50.11           N
ATOM   4535  CA  THR B 519     -12.141 -17.419  27.038  1.00 49.36           C
ATOM   4536  C   THR B 519     -12.153 -18.477  25.937  1.00 51.66           C
ATOM   4537  O   THR B 519     -12.957 -18.391  25.006  1.00 53.47           O
ATOM   4538  CB  THR B 519     -11.789 -16.040  26.416  1.00 54.44           C
ATOM   4539  OG1 THR B 519     -10.459 -16.065  25.879  1.00 57.89           O
ATOM   4540  CG2 THR B 519     -11.899 -14.941  27.462  1.00 53.43           C
ATOM   4541  N   ASN B 520     -11.260 -19.462  26.029  1.00 51.67           N
ATOM   4542  CA  ASN B 520     -11.252 -20.561  25.064  1.00 52.62           C
ATOM   4543  C   ASN B 520     -12.106 -21.751  25.541  1.00 50.01           C
ATOM   4544  O   ASN B 520     -12.128 -22.803  24.905  1.00 51.87           O
ATOM   4545  CB  ASN B 520      -9.824 -21.021  24.782  1.00 57.49           C
ATOM   4546  CG  ASN B 520      -9.247 -21.830  25.920  1.00 62.17           C
ATOM   4547  OD1 ASN B 520      -9.519 -21.546  27.084  1.00 63.37           O
ATOM   4548  ND2 ASN B 520      -8.441 -22.838  25.594  1.00 64.12           N
ATOM   4549  N   GLY B 521     -12.802 -21.586  26.662  1.00 44.74           N
ATOM   4550  CA  GLY B 521     -13.730 -22.603  27.130  1.00 39.54           C
ATOM   4551  C   GLY B 521     -15.005 -22.551  26.319  1.00 35.84           C
ATOM   4552  O   GLY B 521     -15.281 -21.530  25.690  1.00 37.09           O
ATOM   4553  N   TYR B 522     -15.780 -23.636  26.333  1.00 33.68           N
ATOM   4554  CA  TYR B 522     -17.082 -23.707  25.646  1.00 30.10           C
ATOM   4555  C   TYR B 522     -18.080 -24.579  26.426  1.00 30.04           C
ATOM   4556  O   TYR B 522     -17.693 -25.453  27.210  1.00 28.51           O
ATOM   4557  CB  TYR B 522     -16.923 -24.269  24.216  1.00 31.06           C
ATOM   4558  CG  TYR B 522     -16.636 -25.763  24.193  1.00 36.54           C
ATOM   4559  CD1 TYR B 522     -15.371 -26.251  24.483  1.00 40.31           C
ATOM   4560  CD2 TYR B 522     -17.633 -26.684  23.872  1.00 40.02           C
ATOM   4561  CE1 TYR B 522     -15.101 -27.620  24.473  1.00 43.95           C
ATOM   4562  CE2 TYR B 522     -17.372 -28.059  23.848  1.00 43.00           C
ATOM   4563  CZ  TYR B 522     -16.104 -28.516  24.154  1.00 44.94           C
ATOM   4564  OH  TYR B 522     -15.834 -29.868  24.139  1.00 46.84           O
ATOM   4565  N   PHE B 523     -19.366 -24.343  26.196  1.00 30.14           N
ATOM   4566  CA  PHE B 523     -20.417 -25.127  26.825  1.00 28.81           C
ATOM   4567  C   PHE B 523     -20.680 -26.421  26.059  1.00 31.25           C
ATOM   4568  O   PHE B 523     -20.858 -26.415  24.825  1.00 31.60           O
ATOM   4569  CB  PHE B 523     -21.701 -24.310  26.929  1.00 28.56           C
ATOM   4570  CG  PHE B 523     -21.690 -23.289  28.049  1.00 31.92           C
ATOM   4571  CD1 PHE B 523     -21.881 -23.685  29.366  1.00 34.77           C
ATOM   4572  CD2 PHE B 523     -21.513 -21.941  27.775  1.00 30.35           C
ATOM   4573  CE1 PHE B 523     -21.888 -22.752  30.405  1.00 38.03           C
ATOM   4574  CE2 PHE B 523     -21.513 -21.001  28.797  1.00 35.01           C
ATOM   4575  CZ  PHE B 523     -21.705 -21.404  30.116  1.00 37.96           C
ATOM   4576  N   ARG B 524     -20.716 -27.525  26.796  1.00 27.57           N
ATOM   4577  CA  ARG B 524     -20.986 -28.835  26.229  1.00 29.60           C
ATOM   4578  C   ARG B 524     -22.265 -29.387  26.850  1.00 30.58           C
ATOM   4579  O   ARG B 524     -22.410 -29.401  28.080  1.00 30.10           O
ATOM   4580  CB  ARG B 524     -19.816 -29.790  26.484  1.00 30.65           C
ATOM   4581  CG  ARG B 524     -20.026 -31.225  25.969  1.00 36.00           C
ATOM   4582  CD  ARG B 524     -18.949 -32.173  26.482  1.00 41.33           C
ATOM   4583  NE  ARG B 524     -19.090 -32.430  27.918  1.00 45.97           N
ATOM   4584  CZ  ARG B 524     -18.076 -32.659  28.751  1.00 50.53           C
ATOM   4585  NH1 ARG B 524     -16.824 -32.678  28.300  1.00 51.52           N
ATOM   4586  NH2 ARG B 524     -18.312 -32.873  30.044  1.00 52.19           N
ATOM   4587  N   PHE B 525     -23.198 -29.805  26.004  1.00 27.48           N
ATOM   4588  CA  PHE B 525     -24.432 -30.396  26.478  1.00 28.73           C
ATOM   4589  C   PHE B 525     -24.147 -31.797  27.028  1.00 30.61           C
ATOM   4590  O   PHE B 525     -23.554 -32.644  26.347  1.00 31.09           O
ATOM   4591  CB  PHE B 525     -25.480 -30.453  25.360  1.00 26.83           C
ATOM   4592  CG  PHE B 525     -26.694 -31.271  25.713  1.00 28.65           C
ATOM   4593  CD1 PHE B 525     -27.508 -30.897  26.782  1.00 25.63           C
ATOM   4594  CD2 PHE B 525     -27.026 -32.400  24.976  1.00 30.37           C
ATOM   4595  CE1 PHE B 525     -28.633 -31.640  27.124  1.00 25.69           C
ATOM   4596  CE2 PHE B 525     -28.155 -33.160  25.314  1.00 32.33           C
ATOM   4597  CZ  PHE B 525     -28.962 -32.760  26.397  1.00 28.09           C
ATOM   4598  N  AASP B 526     -24.566 -32.060  28.256  1.00 30.35           N
ATOM   4599  CA AASP B 526     -24.265 -33.366  28.823  1.00 31.60           C
ATOM   4600  C  AASP B 526     -25.506 -34.259  29.001  1.00 32.56           C
ATOM   4601  O  AASP B 526     -25.424 -35.454  28.720  1.00 33.09           O
ATOM   4602  CB AASP B 526     -23.486 -33.207  30.139  1.00 33.59           C
ATOM   4603  CG AASP B 526     -21.965 -33.089  29.902  1.00 37.62           C
ATOM   4604  OD1AASP B 526     -21.521 -33.412  28.769  1.00 42.21           O
ATOM   4605  OD2AASP B 526     -21.210 -32.696  30.825  1.00 32.70           O
ATOM   4606  N   SER B 527     -26.639 -33.706  29.444  1.00 31.97           N
ATOM   4607  CA  SER B 527     -27.885 -34.493  29.543  1.00 33.70           C
ATOM   4608  C   SER B 527     -29.112 -33.629  29.863  1.00 31.73           C
ATOM   4609  O   SER B 527     -28.990 -32.484  30.312  1.00 27.96           O
ATOM   4610  CB  SER B 527     -27.753 -35.602  30.603  1.00 37.83           C
ATOM   4611  OG  SER B 527     -27.438 -35.026  31.848  1.00 41.19           O
ATOM   4612  N   TRP B 528     -30.298 -34.173  29.611  1.00 29.88           N
ATOM   4613  CA  TRP B 528     -31.527 -33.515  30.045  1.00 27.88           C
ATOM   4614  C   TRP B 528     -31.761 -33.831  31.515  1.00 28.39           C
ATOM   4615  O   TRP B 528     -31.844 -35.001  31.883  1.00 31.61           O
ATOM   4616  CB  TRP B 528     -32.726 -33.970  29.217  1.00 27.04           C
ATOM   4617  CG  TRP B 528     -32.672 -33.509  27.778  1.00 29.49           C
ATOM   4618  CD1 TRP B 528     -32.290 -34.241  26.694  1.00 31.40           C
ATOM   4619  CD2 TRP B 528     -33.025 -32.216  27.286  1.00 28.04           C
ATOM   4620  NE1 TRP B 528     -32.371 -33.477  25.554  1.00 30.48           N
ATOM   4621  CE2 TRP B 528     -32.824 -32.231  25.891  1.00 28.44           C
ATOM   4622  CE3 TRP B 528     -33.491 -31.043  27.889  1.00 26.09           C
ATOM   4623  CZ2 TRP B 528     -33.070 -31.115  25.090  1.00 25.83           C
ATOM   4624  CZ3 TRP B 528     -33.734 -29.936  27.085  1.00 24.62           C
ATOM   4625  CH2 TRP B 528     -33.528 -29.986  25.706  1.00 25.00           C
ATOM   4626  N   VAL B 529     -31.866 -32.799  32.352  1.00 27.62           N
ATOM   4627  CA  VAL B 529     -32.141 -33.030  33.761  1.00 29.55           C
ATOM   4628  C   VAL B 529     -33.457 -32.366  34.182  1.00 29.56           C
ATOM   4629  O   VAL B 529     -34.329 -32.118  33.344  1.00 29.94           O
ATOM   4630  CB  VAL B 529     -30.972 -32.550  34.661  1.00 26.74           C
ATOM   4631  CG1 VAL B 529     -29.717 -33.315  34.296  1.00 25.02           C
ATOM   4632  CG2 VAL B 529     -30.750 -31.060  34.539  1.00 24.13           C
ATOM   4633  N   ASN B 530     -33.624 -32.134  35.482  1.00 26.92           N
ATOM   4634  CA  ASN B 530     -34.823 -31.480  35.972  1.00 27.07           C
ATOM   4635  C   ASN B 530     -34.550 -30.750  37.296  1.00 31.75           C
ATOM   4636  O   ASN B 530     -33.391 -30.525  37.671  1.00 29.43           O
ATOM   4637  CB  ASN B 530     -35.976 -32.489  36.101  1.00 28.39           C
ATOM   4638  CG  ASN B 530     -35.628 -33.670  36.995  1.00 36.21           C
ATOM   4639  OD1 ASN B 530     -34.754 -33.568  37.859  1.00 33.71           O
ATOM   4640  ND2 ASN B 530     -36.313 -34.806  36.790  1.00 36.44           N
ATOM   4641  N   GLN B 531     -35.618 -30.353  37.975  1.00 35.62           N
ATOM   4642  CA  GLN B 531     -35.513 -29.564  39.192  1.00 40.78           C
ATOM   4643  C   GLN B 531     -34.810 -30.307  40.346  1.00 39.18           C
ATOM   4644  O   GLN B 531     -34.380 -29.694  41.323  1.00 37.90           O
ATOM   4645  CB  GLN B 531     -36.913 -29.128  39.626  1.00 50.31           C
ATOM   4646  CG  GLN B 531     -37.846 -30.288  39.932  1.00 58.71           C
ATOM   4647  CD  GLN B 531     -39.223 -29.826  40.354  1.00 68.10           C
ATOM   4648  OE1 GLN B 531     -39.378 -29.124  41.356  1.00 74.34           O
ATOM   4649  NE2 GLN B 531     -40.237 -30.214  39.589  1.00 70.31           N
ATOM   4650  N   PHE B 532     -34.713 -31.624  40.258  1.00 37.19           N
ATOM   4651  CA  PHE B 532     -34.094 -32.382  41.341  1.00 37.50           C
ATOM   4652  C   PHE B 532     -32.571 -32.418  41.243  1.00 38.06           C
ATOM   4653  O   PHE B 532     -31.902 -32.870  42.181  1.00 40.53           O
ATOM   4654  CB  PHE B 532     -34.663 -33.794  41.388  1.00 37.82           C
ATOM   4655  CG  PHE B 532     -36.145 -33.822  41.600  1.00 40.31           C
ATOM   4656  CD1 PHE B 532     -36.677 -33.598  42.859  1.00 45.49           C
ATOM   4657  CD2 PHE B 532     -37.004 -34.034  40.540  1.00 40.99           C
ATOM   4658  CE1 PHE B 532     -38.047 -33.611  43.066  1.00 48.55           C
ATOM   4659  CE2 PHE B 532     -38.368 -34.044  40.730  1.00 44.77           C
ATOM   4660  CZ  PHE B 532     -38.893 -33.833  41.992  1.00 49.14           C
ATOM   4661  N   TYR B 533     -32.027 -31.938  40.125  1.00 33.90           N
ATOM   4662  CA  TYR B 533     -30.578 -31.881  39.955  1.00 33.04           C
ATOM   4663  C   TYR B 533     -30.013 -30.598  40.565  1.00 32.10           C
ATOM   4664  O   TYR B 533     -30.171 -29.514  40.002  1.00 30.46           O
ATOM   4665  CB  TYR B 533     -30.180 -31.962  38.462  1.00 32.53           C
ATOM   4666  CG  TYR B 533     -28.676 -32.103  38.267  1.00 32.19           C
ATOM   4667  CD1 TYR B 533     -27.851 -30.987  38.181  1.00 31.53           C
ATOM   4668  CD2 TYR B 533     -28.079 -33.369  38.226  1.00 34.25           C
ATOM   4669  CE1 TYR B 533     -26.480 -31.121  38.034  1.00 34.02           C
ATOM   4670  CE2 TYR B 533     -26.711 -33.514  38.079  1.00 34.17           C
ATOM   4671  CZ  TYR B 533     -25.917 -32.391  37.976  1.00 34.62           C
ATOM   4672  OH  TYR B 533     -24.556 -32.535  37.829  1.00 34.77           O
ATOM   4673  N   THR B 534     -29.312 -30.734  41.686  1.00 34.18           N
ATOM   4674  CA  THR B 534     -28.701 -29.600  42.372  1.00 32.06           C
ATOM   4675  C   THR B 534     -27.395 -29.225  41.653  1.00 32.33           C
ATOM   4676  O   THR B 534     -26.563 -30.105  41.378  1.00 33.99           O
ATOM   4677  CB  THR B 534     -28.421 -29.954  43.858  1.00 40.94           C
ATOM   4678  OG1 THR B 534     -29.599 -30.505  44.460  1.00 45.45           O
ATOM   4679  CG2 THR B 534     -27.969 -28.747  44.662  1.00 36.71           C
ATOM   4680  N   LEU B 535     -27.236 -27.948  41.290  1.00 30.56           N
ATOM   4681  CA  LEU B 535     -26.004 -27.488  40.641  1.00 28.99           C
ATOM   4682  C   LEU B 535     -24.844 -27.350  41.640  1.00 32.99           C
ATOM   4683  O   LEU B 535     -25.021 -26.875  42.766  1.00 32.42           O
ATOM   4684  CB  LEU B 535     -26.220 -26.141  39.931  1.00 26.69           C
ATOM   4685  CG  LEU B 535     -27.055 -26.203  38.648  1.00 26.71           C
ATOM   4686  CD1 LEU B 535     -27.373 -24.800  38.142  1.00 23.15           C
ATOM   4687  CD2 LEU B 535     -26.361 -27.002  37.540  1.00 27.39           C
ATOM   4688  N   ALA B 536     -23.658 -27.774  41.220  1.00 33.14           N
ATOM   4689  CA  ALA B 536     -22.446 -27.543  41.995  1.00 35.10           C
ATOM   4690  C   ALA B 536     -22.072 -26.060  41.918  1.00 36.05           C
ATOM   4691  O   ALA B 536     -22.141 -25.462  40.842  1.00 33.61           O
ATOM   4692  CB  ALA B 536     -21.294 -28.426  41.483  1.00 35.79           C
ATOM   4693  N   PRO B 537     -21.683 -25.453  43.058  1.00 40.12           N
ATOM   4694  CA  PRO B 537     -21.229 -24.053  43.049  1.00 41.18           C
ATOM   4695  C   PRO B 537     -20.034 -23.808  42.117  1.00 40.57           C
ATOM   4696  O   PRO B 537     -19.117 -24.619  42.090  1.00 43.17           O
ATOM   4697  CB  PRO B 537     -20.832 -23.805  44.515  1.00 43.96           C
ATOM   4698  CG  PRO B 537     -20.696 -25.160  45.124  1.00 45.52           C
ATOM   4699  CD  PRO B 537     -21.701 -26.011  44.416  1.00 42.01           C
ATOM   4700  N   MET B 538     -20.027 -22.694  41.394  1.00 40.85           N
ATOM   4701  CA  MET B 538     -18.922 -22.381  40.484  1.00 44.53           C
ATOM   4702  C   MET B 538     -17.633 -22.115  41.264  1.00 49.35           C
ATOM   4703  O   MET B 538     -17.649 -21.427  42.290  1.00 52.08           O
ATOM   4704  CB  MET B 538     -19.243 -21.159  39.620  1.00 41.95           C
ATOM   4705  CG  MET B 538     -20.334 -21.355  38.585  1.00 40.61           C
ATOM   4706  SD  MET B 538     -20.612 -19.840  37.666  1.00 50.80           S
ATOM   4707  CE  MET B 538     -18.937 -19.415  37.230  1.00 50.53           C
