# Supplementary material for: A non-redundant data set of nanobody-antigen crystal structures
Source: Data Brief. 2019 Mar 6;24:103754. doi: 10.1016/j.dib.2019.103754 (PMC6441729; doi:10.1016/j.dib.2019.103754)
Supplement: Multimedia component 5 [file mmc5.zip › Data_set/Ag_1/5o0w_1.pdb]

ATOM      1  N   SER A   2      31.729 -47.520 274.233  1.00 95.27           N
ATOM      2  CA  SER A   2      32.074 -47.372 275.642  1.00 85.76           C
ATOM      3  C   SER A   2      33.583 -47.397 275.842  1.00 86.02           C
ATOM      4  O   SER A   2      34.123 -48.310 276.467  1.00 95.37           O
ATOM      5  CB  SER A   2      31.420 -48.474 276.479  1.00 93.07           C
ATOM      6  OG  SER A   2      31.883 -48.439 277.818  1.00 98.89           O
ATOM      7  N   ARG A   3      34.259 -46.372 275.338  1.00 78.64           N
ATOM      8  CA  ARG A   3      35.704 -46.269 275.446  1.00 73.02           C
ATOM      9  C   ARG A   3      36.034 -45.179 276.452  1.00 64.30           C
ATOM     10  O   ARG A   3      35.305 -44.194 276.591  1.00 57.10           O
ATOM     11  CB  ARG A   3      36.369 -45.966 274.101  1.00 68.84           C
ATOM     12  CG  ARG A   3      37.814 -46.459 274.024  1.00 64.25           C
ATOM     13  CD  ARG A   3      38.546 -45.885 272.821  1.00 64.25           C
ATOM     14  N   ARG A   4      37.147 -45.363 277.149  1.00 66.57           N
ATOM     15  CA  ARG A   4      37.469 -44.548 278.303  1.00 58.49           C
ATOM     16  C   ARG A   4      38.889 -44.026 278.190  1.00 55.78           C
ATOM     17  O   ARG A   4      39.752 -44.651 277.570  1.00 64.09           O
ATOM     18  CB  ARG A   4      37.346 -45.376 279.587  1.00 59.57           C
ATOM     19  CG  ARG A   4      36.125 -46.279 279.624  1.00 65.56           C
ATOM     20  CD  ARG A   4      35.024 -45.685 280.459  1.00 69.63           C
ATOM     21  NE  ARG A   4      35.483 -45.420 281.815  1.00 71.11           N
ATOM     22  CZ  ARG A   4      34.709 -45.498 282.890  1.00 72.27           C
ATOM     23  NH1 ARG A   4      35.215 -45.241 284.089  1.00 67.93           N
ATOM     24  NH2 ARG A   4      33.432 -45.834 282.764  1.00 69.28           N
ATOM     25  N   VAL A   5      39.116 -42.864 278.792  1.00 51.93           N
ATOM     26  CA  VAL A   5      40.440 -42.264 278.839  1.00 52.11           C
ATOM     27  C   VAL A   5      40.566 -41.561 280.179  1.00 46.81           C
ATOM     28  O   VAL A   5      39.607 -40.974 280.689  1.00 49.94           O
ATOM     29  CB  VAL A   5      40.685 -41.301 277.653  1.00 47.33           C
ATOM     30  CG1 VAL A   5      39.718 -40.124 277.695  1.00 46.93           C
ATOM     31  CG2 VAL A   5      42.129 -40.826 277.637  1.00 47.09           C
ATOM     32  N   GLU A   6      41.756 -41.643 280.749  1.00 48.64           N
ATOM     33  CA  GLU A   6      42.082 -40.994 282.009  1.00 49.37           C
ATOM     34  C   GLU A   6      42.606 -39.595 281.718  1.00 47.88           C
ATOM     35  O   GLU A   6      43.598 -39.448 281.002  1.00 53.83           O
ATOM     36  CB  GLU A   6      43.125 -41.832 282.734  1.00 50.20           C
ATOM     37  CG  GLU A   6      43.389 -41.503 284.161  1.00 59.32           C
ATOM     38  CD  GLU A   6      44.651 -42.200 284.602  1.00 75.40           C
ATOM     39  OE1 GLU A   6      45.571 -42.351 283.763  1.00 87.06           O
ATOM     40  OE2 GLU A   6      44.716 -42.658 285.756  1.00 83.58           O
ATOM     41  N   VAL A   7      41.947 -38.572 282.263  1.00 43.83           N
ATOM     42  CA  VAL A   7      42.264 -37.191 281.927  1.00 42.25           C
ATOM     43  C   VAL A   7      42.597 -36.420 283.195  1.00 44.64           C
ATOM     44  O   VAL A   7      42.313 -36.853 284.315  1.00 51.12           O
ATOM     45  CB  VAL A   7      41.105 -36.497 281.181  1.00 44.27           C
ATOM     46  CG1 VAL A   7      40.683 -37.320 279.971  1.00 41.64           C
ATOM     47  CG2 VAL A   7      39.932 -36.285 282.128  1.00 42.40           C
ATOM     48  N   LEU A   8      43.223 -35.263 282.999  1.00 43.46           N
ATOM     49  CA  LEU A   8      43.414 -34.321 284.090  1.00 40.97           C
ATOM     50  C   LEU A   8      42.090 -33.649 284.420  1.00 44.48           C
ATOM     51  O   LEU A   8      41.304 -33.326 283.524  1.00 45.37           O
ATOM     52  CB  LEU A   8      44.447 -33.262 283.714  1.00 42.45           C
ATOM     53  CG  LEU A   8      45.920 -33.658 283.687  1.00 46.10           C
ATOM     54  CD1 LEU A   8      46.738 -32.602 282.958  1.00 43.63           C
ATOM     55  CD2 LEU A   8      46.413 -33.838 285.102  1.00 43.98           C
ATOM     56  N   LEU A   9      41.848 -33.434 285.715  1.00 46.77           N
ATOM     57  CA  LEU A   9      40.644 -32.719 286.124  1.00 41.97           C
ATOM     58  C   LEU A   9      40.589 -31.331 285.500  1.00 43.86           C
ATOM     59  O   LEU A   9      39.512 -30.859 285.117  1.00 46.81           O
ATOM     60  CB  LEU A   9      40.580 -32.622 287.648  1.00 41.57           C
ATOM     61  CG  LEU A   9      40.117 -33.868 288.405  1.00 44.57           C
ATOM     62  CD1 LEU A   9      40.164 -33.620 289.900  1.00 40.34           C
ATOM     63  CD2 LEU A   9      38.717 -34.282 287.973  1.00 39.12           C
ATOM     64  N   THR A  10      41.744 -30.675 285.354  1.00 39.88           N
ATOM     65  CA  THR A  10      41.791 -29.333 284.785  1.00 45.54           C
ATOM     66  C   THR A  10      41.492 -29.308 283.291  1.00 45.42           C
ATOM     67  O   THR A  10      41.382 -28.218 282.719  1.00 45.34           O
ATOM     68  CB  THR A  10      43.159 -28.698 285.034  1.00 43.10           C
ATOM     69  OG1 THR A  10      44.182 -29.540 284.490  1.00 43.77           O
ATOM     70  CG2 THR A  10      43.397 -28.524 286.524  1.00 38.64           C
ATOM     71  N   GLN A  11      41.353 -30.464 282.649  1.00 44.08           N
ATOM     72  CA  GLN A  11      40.932 -30.531 281.257  1.00 42.97           C
ATOM     73  C   GLN A  11      39.422 -30.635 281.111  1.00 42.93           C
ATOM     74  O   GLN A  11      38.916 -30.598 279.984  1.00 43.00           O
ATOM     75  CB  GLN A  11      41.607 -31.716 280.558  1.00 40.91           C
ATOM     76  CG  GLN A  11      43.069 -31.482 280.250  1.00 45.09           C
ATOM     77  CD  GLN A  11      43.775 -32.721 279.749  1.00 45.47           C
ATOM     78  OE1 GLN A  11      43.644 -33.801 280.328  1.00 42.57           O
ATOM     79  NE2 GLN A  11      44.515 -32.578 278.654  1.00 46.08           N
ATOM     80  N   LEU A  12      38.696 -30.759 282.219  1.00 40.94           N
ATOM     81  CA  LEU A  12      37.246 -30.850 282.250  1.00 43.33           C
ATOM     82  C   LEU A  12      36.635 -29.478 282.509  1.00 45.11           C
ATOM     83  O   LEU A  12      37.146 -28.718 283.340  1.00 45.69           O
ATOM     84  CB  LEU A  12      36.798 -31.827 283.336  1.00 40.93           C
ATOM     85  CG  LEU A  12      37.288 -33.262 283.136  1.00 43.15           C
ATOM     86  CD1 LEU A  12      36.847 -34.157 284.282  1.00 42.51           C
ATOM     87  CD2 LEU A  12      36.805 -33.814 281.806  1.00 46.44           C
ATOM     88  N   PRO A  13      35.550 -29.142 281.805  1.00 45.94           N
ATOM     89  CA  PRO A  13      35.016 -27.771 281.890  1.00 44.73           C
ATOM     90  C   PRO A  13      34.601 -27.350 283.289  1.00 44.90           C
ATOM     91  O   PRO A  13      34.729 -26.167 283.628  1.00 46.94           O
ATOM     92  CB  PRO A  13      33.813 -27.805 280.937  1.00 40.22           C
ATOM     93  CG  PRO A  13      34.098 -28.930 279.998  1.00 39.76           C
ATOM     94  CD  PRO A  13      34.865 -29.951 280.783  1.00 41.31           C
ATOM     95  N   ALA A  14      34.114 -28.278 284.118  1.00 44.33           N
ATOM     96  CA  ALA A  14      33.651 -27.922 285.454  1.00 43.19           C
ATOM     97  C   ALA A  14      34.787 -27.620 286.424  1.00 42.66           C
ATOM     98  O   ALA A  14      34.518 -27.145 287.533  1.00 42.39           O
ATOM     99  CB  ALA A  14      32.780 -29.043 286.025  1.00 34.07           C
ATOM    100  N   TYR A  15      36.037 -27.884 286.048  1.00 44.97           N
ATOM    101  CA  TYR A  15      37.177 -27.686 286.933  1.00 40.50           C
ATOM    102  C   TYR A  15      38.092 -26.563 286.449  1.00 43.10           C
ATOM    103  O   TYR A  15      39.311 -26.628 286.623  1.00 44.54           O
ATOM    104  CB  TYR A  15      37.954 -28.991 287.082  1.00 38.72           C
ATOM    105  CG  TYR A  15      37.148 -30.114 287.704  1.00 42.43           C
ATOM    106  CD1 TYR A  15      36.204 -30.813 286.960  1.00 43.09           C
ATOM    107  CD2 TYR A  15      37.327 -30.474 289.033  1.00 43.27           C
ATOM    108  CE1 TYR A  15      35.464 -31.836 287.519  1.00 40.17           C
ATOM    109  CE2 TYR A  15      36.590 -31.497 289.603  1.00 34.80           C
ATOM    110  CZ  TYR A  15      35.661 -32.174 288.841  1.00 41.92           C
ATOM    111  OH  TYR A  15      34.926 -33.195 289.400  1.00 47.35           O
ATOM    112  N   ASN A  16      37.516 -25.524 285.844  1.00 44.45           N
ATOM    113  CA  ASN A  16      38.284 -24.436 285.249  1.00 40.65           C
ATOM    114  C   ASN A  16      38.677 -23.348 286.241  1.00 37.33           C
ATOM    115  O   ASN A  16      39.286 -22.357 285.825  1.00 39.58           O
ATOM    116  CB  ASN A  16      37.492 -23.806 284.102  1.00 39.19           C
ATOM    117  CG  ASN A  16      36.327 -22.975 284.593  1.00 40.87           C
ATOM    118  OD1 ASN A  16      35.613 -23.377 285.509  1.00 41.88           O
ATOM    119  ND2 ASN A  16      36.133 -21.806 283.992  1.00 43.27           N
ATOM    120  N   ARG A  17      38.341 -23.492 287.521  1.00 41.79           N
ATOM    121  CA  ARG A  17      38.654 -22.454 288.495  1.00 40.62           C
ATOM    122  C   ARG A  17      40.160 -22.244 288.596  1.00 44.07           C
ATOM    123  O   ARG A  17      40.943 -23.198 288.574  1.00 44.09           O
ATOM    124  CB  ARG A  17      38.087 -22.819 289.866  1.00 39.79           C
ATOM    125  CG  ARG A  17      38.042 -21.656 290.842  1.00 40.29           C
ATOM    126  CD  ARG A  17      37.843 -22.139 292.270  1.00 46.03           C
ATOM    127  NE  ARG A  17      37.375 -21.074 293.157  1.00 55.61           N
ATOM    128  CZ  ARG A  17      37.998 -20.704 294.274  1.00 57.45           C
ATOM    129  NH1 ARG A  17      39.122 -21.307 294.642  1.00 57.59           N
ATOM    130  NH2 ARG A  17      37.501 -19.726 295.022  1.00 48.22           N
ATOM    131  N   LEU A  18      40.563 -20.980 288.702  1.00 41.84           N
ATOM    132  CA  LEU A  18      41.979 -20.647 288.762  1.00 42.76           C
ATOM    133  C   LEU A  18      42.597 -21.161 290.057  1.00 47.50           C
ATOM    134  O   LEU A  18      42.041 -20.974 291.144  1.00 44.25           O
ATOM    135  CB  LEU A  18      42.176 -19.136 288.643  1.00 37.56           C
ATOM    136  CG  LEU A  18      43.598 -18.640 288.914  1.00 40.44           C
ATOM    137  CD1 LEU A  18      44.484 -18.909 287.710  1.00 38.39           C
ATOM    138  CD2 LEU A  18      43.604 -17.161 289.263  1.00 41.97           C
ATOM    139  N   LYS A  19      43.747 -21.819 289.934  1.00 47.43           N
ATOM    140  CA  LYS A  19      44.533 -22.259 291.079  1.00 47.79           C
ATOM    141  C   LYS A  19      45.626 -21.223 291.310  1.00 50.06           C
ATOM    142  O   LYS A  19      46.569 -21.118 290.519  1.00 48.40           O
ATOM    143  CB  LYS A  19      45.132 -23.644 290.837  1.00 47.50           C
ATOM    144  CG  LYS A  19      44.142 -24.788 290.969  1.00 48.07           C
ATOM    145  N   THR A  20      45.486 -20.442 292.376  1.00 43.40           N
ATOM    146  CA  THR A  20      46.488 -19.443 292.694  1.00 41.64           C
ATOM    147  C   THR A  20      46.921 -19.594 294.144  1.00 40.96           C
ATOM    148  O   THR A  20      46.080 -19.792 295.029  1.00 47.14           O
ATOM    149  CB  THR A  20      45.965 -18.017 292.452  1.00 40.33           C
ATOM    150  OG1 THR A  20      46.877 -17.071 293.021  1.00 44.23           O
ATOM    151  CG2 THR A  20      44.589 -17.825 293.072  1.00 40.84           C
ATOM    152  N   PRO A  21      48.226 -19.514 294.420  1.00 40.85           N
ATOM    153  CA  PRO A  21      48.692 -19.631 295.809  1.00 39.08           C
ATOM    154  C   PRO A  21      48.345 -18.426 296.663  1.00 37.73           C
ATOM    155  O   PRO A  21      48.517 -18.487 297.887  1.00 39.18           O
ATOM    156  CB  PRO A  21      50.208 -19.782 295.655  1.00 37.57           C
ATOM    157  CG  PRO A  21      50.518 -19.043 294.395  1.00 39.20           C
ATOM    158  CD  PRO A  21      49.327 -19.229 293.484  1.00 40.76           C
ATOM    159  N   TYR A  22      47.861 -17.342 296.060  1.00 38.55           N
ATOM    160  CA  TYR A  22      47.494 -16.130 296.777  1.00 39.43           C
ATOM    161  C   TYR A  22      46.017 -16.082 297.152  1.00 41.33           C
ATOM    162  O   TYR A  22      45.541 -15.024 297.578  1.00 42.08           O
ATOM    163  CB  TYR A  22      47.834 -14.896 295.938  1.00 35.61           C
ATOM    164  CG  TYR A  22      49.285 -14.763 295.544  1.00 39.45           C
ATOM    165  CD1 TYR A  22      50.215 -14.217 296.418  1.00 38.48           C
ATOM    166  CD2 TYR A  22      49.720 -15.153 294.285  1.00 41.07           C
ATOM    167  CE1 TYR A  22      51.540 -14.080 296.056  1.00 36.68           C
ATOM    168  CE2 TYR A  22      51.043 -15.018 293.912  1.00 37.65           C
ATOM    169  CZ  TYR A  22      51.948 -14.481 294.802  1.00 40.17           C
ATOM    170  OH  TYR A  22      53.266 -14.348 294.436  1.00 38.47           O
ATOM    171  N   GLU A  23      45.284 -17.190 297.001  1.00 38.99           N
ATOM    172  CA  GLU A  23      43.831 -17.141 297.152  1.00 43.93           C
ATOM    173  C   GLU A  23      43.436 -16.610 298.525  1.00 40.54           C
ATOM    174  O   GLU A  23      42.562 -15.743 298.640  1.00 42.91           O
ATOM    175  CB  GLU A  23      43.219 -18.521 296.912  1.00 38.55           C
ATOM    176  CG  GLU A  23      41.702 -18.523 297.055  1.00 43.59           C
ATOM    177  CD  GLU A  23      41.070 -19.856 296.712  1.00 50.40           C
ATOM    178  OE1 GLU A  23      39.982 -20.150 297.250  1.00 57.53           O
ATOM    179  OE2 GLU A  23      41.651 -20.606 295.898  1.00 56.64           O
ATOM    180  N   GLU A  24      44.080 -17.112 299.581  1.00 46.47           N
ATOM    181  CA  GLU A  24      43.740 -16.672 300.929  1.00 40.40           C
ATOM    182  C   GLU A  24      44.066 -15.198 301.126  1.00 41.78           C
ATOM    183  O   GLU A  24      43.301 -14.464 301.764  1.00 42.39           O
ATOM    184  CB  GLU A  24      44.510 -17.506 301.952  1.00 47.04           C
ATOM    185  CG  GLU A  24      43.708 -18.536 302.711  1.00 62.26           C
ATOM    186  CD  GLU A  24      44.516 -19.146 303.845  1.00 87.34           C
ATOM    187  OE1 GLU A  24      44.539 -18.554 304.947  1.00 93.42           O
ATOM    188  OE2 GLU A  24      45.142 -20.206 303.630  1.00 91.33           O
ATOM    189  N   GLU A  25      45.185 -14.741 300.560  1.00 46.44           N
ATOM    190  CA  GLU A  25      45.577 -13.345 300.713  1.00 39.23           C
ATOM    191  C   GLU A  25      44.674 -12.423 299.905  1.00 40.94           C
ATOM    192  O   GLU A  25      44.335 -11.325 300.363  1.00 37.84           O
ATOM    193  CB  GLU A  25      47.037 -13.170 300.308  1.00 37.91           C
ATOM    194  CG  GLU A  25      47.648 -11.855 300.745  1.00 42.71           C
ATOM    195  CD  GLU A  25      48.947 -11.559 300.020  1.00 47.22           C
ATOM    196  OE1 GLU A  25      48.974 -11.668 298.774  1.00 49.82           O
ATOM    197  OE2 GLU A  25      49.939 -11.215 300.696  1.00 52.10           O
ATOM    198  N   LEU A  26      44.285 -12.845 298.698  1.00 37.69           N
ATOM    199  CA  LEU A  26      43.360 -12.047 297.899  1.00 38.09           C
ATOM    200  C   LEU A  26      42.051 -11.824 298.642  1.00 39.94           C
ATOM    201  O   LEU A  26      41.519 -10.707 298.660  1.00 42.90           O
ATOM    202  CB  LEU A  26      43.097 -12.725 296.554  1.00 39.41           C
ATOM    203  CG  LEU A  26      44.271 -12.907 295.589  1.00 35.02           C
ATOM    204  CD1 LEU A  26      43.956 -14.000 294.581  1.00 39.99           C
ATOM    205  CD2 LEU A  26      44.606 -11.603 294.885  1.00 36.92           C
ATOM    206  N   ILE A  27      41.516 -12.878 299.260  1.00 35.04           N
ATOM    207  CA  ILE A  27      40.258 -12.761 299.989  1.00 36.94           C
ATOM    208  C   ILE A  27      40.408 -11.814 301.174  1.00 36.64           C
ATOM    209  O   ILE A  27      39.523 -10.993 301.447  1.00 40.07           O
ATOM    210  CB  ILE A  27      39.770 -14.155 300.419  1.00 37.53           C
ATOM    211  CG1 ILE A  27      39.372 -14.967 299.181  1.00 42.60           C
ATOM    212  CG2 ILE A  27      38.610 -14.043 301.390  1.00 25.00           C
ATOM    213  CD1 ILE A  27      39.238 -16.453 299.429  1.00 41.24           C
ATOM    214  N   GLU A  28      41.530 -11.901 301.890  1.00 40.03           N
ATOM    215  CA  GLU A  28      41.740 -10.997 303.018  1.00 43.49           C
ATOM    216  C   GLU A  28      41.931  -9.562 302.541  1.00 41.11           C
ATOM    217  O   GLU A  28      41.447  -8.620 303.180  1.00 41.13           O
ATOM    218  CB  GLU A  28      42.941 -11.452 303.850  1.00 36.93           C
ATOM    219  CG  GLU A  28      42.804 -11.161 305.339  1.00 43.06           C
ATOM    220  N   THR A  29      42.639  -9.376 301.424  1.00 38.70           N
ATOM    221  CA  THR A  29      42.826  -8.036 300.878  1.00 40.29           C
ATOM    222  C   THR A  29      41.495  -7.418 300.466  1.00 41.18           C
ATOM    223  O   THR A  29      41.238  -6.239 300.738  1.00 37.86           O
ATOM    224  CB  THR A  29      43.787  -8.084 299.689  1.00 37.42           C
ATOM    225  OG1 THR A  29      45.049  -8.612 300.116  1.00 40.06           O
ATOM    226  CG2 THR A  29      43.996  -6.690 299.113  1.00 32.82           C
ATOM    227  N   ALA A  30      40.637  -8.201 299.807  1.00 40.79           N
ATOM    228  CA  ALA A  30      39.347  -7.681 299.365  1.00 39.81           C
ATOM    229  C   ALA A  30      38.476  -7.285 300.550  1.00 40.85           C
ATOM    230  O   ALA A  30      37.728  -6.303 300.478  1.00 44.20           O
ATOM    231  CB  ALA A  30      38.635  -8.715 298.492  1.00 39.20           C
ATOM    232  N   LYS A  31      38.557  -8.039 301.649  1.00 43.68           N
ATOM    233  CA  LYS A  31      37.849  -7.652 302.866  1.00 44.32           C
ATOM    234  C   LYS A  31      38.406  -6.349 303.430  1.00 41.39           C
ATOM    235  O   LYS A  31      37.648  -5.447 303.803  1.00 50.45           O
ATOM    236  CB  LYS A  31      37.935  -8.771 303.905  1.00 34.64           C
ATOM    237  N   LYS A  32      39.735  -6.238 303.500  1.00 41.85           N
ATOM    238  CA  LYS A  32      40.360  -5.008 303.979  1.00 43.09           C
ATOM    239  C   LYS A  32      39.958  -3.810 303.126  1.00 41.36           C
ATOM    240  O   LYS A  32      39.718  -2.716 303.652  1.00 47.66           O
ATOM    241  CB  LYS A  32      41.880  -5.171 303.998  1.00 41.55           C
ATOM    242  CG  LYS A  32      42.606  -4.127 304.831  1.00 47.01           C
ATOM    243  CD  LYS A  32      44.075  -4.481 305.003  1.00 47.69           C
ATOM    244  N   MET A  33      39.886  -3.992 301.807  1.00 40.04           N
ATOM    245  CA  MET A  33      39.575  -2.874 300.923  1.00 40.73           C
ATOM    246  C   MET A  33      38.133  -2.410 301.078  1.00 42.64           C
ATOM    247  O   MET A  33      37.829  -1.242 300.809  1.00 41.56           O
ATOM    248  CB  MET A  33      39.845  -3.263 299.474  1.00 35.33           C
ATOM    249  CG  MET A  33      41.307  -3.444 299.138  1.00 38.70           C
ATOM    250  SD  MET A  33      41.499  -4.143 297.493  1.00 41.12           S
ATOM    251  CE  MET A  33      40.968  -2.753 296.493  1.00 32.14           C
ATOM    252  N   THR A  34      37.232  -3.302 301.491  1.00 41.96           N
ATOM    253  CA  THR A  34      35.819  -2.976 301.643  1.00 47.31           C
ATOM    254  C   THR A  34      35.414  -2.888 303.112  1.00 48.71           C
ATOM    255  O   THR A  34      34.273  -3.192 303.466  1.00 53.13           O
ATOM    256  CB  THR A  34      34.947  -3.996 300.913  1.00 43.97           C
ATOM    257  OG1 THR A  34      35.209  -5.307 301.425  1.00 45.40           O
ATOM    258  CG2 THR A  34      35.247  -3.977 299.420  1.00 40.80           C
ATOM    259  N   ALA A  35      36.347  -2.483 303.972  1.00 44.10           N
ATOM    260  CA  ALA A  35      36.045  -2.307 305.382  1.00 46.56           C
ATOM    261  C   ALA A  35      34.935  -1.273 305.559  1.00 46.58           C
ATOM    262  O   ALA A  35      34.839  -0.314 304.783  1.00 43.80           O
ATOM    263  CB  ALA A  35      37.296  -1.877 306.147  1.00 44.93           C
ATOM    264  N   PRO A  36      34.066  -1.454 306.552  1.00 44.66           N
ATOM    265  CA  PRO A  36      32.972  -0.503 306.773  1.00 44.27           C
ATOM    266  C   PRO A  36      33.481   0.929 306.888  1.00 44.80           C
ATOM    267  O   PRO A  36      34.501   1.198 307.527  1.00 51.97           O
ATOM    268  CB  PRO A  36      32.344  -0.983 308.084  1.00 35.81           C
ATOM    269  CG  PRO A  36      32.667  -2.434 308.142  1.00 40.69           C
ATOM    270  CD  PRO A  36      34.022  -2.580 307.504  1.00 45.74           C
ATOM    271  N   GLY A  37      32.758   1.849 306.256  1.00 41.52           N
ATOM    272  CA  GLY A  37      33.092   3.255 306.345  1.00 43.52           C
ATOM    273  C   GLY A  37      34.311   3.691 305.565  1.00 43.45           C
ATOM    274  O   GLY A  37      34.749   4.832 305.728  1.00 46.82           O
ATOM    275  N   LYS A  38      34.886   2.825 304.733  1.00 40.45           N
ATOM    276  CA  LYS A  38      36.072   3.175 303.967  1.00 41.09           C
ATOM    277  C   LYS A  38      35.867   2.867 302.491  1.00 41.92           C
ATOM    278  O   LYS A  38      35.060   2.015 302.113  1.00 45.49           O
ATOM    279  CB  LYS A  38      37.315   2.441 304.479  1.00 41.29           C
ATOM    280  CG  LYS A  38      37.731   2.844 305.879  1.00 43.53           C
ATOM    281  CD  LYS A  38      38.954   2.072 306.328  1.00 43.38           C
ATOM    282  CE  LYS A  38      39.440   2.564 307.674  1.00 39.25           C
ATOM    283  NZ  LYS A  38      40.755   1.965 308.026  1.00 48.59           N
ATOM    284  N   GLY A  39      36.623   3.581 301.659  1.00 44.13           N
ATOM    285  CA  GLY A  39      36.622   3.360 300.227  1.00 38.60           C
ATOM    286  C   GLY A  39      37.989   3.592 299.618  1.00 40.65           C
ATOM    287  O   GLY A  39      38.986   3.707 300.337  1.00 37.59           O
ATOM    288  N   LEU A  40      38.051   3.660 298.292  1.00 37.82           N
ATOM    289  CA  LEU A  40      39.309   3.785 297.572  1.00 40.50           C
ATOM    290  C   LEU A  40      39.492   5.197 297.035  1.00 41.43           C
ATOM    291  O   LEU A  40      38.532   5.835 296.588  1.00 44.10           O
ATOM    292  CB  LEU A  40      39.376   2.790 296.412  1.00 38.71           C
ATOM    293  CG  LEU A  40      39.145   1.327 296.776  1.00 41.07           C
ATOM    294  CD1 LEU A  40      39.373   0.463 295.559  1.00 39.48           C
ATOM    295  CD2 LEU A  40      40.058   0.908 297.916  1.00 35.13           C
ATOM    296  N   LEU A  41      40.732   5.674 297.079  1.00 40.32           N
ATOM    297  CA  LEU A  41      41.139   6.891 296.392  1.00 43.52           C
ATOM    298  C   LEU A  41      41.763   6.501 295.059  1.00 39.48           C
ATOM    299  O   LEU A  41      42.737   5.742 295.026  1.00 40.09           O
ATOM    300  CB  LEU A  41      42.132   7.693 297.234  1.00 46.97           C
ATOM    301  CG  LEU A  41      42.871   8.822 296.512  1.00 42.75           C
ATOM    302  CD1 LEU A  41      41.910   9.930 296.101  1.00 42.21           C
ATOM    303  CD2 LEU A  41      43.990   9.371 297.382  1.00 42.81           C
ATOM    304  N   ALA A  42      41.206   7.015 293.967  1.00 38.26           N
ATOM    305  CA  ALA A  42      41.694   6.717 292.623  1.00 42.95           C
ATOM    306  C   ALA A  42      42.620   7.851 292.203  1.00 44.14           C
ATOM    307  O   ALA A  42      42.164   8.913 291.772  1.00 49.88           O
ATOM    308  CB  ALA A  42      40.534   6.543 291.649  1.00 40.43           C
ATOM    309  N   ALA A  43      43.927   7.621 292.324  1.00 43.37           N
ATOM    310  CA  ALA A  43      44.936   8.620 291.993  1.00 50.01           C
ATOM    311  C   ALA A  43      45.799   8.179 290.817  1.00 45.14           C
ATOM    312  O   ALA A  43      46.988   8.499 290.756  1.00 51.58           O
ATOM    313  CB  ALA A  43      45.809   8.922 293.211  1.00 41.70           C
ATOM    314  N   ASP A  44      45.211   7.448 289.871  1.00 43.21           N
ATOM    315  CA  ASP A  44      45.958   6.795 288.803  1.00 42.43           C
ATOM    316  C   ASP A  44      45.824   7.511 287.461  1.00 48.72           C
ATOM    317  O   ASP A  44      45.868   6.863 286.410  1.00 49.30           O
ATOM    318  CB  ASP A  44      45.519   5.336 288.676  1.00 41.57           C
ATOM    319  CG  ASP A  44      44.057   5.199 288.288  1.00 45.88           C
ATOM    320  OD1 ASP A  44      43.220   5.904 288.886  1.00 46.70           O
ATOM    321  OD2 ASP A  44      43.747   4.386 287.388  1.00 43.30           O
ATOM    322  N   GLU A  45      45.663   8.833 287.465  1.00 54.05           N
ATOM    323  CA  GLU A  45      45.536   9.554 286.206  1.00 54.83           C
ATOM    324  C   GLU A  45      46.832   9.460 285.408  1.00 61.55           C
ATOM    325  O   GLU A  45      47.930   9.491 285.969  1.00 64.00           O
ATOM    326  CB  GLU A  45      45.173  11.019 286.454  1.00 55.93           C
ATOM    327  CG  GLU A  45      43.957  11.222 287.352  1.00 68.12           C
ATOM    328  CD  GLU A  45      44.318  11.321 288.824  1.00 66.81           C
ATOM    329  OE1 GLU A  45      45.519  11.203 289.161  1.00 63.71           O
ATOM    330  OE2 GLU A  45      43.396  11.493 289.647  1.00 66.60           O
ATOM    331  N   SER A  46      46.697   9.363 284.087  1.00 61.94           N
ATOM    332  CA  SER A  46      47.859   9.331 283.215  1.00 62.44           C
ATOM    333  C   SER A  46      48.512  10.711 283.149  1.00 65.48           C
ATOM    334  O   SER A  46      47.948  11.719 283.584  1.00 63.63           O
ATOM    335  CB  SER A  46      47.461   8.856 281.818  1.00 65.54           C
ATOM    336  OG  SER A  46      46.563   9.763 281.205  1.00 62.94           O
ATOM    337  N   THR A  47      49.732  10.742 282.604  1.00 67.43           N
ATOM    338  CA  THR A  47      50.419  12.014 282.394  1.00 67.41           C
ATOM    339  C   THR A  47      49.584  12.950 281.529  1.00 68.40           C
ATOM    340  O   THR A  47      49.558  14.163 281.761  1.00 69.80           O
ATOM    341  CB  THR A  47      51.799  11.781 281.773  1.00 65.29           C
ATOM    342  OG1 THR A  47      51.656  11.297 280.433  1.00 74.92           O
ATOM    343  CG2 THR A  47      52.590  10.770 282.592  1.00 63.38           C
ATOM    344  N   GLY A  48      48.912  12.404 280.513  1.00 66.08           N
ATOM    345  CA  GLY A  48      47.986  13.209 279.732  1.00 64.59           C
ATOM    346  C   GLY A  48      46.850  13.763 280.571  1.00 68.47           C
ATOM    347  O   GLY A  48      46.542  14.956 280.510  1.00 72.01           O
ATOM    348  N   SER A  49      46.201  12.897 281.357  1.00 63.46           N
ATOM    349  CA  SER A  49      45.090  13.333 282.200  1.00 64.23           C
ATOM    350  C   SER A  49      45.508  14.401 283.204  1.00 72.86           C
ATOM    351  O   SER A  49      44.682  15.228 283.608  1.00 72.44           O
ATOM    352  CB  SER A  49      44.495  12.139 282.944  1.00 57.69           C
ATOM    353  OG  SER A  49      43.831  11.256 282.059  1.00 72.00           O
ATOM    354  N   CYS A  50      46.779  14.408 283.610  1.00 69.34           N
ATOM    355  CA  CYS A  50      47.230  15.390 284.590  1.00 68.21           C
ATOM    356  C   CYS A  50      47.274  16.805 284.015  1.00 72.37           C
ATOM    357  O   CYS A  50      47.097  17.774 284.765  1.00 72.49           O
ATOM    358  CB  CYS A  50      48.606  14.983 285.129  1.00 65.39           C
ATOM    359  SG  CYS A  50      48.538  13.696 286.405  1.00 60.82           S
ATOM    360  N   SER A  51      47.518  16.949 282.703  1.00 72.09           N
ATOM    361  CA  SER A  51      47.506  18.276 282.090  1.00 75.71           C
ATOM    362  C   SER A  51      46.107  18.871 282.119  1.00 78.95           C
ATOM    363  O   SER A  51      45.954  20.090 282.255  1.00 79.10           O
ATOM    364  CB  SER A  51      48.056  18.224 280.662  1.00 67.35           C
ATOM    365  OG  SER A  51      47.260  17.402 279.841  1.00 76.15           O
ATOM    366  N   LYS A  52      45.082  18.024 281.967  1.00 77.76           N
ATOM    367  CA  LYS A  52      43.713  18.476 282.136  1.00 78.05           C
ATOM    368  C   LYS A  52      43.422  18.750 283.603  1.00 77.49           C
ATOM    369  O   LYS A  52      42.640  19.650 283.909  1.00 79.87           O
ATOM    370  CB  LYS A  52      42.731  17.440 281.612  1.00 68.18           C
ATOM    371  N   ARG A  53      44.050  18.028 284.543  1.00 78.82           N
ATOM    372  CA  ARG A  53      43.856  18.481 285.932  1.00 73.58           C
ATOM    373  C   ARG A  53      44.609  19.751 286.295  1.00 72.71           C
ATOM    374  O   ARG A  53      44.256  20.423 287.275  1.00 70.10           O
ATOM    375  CB  ARG A  53      44.290  17.471 286.968  1.00 74.44           C
ATOM    376  CG  ARG A  53      43.125  16.650 287.381  1.00 78.55           C
ATOM    377  CD  ARG A  53      42.614  15.722 286.345  1.00 85.95           C
ATOM    378  NE  ARG A  53      41.580  14.758 286.815  1.00 94.67           N
ATOM    379  CZ  ARG A  53      41.700  14.035 287.927  1.00 86.26           C
ATOM    380  NH1 ARG A  53      42.817  14.089 288.599  1.00 82.38           N
ATOM    381  NH2 ARG A  53      40.794  13.194 288.333  1.00 81.40           N
ATOM    382  N   PHE A  54      45.760  19.966 285.685  1.00 70.95           N
ATOM    383  CA  PHE A  54      46.594  21.110 286.025  1.00 70.82           C
ATOM    384  C   PHE A  54      46.215  22.357 285.251  1.00 74.87           C
ATOM    385  O   PHE A  54      46.748  23.421 285.561  1.00 73.72           O
ATOM    386  CB  PHE A  54      48.095  20.804 285.802  1.00 71.54           C
ATOM    387  CG  PHE A  54      48.645  19.756 286.723  1.00 68.62           C
ATOM    388  CD1 PHE A  54      47.894  19.305 287.790  1.00 63.14           C
ATOM    389  CD2 PHE A  54      49.886  19.188 286.489  1.00 66.78           C
ATOM    390  CE1 PHE A  54      48.369  18.329 288.625  1.00 63.70           C
ATOM    391  CE2 PHE A  54      50.373  18.203 287.325  1.00 64.21           C
ATOM    392  CZ  PHE A  54      49.603  17.773 288.401  1.00 63.03           C
ATOM    393  N   ALA A  55      45.321  22.254 284.263  1.00 79.80           N
ATOM    394  CA  ALA A  55      44.965  23.408 283.433  1.00 74.70           C
ATOM    395  C   ALA A  55      44.457  24.588 284.260  1.00 77.30           C
ATOM    396  O   ALA A  55      44.957  25.714 284.134  1.00 79.13           O
ATOM    397  CB  ALA A  55      43.925  22.998 282.389  1.00 76.32           C
ATOM    398  N   GLY A  56      43.438  24.356 285.090  1.00 79.14           N
ATOM    399  CA  GLY A  56      42.813  25.450 285.817  1.00 74.90           C
ATOM    400  C   GLY A  56      43.744  26.142 286.792  1.00 74.89           C
ATOM    401  O   GLY A  56      43.593  27.338 287.054  1.00 76.77           O
ATOM    402  N   ILE A  57      44.719  25.412 287.338  1.00 73.22           N
ATOM    403  CA  ILE A  57      45.628  25.964 288.336  1.00 72.27           C
ATOM    404  C   ILE A  57      46.952  26.421 287.736  1.00 74.10           C
ATOM    405  O   ILE A  57      47.819  26.914 288.473  1.00 68.06           O
ATOM    406  CB  ILE A  57      45.866  24.949 289.473  1.00 66.66           C
ATOM    407  CG1 ILE A  57      46.355  23.615 288.907  1.00 67.73           C
ATOM    408  CG2 ILE A  57      44.593  24.747 290.278  1.00 62.43           C
ATOM    409  CD1 ILE A  57      47.178  22.805 289.883  1.00 64.14           C
ATOM    410  N   GLY A  58      47.133  26.275 286.427  1.00 71.89           N
ATOM    411  CA  GLY A  58      48.328  26.780 285.765  1.00 75.58           C
ATOM    412  C   GLY A  58      49.617  26.144 286.236  1.00 72.38           C
ATOM    413  O   GLY A  58      50.644  26.827 286.337  1.00 77.49           O
ATOM    414  N   LEU A  59      49.589  24.849 286.526  1.00 69.70           N
ATOM    415  CA  LEU A  59      50.763  24.122 286.982  1.00 68.66           C
ATOM    416  C   LEU A  59      51.345  23.302 285.838  1.00 65.30           C
ATOM    417  O   LEU A  59      50.612  22.644 285.095  1.00 66.90           O
ATOM    418  CB  LEU A  59      50.411  23.218 288.166  1.00 65.80           C
ATOM    419  CG  LEU A  59      51.521  22.360 288.774  1.00 54.21           C
ATOM    420  CD1 LEU A  59      52.588  23.233 289.399  1.00 52.94           C
ATOM    421  CD2 LEU A  59      50.936  21.412 289.804  1.00 56.47           C
ATOM    422  N   SER A  60      52.667  23.354 285.699  1.00 66.68           N
ATOM    423  CA  SER A  60      53.338  22.651 284.615  1.00 57.90           C
ATOM    424  C   SER A  60      53.307  21.144 284.844  1.00 58.91           C
ATOM    425  O   SER A  60      53.474  20.666 285.970  1.00 64.90           O
ATOM    426  CB  SER A  60      54.779  23.141 284.495  1.00 55.79           C
ATOM    427  OG  SER A  60      55.631  22.109 284.044  1.00 68.18           O
ATOM    428  N   ASN A  61      53.102  20.392 283.760  1.00 58.05           N
ATOM    429  CA  ASN A  61      52.932  18.939 283.838  1.00 55.41           C
ATOM    430  C   ASN A  61      54.289  18.246 283.741  1.00 56.81           C
ATOM    431  O   ASN A  61      54.665  17.675 282.715  1.00 61.60           O
ATOM    432  CB  ASN A  61      51.984  18.453 282.748  1.00 54.43           C
ATOM    433  CG  ASN A  61      51.567  17.007 282.944  1.00 62.86           C
ATOM    434  OD1 ASN A  61      51.833  16.407 283.986  1.00 60.06           O
ATOM    435  ND2 ASN A  61      50.914  16.439 281.937  1.00 65.22           N
ATOM    436  N   THR A  62      55.032  18.296 284.840  1.00 57.10           N
ATOM    437  CA  THR A  62      56.284  17.570 284.976  1.00 59.34           C
ATOM    438  C   THR A  62      56.110  16.425 285.964  1.00 59.50           C
ATOM    439  O   THR A  62      55.158  16.391 286.748  1.00 59.14           O
ATOM    440  CB  THR A  62      57.424  18.488 285.432  1.00 58.37           C
ATOM    441  OG1 THR A  62      57.158  18.969 286.756  1.00 58.80           O
ATOM    442  CG2 THR A  62      57.584  19.658 284.476  1.00 54.02           C
ATOM    443  N   ALA A  63      57.047  15.474 285.910  1.00 55.73           N
ATOM    444  CA  ALA A  63      56.996  14.338 286.824  1.00 51.62           C
ATOM    445  C   ALA A  63      57.087  14.781 288.277  1.00 51.59           C
ATOM    446  O   ALA A  63      56.541  14.114 289.163  1.00 50.70           O
ATOM    447  CB  ALA A  63      58.116  13.350 286.501  1.00 45.02           C
ATOM    448  N   GLU A  64      57.764  15.899 288.543  1.00 50.71           N
ATOM    449  CA  GLU A  64      57.876  16.375 289.916  1.00 53.06           C
ATOM    450  C   GLU A  64      56.583  17.029 290.390  1.00 53.31           C
ATOM    451  O   GLU A  64      56.165  16.822 291.534  1.00 51.66           O
ATOM    452  CB  GLU A  64      59.052  17.344 290.050  1.00 51.13           C
ATOM    453  CG  GLU A  64      59.090  18.086 291.379  1.00 51.03           C
ATOM    454  CD  GLU A  64      59.301  17.163 292.572  1.00 56.96           C
ATOM    455  OE1 GLU A  64      59.077  17.615 293.715  1.00 56.42           O
ATOM    456  OE2 GLU A  64      59.683  15.990 292.371  1.00 54.76           O
ATOM    457  N   HIS A  65      55.939  17.824 289.532  1.00 50.64           N
ATOM    458  CA  HIS A  65      54.665  18.422 289.916  1.00 50.48           C
ATOM    459  C   HIS A  65      53.584  17.365 290.096  1.00 54.36           C
ATOM    460  O   HIS A  65      52.713  17.515 290.962  1.00 54.12           O
ATOM    461  CB  HIS A  65      54.227  19.456 288.879  1.00 53.38           C
ATOM    462  CG  HIS A  65      55.066  20.695 288.869  1.00 59.71           C
ATOM    463  ND1 HIS A  65      55.219  21.481 287.747  1.00 60.27           N
ATOM    464  CD2 HIS A  65      55.802  21.282 289.842  1.00 58.34           C
ATOM    465  CE1 HIS A  65      56.010  22.500 288.030  1.00 58.87           C
ATOM    466  NE2 HIS A  65      56.378  22.402 289.295  1.00 63.63           N
ATOM    467  N   ARG A  66      53.617  16.295 289.293  1.00 52.78           N
ATOM    468  CA  ARG A  66      52.705  15.177 289.518  1.00 51.89           C
ATOM    469  C   ARG A  66      52.977  14.529 290.871  1.00 49.95           C
ATOM    470  O   ARG A  66      52.048  14.105 291.568  1.00 49.26           O
ATOM    471  CB  ARG A  66      52.848  14.138 288.408  1.00 53.13           C
ATOM    472  CG  ARG A  66      52.249  14.523 287.066  1.00 45.60           C
ATOM    473  CD  ARG A  66      52.282  13.323 286.131  1.00 51.14           C
ATOM    474  NE  ARG A  66      53.598  13.085 285.545  1.00 53.30           N
ATOM    475  CZ  ARG A  66      54.095  13.730 284.496  1.00 55.37           C
ATOM    476  NH1 ARG A  66      53.394  14.680 283.898  1.00 55.90           N
ATOM    477  NH2 ARG A  66      55.305  13.423 284.050  1.00 54.89           N
ATOM    478  N   ARG A  67      54.253  14.449 291.253  1.00 51.75           N
ATOM    479  CA  ARG A  67      54.623  13.940 292.571  1.00 45.29           C
ATOM    480  C   ARG A  67      54.051  14.809 293.683  1.00 50.28           C
ATOM    481  O   ARG A  67      53.488  14.296 294.659  1.00 50.64           O
ATOM    482  CB  ARG A  67      56.148  13.846 292.667  1.00 46.06           C
ATOM    483  CG  ARG A  67      56.699  13.197 293.928  1.00 45.14           C
ATOM    484  CD  ARG A  67      58.159  13.621 294.112  1.00 46.70           C
ATOM    485  NE  ARG A  67      58.319  14.958 294.688  1.00 54.54           N
ATOM    486  CZ  ARG A  67      58.016  15.308 295.934  1.00 56.94           C
ATOM    487  NH1 ARG A  67      57.536  14.417 296.790  1.00 54.56           N
ATOM    488  NH2 ARG A  67      58.206  16.563 296.326  1.00 60.65           N
ATOM    489  N   GLN A  68      54.171  16.131 293.551  1.00 53.51           N
ATOM    490  CA  GLN A  68      53.596  17.021 294.555  1.00 52.66           C
ATOM    491  C   GLN A  68      52.078  16.911 294.588  1.00 48.02           C
ATOM    492  O   GLN A  68      51.467  17.023 295.658  1.00 54.42           O
ATOM    493  CB  GLN A  68      54.013  18.465 294.276  1.00 48.56           C
ATOM    494  CG  GLN A  68      55.508  18.663 294.115  1.00 48.57           C
ATOM    495  CD  GLN A  68      55.861  20.091 293.750  1.00 57.56           C
ATOM    496  OE1 GLN A  68      55.062  21.009 293.942  1.00 59.68           O
ATOM    497  NE2 GLN A  68      57.058  20.284 293.208  1.00 60.17           N
ATOM    498  N   TYR A  69      51.461  16.677 293.429  1.00 53.58           N
ATOM    499  CA  TYR A  69      50.015  16.501 293.356  1.00 50.44           C
ATOM    500  C   TYR A  69      49.571  15.281 294.160  1.00 52.06           C
ATOM    501  O   TYR A  69      48.646  15.365 294.978  1.00 52.16           O
ATOM    502  CB  TYR A  69      49.605  16.395 291.885  1.00 51.22           C
ATOM    503  CG  TYR A  69      48.214  15.881 291.600  1.00 57.08           C
ATOM    504  CD1 TYR A  69      47.130  16.227 292.400  1.00 62.12           C
ATOM    505  CD2 TYR A  69      47.984  15.060 290.505  1.00 60.73           C
ATOM    506  CE1 TYR A  69      45.863  15.750 292.124  1.00 63.20           C
ATOM    507  CE2 TYR A  69      46.726  14.585 290.221  1.00 61.65           C
ATOM    508  CZ  TYR A  69      45.671  14.932 291.030  1.00 64.81           C
ATOM    509  OH  TYR A  69      44.423  14.451 290.737  1.00 71.73           O
ATOM    510  N   ARG A  70      50.229  14.138 293.950  1.00 47.18           N
ATOM    511  CA  ARG A  70      49.924  12.954 294.748  1.00 44.41           C
ATOM    512  C   ARG A  70      50.337  13.132 296.204  1.00 46.91           C
ATOM    513  O   ARG A  70      49.661  12.619 297.104  1.00 47.55           O
ATOM    514  CB  ARG A  70      50.604  11.723 294.145  1.00 44.09           C
ATOM    515  CG  ARG A  70      49.803  11.031 293.048  1.00 43.26           C
ATOM    516  CD  ARG A  70      49.857  11.790 291.734  1.00 48.41           C
ATOM    517  NE  ARG A  70      48.894  11.272 290.766  1.00 53.28           N
ATOM    518  CZ  ARG A  70      49.219  10.808 289.563  1.00 57.88           C
ATOM    519  NH1 ARG A  70      50.488  10.806 289.169  1.00 51.59           N
ATOM    520  NH2 ARG A  70      48.275  10.352 288.750  1.00 50.73           N
ATOM    521  N   ALA A  71      51.436  13.847 296.458  1.00 49.24           N
ATOM    522  CA  ALA A  71      51.880  14.062 297.832  1.00 48.63           C
ATOM    523  C   ALA A  71      50.897  14.923 298.614  1.00 47.78           C
ATOM    524  O   ALA A  71      50.803  14.791 299.840  1.00 44.73           O
ATOM    525  CB  ALA A  71      53.266  14.704 297.847  1.00 49.75           C
ATOM    526  N   LEU A  72      50.174  15.816 297.930  1.00 49.89           N
ATOM    527  CA  LEU A  72      49.169  16.638 298.598  1.00 49.00           C
ATOM    528  C   LEU A  72      48.157  15.786 299.352  1.00 50.35           C
ATOM    529  O   LEU A  72      47.669  16.191 300.414  1.00 49.99           O
ATOM    530  CB  LEU A  72      48.458  17.527 297.576  1.00 44.63           C
ATOM    531  CG  LEU A  72      47.171  18.213 298.041  1.00 42.36           C
ATOM    532  CD1 LEU A  72      47.489  19.344 299.000  1.00 46.86           C
ATOM    533  CD2 LEU A  72      46.366  18.724 296.862  1.00 46.54           C
ATOM    534  N   MET A  73      47.835  14.606 298.828  1.00 43.85           N
ATOM    535  CA  MET A  73      46.871  13.711 299.453  1.00 46.95           C
ATOM    536  C   MET A  73      47.518  12.566 300.223  1.00 46.33           C
ATOM    537  O   MET A  73      47.053  12.224 301.315  1.00 43.28           O
ATOM    538  CB  MET A  73      45.920  13.160 298.388  1.00 49.28           C
ATOM    539  CG  MET A  73      45.009  14.232 297.812  1.00 48.87           C
ATOM    540  SD  MET A  73      44.144  13.733 296.319  1.00 65.10           S
ATOM    541  CE  MET A  73      45.511  13.411 295.210  1.00 59.83           C
ATOM    542  N   LEU A  74      48.583  11.964 299.689  1.00 47.61           N
ATOM    543  CA  LEU A  74      49.160  10.782 300.323  1.00 48.05           C
ATOM    544  C   LEU A  74      49.952  11.121 301.580  1.00 45.18           C
ATOM    545  O   LEU A  74      49.999  10.311 302.513  1.00 42.31           O
ATOM    546  CB  LEU A  74      50.040  10.033 299.323  1.00 41.41           C
ATOM    547  CG  LEU A  74      49.262   9.508 298.115  1.00 41.84           C
ATOM    548  CD1 LEU A  74      50.111   8.560 297.284  1.00 41.80           C
ATOM    549  CD2 LEU A  74      47.965   8.839 298.560  1.00 39.66           C
ATOM    550  N   GLU A  75      50.568  12.301 301.634  1.00 49.18           N
ATOM    551  CA  GLU A  75      51.241  12.758 302.842  1.00 46.37           C
ATOM    552  C   GLU A  75      50.342  13.616 303.717  1.00 47.48           C
ATOM    553  O   GLU A  75      50.828  14.242 304.664  1.00 45.03           O
ATOM    554  CB  GLU A  75      52.504  13.538 302.479  1.00 45.76           C
ATOM    555  CG  GLU A  75      53.493  12.760 301.632  1.00 53.85           C
ATOM    556  CD  GLU A  75      54.749  13.560 301.359  1.00 57.53           C
ATOM    557  OE1 GLU A  75      55.247  14.212 302.300  1.00 63.26           O
ATOM    558  OE2 GLU A  75      55.254  13.515 300.216  1.00 57.68           O
ATOM    559  N   CYS A  76      49.046  13.641 303.431  1.00 47.75           N
ATOM    560  CA  CYS A  76      48.082  14.278 304.311  1.00 42.20           C
ATOM    561  C   CYS A  76      47.753  13.326 305.452  1.00 44.26           C
ATOM    562  O   CYS A  76      47.416  12.161 305.221  1.00 44.32           O
ATOM    563  CB  CYS A  76      46.824  14.653 303.530  1.00 50.47           C
ATOM    564  SG  CYS A  76      45.458  15.257 304.530  1.00 41.38           S
ATOM    565  N   ALA A  77      47.875  13.812 306.681  1.00 47.12           N
ATOM    566  CA  ALA A  77      47.612  12.969 307.837  1.00 45.96           C
ATOM    567  C   ALA A  77      46.118  12.729 308.007  1.00 47.24           C
ATOM    568  O   ALA A  77      45.297  13.621 307.778  1.00 46.91           O
ATOM    569  CB  ALA A  77      48.184  13.606 309.102  1.00 45.54           C
ATOM    570  N   GLY A  78      45.768  11.507 308.406  1.00 41.62           N
ATOM    571  CA  GLY A  78      44.435  11.202 308.871  1.00 46.42           C
ATOM    572  C   GLY A  78      43.514  10.535 307.872  1.00 47.43           C
ATOM    573  O   GLY A  78      42.435  10.084 308.273  1.00 47.75           O
ATOM    574  N   PHE A  79      43.892  10.446 306.594  1.00 48.26           N
ATOM    575  CA  PHE A  79      42.950   9.891 305.627  1.00 40.18           C
ATOM    576  C   PHE A  79      42.765   8.382 305.768  1.00 41.13           C
ATOM    577  O   PHE A  79      41.835   7.840 305.161  1.00 40.94           O
ATOM    578  CB  PHE A  79      43.349  10.275 304.189  1.00 38.50           C
ATOM    579  CG  PHE A  79      44.539   9.531 303.636  1.00 39.53           C
ATOM    580  CD1 PHE A  79      44.394   8.283 303.048  1.00 36.40           C
ATOM    581  CD2 PHE A  79      45.796  10.112 303.649  1.00 46.58           C
ATOM    582  CE1 PHE A  79      45.488   7.613 302.523  1.00 38.38           C
ATOM    583  CE2 PHE A  79      46.894   9.448 303.123  1.00 42.80           C
ATOM    584  CZ  PHE A  79      46.737   8.196 302.560  1.00 39.24           C
ATOM    585  N   GLU A  80      43.603   7.696 306.558  1.00 43.72           N
ATOM    586  CA  GLU A  80      43.377   6.277 306.826  1.00 39.02           C
ATOM    587  C   GLU A  80      42.066   6.017 307.557  1.00 46.33           C
ATOM    588  O   GLU A  80      41.616   4.866 307.599  1.00 45.54           O
ATOM    589  CB  GLU A  80      44.517   5.691 307.664  1.00 41.77           C
ATOM    590  CG  GLU A  80      45.871   6.303 307.410  1.00 50.63           C
ATOM    591  CD  GLU A  80      46.203   7.362 308.437  1.00 46.96           C
ATOM    592  OE1 GLU A  80      45.487   8.374 308.481  1.00 49.34           O
ATOM    593  OE2 GLU A  80      47.180   7.182 309.199  1.00 46.43           O
ATOM    594  N   GLN A  81      41.456   7.047 308.151  1.00 45.47           N
ATOM    595  CA  GLN A  81      40.142   6.870 308.761  1.00 44.07           C
ATOM    596  C   GLN A  81      39.088   6.537 307.718  1.00 44.40           C
ATOM    597  O   GLN A  81      38.097   5.867 308.029  1.00 48.59           O
ATOM    598  CB  GLN A  81      39.713   8.134 309.509  1.00 39.67           C
ATOM    599  CG  GLN A  81      40.723   8.679 310.491  1.00 49.35           C
ATOM    600  CD  GLN A  81      40.230   9.942 311.169  1.00 53.64           C
ATOM    601  OE1 GLN A  81      39.329   9.900 312.010  1.00 57.43           O
ATOM    602  NE2 GLN A  81      40.804  11.079 310.789  1.00 53.47           N
ATOM    603  N   TYR A  82      39.283   7.002 306.484  1.00 42.57           N
ATOM    604  CA  TYR A  82      38.258   6.958 305.455  1.00 45.12           C
ATOM    605  C   TYR A  82      38.683   6.237 304.188  1.00 44.52           C
ATOM    606  O   TYR A  82      37.811   5.818 303.420  1.00 40.47           O
ATOM    607  CB  TYR A  82      37.828   8.387 305.086  1.00 43.60           C
ATOM    608  CG  TYR A  82      37.640   9.283 306.292  1.00 45.92           C
ATOM    609  CD1 TYR A  82      36.810   8.907 307.342  1.00 42.03           C
ATOM    610  CD2 TYR A  82      38.317  10.492 306.394  1.00 44.15           C
ATOM    611  CE1 TYR A  82      36.641   9.718 308.450  1.00 41.69           C
ATOM    612  CE2 TYR A  82      38.157  11.310 307.501  1.00 50.55           C
ATOM    613  CZ  TYR A  82      37.318  10.918 308.526  1.00 48.80           C
ATOM    614  OH  TYR A  82      37.153  11.729 309.629  1.00 54.04           O
ATOM    615  N   ILE A  83      39.981   6.078 303.947  1.00 39.80           N
ATOM    616  CA  ILE A  83      40.494   5.482 302.720  1.00 38.90           C
ATOM    617  C   ILE A  83      41.142   4.148 303.070  1.00 42.95           C
ATOM    618  O   ILE A  83      42.092   4.097 303.861  1.00 47.24           O
ATOM    619  CB  ILE A  83      41.488   6.419 302.018  1.00 37.82           C
ATOM    620  CG1 ILE A  83      40.845   7.787 301.776  1.00 35.59           C
ATOM    621  CG2 ILE A  83      41.983   5.806 300.722  1.00 38.45           C
ATOM    622  CD1 ILE A  83      39.547   7.725 300.992  1.00 37.84           C
ATOM    623  N   SER A  84      40.635   3.072 302.470  1.00 39.38           N
ATOM    624  CA  SER A  84      41.177   1.737 302.684  1.00 36.29           C
ATOM    625  C   SER A  84      42.255   1.365 301.677  1.00 39.69           C
ATOM    626  O   SER A  84      43.074   0.483 301.961  1.00 38.10           O
ATOM    627  CB  SER A  84      40.056   0.699 302.619  1.00 37.76           C
ATOM    628  OG  SER A  84      39.481   0.672 301.323  1.00 41.58           O
ATOM    629  N   GLY A  85      42.265   2.003 300.512  1.00 34.90           N
ATOM    630  CA  GLY A  85      43.241   1.692 299.487  1.00 33.07           C
ATOM    631  C   GLY A  85      43.377   2.842 298.520  1.00 37.63           C
ATOM    632  O   GLY A  85      42.490   3.693 298.405  1.00 38.91           O
ATOM    633  N   VAL A  86      44.508   2.862 297.819  1.00 31.77           N
ATOM    634  CA  VAL A  86      44.817   3.923 296.868  1.00 38.18           C
ATOM    635  C   VAL A  86      45.228   3.282 295.551  1.00 37.14           C
ATOM    636  O   VAL A  86      46.159   2.468 295.518  1.00 40.78           O
ATOM    637  CB  VAL A  86      45.928   4.854 297.382  1.00 41.05           C
ATOM    638  CG1 VAL A  86      46.341   5.833 296.293  1.00 40.76           C
ATOM    639  CG2 VAL A  86      45.469   5.596 298.626  1.00 37.30           C
ATOM    640  N   ILE A  87      44.539   3.642 294.471  1.00 38.36           N
ATOM    641  CA  ILE A  87      44.935   3.202 293.138  1.00 38.64           C
ATOM    642  C   ILE A  87      46.035   4.143 292.660  1.00 39.97           C
ATOM    643  O   ILE A  87      45.801   5.338 292.463  1.00 41.48           O
ATOM    644  CB  ILE A  87      43.756   3.188 292.160  1.00 36.03           C
ATOM    645  CG1 ILE A  87      42.530   2.528 292.789  1.00 37.89           C
ATOM    646  CG2 ILE A  87      44.141   2.447 290.892  1.00 33.44           C
ATOM    647  CD1 ILE A  87      41.297   2.600 291.908  1.00 32.14           C
ATOM    648  N   LEU A  88      47.238   3.609 292.488  1.00 39.32           N
ATOM    649  CA  LEU A  88      48.396   4.392 292.089  1.00 38.39           C
ATOM    650  C   LEU A  88      48.643   4.271 290.591  1.00 37.79           C
ATOM    651  O   LEU A  88      48.338   3.251 289.969  1.00 37.16           O
ATOM    652  CB  LEU A  88      49.642   3.935 292.848  1.00 36.09           C
ATOM    653  CG  LEU A  88      49.650   4.181 294.354  1.00 38.31           C
ATOM    654  CD1 LEU A  88      50.887   3.568 294.987  1.00 38.16           C
ATOM    655  CD2 LEU A  88      49.593   5.677 294.621  1.00 39.41           C
ATOM    656  N   HIS A  89      49.197   5.333 290.017  1.00 41.01           N
ATOM    657  CA  HIS A  89      49.758   5.243 288.682  1.00 40.99           C
ATOM    658  C   HIS A  89      51.146   4.614 288.762  1.00 45.51           C
ATOM    659  O   HIS A  89      51.811   4.650 289.801  1.00 43.44           O
ATOM    660  CB  HIS A  89      49.829   6.625 288.032  1.00 43.40           C
ATOM    661  CG  HIS A  89      50.228   6.596 286.590  1.00 50.29           C
ATOM    662  ND1 HIS A  89      51.543   6.647 286.180  1.00 48.78           N
ATOM    663  CD2 HIS A  89      49.485   6.523 285.460  1.00 50.82           C
ATOM    664  CE1 HIS A  89      51.593   6.605 284.860  1.00 48.32           C
ATOM    665  NE2 HIS A  89      50.357   6.530 284.399  1.00 52.22           N
ATOM    666  N   ASP A  90      51.573   4.011 287.650  1.00 40.85           N
ATOM    667  CA  ASP A  90      52.872   3.344 287.619  1.00 41.94           C
ATOM    668  C   ASP A  90      53.996   4.288 288.035  1.00 45.60           C
ATOM    669  O   ASP A  90      54.921   3.890 288.754  1.00 41.59           O
ATOM    670  CB  ASP A  90      53.132   2.773 286.225  1.00 41.44           C
ATOM    671  CG  ASP A  90      54.545   2.255 286.065  1.00 39.75           C
ATOM    672  OD1 ASP A  90      54.770   1.053 286.322  1.00 41.18           O
ATOM    673  OD2 ASP A  90      55.428   3.051 285.683  1.00 37.16           O
ATOM    674  N   GLU A  91      53.939   5.540 287.576  1.00 43.31           N
ATOM    675  CA  GLU A  91      54.955   6.522 287.942  1.00 40.58           C
ATOM    676  C   GLU A  91      55.014   6.729 289.453  1.00 45.33           C
ATOM    677  O   GLU A  91      56.103   6.777 290.040  1.00 43.24           O
ATOM    678  CB  GLU A  91      54.676   7.838 287.216  1.00 39.20           C
ATOM    679  CG  GLU A  91      55.477   9.026 287.709  1.00 50.10           C
ATOM    680  CD  GLU A  91      55.118  10.308 286.976  1.00 56.09           C
ATOM    681  OE1 GLU A  91      54.258  11.062 287.480  1.00 48.38           O
ATOM    682  OE2 GLU A  91      55.696  10.560 285.895  1.00 60.11           O
ATOM    683  N   THR A  92      53.851   6.846 290.102  1.00 44.74           N
ATOM    684  CA  THR A  92      53.812   7.163 291.528  1.00 41.20           C
ATOM    685  C   THR A  92      54.309   6.007 292.390  1.00 40.56           C
ATOM    686  O   THR A  92      54.803   6.234 293.501  1.00 41.94           O
ATOM    687  CB  THR A  92      52.391   7.548 291.937  1.00 45.46           C
ATOM    688  OG1 THR A  92      51.840   8.441 290.961  1.00 48.98           O
ATOM    689  CG2 THR A  92      52.384   8.232 293.301  1.00 39.83           C
ATOM    690  N   VAL A  93      54.182   4.769 291.905  1.00 38.33           N
ATOM    691  CA  VAL A  93      54.638   3.608 292.666  1.00 40.27           C
ATOM    692  C   VAL A  93      56.112   3.736 293.034  1.00 40.34           C
ATOM    693  O   VAL A  93      56.546   3.252 294.086  1.00 43.28           O
ATOM    694  CB  VAL A  93      54.360   2.319 291.862  1.00 38.27           C
ATOM    695  CG1 VAL A  93      55.071   1.118 292.477  1.00 39.33           C
ATOM    696  CG2 VAL A  93      52.866   2.067 291.764  1.00 36.77           C
ATOM    697  N   TYR A  94      56.905   4.387 292.189  1.00 41.07           N
ATOM    698  CA  TYR A  94      58.342   4.472 292.393  1.00 42.24           C
ATOM    699  C   TYR A  94      58.810   5.843 292.861  1.00 45.98           C
ATOM    700  O   TYR A  94      60.016   6.035 293.051  1.00 43.99           O
ATOM    701  CB  TYR A  94      59.061   4.069 291.103  1.00 39.45           C
ATOM    702  CG  TYR A  94      58.586   2.721 290.617  1.00 47.94           C
ATOM    703  CD1 TYR A  94      59.042   1.547 291.202  1.00 43.99           C
ATOM    704  CD2 TYR A  94      57.657   2.624 289.588  1.00 44.55           C
ATOM    705  CE1 TYR A  94      58.593   0.312 290.768  1.00 44.29           C
ATOM    706  CE2 TYR A  94      57.206   1.397 289.146  1.00 40.01           C
ATOM    707  CZ  TYR A  94      57.676   0.245 289.739  1.00 41.21           C
ATOM    708  OH  TYR A  94      57.226  -0.978 289.297  1.00 47.45           O
ATOM    709  N   GLN A  95      57.902   6.796 293.050  1.00 43.82           N
ATOM    710  CA  GLN A  95      58.286   8.107 293.547  1.00 44.36           C
ATOM    711  C   GLN A  95      58.418   8.084 295.065  1.00 42.93           C
ATOM    712  O   GLN A  95      57.919   7.186 295.748  1.00 46.69           O
ATOM    713  CB  GLN A  95      57.281   9.171 293.112  1.00 43.06           C
ATOM    714  CG  GLN A  95      57.270   9.397 291.613  1.00 39.88           C
ATOM    715  CD  GLN A  95      56.314  10.488 291.194  1.00 45.91           C
ATOM    716  OE1 GLN A  95      55.267  10.688 291.815  1.00 51.30           O
ATOM    717  NE2 GLN A  95      56.664  11.201 290.129  1.00 41.15           N
ATOM    718  N   ARG A  96      59.098   9.096 295.594  1.00 43.07           N
ATOM    719  CA  ARG A  96      59.468   9.138 297.000  1.00 44.18           C
ATOM    720  C   ARG A  96      58.689  10.224 297.727  1.00 45.35           C
ATOM    721  O   ARG A  96      58.505  11.329 297.206  1.00 44.67           O
ATOM    722  CB  ARG A  96      60.973   9.396 297.134  1.00 44.27           C
ATOM    723  CG  ARG A  96      61.516   9.364 298.539  1.00 50.79           C
ATOM    724  CD  ARG A  96      63.034   9.448 298.538  1.00 48.79           C
ATOM    725  NE  ARG A  96      63.526  10.090 299.751  1.00 57.25           N
ATOM    726  CZ  ARG A  96      64.045  11.311 299.788  1.00 61.46           C
ATOM    727  NH1 ARG A  96      64.462  11.821 300.939  1.00 68.20           N
ATOM    728  NH2 ARG A  96      64.144  12.021 298.672  1.00 63.75           N
ATOM    729  N   ALA A  97      58.252   9.912 298.941  1.00 44.74           N
ATOM    730  CA  ALA A  97      57.570  10.874 299.789  1.00 44.79           C
ATOM    731  C   ALA A  97      58.585  11.707 300.561  1.00 48.20           C
ATOM    732  O   ALA A  97      59.770  11.376 300.630  1.00 50.63           O
ATOM    733  CB  ALA A  97      56.625  10.161 300.757  1.00 50.71           C
ATOM    734  N   SER A  98      58.104  12.802 301.157  1.00 49.15           N
ATOM    735  CA  SER A  98      58.988  13.632 301.971  1.00 50.05           C
ATOM    736  C   SER A  98      59.429  12.918 303.242  1.00 48.44           C
ATOM    737  O   SER A  98      60.402  13.342 303.874  1.00 53.50           O
ATOM    738  CB  SER A  98      58.309  14.954 302.334  1.00 48.80           C
ATOM    739  OG  SER A  98      57.172  14.723 303.157  1.00 57.41           O
ATOM    740  N   THR A  99      58.741  11.843 303.626  1.00 49.21           N
ATOM    741  CA  THR A  99      59.160  11.021 304.755  1.00 44.54           C
ATOM    742  C   THR A  99      60.376  10.164 304.434  1.00 49.74           C
ATOM    743  O   THR A  99      60.961   9.580 305.352  1.00 52.74           O
ATOM    744  CB  THR A  99      58.003  10.131 305.213  1.00 49.34           C
ATOM    745  OG1 THR A  99      57.751   9.134 304.218  1.00 45.23           O
ATOM    746  CG2 THR A  99      56.740  10.960 305.430  1.00 46.49           C
ATOM    747  N   GLY A 100      60.761  10.075 303.163  1.00 51.99           N
ATOM    748  CA  GLY A 100      61.902   9.297 302.735  1.00 47.86           C
ATOM    749  C   GLY A 100      61.577   7.938 302.158  1.00 50.16           C
ATOM    750  O   GLY A 100      62.461   7.316 301.556  1.00 56.62           O
ATOM    751  N   GLU A 101      60.349   7.459 302.320  1.00 48.86           N
ATOM    752  CA  GLU A 101      59.937   6.175 301.773  1.00 50.33           C
ATOM    753  C   GLU A 101      59.239   6.374 300.432  1.00 45.34           C
ATOM    754  O   GLU A 101      58.781   7.470 300.099  1.00 45.54           O
ATOM    755  CB  GLU A 101      59.025   5.429 302.752  1.00 45.46           C
ATOM    756  CG  GLU A 101      57.830   6.219 303.225  1.00 51.13           C
ATOM    757  CD  GLU A 101      57.392   5.831 304.625  1.00 52.59           C
ATOM    758  OE1 GLU A 101      57.732   4.718 305.082  1.00 51.85           O
ATOM    759  OE2 GLU A 101      56.706   6.647 305.271  1.00 51.96           O
ATOM    760  N   THR A 102      59.170   5.297 299.654  1.00 43.20           N
ATOM    761  CA  THR A 102      58.309   5.296 298.481  1.00 45.66           C
ATOM    762  C   THR A 102      56.843   5.277 298.901  1.00 46.43           C
ATOM    763  O   THR A 102      56.492   4.830 299.998  1.00 42.49           O
ATOM    764  CB  THR A 102      58.615   4.098 297.579  1.00 47.45           C
ATOM    765  OG1 THR A 102      58.247   2.885 298.244  1.00 51.04           O
ATOM    766  CG2 THR A 102      60.097   4.051 297.240  1.00 45.12           C
ATOM    767  N   PHE A 103      55.987   5.789 298.017  1.00 43.43           N
ATOM    768  CA  PHE A 103      54.564   5.877 298.333  1.00 40.14           C
ATOM    769  C   PHE A 103      53.916   4.532 298.640  1.00 39.47           C
ATOM    770  O   PHE A 103      53.064   4.490 299.546  1.00 42.62           O
ATOM    771  CB  PHE A 103      53.830   6.593 297.196  1.00 37.68           C
ATOM    772  CG  PHE A 103      54.043   8.073 297.186  1.00 41.98           C
ATOM    773  CD1 PHE A 103      53.561   8.860 298.221  1.00 43.67           C
ATOM    774  CD2 PHE A 103      54.736   8.680 296.155  1.00 43.68           C
ATOM    775  CE1 PHE A 103      53.753  10.227 298.221  1.00 42.60           C
ATOM    776  CE2 PHE A 103      54.935  10.049 296.148  1.00 48.10           C
ATOM    777  CZ  PHE A 103      54.441  10.824 297.183  1.00 47.07           C
ATOM    778  N   PRO A 104      54.233   3.428 297.952  1.00 38.91           N
ATOM    779  CA  PRO A 104      53.730   2.133 298.433  1.00 39.65           C
ATOM    780  C   PRO A 104      54.146   1.843 299.858  1.00 44.86           C
ATOM    781  O   PRO A 104      53.319   1.378 300.644  1.00 44.61           O
ATOM    782  CB  PRO A 104      54.333   1.132 297.443  1.00 35.13           C
ATOM    783  CG  PRO A 104      54.472   1.903 296.198  1.00 39.31           C
ATOM    784  CD  PRO A 104      54.828   3.306 296.612  1.00 41.20           C
ATOM    785  N   GLN A 105      55.388   2.161 300.234  1.00 47.51           N
ATOM    786  CA  GLN A 105      55.815   1.957 301.616  1.00 48.75           C
ATOM    787  C   GLN A 105      55.026   2.840 302.576  1.00 43.73           C
ATOM    788  O   GLN A 105      54.597   2.378 303.640  1.00 38.91           O
ATOM    789  CB  GLN A 105      57.310   2.245 301.758  1.00 48.74           C
ATOM    790  CG  GLN A 105      58.235   1.322 300.998  1.00 53.03           C
ATOM    791  CD  GLN A 105      59.653   1.863 300.936  1.00 60.04           C
ATOM    792  OE1 GLN A 105      60.105   2.556 301.848  1.00 54.46           O
ATOM    793  NE2 GLN A 105      60.375   1.516 299.874  1.00 57.25           N
ATOM    794  N   LEU A 106      54.824   4.110 302.214  1.00 46.41           N
ATOM    795  CA  LEU A 106      54.054   5.020 303.057  1.00 40.00           C
ATOM    796  C   LEU A 106      52.649   4.491 303.297  1.00 45.60           C
ATOM    797  O   LEU A 106      52.160   4.478 304.434  1.00 47.26           O
ATOM    798  CB  LEU A 106      54.004   6.407 302.415  1.00 45.21           C
ATOM    799  CG  LEU A 106      53.159   7.496 303.082  1.00 41.70           C
ATOM    800  CD1 LEU A 106      53.823   8.846 302.874  1.00 47.12           C
ATOM    801  CD2 LEU A 106      51.741   7.525 302.535  1.00 43.07           C
ATOM    802  N   LEU A 107      51.977   4.049 302.234  1.00 40.27           N
ATOM    803  CA  LEU A 107      50.617   3.552 302.398  1.00 44.97           C
ATOM    804  C   LEU A 107      50.605   2.279 303.229  1.00 43.34           C
ATOM    805  O   LEU A 107      49.667   2.033 303.997  1.00 42.16           O
ATOM    806  CB  LEU A 107      49.964   3.322 301.036  1.00 43.33           C
ATOM    807  CG  LEU A 107      49.766   4.550 300.144  1.00 38.39           C
ATOM    808  CD1 LEU A 107      49.406   4.141 298.721  1.00 43.46           C
ATOM    809  CD2 LEU A 107      48.709   5.479 300.728  1.00 39.52           C
ATOM    810  N   ARG A 108      51.668   1.475 303.128  1.00 47.77           N
ATOM    811  CA  ARG A 108      51.722   0.238 303.890  1.00 43.53           C
ATOM    812  C   ARG A 108      52.069   0.474 305.350  1.00 47.29           C
ATOM    813  O   ARG A 108      51.662  -0.314 306.212  1.00 45.01           O
ATOM    814  CB  ARG A 108      52.732  -0.718 303.258  1.00 50.34           C
ATOM    815  CG  ARG A 108      52.357  -1.055 301.873  1.00 61.35           C
ATOM    816  CD  ARG A 108      52.983  -2.365 301.497  1.00 70.19           C
ATOM    817  NE  ARG A 108      52.831  -3.283 302.620  1.00 86.64           N
ATOM    818  CZ  ARG A 108      52.655  -4.597 302.550  1.00 86.63           C
ATOM    819  NH1 ARG A 108      52.342  -5.207 301.406  1.00 75.66           N
ATOM    820  NH2 ARG A 108      52.640  -5.284 303.681  1.00 90.52           N
ATOM    821  N   ARG A 109      52.783   1.556 305.653  1.00 49.18           N
ATOM    822  CA  ARG A 109      53.027   1.883 307.049  1.00 48.27           C
ATOM    823  C   ARG A 109      51.744   2.319 307.749  1.00 48.68           C
ATOM    824  O   ARG A 109      51.580   2.069 308.948  1.00 51.36           O
ATOM    825  CB  ARG A 109      54.080   2.978 307.129  1.00 43.34           C
ATOM    826  CG  ARG A 109      54.528   3.300 308.543  1.00 43.41           C
ATOM    827  CD  ARG A 109      55.175   4.652 308.619  1.00 46.01           C
ATOM    828  NE  ARG A 109      54.176   5.701 308.508  1.00 49.49           N
ATOM    829  CZ  ARG A 109      54.264   6.731 307.683  1.00 46.13           C
ATOM    830  NH1 ARG A 109      55.310   6.858 306.885  1.00 46.12           N
ATOM    831  NH2 ARG A 109      53.303   7.634 307.668  1.00 50.32           N
ATOM    832  N   ARG A 110      50.815   2.931 307.012  1.00 45.44           N
ATOM    833  CA  ARG A 110      49.601   3.505 307.568  1.00 42.85           C
ATOM    834  C   ARG A 110      48.383   2.608 307.397  1.00 42.32           C
ATOM    835  O   ARG A 110      47.254   3.076 307.569  1.00 40.55           O
ATOM    836  CB  ARG A 110      49.362   4.876 306.939  1.00 38.96           C
ATOM    837  CG  ARG A 110      50.438   5.891 307.289  1.00 38.37           C
ATOM    838  CD  ARG A 110      50.333   7.133 306.431  1.00 39.06           C
ATOM    839  NE  ARG A 110      49.152   7.929 306.740  1.00 41.11           N
ATOM    840  CZ  ARG A 110      48.831   9.052 306.108  1.00 45.93           C
ATOM    841  NH1 ARG A 110      49.614   9.511 305.139  1.00 43.16           N
ATOM    842  NH2 ARG A 110      47.732   9.716 306.442  1.00 47.08           N
ATOM    843  N   GLY A 111      48.586   1.337 307.058  1.00 43.82           N
ATOM    844  CA  GLY A 111      47.488   0.399 306.966  1.00 36.41           C
ATOM    845  C   GLY A 111      46.623   0.528 305.736  1.00 35.96           C
ATOM    846  O   GLY A 111      45.558  -0.095 305.684  1.00 42.80           O
ATOM    847  N   VAL A 112      47.042   1.304 304.745  1.00 36.98           N
ATOM    848  CA  VAL A 112      46.284   1.503 303.517  1.00 38.03           C
ATOM    849  C   VAL A 112      46.821   0.542 302.467  1.00 39.78           C
ATOM    850  O   VAL A 112      48.040   0.388 302.318  1.00 42.51           O
ATOM    851  CB  VAL A 112      46.387   2.965 303.040  1.00 37.67           C
ATOM    852  CG1 VAL A 112      45.631   3.164 301.743  1.00 36.62           C
ATOM    853  CG2 VAL A 112      45.878   3.910 304.115  1.00 34.83           C
ATOM    854  N   VAL A 113      45.922  -0.118 301.746  1.00 34.20           N
ATOM    855  CA  VAL A 113      46.349  -1.081 300.735  1.00 34.44           C
ATOM    856  C   VAL A 113      46.775  -0.318 299.486  1.00 35.97           C
ATOM    857  O   VAL A 113      45.979   0.453 298.931  1.00 36.48           O
ATOM    858  CB  VAL A 113      45.238  -2.095 300.419  1.00 36.87           C
ATOM    859  CG1 VAL A 113      45.763  -3.180 299.495  1.00 34.01           C
ATOM    860  CG2 VAL A 113      44.691  -2.700 301.701  1.00 35.23           C
ATOM    861  N   PRO A 114      48.012  -0.483 299.013  1.00 41.51           N
ATOM    862  CA  PRO A 114      48.410   0.174 297.761  1.00 38.57           C
ATOM    863  C   PRO A 114      48.032  -0.645 296.536  1.00 39.75           C
ATOM    864  O   PRO A 114      48.245  -1.863 296.506  1.00 38.94           O
ATOM    865  CB  PRO A 114      49.930   0.317 297.901  1.00 38.28           C
ATOM    866  CG  PRO A 114      50.342  -0.729 298.880  1.00 41.12           C
ATOM    867  CD  PRO A 114      49.135  -1.180 299.666  1.00 39.32           C
ATOM    868  N   GLY A 115      47.460   0.016 295.521  1.00 37.40           N
ATOM    869  CA  GLY A 115      47.091  -0.641 294.287  1.00 34.51           C
ATOM    870  C   GLY A 115      47.641   0.104 293.083  1.00 34.16           C
ATOM    871  O   GLY A 115      48.156   1.217 293.199  1.00 35.79           O
ATOM    872  N   ILE A 116      47.509  -0.526 291.917  1.00 36.54           N
ATOM    873  CA  ILE A 116      48.137  -0.037 290.694  1.00 35.89           C
ATOM    874  C   ILE A 116      47.187  -0.216 289.515  1.00 39.58           C
ATOM    875  O   ILE A 116      46.552  -1.264 289.365  1.00 38.32           O
ATOM    876  CB  ILE A 116      49.476  -0.759 290.424  1.00 42.03           C
ATOM    877  CG1 ILE A 116      49.990  -0.438 289.021  1.00 34.25           C
ATOM    878  CG2 ILE A 116      49.324  -2.266 290.593  1.00 36.52           C
ATOM    879  CD1 ILE A 116      50.438   0.991 288.857  1.00 36.84           C
ATOM    880  N   LYS A 117      47.086   0.818 288.683  1.00 39.84           N
ATOM    881  CA  LYS A 117      46.402   0.698 287.400  1.00 39.38           C
ATOM    882  C   LYS A 117      47.286  -0.074 286.427  1.00 39.12           C
ATOM    883  O   LYS A 117      48.386   0.380 286.094  1.00 41.73           O
ATOM    884  CB  LYS A 117      46.108   2.076 286.821  1.00 38.95           C
ATOM    885  CG  LYS A 117      45.634   2.006 285.377  1.00 43.01           C
ATOM    886  CD  LYS A 117      46.167   3.177 284.572  1.00 43.83           C
ATOM    887  CE  LYS A 117      45.271   4.384 284.617  1.00 44.34           C
ATOM    888  NZ  LYS A 117      45.964   5.528 283.962  1.00 53.65           N
ATOM    889  N   THR A 118      46.817  -1.228 285.956  1.00 36.84           N
ATOM    890  CA  THR A 118      47.644  -2.083 285.114  1.00 32.46           C
ATOM    891  C   THR A 118      47.222  -2.093 283.650  1.00 37.90           C
ATOM    892  O   THR A 118      47.896  -2.732 282.836  1.00 39.25           O
ATOM    893  CB  THR A 118      47.656  -3.520 285.650  1.00 33.35           C
ATOM    894  OG1 THR A 118      46.318  -4.027 285.712  1.00 37.25           O
ATOM    895  CG2 THR A 118      48.289  -3.568 287.035  1.00 32.07           C
ATOM    896  N   ASP A 119      46.140  -1.409 283.284  1.00 42.16           N
ATOM    897  CA  ASP A 119      45.783  -1.355 281.875  1.00 39.75           C
ATOM    898  C   ASP A 119      46.645  -0.322 281.153  1.00 38.83           C
ATOM    899  O   ASP A 119      47.276   0.540 281.769  1.00 40.14           O
ATOM    900  CB  ASP A 119      44.290  -1.053 281.694  1.00 41.51           C
ATOM    901  CG  ASP A 119      43.938   0.407 281.928  1.00 40.86           C
ATOM    902  OD1 ASP A 119      44.274   1.260 281.076  1.00 35.12           O
ATOM    903  OD2 ASP A 119      43.287   0.693 282.955  1.00 40.82           O
ATOM    904  N   CYS A 120      46.667  -0.422 279.822  1.00 41.69           N
ATOM    905  CA  CYS A 120      47.520   0.415 278.985  1.00 41.75           C
ATOM    906  C   CYS A 120      46.709   1.335 278.071  1.00 43.53           C
ATOM    907  O   CYS A 120      47.181   1.728 277.002  1.00 42.12           O
ATOM    908  CB  CYS A 120      48.480  -0.447 278.165  1.00 39.64           C
ATOM    909  SG  CYS A 120      49.833  -1.188 279.128  1.00 47.64           S
ATOM    910  N   GLY A 121      45.489   1.682 278.473  1.00 37.14           N
ATOM    911  CA  GLY A 121      44.742   2.735 277.820  1.00 36.82           C
ATOM    912  C   GLY A 121      43.791   2.240 276.743  1.00 40.87           C
ATOM    913  O   GLY A 121      43.828   1.089 276.301  1.00 44.31           O
ATOM    914  N   LEU A 122      42.922   3.154 276.311  1.00 41.27           N
ATOM    915  CA  LEU A 122      41.891   2.839 275.332  1.00 42.77           C
ATOM    916  C   LEU A 122      42.434   2.937 273.909  1.00 46.50           C
ATOM    917  O   LEU A 122      43.254   3.806 273.601  1.00 51.83           O
ATOM    918  CB  LEU A 122      40.695   3.781 275.490  1.00 43.36           C
ATOM    919  CG  LEU A 122      40.072   3.914 276.879  1.00 42.51           C
ATOM    920  CD1 LEU A 122      38.944   4.934 276.851  1.00 40.64           C
ATOM    921  CD2 LEU A 122      39.568   2.569 277.375  1.00 39.96           C
ATOM    922  N   GLU A 123      41.969   2.039 273.060  1.00 45.29           N
ATOM    923  CA  GLU A 123      42.323   1.999 271.632  1.00 46.37           C
ATOM    924  C   GLU A 123      41.069   1.770 270.840  1.00 45.94           C
ATOM    925  O   GLU A 123      40.040   1.329 271.361  1.00 45.68           O
ATOM    926  CB  GLU A 123      43.356   0.901 271.349  1.00 48.70           C
ATOM    927  CG  GLU A 123      44.601   0.974 272.209  1.00 49.99           C
ATOM    928  CD  GLU A 123      45.697   1.773 271.539  1.00 64.03           C
ATOM    929  OE1 GLU A 123      45.362   2.682 270.750  1.00 63.14           O
ATOM    930  OE2 GLU A 123      46.886   1.494 271.798  1.00 79.42           O
ATOM    931  N   PRO A 124      41.095   2.057 269.520  1.00 43.19           N
ATOM    932  CA  PRO A 124      39.915   1.802 268.695  1.00 41.12           C
ATOM    933  C   PRO A 124      39.634   0.312 268.595  1.00 41.91           C
ATOM    934  O   PRO A 124      40.542  -0.503 268.413  1.00 45.13           O
ATOM    935  CB  PRO A 124      40.294   2.394 267.331  1.00 35.44           C
ATOM    936  CG  PRO A 124      41.388   3.364 267.634  1.00 39.84           C
ATOM    937  CD  PRO A 124      42.154   2.743 268.756  1.00 36.63           C
ATOM    938  N   LEU A 125      38.353  -0.037 268.728  1.00 40.28           N
ATOM    939  CA  LEU A 125      37.950  -1.437 268.758  1.00 40.96           C
ATOM    940  C   LEU A 125      38.044  -2.102 267.389  1.00 42.50           C
ATOM    941  O   LEU A 125      38.175  -3.330 267.322  1.00 54.41           O
ATOM    942  CB  LEU A 125      36.532  -1.545 269.323  1.00 36.22           C
ATOM    943  CG  LEU A 125      35.891  -2.926 269.439  1.00 44.52           C
ATOM    944  CD1 LEU A 125      36.517  -3.693 270.592  1.00 36.13           C
ATOM    945  CD2 LEU A 125      34.390  -2.790 269.644  1.00 42.85           C
ATOM    946  N   VAL A 126      37.984  -1.316 266.308  1.00 40.99           N
ATOM    947  CA  VAL A 126      38.011  -1.781 264.919  1.00 38.78           C
ATOM    948  C   VAL A 126      36.713  -2.496 264.567  1.00 40.99           C
ATOM    949  O   VAL A 126      36.068  -2.163 263.567  1.00 44.95           O
ATOM    950  CB  VAL A 126      39.226  -2.679 264.618  1.00 40.96           C
ATOM    951  CG1 VAL A 126      39.281  -2.993 263.132  1.00 40.74           C
ATOM    952  CG2 VAL A 126      40.509  -1.997 265.054  1.00 36.40           C
ATOM    953  N   GLU A 127      36.318  -3.476 265.375  1.00 45.40           N
ATOM    954  CA  GLU A 127      35.038  -4.132 265.170  1.00 40.13           C
ATOM    955  C   GLU A 127      33.909  -3.250 265.697  1.00 41.55           C
ATOM    956  O   GLU A 127      34.132  -2.183 266.278  1.00 43.35           O
ATOM    957  CB  GLU A 127      35.017  -5.493 265.858  1.00 39.88           C
ATOM    958  CG  GLU A 127      36.182  -6.397 265.515  1.00 37.89           C
ATOM    959  CD  GLU A 127      36.224  -7.631 266.399  1.00 49.80           C
ATOM    960  OE1 GLU A 127      35.143  -8.089 266.830  1.00 53.01           O
ATOM    961  OE2 GLU A 127      37.334  -8.136 266.669  1.00 45.76           O
ATOM    962  N   GLY A 128      32.673  -3.705 265.496  1.00 46.12           N
ATOM    963  CA  GLY A 128      31.542  -2.979 266.036  1.00 44.49           C
ATOM    964  C   GLY A 128      31.308  -1.655 265.327  1.00 41.15           C
ATOM    965  O   GLY A 128      31.545  -1.502 264.126  1.00 43.66           O
ATOM    966  N   ALA A 129      30.831  -0.682 266.094  1.00 43.28           N
ATOM    967  CA  ALA A 129      30.452   0.619 265.570  1.00 45.92           C
ATOM    968  C   ALA A 129      31.550   1.646 265.821  1.00 45.62           C
ATOM    969  O   ALA A 129      32.454   1.443 266.635  1.00 51.49           O
ATOM    970  CB  ALA A 129      29.140   1.095 266.197  1.00 46.61           C
ATOM    971  N   ASP A 130      31.444   2.767 265.114  1.00 45.51           N
ATOM    972  CA  ASP A 130      32.422   3.838 265.238  1.00 44.08           C
ATOM    973  C   ASP A 130      32.325   4.503 266.605  1.00 49.20           C
ATOM    974  O   ASP A 130      31.232   4.790 267.099  1.00 50.66           O
ATOM    975  CB  ASP A 130      32.204   4.873 264.135  1.00 54.53           C
ATOM    976  CG  ASP A 130      33.343   5.866 264.032  1.00 66.64           C
ATOM    977  OD1 ASP A 130      34.497   5.434 263.819  1.00 75.38           O
ATOM    978  OD2 ASP A 130      33.081   7.081 264.164  1.00 70.41           O
ATOM    979  N   GLY A 131      33.483   4.741 267.219  1.00 44.26           N
ATOM    980  CA  GLY A 131      33.558   5.366 268.522  1.00 42.65           C
ATOM    981  C   GLY A 131      33.697   4.405 269.682  1.00 44.10           C
ATOM    982  O   GLY A 131      33.932   4.854 270.811  1.00 45.85           O
ATOM    983  N   GLU A 132      33.558   3.106 269.442  1.00 43.10           N
ATOM    984  CA  GLU A 132      33.687   2.100 270.485  1.00 42.02           C
ATOM    985  C   GLU A 132      35.154   1.722 270.660  1.00 44.93           C
ATOM    986  O   GLU A 132      35.939   1.745 269.707  1.00 42.83           O
ATOM    987  CB  GLU A 132      32.837   0.879 270.141  1.00 40.21           C
ATOM    988  CG  GLU A 132      31.352   1.221 270.066  1.00 49.37           C
ATOM    989  CD  GLU A 132      30.480   0.040 269.692  1.00 54.23           C
ATOM    990  OE1 GLU A 132      30.993  -0.897 269.045  1.00 52.09           O
ATOM    991  OE2 GLU A 132      29.277   0.057 270.033  1.00 52.64           O
ATOM    992  N   GLN A 133      35.526   1.389 271.895  1.00 38.80           N
ATOM    993  CA  GLN A 133      36.930   1.255 272.261  1.00 40.49           C
ATOM    994  C   GLN A 133      37.190  -0.014 273.055  1.00 39.78           C
ATOM    995  O   GLN A 133      36.364  -0.434 273.872  1.00 37.45           O
ATOM    996  CB  GLN A 133      37.394   2.459 273.082  1.00 37.75           C
ATOM    997  CG  GLN A 133      37.319   3.782 272.352  1.00 39.36           C
ATOM    998  CD  GLN A 133      37.543   4.958 273.277  1.00 44.83           C
ATOM    999  OE1 GLN A 133      36.669   5.312 274.068  1.00 42.81           O
ATOM   1000  NE2 GLN A 133      38.724   5.560 273.198  1.00 47.51           N
ATOM   1001  N   MET A 134      38.350  -0.614 272.808  1.00 37.74           N
ATOM   1002  CA  MET A 134      38.890  -1.684 273.633  1.00 40.21           C
ATOM   1003  C   MET A 134      40.004  -1.135 274.521  1.00 40.00           C
ATOM   1004  O   MET A 134      40.409   0.024 274.409  1.00 41.68           O
ATOM   1005  CB  MET A 134      39.407  -2.830 272.758  1.00 41.51           C
ATOM   1006  CG  MET A 134      40.346  -2.390 271.640  1.00 40.09           C
ATOM   1007  SD  MET A 134      42.086  -2.493 272.105  1.00 46.42           S
ATOM   1008  CE  MET A 134      42.236  -4.226 272.532  1.00 41.36           C
ATOM   1009  N   THR A 135      40.502  -1.985 275.415  1.00 38.15           N
ATOM   1010  CA  THR A 135      41.588  -1.619 276.316  1.00 42.07           C
ATOM   1011  C   THR A 135      42.782  -2.531 276.072  1.00 41.19           C
ATOM   1012  O   THR A 135      42.632  -3.757 276.022  1.00 43.69           O
ATOM   1013  CB  THR A 135      41.149  -1.702 277.781  1.00 40.93           C
ATOM   1014  OG1 THR A 135      40.022  -0.843 277.992  1.00 41.36           O
ATOM   1015  CG2 THR A 135      42.280  -1.264 278.697  1.00 42.49           C
ATOM   1016  N   ALA A 136      43.959  -1.932 275.924  1.00 38.07           N
ATOM   1017  CA  ALA A 136      45.186  -2.670 275.670  1.00 40.80           C
ATOM   1018  C   ALA A 136      45.931  -2.953 276.971  1.00 42.50           C
ATOM   1019  O   ALA A 136      45.707  -2.307 277.998  1.00 40.92           O
ATOM   1020  CB  ALA A 136      46.089  -1.894 274.710  1.00 34.50           C
ATOM   1021  N   GLY A 137      46.823  -3.941 276.920  1.00 38.17           N
ATOM   1022  CA  GLY A 137      47.739  -4.149 278.024  1.00 38.81           C
ATOM   1023  C   GLY A 137      47.947  -5.574 278.498  1.00 40.41           C
ATOM   1024  O   GLY A 137      48.642  -5.782 279.496  1.00 42.95           O
ATOM   1025  N   LEU A 138      47.372  -6.567 277.813  1.00 42.58           N
ATOM   1026  CA  LEU A 138      47.521  -7.940 278.284  1.00 38.53           C
ATOM   1027  C   LEU A 138      48.847  -8.573 277.879  1.00 39.18           C
ATOM   1028  O   LEU A 138      49.250  -9.566 278.492  1.00 36.91           O
ATOM   1029  CB  LEU A 138      46.366  -8.813 277.787  1.00 33.16           C
ATOM   1030  CG  LEU A 138      44.995  -8.533 278.409  1.00 42.18           C
ATOM   1031  CD1 LEU A 138      43.903  -9.306 277.688  1.00 34.80           C
ATOM   1032  CD2 LEU A 138      44.987  -8.851 279.901  1.00 36.50           C
ATOM   1033  N   ASP A 139      49.536  -8.028 276.878  1.00 42.17           N
ATOM   1034  CA  ASP A 139      50.855  -8.537 276.527  1.00 42.76           C
ATOM   1035  C   ASP A 139      51.857  -8.192 277.621  1.00 46.51           C
ATOM   1036  O   ASP A 139      51.987  -7.030 278.020  1.00 40.08           O
ATOM   1037  CB  ASP A 139      51.318  -7.970 275.186  1.00 41.95           C
ATOM   1038  CG  ASP A 139      50.708  -8.699 273.999  1.00 46.05           C
ATOM   1039  OD1 ASP A 139      50.233  -9.840 274.176  1.00 45.03           O
ATOM   1040  OD2 ASP A 139      50.714  -8.134 272.884  1.00 43.84           O
ATOM   1041  N   GLY A 140      52.567  -9.209 278.105  1.00 50.80           N
ATOM   1042  CA  GLY A 140      53.519  -9.014 279.179  1.00 41.26           C
ATOM   1043  C   GLY A 140      52.898  -8.717 280.523  1.00 44.38           C
ATOM   1044  O   GLY A 140      53.603  -8.266 281.432  1.00 40.50           O
ATOM   1045  N   TYR A 141      51.596  -8.976 280.681  1.00 41.90           N
ATOM   1046  CA  TYR A 141      50.900  -8.594 281.907  1.00 42.87           C
ATOM   1047  C   TYR A 141      51.463  -9.314 283.127  1.00 34.83           C
ATOM   1048  O   TYR A 141      51.684  -8.694 284.173  1.00 37.11           O
ATOM   1049  CB  TYR A 141      49.399  -8.868 281.777  1.00 37.40           C
ATOM   1050  CG  TYR A 141      48.610  -8.327 282.948  1.00 33.56           C
ATOM   1051  CD1 TYR A 141      48.410  -9.098 284.089  1.00 33.91           C
ATOM   1052  CD2 TYR A 141      48.088  -7.042 282.926  1.00 35.46           C
ATOM   1053  CE1 TYR A 141      47.707  -8.607 285.170  1.00 36.14           C
ATOM   1054  CE2 TYR A 141      47.375  -6.544 284.003  1.00 34.55           C
ATOM   1055  CZ  TYR A 141      47.192  -7.332 285.122  1.00 35.59           C
ATOM   1056  OH  TYR A 141      46.493  -6.847 286.202  1.00 35.65           O
ATOM   1057  N   VAL A 142      51.695 -10.626 283.018  1.00 36.54           N
ATOM   1058  CA  VAL A 142      52.157 -11.391 284.176  1.00 38.19           C
ATOM   1059  C   VAL A 142      53.470 -10.825 284.704  1.00 38.57           C
ATOM   1060  O   VAL A 142      53.664 -10.696 285.920  1.00 37.96           O
ATOM   1061  CB  VAL A 142      52.280 -12.887 283.824  1.00 34.26           C
ATOM   1062  CG1 VAL A 142      52.944 -13.648 284.964  1.00 33.04           C
ATOM   1063  CG2 VAL A 142      50.910 -13.474 283.547  1.00 30.81           C
ATOM   1064  N   LYS A 143      54.382 -10.457 283.803  1.00 40.19           N
ATOM   1065  CA  LYS A 143      55.647  -9.871 284.236  1.00 40.29           C
ATOM   1066  C   LYS A 143      55.425  -8.556 284.973  1.00 42.83           C
ATOM   1067  O   LYS A 143      56.063  -8.299 286.002  1.00 41.45           O
ATOM   1068  CB  LYS A 143      56.566  -9.652 283.035  1.00 42.44           C
ATOM   1069  CG  LYS A 143      58.044  -9.740 283.363  1.00 49.03           C
ATOM   1070  CD  LYS A 143      58.889  -9.673 282.103  1.00 53.56           C
ATOM   1071  CE  LYS A 143      60.274  -9.128 282.399  1.00 43.65           C
ATOM   1072  NZ  LYS A 143      60.242  -7.658 282.634  1.00 55.98           N
ATOM   1073  N   ARG A 144      54.516  -7.717 284.472  1.00 40.76           N
ATOM   1074  CA  ARG A 144      54.261  -6.433 285.117  1.00 33.77           C
ATOM   1075  C   ARG A 144      53.643  -6.632 286.496  1.00 41.67           C
ATOM   1076  O   ARG A 144      54.083  -6.030 287.482  1.00 44.87           O
ATOM   1077  CB  ARG A 144      53.339  -5.575 284.248  1.00 34.58           C
ATOM   1078  CG  ARG A 144      53.971  -5.039 282.973  1.00 34.22           C
ATOM   1079  CD  ARG A 144      53.325  -3.730 282.543  1.00 34.00           C
ATOM   1080  NE  ARG A 144      51.878  -3.819 282.355  1.00 43.11           N
ATOM   1081  CZ  ARG A 144      51.270  -4.479 281.372  1.00 43.08           C
ATOM   1082  NH1 ARG A 144      51.976  -5.135 280.459  1.00 45.14           N
ATOM   1083  NH2 ARG A 144      49.945  -4.482 281.305  1.00 45.56           N
ATOM   1084  N   ALA A 145      52.622  -7.490 286.581  1.00 40.40           N
ATOM   1085  CA  ALA A 145      51.893  -7.666 287.832  1.00 42.85           C
ATOM   1086  C   ALA A 145      52.782  -8.254 288.922  1.00 42.02           C
ATOM   1087  O   ALA A 145      52.695  -7.847 290.087  1.00 39.14           O
ATOM   1088  CB  ALA A 145      50.663  -8.542 287.599  1.00 30.38           C
ATOM   1089  N   LYS A 146      53.637  -9.221 288.570  1.00 40.51           N
ATOM   1090  CA  LYS A 146      54.534  -9.795 289.567  1.00 38.95           C
ATOM   1091  C   LYS A 146      55.496  -8.754 290.117  1.00 39.62           C
ATOM   1092  O   LYS A 146      55.911  -8.845 291.279  1.00 40.19           O
ATOM   1093  CB  LYS A 146      55.306 -10.977 288.979  1.00 33.98           C
ATOM   1094  CG  LYS A 146      54.475 -12.235 288.836  1.00 41.65           C
ATOM   1095  CD  LYS A 146      55.313 -13.413 288.377  1.00 37.45           C
ATOM   1096  CE  LYS A 146      54.580 -14.719 288.636  1.00 42.91           C
ATOM   1097  NZ  LYS A 146      55.236 -15.874 287.971  1.00 57.26           N
ATOM   1098  N   LYS A 147      55.853  -7.753 289.311  1.00 40.44           N
ATOM   1099  CA  LYS A 147      56.734  -6.702 289.799  1.00 36.63           C
ATOM   1100  C   LYS A 147      55.991  -5.734 290.706  1.00 39.21           C
ATOM   1101  O   LYS A 147      56.564  -5.247 291.687  1.00 45.54           O
ATOM   1102  CB  LYS A 147      57.363  -5.952 288.624  1.00 36.59           C
ATOM   1103  CG  LYS A 147      58.243  -4.781 289.036  1.00 39.64           C
ATOM   1104  CD  LYS A 147      58.973  -4.187 287.841  1.00 43.11           C
ATOM   1105  CE  LYS A 147      59.745  -2.939 288.234  1.00 46.87           C
ATOM   1106  NZ  LYS A 147      60.473  -2.344 287.078  1.00 57.97           N
ATOM   1107  N   TYR A 148      54.718  -5.460 290.410  1.00 40.64           N
ATOM   1108  CA  TYR A 148      53.927  -4.614 291.293  1.00 42.00           C
ATOM   1109  C   TYR A 148      53.709  -5.286 292.642  1.00 41.98           C
ATOM   1110  O   TYR A 148      53.779  -4.631 293.689  1.00 41.51           O
ATOM   1111  CB  TYR A 148      52.584  -4.290 290.643  1.00 40.12           C
ATOM   1112  CG  TYR A 148      52.674  -3.360 289.459  1.00 42.21           C
ATOM   1113  CD1 TYR A 148      53.410  -2.184 289.527  1.00 37.79           C
ATOM   1114  CD2 TYR A 148      52.008  -3.651 288.274  1.00 33.07           C
ATOM   1115  CE1 TYR A 148      53.487  -1.329 288.444  1.00 39.08           C
ATOM   1116  CE2 TYR A 148      52.077  -2.806 287.190  1.00 28.64           C
ATOM   1117  CZ  TYR A 148      52.816  -1.646 287.279  1.00 37.34           C
ATOM   1118  OH  TYR A 148      52.883  -0.802 286.195  1.00 43.45           O
ATOM   1119  N   TYR A 149      53.442  -6.594 292.635  1.00 38.22           N
ATOM   1120  CA  TYR A 149      53.325  -7.324 293.892  1.00 41.14           C
ATOM   1121  C   TYR A 149      54.635  -7.293 294.663  1.00 38.80           C
ATOM   1122  O   TYR A 149      54.638  -7.144 295.890  1.00 44.07           O
ATOM   1123  CB  TYR A 149      52.900  -8.770 293.630  1.00 40.94           C
ATOM   1124  CG  TYR A 149      52.658  -9.569 294.895  1.00 43.84           C
ATOM   1125  CD1 TYR A 149      53.706 -10.202 295.554  1.00 40.57           C
ATOM   1126  CD2 TYR A 149      51.382  -9.693 295.427  1.00 41.80           C
ATOM   1127  CE1 TYR A 149      53.491 -10.925 296.709  1.00 43.77           C
ATOM   1128  CE2 TYR A 149      51.157 -10.419 296.582  1.00 39.13           C
ATOM   1129  CZ  TYR A 149      52.215 -11.031 297.218  1.00 40.96           C
ATOM   1130  OH  TYR A 149      51.994 -11.755 298.366  1.00 44.50           O
ATOM   1131  N   ALA A 150      55.760  -7.433 293.957  1.00 43.05           N
ATOM   1132  CA  ALA A 150      57.052  -7.507 294.629  1.00 38.47           C
ATOM   1133  C   ALA A 150      57.384  -6.215 295.362  1.00 40.44           C
ATOM   1134  O   ALA A 150      58.067  -6.248 296.391  1.00 45.24           O
ATOM   1135  CB  ALA A 150      58.146  -7.844 293.617  1.00 38.44           C
ATOM   1136  N   VAL A 151      56.905  -5.075 294.865  1.00 38.73           N
ATOM   1137  CA  VAL A 151      57.205  -3.787 295.477  1.00 37.40           C
ATOM   1138  C   VAL A 151      56.089  -3.317 296.406  1.00 38.57           C
ATOM   1139  O   VAL A 151      56.129  -2.181 296.884  1.00 40.87           O
ATOM   1140  CB  VAL A 151      57.524  -2.720 294.417  1.00 40.84           C
ATOM   1141  CG1 VAL A 151      58.648  -3.196 293.508  1.00 40.53           C
ATOM   1142  CG2 VAL A 151      56.282  -2.369 293.615  1.00 38.69           C
ATOM   1143  N   GLY A 152      55.090  -4.157 296.668  1.00 40.38           N
ATOM   1144  CA  GLY A 152      54.127  -3.897 297.727  1.00 40.91           C
ATOM   1145  C   GLY A 152      52.681  -3.741 297.300  1.00 45.89           C
ATOM   1146  O   GLY A 152      51.807  -3.661 298.177  1.00 44.42           O
ATOM   1147  N   CYS A 153      52.369  -3.689 296.008  1.00 43.56           N
ATOM   1148  CA  CYS A 153      50.976  -3.576 295.597  1.00 40.21           C
ATOM   1149  C   CYS A 153      50.234  -4.881 295.864  1.00 40.43           C
ATOM   1150  O   CYS A 153      50.787  -5.976 295.726  1.00 37.27           O
ATOM   1151  CB  CYS A 153      50.884  -3.211 294.117  1.00 35.56           C
ATOM   1152  SG  CYS A 153      51.637  -1.622 293.711  1.00 38.15           S
ATOM   1153  N   ARG A 154      48.958  -4.757 296.241  1.00 38.12           N
ATOM   1154  CA  ARG A 154      48.139  -5.918 296.560  1.00 35.27           C
ATOM   1155  C   ARG A 154      46.810  -5.953 295.820  1.00 39.01           C
ATOM   1156  O   ARG A 154      46.067  -6.930 295.968  1.00 40.60           O
ATOM   1157  CB  ARG A 154      47.883  -5.987 298.073  1.00 35.72           C
ATOM   1158  CG  ARG A 154      49.104  -6.420 298.882  1.00 41.66           C
ATOM   1159  CD  ARG A 154      49.488  -7.857 298.555  1.00 42.76           C
ATOM   1160  NE  ARG A 154      50.667  -8.314 299.286  1.00 43.22           N
ATOM   1161  CZ  ARG A 154      51.920  -8.083 298.905  1.00 42.92           C
ATOM   1162  NH1 ARG A 154      52.930  -8.541 299.629  1.00 36.77           N
ATOM   1163  NH2 ARG A 154      52.163  -7.408 297.791  1.00 40.41           N
ATOM   1164  N   PHE A 155      46.490  -4.928 295.034  1.00 43.59           N
ATOM   1165  CA  PHE A 155      45.342  -4.966 294.140  1.00 42.59           C
ATOM   1166  C   PHE A 155      45.676  -4.151 292.899  1.00 36.37           C
ATOM   1167  O   PHE A 155      46.678  -3.434 292.855  1.00 37.02           O
ATOM   1168  CB  PHE A 155      44.068  -4.466 294.836  1.00 34.75           C
ATOM   1169  CG  PHE A 155      43.991  -2.971 294.992  1.00 34.50           C
ATOM   1170  CD1 PHE A 155      43.423  -2.180 294.003  1.00 34.99           C
ATOM   1171  CD2 PHE A 155      44.456  -2.360 296.144  1.00 38.12           C
ATOM   1172  CE1 PHE A 155      43.343  -0.807 294.153  1.00 33.30           C
ATOM   1173  CE2 PHE A 155      44.372  -0.987 296.302  1.00 35.84           C
ATOM   1174  CZ  PHE A 155      43.817  -0.211 295.304  1.00 34.82           C
ATOM   1175  N   CYS A 156      44.825  -4.266 291.881  1.00 36.19           N
ATOM   1176  CA  CYS A 156      45.033  -3.550 290.631  1.00 37.98           C
ATOM   1177  C   CYS A 156      43.694  -3.109 290.058  1.00 38.78           C
ATOM   1178  O   CYS A 156      42.628  -3.491 290.547  1.00 40.47           O
ATOM   1179  CB  CYS A 156      45.797  -4.410 289.619  1.00 37.62           C
ATOM   1180  SG  CYS A 156      45.077  -6.041 289.365  1.00 40.17           S
ATOM   1181  N   LYS A 157      43.759  -2.286 289.009  1.00 33.67           N
ATOM   1182  CA  LYS A 157      42.569  -1.762 288.354  1.00 36.88           C
ATOM   1183  C   LYS A 157      42.771  -1.735 286.847  1.00 40.56           C
ATOM   1184  O   LYS A 157      43.842  -1.357 286.361  1.00 41.54           O
ATOM   1185  CB  LYS A 157      42.226  -0.352 288.846  1.00 37.62           C
ATOM   1186  CG  LYS A 157      40.891   0.161 288.337  1.00 34.04           C
ATOM   1187  CD  LYS A 157      40.939   1.653 288.071  1.00 37.63           C
ATOM   1188  CE  LYS A 157      41.527   1.933 286.700  1.00 34.80           C
ATOM   1189  NZ  LYS A 157      41.211   3.304 286.216  1.00 38.07           N
ATOM   1190  N   TRP A 158      41.728  -2.123 286.115  1.00 34.86           N
ATOM   1191  CA  TRP A 158      41.730  -2.154 284.657  1.00 36.52           C
ATOM   1192  C   TRP A 158      40.386  -1.627 284.181  1.00 38.70           C
ATOM   1193  O   TRP A 158      39.341  -2.093 284.645  1.00 42.94           O
ATOM   1194  CB  TRP A 158      41.968  -3.579 284.145  1.00 36.64           C
ATOM   1195  CG  TRP A 158      41.967  -3.758 282.656  1.00 34.43           C
ATOM   1196  CD1 TRP A 158      40.926  -3.542 281.802  1.00 34.28           C
ATOM   1197  CD2 TRP A 158      43.047  -4.251 281.853  1.00 37.48           C
ATOM   1198  NE1 TRP A 158      41.299  -3.839 280.515  1.00 38.59           N
ATOM   1199  CE2 TRP A 158      42.596  -4.278 280.519  1.00 40.86           C
ATOM   1200  CE3 TRP A 158      44.356  -4.656 282.131  1.00 38.26           C
ATOM   1201  CZ2 TRP A 158      43.406  -4.696 279.466  1.00 38.38           C
ATOM   1202  CZ3 TRP A 158      45.158  -5.071 281.085  1.00 36.59           C
ATOM   1203  CH2 TRP A 158      44.681  -5.088 279.768  1.00 37.77           C
ATOM   1204  N   ARG A 159      40.405  -0.675 283.253  1.00 40.65           N
ATOM   1205  CA  ARG A 159      39.197   0.043 282.860  1.00 41.55           C
ATOM   1206  C   ARG A 159      38.865  -0.227 281.398  1.00 39.09           C
ATOM   1207  O   ARG A 159      39.692   0.018 280.512  1.00 38.42           O
ATOM   1208  CB  ARG A 159      39.358   1.544 283.104  1.00 40.12           C
ATOM   1209  CG  ARG A 159      38.257   2.404 282.507  1.00 38.28           C
ATOM   1210  CD  ARG A 159      38.465   3.859 282.882  1.00 37.38           C
ATOM   1211  NE  ARG A 159      37.367   4.713 282.441  1.00 40.94           N
ATOM   1212  CZ  ARG A 159      37.474   5.622 281.478  1.00 40.87           C
ATOM   1213  NH1 ARG A 159      38.630   5.792 280.848  1.00 35.87           N
ATOM   1214  NH2 ARG A 159      36.422   6.357 281.140  1.00 36.16           N
ATOM   1215  N   ASN A 160      37.655  -0.727 281.156  1.00 37.31           N
ATOM   1216  CA  ASN A 160      37.045  -0.783 279.837  1.00 38.17           C
ATOM   1217  C   ASN A 160      35.853   0.165 279.808  1.00 37.73           C
ATOM   1218  O   ASN A 160      35.210   0.402 280.835  1.00 38.24           O
ATOM   1219  CB  ASN A 160      36.579  -2.202 279.491  1.00 35.39           C
ATOM   1220  CG  ASN A 160      37.688  -3.062 278.932  1.00 39.49           C
ATOM   1221  OD1 ASN A 160      37.829  -3.203 277.716  1.00 41.38           O
ATOM   1222  ND2 ASN A 160      38.481  -3.649 279.816  1.00 38.04           N
ATOM   1223  N   VAL A 161      35.562   0.717 278.631  1.00 34.86           N
ATOM   1224  CA  VAL A 161      34.479   1.683 278.487  1.00 35.23           C
ATOM   1225  C   VAL A 161      33.507   1.211 277.417  1.00 34.05           C
ATOM   1226  O   VAL A 161      33.872   0.486 276.486  1.00 36.80           O
ATOM   1227  CB  VAL A 161      34.999   3.100 278.162  1.00 35.62           C
ATOM   1228  CG1 VAL A 161      35.883   3.598 279.285  1.00 36.88           C
ATOM   1229  CG2 VAL A 161      35.754   3.106 276.840  1.00 35.57           C
ATOM   1230  N   TYR A 162      32.255   1.639 277.558  1.00 42.79           N
ATOM   1231  CA  TYR A 162      31.191   1.321 276.612  1.00 44.25           C
ATOM   1232  C   TYR A 162      30.446   2.609 276.296  1.00 39.35           C
ATOM   1233  O   TYR A 162      29.960   3.285 277.208  1.00 39.09           O
ATOM   1234  CB  TYR A 162      30.228   0.271 277.177  1.00 39.28           C
ATOM   1235  CG  TYR A 162      30.896  -0.998 277.661  1.00 41.32           C
ATOM   1236  CD1 TYR A 162      31.527  -1.043 278.899  1.00 40.52           C
ATOM   1237  CD2 TYR A 162      30.902  -2.147 276.881  1.00 37.45           C
ATOM   1238  CE1 TYR A 162      32.139  -2.195 279.349  1.00 35.58           C
ATOM   1239  CE2 TYR A 162      31.511  -3.306 277.324  1.00 35.86           C
ATOM   1240  CZ  TYR A 162      32.128  -3.323 278.559  1.00 34.99           C
ATOM   1241  OH  TYR A 162      32.732  -4.469 279.015  1.00 31.82           O
ATOM   1242  N   LYS A 163      30.377   2.956 275.015  1.00 43.90           N
ATOM   1243  CA  LYS A 163      29.760   4.199 274.566  1.00 45.19           C
ATOM   1244  C   LYS A 163      28.346   3.911 274.079  1.00 42.37           C
ATOM   1245  O   LYS A 163      28.161   3.297 273.023  1.00 47.73           O
ATOM   1246  CB  LYS A 163      30.589   4.841 273.455  1.00 43.19           C
ATOM   1247  CG  LYS A 163      30.109   6.223 273.055  1.00 48.87           C
ATOM   1248  CD  LYS A 163      31.168   6.989 272.285  1.00 49.37           C
ATOM   1249  CE  LYS A 163      30.814   8.464 272.203  1.00 53.29           C
ATOM   1250  NZ  LYS A 163      31.861   9.244 271.494  1.00 70.35           N
ATOM   1251  N   ILE A 164      27.348   4.358 274.841  1.00 45.74           N
ATOM   1252  CA  ILE A 164      25.970   4.271 274.373  1.00 42.67           C
ATOM   1253  C   ILE A 164      25.794   5.235 273.210  1.00 46.06           C
ATOM   1254  O   ILE A 164      25.977   6.449 273.355  1.00 50.13           O
ATOM   1255  CB  ILE A 164      24.971   4.579 275.495  1.00 39.87           C
ATOM   1256  CG1 ILE A 164      25.103   3.579 276.640  1.00 38.49           C
ATOM   1257  CG2 ILE A 164      23.549   4.566 274.955  1.00 42.95           C
ATOM   1258  CD1 ILE A 164      24.209   3.909 277.812  1.00 39.31           C
ATOM   1259  N   GLN A 165      25.445   4.696 272.048  1.00 48.10           N
ATOM   1260  CA  GLN A 165      25.128   5.493 270.874  1.00 43.14           C
ATOM   1261  C   GLN A 165      23.817   4.984 270.306  1.00 45.50           C
ATOM   1262  O   GLN A 165      23.656   3.776 270.105  1.00 49.60           O
ATOM   1263  CB  GLN A 165      26.238   5.401 269.826  1.00 40.54           C
ATOM   1264  CG  GLN A 165      27.578   5.911 270.310  1.00 48.08           C
ATOM   1265  CD  GLN A 165      28.699   5.598 269.345  1.00 50.99           C
ATOM   1266  OE1 GLN A 165      29.258   6.493 268.712  1.00 56.77           O
ATOM   1267  NE2 GLN A 165      29.036   4.318 269.227  1.00 54.61           N
ATOM   1268  N   ASN A 166      22.883   5.903 270.059  1.00 47.59           N
ATOM   1269  CA  ASN A 166      21.579   5.565 269.491  1.00 44.39           C
ATOM   1270  C   ASN A 166      20.850   4.538 270.355  1.00 42.44           C
ATOM   1271  O   ASN A 166      20.170   3.644 269.850  1.00 45.28           O
ATOM   1272  CB  ASN A 166      21.728   5.065 268.054  1.00 43.96           C
ATOM   1273  CG  ASN A 166      22.642   5.946 267.229  1.00 46.87           C
ATOM   1274  OD1 ASN A 166      22.397   7.142 267.079  1.00 49.19           O
ATOM   1275  ND2 ASN A 166      23.716   5.362 266.707  1.00 48.97           N
ATOM   1276  N   GLY A 167      20.996   4.665 271.671  1.00 44.38           N
ATOM   1277  CA  GLY A 167      20.278   3.813 272.595  1.00 44.49           C
ATOM   1278  C   GLY A 167      20.813   2.408 272.749  1.00 45.61           C
ATOM   1279  O   GLY A 167      20.156   1.584 273.394  1.00 46.51           O
ATOM   1280  N   THR A 168      21.977   2.100 272.182  1.00 44.99           N
ATOM   1281  CA  THR A 168      22.479   0.733 272.198  1.00 47.22           C
ATOM   1282  C   THR A 168      24.000   0.740 272.124  1.00 42.28           C
ATOM   1283  O   THR A 168      24.637   1.787 271.978  1.00 42.64           O
ATOM   1284  CB  THR A 168      21.896  -0.086 271.039  1.00 47.61           C
ATOM   1285  OG1 THR A 168      22.235  -1.469 271.204  1.00 48.08           O
ATOM   1286  CG2 THR A 168      22.444   0.412 269.707  1.00 41.07           C
ATOM   1287  N   VAL A 169      24.576  -0.457 272.245  1.00 38.71           N
ATOM   1288  CA  VAL A 169      25.985  -0.703 271.977  1.00 43.25           C
ATOM   1289  C   VAL A 169      26.073  -1.925 271.074  1.00 42.63           C
ATOM   1290  O   VAL A 169      25.182  -2.776 271.052  1.00 44.00           O
ATOM   1291  CB  VAL A 169      26.818  -0.922 273.263  1.00 39.05           C
ATOM   1292  CG1 VAL A 169      26.950   0.373 274.043  1.00 40.19           C
ATOM   1293  CG2 VAL A 169      26.202  -2.011 274.124  1.00 36.98           C
ATOM   1294  N   SER A 170      27.165  -2.007 270.321  1.00 42.21           N
ATOM   1295  CA  SER A 170      27.352  -3.140 269.428  1.00 45.44           C
ATOM   1296  C   SER A 170      27.631  -4.407 270.229  1.00 46.06           C
ATOM   1297  O   SER A 170      28.184  -4.365 271.330  1.00 43.50           O
ATOM   1298  CB  SER A 170      28.499  -2.872 268.458  1.00 43.62           C
ATOM   1299  OG  SER A 170      29.741  -3.210 269.048  1.00 46.42           O
ATOM   1300  N   GLU A 171      27.231  -5.550 269.666  1.00 45.68           N
ATOM   1301  CA  GLU A 171      27.508  -6.817 270.334  1.00 45.23           C
ATOM   1302  C   GLU A 171      28.999  -7.123 270.351  1.00 43.69           C
ATOM   1303  O   GLU A 171      29.469  -7.857 271.228  1.00 46.77           O
ATOM   1304  CB  GLU A 171      26.745  -7.954 269.655  1.00 44.38           C
ATOM   1305  CG  GLU A 171      25.318  -8.143 270.152  1.00 49.99           C
ATOM   1306  CD  GLU A 171      25.239  -8.434 271.644  1.00 54.40           C
ATOM   1307  OE1 GLU A 171      25.054  -7.479 272.429  1.00 48.44           O
ATOM   1308  OE2 GLU A 171      25.355  -9.618 272.033  1.00 58.59           O
ATOM   1309  N   ALA A 172      29.755  -6.567 269.400  1.00 43.37           N
ATOM   1310  CA  ALA A 172      31.199  -6.779 269.371  1.00 42.64           C
ATOM   1311  C   ALA A 172      31.867  -6.239 270.631  1.00 38.89           C
ATOM   1312  O   ALA A 172      32.713  -6.909 271.234  1.00 41.41           O
ATOM   1313  CB  ALA A 172      31.797  -6.131 268.121  1.00 36.23           C
ATOM   1314  N   VAL A 173      31.498  -5.026 271.048  1.00 40.22           N
ATOM   1315  CA  VAL A 173      32.137  -4.441 272.222  1.00 38.79           C
ATOM   1316  C   VAL A 173      31.685  -5.152 273.491  1.00 38.25           C
ATOM   1317  O   VAL A 173      32.452  -5.260 274.456  1.00 37.60           O
ATOM   1318  CB  VAL A 173      31.871  -2.923 272.287  1.00 40.59           C
ATOM   1319  CG1 VAL A 173      30.475  -2.618 272.825  1.00 30.04           C
ATOM   1320  CG2 VAL A 173      32.935  -2.236 273.124  1.00 36.27           C
ATOM   1321  N   VAL A 174      30.450  -5.660 273.512  1.00 35.73           N
ATOM   1322  CA  VAL A 174      29.960  -6.370 274.689  1.00 37.42           C
ATOM   1323  C   VAL A 174      30.751  -7.654 274.904  1.00 39.53           C
ATOM   1324  O   VAL A 174      31.157  -7.967 276.030  1.00 39.89           O
ATOM   1325  CB  VAL A 174      28.449  -6.641 274.558  1.00 37.39           C
ATOM   1326  CG1 VAL A 174      27.971  -7.558 275.668  1.00 38.26           C
ATOM   1327  CG2 VAL A 174      27.675  -5.338 274.586  1.00 37.54           C
ATOM   1328  N   ARG A 175      30.994  -8.412 273.832  1.00 38.28           N
ATOM   1329  CA  ARG A 175      31.755  -9.649 273.970  1.00 40.88           C
ATOM   1330  C   ARG A 175      33.225  -9.360 274.248  1.00 39.48           C
ATOM   1331  O   ARG A 175      33.825  -9.948 275.154  1.00 38.70           O
ATOM   1332  CB  ARG A 175      31.648 -10.496 272.706  1.00 41.78           C
ATOM   1333  CG  ARG A 175      30.311 -11.123 272.409  1.00 46.47           C
ATOM   1334  CD  ARG A 175      30.497 -12.076 271.240  1.00 55.42           C
ATOM   1335  NE  ARG A 175      30.668 -11.359 269.979  1.00 60.17           N
ATOM   1336  CZ  ARG A 175      29.689 -11.045 269.138  1.00 62.19           C
ATOM   1337  NH1 ARG A 175      28.435 -11.383 269.414  1.00 60.49           N
ATOM   1338  NH2 ARG A 175      29.969 -10.387 268.020  1.00 48.53           N
ATOM   1339  N   PHE A 176      33.823  -8.461 273.462  1.00 35.52           N
ATOM   1340  CA  PHE A 176      35.273  -8.297 273.489  1.00 35.48           C
ATOM   1341  C   PHE A 176      35.738  -7.688 274.804  1.00 40.49           C
ATOM   1342  O   PHE A 176      36.692  -8.176 275.422  1.00 40.80           O
ATOM   1343  CB  PHE A 176      35.723  -7.439 272.304  1.00 34.68           C
ATOM   1344  CG  PHE A 176      37.213  -7.414 272.105  1.00 32.19           C
ATOM   1345  CD1 PHE A 176      37.854  -8.459 271.462  1.00 35.10           C
ATOM   1346  CD2 PHE A 176      37.972  -6.350 272.561  1.00 35.44           C
ATOM   1347  CE1 PHE A 176      39.224  -8.443 271.279  1.00 38.16           C
ATOM   1348  CE2 PHE A 176      39.340  -6.328 272.381  1.00 35.40           C
ATOM   1349  CZ  PHE A 176      39.968  -7.375 271.739  1.00 38.04           C
ATOM   1350  N   ASN A 177      35.076  -6.619 275.252  1.00 38.77           N
ATOM   1351  CA  ASN A 177      35.514  -5.957 276.475  1.00 37.43           C
ATOM   1352  C   ASN A 177      35.284  -6.842 277.693  1.00 39.20           C
ATOM   1353  O   ASN A 177      36.094  -6.838 278.628  1.00 43.03           O
ATOM   1354  CB  ASN A 177      34.804  -4.614 276.629  1.00 32.81           C
ATOM   1355  CG  ASN A 177      35.394  -3.548 275.735  1.00 35.35           C
ATOM   1356  OD1 ASN A 177      36.338  -3.807 274.989  1.00 38.10           O
ATOM   1357  ND2 ASN A 177      34.854  -2.339 275.813  1.00 35.06           N
ATOM   1358  N   ALA A 178      34.187  -7.605 277.704  1.00 34.36           N
ATOM   1359  CA  ALA A 178      33.990  -8.585 278.767  1.00 34.81           C
ATOM   1360  C   ALA A 178      35.096  -9.632 278.751  1.00 37.68           C
ATOM   1361  O   ALA A 178      35.625 -10.006 279.804  1.00 38.74           O
ATOM   1362  CB  ALA A 178      32.619  -9.247 278.632  1.00 30.24           C
ATOM   1363  N   GLU A 179      35.462 -10.111 277.560  1.00 40.98           N
ATOM   1364  CA  GLU A 179      36.531 -11.097 277.450  1.00 37.82           C
ATOM   1365  C   GLU A 179      37.872 -10.515 277.886  1.00 40.42           C
ATOM   1366  O   GLU A 179      38.698 -11.222 278.476  1.00 37.26           O
ATOM   1367  CB  GLU A 179      36.601 -11.626 276.019  1.00 33.11           C
ATOM   1368  CG  GLU A 179      37.130 -13.045 275.909  1.00 46.47           C
ATOM   1369  CD  GLU A 179      36.193 -14.069 276.520  1.00 56.97           C
ATOM   1370  OE1 GLU A 179      36.683 -15.124 276.975  1.00 61.71           O
ATOM   1371  OE2 GLU A 179      34.968 -13.823 276.546  1.00 63.15           O
ATOM   1372  N   THR A 180      38.110  -9.230 277.603  1.00 38.76           N
ATOM   1373  CA  THR A 180      39.344  -8.588 278.052  1.00 38.87           C
ATOM   1374  C   THR A 180      39.386  -8.482 279.573  1.00 41.36           C
ATOM   1375  O   THR A 180      40.401  -8.811 280.199  1.00 38.23           O
ATOM   1376  CB  THR A 180      39.485  -7.203 277.419  1.00 38.85           C
ATOM   1377  OG1 THR A 180      39.554  -7.325 275.994  1.00 36.98           O
ATOM   1378  CG2 THR A 180      40.745  -6.518 277.921  1.00 38.13           C
ATOM   1379  N   LEU A 181      38.291  -8.016 280.183  1.00 38.61           N
ATOM   1380  CA  LEU A 181      38.248  -7.871 281.636  1.00 35.12           C
ATOM   1381  C   LEU A 181      38.447  -9.210 282.335  1.00 36.29           C
ATOM   1382  O   LEU A 181      39.163  -9.293 283.340  1.00 37.77           O
ATOM   1383  CB  LEU A 181      36.923  -7.238 282.064  1.00 32.25           C
ATOM   1384  CG  LEU A 181      36.736  -5.747 281.786  1.00 35.73           C
ATOM   1385  CD1 LEU A 181      35.267  -5.369 281.880  1.00 37.31           C
ATOM   1386  CD2 LEU A 181      37.564  -4.917 282.752  1.00 31.65           C
ATOM   1387  N   ALA A 182      37.810 -10.266 281.827  1.00 35.33           N
ATOM   1388  CA  ALA A 182      37.913 -11.569 282.474  1.00 33.28           C
ATOM   1389  C   ALA A 182      39.336 -12.112 282.414  1.00 34.74           C
ATOM   1390  O   ALA A 182      39.850 -12.629 283.413  1.00 35.10           O
ATOM   1391  CB  ALA A 182      36.935 -12.548 281.830  1.00 34.52           C
ATOM   1392  N   ARG A 183      39.987 -12.007 281.253  1.00 35.34           N
ATOM   1393  CA  ARG A 183      41.370 -12.458 281.139  1.00 33.87           C
ATOM   1394  C   ARG A 183      42.288 -11.654 282.053  1.00 35.32           C
ATOM   1395  O   ARG A 183      43.171 -12.217 282.711  1.00 36.03           O
ATOM   1396  CB  ARG A 183      41.833 -12.358 279.685  1.00 34.36           C
ATOM   1397  CG  ARG A 183      43.279 -12.769 279.453  1.00 31.97           C
ATOM   1398  CD  ARG A 183      43.490 -14.242 279.765  1.00 34.25           C
ATOM   1399  NE  ARG A 183      44.836 -14.693 279.418  1.00 40.21           N
ATOM   1400  CZ  ARG A 183      45.275 -15.936 279.596  1.00 40.47           C
ATOM   1401  NH1 ARG A 183      44.475 -16.857 280.116  1.00 37.11           N
ATOM   1402  NH2 ARG A 183      46.514 -16.260 279.251  1.00 40.48           N
ATOM   1403  N   TYR A 184      42.090 -10.334 282.108  1.00 34.93           N
ATOM   1404  CA  TYR A 184      42.866  -9.498 283.019  1.00 35.55           C
ATOM   1405  C   TYR A 184      42.675  -9.921 284.471  1.00 38.38           C
ATOM   1406  O   TYR A 184      43.640  -9.971 285.244  1.00 40.99           O
ATOM   1407  CB  TYR A 184      42.476  -8.031 282.839  1.00 36.92           C
ATOM   1408  CG  TYR A 184      42.436  -7.255 284.139  1.00 38.06           C
ATOM   1409  CD1 TYR A 184      43.607  -6.849 284.768  1.00 33.07           C
ATOM   1410  CD2 TYR A 184      41.223  -6.935 284.741  1.00 31.99           C
ATOM   1411  CE1 TYR A 184      43.571  -6.144 285.956  1.00 36.71           C
ATOM   1412  CE2 TYR A 184      41.177  -6.233 285.930  1.00 34.10           C
ATOM   1413  CZ  TYR A 184      42.353  -5.838 286.533  1.00 40.41           C
ATOM   1414  OH  TYR A 184      42.310  -5.134 287.716  1.00 42.16           O
ATOM   1415  N   ALA A 185      41.435 -10.214 284.865  1.00 34.25           N
ATOM   1416  CA  ALA A 185      41.161 -10.545 286.259  1.00 36.31           C
ATOM   1417  C   ALA A 185      41.906 -11.802 286.682  1.00 37.39           C
ATOM   1418  O   ALA A 185      42.505 -11.845 287.764  1.00 37.12           O
ATOM   1419  CB  ALA A 185      39.657 -10.716 286.475  1.00 30.55           C
ATOM   1420  N   VAL A 186      41.892 -12.829 285.831  1.00 39.62           N
ATOM   1421  CA  VAL A 186      42.477 -14.113 286.197  1.00 37.20           C
ATOM   1422  C   VAL A 186      43.998 -14.022 286.239  1.00 41.63           C
ATOM   1423  O   VAL A 186      44.642 -14.647 287.092  1.00 38.45           O
ATOM   1424  CB  VAL A 186      41.985 -15.191 285.212  1.00 36.73           C
ATOM   1425  CG1 VAL A 186      42.972 -16.337 285.106  1.00 40.54           C
ATOM   1426  CG2 VAL A 186      40.614 -15.698 285.633  1.00 42.16           C
ATOM   1427  N   LEU A 187      44.594 -13.221 285.354  1.00 40.65           N
ATOM   1428  CA  LEU A 187      46.039 -13.024 285.388  1.00 40.20           C
ATOM   1429  C   LEU A 187      46.465 -12.271 286.644  1.00 41.97           C
ATOM   1430  O   LEU A 187      47.531 -12.545 287.209  1.00 37.07           O
ATOM   1431  CB  LEU A 187      46.493 -12.281 284.132  1.00 37.17           C
ATOM   1432  CG  LEU A 187      46.378 -13.077 282.831  1.00 35.26           C
ATOM   1433  CD1 LEU A 187      46.835 -12.242 281.647  1.00 36.76           C
ATOM   1434  CD2 LEU A 187      47.173 -14.369 282.925  1.00 36.60           C
ATOM   1435  N   SER A 188      45.646 -11.317 287.093  1.00 41.16           N
ATOM   1436  CA  SER A 188      45.961 -10.573 288.310  1.00 41.41           C
ATOM   1437  C   SER A 188      45.956 -11.480 289.535  1.00 37.61           C
ATOM   1438  O   SER A 188      46.856 -11.399 290.379  1.00 36.37           O
ATOM   1439  CB  SER A 188      44.975  -9.422 288.484  1.00 36.96           C
ATOM   1440  OG  SER A 188      45.002  -8.569 287.355  1.00 39.88           O
ATOM   1441  N   GLN A 189      44.936 -12.331 289.667  1.00 33.52           N
ATOM   1442  CA  GLN A 189      44.864 -13.202 290.835  1.00 37.58           C
ATOM   1443  C   GLN A 189      46.000 -14.218 290.852  1.00 38.56           C
ATOM   1444  O   GLN A 189      46.435 -14.637 291.930  1.00 37.87           O
ATOM   1445  CB  GLN A 189      43.507 -13.905 290.893  1.00 36.82           C
ATOM   1446  CG  GLN A 189      42.329 -12.946 290.940  1.00 36.85           C
ATOM   1447  CD  GLN A 189      41.001 -13.646 291.161  1.00 38.60           C
ATOM   1448  OE1 GLN A 189      40.745 -14.712 290.603  1.00 39.18           O
ATOM   1449  NE2 GLN A 189      40.143 -13.040 291.974  1.00 37.87           N
ATOM   1450  N   LEU A 190      46.488 -14.628 289.677  1.00 37.10           N
ATOM   1451  CA  LEU A 190      47.650 -15.510 289.633  1.00 39.18           C
ATOM   1452  C   LEU A 190      48.888 -14.826 290.196  1.00 40.24           C
ATOM   1453  O   LEU A 190      49.746 -15.485 290.796  1.00 41.36           O
ATOM   1454  CB  LEU A 190      47.906 -15.979 288.200  1.00 33.29           C
ATOM   1455  CG  LEU A 190      49.231 -16.701 287.943  1.00 37.70           C
ATOM   1456  CD1 LEU A 190      49.157 -18.155 288.386  1.00 32.03           C
ATOM   1457  CD2 LEU A 190      49.629 -16.604 286.474  1.00 35.60           C
ATOM   1458  N   CYS A 191      48.987 -13.508 290.038  1.00 38.76           N
ATOM   1459  CA  CYS A 191      50.136 -12.749 290.505  1.00 34.15           C
ATOM   1460  C   CYS A 191      49.920 -12.120 291.874  1.00 39.56           C
ATOM   1461  O   CYS A 191      50.802 -11.404 292.358  1.00 40.04           O
ATOM   1462  CB  CYS A 191      50.487 -11.656 289.491  1.00 35.98           C
ATOM   1463  SG  CYS A 191      50.812 -12.269 287.824  1.00 40.67           S
ATOM   1464  N   GLY A 192      48.781 -12.371 292.512  1.00 40.53           N
ATOM   1465  CA  GLY A 192      48.556 -11.893 293.860  1.00 36.81           C
ATOM   1466  C   GLY A 192      47.946 -10.518 293.986  1.00 38.23           C
ATOM   1467  O   GLY A 192      47.976  -9.948 295.082  1.00 42.00           O
ATOM   1468  N   LEU A 193      47.389  -9.963 292.913  1.00 39.13           N
ATOM   1469  CA  LEU A 193      46.716  -8.671 292.959  1.00 41.93           C
ATOM   1470  C   LEU A 193      45.211  -8.885 292.894  1.00 40.20           C
ATOM   1471  O   LEU A 193      44.720  -9.608 292.021  1.00 38.39           O
ATOM   1472  CB  LEU A 193      47.160  -7.769 291.805  1.00 39.64           C
ATOM   1473  CG  LEU A 193      48.657  -7.549 291.582  1.00 39.80           C
ATOM   1474  CD1 LEU A 193      48.879  -6.659 290.365  1.00 36.58           C
ATOM   1475  CD2 LEU A 193      49.306  -6.945 292.818  1.00 38.14           C
ATOM   1476  N   VAL A 194      44.484  -8.257 293.813  1.00 41.37           N
ATOM   1477  CA  VAL A 194      43.024  -8.303 293.792  1.00 41.26           C
ATOM   1478  C   VAL A 194      42.557  -7.468 292.608  1.00 40.69           C
ATOM   1479  O   VAL A 194      42.789  -6.251 292.580  1.00 46.31           O
ATOM   1480  CB  VAL A 194      42.417  -7.796 295.110  1.00 40.90           C
ATOM   1481  CG1 VAL A 194      40.933  -7.502 294.931  1.00 38.99           C
ATOM   1482  CG2 VAL A 194      42.627  -8.815 296.216  1.00 36.26           C
ATOM   1483  N   PRO A 195      41.905  -8.065 291.611  1.00 42.27           N
ATOM   1484  CA  PRO A 195      41.512  -7.295 290.424  1.00 40.40           C
ATOM   1485  C   PRO A 195      40.264  -6.468 290.693  1.00 39.38           C
ATOM   1486  O   PRO A 195      39.258  -6.980 291.191  1.00 40.78           O
ATOM   1487  CB  PRO A 195      41.249  -8.375 289.368  1.00 34.97           C
ATOM   1488  CG  PRO A 195      40.874  -9.586 290.147  1.00 34.89           C
ATOM   1489  CD  PRO A 195      41.505  -9.480 291.520  1.00 41.80           C
ATOM   1490  N   ILE A 196      40.342  -5.180 290.380  1.00 36.45           N
ATOM   1491  CA  ILE A 196      39.163  -4.329 290.297  1.00 37.51           C
ATOM   1492  C   ILE A 196      38.729  -4.317 288.837  1.00 40.43           C
ATOM   1493  O   ILE A 196      39.427  -3.772 287.978  1.00 43.99           O
ATOM   1494  CB  ILE A 196      39.442  -2.911 290.804  1.00 41.91           C
ATOM   1495  CG1 ILE A 196      39.861  -2.937 292.271  1.00 40.78           C
ATOM   1496  CG2 ILE A 196      38.209  -2.048 290.643  1.00 37.46           C
ATOM   1497  CD1 ILE A 196      40.125  -1.567 292.820  1.00 38.61           C
ATOM   1498  N   VAL A 197      37.578  -4.917 288.556  1.00 39.53           N
ATOM   1499  CA  VAL A 197      37.052  -5.012 287.200  1.00 36.27           C
ATOM   1500  C   VAL A 197      36.175  -3.790 286.957  1.00 38.39           C
ATOM   1501  O   VAL A 197      35.139  -3.622 287.606  1.00 39.87           O
ATOM   1502  CB  VAL A 197      36.270  -6.314 286.999  1.00 37.64           C
ATOM   1503  CG1 VAL A 197      35.662  -6.367 285.607  1.00 37.78           C
ATOM   1504  CG2 VAL A 197      37.176  -7.512 287.246  1.00 37.18           C
ATOM   1505  N   GLU A 198      36.599  -2.918 286.038  1.00 36.13           N
ATOM   1506  CA  GLU A 198      35.883  -1.676 285.759  1.00 36.67           C
ATOM   1507  C   GLU A 198      35.242  -1.731 284.377  1.00 39.27           C
ATOM   1508  O   GLU A 198      35.895  -1.430 283.366  1.00 39.91           O
ATOM   1509  CB  GLU A 198      36.822  -0.471 285.873  1.00 33.20           C
ATOM   1510  CG  GLU A 198      36.192   0.850 285.443  1.00 38.08           C
ATOM   1511  CD  GLU A 198      37.024   2.057 285.836  1.00 44.49           C
ATOM   1512  OE1 GLU A 198      38.127   1.865 286.389  1.00 48.71           O
ATOM   1513  OE2 GLU A 198      36.572   3.198 285.597  1.00 46.59           O
ATOM   1514  N   PRO A 199      33.970  -2.126 284.273  1.00 39.21           N
ATOM   1515  CA  PRO A 199      33.250  -1.968 283.007  1.00 38.42           C
ATOM   1516  C   PRO A 199      32.377  -0.726 283.042  1.00 39.54           C
ATOM   1517  O   PRO A 199      31.243  -0.774 283.529  1.00 36.62           O
ATOM   1518  CB  PRO A 199      32.413  -3.250 282.922  1.00 38.06           C
ATOM   1519  CG  PRO A 199      32.276  -3.729 284.376  1.00 36.17           C
ATOM   1520  CD  PRO A 199      33.164  -2.868 285.253  1.00 38.60           C
ATOM   1521  N   GLU A 200      32.889   0.392 282.534  1.00 37.39           N
ATOM   1522  CA  GLU A 200      32.221   1.680 282.682  1.00 38.74           C
ATOM   1523  C   GLU A 200      31.336   1.933 281.470  1.00 42.20           C
ATOM   1524  O   GLU A 200      31.833   2.115 280.354  1.00 39.01           O
ATOM   1525  CB  GLU A 200      33.231   2.812 282.845  1.00 38.66           C
ATOM   1526  CG  GLU A 200      32.580   4.189 282.809  1.00 39.43           C
ATOM   1527  CD  GLU A 200      33.573   5.327 282.940  1.00 48.72           C
ATOM   1528  OE1 GLU A 200      33.134   6.498 282.928  1.00 49.47           O
ATOM   1529  OE2 GLU A 200      34.787   5.054 283.060  1.00 48.77           O
ATOM   1530  N   VAL A 201      30.025   1.939 281.689  1.00 41.43           N
ATOM   1531  CA  VAL A 201      29.093   2.479 280.708  1.00 39.03           C
ATOM   1532  C   VAL A 201      29.133   3.994 280.859  1.00 37.62           C
ATOM   1533  O   VAL A 201      28.680   4.539 281.867  1.00 46.47           O
ATOM   1534  CB  VAL A 201      27.677   1.931 280.903  1.00 40.38           C
ATOM   1535  CG1 VAL A 201      26.743   2.534 279.876  1.00 35.65           C
ATOM   1536  CG2 VAL A 201      27.682   0.414 280.795  1.00 36.62           C
ATOM   1537  N   MET A 202      29.698   4.674 279.868  1.00 42.54           N
ATOM   1538  CA  MET A 202      30.018   6.082 280.024  1.00 39.87           C
ATOM   1539  C   MET A 202      28.753   6.935 280.070  1.00 42.89           C
ATOM   1540  O   MET A 202      27.687   6.557 279.576  1.00 40.62           O
ATOM   1541  CB  MET A 202      30.934   6.545 278.894  1.00 41.53           C
ATOM   1542  CG  MET A 202      32.336   5.969 278.984  1.00 46.10           C
ATOM   1543  SD  MET A 202      33.407   6.553 277.663  1.00 59.67           S
ATOM   1544  CE  MET A 202      32.708   5.690 276.264  1.00 46.36           C
ATOM   1545  N   ILE A 203      28.892   8.109 280.687  1.00 50.54           N
ATOM   1546  CA  ILE A 203      27.764   9.013 280.867  1.00 46.58           C
ATOM   1547  C   ILE A 203      27.490   9.843 279.617  1.00 53.23           C
ATOM   1548  O   ILE A 203      26.397  10.412 279.490  1.00 55.16           O
ATOM   1549  CB  ILE A 203      28.010   9.917 282.087  1.00 44.10           C
ATOM   1550  CG1 ILE A 203      26.691  10.475 282.624  1.00 52.50           C
ATOM   1551  CG2 ILE A 203      28.961  11.046 281.734  1.00 46.47           C
ATOM   1552  CD1 ILE A 203      26.859  11.408 283.803  1.00 54.69           C
ATOM   1553  N   ASP A 204      28.446   9.923 278.691  1.00 49.77           N
ATOM   1554  CA  ASP A 204      28.291  10.764 277.511  1.00 52.88           C
ATOM   1555  C   ASP A 204      27.078  10.339 276.695  1.00 56.23           C
ATOM   1556  O   ASP A 204      26.797   9.147 276.540  1.00 58.12           O
ATOM   1557  CB  ASP A 204      29.543  10.684 276.634  1.00 56.35           C
ATOM   1558  CG  ASP A 204      30.822  10.930 277.410  1.00 69.75           C
ATOM   1559  OD1 ASP A 204      31.186  10.072 278.243  1.00 65.29           O
ATOM   1560  OD2 ASP A 204      31.469  11.973 277.177  1.00 81.02           O
ATOM   1561  N   GLY A 205      26.355  11.320 276.174  1.00 50.13           N
ATOM   1562  CA  GLY A 205      25.257  11.074 275.264  1.00 48.94           C
ATOM   1563  C   GLY A 205      23.945  11.632 275.780  1.00 53.66           C
ATOM   1564  O   GLY A 205      23.860  12.222 276.857  1.00 50.59           O
ATOM   1565  N   THR A 206      22.906  11.415 274.977  1.00 53.72           N
ATOM   1566  CA  THR A 206      21.575  11.945 275.227  1.00 47.56           C
ATOM   1567  C   THR A 206      20.616  10.892 275.769  1.00 49.26           C
ATOM   1568  O   THR A 206      19.415  11.159 275.877  1.00 56.06           O
ATOM   1569  CB  THR A 206      21.011  12.553 273.943  1.00 48.42           C
ATOM   1570  OG1 THR A 206      20.814  11.515 272.975  1.00 53.20           O
ATOM   1571  CG2 THR A 206      21.974  13.584 273.376  1.00 51.05           C
ATOM   1572  N   HIS A 207      21.118   9.712 276.117  1.00 44.82           N
ATOM   1573  CA  HIS A 207      20.266   8.624 276.574  1.00 46.70           C
ATOM   1574  C   HIS A 207      19.667   8.927 277.945  1.00 45.75           C
ATOM   1575  O   HIS A 207      20.241   9.660 278.754  1.00 48.84           O
ATOM   1576  CB  HIS A 207      21.067   7.326 276.632  1.00 44.65           C
ATOM   1577  CG  HIS A 207      22.294   7.419 277.482  1.00 44.82           C
ATOM   1578  ND1 HIS A 207      23.496   7.891 277.001  1.00 42.05           N
ATOM   1579  CD2 HIS A 207      22.500   7.123 278.787  1.00 43.88           C
ATOM   1580  CE1 HIS A 207      24.393   7.870 277.970  1.00 46.65           C
ATOM   1581  NE2 HIS A 207      23.815   7.409 279.065  1.00 47.36           N
ATOM   1582  N   ASP A 208      18.500   8.346 278.203  1.00 45.85           N
ATOM   1583  CA  ASP A 208      17.831   8.498 279.484  1.00 51.14           C
ATOM   1584  C   ASP A 208      18.271   7.390 280.442  1.00 51.56           C
ATOM   1585  O   ASP A 208      19.022   6.482 280.079  1.00 53.73           O
ATOM   1586  CB  ASP A 208      16.313   8.512 279.293  1.00 54.83           C
ATOM   1587  CG  ASP A 208      15.781   7.224 278.692  1.00 58.43           C
ATOM   1588  OD1 ASP A 208      16.589   6.410 278.194  1.00 60.43           O
ATOM   1589  OD2 ASP A 208      14.548   7.025 278.717  1.00 64.18           O
ATOM   1590  N   ILE A 209      17.791   7.462 281.688  1.00 49.16           N
ATOM   1591  CA  ILE A 209      18.208   6.496 282.697  1.00 48.04           C
ATOM   1592  C   ILE A 209      17.732   5.085 282.362  1.00 50.07           C
ATOM   1593  O   ILE A 209      18.340   4.108 282.816  1.00 47.48           O
ATOM   1594  CB  ILE A 209      17.720   6.928 284.095  1.00 46.88           C
ATOM   1595  CG1 ILE A 209      18.463   6.145 285.184  1.00 44.49           C
ATOM   1596  CG2 ILE A 209      16.218   6.736 284.226  1.00 38.83           C
ATOM   1597  CD1 ILE A 209      18.137   6.583 286.594  1.00 39.91           C
ATOM   1598  N   GLU A 210      16.669   4.946 281.566  1.00 52.17           N
ATOM   1599  CA  GLU A 210      16.227   3.613 281.166  1.00 46.73           C
ATOM   1600  C   GLU A 210      17.176   2.990 280.153  1.00 45.16           C
ATOM   1601  O   GLU A 210      17.459   1.789 280.222  1.00 46.14           O
ATOM   1602  CB  GLU A 210      14.809   3.670 280.599  1.00 49.11           C
ATOM   1603  CG  GLU A 210      14.149   2.306 280.478  1.00 52.97           C
ATOM   1604  CD  GLU A 210      13.786   1.694 281.810  1.00 63.29           C
ATOM   1605  OE1 GLU A 210      13.865   0.449 281.924  1.00 56.78           O
ATOM   1606  OE2 GLU A 210      13.433   2.453 282.738  1.00 59.64           O
ATOM   1607  N   THR A 211      17.687   3.789 279.215  1.00 45.45           N
ATOM   1608  CA  THR A 211      18.673   3.272 278.274  1.00 40.64           C
ATOM   1609  C   THR A 211      19.947   2.859 278.998  1.00 48.77           C
ATOM   1610  O   THR A 211      20.536   1.814 278.692  1.00 49.49           O
ATOM   1611  CB  THR A 211      18.974   4.319 277.203  1.00 41.82           C
ATOM   1612  OG1 THR A 211      17.765   4.647 276.508  1.00 44.96           O
ATOM   1613  CG2 THR A 211      19.986   3.784 276.208  1.00 43.78           C
ATOM   1614  N   CYS A 212      20.381   3.660 279.973  1.00 46.21           N
ATOM   1615  CA  CYS A 212      21.558   3.297 280.749  1.00 44.79           C
ATOM   1616  C   CYS A 212      21.317   2.022 281.545  1.00 44.51           C
ATOM   1617  O   CYS A 212      22.195   1.156 281.621  1.00 42.60           O
ATOM   1618  CB  CYS A 212      21.944   4.445 281.682  1.00 48.87           C
ATOM   1619  SG  CYS A 212      23.390   4.112 282.715  1.00 45.82           S
ATOM   1620  N   GLN A 213      20.130   1.889 282.140  1.00 46.16           N
ATOM   1621  CA  GLN A 213      19.802   0.688 282.903  1.00 43.65           C
ATOM   1622  C   GLN A 213      19.917  -0.560 282.038  1.00 43.18           C
ATOM   1623  O   GLN A 213      20.497  -1.570 282.454  1.00 44.97           O
ATOM   1624  CB  GLN A 213      18.392   0.809 283.482  1.00 41.91           C
ATOM   1625  CG  GLN A 213      18.060  -0.222 284.551  1.00 42.24           C
ATOM   1626  CD  GLN A 213      17.786  -1.599 283.977  1.00 45.68           C
ATOM   1627  OE1 GLN A 213      17.110  -1.737 282.956  1.00 47.16           O
ATOM   1628  NE2 GLN A 213      18.330  -2.625 284.621  1.00 39.35           N
ATOM   1629  N   ARG A 214      19.355  -0.510 280.833  1.00 44.55           N
ATOM   1630  CA  ARG A 214      19.285  -1.696 279.993  1.00 44.44           C
ATOM   1631  C   ARG A 214      20.636  -2.034 279.380  1.00 40.70           C
ATOM   1632  O   ARG A 214      20.985  -3.213 279.261  1.00 39.83           O
ATOM   1633  CB  ARG A 214      18.220  -1.494 278.919  1.00 41.09           C
ATOM   1634  CG  ARG A 214      16.808  -1.660 279.468  1.00 45.83           C
ATOM   1635  CD  ARG A 214      15.868  -2.124 278.376  1.00 51.19           C
ATOM   1636  NE  ARG A 214      14.473  -2.128 278.800  1.00 59.24           N
ATOM   1637  CZ  ARG A 214      13.782  -3.233 279.063  1.00 57.27           C
ATOM   1638  NH1 ARG A 214      12.511  -3.150 279.435  1.00 71.81           N
ATOM   1639  NH2 ARG A 214      14.353  -4.428 278.934  1.00 55.09           N
ATOM   1640  N   VAL A 215      21.409  -1.017 278.993  1.00 41.28           N
ATOM   1641  CA  VAL A 215      22.751  -1.263 278.476  1.00 38.82           C
ATOM   1642  C   VAL A 215      23.672  -1.757 279.587  1.00 41.26           C
ATOM   1643  O   VAL A 215      24.459  -2.690 279.387  1.00 40.21           O
ATOM   1644  CB  VAL A 215      23.300   0.006 277.801  1.00 38.85           C
ATOM   1645  CG1 VAL A 215      24.773  -0.165 277.466  1.00 37.56           C
ATOM   1646  CG2 VAL A 215      22.498   0.331 276.552  1.00 35.41           C
ATOM   1647  N   SER A 216      23.588  -1.145 280.773  1.00 40.90           N
ATOM   1648  CA  SER A 216      24.448  -1.548 281.885  1.00 40.79           C
ATOM   1649  C   SER A 216      24.226  -3.009 282.255  1.00 41.76           C
ATOM   1650  O   SER A 216      25.185  -3.764 282.454  1.00 38.65           O
ATOM   1651  CB  SER A 216      24.203  -0.649 283.096  1.00 41.13           C
ATOM   1652  OG  SER A 216      24.674   0.666 282.864  1.00 47.81           O
ATOM   1653  N   GLN A 217      22.961  -3.422 282.374  1.00 39.41           N
ATOM   1654  CA  GLN A 217      22.673  -4.811 282.718  1.00 40.01           C
ATOM   1655  C   GLN A 217      23.189  -5.760 281.643  1.00 39.75           C
ATOM   1656  O   GLN A 217      23.764  -6.809 281.954  1.00 38.64           O
ATOM   1657  CB  GLN A 217      21.173  -5.005 282.935  1.00 35.48           C
ATOM   1658  CG  GLN A 217      20.810  -6.394 283.435  1.00 35.57           C
ATOM   1659  CD  GLN A 217      19.324  -6.563 283.664  1.00 39.25           C
ATOM   1660  OE1 GLN A 217      18.620  -5.606 283.985  1.00 40.76           O
ATOM   1661  NE2 GLN A 217      18.838  -7.791 283.512  1.00 41.86           N
ATOM   1662  N   HIS A 218      22.985  -5.406 280.371  1.00 35.21           N
ATOM   1663  CA  HIS A 218      23.486  -6.228 279.274  1.00 35.27           C
ATOM   1664  C   HIS A 218      25.004  -6.344 279.321  1.00 39.05           C
ATOM   1665  O   HIS A 218      25.560  -7.428 279.110  1.00 41.97           O
ATOM   1666  CB  HIS A 218      23.032  -5.639 277.940  1.00 32.92           C
ATOM   1667  CG  HIS A 218      23.388  -6.477 276.753  1.00 37.00           C
ATOM   1668  ND1 HIS A 218      22.985  -7.788 276.619  1.00 37.82           N
ATOM   1669  CD2 HIS A 218      24.105  -6.188 275.641  1.00 39.35           C
ATOM   1670  CE1 HIS A 218      23.441  -8.272 275.477  1.00 41.28           C
ATOM   1671  NE2 HIS A 218      24.124  -7.321 274.865  1.00 39.46           N
ATOM   1672  N   VAL A 219      25.690  -5.232 279.586  1.00 38.14           N
ATOM   1673  CA  VAL A 219      27.148  -5.239 279.628  1.00 36.51           C
ATOM   1674  C   VAL A 219      27.649  -6.031 280.830  1.00 39.15           C
ATOM   1675  O   VAL A 219      28.517  -6.902 280.702  1.00 42.05           O
ATOM   1676  CB  VAL A 219      27.685  -3.798 279.642  1.00 39.71           C
ATOM   1677  CG1 VAL A 219      29.140  -3.788 280.050  1.00 35.19           C
ATOM   1678  CG2 VAL A 219      27.492  -3.143 278.281  1.00 41.19           C
ATOM   1679  N   TRP A 220      27.114  -5.737 282.020  1.00 38.72           N
ATOM   1680  CA  TRP A 220      27.602  -6.386 283.234  1.00 39.66           C
ATOM   1681  C   TRP A 220      27.310  -7.883 283.237  1.00 41.73           C
ATOM   1682  O   TRP A 220      28.105  -8.665 283.773  1.00 40.85           O
ATOM   1683  CB  TRP A 220      26.999  -5.717 284.472  1.00 36.12           C
ATOM   1684  CG  TRP A 220      27.345  -4.260 284.586  1.00 36.09           C
ATOM   1685  CD1 TRP A 220      28.363  -3.611 283.949  1.00 39.67           C
ATOM   1686  CD2 TRP A 220      26.683  -3.275 285.390  1.00 34.27           C
ATOM   1687  NE1 TRP A 220      28.371  -2.282 284.299  1.00 39.89           N
ATOM   1688  CE2 TRP A 220      27.351  -2.051 285.184  1.00 40.56           C
ATOM   1689  CE3 TRP A 220      25.590  -3.308 286.260  1.00 40.96           C
ATOM   1690  CZ2 TRP A 220      26.960  -0.871 285.816  1.00 38.22           C
ATOM   1691  CZ3 TRP A 220      25.206  -2.134 286.890  1.00 38.29           C
ATOM   1692  CH2 TRP A 220      25.890  -0.934 286.664  1.00 39.09           C
ATOM   1693  N   ALA A 221      26.182  -8.300 282.658  1.00 40.30           N
ATOM   1694  CA  ALA A 221      25.884  -9.727 282.577  1.00 40.53           C
ATOM   1695  C   ALA A 221      26.936 -10.465 281.756  1.00 44.77           C
ATOM   1696  O   ALA A 221      27.322 -11.591 282.093  1.00 41.81           O
ATOM   1697  CB  ALA A 221      24.491  -9.942 281.987  1.00 32.38           C
ATOM   1698  N   GLU A 222      27.412  -9.845 280.673  1.00 39.96           N
ATOM   1699  CA  GLU A 222      28.436 -10.480 279.851  1.00 40.93           C
ATOM   1700  C   GLU A 222      29.780 -10.517 280.569  1.00 38.08           C
ATOM   1701  O   GLU A 222      30.539 -11.481 280.422  1.00 40.74           O
ATOM   1702  CB  GLU A 222      28.558  -9.753 278.511  1.00 40.77           C
ATOM   1703  CG  GLU A 222      29.442 -10.457 277.496  1.00 40.87           C
ATOM   1704  CD  GLU A 222      29.004 -11.887 277.225  1.00 50.08           C
ATOM   1705  OE1 GLU A 222      27.783 -12.157 277.247  1.00 55.99           O
ATOM   1706  OE2 GLU A 222      29.885 -12.742 276.991  1.00 52.95           O
ATOM   1707  N   VAL A 223      30.094  -9.473 281.342  1.00 43.28           N
ATOM   1708  CA  VAL A 223      31.307  -9.487 282.159  1.00 41.02           C
ATOM   1709  C   VAL A 223      31.269 -10.643 283.152  1.00 37.45           C
ATOM   1710  O   VAL A 223      32.261 -11.361 283.329  1.00 37.74           O
ATOM   1711  CB  VAL A 223      31.491  -8.133 282.871  1.00 37.53           C
ATOM   1712  CG1 VAL A 223      32.582  -8.227 283.924  1.00 32.52           C
ATOM   1713  CG2 VAL A 223      31.817  -7.048 281.862  1.00 34.46           C
ATOM   1714  N   VAL A 224      30.128 -10.839 283.817  1.00 36.84           N
ATOM   1715  CA  VAL A 224      30.004 -11.929 284.783  1.00 36.75           C
ATOM   1716  C   VAL A 224      30.143 -13.280 284.090  1.00 38.84           C
ATOM   1717  O   VAL A 224      30.817 -14.187 284.597  1.00 37.78           O
ATOM   1718  CB  VAL A 224      28.674 -11.812 285.551  1.00 32.15           C
ATOM   1719  CG1 VAL A 224      28.392 -13.082 286.332  1.00 29.90           C
ATOM   1720  CG2 VAL A 224      28.718 -10.623 286.493  1.00 30.57           C
ATOM   1721  N   SER A 225      29.505 -13.441 282.926  1.00 38.08           N
ATOM   1722  CA  SER A 225      29.630 -14.692 282.181  1.00 40.52           C
ATOM   1723  C   SER A 225      31.079 -14.962 281.799  1.00 42.65           C
ATOM   1724  O   SER A 225      31.563 -16.094 281.920  1.00 39.43           O
ATOM   1725  CB  SER A 225      28.750 -14.657 280.933  1.00 41.20           C
ATOM   1726  OG  SER A 225      27.426 -15.059 281.234  1.00 62.00           O
ATOM   1727  N   ALA A 226      31.785 -13.932 281.331  1.00 39.44           N
ATOM   1728  CA  ALA A 226      33.183 -14.105 280.959  1.00 39.70           C
ATOM   1729  C   ALA A 226      34.035 -14.476 282.168  1.00 39.64           C
ATOM   1730  O   ALA A 226      34.969 -15.279 282.056  1.00 41.28           O
ATOM   1731  CB  ALA A 226      33.702 -12.832 280.293  1.00 38.11           C
ATOM   1732  N   LEU A 227      33.731 -13.896 283.332  1.00 38.67           N
ATOM   1733  CA  LEU A 227      34.476 -14.226 284.543  1.00 35.19           C
ATOM   1734  C   LEU A 227      34.281 -15.687 284.943  1.00 35.37           C
ATOM   1735  O   LEU A 227      35.229 -16.347 285.383  1.00 38.53           O
ATOM   1736  CB  LEU A 227      34.065 -13.288 285.677  1.00 37.94           C
ATOM   1737  CG  LEU A 227      34.611 -11.860 285.571  1.00 38.05           C
ATOM   1738  CD1 LEU A 227      33.846 -10.916 286.488  1.00 37.29           C
ATOM   1739  CD2 LEU A 227      36.101 -11.820 285.877  1.00 36.48           C
ATOM   1740  N   HIS A 228      33.058 -16.209 284.808  1.00 42.30           N
ATOM   1741  CA  HIS A 228      32.835 -17.638 285.022  1.00 41.77           C
ATOM   1742  C   HIS A 228      33.661 -18.472 284.050  1.00 39.83           C
ATOM   1743  O   HIS A 228      34.297 -19.458 284.440  1.00 42.79           O
ATOM   1744  CB  HIS A 228      31.350 -17.981 284.875  1.00 39.35           C
ATOM   1745  CG  HIS A 228      30.504 -17.564 286.038  1.00 40.15           C
ATOM   1746  ND1 HIS A 228      29.480 -16.648 285.924  1.00 39.32           N
ATOM   1747  CD2 HIS A 228      30.512 -17.959 287.332  1.00 36.30           C
ATOM   1748  CE1 HIS A 228      28.900 -16.490 287.100  1.00 34.49           C
ATOM   1749  NE2 HIS A 228      29.509 -17.273 287.972  1.00 35.32           N
ATOM   1750  N   ARG A 229      33.639 -18.099 282.769  1.00 38.70           N
ATOM   1751  CA  ARG A 229      34.337 -18.869 281.744  1.00 43.12           C
ATOM   1752  C   ARG A 229      35.840 -18.926 282.004  1.00 44.22           C
ATOM   1753  O   ARG A 229      36.470 -19.969 281.795  1.00 46.50           O
ATOM   1754  CB  ARG A 229      34.012 -18.288 280.367  1.00 44.29           C
ATOM   1755  CG  ARG A 229      32.782 -18.944 279.753  1.00 53.44           C
ATOM   1756  CD  ARG A 229      32.490 -18.487 278.333  1.00 60.53           C
ATOM   1757  NE  ARG A 229      31.840 -17.179 278.309  1.00 57.39           N
ATOM   1758  CZ  ARG A 229      32.395 -16.062 277.853  1.00 54.60           C
ATOM   1759  NH1 ARG A 229      33.630 -16.080 277.370  1.00 54.78           N
ATOM   1760  NH2 ARG A 229      31.709 -14.928 277.876  1.00 45.12           N
ATOM   1761  N   HIS A 230      36.437 -17.821 282.446  1.00 41.64           N
ATOM   1762  CA  HIS A 230      37.873 -17.801 282.692  1.00 43.51           C
ATOM   1763  C   HIS A 230      38.250 -18.304 284.080  1.00 41.99           C
ATOM   1764  O   HIS A 230      39.444 -18.446 284.364  1.00 41.79           O
ATOM   1765  CB  HIS A 230      38.433 -16.391 282.478  1.00 41.59           C
ATOM   1766  CG  HIS A 230      38.445 -15.962 281.043  1.00 42.34           C
ATOM   1767  ND1 HIS A 230      39.585 -15.988 280.269  1.00 38.98           N
ATOM   1768  CD2 HIS A 230      37.454 -15.509 280.239  1.00 41.14           C
ATOM   1769  CE1 HIS A 230      39.298 -15.560 279.052  1.00 38.31           C
ATOM   1770  NE2 HIS A 230      38.012 -15.262 279.008  1.00 41.88           N
ATOM   1771  N   GLY A 231      37.276 -18.579 284.942  1.00 37.31           N
ATOM   1772  CA  GLY A 231      37.560 -19.229 286.208  1.00 34.60           C
ATOM   1773  C   GLY A 231      38.032 -18.320 287.320  1.00 34.87           C
ATOM   1774  O   GLY A 231      38.882 -18.725 288.123  1.00 38.81           O
ATOM   1775  N   VAL A 232      37.496 -17.099 287.398  1.00 39.29           N
ATOM   1776  CA  VAL A 232      37.924 -16.160 288.427  1.00 37.79           C
ATOM   1777  C   VAL A 232      37.611 -16.705 289.820  1.00 37.89           C
ATOM   1778  O   VAL A 232      36.683 -17.501 290.015  1.00 41.86           O
ATOM   1779  CB  VAL A 232      37.259 -14.789 288.209  1.00 39.75           C
ATOM   1780  CG1 VAL A 232      35.794 -14.822 288.633  1.00 36.69           C
ATOM   1781  CG2 VAL A 232      38.012 -13.697 288.957  1.00 35.30           C
ATOM   1782  N   VAL A 233      38.411 -16.285 290.797  1.00 38.19           N
ATOM   1783  CA  VAL A 233      38.125 -16.547 292.203  1.00 41.15           C
ATOM   1784  C   VAL A 233      37.213 -15.416 292.664  1.00 41.56           C
ATOM   1785  O   VAL A 233      37.670 -14.307 292.947  1.00 42.24           O
ATOM   1786  CB  VAL A 233      39.402 -16.635 293.040  1.00 39.77           C
ATOM   1787  CG1 VAL A 233      39.057 -16.810 294.510  1.00 38.90           C
ATOM   1788  CG2 VAL A 233      40.278 -17.784 292.554  1.00 35.42           C
ATOM   1789  N   TRP A 234      35.909 -15.704 292.731  1.00 41.39           N
ATOM   1790  CA  TRP A 234      34.916 -14.658 292.962  1.00 38.11           C
ATOM   1791  C   TRP A 234      35.150 -13.942 294.285  1.00 39.10           C
ATOM   1792  O   TRP A 234      34.970 -12.723 294.381  1.00 40.47           O
ATOM   1793  CB  TRP A 234      33.513 -15.260 292.924  1.00 39.97           C
ATOM   1794  CG  TRP A 234      33.047 -15.571 291.543  1.00 38.15           C
ATOM   1795  CD1 TRP A 234      33.022 -16.796 290.943  1.00 35.21           C
ATOM   1796  CD2 TRP A 234      32.546 -14.640 290.578  1.00 39.07           C
ATOM   1797  NE1 TRP A 234      32.532 -16.687 289.664  1.00 34.66           N
ATOM   1798  CE2 TRP A 234      32.234 -15.373 289.414  1.00 37.53           C
ATOM   1799  CE3 TRP A 234      32.330 -13.259 290.586  1.00 36.83           C
ATOM   1800  CZ2 TRP A 234      31.715 -14.771 288.269  1.00 32.79           C
ATOM   1801  CZ3 TRP A 234      31.817 -12.662 289.449  1.00 39.12           C
ATOM   1802  CH2 TRP A 234      31.514 -13.418 288.306  1.00 38.78           C
ATOM   1803  N   GLU A 235      35.558 -14.682 295.315  1.00 40.56           N
ATOM   1804  CA  GLU A 235      35.721 -14.112 296.645  1.00 38.50           C
ATOM   1805  C   GLU A 235      36.924 -13.181 296.753  1.00 40.66           C
ATOM   1806  O   GLU A 235      37.062 -12.494 297.771  1.00 44.52           O
ATOM   1807  CB  GLU A 235      35.825 -15.243 297.673  1.00 39.56           C
ATOM   1808  CG  GLU A 235      34.558 -16.098 297.797  1.00 39.82           C
ATOM   1809  CD  GLU A 235      34.434 -17.174 296.719  1.00 47.97           C
ATOM   1810  OE1 GLU A 235      33.432 -17.921 296.738  1.00 45.27           O
ATOM   1811  OE2 GLU A 235      35.332 -17.277 295.855  1.00 44.12           O
ATOM   1812  N   GLY A 236      37.783 -13.132 295.738  1.00 42.07           N
ATOM   1813  CA  GLY A 236      38.929 -12.242 295.752  1.00 42.34           C
ATOM   1814  C   GLY A 236      38.913 -11.266 294.593  1.00 44.94           C
ATOM   1815  O   GLY A 236      39.954 -10.979 293.994  1.00 39.60           O
ATOM   1816  N   CYS A 237      37.733 -10.732 294.285  1.00 42.01           N
ATOM   1817  CA  CYS A 237      37.526  -9.912 293.102  1.00 40.65           C
ATOM   1818  C   CYS A 237      36.617  -8.746 293.460  1.00 42.50           C
ATOM   1819  O   CYS A 237      35.801  -8.840 294.379  1.00 41.49           O
ATOM   1820  CB  CYS A 237      36.916 -10.748 291.966  1.00 40.19           C
ATOM   1821  SG  CYS A 237      36.764  -9.911 290.376  1.00 49.97           S
ATOM   1822  N   LEU A 238      36.760  -7.641 292.729  1.00 36.85           N
ATOM   1823  CA  LEU A 238      35.936  -6.465 292.968  1.00 40.32           C
ATOM   1824  C   LEU A 238      35.477  -5.877 291.642  1.00 41.10           C
ATOM   1825  O   LEU A 238      36.153  -6.006 290.618  1.00 42.43           O
ATOM   1826  CB  LEU A 238      36.685  -5.393 293.772  1.00 38.48           C
ATOM   1827  CG  LEU A 238      37.118  -5.715 295.204  1.00 37.63           C
ATOM   1828  CD1 LEU A 238      37.963  -4.580 295.751  1.00 36.42           C
ATOM   1829  CD2 LEU A 238      35.923  -5.963 296.104  1.00 42.67           C
ATOM   1830  N   LEU A 239      34.321  -5.220 291.678  1.00 35.61           N
ATOM   1831  CA  LEU A 239      33.729  -4.587 290.510  1.00 35.56           C
ATOM   1832  C   LEU A 239      33.681  -3.077 290.702  1.00 35.77           C
ATOM   1833  O   LEU A 239      33.324  -2.590 291.778  1.00 39.95           O
ATOM   1834  CB  LEU A 239      32.318  -5.125 290.254  1.00 38.64           C
ATOM   1835  CG  LEU A 239      31.647  -4.656 288.962  1.00 39.04           C
ATOM   1836  CD1 LEU A 239      32.147  -5.471 287.781  1.00 29.53           C
ATOM   1837  CD2 LEU A 239      30.131  -4.743 289.077  1.00 39.24           C
ATOM   1838  N   LYS A 240      34.045  -2.338 289.651  1.00 35.66           N
ATOM   1839  CA  LYS A 240      34.010  -0.876 289.650  1.00 37.87           C
ATOM   1840  C   LYS A 240      33.096  -0.426 288.517  1.00 38.16           C
ATOM   1841  O   LYS A 240      33.564  -0.086 287.420  1.00 35.56           O
ATOM   1842  CB  LYS A 240      35.408  -0.278 289.506  1.00 38.33           C
ATOM   1843  CG  LYS A 240      35.444   1.242 289.497  1.00 35.99           C
ATOM   1844  CD  LYS A 240      36.847   1.751 289.745  1.00 36.74           C
ATOM   1845  CE  LYS A 240      36.920   3.252 289.563  1.00 40.05           C
ATOM   1846  NZ  LYS A 240      38.171   3.806 290.142  1.00 45.33           N
ATOM   1847  N   PRO A 241      31.789  -0.425 288.738  1.00 40.17           N
ATOM   1848  CA  PRO A 241      30.849  -0.065 287.679  1.00 38.85           C
ATOM   1849  C   PRO A 241      30.458   1.407 287.741  1.00 38.37           C
ATOM   1850  O   PRO A 241      30.708   2.111 288.722  1.00 36.73           O
ATOM   1851  CB  PRO A 241      29.644  -0.955 287.995  1.00 38.27           C
ATOM   1852  CG  PRO A 241      29.627  -0.974 289.497  1.00 37.34           C
ATOM   1853  CD  PRO A 241      31.085  -0.897 289.945  1.00 36.93           C
ATOM   1854  N   ASN A 242      29.845   1.860 286.656  1.00 40.81           N
ATOM   1855  CA  ASN A 242      29.147   3.131 286.666  1.00 45.30           C
ATOM   1856  C   ASN A 242      27.862   3.011 287.477  1.00 42.42           C
ATOM   1857  O   ASN A 242      27.303   1.924 287.647  1.00 46.98           O
ATOM   1858  CB  ASN A 242      28.803   3.557 285.242  1.00 42.25           C
ATOM   1859  CG  ASN A 242      27.965   2.518 284.523  1.00 43.83           C
ATOM   1860  OD1 ASN A 242      28.480   1.494 284.073  1.00 43.34           O
ATOM   1861  ND2 ASN A 242      26.663   2.761 284.439  1.00 45.26           N
ATOM   1862  N   MET A 243      27.389   4.145 287.978  1.00 42.04           N
ATOM   1863  CA  MET A 243      26.030   4.204 288.489  1.00 43.97           C
ATOM   1864  C   MET A 243      25.064   4.387 287.326  1.00 43.96           C
ATOM   1865  O   MET A 243      25.412   4.956 286.287  1.00 42.26           O
ATOM   1866  CB  MET A 243      25.864   5.345 289.492  1.00 41.27           C
ATOM   1867  CG  MET A 243      26.807   5.284 290.678  1.00 45.71           C
ATOM   1868  SD  MET A 243      26.471   6.607 291.855  1.00 52.45           S
ATOM   1869  CE  MET A 243      27.760   6.335 293.068  1.00 44.48           C
ATOM   1870  N   VAL A 244      23.844   3.888 287.499  1.00 40.67           N
ATOM   1871  CA  VAL A 244      22.833   4.000 286.453  1.00 42.49           C
ATOM   1872  C   VAL A 244      22.214   5.390 286.561  1.00 42.47           C
ATOM   1873  O   VAL A 244      21.428   5.664 287.470  1.00 42.97           O
ATOM   1874  CB  VAL A 244      21.770   2.903 286.568  1.00 43.30           C
ATOM   1875  CG1 VAL A 244      20.728   3.074 285.481  1.00 43.13           C
ATOM   1876  CG2 VAL A 244      22.414   1.528 286.473  1.00 40.88           C
ATOM   1877  N   VAL A 245      22.582   6.275 285.638  1.00 43.25           N
ATOM   1878  CA  VAL A 245      22.173   7.677 285.681  1.00 42.28           C
ATOM   1879  C   VAL A 245      21.793   8.122 284.278  1.00 48.07           C
ATOM   1880  O   VAL A 245      22.172   7.490 283.283  1.00 45.71           O
ATOM   1881  CB  VAL A 245      23.289   8.587 286.236  1.00 43.89           C
ATOM   1882  CG1 VAL A 245      23.633   8.207 287.666  1.00 38.26           C
ATOM   1883  CG2 VAL A 245      24.518   8.523 285.343  1.00 43.85           C
ATOM   1884  N   PRO A 246      21.028   9.207 284.169  1.00 49.29           N
ATOM   1885  CA  PRO A 246      20.697   9.739 282.844  1.00 45.23           C
ATOM   1886  C   PRO A 246      21.932  10.267 282.129  1.00 51.48           C
ATOM   1887  O   PRO A 246      22.942  10.623 282.742  1.00 48.05           O
ATOM   1888  CB  PRO A 246      19.704  10.870 283.142  1.00 45.90           C
ATOM   1889  CG  PRO A 246      19.822  11.138 284.605  1.00 49.02           C
ATOM   1890  CD  PRO A 246      20.244   9.854 285.234  1.00 49.37           C
ATOM   1891  N   GLY A 247      21.837  10.299 280.800  1.00 47.38           N
ATOM   1892  CA  GLY A 247      22.951  10.769 279.999  1.00 43.95           C
ATOM   1893  C   GLY A 247      23.296  12.215 280.297  1.00 50.89           C
ATOM   1894  O   GLY A 247      22.445  13.018 280.686  1.00 52.05           O
ATOM   1895  N   ALA A 248      24.577  12.544 280.105  1.00 53.98           N
ATOM   1896  CA  ALA A 248      25.073  13.872 280.455  1.00 54.97           C
ATOM   1897  C   ALA A 248      24.370  14.968 279.659  1.00 54.95           C
ATOM   1898  O   ALA A 248      24.097  16.050 280.191  1.00 52.52           O
ATOM   1899  CB  ALA A 248      26.585  13.937 280.240  1.00 48.95           C
ATOM   1900  N   GLU A 249      24.063  14.709 278.388  1.00 48.80           N
ATOM   1901  CA  GLU A 249      23.369  15.674 277.544  1.00 53.86           C
ATOM   1902  C   GLU A 249      21.950  15.220 277.211  1.00 55.67           C
ATOM   1903  O   GLU A 249      21.437  15.506 276.126  1.00 51.84           O
ATOM   1904  CB  GLU A 249      24.156  15.925 276.258  1.00 47.95           C
ATOM   1905  CG  GLU A 249      25.588  16.397 276.486  1.00 54.32           C
ATOM   1906  CD  GLU A 249      26.594  15.266 276.339  1.00 64.26           C
ATOM   1907  OE1 GLU A 249      27.437  15.090 277.247  1.00 63.28           O
ATOM   1908  OE2 GLU A 249      26.563  14.572 275.299  1.00 70.39           O
ATOM   1909  N   SER A 250      21.306  14.513 278.138  1.00 55.11           N
ATOM   1910  CA  SER A 250      19.946  14.039 277.920  1.00 55.14           C
ATOM   1911  C   SER A 250      18.888  15.077 278.268  1.00 58.12           C
ATOM   1912  O   SER A 250      17.773  15.007 277.740  1.00 57.19           O
ATOM   1913  CB  SER A 250      19.696  12.767 278.735  1.00 57.11           C
ATOM   1914  OG  SER A 250      19.661  13.044 280.127  1.00 50.38           O
ATOM   1915  N   GLY A 251      19.210  16.032 279.138  1.00 59.94           N
ATOM   1916  CA  GLY A 251      18.231  16.961 279.658  1.00 60.23           C
ATOM   1917  C   GLY A 251      17.337  16.408 280.746  1.00 64.93           C
ATOM   1918  O   GLY A 251      16.535  17.167 281.310  1.00 65.35           O
ATOM   1919  N   GLN A 252      17.453  15.123 281.068  1.00 62.88           N
ATOM   1920  CA  GLN A 252      16.693  14.503 282.141  1.00 62.92           C
ATOM   1921  C   GLN A 252      17.501  14.530 283.435  1.00 61.42           C
ATOM   1922  O   GLN A 252      18.735  14.564 283.417  1.00 62.42           O
ATOM   1923  CB  GLN A 252      16.304  13.075 281.740  1.00 61.92           C
ATOM   1924  CG  GLN A 252      15.709  12.204 282.838  1.00 70.67           C
ATOM   1925  CD  GLN A 252      15.706  10.731 282.460  1.00 64.65           C
ATOM   1926  OE1 GLN A 252      16.394   9.909 283.069  1.00 59.93           O
ATOM   1927  NE2 GLN A 252      14.904  10.388 281.463  1.00 67.06           N
ATOM   1928  N   THR A 253      16.788  14.519 284.562  1.00 61.29           N
ATOM   1929  CA  THR A 253      17.404  14.507 285.879  1.00 62.48           C
ATOM   1930  C   THR A 253      16.786  13.394 286.711  1.00 60.20           C
ATOM   1931  O   THR A 253      15.656  12.964 286.469  1.00 58.68           O
ATOM   1932  CB  THR A 253      17.234  15.853 286.599  1.00 61.90           C
ATOM   1933  OG1 THR A 253      15.841  16.131 286.777  1.00 65.83           O
ATOM   1934  CG2 THR A 253      17.865  16.980 285.789  1.00 52.53           C
ATOM   1935  N   ALA A 254      17.542  12.932 287.705  1.00 48.45           N
ATOM   1936  CA  ALA A 254      17.100  11.859 288.581  1.00 46.65           C
ATOM   1937  C   ALA A 254      17.505  12.161 290.016  1.00 50.07           C
ATOM   1938  O   ALA A 254      18.555  12.756 290.272  1.00 53.85           O
ATOM   1939  CB  ALA A 254      17.681  10.506 288.154  1.00 49.17           C
ATOM   1940  N   THR A 255      16.657  11.742 290.950  1.00 50.96           N
ATOM   1941  CA  THR A 255      16.960  11.909 292.360  1.00 48.44           C
ATOM   1942  C   THR A 255      17.934  10.826 292.816  1.00 52.62           C
ATOM   1943  O   THR A 255      18.147   9.819 292.134  1.00 52.63           O
ATOM   1944  CB  THR A 255      15.682  11.851 293.195  1.00 51.53           C
ATOM   1945  OG1 THR A 255      15.230  10.494 293.283  1.00 54.62           O
ATOM   1946  CG2 THR A 255      14.590  12.693 292.550  1.00 46.49           C
ATOM   1947  N   ALA A 256      18.533  11.044 293.989  1.00 47.96           N
ATOM   1948  CA  ALA A 256      19.488  10.071 294.511  1.00 47.10           C
ATOM   1949  C   ALA A 256      18.825   8.721 294.753  1.00 51.88           C
ATOM   1950  O   ALA A 256      19.438   7.669 294.532  1.00 49.35           O
ATOM   1951  CB  ALA A 256      20.122  10.596 295.798  1.00 43.68           C
ATOM   1952  N   GLU A 257      17.569   8.732 295.198  1.00 53.04           N
ATOM   1953  CA  GLU A 257      16.853   7.490 295.462  1.00 49.81           C
ATOM   1954  C   GLU A 257      16.461   6.773 294.177  1.00 50.66           C
ATOM   1955  O   GLU A 257      16.390   5.539 294.158  1.00 51.38           O
ATOM   1956  CB  GLU A 257      15.647   7.774 296.356  1.00 48.65           C
ATOM   1957  CG  GLU A 257      16.037   8.414 297.694  1.00 63.70           C
ATOM   1958  CD  GLU A 257      16.280   9.912 297.617  1.00 70.85           C
ATOM   1959  OE1 GLU A 257      17.063  10.424 298.450  1.00 75.14           O
ATOM   1960  OE2 GLU A 257      15.707  10.574 296.726  1.00 66.25           O
ATOM   1961  N   GLN A 258      16.202   7.514 293.098  1.00 48.30           N
ATOM   1962  CA  GLN A 258      15.947   6.862 291.818  1.00 51.63           C
ATOM   1963  C   GLN A 258      17.223   6.232 291.276  1.00 49.74           C
ATOM   1964  O   GLN A 258      17.216   5.086 290.812  1.00 47.83           O
ATOM   1965  CB  GLN A 258      15.374   7.860 290.813  1.00 52.54           C
ATOM   1966  CG  GLN A 258      14.002   8.390 291.167  1.00 54.63           C
ATOM   1967  CD  GLN A 258      13.551   9.487 290.226  1.00 64.08           C
ATOM   1968  OE1 GLN A 258      14.340  10.348 289.832  1.00 60.22           O
ATOM   1969  NE2 GLN A 258      12.273   9.465 289.861  1.00 71.42           N
ATOM   1970  N   VAL A 259      18.330   6.980 291.315  1.00 47.72           N
ATOM   1971  CA  VAL A 259      19.621   6.434 290.905  1.00 47.39           C
ATOM   1972  C   VAL A 259      19.960   5.204 291.734  1.00 43.18           C
ATOM   1973  O   VAL A 259      20.483   4.210 291.216  1.00 45.10           O
ATOM   1974  CB  VAL A 259      20.714   7.515 291.009  1.00 46.96           C
ATOM   1975  CG1 VAL A 259      22.098   6.898 290.845  1.00 43.79           C
ATOM   1976  CG2 VAL A 259      20.484   8.598 289.961  1.00 40.66           C
ATOM   1977  N   ALA A 260      19.657   5.245 293.033  1.00 41.41           N
ATOM   1978  CA  ALA A 260      19.930   4.096 293.888  1.00 45.45           C
ATOM   1979  C   ALA A 260      19.113   2.884 293.460  1.00 44.16           C
ATOM   1980  O   ALA A 260      19.626   1.759 293.436  1.00 49.41           O
ATOM   1981  CB  ALA A 260      19.646   4.448 295.348  1.00 43.03           C
ATOM   1982  N   GLU A 261      17.840   3.093 293.116  1.00 48.11           N
ATOM   1983  CA  GLU A 261      16.986   1.970 292.743  1.00 50.21           C
ATOM   1984  C   GLU A 261      17.406   1.372 291.406  1.00 49.79           C
ATOM   1985  O   GLU A 261      17.466   0.145 291.260  1.00 46.46           O
ATOM   1986  CB  GLU A 261      15.523   2.409 292.694  1.00 44.46           C
ATOM   1987  CG  GLU A 261      14.560   1.266 292.428  1.00 52.44           C
ATOM   1988  CD  GLU A 261      13.142   1.737 292.175  1.00 73.89           C
ATOM   1989  OE1 GLU A 261      12.906   2.382 291.131  1.00 79.45           O
ATOM   1990  OE2 GLU A 261      12.264   1.459 293.019  1.00 83.68           O
ATOM   1991  N   TYR A 262      17.690   2.219 290.414  1.00 44.21           N
ATOM   1992  CA  TYR A 262      18.131   1.713 289.119  1.00 45.57           C
ATOM   1993  C   TYR A 262      19.462   0.979 289.228  1.00 44.76           C
ATOM   1994  O   TYR A 262      19.672  -0.040 288.561  1.00 48.00           O
ATOM   1995  CB  TYR A 262      18.236   2.858 288.113  1.00 46.01           C
ATOM   1996  CG  TYR A 262      16.929   3.187 287.429  1.00 50.20           C
ATOM   1997  CD1 TYR A 262      16.001   4.028 288.027  1.00 55.88           C
ATOM   1998  CD2 TYR A 262      16.620   2.646 286.188  1.00 49.57           C
ATOM   1999  CE1 TYR A 262      14.807   4.328 287.405  1.00 53.37           C
ATOM   2000  CE2 TYR A 262      15.429   2.939 285.559  1.00 50.17           C
ATOM   2001  CZ  TYR A 262      14.525   3.780 286.171  1.00 53.43           C
ATOM   2002  OH  TYR A 262      13.335   4.076 285.548  1.00 63.79           O
ATOM   2003  N   THR A 263      20.370   1.474 290.069  1.00 43.77           N
ATOM   2004  CA  THR A 263      21.698   0.872 290.149  1.00 39.88           C
ATOM   2005  C   THR A 263      21.664  -0.457 290.893  1.00 43.83           C
ATOM   2006  O   THR A 263      22.179  -1.468 290.400  1.00 40.98           O
ATOM   2007  CB  THR A 263      22.672   1.835 290.824  1.00 41.47           C
ATOM   2008  OG1 THR A 263      22.729   3.058 290.079  1.00 46.32           O
ATOM   2009  CG2 THR A 263      24.056   1.221 290.895  1.00 37.54           C
ATOM   2010  N   VAL A 264      21.063  -0.480 292.084  1.00 41.30           N
ATOM   2011  CA  VAL A 264      21.087  -1.699 292.888  1.00 38.59           C
ATOM   2012  C   VAL A 264      20.273  -2.802 292.225  1.00 37.55           C
ATOM   2013  O   VAL A 264      20.686  -3.968 292.206  1.00 34.78           O
ATOM   2014  CB  VAL A 264      20.600  -1.409 294.319  1.00 36.99           C
ATOM   2015  CG1 VAL A 264      20.462  -2.702 295.108  1.00 36.40           C
ATOM   2016  CG2 VAL A 264      21.570  -0.469 295.018  1.00 39.66           C
ATOM   2017  N   LYS A 265      19.113  -2.458 291.658  1.00 42.52           N
ATOM   2018  CA  LYS A 265      18.301  -3.478 291.003  1.00 43.96           C
ATOM   2019  C   LYS A 265      19.008  -4.049 289.778  1.00 43.55           C
ATOM   2020  O   LYS A 265      18.846  -5.236 289.472  1.00 41.41           O
ATOM   2021  CB  LYS A 265      16.921  -2.914 290.646  1.00 41.46           C
ATOM   2022  CG  LYS A 265      16.752  -2.437 289.211  1.00 43.68           C
ATOM   2023  CD  LYS A 265      15.333  -1.947 288.959  1.00 50.42           C
ATOM   2024  CE  LYS A 265      15.174  -1.386 287.549  1.00 50.22           C
ATOM   2025  NZ  LYS A 265      13.905  -0.624 287.398  1.00 53.36           N
ATOM   2026  N   THR A 266      19.804  -3.236 289.080  1.00 41.93           N
ATOM   2027  CA  THR A 266      20.594  -3.757 287.970  1.00 40.90           C
ATOM   2028  C   THR A 266      21.688  -4.692 288.472  1.00 39.53           C
ATOM   2029  O   THR A 266      21.862  -5.797 287.946  1.00 42.67           O
ATOM   2030  CB  THR A 266      21.199  -2.610 287.162  1.00 39.45           C
ATOM   2031  OG1 THR A 266      20.153  -1.751 286.690  1.00 40.38           O
ATOM   2032  CG2 THR A 266      21.974  -3.153 285.975  1.00 35.85           C
ATOM   2033  N   LEU A 267      22.433  -4.263 289.495  1.00 36.86           N
ATOM   2034  CA  LEU A 267      23.484  -5.105 290.063  1.00 40.69           C
ATOM   2035  C   LEU A 267      22.920  -6.408 290.618  1.00 39.25           C
ATOM   2036  O   LEU A 267      23.509  -7.478 290.426  1.00 39.00           O
ATOM   2037  CB  LEU A 267      24.239  -4.344 291.154  1.00 34.57           C
ATOM   2038  CG  LEU A 267      25.128  -3.197 290.669  1.00 37.50           C
ATOM   2039  CD1 LEU A 267      25.599  -2.347 291.841  1.00 42.48           C
ATOM   2040  CD2 LEU A 267      26.311  -3.729 289.878  1.00 33.23           C
ATOM   2041  N   ALA A 268      21.777  -6.340 291.306  1.00 39.29           N
ATOM   2042  CA  ALA A 268      21.199  -7.537 291.909  1.00 37.07           C
ATOM   2043  C   ALA A 268      20.813  -8.583 290.873  1.00 39.09           C
ATOM   2044  O   ALA A 268      20.672  -9.761 291.221  1.00 38.32           O
ATOM   2045  CB  ALA A 268      19.980  -7.166 292.755  1.00 36.61           C
ATOM   2046  N   ARG A 269      20.638  -8.184 289.613  1.00 36.66           N
ATOM   2047  CA  ARG A 269      20.242  -9.121 288.570  1.00 37.75           C
ATOM   2048  C   ARG A 269      21.414  -9.884 287.959  1.00 38.61           C
ATOM   2049  O   ARG A 269      21.189 -10.934 287.346  1.00 35.50           O
ATOM   2050  CB  ARG A 269      19.487  -8.378 287.464  1.00 36.79           C
ATOM   2051  CG  ARG A 269      18.103  -7.903 287.876  1.00 41.75           C
ATOM   2052  CD  ARG A 269      17.408  -7.128 286.766  1.00 40.72           C
ATOM   2053  NE  ARG A 269      16.154  -6.537 287.230  1.00 42.55           N
ATOM   2054  CZ  ARG A 269      15.463  -5.617 286.564  1.00 45.39           C
ATOM   2055  NH1 ARG A 269      15.899  -5.170 285.392  1.00 42.26           N
ATOM   2056  NH2 ARG A 269      14.333  -5.143 287.069  1.00 43.81           N
ATOM   2057  N   VAL A 270      22.650  -9.406 288.115  1.00 35.76           N
ATOM   2058  CA  VAL A 270      23.764  -9.974 287.358  1.00 35.43           C
ATOM   2059  C   VAL A 270      24.941 -10.386 288.240  1.00 38.07           C
ATOM   2060  O   VAL A 270      25.723 -11.265 287.862  1.00 41.36           O
ATOM   2061  CB  VAL A 270      24.237  -8.987 286.272  1.00 35.87           C
ATOM   2062  CG1 VAL A 270      23.089  -8.603 285.353  1.00 35.18           C
ATOM   2063  CG2 VAL A 270      24.845  -7.743 286.902  1.00 36.65           C
ATOM   2064  N   LEU A 271      25.084  -9.766 289.414  1.00 37.74           N
ATOM   2065  CA  LEU A 271      26.340  -9.835 290.156  1.00 37.01           C
ATOM   2066  C   LEU A 271      26.267 -10.877 291.261  1.00 37.22           C
ATOM   2067  O   LEU A 271      25.475 -10.712 292.201  1.00 36.84           O
ATOM   2068  CB  LEU A 271      26.680  -8.473 290.742  1.00 35.24           C
ATOM   2069  CG  LEU A 271      28.140  -8.271 291.139  1.00 37.21           C
ATOM   2070  CD1 LEU A 271      29.073  -8.603 289.983  1.00 31.50           C
ATOM   2071  CD2 LEU A 271      28.336  -6.843 291.606  1.00 39.17           C
ATOM   2072  N   PRO A 272      27.080 -11.930 291.213  1.00 39.24           N
ATOM   2073  CA  PRO A 272      27.016 -12.988 292.237  1.00 37.94           C
ATOM   2074  C   PRO A 272      27.307 -12.441 293.623  1.00 37.44           C
ATOM   2075  O   PRO A 272      28.217 -11.618 293.798  1.00 40.79           O
ATOM   2076  CB  PRO A 272      28.111 -13.969 291.790  1.00 38.35           C
ATOM   2077  CG  PRO A 272      28.218 -13.745 290.311  1.00 39.11           C
ATOM   2078  CD  PRO A 272      28.056 -12.255 290.158  1.00 35.77           C
ATOM   2079  N   PRO A 273      26.557 -12.881 294.639  1.00 41.42           N
ATOM   2080  CA  PRO A 273      26.789 -12.367 296.000  1.00 39.79           C
ATOM   2081  C   PRO A 273      28.130 -12.769 296.592  1.00 42.97           C
ATOM   2082  O   PRO A 273      28.546 -12.171 297.591  1.00 43.94           O
ATOM   2083  CB  PRO A 273      25.626 -12.962 296.811  1.00 36.41           C
ATOM   2084  CG  PRO A 273      25.067 -14.057 295.969  1.00 36.81           C
ATOM   2085  CD  PRO A 273      25.333 -13.691 294.549  1.00 39.81           C
ATOM   2086  N   ALA A 274      28.817 -13.761 296.021  1.00 42.73           N
ATOM   2087  CA  ALA A 274      30.147 -14.105 296.510  1.00 39.04           C
ATOM   2088  C   ALA A 274      31.156 -12.996 296.246  1.00 42.09           C
ATOM   2089  O   ALA A 274      32.227 -12.992 296.861  1.00 44.41           O
ATOM   2090  CB  ALA A 274      30.627 -15.410 295.875  1.00 36.90           C
ATOM   2091  N   LEU A 275      30.843 -12.067 295.354  1.00 45.10           N
ATOM   2092  CA  LEU A 275      31.728 -10.939 295.097  1.00 43.83           C
ATOM   2093  C   LEU A 275      31.726 -10.023 296.314  1.00 43.74           C
ATOM   2094  O   LEU A 275      30.656  -9.559 296.727  1.00 44.09           O
ATOM   2095  CB  LEU A 275      31.280 -10.178 293.855  1.00 37.61           C
ATOM   2096  CG  LEU A 275      32.249  -9.098 293.375  1.00 40.40           C
ATOM   2097  CD1 LEU A 275      33.262  -9.693 292.407  1.00 43.72           C
ATOM   2098  CD2 LEU A 275      31.517  -7.930 292.754  1.00 41.60           C
ATOM   2099  N   PRO A 276      32.880  -9.753 296.927  1.00 43.88           N
ATOM   2100  CA  PRO A 276      32.864  -9.070 298.229  1.00 45.73           C
ATOM   2101  C   PRO A 276      32.399  -7.625 298.171  1.00 43.60           C
ATOM   2102  O   PRO A 276      31.784  -7.158 299.138  1.00 45.35           O
ATOM   2103  CB  PRO A 276      34.322  -9.170 298.701  1.00 43.32           C
ATOM   2104  CG  PRO A 276      35.117  -9.503 297.485  1.00 44.37           C
ATOM   2105  CD  PRO A 276      34.210 -10.274 296.583  1.00 41.66           C
ATOM   2106  N   GLY A 277      32.663  -6.894 297.092  1.00 38.53           N
ATOM   2107  CA  GLY A 277      32.429  -5.464 297.127  1.00 41.78           C
ATOM   2108  C   GLY A 277      32.280  -4.836 295.762  1.00 36.79           C
ATOM   2109  O   GLY A 277      32.792  -5.343 294.759  1.00 37.90           O
ATOM   2110  N   VAL A 278      31.561  -3.718 295.737  1.00 36.56           N
ATOM   2111  CA  VAL A 278      31.384  -2.877 294.561  1.00 38.95           C
ATOM   2112  C   VAL A 278      31.919  -1.495 294.909  1.00 37.81           C
ATOM   2113  O   VAL A 278      31.454  -0.867 295.869  1.00 36.74           O
ATOM   2114  CB  VAL A 278      29.909  -2.803 294.135  1.00 39.17           C
ATOM   2115  CG1 VAL A 278      29.720  -1.768 293.043  1.00 35.35           C
ATOM   2116  CG2 VAL A 278      29.426  -4.162 293.672  1.00 35.00           C
ATOM   2117  N   THR A 279      32.895  -1.026 294.143  1.00 36.13           N
ATOM   2118  CA  THR A 279      33.522   0.273 294.372  1.00 37.63           C
ATOM   2119  C   THR A 279      33.148   1.178 293.204  1.00 38.02           C
ATOM   2120  O   THR A 279      33.766   1.118 292.139  1.00 40.14           O
ATOM   2121  CB  THR A 279      35.034   0.134 294.513  1.00 38.69           C
ATOM   2122  OG1 THR A 279      35.597  -0.238 293.248  1.00 40.46           O
ATOM   2123  CG2 THR A 279      35.377  -0.923 295.545  1.00 32.49           C
ATOM   2124  N   PHE A 280      32.137   2.016 293.410  1.00 34.81           N
ATOM   2125  CA  PHE A 280      31.581   2.808 292.322  1.00 37.40           C
ATOM   2126  C   PHE A 280      32.572   3.852 291.821  1.00 38.81           C
ATOM   2127  O   PHE A 280      33.326   4.444 292.597  1.00 43.88           O
ATOM   2128  CB  PHE A 280      30.294   3.495 292.774  1.00 37.95           C
ATOM   2129  CG  PHE A 280      29.123   2.567 292.885  1.00 40.27           C
ATOM   2130  CD1 PHE A 280      28.492   2.092 291.748  1.00 42.39           C
ATOM   2131  CD2 PHE A 280      28.648   2.175 294.123  1.00 35.51           C
ATOM   2132  CE1 PHE A 280      27.413   1.235 291.844  1.00 39.49           C
ATOM   2133  CE2 PHE A 280      27.567   1.318 294.226  1.00 41.81           C
ATOM   2134  CZ  PHE A 280      26.948   0.849 293.084  1.00 34.35           C
ATOM   2135  N   LEU A 281      32.564   4.074 290.510  1.00 41.29           N
ATOM   2136  CA  LEU A 281      33.294   5.181 289.913  1.00 42.87           C
ATOM   2137  C   LEU A 281      32.423   6.432 289.910  1.00 43.95           C
ATOM   2138  O   LEU A 281      31.199   6.360 289.775  1.00 45.29           O
ATOM   2139  CB  LEU A 281      33.742   4.841 288.488  1.00 41.79           C
ATOM   2140  CG  LEU A 281      32.696   4.557 287.405  1.00 45.88           C
ATOM   2141  CD1 LEU A 281      32.454   5.786 286.541  1.00 41.49           C
ATOM   2142  CD2 LEU A 281      33.131   3.377 286.541  1.00 42.32           C
ATOM   2143  N   SER A 282      33.069   7.587 290.074  1.00 46.42           N
ATOM   2144  CA  SER A 282      32.324   8.838 290.146  1.00 45.93           C
ATOM   2145  C   SER A 282      31.993   9.384 288.764  1.00 48.98           C
ATOM   2146  O   SER A 282      30.928   9.983 288.582  1.00 52.60           O
ATOM   2147  CB  SER A 282      33.116   9.876 290.943  1.00 54.36           C
ATOM   2148  OG  SER A 282      34.442  10.010 290.455  1.00 52.16           O
ATOM   2149  N   GLY A 283      32.879   9.182 287.791  1.00 48.38           N
ATOM   2150  CA  GLY A 283      32.653   9.620 286.427  1.00 50.47           C
ATOM   2151  C   GLY A 283      32.261  11.077 286.281  1.00 53.12           C
ATOM   2152  O   GLY A 283      33.007  11.977 286.678  1.00 56.08           O
ATOM   2153  N   GLY A 284      31.079  11.317 285.721  1.00 55.39           N
ATOM   2154  CA  GLY A 284      30.631  12.665 285.439  1.00 54.04           C
ATOM   2155  C   GLY A 284      29.676  13.246 286.460  1.00 51.61           C
ATOM   2156  O   GLY A 284      28.838  14.084 286.115  1.00 53.49           O
ATOM   2157  N   LEU A 285      29.790  12.825 287.715  1.00 48.38           N
ATOM   2158  CA  LEU A 285      28.975  13.370 288.789  1.00 47.94           C
ATOM   2159  C   LEU A 285      29.747  14.451 289.531  1.00 47.35           C
ATOM   2160  O   LEU A 285      30.980  14.453 289.560  1.00 50.12           O
ATOM   2161  CB  LEU A 285      28.545  12.285 289.778  1.00 43.33           C
ATOM   2162  CG  LEU A 285      27.954  10.992 289.222  1.00 48.86           C
ATOM   2163  CD1 LEU A 285      27.902   9.929 290.307  1.00 46.01           C
ATOM   2164  CD2 LEU A 285      26.571  11.247 288.653  1.00 50.49           C
ATOM   2165  N   SER A 286      29.007  15.378 290.130  1.00 46.19           N
ATOM   2166  CA  SER A 286      29.646  16.378 290.965  1.00 43.93           C
ATOM   2167  C   SER A 286      30.125  15.733 292.263  1.00 44.37           C
ATOM   2168  O   SER A 286      29.799  14.584 292.577  1.00 41.80           O
ATOM   2169  CB  SER A 286      28.681  17.525 291.259  1.00 41.19           C
ATOM   2170  OG  SER A 286      27.605  17.082 292.068  1.00 47.21           O
ATOM   2171  N   GLU A 287      30.917  16.487 293.026  1.00 46.20           N
ATOM   2172  CA  GLU A 287      31.425  15.966 294.290  1.00 46.47           C
ATOM   2173  C   GLU A 287      30.279  15.609 295.227  1.00 48.27           C
ATOM   2174  O   GLU A 287      30.258  14.523 295.819  1.00 45.13           O
ATOM   2175  CB  GLU A 287      32.367  16.978 294.942  1.00 45.56           C
ATOM   2176  CG  GLU A 287      33.688  17.168 294.210  1.00 49.57           C
ATOM   2177  CD  GLU A 287      34.635  18.100 294.950  1.00 57.08           C
ATOM   2178  OE1 GLU A 287      34.159  19.097 295.532  1.00 62.43           O
ATOM   2179  OE2 GLU A 287      35.856  17.830 294.960  1.00 56.67           O
ATOM   2180  N   VAL A 288      29.310  16.516 295.371  1.00 46.20           N
ATOM   2181  CA  VAL A 288      28.198  16.271 296.282  1.00 45.78           C
ATOM   2182  C   VAL A 288      27.319  15.137 295.768  1.00 45.71           C
ATOM   2183  O   VAL A 288      26.832  14.313 296.552  1.00 46.26           O
ATOM   2184  CB  VAL A 288      27.396  17.566 296.502  1.00 45.91           C
ATOM   2185  CG1 VAL A 288      26.171  17.296 297.360  1.00 49.62           C
ATOM   2186  CG2 VAL A 288      28.277  18.620 297.153  1.00 50.66           C
ATOM   2187  N   MET A 289      27.134  15.049 294.444  1.00 47.25           N
ATOM   2188  CA  MET A 289      26.256  14.022 293.887  1.00 44.45           C
ATOM   2189  C   MET A 289      26.819  12.628 294.120  1.00 46.55           C
ATOM   2190  O   MET A 289      26.066  11.685 294.388  1.00 50.37           O
ATOM   2191  CB  MET A 289      26.064  14.245 292.386  1.00 49.41           C
ATOM   2192  CG  MET A 289      24.674  14.640 291.937  1.00 51.95           C
ATOM   2193  SD  MET A 289      24.745  15.156 290.204  1.00 66.50           S
ATOM   2194  CE  MET A 289      23.264  16.159 290.072  1.00 65.45           C
ATOM   2195  N   ALA A 290      28.142  12.483 294.045  1.00 45.41           N
ATOM   2196  CA  ALA A 290      28.756  11.186 294.294  1.00 44.29           C
ATOM   2197  C   ALA A 290      28.565  10.745 295.738  1.00 44.81           C
ATOM   2198  O   ALA A 290      28.441   9.543 296.003  1.00 46.80           O
ATOM   2199  CB  ALA A 290      30.243  11.232 293.943  1.00 42.16           C
ATOM   2200  N   SER A 291      28.543  11.690 296.681  1.00 46.64           N
ATOM   2201  CA  SER A 291      28.325  11.321 298.074  1.00 48.30           C
ATOM   2202  C   SER A 291      26.865  10.989 298.362  1.00 42.87           C
ATOM   2203  O   SER A 291      26.581   9.989 299.030  1.00 44.20           O
ATOM   2204  CB  SER A 291      28.799  12.450 298.990  1.00 44.23           C
ATOM   2205  OG  SER A 291      30.201  12.627 298.900  1.00 46.91           O
ATOM   2206  N   GLU A 292      25.921  11.797 297.866  1.00 42.86           N
ATOM   2207  CA  GLU A 292      24.515  11.510 298.148  1.00 49.09           C
ATOM   2208  C   GLU A 292      24.047  10.248 297.431  1.00 49.37           C
ATOM   2209  O   GLU A 292      23.238   9.488 297.978  1.00 45.31           O
ATOM   2210  CB  GLU A 292      23.616  12.709 297.831  1.00 43.80           C
ATOM   2211  CG  GLU A 292      23.855  13.440 296.538  1.00 51.71           C
ATOM   2212  CD  GLU A 292      23.232  14.829 296.566  1.00 62.09           C
ATOM   2213  OE1 GLU A 292      23.380  15.579 295.576  1.00 64.54           O
ATOM   2214  OE2 GLU A 292      22.598  15.171 297.590  1.00 60.03           O
ATOM   2215  N   TYR A 293      24.528  10.009 296.206  1.00 44.71           N
ATOM   2216  CA  TYR A 293      24.091   8.819 295.480  1.00 44.28           C
ATOM   2217  C   TYR A 293      24.582   7.554 296.174  1.00 45.25           C
ATOM   2218  O   TYR A 293      23.821   6.595 296.350  1.00 44.26           O
ATOM   2219  CB  TYR A 293      24.594   8.853 294.035  1.00 40.63           C
ATOM   2220  CG  TYR A 293      23.894   9.838 293.125  1.00 46.10           C
ATOM   2221  CD1 TYR A 293      22.898  10.679 293.603  1.00 47.42           C
ATOM   2222  CD2 TYR A 293      24.223   9.913 291.777  1.00 45.57           C
ATOM   2223  CE1 TYR A 293      22.259  11.577 292.765  1.00 49.66           C
ATOM   2224  CE2 TYR A 293      23.591  10.805 290.932  1.00 45.65           C
ATOM   2225  CZ  TYR A 293      22.610  11.635 291.430  1.00 49.25           C
ATOM   2226  OH  TYR A 293      21.979  12.525 290.591  1.00 48.70           O
ATOM   2227  N   LEU A 294      25.853   7.536 296.586  1.00 44.41           N
ATOM   2228  CA  LEU A 294      26.358   6.395 297.344  1.00 42.48           C
ATOM   2229  C   LEU A 294      25.598   6.239 298.653  1.00 42.59           C
ATOM   2230  O   LEU A 294      25.312   5.117 299.086  1.00 42.78           O
ATOM   2231  CB  LEU A 294      27.857   6.550 297.608  1.00 41.26           C
ATOM   2232  CG  LEU A 294      28.488   5.455 298.475  1.00 36.97           C
ATOM   2233  CD1 LEU A 294      28.254   4.079 297.869  1.00 35.76           C
ATOM   2234  CD2 LEU A 294      29.973   5.708 298.677  1.00 39.38           C
ATOM   2235  N   ASN A 295      25.256   7.360 299.291  1.00 41.63           N
ATOM   2236  CA  ASN A 295      24.469   7.306 300.517  1.00 42.43           C
ATOM   2237  C   ASN A 295      23.096   6.697 300.263  1.00 45.84           C
ATOM   2238  O   ASN A 295      22.615   5.880 301.057  1.00 43.29           O
ATOM   2239  CB  ASN A 295      24.335   8.707 301.113  1.00 41.89           C
ATOM   2240  CG  ASN A 295      23.613   8.707 302.445  1.00 46.02           C
ATOM   2241  OD1 ASN A 295      24.132   8.214 303.446  1.00 45.01           O
ATOM   2242  ND2 ASN A 295      22.406   9.265 302.465  1.00 44.62           N
ATOM   2243  N   ALA A 296      22.443   7.096 299.169  1.00 46.52           N
ATOM   2244  CA  ALA A 296      21.128   6.548 298.854  1.00 45.80           C
ATOM   2245  C   ALA A 296      21.185   5.040 298.628  1.00 47.97           C
ATOM   2246  O   ALA A 296      20.267   4.311 299.024  1.00 49.25           O
ATOM   2247  CB  ALA A 296      20.551   7.257 297.629  1.00 43.82           C
ATOM   2248  N   MET A 297      22.262   4.546 298.010  1.00 45.13           N
ATOM   2249  CA  MET A 297      22.357   3.111 297.765  1.00 42.28           C
ATOM   2250  C   MET A 297      22.561   2.328 299.054  1.00 44.99           C
ATOM   2251  O   MET A 297      22.106   1.184 299.155  1.00 45.99           O
ATOM   2252  CB  MET A 297      23.455   2.803 296.749  1.00 41.83           C
ATOM   2253  CG  MET A 297      23.003   3.083 295.327  1.00 45.64           C
ATOM   2254  SD  MET A 297      24.273   2.938 294.076  1.00 54.06           S
ATOM   2255  CE  MET A 297      25.501   4.066 294.722  1.00 53.86           C
ATOM   2256  N   ASN A 298      23.229   2.913 300.043  1.00 46.78           N
ATOM   2257  CA  ASN A 298      23.401   2.249 301.325  1.00 40.35           C
ATOM   2258  C   ASN A 298      22.214   2.490 302.248  1.00 48.35           C
ATOM   2259  O   ASN A 298      22.297   2.203 303.447  1.00 45.68           O
ATOM   2260  CB  ASN A 298      24.704   2.696 301.988  1.00 46.05           C
ATOM   2261  CG  ASN A 298      25.924   2.051 301.356  1.00 42.39           C
ATOM   2262  OD1 ASN A 298      26.152   0.850 301.502  1.00 39.45           O
ATOM   2263  ND2 ASN A 298      26.717   2.849 300.652  1.00 40.79           N
ATOM   2264  N   ASN A 299      21.118   3.029 301.706  1.00 50.01           N
ATOM   2265  CA  ASN A 299      19.823   3.090 302.373  1.00 44.31           C
ATOM   2266  C   ASN A 299      18.743   2.416 301.534  1.00 50.26           C
ATOM   2267  O   ASN A 299      17.552   2.670 301.737  1.00 55.78           O
ATOM   2268  CB  ASN A 299      19.434   4.540 302.670  1.00 40.34           C
ATOM   2269  CG  ASN A 299      20.202   5.124 303.835  1.00 47.09           C
ATOM   2270  OD1 ASN A 299      19.930   4.805 304.993  1.00 41.56           O
ATOM   2271  ND2 ASN A 299      21.166   5.990 303.537  1.00 47.29           N
ATOM   2272  N   SER A 300      19.139   1.558 300.589  1.00 53.37           N
ATOM   2273  CA  SER A 300      18.207   0.943 299.653  1.00 47.25           C
ATOM   2274  C   SER A 300      17.545  -0.287 300.271  1.00 48.19           C
ATOM   2275  O   SER A 300      18.218  -1.108 300.900  1.00 51.40           O
ATOM   2276  CB  SER A 300      18.931   0.543 298.369  1.00 40.34           C
ATOM   2277  OG  SER A 300      18.050  -0.106 297.469  1.00 46.69           O
ATOM   2278  N   PRO A 301      16.230  -0.444 300.094  1.00 50.32           N
ATOM   2279  CA  PRO A 301      15.567  -1.674 300.556  1.00 47.67           C
ATOM   2280  C   PRO A 301      15.847  -2.879 299.673  1.00 44.37           C
ATOM   2281  O   PRO A 301      15.568  -4.009 300.093  1.00 43.07           O
ATOM   2282  CB  PRO A 301      14.079  -1.303 300.529  1.00 43.94           C
ATOM   2283  CG  PRO A 301      13.971  -0.219 299.507  1.00 40.27           C
ATOM   2284  CD  PRO A 301      15.299   0.490 299.436  1.00 47.28           C
ATOM   2285  N   LEU A 302      16.389  -2.670 298.474  1.00 43.89           N
ATOM   2286  CA  LEU A 302      16.650  -3.747 297.536  1.00 44.50           C
ATOM   2287  C   LEU A 302      17.772  -4.655 298.048  1.00 47.31           C
ATOM   2288  O   LEU A 302      18.516  -4.283 298.960  1.00 42.00           O
ATOM   2289  CB  LEU A 302      17.021  -3.162 296.175  1.00 38.84           C
ATOM   2290  CG  LEU A 302      15.975  -2.252 295.532  1.00 41.12           C
ATOM   2291  CD1 LEU A 302      16.470  -1.736 294.187  1.00 45.75           C
ATOM   2292  CD2 LEU A 302      14.649  -2.975 295.384  1.00 38.65           C
ATOM   2293  N   PRO A 303      17.900  -5.863 297.491  1.00 48.94           N
ATOM   2294  CA  PRO A 303      18.990  -6.754 297.921  1.00 45.88           C
ATOM   2295  C   PRO A 303      20.343  -6.196 297.500  1.00 46.30           C
ATOM   2296  O   PRO A 303      20.520  -5.750 296.363  1.00 51.20           O
ATOM   2297  CB  PRO A 303      18.683  -8.080 297.208  1.00 40.66           C
ATOM   2298  CG  PRO A 303      17.322  -7.937 296.629  1.00 37.20           C
ATOM   2299  CD  PRO A 303      17.051  -6.486 296.460  1.00 37.30           C
ATOM   2300  N   ARG A 304      21.300  -6.225 298.424  1.00 43.56           N
ATOM   2301  CA  ARG A 304      22.658  -5.745 298.158  1.00 45.67           C
ATOM   2302  C   ARG A 304      23.623  -6.467 299.080  1.00 40.28           C
ATOM   2303  O   ARG A 304      24.125  -5.899 300.060  1.00 42.57           O
ATOM   2304  CB  ARG A 304      22.760  -4.228 298.328  1.00 44.07           C
ATOM   2305  CG  ARG A 304      22.027  -3.674 299.537  1.00 44.60           C
ATOM   2306  CD  ARG A 304      22.020  -2.159 299.521  1.00 45.64           C
ATOM   2307  NE  ARG A 304      21.260  -1.606 300.637  1.00 47.89           N
ATOM   2308  CZ  ARG A 304      21.784  -1.310 301.822  1.00 47.73           C
ATOM   2309  NH1 ARG A 304      23.075  -1.515 302.049  1.00 45.49           N
ATOM   2310  NH2 ARG A 304      21.017  -0.812 302.783  1.00 51.95           N
ATOM   2311  N   PRO A 305      23.927  -7.735 298.793  1.00 44.93           N
ATOM   2312  CA  PRO A 305      24.783  -8.509 299.704  1.00 42.14           C
ATOM   2313  C   PRO A 305      26.235  -8.066 299.703  1.00 37.82           C
ATOM   2314  O   PRO A 305      26.931  -8.286 300.702  1.00 47.65           O
ATOM   2315  CB  PRO A 305      24.641  -9.943 299.183  1.00 38.23           C
ATOM   2316  CG  PRO A 305      24.364  -9.767 297.723  1.00 39.75           C
ATOM   2317  CD  PRO A 305      23.556  -8.503 297.589  1.00 41.91           C
ATOM   2318  N   TRP A 306      26.711  -7.447 298.631  1.00 41.32           N
ATOM   2319  CA  TRP A 306      28.081  -6.967 298.574  1.00 42.80           C
ATOM   2320  C   TRP A 306      28.176  -5.570 299.173  1.00 43.93           C
ATOM   2321  O   TRP A 306      27.197  -4.820 299.218  1.00 45.33           O
ATOM   2322  CB  TRP A 306      28.592  -6.949 297.132  1.00 39.87           C
ATOM   2323  CG  TRP A 306      27.639  -7.533 296.127  1.00 40.13           C
ATOM   2324  CD1 TRP A 306      27.740  -8.747 295.513  1.00 37.98           C
ATOM   2325  CD2 TRP A 306      26.446  -6.923 295.615  1.00 41.83           C
ATOM   2326  NE1 TRP A 306      26.685  -8.933 294.653  1.00 38.04           N
ATOM   2327  CE2 TRP A 306      25.877  -7.828 294.696  1.00 41.18           C
ATOM   2328  CE3 TRP A 306      25.803  -5.703 295.846  1.00 41.06           C
ATOM   2329  CZ2 TRP A 306      24.696  -7.550 294.007  1.00 42.26           C
ATOM   2330  CZ3 TRP A 306      24.630  -5.429 295.161  1.00 41.13           C
ATOM   2331  CH2 TRP A 306      24.089  -6.349 294.254  1.00 41.22           C
ATOM   2332  N   LYS A 307      29.374  -5.226 299.639  1.00 36.48           N
ATOM   2333  CA  LYS A 307      29.603  -3.885 300.156  1.00 39.33           C
ATOM   2334  C   LYS A 307      29.551  -2.878 299.018  1.00 35.89           C
ATOM   2335  O   LYS A 307      30.146  -3.091 297.957  1.00 42.84           O
ATOM   2336  CB  LYS A 307      30.943  -3.813 300.886  1.00 42.36           C
ATOM   2337  CG  LYS A 307      30.970  -4.615 302.173  1.00 43.65           C
ATOM   2338  CD  LYS A 307      30.552  -3.742 303.350  1.00 45.04           C
ATOM   2339  CE  LYS A 307      30.658  -4.491 304.670  1.00 44.02           C
ATOM   2340  NZ  LYS A 307      31.799  -5.453 304.683  1.00 58.42           N
ATOM   2341  N   LEU A 308      28.825  -1.787 299.238  1.00 37.62           N
ATOM   2342  CA  LEU A 308      28.701  -0.702 298.272  1.00 38.05           C
ATOM   2343  C   LEU A 308      29.512   0.481 298.787  1.00 40.94           C
ATOM   2344  O   LEU A 308      29.116   1.133 299.758  1.00 43.02           O
ATOM   2345  CB  LEU A 308      27.234  -0.325 298.071  1.00 37.75           C
ATOM   2346  CG  LEU A 308      26.315  -1.427 297.537  1.00 41.83           C
ATOM   2347  CD1 LEU A 308      24.884  -0.923 297.400  1.00 38.72           C
ATOM   2348  CD2 LEU A 308      26.827  -1.972 296.211  1.00 39.87           C
ATOM   2349  N   THR A 309      30.640   0.757 298.139  1.00 33.83           N
ATOM   2350  CA  THR A 309      31.535   1.820 298.576  1.00 37.56           C
ATOM   2351  C   THR A 309      32.000   2.591 297.346  1.00 41.54           C
ATOM   2352  O   THR A 309      31.447   2.444 296.251  1.00 38.42           O
ATOM   2353  CB  THR A 309      32.707   1.249 299.385  1.00 43.12           C
ATOM   2354  OG1 THR A 309      33.510   2.326 299.881  1.00 46.09           O
ATOM   2355  CG2 THR A 309      33.563   0.332 298.522  1.00 37.10           C
ATOM   2356  N   PHE A 310      33.026   3.422 297.525  1.00 43.05           N
ATOM   2357  CA  PHE A 310      33.473   4.336 296.487  1.00 39.88           C
ATOM   2358  C   PHE A 310      34.887   4.006 296.031  1.00 40.70           C
ATOM   2359  O   PHE A 310      35.686   3.428 296.774  1.00 43.54           O
ATOM   2360  CB  PHE A 310      33.424   5.798 296.961  1.00 40.24           C
ATOM   2361  CG  PHE A 310      34.225   6.070 298.206  1.00 37.67           C
ATOM   2362  CD1 PHE A 310      33.678   5.859 299.463  1.00 40.73           C
ATOM   2363  CD2 PHE A 310      35.525   6.545 298.118  1.00 40.85           C
ATOM   2364  CE1 PHE A 310      34.413   6.115 300.610  1.00 39.91           C
ATOM   2365  CE2 PHE A 310      36.267   6.800 299.260  1.00 42.13           C
ATOM   2366  CZ  PHE A 310      35.707   6.589 300.509  1.00 41.09           C
ATOM   2367  N   SER A 311      35.178   4.382 294.779  1.00 40.34           N
ATOM   2368  CA  SER A 311      36.524   4.395 294.203  1.00 40.82           C
ATOM   2369  C   SER A 311      36.589   5.666 293.356  1.00 41.06           C
ATOM   2370  O   SER A 311      36.502   5.628 292.127  1.00 43.33           O
ATOM   2371  CB  SER A 311      36.802   3.140 293.380  1.00 37.37           C
ATOM   2372  OG  SER A 311      38.087   3.196 292.792  1.00 39.30           O
ATOM   2373  N   TYR A 312      36.734   6.804 294.028  1.00 40.26           N
ATOM   2374  CA  TYR A 312      36.526   8.106 293.410  1.00 44.33           C
ATOM   2375  C   TYR A 312      37.844   8.766 293.036  1.00 46.94           C
ATOM   2376  O   TYR A 312      38.847   8.636 293.746  1.00 45.75           O
ATOM   2377  CB  TYR A 312      35.737   9.030 294.341  1.00 46.92           C
ATOM   2378  CG  TYR A 312      34.293   8.627 294.527  1.00 43.01           C
ATOM   2379  CD1 TYR A 312      33.708   7.670 293.708  1.00 42.10           C
ATOM   2380  CD2 TYR A 312      33.513   9.206 295.518  1.00 45.56           C
ATOM   2381  CE1 TYR A 312      32.392   7.296 293.874  1.00 41.92           C
ATOM   2382  CE2 TYR A 312      32.192   8.840 295.692  1.00 44.84           C
ATOM   2383  CZ  TYR A 312      31.638   7.885 294.866  1.00 43.87           C
ATOM   2384  OH  TYR A 312      30.323   7.517 295.035  1.00 42.56           O
ATOM   2385  N   ALA A 313      37.826   9.486 291.918  1.00 49.23           N
ATOM   2386  CA  ALA A 313      38.957  10.294 291.492  1.00 44.69           C
ATOM   2387  C   ALA A 313      38.587  11.766 291.606  1.00 50.42           C
ATOM   2388  O   ALA A 313      38.953  12.428 292.582  1.00 51.20           O
ATOM   2389  CB  ALA A 313      39.369   9.944 290.062  1.00 45.28           C
ATOM   2390  N   ARG A 314      37.848  12.279 290.617  1.00 50.17           N
ATOM   2391  CA  ARG A 314      37.463  13.688 290.627  1.00 43.68           C
ATOM   2392  C   ARG A 314      36.613  14.028 291.845  1.00 50.09           C
ATOM   2393  O   ARG A 314      36.744  15.117 292.417  1.00 45.92           O
ATOM   2394  CB  ARG A 314      36.712  14.034 289.341  1.00 50.64           C
ATOM   2395  CG  ARG A 314      37.491  14.909 288.376  1.00 54.60           C
ATOM   2396  CD  ARG A 314      36.571  15.508 287.322  1.00 52.13           C
ATOM   2397  N   ALA A 315      35.759  13.097 292.277  1.00 46.96           N
ATOM   2398  CA  ALA A 315      34.861  13.357 293.394  1.00 45.43           C
ATOM   2399  C   ALA A 315      35.586  13.491 294.723  1.00 46.75           C
ATOM   2400  O   ALA A 315      34.946  13.842 295.719  1.00 49.45           O
ATOM   2401  CB  ALA A 315      33.811  12.251 293.493  1.00 45.04           C
ATOM   2402  N   LEU A 316      36.890  13.215 294.768  1.00 49.07           N
ATOM   2403  CA  LEU A 316      37.677  13.398 295.977  1.00 46.40           C
ATOM   2404  C   LEU A 316      38.729  14.490 295.855  1.00 48.07           C
ATOM   2405  O   LEU A 316      39.157  15.026 296.881  1.00 49.35           O
ATOM   2406  CB  LEU A 316      38.368  12.081 296.364  1.00 43.13           C
ATOM   2407  CG  LEU A 316      37.555  11.068 297.177  1.00 45.00           C
ATOM   2408  CD1 LEU A 316      38.346   9.788 297.379  1.00 41.37           C
ATOM   2409  CD2 LEU A 316      37.125  11.651 298.514  1.00 44.58           C
ATOM   2410  N   GLN A 317      39.141  14.844 294.633  1.00 51.21           N
ATOM   2411  CA  GLN A 317      40.265  15.745 294.422  1.00 51.93           C
ATOM   2412  C   GLN A 317      39.921  17.074 293.768  1.00 51.06           C
ATOM   2413  O   GLN A 317      40.774  17.967 293.769  1.00 55.30           O
ATOM   2414  CB  GLN A 317      41.344  15.063 293.566  1.00 51.48           C
ATOM   2415  CG  GLN A 317      41.621  13.617 293.925  1.00 54.33           C
ATOM   2416  CD  GLN A 317      42.278  12.865 292.786  1.00 61.58           C
ATOM   2417  OE1 GLN A 317      42.831  13.470 291.871  1.00 69.34           O
ATOM   2418  NE2 GLN A 317      42.257  11.541 292.859  1.00 59.96           N
ATOM   2419  N   SER A 318      38.723  17.238 293.199  1.00 49.23           N
ATOM   2420  CA  SER A 318      38.442  18.440 292.416  1.00 53.15           C
ATOM   2421  C   SER A 318      38.574  19.696 293.269  1.00 55.41           C
ATOM   2422  O   SER A 318      39.300  20.632 292.912  1.00 54.11           O
ATOM   2423  CB  SER A 318      37.049  18.355 291.794  1.00 45.45           C
ATOM   2424  OG  SER A 318      37.013  17.375 290.774  1.00 57.85           O
ATOM   2425  N   SER A 319      37.876  19.732 294.405  1.00 48.87           N
ATOM   2426  CA  SER A 319      38.018  20.858 295.319  1.00 49.74           C
ATOM   2427  C   SER A 319      39.427  20.933 295.891  1.00 50.19           C
ATOM   2428  O   SER A 319      39.938  22.031 296.138  1.00 49.82           O
ATOM   2429  CB  SER A 319      36.992  20.750 296.444  1.00 52.68           C
ATOM   2430  OG  SER A 319      35.675  20.832 295.931  1.00 59.90           O
ATOM   2431  N   ALA A 320      40.066  19.780 296.107  1.00 48.68           N
ATOM   2432  CA  ALA A 320      41.409  19.765 296.679  1.00 47.88           C
ATOM   2433  C   ALA A 320      42.424  20.419 295.746  1.00 52.34           C
ATOM   2434  O   ALA A 320      43.275  21.195 296.195  1.00 52.19           O
ATOM   2435  CB  ALA A 320      41.820  18.330 297.007  1.00 50.21           C
ATOM   2436  N   ILE A 321      42.361  20.108 294.448  1.00 50.59           N
ATOM   2437  CA  ILE A 321      43.292  20.706 293.490  1.00 48.85           C
ATOM   2438  C   ILE A 321      43.072  22.207 293.388  1.00 53.83           C
ATOM   2439  O   ILE A 321      44.029  22.983 293.270  1.00 51.63           O
ATOM   2440  CB  ILE A 321      43.149  20.028 292.121  1.00 51.29           C
ATOM   2441  CG1 ILE A 321      43.445  18.550 292.274  1.00 53.65           C
ATOM   2442  CG2 ILE A 321      44.082  20.667 291.099  1.00 49.79           C
ATOM   2443  CD1 ILE A 321      43.114  17.803 291.090  1.00 50.43           C
ATOM   2444  N   LYS A 322      41.812  22.642 293.427  1.00 53.68           N
ATOM   2445  CA  LYS A 322      41.521  24.059 293.242  1.00 52.58           C
ATOM   2446  C   LYS A 322      42.015  24.889 294.422  1.00 52.11           C
ATOM   2447  O   LYS A 322      42.534  25.996 294.235  1.00 49.52           O
ATOM   2448  CB  LYS A 322      40.022  24.260 293.028  1.00 48.07           C
ATOM   2449  CG  LYS A 322      39.643  25.662 292.583  1.00 48.80           C
ATOM   2450  N   ALA A 323      41.871  24.371 295.645  1.00 51.66           N
ATOM   2451  CA  ALA A 323      42.382  25.084 296.811  1.00 44.83           C
ATOM   2452  C   ALA A 323      43.901  25.025 296.885  1.00 56.10           C
ATOM   2453  O   ALA A 323      44.531  25.957 297.397  1.00 60.90           O
ATOM   2454  CB  ALA A 323      41.769  24.513 298.089  1.00 37.12           C
ATOM   2455  N   TRP A 324      44.500  23.937 296.395  1.00 59.95           N
ATOM   2456  CA  TRP A 324      45.955  23.811 296.395  1.00 54.12           C
ATOM   2457  C   TRP A 324      46.603  24.820 295.452  1.00 55.65           C
ATOM   2458  O   TRP A 324      47.556  25.512 295.829  1.00 58.60           O
ATOM   2459  CB  TRP A 324      46.342  22.382 296.015  1.00 54.05           C
ATOM   2460  CG  TRP A 324      47.811  22.148 295.882  1.00 54.60           C
ATOM   2461  CD1 TRP A 324      48.788  22.554 296.740  1.00 50.97           C
ATOM   2462  CD2 TRP A 324      48.469  21.437 294.829  1.00 54.09           C
ATOM   2463  NE1 TRP A 324      50.017  22.144 296.284  1.00 54.74           N
ATOM   2464  CE2 TRP A 324      49.848  21.455 295.112  1.00 50.04           C
ATOM   2465  CE3 TRP A 324      48.026  20.788 293.672  1.00 53.96           C
ATOM   2466  CZ2 TRP A 324      50.788  20.850 294.281  1.00 53.96           C
ATOM   2467  CZ3 TRP A 324      48.961  20.188 292.848  1.00 54.51           C
ATOM   2468  CH2 TRP A 324      50.326  20.223 293.156  1.00 52.06           C
ATOM   2469  N   GLY A 325      46.099  24.920 294.223  1.00 56.19           N
ATOM   2470  CA  GLY A 325      46.665  25.843 293.258  1.00 56.62           C
ATOM   2471  C   GLY A 325      48.066  25.519 292.791  1.00 60.41           C
ATOM   2472  O   GLY A 325      48.680  26.346 292.109  1.00 64.44           O
ATOM   2473  N   GLY A 326      48.592  24.344 293.129  1.00 60.36           N
ATOM   2474  CA  GLY A 326      49.962  24.011 292.792  1.00 57.75           C
ATOM   2475  C   GLY A 326      51.017  24.710 293.617  1.00 61.71           C
ATOM   2476  O   GLY A 326      52.208  24.558 293.333  1.00 63.59           O
ATOM   2477  N   LYS A 327      50.621  25.473 294.630  1.00 62.92           N
ATOM   2478  CA  LYS A 327      51.541  26.240 295.453  1.00 59.23           C
ATOM   2479  C   LYS A 327      51.645  25.611 296.836  1.00 62.87           C
ATOM   2480  O   LYS A 327      50.676  25.046 297.353  1.00 63.57           O
ATOM   2481  CB  LYS A 327      51.080  27.697 295.579  1.00 59.76           C
ATOM   2482  CG  LYS A 327      50.803  28.382 294.248  1.00 54.89           C
ATOM   2483  N   SER A 328      52.837  25.704 297.429  1.00 63.07           N
ATOM   2484  CA  SER A 328      53.048  25.127 298.752  1.00 61.06           C
ATOM   2485  C   SER A 328      52.201  25.812 299.816  1.00 61.07           C
ATOM   2486  O   SER A 328      51.922  25.207 300.856  1.00 60.58           O
ATOM   2487  CB  SER A 328      54.526  25.206 299.134  1.00 56.02           C
ATOM   2488  OG  SER A 328      54.938  26.553 299.285  1.00 75.88           O
ATOM   2489  N   SER A 329      51.790  27.060 299.577  1.00 62.58           N
ATOM   2490  CA  SER A 329      50.924  27.766 300.512  1.00 61.44           C
ATOM   2491  C   SER A 329      49.498  27.231 300.507  1.00 64.32           C
ATOM   2492  O   SER A 329      48.785  27.402 301.501  1.00 67.37           O
ATOM   2493  CB  SER A 329      50.912  29.256 300.183  1.00 59.73           C
ATOM   2494  OG  SER A 329      50.661  29.460 298.803  1.00 65.94           O
ATOM   2495  N   GLY A 330      49.072  26.589 299.422  1.00 60.21           N
ATOM   2496  CA  GLY A 330      47.740  26.039 299.306  1.00 53.66           C
ATOM   2497  C   GLY A 330      47.573  24.623 299.797  1.00 55.62           C
ATOM   2498  O   GLY A 330      46.477  24.065 299.682  1.00 55.17           O
ATOM   2499  N   VAL A 331      48.635  24.014 300.330  1.00 54.41           N
ATOM   2500  CA  VAL A 331      48.561  22.624 300.772  1.00 49.33           C
ATOM   2501  C   VAL A 331      47.531  22.467 301.886  1.00 52.64           C
ATOM   2502  O   VAL A 331      46.716  21.537 301.873  1.00 59.31           O
ATOM   2503  CB  VAL A 331      49.952  22.130 301.212  1.00 47.59           C
ATOM   2504  CG1 VAL A 331      49.835  20.850 302.030  1.00 43.79           C
ATOM   2505  CG2 VAL A 331      50.841  21.914 299.997  1.00 46.63           C
ATOM   2506  N   ALA A 332      47.546  23.378 302.863  1.00 54.40           N
ATOM   2507  CA  ALA A 332      46.617  23.270 303.986  1.00 51.53           C
ATOM   2508  C   ALA A 332      45.169  23.332 303.519  1.00 53.23           C
ATOM   2509  O   ALA A 332      44.327  22.553 303.981  1.00 52.68           O
ATOM   2510  CB  ALA A 332      46.895  24.369 305.010  1.00 55.65           C
ATOM   2511  N   ALA A 333      44.862  24.244 302.594  1.00 51.07           N
ATOM   2512  CA  ALA A 333      43.492  24.356 302.104  1.00 50.47           C
ATOM   2513  C   ALA A 333      43.127  23.162 301.232  1.00 51.63           C
ATOM   2514  O   ALA A 333      41.993  22.672 301.283  1.00 48.31           O
ATOM   2515  CB  ALA A 333      43.310  25.663 301.334  1.00 47.94           C
ATOM   2516  N   GLY A 334      44.075  22.693 300.418  1.00 52.59           N
ATOM   2517  CA  GLY A 334      43.832  21.507 299.614  1.00 45.66           C
ATOM   2518  C   GLY A 334      43.516  20.289 300.461  1.00 45.43           C
ATOM   2519  O   GLY A 334      42.576  19.544 300.173  1.00 47.07           O
ATOM   2520  N   ARG A 335      44.303  20.068 301.518  1.00 41.70           N
ATOM   2521  CA  ARG A 335      44.073  18.908 302.373  1.00 39.22           C
ATOM   2522  C   ARG A 335      42.769  19.027 303.155  1.00 48.53           C
ATOM   2523  O   ARG A 335      42.146  18.007 303.472  1.00 45.45           O
ATOM   2524  CB  ARG A 335      45.258  18.705 303.317  1.00 32.78           C
ATOM   2525  CG  ARG A 335      46.563  18.483 302.584  1.00 46.39           C
ATOM   2526  CD  ARG A 335      47.720  18.196 303.516  1.00 43.67           C
ATOM   2527  NE  ARG A 335      48.748  17.413 302.834  1.00 50.63           N
ATOM   2528  CZ  ARG A 335      50.025  17.368 303.198  1.00 52.11           C
ATOM   2529  NH1 ARG A 335      50.885  16.626 302.510  1.00 47.13           N
ATOM   2530  NH2 ARG A 335      50.442  18.061 304.248  1.00 56.25           N
ATOM   2531  N   ARG A 336      42.341  20.250 303.476  1.00 46.72           N
ATOM   2532  CA  ARG A 336      41.045  20.428 304.122  1.00 44.71           C
ATOM   2533  C   ARG A 336      39.906  19.997 303.207  1.00 41.44           C
ATOM   2534  O   ARG A 336      38.961  19.336 303.651  1.00 43.64           O
ATOM   2535  CB  ARG A 336      40.874  21.884 304.557  1.00 50.32           C
ATOM   2536  CG  ARG A 336      40.891  22.086 306.062  1.00 54.23           C
ATOM   2537  CD  ARG A 336      40.630  23.537 306.436  1.00 52.35           C
ATOM   2538  NE  ARG A 336      41.840  24.345 306.288  1.00 54.89           N
ATOM   2539  CZ  ARG A 336      41.948  25.421 305.516  1.00 57.68           C
ATOM   2540  NH1 ARG A 336      40.912  25.845 304.804  1.00 46.73           N
ATOM   2541  NH2 ARG A 336      43.100  26.079 305.461  1.00 58.78           N
ATOM   2542  N   ALA A 337      39.996  20.333 301.919  1.00 42.38           N
ATOM   2543  CA  ALA A 337      38.957  19.932 300.976  1.00 42.22           C
ATOM   2544  C   ALA A 337      38.975  18.425 300.755  1.00 44.37           C
ATOM   2545  O   ALA A 337      37.924  17.774 300.750  1.00 45.68           O
ATOM   2546  CB  ALA A 337      39.134  20.674 299.651  1.00 42.51           C
ATOM   2547  N   PHE A 338      40.167  17.858 300.563  1.00 44.85           N
ATOM   2548  CA  PHE A 338      40.294  16.415 300.390  1.00 43.91           C
ATOM   2549  C   PHE A 338      39.711  15.659 301.580  1.00 45.67           C
ATOM   2550  O   PHE A 338      38.907  14.734 301.409  1.00 42.74           O
ATOM   2551  CB  PHE A 338      41.766  16.053 300.185  1.00 40.33           C
ATOM   2552  CG  PHE A 338      42.045  14.579 300.241  1.00 48.53           C
ATOM   2553  CD1 PHE A 338      41.343  13.693 299.439  1.00 48.65           C
ATOM   2554  CD2 PHE A 338      43.012  14.078 301.098  1.00 45.40           C
ATOM   2555  CE1 PHE A 338      41.602  12.335 299.491  1.00 50.71           C
ATOM   2556  CE2 PHE A 338      43.276  12.722 301.155  1.00 42.94           C
ATOM   2557  CZ  PHE A 338      42.571  11.850 300.351  1.00 50.30           C
ATOM   2558  N   MET A 339      40.107  16.040 302.799  1.00 45.33           N
ATOM   2559  CA  MET A 339      39.657  15.314 303.983  1.00 40.55           C
ATOM   2560  C   MET A 339      38.160  15.464 304.214  1.00 43.90           C
ATOM   2561  O   MET A 339      37.526  14.545 304.743  1.00 46.86           O
ATOM   2562  CB  MET A 339      40.436  15.774 305.212  1.00 43.09           C
ATOM   2563  CG  MET A 339      41.870  15.278 305.228  1.00 42.92           C
ATOM   2564  SD  MET A 339      41.967  13.480 305.359  1.00 45.05           S
ATOM   2565  CE  MET A 339      41.438  13.227 307.049  1.00 48.85           C
ATOM   2566  N   HIS A 340      37.576  16.602 303.830  1.00 41.81           N
ATOM   2567  CA  HIS A 340      36.131  16.757 303.956  1.00 40.69           C
ATOM   2568  C   HIS A 340      35.403  15.794 303.028  1.00 44.77           C
ATOM   2569  O   HIS A 340      34.459  15.109 303.440  1.00 46.33           O
ATOM   2570  CB  HIS A 340      35.723  18.199 303.655  1.00 38.38           C
ATOM   2571  CG  HIS A 340      34.241  18.408 303.614  1.00 41.84           C
ATOM   2572  ND1 HIS A 340      33.440  18.284 304.729  1.00 38.11           N
ATOM   2573  CD2 HIS A 340      33.412  18.718 302.589  1.00 47.78           C
ATOM   2574  CE1 HIS A 340      32.184  18.517 304.395  1.00 44.73           C
ATOM   2575  NE2 HIS A 340      32.139  18.782 303.102  1.00 50.47           N
ATOM   2576  N   ARG A 341      35.838  15.729 301.768  1.00 44.98           N
ATOM   2577  CA  ARG A 341      35.258  14.795 300.808  1.00 40.94           C
ATOM   2578  C   ARG A 341      35.462  13.349 301.246  1.00 43.56           C
ATOM   2579  O   ARG A 341      34.563  12.513 301.093  1.00 42.01           O
ATOM   2580  CB  ARG A 341      35.870  15.055 299.431  1.00 40.14           C
ATOM   2581  CG  ARG A 341      35.333  16.318 298.795  1.00 38.80           C
ATOM   2582  CD  ARG A 341      34.140  16.014 297.913  1.00 44.36           C
ATOM   2583  NE  ARG A 341      32.960  15.591 298.658  1.00 48.82           N
ATOM   2584  CZ  ARG A 341      32.015  16.399 299.117  1.00 43.66           C
ATOM   2585  NH1 ARG A 341      32.105  17.708 298.936  1.00 48.24           N
ATOM   2586  NH2 ARG A 341      30.983  15.888 299.771  1.00 49.49           N
ATOM   2587  N   ALA A 342      36.636  13.037 301.801  1.00 40.07           N
ATOM   2588  CA  ALA A 342      36.889  11.680 302.270  1.00 43.98           C
ATOM   2589  C   ALA A 342      35.944  11.301 303.401  1.00 44.95           C
ATOM   2590  O   ALA A 342      35.434  10.175 303.445  1.00 44.73           O
ATOM   2591  CB  ALA A 342      38.343  11.539 302.718  1.00 44.21           C
ATOM   2592  N   LYS A 343      35.715  12.221 304.341  1.00 46.11           N
ATOM   2593  CA  LYS A 343      34.805  11.933 305.445  1.00 46.85           C
ATOM   2594  C   LYS A 343      33.360  11.823 304.964  1.00 43.29           C
ATOM   2595  O   LYS A 343      32.606  10.970 305.447  1.00 43.88           O
ATOM   2596  CB  LYS A 343      34.950  12.994 306.535  1.00 45.19           C
ATOM   2597  CG  LYS A 343      34.089  12.739 307.758  1.00 47.46           C
ATOM   2598  CD  LYS A 343      34.489  13.632 308.919  1.00 51.26           C
ATOM   2599  CE  LYS A 343      33.924  15.029 308.772  1.00 63.20           C
ATOM   2600  NZ  LYS A 343      33.951  15.738 310.078  1.00 76.60           N
ATOM   2601  N   MET A 344      32.951  12.681 304.023  1.00 40.04           N
ATOM   2602  CA  MET A 344      31.584  12.619 303.505  1.00 46.48           C
ATOM   2603  C   MET A 344      31.299  11.267 302.864  1.00 43.13           C
ATOM   2604  O   MET A 344      30.271  10.637 303.141  1.00 41.48           O
ATOM   2605  CB  MET A 344      31.340  13.747 302.498  1.00 41.23           C
ATOM   2606  CG  MET A 344      31.329  15.155 303.085  1.00 44.82           C
ATOM   2607  SD  MET A 344      30.044  15.424 304.327  1.00 52.94           S
ATOM   2608  CE  MET A 344      30.958  15.223 305.858  1.00 39.27           C
ATOM   2609  N   ASN A 345      32.205  10.802 302.001  1.00 39.45           N
ATOM   2610  CA  ASN A 345      32.003   9.516 301.344  1.00 37.81           C
ATOM   2611  C   ASN A 345      32.163   8.353 302.313  1.00 41.77           C
ATOM   2612  O   ASN A 345      31.550   7.298 302.115  1.00 41.68           O
ATOM   2613  CB  ASN A 345      32.954   9.384 300.160  1.00 36.67           C
ATOM   2614  CG  ASN A 345      32.595  10.324 299.029  1.00 41.98           C
ATOM   2615  OD1 ASN A 345      31.479  10.285 298.510  1.00 42.01           O
ATOM   2616  ND2 ASN A 345      33.530  11.189 298.653  1.00 43.77           N
ATOM   2617  N   SER A 346      32.983   8.516 303.353  1.00 40.41           N
ATOM   2618  CA  SER A 346      33.048   7.506 304.403  1.00 36.64           C
ATOM   2619  C   SER A 346      31.696   7.348 305.085  1.00 43.52           C
ATOM   2620  O   SER A 346      31.228   6.227 305.319  1.00 43.05           O
ATOM   2621  CB  SER A 346      34.116   7.885 305.424  1.00 39.67           C
ATOM   2622  OG  SER A 346      33.996   7.092 306.591  1.00 41.51           O
ATOM   2623  N   LEU A 347      31.048   8.471 305.403  1.00 42.84           N
ATOM   2624  CA  LEU A 347      29.717   8.420 305.996  1.00 43.98           C
ATOM   2625  C   LEU A 347      28.691   7.903 304.996  1.00 46.79           C
ATOM   2626  O   LEU A 347      27.746   7.199 305.374  1.00 43.85           O
ATOM   2627  CB  LEU A 347      29.327   9.803 306.515  1.00 44.53           C
ATOM   2628  CG  LEU A 347      30.151  10.261 307.721  1.00 43.53           C
ATOM   2629  CD1 LEU A 347      29.996  11.755 307.959  1.00 39.34           C
ATOM   2630  CD2 LEU A 347      29.768   9.468 308.962  1.00 40.33           C
ATOM   2631  N   ALA A 348      28.860   8.247 303.716  1.00 45.64           N
ATOM   2632  CA  ALA A 348      27.952   7.750 302.687  1.00 43.14           C
ATOM   2633  C   ALA A 348      28.018   6.232 302.583  1.00 42.95           C
ATOM   2634  O   ALA A 348      26.994   5.573 302.367  1.00 45.21           O
ATOM   2635  CB  ALA A 348      28.275   8.399 301.341  1.00 35.94           C
ATOM   2636  N   GLN A 349      29.216   5.659 302.730  1.00 39.06           N
ATOM   2637  CA  GLN A 349      29.342   4.205 302.738  1.00 39.19           C
ATOM   2638  C   GLN A 349      28.513   3.585 303.856  1.00 41.67           C
ATOM   2639  O   GLN A 349      27.879   2.542 303.660  1.00 44.31           O
ATOM   2640  CB  GLN A 349      30.811   3.806 302.872  1.00 41.91           C
ATOM   2641  CG  GLN A 349      31.121   2.423 302.330  1.00 43.39           C
ATOM   2642  CD  GLN A 349      30.557   1.310 303.193  1.00 44.91           C
ATOM   2643  OE1 GLN A 349      30.805   1.257 304.398  1.00 47.05           O
ATOM   2644  NE2 GLN A 349      29.765   0.433 302.585  1.00 37.27           N
ATOM   2645  N   LEU A 350      28.504   4.210 305.034  1.00 39.80           N
ATOM   2646  CA  LEU A 350      27.721   3.703 306.153  1.00 41.65           C
ATOM   2647  C   LEU A 350      26.241   4.046 306.043  1.00 50.59           C
ATOM   2648  O   LEU A 350      25.447   3.562 306.858  1.00 50.19           O
ATOM   2649  CB  LEU A 350      28.264   4.256 307.472  1.00 42.70           C
ATOM   2650  CG  LEU A 350      29.687   3.870 307.878  1.00 40.45           C
ATOM   2651  CD1 LEU A 350      30.172   4.768 308.995  1.00 32.25           C
ATOM   2652  CD2 LEU A 350      29.747   2.417 308.299  1.00 41.45           C
ATOM   2653  N   GLY A 351      25.849   4.855 305.063  1.00 46.49           N
ATOM   2654  CA  GLY A 351      24.469   5.267 304.947  1.00 44.77           C
ATOM   2655  C   GLY A 351      24.074   6.416 305.842  1.00 50.55           C
ATOM   2656  O   GLY A 351      22.888   6.762 305.892  1.00 54.96           O
ATOM   2657  N   ARG A 352      25.031   7.028 306.544  1.00 47.39           N
ATOM   2658  CA  ARG A 352      24.761   8.099 307.496  1.00 44.81           C
ATOM   2659  C   ARG A 352      25.280   9.445 306.996  1.00 47.18           C
ATOM   2660  O   ARG A 352      25.593  10.330 307.794  1.00 52.70           O
ATOM   2661  CB  ARG A 352      25.366   7.780 308.863  1.00 40.65           C
ATOM   2662  CG  ARG A 352      25.439   6.302 309.206  1.00 62.94           C
ATOM   2663  CD  ARG A 352      26.380   6.057 310.381  1.00 70.98           C
ATOM   2664  N   TYR A 353      25.372   9.611 305.681  1.00 46.75           N
ATOM   2665  CA  TYR A 353      25.794  10.884 305.114  1.00 43.93           C
ATOM   2666  C   TYR A 353      24.705  11.931 305.300  1.00 46.53           C
ATOM   2667  O   TYR A 353      23.520  11.665 305.085  1.00 47.64           O
ATOM   2668  CB  TYR A 353      26.129  10.714 303.634  1.00 40.03           C
ATOM   2669  CG  TYR A 353      26.195  11.995 302.835  1.00 43.50           C
ATOM   2670  CD1 TYR A 353      27.358  12.756 302.790  1.00 40.85           C
ATOM   2671  CD2 TYR A 353      25.102  12.425 302.092  1.00 41.97           C
ATOM   2672  CE1 TYR A 353      27.420  13.923 302.046  1.00 40.14           C
ATOM   2673  CE2 TYR A 353      25.155  13.586 301.346  1.00 39.72           C
ATOM   2674  CZ  TYR A 353      26.314  14.331 301.325  1.00 42.54           C
ATOM   2675  OH  TYR A 353      26.359  15.485 300.578  1.00 46.18           O
ATOM   2676  N   ASN A 354      25.116  13.129 305.709  1.00 50.38           N
ATOM   2677  CA  ASN A 354      24.206  14.230 305.995  1.00 50.51           C
ATOM   2678  C   ASN A 354      24.495  15.353 305.010  1.00 52.99           C
ATOM   2679  O   ASN A 354      25.590  15.929 305.022  1.00 55.45           O
ATOM   2680  CB  ASN A 354      24.379  14.699 307.445  1.00 53.05           C
ATOM   2681  CG  ASN A 354      23.455  15.853 307.824  1.00 58.40           C
ATOM   2682  OD1 ASN A 354      22.814  16.474 306.978  1.00 60.22           O
ATOM   2683  ND2 ASN A 354      23.382  16.134 309.120  1.00 60.73           N
ATOM   2684  N   ARG A 355      23.510  15.666 304.162  1.00 52.45           N
ATOM   2685  CA  ARG A 355      23.714  16.664 303.117  1.00 48.89           C
ATOM   2686  C   ARG A 355      23.941  18.052 303.704  1.00 54.14           C
ATOM   2687  O   ARG A 355      24.632  18.878 303.093  1.00 51.48           O
ATOM   2688  CB  ARG A 355      22.519  16.665 302.160  1.00 44.53           C
ATOM   2689  CG  ARG A 355      22.526  17.790 301.137  1.00 46.09           C
ATOM   2690  CD  ARG A 355      23.719  17.686 300.209  1.00 50.21           C
ATOM   2691  NE  ARG A 355      23.628  18.615 299.086  1.00 56.31           N
ATOM   2692  CZ  ARG A 355      24.088  19.862 299.110  1.00 55.51           C
ATOM   2693  NH1 ARG A 355      23.967  20.636 298.039  1.00 61.89           N
ATOM   2694  NH2 ARG A 355      24.661  20.341 300.207  1.00 53.57           N
ATOM   2695  N   GLY A 356      23.400  18.317 304.897  1.00 56.30           N
ATOM   2696  CA  GLY A 356      23.570  19.620 305.515  1.00 53.21           C
ATOM   2697  C   GLY A 356      24.964  19.860 306.046  1.00 54.83           C
ATOM   2698  O   GLY A 356      25.348  21.015 306.257  1.00 56.52           O
ATOM   2699  N   ASP A 357      25.726  18.794 306.275  1.00 54.23           N
ATOM   2700  CA  ASP A 357      27.121  18.904 306.675  1.00 52.58           C
ATOM   2701  C   ASP A 357      28.063  19.072 305.489  1.00 56.38           C
ATOM   2702  O   ASP A 357      29.283  19.097 305.688  1.00 59.96           O
ATOM   2703  CB  ASP A 357      27.522  17.673 307.491  1.00 56.87           C
ATOM   2704  CG  ASP A 357      26.772  17.575 308.806  1.00 60.41           C
ATOM   2705  OD1 ASP A 357      26.070  18.543 309.166  1.00 61.42           O
ATOM   2706  OD2 ASP A 357      26.880  16.527 309.477  1.00 63.02           O
ATOM   2707  N   ASP A 358      27.535  19.204 304.275  1.00 54.25           N
ATOM   2708  CA  ASP A 358      28.330  19.234 303.060  1.00 54.65           C
ATOM   2709  C   ASP A 358      28.325  20.640 302.458  1.00 59.17           C
ATOM   2710  O   ASP A 358      27.763  21.589 303.020  1.00 62.89           O
ATOM   2711  CB  ASP A 358      27.811  18.194 302.064  1.00 52.71           C
ATOM   2712  CG  ASP A 358      28.909  17.623 301.191  1.00 50.90           C
ATOM   2713  OD1 ASP A 358      30.020  18.191 301.183  1.00 51.29           O
ATOM   2714  OD2 ASP A 358      28.663  16.605 300.511  1.00 53.83           O
ATOM   2715  N   ASP A 359      28.971  20.762 301.297  1.00 68.64           N
ATOM   2716  CA  ASP A 359      29.127  22.047 300.624  1.00 74.57           C
ATOM   2717  C   ASP A 359      27.781  22.691 300.294  1.00 73.07           C
ATOM   2718  O   ASP A 359      26.736  22.035 300.231  1.00 70.17           O
ATOM   2719  CB  ASP A 359      29.927  21.886 299.331  1.00 73.33           C
ATOM   2720  CG  ASP A 359      31.350  21.420 299.581  1.00 77.84           C
ATOM   2721  OD1 ASP A 359      32.119  21.311 298.605  1.00 76.71           O
ATOM   2722  OD2 ASP A 359      31.716  21.232 300.767  1.00 73.72           O
ATOM   2723  N   LYS A 360      27.827  24.004 300.080  1.00 72.79           N
ATOM   2724  CA  LYS A 360      26.679  24.775 299.631  1.00 74.05           C
ATOM   2725  C   LYS A 360      26.575  24.740 298.109  1.00 79.26           C
ATOM   2726  O   LYS A 360      27.515  24.364 297.401  1.00 79.81           O
ATOM   2727  CB  LYS A 360      26.778  26.225 300.113  1.00 64.33           C
ATOM   2728  N   ASP A 361      25.412  25.146 297.609  1.00 78.61           N
ATOM   2729  CA  ASP A 361      25.149  25.122 296.175  1.00 84.99           C
ATOM   2730  C   ASP A 361      25.074  26.535 295.605  1.00 83.84           C
ATOM   2731  O   ASP A 361      26.005  27.000 294.945  1.00 81.61           O
ATOM   2732  CB  ASP A 361      23.853  24.362 295.883  1.00 73.58           C
