# Supplementary material for: A non-redundant data set of nanobody-antigen crystal structures
Source: Data Brief. 2019 Mar 6;24:103754. doi: 10.1016/j.dib.2019.103754 (PMC6441729; doi:10.1016/j.dib.2019.103754)
Supplement: Multimedia component 5 [file mmc5.zip › Data_set/Ag_1/5o2u_1.pdb]

ATOM      1  N   SER C 149      22.648  15.191  12.084  1.00 45.27           N
ATOM      2  CA  SER C 149      23.857  14.918  12.848  1.00 43.56           C
ATOM      3  C   SER C 149      24.439  16.207  13.419  1.00 42.27           C
ATOM      4  O   SER C 149      24.445  17.244  12.754  1.00 43.11           O
ATOM      5  CB  SER C 149      24.897  14.207  11.978  1.00 46.06           C
ATOM      6  OG  SER C 149      26.111  14.015  12.685  1.00 46.97           O
ATOM      7  N   ILE C 150      24.908  16.133  14.668  1.00 41.12           N
ATOM      8  CA  ILE C 150      25.455  17.307  15.344  1.00 39.47           C
ATOM      9  C   ILE C 150      26.667  17.851  14.598  1.00 41.05           C
ATOM     10  O   ILE C 150      26.920  19.064  14.605  1.00 43.41           O
ATOM     11  CB  ILE C 150      25.803  16.958  16.804  1.00 37.00           C
ATOM     12  CG1 ILE C 150      26.295  18.199  17.551  1.00 34.02           C
ATOM     13  CG2 ILE C 150      26.835  15.839  16.846  1.00 37.33           C
ATOM     14  CD1 ILE C 150      25.227  19.253  17.743  1.00 35.62           C
ATOM     15  N   LEU C 151      27.434  16.975  13.943  1.00 39.67           N
ATOM     16  CA  LEU C 151      28.617  17.405  13.210  1.00 38.48           C
ATOM     17  C   LEU C 151      28.271  18.237  11.983  1.00 41.85           C
ATOM     18  O   LEU C 151      29.181  18.772  11.340  1.00 41.85           O
ATOM     19  CB  LEU C 151      29.446  16.187  12.795  1.00 35.71           C
ATOM     20  CG  LEU C 151      29.878  15.236  13.913  1.00 33.07           C
ATOM     21  CD1 LEU C 151      30.050  13.819  13.381  1.00 31.67           C
ATOM     22  CD2 LEU C 151      31.158  15.721  14.584  1.00 31.30           C
ATOM     23  N   ASP C 152      26.987  18.362  11.651  1.00 45.89           N
ATOM     24  CA  ASP C 152      26.539  19.133  10.503  1.00 50.59           C
ATOM     25  C   ASP C 152      26.034  20.515  10.892  1.00 47.20           C
ATOM     26  O   ASP C 152      25.664  21.297  10.011  1.00 48.20           O
ATOM     27  CB  ASP C 152      25.435  18.370   9.762  1.00 59.49           C
ATOM     28  CG  ASP C 152      25.912  17.036   9.221  1.00 66.95           C
ATOM     29  OD1 ASP C 152      27.053  16.970   8.716  1.00 67.90           O
ATOM     30  OD2 ASP C 152      25.148  16.050   9.305  1.00 70.77           O1-
ATOM     31  N   ILE C 153      26.014  20.831  12.184  1.00 43.01           N
ATOM     32  CA  ILE C 153      25.611  22.146  12.666  1.00 39.91           C
ATOM     33  C   ILE C 153      26.843  23.044  12.641  1.00 38.89           C
ATOM     34  O   ILE C 153      27.741  22.902  13.474  1.00 38.44           O
ATOM     35  CB  ILE C 153      25.005  22.072  14.072  1.00 36.81           C
ATOM     36  CG1 ILE C 153      23.909  21.006  14.125  1.00 34.93           C
ATOM     37  CG2 ILE C 153      24.452  23.426  14.484  1.00 37.46           C
ATOM     38  CD1 ILE C 153      22.776  21.248  13.152  1.00 33.41           C
ATOM     39  N   ARG C 154      26.888  23.966  11.680  1.00 35.91           N
ATOM     40  CA  ARG C 154      27.992  24.907  11.541  1.00 36.13           C
ATOM     41  C   ARG C 154      27.429  26.315  11.422  1.00 38.51           C
ATOM     42  O   ARG C 154      26.555  26.564  10.586  1.00 41.13           O
ATOM     43  CB  ARG C 154      28.858  24.574  10.319  1.00 39.62           C
ATOM     44  CG  ARG C 154      29.361  23.139  10.264  1.00 43.43           C
ATOM     45  CD  ARG C 154      30.292  22.935   9.079  1.00 48.38           C
ATOM     46  NE  ARG C 154      30.202  21.584   8.530  1.00 53.33           N
ATOM     47  CZ  ARG C 154      31.101  20.626   8.727  1.00 58.17           C
ATOM     48  NH1 ARG C 154      32.177  20.862   9.464  1.00 60.31           N1+
ATOM     49  NH2 ARG C 154      30.924  19.430   8.180  1.00 60.08           N
ATOM     50  N   GLN C 155      27.931  27.227  12.256  1.00 36.13           N
ATOM     51  CA  GLN C 155      27.440  28.601  12.260  1.00 32.84           C
ATOM     52  C   GLN C 155      27.657  29.257  10.902  1.00 33.52           C
ATOM     53  O   GLN C 155      28.763  29.233  10.356  1.00 34.79           O
ATOM     54  CB  GLN C 155      28.129  29.412  13.360  1.00 30.63           C
ATOM     55  CG  GLN C 155      28.020  30.922  13.178  1.00 31.25           C
ATOM     56  CD  GLN C 155      28.440  31.698  14.413  1.00 31.19           C
ATOM     57  OE1 GLN C 155      29.527  31.495  14.954  1.00 32.93           O
ATOM     58  NE2 GLN C 155      27.580  32.611  14.856  1.00 29.76           N
ATOM     59  N   GLY C 156      26.588  29.832  10.354  1.00 35.12           N
ATOM     60  CA  GLY C 156      26.654  30.542   9.098  1.00 36.54           C
ATOM     61  C   GLY C 156      27.520  31.782   9.185  1.00 40.54           C
ATOM     62  O   GLY C 156      27.853  32.262  10.273  1.00 41.88           O
ATOM     63  N   PRO C 157      27.897  32.334   8.029  1.00 41.02           N
ATOM     64  CA  PRO C 157      28.775  33.513   8.048  1.00 41.85           C
ATOM     65  C   PRO C 157      28.090  34.762   8.570  1.00 45.19           C
ATOM     66  O   PRO C 157      28.745  35.591   9.212  1.00 48.18           O
ATOM     67  CB  PRO C 157      29.180  33.674   6.573  1.00 43.73           C
ATOM     68  CG  PRO C 157      28.656  32.438   5.864  1.00 42.75           C
ATOM     69  CD  PRO C 157      27.506  31.956   6.663  1.00 41.83           C
ATOM     70  N   LYS C 158      26.793  34.920   8.320  1.00 46.11           N
ATOM     71  CA  LYS C 158      26.007  36.016   8.868  1.00 45.23           C
ATOM     72  C   LYS C 158      25.252  35.635  10.135  1.00 42.48           C
ATOM     73  O   LYS C 158      24.680  36.517  10.784  1.00 43.49           O
ATOM     74  CB  LYS C 158      25.041  36.573   7.814  1.00 46.76           C
ATOM     75  CG  LYS C 158      25.758  37.038   6.554  1.00 49.47           C
ATOM     76  CD  LYS C 158      24.831  37.767   5.594  1.00 54.62           C
ATOM     77  CE  LYS C 158      25.538  38.060   4.277  1.00 55.60           C
ATOM     78  NZ  LYS C 158      24.598  38.533   3.224  1.00 58.51           N1+
ATOM     79  N   GLU C 159      25.229  34.355  10.491  1.00 40.74           N
ATOM     80  CA  GLU C 159      24.297  33.871  11.497  1.00 42.43           C
ATOM     81  C   GLU C 159      24.704  34.394  12.871  1.00 40.02           C
ATOM     82  O   GLU C 159      25.879  34.306  13.237  1.00 38.14           O
ATOM     83  CB  GLU C 159      24.283  32.344  11.507  1.00 29.52           C
ATOM     84  CG  GLU C 159      23.411  31.728  12.586  1.00 33.40           C
ATOM     85  CD  GLU C 159      23.265  30.225  12.426  1.00 34.71           C
ATOM     86  OE1 GLU C 159      24.303  29.535  12.334  1.00 32.88           O
ATOM     87  OE2 GLU C 159      22.117  29.730  12.402  1.00 36.24           O1-
ATOM     88  N   PRO C 160      23.771  34.951  13.644  1.00 39.35           N
ATOM     89  CA  PRO C 160      24.093  35.315  15.029  1.00 37.37           C
ATOM     90  C   PRO C 160      24.453  34.087  15.849  1.00 36.03           C
ATOM     91  O   PRO C 160      23.915  32.995  15.648  1.00 36.31           O
ATOM     92  CB  PRO C 160      22.801  35.970  15.540  1.00 36.84           C
ATOM     93  CG  PRO C 160      22.004  36.301  14.326  1.00 36.86           C
ATOM     94  CD  PRO C 160      22.412  35.351  13.248  1.00 37.98           C
ATOM     95  N   PHE C 161      25.384  34.284  16.785  1.00 34.85           N
ATOM     96  CA  PHE C 161      25.864  33.173  17.599  1.00 34.70           C
ATOM     97  C   PHE C 161      24.754  32.574  18.453  1.00 37.67           C
ATOM     98  O   PHE C 161      24.764  31.368  18.720  1.00 35.91           O
ATOM     99  CB  PHE C 161      27.031  33.631  18.471  1.00 31.51           C
ATOM    100  CG  PHE C 161      27.679  32.521  19.246  1.00 28.21           C
ATOM    101  CD1 PHE C 161      28.367  31.514  18.590  1.00 27.20           C
ATOM    102  CD2 PHE C 161      27.619  32.494  20.628  1.00 29.31           C
ATOM    103  CE1 PHE C 161      28.968  30.491  19.299  1.00 27.19           C
ATOM    104  CE2 PHE C 161      28.222  31.478  21.344  1.00 27.28           C
ATOM    105  CZ  PHE C 161      28.895  30.474  20.677  1.00 26.69           C
ATOM    106  N   ARG C 162      23.799  33.393  18.900  1.00 40.77           N
ATOM    107  CA  ARG C 162      22.711  32.872  19.722  1.00 42.12           C
ATOM    108  C   ARG C 162      21.869  31.864  18.945  1.00 41.68           C
ATOM    109  O   ARG C 162      21.514  30.800  19.471  1.00 39.25           O
ATOM    110  CB  ARG C 162      21.852  34.030  20.239  1.00 45.16           C
ATOM    111  CG  ARG C 162      20.717  33.612  21.160  1.00 49.53           C
ATOM    112  CD  ARG C 162      20.087  34.811  21.869  1.00 56.82           C
ATOM    113  NE  ARG C 162      21.027  35.511  22.744  1.00 61.01           N
ATOM    114  CZ  ARG C 162      21.380  36.785  22.600  1.00 64.07           C
ATOM    115  NH1 ARG C 162      20.865  37.511  21.618  1.00 64.03           N1+
ATOM    116  NH2 ARG C 162      22.241  37.338  23.443  1.00 65.77           N
ATOM    117  N   ASP C 163      21.564  32.167  17.680  1.00 44.70           N
ATOM    118  CA  ASP C 163      20.796  31.235  16.860  1.00 46.33           C
ATOM    119  C   ASP C 163      21.589  29.963  16.579  1.00 45.26           C
ATOM    120  O   ASP C 163      21.030  28.860  16.589  1.00 46.93           O
ATOM    121  CB  ASP C 163      20.372  31.909  15.554  1.00 48.71           C
ATOM    122  CG  ASP C 163      19.676  33.237  15.782  1.00 52.58           C
ATOM    123  OD1 ASP C 163      19.172  33.464  16.902  1.00 53.32           O
ATOM    124  OD2 ASP C 163      19.630  34.054  14.838  1.00 55.49           O1-
ATOM    125  N   TYR C 164      22.889  30.100  16.310  1.00 43.41           N
ATOM    126  CA  TYR C 164      23.735  28.930  16.083  1.00 41.19           C
ATOM    127  C   TYR C 164      23.763  28.027  17.309  1.00 37.69           C
ATOM    128  O   TYR C 164      23.695  26.799  17.193  1.00 33.96           O
ATOM    129  CB  TYR C 164      25.146  29.380  15.707  1.00 42.31           C
ATOM    130  CG  TYR C 164      26.218  28.339  15.932  1.00 43.10           C
ATOM    131  CD1 TYR C 164      26.148  27.088  15.328  1.00 43.10           C
ATOM    132  CD2 TYR C 164      27.308  28.614  16.748  1.00 43.33           C
ATOM    133  CE1 TYR C 164      27.132  26.143  15.537  1.00 41.17           C
ATOM    134  CE2 TYR C 164      28.294  27.678  16.958  1.00 42.19           C
ATOM    135  CZ  TYR C 164      28.201  26.442  16.352  1.00 41.35           C
ATOM    136  OH  TYR C 164      29.185  25.504  16.564  1.00 39.50           O
ATOM    137  N   VAL C 165      23.893  28.619  18.495  1.00 37.40           N
ATOM    138  CA  VAL C 165      23.837  27.842  19.730  1.00 34.00           C
ATOM    139  C   VAL C 165      22.490  27.148  19.864  1.00 37.36           C
ATOM    140  O   VAL C 165      22.410  25.997  20.307  1.00 36.54           O
ATOM    141  CB  VAL C 165      24.130  28.743  20.944  1.00 33.18           C
ATOM    142  CG1 VAL C 165      23.848  27.999  22.231  1.00 33.44           C
ATOM    143  CG2 VAL C 165      25.569  29.213  20.901  1.00 33.44           C
ATOM    144  N   ASP C 166      21.411  27.847  19.511  1.00 41.20           N
ATOM    145  CA  ASP C 166      20.077  27.265  19.622  1.00 42.08           C
ATOM    146  C   ASP C 166      19.934  26.037  18.727  1.00 34.27           C
ATOM    147  O   ASP C 166      19.429  24.993  19.159  1.00 30.99           O
ATOM    148  CB  ASP C 166      19.024  28.317  19.275  1.00 51.46           C
ATOM    149  CG  ASP C 166      17.619  27.876  19.640  1.00 62.19           C
ATOM    150  OD1 ASP C 166      17.360  27.632  20.838  1.00 64.56           O
ATOM    151  OD2 ASP C 166      16.771  27.788  18.728  1.00 68.88           O1-
ATOM    152  N   ARG C 167      20.376  26.147  17.471  1.00 31.48           N
ATOM    153  CA  ARG C 167      20.341  24.996  16.572  1.00 31.18           C
ATOM    154  C   ARG C 167      21.247  23.880  17.075  1.00 31.68           C
ATOM    155  O   ARG C 167      20.893  22.696  17.007  1.00 31.58           O
ATOM    156  CB  ARG C 167      20.762  25.429  15.168  1.00 24.67           C
ATOM    157  CG  ARG C 167      19.890  26.523  14.570  1.00 26.68           C
ATOM    158  CD  ARG C 167      20.525  27.138  13.325  1.00 29.86           C
ATOM    159  NE  ARG C 167      21.151  26.136  12.466  1.00 33.21           N
ATOM    160  CZ  ARG C 167      22.364  26.252  11.932  1.00 33.79           C
ATOM    161  NH1 ARG C 167      23.087  27.345  12.136  1.00 31.49           N1+
ATOM    162  NH2 ARG C 167      22.848  25.274  11.178  1.00 34.57           N
ATOM    163  N   PHE C 168      22.423  24.246  17.583  1.00 29.23           N
ATOM    164  CA  PHE C 168      23.392  23.263  18.052  1.00 28.85           C
ATOM    165  C   PHE C 168      22.849  22.470  19.232  1.00 30.86           C
ATOM    166  O   PHE C 168      23.055  21.254  19.319  1.00 31.45           O
ATOM    167  CB  PHE C 168      24.704  23.964  18.425  1.00 26.10           C
ATOM    168  CG  PHE C 168      25.859  23.023  18.649  1.00 20.98           C
ATOM    169  CD1 PHE C 168      26.056  22.417  19.882  1.00 19.77           C
ATOM    170  CD2 PHE C 168      26.758  22.754  17.628  1.00 19.48           C
ATOM    171  CE1 PHE C 168      27.121  21.553  20.083  1.00 19.10           C
ATOM    172  CE2 PHE C 168      27.822  21.891  17.829  1.00 18.80           C
ATOM    173  CZ  PHE C 168      28.001  21.294  19.056  1.00 18.61           C
ATOM    174  N   TYR C 169      22.168  23.142  20.159  1.00 31.45           N
ATOM    175  CA  TYR C 169      21.591  22.445  21.300  1.00 34.99           C
ATOM    176  C   TYR C 169      20.338  21.670  20.914  1.00 38.45           C
ATOM    177  O   TYR C 169      20.085  20.595  21.471  1.00 38.77           O
ATOM    178  CB  TYR C 169      21.271  23.440  22.419  1.00 36.69           C
ATOM    179  CG  TYR C 169      22.482  23.894  23.206  1.00 35.69           C
ATOM    180  CD1 TYR C 169      23.721  23.298  23.016  1.00 37.06           C
ATOM    181  CD2 TYR C 169      22.386  24.916  24.139  1.00 36.58           C
ATOM    182  CE1 TYR C 169      24.829  23.709  23.729  1.00 36.26           C
ATOM    183  CE2 TYR C 169      23.493  25.334  24.859  1.00 36.85           C
ATOM    184  CZ  TYR C 169      24.712  24.725  24.648  1.00 35.63           C
ATOM    185  OH  TYR C 169      25.821  25.127  25.356  1.00 36.43           O
ATOM    186  N   LYS C 170      19.547  22.198  19.974  1.00 39.80           N
ATOM    187  CA  LYS C 170      18.379  21.469  19.487  1.00 39.15           C
ATOM    188  C   LYS C 170      18.786  20.141  18.861  1.00 33.71           C
ATOM    189  O   LYS C 170      18.251  19.084  19.215  1.00 31.23           O
ATOM    190  CB  LYS C 170      17.604  22.329  18.490  1.00 41.81           C
ATOM    191  CG  LYS C 170      16.589  23.252  19.139  1.00 47.37           C
ATOM    192  CD  LYS C 170      16.050  24.267  18.147  1.00 52.59           C
ATOM    193  CE  LYS C 170      15.202  25.320  18.843  1.00 55.94           C
ATOM    194  NZ  LYS C 170      13.953  24.758  19.418  1.00 57.94           N1+
ATOM    195  N   THR C 171      19.732  20.176  17.918  1.00 30.53           N
ATOM    196  CA  THR C 171      20.238  18.930  17.351  1.00 31.65           C
ATOM    197  C   THR C 171      20.963  18.106  18.407  1.00 35.93           C
ATOM    198  O   THR C 171      20.970  16.871  18.340  1.00 36.90           O
ATOM    199  CB  THR C 171      21.159  19.221  16.165  1.00 29.40           C
ATOM    200  OG1 THR C 171      20.533  20.176  15.298  1.00 31.86           O
ATOM    201  CG2 THR C 171      21.437  17.943  15.381  1.00 24.22           C
ATOM    202  N   LEU C 172      21.571  18.775  19.391  1.00 38.18           N
ATOM    203  CA  LEU C 172      22.222  18.079  20.496  1.00 37.04           C
ATOM    204  C   LEU C 172      21.228  17.255  21.303  1.00 40.40           C
ATOM    205  O   LEU C 172      21.603  16.242  21.903  1.00 41.98           O
ATOM    206  CB  LEU C 172      22.941  19.092  21.393  1.00 35.48           C
ATOM    207  CG  LEU C 172      23.659  18.624  22.662  1.00 33.70           C
ATOM    208  CD1 LEU C 172      24.660  17.535  22.360  1.00 30.76           C
ATOM    209  CD2 LEU C 172      24.344  19.801  23.342  1.00 33.81           C
ATOM    210  N   ARG C 173      19.962  17.678  21.338  1.00 44.04           N
ATOM    211  CA  ARG C 173      18.968  16.988  22.154  1.00 46.81           C
ATOM    212  C   ARG C 173      18.592  15.624  21.586  1.00 42.67           C
ATOM    213  O   ARG C 173      18.257  14.710  22.348  1.00 41.45           O
ATOM    214  CB  ARG C 173      17.704  17.845  22.259  1.00 54.82           C
ATOM    215  CG  ARG C 173      16.674  17.344  23.253  1.00 62.83           C
ATOM    216  CD  ARG C 173      15.603  18.386  23.518  1.00 69.35           C
ATOM    217  NE  ARG C 173      14.782  18.026  24.669  1.00 77.99           N
ATOM    218  CZ  ARG C 173      14.173  18.902  25.460  1.00 82.59           C
ATOM    219  NH1 ARG C 173      14.288  20.203  25.226  1.00 85.10           N1+
ATOM    220  NH2 ARG C 173      13.445  18.476  26.484  1.00 84.26           N
ATOM    221  N   ALA C 174      18.663  15.457  20.266  1.00 40.42           N
ATOM    222  CA  ALA C 174      18.335  14.184  19.635  1.00 38.40           C
ATOM    223  C   ALA C 174      19.530  13.261  19.456  1.00 40.00           C
ATOM    224  O   ALA C 174      19.333  12.063  19.221  1.00 39.69           O
ATOM    225  CB  ALA C 174      17.677  14.424  18.273  1.00 38.48           C
ATOM    226  N   GLU C 175      20.752  13.780  19.552  1.00 41.12           N
ATOM    227  CA  GLU C 175      21.933  12.954  19.339  1.00 40.99           C
ATOM    228  C   GLU C 175      21.970  11.799  20.333  1.00 43.47           C
ATOM    229  O   GLU C 175      21.720  11.976  21.529  1.00 42.08           O
ATOM    230  CB  GLU C 175      23.196  13.807  19.472  1.00 39.49           C
ATOM    231  CG  GLU C 175      24.473  13.094  19.063  1.00 37.00           C
ATOM    232  CD  GLU C 175      24.734  13.191  17.574  1.00 36.31           C
ATOM    233  OE1 GLU C 175      24.029  13.967  16.894  1.00 35.29           O
ATOM    234  OE2 GLU C 175      25.645  12.491  17.083  1.00 36.54           O1-
ATOM    235  N   GLN C 176      22.302  10.611  19.832  1.00 49.23           N
ATOM    236  CA  GLN C 176      22.440   9.425  20.675  1.00 56.22           C
ATOM    237  C   GLN C 176      23.900   9.330  21.093  1.00 50.49           C
ATOM    238  O   GLN C 176      24.750   8.865  20.329  1.00 47.12           O
ATOM    239  CB  GLN C 176      21.983   8.176  19.932  1.00 64.09           C
ATOM    240  CG  GLN C 176      20.579   8.291  19.367  1.00 67.95           C
ATOM    241  CD  GLN C 176      19.518   8.391  20.443  1.00 70.63           C
ATOM    242  OE1 GLN C 176      19.630   7.780  21.506  1.00 71.27           O
ATOM    243  NE2 GLN C 176      18.487   9.186  20.180  1.00 72.74           N
ATOM    244  N   ALA C 177      24.189   9.766  22.315  1.00 48.23           N
ATOM    245  CA  ALA C 177      25.561   9.860  22.787  1.00 46.18           C
ATOM    246  C   ALA C 177      25.556   9.955  24.305  1.00 45.45           C
ATOM    247  O   ALA C 177      24.586  10.422  24.907  1.00 47.00           O
ATOM    248  CB  ALA C 177      26.274  11.066  22.169  1.00 46.04           C
ATOM    249  N   SER C 178      26.647   9.496  24.914  1.00 43.09           N
ATOM    250  CA  SER C 178      26.782   9.544  26.360  1.00 44.17           C
ATOM    251  C   SER C 178      26.871  10.992  26.842  1.00 45.26           C
ATOM    252  O   SER C 178      27.106  11.925  26.068  1.00 45.80           O
ATOM    253  CB  SER C 178      28.012   8.758  26.811  1.00 46.87           C
ATOM    254  OG  SER C 178      29.204   9.405  26.403  1.00 49.28           O
ATOM    255  N   GLN C 179      26.690  11.172  28.153  1.00 46.48           N
ATOM    256  CA  GLN C 179      26.666  12.520  28.712  1.00 47.14           C
ATOM    257  C   GLN C 179      28.057  13.145  28.751  1.00 44.86           C
ATOM    258  O   GLN C 179      28.184  14.377  28.713  1.00 44.34           O
ATOM    259  CB  GLN C 179      26.059  12.498  30.120  1.00 51.17           C
ATOM    260  CG  GLN C 179      24.610  12.021  30.188  1.00 53.88           C
ATOM    261  CD  GLN C 179      24.480  10.510  30.269  1.00 57.18           C
ATOM    262  OE1 GLN C 179      25.268   9.773  29.678  1.00 59.61           O
ATOM    263  NE2 GLN C 179      23.482  10.042  31.011  1.00 57.39           N
ATOM    264  N   GLU C 180      29.109  12.324  28.799  1.00 44.23           N
ATOM    265  CA  GLU C 180      30.462  12.870  28.801  1.00 43.14           C
ATOM    266  C   GLU C 180      30.848  13.393  27.424  1.00 40.65           C
ATOM    267  O   GLU C 180      31.419  14.484  27.305  1.00 41.30           O
ATOM    268  CB  GLU C 180      31.449  11.800  29.269  1.00 47.33           C
ATOM    269  CG  GLU C 180      32.909  12.152  29.066  1.00 50.00           C
ATOM    270  CD  GLU C 180      33.805  11.531  30.119  1.00 52.10           C
ATOM    271  OE1 GLU C 180      33.312  10.689  30.900  1.00 53.72           O
ATOM    272  OE2 GLU C 180      35.001  11.882  30.166  1.00 54.03           O1-
ATOM    273  N   VAL C 181      30.525  12.642  26.368  1.00 37.53           N
ATOM    274  CA  VAL C 181      30.808  13.115  25.020  1.00 36.18           C
ATOM    275  C   VAL C 181      29.848  14.220  24.604  1.00 36.26           C
ATOM    276  O   VAL C 181      30.173  15.015  23.714  1.00 33.78           O
ATOM    277  CB  VAL C 181      30.777  11.946  24.018  1.00 35.64           C
ATOM    278  CG1 VAL C 181      31.540  10.755  24.572  1.00 34.43           C
ATOM    279  CG2 VAL C 181      29.358  11.549  23.710  1.00 37.13           C
ATOM    280  N   LYS C 182      28.671  14.298  25.230  1.00 37.04           N
ATOM    281  CA  LYS C 182      27.816  15.463  25.028  1.00 36.20           C
ATOM    282  C   LYS C 182      28.400  16.691  25.713  1.00 38.78           C
ATOM    283  O   LYS C 182      28.273  17.811  25.204  1.00 38.39           O
ATOM    284  CB  LYS C 182      26.399  15.183  25.528  1.00 35.14           C
ATOM    285  CG  LYS C 182      25.495  14.595  24.461  1.00 34.74           C
ATOM    286  CD  LYS C 182      24.079  14.396  24.964  1.00 36.32           C
ATOM    287  CE  LYS C 182      23.165  13.959  23.827  1.00 36.19           C
ATOM    288  NZ  LYS C 182      21.771  13.696  24.283  1.00 36.25           N1+
ATOM    289  N   ASN C 183      29.032  16.504  26.874  1.00 40.65           N
ATOM    290  CA  ASN C 183      29.749  17.617  27.488  1.00 43.03           C
ATOM    291  C   ASN C 183      30.926  18.050  26.620  1.00 41.11           C
ATOM    292  O   ASN C 183      31.217  19.248  26.511  1.00 39.16           O
ATOM    293  CB  ASN C 183      30.219  17.238  28.892  1.00 47.10           C
ATOM    294  CG  ASN C 183      29.072  17.130  29.879  1.00 51.53           C
ATOM    295  OD1 ASN C 183      27.908  17.302  29.518  1.00 53.74           O
ATOM    296  ND2 ASN C 183      29.398  16.858  31.136  1.00 55.51           N
ATOM    297  N   TRP C 184      31.597  17.092  25.971  1.00 40.81           N
ATOM    298  CA  TRP C 184      32.655  17.453  25.033  1.00 39.31           C
ATOM    299  C   TRP C 184      32.101  18.172  23.810  1.00 40.73           C
ATOM    300  O   TRP C 184      32.765  19.057  23.259  1.00 38.25           O
ATOM    301  CB  TRP C 184      33.433  16.210  24.598  1.00 35.92           C
ATOM    302  CG  TRP C 184      34.428  16.504  23.518  1.00 32.12           C
ATOM    303  CD1 TRP C 184      35.720  16.910  23.681  1.00 32.51           C
ATOM    304  CD2 TRP C 184      34.207  16.431  22.103  1.00 29.06           C
ATOM    305  NE1 TRP C 184      36.319  17.090  22.457  1.00 30.91           N
ATOM    306  CE2 TRP C 184      35.410  16.803  21.472  1.00 28.17           C
ATOM    307  CE3 TRP C 184      33.109  16.085  21.310  1.00 29.12           C
ATOM    308  CZ2 TRP C 184      35.546  16.842  20.086  1.00 26.87           C
ATOM    309  CZ3 TRP C 184      33.247  16.120  19.934  1.00 28.93           C
ATOM    310  CH2 TRP C 184      34.457  16.495  19.336  1.00 28.57           C
ATOM    311  N   MET C 185      30.895  17.808  23.374  1.00 42.45           N
ATOM    312  CA  MET C 185      30.285  18.481  22.233  1.00 40.20           C
ATOM    313  C   MET C 185      29.876  19.906  22.587  1.00 40.16           C
ATOM    314  O   MET C 185      30.034  20.822  21.772  1.00 43.03           O
ATOM    315  CB  MET C 185      29.104  17.657  21.725  1.00 39.16           C
ATOM    316  CG  MET C 185      29.550  16.527  20.805  1.00 39.41           C
ATOM    317  SD  MET C 185      28.465  15.088  20.783  1.00 38.37           S
ATOM    318  CE  MET C 185      26.916  15.837  20.318  1.00 37.81           C
ATOM    319  N   THR C 186      29.336  20.113  23.789  1.00 38.76           N
ATOM    320  CA  THR C 186      29.026  21.468  24.237  1.00 38.41           C
ATOM    321  C   THR C 186      30.295  22.306  24.371  1.00 39.14           C
ATOM    322  O   THR C 186      30.344  23.458  23.922  1.00 36.57           O
ATOM    323  CB  THR C 186      28.268  21.418  25.566  1.00 38.66           C
ATOM    324  OG1 THR C 186      26.956  20.885  25.348  1.00 41.41           O
ATOM    325  CG2 THR C 186      28.154  22.809  26.172  1.00 39.28           C
ATOM    326  N   GLU C 187      31.338  21.738  24.981  1.00 41.91           N
ATOM    327  CA  GLU C 187      32.529  22.522  25.299  1.00 41.45           C
ATOM    328  C   GLU C 187      33.425  22.746  24.083  1.00 37.50           C
ATOM    329  O   GLU C 187      33.985  23.835  23.923  1.00 39.03           O
ATOM    330  CB  GLU C 187      33.312  21.845  26.425  1.00 44.85           C
ATOM    331  CG  GLU C 187      32.685  22.034  27.796  1.00 52.14           C
ATOM    332  CD  GLU C 187      33.322  21.160  28.858  1.00 59.99           C
ATOM    333  OE1 GLU C 187      34.432  20.639  28.614  1.00 64.15           O
ATOM    334  OE2 GLU C 187      32.710  20.990  29.935  1.00 64.85           O1-
ATOM    335  N   THR C 188      33.569  21.744  23.219  1.00 33.08           N
ATOM    336  CA  THR C 188      34.578  21.763  22.163  1.00 32.42           C
ATOM    337  C   THR C 188      34.003  21.780  20.755  1.00 30.81           C
ATOM    338  O   THR C 188      34.452  22.574  19.923  1.00 29.53           O
ATOM    339  CB  THR C 188      35.508  20.549  22.307  1.00 31.74           C
ATOM    340  OG1 THR C 188      36.285  20.686  23.505  1.00 30.86           O
ATOM    341  CG2 THR C 188      36.451  20.450  21.115  1.00 31.64           C
ATOM    342  N   LEU C 189      33.014  20.931  20.465  1.00 29.39           N
ATOM    343  CA  LEU C 189      32.463  20.880  19.113  1.00 29.57           C
ATOM    344  C   LEU C 189      31.750  22.178  18.756  1.00 28.20           C
ATOM    345  O   LEU C 189      31.801  22.623  17.603  1.00 25.21           O
ATOM    346  CB  LEU C 189      31.515  19.689  18.971  1.00 30.55           C
ATOM    347  CG  LEU C 189      30.895  19.496  17.586  1.00 30.59           C
ATOM    348  CD1 LEU C 189      31.975  19.337  16.530  1.00 30.50           C
ATOM    349  CD2 LEU C 189      29.954  18.306  17.569  1.00 29.82           C
ATOM    350  N   LEU C 190      31.068  22.788  19.729  1.00 28.86           N
ATOM    351  CA  LEU C 190      30.445  24.089  19.504  1.00 30.23           C
ATOM    352  C   LEU C 190      31.469  25.119  19.036  1.00 31.17           C
ATOM    353  O   LEU C 190      31.199  25.903  18.119  1.00 32.91           O
ATOM    354  CB  LEU C 190      29.755  24.565  20.784  1.00 31.35           C
ATOM    355  CG  LEU C 190      28.975  25.882  20.722  1.00 34.16           C
ATOM    356  CD1 LEU C 190      27.778  25.760  19.796  1.00 35.90           C
ATOM    357  CD2 LEU C 190      28.539  26.323  22.111  1.00 36.08           C
ATOM    358  N   VAL C 191      32.646  25.138  19.665  1.00 29.86           N
ATOM    359  CA  VAL C 191      33.683  26.097  19.294  1.00 28.14           C
ATOM    360  C   VAL C 191      34.237  25.791  17.907  1.00 29.26           C
ATOM    361  O   VAL C 191      34.472  26.702  17.106  1.00 30.44           O
ATOM    362  CB  VAL C 191      34.793  26.107  20.361  1.00 26.91           C
ATOM    363  CG1 VAL C 191      35.970  26.965  19.912  1.00 19.39           C
ATOM    364  CG2 VAL C 191      34.245  26.598  21.693  1.00 26.87           C
ATOM    365  N   GLN C 192      34.448  24.511  17.599  1.00 29.53           N
ATOM    366  CA  GLN C 192      35.079  24.136  16.338  1.00 31.34           C
ATOM    367  C   GLN C 192      34.204  24.445  15.130  1.00 31.45           C
ATOM    368  O   GLN C 192      34.730  24.678  14.036  1.00 31.32           O
ATOM    369  CB  GLN C 192      35.443  22.653  16.355  1.00 35.19           C
ATOM    370  CG  GLN C 192      36.707  22.320  17.128  1.00 40.49           C
ATOM    371  CD  GLN C 192      37.926  23.008  16.544  1.00 45.37           C
ATOM    372  OE1 GLN C 192      38.106  23.051  15.326  1.00 46.10           O
ATOM    373  NE2 GLN C 192      38.788  23.529  17.416  1.00 43.84           N
ATOM    374  N   ASN C 193      32.882  24.455  15.300  1.00 32.00           N
ATOM    375  CA  ASN C 193      31.960  24.637  14.187  1.00 33.09           C
ATOM    376  C   ASN C 193      31.457  26.067  14.044  1.00 32.66           C
ATOM    377  O   ASN C 193      30.641  26.334  13.156  1.00 33.42           O
ATOM    378  CB  ASN C 193      30.767  23.685  14.327  1.00 34.73           C
ATOM    379  CG  ASN C 193      31.086  22.278  13.861  1.00 34.44           C
ATOM    380  OD1 ASN C 193      32.249  21.928  13.663  1.00 34.29           O
ATOM    381  ND2 ASN C 193      30.051  21.464  13.673  1.00 34.92           N
ATOM    382  N   ALA C 194      31.898  26.984  14.903  1.00 30.66           N
ATOM    383  CA  ALA C 194      31.547  28.386  14.737  1.00 29.72           C
ATOM    384  C   ALA C 194      32.169  28.939  13.457  1.00 27.30           C
ATOM    385  O   ALA C 194      33.145  28.401  12.928  1.00 24.03           O
ATOM    386  CB  ALA C 194      32.004  29.200  15.948  1.00 29.95           C
ATOM    387  N   ASN C 195      31.582  30.029  12.951  1.00 27.70           N
ATOM    388  CA  ASN C 195      32.138  30.688  11.782  1.00 29.07           C
ATOM    389  C   ASN C 195      33.552  31.191  12.091  1.00 28.54           C
ATOM    390  O   ASN C 195      33.929  31.319  13.259  1.00 28.91           O
ATOM    391  CB  ASN C 195      31.205  31.816  11.315  1.00 31.10           C
ATOM    392  CG  ASN C 195      31.029  32.927  12.339  1.00 31.05           C
ATOM    393  OD1 ASN C 195      31.853  33.124  13.224  1.00 28.69           O
ATOM    394  ND2 ASN C 195      29.931  33.665  12.210  1.00 33.14           N
ATOM    395  N   PRO C 196      34.353  31.485  11.056  1.00 29.19           N
ATOM    396  CA  PRO C 196      35.774  31.814  11.297  1.00 30.31           C
ATOM    397  C   PRO C 196      36.042  32.856  12.376  1.00 33.08           C
ATOM    398  O   PRO C 196      36.820  32.590  13.302  1.00 32.72           O
ATOM    399  CB  PRO C 196      36.239  32.289   9.916  1.00 30.64           C
ATOM    400  CG  PRO C 196      35.414  31.494   8.968  1.00 29.45           C
ATOM    401  CD  PRO C 196      34.059  31.373   9.612  1.00 30.01           C
ATOM    402  N   ASP C 197      35.423  34.036  12.286  1.00 35.59           N
ATOM    403  CA  ASP C 197      35.741  35.114  13.221  1.00 37.00           C
ATOM    404  C   ASP C 197      35.347  34.750  14.650  1.00 37.80           C
ATOM    405  O   ASP C 197      36.178  34.792  15.571  1.00 37.94           O
ATOM    406  CB  ASP C 197      35.050  36.403  12.779  1.00 37.34           C
ATOM    407  CG  ASP C 197      35.575  36.922  11.452  1.00 38.42           C
ATOM    408  OD1 ASP C 197      36.766  36.701  11.153  1.00 39.60           O
ATOM    409  OD2 ASP C 197      34.794  37.553  10.707  1.00 39.57           O1-
ATOM    410  N   CYS C 198      34.080  34.378  14.855  1.00 39.25           N
ATOM    411  CA  CYS C 198      33.640  34.006  16.196  1.00 41.40           C
ATOM    412  C   CYS C 198      34.387  32.781  16.702  1.00 35.52           C
ATOM    413  O   CYS C 198      34.541  32.612  17.913  1.00 34.47           O
ATOM    414  CB  CYS C 198      32.128  33.767  16.224  1.00 48.57           C
ATOM    415  SG  CYS C 198      31.459  33.296  17.844  1.00 52.58           S
ATOM    416  N   LYS C 199      34.869  31.923  15.800  1.00 33.01           N
ATOM    417  CA  LYS C 199      35.709  30.815  16.243  1.00 33.45           C
ATOM    418  C   LYS C 199      37.039  31.325  16.778  1.00 32.71           C
ATOM    419  O   LYS C 199      37.523  30.846  17.809  1.00 27.93           O
ATOM    420  CB  LYS C 199      35.937  29.819  15.107  1.00 34.00           C
ATOM    421  CG  LYS C 199      36.786  28.624  15.514  1.00 34.37           C
ATOM    422  CD  LYS C 199      37.084  27.709  14.342  1.00 37.86           C
ATOM    423  CE  LYS C 199      37.744  26.422  14.812  1.00 41.74           C
ATOM    424  NZ  LYS C 199      38.178  25.561  13.677  1.00 46.39           N1+
ATOM    425  N   THR C 200      37.655  32.279  16.079  1.00 32.56           N
ATOM    426  CA  THR C 200      38.880  32.893  16.581  1.00 32.07           C
ATOM    427  C   THR C 200      38.665  33.474  17.977  1.00 34.29           C
ATOM    428  O   THR C 200      39.457  33.229  18.899  1.00 35.24           O
ATOM    429  CB  THR C 200      39.353  33.975  15.608  1.00 33.68           C
ATOM    430  OG1 THR C 200      39.491  33.409  14.299  1.00 36.85           O
ATOM    431  CG2 THR C 200      40.704  34.502  16.032  1.00 36.60           C
ATOM    432  N   ILE C 201      37.577  34.231  18.156  1.00 33.34           N
ATOM    433  CA  ILE C 201      37.306  34.836  19.460  1.00 30.79           C
ATOM    434  C   ILE C 201      37.068  33.762  20.519  1.00 31.90           C
ATOM    435  O   ILE C 201      37.597  33.844  21.635  1.00 31.34           O
ATOM    436  CB  ILE C 201      36.120  35.815  19.363  1.00 28.37           C
ATOM    437  CG1 ILE C 201      36.565  37.123  18.706  1.00 28.32           C
ATOM    438  CG2 ILE C 201      35.536  36.092  20.735  1.00 27.51           C
ATOM    439  CD1 ILE C 201      35.424  38.048  18.335  1.00 28.08           C
ATOM    440  N   LEU C 202      36.284  32.733  20.186  1.00 32.01           N
ATOM    441  CA  LEU C 202      35.948  31.703  21.169  1.00 30.79           C
ATOM    442  C   LEU C 202      37.175  30.897  21.575  1.00 33.31           C
ATOM    443  O   LEU C 202      37.304  30.496  22.738  1.00 36.41           O
ATOM    444  CB  LEU C 202      34.869  30.773  20.615  1.00 27.18           C
ATOM    445  CG  LEU C 202      33.462  31.342  20.421  1.00 26.25           C
ATOM    446  CD1 LEU C 202      32.517  30.271  19.907  1.00 23.43           C
ATOM    447  CD2 LEU C 202      32.943  31.954  21.705  1.00 27.49           C
ATOM    448  N   LYS C 203      38.079  30.638  20.628  1.00 31.43           N
ATOM    449  CA  LYS C 203      39.324  29.955  20.962  1.00 29.32           C
ATOM    450  C   LYS C 203      40.212  30.842  21.822  1.00 28.81           C
ATOM    451  O   LYS C 203      40.909  30.351  22.719  1.00 28.40           O
ATOM    452  CB  LYS C 203      40.054  29.537  19.684  1.00 31.01           C
ATOM    453  CG  LYS C 203      39.314  28.505  18.847  1.00 33.72           C
ATOM    454  CD  LYS C 203      40.196  27.951  17.738  1.00 35.81           C
ATOM    455  CE  LYS C 203      41.228  26.974  18.271  1.00 37.12           C
ATOM    456  NZ  LYS C 203      40.585  25.734  18.787  1.00 36.80           N1+
ATOM    457  N   ALA C 204      40.209  32.152  21.554  1.00 29.17           N
ATOM    458  CA  ALA C 204      41.016  33.076  22.347  1.00 27.21           C
ATOM    459  C   ALA C 204      40.612  33.087  23.820  1.00 25.61           C
ATOM    460  O   ALA C 204      41.442  33.392  24.684  1.00 25.55           O
ATOM    461  CB  ALA C 204      40.919  34.487  21.767  1.00 27.42           C
ATOM    462  N   LEU C 205      39.352  32.767  24.132  1.00 26.39           N
ATOM    463  CA  LEU C 205      38.895  32.840  25.518  1.00 28.06           C
ATOM    464  C   LEU C 205      39.485  31.744  26.397  1.00 29.34           C
ATOM    465  O   LEU C 205      39.409  31.850  27.626  1.00 30.23           O
ATOM    466  CB  LEU C 205      37.366  32.774  25.591  1.00 27.50           C
ATOM    467  CG  LEU C 205      36.535  33.827  24.853  1.00 24.34           C
ATOM    468  CD1 LEU C 205      35.065  33.450  24.885  1.00 22.94           C
ATOM    469  CD2 LEU C 205      36.746  35.200  25.464  1.00 23.63           C
ATOM    470  N   GLY C 206      40.068  30.702  25.810  1.00 30.06           N
ATOM    471  CA  GLY C 206      40.663  29.636  26.581  1.00 32.09           C
ATOM    472  C   GLY C 206      39.641  28.681  27.168  1.00 32.93           C
ATOM    473  O   GLY C 206      38.471  28.658  26.771  1.00 31.55           O
ATOM    474  N   PRO C 207      40.069  27.877  28.137  1.00 34.79           N
ATOM    475  CA  PRO C 207      39.202  26.819  28.663  1.00 34.25           C
ATOM    476  C   PRO C 207      38.215  27.328  29.703  1.00 33.53           C
ATOM    477  O   PRO C 207      38.434  28.342  30.371  1.00 31.15           O
ATOM    478  CB  PRO C 207      40.200  25.838  29.289  1.00 33.20           C
ATOM    479  CG  PRO C 207      41.299  26.726  29.769  1.00 34.49           C
ATOM    480  CD  PRO C 207      41.416  27.826  28.733  1.00 34.84           C
ATOM    481  N   GLY C 208      37.107  26.596  29.827  1.00 34.69           N
ATOM    482  CA  GLY C 208      36.145  26.825  30.883  1.00 35.89           C
ATOM    483  C   GLY C 208      35.165  27.952  30.646  1.00 40.88           C
ATOM    484  O   GLY C 208      34.342  28.225  31.530  1.00 47.75           O
ATOM    485  N   ALA C 209      35.224  28.614  29.493  1.00 36.63           N
ATOM    486  CA  ALA C 209      34.343  29.742  29.224  1.00 33.39           C
ATOM    487  C   ALA C 209      32.884  29.304  29.207  1.00 32.77           C
ATOM    488  O   ALA C 209      32.531  28.297  28.587  1.00 32.94           O
ATOM    489  CB  ALA C 209      34.718  30.391  27.892  1.00 32.58           C
ATOM    490  N   THR C 210      32.035  30.070  29.889  1.00 31.10           N
ATOM    491  CA  THR C 210      30.612  29.777  29.923  1.00 31.35           C
ATOM    492  C   THR C 210      29.962  30.139  28.588  1.00 33.56           C
ATOM    493  O   THR C 210      30.547  30.822  27.741  1.00 33.12           O
ATOM    494  CB  THR C 210      29.933  30.535  31.064  1.00 31.71           C
ATOM    495  OG1 THR C 210      30.320  31.914  31.018  1.00 32.47           O
ATOM    496  CG2 THR C 210      30.336  29.948  32.406  1.00 27.71           C
ATOM    497  N   LEU C 211      28.726  29.666  28.405  1.00 35.04           N
ATOM    498  CA  LEU C 211      27.984  29.987  27.191  1.00 32.88           C
ATOM    499  C   LEU C 211      27.631  31.466  27.126  1.00 36.93           C
ATOM    500  O   LEU C 211      27.555  32.038  26.033  1.00 36.88           O
ATOM    501  CB  LEU C 211      26.716  29.134  27.122  1.00 30.65           C
ATOM    502  CG  LEU C 211      25.776  29.322  25.931  1.00 30.63           C
ATOM    503  CD1 LEU C 211      26.448  28.847  24.652  1.00 24.03           C
ATOM    504  CD2 LEU C 211      24.462  28.589  26.160  1.00 25.89           C
ATOM    505  N   GLU C 212      27.420  32.097  28.281  1.00 41.18           N
ATOM    506  CA  GLU C 212      27.136  33.527  28.312  1.00 47.76           C
ATOM    507  C   GLU C 212      28.383  34.352  28.017  1.00 44.92           C
ATOM    508  O   GLU C 212      28.315  35.349  27.288  1.00 44.28           O
ATOM    509  CB  GLU C 212      26.527  33.896  29.660  1.00 57.30           C
ATOM    510  CG  GLU C 212      25.282  33.088  29.985  1.00 68.74           C
ATOM    511  CD  GLU C 212      25.575  31.785  30.697  1.00 76.76           C
ATOM    512  OE1 GLU C 212      26.758  31.517  30.995  1.00 77.70           O
ATOM    513  OE2 GLU C 212      24.615  31.035  30.973  1.00 81.31           O1-
ATOM    514  N   GLU C 213      29.529  33.960  28.579  1.00 43.45           N
ATOM    515  CA  GLU C 213      30.785  34.604  28.209  1.00 43.04           C
ATOM    516  C   GLU C 213      31.041  34.449  26.717  1.00 41.80           C
ATOM    517  O   GLU C 213      31.462  35.398  26.043  1.00 43.21           O
ATOM    518  CB  GLU C 213      31.942  34.005  29.010  1.00 42.27           C
ATOM    519  CG  GLU C 213      32.158  34.616  30.381  1.00 43.79           C
ATOM    520  CD  GLU C 213      33.238  33.895  31.170  1.00 43.63           C
ATOM    521  OE1 GLU C 213      34.233  34.545  31.556  1.00 43.80           O
ATOM    522  OE2 GLU C 213      33.106  32.668  31.376  1.00 41.75           O1-
ATOM    523  N   MET C 214      30.771  33.255  26.186  1.00 38.37           N
ATOM    524  CA  MET C 214      30.965  32.990  24.766  1.00 36.67           C
ATOM    525  C   MET C 214      30.043  33.857  23.915  1.00 38.34           C
ATOM    526  O   MET C 214      30.445  34.348  22.853  1.00 37.41           O
ATOM    527  CB  MET C 214      30.728  31.504  24.494  1.00 36.06           C
ATOM    528  CG  MET C 214      31.904  30.609  24.873  1.00 35.77           C
ATOM    529  SD  MET C 214      31.566  28.847  24.677  1.00 35.83           S
ATOM    530  CE  MET C 214      31.335  28.729  22.909  1.00 35.99           C
ATOM    531  N   MET C 215      28.803  34.061  24.370  1.00 41.28           N
ATOM    532  CA  MET C 215      27.852  34.870  23.612  1.00 43.07           C
ATOM    533  C   MET C 215      28.218  36.350  23.656  1.00 40.06           C
ATOM    534  O   MET C 215      28.077  37.059  22.652  1.00 40.15           O
ATOM    535  CB  MET C 215      26.437  34.656  24.146  1.00 47.71           C
ATOM    536  CG  MET C 215      25.714  33.459  23.549  1.00 51.96           C
ATOM    537  SD  MET C 215      24.195  33.059  24.439  1.00 59.67           S
ATOM    538  CE  MET C 215      23.584  34.694  24.830  1.00 66.24           C
ATOM    539  N   THR C 216      28.667  36.840  24.815  1.00 38.27           N
ATOM    540  CA  THR C 216      29.090  38.235  24.914  1.00 36.60           C
ATOM    541  C   THR C 216      30.336  38.492  24.074  1.00 33.12           C
ATOM    542  O   THR C 216      30.461  39.547  23.440  1.00 30.51           O
ATOM    543  CB  THR C 216      29.342  38.613  26.375  1.00 36.03           C
ATOM    544  OG1 THR C 216      28.151  38.398  27.141  1.00 36.81           O
ATOM    545  CG2 THR C 216      29.751  40.078  26.488  1.00 34.82           C
ATOM    546  N   ALA C 217      31.273  37.540  24.066  1.00 31.12           N
ATOM    547  CA  ALA C 217      32.547  37.758  23.387  1.00 31.64           C
ATOM    548  C   ALA C 217      32.378  37.894  21.877  1.00 34.58           C
ATOM    549  O   ALA C 217      33.176  38.577  21.224  1.00 34.88           O
ATOM    550  CB  ALA C 217      33.510  36.616  23.709  1.00 29.88           C
ATOM    551  N   CYS C 218      31.362  37.251  21.302  1.00 36.24           N
ATOM    552  CA  CYS C 218      31.176  37.228  19.857  1.00 39.92           C
ATOM    553  C   CYS C 218      30.149  38.240  19.360  1.00 41.84           C
ATOM    554  O   CYS C 218      29.842  38.243  18.165  1.00 42.09           O
ATOM    555  CB  CYS C 218      30.775  35.820  19.397  1.00 40.82           C
ATOM    556  SG  CYS C 218      32.169  34.695  19.142  1.00 43.91           S
ATOM    557  N   GLN C 219      29.609  39.093  20.236  1.00 41.18           N
ATOM    558  CA  GLN C 219      28.530  39.986  19.824  1.00 41.64           C
ATOM    559  C   GLN C 219      28.993  41.097  18.889  1.00 40.89           C
ATOM    560  O   GLN C 219      28.145  41.798  18.326  1.00 41.46           O
ATOM    561  CB  GLN C 219      27.856  40.605  21.051  1.00 43.81           C
ATOM    562  CG  GLN C 219      28.637  41.741  21.695  1.00 45.26           C
ATOM    563  CD  GLN C 219      28.050  42.168  23.026  1.00 48.28           C
ATOM    564  OE1 GLN C 219      27.003  41.675  23.442  1.00 50.09           O
ATOM    565  NE2 GLN C 219      28.723  43.093  23.702  1.00 49.91           N
ATOM    566  N   GLY C 220      30.300  41.274  18.705  1.00 39.72           N
ATOM    567  CA  GLY C 220      30.805  42.246  17.756  1.00 37.70           C
ATOM    568  C   GLY C 220      30.935  41.747  16.338  1.00 36.75           C
ATOM    569  O   GLY C 220      31.228  42.535  15.434  1.00 37.17           O
ATOM    570  N   VAL C 221      30.735  40.450  16.122  1.00 36.95           N
ATOM    571  CA  VAL C 221      30.900  39.842  14.810  1.00 37.11           C
ATOM    572  C   VAL C 221      29.764  40.251  13.880  1.00 38.00           C
ATOM    573  O   VAL C 221      28.606  39.896  14.104  1.00 38.09           O
ATOM    574  CB  VAL C 221      30.987  38.309  14.926  1.00 35.89           C
ATOM    575  CG1 VAL C 221      30.867  37.657  13.555  1.00 35.57           C
ATOM    576  CG2 VAL C 221      32.282  37.902  15.617  1.00 34.30           C
