# Supplementary material for: A non-redundant data set of nanobody-antigen crystal structures
Source: Data Brief. 2019 Mar 6;24:103754. doi: 10.1016/j.dib.2019.103754 (PMC6441729; doi:10.1016/j.dib.2019.103754)
Supplement: Multimedia component 5 [file mmc5.zip › Data_set/Ag_1/5ocl_1.pdb]

ATOM      1  N   GLY G   0     -44.410  -2.921 130.183  1.00 48.64           N
ATOM      2  CA  GLY G   0     -43.750  -3.367 131.396  1.00 48.12           C
ATOM      3  C   GLY G   0     -43.097  -4.731 131.280  1.00 49.65           C
ATOM      4  O   GLY G   0     -43.202  -5.385 130.244  1.00 50.83           O
ATOM      5  N   PRO G   1     -42.413  -5.159 132.337  1.00 92.08           N
ATOM      6  CA  PRO G   1     -41.812  -6.495 132.331  1.00 89.85           C
ATOM      7  C   PRO G   1     -42.886  -7.567 132.321  1.00 78.74           C
ATOM      8  O   PRO G   1     -44.007  -7.362 132.792  1.00 96.68           O
ATOM      9  CB  PRO G   1     -41.001  -6.531 133.633  1.00100.38           C
ATOM     10  CG  PRO G   1     -40.912  -5.104 134.088  1.00 82.87           C
ATOM     11  CD  PRO G   1     -42.157  -4.451 133.597  1.00 78.86           C
ATOM     12  N   SER G   2     -42.528  -8.727 131.774  1.00 46.79           N
ATOM     13  CA  SER G   2     -43.482  -9.814 131.617  1.00 54.41           C
ATOM     14  C   SER G   2     -42.736 -11.141 131.620  1.00 48.56           C
ATOM     15  O   SER G   2     -41.508 -11.192 131.505  1.00 41.64           O
ATOM     16  CB  SER G   2     -44.302  -9.647 130.333  1.00 50.36           C
ATOM     17  OG  SER G   2     -43.454  -9.439 129.215  1.00 56.44           O
ATOM     18  N   GLN G   3     -43.501 -12.225 131.755  1.00 41.75           N
ATOM     19  CA  GLN G   3     -42.938 -13.570 131.765  1.00 49.67           C
ATOM     20  C   GLN G   3     -42.531 -14.048 130.379  1.00 30.51           C
ATOM     21  O   GLN G   3     -41.791 -15.028 130.274  1.00 38.42           O
ATOM     22  CB  GLN G   3     -43.939 -14.550 132.379  1.00 43.56           C
ATOM     23  CG  GLN G   3     -45.206 -14.711 131.570  1.00 41.12           C
ATOM     24  CD  GLN G   3     -46.291 -15.459 132.322  1.00 66.68           C
ATOM     25  OE1 GLN G   3     -46.147 -16.643 132.632  1.00 58.28           O
ATOM     26  NE2 GLN G   3     -47.385 -14.768 132.620  1.00 45.96           N
ATOM     27  N   VAL G   4     -43.008 -13.396 129.323  1.00 37.73           N
ATOM     28  CA  VAL G   4     -42.514 -13.593 127.967  1.00 28.10           C
ATOM     29  C   VAL G   4     -41.997 -12.244 127.488  1.00 42.41           C
ATOM     30  O   VAL G   4     -42.744 -11.257 127.473  1.00 35.78           O
ATOM     31  CB  VAL G   4     -43.600 -14.138 127.023  1.00 35.39           C
ATOM     32  CG1 VAL G   4     -43.086 -14.190 125.592  1.00 27.65           C
ATOM     33  CG2 VAL G   4     -44.053 -15.525 127.473  1.00 36.99           C
ATOM     34  N   GLN G   5     -40.719 -12.190 127.132  1.00 35.02           N
ATOM     35  CA  GLN G   5     -40.104 -10.957 126.663  1.00 37.56           C
ATOM     36  C   GLN G   5     -39.984 -10.991 125.148  1.00 37.98           C
ATOM     37  O   GLN G   5     -39.652 -12.026 124.559  1.00 35.54           O
ATOM     38  CB  GLN G   5     -38.721 -10.742 127.286  1.00 35.76           C
ATOM     39  CG  GLN G   5     -38.682 -10.847 128.804  1.00 35.49           C
ATOM     40  CD  GLN G   5     -38.521 -12.277 129.281  1.00 36.70           C
ATOM     41  OE1 GLN G   5     -37.777 -13.057 128.688  1.00 39.08           O
ATOM     42  NE2 GLN G   5     -39.226 -12.631 130.353  1.00 36.15           N
ATOM     43  N   LEU G   6     -40.261  -9.855 124.526  1.00 28.45           N
ATOM     44  CA  LEU G   6     -40.145  -9.676 123.089  1.00 34.29           C
ATOM     45  C   LEU G   6     -39.229  -8.496 122.814  1.00 32.95           C
ATOM     46  O   LEU G   6     -39.247  -7.506 123.553  1.00 40.84           O
ATOM     47  CB  LEU G   6     -41.513  -9.417 122.453  1.00 25.99           C
ATOM     48  CG  LEU G   6     -42.650 -10.370 122.822  1.00 40.91           C
ATOM     49  CD1 LEU G   6     -43.942  -9.916 122.159  1.00 30.04           C
ATOM     50  CD2 LEU G   6     -42.307 -11.796 122.421  1.00 27.02           C
ATOM     51  N   GLN G   7     -38.437  -8.586 121.749  1.00 33.22           N
ATOM     52  CA  GLN G   7     -37.656  -7.427 121.335  1.00 38.78           C
ATOM     53  C   GLN G   7     -37.446  -7.456 119.831  1.00 41.89           C
ATOM     54  O   GLN G   7     -36.973  -8.457 119.281  1.00 35.34           O
ATOM     55  CB  GLN G   7     -36.313  -7.346 122.079  1.00 36.11           C
ATOM     56  CG  GLN G   7     -35.541  -8.638 122.222  1.00 63.87           C
ATOM     57  CD  GLN G   7     -34.275  -8.446 123.044  1.00 85.95           C
ATOM     58  OE1 GLN G   7     -34.268  -7.711 124.036  1.00 54.66           O
ATOM     59  NE2 GLN G   7     -33.194  -9.094 122.627  1.00 58.42           N
ATOM     60  N   GLU G   8     -37.804  -6.350 119.183  1.00 32.53           N
ATOM     61  CA  GLU G   8     -37.741  -6.202 117.740  1.00 32.99           C
ATOM     62  C   GLU G   8     -36.357  -5.749 117.294  1.00 44.32           C
ATOM     63  O   GLU G   8     -35.583  -5.170 118.059  1.00 40.59           O
ATOM     64  CB  GLU G   8     -38.767  -5.176 117.249  1.00 32.21           C
ATOM     65  CG  GLU G   8     -40.208  -5.453 117.637  1.00 37.77           C
ATOM     66  CD  GLU G   8     -40.572  -4.878 118.992  1.00 42.41           C
ATOM     67  OE1 GLU G   8     -39.656  -4.592 119.789  1.00 33.98           O
ATOM     68  OE2 GLU G   8     -41.783  -4.704 119.256  1.00 37.83           O
ATOM     69  N   SER G   9     -36.068  -5.994 116.020  1.00 35.06           N
ATOM     70  CA  SER G   9     -34.873  -5.467 115.379  1.00 41.01           C
ATOM     71  C   SER G   9     -35.095  -5.506 113.875  1.00 39.45           C
ATOM     72  O   SER G   9     -36.054  -6.104 113.384  1.00 37.78           O
ATOM     73  CB  SER G   9     -33.620  -6.254 115.784  1.00 37.84           C
ATOM     74  OG  SER G   9     -33.713  -7.608 115.383  1.00 51.94           O
ATOM     75  N   GLY G  10     -34.193  -4.852 113.147  1.00 34.91           N
ATOM     76  CA  GLY G  10     -34.245  -4.833 111.702  1.00 39.20           C
ATOM     77  C   GLY G  10     -34.875  -3.602 111.085  1.00 46.38           C
ATOM     78  O   GLY G  10     -34.956  -3.525 109.854  1.00 45.81           O
ATOM     79  N   GLY G  11     -35.330  -2.644 111.889  1.00 39.00           N
ATOM     80  CA  GLY G  11     -35.879  -1.424 111.336  1.00 41.77           C
ATOM     81  C   GLY G  11     -34.810  -0.552 110.708  1.00 42.13           C
ATOM     82  O   GLY G  11     -33.610  -0.754 110.891  1.00 40.04           O
ATOM     83  N   GLY G  12     -35.255   0.444 109.950  1.00 40.91           N
ATOM     84  CA  GLY G  12     -34.322   1.337 109.296  1.00 47.65           C
ATOM     85  C   GLY G  12     -35.024   2.205 108.272  1.00 52.51           C
ATOM     86  O   GLY G  12     -36.252   2.196 108.152  1.00 42.87           O
ATOM     87  N   LEU G  13     -34.211   2.959 107.539  1.00 41.94           N
ATOM     88  CA  LEU G  13     -34.680   3.878 106.513  1.00 43.72           C
ATOM     89  C   LEU G  13     -34.372   3.306 105.139  1.00 43.93           C
ATOM     90  O   LEU G  13     -33.239   2.889 104.875  1.00 49.24           O
ATOM     91  CB  LEU G  13     -34.025   5.252 106.667  1.00 37.88           C
ATOM     92  CG  LEU G  13     -34.394   6.294 105.610  1.00 52.22           C
ATOM     93  CD1 LEU G  13     -34.937   7.542 106.275  1.00 63.76           C
ATOM     94  CD2 LEU G  13     -33.191   6.635 104.746  1.00 58.27           C
ATOM     95  N   VAL G  14     -35.376   3.298 104.263  1.00 39.78           N
ATOM     96  CA  VAL G  14     -35.239   2.779 102.909  1.00 41.39           C
ATOM     97  C   VAL G  14     -36.023   3.678 101.963  1.00 42.47           C
ATOM     98  O   VAL G  14     -36.781   4.554 102.385  1.00 50.62           O
ATOM     99  CB  VAL G  14     -35.732   1.320 102.785  1.00 45.73           C
ATOM    100  CG1 VAL G  14     -34.815   0.374 103.548  1.00 42.50           C
ATOM    101  CG2 VAL G  14     -37.160   1.205 103.290  1.00 44.43           C
ATOM    102  N   GLN G  15     -35.832   3.449 100.669  1.00 42.22           N
ATOM    103  CA  GLN G  15     -36.573   4.148  99.632  1.00 41.08           C
ATOM    104  C   GLN G  15     -37.790   3.330  99.214  1.00 51.37           C
ATOM    105  O   GLN G  15     -37.851   2.115  99.421  1.00 47.70           O
ATOM    106  CB  GLN G  15     -35.684   4.419  98.417  1.00 49.45           C
ATOM    107  CG  GLN G  15     -34.517   5.348  98.698  1.00 67.35           C
ATOM    108  CD  GLN G  15     -33.542   5.422  97.538  1.00 84.28           C
ATOM    109  OE1 GLN G  15     -33.607   6.334  96.713  1.00 92.86           O
ATOM    110  NE2 GLN G  15     -32.630   4.459  97.470  1.00 82.81           N
ATOM    111  N   ALA G  16     -38.765   4.018  98.624  1.00 43.22           N
ATOM    112  CA  ALA G  16     -39.965   3.348  98.140  1.00 46.47           C
ATOM    113  C   ALA G  16     -39.598   2.262  97.138  1.00 51.14           C
ATOM    114  O   ALA G  16     -38.742   2.456  96.271  1.00 46.61           O
ATOM    115  CB  ALA G  16     -40.921   4.357  97.499  1.00 43.66           C
ATOM    116  N   GLY G  17     -40.248   1.106  97.268  1.00 39.76           N
ATOM    117  CA  GLY G  17     -39.930  -0.047  96.457  1.00 44.24           C
ATOM    118  C   GLY G  17     -38.881  -0.971  97.040  1.00 43.99           C
ATOM    119  O   GLY G  17     -38.733  -2.097  96.548  1.00 49.85           O
ATOM    120  N   ASP G  18     -38.151  -0.538  98.066  1.00 48.60           N
ATOM    121  CA  ASP G  18     -37.130  -1.368  98.683  1.00 37.47           C
ATOM    122  C   ASP G  18     -37.770  -2.433  99.565  1.00 49.26           C
ATOM    123  O   ASP G  18     -38.982  -2.445  99.804  1.00 44.03           O
ATOM    124  CB  ASP G  18     -36.161  -0.520  99.503  1.00 41.75           C
ATOM    125  CG  ASP G  18     -35.173   0.234  98.641  1.00 48.77           C
ATOM    126  OD1 ASP G  18     -35.260   0.116  97.401  1.00 60.88           O
ATOM    127  OD2 ASP G  18     -34.308   0.939  99.203  1.00 65.37           O
ATOM    128  N   SER G  19     -36.933  -3.333 100.065  1.00 40.38           N
ATOM    129  CA  SER G  19     -37.349  -4.388 100.968  1.00 38.81           C
ATOM    130  C   SER G  19     -36.713  -4.176 102.335  1.00 48.63           C
ATOM    131  O   SER G  19     -35.690  -3.501 102.474  1.00 48.14           O
ATOM    132  CB  SER G  19     -36.965  -5.772 100.424  1.00 45.49           C
ATOM    133  OG  SER G  19     -37.697  -6.076  99.250  1.00 66.90           O
ATOM    134  N   LEU G  20     -37.335  -4.771 103.347  1.00 43.76           N
ATOM    135  CA  LEU G  20     -36.834  -4.718 104.711  1.00 41.18           C
ATOM    136  C   LEU G  20     -37.383  -5.930 105.448  1.00 46.62           C
ATOM    137  O   LEU G  20     -38.534  -6.317 105.238  1.00 43.00           O
ATOM    138  CB  LEU G  20     -37.250  -3.419 105.413  1.00 40.35           C
ATOM    139  CG  LEU G  20     -36.451  -2.931 106.623  1.00 57.06           C
ATOM    140  CD1 LEU G  20     -34.977  -2.739 106.273  1.00 50.34           C
ATOM    141  CD2 LEU G  20     -37.042  -1.629 107.149  1.00 42.07           C
ATOM    142  N   ARG G  21     -36.557  -6.533 106.295  1.00 37.28           N
ATOM    143  CA  ARG G  21     -36.951  -7.706 107.062  1.00 38.15           C
ATOM    144  C   ARG G  21     -36.844  -7.387 108.544  1.00 42.29           C
ATOM    145  O   ARG G  21     -35.750  -7.105 109.044  1.00 44.14           O
ATOM    146  CB  ARG G  21     -36.086  -8.920 106.709  1.00 36.82           C
ATOM    147  CG  ARG G  21     -36.541 -10.213 107.376  1.00 49.04           C
ATOM    148  CD  ARG G  21     -35.752 -11.418 106.870  1.00 47.95           C
ATOM    149  NE  ARG G  21     -36.213 -12.663 107.475  1.00 67.09           N
ATOM    150  CZ  ARG G  21     -37.177 -13.431 106.973  1.00 73.04           C
ATOM    151  NH1 ARG G  21     -37.791 -13.083 105.849  1.00 58.44           N
ATOM    152  NH2 ARG G  21     -37.528 -14.550 107.596  1.00 68.65           N
ATOM    153  N   LEU G  22     -37.974  -7.433 109.238  1.00 33.35           N
ATOM    154  CA  LEU G  22     -38.016  -7.290 110.683  1.00 33.71           C
ATOM    155  C   LEU G  22     -37.992  -8.662 111.339  1.00 29.08           C
ATOM    156  O   LEU G  22     -38.413  -9.664 110.758  1.00 34.53           O
ATOM    157  CB  LEU G  22     -39.270  -6.529 111.127  1.00 34.02           C
ATOM    158  CG  LEU G  22     -39.619  -5.245 110.379  1.00 36.28           C
ATOM    159  CD1 LEU G  22     -40.871  -4.607 110.975  1.00 33.61           C
ATOM    160  CD2 LEU G  22     -38.450  -4.283 110.403  1.00 29.16           C
ATOM    161  N   SER G  23     -37.496  -8.696 112.571  1.00 29.86           N
ATOM    162  CA  SER G  23     -37.513  -9.913 113.363  1.00 38.42           C
ATOM    163  C   SER G  23     -37.787  -9.546 114.813  1.00 33.86           C
ATOM    164  O   SER G  23     -37.585  -8.407 115.236  1.00 34.42           O
ATOM    165  CB  SER G  23     -36.191 -10.692 113.241  1.00 42.33           C
ATOM    166  OG  SER G  23     -35.110  -9.947 113.764  1.00 52.08           O
ATOM    167  N   CYS G  24     -38.250 -10.531 115.574  1.00 33.42           N
ATOM    168  CA  CYS G  24     -38.608 -10.315 116.970  1.00 33.95           C
ATOM    169  C   CYS G  24     -38.242 -11.560 117.755  1.00 33.78           C
ATOM    170  O   CYS G  24     -38.764 -12.640 117.468  1.00 39.22           O
ATOM    171  CB  CYS G  24     -40.102 -10.006 117.100  1.00 34.50           C
ATOM    172  SG  CYS G  24     -40.781 -10.126 118.760  1.00 48.47           S
ATOM    173  N   ALA G  25     -37.356 -11.410 118.735  1.00 32.49           N
ATOM    174  CA  ALA G  25     -36.869 -12.527 119.533  1.00 44.13           C
ATOM    175  C   ALA G  25     -37.717 -12.648 120.792  1.00 42.46           C
ATOM    176  O   ALA G  25     -37.822 -11.692 121.567  1.00 39.76           O
ATOM    177  CB  ALA G  25     -35.394 -12.342 119.891  1.00 39.83           C
ATOM    178  N   ALA G  26     -38.325 -13.817 120.986  1.00 32.78           N
ATOM    179  CA  ALA G  26     -39.112 -14.104 122.176  1.00 30.42           C
ATOM    180  C   ALA G  26     -38.284 -14.918 123.159  1.00 34.05           C
ATOM    181  O   ALA G  26     -37.538 -15.817 122.761  1.00 38.12           O
ATOM    182  CB  ALA G  26     -40.393 -14.864 121.822  1.00 26.81           C
ATOM    183  N   SER G  27     -38.425 -14.604 124.446  1.00 34.47           N
ATOM    184  CA  SER G  27     -37.730 -15.324 125.503  1.00 39.79           C
ATOM    185  C   SER G  27     -38.660 -15.488 126.698  1.00 37.56           C
ATOM    186  O   SER G  27     -39.762 -14.936 126.738  1.00 34.91           O
ATOM    187  CB  SER G  27     -36.437 -14.608 125.909  1.00 32.18           C
ATOM    188  OG  SER G  27     -36.670 -13.231 126.144  1.00 42.52           O
ATOM    189  N   GLY G  28     -38.208 -16.264 127.676  1.00 39.90           N
ATOM    190  CA  GLY G  28     -39.006 -16.525 128.864  1.00 36.60           C
ATOM    191  C   GLY G  28     -39.842 -17.778 128.704  1.00 48.30           C
ATOM    192  O   GLY G  28     -39.338 -18.814 128.275  1.00 38.35           O
ATOM    193  N   ARG G  29     -41.127 -17.683 129.046  1.00 37.68           N
ATOM    194  CA  ARG G  29     -42.034 -18.827 128.949  1.00 40.33           C
ATOM    195  C   ARG G  29     -42.569 -18.954 127.521  1.00 32.61           C
ATOM    196  O   ARG G  29     -43.764 -18.822 127.242  1.00 36.49           O
ATOM    197  CB  ARG G  29     -43.162 -18.695 129.963  1.00 38.00           C
ATOM    198  CG  ARG G  29     -42.671 -18.628 131.404  1.00 44.41           C
ATOM    199  CD  ARG G  29     -43.765 -19.032 132.379  1.00 54.46           C
ATOM    200  NE  ARG G  29     -43.217 -19.440 133.670  1.00 54.67           N
ATOM    201  CZ  ARG G  29     -43.115 -18.643 134.729  1.00 49.83           C
ATOM    202  NH1 ARG G  29     -43.533 -17.386 134.657  1.00 57.50           N
ATOM    203  NH2 ARG G  29     -42.604 -19.106 135.861  1.00 54.86           N
ATOM    204  N   THR G  30     -41.636 -19.232 126.606  1.00 37.94           N
ATOM    205  CA  THR G  30     -41.950 -19.285 125.183  1.00 34.84           C
ATOM    206  C   THR G  30     -42.912 -20.408 124.833  1.00 37.07           C
ATOM    207  O   THR G  30     -43.590 -20.323 123.805  1.00 38.45           O
ATOM    208  CB  THR G  30     -40.662 -19.440 124.371  1.00 40.02           C
ATOM    209  OG1 THR G  30     -39.891 -20.528 124.899  1.00 43.95           O
ATOM    210  CG2 THR G  30     -39.838 -18.168 124.435  1.00 30.24           C
ATOM    211  N   TRP G  31     -42.984 -21.457 125.658  1.00 37.10           N
ATOM    212  CA  TRP G  31     -43.906 -22.558 125.399  1.00 36.17           C
ATOM    213  C   TRP G  31     -45.364 -22.142 125.546  1.00 40.72           C
ATOM    214  O   TRP G  31     -46.249 -22.842 125.040  1.00 38.26           O
ATOM    215  CB  TRP G  31     -43.609 -23.728 126.340  1.00 40.81           C
ATOM    216  CG  TRP G  31     -43.586 -23.309 127.772  1.00 38.48           C
ATOM    217  CD1 TRP G  31     -44.644 -23.266 128.633  1.00 41.24           C
ATOM    218  CD2 TRP G  31     -42.451 -22.840 128.509  1.00 42.18           C
ATOM    219  NE1 TRP G  31     -44.236 -22.810 129.862  1.00 42.52           N
ATOM    220  CE2 TRP G  31     -42.893 -22.542 129.813  1.00 34.31           C
ATOM    221  CE3 TRP G  31     -41.100 -22.649 128.193  1.00 37.95           C
ATOM    222  CZ2 TRP G  31     -42.035 -22.064 130.802  1.00 45.81           C
ATOM    223  CZ3 TRP G  31     -40.250 -22.173 129.175  1.00 40.28           C
ATOM    224  CH2 TRP G  31     -40.720 -21.886 130.463  1.00 48.49           C
ATOM    225  N   SER G  32     -45.638 -21.035 126.233  1.00 37.59           N
ATOM    226  CA  SER G  32     -47.001 -20.548 126.392  1.00 40.27           C
ATOM    227  C   SER G  32     -47.392 -19.546 125.313  1.00 41.39           C
ATOM    228  O   SER G  32     -48.430 -18.887 125.441  1.00 41.80           O
ATOM    229  CB  SER G  32     -47.186 -19.923 127.776  1.00 40.69           C
ATOM    230  OG  SER G  32     -46.502 -18.684 127.876  1.00 64.22           O
ATOM    231  N   ILE G  33     -46.586 -19.411 124.264  1.00 30.37           N
ATOM    232  CA  ILE G  33     -46.950 -18.587 123.117  1.00 35.85           C
ATOM    233  C   ILE G  33     -47.885 -19.386 122.220  1.00 44.67           C
ATOM    234  O   ILE G  33     -47.584 -20.528 121.851  1.00 36.16           O
ATOM    235  CB  ILE G  33     -45.699 -18.139 122.345  1.00 38.37           C
ATOM    236  CG1 ILE G  33     -44.815 -17.251 123.219  1.00 32.56           C
ATOM    237  CG2 ILE G  33     -46.096 -17.418 121.061  1.00 32.42           C
ATOM    238  CD1 ILE G  33     -43.532 -16.836 122.547  1.00 31.26           C
ATOM    239  N   TYR G  34     -49.023 -18.791 121.868  1.00 29.48           N
ATOM    240  CA  TYR G  34     -49.978 -19.430 120.971  1.00 30.63           C
ATOM    241  C   TYR G  34     -50.153 -18.701 119.651  1.00 34.04           C
ATOM    242  O   TYR G  34     -50.531 -19.327 118.660  1.00 28.01           O
ATOM    243  CB  TYR G  34     -51.345 -19.571 121.660  1.00 35.41           C
ATOM    244  CG  TYR G  34     -51.344 -20.649 122.717  1.00 51.77           C
ATOM    245  CD1 TYR G  34     -51.694 -21.956 122.400  1.00 54.51           C
ATOM    246  CD2 TYR G  34     -50.966 -20.370 124.024  1.00 37.86           C
ATOM    247  CE1 TYR G  34     -51.679 -22.954 123.359  1.00 47.00           C
ATOM    248  CE2 TYR G  34     -50.949 -21.363 124.992  1.00 47.34           C
ATOM    249  CZ  TYR G  34     -51.307 -22.653 124.652  1.00 57.64           C
ATOM    250  OH  TYR G  34     -51.296 -23.647 125.605  1.00 66.41           O
ATOM    251  N   GLY G  35     -49.881 -17.404 119.613  1.00 29.82           N
ATOM    252  CA  GLY G  35     -49.932 -16.641 118.383  1.00 26.43           C
ATOM    253  C   GLY G  35     -49.087 -15.402 118.563  1.00 29.45           C
ATOM    254  O   GLY G  35     -48.841 -14.957 119.686  1.00 31.35           O
ATOM    255  N   MET G  36     -48.618 -14.863 117.443  1.00 26.43           N
ATOM    256  CA  MET G  36     -47.860 -13.623 117.459  1.00 32.41           C
ATOM    257  C   MET G  36     -48.348 -12.735 116.328  1.00 33.52           C
ATOM    258  O   MET G  36     -48.989 -13.197 115.383  1.00 34.77           O
ATOM    259  CB  MET G  36     -46.348 -13.867 117.333  1.00 29.28           C
ATOM    260  CG  MET G  36     -45.762 -14.691 118.466  1.00 33.64           C
ATOM    261  SD  MET G  36     -43.973 -14.514 118.600  1.00 37.79           S
ATOM    262  CE  MET G  36     -43.857 -12.835 119.208  1.00 38.54           C
ATOM    263  N   GLY G  37     -48.040 -11.447 116.439  1.00 29.67           N
ATOM    264  CA  GLY G  37     -48.467 -10.496 115.432  1.00 27.18           C
ATOM    265  C   GLY G  37     -47.504  -9.336 115.310  1.00 33.76           C
ATOM    266  O   GLY G  37     -46.781  -8.989 116.252  1.00 32.46           O
ATOM    267  N   TRP G  38     -47.490  -8.751 114.119  1.00 30.11           N
ATOM    268  CA  TRP G  38     -46.814  -7.488 113.874  1.00 29.88           C
ATOM    269  C   TRP G  38     -47.849  -6.378 113.777  1.00 34.84           C
ATOM    270  O   TRP G  38     -48.893  -6.543 113.138  1.00 34.07           O
ATOM    271  CB  TRP G  38     -45.971  -7.537 112.601  1.00 26.99           C
ATOM    272  CG  TRP G  38     -44.682  -8.267 112.796  1.00 31.93           C
ATOM    273  CD1 TRP G  38     -44.425  -9.565 112.480  1.00 29.10           C
ATOM    274  CD2 TRP G  38     -43.476  -7.744 113.366  1.00 33.80           C
ATOM    275  NE1 TRP G  38     -43.130  -9.886 112.813  1.00 33.17           N
ATOM    276  CE2 TRP G  38     -42.526  -8.785 113.359  1.00 38.45           C
ATOM    277  CE3 TRP G  38     -43.105  -6.496 113.876  1.00 38.15           C
ATOM    278  CZ2 TRP G  38     -41.230  -8.617 113.842  1.00 32.60           C
ATOM    279  CZ3 TRP G  38     -41.817  -6.330 114.357  1.00 38.32           C
ATOM    280  CH2 TRP G  38     -40.896  -7.386 114.340  1.00 33.21           C
ATOM    281  N   PHE G  39     -47.556  -5.259 114.433  1.00 32.74           N
ATOM    282  CA  PHE G  39     -48.436  -4.105 114.483  1.00 29.27           C
ATOM    283  C   PHE G  39     -47.644  -2.858 114.117  1.00 34.76           C
ATOM    284  O   PHE G  39     -46.435  -2.785 114.352  1.00 34.21           O
ATOM    285  CB  PHE G  39     -49.064  -3.938 115.880  1.00 30.62           C
ATOM    286  CG  PHE G  39     -49.940  -5.089 116.293  1.00 34.31           C
ATOM    287  CD1 PHE G  39     -49.384  -6.282 116.726  1.00 33.81           C
ATOM    288  CD2 PHE G  39     -51.318  -4.976 116.251  1.00 29.77           C
ATOM    289  CE1 PHE G  39     -50.186  -7.344 117.100  1.00 39.28           C
ATOM    290  CE2 PHE G  39     -52.129  -6.034 116.630  1.00 35.38           C
ATOM    291  CZ  PHE G  39     -51.561  -7.220 117.055  1.00 34.46           C
ATOM    292  N   ARG G  40     -48.329  -1.876 113.537  1.00 31.11           N
ATOM    293  CA  ARG G  40     -47.702  -0.613 113.175  1.00 31.79           C
ATOM    294  C   ARG G  40     -48.384   0.527 113.918  1.00 31.91           C
ATOM    295  O   ARG G  40     -49.610   0.549 114.059  1.00 32.51           O
ATOM    296  CB  ARG G  40     -47.747  -0.368 111.657  1.00 26.76           C
ATOM    297  CG  ARG G  40     -49.116  -0.040 111.105  1.00 35.95           C
ATOM    298  CD  ARG G  40     -49.052   0.325 109.630  1.00 42.14           C
ATOM    299  NE  ARG G  40     -50.265   1.014 109.198  1.00 39.38           N
ATOM    300  CZ  ARG G  40     -50.560   1.299 107.933  1.00 48.51           C
ATOM    301  NH1 ARG G  40     -49.733   0.949 106.956  1.00 34.48           N
ATOM    302  NH2 ARG G  40     -51.688   1.933 107.643  1.00 43.27           N
ATOM    303  N   GLN G  41     -47.582   1.459 114.414  1.00 30.09           N
ATOM    304  CA  GLN G  41     -48.075   2.647 115.103  1.00 27.06           C
ATOM    305  C   GLN G  41     -47.666   3.838 114.241  1.00 31.65           C
ATOM    306  O   GLN G  41     -46.593   4.416 114.416  1.00 37.56           O
ATOM    307  CB  GLN G  41     -47.524   2.736 116.524  1.00 32.91           C
ATOM    308  CG  GLN G  41     -48.213   3.768 117.401  1.00 31.80           C
ATOM    309  CD  GLN G  41     -47.529   5.114 117.348  1.00 34.02           C
ATOM    310  OE1 GLN G  41     -46.321   5.215 117.559  1.00 36.41           O
ATOM    311  NE2 GLN G  41     -48.296   6.157 117.056  1.00 30.06           N
ATOM    312  N   ALA G  42     -48.528   4.182 113.288  1.00 31.31           N
ATOM    313  CA  ALA G  42     -48.262   5.274 112.373  1.00 33.66           C
ATOM    314  C   ALA G  42     -48.336   6.611 113.114  1.00 29.46           C
ATOM    315  O   ALA G  42     -48.946   6.704 114.180  1.00 34.05           O
ATOM    316  CB  ALA G  42     -49.257   5.231 111.214  1.00 35.15           C
ATOM    317  N   PRO G  43     -47.697   7.654 112.581  1.00 32.68           N
ATOM    318  CA  PRO G  43     -47.641   8.940 113.296  1.00 32.62           C
ATOM    319  C   PRO G  43     -49.009   9.438 113.750  1.00 31.99           C
ATOM    320  O   PRO G  43     -49.939   9.568 112.952  1.00 29.79           O
ATOM    321  CB  PRO G  43     -47.013   9.880 112.261  1.00 29.44           C
ATOM    322  CG  PRO G  43     -46.140   8.992 111.442  1.00 31.57           C
ATOM    323  CD  PRO G  43     -46.870   7.671 111.357  1.00 31.94           C
ATOM    324  N   GLY G  44     -49.124   9.708 115.054  1.00 34.05           N
ATOM    325  CA  GLY G  44     -50.340  10.241 115.646  1.00 38.03           C
ATOM    326  C   GLY G  44     -51.501   9.278 115.757  1.00 41.73           C
ATOM    327  O   GLY G  44     -52.614   9.705 116.084  1.00 41.96           O
ATOM    328  N   LYS G  45     -51.281   7.991 115.522  1.00 31.59           N
ATOM    329  CA  LYS G  45     -52.364   7.034 115.364  1.00 33.84           C
ATOM    330  C   LYS G  45     -52.169   5.855 116.312  1.00 43.48           C
ATOM    331  O   LYS G  45     -51.038   5.479 116.635  1.00 33.45           O
ATOM    332  CB  LYS G  45     -52.418   6.554 113.904  1.00 36.67           C
ATOM    333  CG  LYS G  45     -53.665   5.802 113.492  1.00 42.63           C
ATOM    334  CD  LYS G  45     -53.569   5.423 112.020  1.00 50.28           C
ATOM    335  CE  LYS G  45     -54.816   4.704 111.543  1.00 53.15           C
ATOM    336  NZ  LYS G  45     -56.015   5.578 111.669  1.00 67.78           N
ATOM    337  N   GLU G  46     -53.286   5.281 116.766  1.00 36.68           N
ATOM    338  CA  GLU G  46     -53.227   4.062 117.564  1.00 31.68           C
ATOM    339  C   GLU G  46     -52.630   2.929 116.738  1.00 33.18           C
ATOM    340  O   GLU G  46     -52.817   2.854 115.521  1.00 31.78           O
ATOM    341  CB  GLU G  46     -54.623   3.655 118.064  1.00 40.35           C
ATOM    342  CG  GLU G  46     -54.603   2.429 118.997  1.00 53.88           C
ATOM    343  CD  GLU G  46     -55.966   1.770 119.201  1.00 65.83           C
ATOM    344  OE1 GLU G  46     -56.887   1.989 118.382  1.00 62.89           O
ATOM    345  OE2 GLU G  46     -56.113   1.020 120.192  1.00 44.62           O
ATOM    346  N   ARG G  47     -51.894   2.045 117.409  1.00 27.00           N
ATOM    347  CA  ARG G  47     -51.293   0.920 116.709  1.00 31.89           C
ATOM    348  C   ARG G  47     -52.376   0.003 116.147  1.00 36.05           C
ATOM    349  O   ARG G  47     -53.455  -0.153 116.726  1.00 31.45           O
ATOM    350  CB  ARG G  47     -50.353   0.149 117.639  1.00 35.60           C
ATOM    351  CG  ARG G  47     -51.031  -0.573 118.787  1.00 41.17           C
ATOM    352  CD  ARG G  47     -49.991  -1.113 119.755  1.00 32.53           C
ATOM    353  NE  ARG G  47     -49.269  -0.036 120.426  1.00 33.75           N
ATOM    354  CZ  ARG G  47     -48.174  -0.213 121.157  1.00 39.40           C
ATOM    355  NH1 ARG G  47     -47.665  -1.427 121.313  1.00 35.72           N
ATOM    356  NH2 ARG G  47     -47.586   0.826 121.730  1.00 31.33           N
ATOM    357  N   GLU G  48     -52.082  -0.594 114.993  1.00 34.99           N
ATOM    358  CA  GLU G  48     -53.062  -1.386 114.266  1.00 33.09           C
ATOM    359  C   GLU G  48     -52.409  -2.641 113.704  1.00 35.96           C
ATOM    360  O   GLU G  48     -51.201  -2.678 113.455  1.00 35.40           O
ATOM    361  CB  GLU G  48     -53.705  -0.577 113.133  1.00 35.38           C
ATOM    362  CG  GLU G  48     -52.702   0.032 112.169  1.00 44.45           C
ATOM    363  CD  GLU G  48     -53.356   0.961 111.170  1.00 52.00           C
ATOM    364  OE1 GLU G  48     -54.533   0.719 110.828  1.00 46.23           O
ATOM    365  OE2 GLU G  48     -52.699   1.934 110.733  1.00 43.30           O
ATOM    366  N   PHE G  49     -53.238  -3.662 113.501  1.00 36.02           N
ATOM    367  CA  PHE G  49     -52.773  -4.964 113.043  1.00 31.76           C
ATOM    368  C   PHE G  49     -52.171  -4.868 111.647  1.00 30.04           C
ATOM    369  O   PHE G  49     -52.705  -4.192 110.766  1.00 31.34           O
ATOM    370  CB  PHE G  49     -53.946  -5.951 113.059  1.00 28.29           C
ATOM    371  CG  PHE G  49     -53.616  -7.328 112.537  1.00 31.01           C
ATOM    372  CD1 PHE G  49     -53.063  -8.290 113.370  1.00 25.30           C
ATOM    373  CD2 PHE G  49     -53.905  -7.671 111.225  1.00 29.41           C
ATOM    374  CE1 PHE G  49     -52.782  -9.567 112.896  1.00 30.11           C
ATOM    375  CE2 PHE G  49     -53.629  -8.944 110.743  1.00 30.62           C
ATOM    376  CZ  PHE G  49     -53.068  -9.894 111.581  1.00 24.83           C
ATOM    377  N   VAL G  50     -51.040  -5.542 111.454  1.00 28.56           N
ATOM    378  CA  VAL G  50     -50.403  -5.669 110.149  1.00 33.07           C
ATOM    379  C   VAL G  50     -50.404  -7.117 109.670  1.00 30.65           C
ATOM    380  O   VAL G  50     -50.818  -7.409 108.547  1.00 29.35           O
ATOM    381  CB  VAL G  50     -48.967  -5.101 110.173  1.00 35.50           C
ATOM    382  CG1 VAL G  50     -48.274  -5.379 108.845  1.00 24.57           C
ATOM    383  CG2 VAL G  50     -48.991  -3.618 110.476  1.00 32.30           C
ATOM    384  N   ALA G  51     -49.929  -8.036 110.511  1.00 32.58           N
ATOM    385  CA  ALA G  51     -49.837  -9.444 110.149  1.00 27.37           C
ATOM    386  C   ALA G  51     -49.824 -10.284 111.417  1.00 27.54           C
ATOM    387  O   ALA G  51     -49.336  -9.844 112.460  1.00 32.34           O
ATOM    388  CB  ALA G  51     -48.585  -9.726 109.310  1.00 27.19           C
ATOM    389  N   GLY G  52     -50.373 -11.497 111.317  1.00 25.92           N
ATOM    390  CA  GLY G  52     -50.439 -12.393 112.453  1.00 30.17           C
ATOM    391  C   GLY G  52     -50.165 -13.822 112.030  1.00 30.56           C
ATOM    392  O   GLY G  52     -50.292 -14.181 110.857  1.00 29.62           O
ATOM    393  N   ILE G  53     -49.792 -14.643 113.011  1.00 31.45           N
ATOM    394  CA  ILE G  53     -49.416 -16.029 112.737  1.00 31.11           C
ATOM    395  C   ILE G  53     -49.683 -16.874 113.976  1.00 31.25           C
ATOM    396  O   ILE G  53     -49.392 -16.455 115.100  1.00 31.45           O
ATOM    397  CB  ILE G  53     -47.942 -16.133 112.289  1.00 31.01           C
ATOM    398  CG1 ILE G  53     -47.621 -17.545 111.794  1.00 34.63           C
ATOM    399  CG2 ILE G  53     -46.991 -15.720 113.410  1.00 26.09           C
ATOM    400  CD1 ILE G  53     -46.335 -17.612 111.005  1.00 27.78           C
ATOM    401  N   THR G  54     -50.268 -18.056 113.776  1.00 29.88           N
ATOM    402  CA  THR G  54     -50.466 -18.983 114.881  1.00 33.08           C
ATOM    403  C   THR G  54     -49.178 -19.752 115.134  1.00 33.48           C
ATOM    404  O   THR G  54     -48.461 -20.114 114.198  1.00 35.57           O
ATOM    405  CB  THR G  54     -51.621 -19.953 114.602  1.00 33.55           C
ATOM    406  OG1 THR G  54     -51.371 -20.686 113.395  1.00 29.48           O
ATOM    407  CG2 THR G  54     -52.946 -19.194 114.482  1.00 32.64           C
ATOM    408  N   TRP G  55     -48.886 -19.992 116.413  1.00 33.26           N
ATOM    409  CA  TRP G  55     -47.563 -20.471 116.797  1.00 33.62           C
ATOM    410  C   TRP G  55     -47.347 -21.921 116.379  1.00 35.49           C
ATOM    411  O   TRP G  55     -46.286 -22.266 115.847  1.00 37.57           O
ATOM    412  CB  TRP G  55     -47.377 -20.311 118.305  1.00 25.82           C
ATOM    413  CG  TRP G  55     -45.949 -20.320 118.759  1.00 42.11           C
ATOM    414  CD1 TRP G  55     -45.374 -21.200 119.629  1.00 32.80           C
ATOM    415  CD2 TRP G  55     -44.916 -19.401 118.375  1.00 31.36           C
ATOM    416  NE1 TRP G  55     -44.050 -20.883 119.814  1.00 34.64           N
ATOM    417  CE2 TRP G  55     -43.744 -19.784 119.055  1.00 32.58           C
ATOM    418  CE3 TRP G  55     -44.871 -18.292 117.525  1.00 38.07           C
ATOM    419  CZ2 TRP G  55     -42.538 -19.099 118.907  1.00 39.41           C
ATOM    420  CZ3 TRP G  55     -43.674 -17.616 117.378  1.00 37.77           C
ATOM    421  CH2 TRP G  55     -42.525 -18.020 118.066  1.00 30.44           C
ATOM    422  N   ARG G  56     -48.337 -22.780 116.601  1.00 35.16           N
ATOM    423  CA  ARG G  56     -48.190 -24.196 116.283  1.00 41.14           C
ATOM    424  C   ARG G  56     -48.632 -24.534 114.865  1.00 39.01           C
ATOM    425  O   ARG G  56     -48.012 -25.378 114.212  1.00 35.85           O
ATOM    426  CB  ARG G  56     -48.962 -25.034 117.303  1.00 30.15           C
ATOM    427  CG  ARG G  56     -48.276 -25.029 118.654  1.00 29.25           C
ATOM    428  CD  ARG G  56     -49.189 -25.406 119.803  1.00 33.74           C
ATOM    429  NE  ARG G  56     -48.449 -25.338 121.060  1.00 36.65           N
ATOM    430  CZ  ARG G  56     -48.119 -24.202 121.669  1.00 46.77           C
ATOM    431  NH1 ARG G  56     -47.436 -24.230 122.805  1.00 32.34           N
ATOM    432  NH2 ARG G  56     -48.473 -23.034 121.142  1.00 32.98           N
ATOM    433  N   GLY G  57     -49.685 -23.884 114.363  1.00 38.99           N
ATOM    434  CA  GLY G  57     -50.135 -24.146 113.006  1.00 31.07           C
ATOM    435  C   GLY G  57     -49.371 -23.404 111.931  1.00 33.88           C
ATOM    436  O   GLY G  57     -49.354 -23.850 110.780  1.00 35.20           O
ATOM    437  N   GLY G  58     -48.747 -22.279 112.272  1.00 38.00           N
ATOM    438  CA  GLY G  58     -48.057 -21.481 111.279  1.00 30.94           C
ATOM    439  C   GLY G  58     -48.954 -20.725 110.327  1.00 34.07           C
ATOM    440  O   GLY G  58     -48.456 -20.152 109.353  1.00 36.44           O
ATOM    441  N   ASN G  59     -50.262 -20.705 110.575  1.00 30.34           N
ATOM    442  CA  ASN G  59     -51.203 -20.045 109.681  1.00 35.23           C
ATOM    443  C   ASN G  59     -51.130 -18.534 109.848  1.00 27.55           C
ATOM    444  O   ASN G  59     -50.941 -18.026 110.956  1.00 28.15           O
ATOM    445  CB  ASN G  59     -52.621 -20.536 109.957  1.00 27.58           C
ATOM    446  CG  ASN G  59     -52.756 -22.035 109.786  1.00 39.81           C
ATOM    447  OD1 ASN G  59     -52.129 -22.625 108.910  1.00 37.41           O
ATOM    448  ND2 ASN G  59     -53.570 -22.658 110.628  1.00 37.09           N
ATOM    449  N   THR G  60     -51.302 -17.814 108.742  1.00 30.86           N
ATOM    450  CA  THR G  60     -51.059 -16.381 108.710  1.00 32.35           C
ATOM    451  C   THR G  60     -52.309 -15.610 108.295  1.00 47.23           C
ATOM    452  O   THR G  60     -53.266 -16.165 107.748  1.00 35.71           O
ATOM    453  CB  THR G  60     -49.907 -16.042 107.760  1.00 32.05           C
ATOM    454  OG1 THR G  60     -50.263 -16.413 106.424  1.00 34.81           O
ATOM    455  CG2 THR G  60     -48.640 -16.788 108.171  1.00 36.73           C
ATOM    456  N   HIS G  61     -52.284 -14.310 108.581  1.00 33.71           N
ATOM    457  CA  HIS G  61     -53.336 -13.386 108.187  1.00 36.66           C
ATOM    458  C   HIS G  61     -52.707 -12.009 108.037  1.00 36.45           C
ATOM    459  O   HIS G  61     -51.717 -11.693 108.704  1.00 33.74           O
ATOM    460  CB  HIS G  61     -54.481 -13.351 109.209  1.00 26.87           C
ATOM    461  CG  HIS G  61     -55.736 -12.725 108.687  1.00 36.10           C
ATOM    462  ND1 HIS G  61     -56.041 -11.393 108.875  1.00 35.45           N
ATOM    463  CD2 HIS G  61     -56.762 -13.248 107.974  1.00 32.41           C
ATOM    464  CE1 HIS G  61     -57.201 -11.125 108.302  1.00 32.94           C
ATOM    465  NE2 HIS G  61     -57.660 -12.233 107.749  1.00 39.31           N
ATOM    466  N   TYR G  62     -53.279 -11.191 107.153  1.00 29.89           N
ATOM    467  CA  TYR G  62     -52.695  -9.898 106.823  1.00 35.97           C
ATOM    468  C   TYR G  62     -53.761  -8.814 106.773  1.00 37.26           C
ATOM    469  O   TYR G  62     -54.889  -9.054 106.332  1.00 33.60           O
ATOM    470  CB  TYR G  62     -51.955  -9.955 105.481  1.00 35.02           C
ATOM    471  CG  TYR G  62     -50.815 -10.946 105.467  1.00 41.67           C
ATOM    472  CD1 TYR G  62     -49.548 -10.580 105.900  1.00 42.13           C
ATOM    473  CD2 TYR G  62     -51.008 -12.250 105.029  1.00 40.92           C
ATOM    474  CE1 TYR G  62     -48.505 -11.482 105.894  1.00 37.44           C
ATOM    475  CE2 TYR G  62     -49.971 -13.158 105.016  1.00 43.19           C
ATOM    476  CZ  TYR G  62     -48.723 -12.769 105.450  1.00 34.92           C
ATOM    477  OH  TYR G  62     -47.689 -13.669 105.442  1.00 34.10           O
ATOM    478  N   ALA G  63     -53.390  -7.617 107.224  1.00 31.84           N
ATOM    479  CA  ALA G  63     -54.263  -6.463 107.096  1.00 30.77           C
ATOM    480  C   ALA G  63     -54.486  -6.134 105.623  1.00 38.08           C
ATOM    481  O   ALA G  63     -53.702  -6.509 104.748  1.00 32.37           O
ATOM    482  CB  ALA G  63     -53.668  -5.259 107.826  1.00 35.30           C
ATOM    483  N   ASP G  64     -55.573  -5.409 105.355  1.00 33.54           N
ATOM    484  CA  ASP G  64     -55.967  -5.145 103.975  1.00 37.85           C
ATOM    485  C   ASP G  64     -54.995  -4.228 103.239  1.00 44.46           C
ATOM    486  O   ASP G  64     -54.965  -4.251 102.005  1.00 45.34           O
ATOM    487  CB  ASP G  64     -57.381  -4.555 103.934  1.00 51.86           C
ATOM    488  CG  ASP G  64     -57.573  -3.418 104.922  1.00 76.68           C
ATOM    489  OD1 ASP G  64     -56.577  -2.973 105.533  1.00 80.38           O
ATOM    490  OD2 ASP G  64     -58.728  -2.972 105.091  1.00100.32           O
ATOM    491  N   PHE G  65     -54.198  -3.426 103.951  1.00 35.87           N
ATOM    492  CA  PHE G  65     -53.234  -2.566 103.272  1.00 38.40           C
ATOM    493  C   PHE G  65     -51.927  -3.278 102.939  1.00 41.07           C
ATOM    494  O   PHE G  65     -51.066  -2.681 102.282  1.00 39.71           O
ATOM    495  CB  PHE G  65     -52.946  -1.310 104.110  1.00 35.80           C
ATOM    496  CG  PHE G  65     -52.479  -1.594 105.515  1.00 39.87           C
ATOM    497  CD1 PHE G  65     -51.169  -1.980 105.765  1.00 41.21           C
ATOM    498  CD2 PHE G  65     -53.343  -1.446 106.587  1.00 43.12           C
ATOM    499  CE1 PHE G  65     -50.738  -2.234 107.056  1.00 41.26           C
ATOM    500  CE2 PHE G  65     -52.917  -1.696 107.883  1.00 40.08           C
ATOM    501  CZ  PHE G  65     -51.614  -2.091 108.116  1.00 36.06           C
ATOM    502  N   VAL G  66     -51.754  -4.528 103.370  1.00 42.27           N
ATOM    503  CA  VAL G  66     -50.548  -5.274 103.020  1.00 43.01           C
ATOM    504  C   VAL G  66     -50.541  -5.600 101.531  1.00 41.88           C
ATOM    505  O   VAL G  66     -49.541  -5.378 100.835  1.00 43.91           O
ATOM    506  CB  VAL G  66     -50.436  -6.545 103.880  1.00 42.54           C
ATOM    507  CG1 VAL G  66     -49.335  -7.447 103.356  1.00 39.93           C
ATOM    508  CG2 VAL G  66     -50.179  -6.174 105.333  1.00 38.25           C
ATOM    509  N   LYS G  67     -51.654  -6.135 101.024  1.00 46.24           N
ATOM    510  CA  LYS G  67     -51.843  -6.391  99.594  1.00 44.95           C
ATOM    511  C   LYS G  67     -50.789  -7.351  99.045  1.00 44.91           C
ATOM    512  O   LYS G  67     -50.262  -7.161  97.947  1.00 48.29           O
ATOM    513  CB  LYS G  67     -51.851  -5.086  98.797  1.00 44.68           C
ATOM    514  CG  LYS G  67     -52.786  -4.025  99.354  1.00 61.62           C
ATOM    515  CD  LYS G  67     -53.850  -3.646  98.342  1.00 62.03           C
ATOM    516  CE  LYS G  67     -54.702  -2.493  98.844  1.00 64.95           C
ATOM    517  NZ  LYS G  67     -53.891  -1.262  99.061  1.00 85.81           N
ATOM    518  N   GLY G  68     -50.479  -8.394  99.812  1.00 48.91           N
ATOM    519  CA  GLY G  68     -49.533  -9.394  99.358  1.00 46.38           C
ATOM    520  C   GLY G  68     -48.088  -8.955  99.335  1.00 53.39           C
ATOM    521  O   GLY G  68     -47.245  -9.687  98.809  1.00 42.36           O
ATOM    522  N   ARG G  69     -47.768  -7.787  99.893  1.00 41.75           N
ATOM    523  CA  ARG G  69     -46.394  -7.301  99.892  1.00 42.93           C
ATOM    524  C   ARG G  69     -45.568  -7.846 101.049  1.00 44.43           C
ATOM    525  O   ARG G  69     -44.340  -7.934 100.932  1.00 34.03           O
ATOM    526  CB  ARG G  69     -46.374  -5.772  99.946  1.00 37.81           C
ATOM    527  CG  ARG G  69     -46.991  -5.091  98.739  1.00 36.58           C
ATOM    528  CD  ARG G  69     -46.985  -3.590  98.937  1.00 35.85           C
ATOM    529  NE  ARG G  69     -47.757  -3.209 100.115  1.00 37.30           N
ATOM    530  CZ  ARG G  69     -47.378  -2.286 100.991  1.00 40.31           C
ATOM    531  NH1 ARG G  69     -46.227  -1.649 100.830  1.00 35.40           N
ATOM    532  NH2 ARG G  69     -48.148  -2.005 102.033  1.00 41.71           N
ATOM    533  N   PHE G  70     -46.198  -8.185 102.170  1.00 39.48           N
ATOM    534  CA  PHE G  70     -45.484  -8.634 103.355  1.00 39.00           C
ATOM    535  C   PHE G  70     -45.706 -10.126 103.563  1.00 40.96           C
ATOM    536  O   PHE G  70     -46.707 -10.698 103.125  1.00 41.08           O
ATOM    537  CB  PHE G  70     -45.931  -7.877 104.615  1.00 37.41           C
ATOM    538  CG  PHE G  70     -45.794  -6.377 104.528  1.00 36.04           C
ATOM    539  CD1 PHE G  70     -45.044  -5.778 103.529  1.00 43.08           C
ATOM    540  CD2 PHE G  70     -46.416  -5.568 105.465  1.00 35.20           C
ATOM    541  CE1 PHE G  70     -44.929  -4.403 103.456  1.00 34.81           C
ATOM    542  CE2 PHE G  70     -46.305  -4.191 105.400  1.00 41.16           C
ATOM    543  CZ  PHE G  70     -45.560  -3.608 104.395  1.00 36.10           C
ATOM    544  N   THR G  71     -44.755 -10.750 104.252  1.00 33.48           N
ATOM    545  CA  THR G  71     -44.851 -12.161 104.607  1.00 32.17           C
ATOM    546  C   THR G  71     -44.405 -12.315 106.050  1.00 34.54           C
ATOM    547  O   THR G  71     -43.276 -11.954 106.394  1.00 34.02           O
ATOM    548  CB  THR G  71     -43.991 -13.037 103.687  1.00 41.63           C
ATOM    549  OG1 THR G  71     -44.462 -12.927 102.338  1.00 39.69           O
ATOM    550  CG2 THR G  71     -44.053 -14.499 104.123  1.00 39.09           C
ATOM    551  N   ILE G  72     -45.285 -12.837 106.891  1.00 28.03           N
ATOM    552  CA  ILE G  72     -44.943 -13.143 108.273  1.00 34.01           C
ATOM    553  C   ILE G  72     -44.640 -14.631 108.379  1.00 35.60           C
ATOM    554  O   ILE G  72     -45.299 -15.460 107.738  1.00 32.69           O
ATOM    555  CB  ILE G  72     -46.068 -12.723 109.240  1.00 33.47           C
ATOM    556  CG1 ILE G  72     -45.644 -12.959 110.692  1.00 30.33           C
ATOM    557  CG2 ILE G  72     -47.364 -13.460 108.924  1.00 31.17           C
ATOM    558  CD1 ILE G  72     -46.627 -12.406 111.715  1.00 26.65           C
ATOM    559  N   SER G  73     -43.621 -14.966 109.165  1.00 29.86           N
ATOM    560  CA  SER G  73     -43.243 -16.348 109.410  1.00 34.32           C
ATOM    561  C   SER G  73     -42.666 -16.433 110.814  1.00 34.50           C
ATOM    562  O   SER G  73     -42.366 -15.417 111.445  1.00 35.68           O
ATOM    563  CB  SER G  73     -42.240 -16.853 108.370  1.00 36.39           C
ATOM    564  OG  SER G  73     -41.042 -16.096 108.413  1.00 39.86           O
ATOM    565  N   ARG G  74     -42.518 -17.657 111.309  1.00 28.06           N
ATOM    566  CA  ARG G  74     -42.029 -17.824 112.668  1.00 35.01           C
ATOM    567  C   ARG G  74     -41.168 -19.074 112.756  1.00 35.64           C
ATOM    568  O   ARG G  74     -41.314 -20.012 111.966  1.00 31.43           O
ATOM    569  CB  ARG G  74     -43.179 -17.896 113.685  1.00 31.07           C
ATOM    570  CG  ARG G  74     -43.621 -19.303 114.067  1.00 41.98           C
ATOM    571  CD  ARG G  74     -44.519 -19.918 113.016  1.00 52.57           C
ATOM    572  NE  ARG G  74     -45.017 -21.227 113.434  1.00 56.53           N
ATOM    573  CZ  ARG G  74     -44.562 -22.385 112.970  1.00 42.23           C
ATOM    574  NH1 ARG G  74     -43.597 -22.401 112.062  1.00 49.06           N
ATOM    575  NH2 ARG G  74     -45.076 -23.526 113.409  1.00 41.62           N
ATOM    576  N   ASP G  75     -40.271 -19.066 113.735  1.00 34.62           N
ATOM    577  CA  ASP G  75     -39.397 -20.190 114.063  1.00 35.88           C
ATOM    578  C   ASP G  75     -39.639 -20.475 115.542  1.00 34.25           C
ATOM    579  O   ASP G  75     -39.087 -19.788 116.406  1.00 36.76           O
ATOM    580  CB  ASP G  75     -37.939 -19.833 113.765  1.00 37.39           C
ATOM    581  CG  ASP G  75     -36.967 -20.979 114.031  1.00 41.69           C
ATOM    582  OD1 ASP G  75     -37.242 -21.846 114.887  1.00 34.69           O
ATOM    583  OD2 ASP G  75     -35.898 -20.992 113.383  1.00 41.00           O
ATOM    584  N   ASN G  76     -40.471 -21.473 115.845  1.00 34.25           N
ATOM    585  CA  ASN G  76     -40.862 -21.712 117.230  1.00 34.90           C
ATOM    586  C   ASN G  76     -39.836 -22.527 118.011  1.00 35.55           C
ATOM    587  O   ASN G  76     -40.058 -22.803 119.195  1.00 33.43           O
ATOM    588  CB  ASN G  76     -42.249 -22.376 117.301  1.00 35.43           C
ATOM    589  CG  ASN G  76     -42.320 -23.712 116.580  1.00 45.30           C
ATOM    590  OD1 ASN G  76     -41.339 -24.448 116.488  1.00 41.25           O
ATOM    591  ND2 ASN G  76     -43.506 -24.038 116.080  1.00 35.33           N
ATOM    592  N   VAL G  77     -38.724 -22.908 117.390  1.00 39.23           N
ATOM    593  CA  VAL G  77     -37.582 -23.441 118.130  1.00 39.68           C
ATOM    594  C   VAL G  77     -36.616 -22.331 118.510  1.00 39.29           C
ATOM    595  O   VAL G  77     -36.199 -22.216 119.666  1.00 40.94           O
ATOM    596  CB  VAL G  77     -36.874 -24.540 117.310  1.00 39.68           C
ATOM    597  CG1 VAL G  77     -35.590 -24.972 118.005  1.00 40.61           C
ATOM    598  CG2 VAL G  77     -37.797 -25.723 117.105  1.00 39.32           C
ATOM    599  N   LYS G  78     -36.253 -21.500 117.535  1.00 34.94           N
ATOM    600  CA  LYS G  78     -35.454 -20.312 117.801  1.00 38.61           C
ATOM    601  C   LYS G  78     -36.267 -19.236 118.514  1.00 44.32           C
ATOM    602  O   LYS G  78     -35.682 -18.306 119.079  1.00 39.06           O
ATOM    603  CB  LYS G  78     -34.885 -19.791 116.477  1.00 41.83           C
ATOM    604  CG  LYS G  78     -33.812 -18.718 116.561  1.00 52.22           C
ATOM    605  CD  LYS G  78     -33.178 -18.507 115.186  1.00 57.62           C
ATOM    606  CE  LYS G  78     -32.720 -17.071 114.974  1.00 69.04           C
ATOM    607  NZ  LYS G  78     -31.610 -16.672 115.882  1.00 63.21           N
ATOM    608  N   ASN G  79     -37.600 -19.360 118.503  1.00 33.34           N
ATOM    609  CA  ASN G  79     -38.517 -18.444 119.189  1.00 38.41           C
ATOM    610  C   ASN G  79     -38.427 -17.033 118.604  1.00 34.98           C
ATOM    611  O   ASN G  79     -38.267 -16.046 119.323  1.00 37.42           O
ATOM    612  CB  ASN G  79     -38.279 -18.442 120.703  1.00 36.83           C
ATOM    613  CG  ASN G  79     -38.801 -19.703 121.371  1.00 40.59           C
ATOM    614  OD1 ASN G  79     -39.949 -20.093 121.164  1.00 46.80           O
ATOM    615  ND2 ASN G  79     -37.954 -20.355 122.165  1.00 42.48           N
ATOM    616  N   THR G  80     -38.539 -16.948 117.280  1.00 32.12           N
ATOM    617  CA  THR G  80     -38.457 -15.687 116.559  1.00 35.17           C
ATOM    618  C   THR G  80     -39.576 -15.615 115.530  1.00 40.00           C
ATOM    619  O   THR G  80     -39.916 -16.619 114.896  1.00 34.29           O
ATOM    620  CB  THR G  80     -37.103 -15.522 115.852  1.00 42.49           C
ATOM    621  OG1 THR G  80     -36.908 -16.603 114.933  1.00 52.73           O
ATOM    622  CG2 THR G  80     -35.962 -15.512 116.854  1.00 38.73           C
ATOM    623  N   VAL G  81     -40.149 -14.425 115.372  1.00 35.87           N
ATOM    624  CA  VAL G  81     -41.140 -14.164 114.338  1.00 35.74           C
ATOM    625  C   VAL G  81     -40.576 -13.098 113.409  1.00 36.14           C
ATOM    626  O   VAL G  81     -39.876 -12.178 113.844  1.00 36.66           O
ATOM    627  CB  VAL G  81     -42.505 -13.738 114.936  1.00 37.40           C
ATOM    628  CG1 VAL G  81     -42.374 -12.451 115.736  1.00 31.32           C
ATOM    629  CG2 VAL G  81     -43.562 -13.600 113.846  1.00 27.28           C
ATOM    630  N   TYR G  82     -40.858 -13.244 112.116  1.00 37.12           N
ATOM    631  CA  TYR G  82     -40.268 -12.391 111.097  1.00 32.21           C
ATOM    632  C   TYR G  82     -41.352 -11.702 110.284  1.00 38.83           C
ATOM    633  O   TYR G  82     -42.459 -12.223 110.121  1.00 36.70           O
ATOM    634  CB  TYR G  82     -39.370 -13.188 110.147  1.00 33.67           C
ATOM    635  CG  TYR G  82     -38.314 -14.008 110.841  1.00 38.43           C
ATOM    636  CD1 TYR G  82     -37.075 -13.459 111.148  1.00 40.12           C
ATOM    637  CD2 TYR G  82     -38.548 -15.333 111.180  1.00 42.92           C
ATOM    638  CE1 TYR G  82     -36.100 -14.206 111.779  1.00 38.41           C
ATOM    639  CE2 TYR G  82     -37.577 -16.091 111.810  1.00 36.77           C
ATOM    640  CZ  TYR G  82     -36.357 -15.524 112.106  1.00 38.91           C
ATOM    641  OH  TYR G  82     -35.395 -16.277 112.737  1.00 40.17           O
ATOM    642  N   LEU G  83     -41.013 -10.525 109.764  1.00 35.99           N
ATOM    643  CA  LEU G  83     -41.868  -9.798 108.830  1.00 39.06           C
ATOM    644  C   LEU G  83     -41.009  -9.381 107.646  1.00 32.98           C
ATOM    645  O   LEU G  83     -40.166  -8.485 107.767  1.00 34.54           O
ATOM    646  CB  LEU G  83     -42.521  -8.580 109.486  1.00 28.91           C
ATOM    647  CG  LEU G  83     -43.607  -7.909 108.638  1.00 37.24           C
ATOM    648  CD1 LEU G  83     -44.786  -8.853 108.425  1.00 28.46           C
ATOM    649  CD2 LEU G  83     -44.068  -6.608 109.270  1.00 35.00           C
ATOM    650  N   GLN G  84     -41.204 -10.048 106.513  1.00 34.21           N
ATOM    651  CA  GLN G  84     -40.515  -9.697 105.276  1.00 42.36           C
ATOM    652  C   GLN G  84     -41.346  -8.638 104.566  1.00 45.56           C
ATOM    653  O   GLN G  84     -42.445  -8.926 104.083  1.00 38.21           O
ATOM    654  CB  GLN G  84     -40.320 -10.926 104.392  1.00 39.09           C
ATOM    655  CG  GLN G  84     -39.683 -10.615 103.053  1.00 36.75           C
ATOM    656  CD  GLN G  84     -38.243 -10.163 103.192  1.00 53.44           C
ATOM    657  OE1 GLN G  84     -37.483 -10.713 103.988  1.00 40.82           O
ATOM    658  NE2 GLN G  84     -37.862  -9.156 102.418  1.00 37.76           N
ATOM    659  N   MET G  85     -40.832  -7.414 104.510  1.00 36.80           N
ATOM    660  CA  MET G  85     -41.554  -6.286 103.931  1.00 38.14           C
ATOM    661  C   MET G  85     -40.956  -5.978 102.564  1.00 35.76           C
ATOM    662  O   MET G  85     -39.825  -5.491 102.473  1.00 47.45           O
ATOM    663  CB  MET G  85     -41.486  -5.064 104.848  1.00 38.99           C
ATOM    664  CG  MET G  85     -41.660  -5.381 106.326  1.00 41.92           C
ATOM    665  SD  MET G  85     -41.579  -3.917 107.383  1.00 45.19           S
ATOM    666  CE  MET G  85     -43.150  -3.152 107.003  1.00 35.19           C
ATOM    667  N   ASN G  86     -41.718  -6.253 101.510  1.00 39.87           N
ATOM    668  CA  ASN G  86     -41.335  -5.939 100.142  1.00 43.31           C
ATOM    669  C   ASN G  86     -42.183  -4.790  99.610  1.00 41.05           C
ATOM    670  O   ASN G  86     -43.286  -4.529 100.098  1.00 37.85           O
ATOM    671  CB  ASN G  86     -41.495  -7.160  99.229  1.00 36.56           C
ATOM    672  CG  ASN G  86     -40.613  -8.318  99.644  1.00 44.51           C
ATOM    673  OD1 ASN G  86     -39.475  -8.124 100.070  1.00 55.60           O
ATOM    674  ND2 ASN G  86     -41.136  -9.529  99.525  1.00 46.62           N
ATOM    675  N   SER G  87     -41.655  -4.111  98.591  1.00 44.52           N
ATOM    676  CA  SER G  87     -42.368  -3.032  97.905  1.00 51.32           C
ATOM    677  C   SER G  87     -42.884  -1.994  98.898  1.00 41.83           C
ATOM    678  O   SER G  87     -44.064  -1.639  98.912  1.00 44.65           O
ATOM    679  CB  SER G  87     -43.511  -3.589  97.055  1.00 51.38           C
ATOM    680  OG  SER G  87     -43.026  -4.499  96.086  1.00 57.82           O
ATOM    681  N   LEU G  88     -41.982  -1.514  99.748  1.00 38.70           N
ATOM    682  CA  LEU G  88     -42.368  -0.557 100.773  1.00 42.16           C
ATOM    683  C   LEU G  88     -42.797   0.766 100.147  1.00 39.53           C
ATOM    684  O   LEU G  88     -42.298   1.178  99.097  1.00 46.32           O
ATOM    685  CB  LEU G  88     -41.217  -0.341 101.755  1.00 35.48           C
ATOM    686  CG  LEU G  88     -41.021  -1.519 102.710  1.00 35.49           C
ATOM    687  CD1 LEU G  88     -39.698  -1.425 103.450  1.00 34.64           C
ATOM    688  CD2 LEU G  88     -42.181  -1.611 103.696  1.00 33.54           C
ATOM    689  N   LYS G  89     -43.750   1.420 100.803  1.00 43.18           N
ATOM    690  CA  LYS G  89     -44.335   2.678 100.375  1.00 39.08           C
ATOM    691  C   LYS G  89     -44.177   3.711 101.476  1.00 43.23           C
ATOM    692  O   LYS G  89     -44.046   3.352 102.653  1.00 42.62           O
ATOM    693  CB  LYS G  89     -45.828   2.513 100.049  1.00 47.52           C
ATOM    694  CG  LYS G  89     -46.140   1.516  98.947  1.00 53.63           C
ATOM    695  CD  LYS G  89     -47.641   1.285  98.858  1.00 61.34           C
ATOM    696  CE  LYS G  89     -47.998   0.251  97.805  1.00 72.72           C
ATOM    697  NZ  LYS G  89     -49.443  -0.108  97.877  1.00 77.00           N
ATOM    698  N   PRO G  90     -44.180   5.004 101.130  1.00 44.74           N
ATOM    699  CA  PRO G  90     -44.144   6.043 102.175  1.00 39.81           C
ATOM    700  C   PRO G  90     -45.226   5.876 103.231  1.00 38.85           C
ATOM    701  O   PRO G  90     -44.991   6.164 104.411  1.00 38.36           O
ATOM    702  CB  PRO G  90     -44.329   7.341 101.375  1.00 40.46           C
ATOM    703  CG  PRO G  90     -43.806   7.023 100.021  1.00 48.85           C
ATOM    704  CD  PRO G  90     -44.136   5.579  99.773  1.00 39.98           C
ATOM    705  N   GLU G  91     -46.408   5.397 102.835  1.00 37.10           N
ATOM    706  CA  GLU G  91     -47.512   5.194 103.766  1.00 44.60           C
ATOM    707  C   GLU G  91     -47.230   4.106 104.797  1.00 45.49           C
ATOM    708  O   GLU G  91     -48.001   3.969 105.754  1.00 38.72           O
ATOM    709  CB  GLU G  91     -48.787   4.855 102.987  1.00 48.77           C
ATOM    710  CG  GLU G  91     -49.304   5.987 102.099  1.00 65.47           C
ATOM    711  CD  GLU G  91     -48.466   6.203 100.845  1.00 74.50           C
ATOM    712  OE1 GLU G  91     -47.784   5.252 100.406  1.00 53.56           O
ATOM    713  OE2 GLU G  91     -48.487   7.328 100.301  1.00 84.67           O
ATOM    714  N   ASP G  92     -46.154   3.335 104.629  1.00 35.60           N
ATOM    715  CA  ASP G  92     -45.777   2.300 105.580  1.00 36.19           C
ATOM    716  C   ASP G  92     -44.936   2.826 106.734  1.00 36.65           C
ATOM    717  O   ASP G  92     -44.684   2.074 107.683  1.00 37.03           O
ATOM    718  CB  ASP G  92     -45.014   1.179 104.863  1.00 36.16           C
ATOM    719  CG  ASP G  92     -45.877   0.432 103.861  1.00 38.27           C
ATOM    720  OD1 ASP G  92     -47.010   0.038 104.222  1.00 38.37           O
ATOM    721  OD2 ASP G  92     -45.427   0.244 102.712  1.00 40.60           O
ATOM    722  N   THR G  93     -44.498   4.085 106.676  1.00 38.41           N
ATOM    723  CA  THR G  93     -43.660   4.646 107.730  1.00 32.26           C
ATOM    724  C   THR G  93     -44.394   4.618 109.065  1.00 36.25           C
ATOM    725  O   THR G  93     -45.485   5.182 109.199  1.00 35.22           O
ATOM    726  CB  THR G  93     -43.261   6.083 107.380  1.00 42.34           C
ATOM    727  OG1 THR G  93     -42.493   6.096 106.169  1.00 36.22           O
ATOM    728  CG2 THR G  93     -42.440   6.705 108.502  1.00 30.49           C
ATOM    729  N   ALA G  94     -43.788   3.967 110.057  1.00 27.52           N
ATOM    730  CA  ALA G  94     -44.412   3.794 111.365  1.00 30.11           C
ATOM    731  C   ALA G  94     -43.400   3.145 112.300  1.00 30.90           C
ATOM    732  O   ALA G  94     -42.340   2.678 111.875  1.00 33.71           O
ATOM    733  CB  ALA G  94     -45.677   2.932 111.285  1.00 25.06           C
ATOM    734  N   VAL G  95     -43.742   3.123 113.583  1.00 29.56           N
ATOM    735  CA  VAL G  95     -43.070   2.240 114.526  1.00 29.86           C
ATOM    736  C   VAL G  95     -43.749   0.880 114.458  1.00 37.42           C
ATOM    737  O   VAL G  95     -44.981   0.789 114.521  1.00 32.79           O
ATOM    738  CB  VAL G  95     -43.121   2.812 115.949  1.00 32.00           C
ATOM    739  CG1 VAL G  95     -42.281   1.952 116.885  1.00 29.45           C
ATOM    740  CG2 VAL G  95     -42.654   4.263 115.960  1.00 34.86           C
ATOM    741  N   TYR G  96     -42.958  -0.178 114.317  1.00 30.90           N
ATOM    742  CA  TYR G  96     -43.491  -1.525 114.161  1.00 34.60           C
ATOM    743  C   TYR G  96     -43.256  -2.314 115.439  1.00 33.31           C
ATOM    744  O   TYR G  96     -42.122  -2.410 115.918  1.00 32.70           O
ATOM    745  CB  TYR G  96     -42.871  -2.221 112.947  1.00 27.57           C
ATOM    746  CG  TYR G  96     -43.525  -1.779 111.659  1.00 27.31           C
ATOM    747  CD1 TYR G  96     -43.237  -0.542 111.100  1.00 28.38           C
ATOM    748  CD2 TYR G  96     -44.464  -2.581 111.023  1.00 31.31           C
ATOM    749  CE1 TYR G  96     -43.847  -0.126 109.933  1.00 33.73           C
ATOM    750  CE2 TYR G  96     -45.080  -2.172 109.857  1.00 32.64           C
ATOM    751  CZ  TYR G  96     -44.769  -0.941 109.316  1.00 38.07           C
ATOM    752  OH  TYR G  96     -45.378  -0.525 108.155  1.00 34.21           O
ATOM    753  N   TYR G  97     -44.337  -2.852 115.997  1.00 34.46           N
ATOM    754  CA  TYR G  97     -44.319  -3.516 117.290  1.00 28.89           C
ATOM    755  C   TYR G  97     -44.599  -4.999 117.121  1.00 38.71           C
ATOM    756  O   TYR G  97     -45.425  -5.400 116.293  1.00 33.01           O
ATOM    757  CB  TYR G  97     -45.358  -2.920 118.242  1.00 28.95           C
ATOM    758  CG  TYR G  97     -44.978  -1.586 118.823  1.00 32.79           C
ATOM    759  CD1 TYR G  97     -44.278  -1.508 120.015  1.00 31.09           C
ATOM    760  CD2 TYR G  97     -45.328  -0.402 118.186  1.00 32.58           C
ATOM    761  CE1 TYR G  97     -43.928  -0.290 120.555  1.00 30.62           C
ATOM    762  CE2 TYR G  97     -44.985   0.822 118.722  1.00 29.23           C
ATOM    763  CZ  TYR G  97     -44.284   0.871 119.904  1.00 25.88           C
ATOM    764  OH  TYR G  97     -43.938   2.088 120.439  1.00 42.08           O
ATOM    765  N   CYS G  98     -43.906  -5.796 117.922  1.00 33.32           N
ATOM    766  CA  CYS G  98     -44.105  -7.231 118.022  1.00 25.59           C
ATOM    767  C   CYS G  98     -45.010  -7.524 119.213  1.00 21.43           C
ATOM    768  O   CYS G  98     -44.872  -6.898 120.268  1.00 30.90           O
ATOM    769  CB  CYS G  98     -42.741  -7.919 118.188  1.00 31.10           C
ATOM    770  SG  CYS G  98     -42.747  -9.675 118.460  1.00 82.84           S
ATOM    771  N   ALA G  99     -45.938  -8.471 119.046  1.00 25.45           N
ATOM    772  CA  ALA G  99     -46.865  -8.845 120.111  1.00 27.29           C
ATOM    773  C   ALA G  99     -47.095 -10.351 120.094  1.00 28.11           C
ATOM    774  O   ALA G  99     -46.892 -11.017 119.079  1.00 31.18           O
ATOM    775  CB  ALA G  99     -48.213  -8.114 119.985  1.00 37.08           C
ATOM    776  N   ALA G 100     -47.532 -10.881 121.237  1.00 29.57           N
ATOM    777  CA  ALA G 100     -47.804 -12.303 121.389  1.00 36.44           C
ATOM    778  C   ALA G 100     -49.081 -12.512 122.187  1.00 37.95           C
ATOM    779  O   ALA G 100     -49.365 -11.765 123.129  1.00 33.01           O
ATOM    780  CB  ALA G 100     -46.643 -13.023 122.085  1.00 29.13           C
ATOM    781  N   ASN G 101     -49.845 -13.536 121.801  1.00 32.50           N
ATOM    782  CA  ASN G 101     -51.018 -14.033 122.516  1.00 31.56           C
ATOM    783  C   ASN G 101     -52.150 -13.013 122.547  1.00 29.22           C
ATOM    784  O   ASN G 101     -52.354 -12.336 123.562  1.00 28.49           O
ATOM    785  CB  ASN G 101     -50.641 -14.460 123.937  1.00 29.63           C
ATOM    786  CG  ASN G 101     -49.912 -15.790 123.962  1.00 34.16           C
ATOM    787  OD1 ASN G 101     -49.583 -16.334 122.909  1.00 34.86           O
ATOM    788  ND2 ASN G 101     -49.655 -16.320 125.157  1.00 29.65           N
ATOM    789  N   PRO G 102     -52.909 -12.892 121.460  1.00 30.30           N
ATOM    790  CA  PRO G 102     -54.142 -12.096 121.495  1.00 35.87           C
ATOM    791  C   PRO G 102     -55.041 -12.485 122.664  1.00 36.79           C
ATOM    792  O   PRO G 102     -55.167 -13.660 123.017  1.00 33.00           O
ATOM    793  CB  PRO G 102     -54.799 -12.416 120.150  1.00 30.28           C
ATOM    794  CG  PRO G 102     -53.659 -12.779 119.255  1.00 35.67           C
ATOM    795  CD  PRO G 102     -52.654 -13.474 120.129  1.00 26.60           C
ATOM    796  N   ASN G 103     -55.662 -11.477 123.270  1.00 30.31           N
ATOM    797  CA  ASN G 103     -56.539 -11.657 124.421  1.00 30.47           C
ATOM    798  C   ASN G 103     -57.915 -11.118 124.059  1.00 38.51           C
ATOM    799  O   ASN G 103     -58.017  -9.966 123.602  1.00 30.56           O
ATOM    800  CB  ASN G 103     -55.969 -10.937 125.652  1.00 25.96           C
ATOM    801  CG  ASN G 103     -56.675 -11.317 126.942  1.00 40.99           C
ATOM    802  OD1 ASN G 103     -57.906 -11.411 126.995  1.00 34.92           O
ATOM    803  ND2 ASN G 103     -55.897 -11.530 127.996  1.00 30.04           N
ATOM    804  N   PRO G 104     -58.989 -11.897 124.214  1.00 34.80           N
ATOM    805  CA  PRO G 104     -60.305 -11.415 123.766  1.00 33.65           C
ATOM    806  C   PRO G 104     -60.821 -10.219 124.550  1.00 33.00           C
ATOM    807  O   PRO G 104     -61.584  -9.418 123.999  1.00 33.92           O
ATOM    808  CB  PRO G 104     -61.208 -12.643 123.945  1.00 30.83           C
ATOM    809  CG  PRO G 104     -60.527 -13.464 124.981  1.00 37.49           C
ATOM    810  CD  PRO G 104     -59.057 -13.273 124.732  1.00 36.81           C
ATOM    811  N   SER G 105     -60.429 -10.067 125.811  1.00 25.54           N
ATOM    812  CA  SER G 105     -60.868  -8.945 126.626  1.00 41.09           C
ATOM    813  C   SER G 105     -59.802  -7.856 126.659  1.00 40.61           C
ATOM    814  O   SER G 105     -58.599  -8.132 126.640  1.00 37.87           O
ATOM    815  CB  SER G 105     -61.195  -9.397 128.050  1.00 36.09           C
ATOM    816  OG  SER G 105     -60.024  -9.799 128.729  1.00 73.48           O
ATOM    817  N   GLY G 106     -60.260  -6.608 126.720  1.00 35.51           N
ATOM    818  CA  GLY G 106     -59.375  -5.458 126.706  1.00 37.12           C
ATOM    819  C   GLY G 106     -59.949  -4.332 125.873  1.00 34.60           C
ATOM    820  O   GLY G 106     -60.527  -4.584 124.813  1.00 33.08           O
ATOM    821  N   SER G 107     -59.792  -3.090 126.328  1.00 26.01           N
ATOM    822  CA  SER G 107     -60.457  -1.955 125.699  1.00 35.82           C
ATOM    823  C   SER G 107     -59.643  -1.314 124.582  1.00 38.55           C
ATOM    824  O   SER G 107     -60.145  -0.399 123.919  1.00 35.24           O
ATOM    825  CB  SER G 107     -60.813  -0.905 126.758  1.00 35.59           C
ATOM    826  OG  SER G 107     -59.658  -0.359 127.367  1.00 40.89           O
ATOM    827  N   SER G 108     -58.412  -1.766 124.349  1.00 31.93           N
ATOM    828  CA  SER G 108     -57.596  -1.247 123.259  1.00 34.05           C
ATOM    829  C   SER G 108     -56.790  -2.390 122.657  1.00 30.66           C
ATOM    830  O   SER G 108     -56.706  -3.480 123.228  1.00 29.66           O
ATOM    831  CB  SER G 108     -56.659  -0.125 123.732  1.00 32.45           C
ATOM    832  OG  SER G 108     -55.649  -0.631 124.593  1.00 35.80           O
ATOM    833  N   VAL G 109     -56.200  -2.126 121.486  1.00 37.26           N
ATOM    834  CA  VAL G 109     -55.353  -3.117 120.821  1.00 36.80           C
ATOM    835  C   VAL G 109     -54.211  -3.534 121.738  1.00 37.56           C
ATOM    836  O   VAL G 109     -53.912  -4.723 121.895  1.00 31.55           O
ATOM    837  CB  VAL G 109     -54.822  -2.558 119.488  1.00 38.61           C
ATOM    838  CG1 VAL G 109     -53.727  -3.461 118.927  1.00 34.86           C
ATOM    839  CG2 VAL G 109     -55.951  -2.398 118.492  1.00 35.44           C
ATOM    840  N   TYR G 110     -53.553  -2.546 122.347  1.00 29.56           N
ATOM    841  CA  TYR G 110     -52.475  -2.803 123.295  1.00 24.78           C
ATOM    842  C   TYR G 110     -52.914  -3.762 124.398  1.00 33.26           C
ATOM    843  O   TYR G 110     -52.162  -4.664 124.787  1.00 28.40           O
ATOM    844  CB  TYR G 110     -52.012  -1.464 123.871  1.00 32.22           C
ATOM    845  CG  TYR G 110     -50.811  -1.492 124.782  1.00 28.14           C
ATOM    846  CD1 TYR G 110     -49.598  -2.017 124.357  1.00 28.08           C
ATOM    847  CD2 TYR G 110     -50.878  -0.934 126.052  1.00 29.23           C
ATOM    848  CE1 TYR G 110     -48.492  -2.016 125.189  1.00 30.36           C
ATOM    849  CE2 TYR G 110     -49.783  -0.925 126.886  1.00 31.61           C
ATOM    850  CZ  TYR G 110     -48.593  -1.471 126.453  1.00 44.63           C
ATOM    851  OH  TYR G 110     -47.503  -1.461 127.290  1.00 32.37           O
ATOM    852  N   ARG G 111     -54.142  -3.601 124.895  1.00 34.19           N
ATOM    853  CA  ARG G 111     -54.650  -4.453 125.963  1.00 33.52           C
ATOM    854  C   ARG G 111     -55.201  -5.784 125.464  1.00 29.73           C
ATOM    855  O   ARG G 111     -55.420  -6.685 126.281  1.00 36.94           O
ATOM    856  CB  ARG G 111     -55.728  -3.709 126.759  1.00 43.09           C
ATOM    857  CG  ARG G 111     -55.297  -3.353 128.172  1.00 49.38           C
ATOM    858  CD  ARG G 111     -55.930  -2.076 128.665  1.00 50.82           C
ATOM    859  NE  ARG G 111     -55.017  -1.355 129.557  1.00 60.38           N
ATOM    860  CZ  ARG G 111     -55.362  -0.284 130.259  1.00 67.15           C
ATOM    861  NH1 ARG G 111     -56.597   0.182 130.179  1.00 78.60           N
ATOM    862  NH2 ARG G 111     -54.476   0.314 131.044  1.00 73.33           N
ATOM    863  N   ARG G 112     -55.432  -5.936 124.160  1.00 30.64           N
ATOM    864  CA  ARG G 112     -55.897  -7.200 123.608  1.00 34.00           C
ATOM    865  C   ARG G 112     -54.747  -8.111 123.191  1.00 32.30           C
ATOM    866  O   ARG G 112     -54.956  -9.044 122.409  1.00 33.90           O
ATOM    867  CB  ARG G 112     -56.851  -6.946 122.437  1.00 27.12           C
ATOM    868  CG  ARG G 112     -58.255  -6.537 122.899  1.00 37.27           C
ATOM    869  CD  ARG G 112     -59.151  -6.088 121.744  1.00 25.28           C
ATOM    870  NE  ARG G 112     -59.950  -4.920 122.113  1.00 53.92           N
ATOM    871  CZ  ARG G 112     -59.938  -3.770 121.451  1.00 31.40           C
ATOM    872  NH1 ARG G 112     -59.187  -3.634 120.368  1.00 30.69           N
ATOM    873  NH2 ARG G 112     -60.694  -2.761 121.854  1.00 83.85           N
ATOM    874  N   ASN G 113     -53.541  -7.856 123.698  1.00 36.20           N
ATOM    875  CA  ASN G 113     -52.398  -8.738 123.523  1.00 34.43           C
ATOM    876  C   ASN G 113     -51.625  -8.782 124.831  1.00 34.16           C
ATOM    877  O   ASN G 113     -51.439  -7.750 125.484  1.00 36.34           O
ATOM    878  CB  ASN G 113     -51.499  -8.272 122.372  1.00 31.15           C
ATOM    879  CG  ASN G 113     -52.195  -8.356 121.029  1.00 35.08           C
ATOM    880  OD1 ASN G 113     -52.060  -9.342 120.305  1.00 34.61           O
ATOM    881  ND2 ASN G 113     -52.969  -7.330 120.702  1.00 34.46           N
ATOM    882  N   ASP G 114     -51.178  -9.982 125.209  1.00 35.84           N
ATOM    883  CA  ASP G 114     -50.598 -10.178 126.533  1.00 30.39           C
ATOM    884  C   ASP G 114     -49.158  -9.692 126.623  1.00 27.98           C
ATOM    885  O   ASP G 114     -48.712  -9.307 127.710  1.00 35.15           O
ATOM    886  CB  ASP G 114     -50.665 -11.656 126.924  1.00 29.10           C
ATOM    887  CG  ASP G 114     -52.085 -12.133 127.181  1.00 38.42           C
ATOM    888  OD1 ASP G 114     -52.965 -11.297 127.479  1.00 36.81           O
ATOM    889  OD2 ASP G 114     -52.317 -13.357 127.098  1.00 39.66           O
ATOM    890  N   TYR G 115     -48.418  -9.702 125.517  1.00 30.04           N
ATOM    891  CA  TYR G 115     -47.000  -9.366 125.547  1.00 28.30           C
ATOM    892  C   TYR G 115     -46.664  -8.456 124.379  1.00 31.53           C
ATOM    893  O   TYR G 115     -47.156  -8.659 123.265  1.00 36.60           O
ATOM    894  CB  TYR G 115     -46.134 -10.633 125.503  1.00 30.77           C
ATOM    895  CG  TYR G 115     -46.524 -11.663 126.544  1.00 35.19           C
ATOM    896  CD1 TYR G 115     -46.389 -11.391 127.898  1.00 35.46           C
ATOM    897  CD2 TYR G 115     -47.024 -12.904 126.174  1.00 35.15           C
ATOM    898  CE1 TYR G 115     -46.744 -12.321 128.856  1.00 37.10           C
ATOM    899  CE2 TYR G 115     -47.379 -13.845 127.128  1.00 35.54           C
ATOM    900  CZ  TYR G 115     -47.236 -13.545 128.466  1.00 37.58           C
ATOM    901  OH  TYR G 115     -47.585 -14.468 129.425  1.00 46.99           O
ATOM    902  N   TRP G 116     -45.825  -7.455 124.639  1.00 30.95           N
ATOM    903  CA  TRP G 116     -45.424  -6.496 123.621  1.00 31.04           C
ATOM    904  C   TRP G 116     -43.921  -6.275 123.661  1.00 37.83           C
ATOM    905  O   TRP G 116     -43.297  -6.308 124.726  1.00 30.00           O
ATOM    906  CB  TRP G 116     -46.134  -5.147 123.806  1.00 29.89           C
ATOM    907  CG  TRP G 116     -47.575  -5.194 123.427  1.00 33.18           C
ATOM    908  CD1 TRP G 116     -48.630  -5.479 124.246  1.00 31.72           C
ATOM    909  CD2 TRP G 116     -48.125  -4.965 122.126  1.00 31.17           C
ATOM    910  NE1 TRP G 116     -49.806  -5.434 123.535  1.00 30.09           N
ATOM    911  CE2 TRP G 116     -49.524  -5.120 122.231  1.00 31.24           C
ATOM    912  CE3 TRP G 116     -47.573  -4.635 120.884  1.00 27.13           C
ATOM    913  CZ2 TRP G 116     -50.377  -4.961 121.141  1.00 30.61           C
ATOM    914  CZ3 TRP G 116     -48.419  -4.478 119.803  1.00 35.49           C
ATOM    915  CH2 TRP G 116     -49.808  -4.640 119.939  1.00 36.06           C
ATOM    916  N   GLY G 117     -43.352  -6.032 122.484  1.00 30.56           N
ATOM    917  CA  GLY G 117     -41.995  -5.542 122.372  1.00 32.87           C
ATOM    918  C   GLY G 117     -41.932  -4.041 122.583  1.00 34.56           C
ATOM    919  O   GLY G 117     -42.867  -3.411 123.085  1.00 29.10           O
ATOM    920  N   GLN G 118     -40.804  -3.460 122.181  1.00 31.31           N
ATOM    921  CA  GLN G 118     -40.540  -2.043 122.394  1.00 30.31           C
ATOM    922  C   GLN G 118     -40.608  -1.219 121.117  1.00 30.03           C
ATOM    923  O   GLN G 118     -40.507   0.010 121.188  1.00 35.90           O
ATOM    924  CB  GLN G 118     -39.162  -1.847 123.048  1.00 32.60           C
ATOM    925  CG  GLN G 118     -39.021  -2.453 124.443  1.00 31.07           C
ATOM    926  CD  GLN G 118     -39.044  -3.977 124.440  1.00 49.76           C
ATOM    927  OE1 GLN G 118     -39.697  -4.600 125.277  1.00 55.83           O
ATOM    928  NE2 GLN G 118     -38.339  -4.581 123.492  1.00 32.46           N
ATOM    929  N   GLY G 119     -40.777  -1.854 119.966  1.00 36.87           N
ATOM    930  CA  GLY G 119     -40.942  -1.153 118.704  1.00 31.09           C
ATOM    931  C   GLY G 119     -39.631  -0.932 117.981  1.00 40.03           C
ATOM    932  O   GLY G 119     -38.560  -0.818 118.579  1.00 38.86           O
ATOM    933  N   THR G 120     -39.723  -0.870 116.653  1.00 33.67           N
ATOM    934  CA  THR G 120     -38.591  -0.522 115.807  1.00 36.84           C
ATOM    935  C   THR G 120     -39.088   0.355 114.665  1.00 37.05           C
ATOM    936  O   THR G 120     -40.118   0.066 114.050  1.00 33.30           O
ATOM    937  CB  THR G 120     -37.876  -1.776 115.269  1.00 44.47           C
ATOM    938  OG1 THR G 120     -36.791  -1.386 114.419  1.00 46.54           O
ATOM    939  CG2 THR G 120     -38.839  -2.674 114.494  1.00 35.48           C
ATOM    940  N   GLN G 121     -38.358   1.435 114.400  1.00 35.28           N
ATOM    941  CA  GLN G 121     -38.793   2.439 113.438  1.00 33.52           C
ATOM    942  C   GLN G 121     -38.566   1.957 112.012  1.00 36.68           C
ATOM    943  O   GLN G 121     -37.487   1.462 111.679  1.00 36.16           O
ATOM    944  CB  GLN G 121     -38.047   3.756 113.673  1.00 33.80           C
ATOM    945  CG  GLN G 121     -38.390   4.858 112.676  1.00 34.02           C
ATOM    946  CD  GLN G 121     -39.852   5.251 112.738  1.00 39.61           C
ATOM    947  OE1 GLN G 121     -40.438   5.320 113.816  1.00 45.62           O
ATOM    948  NE2 GLN G 121     -40.453   5.498 111.578  1.00 32.16           N
ATOM    949  N   VAL G 122     -39.582   2.110 111.169  1.00 33.83           N
ATOM    950  CA  VAL G 122     -39.468   1.829 109.743  1.00 34.41           C
ATOM    951  C   VAL G 122     -39.833   3.103 108.998  1.00 36.37           C
ATOM    952  O   VAL G 122     -40.936   3.639 109.173  1.00 34.49           O
ATOM    953  CB  VAL G 122     -40.358   0.652 109.313  1.00 37.29           C
ATOM    954  CG1 VAL G 122     -40.308   0.469 107.803  1.00 37.88           C
ATOM    955  CG2 VAL G 122     -39.917  -0.621 110.015  1.00 33.66           C
ATOM    956  N   THR G 123     -38.909   3.592 108.177  1.00 31.50           N
ATOM    957  CA  THR G 123     -39.066   4.868 107.492  1.00 38.42           C
ATOM    958  C   THR G 123     -38.841   4.661 106.004  1.00 37.21           C
ATOM    959  O   THR G 123     -37.786   4.167 105.598  1.00 41.03           O
ATOM    960  CB  THR G 123     -38.083   5.910 108.042  1.00 39.70           C
ATOM    961  OG1 THR G 123     -38.198   5.966 109.470  1.00 40.09           O
ATOM    962  CG2 THR G 123     -38.375   7.285 107.462  1.00 34.06           C
ATOM    963  N   VAL G 124     -39.828   5.037 105.196  1.00 37.73           N
ATOM    964  CA  VAL G 124     -39.780   4.849 103.750  1.00 40.44           C
ATOM    965  C   VAL G 124     -39.856   6.220 103.090  1.00 44.63           C
ATOM    966  O   VAL G 124     -40.853   6.937 103.246  1.00 41.18           O
ATOM    967  CB  VAL G 124     -40.912   3.935 103.256  1.00 39.69           C
ATOM    968  CG1 VAL G 124     -40.698   3.572 101.797  1.00 37.18           C
ATOM    969  CG2 VAL G 124     -41.000   2.680 104.124  1.00 33.43           C
ATOM    970  N   SER G 125     -38.812   6.579 102.352  1.00 36.10           N
ATOM    971  CA  SER G 125     -38.711   7.877 101.706  1.00 46.14           C
ATOM    972  C   SER G 125     -39.062   7.742 100.222  1.00 55.96           C
ATOM    973  O   SER G 125     -39.652   6.740  99.800  1.00 55.69           O
ATOM    974  CB  SER G 125     -37.303   8.444 101.928  1.00 44.87           C
ATOM    975  OG  SER G 125     -36.329   7.645 101.280  1.00 64.14           O
ATOM    976  N   SER G 126     -38.691   8.744  99.425  1.00 89.91           N
ATOM    977  CA  SER G 126     -38.974   8.782  97.989  1.00 74.84           C
ATOM    978  C   SER G 126     -40.469   8.677  97.719  1.00 69.01           C
ATOM    979  O   SER G 126     -41.281   9.190  98.488  1.00 85.08           O
ATOM    980  CB  SER G 126     -38.227   7.665  97.250  1.00 72.68           C
ATOM    981  OG  SER G 126     -36.823   7.802  97.397  1.00 91.05           O
