# Supplementary material for: A non-redundant data set of nanobody-antigen crystal structures
Source: Data Brief. 2019 Mar 6;24:103754. doi: 10.1016/j.dib.2019.103754 (PMC6441729; doi:10.1016/j.dib.2019.103754)
Supplement: Multimedia component 5 [file mmc5.zip › Data_set/Ag_1/5omn_1.pdb]

ATOM      1  N   SER B 224      -8.457 147.961 150.081  1.00126.74           N
ATOM      2  CA  SER B 224      -8.315 149.376 150.402  1.00132.34           C
ATOM      3  C   SER B 224      -6.990 149.929 149.886  1.00122.96           C
ATOM      4  O   SER B 224      -5.969 149.241 149.909  1.00115.37           O
ATOM      5  CB  SER B 224      -8.424 149.597 151.913  1.00122.93           C
ATOM      6  N   LYS B 225      -7.015 151.175 149.423  1.00113.55           N
ATOM      7  CA  LYS B 225      -5.818 151.827 148.904  1.00112.92           C
ATOM      8  C   LYS B 225      -4.877 152.230 150.036  1.00102.86           C
ATOM      9  O   LYS B 225      -5.298 152.875 150.997  1.00 96.67           O
ATOM     10  CB  LYS B 225      -6.197 153.053 148.069  1.00 92.65           C
ATOM     11  CG  LYS B 225      -5.013 153.761 147.427  1.00104.02           C
ATOM     12  CD  LYS B 225      -5.455 154.985 146.641  1.00 90.31           C
ATOM     13  CE  LYS B 225      -6.439 154.615 145.542  1.00103.15           C
ATOM     14  NZ  LYS B 225      -6.895 155.810 144.777  1.00 90.50           N
ATOM     15  N   PRO B 226      -3.595 151.846 149.926  1.00103.54           N
ATOM     16  CA  PRO B 226      -2.593 152.178 150.944  1.00 98.08           C
ATOM     17  C   PRO B 226      -2.331 153.679 151.034  1.00 89.88           C
ATOM     18  O   PRO B 226      -2.194 154.347 150.010  1.00 99.34           O
ATOM     19  CB  PRO B 226      -1.343 151.432 150.465  1.00 87.42           C
ATOM     20  CG  PRO B 226      -1.544 151.263 148.998  1.00 91.04           C
ATOM     21  CD  PRO B 226      -3.018 151.065 148.818  1.00 98.94           C
ATOM     22  N   PHE B 227      -2.265 154.196 152.256  1.00 87.06           N
ATOM     23  CA  PHE B 227      -2.039 155.619 152.480  1.00 71.46           C
ATOM     24  C   PHE B 227      -0.584 155.997 152.227  1.00 69.04           C
ATOM     25  O   PHE B 227       0.330 155.228 152.528  1.00 68.84           O
ATOM     26  CB  PHE B 227      -2.442 156.005 153.905  1.00 70.18           C
ATOM     27  CG  PHE B 227      -2.252 157.461 154.215  1.00 62.57           C
ATOM     28  CD1 PHE B 227      -3.215 158.386 153.855  1.00 48.85           C
ATOM     29  CD2 PHE B 227      -1.113 157.904 154.869  1.00 61.55           C
ATOM     30  CE1 PHE B 227      -3.047 159.727 154.138  1.00 54.79           C
ATOM     31  CE2 PHE B 227      -0.937 159.245 155.153  1.00 48.21           C
ATOM     32  CZ  PHE B 227      -1.906 160.157 154.787  1.00 52.53           C
ATOM     33  N   THR B 228      -0.374 157.189 151.678  1.00 68.33           N
ATOM     34  CA  THR B 228       0.971 157.664 151.385  1.00 77.67           C
ATOM     35  C   THR B 228       1.038 159.188 151.356  1.00 62.40           C
ATOM     36  O   THR B 228       0.021 159.865 151.206  1.00 56.96           O
ATOM     37  CB  THR B 228       1.479 157.110 150.039  1.00 56.06           C
ATOM     38  OG1 THR B 228       2.806 157.591 149.791  1.00 85.83           O
ATOM     39  CG2 THR B 228       0.566 157.546 148.904  1.00 53.08           C
ATOM     40  N   LEU B 229       2.246 159.718 151.510  1.00 56.20           N
ATOM     41  CA  LEU B 229       2.477 161.155 151.432  1.00 52.03           C
ATOM     42  C   LEU B 229       3.274 161.497 150.177  1.00 68.67           C
ATOM     43  O   LEU B 229       4.046 160.674 149.684  1.00 66.72           O
ATOM     44  CB  LEU B 229       3.216 161.655 152.676  1.00 54.25           C
ATOM     45  CG  LEU B 229       2.452 161.665 154.001  1.00 65.67           C
ATOM     46  CD1 LEU B 229       3.355 162.139 155.128  1.00 46.89           C
ATOM     47  CD2 LEU B 229       1.214 162.542 153.901  1.00 43.46           C
ATOM     48  N   PRO B 230       3.082 162.712 149.646  1.00 62.16           N
ATOM     49  CA  PRO B 230       3.884 163.144 148.498  1.00 65.96           C
ATOM     50  C   PRO B 230       5.346 163.345 148.886  1.00 54.63           C
ATOM     51  O   PRO B 230       5.628 163.830 149.981  1.00 62.48           O
ATOM     52  CB  PRO B 230       3.230 164.466 148.089  1.00 52.07           C
ATOM     53  CG  PRO B 230       2.563 164.957 149.329  1.00 56.47           C
ATOM     54  CD  PRO B 230       2.092 163.728 150.044  1.00 57.40           C
ATOM     55  N   ILE B 231       6.262 162.968 148.000  1.00 67.25           N
ATOM     56  CA  ILE B 231       7.686 163.092 148.282  1.00 53.34           C
ATOM     57  C   ILE B 231       8.197 164.476 147.890  1.00 60.46           C
ATOM     58  O   ILE B 231       8.888 164.636 146.884  1.00 71.38           O
ATOM     59  CB  ILE B 231       8.505 162.012 147.546  1.00 63.35           C
ATOM     60  CG1 ILE B 231       7.802 160.656 147.633  1.00 70.88           C
ATOM     61  CG2 ILE B 231       9.915 161.923 148.121  1.00 69.26           C
ATOM     62  CD1 ILE B 231       7.682 160.116 149.044  1.00 73.21           C
ATOM     63  N   LEU B 232       7.839 165.476 148.688  1.00 67.32           N
ATOM     64  CA  LEU B 232       8.327 166.835 148.482  1.00 55.96           C
ATOM     65  C   LEU B 232       9.178 167.293 149.658  1.00 60.41           C
ATOM     66  O   LEU B 232       8.827 167.065 150.815  1.00 64.98           O
ATOM     67  CB  LEU B 232       7.166 167.813 148.279  1.00 64.07           C
ATOM     68  CG  LEU B 232       6.537 167.948 146.889  1.00 59.84           C
ATOM     69  CD1 LEU B 232       7.542 167.591 145.805  1.00 62.58           C
ATOM     70  CD2 LEU B 232       5.288 167.094 146.766  1.00 55.10           C
ATOM     71  N   THR B 233      10.296 167.943 149.358  1.00 57.12           N
ATOM     72  CA  THR B 233      11.131 168.526 150.398  1.00 54.63           C
ATOM     73  C   THR B 233      10.466 169.785 150.940  1.00 53.85           C
ATOM     74  O   THR B 233       9.448 170.235 150.414  1.00 48.34           O
ATOM     75  CB  THR B 233      12.538 168.868 149.880  1.00 55.97           C
ATOM     76  OG1 THR B 233      12.474 170.008 149.015  1.00 54.37           O
ATOM     77  CG2 THR B 233      13.126 167.686 149.123  1.00 60.79           C
ATOM     78  N   LEU B 234      11.044 170.352 151.993  1.00 69.17           N
ATOM     79  CA  LEU B 234      10.480 171.540 152.621  1.00 54.35           C
ATOM     80  C   LEU B 234      10.528 172.737 151.673  1.00 56.00           C
ATOM     81  O   LEU B 234       9.678 173.623 151.734  1.00 55.81           O
ATOM     82  CB  LEU B 234      11.223 171.860 153.919  1.00 56.29           C
ATOM     83  CG  LEU B 234      10.494 172.772 154.905  1.00 69.64           C
ATOM     84  CD1 LEU B 234       9.214 172.111 155.394  1.00 54.94           C
ATOM     85  CD2 LEU B 234      11.398 173.130 156.075  1.00 65.91           C
ATOM     86  N   GLY B 235      11.522 172.751 150.791  1.00 52.68           N
ATOM     87  CA  GLY B 235      11.672 173.825 149.827  1.00 48.26           C
ATOM     88  C   GLY B 235      10.826 173.620 148.583  1.00 65.36           C
ATOM     89  O   GLY B 235      10.921 174.385 147.623  1.00 53.23           O
ATOM     90  N   GLU B 236       9.998 172.580 148.601  1.00 53.80           N
ATOM     91  CA  GLU B 236       9.119 172.276 147.478  1.00 51.54           C
ATOM     92  C   GLU B 236       7.656 172.276 147.909  1.00 51.29           C
ATOM     93  O   GLU B 236       6.814 171.635 147.281  1.00 49.73           O
ATOM     94  CB  GLU B 236       9.487 170.923 146.863  1.00 52.63           C
ATOM     95  CG  GLU B 236      10.889 170.871 146.278  1.00 50.32           C
ATOM     96  CD  GLU B 236      11.328 169.460 145.937  1.00 62.97           C
ATOM     97  OE1 GLU B 236      12.360 169.306 145.250  1.00 57.19           O
ATOM     98  OE2 GLU B 236      10.645 168.505 146.362  1.00 58.51           O
ATOM     99  N   LEU B 237       7.361 173.005 148.982  1.00 51.01           N
ATOM    100  CA  LEU B 237       6.010 173.066 149.527  1.00 46.88           C
ATOM    101  C   LEU B 237       5.512 174.504 149.638  1.00 48.00           C
ATOM    102  O   LEU B 237       6.303 175.433 149.803  1.00 61.42           O
ATOM    103  CB  LEU B 237       5.959 172.392 150.899  1.00 53.45           C
ATOM    104  CG  LEU B 237       6.206 170.884 150.939  1.00 50.73           C
ATOM    105  CD1 LEU B 237       6.304 170.398 152.376  1.00 50.55           C
ATOM    106  CD2 LEU B 237       5.103 170.148 150.196  1.00 42.71           C
ATOM    107  N   THR B 238       4.197 174.680 149.547  1.00 37.86           N
ATOM    108  CA  THR B 238       3.590 176.001 149.667  1.00 48.41           C
ATOM    109  C   THR B 238       2.535 176.033 150.767  1.00 47.45           C
ATOM    110  O   THR B 238       1.906 175.019 151.071  1.00 43.66           O
ATOM    111  CB  THR B 238       2.937 176.455 148.345  1.00 50.88           C
ATOM    112  OG1 THR B 238       1.985 175.474 147.918  1.00 55.16           O
ATOM    113  CG2 THR B 238       3.985 176.640 147.263  1.00 61.03           C
ATOM    114  N   ASN B 239       2.345 177.209 151.357  1.00 38.86           N
ATOM    115  CA  ASN B 239       1.349 177.390 152.404  1.00 43.42           C
ATOM    116  C   ASN B 239      -0.063 177.246 151.851  1.00 41.83           C
ATOM    117  O   ASN B 239      -0.331 177.618 150.709  1.00 62.02           O
ATOM    118  CB  ASN B 239       1.521 178.756 153.071  1.00 42.73           C
ATOM    119  CG  ASN B 239       0.822 178.843 154.412  1.00 53.25           C
ATOM    120  OD1 ASN B 239      -0.405 178.926 154.483  1.00 51.33           O
ATOM    121  ND2 ASN B 239       1.602 178.834 155.486  1.00 39.76           N
ATOM    122  N   SER B 240      -0.966 176.709 152.664  1.00 43.48           N
ATOM    123  CA  SER B 240      -2.333 176.461 152.223  1.00 38.28           C
ATOM    124  C   SER B 240      -3.312 177.517 152.736  1.00 52.58           C
ATOM    125  O   SER B 240      -4.507 177.458 152.441  1.00 47.21           O
ATOM    126  CB  SER B 240      -2.787 175.070 152.671  1.00 50.72           C
ATOM    127  OG  SER B 240      -2.711 174.938 154.081  1.00 39.56           O
ATOM    128  N   ARG B 241      -2.806 178.480 153.500  1.00 42.29           N
ATOM    129  CA  ARG B 241      -3.646 179.547 154.036  1.00 51.73           C
ATOM    130  C   ARG B 241      -3.303 180.891 153.399  1.00 41.94           C
ATOM    131  O   ARG B 241      -4.046 181.866 153.535  1.00 42.59           O
ATOM    132  CB  ARG B 241      -3.504 179.629 155.556  1.00 48.77           C
ATOM    133  CG  ARG B 241      -3.933 178.367 156.286  1.00 49.05           C
ATOM    134  CD  ARG B 241      -3.847 178.557 157.788  1.00 51.63           C
ATOM    135  NE  ARG B 241      -4.674 179.674 158.234  1.00 48.73           N
ATOM    136  CZ  ARG B 241      -4.389 180.441 159.279  1.00 40.42           C
ATOM    137  NH1 ARG B 241      -3.292 180.215 159.987  1.00 34.53           N
ATOM    138  NH2 ARG B 241      -5.198 181.436 159.613  1.00 52.47           N
ATOM    139  N   PHE B 242      -2.173 180.932 152.704  1.00 35.18           N
ATOM    140  CA  PHE B 242      -1.780 182.104 151.934  1.00 52.67           C
ATOM    141  C   PHE B 242      -0.831 181.611 150.844  1.00 53.90           C
ATOM    142  O   PHE B 242      -0.077 180.664 151.063  1.00 56.42           O
ATOM    143  CB  PHE B 242      -1.200 183.185 152.848  1.00 43.00           C
ATOM    144  CG  PHE B 242      -1.410 184.585 152.342  1.00 52.47           C
ATOM    145  CD1 PHE B 242      -2.601 185.252 152.586  1.00 48.77           C
ATOM    146  CD2 PHE B 242      -0.418 185.236 151.627  1.00 47.30           C
ATOM    147  CE1 PHE B 242      -2.801 186.541 152.122  1.00 41.35           C
ATOM    148  CE2 PHE B 242      -0.612 186.526 151.158  1.00 47.36           C
ATOM    149  CZ  PHE B 242      -1.804 187.179 151.408  1.00 53.30           C
ATOM    150  N   PRO B 243      -0.873 182.246 149.661  1.00 50.41           N
ATOM    151  CA  PRO B 243      -0.047 181.842 148.514  1.00 49.65           C
ATOM    152  C   PRO B 243       1.417 182.184 148.780  1.00 47.32           C
ATOM    153  O   PRO B 243       1.948 183.139 148.214  1.00 49.75           O
ATOM    154  CB  PRO B 243      -0.603 182.678 147.355  1.00 32.36           C
ATOM    155  CG  PRO B 243      -1.368 183.786 148.012  1.00 36.07           C
ATOM    156  CD  PRO B 243      -1.949 183.179 149.244  1.00 46.90           C
ATOM    157  N   LEU B 244       2.054 181.394 149.639  1.00 53.09           N
ATOM    158  CA  LEU B 244       3.439 181.619 150.032  1.00 41.27           C
ATOM    159  C   LEU B 244       4.200 180.301 150.112  1.00 43.59           C
ATOM    160  O   LEU B 244       3.612 179.256 150.387  1.00 45.20           O
ATOM    161  CB  LEU B 244       3.503 182.337 151.381  1.00 34.82           C
ATOM    162  CG  LEU B 244       2.822 183.700 151.506  1.00 49.01           C
ATOM    163  CD1 LEU B 244       2.813 184.151 152.956  1.00 48.34           C
ATOM    164  CD2 LEU B 244       3.511 184.730 150.625  1.00 38.75           C
ATOM    165  N   PRO B 245       5.517 180.344 149.870  1.00 48.40           N
ATOM    166  CA  PRO B 245       6.349 179.149 150.031  1.00 51.94           C
ATOM    167  C   PRO B 245       6.585 178.817 151.502  1.00 51.77           C
ATOM    168  O   PRO B 245       6.585 179.719 152.339  1.00 52.77           O
ATOM    169  CB  PRO B 245       7.658 179.543 149.345  1.00 37.65           C
ATOM    170  CG  PRO B 245       7.716 181.022 149.500  1.00 33.54           C
ATOM    171  CD  PRO B 245       6.294 181.492 149.372  1.00 39.96           C
ATOM    172  N   ILE B 246       6.780 177.539 151.809  1.00 57.27           N
ATOM    173  CA  ILE B 246       7.083 177.118 153.171  1.00 48.18           C
ATOM    174  C   ILE B 246       8.543 177.403 153.510  1.00 47.78           C
ATOM    175  O   ILE B 246       9.453 176.877 152.869  1.00 58.08           O
ATOM    176  CB  ILE B 246       6.798 175.620 153.380  1.00 48.68           C
ATOM    177  CG1 ILE B 246       5.320 175.317 153.129  1.00 45.55           C
ATOM    178  CG2 ILE B 246       7.202 175.194 154.781  1.00 41.81           C
ATOM    179  CD1 ILE B 246       4.381 176.066 154.043  1.00 40.88           C
ATOM    180  N   ASP B 247       8.763 178.238 154.519  1.00 51.60           N
ATOM    181  CA  ASP B 247      10.116 178.611 154.913  1.00 57.85           C
ATOM    182  C   ASP B 247      10.700 177.636 155.932  1.00 64.82           C
ATOM    183  O   ASP B 247      11.707 176.979 155.667  1.00 69.98           O
ATOM    184  CB  ASP B 247      10.134 180.033 155.475  1.00 59.11           C
ATOM    185  CG  ASP B 247       9.721 181.069 154.446  1.00 75.73           C
ATOM    186  OD1 ASP B 247      10.596 181.538 153.688  1.00 86.76           O
ATOM    187  OD2 ASP B 247       8.521 181.411 154.394  1.00 70.10           O
ATOM    188  N   VAL B 248      10.067 177.547 157.098  1.00 57.72           N
ATOM    189  CA  VAL B 248      10.546 176.670 158.162  1.00 58.84           C
ATOM    190  C   VAL B 248       9.405 175.935 158.854  1.00 56.03           C
ATOM    191  O   VAL B 248       8.235 176.279 158.682  1.00 52.21           O
ATOM    192  CB  VAL B 248      11.336 177.455 159.233  1.00 57.06           C
ATOM    193  CG1 VAL B 248      12.636 178.003 158.658  1.00 65.79           C
ATOM    194  CG2 VAL B 248      10.480 178.575 159.807  1.00 40.40           C
ATOM    195  N   LEU B 249       9.756 174.916 159.632  1.00 61.49           N
ATOM    196  CA  LEU B 249       8.802 174.261 160.517  1.00 46.65           C
ATOM    197  C   LEU B 249       8.762 175.020 161.839  1.00 52.50           C
ATOM    198  O   LEU B 249       9.765 175.604 162.252  1.00 52.54           O
ATOM    199  CB  LEU B 249       9.176 172.796 160.741  1.00 49.17           C
ATOM    200  CG  LEU B 249       9.037 171.875 159.528  1.00 46.77           C
ATOM    201  CD1 LEU B 249       9.466 170.457 159.871  1.00 46.14           C
ATOM    202  CD2 LEU B 249       7.607 171.893 159.018  1.00 47.74           C
ATOM    203  N   TYR B 250       7.611 175.015 162.503  1.00 49.28           N
ATOM    204  CA  TYR B 250       7.426 175.850 163.686  1.00 55.96           C
ATOM    205  C   TYR B 250       6.528 175.201 164.739  1.00 50.63           C
ATOM    206  O   TYR B 250       5.465 174.665 164.425  1.00 52.89           O
ATOM    207  CB  TYR B 250       6.851 177.209 163.268  1.00 52.07           C
ATOM    208  CG  TYR B 250       6.560 178.160 164.408  1.00 47.65           C
ATOM    209  CD1 TYR B 250       7.546 179.001 164.907  1.00 47.59           C
ATOM    210  CD2 TYR B 250       5.290 178.233 164.970  1.00 48.18           C
ATOM    211  CE1 TYR B 250       7.279 179.879 165.946  1.00 37.73           C
ATOM    212  CE2 TYR B 250       5.015 179.104 166.007  1.00 60.19           C
ATOM    213  CZ  TYR B 250       6.011 179.925 166.491  1.00 58.12           C
ATOM    214  OH  TYR B 250       5.735 180.793 167.523  1.00 62.60           O
ATOM    215  N   THR B 251       6.973 175.251 165.991  1.00 51.40           N
ATOM    216  CA  THR B 251       6.161 174.809 167.120  1.00 66.44           C
ATOM    217  C   THR B 251       5.997 175.950 168.112  1.00 56.88           C
ATOM    218  O   THR B 251       6.811 176.874 168.144  1.00 45.12           O
ATOM    219  CB  THR B 251       6.781 173.599 167.845  1.00 46.63           C
ATOM    220  OG1 THR B 251       8.056 173.965 168.388  1.00 56.43           O
ATOM    221  CG2 THR B 251       6.950 172.431 166.889  1.00 49.77           C
ATOM    222  N   ASN B 252       4.944 175.886 168.920  1.00 75.56           N
ATOM    223  CA  ASN B 252       4.712 176.907 169.934  1.00 88.87           C
ATOM    224  C   ASN B 252       3.926 176.382 171.133  1.00 76.88           C
ATOM    225  O   ASN B 252       2.729 176.646 171.257  1.00 83.42           O
ATOM    226  CB  ASN B 252       3.979 178.100 169.320  1.00 73.65           C
ATOM    227  CG  ASN B 252       3.987 179.313 170.226  1.00 85.69           C
ATOM    228  OD1 ASN B 252       4.915 179.509 171.010  1.00 88.30           O
ATOM    229  ND2 ASN B 252       2.946 180.132 170.129  1.00 83.24           N
ATOM    230  N   PRO B 253       4.599 175.634 172.023  1.00 84.24           N
ATOM    231  CA  PRO B 253       3.960 175.107 173.235  1.00 94.38           C
ATOM    232  C   PRO B 253       3.501 176.226 174.165  1.00100.21           C
ATOM    233  O   PRO B 253       2.511 176.073 174.881  1.00 85.35           O
ATOM    234  CB  PRO B 253       5.070 174.274 173.889  1.00 97.46           C
ATOM    235  CG  PRO B 253       6.044 173.992 172.790  1.00100.02           C
ATOM    236  CD  PRO B 253       6.002 175.202 171.912  1.00 96.75           C
ATOM    237  N   ASN B 254       4.225 177.340 174.146  1.00103.41           N
ATOM    238  CA  ASN B 254       3.876 178.501 174.954  1.00 79.09           C
ATOM    239  C   ASN B 254       2.848 179.378 174.250  1.00 84.51           C
ATOM    240  O   ASN B 254       2.865 179.496 173.024  1.00116.42           O
ATOM    241  CB  ASN B 254       5.127 179.318 175.278  1.00103.68           C
ATOM    242  CG  ASN B 254       6.243 178.472 175.860  1.00113.87           C
ATOM    243  OD1 ASN B 254       5.993 177.487 176.555  1.00111.20           O
ATOM    244  ND2 ASN B 254       7.483 178.851 175.574  1.00110.55           N
ATOM    245  N   GLU B 255       1.962 179.990 175.032  1.00 78.36           N
ATOM    246  CA  GLU B 255       0.912 180.862 174.506  1.00 98.77           C
ATOM    247  C   GLU B 255       0.079 180.166 173.432  1.00 83.01           C
ATOM    248  O   GLU B 255      -0.117 180.703 172.341  1.00 77.26           O
ATOM    249  CB  GLU B 255       1.509 182.156 173.938  1.00 88.00           C
ATOM    250  CG  GLU B 255       2.417 182.910 174.897  1.00 92.68           C
ATOM    251  CD  GLU B 255       3.882 182.564 174.713  1.00106.23           C
ATOM    252  OE1 GLU B 255       4.248 182.080 173.621  1.00 94.22           O
ATOM    253  OE2 GLU B 255       4.668 182.776 175.661  1.00123.66           O
ATOM    254  N   SER B 256      -0.404 178.968 173.744  1.00 71.19           N
ATOM    255  CA  SER B 256      -1.208 178.204 172.799  1.00 66.70           C
ATOM    256  C   SER B 256      -2.631 178.747 172.717  1.00 62.05           C
ATOM    257  O   SER B 256      -3.303 178.911 173.735  1.00 72.45           O
ATOM    258  CB  SER B 256      -1.228 176.724 173.189  1.00 74.32           C
ATOM    259  OG  SER B 256      -1.722 176.551 174.506  1.00104.83           O
ATOM    260  N   ALA B 257      -3.084 179.028 171.499  1.00 54.31           N
ATOM    261  CA  ALA B 257      -4.440 179.517 171.280  1.00 46.56           C
ATOM    262  C   ALA B 257      -5.303 178.440 170.632  1.00 43.73           C
ATOM    263  O   ALA B 257      -4.820 177.352 170.321  1.00 57.41           O
ATOM    264  CB  ALA B 257      -4.420 180.771 170.422  1.00 34.47           C
ATOM    265  N   ILE B 258      -6.581 178.747 170.435  1.00 42.39           N
ATOM    266  CA  ILE B 258      -7.500 177.807 169.803  1.00 47.22           C
ATOM    267  C   ILE B 258      -7.313 177.803 168.290  1.00 51.08           C
ATOM    268  O   ILE B 258      -7.700 178.749 167.604  1.00 50.22           O
ATOM    269  CB  ILE B 258      -8.968 178.137 170.134  1.00 38.48           C
ATOM    270  CG1 ILE B 258      -9.205 178.061 171.645  1.00 48.55           C
ATOM    271  CG2 ILE B 258      -9.907 177.194 169.397  1.00 22.79           C
ATOM    272  CD1 ILE B 258     -10.643 178.313 172.055  1.00 33.26           C
ATOM    273  N   VAL B 259      -6.714 176.734 167.776  1.00 51.47           N
ATOM    274  CA  VAL B 259      -6.446 176.618 166.347  1.00 55.47           C
ATOM    275  C   VAL B 259      -7.643 176.034 165.605  1.00 50.05           C
ATOM    276  O   VAL B 259      -7.940 174.846 165.724  1.00 43.72           O
ATOM    277  CB  VAL B 259      -5.207 175.744 166.074  1.00 45.25           C
ATOM    278  CG1 VAL B 259      -5.012 175.549 164.579  1.00 51.36           C
ATOM    279  CG2 VAL B 259      -3.972 176.368 166.703  1.00 39.47           C
ATOM    280  N   GLN B 260      -8.326 176.877 164.837  1.00 52.07           N
ATOM    281  CA  GLN B 260      -9.499 176.443 164.092  1.00 53.97           C
ATOM    282  C   GLN B 260      -9.566 177.130 162.729  1.00 55.19           C
ATOM    283  O   GLN B 260     -10.590 177.705 162.357  1.00 50.96           O
ATOM    284  CB  GLN B 260     -10.772 176.720 164.895  1.00 48.53           C
ATOM    285  CG  GLN B 260     -11.964 175.878 164.470  1.00 47.87           C
ATOM    286  CD  GLN B 260     -13.213 176.191 165.264  1.00 62.33           C
ATOM    287  OE1 GLN B 260     -13.188 177.000 166.193  1.00 62.34           O
ATOM    288  NE2 GLN B 260     -14.318 175.551 164.900  1.00 42.93           N
ATOM    289  N   CYS B 261      -8.464 177.069 161.989  1.00 48.49           N
ATOM    290  CA  CYS B 261      -8.402 177.659 160.656  1.00 58.82           C
ATOM    291  C   CYS B 261      -9.323 176.914 159.694  1.00 59.22           C
ATOM    292  O   CYS B 261      -9.678 175.760 159.932  1.00 56.74           O
ATOM    293  CB  CYS B 261      -6.963 177.654 160.135  1.00 45.89           C
ATOM    294  SG  CYS B 261      -6.128 176.059 160.259  1.00 74.92           S
ATOM    295  N   GLN B 262      -9.714 177.579 158.611  1.00 46.13           N
ATOM    296  CA  GLN B 262     -10.669 177.000 157.673  1.00 56.06           C
ATOM    297  C   GLN B 262     -10.031 176.657 156.329  1.00 53.55           C
ATOM    298  O   GLN B 262     -10.512 175.776 155.618  1.00 51.03           O
ATOM    299  CB  GLN B 262     -11.852 177.949 157.470  1.00 44.92           C
ATOM    300  CG  GLN B 262     -12.630 178.235 158.745  1.00 47.61           C
ATOM    301  CD  GLN B 262     -13.121 176.969 159.427  1.00 55.90           C
ATOM    302  OE1 GLN B 262     -13.901 176.206 158.858  1.00 56.60           O
ATOM    303  NE2 GLN B 262     -12.660 176.740 160.651  1.00 47.32           N
ATOM    304  N   ASN B 263      -8.952 177.352 155.981  1.00 52.74           N
ATOM    305  CA  ASN B 263      -8.193 177.028 154.777  1.00 40.35           C
ATOM    306  C   ASN B 263      -7.086 176.027 155.079  1.00 46.20           C
ATOM    307  O   ASN B 263      -6.474 176.071 156.146  1.00 62.71           O
ATOM    308  CB  ASN B 263      -7.596 178.289 154.149  1.00 36.61           C
ATOM    309  CG  ASN B 263      -8.637 179.148 153.464  1.00 46.19           C
ATOM    310  OD1 ASN B 263      -9.569 178.637 152.842  1.00 42.66           O
ATOM    311  ND2 ASN B 263      -8.485 180.462 153.575  1.00 54.88           N
ATOM    312  N   GLY B 264      -6.828 175.129 154.135  1.00 45.46           N
ATOM    313  CA  GLY B 264      -5.822 174.101 154.322  1.00 30.92           C
ATOM    314  C   GLY B 264      -6.322 173.002 155.235  1.00 49.13           C
ATOM    315  O   GLY B 264      -5.544 172.350 155.933  1.00 37.10           O
ATOM    316  N   ARG B 265      -7.635 172.799 155.229  1.00 45.35           N
ATOM    317  CA  ARG B 265      -8.253 171.782 156.065  1.00 40.19           C
ATOM    318  C   ARG B 265      -8.706 170.594 155.229  1.00 55.15           C
ATOM    319  O   ARG B 265      -9.636 170.700 154.427  1.00 50.59           O
ATOM    320  CB  ARG B 265      -9.435 172.369 156.836  1.00 46.48           C
ATOM    321  CG  ARG B 265      -9.052 173.508 157.762  1.00 44.45           C
ATOM    322  CD  ARG B 265      -7.983 173.077 158.753  1.00 48.31           C
ATOM    323  NE  ARG B 265      -8.392 171.902 159.519  1.00 52.11           N
ATOM    324  CZ  ARG B 265      -9.088 171.952 160.651  1.00 47.42           C
ATOM    325  NH1 ARG B 265      -9.456 173.122 161.154  1.00 49.38           N
ATOM    326  NH2 ARG B 265      -9.417 170.833 161.280  1.00 42.25           N
ATOM    327  N   CYS B 266      -8.036 169.463 155.421  1.00 48.04           N
ATOM    328  CA  CYS B 266      -8.365 168.243 154.700  1.00 54.74           C
ATOM    329  C   CYS B 266      -8.059 167.015 155.548  1.00 51.20           C
ATOM    330  O   CYS B 266      -6.934 166.836 156.011  1.00 51.50           O
ATOM    331  CB  CYS B 266      -7.593 168.180 153.380  1.00 59.85           C
ATOM    332  SG  CYS B 266      -7.857 166.672 152.425  1.00 55.10           S
ATOM    333  N   THR B 267      -9.067 166.173 155.753  1.00 52.69           N
ATOM    334  CA  THR B 267      -8.880 164.929 156.488  1.00 56.50           C
ATOM    335  C   THR B 267      -8.007 163.973 155.681  1.00 55.97           C
ATOM    336  O   THR B 267      -7.841 164.143 154.473  1.00 56.05           O
ATOM    337  CB  THR B 267     -10.223 164.252 156.811  1.00 49.43           C
ATOM    338  OG1 THR B 267     -10.820 163.776 155.601  1.00 59.47           O
ATOM    339  CG2 THR B 267     -11.167 165.234 157.481  1.00 51.15           C
ATOM    340  N   LEU B 268      -7.459 162.964 156.348  1.00 52.40           N
ATOM    341  CA  LEU B 268      -6.524 162.045 155.708  1.00 51.69           C
ATOM    342  C   LEU B 268      -7.185 161.144 154.667  1.00 61.53           C
ATOM    343  O   LEU B 268      -6.497 160.522 153.858  1.00 63.42           O
ATOM    344  CB  LEU B 268      -5.824 161.183 156.760  1.00 52.40           C
ATOM    345  CG  LEU B 268      -4.942 161.924 157.765  1.00 57.03           C
ATOM    346  CD1 LEU B 268      -4.157 160.940 158.620  1.00 50.23           C
ATOM    347  CD2 LEU B 268      -4.007 162.887 157.051  1.00 52.42           C
ATOM    348  N   ASP B 269      -8.512 161.069 154.685  1.00 60.00           N
ATOM    349  CA  ASP B 269      -9.227 160.239 153.721  1.00 57.53           C
ATOM    350  C   ASP B 269      -9.704 161.061 152.524  1.00 57.88           C
ATOM    351  O   ASP B 269     -10.460 160.571 151.685  1.00 67.11           O
ATOM    352  CB  ASP B 269     -10.408 159.524 154.387  1.00 58.20           C
ATOM    353  CG  ASP B 269     -11.474 160.482 154.875  1.00 79.52           C
ATOM    354  OD1 ASP B 269     -11.134 161.636 155.204  1.00 97.10           O
ATOM    355  OD2 ASP B 269     -12.655 160.079 154.932  1.00 89.02           O
ATOM    356  N   GLY B 270      -9.258 162.311 152.455  1.00 55.05           N
ATOM    357  CA  GLY B 270      -9.497 163.145 151.290  1.00 48.39           C
ATOM    358  C   GLY B 270     -10.754 163.992 151.330  1.00 41.63           C
ATOM    359  O   GLY B 270     -11.268 164.394 150.288  1.00 74.89           O
ATOM    360  N   GLU B 271     -11.254 164.269 152.529  1.00 59.92           N
ATOM    361  CA  GLU B 271     -12.432 165.115 152.673  1.00 46.23           C
ATOM    362  C   GLU B 271     -12.034 166.556 152.977  1.00 57.20           C
ATOM    363  O   GLU B 271     -11.402 166.834 153.996  1.00 62.26           O
ATOM    364  CB  GLU B 271     -13.352 164.579 153.770  1.00 52.65           C
ATOM    365  CG  GLU B 271     -14.593 165.425 154.010  1.00 65.15           C
ATOM    366  CD  GLU B 271     -15.384 164.964 155.219  1.00103.14           C
ATOM    367  OE1 GLU B 271     -14.994 163.948 155.833  1.00104.11           O
ATOM    368  OE2 GLU B 271     -16.393 165.617 155.558  1.00100.52           O
ATOM    369  N   LEU B 272     -12.403 167.467 152.084  1.00 66.00           N
ATOM    370  CA  LEU B 272     -12.114 168.883 152.270  1.00 45.51           C
ATOM    371  C   LEU B 272     -13.069 169.492 153.288  1.00 51.70           C
ATOM    372  O   LEU B 272     -14.271 169.227 153.258  1.00 58.47           O
ATOM    373  CB  LEU B 272     -12.209 169.633 150.940  1.00 46.17           C
ATOM    374  CG  LEU B 272     -11.341 169.104 149.796  1.00 62.75           C
ATOM    375  CD1 LEU B 272     -11.533 169.947 148.542  1.00 35.50           C
ATOM    376  CD2 LEU B 272      -9.874 169.059 150.201  1.00 36.70           C
ATOM    377  N   GLN B 273     -12.531 170.308 154.188  1.00 47.54           N
ATOM    378  CA  GLN B 273     -13.336 170.930 155.232  1.00 50.12           C
ATOM    379  C   GLN B 273     -13.202 172.447 155.216  1.00 47.63           C
ATOM    380  O   GLN B 273     -12.252 172.991 154.652  1.00 48.80           O
ATOM    381  CB  GLN B 273     -12.939 170.389 156.607  1.00 56.24           C
ATOM    382  CG  GLN B 273     -13.262 168.921 156.818  1.00 56.13           C
ATOM    383  CD  GLN B 273     -12.820 168.425 158.180  1.00 81.18           C
ATOM    384  OE1 GLN B 273     -11.808 168.874 158.718  1.00 76.21           O
ATOM    385  NE2 GLN B 273     -13.583 167.499 158.749  1.00 83.58           N
ATOM    386  N   GLY B 274     -14.160 173.122 155.843  1.00 52.47           N
ATOM    387  CA  GLY B 274     -14.145 174.570 155.932  1.00 40.20           C
ATOM    388  C   GLY B 274     -14.314 175.238 154.583  1.00 51.91           C
ATOM    389  O   GLY B 274     -15.278 174.975 153.864  1.00 54.46           O
ATOM    390  N   THR B 275     -13.368 176.106 154.241  1.00 48.54           N
ATOM    391  CA  THR B 275     -13.389 176.804 152.963  1.00 51.36           C
ATOM    392  C   THR B 275     -12.217 176.366 152.091  1.00 59.74           C
ATOM    393  O   THR B 275     -11.829 177.066 151.154  1.00 49.53           O
ATOM    394  CB  THR B 275     -13.339 178.328 153.154  1.00 52.35           C
ATOM    395  OG1 THR B 275     -12.171 178.678 153.908  1.00 51.23           O
ATOM    396  CG2 THR B 275     -14.576 178.810 153.894  1.00 54.19           C
ATOM    397  N   THR B 276     -11.661 175.200 152.405  1.00 41.83           N
ATOM    398  CA  THR B 276     -10.498 174.683 151.694  1.00 53.36           C
ATOM    399  C   THR B 276     -10.841 174.233 150.276  1.00 46.67           C
ATOM    400  O   THR B 276     -11.759 173.441 150.067  1.00 54.29           O
ATOM    401  CB  THR B 276      -9.862 173.504 152.454  1.00 50.34           C
ATOM    402  OG1 THR B 276      -9.408 173.952 153.737  1.00 44.47           O
ATOM    403  CG2 THR B 276      -8.684 172.934 151.677  1.00 35.64           C
ATOM    404  N   GLN B 277     -10.095 174.750 149.305  1.00 41.21           N
ATOM    405  CA  GLN B 277     -10.257 174.350 147.914  1.00 44.46           C
ATOM    406  C   GLN B 277      -8.898 173.977 147.323  1.00 53.20           C
ATOM    407  O   GLN B 277      -7.863 174.202 147.948  1.00 43.55           O
ATOM    408  CB  GLN B 277     -10.932 175.464 147.108  1.00 31.02           C
ATOM    409  CG  GLN B 277     -10.332 176.844 147.316  1.00 34.30           C
ATOM    410  CD  GLN B 277      -9.096 177.063 146.476  1.00 48.38           C
ATOM    411  OE1 GLN B 277      -9.033 176.625 145.329  1.00 54.68           O
ATOM    412  NE2 GLN B 277      -8.100 177.731 147.045  1.00 51.55           N
ATOM    413  N   LEU B 278      -8.901 173.407 146.121  1.00 49.30           N
ATOM    414  CA  LEU B 278      -7.693 172.797 145.570  1.00 41.88           C
ATOM    415  C   LEU B 278      -6.737 173.785 144.898  1.00 45.32           C
ATOM    416  O   LEU B 278      -5.523 173.590 144.935  1.00 51.65           O
ATOM    417  CB  LEU B 278      -8.075 171.696 144.578  1.00 39.48           C
ATOM    418  CG  LEU B 278      -8.720 170.455 145.198  1.00 38.98           C
ATOM    419  CD1 LEU B 278      -9.219 169.504 144.122  1.00 45.43           C
ATOM    420  CD2 LEU B 278      -7.734 169.752 146.120  1.00 36.31           C
ATOM    421  N   LEU B 279      -7.277 174.837 144.288  1.00 47.80           N
ATOM    422  CA  LEU B 279      -6.454 175.802 143.558  1.00 42.40           C
ATOM    423  C   LEU B 279      -5.584 176.647 144.486  1.00 47.04           C
ATOM    424  O   LEU B 279      -6.095 177.324 145.378  1.00 59.95           O
ATOM    425  CB  LEU B 279      -7.332 176.723 142.708  1.00 46.33           C
ATOM    426  CG  LEU B 279      -8.176 176.064 141.618  1.00 51.93           C
ATOM    427  CD1 LEU B 279      -9.013 177.105 140.892  1.00 44.64           C
ATOM    428  CD2 LEU B 279      -7.283 175.320 140.646  1.00 47.35           C
ATOM    429  N   PRO B 280      -4.260 176.609 144.275  1.00 47.01           N
ATOM    430  CA  PRO B 280      -3.315 177.447 145.022  1.00 54.52           C
ATOM    431  C   PRO B 280      -3.553 178.935 144.771  1.00 45.44           C
ATOM    432  O   PRO B 280      -3.240 179.767 145.622  1.00 57.07           O
ATOM    433  CB  PRO B 280      -1.949 177.014 144.476  1.00 45.36           C
ATOM    434  CG  PRO B 280      -2.177 175.658 143.900  1.00 50.07           C
ATOM    435  CD  PRO B 280      -3.571 175.683 143.361  1.00 47.76           C
ATOM    436  N   THR B 281      -4.104 179.257 143.605  1.00 48.79           N
ATOM    437  CA  THR B 281      -4.385 180.640 143.241  1.00 46.78           C
ATOM    438  C   THR B 281      -5.739 181.090 143.780  1.00 51.42           C
ATOM    439  O   THR B 281      -6.141 182.238 143.593  1.00 45.99           O
ATOM    440  CB  THR B 281      -4.363 180.835 141.713  1.00 61.00           C
ATOM    441  OG1 THR B 281      -5.357 179.999 141.107  1.00 58.61           O
ATOM    442  CG2 THR B 281      -2.995 180.480 141.147  1.00 40.56           C
ATOM    443  N   GLY B 282      -6.438 180.179 144.451  1.00 34.97           N
ATOM    444  CA  GLY B 282      -7.756 180.470 144.981  1.00 40.54           C
ATOM    445  C   GLY B 282      -7.738 180.840 146.452  1.00 56.15           C
ATOM    446  O   GLY B 282      -8.735 181.313 146.996  1.00 42.95           O
ATOM    447  N   ILE B 283      -6.598 180.623 147.100  1.00 42.11           N
ATOM    448  CA  ILE B 283      -6.452 180.941 148.513  1.00 43.39           C
ATOM    449  C   ILE B 283      -6.429 182.450 148.735  1.00 48.01           C
ATOM    450  O   ILE B 283      -5.632 183.159 148.121  1.00 59.71           O
ATOM    451  CB  ILE B 283      -5.173 180.322 149.098  1.00 53.35           C
ATOM    452  CG1 ILE B 283      -5.075 178.843 148.716  1.00 34.40           C
ATOM    453  CG2 ILE B 283      -5.147 180.492 150.605  1.00 39.10           C
ATOM    454  CD1 ILE B 283      -3.815 178.170 149.205  1.00 38.47           C
ATOM    455  N   CYS B 284      -7.305 182.926 149.618  1.00 52.88           N
ATOM    456  CA  CYS B 284      -7.458 184.356 149.896  1.00 61.53           C
ATOM    457  C   CYS B 284      -7.735 185.151 148.627  1.00 52.83           C
ATOM    458  O   CYS B 284      -7.266 186.278 148.474  1.00 67.17           O
ATOM    459  CB  CYS B 284      -6.218 184.907 150.603  1.00 56.71           C
ATOM    460  SG  CYS B 284      -5.998 184.288 152.280  1.00 58.14           S
ATOM    461  N   ALA B 285      -8.501 184.553 147.722  1.00 54.14           N
ATOM    462  CA  ALA B 285      -8.845 185.194 146.460  1.00 56.29           C
ATOM    463  C   ALA B 285     -10.343 185.460 146.379  1.00 53.69           C
ATOM    464  O   ALA B 285     -11.139 184.792 147.041  1.00 49.66           O
ATOM    465  CB  ALA B 285      -8.395 184.336 145.291  1.00 31.47           C
ATOM    466  N   PHE B 286     -10.720 186.441 145.568  1.00 46.09           N
ATOM    467  CA  PHE B 286     -12.126 186.778 145.378  1.00 60.13           C
ATOM    468  C   PHE B 286     -12.434 187.080 143.919  1.00 57.47           C
ATOM    469  O   PHE B 286     -11.611 187.655 143.205  1.00 61.35           O
ATOM    470  CB  PHE B 286     -12.520 187.977 146.244  1.00 49.66           C
ATOM    471  CG  PHE B 286     -12.682 187.650 147.700  1.00 60.01           C
ATOM    472  CD1 PHE B 286     -13.796 186.959 148.146  1.00 58.04           C
ATOM    473  CD2 PHE B 286     -11.731 188.049 148.625  1.00 60.30           C
ATOM    474  CE1 PHE B 286     -13.954 186.660 149.486  1.00 54.14           C
ATOM    475  CE2 PHE B 286     -11.883 187.755 149.966  1.00 61.39           C
ATOM    476  CZ  PHE B 286     -12.997 187.059 150.398  1.00 73.61           C
ATOM    477  N   ARG B 287     -13.625 186.688 143.483  1.00 50.36           N
ATOM    478  CA  ARG B 287     -14.097 187.018 142.145  1.00 48.38           C
ATOM    479  C   ARG B 287     -15.557 187.446 142.186  1.00 51.38           C
ATOM    480  O   ARG B 287     -16.390 186.789 142.810  1.00 56.17           O
ATOM    481  CB  ARG B 287     -13.917 185.833 141.194  1.00 60.51           C
ATOM    482  CG  ARG B 287     -12.482 185.603 140.748  1.00 69.95           C
ATOM    483  CD  ARG B 287     -12.411 184.553 139.651  1.00105.68           C
ATOM    484  NE  ARG B 287     -11.050 184.363 139.158  1.00106.48           N
ATOM    485  CZ  ARG B 287     -10.508 185.068 138.170  1.00 96.70           C
ATOM    486  NH1 ARG B 287     -11.211 186.018 137.566  1.00 88.99           N
ATOM    487  NH2 ARG B 287      -9.262 184.825 137.786  1.00 88.87           N
ATOM    488  N   GLY B 288     -15.859 188.555 141.519  1.00 49.87           N
ATOM    489  CA  GLY B 288     -17.214 189.067 141.460  1.00 47.43           C
ATOM    490  C   GLY B 288     -17.294 190.374 140.696  1.00 46.64           C
ATOM    491  O   GLY B 288     -16.468 190.644 139.825  1.00 48.93           O
ATOM    492  N   LYS B 289     -18.293 191.187 141.024  1.00 43.55           N
ATOM    493  CA  LYS B 289     -18.471 192.479 140.374  1.00 47.68           C
ATOM    494  C   LYS B 289     -18.597 193.607 141.393  1.00 56.78           C
ATOM    495  O   LYS B 289     -19.236 193.451 142.433  1.00 59.60           O
ATOM    496  CB  LYS B 289     -19.704 192.459 139.466  1.00 54.80           C
ATOM    497  CG  LYS B 289     -19.594 191.508 138.284  1.00 85.43           C
ATOM    498  CD  LYS B 289     -20.805 191.616 137.370  1.00 87.47           C
ATOM    499  CE  LYS B 289     -20.657 190.724 136.147  1.00 86.31           C
ATOM    500  NZ  LYS B 289     -21.811 190.856 135.215  1.00 86.49           N
ATOM    501  N   VAL B 290     -17.978 194.743 141.087  1.00 45.66           N
ATOM    502  CA  VAL B 290     -18.094 195.930 141.924  1.00 50.14           C
ATOM    503  C   VAL B 290     -19.463 196.576 141.739  1.00 67.86           C
ATOM    504  O   VAL B 290     -19.842 196.936 140.625  1.00 74.90           O
ATOM    505  CB  VAL B 290     -16.995 196.963 141.603  1.00 41.50           C
ATOM    506  CG1 VAL B 290     -17.242 198.259 142.361  1.00 47.60           C
ATOM    507  CG2 VAL B 290     -15.621 196.397 141.930  1.00 38.58           C
ATOM    508  N   THR B 291     -20.202 196.718 142.834  1.00 58.54           N
ATOM    509  CA  THR B 291     -21.538 197.299 142.781  1.00 61.30           C
ATOM    510  C   THR B 291     -21.494 198.820 142.667  1.00 72.64           C
ATOM    511  O   THR B 291     -21.997 199.392 141.699  1.00 81.68           O
ATOM    512  CB  THR B 291     -22.365 196.913 144.020  1.00 73.27           C
ATOM    513  OG1 THR B 291     -22.569 195.495 144.035  1.00 76.43           O
ATOM    514  CG2 THR B 291     -23.716 197.612 143.998  1.00 97.34           C
ATOM    515  N   GLN B 292     -20.890 199.472 143.656  1.00 73.91           N
ATOM    516  CA  GLN B 292     -20.838 200.929 143.688  1.00 86.30           C
ATOM    517  C   GLN B 292     -19.745 201.440 144.618  1.00 79.48           C
ATOM    518  O   GLN B 292     -19.161 200.677 145.387  1.00 65.53           O
ATOM    519  CB  GLN B 292     -22.190 201.498 144.123  1.00 90.04           C
ATOM    520  CG  GLN B 292     -22.591 201.110 145.537  1.00 84.39           C
ATOM    521  CD  GLN B 292     -23.966 201.620 145.914  1.00102.14           C
ATOM    522  OE1 GLN B 292     -24.979 200.993 145.607  1.00120.33           O
ATOM    523  NE2 GLN B 292     -24.009 202.766 146.584  1.00105.39           N
ATOM    524  N   GLN B 293     -19.475 202.739 144.540  1.00 75.60           N
ATOM    525  CA  GLN B 293     -18.511 203.378 145.425  1.00 67.20           C
ATOM    526  C   GLN B 293     -19.186 203.831 146.713  1.00 75.96           C
ATOM    527  O   GLN B 293     -20.197 204.532 146.680  1.00 86.15           O
ATOM    528  CB  GLN B 293     -17.848 204.570 144.733  1.00 66.01           C
ATOM    529  CG  GLN B 293     -16.868 205.331 145.612  1.00 65.06           C
ATOM    530  CD  GLN B 293     -16.294 206.554 144.923  1.00 78.46           C
ATOM    531  OE1 GLN B 293     -16.581 206.817 143.755  1.00 90.35           O
ATOM    532  NE2 GLN B 293     -15.477 207.311 145.647  1.00 78.59           N
ATOM    533  N   VAL B 294     -18.625 203.426 147.847  1.00 67.51           N
ATOM    534  CA  VAL B 294     -19.165 203.816 149.143  1.00 74.26           C
ATOM    535  C   VAL B 294     -18.751 205.241 149.493  1.00 92.90           C
ATOM    536  O   VAL B 294     -17.570 205.521 149.699  1.00 89.92           O
ATOM    537  CB  VAL B 294     -18.702 202.863 150.259  1.00 80.19           C
ATOM    538  CG1 VAL B 294     -19.252 203.317 151.603  1.00 66.50           C
ATOM    539  CG2 VAL B 294     -19.134 201.437 149.951  1.00 64.38           C
ATOM    540  N   GLN B 295     -19.730 206.139 149.553  1.00111.54           N
ATOM    541  CA  GLN B 295     -19.469 207.533 149.889  1.00109.76           C
ATOM    542  C   GLN B 295     -19.151 207.683 151.373  1.00107.56           C
ATOM    543  O   GLN B 295     -19.968 207.343 152.229  1.00104.61           O
ATOM    544  CB  GLN B 295     -20.665 208.409 149.512  1.00 92.31           C
ATOM    545  N   ASP B 296     -17.959 208.189 151.671  1.00116.44           N
ATOM    546  CA  ASP B 296     -17.526 208.365 153.052  1.00131.70           C
ATOM    547  C   ASP B 296     -16.557 209.534 153.184  1.00139.68           C
ATOM    548  O   ASP B 296     -15.807 209.840 152.257  1.00139.61           O
ATOM    549  CB  ASP B 296     -16.877 207.082 153.577  1.00105.15           C
ATOM    550  N   GLU B 297     -16.578 210.183 154.344  1.00125.66           N
ATOM    551  CA  GLU B 297     -15.692 211.309 154.608  1.00134.02           C
ATOM    552  C   GLU B 297     -14.368 210.835 155.198  1.00145.44           C
ATOM    553  O   GLU B 297     -13.415 211.606 155.311  1.00143.59           O
ATOM    554  CB  GLU B 297     -16.362 212.310 155.551  1.00130.37           C
ATOM    555  N   HIS B 298     -14.316 209.560 155.571  1.00135.74           N
ATOM    556  CA  HIS B 298     -13.111 208.978 156.151  1.00131.25           C
ATOM    557  C   HIS B 298     -12.005 208.851 155.109  1.00130.04           C
ATOM    558  O   HIS B 298     -12.249 208.990 153.910  1.00128.87           O
ATOM    559  CB  HIS B 298     -13.419 207.611 156.764  1.00110.82           C
ATOM    560  N   ARG B 299     -10.788 208.587 155.574  1.00132.88           N
ATOM    561  CA  ARG B 299      -9.634 208.465 154.689  1.00125.37           C
ATOM    562  C   ARG B 299      -9.760 207.257 153.767  1.00116.73           C
ATOM    563  O   ARG B 299     -10.330 206.233 154.143  1.00104.75           O
ATOM    564  CB  ARG B 299      -8.343 208.370 155.505  1.00104.58           C
ATOM    565  N   GLY B 300      -9.225 207.387 152.557  1.00116.70           N
ATOM    566  CA  GLY B 300      -9.259 206.309 151.587  1.00 92.90           C
ATOM    567  C   GLY B 300     -10.536 206.286 150.769  1.00 88.63           C
ATOM    568  O   GLY B 300     -11.459 207.063 151.013  1.00 88.54           O
ATOM    569  N   THR B 301     -10.583 205.388 149.791  1.00 68.71           N
ATOM    570  CA  THR B 301     -11.756 205.232 148.940  1.00 60.22           C
ATOM    571  C   THR B 301     -12.270 203.799 149.010  1.00 58.69           C
ATOM    572  O   THR B 301     -11.566 202.862 148.637  1.00 72.32           O
ATOM    573  CB  THR B 301     -11.444 205.595 147.476  1.00 71.25           C
ATOM    574  OG1 THR B 301     -10.891 206.916 147.415  1.00 67.11           O
ATOM    575  CG2 THR B 301     -12.707 205.536 146.630  1.00 66.67           C
ATOM    576  N   HIS B 302     -13.498 203.633 149.488  1.00 54.92           N
ATOM    577  CA  HIS B 302     -14.056 202.302 149.705  1.00 60.60           C
ATOM    578  C   HIS B 302     -15.008 201.883 148.591  1.00 55.80           C
ATOM    579  O   HIS B 302     -15.783 202.692 148.082  1.00 58.62           O
ATOM    580  CB  HIS B 302     -14.773 202.243 151.056  1.00 52.97           C
ATOM    581  CG  HIS B 302     -13.877 202.513 152.224  1.00 77.73           C
ATOM    582  ND1 HIS B 302     -13.346 201.507 153.003  1.00 76.01           N
ATOM    583  CD2 HIS B 302     -13.412 203.674 152.742  1.00 70.66           C
ATOM    584  CE1 HIS B 302     -12.597 202.037 153.952  1.00 79.32           C
ATOM    585  NE2 HIS B 302     -12.620 203.352 153.817  1.00 91.01           N
ATOM    586  N   TRP B 303     -14.943 200.608 148.222  1.00 57.28           N
ATOM    587  CA  TRP B 303     -15.779 200.065 147.160  1.00 47.10           C
ATOM    588  C   TRP B 303     -16.509 198.811 147.624  1.00 55.89           C
ATOM    589  O   TRP B 303     -15.915 197.938 148.257  1.00 64.89           O
ATOM    590  CB  TRP B 303     -14.935 199.750 145.924  1.00 48.63           C
ATOM    591  CG  TRP B 303     -14.144 200.917 145.422  1.00 55.41           C
ATOM    592  CD1 TRP B 303     -12.931 201.342 145.879  1.00 54.94           C
ATOM    593  CD2 TRP B 303     -14.510 201.809 144.363  1.00 57.16           C
ATOM    594  NE1 TRP B 303     -12.519 202.446 145.172  1.00 46.82           N
ATOM    595  CE2 TRP B 303     -13.471 202.752 144.235  1.00 58.39           C
ATOM    596  CE3 TRP B 303     -15.615 201.903 143.512  1.00 58.76           C
ATOM    597  CZ2 TRP B 303     -13.504 203.776 143.290  1.00 68.08           C
ATOM    598  CZ3 TRP B 303     -15.645 202.919 142.573  1.00 53.83           C
ATOM    599  CH2 TRP B 303     -14.598 203.842 142.471  1.00 68.27           C
ATOM    600  N   ASN B 304     -17.797 198.725 147.310  1.00 51.79           N
ATOM    601  CA  ASN B 304     -18.582 197.543 147.639  1.00 54.77           C
ATOM    602  C   ASN B 304     -18.525 196.527 146.504  1.00 59.68           C
ATOM    603  O   ASN B 304     -18.634 196.888 145.332  1.00 70.03           O
ATOM    604  CB  ASN B 304     -20.031 197.927 147.943  1.00 76.15           C
ATOM    605  CG  ASN B 304     -20.842 196.764 148.478  1.00 72.64           C
ATOM    606  OD1 ASN B 304     -21.458 196.018 147.715  1.00 93.71           O
ATOM    607  ND2 ASN B 304     -20.847 196.603 149.796  1.00 81.95           N
ATOM    608  N   MET B 305     -18.352 195.257 146.854  1.00 58.12           N
ATOM    609  CA  MET B 305     -18.154 194.213 145.855  1.00 47.82           C
ATOM    610  C   MET B 305     -18.905 192.931 146.190  1.00 50.38           C
ATOM    611  O   MET B 305     -18.703 192.340 147.250  1.00 69.92           O
ATOM    612  CB  MET B 305     -16.662 193.906 145.704  1.00 55.26           C
ATOM    613  CG  MET B 305     -16.358 192.650 144.904  1.00 52.32           C
ATOM    614  SD  MET B 305     -14.596 192.256 144.893  1.00 70.37           S
ATOM    615  CE  MET B 305     -14.593 190.744 143.928  1.00 62.73           C
ATOM    616  N   THR B 306     -19.770 192.503 145.278  1.00 42.24           N
ATOM    617  CA  THR B 306     -20.452 191.224 145.423  1.00 58.68           C
ATOM    618  C   THR B 306     -19.497 190.100 145.045  1.00 53.86           C
ATOM    619  O   THR B 306     -18.788 190.191 144.044  1.00 68.95           O
ATOM    620  CB  THR B 306     -21.717 191.141 144.546  1.00 48.89           C
ATOM    621  OG1 THR B 306     -21.348 191.210 143.163  1.00 70.28           O
ATOM    622  CG2 THR B 306     -22.669 192.282 144.870  1.00 63.96           C
ATOM    623  N   VAL B 307     -19.470 189.044 145.850  1.00 57.58           N
ATOM    624  CA  VAL B 307     -18.580 187.922 145.584  1.00 57.48           C
ATOM    625  C   VAL B 307     -19.353 186.670 145.188  1.00 51.23           C
ATOM    626  O   VAL B 307     -20.481 186.451 145.627  1.00 65.13           O
ATOM    627  CB  VAL B 307     -17.689 187.598 146.804  1.00 56.01           C
ATOM    628  CG1 VAL B 307     -16.725 188.741 147.072  1.00 64.14           C
ATOM    629  CG2 VAL B 307     -18.540 187.312 148.030  1.00 52.52           C
ATOM    630  N   THR B 308     -18.736 185.858 144.338  1.00 49.48           N
ATOM    631  CA  THR B 308     -19.317 184.593 143.915  1.00 55.21           C
ATOM    632  C   THR B 308     -18.319 183.476 144.173  1.00 52.04           C
ATOM    633  O   THR B 308     -17.334 183.669 144.885  1.00 48.21           O
ATOM    634  CB  THR B 308     -19.695 184.606 142.419  1.00 68.55           C
ATOM    635  OG1 THR B 308     -18.507 184.723 141.626  1.00 50.22           O
ATOM    636  CG2 THR B 308     -20.624 185.770 142.107  1.00 54.75           C
ATOM    637  N   ASN B 309     -18.574 182.307 143.597  1.00 55.69           N
ATOM    638  CA  ASN B 309     -17.596 181.230 143.629  1.00 45.49           C
ATOM    639  C   ASN B 309     -16.434 181.565 142.705  1.00 57.36           C
ATOM    640  O   ASN B 309     -16.557 182.422 141.831  1.00 58.32           O
ATOM    641  CB  ASN B 309     -18.235 179.901 143.228  1.00 58.32           C
ATOM    642  CG  ASN B 309     -19.293 179.445 144.210  1.00 54.11           C
ATOM    643  OD1 ASN B 309     -19.141 179.603 145.421  1.00 55.74           O
ATOM    644  ND2 ASN B 309     -20.377 178.879 143.692  1.00 67.18           N
ATOM    645  N   LEU B 310     -15.307 180.889 142.899  1.00 62.69           N
ATOM    646  CA  LEU B 310     -14.108 181.161 142.113  1.00 55.10           C
ATOM    647  C   LEU B 310     -14.279 180.791 140.640  1.00 60.01           C
ATOM    648  O   LEU B 310     -13.630 181.371 139.770  1.00 65.35           O
ATOM    649  CB  LEU B 310     -12.911 180.415 142.703  1.00 60.16           C
ATOM    650  CG  LEU B 310     -12.472 180.871 144.095  1.00 51.86           C
ATOM    651  CD1 LEU B 310     -11.374 179.972 144.640  1.00 51.28           C
ATOM    652  CD2 LEU B 310     -12.009 182.318 144.055  1.00 42.64           C
ATOM    653  N   ASN B 311     -15.156 179.831 140.361  1.00 60.35           N
ATOM    654  CA  ASN B 311     -15.386 179.394 138.987  1.00 53.42           C
ATOM    655  C   ASN B 311     -16.267 180.368 138.207  1.00 56.61           C
ATOM    656  O   ASN B 311     -16.286 180.351 136.976  1.00 81.41           O
ATOM    657  CB  ASN B 311     -16.006 177.991 138.965  1.00 37.00           C
ATOM    658  CG  ASN B 311     -17.282 177.896 139.782  1.00 64.16           C
ATOM    659  OD1 ASN B 311     -17.865 178.907 140.175  1.00 68.17           O
ATOM    660  ND2 ASN B 311     -17.726 176.671 140.037  1.00 59.27           N
ATOM    661  N   GLY B 312     -16.993 181.215 138.929  1.00 64.40           N
ATOM    662  CA  GLY B 312     -17.852 182.207 138.308  1.00 50.43           C
ATOM    663  C   GLY B 312     -19.312 182.045 138.684  1.00 60.33           C
ATOM    664  O   GLY B 312     -20.091 182.995 138.603  1.00 60.40           O
ATOM    665  N   THR B 313     -19.684 180.836 139.096  1.00 57.75           N
ATOM    666  CA  THR B 313     -21.058 180.546 139.491  1.00 52.27           C
ATOM    667  C   THR B 313     -21.446 181.316 140.751  1.00 67.20           C
ATOM    668  O   THR B 313     -20.618 181.512 141.641  1.00 69.09           O
ATOM    669  CB  THR B 313     -21.267 179.039 139.736  1.00 68.33           C
ATOM    670  OG1 THR B 313     -20.441 178.606 140.825  1.00 63.82           O
ATOM    671  CG2 THR B 313     -20.915 178.242 138.488  1.00 51.30           C
ATOM    672  N   PRO B 314     -22.710 181.763 140.825  1.00 71.43           N
ATOM    673  CA  PRO B 314     -23.221 182.487 141.995  1.00 71.03           C
ATOM    674  C   PRO B 314     -23.096 181.673 143.279  1.00 60.94           C
ATOM    675  O   PRO B 314     -23.303 180.459 143.262  1.00 59.15           O
ATOM    676  CB  PRO B 314     -24.693 182.726 141.644  1.00 61.05           C
ATOM    677  CG  PRO B 314     -24.736 182.688 140.158  1.00 63.64           C
ATOM    678  CD  PRO B 314     -23.719 181.664 139.757  1.00 55.11           C
ATOM    679  N   PHE B 315     -22.756 182.338 144.377  1.00 67.79           N
ATOM    680  CA  PHE B 315     -22.598 181.659 145.656  1.00 66.93           C
ATOM    681  C   PHE B 315     -23.945 181.404 146.323  1.00 78.55           C
ATOM    682  O   PHE B 315     -24.722 182.331 146.553  1.00 74.49           O
ATOM    683  CB  PHE B 315     -21.697 182.470 146.588  1.00 58.97           C
ATOM    684  CG  PHE B 315     -21.597 181.904 147.975  1.00 55.40           C
ATOM    685  CD1 PHE B 315     -20.851 180.763 148.218  1.00 52.81           C
ATOM    686  CD2 PHE B 315     -22.248 182.512 149.035  1.00 59.75           C
ATOM    687  CE1 PHE B 315     -20.757 180.238 149.492  1.00 55.40           C
ATOM    688  CE2 PHE B 315     -22.158 181.992 150.312  1.00 70.73           C
ATOM    689  CZ  PHE B 315     -21.411 180.853 150.541  1.00 68.75           C
ATOM    690  N   ASP B 316     -24.214 180.139 146.629  1.00 71.32           N
ATOM    691  CA  ASP B 316     -25.444 179.761 147.312  1.00 81.06           C
ATOM    692  C   ASP B 316     -25.196 179.622 148.812  1.00 77.99           C
ATOM    693  O   ASP B 316     -24.499 178.705 149.247  1.00 82.27           O
ATOM    694  CB  ASP B 316     -25.996 178.455 146.737  1.00 91.33           C
ATOM    695  CG  ASP B 316     -27.335 178.074 147.337  1.00 97.78           C
ATOM    696  OD1 ASP B 316     -28.081 178.983 147.760  1.00 87.80           O
ATOM    697  OD2 ASP B 316     -27.642 176.865 147.385  1.00107.49           O
ATOM    698  N   PRO B 317     -25.772 180.538 149.607  1.00 84.13           N
ATOM    699  CA  PRO B 317     -25.561 180.586 151.059  1.00 84.21           C
ATOM    700  C   PRO B 317     -26.206 179.422 151.810  1.00 73.46           C
ATOM    701  O   PRO B 317     -25.971 179.268 153.007  1.00 90.31           O
ATOM    702  CB  PRO B 317     -26.212 181.912 151.460  1.00 73.23           C
ATOM    703  CG  PRO B 317     -27.253 182.142 150.422  1.00 78.66           C
ATOM    704  CD  PRO B 317     -26.672 181.608 149.145  1.00 68.10           C
ATOM    705  N   THR B 318     -27.004 178.617 151.116  1.00 80.56           N
ATOM    706  CA  THR B 318     -27.652 177.469 151.740  1.00 79.90           C
ATOM    707  C   THR B 318     -26.734 176.251 151.739  1.00 82.42           C
ATOM    708  O   THR B 318     -27.061 175.215 152.317  1.00 83.33           O
ATOM    709  CB  THR B 318     -28.970 177.107 151.032  1.00 90.46           C
ATOM    710  OG1 THR B 318     -28.695 176.665 149.697  1.00 89.31           O
ATOM    711  CG2 THR B 318     -29.899 178.311 150.987  1.00 79.00           C
ATOM    712  N   GLU B 319     -25.583 176.382 151.085  1.00 83.29           N
ATOM    713  CA  GLU B 319     -24.605 175.302 151.033  1.00 91.00           C
ATOM    714  C   GLU B 319     -23.917 175.131 152.384  1.00 81.82           C
ATOM    715  O   GLU B 319     -23.802 176.085 153.155  1.00 86.80           O
ATOM    716  CB  GLU B 319     -23.568 175.566 149.939  1.00 77.47           C
ATOM    717  N   ASP B 320     -23.461 173.915 152.666  1.00 80.24           N
ATOM    718  CA  ASP B 320     -22.839 173.607 153.950  1.00 77.09           C
ATOM    719  C   ASP B 320     -21.383 174.063 154.003  1.00 73.70           C
ATOM    720  O   ASP B 320     -20.479 173.262 154.245  1.00 76.24           O
ATOM    721  CB  ASP B 320     -22.926 172.106 154.237  1.00 65.59           C
ATOM    722  N   VAL B 321     -21.164 175.355 153.778  1.00 68.96           N
ATOM    723  CA  VAL B 321     -19.828 175.938 153.838  1.00 65.39           C
ATOM    724  C   VAL B 321     -19.853 177.265 154.594  1.00 59.83           C
ATOM    725  O   VAL B 321     -20.820 178.021 154.495  1.00 65.19           O
ATOM    726  CB  VAL B 321     -19.238 176.157 152.426  1.00 55.73           C
ATOM    727  CG1 VAL B 321     -18.807 174.831 151.817  1.00 46.69           C
ATOM    728  CG2 VAL B 321     -20.242 176.867 151.530  1.00 54.02           C
ATOM    729  N   PRO B 322     -18.788 177.549 155.361  1.00 58.98           N
ATOM    730  CA  PRO B 322     -18.688 178.782 156.152  1.00 59.97           C
ATOM    731  C   PRO B 322     -18.651 180.037 155.287  1.00 58.50           C
ATOM    732  O   PRO B 322     -19.030 181.114 155.746  1.00 60.96           O
ATOM    733  CB  PRO B 322     -17.362 178.614 156.904  1.00 47.19           C
ATOM    734  CG  PRO B 322     -17.068 177.158 156.862  1.00 55.75           C
ATOM    735  CD  PRO B 322     -17.623 176.672 155.566  1.00 57.86           C
ATOM    736  N   ALA B 323     -18.195 179.885 154.048  1.00 62.07           N
ATOM    737  CA  ALA B 323     -17.986 181.006 153.139  1.00 57.90           C
ATOM    738  C   ALA B 323     -17.674 180.463 151.749  1.00 50.25           C
ATOM    739  O   ALA B 323     -17.472 179.258 151.596  1.00 57.11           O
ATOM    740  CB  ALA B 323     -16.851 181.900 153.645  1.00 60.93           C
ATOM    741  N   PRO B 324     -17.658 181.336 150.725  1.00 49.37           N
ATOM    742  CA  PRO B 324     -17.142 180.883 149.429  1.00 59.37           C
ATOM    743  C   PRO B 324     -15.736 180.311 149.571  1.00 45.45           C
ATOM    744  O   PRO B 324     -14.923 180.884 150.294  1.00 52.73           O
ATOM    745  CB  PRO B 324     -17.136 182.161 148.588  1.00 44.42           C
ATOM    746  CG  PRO B 324     -18.241 182.974 149.158  1.00 59.73           C
ATOM    747  CD  PRO B 324     -18.262 182.679 150.635  1.00 55.22           C
ATOM    748  N   LEU B 325     -15.469 179.192 148.906  1.00 44.63           N
ATOM    749  CA  LEU B 325     -14.180 178.518 149.021  1.00 37.31           C
ATOM    750  C   LEU B 325     -13.030 179.444 148.635  1.00 48.84           C
ATOM    751  O   LEU B 325     -13.076 180.111 147.600  1.00 53.08           O
ATOM    752  CB  LEU B 325     -14.154 177.259 148.152  1.00 49.41           C
ATOM    753  CG  LEU B 325     -15.256 176.229 148.415  1.00 50.71           C
ATOM    754  CD1 LEU B 325     -15.021 174.970 147.593  1.00 35.27           C
ATOM    755  CD2 LEU B 325     -15.349 175.898 149.897  1.00 45.36           C
ATOM    756  N   GLY B 326     -12.007 179.488 149.482  1.00 43.98           N
ATOM    757  CA  GLY B 326     -10.852 180.330 149.238  1.00 44.45           C
ATOM    758  C   GLY B 326     -10.850 181.588 150.083  1.00 50.84           C
ATOM    759  O   GLY B 326      -9.844 182.291 150.153  1.00 53.80           O
ATOM    760  N   THR B 327     -11.982 181.874 150.721  1.00 42.93           N
ATOM    761  CA  THR B 327     -12.110 183.038 151.593  1.00 43.22           C
ATOM    762  C   THR B 327     -11.098 182.975 152.736  1.00 46.17           C
ATOM    763  O   THR B 327     -10.956 181.934 153.377  1.00 60.17           O
ATOM    764  CB  THR B 327     -13.539 183.145 152.175  1.00 44.66           C
ATOM    765  OG1 THR B 327     -14.481 183.316 151.108  1.00 58.10           O
ATOM    766  CG2 THR B 327     -13.655 184.318 153.134  1.00 49.75           C
ATOM    767  N   PRO B 328     -10.377 184.085 152.975  1.00 52.07           N
ATOM    768  CA  PRO B 328      -9.407 184.204 154.070  1.00 52.66           C
ATOM    769  C   PRO B 328      -9.976 183.743 155.408  1.00 46.96           C
ATOM    770  O   PRO B 328     -11.131 184.033 155.719  1.00 48.20           O
ATOM    771  CB  PRO B 328      -9.096 185.700 154.094  1.00 53.15           C
ATOM    772  CG  PRO B 328      -9.275 186.126 152.683  1.00 55.84           C
ATOM    773  CD  PRO B 328     -10.408 185.298 152.138  1.00 45.29           C
ATOM    774  N   ASP B 329      -9.167 183.031 156.186  1.00 61.90           N
ATOM    775  CA  ASP B 329      -9.636 182.428 157.429  1.00 60.21           C
ATOM    776  C   ASP B 329      -8.993 183.052 158.663  1.00 40.14           C
ATOM    777  O   ASP B 329      -8.829 182.389 159.686  1.00 68.47           O
ATOM    778  CB  ASP B 329      -9.370 180.922 157.412  1.00 54.51           C
ATOM    779  CG  ASP B 329      -7.896 180.592 157.270  1.00 60.46           C
ATOM    780  OD1 ASP B 329      -7.119 181.486 156.874  1.00 85.33           O
ATOM    781  OD2 ASP B 329      -7.514 179.436 157.547  1.00 46.30           O
ATOM    782  N   PHE B 330      -8.627 184.326 158.566  1.00 52.47           N
ATOM    783  CA  PHE B 330      -8.022 185.023 159.695  1.00 49.98           C
ATOM    784  C   PHE B 330      -8.310 186.519 159.656  1.00 59.05           C
ATOM    785  O   PHE B 330      -8.625 187.077 158.605  1.00 48.98           O
ATOM    786  CB  PHE B 330      -6.511 184.783 159.731  1.00 41.37           C
ATOM    787  CG  PHE B 330      -5.788 185.258 158.503  1.00 50.21           C
ATOM    788  CD1 PHE B 330      -5.665 184.437 157.394  1.00 53.02           C
ATOM    789  CD2 PHE B 330      -5.220 186.521 158.462  1.00 43.25           C
ATOM    790  CE1 PHE B 330      -4.998 184.869 156.264  1.00 52.28           C
ATOM    791  CE2 PHE B 330      -4.551 186.959 157.333  1.00 49.95           C
ATOM    792  CZ  PHE B 330      -4.439 186.131 156.234  1.00 45.33           C
ATOM    793  N   SER B 331      -8.196 187.159 160.816  1.00 51.91           N
ATOM    794  CA  SER B 331      -8.441 188.589 160.942  1.00 45.17           C
ATOM    795  C   SER B 331      -7.223 189.398 160.513  1.00 50.11           C
ATOM    796  O   SER B 331      -6.093 189.071 160.876  1.00 55.00           O
ATOM    797  CB  SER B 331      -8.820 188.938 162.382  1.00 49.82           C
ATOM    798  OG  SER B 331      -8.957 190.338 162.549  1.00 64.29           O
ATOM    799  N   GLY B 332      -7.457 190.455 159.743  1.00 35.25           N
ATOM    800  CA  GLY B 332      -6.378 191.324 159.309  1.00 38.82           C
ATOM    801  C   GLY B 332      -6.696 192.106 158.050  1.00 42.27           C
ATOM    802  O   GLY B 332      -7.767 191.954 157.460  1.00 49.04           O
ATOM    803  N   GLN B 333      -5.757 192.951 157.640  1.00 41.30           N
ATOM    804  CA  GLN B 333      -5.907 193.735 156.422  1.00 51.46           C
ATOM    805  C   GLN B 333      -5.151 193.087 155.268  1.00 46.12           C
ATOM    806  O   GLN B 333      -3.932 193.232 155.155  1.00 38.02           O
ATOM    807  CB  GLN B 333      -5.410 195.164 156.643  1.00 46.04           C
ATOM    808  CG  GLN B 333      -6.142 195.906 157.744  1.00 55.48           C
ATOM    809  CD  GLN B 333      -5.531 197.261 158.037  1.00 61.66           C
ATOM    810  OE1 GLN B 333      -4.510 197.632 157.458  1.00 57.28           O
ATOM    811  NE2 GLN B 333      -6.153 198.007 158.941  1.00 57.09           N
ATOM    812  N   ILE B 334      -5.881 192.371 154.418  1.00 42.07           N
ATOM    813  CA  ILE B 334      -5.283 191.683 153.281  1.00 46.50           C
ATOM    814  C   ILE B 334      -4.903 192.665 152.178  1.00 43.24           C
ATOM    815  O   ILE B 334      -5.761 193.344 151.614  1.00 49.76           O
ATOM    816  CB  ILE B 334      -6.234 190.625 152.696  1.00 55.03           C
ATOM    817  CG1 ILE B 334      -6.746 189.697 153.798  1.00 48.36           C
ATOM    818  CG2 ILE B 334      -5.534 189.832 151.605  1.00 41.11           C
ATOM    819  CD1 ILE B 334      -5.657 188.920 154.485  1.00 48.22           C
ATOM    820  N   TYR B 335      -3.610 192.730 151.877  1.00 46.85           N
ATOM    821  CA  TYR B 335      -3.104 193.611 150.832  1.00 41.60           C
ATOM    822  C   TYR B 335      -2.915 192.855 149.523  1.00 58.62           C
ATOM    823  O   TYR B 335      -2.230 191.833 149.479  1.00 52.12           O
ATOM    824  CB  TYR B 335      -1.787 194.251 151.272  1.00 47.22           C
ATOM    825  CG  TYR B 335      -1.028 194.954 150.170  1.00 38.32           C
ATOM    826  CD1 TYR B 335      -1.496 196.141 149.623  1.00 52.09           C
ATOM    827  CD2 TYR B 335       0.169 194.438 149.689  1.00 46.54           C
ATOM    828  CE1 TYR B 335      -0.798 196.790 148.617  1.00 46.32           C
ATOM    829  CE2 TYR B 335       0.874 195.079 148.686  1.00 47.79           C
ATOM    830  CZ  TYR B 335       0.386 196.254 148.154  1.00 52.30           C
ATOM    831  OH  TYR B 335       1.087 196.893 147.157  1.00 52.25           O
ATOM    832  N   GLY B 336      -3.530 193.363 148.459  1.00 55.14           N
ATOM    833  CA  GLY B 336      -3.437 192.731 147.157  1.00 49.32           C
ATOM    834  C   GLY B 336      -3.772 193.668 146.012  1.00 49.65           C
ATOM    835  O   GLY B 336      -3.710 194.888 146.159  1.00 57.16           O
ATOM    836  N   VAL B 337      -4.128 193.093 144.867  1.00 50.43           N
ATOM    837  CA  VAL B 337      -4.441 193.877 143.676  1.00 42.63           C
ATOM    838  C   VAL B 337      -5.834 193.564 143.136  1.00 40.89           C
ATOM    839  O   VAL B 337      -6.176 192.405 142.911  1.00 46.44           O
ATOM    840  CB  VAL B 337      -3.413 193.634 142.552  1.00 37.21           C
ATOM    841  CG1 VAL B 337      -3.757 194.472 141.328  1.00 48.80           C
ATOM    842  CG2 VAL B 337      -2.006 193.945 143.035  1.00 39.62           C
ATOM    843  N   ILE B 338      -6.633 194.606 142.935  1.00 41.52           N
ATOM    844  CA  ILE B 338      -7.935 194.463 142.297  1.00 46.93           C
ATOM    845  C   ILE B 338      -7.803 194.719 140.799  1.00 51.60           C
ATOM    846  O   ILE B 338      -7.327 195.774 140.385  1.00 62.59           O
ATOM    847  CB  ILE B 338      -8.976 195.430 142.902  1.00 44.20           C
ATOM    848  CG1 ILE B 338      -9.511 194.882 144.226  1.00 46.06           C
ATOM    849  CG2 ILE B 338     -10.130 195.648 141.940  1.00 43.78           C
ATOM    850  CD1 ILE B 338     -10.323 193.613 144.086  1.00 56.34           C
ATOM    851  N   SER B 339      -8.212 193.746 139.990  1.00 46.68           N
ATOM    852  CA  SER B 339      -8.146 193.879 138.538  1.00 50.06           C
ATOM    853  C   SER B 339      -9.522 193.694 137.908  1.00 49.69           C
ATOM    854  O   SER B 339     -10.349 192.931 138.411  1.00 48.79           O
ATOM    855  CB  SER B 339      -7.160 192.870 137.948  1.00 40.23           C
ATOM    856  OG  SER B 339      -7.595 191.542 138.176  1.00 68.83           O
ATOM    857  N   GLN B 340      -9.764 194.397 136.805  1.00 41.96           N
ATOM    858  CA  GLN B 340     -11.043 194.310 136.109  1.00 44.04           C
ATOM    859  C   GLN B 340     -10.869 194.150 134.603  1.00 59.02           C
ATOM    860  O   GLN B 340      -9.933 194.688 134.010  1.00 52.56           O
ATOM    861  CB  GLN B 340     -11.894 195.549 136.392  1.00 47.84           C
ATOM    862  CG  GLN B 340     -12.432 195.637 137.806  1.00 51.16           C
ATOM    863  CD  GLN B 340     -13.310 196.855 138.015  1.00 60.92           C
ATOM    864  OE1 GLN B 340     -13.101 197.899 137.397  1.00 57.21           O
ATOM    865  NE2 GLN B 340     -14.304 196.725 138.884  1.00 61.13           N
ATOM    866  N   ARG B 341     -11.784 193.404 133.994  1.00 58.67           N
ATOM    867  CA  ARG B 341     -11.836 193.260 132.546  1.00 48.62           C
ATOM    868  C   ARG B 341     -13.283 193.373 132.083  1.00 62.45           C
ATOM    869  O   ARG B 341     -14.113 192.524 132.408  1.00 53.65           O
ATOM    870  CB  ARG B 341     -11.225 191.929 132.106  1.00 45.56           C
ATOM    871  CG  ARG B 341     -11.214 191.718 130.601  1.00 53.71           C
ATOM    872  CD  ARG B 341     -10.159 190.701 130.202  1.00 51.04           C
ATOM    873  NE  ARG B 341      -8.823 191.136 130.598  1.00 45.70           N
ATOM    874  CZ  ARG B 341      -7.721 190.408 130.448  1.00 50.30           C
ATOM    875  NH1 ARG B 341      -7.788 189.198 129.910  1.00 47.41           N
ATOM    876  NH2 ARG B 341      -6.550 190.891 130.840  1.00 44.86           N
ATOM    877  N   ASN B 342     -13.576 194.427 131.327  1.00 55.93           N
ATOM    878  CA  ASN B 342     -14.946 194.747 130.937  1.00 57.01           C
ATOM    879  C   ASN B 342     -15.607 193.673 130.078  1.00 67.23           C
ATOM    880  O   ASN B 342     -14.963 193.052 129.232  1.00 64.60           O
ATOM    881  CB  ASN B 342     -14.979 196.086 130.198  1.00 65.47           C
ATOM    882  CG  ASN B 342     -14.631 197.257 131.099  1.00 86.42           C
ATOM    883  OD1 ASN B 342     -14.142 197.074 132.215  1.00 74.99           O
ATOM    884  ND2 ASN B 342     -14.881 198.468 130.617  1.00 84.74           N
ATOM    885  N   THR B 343     -16.899 193.461 130.309  1.00 85.86           N
ATOM    886  CA  THR B 343     -17.672 192.485 129.550  1.00 89.42           C
ATOM    887  C   THR B 343     -17.914 192.975 128.128  1.00 91.74           C
ATOM    888  O   THR B 343     -17.723 192.235 127.163  1.00 90.79           O
ATOM    889  CB  THR B 343     -19.029 192.193 130.220  1.00 81.77           C
ATOM    890  OG1 THR B 343     -18.820 191.786 131.578  1.00 90.22           O
ATOM    891  CG2 THR B 343     -19.770 191.095 129.471  1.00 89.11           C
ATOM    892  N   ASN B 344     -18.335 194.230 128.008  1.00105.37           N
ATOM    893  CA  ASN B 344     -18.596 194.834 126.707  1.00126.64           C
ATOM    894  C   ASN B 344     -17.313 195.083 125.921  1.00121.21           C
ATOM    895  O   ASN B 344     -16.239 195.247 126.501  1.00111.36           O
ATOM    896  CB  ASN B 344     -19.372 196.143 126.876  1.00133.12           C
ATOM    897  CG  ASN B 344     -18.787 197.037 127.957  1.00127.62           C
ATOM    898  OD1 ASN B 344     -17.622 196.903 128.330  1.00113.67           O
ATOM    899  ND2 ASN B 344     -19.600 197.955 128.466  1.00126.31           N
ATOM    900  N   THR B 345     -17.429 195.107 124.598  1.00136.56           N
ATOM    901  CA  THR B 345     -16.275 195.331 123.736  1.00132.85           C
ATOM    902  C   THR B 345     -16.440 196.596 122.898  1.00140.34           C
ATOM    903  O   THR B 345     -17.521 196.878 122.379  1.00142.30           O
ATOM    904  CB  THR B 345     -16.026 194.126 122.803  1.00130.50           C
ATOM    905  OG1 THR B 345     -15.015 194.462 121.844  1.00119.08           O
ATOM    906  CG2 THR B 345     -17.303 193.734 122.072  1.00133.07           C
ATOM    907  N   VAL B 346     -15.359 197.359 122.780  1.00131.57           N
ATOM    908  CA  VAL B 346     -15.358 198.576 121.978  1.00140.73           C
ATOM    909  C   VAL B 346     -14.442 198.415 120.766  1.00128.59           C
ATOM    910  O   VAL B 346     -13.337 197.886 120.889  1.00115.76           O
ATOM    911  CB  VAL B 346     -14.920 199.800 122.811  1.00133.09           C
ATOM    912  CG1 VAL B 346     -16.077 200.306 123.659  1.00120.54           C
ATOM    913  CG2 VAL B 346     -13.723 199.452 123.685  1.00108.34           C
ATOM    914  N   PRO B 347     -14.909 198.866 119.588  1.00130.87           N
ATOM    915  CA  PRO B 347     -14.200 198.717 118.310  1.00139.55           C
ATOM    916  C   PRO B 347     -12.749 199.191 118.360  1.00134.44           C
ATOM    917  O   PRO B 347     -12.501 200.383 118.190  1.00110.86           O
ATOM    918  CB  PRO B 347     -15.020 199.591 117.356  1.00111.48           C
ATOM    919  CG  PRO B 347     -16.390 199.575 117.930  1.00111.13           C
ATOM    920  CD  PRO B 347     -16.200 199.557 119.421  1.00110.24           C
ATOM    921  N   ASN B 351     -11.828 195.855 118.532  1.00 96.27           N
ATOM    922  CA  ASN B 351     -12.814 195.098 119.295  1.00122.42           C
ATOM    923  C   ASN B 351     -12.206 194.448 120.536  1.00115.79           C
ATOM    924  O   ASN B 351     -12.183 193.223 120.658  1.00115.97           O
ATOM    925  CB  ASN B 351     -13.463 194.030 118.412  1.00 87.90           C
ATOM    926  N   LEU B 352     -11.719 195.276 121.455  1.00 88.89           N
ATOM    927  CA  LEU B 352     -11.078 194.785 122.671  1.00 84.77           C
ATOM    928  C   LEU B 352     -11.641 195.467 123.918  1.00 79.09           C
ATOM    929  O   LEU B 352     -11.957 196.656 123.889  1.00 70.21           O
ATOM    930  CB  LEU B 352      -9.563 194.997 122.595  1.00 70.94           C
ATOM    931  CG  LEU B 352      -8.826 194.270 121.468  1.00 69.16           C
ATOM    932  CD1 LEU B 352      -7.344 194.613 121.488  1.00 50.53           C
ATOM    933  CD2 LEU B 352      -9.034 192.766 121.568  1.00 49.82           C
ATOM    934  N   PRO B 353     -11.772 194.709 125.019  1.00 63.13           N
ATOM    935  CA  PRO B 353     -12.283 195.241 126.287  1.00 63.13           C
ATOM    936  C   PRO B 353     -11.241 196.061 127.042  1.00 48.16           C
ATOM    937  O   PRO B 353     -10.044 195.817 126.895  1.00 56.31           O
ATOM    938  CB  PRO B 353     -12.647 193.979 127.069  1.00 51.78           C
ATOM    939  CG  PRO B 353     -11.690 192.958 126.567  1.00 61.59           C
ATOM    940  CD  PRO B 353     -11.490 193.265 125.105  1.00 59.17           C
ATOM    941  N   ALA B 354     -11.699 197.019 127.843  1.00 55.71           N
ATOM    942  CA  ALA B 354     -10.799 197.854 128.632  1.00 60.18           C
ATOM    943  C   ALA B 354     -10.446 197.184 129.958  1.00 58.58           C
ATOM    944  O   ALA B 354     -11.215 196.376 130.481  1.00 54.92           O
ATOM    945  CB  ALA B 354     -11.421 199.218 128.877  1.00 44.45           C
ATOM    946  N   ASN B 355      -9.280 197.525 130.498  1.00 56.06           N
ATOM    947  CA  ASN B 355      -8.812 196.932 131.746  1.00 57.81           C
ATOM    948  C   ASN B 355      -8.271 197.967 132.728  1.00 58.44           C
ATOM    949  O   ASN B 355      -7.906 199.076 132.339  1.00 70.62           O
ATOM    950  CB  ASN B 355      -7.729 195.890 131.465  1.00 43.68           C
ATOM    951  CG  ASN B 355      -8.210 194.780 130.556  1.00 51.33           C
ATOM    952  OD1 ASN B 355      -8.687 193.746 131.022  1.00 62.50           O
ATOM    953  ND2 ASN B 355      -8.084 194.987 129.251  1.00 60.80           N
ATOM    954  N   ARG B 356      -8.216 197.588 134.001  1.00 56.81           N
ATOM    955  CA  ARG B 356      -7.651 198.442 135.039  1.00 56.36           C
ATOM    956  C   ARG B 356      -7.261 197.608 136.255  1.00 52.61           C
ATOM    957  O   ARG B 356      -7.903 196.604 136.565  1.00 48.75           O
ATOM    958  CB  ARG B 356      -8.641 199.540 135.436  1.00 46.35           C
ATOM    959  CG  ARG B 356      -9.931 199.026 136.049  1.00 45.97           C
ATOM    960  CD  ARG B 356     -11.046 200.045 135.910  1.00 54.75           C
ATOM    961  NE  ARG B 356     -11.327 200.345 134.509  1.00 57.18           N
ATOM    962  CZ  ARG B 356     -12.107 199.604 133.729  1.00 68.53           C
ATOM    963  NH1 ARG B 356     -12.687 198.513 134.212  1.00 66.13           N
ATOM    964  NH2 ARG B 356     -12.308 199.951 132.465  1.00 77.50           N
ATOM    965  N   ALA B 357      -6.199 198.024 136.935  1.00 57.22           N
ATOM    966  CA  ALA B 357      -5.721 197.311 138.112  1.00 45.43           C
ATOM    967  C   ALA B 357      -5.080 198.269 139.109  1.00 51.42           C
ATOM    968  O   ALA B 357      -4.256 199.105 138.740  1.00 60.03           O
ATOM    969  CB  ALA B 357      -4.737 196.225 137.712  1.00 43.19           C
ATOM    970  N   HIS B 358      -5.467 198.145 140.374  1.00 48.30           N
ATOM    971  CA  HIS B 358      -4.937 199.010 141.421  1.00 58.31           C
ATOM    972  C   HIS B 358      -4.725 198.245 142.719  1.00 52.54           C
ATOM    973  O   HIS B 358      -5.354 197.211 142.952  1.00 52.17           O
ATOM    974  CB  HIS B 358      -5.875 200.194 141.664  1.00 33.23           C
ATOM    975  CG  HIS B 358      -6.093 201.050 140.455  1.00 65.87           C
ATOM    976  ND1 HIS B 358      -5.208 202.034 140.072  1.00 65.81           N
ATOM    977  CD2 HIS B 358      -7.092 201.066 139.543  1.00 61.35           C
ATOM    978  CE1 HIS B 358      -5.654 202.621 138.976  1.00 71.25           C
ATOM    979  NE2 HIS B 358      -6.795 202.052 138.633  1.00 64.43           N
ATOM    980  N   GLU B 359      -3.831 198.755 143.559  1.00 54.45           N
ATOM    981  CA  GLU B 359      -3.627 198.194 144.887  1.00 51.90           C
ATOM    982  C   GLU B 359      -4.910 198.313 145.697  1.00 51.07           C
ATOM    983  O   GLU B 359      -5.650 199.287 145.559  1.00 52.21           O
ATOM    984  CB  GLU B 359      -2.478 198.900 145.607  1.00 62.03           C
ATOM    985  CG  GLU B 359      -1.118 198.694 144.966  1.00 50.71           C
ATOM    986  CD  GLU B 359      -0.039 199.549 145.604  1.00 71.67           C
ATOM    987  OE1 GLU B 359       0.874 198.981 146.238  1.00 71.73           O
ATOM    988  OE2 GLU B 359      -0.102 200.789 145.468  1.00 69.66           O
ATOM    989  N   ALA B 360      -5.174 197.320 146.536  1.00 47.00           N
ATOM    990  CA  ALA B 360      -6.385 197.325 147.344  1.00 49.10           C
ATOM    991  C   ALA B 360      -6.183 196.596 148.666  1.00 55.35           C
ATOM    992  O   ALA B 360      -5.321 195.725 148.786  1.00 52.99           O
ATOM    993  CB  ALA B 360      -7.533 196.706 146.571  1.00 39.04           C
ATOM    994  N   VAL B 361      -6.985 196.967 149.658  1.00 43.89           N
ATOM    995  CA  VAL B 361      -6.918 196.354 150.976  1.00 45.40           C
ATOM    996  C   VAL B 361      -8.290 195.833 151.391  1.00 49.94           C
ATOM    997  O   VAL B 361      -9.297 196.523 151.235  1.00 52.19           O
ATOM    998  CB  VAL B 361      -6.404 197.349 152.036  1.00 41.07           C
ATOM    999  CG1 VAL B 361      -6.309 196.678 153.398  1.00 40.43           C
ATOM   1000  CG2 VAL B 361      -5.054 197.917 151.624  1.00 31.08           C
ATOM   1001  N   ILE B 362      -8.327 194.609 151.906  1.00 45.35           N
ATOM   1002  CA  ILE B 362      -9.570 194.022 152.389  1.00 50.03           C
ATOM   1003  C   ILE B 362      -9.491 193.754 153.888  1.00 49.00           C
ATOM   1004  O   ILE B 362      -8.650 192.981 154.346  1.00 54.26           O
ATOM   1005  CB  ILE B 362      -9.901 192.709 151.654  1.00 46.39           C
ATOM   1006  CG1 ILE B 362     -10.006 192.953 150.147  1.00 54.88           C
ATOM   1007  CG2 ILE B 362     -11.190 192.105 152.192  1.00 40.70           C
ATOM   1008  CD1 ILE B 362     -10.312 191.707 149.344  1.00 40.47           C
ATOM   1009  N   ALA B 363     -10.367 194.402 154.650  1.00 39.51           N
ATOM   1010  CA  ALA B 363     -10.411 194.216 156.096  1.00 44.26           C
ATOM   1011  C   ALA B 363     -11.408 193.125 156.469  1.00 47.60           C
ATOM   1012  O   ALA B 363     -12.620 193.318 156.367  1.00 55.65           O
ATOM   1013  CB  ALA B 363     -10.765 195.523 156.790  1.00 21.44           C
ATOM   1014  N   THR B 364     -10.891 191.981 156.903  1.00 48.78           N
ATOM   1015  CA  THR B 364     -11.731 190.833 157.232  1.00 50.08           C
ATOM   1016  C   THR B 364     -12.414 190.982 158.591  1.00 56.86           C
ATOM   1017  O   THR B 364     -13.337 190.234 158.916  1.00 62.55           O
ATOM   1018  CB  THR B 364     -10.916 189.527 157.223  1.00 52.34           C
ATOM   1019  OG1 THR B 364      -9.826 189.635 158.147  1.00 47.50           O
ATOM   1020  CG2 THR B 364     -10.363 189.256 155.831  1.00 58.12           C
ATOM   1021  N   TYR B 365     -11.959 191.950 159.380  1.00 51.14           N
ATOM   1022  CA  TYR B 365     -12.542 192.204 160.693  1.00 55.09           C
ATOM   1023  C   TYR B 365     -13.685 193.210 160.602  1.00 54.00           C
ATOM   1024  O   TYR B 365     -14.439 193.398 161.556  1.00 61.49           O
ATOM   1025  CB  TYR B 365     -11.473 192.707 161.665  1.00 44.63           C
ATOM   1026  CG  TYR B 365     -10.693 193.898 161.152  1.00 63.26           C
ATOM   1027  CD1 TYR B 365     -11.173 195.192 161.315  1.00 57.47           C
ATOM   1028  CD2 TYR B 365      -9.473 193.728 160.509  1.00 54.25           C
ATOM   1029  CE1 TYR B 365     -10.463 196.281 160.848  1.00 57.07           C
ATOM   1030  CE2 TYR B 365      -8.756 194.812 160.040  1.00 47.54           C
ATOM   1031  CZ  TYR B 365      -9.255 196.086 160.212  1.00 53.81           C
ATOM   1032  OH  TYR B 365      -8.545 197.169 159.747  1.00 52.37           O
ATOM   1033  N   SER B 366     -13.800 193.855 159.447  1.00 54.72           N
ATOM   1034  CA  SER B 366     -14.827 194.865 159.221  1.00 57.01           C
ATOM   1035  C   SER B 366     -16.227 194.259 159.191  1.00 53.68           C
ATOM   1036  O   SER B 366     -16.409 193.122 158.754  1.00 61.44           O
ATOM   1037  CB  SER B 366     -14.553 195.611 157.911  1.00 57.11           C
ATOM   1038  OG  SER B 366     -15.596 196.522 157.610  1.00 61.84           O
ATOM   1039  N   PRO B 367     -17.225 195.019 159.669  1.00 52.09           N
ATOM   1040  CA  PRO B 367     -18.630 194.604 159.590  1.00 54.92           C
ATOM   1041  C   PRO B 367     -19.112 194.476 158.147  1.00 58.83           C
ATOM   1042  O   PRO B 367     -20.096 193.785 157.887  1.00 69.81           O
ATOM   1043  CB  PRO B 367     -19.373 195.733 160.313  1.00 55.10           C
ATOM   1044  CG  PRO B 367     -18.351 196.352 161.206  1.00 42.48           C
ATOM   1045  CD  PRO B 367     -17.059 196.255 160.455  1.00 56.74           C
ATOM   1046  N   LYS B 368     -18.422 195.140 157.225  1.00 61.36           N
ATOM   1047  CA  LYS B 368     -18.789 195.100 155.813  1.00 61.36           C
ATOM   1048  C   LYS B 368     -18.285 193.826 155.141  1.00 59.78           C
ATOM   1049  O   LYS B 368     -18.729 193.473 154.048  1.00 62.64           O
ATOM   1050  CB  LYS B 368     -18.240 196.328 155.083  1.00 58.93           C
ATOM   1051  CG  LYS B 368     -18.626 197.654 155.718  1.00 70.24           C
ATOM   1052  CD  LYS B 368     -20.134 197.796 155.837  1.00 66.90           C
ATOM   1053  CE  LYS B 368     -20.509 199.084 156.554  1.00 71.54           C
ATOM   1054  NZ  LYS B 368     -21.980 199.213 156.743  1.00 90.11           N
ATOM   1055  N   PHE B 369     -17.353 193.143 155.798  1.00 44.79           N
ATOM   1056  CA  PHE B 369     -16.814 191.891 155.279  1.00 48.71           C
ATOM   1057  C   PHE B 369     -17.802 190.751 155.490  1.00 51.34           C
ATOM   1058  O   PHE B 369     -17.775 190.079 156.521  1.00 54.09           O
ATOM   1059  CB  PHE B 369     -15.477 191.563 155.949  1.00 42.52           C
ATOM   1060  CG  PHE B 369     -14.792 190.353 155.378  1.00 55.93           C
ATOM   1061  CD1 PHE B 369     -14.093 190.433 154.183  1.00 57.30           C
ATOM   1062  CD2 PHE B 369     -14.840 189.136 156.038  1.00 50.31           C
ATOM   1063  CE1 PHE B 369     -13.461 189.322 153.656  1.00 42.02           C
ATOM   1064  CE2 PHE B 369     -14.210 188.020 155.515  1.00 54.89           C
ATOM   1065  CZ  PHE B 369     -13.519 188.114 154.323  1.00 48.84           C
ATOM   1066  N   THR B 370     -18.679 190.537 154.514  1.00 50.70           N
ATOM   1067  CA  THR B 370     -19.686 189.486 154.620  1.00 54.86           C
ATOM   1068  C   THR B 370     -19.716 188.579 153.390  1.00 54.20           C
ATOM   1069  O   THR B 370     -20.655 188.637 152.596  1.00 61.43           O
ATOM   1070  CB  THR B 370     -21.095 190.080 154.830  1.00 56.07           C
ATOM   1071  OG1 THR B 370     -21.411 190.964 153.748  1.00 55.20           O
ATOM   1072  CG2 THR B 370     -21.161 190.851 156.139  1.00 50.39           C
ATOM   1073  N   PRO B 371     -18.691 187.725 153.234  1.00 58.42           N
ATOM   1074  CA  PRO B 371     -18.645 186.808 152.090  1.00 55.62           C
ATOM   1075  C   PRO B 371     -19.763 185.769 152.131  1.00 59.67           C
ATOM   1076  O   PRO B 371     -20.177 185.281 151.080  1.00 62.53           O
ATOM   1077  CB  PRO B 371     -17.273 186.142 152.228  1.00 50.95           C
ATOM   1078  CG  PRO B 371     -16.943 186.255 153.678  1.00 52.72           C
ATOM   1079  CD  PRO B 371     -17.522 187.565 154.116  1.00 41.60           C
ATOM   1080  N   LYS B 372     -20.240 185.439 153.328  1.00 51.25           N
ATOM   1081  CA  LYS B 372     -21.337 184.488 153.480  1.00 56.54           C
ATOM   1082  C   LYS B 372     -22.604 185.039 152.838  1.00 63.81           C
ATOM   1083  O   LYS B 372     -23.418 184.291 152.297  1.00 59.66           O
ATOM   1084  CB  LYS B 372     -21.588 184.182 154.956  1.00 65.72           C
ATOM   1085  CG  LYS B 372     -21.694 182.702 155.288  1.00 72.23           C
ATOM   1086  CD  LYS B 372     -22.845 182.030 154.562  1.00 62.92           C
ATOM   1087  CE  LYS B 372     -22.931 180.556 154.925  1.00 63.89           C
ATOM   1088  NZ  LYS B 372     -24.037 179.864 154.211  1.00 82.97           N
ATOM   1089  N   LEU B 373     -22.762 186.357 152.906  1.00 56.90           N
ATOM   1090  CA  LEU B 373     -23.910 187.024 152.310  1.00 66.80           C
ATOM   1091  C   LEU B 373     -23.609 187.420 150.869  1.00 66.30           C
ATOM   1092  O   LEU B 373     -24.402 188.106 150.224  1.00 63.85           O
ATOM   1093  CB  LEU B 373     -24.301 188.253 153.131  1.00 56.02           C
ATOM   1094  CG  LEU B 373     -24.559 187.986 154.615  1.00 63.52           C
ATOM   1095  CD1 LEU B 373     -24.942 189.267 155.344  1.00 46.40           C
ATOM   1096  CD2 LEU B 373     -25.633 186.922 154.784  1.00 44.01           C
ATOM   1097  N   GLY B 374     -22.455 186.983 150.375  1.00 62.41           N
ATOM   1098  CA  GLY B 374     -22.056 187.244 149.004  1.00 62.71           C
ATOM   1099  C   GLY B 374     -21.745 188.703 148.732  1.00 68.09           C
ATOM   1100  O   GLY B 374     -22.029 189.212 147.647  1.00 76.14           O
ATOM   1101  N   ASN B 375     -21.155 189.377 149.714  1.00 63.53           N
ATOM   1102  CA  ASN B 375     -20.838 190.793 149.579  1.00 58.72           C
ATOM   1103  C   ASN B 375     -19.741 191.247 150.537  1.00 47.89           C
ATOM   1104  O   ASN B 375     -19.921 191.225 151.753  1.00 61.16           O
ATOM   1105  CB  ASN B 375     -22.097 191.635 149.800  1.00 49.37           C
ATOM   1106  CG  ASN B 375     -21.859 193.112 149.563  1.00 69.72           C
ATOM   1107  OD1 ASN B 375     -21.481 193.846 150.475  1.00 78.32           O
ATOM   1108  ND2 ASN B 375     -22.080 193.556 148.331  1.00 87.64           N
ATOM   1109  N   ILE B 376     -18.605 191.658 149.983  1.00 51.42           N
ATOM   1110  CA  ILE B 376     -17.519 192.212 150.784  1.00 48.70           C
ATOM   1111  C   ILE B 376     -17.230 193.651 150.372  1.00 50.41           C
ATOM   1112  O   ILE B 376     -17.904 194.205 149.505  1.00 52.60           O
ATOM   1113  CB  ILE B 376     -16.227 191.382 150.659  1.00 44.39           C
ATOM   1114  CG1 ILE B 376     -15.642 191.507 149.250  1.00 55.60           C
ATOM   1115  CG2 ILE B 376     -16.492 189.928 151.016  1.00 52.16           C
ATOM   1116  CD1 ILE B 376     -14.318 190.796 149.074  1.00 48.81           C
ATOM   1117  N   GLN B 377     -16.222 194.251 150.995  1.00 59.45           N
ATOM   1118  CA  GLN B 377     -15.872 195.638 150.723  1.00 51.27           C
ATOM   1119  C   GLN B 377     -14.368 195.859 150.838  1.00 48.68           C
ATOM   1120  O   GLN B 377     -13.745 195.447 151.815  1.00 72.91           O
ATOM   1121  CB  GLN B 377     -16.622 196.567 151.678  1.00 46.44           C
ATOM   1122  CG  GLN B 377     -16.230 198.030 151.580  1.00 74.72           C
ATOM   1123  CD  GLN B 377     -17.067 198.914 152.486  1.00 85.99           C
ATOM   1124  OE1 GLN B 377     -18.285 198.755 152.573  1.00 58.34           O
ATOM   1125  NE2 GLN B 377     -16.415 199.846 153.172  1.00 64.36           N
ATOM   1126  N   PHE B 378     -13.790 196.508 149.833  1.00 49.79           N
ATOM   1127  CA  PHE B 378     -12.356 196.775 149.819  1.00 43.43           C
ATOM   1128  C   PHE B 378     -12.073 198.263 149.638  1.00 44.03           C
ATOM   1129  O   PHE B 378     -12.934 199.020 149.192  1.00 55.56           O
ATOM   1130  CB  PHE B 378     -11.669 195.966 148.714  1.00 48.08           C
ATOM   1131  CG  PHE B 378     -12.141 196.302 147.325  1.00 46.53           C
ATOM   1132  CD1 PHE B 378     -13.246 195.668 146.782  1.00 53.65           C
ATOM   1133  CD2 PHE B 378     -11.471 197.244 146.559  1.00 50.79           C
ATOM   1134  CE1 PHE B 378     -13.680 195.972 145.504  1.00 58.77           C
ATOM   1135  CE2 PHE B 378     -11.901 197.553 145.280  1.00 55.24           C
ATOM   1136  CZ  PHE B 378     -13.006 196.915 144.753  1.00 57.32           C
ATOM   1137  N   SER B 379     -10.858 198.676 149.985  1.00 42.35           N
ATOM   1138  CA  SER B 379     -10.466 200.076 149.870  1.00 53.96           C
ATOM   1139  C   SER B 379      -9.256 200.238 148.959  1.00 55.55           C
ATOM   1140  O   SER B 379      -8.455 199.317 148.809  1.00 45.21           O
ATOM   1141  CB  SER B 379     -10.162 200.665 151.248  1.00 49.41           C
ATOM   1142  OG  SER B 379      -9.043 200.027 151.836  1.00 61.70           O
ATOM   1143  N   THR B 380      -9.129 201.414 148.352  1.00 55.07           N
ATOM   1144  CA  THR B 380      -8.018 201.701 147.452  1.00 47.04           C
ATOM   1145  C   THR B 380      -7.413 203.072 147.726  1.00 50.52           C
ATOM   1146  O   THR B 380      -8.042 203.926 148.348  1.00 74.51           O
ATOM   1147  CB  THR B 380      -8.455 201.652 145.971  1.00 60.69           C
ATOM   1148  OG1 THR B 380      -9.565 202.537 145.773  1.00 48.20           O
ATOM   1149  CG2 THR B 380      -8.853 200.239 145.564  1.00 46.30           C
ATOM   1150  N   TRP B 381      -6.185 203.273 147.260  1.00 71.91           N
ATOM   1151  CA  TRP B 381      -5.571 204.593 147.278  1.00 76.22           C
ATOM   1152  C   TRP B 381      -6.063 205.394 146.076  1.00 76.78           C
ATOM   1153  O   TRP B 381      -6.133 206.623 146.120  1.00 71.31           O
ATOM   1154  CB  TRP B 381      -4.045 204.487 147.271  1.00 71.94           C
ATOM   1155  CG  TRP B 381      -3.475 203.993 148.567  1.00 74.31           C
ATOM   1156  CD1 TRP B 381      -3.047 204.754 149.616  1.00 96.85           C
ATOM   1157  CD2 TRP B 381      -3.271 202.628 148.953  1.00 70.29           C
ATOM   1158  NE1 TRP B 381      -2.588 203.949 150.630  1.00 85.58           N
ATOM   1159  CE2 TRP B 381      -2.715 202.640 150.249  1.00 81.95           C
ATOM   1160  CE3 TRP B 381      -3.503 201.398 148.331  1.00 65.23           C
ATOM   1161  CZ2 TRP B 381      -2.388 201.470 150.932  1.00 68.25           C
ATOM   1162  CZ3 TRP B 381      -3.178 200.238 149.010  1.00 53.30           C
ATOM   1163  CH2 TRP B 381      -2.627 200.282 150.297  1.00 71.72           C
ATOM   1164  N   GLU B 382      -6.402 204.682 145.004  1.00 93.07           N
ATOM   1165  CA  GLU B 382      -7.038 205.285 143.838  1.00 90.15           C
ATOM   1166  C   GLU B 382      -8.425 205.785 144.225  1.00 88.51           C
ATOM   1167  O   GLU B 382      -9.137 205.125 144.983  1.00 83.31           O
ATOM   1168  CB  GLU B 382      -7.122 204.279 142.686  1.00 64.86           C
ATOM   1169  CG  GLU B 382      -7.958 204.741 141.502  1.00 82.55           C
ATOM   1170  CD  GLU B 382      -7.394 205.978 140.831  1.00101.69           C
ATOM   1171  OE1 GLU B 382      -6.175 206.009 140.561  1.00 93.49           O
ATOM   1172  OE2 GLU B 382      -8.172 206.921 140.575  1.00112.91           O
ATOM   1173  N   THR B 383      -8.808 206.950 143.712  1.00 76.13           N
ATOM   1174  CA  THR B 383     -10.044 207.590 144.148  1.00 96.74           C
ATOM   1175  C   THR B 383     -11.107 207.683 143.056  1.00 93.99           C
ATOM   1176  O   THR B 383     -12.102 208.390 143.221  1.00 93.06           O
ATOM   1177  CB  THR B 383      -9.770 209.013 144.679  1.00 90.41           C
ATOM   1178  OG1 THR B 383      -9.189 209.810 143.639  1.00 94.13           O
ATOM   1179  CG2 THR B 383      -8.821 208.967 145.866  1.00 69.91           C
ATOM   1180  N   GLN B 384     -10.910 206.971 141.950  1.00 86.42           N
ATOM   1181  CA  GLN B 384     -11.851 207.059 140.837  1.00 79.15           C
ATOM   1182  C   GLN B 384     -11.823 205.853 139.898  1.00 65.58           C
ATOM   1183  O   GLN B 384     -12.871 205.313 139.542  1.00 61.50           O
ATOM   1184  CB  GLN B 384     -11.583 208.332 140.030  1.00 79.11           C
ATOM   1185  N   ASP B 385     -10.626 205.434 139.499  1.00 70.43           N
ATOM   1186  CA  ASP B 385     -10.475 204.444 138.434  1.00 68.81           C
ATOM   1187  C   ASP B 385     -10.895 203.027 138.839  1.00 67.01           C
ATOM   1188  O   ASP B 385     -10.082 202.102 138.830  1.00 58.74           O
ATOM   1189  CB  ASP B 385      -9.027 204.432 137.938  1.00 66.03           C
ATOM   1190  CG  ASP B 385      -8.869 203.705 136.616  1.00 78.50           C
ATOM   1191  OD1 ASP B 385      -9.849 203.656 135.842  1.00 81.09           O
ATOM   1192  OD2 ASP B 385      -7.766 203.183 136.353  1.00 75.97           O
ATOM   1193  N   VAL B 386     -12.167 202.866 139.189  1.00 53.07           N
ATOM   1194  CA  VAL B 386     -12.752 201.548 139.422  1.00 52.40           C
ATOM   1195  C   VAL B 386     -14.154 201.506 138.822  1.00 48.75           C
ATOM   1196  O   VAL B 386     -15.017 202.303 139.188  1.00 63.90           O
ATOM   1197  CB  VAL B 386     -12.824 201.192 140.924  1.00 63.49           C
ATOM   1198  CG1 VAL B 386     -13.700 199.966 141.139  1.00 62.78           C
ATOM   1199  CG2 VAL B 386     -11.432 200.959 141.493  1.00 47.27           C
ATOM   1200  N   SER B 387     -14.376 200.577 137.900  1.00 52.20           N
ATOM   1201  CA  SER B 387     -15.646 200.504 137.186  1.00 61.87           C
ATOM   1202  C   SER B 387     -16.668 199.635 137.909  1.00 56.98           C
ATOM   1203  O   SER B 387     -16.310 198.745 138.679  1.00 63.17           O
ATOM   1204  CB  SER B 387     -15.425 199.977 135.768  1.00 48.82           C
ATOM   1205  OG  SER B 387     -14.613 200.866 135.021  1.00 69.59           O
ATOM   1206  N   SER B 388     -17.945 199.901 137.650  1.00 61.74           N
ATOM   1207  CA  SER B 388     -19.029 199.150 138.271  1.00 56.80           C
ATOM   1208  C   SER B 388     -19.658 198.162 137.291  1.00 65.57           C
ATOM   1209  O   SER B 388     -19.731 198.424 136.091  1.00 75.44           O
ATOM   1210  CB  SER B 388     -20.097 200.104 138.807  1.00 53.12           C
ATOM   1211  OG  SER B 388     -19.535 201.042 139.707  1.00 91.14           O
ATOM   1212  N   GLY B 389     -20.107 197.024 137.812  1.00 56.49           N
ATOM   1213  CA  GLY B 389     -20.767 196.017 137.002  1.00 61.87           C
ATOM   1214  C   GLY B 389     -19.819 195.228 136.119  1.00 65.28           C
ATOM   1215  O   GLY B 389     -20.254 194.492 135.233  1.00 65.87           O
ATOM   1216  N   GLN B 390     -18.521 195.376 136.362  1.00 62.23           N
ATOM   1217  CA  GLN B 390     -17.514 194.684 135.566  1.00 57.10           C
ATOM   1218  C   GLN B 390     -16.849 193.568 136.368  1.00 68.85           C
ATOM   1219  O   GLN B 390     -16.670 193.696 137.580  1.00 62.01           O
ATOM   1220  CB  GLN B 390     -16.460 195.673 135.062  1.00 67.45           C
ATOM   1221  CG  GLN B 390     -17.032 196.913 134.386  1.00 73.50           C
ATOM   1222  CD  GLN B 390     -17.780 196.602 133.101  1.00 78.15           C
ATOM   1223  OE1 GLN B 390     -17.639 195.522 132.527  1.00 65.52           O
ATOM   1224  NE2 GLN B 390     -18.582 197.556 132.641  1.00 87.78           N
ATOM   1225  N   PRO B 391     -16.490 192.464 135.691  1.00 68.95           N
ATOM   1226  CA  PRO B 391     -15.806 191.322 136.310  1.00 63.46           C
ATOM   1227  C   PRO B 391     -14.557 191.739 137.082  1.00 59.17           C
ATOM   1228  O   PRO B 391     -13.624 192.289 136.497  1.00 57.42           O
ATOM   1229  CB  PRO B 391     -15.437 190.445 135.112  1.00 61.26           C
ATOM   1230  CG  PRO B 391     -16.474 190.761 134.095  1.00 57.97           C
ATOM   1231  CD  PRO B 391     -16.781 192.221 134.266  1.00 61.39           C
ATOM   1232  N   THR B 392     -14.548 191.473 138.383  1.00 44.81           N
ATOM   1233  CA  THR B 392     -13.459 191.908 139.247  1.00 39.64           C
ATOM   1234  C   THR B 392     -12.736 190.724 139.883  1.00 46.82           C
ATOM   1235  O   THR B 392     -13.366 189.779 140.359  1.00 51.02           O
ATOM   1236  CB  THR B 392     -13.978 192.848 140.357  1.00 50.53           C
ATOM   1237  OG1 THR B 392     -14.614 193.986 139.762  1.00 59.12           O
ATOM   1238  CG2 THR B 392     -12.839 193.321 141.245  1.00 46.22           C
ATOM   1239  N   LYS B 393     -11.409 190.780 139.878  1.00 39.84           N
ATOM   1240  CA  LYS B 393     -10.591 189.751 140.506  1.00 50.91           C
ATOM   1241  C   LYS B 393      -9.711 190.351 141.599  1.00 45.60           C
ATOM   1242  O   LYS B 393      -9.162 191.441 141.436  1.00 49.84           O
ATOM   1243  CB  LYS B 393      -9.720 189.045 139.464  1.00 45.41           C
ATOM   1244  CG  LYS B 393      -8.752 188.031 140.052  1.00 52.21           C
ATOM   1245  CD  LYS B 393      -7.744 187.547 139.024  1.00 66.06           C
ATOM   1246  CE  LYS B 393      -6.771 186.553 139.641  1.00 59.11           C
ATOM   1247  NZ  LYS B 393      -5.740 186.097 138.669  1.00 61.78           N
ATOM   1248  N   PHE B 394      -9.586 189.644 142.718  1.00 53.61           N
ATOM   1249  CA  PHE B 394      -8.665 190.056 143.770  1.00 48.18           C
ATOM   1250  C   PHE B 394      -7.498 189.079 143.878  1.00 45.60           C
ATOM   1251  O   PHE B 394      -7.695 187.873 144.024  1.00 48.89           O
ATOM   1252  CB  PHE B 394      -9.381 190.168 145.116  1.00 44.78           C
ATOM   1253  CG  PHE B 394      -8.473 190.554 146.249  1.00 53.05           C
ATOM   1254  CD1 PHE B 394      -8.094 191.874 146.430  1.00 44.63           C
ATOM   1255  CD2 PHE B 394      -7.991 189.597 147.129  1.00 47.98           C
ATOM   1256  CE1 PHE B 394      -7.254 192.235 147.468  1.00 47.64           C
ATOM   1257  CE2 PHE B 394      -7.150 189.951 148.169  1.00 44.69           C
ATOM   1258  CZ  PHE B 394      -6.782 191.272 148.339  1.00 43.70           C
ATOM   1259  N   THR B 395      -6.284 189.612 143.804  1.00 39.45           N
ATOM   1260  CA  THR B 395      -5.080 188.796 143.890  1.00 48.96           C
ATOM   1261  C   THR B 395      -4.304 189.121 145.161  1.00 46.14           C
ATOM   1262  O   THR B 395      -3.743 190.209 145.286  1.00 41.85           O
ATOM   1263  CB  THR B 395      -4.165 189.007 142.670  1.00 37.90           C
ATOM   1264  OG1 THR B 395      -4.878 188.678 141.471  1.00 48.50           O
ATOM   1265  CG2 THR B 395      -2.925 188.133 142.778  1.00 31.88           C
ATOM   1266  N   PRO B 396      -4.271 188.172 146.109  1.00 49.14           N
ATOM   1267  CA  PRO B 396      -3.593 188.370 147.396  1.00 44.99           C
ATOM   1268  C   PRO B 396      -2.081 188.511 147.246  1.00 34.88           C
ATOM   1269  O   PRO B 396      -1.452 187.735 146.528  1.00 45.07           O
ATOM   1270  CB  PRO B 396      -3.948 187.100 148.177  1.00 42.68           C
ATOM   1271  CG  PRO B 396      -4.223 186.076 147.124  1.00 52.17           C
ATOM   1272  CD  PRO B 396      -4.866 186.829 145.997  1.00 31.63           C
ATOM   1273  N   VAL B 397      -1.509 189.500 147.924  1.00 39.75           N
ATOM   1274  CA  VAL B 397      -0.070 189.729 147.877  1.00 42.72           C
ATOM   1275  C   VAL B 397       0.548 189.590 149.265  1.00 48.69           C
ATOM   1276  O   VAL B 397       1.581 188.938 149.430  1.00 53.31           O
ATOM   1277  CB  VAL B 397       0.263 191.122 147.303  1.00 58.34           C
ATOM   1278  CG1 VAL B 397       1.758 191.392 147.381  1.00 37.01           C
ATOM   1279  CG2 VAL B 397      -0.231 191.235 145.868  1.00 48.65           C
ATOM   1280  N   GLY B 398      -0.091 190.200 150.260  1.00 57.35           N
ATOM   1281  CA  GLY B 398       0.385 190.134 151.631  1.00 45.29           C
ATOM   1282  C   GLY B 398      -0.534 190.843 152.608  1.00 42.48           C
ATOM   1283  O   GLY B 398      -1.754 190.704 152.539  1.00 53.44           O
ATOM   1284  N   LEU B 399       0.056 191.604 153.524  1.00 47.89           N
ATOM   1285  CA  LEU B 399      -0.713 192.365 154.505  1.00 50.27           C
ATOM   1286  C   LEU B 399      -0.415 193.855 154.406  1.00 43.48           C
ATOM   1287  O   LEU B 399       0.705 194.253 154.084  1.00 35.89           O
ATOM   1288  CB  LEU B 399      -0.421 191.876 155.925  1.00 47.01           C
ATOM   1289  CG  LEU B 399      -0.870 190.466 156.307  1.00 51.51           C
ATOM   1290  CD1 LEU B 399      -0.498 190.168 157.751  1.00 46.56           C
ATOM   1291  CD2 LEU B 399      -2.365 190.297 156.088  1.00 45.13           C
ATOM   1292  N   ALA B 400      -1.421 194.674 154.690  1.00 43.16           N
ATOM   1293  CA  ALA B 400      -1.262 196.122 154.656  1.00 41.01           C
ATOM   1294  C   ALA B 400      -0.446 196.614 155.849  1.00 50.76           C
ATOM   1295  O   ALA B 400       0.442 197.454 155.700  1.00 55.45           O
ATOM   1296  CB  ALA B 400      -2.621 196.804 154.626  1.00 40.20           C
ATOM   1297  N   SER B 401      -0.751 196.084 157.030  1.00 49.79           N
ATOM   1298  CA  SER B 401      -0.057 196.476 158.253  1.00 61.97           C
ATOM   1299  C   SER B 401      -0.282 195.466 159.375  1.00 56.60           C
ATOM   1300  O   SER B 401      -1.242 194.695 159.346  1.00 63.27           O
ATOM   1301  CB  SER B 401      -0.515 197.864 158.705  1.00 47.80           C
ATOM   1302  OG  SER B 401       0.220 198.299 159.833  1.00 61.10           O
ATOM   1303  N   VAL B 402       0.609 195.472 160.361  1.00 50.86           N
ATOM   1304  CA  VAL B 402       0.464 194.609 161.529  1.00 62.38           C
ATOM   1305  C   VAL B 402       0.574 195.410 162.824  1.00 62.85           C
ATOM   1306  O   VAL B 402       1.071 194.909 163.833  1.00 61.44           O
ATOM   1307  CB  VAL B 402       1.516 193.481 161.544  1.00 40.07           C
ATOM   1308  CG1 VAL B 402       1.177 192.421 160.508  1.00 45.61           C
ATOM   1309  CG2 VAL B 402       2.909 194.047 161.312  1.00 46.83           C
ATOM   1310  N   ASP B 403       0.106 196.654 162.789  1.00 63.99           N
ATOM   1311  CA  ASP B 403       0.128 197.513 163.968  1.00 66.52           C
ATOM   1312  C   ASP B 403      -1.048 197.201 164.891  1.00 69.13           C
ATOM   1313  O   ASP B 403      -1.718 196.181 164.733  1.00 64.72           O
ATOM   1314  CB  ASP B 403       0.110 198.990 163.563  1.00 63.86           C
ATOM   1315  CG  ASP B 403      -1.173 199.388 162.858  1.00 70.81           C
ATOM   1316  OD1 ASP B 403      -2.133 199.790 163.549  1.00 94.61           O
ATOM   1317  OD2 ASP B 403      -1.222 199.301 161.614  1.00 88.53           O
ATOM   1318  N   ALA B 404      -1.296 198.085 165.852  1.00 79.46           N
ATOM   1319  CA  ALA B 404      -2.339 197.865 166.849  1.00 77.69           C
ATOM   1320  C   ALA B 404      -3.738 197.933 166.243  1.00 78.17           C
ATOM   1321  O   ALA B 404      -4.597 197.107 166.552  1.00 67.90           O
ATOM   1322  CB  ALA B 404      -2.207 198.874 167.977  1.00 64.43           C
ATOM   1323  N   ASN B 405      -3.960 198.919 165.379  1.00 74.97           N
ATOM   1324  CA  ASN B 405      -5.271 199.126 164.774  1.00 69.99           C
ATOM   1325  C   ASN B 405      -5.493 198.258 163.540  1.00 65.79           C
ATOM   1326  O   ASN B 405      -6.551 198.318 162.913  1.00 72.38           O
ATOM   1327  CB  ASN B 405      -5.459 200.598 164.407  1.00 62.17           C
ATOM   1328  CG  ASN B 405      -5.357 201.514 165.610  1.00 89.04           C
ATOM   1329  OD1 ASN B 405      -6.358 201.822 166.258  1.00 99.97           O
ATOM   1330  ND2 ASN B 405      -4.142 201.955 165.915  1.00 79.64           N
ATOM   1331  N   SER B 406      -4.494 197.452 163.198  1.00 64.23           N
ATOM   1332  CA  SER B 406      -4.567 196.589 162.024  1.00 55.35           C
ATOM   1333  C   SER B 406      -5.400 195.339 162.290  1.00 60.99           C
ATOM   1334  O   SER B 406      -5.912 194.718 161.358  1.00 69.69           O
ATOM   1335  CB  SER B 406      -3.162 196.191 161.573  1.00 62.44           C
ATOM   1336  OG  SER B 406      -2.489 195.482 162.597  1.00 75.20           O
ATOM   1337  N   HIS B 407      -5.521 194.979 163.566  1.00 55.64           N
ATOM   1338  CA  HIS B 407      -6.290 193.813 163.998  1.00 50.98           C
ATOM   1339  C   HIS B 407      -5.835 192.521 163.322  1.00 52.07           C
ATOM   1340  O   HIS B 407      -6.658 191.742 162.841  1.00 49.51           O
ATOM   1341  CB  HIS B 407      -7.786 194.029 163.744  1.00 46.61           C
ATOM   1342  CG  HIS B 407      -8.395 195.108 164.585  1.00 66.29           C
ATOM   1343  ND1 HIS B 407      -8.234 196.448 164.307  1.00 79.46           N
ATOM   1344  CD2 HIS B 407      -9.164 195.043 165.696  1.00 65.59           C
ATOM   1345  CE1 HIS B 407      -8.879 197.163 165.212  1.00 85.30           C
ATOM   1346  NE2 HIS B 407      -9.452 196.335 166.067  1.00 92.54           N
ATOM   1347  N   PHE B 408      -4.527 192.292 163.291  1.00 37.52           N
ATOM   1348  CA  PHE B 408      -3.998 191.064 162.710  1.00 38.53           C
ATOM   1349  C   PHE B 408      -3.829 189.963 163.749  1.00 59.95           C
ATOM   1350  O   PHE B 408      -2.918 190.009 164.577  1.00 51.49           O
ATOM   1351  CB  PHE B 408      -2.658 191.317 162.019  1.00 37.69           C
ATOM   1352  CG  PHE B 408      -1.973 190.060 161.561  1.00 35.89           C
ATOM   1353  CD1 PHE B 408      -2.571 189.231 160.623  1.00 50.67           C
ATOM   1354  CD2 PHE B 408      -0.733 189.705 162.066  1.00 36.69           C
ATOM   1355  CE1 PHE B 408      -1.945 188.071 160.199  1.00 44.19           C
ATOM   1356  CE2 PHE B 408      -0.100 188.546 161.643  1.00 34.20           C
ATOM   1357  CZ  PHE B 408      -0.707 187.729 160.709  1.00 35.92           C
ATOM   1358  N   ASP B 409      -4.713 188.973 163.696  1.00 53.23           N
ATOM   1359  CA  ASP B 409      -4.570 187.781 164.517  1.00 49.02           C
ATOM   1360  C   ASP B 409      -4.754 186.543 163.649  1.00 54.70           C
ATOM   1361  O   ASP B 409      -5.798 186.356 163.025  1.00 44.16           O
ATOM   1362  CB  ASP B 409      -5.569 187.779 165.673  1.00 60.13           C
ATOM   1363  CG  ASP B 409      -5.253 186.716 166.709  1.00 68.99           C
ATOM   1364  OD1 ASP B 409      -5.648 185.548 166.505  1.00 69.68           O
ATOM   1365  OD2 ASP B 409      -4.607 187.047 167.726  1.00 77.31           O
ATOM   1366  N   GLN B 410      -3.728 185.703 163.618  1.00 60.98           N
ATOM   1367  CA  GLN B 410      -3.701 184.539 162.744  1.00 48.22           C
ATOM   1368  C   GLN B 410      -4.774 183.503 163.083  1.00 60.18           C
ATOM   1369  O   GLN B 410      -5.322 182.855 162.189  1.00 48.42           O
ATOM   1370  CB  GLN B 410      -2.320 183.889 162.803  1.00 43.04           C
ATOM   1371  CG  GLN B 410      -2.158 182.688 161.905  1.00 60.92           C
ATOM   1372  CD  GLN B 410      -0.796 182.049 162.042  1.00 57.30           C
ATOM   1373  OE1 GLN B 410      -0.417 181.199 161.241  1.00 76.59           O
ATOM   1374  NE2 GLN B 410      -0.050 182.457 163.062  1.00 42.27           N
ATOM   1375  N   TRP B 411      -5.076 183.351 164.369  1.00 45.88           N
ATOM   1376  CA  TRP B 411      -5.998 182.307 164.804  1.00 37.60           C
ATOM   1377  C   TRP B 411      -7.370 182.856 165.180  1.00 39.81           C
ATOM   1378  O   TRP B 411      -8.122 182.218 165.917  1.00 50.47           O
ATOM   1379  CB  TRP B 411      -5.401 181.535 165.982  1.00 42.91           C
ATOM   1380  CG  TRP B 411      -4.026 181.018 165.704  1.00 57.46           C
ATOM   1381  CD1 TRP B 411      -2.870 181.386 166.328  1.00 57.66           C
ATOM   1382  CD2 TRP B 411      -3.656 180.053 164.711  1.00 52.72           C
ATOM   1383  NE1 TRP B 411      -1.805 180.702 165.794  1.00 61.86           N
ATOM   1384  CE2 TRP B 411      -2.261 179.878 164.798  1.00 46.64           C
ATOM   1385  CE3 TRP B 411      -4.370 179.318 163.760  1.00 55.60           C
ATOM   1386  CZ2 TRP B 411      -1.566 178.998 163.972  1.00 54.86           C
ATOM   1387  CZ3 TRP B 411      -3.678 178.445 162.940  1.00 49.15           C
ATOM   1388  CH2 TRP B 411      -2.291 178.293 163.052  1.00 55.81           C
ATOM   1389  N   THR B 412      -7.690 184.040 164.668  1.00 42.06           N
ATOM   1390  CA  THR B 412      -9.007 184.630 164.875  1.00 45.07           C
ATOM   1391  C   THR B 412      -9.822 184.579 163.589  1.00 52.70           C
ATOM   1392  O   THR B 412      -9.527 185.292 162.630  1.00 56.27           O
ATOM   1393  CB  THR B 412      -8.910 186.090 165.356  1.00 46.80           C
ATOM   1394  OG1 THR B 412      -8.269 186.133 166.637  1.00 42.33           O
ATOM   1395  CG2 THR B 412     -10.295 186.707 165.472  1.00 26.73           C
ATOM   1396  N   LEU B 413     -10.843 183.728 163.568  1.00 51.66           N
ATOM   1397  CA  LEU B 413     -11.704 183.606 162.397  1.00 53.02           C
ATOM   1398  C   LEU B 413     -12.520 184.874 162.183  1.00 44.62           C
ATOM   1399  O   LEU B 413     -13.019 185.467 163.140  1.00 60.61           O
ATOM   1400  CB  LEU B 413     -12.641 182.403 162.534  1.00 30.27           C
ATOM   1401  CG  LEU B 413     -12.005 181.014 162.497  1.00 33.28           C
ATOM   1402  CD1 LEU B 413     -13.065 179.944 162.695  1.00 41.71           C
ATOM   1403  CD2 LEU B 413     -11.260 180.796 161.188  1.00 55.00           C
ATOM   1404  N   PRO B 414     -12.648 185.301 160.920  1.00 51.08           N
ATOM   1405  CA  PRO B 414     -13.506 186.441 160.593  1.00 49.57           C
ATOM   1406  C   PRO B 414     -14.974 186.097 160.812  1.00 48.28           C
ATOM   1407  O   PRO B 414     -15.324 184.918 160.849  1.00 49.94           O
ATOM   1408  CB  PRO B 414     -13.218 186.692 159.106  1.00 43.83           C
ATOM   1409  CG  PRO B 414     -11.940 185.968 158.822  1.00 47.14           C
ATOM   1410  CD  PRO B 414     -11.936 184.790 159.738  1.00 61.42           C
ATOM   1411  N   SER B 415     -15.817 187.112 160.967  1.00 48.22           N
ATOM   1412  CA  SER B 415     -17.254 186.890 161.034  1.00 61.60           C
ATOM   1413  C   SER B 415     -17.820 186.902 159.616  1.00 58.36           C
ATOM   1414  O   SER B 415     -18.098 187.964 159.055  1.00 53.27           O
ATOM   1415  CB  SER B 415     -17.931 187.947 161.906  1.00 45.88           C
ATOM   1416  OG  SER B 415     -19.305 187.650 162.086  1.00 79.62           O
ATOM   1417  N   TYR B 416     -17.978 185.711 159.045  1.00 44.81           N
ATOM   1418  CA  TYR B 416     -18.340 185.550 157.637  1.00 50.73           C
ATOM   1419  C   TYR B 416     -19.672 186.198 157.268  1.00 52.50           C
ATOM   1420  O   TYR B 416     -19.868 186.614 156.128  1.00 58.89           O
ATOM   1421  CB  TYR B 416     -18.374 184.063 157.277  1.00 47.77           C
ATOM   1422  CG  TYR B 416     -17.032 183.381 157.410  1.00 58.41           C
ATOM   1423  CD1 TYR B 416     -15.885 183.955 156.878  1.00 48.31           C
ATOM   1424  CD2 TYR B 416     -16.909 182.170 158.079  1.00 56.96           C
ATOM   1425  CE1 TYR B 416     -14.655 183.338 156.999  1.00 46.72           C
ATOM   1426  CE2 TYR B 416     -15.682 181.546 158.206  1.00 46.06           C
ATOM   1427  CZ  TYR B 416     -14.559 182.135 157.664  1.00 51.66           C
ATOM   1428  OH  TYR B 416     -13.334 181.519 157.788  1.00 55.51           O
ATOM   1429  N   SER B 417     -20.587 186.279 158.228  1.00 59.80           N
ATOM   1430  CA  SER B 417     -21.875 186.918 157.989  1.00 48.96           C
ATOM   1431  C   SER B 417     -21.935 188.285 158.662  1.00 51.86           C
ATOM   1432  O   SER B 417     -23.002 188.890 158.767  1.00 65.64           O
ATOM   1433  CB  SER B 417     -23.019 186.034 158.489  1.00 57.98           C
ATOM   1434  OG  SER B 417     -23.065 184.807 157.782  1.00 61.60           O
ATOM   1435  N   GLY B 418     -20.781 188.767 159.112  1.00 46.88           N
ATOM   1436  CA  GLY B 418     -20.708 190.039 159.806  1.00 60.78           C
ATOM   1437  C   GLY B 418     -21.300 189.957 161.199  1.00 57.17           C
ATOM   1438  O   GLY B 418     -21.206 188.925 161.863  1.00 59.54           O
ATOM   1439  N   ALA B 419     -21.919 191.047 161.641  1.00 62.18           N
ATOM   1440  CA  ALA B 419     -22.515 191.101 162.971  1.00 65.97           C
ATOM   1441  C   ALA B 419     -23.928 190.528 162.971  1.00 62.47           C
ATOM   1442  O   ALA B 419     -24.620 190.556 163.990  1.00 68.55           O
ATOM   1443  CB  ALA B 419     -22.525 192.532 163.487  1.00 51.55           C
ATOM   1444  N   LEU B 420     -24.349 190.005 161.823  1.00 75.69           N
ATOM   1445  CA  LEU B 420     -25.691 189.454 161.671  1.00 66.84           C
ATOM   1446  C   LEU B 420     -25.866 188.167 162.472  1.00 70.43           C
ATOM   1447  O   LEU B 420     -26.733 188.080 163.340  1.00 74.00           O
ATOM   1448  CB  LEU B 420     -25.995 189.199 160.193  1.00 79.80           C
ATOM   1449  CG  LEU B 420     -27.403 188.698 159.866  1.00 89.11           C
ATOM   1450  CD1 LEU B 420     -28.449 189.724 160.278  1.00 81.66           C
ATOM   1451  CD2 LEU B 420     -27.524 188.367 158.388  1.00 79.87           C
ATOM   1452  N   THR B 421     -25.041 187.169 162.172  1.00 75.78           N
ATOM   1453  CA  THR B 421     -25.102 185.888 162.868  1.00 62.53           C
ATOM   1454  C   THR B 421     -23.721 185.244 162.968  1.00 66.46           C
ATOM   1455  O   THR B 421     -22.778 185.666 162.297  1.00 79.06           O
ATOM   1456  CB  THR B 421     -26.066 184.908 162.170  1.00 78.90           C
ATOM   1457  OG1 THR B 421     -26.150 183.694 162.927  1.00 97.60           O
ATOM   1458  CG2 THR B 421     -25.581 184.589 160.764  1.00 70.09           C
ATOM   1459  N   LEU B 422     -23.612 184.221 163.809  1.00 79.42           N
ATOM   1460  CA  LEU B 422     -22.345 183.533 164.028  1.00 76.44           C
ATOM   1461  C   LEU B 422     -22.003 182.610 162.863  1.00 70.97           C
ATOM   1462  O   LEU B 422     -22.850 182.320 162.018  1.00 66.25           O
ATOM   1463  CB  LEU B 422     -22.390 182.738 165.335  1.00 72.85           C
ATOM   1464  CG  LEU B 422     -22.639 183.542 166.614  1.00 93.39           C
ATOM   1465  CD1 LEU B 422     -22.620 182.629 167.831  1.00103.32           C
ATOM   1466  CD2 LEU B 422     -21.619 184.664 166.766  1.00 82.08           C
ATOM   1467  N   ASN B 423     -20.755 182.153 162.825  1.00 62.97           N
ATOM   1468  CA  ASN B 423     -20.288 181.280 161.754  1.00 70.92           C
ATOM   1469  C   ASN B 423     -20.803 179.852 161.907  1.00 68.72           C
ATOM   1470  O   ASN B 423     -20.972 179.359 163.022  1.00 81.42           O
ATOM   1471  CB  ASN B 423     -18.760 181.273 161.701  1.00 56.35           C
ATOM   1472  CG  ASN B 423     -18.179 182.646 161.433  1.00 56.61           C
ATOM   1473  OD1 ASN B 423     -18.822 183.498 160.817  1.00 54.72           O
ATOM   1474  ND2 ASN B 423     -16.953 182.868 161.891  1.00 35.39           N
ATOM   1475  N   MET B 424     -21.047 179.193 160.779  1.00 62.49           N
ATOM   1476  CA  MET B 424     -21.518 177.812 160.781  1.00 82.82           C
ATOM   1477  C   MET B 424     -20.708 176.948 159.817  1.00 70.08           C
ATOM   1478  O   MET B 424     -19.911 177.461 159.031  1.00 62.01           O
ATOM   1479  CB  MET B 424     -23.003 177.750 160.416  1.00 89.95           C
ATOM   1480  CG  MET B 424     -23.918 178.473 161.390  1.00 90.86           C
ATOM   1481  SD  MET B 424     -25.652 178.386 160.904  1.00140.77           S
ATOM   1482  CE  MET B 424     -25.587 179.139 159.279  1.00101.90           C
ATOM   1483  N   ASN B 425     -20.918 175.636 159.895  1.00 71.62           N
ATOM   1484  CA  ASN B 425     -20.260 174.668 159.017  1.00 58.51           C
ATOM   1485  C   ASN B 425     -18.736 174.742 159.066  1.00 45.36           C
ATOM   1486  O   ASN B 425     -18.056 174.368 158.112  1.00 67.30           O
ATOM   1487  CB  ASN B 425     -20.738 174.855 157.575  1.00 66.35           C
ATOM   1488  CG  ASN B 425     -22.240 174.718 157.439  1.00 69.83           C
ATOM   1489  OD1 ASN B 425     -22.928 175.662 157.051  1.00 72.19           O
ATOM   1490  ND2 ASN B 425     -22.758 173.538 157.760  1.00 70.54           N
ATOM   1491  N   LEU B 426     -18.207 175.219 160.187  1.00 54.21           N
ATOM   1492  CA  LEU B 426     -16.767 175.368 160.355  1.00 57.25           C
ATOM   1493  C   LEU B 426     -16.062 174.024 160.462  1.00 58.08           C
ATOM   1494  O   LEU B 426     -16.647 173.037 160.910  1.00 55.67           O
ATOM   1495  CB  LEU B 426     -16.457 176.203 161.599  1.00 56.68           C
ATOM   1496  CG  LEU B 426     -16.944 177.651 161.623  1.00 61.90           C
ATOM   1497  CD1 LEU B 426     -16.600 178.297 162.957  1.00 45.27           C
ATOM   1498  CD2 LEU B 426     -16.341 178.437 160.469  1.00 51.01           C
ATOM   1499  N   ALA B 427     -14.801 173.993 160.045  1.00 52.36           N
ATOM   1500  CA  ALA B 427     -13.946 172.844 160.299  1.00 56.75           C
ATOM   1501  C   ALA B 427     -13.653 172.778 161.796  1.00 59.65           C
ATOM   1502  O   ALA B 427     -13.488 173.815 162.439  1.00 52.60           O
ATOM   1503  CB  ALA B 427     -12.660 172.941 159.494  1.00 47.45           C
ATOM   1504  N   PRO B 428     -13.596 171.560 162.358  1.00 54.43           N
ATOM   1505  CA  PRO B 428     -13.411 171.379 163.804  1.00 53.35           C
ATOM   1506  C   PRO B 428     -12.095 171.953 164.322  1.00 52.38           C
ATOM   1507  O   PRO B 428     -11.132 172.079 163.567  1.00 58.75           O
ATOM   1508  CB  PRO B 428     -13.440 169.856 163.973  1.00 48.37           C
ATOM   1509  CG  PRO B 428     -13.075 169.316 162.631  1.00 55.59           C
ATOM   1510  CD  PRO B 428     -13.669 170.273 161.648  1.00 58.96           C
ATOM   1511  N   SER B 429     -12.065 172.298 165.605  1.00 55.57           N
ATOM   1512  CA  SER B 429     -10.861 172.837 166.223  1.00 52.61           C
ATOM   1513  C   SER B 429      -9.762 171.781 166.282  1.00 56.76           C
ATOM   1514  O   SER B 429     -10.024 170.586 166.140  1.00 48.62           O
ATOM   1515  CB  SER B 429     -11.162 173.366 167.628  1.00 48.87           C
ATOM   1516  OG  SER B 429     -11.656 172.339 168.470  1.00 53.91           O
ATOM   1517  N   VAL B 430      -8.532 172.233 166.494  1.00 52.33           N
ATOM   1518  CA  VAL B 430      -7.376 171.348 166.485  1.00 45.83           C
ATOM   1519  C   VAL B 430      -6.530 171.526 167.741  1.00 42.04           C
ATOM   1520  O   VAL B 430      -6.146 172.642 168.089  1.00 64.51           O
ATOM   1521  CB  VAL B 430      -6.501 171.591 165.233  1.00 53.45           C
ATOM   1522  CG1 VAL B 430      -5.142 170.930 165.384  1.00 53.31           C
ATOM   1523  CG2 VAL B 430      -7.211 171.088 163.987  1.00 41.71           C
ATOM   1524  N   ALA B 431      -6.248 170.418 168.419  1.00 42.55           N
ATOM   1525  CA  ALA B 431      -5.436 170.447 169.630  1.00 58.59           C
ATOM   1526  C   ALA B 431      -4.741 169.108 169.851  1.00 62.63           C
ATOM   1527  O   ALA B 431      -5.284 168.059 169.502  1.00 59.43           O
ATOM   1528  CB  ALA B 431      -6.294 170.805 170.838  1.00 38.10           C
ATOM   1529  N   PRO B 432      -3.528 169.143 170.423  1.00 62.85           N
ATOM   1530  CA  PRO B 432      -2.811 167.915 170.783  1.00 61.66           C
ATOM   1531  C   PRO B 432      -3.464 167.208 171.968  1.00 75.34           C
ATOM   1532  O   PRO B 432      -3.823 167.859 172.949  1.00 74.32           O
ATOM   1533  CB  PRO B 432      -1.410 168.418 171.142  1.00 47.35           C
ATOM   1534  CG  PRO B 432      -1.611 169.835 171.548  1.00 57.87           C
ATOM   1535  CD  PRO B 432      -2.727 170.350 170.690  1.00 51.60           C
ATOM   1536  N   VAL B 433      -3.614 165.891 171.872  1.00 90.91           N
ATOM   1537  CA  VAL B 433      -4.285 165.118 172.912  1.00 92.85           C
ATOM   1538  C   VAL B 433      -3.376 164.861 174.110  1.00 78.82           C
ATOM   1539  O   VAL B 433      -3.633 165.349 175.211  1.00 80.13           O
ATOM   1540  CB  VAL B 433      -4.788 163.768 172.370  1.00104.14           C
ATOM   1541  CG1 VAL B 433      -5.512 162.996 173.463  1.00 87.37           C
ATOM   1542  CG2 VAL B 433      -5.696 163.984 171.169  1.00 97.08           C
ATOM   1543  N   PHE B 434      -2.315 164.092 173.888  1.00 80.21           N
ATOM   1544  CA  PHE B 434      -1.379 163.737 174.950  1.00 90.19           C
ATOM   1545  C   PHE B 434      -0.565 164.935 175.427  1.00 87.77           C
ATOM   1546  O   PHE B 434      -0.198 165.800 174.632  1.00 92.60           O
ATOM   1547  CB  PHE B 434      -0.436 162.628 174.478  1.00 97.87           C
ATOM   1548  CG  PHE B 434      -1.063 161.264 174.464  1.00118.17           C
ATOM   1549  CD1 PHE B 434      -2.073 160.943 175.355  1.00109.35           C
ATOM   1550  CD2 PHE B 434      -0.643 160.302 173.560  1.00118.75           C
ATOM   1551  CE1 PHE B 434      -2.653 159.688 175.346  1.00118.55           C
ATOM   1552  CE2 PHE B 434      -1.218 159.045 173.545  1.00118.25           C
ATOM   1553  CZ  PHE B 434      -2.225 158.738 174.440  1.00133.56           C
ATOM   1554  N   PRO B 435      -0.283 164.988 176.738  1.00111.04           N
ATOM   1555  CA  PRO B 435       0.558 166.047 177.305  1.00115.09           C
ATOM   1556  C   PRO B 435       2.016 165.889 176.885  1.00102.87           C
ATOM   1557  O   PRO B 435       2.497 164.764 176.746  1.00 84.21           O
ATOM   1558  CB  PRO B 435       0.394 165.853 178.814  1.00105.21           C
ATOM   1559  CG  PRO B 435       0.066 164.408 178.968  1.00109.92           C
ATOM   1560  CD  PRO B 435      -0.769 164.057 177.771  1.00104.61           C
ATOM   1561  N   GLY B 436       2.706 167.006 176.686  1.00 92.77           N
ATOM   1562  CA  GLY B 436       4.085 166.976 176.238  1.00 80.10           C
ATOM   1563  C   GLY B 436       4.180 167.087 174.730  1.00 81.82           C
ATOM   1564  O   GLY B 436       5.267 167.236 174.172  1.00 83.17           O
ATOM   1565  N   GLU B 437       3.030 167.012 174.067  1.00 70.10           N
ATOM   1566  CA  GLU B 437       2.970 167.150 172.618  1.00 71.55           C
ATOM   1567  C   GLU B 437       2.391 168.502 172.218  1.00 68.86           C
ATOM   1568  O   GLU B 437       1.489 169.022 172.875  1.00 65.80           O
ATOM   1569  CB  GLU B 437       2.140 166.023 172.001  1.00 71.51           C
ATOM   1570  CG  GLU B 437       2.752 164.640 172.150  1.00 80.02           C
ATOM   1571  CD  GLU B 437       1.974 163.574 171.401  1.00 91.06           C
ATOM   1572  OE1 GLU B 437       2.357 162.388 171.482  1.00 83.86           O
ATOM   1573  OE2 GLU B 437       0.979 163.923 170.730  1.00 79.24           O
ATOM   1574  N   CYS B 438       2.918 169.065 171.136  1.00 68.49           N
ATOM   1575  CA  CYS B 438       2.441 170.341 170.621  1.00 56.57           C
ATOM   1576  C   CYS B 438       2.272 170.278 169.109  1.00 64.14           C
ATOM   1577  O   CYS B 438       2.880 169.440 168.443  1.00 63.98           O
ATOM   1578  CB  CYS B 438       3.404 171.468 170.995  1.00 50.07           C
ATOM   1579  SG  CYS B 438       5.048 171.298 170.266  1.00 71.86           S
ATOM   1580  N   LEU B 439       1.445 171.169 168.572  1.00 53.15           N
ATOM   1581  CA  LEU B 439       1.198 171.217 167.138  1.00 42.15           C
ATOM   1582  C   LEU B 439       2.460 171.573 166.359  1.00 65.95           C
ATOM   1583  O   LEU B 439       3.243 172.424 166.781  1.00 52.59           O
ATOM   1584  CB  LEU B 439       0.092 172.225 166.821  1.00 44.98           C
ATOM   1585  CG  LEU B 439      -1.304 171.892 167.348  1.00 47.86           C
ATOM   1586  CD1 LEU B 439      -2.296 172.978 166.965  1.00 46.82           C
ATOM   1587  CD2 LEU B 439      -1.758 170.542 166.823  1.00 46.95           C
ATOM   1588  N   LEU B 440       2.651 170.908 165.224  1.00 55.16           N
ATOM   1589  CA  LEU B 440       3.759 171.214 164.328  1.00 56.83           C
ATOM   1590  C   LEU B 440       3.245 171.983 163.118  1.00 57.37           C
ATOM   1591  O   LEU B 440       2.478 171.451 162.315  1.00 63.03           O
ATOM   1592  CB  LEU B 440       4.472 169.935 163.886  1.00 56.96           C
ATOM   1593  CG  LEU B 440       5.630 170.115 162.902  1.00 61.12           C
ATOM   1594  CD1 LEU B 440       6.735 170.959 163.518  1.00 47.69           C
ATOM   1595  CD2 LEU B 440       6.169 168.767 162.451  1.00 53.86           C
ATOM   1596  N   PHE B 441       3.668 173.236 162.992  1.00 60.87           N
ATOM   1597  CA  PHE B 441       3.169 174.105 161.932  1.00 50.50           C
ATOM   1598  C   PHE B 441       4.147 174.255 160.773  1.00 50.69           C
ATOM   1599  O   PHE B 441       5.363 174.195 160.955  1.00 51.20           O
ATOM   1600  CB  PHE B 441       2.842 175.492 162.490  1.00 45.19           C
ATOM   1601  CG  PHE B 441       1.746 175.496 163.515  1.00 63.21           C
ATOM   1602  CD1 PHE B 441       0.417 175.448 163.127  1.00 45.46           C
ATOM   1603  CD2 PHE B 441       2.043 175.565 164.866  1.00 46.56           C
ATOM   1604  CE1 PHE B 441      -0.595 175.456 164.068  1.00 59.84           C
ATOM   1605  CE2 PHE B 441       1.035 175.575 165.811  1.00 46.57           C
ATOM   1606  CZ  PHE B 441      -0.285 175.521 165.412  1.00 47.49           C
ATOM   1607  N   PHE B 442       3.598 174.453 159.580  1.00 50.21           N
ATOM   1608  CA  PHE B 442       4.388 174.857 158.426  1.00 41.35           C
ATOM   1609  C   PHE B 442       4.337 176.378 158.320  1.00 42.77           C
ATOM   1610  O   PHE B 442       3.287 176.949 158.029  1.00 48.56           O
ATOM   1611  CB  PHE B 442       3.866 174.204 157.146  1.00 43.92           C
ATOM   1612  CG  PHE B 442       3.993 172.707 157.131  1.00 44.81           C
ATOM   1613  CD1 PHE B 442       3.024 171.908 157.715  1.00 47.60           C
ATOM   1614  CD2 PHE B 442       5.079 172.098 156.524  1.00 47.97           C
ATOM   1615  CE1 PHE B 442       3.139 170.530 157.700  1.00 46.03           C
ATOM   1616  CE2 PHE B 442       5.199 170.721 156.505  1.00 50.97           C
ATOM   1617  CZ  PHE B 442       4.228 169.937 157.093  1.00 41.01           C
ATOM   1618  N   ARG B 443       5.469 177.030 158.565  1.00 41.18           N
ATOM   1619  CA  ARG B 443       5.497 178.486 158.677  1.00 41.95           C
ATOM   1620  C   ARG B 443       5.951 179.194 157.402  1.00 51.18           C
ATOM   1621  O   ARG B 443       6.957 178.828 156.793  1.00 50.55           O
ATOM   1622  CB  ARG B 443       6.399 178.904 159.842  1.00 56.56           C
ATOM   1623  CG  ARG B 443       6.787 180.373 159.825  1.00 61.59           C
ATOM   1624  CD  ARG B 443       7.090 180.892 161.216  1.00 57.54           C
ATOM   1625  NE  ARG B 443       5.892 180.928 162.049  1.00 56.66           N
ATOM   1626  CZ  ARG B 443       5.815 181.555 163.218  1.00 56.92           C
ATOM   1627  NH1 ARG B 443       6.868 182.205 163.693  1.00 49.35           N
ATOM   1628  NH2 ARG B 443       4.683 181.536 163.908  1.00 45.97           N
ATOM   1629  N   SER B 444       5.193 180.214 157.011  1.00 50.43           N
ATOM   1630  CA  SER B 444       5.542 181.060 155.876  1.00 51.26           C
ATOM   1631  C   SER B 444       5.502 182.527 156.284  1.00 54.64           C
ATOM   1632  O   SER B 444       4.575 182.961 156.968  1.00 61.60           O
ATOM   1633  CB  SER B 444       4.592 180.816 154.701  1.00 43.21           C
ATOM   1634  OG  SER B 444       4.654 179.472 154.256  1.00 62.59           O
ATOM   1635  N   PHE B 445       6.506 183.291 155.868  1.00 53.46           N
ATOM   1636  CA  PHE B 445       6.550 184.716 156.175  1.00 49.61           C
ATOM   1637  C   PHE B 445       5.830 185.523 155.100  1.00 54.42           C
ATOM   1638  O   PHE B 445       6.027 185.301 153.906  1.00 59.01           O
ATOM   1639  CB  PHE B 445       7.996 185.185 156.327  1.00 47.00           C
ATOM   1640  CG  PHE B 445       8.725 184.523 157.460  1.00 62.05           C
ATOM   1641  CD1 PHE B 445       8.588 184.990 158.757  1.00 52.27           C
ATOM   1642  CD2 PHE B 445       9.539 183.426 157.231  1.00 71.13           C
ATOM   1643  CE1 PHE B 445       9.253 184.380 159.803  1.00 57.16           C
ATOM   1644  CE2 PHE B 445      10.207 182.811 158.273  1.00 76.41           C
ATOM   1645  CZ  PHE B 445      10.064 183.289 159.561  1.00 55.29           C
ATOM   1646  N   ILE B 446       4.996 186.462 155.536  1.00 50.68           N
ATOM   1647  CA  ILE B 446       4.124 187.199 154.628  1.00 45.69           C
ATOM   1648  C   ILE B 446       4.557 188.662 154.486  1.00 49.46           C
ATOM   1649  O   ILE B 446       4.845 189.330 155.478  1.00 51.49           O
ATOM   1650  CB  ILE B 446       2.649 187.113 155.104  1.00 49.11           C
ATOM   1651  CG1 ILE B 446       1.718 187.885 154.167  1.00 56.53           C
ATOM   1652  CG2 ILE B 446       2.506 187.594 156.544  1.00 49.09           C
ATOM   1653  CD1 ILE B 446       0.253 187.604 154.410  1.00 57.77           C
ATOM   1654  N   PRO B 447       4.630 189.152 153.236  1.00 55.56           N
ATOM   1655  CA  PRO B 447       5.038 190.530 152.928  1.00 51.11           C
ATOM   1656  C   PRO B 447       4.146 191.593 153.568  1.00 53.44           C
ATOM   1657  O   PRO B 447       2.992 191.321 153.900  1.00 54.76           O
ATOM   1658  CB  PRO B 447       4.930 190.591 151.401  1.00 44.97           C
ATOM   1659  CG  PRO B 447       5.105 189.183 150.957  1.00 47.27           C
ATOM   1660  CD  PRO B 447       4.449 188.348 152.014  1.00 37.78           C
ATOM   1661  N   LEU B 448       4.689 192.796 153.730  1.00 49.51           N
ATOM   1662  CA  LEU B 448       3.940 193.916 154.289  1.00 47.48           C
ATOM   1663  C   LEU B 448       3.976 195.128 153.366  1.00 52.20           C
ATOM   1664  O   LEU B 448       5.007 195.430 152.765  1.00 44.65           O
ATOM   1665  CB  LEU B 448       4.491 194.305 155.664  1.00 55.53           C
ATOM   1666  CG  LEU B 448       4.019 193.530 156.893  1.00 54.91           C
ATOM   1667  CD1 LEU B 448       4.825 193.945 158.113  1.00 42.80           C
ATOM   1668  CD2 LEU B 448       2.537 193.762 157.132  1.00 41.21           C
ATOM   1669  N   LYS B 449       2.846 195.819 153.261  1.00 46.24           N
ATOM   1670  CA  LYS B 449       2.765 197.044 152.474  1.00 51.65           C
ATOM   1671  C   LYS B 449       3.624 198.136 153.100  1.00 49.67           C
ATOM   1672  O   LYS B 449       4.322 198.870 152.400  1.00 61.77           O
ATOM   1673  CB  LYS B 449       1.312 197.509 152.353  1.00 56.12           C
ATOM   1674  CG  LYS B 449       1.140 198.904 151.769  1.00 53.05           C
ATOM   1675  CD  LYS B 449       1.681 198.992 150.352  1.00 49.69           C
ATOM   1676  CE  LYS B 449       1.510 200.394 149.786  1.00 64.59           C
ATOM   1677  NZ  LYS B 449       2.007 200.505 148.386  1.00 51.73           N
ATOM   1678  N   GLY B 450       3.569 198.233 154.424  1.00 50.93           N
ATOM   1679  CA  GLY B 450       4.357 199.210 155.151  1.00 58.50           C
ATOM   1680  C   GLY B 450       4.352 198.947 156.643  1.00 61.58           C
ATOM   1681  O   GLY B 450       3.623 198.081 157.127  1.00 69.29           O
ATOM   1682  N   GLY B 451       5.170 199.696 157.376  1.00 53.60           N
ATOM   1683  CA  GLY B 451       5.239 199.557 158.818  1.00 38.52           C
ATOM   1684  C   GLY B 451       6.335 198.611 159.268  1.00 58.51           C
ATOM   1685  O   GLY B 451       7.163 198.176 158.468  1.00 63.00           O
ATOM   1686  N   TYR B 452       6.337 198.293 160.558  1.00 64.97           N
ATOM   1687  CA  TYR B 452       7.342 197.408 161.131  1.00 57.46           C
ATOM   1688  C   TYR B 452       6.739 196.054 161.486  1.00 54.91           C
ATOM   1689  O   TYR B 452       5.553 195.956 161.797  1.00 58.83           O
ATOM   1690  CB  TYR B 452       7.973 198.043 162.375  1.00 54.25           C
ATOM   1691  CG  TYR B 452       8.681 199.353 162.109  1.00 58.01           C
ATOM   1692  CD1 TYR B 452       7.982 200.553 162.092  1.00 49.51           C
ATOM   1693  CD2 TYR B 452      10.051 199.389 161.879  1.00 61.22           C
ATOM   1694  CE1 TYR B 452       8.625 201.752 161.849  1.00 66.85           C
ATOM   1695  CE2 TYR B 452      10.703 200.585 161.636  1.00 60.48           C
ATOM   1696  CZ  TYR B 452       9.985 201.763 161.622  1.00 72.04           C
ATOM   1697  OH  TYR B 452      10.630 202.954 161.381  1.00 64.40           O
ATOM   1698  N   GLY B 453       7.559 195.010 161.437  1.00 54.34           N
ATOM   1699  CA  GLY B 453       7.117 193.685 161.832  1.00 42.65           C
ATOM   1700  C   GLY B 453       7.560 192.574 160.900  1.00 58.35           C
ATOM   1701  O   GLY B 453       7.933 192.818 159.754  1.00 56.37           O
ATOM   1702  N   ASN B 454       7.519 191.345 161.405  1.00 59.04           N
ATOM   1703  CA  ASN B 454       7.827 190.169 160.601  1.00 40.06           C
ATOM   1704  C   ASN B 454       6.740 189.106 160.746  1.00 35.61           C
ATOM   1705  O   ASN B 454       6.978 188.040 161.315  1.00 42.76           O
ATOM   1706  CB  ASN B 454       9.189 189.594 160.998  1.00 36.04           C
ATOM   1707  CG  ASN B 454       9.628 188.460 160.094  1.00 45.78           C
ATOM   1708  OD1 ASN B 454       9.194 188.362 158.946  1.00 70.21           O
ATOM   1709  ND2 ASN B 454      10.488 187.591 160.610  1.00 51.58           N
ATOM   1710  N   PRO B 455       5.538 189.393 160.222  1.00 43.58           N
ATOM   1711  CA  PRO B 455       4.381 188.509 160.402  1.00 32.09           C
ATOM   1712  C   PRO B 455       4.550 187.171 159.693  1.00 42.00           C
ATOM   1713  O   PRO B 455       5.324 187.066 158.742  1.00 56.20           O
ATOM   1714  CB  PRO B 455       3.232 189.311 159.788  1.00 36.80           C
ATOM   1715  CG  PRO B 455       3.889 190.171 158.769  1.00 41.80           C
ATOM   1716  CD  PRO B 455       5.227 190.534 159.342  1.00 37.93           C
ATOM   1717  N   ALA B 456       3.826 186.160 160.161  1.00 46.53           N
ATOM   1718  CA  ALA B 456       3.935 184.820 159.603  1.00 52.11           C
ATOM   1719  C   ALA B 456       2.580 184.126 159.552  1.00 44.80           C
ATOM   1720  O   ALA B 456       1.675 184.447 160.320  1.00 53.74           O
ATOM   1721  CB  ALA B 456       4.922 183.993 160.411  1.00 52.85           C
ATOM   1722  N   ILE B 457       2.449 183.176 158.634  1.00 56.87           N
ATOM   1723  CA  ILE B 457       1.233 182.382 158.516  1.00 46.80           C
ATOM   1724  C   ILE B 457       1.570 180.903 158.654  1.00 49.82           C
ATOM   1725  O   ILE B 457       2.418 180.378 157.933  1.00 54.39           O
ATOM   1726  CB  ILE B 457       0.515 182.625 157.172  1.00 60.92           C
ATOM   1727  CG1 ILE B 457       0.155 184.103 157.018  1.00 52.42           C
ATOM   1728  CG2 ILE B 457      -0.736 181.765 157.074  1.00 55.97           C
ATOM   1729  CD1 ILE B 457      -0.832 184.602 158.050  1.00 60.17           C
ATOM   1730  N   ASP B 458       0.908 180.239 159.593  1.00 41.04           N
ATOM   1731  CA  ASP B 458       1.156 178.828 159.850  1.00 39.53           C
ATOM   1732  C   ASP B 458      -0.024 177.987 159.387  1.00 49.61           C
ATOM   1733  O   ASP B 458      -1.166 178.246 159.762  1.00 46.97           O
ATOM   1734  CB  ASP B 458       1.420 178.593 161.340  1.00 44.43           C
ATOM   1735  CG  ASP B 458       2.552 179.451 161.875  1.00 61.32           C
ATOM   1736  OD1 ASP B 458       3.543 179.656 161.144  1.00 61.38           O
ATOM   1737  OD2 ASP B 458       2.449 179.924 163.028  1.00 61.67           O
ATOM   1738  N   CYS B 459       0.252 176.984 158.562  1.00 42.13           N
ATOM   1739  CA  CYS B 459      -0.793 176.074 158.118  1.00 54.63           C
ATOM   1740  C   CYS B 459      -0.573 174.690 158.714  1.00 48.21           C
ATOM   1741  O   CYS B 459       0.547 174.327 159.072  1.00 56.32           O
ATOM   1742  CB  CYS B 459      -0.841 176.003 156.589  1.00 51.81           C
ATOM   1743  SG  CYS B 459       0.699 175.495 155.793  1.00 61.50           S
ATOM   1744  N   LEU B 460      -1.654 173.928 158.834  1.00 46.74           N
ATOM   1745  CA  LEU B 460      -1.576 172.579 159.373  1.00 38.88           C
ATOM   1746  C   LEU B 460      -0.909 171.653 158.363  1.00 46.95           C
ATOM   1747  O   LEU B 460      -0.030 170.863 158.710  1.00 55.62           O
ATOM   1748  CB  LEU B 460      -2.970 172.066 159.737  1.00 48.57           C
ATOM   1749  CG  LEU B 460      -3.789 172.983 160.650  1.00 40.37           C
ATOM   1750  CD1 LEU B 460      -5.130 172.351 160.993  1.00 52.15           C
ATOM   1751  CD2 LEU B 460      -3.011 173.323 161.913  1.00 40.68           C
ATOM   1752  N   MET B 461      -1.336 171.759 157.109  1.00 53.91           N
ATOM   1753  CA  MET B 461      -0.739 170.997 156.020  1.00 51.73           C
ATOM   1754  C   MET B 461      -0.493 171.900 154.818  1.00 47.30           C
ATOM   1755  O   MET B 461      -1.284 172.804 154.545  1.00 42.96           O
ATOM   1756  CB  MET B 461      -1.636 169.825 155.617  1.00 50.81           C
ATOM   1757  CG  MET B 461      -1.953 168.856 156.744  1.00 70.45           C
ATOM   1758  SD  MET B 461      -2.952 167.469 156.177  1.00 75.58           S
ATOM   1759  CE  MET B 461      -4.182 168.334 155.201  1.00 48.45           C
ATOM   1760  N   PRO B 462       0.613 171.665 154.097  1.00 41.02           N
ATOM   1761  CA  PRO B 462       0.883 172.418 152.868  1.00 52.46           C
ATOM   1762  C   PRO B 462      -0.143 172.093 151.786  1.00 53.42           C
ATOM   1763  O   PRO B 462      -0.787 171.046 151.856  1.00 47.72           O
ATOM   1764  CB  PRO B 462       2.286 171.951 152.467  1.00 57.12           C
ATOM   1765  CG  PRO B 462       2.440 170.616 153.112  1.00 57.57           C
ATOM   1766  CD  PRO B 462       1.679 170.696 154.401  1.00 47.48           C
ATOM   1767  N   GLN B 463      -0.291 172.981 150.807  1.00 53.78           N
ATOM   1768  CA  GLN B 463      -1.304 172.816 149.770  1.00 47.42           C
ATOM   1769  C   GLN B 463      -1.073 171.549 148.949  1.00 53.14           C
ATOM   1770  O   GLN B 463      -2.022 170.941 148.453  1.00 57.31           O
ATOM   1771  CB  GLN B 463      -1.331 174.043 148.853  1.00 44.94           C
ATOM   1772  CG  GLN B 463      -2.463 174.046 147.829  1.00 49.73           C
ATOM   1773  CD  GLN B 463      -3.838 174.205 148.458  1.00 61.82           C
ATOM   1774  OE1 GLN B 463      -3.965 174.492 149.650  1.00 53.52           O
ATOM   1775  NE2 GLN B 463      -4.878 174.022 147.653  1.00 54.93           N
ATOM   1776  N   GLU B 464       0.188 171.152 148.819  1.00 48.65           N
ATOM   1777  CA  GLU B 464       0.532 169.938 148.087  1.00 48.21           C
ATOM   1778  C   GLU B 464      -0.025 168.700 148.783  1.00 51.04           C
ATOM   1779  O   GLU B 464      -0.420 167.737 148.127  1.00 53.01           O
ATOM   1780  CB  GLU B 464       2.050 169.814 147.924  1.00 51.04           C
ATOM   1781  CG  GLU B 464       2.652 170.754 146.884  1.00 70.12           C
ATOM   1782  CD  GLU B 464       2.666 172.207 147.329  1.00 74.28           C
ATOM   1783  OE1 GLU B 464       2.566 172.464 148.548  1.00 60.50           O
ATOM   1784  OE2 GLU B 464       2.776 173.094 146.456  1.00 77.10           O
ATOM   1785  N   TRP B 465      -0.060 168.730 150.112  1.00 54.51           N
ATOM   1786  CA  TRP B 465      -0.624 167.623 150.879  1.00 44.10           C
ATOM   1787  C   TRP B 465      -2.135 167.560 150.707  1.00 51.67           C
ATOM   1788  O   TRP B 465      -2.701 166.479 150.549  1.00 50.57           O
ATOM   1789  CB  TRP B 465      -0.274 167.747 152.363  1.00 48.75           C
ATOM   1790  CG  TRP B 465       1.146 167.398 152.684  1.00 44.45           C
ATOM   1791  CD1 TRP B 465       2.205 167.399 151.826  1.00 58.35           C
ATOM   1792  CD2 TRP B 465       1.660 166.983 153.955  1.00 47.03           C
ATOM   1793  NE1 TRP B 465       3.349 167.020 152.484  1.00 52.73           N
ATOM   1794  CE2 TRP B 465       3.041 166.758 153.793  1.00 41.93           C
ATOM   1795  CE3 TRP B 465       1.087 166.784 155.215  1.00 53.35           C
ATOM   1796  CZ2 TRP B 465       3.858 166.343 154.843  1.00 49.37           C
ATOM   1797  CZ3 TRP B 465       1.901 166.372 156.257  1.00 47.77           C
ATOM   1798  CH2 TRP B 465       3.271 166.157 156.064  1.00 54.04           C
ATOM   1799  N   VAL B 466      -2.781 168.722 150.744  1.00 45.44           N
ATOM   1800  CA  VAL B 466      -4.225 168.808 150.545  1.00 52.09           C
ATOM   1801  C   VAL B 466      -4.623 168.203 149.202  1.00 52.84           C
ATOM   1802  O   VAL B 466      -5.577 167.429 149.114  1.00 50.60           O
ATOM   1803  CB  VAL B 466      -4.716 170.268 150.614  1.00 53.69           C
ATOM   1804  CG1 VAL B 466      -6.174 170.369 150.183  1.00 33.68           C
ATOM   1805  CG2 VAL B 466      -4.525 170.826 152.018  1.00 39.01           C
ATOM   1806  N   GLN B 467      -3.875 168.553 148.162  1.00 52.72           N
ATOM   1807  CA  GLN B 467      -4.125 168.033 146.825  1.00 55.49           C
ATOM   1808  C   GLN B 467      -3.890 166.527 146.763  1.00 55.67           C
ATOM   1809  O   GLN B 467      -4.667 165.796 146.150  1.00 48.02           O
ATOM   1810  CB  GLN B 467      -3.241 168.749 145.802  1.00 55.44           C
ATOM   1811  CG  GLN B 467      -3.558 170.226 145.640  1.00 47.81           C
ATOM   1812  CD  GLN B 467      -2.503 170.967 144.843  1.00 53.42           C
ATOM   1813  OE1 GLN B 467      -1.349 170.543 144.775  1.00 66.47           O
ATOM   1814  NE2 GLN B 467      -2.894 172.080 144.234  1.00 66.51           N
ATOM   1815  N   HIS B 468      -2.824 166.068 147.411  1.00 54.18           N
ATOM   1816  CA  HIS B 468      -2.462 164.654 147.385  1.00 51.61           C
ATOM   1817  C   HIS B 468      -3.485 163.781 148.107  1.00 62.05           C
ATOM   1818  O   HIS B 468      -3.909 162.751 147.581  1.00 65.94           O
ATOM   1819  CB  HIS B 468      -1.081 164.445 148.005  1.00 49.50           C
ATOM   1820  CG  HIS B 468      -0.583 163.036 147.903  1.00 63.39           C
ATOM   1821  ND1 HIS B 468       0.082 162.561 146.793  1.00 68.56           N
ATOM   1822  CD2 HIS B 468      -0.660 161.998 148.768  1.00 62.47           C
ATOM   1823  CE1 HIS B 468       0.399 161.293 146.981  1.00 69.86           C
ATOM   1824  NE2 HIS B 468      -0.040 160.926 148.172  1.00 65.30           N
ATOM   1825  N   LEU B 469      -3.874 164.192 149.311  1.00 57.06           N
ATOM   1826  CA  LEU B 469      -4.840 163.439 150.107  1.00 58.51           C
ATOM   1827  C   LEU B 469      -6.185 163.343 149.397  1.00 61.89           C
ATOM   1828  O   LEU B 469      -6.901 162.351 149.534  1.00 65.37           O
ATOM   1829  CB  LEU B 469      -5.025 164.079 151.485  1.00 63.19           C
ATOM   1830  CG  LEU B 469      -3.792 164.186 152.384  1.00 62.52           C
ATOM   1831  CD1 LEU B 469      -4.167 164.758 153.744  1.00 43.89           C
ATOM   1832  CD2 LEU B 469      -3.104 162.840 152.530  1.00 43.41           C
ATOM   1833  N   TYR B 470      -6.522 164.382 148.641  1.00 57.50           N
ATOM   1834  CA  TYR B 470      -7.769 164.415 147.891  1.00 53.03           C
ATOM   1835  C   TYR B 470      -7.730 163.419 146.735  1.00 59.89           C
ATOM   1836  O   TYR B 470      -8.751 162.838 146.369  1.00 61.97           O
ATOM   1837  CB  TYR B 470      -8.039 165.830 147.370  1.00 55.64           C
ATOM   1838  CG  TYR B 470      -9.355 165.987 146.641  1.00 61.06           C
ATOM   1839  CD1 TYR B 470     -10.529 166.243 147.336  1.00 62.82           C
ATOM   1840  CD2 TYR B 470      -9.421 165.888 145.257  1.00 42.78           C
ATOM   1841  CE1 TYR B 470     -11.733 166.389 146.675  1.00 55.74           C
ATOM   1842  CE2 TYR B 470     -10.620 166.032 144.587  1.00 62.07           C
ATOM   1843  CZ  TYR B 470     -11.773 166.283 145.301  1.00 61.75           C
ATOM   1844  OH  TYR B 470     -12.971 166.429 144.638  1.00 76.68           O
ATOM   1845  N   GLN B 471      -6.541 163.221 146.173  1.00 65.33           N
ATOM   1846  CA  GLN B 471      -6.361 162.326 145.033  1.00 57.44           C
ATOM   1847  C   GLN B 471      -6.564 160.861 145.403  1.00 68.12           C
ATOM   1848  O   GLN B 471      -7.449 160.195 144.864  1.00 66.65           O
ATOM   1849  CB  GLN B 471      -4.966 162.507 144.426  1.00 68.93           C
ATOM   1850  CG  GLN B 471      -4.779 163.803 143.660  1.00 47.02           C
ATOM   1851  CD  GLN B 471      -5.739 163.929 142.498  1.00 71.08           C
ATOM   1852  OE1 GLN B 471      -5.525 163.348 141.434  1.00 82.49           O
ATOM   1853  NE2 GLN B 471      -6.810 164.687 142.697  1.00 87.18           N
ATOM   1854  N   GLU B 472      -5.737 160.365 146.318  1.00 57.08           N
ATOM   1855  CA  GLU B 472      -5.745 158.950 146.669  1.00 71.63           C
ATOM   1856  C   GLU B 472      -7.038 158.532 147.363  1.00 56.50           C
ATOM   1857  O   GLU B 472      -7.546 157.435 147.124  1.00 87.99           O
ATOM   1858  CB  GLU B 472      -4.539 158.615 147.551  1.00 51.93           C
ATOM   1859  CG  GLU B 472      -4.381 159.500 148.776  1.00 79.27           C
ATOM   1860  CD  GLU B 472      -3.245 159.050 149.674  1.00 89.12           C
ATOM   1861  OE1 GLU B 472      -2.664 157.977 149.408  1.00 90.10           O
ATOM   1862  OE2 GLU B 472      -2.933 159.770 150.645  1.00 72.36           O
ATOM   1863  N   SER B 473      -7.567 159.415 148.206  1.00 57.64           N
ATOM   1864  CA  SER B 473      -8.779 159.144 148.976  1.00 65.23           C
ATOM   1865  C   SER B 473      -8.675 157.825 149.739  1.00 67.38           C
ATOM   1866  O   SER B 473      -9.594 157.006 149.713  1.00 63.64           O
ATOM   1867  CB  SER B 473     -10.005 159.131 148.058  1.00 46.56           C
ATOM   1868  OG  SER B 473     -11.190 158.872 148.789  1.00 79.99           O
ATOM   1869  N   ALA B 474      -7.545 157.625 150.411  1.00 75.38           N
ATOM   1870  CA  ALA B 474      -7.294 156.393 151.151  1.00 71.06           C
ATOM   1871  C   ALA B 474      -7.977 156.416 152.513  1.00 61.73           C
ATOM   1872  O   ALA B 474      -7.831 157.375 153.268  1.00 70.15           O
ATOM   1873  CB  ALA B 474      -5.799 156.170 151.314  1.00 59.34           C
ATOM   1874  N   PRO B 475      -8.722 155.348 152.833  1.00 64.70           N
ATOM   1875  CA  PRO B 475      -9.439 155.256 154.110  1.00 67.02           C
ATOM   1876  C   PRO B 475      -8.489 155.217 155.303  1.00 56.56           C
ATOM   1877  O   PRO B 475      -7.497 154.489 155.276  1.00 56.98           O
ATOM   1878  CB  PRO B 475     -10.215 153.942 153.982  1.00 50.75           C
ATOM   1879  CG  PRO B 475      -9.431 153.140 152.999  1.00 75.10           C
ATOM   1880  CD  PRO B 475      -8.887 154.133 152.018  1.00 61.38           C
ATOM   1881  N   SER B 476      -8.791 156.001 156.333  1.00 66.36           N
ATOM   1882  CA  SER B 476      -7.966 156.041 157.535  1.00 63.41           C
ATOM   1883  C   SER B 476      -8.209 154.810 158.403  1.00 64.71           C
ATOM   1884  O   SER B 476      -9.348 154.500 158.752  1.00 59.59           O
ATOM   1885  CB  SER B 476      -8.245 157.314 158.335  1.00 67.38           C
ATOM   1886  OG  SER B 476      -7.995 158.471 157.556  1.00 61.17           O
ATOM   1887  N   LEU B 477      -7.131 154.114 158.750  1.00 58.82           N
ATOM   1888  CA  LEU B 477      -7.231 152.899 159.549  1.00 74.13           C
ATOM   1889  C   LEU B 477      -7.138 153.199 161.042  1.00 70.59           C
ATOM   1890  O   LEU B 477      -7.608 152.422 161.874  1.00 68.52           O
ATOM   1891  CB  LEU B 477      -6.141 151.906 159.145  1.00 67.23           C
ATOM   1892  CG  LEU B 477      -6.123 151.512 157.667  1.00 62.40           C
ATOM   1893  CD1 LEU B 477      -5.063 150.455 157.404  1.00 56.01           C
ATOM   1894  CD2 LEU B 477      -7.496 151.028 157.224  1.00 46.48           C
ATOM   1895  N   SER B 478      -6.527 154.330 161.373  1.00 66.09           N
ATOM   1896  CA  SER B 478      -6.361 154.736 162.762  1.00 51.51           C
ATOM   1897  C   SER B 478      -6.558 156.240 162.910  1.00 62.03           C
ATOM   1898  O   SER B 478      -6.602 156.967 161.919  1.00 78.35           O
ATOM   1899  CB  SER B 478      -4.978 154.329 163.276  1.00 51.51           C
ATOM   1900  OG  SER B 478      -4.769 154.784 164.600  1.00 75.27           O
ATOM   1901  N   ASP B 479      -6.680 156.701 164.149  1.00 77.33           N
ATOM   1902  CA  ASP B 479      -6.849 158.124 164.418  1.00 72.88           C
ATOM   1903  C   ASP B 479      -5.528 158.870 164.267  1.00 65.70           C
ATOM   1904  O   ASP B 479      -5.508 160.088 164.090  1.00 63.00           O
ATOM   1905  CB  ASP B 479      -7.419 158.343 165.821  1.00 62.24           C
ATOM   1906  CG  ASP B 479      -8.814 157.773 165.980  1.00 95.17           C
ATOM   1907  OD1 ASP B 479      -9.598 157.838 165.011  1.00 88.62           O
ATOM   1908  OD2 ASP B 479      -9.125 157.258 167.075  1.00 90.67           O
ATOM   1909  N   VAL B 480      -4.426 158.130 164.332  1.00 49.69           N
ATOM   1910  CA  VAL B 480      -3.102 158.733 164.270  1.00 51.45           C
ATOM   1911  C   VAL B 480      -2.152 157.902 163.409  1.00 59.28           C
ATOM   1912  O   VAL B 480      -2.094 156.678 163.531  1.00 64.09           O
ATOM   1913  CB  VAL B 480      -2.508 158.912 165.688  1.00 51.00           C
ATOM   1914  CG1 VAL B 480      -2.613 157.616 166.480  1.00 73.21           C
ATOM   1915  CG2 VAL B 480      -1.068 159.392 165.616  1.00 67.03           C
ATOM   1916  N   ALA B 481      -1.421 158.578 162.527  1.00 68.38           N
ATOM   1917  CA  ALA B 481      -0.445 157.921 161.667  1.00 57.97           C
ATOM   1918  C   ALA B 481       0.953 158.474 161.919  1.00 61.18           C
ATOM   1919  O   ALA B 481       1.157 159.688 161.937  1.00 62.78           O
ATOM   1920  CB  ALA B 481      -0.825 158.089 160.207  1.00 47.24           C
ATOM   1921  N   LEU B 482       1.914 157.577 162.112  1.00 51.13           N
ATOM   1922  CA  LEU B 482       3.290 157.980 162.373  1.00 47.10           C
ATOM   1923  C   LEU B 482       4.009 158.373 161.088  1.00 55.87           C
ATOM   1924  O   LEU B 482       4.035 157.611 160.121  1.00 57.95           O
ATOM   1925  CB  LEU B 482       4.051 156.854 163.076  1.00 47.35           C
ATOM   1926  CG  LEU B 482       5.545 157.100 163.297  1.00 50.72           C
ATOM   1927  CD1 LEU B 482       5.763 158.256 164.261  1.00 62.16           C
ATOM   1928  CD2 LEU B 482       6.235 155.839 163.795  1.00 45.47           C
ATOM   1929  N   VAL B 483       4.590 159.568 161.083  1.00 52.20           N
ATOM   1930  CA  VAL B 483       5.368 160.039 159.943  1.00 56.34           C
ATOM   1931  C   VAL B 483       6.788 160.388 160.380  1.00 59.10           C
ATOM   1932  O   VAL B 483       7.019 160.754 161.533  1.00 56.75           O
ATOM   1933  CB  VAL B 483       4.719 161.267 159.275  1.00 47.10           C
ATOM   1934  CG1 VAL B 483       3.371 160.895 158.678  1.00 44.19           C
ATOM   1935  CG2 VAL B 483       4.567 162.402 160.276  1.00 41.78           C
ATOM   1936  N   ARG B 484       7.736 160.268 159.458  1.00 61.40           N
ATOM   1937  CA  ARG B 484       9.137 160.525 159.771  1.00 44.24           C
ATOM   1938  C   ARG B 484       9.753 161.552 158.822  1.00 57.06           C
ATOM   1939  O   ARG B 484       9.566 161.481 157.609  1.00 52.98           O
ATOM   1940  CB  ARG B 484       9.938 159.221 159.725  1.00 44.64           C
ATOM   1941  CG  ARG B 484       9.478 158.180 160.736  1.00 62.53           C
ATOM   1942  CD  ARG B 484      10.316 156.910 160.680  1.00 48.55           C
ATOM   1943  NE  ARG B 484      10.108 156.160 159.444  1.00 61.72           N
ATOM   1944  CZ  ARG B 484      10.946 156.170 158.413  1.00 54.58           C
ATOM   1945  NH1 ARG B 484      12.058 156.892 158.466  1.00 52.43           N
ATOM   1946  NH2 ARG B 484      10.674 155.457 157.329  1.00 52.38           N
ATOM   1947  N   TYR B 485      10.482 162.509 159.387  1.00 45.25           N
ATOM   1948  CA  TYR B 485      11.187 163.505 158.590  1.00 51.18           C
ATOM   1949  C   TYR B 485      12.574 162.979 158.242  1.00 58.90           C
ATOM   1950  O   TYR B 485      13.470 162.959 159.085  1.00 61.51           O
ATOM   1951  CB  TYR B 485      11.281 164.833 159.341  1.00 46.24           C
ATOM   1952  CG  TYR B 485      11.695 166.002 158.475  1.00 58.77           C
ATOM   1953  CD1 TYR B 485      10.763 166.681 157.701  1.00 53.38           C
ATOM   1954  CD2 TYR B 485      13.015 166.431 158.435  1.00 53.11           C
ATOM   1955  CE1 TYR B 485      11.134 167.751 156.909  1.00 51.09           C
ATOM   1956  CE2 TYR B 485      13.396 167.500 157.646  1.00 56.72           C
ATOM   1957  CZ  TYR B 485      12.451 168.157 156.885  1.00 62.84           C
ATOM   1958  OH  TYR B 485      12.823 169.222 156.096  1.00 66.76           O
ATOM   1959  N   VAL B 486      12.742 162.552 156.995  1.00 57.24           N
ATOM   1960  CA  VAL B 486      13.944 161.836 156.584  1.00 61.34           C
ATOM   1961  C   VAL B 486      14.893 162.685 155.742  1.00 59.57           C
ATOM   1962  O   VAL B 486      14.468 163.383 154.822  1.00 78.57           O
ATOM   1963  CB  VAL B 486      13.579 160.565 155.784  1.00 50.57           C
ATOM   1964  CG1 VAL B 486      14.828 159.779 155.423  1.00 64.84           C
ATOM   1965  CG2 VAL B 486      12.615 159.701 156.578  1.00 53.44           C
ATOM   1966  N   ASN B 487      16.179 162.621 156.073  1.00 61.64           N
ATOM   1967  CA  ASN B 487      17.225 163.197 155.238  1.00 77.54           C
ATOM   1968  C   ASN B 487      17.567 162.224 154.113  1.00 75.10           C
ATOM   1969  O   ASN B 487      18.179 161.186 154.355  1.00 71.96           O
ATOM   1970  CB  ASN B 487      18.468 163.515 156.075  1.00 68.37           C
ATOM   1971  CG  ASN B 487      19.480 164.374 155.331  1.00 80.70           C
ATOM   1972  OD1 ASN B 487      19.526 164.387 154.101  1.00 77.89           O
ATOM   1973  ND2 ASN B 487      20.302 165.095 156.084  1.00 79.92           N
ATOM   1974  N   PRO B 488      17.175 162.562 152.874  1.00 79.75           N
ATOM   1975  CA  PRO B 488      17.322 161.655 151.729  1.00 81.55           C
ATOM   1976  C   PRO B 488      18.777 161.338 151.388  1.00 80.17           C
ATOM   1977  O   PRO B 488      19.054 160.286 150.811  1.00 68.58           O
ATOM   1978  CB  PRO B 488      16.655 162.427 150.586  1.00 56.74           C
ATOM   1979  CG  PRO B 488      16.778 163.857 150.980  1.00 81.33           C
ATOM   1980  CD  PRO B 488      16.637 163.874 152.474  1.00 71.84           C
ATOM   1981  N   GLU B 489      19.689 162.235 151.745  1.00 74.76           N
ATOM   1982  CA  GLU B 489      21.103 162.047 151.440  1.00 72.53           C
ATOM   1983  C   GLU B 489      21.711 160.908 152.252  1.00 87.39           C
ATOM   1984  O   GLU B 489      22.599 160.201 151.775  1.00 80.55           O
ATOM   1985  CB  GLU B 489      21.879 163.341 151.692  1.00 74.46           C
ATOM   1986  N   THR B 490      21.226 160.730 153.478  1.00 94.28           N
ATOM   1987  CA  THR B 490      21.773 159.715 154.372  1.00 79.65           C
ATOM   1988  C   THR B 490      20.724 158.697 154.817  1.00 79.79           C
ATOM   1989  O   THR B 490      21.053 157.692 155.449  1.00 73.71           O
ATOM   1990  CB  THR B 490      22.404 160.357 155.622  1.00 64.82           C
ATOM   1991  OG1 THR B 490      22.764 159.333 156.557  1.00 89.47           O
ATOM   1992  CG2 THR B 490      21.427 161.314 156.282  1.00 71.95           C
ATOM   1993  N   GLY B 491      19.462 158.959 154.488  1.00 82.13           N
ATOM   1994  CA  GLY B 491      18.378 158.059 154.842  1.00 65.96           C
ATOM   1995  C   GLY B 491      18.065 158.061 156.327  1.00 68.99           C
ATOM   1996  O   GLY B 491      17.362 157.181 156.824  1.00 64.90           O
ATOM   1997  N   ARG B 492      18.582 159.060 157.034  1.00 63.83           N
ATOM   1998  CA  ARG B 492      18.419 159.154 158.479  1.00 64.77           C
ATOM   1999  C   ARG B 492      17.072 159.761 158.861  1.00 62.54           C
ATOM   2000  O   ARG B 492      16.578 160.668 158.193  1.00 63.86           O
ATOM   2001  CB  ARG B 492      19.553 159.985 159.084  1.00 75.11           C
ATOM   2002  CG  ARG B 492      19.604 159.977 160.602  1.00 73.46           C
ATOM   2003  CD  ARG B 492      20.229 158.695 161.124  1.00 87.92           C
ATOM   2004  NE  ARG B 492      21.599 158.527 160.647  1.00 84.39           N
ATOM   2005  CZ  ARG B 492      22.664 159.068 161.230  1.00 94.51           C
ATOM   2006  NH1 ARG B 492      22.519 159.817 162.315  1.00 84.99           N
ATOM   2007  NH2 ARG B 492      23.874 158.862 160.728  1.00 95.44           N
ATOM   2008  N   THR B 493      16.482 159.251 159.937  1.00 58.39           N
ATOM   2009  CA  THR B 493      15.262 159.829 160.488  1.00 57.05           C
ATOM   2010  C   THR B 493      15.620 160.887 161.525  1.00 58.28           C
ATOM   2011  O   THR B 493      16.140 160.569 162.593  1.00 59.06           O
ATOM   2012  CB  THR B 493      14.362 158.759 161.134  1.00 52.46           C
ATOM   2013  OG1 THR B 493      13.919 157.836 160.132  1.00 61.93           O
ATOM   2014  CG2 THR B 493      13.151 159.405 161.790  1.00 55.39           C
ATOM   2015  N   LEU B 494      15.344 162.147 161.203  1.00 52.08           N
ATOM   2016  CA  LEU B 494      15.708 163.257 162.077  1.00 53.08           C
ATOM   2017  C   LEU B 494      14.798 163.340 163.298  1.00 54.56           C
ATOM   2018  O   LEU B 494      15.275 163.461 164.427  1.00 63.35           O
ATOM   2019  CB  LEU B 494      15.675 164.575 161.302  1.00 56.90           C
ATOM   2020  CG  LEU B 494      16.636 164.644 160.114  1.00 65.95           C
ATOM   2021  CD1 LEU B 494      16.504 165.969 159.383  1.00 60.95           C
ATOM   2022  CD2 LEU B 494      18.068 164.420 160.575  1.00 51.07           C
ATOM   2023  N   PHE B 495      13.491 163.278 163.070  1.00 54.93           N
ATOM   2024  CA  PHE B 495      12.527 163.289 164.164  1.00 56.80           C
ATOM   2025  C   PHE B 495      11.205 162.649 163.752  1.00 49.96           C
ATOM   2026  O   PHE B 495      10.901 162.533 162.565  1.00 57.23           O
ATOM   2027  CB  PHE B 495      12.291 164.719 164.663  1.00 72.76           C
ATOM   2028  CG  PHE B 495      11.735 165.650 163.619  1.00 57.18           C
ATOM   2029  CD1 PHE B 495      12.581 166.367 162.788  1.00 66.03           C
ATOM   2030  CD2 PHE B 495      10.366 165.823 163.483  1.00 50.56           C
ATOM   2031  CE1 PHE B 495      12.072 167.230 161.833  1.00 60.06           C
ATOM   2032  CE2 PHE B 495       9.852 166.682 162.530  1.00 57.63           C
ATOM   2033  CZ  PHE B 495      10.706 167.388 161.705  1.00 53.31           C
ATOM   2034  N   GLU B 496      10.425 162.231 164.743  1.00 64.19           N
ATOM   2035  CA  GLU B 496       9.123 161.623 164.495  1.00 41.15           C
ATOM   2036  C   GLU B 496       8.004 162.642 164.664  1.00 53.28           C
ATOM   2037  O   GLU B 496       8.208 163.711 165.239  1.00 57.87           O
ATOM   2038  CB  GLU B 496       8.890 160.440 165.435  1.00 67.63           C
ATOM   2039  CG  GLU B 496       9.926 159.338 165.328  1.00 65.45           C
ATOM   2040  CD  GLU B 496       9.664 158.202 166.296  1.00 63.07           C
ATOM   2041  OE1 GLU B 496       8.697 158.301 167.080  1.00 62.86           O
ATOM   2042  OE2 GLU B 496      10.423 157.211 166.274  1.00 71.36           O
ATOM   2043  N   ALA B 497       6.821 162.301 164.164  1.00 44.57           N
ATOM   2044  CA  ALA B 497       5.662 163.175 164.275  1.00 47.57           C
ATOM   2045  C   ALA B 497       4.370 162.380 164.128  1.00 51.02           C
ATOM   2046  O   ALA B 497       4.338 161.349 163.457  1.00 45.10           O
ATOM   2047  CB  ALA B 497       5.727 164.280 163.230  1.00 38.91           C
ATOM   2048  N   LYS B 498       3.309 162.861 164.766  1.00 46.42           N
ATOM   2049  CA  LYS B 498       2.003 162.227 164.653  1.00 52.40           C
ATOM   2050  C   LYS B 498       1.126 162.947 163.637  1.00 52.57           C
ATOM   2051  O   LYS B 498       0.808 164.124 163.805  1.00 56.60           O
ATOM   2052  CB  LYS B 498       1.296 162.194 166.010  1.00 53.83           C
ATOM   2053  CG  LYS B 498       1.831 161.159 166.981  1.00 57.73           C
ATOM   2054  CD  LYS B 498       0.998 161.138 168.253  1.00 64.82           C
ATOM   2055  CE  LYS B 498       1.468 160.060 169.212  1.00 58.47           C
ATOM   2056  NZ  LYS B 498       0.631 160.023 170.443  1.00 78.29           N
ATOM   2057  N   LEU B 499       0.742 162.237 162.582  1.00 50.04           N
ATOM   2058  CA  LEU B 499      -0.202 162.772 161.611  1.00 49.50           C
ATOM   2059  C   LEU B 499      -1.608 162.303 161.960  1.00 51.55           C
ATOM   2060  O   LEU B 499      -1.963 161.146 161.732  1.00 53.18           O
ATOM   2061  CB  LEU B 499       0.173 162.348 160.190  1.00 59.16           C
ATOM   2062  CG  LEU B 499      -0.744 162.844 159.071  1.00 64.97           C
ATOM   2063  CD1 LEU B 499      -0.897 164.355 159.130  1.00 62.70           C
ATOM   2064  CD2 LEU B 499      -0.209 162.413 157.715  1.00 52.23           C
ATOM   2065  N   HIS B 500      -2.402 163.208 162.521  1.00 44.48           N
ATOM   2066  CA  HIS B 500      -3.736 162.869 162.999  1.00 44.89           C
ATOM   2067  C   HIS B 500      -4.753 162.768 161.866  1.00 46.79           C
ATOM   2068  O   HIS B 500      -4.563 163.336 160.791  1.00 50.69           O
ATOM   2069  CB  HIS B 500      -4.202 163.899 164.027  1.00 44.80           C
ATOM   2070  CG  HIS B 500      -3.366 163.930 165.266  1.00 56.80           C
ATOM   2071  ND1 HIS B 500      -3.789 163.393 166.463  1.00 57.62           N
ATOM   2072  CD2 HIS B 500      -2.126 164.424 165.493  1.00 51.01           C
ATOM   2073  CE1 HIS B 500      -2.848 163.561 167.375  1.00 74.90           C
ATOM   2074  NE2 HIS B 500      -1.828 164.184 166.812  1.00 49.35           N
ATOM   2075  N   ARG B 501      -5.835 162.043 162.133  1.00 50.82           N
ATOM   2076  CA  ARG B 501      -6.874 161.760 161.146  1.00 55.33           C
ATOM   2077  C   ARG B 501      -7.466 163.015 160.509  1.00 56.24           C
ATOM   2078  O   ARG B 501      -7.740 163.039 159.308  1.00 59.81           O
ATOM   2079  CB  ARG B 501      -7.993 160.941 161.796  1.00 55.36           C
ATOM   2080  CG  ARG B 501      -9.195 160.691 160.902  1.00 72.86           C
ATOM   2081  CD  ARG B 501     -10.380 160.181 161.706  1.00 67.60           C
ATOM   2082  NE  ARG B 501     -10.104 158.895 162.338  1.00 82.80           N
ATOM   2083  CZ  ARG B 501     -10.401 157.719 161.795  1.00 96.94           C
ATOM   2084  NH1 ARG B 501     -10.990 157.665 160.608  1.00 81.51           N
ATOM   2085  NH2 ARG B 501     -10.114 156.597 162.440  1.00 88.28           N
ATOM   2086  N   ASN B 502      -7.658 164.058 161.309  1.00 51.36           N
ATOM   2087  CA  ASN B 502      -8.335 165.258 160.830  1.00 44.97           C
ATOM   2088  C   ASN B 502      -7.423 166.159 160.004  1.00 64.71           C
ATOM   2089  O   ASN B 502      -7.888 167.099 159.358  1.00 74.08           O
ATOM   2090  CB  ASN B 502      -8.918 166.044 162.004  1.00 42.82           C
ATOM   2091  CG  ASN B 502     -10.227 166.722 161.653  1.00 73.28           C
ATOM   2092  OD1 ASN B 502     -10.258 167.904 161.310  1.00 69.28           O
ATOM   2093  ND2 ASN B 502     -11.319 165.969 161.728  1.00 85.45           N
ATOM   2094  N   GLY B 503      -6.125 165.875 160.028  1.00 51.33           N
ATOM   2095  CA  GLY B 503      -5.185 166.584 159.179  1.00 50.25           C
ATOM   2096  C   GLY B 503      -4.342 167.632 159.878  1.00 45.23           C
ATOM   2097  O   GLY B 503      -4.441 168.822 159.573  1.00 50.65           O
ATOM   2098  N   PHE B 504      -3.506 167.190 160.812  1.00 34.47           N
ATOM   2099  CA  PHE B 504      -2.549 168.074 161.469  1.00 47.14           C
ATOM   2100  C   PHE B 504      -1.428 167.268 162.119  1.00 50.54           C
ATOM   2101  O   PHE B 504      -1.565 166.066 162.346  1.00 47.43           O
ATOM   2102  CB  PHE B 504      -3.245 168.965 162.506  1.00 42.92           C
ATOM   2103  CG  PHE B 504      -3.915 168.208 163.622  1.00 48.11           C
ATOM   2104  CD1 PHE B 504      -5.219 167.756 163.487  1.00 47.61           C
ATOM   2105  CD2 PHE B 504      -3.251 167.975 164.817  1.00 56.15           C
ATOM   2106  CE1 PHE B 504      -5.840 167.069 164.517  1.00 54.58           C
ATOM   2107  CE2 PHE B 504      -3.867 167.290 165.850  1.00 38.62           C
ATOM   2108  CZ  PHE B 504      -5.163 166.837 165.700  1.00 37.37           C
ATOM   2109  N   LEU B 505      -0.318 167.937 162.411  1.00 52.42           N
ATOM   2110  CA  LEU B 505       0.851 167.272 162.975  1.00 46.23           C
ATOM   2111  C   LEU B 505       1.100 167.668 164.427  1.00 58.36           C
ATOM   2112  O   LEU B 505       0.937 168.829 164.805  1.00 54.57           O
ATOM   2113  CB  LEU B 505       2.096 167.584 162.140  1.00 49.67           C
ATOM   2114  CG  LEU B 505       2.169 166.997 160.730  1.00 47.73           C
ATOM   2115  CD1 LEU B 505       3.382 167.538 159.991  1.00 57.89           C
ATOM   2116  CD2 LEU B 505       2.216 165.481 160.790  1.00 54.69           C
ATOM   2117  N   THR B 506       1.491 166.690 165.238  1.00 54.05           N
ATOM   2118  CA  THR B 506       1.931 166.953 166.604  1.00 50.97           C
ATOM   2119  C   THR B 506       3.292 166.307 166.841  1.00 50.82           C
ATOM   2120  O   THR B 506       3.574 165.227 166.321  1.00 49.98           O
ATOM   2121  CB  THR B 506       0.927 166.428 167.653  1.00 48.14           C
ATOM   2122  OG1 THR B 506       0.686 165.033 167.435  1.00 61.03           O
ATOM   2123  CG2 THR B 506      -0.388 167.185 167.566  1.00 46.06           C
ATOM   2124  N   VAL B 507       4.137 166.976 167.617  1.00 58.47           N
ATOM   2125  CA  VAL B 507       5.456 166.447 167.941  1.00 55.23           C
ATOM   2126  C   VAL B 507       5.717 166.509 169.439  1.00 62.05           C
ATOM   2127  O   VAL B 507       5.106 167.303 170.153  1.00 70.80           O
ATOM   2128  CB  VAL B 507       6.575 167.213 167.206  1.00 49.45           C
ATOM   2129  CG1 VAL B 507       6.492 166.974 165.708  1.00 54.10           C
ATOM   2130  CG2 VAL B 507       6.503 168.698 167.526  1.00 49.11           C
ATOM   2131  N   ALA B 508       6.626 165.662 169.912  1.00 73.48           N
ATOM   2132  CA  ALA B 508       7.030 165.680 171.311  1.00 60.12           C
ATOM   2133  C   ALA B 508       8.233 166.597 171.494  1.00 60.80           C
ATOM   2134  O   ALA B 508       9.359 166.134 171.675  1.00 71.81           O
ATOM   2135  CB  ALA B 508       7.349 164.275 171.795  1.00 47.23           C
ATOM   2136  N   ARG B 509       7.985 167.901 171.439  1.00 66.77           N
ATOM   2137  CA  ARG B 509       9.051 168.888 171.550  1.00 77.65           C
ATOM   2138  C   ARG B 509       8.820 169.820 172.735  1.00 82.99           C
ATOM   2139  O   ARG B 509       7.690 170.230 173.004  1.00 62.61           O
ATOM   2140  CB  ARG B 509       9.162 169.701 170.258  1.00 61.46           C
ATOM   2141  CG  ARG B 509      10.453 170.491 170.129  1.00 75.03           C
ATOM   2142  CD  ARG B 509      10.380 171.489 168.986  1.00 71.82           C
ATOM   2143  NE  ARG B 509      11.690 172.044 168.661  1.00 74.96           N
ATOM   2144  CZ  ARG B 509      11.877 173.137 167.930  1.00 61.76           C
ATOM   2145  NH1 ARG B 509      10.835 173.804 167.455  1.00 61.80           N
ATOM   2146  NH2 ARG B 509      13.106 173.569 167.681  1.00 78.76           N
ATOM   2147  N   ASN B 510       9.896 170.150 173.441  1.00 83.76           N
ATOM   2148  CA  ASN B 510       9.818 171.074 174.566  1.00100.91           C
ATOM   2149  C   ASN B 510      10.148 172.501 174.144  1.00100.39           C
ATOM   2150  O   ASN B 510       9.586 173.462 174.671  1.00 97.66           O
ATOM   2151  CB  ASN B 510      10.755 170.626 175.692  1.00121.06           C
ATOM   2152  CG  ASN B 510      12.166 170.348 175.205  1.00121.59           C
ATOM   2153  OD1 ASN B 510      12.521 170.667 174.069  1.00103.37           O
ATOM   2154  ND2 ASN B 510      12.981 169.751 176.067  1.00 88.42           N
ATOM   2155  N   SER B 511      11.062 172.630 173.187  1.00108.81           N
ATOM   2156  CA  SER B 511      11.483 173.936 172.692  1.00103.07           C
ATOM   2157  C   SER B 511      10.394 174.590 171.848  1.00 94.56           C
ATOM   2158  O   SER B 511       9.389 173.961 171.515  1.00 93.23           O
ATOM   2159  CB  SER B 511      12.771 173.809 171.875  1.00 85.60           C
ATOM   2160  OG  SER B 511      13.814 173.238 172.645  1.00101.51           O
ATOM   2161  N   ALA B 512      10.601 175.858 171.509  1.00 96.58           N
ATOM   2162  CA  ALA B 512       9.660 176.592 170.673  1.00 81.13           C
ATOM   2163  C   ALA B 512      10.393 177.294 169.536  1.00 81.64           C
ATOM   2164  O   ALA B 512      11.618 177.216 169.434  1.00 89.62           O
ATOM   2165  CB  ALA B 512       8.877 177.597 171.504  1.00 68.03           C
ATOM   2166  N   GLY B 513       9.637 177.978 168.684  1.00 68.67           N
ATOM   2167  CA  GLY B 513      10.218 178.700 167.568  1.00 60.02           C
ATOM   2168  C   GLY B 513      10.467 177.813 166.364  1.00 63.46           C
ATOM   2169  O   GLY B 513       9.828 176.772 166.212  1.00 69.61           O
ATOM   2170  N   PRO B 514      11.407 178.222 165.500  1.00 71.24           N
ATOM   2171  CA  PRO B 514      11.719 177.492 164.266  1.00 63.68           C
ATOM   2172  C   PRO B 514      12.415 176.157 164.522  1.00 61.18           C
ATOM   2173  O   PRO B 514      13.227 176.044 165.440  1.00 72.83           O
ATOM   2174  CB  PRO B 514      12.649 178.452 163.521  1.00 58.18           C
ATOM   2175  CG  PRO B 514      13.301 179.246 164.601  1.00 60.85           C
ATOM   2176  CD  PRO B 514      12.247 179.422 165.658  1.00 72.07           C
ATOM   2177  N   VAL B 515      12.091 175.159 163.709  1.00 61.71           N
ATOM   2178  CA  VAL B 515      12.733 173.854 163.793  1.00 58.32           C
ATOM   2179  C   VAL B 515      13.989 173.810 162.929  1.00 57.55           C
ATOM   2180  O   VAL B 515      13.918 173.984 161.713  1.00 84.09           O
ATOM   2181  CB  VAL B 515      11.782 172.726 163.350  1.00 53.97           C
ATOM   2182  CG1 VAL B 515      12.528 171.403 163.269  1.00 52.63           C
ATOM   2183  CG2 VAL B 515      10.593 172.628 164.294  1.00 47.37           C
ATOM   2184  N   VAL B 516      15.137 173.578 163.556  1.00 70.73           N
ATOM   2185  CA  VAL B 516      16.392 173.489 162.819  1.00 78.06           C
ATOM   2186  C   VAL B 516      16.493 172.137 162.112  1.00 78.79           C
ATOM   2187  O   VAL B 516      16.679 171.095 162.742  1.00 75.94           O
ATOM   2188  CB  VAL B 516      17.614 173.711 163.743  1.00 80.12           C
ATOM   2189  CG1 VAL B 516      17.443 172.973 165.067  1.00 98.54           C
ATOM   2190  CG2 VAL B 516      18.909 173.311 163.038  1.00 65.46           C
ATOM   2191  N   ALA B 517      16.347 172.169 160.791  1.00 89.20           N
ATOM   2192  CA  ALA B 517      16.375 170.960 159.978  1.00 77.41           C
ATOM   2193  C   ALA B 517      16.655 171.309 158.520  1.00 76.00           C
ATOM   2194  O   ALA B 517      16.230 172.360 158.041  1.00 90.76           O
ATOM   2195  CB  ALA B 517      15.059 170.203 160.103  1.00 63.27           C
ATOM   2196  N   PRO B 518      17.377 170.427 157.811  1.00 77.58           N
ATOM   2197  CA  PRO B 518      17.689 170.654 156.395  1.00 77.48           C
ATOM   2198  C   PRO B 518      16.432 170.754 155.532  1.00 82.14           C
ATOM   2199  O   PRO B 518      15.502 169.965 155.700  1.00 82.76           O
ATOM   2200  CB  PRO B 518      18.521 169.422 156.017  1.00 61.89           C
ATOM   2201  CG  PRO B 518      18.172 168.389 157.040  1.00 69.77           C
ATOM   2202  CD  PRO B 518      17.935 169.156 158.301  1.00 79.57           C
ATOM   2203  N   THR B 519      16.412 171.721 154.620  1.00 92.51           N
ATOM   2204  CA  THR B 519      15.241 171.962 153.785  1.00 87.73           C
ATOM   2205  C   THR B 519      15.020 170.844 152.771  1.00 78.82           C
ATOM   2206  O   THR B 519      13.903 170.646 152.293  1.00 66.53           O
ATOM   2207  CB  THR B 519      15.352 173.302 153.033  1.00 79.34           C
ATOM   2208  OG1 THR B 519      16.539 173.306 152.230  1.00104.43           O
ATOM   2209  CG2 THR B 519      15.405 174.460 154.017  1.00 67.37           C
ATOM   2210  N   ASN B 520      16.083 170.112 152.449  1.00 72.28           N
ATOM   2211  CA  ASN B 520      15.987 169.001 151.507  1.00 72.59           C
ATOM   2212  C   ASN B 520      15.378 167.752 152.140  1.00 76.31           C
ATOM   2213  O   ASN B 520      15.204 166.732 151.475  1.00 90.77           O
ATOM   2214  CB  ASN B 520      17.362 168.668 150.926  1.00 54.90           C
ATOM   2215  CG  ASN B 520      18.433 168.555 151.992  1.00102.76           C
ATOM   2216  OD1 ASN B 520      18.572 169.434 152.842  1.00 98.70           O
ATOM   2217  ND2 ASN B 520      19.195 167.468 151.956  1.00 98.33           N
ATOM   2218  N   GLY B 521      15.060 167.836 153.428  1.00 68.42           N
ATOM   2219  CA  GLY B 521      14.402 166.743 154.120  1.00 61.41           C
ATOM   2220  C   GLY B 521      12.923 166.699 153.793  1.00 62.93           C
ATOM   2221  O   GLY B 521      12.322 167.721 153.461  1.00 68.87           O
ATOM   2222  N   TYR B 522      12.330 165.514 153.887  1.00 51.62           N
ATOM   2223  CA  TYR B 522      10.920 165.347 153.560  1.00 59.64           C
ATOM   2224  C   TYR B 522      10.212 164.439 154.558  1.00 63.64           C
ATOM   2225  O   TYR B 522      10.847 163.646 155.253  1.00 50.44           O
ATOM   2226  CB  TYR B 522      10.763 164.788 152.144  1.00 55.75           C
ATOM   2227  CG  TYR B 522      11.302 163.385 151.968  1.00 57.44           C
ATOM   2228  CD1 TYR B 522      12.654 163.162 151.741  1.00 61.89           C
ATOM   2229  CD2 TYR B 522      10.457 162.284 152.020  1.00 64.26           C
ATOM   2230  CE1 TYR B 522      13.151 161.881 151.577  1.00 81.32           C
ATOM   2231  CE2 TYR B 522      10.943 161.000 151.857  1.00 74.23           C
ATOM   2232  CZ  TYR B 522      12.290 160.805 151.636  1.00 83.32           C
ATOM   2233  OH  TYR B 522      12.778 159.528 151.473  1.00 78.94           O
ATOM   2234  N   PHE B 523       8.891 164.563 154.624  1.00 60.33           N
ATOM   2235  CA  PHE B 523       8.085 163.708 155.485  1.00 46.82           C
ATOM   2236  C   PHE B 523       7.718 162.411 154.774  1.00 47.17           C
ATOM   2237  O   PHE B 523       7.286 162.423 153.622  1.00 68.85           O
ATOM   2238  CB  PHE B 523       6.816 164.434 155.936  1.00 55.91           C
ATOM   2239  CG  PHE B 523       7.045 165.434 157.033  1.00 60.18           C
ATOM   2240  CD1 PHE B 523       7.074 165.031 158.358  1.00 63.79           C
ATOM   2241  CD2 PHE B 523       7.222 166.776 156.742  1.00 58.25           C
ATOM   2242  CE1 PHE B 523       7.280 165.947 159.373  1.00 52.44           C
ATOM   2243  CE2 PHE B 523       7.427 167.697 157.752  1.00 62.75           C
ATOM   2244  CZ  PHE B 523       7.457 167.282 159.069  1.00 65.69           C
ATOM   2245  N   ARG B 524       7.894 161.293 155.469  1.00 58.21           N
ATOM   2246  CA  ARG B 524       7.549 159.989 154.921  1.00 40.98           C
ATOM   2247  C   ARG B 524       6.621 159.225 155.857  1.00 52.29           C
ATOM   2248  O   ARG B 524       6.887 159.107 157.053  1.00 65.08           O
ATOM   2249  CB  ARG B 524       8.812 159.169 154.648  1.00 53.25           C
ATOM   2250  CG  ARG B 524       8.540 157.709 154.321  1.00 60.38           C
ATOM   2251  CD  ARG B 524       9.776 157.021 153.764  1.00 71.59           C
ATOM   2252  NE  ARG B 524      10.191 157.603 152.491  1.00 87.04           N
ATOM   2253  CZ  ARG B 524       9.682 157.260 151.312  1.00 98.20           C
ATOM   2254  NH1 ARG B 524       8.734 156.336 151.239  1.00 83.87           N
ATOM   2255  NH2 ARG B 524      10.119 157.843 150.204  1.00 88.90           N
ATOM   2256  N   PHE B 525       5.525 158.714 155.305  1.00 50.76           N
ATOM   2257  CA  PHE B 525       4.593 157.897 156.069  1.00 50.27           C
ATOM   2258  C   PHE B 525       5.238 156.573 156.456  1.00 54.35           C
ATOM   2259  O   PHE B 525       5.694 155.820 155.596  1.00 62.18           O
ATOM   2260  CB  PHE B 525       3.313 157.648 155.268  1.00 49.50           C
ATOM   2261  CG  PHE B 525       2.381 156.655 155.906  1.00 59.47           C
ATOM   2262  CD1 PHE B 525       1.541 157.038 156.939  1.00 58.88           C
ATOM   2263  CD2 PHE B 525       2.339 155.341 155.467  1.00 56.21           C
ATOM   2264  CE1 PHE B 525       0.682 156.128 157.525  1.00 55.50           C
ATOM   2265  CE2 PHE B 525       1.482 154.427 156.050  1.00 56.54           C
ATOM   2266  CZ  PHE B 525       0.652 154.821 157.080  1.00 60.86           C
ATOM   2267  N   ASP B 526       5.275 156.294 157.754  1.00 61.87           N
ATOM   2268  CA  ASP B 526       5.854 155.051 158.242  1.00 53.57           C
ATOM   2269  C   ASP B 526       4.791 153.964 158.345  1.00 60.21           C
ATOM   2270  O   ASP B 526       4.826 152.980 157.605  1.00 67.37           O
ATOM   2271  CB  ASP B 526       6.526 155.265 159.599  1.00 52.74           C
ATOM   2272  CG  ASP B 526       7.283 154.041 160.071  1.00 61.64           C
ATOM   2273  OD1 ASP B 526       8.475 153.910 159.723  1.00 68.19           O
ATOM   2274  OD2 ASP B 526       6.686 153.210 160.786  1.00 64.43           O
ATOM   2275  N   SER B 527       3.845 154.154 159.261  1.00 56.00           N
ATOM   2276  CA  SER B 527       2.776 153.185 159.479  1.00 62.36           C
ATOM   2277  C   SER B 527       1.668 153.759 160.355  1.00 62.60           C
ATOM   2278  O   SER B 527       1.866 154.756 161.049  1.00 63.22           O
ATOM   2279  CB  SER B 527       3.330 151.911 160.121  1.00 71.39           C
ATOM   2280  OG  SER B 527       3.940 152.199 161.367  1.00 56.95           O
ATOM   2281  N   TRP B 528       0.502 153.123 160.318  1.00 74.57           N
ATOM   2282  CA  TRP B 528      -0.576 153.461 161.238  1.00 51.12           C
ATOM   2283  C   TRP B 528      -0.243 152.918 162.619  1.00 57.55           C
ATOM   2284  O   TRP B 528       0.271 151.808 162.747  1.00 62.02           O
ATOM   2285  CB  TRP B 528      -1.913 152.894 160.756  1.00 55.79           C
ATOM   2286  CG  TRP B 528      -2.373 153.449 159.446  1.00 62.76           C
ATOM   2287  CD1 TRP B 528      -2.191 152.895 158.213  1.00 48.43           C
ATOM   2288  CD2 TRP B 528      -3.097 154.667 159.237  1.00 66.43           C
ATOM   2289  NE1 TRP B 528      -2.756 153.693 157.248  1.00 60.15           N
ATOM   2290  CE2 TRP B 528      -3.319 154.787 157.850  1.00 59.66           C
ATOM   2291  CE3 TRP B 528      -3.578 155.667 160.086  1.00 60.07           C
ATOM   2292  CZ2 TRP B 528      -4.001 155.867 157.295  1.00 53.02           C
ATOM   2293  CZ3 TRP B 528      -4.256 156.739 159.533  1.00 49.69           C
ATOM   2294  CH2 TRP B 528      -4.460 156.831 158.151  1.00 61.08           C
ATOM   2295  N   VAL B 529      -0.531 153.701 163.653  1.00 60.55           N
ATOM   2296  CA  VAL B 529      -0.219 153.289 165.016  1.00 52.09           C
ATOM   2297  C   VAL B 529      -1.410 153.457 165.948  1.00 62.37           C
ATOM   2298  O   VAL B 529      -2.298 154.273 165.701  1.00 64.57           O
ATOM   2299  CB  VAL B 529       0.972 154.085 165.589  1.00 55.87           C
ATOM   2300  CG1 VAL B 529       2.245 153.779 164.814  1.00 48.33           C
ATOM   2301  CG2 VAL B 529       0.672 155.578 165.575  1.00 45.01           C
ATOM   2302  N   ASN B 530      -1.424 152.670 167.019  1.00 71.25           N
ATOM   2303  CA  ASN B 530      -2.397 152.853 168.085  1.00 68.67           C
ATOM   2304  C   ASN B 530      -1.922 153.951 169.029  1.00 65.07           C
ATOM   2305  O   ASN B 530      -0.823 154.480 168.863  1.00 55.09           O
ATOM   2306  CB  ASN B 530      -2.627 151.542 168.842  1.00 61.15           C
ATOM   2307  CG  ASN B 530      -1.331 150.848 169.224  1.00 71.54           C
ATOM   2308  OD1 ASN B 530      -0.300 151.489 169.426  1.00 81.18           O
ATOM   2309  ND2 ASN B 530      -1.380 149.524 169.323  1.00 69.66           N
ATOM   2310  N   GLN B 531      -2.740 154.294 170.017  1.00 66.78           N
ATOM   2311  CA  GLN B 531      -2.393 155.383 170.923  1.00 75.28           C
ATOM   2312  C   GLN B 531      -1.559 154.899 172.107  1.00 63.82           C
ATOM   2313  O   GLN B 531      -1.540 155.530 173.164  1.00 92.70           O
ATOM   2314  CB  GLN B 531      -3.655 156.093 171.413  1.00 75.51           C
ATOM   2315  CG  GLN B 531      -4.433 156.774 170.296  1.00 81.45           C
ATOM   2316  CD  GLN B 531      -5.446 157.777 170.809  1.00106.16           C
ATOM   2317  OE1 GLN B 531      -5.400 158.185 171.969  1.00122.09           O
ATOM   2318  NE2 GLN B 531      -6.367 158.182 169.942  1.00 75.96           N
ATOM   2319  N   PHE B 532      -0.871 153.778 171.920  1.00 63.24           N
ATOM   2320  CA  PHE B 532       0.089 153.289 172.903  1.00 69.87           C
ATOM   2321  C   PHE B 532       1.500 153.713 172.512  1.00 67.09           C
ATOM   2322  O   PHE B 532       2.417 153.692 173.334  1.00 69.79           O
ATOM   2323  CB  PHE B 532       0.013 151.766 173.034  1.00 67.05           C
ATOM   2324  CG  PHE B 532      -1.130 151.284 173.881  1.00 82.74           C
ATOM   2325  CD1 PHE B 532      -1.746 152.132 174.786  1.00 91.04           C
ATOM   2326  CD2 PHE B 532      -1.585 149.979 173.776  1.00 78.85           C
ATOM   2327  CE1 PHE B 532      -2.797 151.690 175.569  1.00 83.11           C
ATOM   2328  CE2 PHE B 532      -2.635 149.531 174.555  1.00 81.50           C
ATOM   2329  CZ  PHE B 532      -3.241 150.387 175.453  1.00 81.97           C
ATOM   2330  N   TYR B 533       1.663 154.096 171.250  1.00 74.89           N
ATOM   2331  CA  TYR B 533       2.963 154.503 170.730  1.00 68.67           C
ATOM   2332  C   TYR B 533       3.359 155.882 171.246  1.00 62.77           C
ATOM   2333  O   TYR B 533       2.552 156.811 171.246  1.00 59.71           O
ATOM   2334  CB  TYR B 533       2.955 154.497 169.198  1.00 61.00           C
ATOM   2335  CG  TYR B 533       4.308 154.773 168.578  1.00 53.36           C
ATOM   2336  CD1 TYR B 533       5.203 153.741 168.333  1.00 60.33           C
ATOM   2337  CD2 TYR B 533       4.689 156.065 168.239  1.00 60.27           C
ATOM   2338  CE1 TYR B 533       6.441 153.986 167.769  1.00 54.95           C
ATOM   2339  CE2 TYR B 533       5.925 156.322 167.675  1.00 60.16           C
ATOM   2340  CZ  TYR B 533       6.796 155.278 167.442  1.00 55.19           C
ATOM   2341  OH  TYR B 533       8.026 155.529 166.880  1.00 55.56           O
ATOM   2342  N   THR B 534       4.608 156.007 171.681  1.00 53.96           N
ATOM   2343  CA  THR B 534       5.113 157.269 172.204  1.00 53.30           C
ATOM   2344  C   THR B 534       6.142 157.874 171.256  1.00 67.23           C
ATOM   2345  O   THR B 534       7.060 157.189 170.805  1.00 65.75           O
ATOM   2346  CB  THR B 534       5.744 157.086 173.596  1.00 54.70           C
ATOM   2347  OG1 THR B 534       4.781 156.506 174.484  1.00 62.21           O
ATOM   2348  CG2 THR B 534       6.204 158.423 174.157  1.00 57.89           C
ATOM   2349  N   LEU B 535       5.980 159.159 170.954  1.00 66.91           N
ATOM   2350  CA  LEU B 535       6.889 159.856 170.053  1.00 55.97           C
ATOM   2351  C   LEU B 535       8.288 159.981 170.642  1.00 59.45           C
ATOM   2352  O   LEU B 535       8.454 160.113 171.855  1.00 66.45           O
ATOM   2353  CB  LEU B 535       6.349 161.247 169.715  1.00 51.81           C
ATOM   2354  CG  LEU B 535       5.136 161.310 168.786  1.00 63.67           C
ATOM   2355  CD1 LEU B 535       4.698 162.752 168.585  1.00 52.01           C
ATOM   2356  CD2 LEU B 535       5.453 160.651 167.453  1.00 48.23           C
ATOM   2357  N   ALA B 536       9.290 159.936 169.772  1.00 60.94           N
ATOM   2358  CA  ALA B 536      10.673 160.130 170.183  1.00 63.42           C
ATOM   2359  C   ALA B 536      10.907 161.589 170.560  1.00 60.29           C
ATOM   2360  O   ALA B 536      10.307 162.485 169.967  1.00 76.19           O
ATOM   2361  CB  ALA B 536      11.622 159.701 169.073  1.00 60.51           C
ATOM   2362  N   PRO B 537      11.775 161.831 171.554  1.00 70.80           N
ATOM   2363  CA  PRO B 537      12.096 163.198 171.981  1.00 61.25           C
ATOM   2364  C   PRO B 537      12.691 164.027 170.848  1.00 76.20           C
ATOM   2365  O   PRO B 537      13.629 163.588 170.184  1.00 77.15           O
ATOM   2366  CB  PRO B 537      13.119 162.988 173.103  1.00 56.43           C
ATOM   2367  CG  PRO B 537      13.671 161.618 172.870  1.00 84.66           C
ATOM   2368  CD  PRO B 537      12.529 160.826 172.322  1.00 76.05           C
ATOM   2369  N   MET B 538      12.139 165.216 170.633  1.00 78.37           N
ATOM   2370  CA  MET B 538      12.561 166.073 169.533  1.00 67.75           C
ATOM   2371  C   MET B 538      13.368 167.269 170.029  1.00 77.05           C
ATOM   2372  O   MET B 538      13.315 167.620 171.209  1.00100.14           O
ATOM   2373  CB  MET B 538      11.341 166.549 168.743  1.00 59.60           C
ATOM   2374  CG  MET B 538      11.665 167.435 167.560  1.00 66.25           C
ATOM   2375  SD  MET B 538      10.175 167.944 166.685  1.00 72.53           S
ATOM   2376  CE  MET B 538      10.880 168.921 165.361  1.00 67.35           C
