# Supplementary material for: A non-redundant data set of nanobody-antigen crystal structures
Source: Data Brief. 2019 Mar 6;24:103754. doi: 10.1016/j.dib.2019.103754 (PMC6441729; doi:10.1016/j.dib.2019.103754)
Supplement: Multimedia component 5 [file mmc5.zip › Data_set/Ag_1/5ovw_1.pdb]

ATOM      1  N   ALA F  22      24.994  83.619  68.335  1.00116.65           N
ATOM      2  CA  ALA F  22      25.084  84.937  68.955  1.00130.34           C
ATOM      3  C   ALA F  22      24.310  85.974  68.150  1.00141.99           C
ATOM      4  O   ALA F  22      24.320  85.954  66.919  1.00144.06           O
ATOM      5  CB  ALA F  22      26.539  85.357  69.104  1.00 98.71           C
ATOM      6  N   ALA F  23      23.640  86.883  68.856  1.00110.60           N
ATOM      7  CA  ALA F  23      22.849  87.913  68.205  1.00 91.55           C
ATOM      8  C   ALA F  23      23.754  89.003  67.637  1.00 89.19           C
ATOM      9  O   ALA F  23      24.835  89.265  68.173  1.00118.17           O
ATOM     10  CB  ALA F  23      21.862  88.528  69.191  1.00104.06           C
ATOM     11  N   PRO F  24      23.343  89.641  66.541  1.00 80.13           N
ATOM     12  CA  PRO F  24      24.159  90.720  65.974  1.00 73.70           C
ATOM     13  C   PRO F  24      24.257  91.900  66.930  1.00 77.61           C
ATOM     14  O   PRO F  24      23.265  92.327  67.525  1.00 71.26           O
ATOM     15  CB  PRO F  24      23.410  91.093  64.687  1.00 60.93           C
ATOM     16  CG  PRO F  24      22.572  89.900  64.366  1.00 56.21           C
ATOM     17  CD  PRO F  24      22.186  89.315  65.690  1.00 82.29           C
ATOM     18  N   ARG F  25      25.474  92.421  67.076  1.00 61.28           N
ATOM     19  CA  ARG F  25      25.732  93.544  67.969  1.00 61.47           C
ATOM     20  C   ARG F  25      25.346  94.841  67.271  1.00 83.81           C
ATOM     21  O   ARG F  25      25.941  95.206  66.251  1.00 84.65           O
ATOM     22  CB  ARG F  25      27.201  93.569  68.388  1.00 74.93           C
ATOM     23  CG  ARG F  25      27.654  92.309  69.112  1.00 59.69           C
ATOM     24  CD  ARG F  25      29.116  92.395  69.526  1.00 55.47           C
ATOM     25  NE  ARG F  25      29.358  93.470  70.486  1.00 98.03           N
ATOM     26  CZ  ARG F  25      29.201  93.347  71.800  1.00 68.15           C
ATOM     27  NH1 ARG F  25      28.799  92.193  72.314  1.00 90.03           N1+
ATOM     28  NH2 ARG F  25      29.445  94.377  72.600  1.00162.41           N
ATOM     29  N   VAL F  26      24.347  95.531  67.815  1.00 69.06           N
ATOM     30  CA  VAL F  26      23.804  96.744  67.221  1.00 47.56           C
ATOM     31  C   VAL F  26      24.001  97.903  68.189  1.00 46.14           C
ATOM     32  O   VAL F  26      23.848  97.744  69.405  1.00 76.98           O
ATOM     33  CB  VAL F  26      22.314  96.566  66.866  1.00 63.46           C
ATOM     34  CG1 VAL F  26      21.771  97.813  66.188  1.00 55.71           C
ATOM     35  CG2 VAL F  26      22.130  95.344  65.979  1.00 58.60           C
ATOM     36  N   ILE F  27      24.355  99.067  67.648  1.00 66.17           N
ATOM     37  CA  ILE F  27      24.511 100.293  68.422  1.00 48.76           C
ATOM     38  C   ILE F  27      23.617 101.361  67.808  1.00 59.70           C
ATOM     39  O   ILE F  27      23.635 101.565  66.588  1.00 80.52           O
ATOM     40  CB  ILE F  27      25.978 100.759  68.463  1.00 71.07           C
ATOM     41  CG1 ILE F  27      26.797  99.849  69.381  1.00 59.41           C
ATOM     42  CG2 ILE F  27      26.074 102.210  68.910  1.00 57.22           C
ATOM     43  CD1 ILE F  27      28.258 100.231  69.465  1.00 62.78           C
ATOM     44  N   THR F  28      22.835 102.032  68.648  1.00 75.86           N
ATOM     45  CA  THR F  28      21.954 103.106  68.215  1.00 52.36           C
ATOM     46  C   THR F  28      22.510 104.449  68.673  1.00 74.24           C
ATOM     47  O   THR F  28      23.109 104.548  69.749  1.00 65.87           O
ATOM     48  CB  THR F  28      20.536 102.901  68.756  1.00 66.97           C
ATOM     49  OG1 THR F  28      20.568 102.866  70.189  1.00 61.86           O
ATOM     50  CG2 THR F  28      19.961 101.591  68.233  1.00 49.70           C
ATOM     51  N   LEU F  29      22.318 105.479  67.845  1.00 68.70           N
ATOM     52  CA  LEU F  29      22.900 106.796  68.084  1.00 62.33           C
ATOM     53  C   LEU F  29      21.857 107.885  68.309  1.00 55.84           C
ATOM     54  O   LEU F  29      22.193 109.074  68.236  1.00 67.13           O
ATOM     55  CB  LEU F  29      23.816 107.193  66.921  1.00 60.59           C
ATOM     56  CG  LEU F  29      25.060 106.331  66.697  1.00 62.94           C
ATOM     57  CD1 LEU F  29      25.943 106.948  65.630  1.00 57.81           C
ATOM     58  CD2 LEU F  29      25.832 106.137  67.992  1.00 59.55           C
ATOM     59  N   SER F  30      20.605 107.523  68.562  1.00 65.23           N
ATOM     60  CA  SER F  30      19.560 108.496  68.845  1.00 70.23           C
ATOM     61  C   SER F  30      18.455 107.794  69.617  1.00107.96           C
ATOM     62  O   SER F  30      18.312 106.569  69.524  1.00 67.15           O
ATOM     63  CB  SER F  30      19.006 109.120  67.552  1.00 86.41           C
ATOM     64  OG  SER F  30      18.082 108.252  66.919  1.00 82.05           O
ATOM     65  N   PRO F  31      17.665 108.534  70.396  1.00 68.40           N
ATOM     66  CA  PRO F  31      16.549 107.892  71.104  1.00 76.29           C
ATOM     67  C   PRO F  31      15.528 107.279  70.167  1.00 65.78           C
ATOM     68  O   PRO F  31      14.958 106.228  70.486  1.00 82.25           O
ATOM     69  CB  PRO F  31      15.950 109.042  71.925  1.00 72.60           C
ATOM     70  CG  PRO F  31      17.060 110.028  72.060  1.00 76.99           C
ATOM     71  CD  PRO F  31      17.805 109.951  70.766  1.00 81.19           C
ATOM     72  N   ALA F  32      15.285 107.900  69.012  1.00 85.61           N
ATOM     73  CA  ALA F  32      14.343 107.331  68.055  1.00 61.65           C
ATOM     74  C   ALA F  32      14.841 105.994  67.522  1.00109.78           C
ATOM     75  O   ALA F  32      14.060 105.049  67.361  1.00 56.40           O
ATOM     76  CB  ALA F  32      14.102 108.312  66.909  1.00 71.27           C
ATOM     77  N   ASN F  33      16.138 105.899  67.232  1.00 57.24           N
ATOM     78  CA  ASN F  33      16.688 104.653  66.715  1.00 83.09           C
ATOM     79  C   ASN F  33      16.699 103.561  67.777  1.00 73.21           C
ATOM     80  O   ASN F  33      16.525 102.381  67.452  1.00 79.37           O
ATOM     81  CB  ASN F  33      18.096 104.902  66.180  1.00 72.61           C
ATOM     82  CG  ASN F  33      18.103 105.830  64.979  1.00 62.13           C
ATOM     83  OD1 ASN F  33      17.080 106.025  64.322  1.00 79.11           O
ATOM     84  ND2 ASN F  33      19.257 106.424  64.699  1.00 59.00           N
ATOM     85  N   THR F  34      16.888 103.931  69.046  1.00 78.17           N
ATOM     86  CA  THR F  34      16.810 102.946  70.120  1.00 57.94           C
ATOM     87  C   THR F  34      15.421 102.327  70.196  1.00 80.19           C
ATOM     88  O   THR F  34      15.285 101.112  70.373  1.00 58.79           O
ATOM     89  CB  THR F  34      17.180 103.588  71.458  1.00 75.90           C
ATOM     90  OG1 THR F  34      18.501 104.140  71.384  1.00 68.05           O
ATOM     91  CG2 THR F  34      17.130 102.554  72.576  1.00 67.54           C
ATOM     92  N   GLU F  35      14.376 103.148  70.067  1.00 59.47           N
ATOM     93  CA  GLU F  35      13.022 102.608  70.039  1.00 67.32           C
ATOM     94  C   GLU F  35      12.830 101.663  68.861  1.00 83.57           C
ATOM     95  O   GLU F  35      12.194 100.612  68.996  1.00 86.37           O
ATOM     96  CB  GLU F  35      11.999 103.742  69.990  1.00 79.84           C
ATOM     97  CG  GLU F  35      11.822 104.467  71.310  1.00 65.75           C
ATOM     98  CD  GLU F  35      10.599 105.357  71.323  1.00113.45           C
ATOM     99  OE1 GLU F  35      10.721 106.533  71.724  1.00 79.63           O
ATOM    100  OE2 GLU F  35       9.517 104.882  70.918  1.00 77.41           O1+
ATOM    101  N   LEU F  36      13.377 102.017  67.697  1.00 82.42           N
ATOM    102  CA  LEU F  36      13.246 101.154  66.528  1.00 74.73           C
ATOM    103  C   LEU F  36      13.922  99.810  66.760  1.00 69.30           C
ATOM    104  O   LEU F  36      13.355  98.755  66.451  1.00 77.95           O
ATOM    105  CB  LEU F  36      13.830 101.846  65.297  1.00 67.98           C
ATOM    106  CG  LEU F  36      12.919 102.882  64.648  1.00 55.74           C
ATOM    107  CD1 LEU F  36      13.683 103.708  63.631  1.00 75.39           C
ATOM    108  CD2 LEU F  36      11.738 102.185  63.997  1.00 77.73           C
ATOM    109  N   ALA F  37      15.138  99.830  67.313  1.00 58.74           N
ATOM    110  CA  ALA F  37      15.865  98.587  67.556  1.00 65.94           C
ATOM    111  C   ALA F  37      15.082  97.666  68.484  1.00 83.01           C
ATOM    112  O   ALA F  37      14.914  96.474  68.198  1.00 84.83           O
ATOM    113  CB  ALA F  37      17.249  98.894  68.133  1.00 75.10           C
ATOM    114  N   PHE F  38      14.588  98.205  69.600  1.00 76.55           N
ATOM    115  CA  PHE F  38      13.810  97.392  70.528  1.00 69.94           C
ATOM    116  C   PHE F  38      12.510  96.918  69.892  1.00 68.15           C
ATOM    117  O   PHE F  38      12.095  95.770  70.094  1.00 75.48           O
ATOM    118  CB  PHE F  38      13.535  98.174  71.811  1.00 83.54           C
ATOM    119  CG  PHE F  38      14.648  98.096  72.816  1.00 68.16           C
ATOM    120  CD1 PHE F  38      14.759  97.003  73.660  1.00 83.15           C
ATOM    121  CD2 PHE F  38      15.586  99.112  72.916  1.00 65.36           C
ATOM    122  CE1 PHE F  38      15.782  96.924  74.589  1.00 63.29           C
ATOM    123  CE2 PHE F  38      16.612  99.040  73.847  1.00 73.86           C
ATOM    124  CZ  PHE F  38      16.709  97.943  74.683  1.00 74.71           C
ATOM    125  N   ALA F  39      11.849  97.788  69.124  1.00 68.18           N
ATOM    126  CA  ALA F  39      10.636  97.377  68.425  1.00 55.62           C
ATOM    127  C   ALA F  39      10.911  96.241  67.450  1.00 72.38           C
ATOM    128  O   ALA F  39      10.030  95.412  67.196  1.00 73.98           O
ATOM    129  CB  ALA F  39      10.021  98.566  67.690  1.00 79.68           C
ATOM    130  N   ALA F  40      12.123  96.180  66.903  1.00 69.58           N
ATOM    131  CA  ALA F  40      12.517  95.101  66.008  1.00 72.18           C
ATOM    132  C   ALA F  40      12.965  93.848  66.747  1.00 84.85           C
ATOM    133  O   ALA F  40      13.254  92.839  66.097  1.00 69.90           O
ATOM    134  CB  ALA F  40      13.636  95.573  65.075  1.00 72.71           C
ATOM    135  N   GLY F  41      13.029  93.884  68.077  1.00 94.50           N
ATOM    136  CA  GLY F  41      13.534  92.774  68.856  1.00 69.76           C
ATOM    137  C   GLY F  41      15.014  92.836  69.157  1.00 69.12           C
ATOM    138  O   GLY F  41      15.538  91.925  69.812  1.00 91.84           O
ATOM    139  N   ILE F  42      15.697  93.884  68.716  1.00 73.97           N
ATOM    140  CA  ILE F  42      17.128  94.038  68.940  1.00 82.02           C
ATOM    141  C   ILE F  42      17.361  94.616  70.327  1.00 77.63           C
ATOM    142  O   ILE F  42      16.630  95.506  70.777  1.00 75.52           O
ATOM    143  CB  ILE F  42      17.738  94.941  67.853  1.00 74.04           C
ATOM    144  CG1 ILE F  42      17.569  94.305  66.473  1.00 89.21           C
ATOM    145  CG2 ILE F  42      19.201  95.232  68.145  1.00 60.61           C
ATOM    146  CD1 ILE F  42      17.985  95.204  65.332  1.00 66.18           C
ATOM    147  N   THR F  43      18.370  94.097  71.024  1.00 86.71           N
ATOM    148  CA  THR F  43      18.825  94.704  72.270  1.00 58.26           C
ATOM    149  C   THR F  43      20.194  95.326  72.038  1.00 56.25           C
ATOM    150  O   THR F  43      21.200  94.604  71.960  1.00 89.30           O
ATOM    151  CB  THR F  43      18.882  93.681  73.407  1.00 90.37           C
ATOM    152  OG1 THR F  43      17.570  93.151  73.634  1.00 64.32           O
ATOM    153  CG2 THR F  43      19.379  94.345  74.678  1.00 54.22           C
ATOM    154  N   PRO F  44      20.284  96.647  71.901  1.00 57.53           N
ATOM    155  CA  PRO F  44      21.564  97.267  71.547  1.00 67.20           C
ATOM    156  C   PRO F  44      22.613  97.083  72.630  1.00 60.72           C
ATOM    157  O   PRO F  44      22.310  97.005  73.822  1.00 80.99           O
ATOM    158  CB  PRO F  44      21.205  98.750  71.377  1.00 54.79           C
ATOM    159  CG  PRO F  44      19.724  98.770  71.153  1.00 65.91           C
ATOM    160  CD  PRO F  44      19.186  97.625  71.949  1.00 69.34           C
ATOM    161  N   VAL F  45      23.868  97.006  72.189  1.00 63.61           N
ATOM    162  CA  VAL F  45      25.013  96.942  73.090  1.00 57.08           C
ATOM    163  C   VAL F  45      25.510  98.360  73.327  1.00 80.65           C
ATOM    164  O   VAL F  45      26.552  98.571  73.958  1.00 69.58           O
ATOM    165  CB  VAL F  45      26.131  96.049  72.524  1.00 66.19           C
ATOM    166  CG1 VAL F  45      25.608  94.646  72.254  1.00 56.52           C
ATOM    167  CG2 VAL F  45      26.706  96.665  71.258  1.00 54.68           C
ATOM    168  N   GLY F  46      24.771  99.340  72.812  1.00 80.00           N
ATOM    169  CA  GLY F  46      25.135 100.735  72.958  1.00 66.93           C
ATOM    170  C   GLY F  46      24.066 101.667  72.427  1.00 78.81           C
ATOM    171  O   GLY F  46      23.655 101.557  71.268  1.00 90.41           O
ATOM    172  N   VAL F  47      23.606 102.590  73.266  1.00 75.90           N
ATOM    173  CA  VAL F  47      22.574 103.537  72.862  1.00 49.93           C
ATOM    174  C   VAL F  47      23.111 104.956  72.990  1.00 80.33           C
ATOM    175  O   VAL F  47      24.278 105.164  73.343  1.00 61.26           O
ATOM    176  CB  VAL F  47      21.295 103.358  73.699  1.00 73.53           C
ATOM    177  CG1 VAL F  47      20.751 101.951  73.540  1.00 53.88           C
ATOM    178  CG2 VAL F  47      21.579 103.659  75.157  1.00 64.96           C
ATOM    179  N   SER F  48      22.272 105.937  72.685  1.00 59.43           N
ATOM    180  CA  SER F  48      22.608 107.337  72.883  1.00 90.82           C
ATOM    181  C   SER F  48      22.047 107.817  74.212  1.00 98.35           C
ATOM    182  O   SER F  48      21.239 107.143  74.855  1.00 74.21           O
ATOM    183  CB  SER F  48      22.054 108.198  71.747  1.00 62.46           C
ATOM    184  OG  SER F  48      20.652 108.352  71.883  1.00 70.49           O
ATOM    185  N   SER F  49      22.478 109.008  74.615  1.00 78.41           N
ATOM    186  CA  SER F  49      21.842 109.669  75.743  1.00 81.23           C
ATOM    187  C   SER F  49      20.377 109.931  75.424  1.00 97.79           C
ATOM    188  O   SER F  49      19.978 110.014  74.258  1.00 78.68           O
ATOM    189  CB  SER F  49      22.560 110.979  76.076  1.00 74.85           C
ATOM    190  OG  SER F  49      23.911 110.743  76.434  1.00109.08           O
ATOM    191  N   TYR F  50      19.566 110.033  76.476  1.00 99.35           N
ATOM    192  CA  TYR F  50      18.129 110.276  76.393  1.00 92.05           C
ATOM    193  C   TYR F  50      17.374 109.125  75.737  1.00100.04           C
ATOM    194  O   TYR F  50      16.203 109.293  75.370  1.00 98.06           O
ATOM    195  CB  TYR F  50      17.804 111.585  75.657  1.00 80.49           C
ATOM    196  CG  TYR F  50      18.406 112.827  76.285  1.00 99.15           C
ATOM    197  CD1 TYR F  50      17.649 113.644  77.114  1.00160.18           C
ATOM    198  CD2 TYR F  50      19.731 113.178  76.053  1.00116.07           C
ATOM    199  CE1 TYR F  50      18.192 114.777  77.691  1.00116.67           C
ATOM    200  CE2 TYR F  50      20.283 114.310  76.627  1.00180.92           C
ATOM    201  CZ  TYR F  50      19.509 115.106  77.445  1.00 83.11           C
ATOM    202  OH  TYR F  50      20.051 116.233  78.020  1.00145.97           O
ATOM    203  N   SER F  51      18.007 107.962  75.566  1.00 66.08           N
ATOM    204  CA  SER F  51      17.318 106.766  75.079  1.00118.20           C
ATOM    205  C   SER F  51      16.597 106.139  76.267  1.00 91.02           C
ATOM    206  O   SER F  51      17.070 105.194  76.903  1.00 94.14           O
ATOM    207  CB  SER F  51      18.296 105.794  74.432  1.00 80.28           C
ATOM    208  OG  SER F  51      18.904 106.361  73.284  1.00 81.69           O
ATOM    209  N   ASP F  52      15.420 106.688  76.568  1.00 77.29           N
ATOM    210  CA  ASP F  52      14.685 106.338  77.775  1.00112.77           C
ATOM    211  C   ASP F  52      13.539 105.365  77.532  1.00 94.15           C
ATOM    212  O   ASP F  52      13.010 104.809  78.500  1.00137.62           O
ATOM    213  CB  ASP F  52      14.141 107.608  78.447  1.00 68.60           C
ATOM    214  CG  ASP F  52      13.377 108.506  77.483  1.00 95.39           C
ATOM    215  OD1 ASP F  52      13.097 108.074  76.345  1.00 93.71           O
ATOM    216  OD2 ASP F  52      13.056 109.651  77.867  1.00111.84           O1+
ATOM    217  N   TYR F  53      13.143 105.145  76.281  1.00 74.47           N
ATOM    218  CA  TYR F  53      12.097 104.189  75.968  1.00 79.22           C
ATOM    219  C   TYR F  53      12.626 103.146  74.994  1.00 87.19           C
ATOM    220  O   TYR F  53      13.293 103.506  74.013  1.00112.36           O
ATOM    221  CB  TYR F  53      10.858 104.883  75.369  1.00 64.78           C
ATOM    222  CG  TYR F  53       9.653 103.969  75.244  1.00153.69           C
ATOM    223  CD1 TYR F  53       9.451 103.197  74.107  1.00 65.31           C
ATOM    224  CD2 TYR F  53       8.724 103.870  76.273  1.00 71.57           C
ATOM    225  CE1 TYR F  53       8.354 102.362  73.996  1.00135.29           C
ATOM    226  CE2 TYR F  53       7.626 103.039  76.171  1.00239.59           C
ATOM    227  CZ  TYR F  53       7.446 102.287  75.032  1.00 89.73           C
ATOM    228  OH  TYR F  53       6.353 101.458  74.928  1.00150.27           O
ATOM    229  N   PRO F  54      12.370 101.849  75.227  1.00 74.07           N
ATOM    230  CA  PRO F  54      11.679 101.316  76.406  1.00107.68           C
ATOM    231  C   PRO F  54      12.557 101.410  77.654  1.00 73.64           C
ATOM    232  O   PRO F  54      13.751 101.667  77.512  1.00 82.20           O
ATOM    233  CB  PRO F  54      11.408  99.859  76.016  1.00 74.94           C
ATOM    234  CG  PRO F  54      12.480  99.527  75.056  1.00 75.95           C
ATOM    235  CD  PRO F  54      12.727 100.783  74.275  1.00 96.17           C
ATOM    236  N   PRO F  55      11.978 101.231  78.844  1.00110.13           N
ATOM    237  CA  PRO F  55      12.771 101.398  80.075  1.00 58.95           C
ATOM    238  C   PRO F  55      14.059 100.588  80.112  1.00132.66           C
ATOM    239  O   PRO F  55      15.044 101.058  80.697  1.00 58.40           O
ATOM    240  CB  PRO F  55      11.795 100.965  81.181  1.00104.55           C
ATOM    241  CG  PRO F  55      10.646 100.298  80.476  1.00109.39           C
ATOM    242  CD  PRO F  55      10.565 100.953  79.143  1.00129.69           C
ATOM    243  N   GLN F  56      14.096  99.400  79.496  1.00 71.00           N
ATOM    244  CA  GLN F  56      15.328  98.612  79.475  1.00 82.24           C
ATOM    245  C   GLN F  56      16.491  99.396  78.877  1.00101.67           C
ATOM    246  O   GLN F  56      17.650  99.155  79.233  1.00 93.10           O
ATOM    247  CB  GLN F  56      15.140  97.316  78.678  1.00 67.86           C
ATOM    248  CG  GLN F  56      14.079  96.352  79.185  1.00110.23           C
ATOM    249  CD  GLN F  56      12.674  96.746  78.768  1.00207.88           C
ATOM    250  OE1 GLN F  56      12.384  97.918  78.532  1.00107.93           O
ATOM    251  NE2 GLN F  56      11.797  95.757  78.654  1.00111.98           N
ATOM    252  N   ALA F  57      16.205 100.326  77.960  1.00 75.86           N
ATOM    253  CA  ALA F  57      17.263 101.072  77.289  1.00102.68           C
ATOM    254  C   ALA F  57      18.061 101.949  78.244  1.00 67.16           C
ATOM    255  O   ALA F  57      19.208 102.294  77.939  1.00 71.44           O
ATOM    256  CB  ALA F  57      16.671 101.929  76.171  1.00 71.62           C
ATOM    257  N   GLN F  58      17.490 102.317  79.393  1.00 99.55           N
ATOM    258  CA  GLN F  58      18.223 103.141  80.345  1.00 93.30           C
ATOM    259  C   GLN F  58      19.412 102.403  80.944  1.00 66.84           C
ATOM    260  O   GLN F  58      20.376 103.049  81.370  1.00 90.76           O
ATOM    261  CB  GLN F  58      17.282 103.622  81.450  1.00 81.94           C
ATOM    262  CG  GLN F  58      16.153 104.510  80.945  1.00 94.29           C
ATOM    263  CD  GLN F  58      15.114 104.802  82.010  1.00 84.43           C
ATOM    264  OE1 GLN F  58      15.449 105.070  83.163  1.00125.61           O
ATOM    265  NE2 GLN F  58      13.843 104.750  81.627  1.00133.49           N
ATOM    266  N   LYS F  59      19.372 101.068  80.969  1.00 86.39           N
ATOM    267  CA  LYS F  59      20.494 100.294  81.488  1.00 63.61           C
ATOM    268  C   LYS F  59      21.676 100.295  80.526  1.00 89.34           C
ATOM    269  O   LYS F  59      22.822 100.119  80.954  1.00 83.92           O
ATOM    270  CB  LYS F  59      20.059  98.853  81.773  1.00 81.79           C
ATOM    271  CG  LYS F  59      19.047  98.693  82.901  1.00111.16           C
ATOM    272  CD  LYS F  59      18.737  97.220  83.149  1.00254.01           C
ATOM    273  CE  LYS F  59      18.235  96.529  81.890  1.00148.46           C
ATOM    274  NZ  LYS F  59      17.724  95.156  82.171  1.00 95.40           N1+
ATOM    275  N   ILE F  60      21.421 100.495  79.233  1.00124.94           N
ATOM    276  CA  ILE F  60      22.445 100.277  78.219  1.00 66.08           C
ATOM    277  C   ILE F  60      23.466 101.407  78.249  1.00 63.89           C
ATOM    278  O   ILE F  60      23.124 102.580  78.455  1.00 80.20           O
ATOM    279  CB  ILE F  60      21.793 100.148  76.832  1.00 81.88           C
ATOM    280  CG1 ILE F  60      20.772  99.013  76.838  1.00 59.80           C
ATOM    281  CG2 ILE F  60      22.839  99.889  75.766  1.00 68.06           C
ATOM    282  CD1 ILE F  60      20.023  98.868  75.540  1.00 66.84           C
ATOM    283  N   GLU F  61      24.735 101.045  78.061  1.00 75.70           N
ATOM    284  CA  GLU F  61      25.816 102.021  78.015  1.00 77.54           C
ATOM    285  C   GLU F  61      25.575 103.045  76.911  1.00 93.08           C
ATOM    286  O   GLU F  61      25.152 102.704  75.803  1.00106.91           O
ATOM    287  CB  GLU F  61      27.147 101.305  77.788  1.00 87.01           C
ATOM    288  CG  GLU F  61      28.322 102.221  77.514  1.00 78.97           C
ATOM    289  CD  GLU F  61      29.607 101.454  77.284  1.00191.26           C
ATOM    290  OE1 GLU F  61      29.556 100.206  77.263  1.00 81.78           O
ATOM    291  OE2 GLU F  61      30.665 102.095  77.122  1.00 86.51           O
ATOM    292  N   GLN F  62      25.849 104.309  77.221  1.00 85.25           N
ATOM    293  CA  GLN F  62      25.694 105.394  76.263  1.00109.79           C
ATOM    294  C   GLN F  62      27.007 105.625  75.524  1.00109.15           C
ATOM    295  O   GLN F  62      28.070 105.714  76.148  1.00 92.39           O
ATOM    296  CB  GLN F  62      25.250 106.671  76.974  1.00 88.94           C
ATOM    297  CG  GLN F  62      24.049 106.477  77.884  1.00139.51           C
ATOM    298  CD  GLN F  62      23.625 107.758  78.569  1.00103.30           C
ATOM    299  OE1 GLN F  62      24.255 108.803  78.405  1.00198.98           O
ATOM    300  NE2 GLN F  62      22.553 107.684  79.349  1.00101.55           N
ATOM    301  N   VAL F  63      26.930 105.716  74.196  1.00100.25           N
ATOM    302  CA  VAL F  63      28.094 105.961  73.353  1.00 78.89           C
ATOM    303  C   VAL F  63      27.929 107.187  72.471  1.00 87.25           C
ATOM    304  O   VAL F  63      28.862 107.541  71.743  1.00103.12           O
ATOM    305  CB  VAL F  63      28.437 104.729  72.490  1.00 83.43           C
ATOM    306  CG1 VAL F  63      28.865 103.566  73.371  1.00 79.79           C
ATOM    307  CG2 VAL F  63      27.253 104.340  71.623  1.00 65.83           C
ATOM    308  N   SER F  64      26.770 107.842  72.506  1.00 98.48           N
ATOM    309  CA  SER F  64      26.539 109.100  71.801  1.00 82.18           C
ATOM    310  C   SER F  64      25.875 110.048  72.788  1.00145.65           C
ATOM    311  O   SER F  64      24.708 109.857  73.146  1.00 82.73           O
ATOM    312  CB  SER F  64      25.671 108.901  70.558  1.00 92.08           C
ATOM    313  OG  SER F  64      25.377 110.144  69.938  1.00 87.39           O
ATOM    314  N   THR F  65      26.611 111.061  73.226  1.00 94.43           N
ATOM    315  CA  THR F  65      26.160 111.948  74.288  1.00 83.77           C
ATOM    316  C   THR F  65      26.037 113.376  73.762  1.00 88.38           C
ATOM    317  O   THR F  65      26.085 113.628  72.554  1.00138.29           O
ATOM    318  CB  THR F  65      27.115 111.888  75.484  1.00114.65           C
ATOM    319  OG1 THR F  65      28.317 112.605  75.175  1.00 97.54           O
ATOM    320  CG2 THR F  65      27.464 110.445  75.823  1.00 88.49           C
ATOM    321  N   TRP F  66      25.867 114.312  74.697  1.00 86.14           N
ATOM    322  CA  TRP F  66      25.805 115.724  74.343  1.00 94.63           C
ATOM    323  C   TRP F  66      27.119 116.203  73.744  1.00105.71           C
ATOM    324  O   TRP F  66      27.136 117.164  72.965  1.00103.04           O
ATOM    325  CB  TRP F  66      25.458 116.547  75.581  1.00 86.64           C
ATOM    326  CG  TRP F  66      26.565 116.573  76.583  1.00121.48           C
ATOM    327  CD1 TRP F  66      27.000 115.535  77.356  1.00128.01           C
ATOM    328  CD2 TRP F  66      27.382 117.698  76.923  1.00 96.88           C
ATOM    329  NE1 TRP F  66      28.042 115.944  78.153  1.00 88.79           N
ATOM    330  CE2 TRP F  66      28.292 117.269  77.910  1.00114.20           C
ATOM    331  CE3 TRP F  66      27.430 119.027  76.490  1.00170.62           C
ATOM    332  CZ2 TRP F  66      29.244 118.122  78.467  1.00 78.17           C
ATOM    333  CZ3 TRP F  66      28.372 119.871  77.045  1.00 67.49           C
ATOM    334  CH2 TRP F  66      29.266 119.417  78.024  1.00171.14           C
ATOM    335  N   GLN F  67      28.227 115.554  74.104  1.00 99.30           N
ATOM    336  CA  GLN F  67      29.543 115.847  73.552  1.00104.77           C
ATOM    337  C   GLN F  67      29.769 115.209  72.190  1.00110.95           C
ATOM    338  O   GLN F  67      30.898 115.234  71.689  1.00116.80           O
ATOM    339  CB  GLN F  67      30.634 115.387  74.522  1.00 74.18           C
ATOM    340  CG  GLN F  67      30.679 116.185  75.809  1.00 83.13           C
ATOM    341  CD  GLN F  67      31.644 115.609  76.823  1.00199.35           C
ATOM    342  OE1 GLN F  67      32.460 116.330  77.394  1.00 90.30           O
ATOM    343  NE2 GLN F  67      31.560 114.304  77.048  1.00 65.46           N
ATOM    344  N   GLY F  68      28.732 114.636  71.587  1.00100.77           N
ATOM    345  CA  GLY F  68      28.870 114.005  70.292  1.00 98.24           C
ATOM    346  C   GLY F  68      28.981 112.499  70.383  1.00 80.86           C
ATOM    347  O   GLY F  68      28.397 111.876  71.275  1.00136.48           O
ATOM    348  N   MET F  69      29.730 111.902  69.462  1.00 90.27           N
ATOM    349  CA  MET F  69      29.858 110.457  69.374  1.00 87.93           C
ATOM    350  C   MET F  69      31.151 110.009  70.046  1.00 72.34           C
ATOM    351  O   MET F  69      32.171 110.698  69.970  1.00 92.19           O
ATOM    352  CB  MET F  69      29.854 110.011  67.913  1.00 68.98           C
ATOM    353  CG  MET F  69      29.831 108.513  67.736  1.00119.77           C
ATOM    354  SD  MET F  69      30.129 108.048  66.031  1.00 93.90           S
ATOM    355  CE  MET F  69      31.639 108.963  65.752  1.00137.41           C
ATOM    356  N   ASN F  70      31.107 108.846  70.696  1.00 80.45           N
ATOM    357  CA  ASN F  70      32.275 108.279  71.373  1.00 54.60           C
ATOM    358  C   ASN F  70      32.883 107.236  70.441  1.00128.13           C
ATOM    359  O   ASN F  70      32.542 106.055  70.494  1.00 67.65           O
ATOM    360  CB  ASN F  70      31.897 107.678  72.724  1.00 97.33           C
ATOM    361  CG  ASN F  70      33.112 107.306  73.568  1.00 86.97           C
ATOM    362  OD1 ASN F  70      34.051 106.668  73.086  1.00 83.43           O
ATOM    363  ND2 ASN F  70      33.091 107.695  74.838  1.00 96.95           N
ATOM    364  N   LEU F  71      33.802 107.686  69.584  1.00 85.27           N
ATOM    365  CA  LEU F  71      34.388 106.793  68.588  1.00 85.34           C
ATOM    366  C   LEU F  71      35.118 105.627  69.243  1.00 70.96           C
ATOM    367  O   LEU F  71      35.040 104.489  68.763  1.00 80.02           O
ATOM    368  CB  LEU F  71      35.337 107.575  67.679  1.00100.95           C
ATOM    369  CG  LEU F  71      36.250 106.768  66.750  1.00100.37           C
ATOM    370  CD1 LEU F  71      35.436 106.075  65.669  1.00148.27           C
ATOM    371  CD2 LEU F  71      37.323 107.655  66.131  1.00154.03           C
ATOM    372  N   GLU F  72      35.819 105.885  70.349  1.00 83.12           N
ATOM    373  CA  GLU F  72      36.623 104.844  70.982  1.00 81.05           C
ATOM    374  C   GLU F  72      35.753 103.718  71.529  1.00102.59           C
ATOM    375  O   GLU F  72      36.040 102.535  71.309  1.00 86.08           O
ATOM    376  CB  GLU F  72      37.474 105.446  72.099  1.00103.39           C
ATOM    377  CG  GLU F  72      38.137 104.406  72.987  1.00216.47           C
ATOM    378  CD  GLU F  72      38.351 104.900  74.404  1.00151.32           C
ATOM    379  OE1 GLU F  72      38.907 106.005  74.572  1.00169.92           O
ATOM    380  OE2 GLU F  72      37.960 104.183  75.350  1.00186.27           O1+
ATOM    381  N   ARG F  73      34.683 104.068  72.248  1.00 87.81           N
ATOM    382  CA  ARG F  73      33.835 103.047  72.858  1.00 76.67           C
ATOM    383  C   ARG F  73      33.036 102.281  71.812  1.00134.77           C
ATOM    384  O   ARG F  73      32.842 101.066  71.943  1.00 89.56           O
ATOM    385  CB  ARG F  73      32.903 103.680  73.889  1.00 90.54           C
ATOM    386  CG  ARG F  73      33.509 103.768  75.276  1.00 89.32           C
ATOM    387  CD  ARG F  73      34.082 102.420  75.683  1.00 99.90           C
ATOM    388  NE  ARG F  73      33.030 101.435  75.923  1.00111.42           N
ATOM    389  CZ  ARG F  73      33.252 100.149  76.175  1.00 86.47           C
ATOM    390  NH1 ARG F  73      34.493  99.684  76.216  1.00 99.80           N1+
ATOM    391  NH2 ARG F  73      32.233  99.327  76.382  1.00138.02           N
ATOM    392  N   ILE F  74      32.556 102.970  70.773  1.00 85.02           N
ATOM    393  CA  ILE F  74      31.815 102.289  69.715  1.00 93.77           C
ATOM    394  C   ILE F  74      32.692 101.238  69.050  1.00 84.22           C
ATOM    395  O   ILE F  74      32.272 100.094  68.842  1.00 81.66           O
ATOM    396  CB  ILE F  74      31.273 103.302  68.691  1.00 78.83           C
ATOM    397  CG1 ILE F  74      30.155 104.136  69.314  1.00 82.65           C
ATOM    398  CG2 ILE F  74      30.789 102.590  67.435  1.00 71.30           C
ATOM    399  CD1 ILE F  74      29.432 105.012  68.324  1.00 63.82           C
ATOM    400  N   VAL F  75      33.931 101.607  68.718  1.00 67.55           N
ATOM    401  CA  VAL F  75      34.859 100.641  68.139  1.00 88.52           C
ATOM    402  C   VAL F  75      35.156  99.530  69.135  1.00 81.87           C
ATOM    403  O   VAL F  75      35.277  98.356  68.763  1.00 95.66           O
ATOM    404  CB  VAL F  75      36.143 101.349  67.674  1.00 73.53           C
ATOM    405  CG1 VAL F  75      37.189 100.331  67.248  1.00 65.54           C
ATOM    406  CG2 VAL F  75      35.825 102.295  66.534  1.00 52.85           C
ATOM    407  N   ALA F  76      35.274  99.882  70.417  1.00106.14           N
ATOM    408  CA  ALA F  76      35.564  98.881  71.437  1.00 79.34           C
ATOM    409  C   ALA F  76      34.446  97.851  71.535  1.00 77.77           C
ATOM    410  O   ALA F  76      34.706  96.658  71.737  1.00 87.50           O
ATOM    411  CB  ALA F  76      35.788  99.559  72.787  1.00 89.53           C
ATOM    412  N   LEU F  77      33.194  98.287  71.384  1.00 86.82           N
ATOM    413  CA  LEU F  77      32.068  97.369  71.509  1.00 66.65           C
ATOM    414  C   LEU F  77      31.932  96.427  70.321  1.00 82.79           C
ATOM    415  O   LEU F  77      31.097  95.517  70.374  1.00 69.33           O
ATOM    416  CB  LEU F  77      30.770  98.154  71.693  1.00 59.35           C
ATOM    417  CG  LEU F  77      30.638  98.893  73.023  1.00 79.38           C
ATOM    418  CD1 LEU F  77      29.586  99.980  72.919  1.00 63.35           C
ATOM    419  CD2 LEU F  77      30.298  97.916  74.132  1.00 59.30           C
ATOM    420  N   LYS F  78      32.732  96.614  69.269  1.00 81.00           N
ATOM    421  CA  LYS F  78      32.726  95.775  68.076  1.00 82.56           C
ATOM    422  C   LYS F  78      31.308  95.550  67.560  1.00 65.55           C
ATOM    423  O   LYS F  78      30.808  94.417  67.590  1.00 79.38           O
ATOM    424  CB  LYS F  78      33.407  94.438  68.374  1.00 64.41           C
ATOM    425  CG  LYS F  78      34.921  94.534  68.473  1.00153.55           C
ATOM    426  CD  LYS F  78      35.519  93.230  68.966  1.00 85.20           C
ATOM    427  CE  LYS F  78      36.919  93.009  68.415  1.00165.31           C
ATOM    428  NZ  LYS F  78      37.403  91.622  68.678  1.00150.02           N1+
ATOM    429  N   PRO F  79      30.631  96.591  67.085  1.00 69.57           N
ATOM    430  CA  PRO F  79      29.261  96.418  66.606  1.00 69.24           C
ATOM    431  C   PRO F  79      29.227  95.840  65.203  1.00 83.15           C
ATOM    432  O   PRO F  79      30.147  96.019  64.402  1.00 72.57           O
ATOM    433  CB  PRO F  79      28.706  97.846  66.625  1.00 77.07           C
ATOM    434  CG  PRO F  79      29.898  98.682  66.309  1.00 86.23           C
ATOM    435  CD  PRO F  79      31.087  97.985  66.935  1.00 65.05           C
ATOM    436  N   ASP F  80      28.149  95.117  64.922  1.00 69.54           N
ATOM    437  CA  ASP F  80      27.886  94.661  63.568  1.00 69.65           C
ATOM    438  C   ASP F  80      27.081  95.672  62.767  1.00 58.21           C
ATOM    439  O   ASP F  80      27.174  95.686  61.534  1.00 75.29           O
ATOM    440  CB  ASP F  80      27.156  93.314  63.600  1.00 48.04           C
ATOM    441  CG  ASP F  80      27.885  92.274  64.441  1.00 64.69           C
ATOM    442  OD1 ASP F  80      27.402  91.952  65.548  1.00 94.57           O1+
ATOM    443  OD2 ASP F  80      28.954  91.797  64.007  1.00 78.74           O
ATOM    444  N   LEU F  81      26.322  96.534  63.442  1.00 84.10           N
ATOM    445  CA  LEU F  81      25.529  97.569  62.795  1.00 53.13           C
ATOM    446  C   LEU F  81      25.422  98.763  63.730  1.00 79.53           C
ATOM    447  O   LEU F  81      25.235  98.600  64.939  1.00 72.57           O
ATOM    448  CB  LEU F  81      24.126  97.063  62.435  1.00 59.97           C
ATOM    449  CG  LEU F  81      23.178  98.071  61.783  1.00 67.22           C
ATOM    450  CD1 LEU F  81      23.714  98.507  60.426  1.00 52.16           C
ATOM    451  CD2 LEU F  81      21.774  97.498  61.659  1.00 62.76           C
ATOM    452  N   VAL F  82      25.554  99.958  63.164  1.00 61.15           N
ATOM    453  CA  VAL F  82      25.359 101.206  63.889  1.00 68.68           C
ATOM    454  C   VAL F  82      24.190 101.933  63.242  1.00 75.76           C
ATOM    455  O   VAL F  82      24.221 102.218  62.039  1.00 73.41           O
ATOM    456  CB  VAL F  82      26.622 102.079  63.881  1.00 50.79           C
ATOM    457  CG1 VAL F  82      26.313 103.465  64.437  1.00 67.21           C
ATOM    458  CG2 VAL F  82      27.724 101.415  64.676  1.00 50.85           C
ATOM    459  N   ILE F  83      23.166 102.230  64.032  1.00 62.64           N
ATOM    460  CA  ILE F  83      21.973 102.907  63.540  1.00 50.78           C
ATOM    461  C   ILE F  83      22.144 104.389  63.856  1.00 50.44           C
ATOM    462  O   ILE F  83      21.951 104.821  64.995  1.00 67.85           O
ATOM    463  CB  ILE F  83      20.697 102.330  64.158  1.00 55.64           C
ATOM    464  CG1 ILE F  83      20.707 100.804  64.060  1.00 60.86           C
ATOM    465  CG2 ILE F  83      19.467 102.895  63.470  1.00 60.04           C
ATOM    466  CD1 ILE F  83      19.483 100.151  64.647  1.00 64.01           C
ATOM    467  N   ALA F  84      22.506 105.170  62.845  1.00 85.35           N
ATOM    468  CA  ALA F  84      22.710 106.603  62.984  1.00 63.77           C
ATOM    469  C   ALA F  84      21.570 107.358  62.316  1.00 54.81           C
ATOM    470  O   ALA F  84      20.704 106.775  61.659  1.00 74.15           O
ATOM    471  CB  ALA F  84      24.056 107.029  62.384  1.00 75.16           C
ATOM    472  N   TRP F  85      21.584 108.676  62.482  1.00 71.23           N
ATOM    473  CA  TRP F  85      20.584 109.524  61.855  1.00 64.55           C
ATOM    474  C   TRP F  85      21.227 110.827  61.411  1.00 88.78           C
ATOM    475  O   TRP F  85      22.022 111.422  62.144  1.00 75.04           O
ATOM    476  CB  TRP F  85      19.408 109.799  62.804  1.00 99.44           C
ATOM    477  CG  TRP F  85      19.727 110.704  63.958  1.00 58.13           C
ATOM    478  CD1 TRP F  85      20.772 110.592  64.829  1.00239.01           C
ATOM    479  CD2 TRP F  85      18.966 111.839  64.390  1.00 81.52           C
ATOM    480  NE1 TRP F  85      20.720 111.598  65.763  1.00 85.17           N
ATOM    481  CE2 TRP F  85      19.619 112.376  65.517  1.00120.10           C
ATOM    482  CE3 TRP F  85      17.799 112.457  63.930  1.00 55.78           C
ATOM    483  CZ2 TRP F  85      19.146 113.502  66.189  1.00 68.98           C
ATOM    484  CZ3 TRP F  85      17.331 113.573  64.598  1.00102.34           C
ATOM    485  CH2 TRP F  85      18.003 114.084  65.714  1.00110.76           C
ATOM    486  N   ARG F  86      20.877 111.259  60.198  1.00 83.46           N
ATOM    487  CA  ARG F  86      21.450 112.480  59.647  1.00 79.78           C
ATOM    488  C   ARG F  86      20.939 113.719  60.359  1.00 74.60           C
ATOM    489  O   ARG F  86      21.548 114.781  60.223  1.00 85.66           O
ATOM    490  CB  ARG F  86      21.192 112.577  58.142  1.00 78.51           C
ATOM    491  CG  ARG F  86      21.828 111.451  57.355  1.00 63.84           C
ATOM    492  CD  ARG F  86      21.665 111.626  55.859  1.00 70.28           C
ATOM    493  NE  ARG F  86      21.716 110.343  55.165  1.00 96.55           N
ATOM    494  CZ  ARG F  86      22.824 109.828  54.638  1.00 59.21           C
ATOM    495  NH1 ARG F  86      23.970 110.491  54.728  1.00 86.98           N1+
ATOM    496  NH2 ARG F  86      22.792 108.654  54.021  1.00 77.69           N
ATOM    497  N   GLY F  87      19.823 113.622  61.082  1.00 70.24           N
ATOM    498  CA  GLY F  87      19.314 114.769  61.816  1.00123.32           C
ATOM    499  C   GLY F  87      20.238 115.248  62.922  1.00 62.54           C
ATOM    500  O   GLY F  87      19.979 116.306  63.507  1.00112.02           O
ATOM    501  N   GLY F  88      21.290 114.481  63.225  1.00 91.02           N
ATOM    502  CA  GLY F  88      22.267 114.769  64.261  1.00 82.85           C
ATOM    503  C   GLY F  88      22.647 116.224  64.456  1.00234.23           C
ATOM    504  O   GLY F  88      22.332 116.791  65.503  1.00122.05           O
ATOM    505  N   ASN F  89      23.320 116.854  63.493  1.00122.20           N
ATOM    506  CA  ASN F  89      23.792 116.227  62.261  1.00127.80           C
ATOM    507  C   ASN F  89      25.319 116.141  62.234  1.00140.14           C
ATOM    508  O   ASN F  89      25.987 117.095  61.832  1.00154.04           O
ATOM    509  CB  ASN F  89      23.286 117.013  61.045  1.00144.42           C
ATOM    510  CG  ASN F  89      23.051 118.483  61.348  1.00130.33           C
ATOM    511  OD1 ASN F  89      23.876 119.135  61.979  1.00129.01           O
ATOM    512  ND2 ASN F  89      21.916 119.008  60.897  1.00123.45           N
ATOM    513  N   ALA F  90      25.874 114.997  62.639  1.00 73.07           N
ATOM    514  CA  ALA F  90      27.323 114.831  62.628  1.00132.75           C
ATOM    515  C   ALA F  90      27.783 113.705  61.712  1.00 89.70           C
ATOM    516  O   ALA F  90      28.469 112.782  62.163  1.00 79.50           O
ATOM    517  CB  ALA F  90      27.838 114.580  64.046  1.00 75.74           C
ATOM    518  N   GLU F  91      27.390 113.755  60.437  1.00 84.70           N
ATOM    519  CA  GLU F  91      27.716 112.665  59.522  1.00 94.26           C
ATOM    520  C   GLU F  91      29.221 112.430  59.446  1.00 72.53           C
ATOM    521  O   GLU F  91      29.673 111.283  59.347  1.00 80.75           O
ATOM    522  CB  GLU F  91      27.167 112.954  58.126  1.00 55.05           C
ATOM    523  CG  GLU F  91      25.714 113.368  58.075  1.00101.98           C
ATOM    524  CD  GLU F  91      25.212 113.487  56.651  1.00 66.85           C
ATOM    525  OE1 GLU F  91      25.677 114.389  55.921  1.00135.58           O
ATOM    526  OE2 GLU F  91      24.367 112.660  56.255  1.00 94.72           O1+
ATOM    527  N   ARG F  92      30.013 113.507  59.494  1.00 66.02           N
ATOM    528  CA  ARG F  92      31.464 113.364  59.404  1.00 90.53           C
ATOM    529  C   ARG F  92      32.034 112.557  60.562  1.00 68.98           C
ATOM    530  O   ARG F  92      33.067 111.898  60.405  1.00 92.90           O
ATOM    531  CB  ARG F  92      32.126 114.740  59.319  1.00 81.73           C
ATOM    532  CG  ARG F  92      31.546 115.668  58.246  1.00146.04           C
ATOM    533  CD  ARG F  92      31.955 115.271  56.815  1.00 83.65           C
ATOM    534  NE  ARG F  92      31.258 114.087  56.312  1.00104.04           N
ATOM    535  CZ  ARG F  92      30.118 114.125  55.627  1.00 96.04           C
ATOM    536  NH1 ARG F  92      29.538 115.289  55.358  1.00 90.55           N1+
ATOM    537  NH2 ARG F  92      29.555 112.999  55.211  1.00121.77           N
ATOM    538  N   GLN F  93      31.387 112.592  61.728  1.00 88.60           N
ATOM    539  CA  GLN F  93      31.831 111.737  62.822  1.00 80.17           C
ATOM    540  C   GLN F  93      31.475 110.280  62.556  1.00 82.09           C
ATOM    541  O   GLN F  93      32.290 109.382  62.796  1.00 69.89           O
ATOM    542  CB  GLN F  93      31.216 112.202  64.141  1.00 82.83           C
ATOM    543  CG  GLN F  93      32.064 113.191  64.922  1.00 80.53           C
ATOM    544  CD  GLN F  93      31.847 113.069  66.419  1.00210.58           C
ATOM    545  OE1 GLN F  93      30.717 113.152  66.905  1.00 79.94           O
ATOM    546  NE2 GLN F  93      32.930 112.858  67.159  1.00 84.61           N
ATOM    547  N   VAL F  94      30.272 110.029  62.036  1.00 70.87           N
ATOM    548  CA  VAL F  94      29.865 108.663  61.728  1.00 67.96           C
ATOM    549  C   VAL F  94      30.697 108.093  60.585  1.00128.11           C
ATOM    550  O   VAL F  94      30.947 106.882  60.539  1.00 72.77           O
ATOM    551  CB  VAL F  94      28.357 108.624  61.414  1.00 71.53           C
ATOM    552  CG1 VAL F  94      27.891 107.199  61.177  1.00 70.74           C
ATOM    553  CG2 VAL F  94      27.565 109.262  62.545  1.00 68.12           C
ATOM    554  N   ASP F  95      31.147 108.945  59.655  1.00 58.99           N
ATOM    555  CA  ASP F  95      31.973 108.482  58.541  1.00 86.31           C
ATOM    556  C   ASP F  95      33.227 107.756  59.018  1.00 63.41           C
ATOM    557  O   ASP F  95      33.750 106.890  58.306  1.00 87.57           O
ATOM    558  CB  ASP F  95      32.362 109.656  57.638  1.00 83.04           C
ATOM    559  CG  ASP F  95      31.187 110.206  56.846  1.00190.69           C
ATOM    560  OD1 ASP F  95      30.099 109.591  56.870  1.00 65.53           O1+
ATOM    561  OD2 ASP F  95      31.358 111.257  56.193  1.00 74.02           O
ATOM    562  N   GLN F  96      33.735 108.103  60.204  1.00 75.05           N
ATOM    563  CA  GLN F  96      34.894 107.399  60.743  1.00 61.18           C
ATOM    564  C   GLN F  96      34.592 105.920  60.962  1.00 83.60           C
ATOM    565  O   GLN F  96      35.454 105.064  60.731  1.00 77.44           O
ATOM    566  CB  GLN F  96      35.346 108.053  62.047  1.00 69.19           C
ATOM    567  CG  GLN F  96      35.628 109.536  61.931  1.00 97.76           C
ATOM    568  CD  GLN F  96      36.123 110.130  63.230  1.00123.40           C
ATOM    569  OE1 GLN F  96      37.321 110.115  63.514  1.00109.43           O
ATOM    570  NE2 GLN F  96      35.202 110.653  64.032  1.00 93.31           N
ATOM    571  N   LEU F  97      33.380 105.603  61.429  1.00 61.94           N
ATOM    572  CA  LEU F  97      32.982 104.206  61.576  1.00 66.57           C
ATOM    573  C   LEU F  97      32.992 103.487  60.234  1.00 79.73           C
ATOM    574  O   LEU F  97      33.403 102.324  60.147  1.00 79.36           O
ATOM    575  CB  LEU F  97      31.598 104.117  62.220  1.00 73.94           C
ATOM    576  CG  LEU F  97      31.414 104.819  63.564  1.00 68.75           C
ATOM    577  CD1 LEU F  97      29.991 104.641  64.070  1.00 58.68           C
ATOM    578  CD2 LEU F  97      32.415 104.291  64.576  1.00 60.05           C
ATOM    579  N   ALA F  98      32.542 104.165  59.177  1.00 77.55           N
ATOM    580  CA  ALA F  98      32.542 103.567  57.847  1.00 76.65           C
ATOM    581  C   ALA F  98      33.962 103.257  57.388  1.00 91.85           C
ATOM    582  O   ALA F  98      34.237 102.172  56.862  1.00 61.99           O
ATOM    583  CB  ALA F  98      31.843 104.498  56.856  1.00 81.61           C
ATOM    584  N   SER F  99      34.877 104.214  57.573  1.00 60.99           N
ATOM    585  CA  SER F  99      36.276 104.011  57.204  1.00 67.77           C
ATOM    586  C   SER F  99      36.887 102.798  57.899  1.00 67.90           C
ATOM    587  O   SER F  99      37.817 102.180  57.366  1.00134.59           O
ATOM    588  CB  SER F  99      37.090 105.267  57.522  1.00 55.22           C
ATOM    589  OG  SER F  99      38.464 105.047  57.260  1.00152.77           O
ATOM    590  N   LEU F 100      36.376 102.434  59.073  1.00 88.26           N
ATOM    591  CA  LEU F 100      36.935 101.348  59.869  1.00 87.54           C
ATOM    592  C   LEU F 100      36.220 100.023  59.638  1.00 73.74           C
ATOM    593  O   LEU F 100      36.556  99.031  60.294  1.00110.28           O
ATOM    594  CB  LEU F 100      36.865 101.699  61.362  1.00 63.30           C
ATOM    595  CG  LEU F 100      37.612 102.931  61.867  1.00 95.66           C
ATOM    596  CD1 LEU F 100      37.175 103.242  63.285  1.00 49.86           C
ATOM    597  CD2 LEU F 100      39.112 102.711  61.804  1.00 78.71           C
ATOM    598  N   GLY F 101      35.247  99.985  58.731  1.00 77.03           N
ATOM    599  CA  GLY F 101      34.556  98.761  58.394  1.00 69.07           C
ATOM    600  C   GLY F 101      33.280  98.500  59.156  1.00 70.52           C
ATOM    601  O   GLY F 101      32.752  97.385  59.076  1.00 99.49           O
ATOM    602  N   ILE F 102      32.762  99.481  59.886  1.00 85.79           N
ATOM    603  CA  ILE F 102      31.531  99.304  60.645  1.00 64.81           C
ATOM    604  C   ILE F 102      30.362  99.708  59.758  1.00 64.04           C
ATOM    605  O   ILE F 102      30.314 100.834  59.249  1.00 83.90           O
ATOM    606  CB  ILE F 102      31.550 100.123  61.942  1.00102.23           C
ATOM    607  CG1 ILE F 102      32.786  99.780  62.771  1.00 63.51           C
ATOM    608  CG2 ILE F 102      30.304  99.841  62.747  1.00 53.76           C
ATOM    609  CD1 ILE F 102      32.903 100.592  64.043  1.00 93.09           C
ATOM    610  N   LYS F 103      29.412  98.794  59.583  1.00 57.34           N
ATOM    611  CA  LYS F 103      28.269  99.057  58.722  1.00 72.67           C
ATOM    612  C   LYS F 103      27.306 100.009  59.417  1.00 89.40           C
ATOM    613  O   LYS F 103      26.981  99.827  60.594  1.00 83.97           O
ATOM    614  CB  LYS F 103      27.573  97.746  58.361  1.00 63.84           C
ATOM    615  CG  LYS F 103      28.526  96.688  57.820  1.00110.86           C
ATOM    616  CD  LYS F 103      27.797  95.416  57.421  1.00 84.13           C
ATOM    617  CE  LYS F 103      26.711  95.696  56.397  1.00129.04           C
ATOM    618  NZ  LYS F 103      25.933  94.474  56.048  1.00114.78           N1+
ATOM    619  N   VAL F 104      26.844 101.020  58.685  1.00 76.59           N
ATOM    620  CA  VAL F 104      26.003 102.075  59.236  1.00 73.01           C
ATOM    621  C   VAL F 104      24.680 102.100  58.486  1.00 59.66           C
ATOM    622  O   VAL F 104      24.660 102.109  57.250  1.00101.93           O
ATOM    623  CB  VAL F 104      26.693 103.449  59.154  1.00 55.91           C
ATOM    624  CG1 VAL F 104      25.752 104.541  59.634  1.00 62.52           C
ATOM    625  CG2 VAL F 104      27.971 103.449  59.971  1.00 60.14           C
ATOM    626  N   MET F 105      23.581 102.106  59.235  1.00 76.83           N
ATOM    627  CA  MET F 105      22.245 102.306  58.689  1.00 66.51           C
ATOM    628  C   MET F 105      21.770 103.699  59.078  1.00 54.71           C
ATOM    629  O   MET F 105      21.668 104.012  60.270  1.00 87.82           O
ATOM    630  CB  MET F 105      21.261 101.254  59.202  1.00 51.77           C
ATOM    631  CG  MET F 105      19.820 101.520  58.772  1.00 65.10           C
ATOM    632  SD  MET F 105      18.596 100.432  59.534  1.00 74.52           S
ATOM    633  CE  MET F 105      19.107  98.839  58.894  1.00 59.26           C
ATOM    634  N   TRP F 106      21.502 104.535  58.079  1.00 72.53           N
ATOM    635  CA  TRP F 106      20.962 105.868  58.307  1.00 64.39           C
ATOM    636  C   TRP F 106      19.441 105.778  58.349  1.00 63.63           C
ATOM    637  O   TRP F 106      18.817 105.298  57.395  1.00 86.55           O
ATOM    638  CB  TRP F 106      21.410 106.836  57.214  1.00 60.53           C
ATOM    639  CG  TRP F 106      22.889 107.051  57.157  1.00 88.49           C
ATOM    640  CD1 TRP F 106      23.773 106.454  56.307  1.00 50.67           C
ATOM    641  CD2 TRP F 106      23.661 107.918  57.995  1.00 71.95           C
ATOM    642  NE1 TRP F 106      25.047 106.904  56.557  1.00 55.87           N
ATOM    643  CE2 TRP F 106      25.004 107.801  57.591  1.00 64.87           C
ATOM    644  CE3 TRP F 106      23.346 108.782  59.048  1.00 64.72           C
ATOM    645  CZ2 TRP F 106      26.032 108.516  58.203  1.00 73.07           C
ATOM    646  CZ3 TRP F 106      24.366 109.492  59.653  1.00 88.59           C
ATOM    647  CH2 TRP F 106      25.692 109.355  59.230  1.00 57.88           C
ATOM    648  N   VAL F 107      18.846 106.237  59.446  1.00 74.93           N
ATOM    649  CA  VAL F 107      17.398 106.230  59.623  1.00 66.32           C
ATOM    650  C   VAL F 107      16.968 107.657  59.927  1.00 69.80           C
ATOM    651  O   VAL F 107      17.271 108.191  61.002  1.00 76.62           O
ATOM    652  CB  VAL F 107      16.950 105.271  60.735  1.00 66.17           C
ATOM    653  CG1 VAL F 107      15.435 105.214  60.798  1.00 68.51           C
ATOM    654  CG2 VAL F 107      17.523 103.883  60.508  1.00 65.72           C
ATOM    655  N   ASP F 108      16.268 108.283  58.975  1.00 70.75           N
ATOM    656  CA  ASP F 108      15.699 109.610  59.156  1.00 66.63           C
ATOM    657  C   ASP F 108      14.308 109.593  58.522  1.00 88.47           C
ATOM    658  O   ASP F 108      14.057 110.185  57.473  1.00 86.25           O
ATOM    659  CB  ASP F 108      16.594 110.689  58.549  1.00 74.77           C
ATOM    660  CG  ASP F 108      17.937 110.778  59.242  1.00 72.52           C
ATOM    661  OD1 ASP F 108      17.989 111.284  60.384  1.00 91.83           O1+
ATOM    662  OD2 ASP F 108      18.939 110.321  58.650  1.00 81.14           O
ATOM    663  N   ALA F 109      13.388 108.892  59.179  1.00 69.01           N
ATOM    664  CA  ALA F 109      12.058 108.690  58.626  1.00 77.32           C
ATOM    665  C   ALA F 109      11.265 109.989  58.640  1.00103.05           C
ATOM    666  O   ALA F 109      11.217 110.696  59.651  1.00 93.48           O
ATOM    667  CB  ALA F 109      11.315 107.609  59.411  1.00 73.66           C
ATOM    668  N   THR F 110      10.633 110.293  57.510  1.00 89.48           N
ATOM    669  CA  THR F 110       9.747 111.438  57.383  1.00 72.29           C
ATOM    670  C   THR F 110       8.297 111.007  57.258  1.00 90.40           C
ATOM    671  O   THR F 110       7.427 111.845  57.003  1.00101.61           O
ATOM    672  CB  THR F 110      10.143 112.288  56.176  1.00 96.40           C
ATOM    673  OG1 THR F 110      10.049 111.497  54.985  1.00104.79           O
ATOM    674  CG2 THR F 110      11.566 112.798  56.330  1.00 83.17           C
ATOM    675  N   SER F 111       8.019 109.718  57.433  1.00 76.93           N
ATOM    676  CA  SER F 111       6.664 109.212  57.325  1.00126.48           C
ATOM    677  C   SER F 111       6.534 107.933  58.135  1.00 85.20           C
ATOM    678  O   SER F 111       7.525 107.289  58.489  1.00 90.38           O
ATOM    679  CB  SER F 111       6.269 108.949  55.868  1.00 96.52           C
ATOM    680  OG  SER F 111       6.929 107.806  55.359  1.00101.12           O
ATOM    681  N   ILE F 112       5.283 107.567  58.418  1.00 91.02           N
ATOM    682  CA  ILE F 112       5.019 106.320  59.122  1.00 95.48           C
ATOM    683  C   ILE F 112       5.342 105.128  58.228  1.00 94.91           C
ATOM    684  O   ILE F 112       5.751 104.066  58.716  1.00 98.69           O
ATOM    685  CB  ILE F 112       3.562 106.310  59.626  1.00 92.09           C
ATOM    686  CG1 ILE F 112       3.387 107.362  60.727  1.00 89.16           C
ATOM    687  CG2 ILE F 112       3.154 104.934  60.122  1.00 75.42           C
ATOM    688  CD1 ILE F 112       2.059 107.297  61.447  1.00106.07           C
ATOM    689  N   GLU F 113       5.182 105.283  56.910  1.00107.69           N
ATOM    690  CA  GLU F 113       5.597 104.228  55.991  1.00 89.66           C
ATOM    691  C   GLU F 113       7.103 103.995  56.064  1.00 97.60           C
ATOM    692  O   GLU F 113       7.568 102.856  55.934  1.00 82.00           O
ATOM    693  CB  GLU F 113       5.177 104.574  54.561  1.00 93.95           C
ATOM    694  CG  GLU F 113       3.675 104.526  54.316  1.00 70.36           C
ATOM    695  CD  GLU F 113       2.997 105.863  54.550  1.00193.33           C
ATOM    696  OE1 GLU F 113       3.635 106.764  55.137  1.00 89.64           O
ATOM    697  OE2 GLU F 113       1.824 106.013  54.147  1.00 90.10           O1+
ATOM    698  N   GLN F 114       7.883 105.061  56.267  1.00 76.16           N
ATOM    699  CA  GLN F 114       9.332 104.906  56.345  1.00 79.30           C
ATOM    700  C   GLN F 114       9.768 104.282  57.665  1.00 89.93           C
ATOM    701  O   GLN F 114      10.773 103.563  57.702  1.00 81.87           O
ATOM    702  CB  GLN F 114      10.021 106.254  56.138  1.00101.67           C
ATOM    703  CG  GLN F 114       9.832 106.827  54.744  1.00 82.66           C
ATOM    704  CD  GLN F 114      10.591 108.122  54.530  1.00129.08           C
ATOM    705  OE1 GLN F 114      11.287 108.604  55.422  1.00 89.77           O
ATOM    706  NE2 GLN F 114      10.452 108.697  53.342  1.00 78.07           N
ATOM    707  N   ILE F 115       9.036 104.539  58.753  1.00 99.37           N
ATOM    708  CA  ILE F 115       9.339 103.875  60.018  1.00 71.41           C
ATOM    709  C   ILE F 115       9.127 102.373  59.883  1.00 90.20           C
ATOM    710  O   ILE F 115       9.962 101.568  60.313  1.00 70.58           O
ATOM    711  CB  ILE F 115       8.486 104.456  61.160  1.00 77.11           C
ATOM    712  CG1 ILE F 115       8.809 105.930  61.386  1.00 61.44           C
ATOM    713  CG2 ILE F 115       8.722 103.679  62.446  1.00 62.95           C
ATOM    714  CD1 ILE F 115       8.006 106.550  62.505  1.00 57.02           C
ATOM    715  N   ALA F 116       8.000 101.977  59.284  1.00 67.51           N
ATOM    716  CA  ALA F 116       7.745 100.561  59.037  1.00 73.80           C
ATOM    717  C   ALA F 116       8.818  99.960  58.141  1.00 84.08           C
ATOM    718  O   ALA F 116       9.210  98.800  58.316  1.00 93.81           O
ATOM    719  CB  ALA F 116       6.360 100.378  58.418  1.00 87.21           C
ATOM    720  N   ASN F 117       9.295 100.733  57.165  1.00126.82           N
ATOM    721  CA  ASN F 117      10.380 100.260  56.315  1.00 84.88           C
ATOM    722  C   ASN F 117      11.652 100.035  57.124  1.00 79.95           C
ATOM    723  O   ASN F 117      12.332  99.015  56.954  1.00 96.06           O
ATOM    724  CB  ASN F 117      10.633 101.257  55.187  1.00 79.33           C
ATOM    725  CG  ASN F 117      11.756 100.824  54.278  1.00 69.50           C
ATOM    726  OD1 ASN F 117      11.603  99.890  53.488  1.00 64.49           O
ATOM    727  ND2 ASN F 117      12.899 101.494  54.388  1.00 67.48           N
ATOM    728  N   ALA F 118      11.986 100.976  58.011  1.00 73.75           N
ATOM    729  CA  ALA F 118      13.165 100.815  58.856  1.00 84.86           C
ATOM    730  C   ALA F 118      13.060  99.566  59.721  1.00 86.26           C
ATOM    731  O   ALA F 118      14.054  98.859  59.924  1.00 73.87           O
ATOM    732  CB  ALA F 118      13.359 102.056  59.726  1.00 47.69           C
ATOM    733  N   LEU F 119      11.863  99.279  60.242  1.00 60.83           N
ATOM    734  CA  LEU F 119      11.670  98.058  61.018  1.00 73.21           C
ATOM    735  C   LEU F 119      11.925  96.824  60.163  1.00 85.76           C
ATOM    736  O   LEU F 119      12.612  95.889  60.593  1.00 70.36           O
ATOM    737  CB  LEU F 119      10.262  98.021  61.613  1.00 84.85           C
ATOM    738  CG  LEU F 119       9.959  98.985  62.760  1.00 73.37           C
ATOM    739  CD1 LEU F 119       8.490  98.919  63.136  1.00 74.28           C
ATOM    740  CD2 LEU F 119      10.828  98.657  63.962  1.00 65.60           C
ATOM    741  N   ARG F 120      11.386  96.808  58.940  1.00 79.56           N
ATOM    742  CA  ARG F 120      11.615  95.674  58.052  1.00 80.46           C
ATOM    743  C   ARG F 120      13.095  95.525  57.727  1.00 60.78           C
ATOM    744  O   ARG F 120      13.609  94.404  57.637  1.00 86.60           O
ATOM    745  CB  ARG F 120      10.803  95.830  56.765  1.00 66.89           C
ATOM    746  CG  ARG F 120       9.298  95.762  56.953  1.00 74.52           C
ATOM    747  CD  ARG F 120       8.601  95.400  55.647  1.00 77.98           C
ATOM    748  NE  ARG F 120       7.266  95.985  55.542  1.00 87.05           N
ATOM    749  CZ  ARG F 120       6.152  95.388  55.954  1.00146.18           C
ATOM    750  NH1 ARG F 120       6.206  94.184  56.507  1.00109.53           N1+
ATOM    751  NH2 ARG F 120       4.981  95.995  55.815  1.00100.41           N
ATOM    752  N   GLN F 121      13.796  96.649  57.551  1.00 75.08           N
ATOM    753  CA  GLN F 121      15.228  96.593  57.275  1.00 62.24           C
ATOM    754  C   GLN F 121      16.020  96.113  58.484  1.00 82.02           C
ATOM    755  O   GLN F 121      17.113  95.558  58.325  1.00 86.71           O
ATOM    756  CB  GLN F 121      15.730  97.960  56.815  1.00 61.82           C
ATOM    757  CG  GLN F 121      15.138  98.429  55.494  1.00 85.09           C
ATOM    758  CD  GLN F 121      15.793  97.775  54.287  1.00 69.49           C
ATOM    759  OE1 GLN F 121      15.903  96.550  54.207  1.00100.87           O
ATOM    760  NE2 GLN F 121      16.235  98.596  53.341  1.00115.39           N
ATOM    761  N   LEU F 122      15.496  96.318  59.692  1.00 82.74           N
ATOM    762  CA  LEU F 122      16.196  95.883  60.891  1.00 61.00           C
ATOM    763  C   LEU F 122      15.974  94.411  61.200  1.00 82.62           C
ATOM    764  O   LEU F 122      16.732  93.841  61.993  1.00 66.62           O
ATOM    765  CB  LEU F 122      15.761  96.728  62.087  1.00 85.12           C
ATOM    766  CG  LEU F 122      16.374  98.125  62.122  1.00 88.77           C
ATOM    767  CD1 LEU F 122      15.819  98.929  63.279  1.00 71.03           C
ATOM    768  CD2 LEU F 122      17.882  98.010  62.225  1.00 62.86           C
ATOM    769  N   ALA F 123      14.957  93.792  60.599  1.00 60.27           N
ATOM    770  CA  ALA F 123      14.656  92.382  60.849  1.00 88.30           C
ATOM    771  C   ALA F 123      15.852  91.452  60.665  1.00 68.33           C
ATOM    772  O   ALA F 123      16.067  90.592  61.535  1.00101.20           O
ATOM    773  CB  ALA F 123      13.476  91.955  59.964  1.00 69.97           C
ATOM    774  N   PRO F 124      16.656  91.551  59.599  1.00 89.77           N
ATOM    775  CA  PRO F 124      17.812  90.645  59.485  1.00 75.03           C
ATOM    776  C   PRO F 124      18.844  90.823  60.585  1.00 72.00           C
ATOM    777  O   PRO F 124      19.655  89.913  60.803  1.00 86.81           O
ATOM    778  CB  PRO F 124      18.398  90.994  58.109  1.00 73.71           C
ATOM    779  CG  PRO F 124      17.267  91.597  57.357  1.00 87.20           C
ATOM    780  CD  PRO F 124      16.494  92.364  58.380  1.00 78.85           C
ATOM    781  N   TRP F 125      18.838  91.950  61.291  1.00 76.83           N
ATOM    782  CA  TRP F 125      19.764  92.179  62.391  1.00 68.91           C
ATOM    783  C   TRP F 125      19.176  91.791  63.738  1.00 68.75           C
ATOM    784  O   TRP F 125      19.861  91.916  64.759  1.00 84.15           O
ATOM    785  CB  TRP F 125      20.194  93.648  62.433  1.00 75.97           C
ATOM    786  CG  TRP F 125      20.819  94.133  61.170  1.00 80.20           C
ATOM    787  CD1 TRP F 125      20.186  94.729  60.120  1.00 79.21           C
ATOM    788  CD2 TRP F 125      22.206  94.071  60.821  1.00 63.52           C
ATOM    789  NE1 TRP F 125      21.093  95.042  59.137  1.00 72.84           N
ATOM    790  CE2 TRP F 125      22.341  94.648  59.544  1.00 67.75           C
ATOM    791  CE3 TRP F 125      23.347  93.583  61.466  1.00 73.08           C
ATOM    792  CZ2 TRP F 125      23.573  94.750  58.896  1.00 56.19           C
ATOM    793  CZ3 TRP F 125      24.569  93.686  60.822  1.00 65.60           C
ATOM    794  CH2 TRP F 125      24.672  94.264  59.551  1.00 91.59           C
ATOM    795  N   SER F 126      17.930  91.332  63.763  1.00 62.94           N
ATOM    796  CA  SER F 126      17.244  91.038  65.008  1.00 94.32           C
ATOM    797  C   SER F 126      17.269  89.548  65.306  1.00 95.84           C
ATOM    798  O   SER F 126      17.186  88.727  64.385  1.00 86.82           O
ATOM    799  CB  SER F 126      15.792  91.508  64.946  1.00 58.15           C
ATOM    800  OG  SER F 126      15.076  91.098  66.097  1.00 83.82           O
ATOM    801  N   PRO F 127      17.392  89.179  66.582  1.00 88.58           N
ATOM    802  CA  PRO F 127      17.215  87.769  66.949  1.00 76.54           C
ATOM    803  C   PRO F 127      15.792  87.289  66.746  1.00 67.93           C
ATOM    804  O   PRO F 127      15.575  86.079  66.610  1.00100.70           O
ATOM    805  CB  PRO F 127      17.616  87.729  68.431  1.00 69.26           C
ATOM    806  CG  PRO F 127      18.292  89.041  68.707  1.00 91.90           C
ATOM    807  CD  PRO F 127      17.721  90.020  67.742  1.00 96.57           C
ATOM    808  N   GLN F 128      14.818  88.201  66.708  1.00 87.49           N
ATOM    809  CA  GLN F 128      13.412  87.880  66.478  1.00 81.50           C
ATOM    810  C   GLN F 128      12.958  88.673  65.257  1.00106.31           C
ATOM    811  O   GLN F 128      12.248  89.682  65.387  1.00 78.07           O
ATOM    812  CB  GLN F 128      12.559  88.207  67.702  1.00 94.68           C
ATOM    813  CG  GLN F 128      13.177  87.769  69.020  1.00 87.88           C
ATOM    814  CD  GLN F 128      12.701  88.605  70.194  1.00179.49           C
ATOM    815  OE1 GLN F 128      11.535  88.997  70.262  1.00 91.79           O
ATOM    816  NE2 GLN F 128      13.607  88.889  71.123  1.00 92.64           N
ATOM    817  N   PRO F 129      13.355  88.252  64.054  1.00 98.17           N
ATOM    818  CA  PRO F 129      12.972  89.014  62.854  1.00 87.89           C
ATOM    819  C   PRO F 129      11.470  89.100  62.639  1.00 83.04           C
ATOM    820  O   PRO F 129      10.989  90.113  62.116  1.00 88.72           O
ATOM    821  CB  PRO F 129      13.670  88.250  61.721  1.00 61.87           C
ATOM    822  CG  PRO F 129      13.894  86.882  62.261  1.00 80.06           C
ATOM    823  CD  PRO F 129      14.152  87.060  63.723  1.00 74.26           C
ATOM    824  N   ASP F 130      10.713  88.067  63.025  1.00101.77           N
ATOM    825  CA  ASP F 130       9.259  88.136  62.906  1.00 93.79           C
ATOM    826  C   ASP F 130       8.680  89.250  63.766  1.00104.26           C
ATOM    827  O   ASP F 130       7.639  89.824  63.422  1.00 84.78           O
ATOM    828  CB  ASP F 130       8.632  86.790  63.271  1.00 78.49           C
ATOM    829  CG  ASP F 130       9.059  85.674  62.333  1.00176.58           C
ATOM    830  OD1 ASP F 130       9.521  85.979  61.213  1.00160.66           O1+
ATOM    831  OD2 ASP F 130       8.930  84.492  62.715  1.00181.55           O
ATOM    832  N   LYS F 131       9.329  89.567  64.888  1.00 72.35           N
ATOM    833  CA  LYS F 131       8.867  90.683  65.704  1.00 96.52           C
ATOM    834  C   LYS F 131       9.009  91.998  64.949  1.00 82.35           C
ATOM    835  O   LYS F 131       8.106  92.843  64.987  1.00 74.22           O
ATOM    836  CB  LYS F 131       9.638  90.728  67.023  1.00 76.51           C
ATOM    837  CG  LYS F 131       9.175  91.821  67.971  1.00 74.37           C
ATOM    838  CD  LYS F 131       9.907  91.749  69.301  1.00 99.69           C
ATOM    839  CE  LYS F 131       9.365  92.775  70.282  1.00 93.38           C
ATOM    840  NZ  LYS F 131      10.035  92.677  71.609  1.00123.99           N1+
ATOM    841  N   ALA F 132      10.134  92.184  64.252  1.00 98.72           N
ATOM    842  CA  ALA F 132      10.311  93.377  63.429  1.00 73.36           C
ATOM    843  C   ALA F 132       9.293  93.423  62.297  1.00 93.67           C
ATOM    844  O   ALA F 132       8.764  94.492  61.968  1.00 76.66           O
ATOM    845  CB  ALA F 132      11.732  93.425  62.871  1.00 74.75           C
ATOM    846  N   GLU F 133       9.016  92.274  61.679  1.00 89.77           N
ATOM    847  CA  GLU F 133       8.028  92.233  60.607  1.00 74.83           C
ATOM    848  C   GLU F 133       6.634  92.526  61.143  1.00 88.96           C
ATOM    849  O   GLU F 133       5.889  93.326  60.562  1.00 86.97           O
ATOM    850  CB  GLU F 133       8.060  90.869  59.913  1.00 92.01           C
ATOM    851  CG  GLU F 133       9.179  90.698  58.899  1.00122.10           C
ATOM    852  CD  GLU F 133       9.007  91.600  57.694  1.00169.37           C
ATOM    853  OE1 GLU F 133      10.010  91.872  57.001  1.00170.21           O
ATOM    854  OE2 GLU F 133       7.864  92.041  57.443  1.00126.31           O1+
ATOM    855  N   GLN F 134       6.265  91.889  62.256  1.00112.53           N
ATOM    856  CA  GLN F 134       4.950  92.127  62.840  1.00 90.04           C
ATOM    857  C   GLN F 134       4.816  93.565  63.323  1.00120.86           C
ATOM    858  O   GLN F 134       3.739  94.164  63.220  1.00 78.42           O
ATOM    859  CB  GLN F 134       4.701  91.150  63.987  1.00 94.44           C
ATOM    860  CG  GLN F 134       3.271  91.154  64.489  1.00 90.99           C
ATOM    861  CD  GLN F 134       2.291  90.608  63.469  1.00230.10           C
ATOM    862  OE1 GLN F 134       2.429  89.476  63.005  1.00114.24           O
ATOM    863  NE2 GLN F 134       1.295  91.412  63.115  1.00148.30           N
ATOM    864  N   ALA F 135       5.902  94.137  63.849  1.00 93.30           N
ATOM    865  CA  ALA F 135       5.868  95.531  64.280  1.00 80.16           C
ATOM    866  C   ALA F 135       5.645  96.467  63.100  1.00103.62           C
ATOM    867  O   ALA F 135       4.906  97.453  63.211  1.00 89.34           O
ATOM    868  CB  ALA F 135       7.160  95.893  65.011  1.00 65.33           C
ATOM    869  N   ALA F 136       6.275  96.175  61.961  1.00 94.74           N
ATOM    870  CA  ALA F 136       6.111  97.033  60.793  1.00 75.92           C
ATOM    871  C   ALA F 136       4.691  96.955  60.248  1.00 93.36           C
ATOM    872  O   ALA F 136       4.078  97.988  59.952  1.00 76.55           O
ATOM    873  CB  ALA F 136       7.124  96.650  59.716  1.00 86.22           C
ATOM    874  N   GLN F 137       4.141  95.744  60.136  1.00 83.70           N
ATOM    875  CA  GLN F 137       2.791  95.602  59.602  1.00 80.59           C
ATOM    876  C   GLN F 137       1.758  96.162  60.567  1.00114.75           C
ATOM    877  O   GLN F 137       0.746  96.725  60.134  1.00 91.73           O
ATOM    878  CB  GLN F 137       2.490  94.137  59.288  1.00 97.93           C
ATOM    879  CG  GLN F 137       1.192  93.940  58.523  1.00129.64           C
ATOM    880  CD  GLN F 137       1.129  94.786  57.262  1.00124.03           C
ATOM    881  OE1 GLN F 137       2.080  94.829  56.481  1.00120.58           O
ATOM    882  NE2 GLN F 137       0.008  95.471  57.063  1.00133.73           N
ATOM    883  N   SER F 138       1.994  96.013  61.872  1.00 92.98           N
ATOM    884  CA  SER F 138       1.101  96.606  62.860  1.00 95.86           C
ATOM    885  C   SER F 138       1.053  98.121  62.716  1.00 93.67           C
ATOM    886  O   SER F 138      -0.025  98.724  62.771  1.00 87.43           O
ATOM    887  CB  SER F 138       1.558  96.226  64.267  1.00 78.00           C
ATOM    888  OG  SER F 138       0.797  96.905  65.251  1.00176.76           O
ATOM    889  N   LEU F 139       2.213  98.752  62.529  1.00 78.21           N
ATOM    890  CA  LEU F 139       2.249 100.200  62.368  1.00 73.16           C
ATOM    891  C   LEU F 139       1.483 100.642  61.127  1.00110.30           C
ATOM    892  O   LEU F 139       0.723 101.617  61.172  1.00 95.93           O
ATOM    893  CB  LEU F 139       3.697 100.679  62.311  1.00 74.64           C
ATOM    894  CG  LEU F 139       3.862 102.194  62.263  1.00 85.09           C
ATOM    895  CD1 LEU F 139       3.258 102.833  63.497  1.00100.00           C
ATOM    896  CD2 LEU F 139       5.328 102.560  62.133  1.00 80.55           C
ATOM    897  N   LEU F 140       1.677  99.941  60.007  1.00100.22           N
ATOM    898  CA  LEU F 140       0.971 100.288  58.777  1.00101.31           C
ATOM    899  C   LEU F 140      -0.527 100.040  58.902  1.00 93.23           C
ATOM    900  O   LEU F 140      -1.335 100.834  58.406  1.00102.26           O
ATOM    901  CB  LEU F 140       1.541  99.495  57.603  1.00106.09           C
ATOM    902  CG  LEU F 140       2.941  99.890  57.135  1.00 84.15           C
ATOM    903  CD1 LEU F 140       3.410  98.961  56.022  1.00 71.71           C
ATOM    904  CD2 LEU F 140       2.974 101.346  56.686  1.00 95.78           C
ATOM    905  N   ASP F 141      -0.917  98.937  59.549  1.00 79.98           N
ATOM    906  CA  ASP F 141      -2.337  98.621  59.682  1.00 92.20           C
ATOM    907  C   ASP F 141      -3.056  99.645  60.549  1.00 95.91           C
ATOM    908  O   ASP F 141      -4.189 100.036  60.245  1.00110.29           O
ATOM    909  CB  ASP F 141      -2.513  97.214  60.253  1.00 55.34           C
ATOM    910  CG  ASP F 141      -2.212  96.131  59.236  1.00193.28           C
ATOM    911  OD1 ASP F 141      -1.915  96.474  58.073  1.00250.48           O
ATOM    912  OD2 ASP F 141      -2.274  94.937  59.599  1.00298.08           O1+
ATOM    913  N   GLN F 142      -2.418 100.092  61.633  1.00 97.58           N
ATOM    914  CA  GLN F 142      -3.010 101.148  62.446  1.00 84.59           C
ATOM    915  C   GLN F 142      -3.055 102.467  61.685  1.00 87.76           C
ATOM    916  O   GLN F 142      -4.044 103.205  61.767  1.00 90.94           O
ATOM    917  CB  GLN F 142      -2.234 101.305  63.753  1.00 98.35           C
ATOM    918  CG  GLN F 142      -2.207 100.053  64.611  1.00129.92           C
ATOM    919  CD  GLN F 142      -1.301 100.194  65.815  1.00121.39           C
ATOM    920  OE1 GLN F 142      -1.547 101.018  66.698  1.00121.79           O
ATOM    921  NE2 GLN F 142      -0.241  99.395  65.855  1.00150.37           N
ATOM    922  N   TYR F 143      -1.988 102.783  60.948  1.00 91.74           N
ATOM    923  CA  TYR F 143      -1.990 103.980  60.115  1.00100.31           C
ATOM    924  C   TYR F 143      -3.122 103.943  59.096  1.00 98.01           C
ATOM    925  O   TYR F 143      -3.766 104.967  58.836  1.00 96.09           O
ATOM    926  CB  TYR F 143      -0.639 104.132  59.419  1.00 95.93           C
ATOM    927  CG  TYR F 143      -0.552 105.332  58.504  1.00119.27           C
ATOM    928  CD1 TYR F 143      -0.298 106.599  59.011  1.00 90.95           C
ATOM    929  CD2 TYR F 143      -0.712 105.194  57.131  1.00 83.66           C
ATOM    930  CE1 TYR F 143      -0.212 107.696  58.177  1.00178.80           C
ATOM    931  CE2 TYR F 143      -0.630 106.286  56.289  1.00142.69           C
ATOM    932  CZ  TYR F 143      -0.384 107.534  56.818  1.00 97.38           C
ATOM    933  OH  TYR F 143      -0.298 108.624  55.983  1.00156.01           O
ATOM    934  N   ALA F 144      -3.384 102.769  58.514  1.00102.28           N
ATOM    935  CA  ALA F 144      -4.439 102.654  57.511  1.00105.21           C
ATOM    936  C   ALA F 144      -5.819 102.866  58.121  1.00130.25           C
ATOM    937  O   ALA F 144      -6.694 103.475  57.493  1.00120.70           O
ATOM    938  CB  ALA F 144      -4.361 101.290  56.825  1.00 86.40           C
ATOM    939  N   GLN F 145      -6.038 102.362  59.337  1.00104.32           N
ATOM    940  CA  GLN F 145      -7.326 102.550  59.997  1.00126.48           C
ATOM    941  C   GLN F 145      -7.578 104.023  60.292  1.00117.36           C
ATOM    942  O   GLN F 145      -8.661 104.549  60.009  1.00118.35           O
ATOM    943  CB  GLN F 145      -7.389 101.717  61.276  1.00 68.55           C
ATOM    944  CG  GLN F 145      -7.778 100.267  61.036  1.00120.58           C
ATOM    945  CD  GLN F 145      -7.766  99.439  62.304  1.00190.62           C
ATOM    946  OE1 GLN F 145      -7.705  99.976  63.410  1.00154.79           O
ATOM    947  NE2 GLN F 145      -7.826  98.121  62.151  1.00174.23           N
ATOM    948  N   LEU F 146      -6.588 104.705  60.874  1.00 87.38           N
ATOM    949  CA  LEU F 146      -6.734 106.132  61.135  1.00114.42           C
ATOM    950  C   LEU F 146      -6.890 106.913  59.837  1.00 84.00           C
ATOM    951  O   LEU F 146      -7.690 107.854  59.762  1.00127.11           O
ATOM    952  CB  LEU F 146      -5.537 106.648  61.933  1.00 78.89           C
ATOM    953  CG  LEU F 146      -5.432 106.173  63.381  1.00109.69           C
ATOM    954  CD1 LEU F 146      -4.190 106.747  64.039  1.00 80.50           C
ATOM    955  CD2 LEU F 146      -6.678 106.562  64.156  1.00 92.25           C
ATOM    956  N   LYS F 147      -6.128 106.541  58.805  1.00127.23           N
ATOM    957  CA  LYS F 147      -6.252 107.213  57.515  1.00111.95           C
ATOM    958  C   LYS F 147      -7.655 107.051  56.946  1.00129.28           C
ATOM    959  O   LYS F 147      -8.204 107.987  56.357  1.00111.33           O
ATOM    960  CB  LYS F 147      -5.209 106.675  56.536  1.00126.49           C
ATOM    961  CG  LYS F 147      -5.203 107.380  55.187  1.00 97.31           C
ATOM    962  CD  LYS F 147      -3.809 107.403  54.572  1.00156.35           C
ATOM    963  CE  LYS F 147      -3.452 106.064  53.943  1.00122.11           C
ATOM    964  NZ  LYS F 147      -2.087 106.071  53.344  1.00140.11           N1+
ATOM    965  N   ALA F 148      -8.254 105.872  57.120  1.00119.19           N
ATOM    966  CA  ALA F 148      -9.594 105.641  56.590  1.00136.38           C
ATOM    967  C   ALA F 148     -10.639 106.457  57.341  1.00130.24           C
ATOM    968  O   ALA F 148     -11.615 106.928  56.744  1.00169.03           O
ATOM    969  CB  ALA F 148      -9.934 104.152  56.652  1.00103.30           C
ATOM    970  N   GLN F 149     -10.455 106.633  58.650  1.00131.16           N
ATOM    971  CA  GLN F 149     -11.464 107.285  59.474  1.00120.27           C
ATOM    972  C   GLN F 149     -11.444 108.806  59.372  1.00114.44           C
ATOM    973  O   GLN F 149     -12.455 109.441  59.692  1.00163.27           O
ATOM    974  CB  GLN F 149     -11.289 106.877  60.939  1.00120.87           C
ATOM    975  CG  GLN F 149     -11.523 105.403  61.215  1.00134.63           C
ATOM    976  CD  GLN F 149     -11.270 105.039  62.667  1.00123.43           C
ATOM    977  OE1 GLN F 149     -10.382 105.597  63.314  1.00147.74           O
ATOM    978  NE2 GLN F 149     -12.049 104.097  63.186  1.00179.81           N
ATOM    979  N   TYR F 150     -10.333 109.410  58.941  1.00103.20           N
ATOM    980  CA  TYR F 150     -10.209 110.865  58.986  1.00129.58           C
ATOM    981  C   TYR F 150      -9.676 111.447  57.679  1.00171.12           C
ATOM    982  O   TYR F 150      -9.006 112.483  57.689  1.00180.70           O
ATOM    983  CB  TYR F 150      -9.324 111.298  60.156  1.00122.57           C
ATOM    984  CG  TYR F 150      -9.743 110.732  61.496  1.00112.14           C
ATOM    985  CD1 TYR F 150      -9.246 109.515  61.943  1.00102.54           C
ATOM    986  CD2 TYR F 150     -10.633 111.416  62.315  1.00120.95           C
ATOM    987  CE1 TYR F 150      -9.622 108.993  63.166  1.00132.18           C
ATOM    988  CE2 TYR F 150     -11.015 110.902  63.540  1.00102.91           C
ATOM    989  CZ  TYR F 150     -10.507 109.689  63.960  1.00113.40           C
ATOM    990  OH  TYR F 150     -10.882 109.169  65.177  1.00127.86           O
ATOM    991  N   ALA F 151      -9.965 110.808  56.545  1.00156.90           N
ATOM    992  CA  ALA F 151      -9.575 111.346  55.248  1.00184.64           C
ATOM    993  C   ALA F 151     -10.736 111.932  54.461  1.00163.88           C
ATOM    994  O   ALA F 151     -10.505 112.519  53.398  1.00160.31           O
ATOM    995  CB  ALA F 151      -8.891 110.267  54.397  1.00143.82           C
ATOM    996  N   ASP F 152     -11.968 111.797  54.949  1.00182.00           N
ATOM    997  CA  ASP F 152     -13.127 112.386  54.292  1.00165.62           C
ATOM    998  C   ASP F 152     -13.503 113.741  54.859  1.00208.26           C
ATOM    999  O   ASP F 152     -14.365 114.417  54.289  1.00220.63           O
ATOM   1000  CB  ASP F 152     -14.341 111.464  54.421  1.00168.46           C
ATOM   1001  CG  ASP F 152     -14.184 110.189  53.645  1.00200.22           C
ATOM   1002  OD1 ASP F 152     -13.054 109.903  53.198  1.00239.35           O
ATOM   1003  OD2 ASP F 152     -15.195 109.477  53.480  1.00267.16           O1+
ATOM   1004  N   LYS F 153     -12.888 114.145  55.961  1.00180.56           N
ATOM   1005  CA  LYS F 153     -13.231 115.401  56.583  1.00123.26           C
ATOM   1006  C   LYS F 153     -12.812 116.547  55.663  1.00215.67           C
ATOM   1007  O   LYS F 153     -11.922 116.386  54.825  1.00141.58           O
ATOM   1008  CB  LYS F 153     -12.550 115.493  57.944  1.00164.05           C
ATOM   1009  CG  LYS F 153     -12.742 114.214  58.759  1.00139.08           C
ATOM   1010  CD  LYS F 153     -14.203 113.911  59.056  1.00131.71           C
ATOM   1011  CE  LYS F 153     -14.336 112.633  59.873  1.00139.84           C
ATOM   1012  NZ  LYS F 153     -15.756 112.253  60.105  1.00142.42           N1+
ATOM   1013  N   PRO F 154     -13.441 117.720  55.795  1.00126.62           N
ATOM   1014  CA  PRO F 154     -13.128 118.820  54.870  1.00194.93           C
ATOM   1015  C   PRO F 154     -11.776 119.465  55.132  1.00149.61           C
ATOM   1016  O   PRO F 154     -11.542 120.606  54.721  1.00250.95           O
ATOM   1017  CB  PRO F 154     -14.269 119.819  55.113  1.00173.61           C
ATOM   1018  CG  PRO F 154     -15.351 119.026  55.777  1.00177.59           C
ATOM   1019  CD  PRO F 154     -14.630 118.015  56.610  1.00150.73           C
ATOM   1020  N   LYS F 155     -10.890 118.744  55.821  1.00139.43           N
ATOM   1021  CA  LYS F 155      -9.501 119.142  56.021  1.00155.11           C
ATOM   1022  C   LYS F 155      -9.421 120.440  56.813  1.00142.69           C
ATOM   1023  O   LYS F 155      -9.388 121.527  56.231  1.00161.80           O
ATOM   1024  CB  LYS F 155      -8.776 119.289  54.680  1.00108.62           C
ATOM   1025  CG  LYS F 155      -7.587 118.354  54.504  1.00117.51           C
ATOM   1026  CD  LYS F 155      -8.021 116.900  54.426  1.00148.39           C
ATOM   1027  CE  LYS F 155      -6.818 115.978  54.315  1.00144.86           C
ATOM   1028  NZ  LYS F 155      -7.217 114.549  54.411  1.00142.79           N1+
ATOM   1029  N   LYS F 156      -9.407 120.346  58.136  1.00156.44           N
ATOM   1030  CA  LYS F 156      -9.283 121.539  58.960  1.00 99.85           C
ATOM   1031  C   LYS F 156      -7.857 122.052  59.005  1.00124.07           C
ATOM   1032  O   LYS F 156      -6.906 121.290  59.210  1.00138.37           O
ATOM   1033  CB  LYS F 156      -9.833 121.292  60.356  1.00153.81           C
ATOM   1034  CG  LYS F 156     -11.312 121.139  60.265  1.00141.51           C
ATOM   1035  CD  LYS F 156     -11.958 120.360  61.353  1.00213.18           C
ATOM   1036  CE  LYS F 156     -13.414 120.271  60.949  1.00144.81           C
ATOM   1037  NZ  LYS F 156     -13.977 121.663  60.864  1.00160.33           N1+
ATOM   1038  N   ARG F 157      -7.728 123.358  58.815  1.00123.71           N
ATOM   1039  CA  ARG F 157      -6.433 124.009  58.852  1.00145.70           C
ATOM   1040  C   ARG F 157      -5.911 124.033  60.281  1.00127.33           C
ATOM   1041  O   ARG F 157      -6.637 124.374  61.220  1.00132.76           O
ATOM   1042  CB  ARG F 157      -6.567 125.425  58.301  1.00138.00           C
ATOM   1043  CG  ARG F 157      -6.767 125.484  56.793  1.00278.52           C
ATOM   1044  CD  ARG F 157      -7.089 126.898  56.339  1.00115.39           C
ATOM   1045  NE  ARG F 157      -8.135 127.497  57.166  1.00275.52           N
ATOM   1046  CZ  ARG F 157      -9.431 127.221  57.051  1.00148.96           C
ATOM   1047  NH1 ARG F 157      -9.849 126.350  56.142  1.00154.45           N1+
ATOM   1048  NH2 ARG F 157     -10.312 127.812  57.848  1.00201.32           N
ATOM   1049  N   VAL F 158      -4.646 123.663  60.441  1.00117.33           N
ATOM   1050  CA  VAL F 158      -4.023 123.525  61.747  1.00122.27           C
ATOM   1051  C   VAL F 158      -2.670 124.214  61.693  1.00121.49           C
ATOM   1052  O   VAL F 158      -1.951 124.116  60.693  1.00108.08           O
ATOM   1053  CB  VAL F 158      -3.875 122.041  62.151  1.00120.19           C
ATOM   1054  CG1 VAL F 158      -3.073 121.904  63.436  1.00112.85           C
ATOM   1055  CG2 VAL F 158      -5.242 121.387  62.304  1.00113.12           C
ATOM   1056  N   PHE F 159      -2.333 124.925  62.761  1.00103.37           N
ATOM   1057  CA  PHE F 159      -1.015 125.519  62.922  1.00114.37           C
ATOM   1058  C   PHE F 159      -0.231 124.707  63.945  1.00134.65           C
ATOM   1059  O   PHE F 159      -0.625 124.631  65.114  1.00115.58           O
ATOM   1060  CB  PHE F 159      -1.123 126.975  63.359  1.00106.82           C
ATOM   1061  CG  PHE F 159       0.187 127.576  63.730  1.00125.49           C
ATOM   1062  CD1 PHE F 159       1.257 127.526  62.854  1.00103.67           C
ATOM   1063  CD2 PHE F 159       0.363 128.164  64.964  1.00109.36           C
ATOM   1064  CE1 PHE F 159       2.474 128.072  63.197  1.00 90.86           C
ATOM   1065  CE2 PHE F 159       1.570 128.708  65.309  1.00133.20           C
ATOM   1066  CZ  PHE F 159       2.631 128.664  64.429  1.00115.14           C
ATOM   1067  N   LEU F 160       0.879 124.112  63.506  1.00117.88           N
ATOM   1068  CA  LEU F 160       1.709 123.267  64.367  1.00 97.09           C
ATOM   1069  C   LEU F 160       2.773 124.131  65.033  1.00120.46           C
ATOM   1070  O   LEU F 160       3.860 124.344  64.496  1.00125.78           O
ATOM   1071  CB  LEU F 160       2.336 122.128  63.570  1.00 86.97           C
ATOM   1072  CG  LEU F 160       1.402 121.157  62.840  1.00 99.20           C
ATOM   1073  CD1 LEU F 160       2.206 120.133  62.048  1.00107.32           C
ATOM   1074  CD2 LEU F 160       0.442 120.469  63.797  1.00 85.24           C
ATOM   1075  N   GLN F 161       2.461 124.630  66.226  1.00 95.62           N
ATOM   1076  CA  GLN F 161       3.396 125.444  66.996  1.00 97.86           C
ATOM   1077  C   GLN F 161       4.301 124.531  67.816  1.00 86.36           C
ATOM   1078  O   GLN F 161       3.849 123.886  68.769  1.00119.48           O
ATOM   1079  CB  GLN F 161       2.660 126.415  67.914  1.00118.58           C
ATOM   1080  CG  GLN F 161       3.602 127.393  68.592  1.00123.05           C
ATOM   1081  CD  GLN F 161       2.909 128.320  69.568  1.00124.45           C
ATOM   1082  OE1 GLN F 161       1.692 128.480  69.534  1.00130.96           O
ATOM   1083  NE2 GLN F 161       3.689 128.952  70.437  1.00116.71           N
ATOM   1084  N   PHE F 162       5.579 124.477  67.450  1.00 93.63           N
ATOM   1085  CA  PHE F 162       6.555 123.700  68.201  1.00101.47           C
ATOM   1086  C   PHE F 162       7.324 124.533  69.214  1.00 93.76           C
ATOM   1087  O   PHE F 162       7.795 123.989  70.218  1.00107.23           O
ATOM   1088  CB  PHE F 162       7.552 123.028  67.249  1.00 95.93           C
ATOM   1089  CG  PHE F 162       6.939 121.979  66.368  1.00117.41           C
ATOM   1090  CD1 PHE F 162       6.498 120.778  66.901  1.00111.13           C
ATOM   1091  CD2 PHE F 162       6.801 122.194  65.008  1.00144.83           C
ATOM   1092  CE1 PHE F 162       5.933 119.810  66.092  1.00109.62           C
ATOM   1093  CE2 PHE F 162       6.236 121.231  64.194  1.00101.30           C
ATOM   1094  CZ  PHE F 162       5.801 120.037  64.736  1.00150.63           C
ATOM   1095  N   GLY F 163       7.460 125.832  68.976  1.00 92.15           N
ATOM   1096  CA  GLY F 163       8.171 126.729  69.875  1.00122.11           C
ATOM   1097  C   GLY F 163       7.230 127.755  70.481  1.00163.18           C
ATOM   1098  O   GLY F 163       6.338 128.268  69.801  1.00103.57           O
ATOM   1099  N   ILE F 164       7.445 128.059  71.761  1.00118.13           N
ATOM   1100  CA  ILE F 164       6.623 129.060  72.434  1.00115.95           C
ATOM   1101  C   ILE F 164       6.917 130.445  71.871  1.00109.03           C
ATOM   1102  O   ILE F 164       6.037 131.109  71.313  1.00105.11           O
ATOM   1103  CB  ILE F 164       6.854 129.014  73.954  1.00121.99           C
ATOM   1104  CG1 ILE F 164       6.676 127.589  74.475  1.00108.81           C
ATOM   1105  CG2 ILE F 164       5.902 129.962  74.666  1.00135.56           C
ATOM   1106  CD1 ILE F 164       7.084 127.418  75.917  1.00115.68           C
ATOM   1107  N   ASN F 165       8.163 130.892  72.004  1.00122.52           N
ATOM   1108  CA  ASN F 165       8.587 132.196  71.514  1.00 97.95           C
ATOM   1109  C   ASN F 165      10.088 132.143  71.246  1.00115.78           C
ATOM   1110  O   ASN F 165      10.875 131.941  72.181  1.00124.59           O
ATOM   1111  CB  ASN F 165       8.238 133.290  72.527  1.00135.36           C
ATOM   1112  CG  ASN F 165       8.235 134.679  71.916  1.00 81.80           C
ATOM   1113  OD1 ASN F 165       8.780 134.899  70.834  1.00114.60           O
ATOM   1114  ND2 ASN F 165       7.617 135.628  72.612  1.00108.99           N
ATOM   1115  N   PRO F 166      10.531 132.298  69.987  1.00109.23           N
ATOM   1116  CA  PRO F 166       9.685 132.559  68.819  1.00 87.05           C
ATOM   1117  C   PRO F 166       8.966 131.320  68.298  1.00104.51           C
ATOM   1118  O   PRO F 166       9.529 130.224  68.314  1.00 91.92           O
ATOM   1119  CB  PRO F 166      10.682 133.076  67.782  1.00106.27           C
ATOM   1120  CG  PRO F 166      11.945 132.371  68.125  1.00118.04           C
ATOM   1121  CD  PRO F 166      11.960 132.261  69.630  1.00116.47           C
ATOM   1122  N   PRO F 167       7.733 131.506  67.831  1.00121.06           N
ATOM   1123  CA  PRO F 167       6.970 130.380  67.277  1.00143.55           C
ATOM   1124  C   PRO F 167       7.530 129.924  65.938  1.00120.90           C
ATOM   1125  O   PRO F 167       7.804 130.738  65.053  1.00135.03           O
ATOM   1126  CB  PRO F 167       5.561 130.956  67.125  1.00139.24           C
ATOM   1127  CG  PRO F 167       5.768 132.426  66.982  1.00133.10           C
ATOM   1128  CD  PRO F 167       6.953 132.756  67.842  1.00124.31           C
ATOM   1129  N   PHE F 168       7.687 128.609  65.792  1.00119.86           N
ATOM   1130  CA  PHE F 168       8.122 128.020  64.535  1.00107.91           C
ATOM   1131  C   PHE F 168       7.377 126.718  64.284  1.00101.41           C
ATOM   1132  O   PHE F 168       7.150 125.933  65.209  1.00122.07           O
ATOM   1133  CB  PHE F 168       9.638 127.781  64.518  1.00 88.54           C
ATOM   1134  CG  PHE F 168      10.099 126.705  65.450  1.00122.82           C
ATOM   1135  CD1 PHE F 168      10.344 126.985  66.782  1.00104.03           C
ATOM   1136  CD2 PHE F 168      10.307 125.416  64.989  1.00109.30           C
ATOM   1137  CE1 PHE F 168      10.777 125.995  67.641  1.00128.88           C
ATOM   1138  CE2 PHE F 168      10.738 124.422  65.843  1.00153.14           C
ATOM   1139  CZ  PHE F 168      10.974 124.711  67.171  1.00 90.60           C
ATOM   1140  N   THR F 169       6.988 126.506  63.029  1.00135.68           N
ATOM   1141  CA  THR F 169       6.295 125.311  62.583  1.00100.05           C
ATOM   1142  C   THR F 169       7.230 124.488  61.692  1.00124.36           C
ATOM   1143  O   THR F 169       8.453 124.700  61.689  1.00104.77           O
ATOM   1144  CB  THR F 169       5.003 125.714  61.867  1.00 89.74           C
ATOM   1145  OG1 THR F 169       4.305 124.541  61.435  1.00176.04           O
ATOM   1146  CG2 THR F 169       5.319 126.583  60.660  1.00 93.54           C
ATOM   1147  N   SER F 170       6.658 123.554  60.938  1.00103.60           N
ATOM   1148  CA  SER F 170       7.408 122.767  59.973  1.00119.19           C
ATOM   1149  C   SER F 170       6.680 122.769  58.637  1.00139.84           C
ATOM   1150  O   SER F 170       5.479 123.043  58.560  1.00 96.85           O
ATOM   1151  CB  SER F 170       7.604 121.322  60.443  1.00123.61           C
ATOM   1152  OG  SER F 170       6.482 120.528  60.100  1.00 97.41           O
ATOM   1153  N   GLY F 171       7.421 122.447  57.583  1.00121.17           N
ATOM   1154  CA  GLY F 171       6.844 122.283  56.267  1.00104.43           C
ATOM   1155  C   GLY F 171       6.197 120.923  56.114  1.00109.70           C
ATOM   1156  O   GLY F 171       5.815 120.268  57.087  1.00122.25           O
ATOM   1157  N   LYS F 172       6.078 120.492  54.860  1.00141.92           N
ATOM   1158  CA  LYS F 172       5.518 119.182  54.554  1.00105.70           C
ATOM   1159  C   LYS F 172       6.553 118.067  54.627  1.00 94.54           C
ATOM   1160  O   LYS F 172       6.196 116.899  54.443  1.00136.85           O
ATOM   1161  CB  LYS F 172       4.866 119.198  53.167  1.00 98.40           C
ATOM   1162  CG  LYS F 172       5.809 119.565  52.032  1.00136.20           C
ATOM   1163  CD  LYS F 172       5.115 119.445  50.683  1.00167.30           C
ATOM   1164  CE  LYS F 172       6.036 119.853  49.545  1.00139.82           C
ATOM   1165  NZ  LYS F 172       6.370 121.303  49.593  1.00180.07           N
ATOM   1166  N   GLU F 173       7.819 118.400  54.886  1.00110.28           N
ATOM   1167  CA  GLU F 173       8.874 117.394  54.922  1.00112.33           C
ATOM   1168  C   GLU F 173       8.845 116.565  56.201  1.00113.68           C
ATOM   1169  O   GLU F 173       9.221 115.389  56.175  1.00137.28           O
ATOM   1170  CB  GLU F 173      10.241 118.063  54.770  1.00133.78           C
ATOM   1171  CG  GLU F 173      10.449 118.785  53.446  1.00163.32           C
ATOM   1172  CD  GLU F 173      11.064 117.895  52.383  1.00263.09           C
ATOM   1173  OE1 GLU F 173      10.716 116.697  52.330  1.00238.88           O
ATOM   1174  OE2 GLU F 173      11.902 118.394  51.602  1.00190.01           O
ATOM   1175  N   SER F 174       8.413 117.148  57.317  1.00125.86           N
ATOM   1176  CA  SER F 174       8.499 116.475  58.606  1.00118.51           C
ATOM   1177  C   SER F 174       7.434 115.392  58.734  1.00107.27           C
ATOM   1178  O   SER F 174       6.368 115.459  58.116  1.00105.15           O
ATOM   1179  CB  SER F 174       8.343 117.478  59.749  1.00 94.08           C
ATOM   1180  OG  SER F 174       7.020 117.987  59.802  1.00105.69           O
ATOM   1181  N   ILE F 175       7.734 114.387  59.562  1.00 95.02           N
ATOM   1182  CA  ILE F 175       6.766 113.327  59.825  1.00 96.19           C
ATOM   1183  C   ILE F 175       5.573 113.866  60.608  1.00136.21           C
ATOM   1184  O   ILE F 175       4.461 113.332  60.506  1.00 90.85           O
ATOM   1185  CB  ILE F 175       7.445 112.153  60.553  1.00 93.40           C
ATOM   1186  CG1 ILE F 175       6.469 110.984  60.708  1.00 76.35           C
ATOM   1187  CG2 ILE F 175       7.988 112.598  61.906  1.00 72.17           C
ATOM   1188  CD1 ILE F 175       7.093 109.735  61.266  1.00 81.02           C
ATOM   1189  N   GLN F 176       5.778 114.925  61.396  1.00 76.58           N
ATOM   1190  CA  GLN F 176       4.671 115.555  62.110  1.00102.20           C
ATOM   1191  C   GLN F 176       3.611 116.074  61.151  1.00 80.62           C
ATOM   1192  O   GLN F 176       2.418 116.045  61.471  1.00 99.95           O
ATOM   1193  CB  GLN F 176       5.193 116.692  62.988  1.00 77.93           C
ATOM   1194  CG  GLN F 176       5.989 116.229  64.197  1.00 79.76           C
ATOM   1195  CD  GLN F 176       7.360 115.696  63.835  1.00100.44           C
ATOM   1196  OE1 GLN F 176       7.917 116.038  62.793  1.00 83.82           O
ATOM   1197  NE2 GLN F 176       7.910 114.849  64.696  1.00 84.90           N
ATOM   1198  N   ASN F 177       4.026 116.532  59.967  1.00125.54           N
ATOM   1199  CA  ASN F 177       3.068 117.016  58.978  1.00111.34           C
ATOM   1200  C   ASN F 177       2.163 115.892  58.488  1.00111.72           C
ATOM   1201  O   ASN F 177       0.966 116.108  58.264  1.00106.98           O
ATOM   1202  CB  ASN F 177       3.808 117.663  57.807  1.00107.32           C
ATOM   1203  CG  ASN F 177       2.875 118.100  56.694  1.00120.10           C
ATOM   1204  OD1 ASN F 177       2.266 119.168  56.759  1.00119.42           O
ATOM   1205  ND2 ASN F 177       2.760 117.273  55.661  1.00 91.92           N
ATOM   1206  N   GLN F 178       2.712 114.687  58.313  1.00103.12           N
ATOM   1207  CA  GLN F 178       1.885 113.568  57.873  1.00106.26           C
ATOM   1208  C   GLN F 178       0.866 113.189  58.937  1.00146.50           C
ATOM   1209  O   GLN F 178      -0.304 112.940  58.622  1.00127.77           O
ATOM   1210  CB  GLN F 178       2.747 112.352  57.552  1.00106.25           C
ATOM   1211  CG  GLN F 178       1.944 111.207  56.962  1.00153.56           C
ATOM   1212  CD  GLN F 178       2.721 109.918  56.954  1.00 96.37           C
ATOM   1213  OE1 GLN F 178       3.779 109.831  57.560  1.00126.37           O
ATOM   1214  NE2 GLN F 178       2.210 108.912  56.256  1.00128.04           N
ATOM   1215  N   VAL F 179       1.298 113.126  60.200  1.00108.28           N
ATOM   1216  CA  VAL F 179       0.379 112.812  61.291  1.00135.30           C
ATOM   1217  C   VAL F 179      -0.773 113.805  61.308  1.00116.42           C
ATOM   1218  O   VAL F 179      -1.930 113.435  61.546  1.00109.54           O
ATOM   1219  CB  VAL F 179       1.134 112.786  62.634  1.00114.47           C
ATOM   1220  CG1 VAL F 179       0.162 112.661  63.798  1.00117.03           C
ATOM   1221  CG2 VAL F 179       2.141 111.647  62.654  1.00103.93           C
ATOM   1222  N   LEU F 180      -0.479 115.080  61.045  1.00106.73           N
ATOM   1223  CA  LEU F 180      -1.545 116.070  60.954  1.00103.51           C
ATOM   1224  C   LEU F 180      -2.486 115.750  59.802  1.00115.13           C
ATOM   1225  O   LEU F 180      -3.711 115.820  59.952  1.00105.96           O
ATOM   1226  CB  LEU F 180      -0.951 117.466  60.789  1.00108.83           C
ATOM   1227  CG  LEU F 180      -1.995 118.571  60.662  1.00102.21           C
ATOM   1228  CD1 LEU F 180      -2.924 118.537  61.863  1.00109.80           C
ATOM   1229  CD2 LEU F 180      -1.325 119.927  60.531  1.00112.47           C
ATOM   1230  N   GLU F 181      -1.932 115.380  58.646  1.00113.01           N
ATOM   1231  CA  GLU F 181      -2.760 115.172  57.464  1.00146.48           C
ATOM   1232  C   GLU F 181      -3.556 113.877  57.554  1.00132.17           C
ATOM   1233  O   GLU F 181      -4.676 113.805  57.035  1.00133.30           O
ATOM   1234  CB  GLU F 181      -1.896 115.180  56.203  1.00 97.18           C
ATOM   1235  CG  GLU F 181      -1.581 116.573  55.683  1.00139.89           C
ATOM   1236  CD  GLU F 181      -0.580 116.556  54.547  1.00126.86           C
ATOM   1237  OE1 GLU F 181      -0.436 115.495  53.905  1.00119.85           O
ATOM   1238  OE2 GLU F 181       0.059 117.601  54.296  1.00142.27           O1+
ATOM   1239  N   VAL F 182      -3.006 112.849  58.208  1.00115.97           N
ATOM   1240  CA  VAL F 182      -3.724 111.587  58.329  1.00142.17           C
ATOM   1241  C   VAL F 182      -4.895 111.698  59.298  1.00135.99           C
ATOM   1242  O   VAL F 182      -5.815 110.872  59.252  1.00130.13           O
ATOM   1243  CB  VAL F 182      -2.756 110.463  58.755  1.00111.60           C
ATOM   1244  CG1 VAL F 182      -2.363 110.611  60.214  1.00253.14           C
ATOM   1245  CG2 VAL F 182      -3.367 109.096  58.498  1.00133.66           C
ATOM   1246  N   CYS F 183      -4.896 112.705  60.170  1.00 86.13           N
ATOM   1247  CA  CYS F 183      -6.024 112.970  61.052  1.00135.97           C
ATOM   1248  C   CYS F 183      -6.997 113.986  60.471  1.00127.39           C
ATOM   1249  O   CYS F 183      -7.890 114.449  61.187  1.00122.69           O
ATOM   1250  CB  CYS F 183      -5.527 113.443  62.420  1.00127.70           C
ATOM   1251  SG  CYS F 183      -4.750 112.132  63.384  1.00121.54           S
ATOM   1252  N   GLY F 184      -6.855 114.331  59.196  1.00119.59           N
ATOM   1253  CA  GLY F 184      -7.727 115.307  58.579  1.00 80.34           C
ATOM   1254  C   GLY F 184      -7.292 116.746  58.725  1.00121.98           C
ATOM   1255  O   GLY F 184      -8.114 117.648  58.529  1.00125.94           O
ATOM   1256  N   GLY F 185      -6.035 116.995  59.075  1.00100.35           N
ATOM   1257  CA  GLY F 185      -5.529 118.343  59.233  1.00150.03           C
ATOM   1258  C   GLY F 185      -4.771 118.814  58.005  1.00123.41           C
ATOM   1259  O   GLY F 185      -4.227 118.016  57.245  1.00108.97           O
ATOM   1260  N   GLU F 186      -4.746 120.131  57.817  1.00 92.52           N
ATOM   1261  CA  GLU F 186      -3.982 120.765  56.751  1.00140.51           C
ATOM   1262  C   GLU F 186      -3.028 121.768  57.379  1.00124.78           C
ATOM   1263  O   GLU F 186      -3.465 122.731  58.018  1.00172.95           O
ATOM   1264  CB  GLU F 186      -4.900 121.457  55.741  1.00108.72           C
ATOM   1265  CG  GLU F 186      -4.169 122.010  54.528  1.00132.33           C
ATOM   1266  CD  GLU F 186      -5.083 122.767  53.584  1.00182.56           C
ATOM   1267  OE1 GLU F 186      -5.561 123.857  53.964  1.00167.08           O
ATOM   1268  OE2 GLU F 186      -5.323 122.273  52.462  1.00134.21           O
ATOM   1269  N   ASN F 187      -1.730 121.536  57.204  1.00100.96           N
ATOM   1270  CA  ASN F 187      -0.723 122.456  57.714  1.00154.76           C
ATOM   1271  C   ASN F 187      -0.787 123.763  56.932  1.00133.87           C
ATOM   1272  O   ASN F 187      -0.598 123.773  55.711  1.00263.98           O
ATOM   1273  CB  ASN F 187       0.662 121.823  57.610  1.00 81.93           C
ATOM   1274  CG  ASN F 187       1.737 122.653  58.279  1.00221.08           C
ATOM   1275  OD1 ASN F 187       1.447 123.638  58.959  1.00 91.75           O
ATOM   1276  ND2 ASN F 187       2.990 122.255  58.093  1.00 88.01           N
ATOM   1277  N   ILE F 188      -1.058 124.867  57.634  1.00127.42           N
ATOM   1278  CA  ILE F 188      -1.188 126.164  56.978  1.00151.79           C
ATOM   1279  C   ILE F 188       0.129 126.684  56.426  1.00136.39           C
ATOM   1280  O   ILE F 188       0.137 127.698  55.719  1.00203.87           O
ATOM   1281  CB  ILE F 188      -1.792 127.199  57.949  1.00118.81           C
ATOM   1282  CG1 ILE F 188      -0.897 127.363  59.176  1.00137.42           C
ATOM   1283  CG2 ILE F 188      -3.196 126.790  58.361  1.00125.10           C
ATOM   1284  CD1 ILE F 188      -1.313 128.490  60.087  1.00120.09           C
ATOM   1285  N   PHE F 189       1.241 126.020  56.731  1.00122.56           N
ATOM   1286  CA  PHE F 189       2.540 126.312  56.138  1.00303.93           C
ATOM   1287  C   PHE F 189       3.046 125.110  55.351  1.00106.68           C
ATOM   1288  O   PHE F 189       4.241 124.800  55.349  1.00145.28           O
ATOM   1289  CB  PHE F 189       3.548 126.729  57.206  1.00105.03           C
ATOM   1290  CG  PHE F 189       3.171 127.986  57.931  1.00116.96           C
ATOM   1291  CD1 PHE F 189       2.525 127.929  59.153  1.00231.21           C
ATOM   1292  CD2 PHE F 189       3.450 129.226  57.383  1.00126.02           C
ATOM   1293  CE1 PHE F 189       2.175 129.083  59.822  1.00114.67           C
ATOM   1294  CE2 PHE F 189       3.101 130.386  58.045  1.00126.58           C
ATOM   1295  CZ  PHE F 189       2.461 130.315  59.266  1.00124.58           C
ATOM   1296  N   LYS F 190       2.123 124.407  54.686  1.00129.45           N
ATOM   1297  CA  LYS F 190       2.490 123.236  53.894  1.00134.37           C
ATOM   1298  C   LYS F 190       3.523 123.588  52.830  1.00207.50           C
ATOM   1299  O   LYS F 190       4.493 122.848  52.626  1.00120.13           O
ATOM   1300  CB  LYS F 190       1.244 122.623  53.255  1.00 99.13           C
ATOM   1301  CG  LYS F 190       1.531 121.425  52.366  1.00126.84           C
ATOM   1302  CD  LYS F 190       0.255 120.858  51.768  1.00143.99           C
ATOM   1303  CE  LYS F 190       0.537 119.586  50.989  1.00194.94           C
ATOM   1304  NZ  LYS F 190       1.053 118.506  51.880  1.00120.24           N
ATOM   1305  N   ASP F 191       3.333 124.714  52.144  1.00122.29           N
ATOM   1306  CA  ASP F 191       4.277 125.195  51.138  1.00196.88           C
ATOM   1307  C   ASP F 191       5.089 126.308  51.789  1.00160.53           C
ATOM   1308  O   ASP F 191       4.619 127.442  51.918  1.00186.92           O
ATOM   1309  CB  ASP F 191       3.545 125.687  49.893  1.00129.61           C
ATOM   1310  CG  ASP F 191       2.703 124.606  49.245  1.00286.94           C
ATOM   1311  OD1 ASP F 191       3.073 123.417  49.349  1.00157.31           O
ATOM   1312  OD2 ASP F 191       1.669 124.945  48.632  1.00179.70           O
ATOM   1313  N   SER F 192       6.313 125.978  52.201  1.00153.48           N
ATOM   1314  CA  SER F 192       7.121 126.905  52.978  1.00136.88           C
ATOM   1315  C   SER F 192       8.588 126.947  52.574  1.00221.11           C
ATOM   1316  O   SER F 192       9.329 127.764  53.129  1.00128.28           O
ATOM   1317  CB  SER F 192       7.024 126.564  54.474  1.00120.91           C
ATOM   1318  OG  SER F 192       7.869 127.403  55.240  1.00151.36           O
ATOM   1319  N   ARG F 193       9.031 126.097  51.643  1.00117.21           N
ATOM   1320  CA  ARG F 193      10.428 126.025  51.223  1.00139.21           C
ATOM   1321  C   ARG F 193      11.339 125.670  52.393  1.00186.16           C
ATOM   1322  O   ARG F 193      11.794 124.528  52.507  1.00252.54           O
ATOM   1323  CB  ARG F 193      10.882 127.342  50.586  1.00157.00           C
ATOM   1324  CG  ARG F 193      10.034 127.812  49.419  1.00147.69           C
ATOM   1325  CD  ARG F 193      10.381 129.247  49.058  1.00223.07           C
ATOM   1326  NE  ARG F 193       9.524 129.783  48.006  1.00242.42           N
ATOM   1327  CZ  ARG F 193       9.509 131.060  47.640  1.00176.28           C
ATOM   1328  NH1 ARG F 193      10.303 131.933  48.245  1.00175.78           N
ATOM   1329  NH2 ARG F 193       8.701 131.467  46.671  1.00143.33           N
ATOM   1330  N   VAL F 194      11.616 126.643  53.257  1.00138.43           N
ATOM   1331  CA  VAL F 194      12.455 126.380  54.431  1.00131.73           C
ATOM   1332  C   VAL F 194      11.744 125.383  55.342  1.00221.24           C
ATOM   1333  O   VAL F 194      10.546 125.560  55.640  1.00120.25           O
ATOM   1334  CB  VAL F 194      12.773 127.696  55.170  1.00100.86           C
ATOM   1335  CG1 VAL F 194      11.531 128.567  55.281  1.00156.25           C
ATOM   1336  CG2 VAL F 194      13.363 127.422  56.544  1.00169.61           C
ATOM   1337  N   PRO F 195      12.414 124.320  55.799  1.00 82.33           N
ATOM   1338  CA  PRO F 195      11.684 123.235  56.477  1.00163.80           C
ATOM   1339  C   PRO F 195      11.185 123.589  57.867  1.00204.56           C
ATOM   1340  O   PRO F 195      10.137 123.076  58.276  1.00124.84           O
ATOM   1341  CB  PRO F 195      12.717 122.101  56.524  1.00 99.28           C
ATOM   1342  CG  PRO F 195      14.035 122.802  56.503  1.00 86.48           C
ATOM   1343  CD  PRO F 195      13.841 124.002  55.620  1.00272.87           C
ATOM   1344  N   TRP F 196      11.894 124.434  58.611  1.00127.02           N
ATOM   1345  CA  TRP F 196      11.521 124.787  59.981  1.00256.74           C
ATOM   1346  C   TRP F 196      11.498 126.303  60.120  1.00112.58           C
ATOM   1347  O   TRP F 196      12.356 126.894  60.787  1.00150.02           O
ATOM   1348  CB  TRP F 196      12.480 124.157  60.990  1.00110.93           C
ATOM   1349  CG  TRP F 196      12.466 122.660  60.971  1.00117.13           C
ATOM   1350  CD1 TRP F 196      13.300 121.842  60.267  1.00246.33           C
ATOM   1351  CD2 TRP F 196      11.572 121.800  61.689  1.00107.94           C
ATOM   1352  NE1 TRP F 196      12.982 120.525  60.503  1.00105.72           N
ATOM   1353  CE2 TRP F 196      11.925 120.474  61.373  1.00154.57           C
ATOM   1354  CE3 TRP F 196      10.509 122.023  62.570  1.00126.45           C
ATOM   1355  CZ2 TRP F 196      11.252 119.376  61.904  1.00106.96           C
ATOM   1356  CZ3 TRP F 196       9.844 120.932  63.097  1.00107.67           C
ATOM   1357  CH2 TRP F 196      10.216 119.626  62.762  1.00117.24           C
ATOM   1358  N   PRO F 197      10.530 126.967  59.490  1.00147.31           N
ATOM   1359  CA  PRO F 197      10.517 128.432  59.494  1.00129.93           C
ATOM   1360  C   PRO F 197       9.969 129.002  60.793  1.00163.96           C
ATOM   1361  O   PRO F 197       8.999 128.492  61.360  1.00124.32           O
ATOM   1362  CB  PRO F 197       9.595 128.769  58.317  1.00245.36           C
ATOM   1363  CG  PRO F 197       8.612 127.642  58.318  1.00104.63           C
ATOM   1364  CD  PRO F 197       9.386 126.412  58.743  1.00105.76           C
ATOM   1365  N   GLN F 198      10.611 130.066  61.269  1.00134.69           N
ATOM   1366  CA  GLN F 198      10.013 130.899  62.301  1.00140.13           C
ATOM   1367  C   GLN F 198       8.947 131.784  61.671  1.00118.15           C
ATOM   1368  O   GLN F 198       9.147 132.349  60.592  1.00159.16           O
ATOM   1369  CB  GLN F 198      11.073 131.759  62.992  1.00 91.56           C
ATOM   1370  CG  GLN F 198      12.180 130.969  63.672  1.00113.44           C
ATOM   1371  CD  GLN F 198      13.099 131.846  64.497  1.00107.25           C
ATOM   1372  OE1 GLN F 198      12.772 132.993  64.804  1.00128.75           O
ATOM   1373  NE2 GLN F 198      14.260 131.311  64.857  1.00102.88           N
ATOM   1374  N   VAL F 199       7.809 131.904  62.348  1.00138.00           N
ATOM   1375  CA  VAL F 199       6.668 132.639  61.821  1.00135.11           C
ATOM   1376  C   VAL F 199       6.244 133.693  62.830  1.00145.03           C
ATOM   1377  O   VAL F 199       6.439 133.539  64.040  1.00161.60           O
ATOM   1378  CB  VAL F 199       5.488 131.701  61.478  1.00114.14           C
ATOM   1379  CG1 VAL F 199       5.867 130.771  60.339  1.00132.74           C
ATOM   1380  CG2 VAL F 199       5.082 130.890  62.698  1.00105.99           C
ATOM   1381  N   SER F 200       5.671 134.778  62.323  1.00140.80           N
ATOM   1382  CA  SER F 200       5.187 135.857  63.169  1.00124.02           C
ATOM   1383  C   SER F 200       3.700 135.675  63.449  1.00128.20           C
ATOM   1384  O   SER F 200       3.010 134.878  62.809  1.00145.85           O
ATOM   1385  CB  SER F 200       5.448 137.219  62.518  1.00159.19           C
ATOM   1386  OG  SER F 200       4.550 137.459  61.450  1.00115.47           O
ATOM   1387  N   ARG F 201       3.214 136.437  64.431  1.00127.23           N
ATOM   1388  CA  ARG F 201       1.803 136.386  64.801  1.00141.99           C
ATOM   1389  C   ARG F 201       0.908 136.661  63.599  1.00132.39           C
ATOM   1390  O   ARG F 201      -0.155 136.048  63.450  1.00133.67           O
ATOM   1391  CB  ARG F 201       1.532 137.404  65.909  1.00147.86           C
ATOM   1392  CG  ARG F 201       0.488 136.994  66.924  1.00136.87           C
ATOM   1393  CD  ARG F 201       0.305 138.094  67.952  1.00198.37           C
ATOM   1394  NE  ARG F 201       1.575 138.536  68.525  1.00153.67           N
ATOM   1395  CZ  ARG F 201       2.041 138.161  69.712  1.00189.29           C
ATOM   1396  NH1 ARG F 201       1.343 137.326  70.469  1.00133.04           N
ATOM   1397  NH2 ARG F 201       3.208 138.622  70.145  1.00104.84           N
ATOM   1398  N   GLU F 202       1.327 137.585  62.730  1.00148.09           N
ATOM   1399  CA  GLU F 202       0.498 137.980  61.596  1.00136.01           C
ATOM   1400  C   GLU F 202       0.436 136.887  60.537  1.00135.28           C
ATOM   1401  O   GLU F 202      -0.641 136.602  60.000  1.00132.63           O
ATOM   1402  CB  GLU F 202       1.022 139.282  60.982  1.00147.29           C
ATOM   1403  CG  GLU F 202       0.743 140.550  61.786  1.00141.21           C
ATOM   1404  CD  GLU F 202       1.490 140.595  63.103  1.00232.69           C
ATOM   1405  OE1 GLU F 202       0.824 140.642  64.158  1.00142.01           O
ATOM   1406  OE2 GLU F 202       2.741 140.570  63.086  1.00143.00           O
ATOM   1407  N   GLN F 203       1.577 136.264  60.223  1.00100.86           N
ATOM   1408  CA  GLN F 203       1.601 135.249  59.172  1.00186.89           C
ATOM   1409  C   GLN F 203       0.703 134.070  59.518  1.00 86.84           C
ATOM   1410  O   GLN F 203       0.039 133.506  58.640  1.00167.15           O
ATOM   1411  CB  GLN F 203       3.032 134.771  58.929  1.00103.35           C
ATOM   1412  CG  GLN F 203       4.048 135.885  58.764  1.00227.11           C
ATOM   1413  CD  GLN F 203       5.473 135.368  58.715  1.00144.42           C
ATOM   1414  OE1 GLN F 203       6.317 135.763  59.521  1.00160.84           O
ATOM   1415  NE2 GLN F 203       5.748 134.478  57.768  1.00140.32           N
ATOM   1416  N   VAL F 204       0.678 133.675  60.792  1.00143.93           N
ATOM   1417  CA  VAL F 204      -0.214 132.602  61.223  1.00120.58           C
ATOM   1418  C   VAL F 204      -1.667 133.028  61.059  1.00 87.94           C
ATOM   1419  O   VAL F 204      -2.473 132.333  60.428  1.00239.91           O
ATOM   1420  CB  VAL F 204       0.095 132.197  62.675  1.00143.56           C
ATOM   1421  CG1 VAL F 204      -0.856 131.104  63.135  1.00 90.70           C
ATOM   1422  CG2 VAL F 204       1.538 131.747  62.805  1.00113.00           C
ATOM   1423  N   LEU F 205      -2.023 134.180  61.629  1.00134.67           N
ATOM   1424  CA  LEU F 205      -3.383 134.691  61.527  1.00139.55           C
ATOM   1425  C   LEU F 205      -3.740 135.149  60.120  1.00132.38           C
ATOM   1426  O   LEU F 205      -4.919 135.408  59.857  1.00133.80           O
ATOM   1427  CB  LEU F 205      -3.579 135.841  62.515  1.00115.04           C
ATOM   1428  CG  LEU F 205      -3.430 135.460  63.990  1.00215.76           C
ATOM   1429  CD1 LEU F 205      -3.019 136.663  64.819  1.00125.42           C
ATOM   1430  CD2 LEU F 205      -4.719 134.850  64.522  1.00128.89           C
ATOM   1431  N   ALA F 206      -2.762 135.258  59.215  1.00157.73           N
ATOM   1432  CA  ALA F 206      -3.079 135.563  57.823  1.00121.93           C
ATOM   1433  C   ALA F 206      -3.869 134.427  57.185  1.00147.57           C
ATOM   1434  O   ALA F 206      -4.831 134.668  56.446  1.00217.75           O
ATOM   1435  CB  ALA F 206      -1.798 135.838  57.035  1.00140.15           C
ATOM   1436  N   ARG F 207      -3.481 133.188  57.463  1.00141.32           N
ATOM   1437  CA  ARG F 207      -4.304 132.036  57.126  1.00164.63           C
ATOM   1438  C   ARG F 207      -5.488 131.989  58.091  1.00156.85           C
ATOM   1439  O   ARG F 207      -5.720 132.906  58.884  1.00156.60           O
ATOM   1440  CB  ARG F 207      -3.481 130.751  57.172  1.00 93.47           C
ATOM   1441  CG  ARG F 207      -2.537 130.538  55.992  1.00220.92           C
ATOM   1442  CD  ARG F 207      -1.197 131.228  56.198  1.00 95.97           C
ATOM   1443  NE  ARG F 207      -0.177 130.726  55.281  1.00296.78           N
ATOM   1444  CZ  ARG F 207       1.020 131.279  55.120  1.00114.49           C
ATOM   1445  NH1 ARG F 207       1.350 132.361  55.813  1.00134.01           N
ATOM   1446  NH2 ARG F 207       1.887 130.752  54.267  1.00132.64           N
ATOM   1447  N   SER F 208      -6.254 130.902  58.040  1.00152.62           N
ATOM   1448  CA  SER F 208      -7.387 130.694  58.936  1.00150.73           C
ATOM   1449  C   SER F 208      -7.164 129.404  59.719  1.00105.77           C
ATOM   1450  O   SER F 208      -7.812 128.382  59.455  1.00287.87           O
ATOM   1451  CB  SER F 208      -8.704 130.649  58.164  1.00257.32           C
ATOM   1452  OG  SER F 208      -8.892 131.836  57.412  1.00162.09           O
ATOM   1453  N   PRO F 209      -6.245 129.416  60.691  1.00143.75           N
ATOM   1454  CA  PRO F 209      -6.013 128.210  61.494  1.00125.83           C
ATOM   1455  C   PRO F 209      -7.210 127.902  62.374  1.00183.95           C
ATOM   1456  O   PRO F 209      -7.523 128.676  63.281  1.00124.26           O
ATOM   1457  CB  PRO F 209      -4.781 128.571  62.338  1.00122.62           C
ATOM   1458  CG  PRO F 209      -4.226 129.828  61.727  1.00135.96           C
ATOM   1459  CD  PRO F 209      -5.399 130.534  61.136  1.00158.75           C
ATOM   1460  N   GLN F 210      -7.887 126.784  62.122  1.00119.80           N
ATOM   1461  CA  GLN F 210      -9.016 126.408  62.960  1.00116.08           C
ATOM   1462  C   GLN F 210      -8.576 125.820  64.292  1.00167.95           C
ATOM   1463  O   GLN F 210      -9.380 125.768  65.229  1.00131.77           O
ATOM   1464  CB  GLN F 210      -9.912 125.415  62.218  1.00110.46           C
ATOM   1465  CG  GLN F 210     -10.397 125.923  60.873  1.00131.36           C
ATOM   1466  CD  GLN F 210     -11.194 124.886  60.112  1.00211.04           C
ATOM   1467  OE1 GLN F 210     -10.763 124.404  59.065  1.00141.14           O
ATOM   1468  NE2 GLN F 210     -12.365 124.536  60.635  1.00138.20           N
ATOM   1469  N   ALA F 211      -7.320 125.397  64.401  1.00142.55           N
ATOM   1470  CA  ALA F 211      -6.789 124.851  65.640  1.00137.00           C
ATOM   1471  C   ALA F 211      -5.279 125.025  65.631  1.00144.73           C
ATOM   1472  O   ALA F 211      -4.667 125.246  64.583  1.00147.88           O
ATOM   1473  CB  ALA F 211      -7.169 123.377  65.820  1.00138.95           C
ATOM   1474  N   ILE F 212      -4.686 124.930  66.818  1.00130.86           N
ATOM   1475  CA  ILE F 212      -3.259 125.156  67.011  1.00144.80           C
ATOM   1476  C   ILE F 212      -2.718 124.027  67.881  1.00156.43           C
ATOM   1477  O   ILE F 212      -3.027 123.954  69.077  1.00132.78           O
ATOM   1478  CB  ILE F 212      -2.973 126.530  67.633  1.00 97.76           C
ATOM   1479  CG1 ILE F 212      -1.539 126.607  68.157  1.00138.42           C
ATOM   1480  CG2 ILE F 212      -3.987 126.865  68.722  1.00174.92           C
ATOM   1481  CD1 ILE F 212      -1.183 127.972  68.669  1.00118.14           C
ATOM   1482  N   VAL F 213      -1.929 123.140  67.280  1.00115.36           N
ATOM   1483  CA  VAL F 213      -1.365 121.990  67.979  1.00101.34           C
ATOM   1484  C   VAL F 213      -0.031 122.389  68.595  1.00124.50           C
ATOM   1485  O   VAL F 213       0.812 123.002  67.930  1.00120.35           O
ATOM   1486  CB  VAL F 213      -1.198 120.796  67.024  1.00112.53           C
ATOM   1487  CG1 VAL F 213      -0.365 119.702  67.673  1.00112.98           C
ATOM   1488  CG2 VAL F 213      -2.558 120.254  66.609  1.00113.01           C
ATOM   1489  N   ILE F 214       0.166 122.041  69.866  1.00 98.43           N
ATOM   1490  CA  ILE F 214       1.397 122.355  70.579  1.00 89.02           C
ATOM   1491  C   ILE F 214       1.931 121.092  71.240  1.00 98.53           C
ATOM   1492  O   ILE F 214       1.173 120.191  71.613  1.00105.44           O
ATOM   1493  CB  ILE F 214       1.189 123.465  71.635  1.00111.78           C
ATOM   1494  CG1 ILE F 214       0.384 122.931  72.821  1.00104.58           C
ATOM   1495  CG2 ILE F 214       0.494 124.673  71.022  1.00103.88           C
ATOM   1496  CD1 ILE F 214       0.136 123.952  73.902  1.00159.49           C
ATOM   1497  N   THR F 215       3.256 121.032  71.373  1.00144.21           N
ATOM   1498  CA  THR F 215       3.947 119.980  72.108  1.00147.15           C
ATOM   1499  C   THR F 215       5.164 120.594  72.783  1.00104.05           C
ATOM   1500  O   THR F 215       5.846 121.432  72.188  1.00249.36           O
ATOM   1501  CB  THR F 215       4.405 118.828  71.199  1.00103.37           C
ATOM   1502  OG1 THR F 215       5.186 119.348  70.115  1.00127.23           O
ATOM   1503  CG2 THR F 215       3.226 118.048  70.646  1.00148.93           C
ATOM   1504  N   GLY F 216       5.434 120.184  74.020  1.00118.67           N
ATOM   1505  CA  GLY F 216       4.566 119.302  74.775  1.00140.68           C
ATOM   1506  C   GLY F 216       4.776 119.515  76.261  1.00191.62           C
ATOM   1507  O   GLY F 216       5.907 119.699  76.712  1.00114.86           O
ATOM   1508  N   GLY F 217       3.688 119.492  77.025  1.00184.16           N
ATOM   1509  CA  GLY F 217       3.754 119.734  78.446  1.00134.53           C
ATOM   1510  C   GLY F 217       2.743 120.771  78.886  1.00139.52           C
ATOM   1511  O   GLY F 217       2.513 121.776  78.206  1.00194.15           O
ATOM   1512  N   PRO F 218       2.118 120.547  80.045  1.00168.69           N
ATOM   1513  CA  PRO F 218       1.072 121.476  80.494  1.00181.43           C
ATOM   1514  C   PRO F 218       1.620 122.802  80.991  1.00154.70           C
ATOM   1515  O   PRO F 218       0.897 123.805  80.956  1.00159.84           O
ATOM   1516  CB  PRO F 218       0.359 120.700  81.614  1.00127.47           C
ATOM   1517  CG  PRO F 218       1.087 119.371  81.742  1.00147.30           C
ATOM   1518  CD  PRO F 218       2.401 119.512  81.049  1.00158.64           C
ATOM   1519  N   ASP F 219       2.870 122.835  81.461  1.00142.82           N
ATOM   1520  CA  ASP F 219       3.421 124.066  82.021  1.00167.86           C
ATOM   1521  C   ASP F 219       3.521 125.162  80.967  1.00151.40           C
ATOM   1522  O   ASP F 219       3.323 126.345  81.269  1.00204.57           O
ATOM   1523  CB  ASP F 219       4.795 123.791  82.635  1.00145.72           C
ATOM   1524  CG  ASP F 219       4.768 122.660  83.647  1.00120.96           C
ATOM   1525  OD1 ASP F 219       3.747 122.513  84.351  1.00207.27           O
ATOM   1526  OD2 ASP F 219       5.769 121.919  83.737  1.00234.52           O
ATOM   1527  N   GLN F 220       3.827 124.790  79.725  1.00193.57           N
ATOM   1528  CA  GLN F 220       4.040 125.774  78.673  1.00133.02           C
ATOM   1529  C   GLN F 220       2.745 126.288  78.057  1.00184.99           C
ATOM   1530  O   GLN F 220       2.768 127.325  77.384  1.00156.06           O
ATOM   1531  CB  GLN F 220       4.913 125.179  77.568  1.00150.85           C
ATOM   1532  CG  GLN F 220       4.180 124.195  76.673  1.00140.75           C
ATOM   1533  CD  GLN F 220       5.034 123.703  75.524  1.00163.86           C
ATOM   1534  OE1 GLN F 220       6.240 123.947  75.482  1.00159.36           O
ATOM   1535  NE2 GLN F 220       4.408 123.019  74.575  1.00147.25           N
ATOM   1536  N   ILE F 221       1.623 125.591  78.263  1.00133.17           N
ATOM   1537  CA  ILE F 221       0.374 125.990  77.605  1.00133.85           C
ATOM   1538  C   ILE F 221      -0.107 127.361  78.054  1.00164.99           C
ATOM   1539  O   ILE F 221      -0.545 128.146  77.199  1.00140.02           O
ATOM   1540  CB  ILE F 221      -0.686 124.892  77.775  1.00135.47           C
ATOM   1541  CG1 ILE F 221      -0.071 123.523  77.485  1.00158.07           C
ATOM   1542  CG2 ILE F 221      -1.861 125.155  76.847  1.00129.82           C
ATOM   1543  CD1 ILE F 221      -1.079 122.408  77.346  1.00150.43           C
ATOM   1544  N   PRO F 222      -0.086 127.723  79.346  1.00170.80           N
ATOM   1545  CA  PRO F 222      -0.437 129.110  79.700  1.00144.88           C
ATOM   1546  C   PRO F 222       0.473 130.145  79.059  1.00140.70           C
ATOM   1547  O   PRO F 222       0.003 131.230  78.693  1.00139.49           O
ATOM   1548  CB  PRO F 222      -0.325 129.115  81.230  1.00137.48           C
ATOM   1549  CG  PRO F 222      -0.592 127.712  81.621  1.00223.29           C
ATOM   1550  CD  PRO F 222       0.048 126.881  80.549  1.00133.91           C
ATOM   1551  N   LYS F 223       1.767 129.844  78.917  1.00139.96           N
ATOM   1552  CA  LYS F 223       2.672 130.781  78.258  1.00110.34           C
ATOM   1553  C   LYS F 223       2.327 130.929  76.782  1.00147.38           C
ATOM   1554  O   LYS F 223       2.427 132.026  76.222  1.00127.00           O
ATOM   1555  CB  LYS F 223       4.121 130.330  78.432  1.00104.38           C
ATOM   1556  CG  LYS F 223       4.545 130.180  79.879  1.00101.08           C
ATOM   1557  CD  LYS F 223       6.041 130.382  80.037  1.00102.35           C
ATOM   1558  CE  LYS F 223       6.462 130.260  81.494  1.00 88.52           C
ATOM   1559  NZ  LYS F 223       7.944 130.225  81.649  1.00125.44           N
ATOM   1560  N   ILE F 224       1.935 129.830  76.132  1.00143.73           N
ATOM   1561  CA  ILE F 224       1.469 129.908  74.751  1.00147.25           C
ATOM   1562  C   ILE F 224       0.163 130.693  74.675  1.00162.69           C
ATOM   1563  O   ILE F 224      -0.068 131.450  73.723  1.00151.39           O
ATOM   1564  CB  ILE F 224       1.331 128.493  74.160  1.00129.50           C
ATOM   1565  CG1 ILE F 224       2.705 127.828  74.072  1.00115.14           C
ATOM   1566  CG2 ILE F 224       0.687 128.535  72.781  1.00111.66           C
ATOM   1567  CD1 ILE F 224       2.679 126.442  73.479  1.00134.92           C
ATOM   1568  N   LYS F 225      -0.708 130.534  75.676  1.00139.06           N
ATOM   1569  CA  LYS F 225      -1.956 131.290  75.706  1.00157.48           C
ATOM   1570  C   LYS F 225      -1.738 132.731  76.152  1.00195.89           C
ATOM   1571  O   LYS F 225      -2.537 133.608  75.802  1.00148.21           O
ATOM   1572  CB  LYS F 225      -2.975 130.597  76.610  1.00128.61           C
ATOM   1573  CG  LYS F 225      -3.635 129.392  75.958  1.00107.52           C
ATOM   1574  CD  LYS F 225      -4.688 128.765  76.858  1.00121.07           C
ATOM   1575  CE  LYS F 225      -5.290 127.524  76.216  1.00126.55           C
ATOM   1576  NZ  LYS F 225      -6.368 126.931  77.052  1.00131.80           N
ATOM   1577  N   GLN F 226      -0.687 132.993  76.934  1.00126.89           N
ATOM   1578  CA  GLN F 226      -0.286 134.372  77.193  1.00173.93           C
ATOM   1579  C   GLN F 226       0.145 135.044  75.897  1.00137.41           C
ATOM   1580  O   GLN F 226      -0.270 136.169  75.594  1.00226.72           O
ATOM   1581  CB  GLN F 226       0.838 134.410  78.230  1.00131.74           C
ATOM   1582  CG  GLN F 226       1.136 135.797  78.775  1.00156.76           C
ATOM   1583  CD  GLN F 226       2.110 135.765  79.936  1.00184.10           C
ATOM   1584  OE1 GLN F 226       2.376 134.709  80.509  1.00240.65           O
ATOM   1585  NE2 GLN F 226       2.645 136.927  80.293  1.00156.12           N
ATOM   1586  N   TYR F 227       0.993 134.367  75.125  1.00145.96           N
ATOM   1587  CA  TYR F 227       1.167 134.696  73.720  1.00122.34           C
ATOM   1588  C   TYR F 227      -0.190 134.630  73.021  1.00123.11           C
ATOM   1589  O   TYR F 227      -1.130 133.993  73.502  1.00175.77           O
ATOM   1590  CB  TYR F 227       2.170 133.733  73.078  1.00112.31           C
ATOM   1591  CG  TYR F 227       2.818 134.239  71.809  1.00140.61           C
ATOM   1592  CD1 TYR F 227       2.222 134.044  70.571  1.00147.47           C
ATOM   1593  CD2 TYR F 227       4.033 134.911  71.851  1.00121.96           C
ATOM   1594  CE1 TYR F 227       2.815 134.507  69.410  1.00133.42           C
ATOM   1595  CE2 TYR F 227       4.634 135.379  70.697  1.00128.03           C
ATOM   1596  CZ  TYR F 227       4.021 135.174  69.478  1.00184.35           C
ATOM   1597  OH  TYR F 227       4.614 135.637  68.325  1.00129.00           O
ATOM   1598  N   TRP F 228      -0.292 135.312  71.878  1.00108.57           N
ATOM   1599  CA  TRP F 228      -1.558 135.495  71.165  1.00255.35           C
ATOM   1600  C   TRP F 228      -2.515 136.362  71.977  1.00152.00           C
ATOM   1601  O   TRP F 228      -2.975 137.402  71.496  1.00153.75           O
ATOM   1602  CB  TRP F 228      -2.226 134.156  70.827  1.00126.78           C
ATOM   1603  CG  TRP F 228      -1.339 133.173  70.136  1.00143.82           C
ATOM   1604  CD1 TRP F 228      -0.715 132.095  70.694  1.00263.67           C
ATOM   1605  CD2 TRP F 228      -0.983 133.172  68.750  1.00150.65           C
ATOM   1606  NE1 TRP F 228       0.010 131.424  69.739  1.00123.75           N
ATOM   1607  CE2 TRP F 228      -0.139 132.067  68.538  1.00133.05           C
ATOM   1608  CE3 TRP F 228      -1.296 134.000  67.668  1.00133.83           C
ATOM   1609  CZ2 TRP F 228       0.394 131.770  67.289  1.00184.58           C
ATOM   1610  CZ3 TRP F 228      -0.761 133.703  66.429  1.00166.57           C
ATOM   1611  CH2 TRP F 228       0.076 132.598  66.250  1.00117.15           C
ATOM   1612  N   GLY F 229      -2.829 135.937  73.201  1.00135.99           N
ATOM   1613  CA  GLY F 229      -3.677 136.707  74.091  1.00135.47           C
ATOM   1614  C   GLY F 229      -5.138 136.736  73.691  1.00227.45           C
ATOM   1615  O   GLY F 229      -5.816 135.704  73.715  1.00161.36           O
ATOM   1616  N   GLU F 230      -5.633 137.916  73.316  1.00171.24           N
ATOM   1617  CA  GLU F 230      -7.022 138.074  72.914  1.00219.37           C
ATOM   1618  C   GLU F 230      -7.243 137.737  71.448  1.00191.09           C
ATOM   1619  O   GLU F 230      -8.395 137.678  71.004  1.00202.68           O
ATOM   1620  CB  GLU F 230      -7.482 139.512  73.176  1.00196.92           C
ATOM   1621  CG  GLU F 230      -7.817 139.813  74.625  1.00182.58           C
ATOM   1622  CD  GLU F 230      -9.259 139.499  74.964  1.00302.77           C
ATOM   1623  OE1 GLU F 230     -10.037 139.200  74.033  1.00210.66           O
ATOM   1624  OE2 GLU F 230      -9.613 139.549  76.160  1.00233.68           O
ATOM   1625  N   GLN F 231      -6.165 137.512  70.699  1.00167.77           N
ATOM   1626  CA  GLN F 231      -6.233 137.065  69.315  1.00178.96           C
ATOM   1627  C   GLN F 231      -6.576 135.586  69.199  1.00263.49           C
ATOM   1628  O   GLN F 231      -7.117 135.168  68.169  1.00161.83           O
ATOM   1629  CB  GLN F 231      -4.915 137.385  68.609  1.00153.65           C
ATOM   1630  CG  GLN F 231      -4.534 138.854  68.762  1.00175.52           C
ATOM   1631  CD  GLN F 231      -3.170 139.192  68.203  1.00213.00           C
ATOM   1632  OE1 GLN F 231      -2.243 139.492  68.953  1.00229.96           O
ATOM   1633  NE2 GLN F 231      -3.044 139.171  66.882  1.00175.42           N
ATOM   1634  N   LEU F 232      -6.273 134.793  70.224  1.00274.15           N
ATOM   1635  CA  LEU F 232      -6.562 133.364  70.211  1.00126.99           C
ATOM   1636  C   LEU F 232      -8.061 133.153  70.382  1.00133.83           C
ATOM   1637  O   LEU F 232      -8.603 133.345  71.475  1.00160.26           O
ATOM   1638  CB  LEU F 232      -5.793 132.664  71.328  1.00155.19           C
ATOM   1639  CG  LEU F 232      -6.059 131.172  71.545  1.00180.17           C
ATOM   1640  CD1 LEU F 232      -5.723 130.389  70.292  1.00128.95           C
ATOM   1641  CD2 LEU F 232      -5.291 130.636  72.747  1.00113.69           C
ATOM   1642  N   LYS F 233      -8.732 132.758  69.298  1.00172.11           N
ATOM   1643  CA  LYS F 233     -10.126 132.346  69.349  1.00169.57           C
ATOM   1644  C   LYS F 233     -10.308 130.874  69.010  1.00188.96           C
ATOM   1645  O   LYS F 233     -11.442 130.382  69.034  1.00207.12           O
ATOM   1646  CB  LYS F 233     -10.972 133.189  68.382  1.00181.47           C
ATOM   1647  CG  LYS F 233     -10.875 134.694  68.578  1.00274.76           C
ATOM   1648  CD  LYS F 233     -11.399 135.127  69.936  1.00157.04           C
ATOM   1649  CE  LYS F 233     -11.370 136.642  70.066  1.00147.44           C
ATOM   1650  NZ  LYS F 233     -11.725 137.097  71.437  1.00159.85           N
ATOM   1651  N   ILE F 234      -9.229 130.163  68.697  1.00154.38           N
ATOM   1652  CA  ILE F 234      -9.290 128.775  68.248  1.00183.80           C
ATOM   1653  C   ILE F 234      -8.859 127.841  69.374  1.00133.11           C
ATOM   1654  O   ILE F 234      -8.151 128.273  70.296  1.00136.41           O
ATOM   1655  CB  ILE F 234      -8.433 128.580  66.988  1.00150.21           C
ATOM   1656  CG1 ILE F 234      -6.973 128.940  67.269  1.00132.43           C
ATOM   1657  CG2 ILE F 234      -8.980 129.436  65.863  1.00177.49           C
ATOM   1658  CD1 ILE F 234      -6.015 128.529  66.171  1.00146.43           C
ATOM   1659  N   PRO F 235      -9.252 126.567  69.349  1.00155.78           N
ATOM   1660  CA  PRO F 235      -8.833 125.654  70.416  1.00108.73           C
ATOM   1661  C   PRO F 235      -7.365 125.280  70.288  1.00133.65           C
ATOM   1662  O   PRO F 235      -6.793 125.267  69.195  1.00134.52           O
ATOM   1663  CB  PRO F 235      -9.739 124.433  70.214  1.00115.69           C
ATOM   1664  CG  PRO F 235     -10.091 124.467  68.769  1.00109.34           C
ATOM   1665  CD  PRO F 235     -10.190 125.923  68.411  1.00122.39           C
ATOM   1666  N   VAL F 236      -6.755 124.982  71.432  1.00101.30           N
ATOM   1667  CA  VAL F 236      -5.365 124.546  71.502  1.00126.78           C
ATOM   1668  C   VAL F 236      -5.351 123.046  71.764  1.00119.31           C
ATOM   1669  O   VAL F 236      -5.914 122.578  72.762  1.00102.93           O
ATOM   1670  CB  VAL F 236      -4.595 125.305  72.594  1.00 95.07           C
ATOM   1671  CG1 VAL F 236      -3.167 124.799  72.682  1.00101.00           C
ATOM   1672  CG2 VAL F 236      -4.624 126.799  72.321  1.00 96.06           C
ATOM   1673  N   ILE F 237      -4.701 122.294  70.880  1.00126.90           N
ATOM   1674  CA  ILE F 237      -4.614 120.841  71.012  1.00100.72           C
ATOM   1675  C   ILE F 237      -3.212 120.469  71.480  1.00107.86           C
ATOM   1676  O   ILE F 237      -2.263 120.517  70.684  1.00132.66           O
ATOM   1677  CB  ILE F 237      -4.961 120.135  69.691  1.00113.52           C
ATOM   1678  CG1 ILE F 237      -6.423 120.388  69.305  1.00 84.87           C
ATOM   1679  CG2 ILE F 237      -4.691 118.641  69.800  1.00 87.63           C
ATOM   1680  CD1 ILE F 237      -6.826 119.745  67.996  1.00118.40           C
ATOM   1681  N   PRO F 238      -3.028 120.097  72.746  1.00115.12           N
ATOM   1682  CA  PRO F 238      -1.697 119.669  73.193  1.00109.21           C
ATOM   1683  C   PRO F 238      -1.477 118.173  73.025  1.00108.75           C
ATOM   1684  O   PRO F 238      -2.283 117.362  73.491  1.00102.27           O
ATOM   1685  CB  PRO F 238      -1.686 120.074  74.669  1.00123.08           C
ATOM   1686  CG  PRO F 238      -3.119 119.939  75.089  1.00 96.43           C
ATOM   1687  CD  PRO F 238      -3.972 120.233  73.870  1.00108.53           C
ATOM   1688  N   LEU F 239      -0.386 117.796  72.369  1.00106.12           N
ATOM   1689  CA  LEU F 239      -0.020 116.399  72.218  1.00 98.55           C
ATOM   1690  C   LEU F 239       1.201 116.093  73.076  1.00 92.87           C
ATOM   1691  O   LEU F 239       1.945 116.991  73.483  1.00 90.95           O
ATOM   1692  CB  LEU F 239       0.256 116.055  70.749  1.00 69.02           C
ATOM   1693  CG  LEU F 239      -0.827 116.403  69.722  1.00 79.15           C
ATOM   1694  CD1 LEU F 239      -0.357 116.081  68.312  1.00100.80           C
ATOM   1695  CD2 LEU F 239      -2.123 115.668  70.027  1.00 69.61           C
ATOM   1696  N   THR F 240       1.403 114.803  73.342  1.00 83.94           N
ATOM   1697  CA  THR F 240       2.529 114.353  74.149  1.00 99.66           C
ATOM   1698  C   THR F 240       3.812 114.385  73.326  1.00 84.13           C
ATOM   1699  O   THR F 240       3.845 113.893  72.193  1.00104.02           O
ATOM   1700  CB  THR F 240       2.275 112.946  74.682  1.00 86.30           C
ATOM   1701  OG1 THR F 240       2.584 111.994  73.661  1.00124.58           O
ATOM   1702  CG2 THR F 240       0.818 112.795  75.074  1.00 81.34           C
ATOM   1703  N   SER F 241       4.866 114.967  73.903  1.00 98.87           N
ATOM   1704  CA  SER F 241       6.096 115.207  73.152  1.00 99.24           C
ATOM   1705  C   SER F 241       6.768 113.906  72.718  1.00 85.04           C
ATOM   1706  O   SER F 241       7.162 113.759  71.555  1.00124.81           O
ATOM   1707  CB  SER F 241       7.058 116.054  73.989  1.00 73.57           C
ATOM   1708  OG  SER F 241       7.186 115.542  75.303  1.00153.01           O
ATOM   1709  N   ASP F 242       6.907 112.948  73.639  1.00 89.44           N
ATOM   1710  CA  ASP F 242       7.648 111.728  73.325  1.00 84.17           C
ATOM   1711  C   ASP F 242       6.999 110.925  72.201  1.00 98.21           C
ATOM   1712  O   ASP F 242       7.698 110.215  71.468  1.00101.31           O
ATOM   1713  CB  ASP F 242       7.807 110.869  74.580  1.00 70.66           C
ATOM   1714  CG  ASP F 242       8.831 111.435  75.548  1.00107.65           C
ATOM   1715  OD1 ASP F 242       9.169 112.632  75.428  1.00125.52           O
ATOM   1716  OD2 ASP F 242       9.304 110.681  76.425  1.00100.60           O1+
ATOM   1717  N   TRP F 243       5.678 111.029  72.038  1.00 69.84           N
ATOM   1718  CA  TRP F 243       5.015 110.334  70.938  1.00 87.72           C
ATOM   1719  C   TRP F 243       5.164 111.101  69.630  1.00 88.30           C
ATOM   1720  O   TRP F 243       5.493 110.517  68.593  1.00 93.18           O
ATOM   1721  CB  TRP F 243       3.530 110.122  71.247  1.00 69.80           C
ATOM   1722  CG  TRP F 243       3.228 109.302  72.470  1.00 80.80           C
ATOM   1723  CD1 TRP F 243       4.104 108.555  73.202  1.00 79.97           C
ATOM   1724  CD2 TRP F 243       1.953 109.167  73.112  1.00 78.67           C
ATOM   1725  NE1 TRP F 243       3.451 107.954  74.252  1.00 66.24           N
ATOM   1726  CE2 TRP F 243       2.130 108.319  74.221  1.00 76.32           C
ATOM   1727  CE3 TRP F 243       0.679 109.686  72.856  1.00 71.86           C
ATOM   1728  CZ2 TRP F 243       1.081 107.973  75.073  1.00 67.92           C
ATOM   1729  CZ3 TRP F 243      -0.360 109.342  73.699  1.00 73.30           C
ATOM   1730  CH2 TRP F 243      -0.154 108.492  74.795  1.00 75.79           C
ATOM   1731  N   PHE F 244       4.928 112.412  69.667  1.00 78.29           N
ATOM   1732  CA  PHE F 244       4.788 113.213  68.459  1.00109.38           C
ATOM   1733  C   PHE F 244       6.111 113.717  67.903  1.00 80.00           C
ATOM   1734  O   PHE F 244       6.181 114.036  66.710  1.00106.95           O
ATOM   1735  CB  PHE F 244       3.870 114.409  68.734  1.00 83.95           C
ATOM   1736  CG  PHE F 244       3.381 115.102  67.495  1.00 94.46           C
ATOM   1737  CD1 PHE F 244       2.716 114.397  66.506  1.00 98.32           C
ATOM   1738  CD2 PHE F 244       3.573 116.463  67.327  1.00 87.71           C
ATOM   1739  CE1 PHE F 244       2.261 115.034  65.366  1.00105.55           C
ATOM   1740  CE2 PHE F 244       3.119 117.106  66.190  1.00 89.66           C
ATOM   1741  CZ  PHE F 244       2.462 116.389  65.209  1.00 97.70           C
ATOM   1742  N   GLU F 245       7.155 113.797  68.724  1.00 98.59           N
ATOM   1743  CA  GLU F 245       8.405 114.418  68.313  1.00 72.22           C
ATOM   1744  C   GLU F 245       9.501 113.413  67.992  1.00101.33           C
ATOM   1745  O   GLU F 245      10.624 113.823  67.685  1.00 92.20           O
ATOM   1746  CB  GLU F 245       8.890 115.379  69.400  1.00 89.47           C
ATOM   1747  CG  GLU F 245       8.031 116.622  69.536  1.00 75.99           C
ATOM   1748  CD  GLU F 245       8.418 117.457  70.732  1.00168.78           C
ATOM   1749  OE1 GLU F 245       7.932 118.601  70.850  1.00 95.44           O
ATOM   1750  OE2 GLU F 245       9.213 116.964  71.556  1.00 89.22           O1+
ATOM   1751  N   ARG F 246       9.209 112.117  68.049  1.00 81.97           N
ATOM   1752  CA  ARG F 246      10.170 111.077  67.711  1.00106.30           C
ATOM   1753  C   ARG F 246       9.662 110.298  66.508  1.00 81.39           C
ATOM   1754  O   ARG F 246       8.520 109.826  66.508  1.00 89.27           O
ATOM   1755  CB  ARG F 246      10.399 110.130  68.894  1.00 65.78           C
ATOM   1756  CG  ARG F 246      11.143 110.754  70.062  1.00 74.06           C
ATOM   1757  CD  ARG F 246      11.427 109.724  71.140  1.00 69.46           C
ATOM   1758  NE  ARG F 246      12.073 110.317  72.306  1.00140.15           N
ATOM   1759  CZ  ARG F 246      12.482 109.625  73.362  1.00 75.33           C
ATOM   1760  NH1 ARG F 246      12.314 108.310  73.401  1.00124.70           N1+
ATOM   1761  NH2 ARG F 246      13.060 110.245  74.381  1.00100.08           N
ATOM   1762  N   ALA F 247      10.510 110.157  65.488  1.00107.08           N
ATOM   1763  CA  ALA F 247      10.194 109.316  64.334  1.00 74.56           C
ATOM   1764  C   ALA F 247      10.380 107.841  64.701  1.00 77.02           C
ATOM   1765  O   ALA F 247      11.195 107.114  64.133  1.00 91.54           O
ATOM   1766  CB  ALA F 247      11.051 109.709  63.139  1.00 82.74           C
ATOM   1767  N   SER F 248       9.584 107.404  65.666  1.00 81.58           N
ATOM   1768  CA  SER F 248       9.650 106.076  66.253  1.00 75.98           C
ATOM   1769  C   SER F 248       8.280 105.433  66.135  1.00 89.90           C
ATOM   1770  O   SER F 248       7.307 106.093  65.755  1.00 79.44           O
ATOM   1771  CB  SER F 248      10.086 106.168  67.725  1.00 83.14           C
ATOM   1772  OG  SER F 248       9.029 106.646  68.540  1.00110.34           O
ATOM   1773  N   PRO F 249       8.166 104.131  66.429  1.00 78.28           N
ATOM   1774  CA  PRO F 249       6.840 103.496  66.368  1.00 80.64           C
ATOM   1775  C   PRO F 249       5.793 104.178  67.232  1.00 98.47           C
ATOM   1776  O   PRO F 249       4.601 104.107  66.911  1.00 84.61           O
ATOM   1777  CB  PRO F 249       7.122 102.066  66.846  1.00 74.03           C
ATOM   1778  CG  PRO F 249       8.513 101.817  66.419  1.00 75.85           C
ATOM   1779  CD  PRO F 249       9.234 103.127  66.598  1.00 69.91           C
ATOM   1780  N   ARG F 250       6.196 104.854  68.309  1.00 86.71           N
ATOM   1781  CA  ARG F 250       5.218 105.518  69.161  1.00 81.04           C
ATOM   1782  C   ARG F 250       4.587 106.743  68.514  1.00103.94           C
ATOM   1783  O   ARG F 250       3.706 107.347  69.133  1.00 83.68           O
ATOM   1784  CB  ARG F 250       5.856 105.908  70.495  1.00100.52           C
ATOM   1785  CG  ARG F 250       6.066 104.736  71.436  1.00 85.49           C
ATOM   1786  CD  ARG F 250       6.308 105.205  72.861  1.00 98.75           C
ATOM   1787  NE  ARG F 250       7.524 106.001  72.990  1.00 70.49           N
ATOM   1788  CZ  ARG F 250       7.829 106.725  74.062  1.00121.80           C
ATOM   1789  NH1 ARG F 250       7.001 106.758  75.096  1.00 76.06           N1+
ATOM   1790  NH2 ARG F 250       8.958 107.417  74.102  1.00 68.87           N
ATOM   1791  N   ILE F 251       4.996 107.124  67.301  1.00 72.96           N
ATOM   1792  CA  ILE F 251       4.341 108.236  66.615  1.00 71.24           C
ATOM   1793  C   ILE F 251       2.875 107.921  66.349  1.00 82.43           C
ATOM   1794  O   ILE F 251       2.043 108.831  66.249  1.00 82.22           O
ATOM   1795  CB  ILE F 251       5.091 108.583  65.311  1.00 99.11           C
ATOM   1796  CG1 ILE F 251       4.639 109.941  64.768  1.00 72.54           C
ATOM   1797  CG2 ILE F 251       4.865 107.519  64.253  1.00 64.37           C
ATOM   1798  CD1 ILE F 251       5.271 111.123  65.460  1.00 94.02           C
ATOM   1799  N   ILE F 252       2.529 106.635  66.242  1.00 69.77           N
ATOM   1800  CA  ILE F 252       1.143 106.265  65.985  1.00 84.33           C
ATOM   1801  C   ILE F 252       0.266 106.606  67.183  1.00 98.30           C
ATOM   1802  O   ILE F 252      -0.936 106.856  67.028  1.00 80.41           O
ATOM   1803  CB  ILE F 252       1.053 104.773  65.605  1.00 74.04           C
ATOM   1804  CG1 ILE F 252      -0.303 104.451  64.973  1.00 94.24           C
ATOM   1805  CG2 ILE F 252       1.312 103.882  66.812  1.00 79.85           C
ATOM   1806  CD1 ILE F 252      -0.487 105.037  63.589  1.00 92.73           C
ATOM   1807  N   LEU F 253       0.841 106.628  68.389  1.00 85.41           N
ATOM   1808  CA  LEU F 253       0.082 107.050  69.562  1.00 83.15           C
ATOM   1809  C   LEU F 253      -0.311 108.519  69.462  1.00 92.30           C
ATOM   1810  O   LEU F 253      -1.456 108.884  69.752  1.00 87.18           O
ATOM   1811  CB  LEU F 253       0.887 106.787  70.833  1.00 86.20           C
ATOM   1812  CG  LEU F 253       1.356 105.345  71.029  1.00 82.48           C
ATOM   1813  CD1 LEU F 253       2.097 105.196  72.347  1.00 75.99           C
ATOM   1814  CD2 LEU F 253       0.175 104.386  70.968  1.00 74.74           C
ATOM   1815  N   ALA F 254       0.627 109.378  69.052  1.00 76.43           N
ATOM   1816  CA  ALA F 254       0.293 110.781  68.834  1.00 90.24           C
ATOM   1817  C   ALA F 254      -0.726 110.928  67.711  1.00 81.56           C
ATOM   1818  O   ALA F 254      -1.580 111.821  67.750  1.00 88.93           O
ATOM   1819  CB  ALA F 254       1.555 111.584  68.526  1.00 74.08           C
ATOM   1820  N   ALA F 255      -0.633 110.073  66.690  1.00 88.32           N
ATOM   1821  CA  ALA F 255      -1.635 110.060  65.629  1.00104.23           C
ATOM   1822  C   ALA F 255      -3.024 109.771  66.189  1.00 92.25           C
ATOM   1823  O   ALA F 255      -3.986 110.490  65.898  1.00 94.16           O
ATOM   1824  CB  ALA F 255      -1.255 109.030  64.565  1.00 83.07           C
ATOM   1825  N   GLN F 256      -3.149 108.714  66.994  1.00 99.14           N
ATOM   1826  CA  GLN F 256      -4.432 108.421  67.626  1.00106.61           C
ATOM   1827  C   GLN F 256      -4.872 109.564  68.532  1.00 84.37           C
ATOM   1828  O   GLN F 256      -6.058 109.911  68.576  1.00 97.84           O
ATOM   1829  CB  GLN F 256      -4.349 107.115  68.416  1.00 68.19           C
ATOM   1830  CG  GLN F 256      -5.655 106.723  69.084  1.00101.87           C
ATOM   1831  CD  GLN F 256      -6.728 106.344  68.081  1.00 69.65           C
ATOM   1832  OE1 GLN F 256      -6.532 105.455  67.252  1.00112.15           O
ATOM   1833  NE2 GLN F 256      -7.869 107.019  68.150  1.00105.32           N
ATOM   1834  N   GLN F 257      -3.928 110.157  69.268  1.00 84.63           N
ATOM   1835  CA  GLN F 257      -4.254 111.272  70.152  1.00 90.31           C
ATOM   1836  C   GLN F 257      -4.732 112.481  69.356  1.00 81.48           C
ATOM   1837  O   GLN F 257      -5.748 113.102  69.694  1.00112.27           O
ATOM   1838  CB  GLN F 257      -3.036 111.627  71.008  1.00 76.12           C
ATOM   1839  CG  GLN F 257      -3.258 112.762  71.994  1.00 74.53           C
ATOM   1840  CD  GLN F 257      -2.017 113.062  72.813  1.00 97.35           C
ATOM   1841  OE1 GLN F 257      -0.893 112.861  72.353  1.00 84.55           O
ATOM   1842  NE2 GLN F 257      -2.215 113.542  74.036  1.00 91.79           N
ATOM   1843  N   LEU F 258      -4.002 112.837  68.298  1.00 99.30           N
ATOM   1844  CA  LEU F 258      -4.380 113.989  67.487  1.00 84.23           C
ATOM   1845  C   LEU F 258      -5.686 113.743  66.741  1.00 95.47           C
ATOM   1846  O   LEU F 258      -6.511 114.653  66.609  1.00 93.11           O
ATOM   1847  CB  LEU F 258      -3.262 114.323  66.501  1.00 92.33           C
ATOM   1848  CG  LEU F 258      -3.576 115.388  65.451  1.00 90.32           C
ATOM   1849  CD1 LEU F 258      -3.858 116.726  66.113  1.00 82.68           C
ATOM   1850  CD2 LEU F 258      -2.440 115.504  64.451  1.00 82.79           C
ATOM   1851  N   CYS F 259      -5.888 112.520  66.244  1.00 77.16           N
ATOM   1852  CA  CYS F 259      -7.102 112.204  65.496  1.00118.79           C
ATOM   1853  C   CYS F 259      -8.360 112.379  66.341  1.00 84.90           C
ATOM   1854  O   CYS F 259      -9.410 112.764  65.814  1.00120.36           O
ATOM   1855  CB  CYS F 259      -7.015 110.781  64.946  1.00 88.58           C
ATOM   1856  SG  CYS F 259      -6.117 110.623  63.373  1.00108.43           S
ATOM   1857  N   ASN F 260      -8.283 112.092  67.644  1.00140.51           N
ATOM   1858  CA  ASN F 260      -9.446 112.268  68.510  1.00 98.78           C
ATOM   1859  C   ASN F 260      -9.653 113.728  68.893  1.00104.41           C
ATOM   1860  O   ASN F 260     -10.792 114.207  68.922  1.00116.01           O
ATOM   1861  CB  ASN F 260      -9.308 111.411  69.769  1.00 90.51           C
ATOM   1862  CG  ASN F 260      -9.791 109.994  69.559  1.00 95.14           C
ATOM   1863  OD1 ASN F 260      -9.100 109.035  69.897  1.00 87.06           O
ATOM   1864  ND2 ASN F 260     -10.985 109.853  68.998  1.00155.87           N
ATOM   1865  N   ALA F 261      -8.571 114.444  69.204  1.00 85.89           N
ATOM   1866  CA  ALA F 261      -8.703 115.840  69.608  1.00 76.69           C
ATOM   1867  C   ALA F 261      -9.079 116.733  68.429  1.00135.55           C
ATOM   1868  O   ALA F 261      -9.890 117.654  68.578  1.00106.76           O
ATOM   1869  CB  ALA F 261      -7.407 116.322  70.259  1.00 79.67           C
ATOM   1870  N   LEU F 262      -8.497 116.480  67.253  1.00117.34           N
ATOM   1871  CA  LEU F 262      -8.811 117.287  66.078  1.00127.86           C
ATOM   1872  C   LEU F 262     -10.237 117.067  65.589  1.00 96.22           C
ATOM   1873  O   LEU F 262     -10.782 117.932  64.896  1.00141.66           O
ATOM   1874  CB  LEU F 262      -7.815 116.988  64.954  1.00 85.58           C
ATOM   1875  CG  LEU F 262      -7.851 117.906  63.732  1.00 99.16           C
ATOM   1876  CD1 LEU F 262      -7.624 119.345  64.151  1.00 94.07           C
ATOM   1877  CD2 LEU F 262      -6.815 117.475  62.706  1.00 96.33           C
ATOM   1878  N   SER F 263     -10.855 115.937  65.941  1.00153.23           N
ATOM   1879  CA  SER F 263     -12.238 115.680  65.561  1.00122.89           C
ATOM   1880  C   SER F 263     -13.220 116.627  66.238  1.00143.75           C
ATOM   1881  O   SER F 263     -14.375 116.703  65.807  1.00182.36           O
ATOM   1882  CB  SER F 263     -12.615 114.231  65.881  1.00112.64           C
ATOM   1883  OG  SER F 263     -12.722 114.023  67.279  1.00163.64           O
ATOM   1884  N   GLN F 264     -12.795 117.350  67.276  1.00129.27           N
ATOM   1885  CA  GLN F 264     -13.666 118.253  68.020  1.00157.21           C
ATOM   1886  C   GLN F 264     -13.390 119.718  67.703  1.00122.35           C
ATOM   1887  O   GLN F 264     -13.631 120.601  68.529  1.00190.17           O
ATOM   1888  CB  GLN F 264     -13.559 117.990  69.518  1.00148.41           C
ATOM   1889  CG  GLN F 264     -13.984 116.583  69.844  1.00140.17           C
ATOM   1890  CD  GLN F 264     -15.291 116.244  69.149  1.00215.57           C
ATOM   1891  OE1 GLN F 264     -16.332 116.833  69.444  1.00161.79           O
ATOM   1892  NE2 GLN F 264     -15.234 115.323  68.192  1.00152.21           N
ATOM   1893  N   VAL F 265     -12.870 119.984  66.512  1.00136.07           N
ATOM   1894  CA  VAL F 265     -12.570 121.332  66.056  1.00129.20           C
ATOM   1895  C   VAL F 265     -13.425 121.604  64.829  1.00153.19           C
ATOM   1896  O   VAL F 265     -13.425 120.808  63.886  1.00143.33           O
ATOM   1897  CB  VAL F 265     -11.076 121.508  65.727  1.00140.92           C
ATOM   1898  CG1 VAL F 265     -10.823 122.895  65.171  1.00157.07           C
ATOM   1899  CG2 VAL F 265     -10.222 121.258  66.955  1.00131.08           C
ATOM   1900  N   ASP F 266     -14.181 122.697  64.864  1.00156.19           N
ATOM   1901  CA  ASP F 266     -14.909 123.184  63.692  1.00171.41           C
ATOM   1902  C   ASP F 266     -15.505 124.548  63.987  1.00130.14           C
ATOM   1903  O   ASP F 266     -16.516 124.656  64.674  1.00159.01           O
ATOM   1904  CB  ASP F 266     -16.020 122.214  63.266  1.00142.03           C
ATOM   1905  CG  ASP F 266     -16.298 122.268  61.778  1.00180.66           C
ATOM   1906  OD1 ASP F 266     -15.765 123.181  61.108  1.00156.29           O1+
ATOM   1907  OD2 ASP F 266     -17.030 121.392  61.267  1.00209.06           O
