# Supplementary material for: A non-redundant data set of nanobody-antigen crystal structures
Source: Data Brief. 2019 Mar 6;24:103754. doi: 10.1016/j.dib.2019.103754 (PMC6441729; doi:10.1016/j.dib.2019.103754)
Supplement: Multimedia component 5 [file mmc5.zip › Data_set/Ag_1/5sv3_1.pdb]

ATOM      1  N   GLN B   5     -23.153  14.206  13.429  1.00 45.21           N
ATOM      2  CA  GLN B   5     -21.748  14.416  12.915  1.00 44.92           C
ATOM      3  C   GLN B   5     -21.517  15.652  12.006  1.00 42.39           C
ATOM      4  O   GLN B   5     -20.394  16.160  11.962  1.00 42.82           O
ATOM      5  CB  GLN B   5     -21.174  13.134  12.264  1.00 46.74           C
ATOM      6  CG  GLN B   5     -22.007  12.501  11.151  1.00 47.69           C
ATOM      7  CD  GLN B   5     -21.167  11.675  10.179  1.00 49.06           C
ATOM      8  OE1 GLN B   5     -20.442  12.229   9.349  1.00 48.84           O
ATOM      9  NE2 GLN B   5     -21.268  10.348  10.270  1.00 49.71           N
ATOM     10  N   TYR B   6     -22.541  16.113  11.279  1.00 38.62           N
ATOM     11  CA  TYR B   6     -22.466  17.390  10.538  1.00 36.19           C
ATOM     12  C   TYR B   6     -23.009  18.559  11.355  1.00 34.23           C
ATOM     13  O   TYR B   6     -23.966  18.381  12.113  1.00 34.17           O
ATOM     14  CB  TYR B   6     -23.251  17.328   9.233  1.00 35.77           C
ATOM     15  CG  TYR B   6     -22.814  16.216   8.337  1.00 35.62           C
ATOM     16  CD1 TYR B   6     -21.640  16.317   7.597  1.00 35.33           C
ATOM     17  CD2 TYR B   6     -23.566  15.046   8.237  1.00 35.54           C
ATOM     18  CE1 TYR B   6     -21.232  15.284   6.772  1.00 35.59           C
ATOM     19  CE2 TYR B   6     -23.165  14.005   7.416  1.00 35.41           C
ATOM     20  CZ  TYR B   6     -21.998  14.126   6.686  1.00 35.51           C
ATOM     21  OH  TYR B   6     -21.595  13.093   5.871  1.00 35.88           O
ATOM     22  N   PRO B   7     -22.419  19.762  11.186  1.00 31.94           N
ATOM     23  CA  PRO B   7     -22.973  20.942  11.851  1.00 30.98           C
ATOM     24  C   PRO B   7     -24.391  21.299  11.386  1.00 29.88           C
ATOM     25  O   PRO B   7     -24.637  21.373  10.176  1.00 30.38           O
ATOM     26  CB  PRO B   7     -21.989  22.071  11.488  1.00 31.63           C
ATOM     27  CG  PRO B   7     -20.773  21.412  10.954  1.00 32.24           C
ATOM     28  CD  PRO B   7     -21.155  20.050  10.483  1.00 32.09           C
ATOM     29  N   ILE B   8     -25.303  21.501  12.341  1.00 27.84           N
ATOM     30  CA  ILE B   8     -26.680  21.923  12.044  1.00 26.87           C
ATOM     31  C   ILE B   8     -26.922  23.398  12.421  1.00 25.75           C
ATOM     32  O   ILE B   8     -26.556  23.847  13.500  1.00 25.84           O
ATOM     33  CB  ILE B   8     -27.745  21.020  12.716  1.00 27.24           C
ATOM     34  CG1 ILE B   8     -27.441  19.537  12.415  1.00 28.17           C
ATOM     35  CG2 ILE B   8     -29.146  21.410  12.236  1.00 27.08           C
ATOM     36  CD1 ILE B   8     -28.560  18.535  12.677  1.00 28.06           C
ATOM     37  N   ILE B   9     -27.550  24.123  11.501  1.00 24.81           N
ATOM     38  CA  ILE B   9     -27.990  25.500  11.700  1.00 24.28           C
ATOM     39  C   ILE B   9     -29.499  25.505  11.528  1.00 23.93           C
ATOM     40  O   ILE B   9     -30.025  24.855  10.623  1.00 23.86           O
ATOM     41  CB  ILE B   9     -27.369  26.458  10.657  1.00 24.50           C
ATOM     42  CG1 ILE B   9     -25.848  26.511  10.824  1.00 24.62           C
ATOM     43  CG2 ILE B   9     -27.940  27.874  10.788  1.00 24.57           C
ATOM     44  CD1 ILE B   9     -25.109  27.049   9.619  1.00 24.61           C
ATOM     45  N   ASN B  10     -30.184  26.259  12.383  1.00 23.56           N
ATOM     46  CA  ASN B  10     -31.639  26.393  12.318  1.00 23.60           C
ATOM     47  C   ASN B  10     -32.086  27.740  11.783  1.00 22.45           C
ATOM     48  O   ASN B  10     -31.428  28.758  11.998  1.00 23.21           O
ATOM     49  CB  ASN B  10     -32.245  26.217  13.701  1.00 24.61           C
ATOM     50  CG  ASN B  10     -32.229  24.781  14.157  1.00 25.67           C
ATOM     51  OD1 ASN B  10     -33.010  23.957  13.688  1.00 26.59           O
ATOM     52  ND2 ASN B  10     -31.356  24.474  15.085  1.00 26.65           N
ATOM     53  N   PHE B  11     -33.220  27.736  11.098  1.00 20.59           N
ATOM     54  CA  PHE B  11     -33.905  28.971  10.748  1.00 19.58           C
ATOM     55  C   PHE B  11     -35.383  28.692  10.562  1.00 18.92           C
ATOM     56  O   PHE B  11     -35.754  27.666   9.996  1.00 18.56           O
ATOM     57  CB  PHE B  11     -33.316  29.580   9.482  1.00 19.37           C
ATOM     58  CG  PHE B  11     -34.087  30.760   8.968  1.00 19.22           C
ATOM     59  CD1 PHE B  11     -34.106  31.955   9.681  1.00 19.30           C
ATOM     60  CD2 PHE B  11     -34.818  30.673   7.784  1.00 19.13           C
ATOM     61  CE1 PHE B  11     -34.828  33.048   9.211  1.00 19.33           C
ATOM     62  CE2 PHE B  11     -35.539  31.759   7.311  1.00 19.14           C
ATOM     63  CZ  PHE B  11     -35.545  32.949   8.025  1.00 19.16           C
ATOM     64  N   THR B  12     -36.213  29.605  11.053  1.00 18.53           N
ATOM     65  CA  THR B  12     -37.656  29.506  10.878  1.00 18.62           C
ATOM     66  C   THR B  12     -38.194  30.773  10.234  1.00 18.89           C
ATOM     67  O   THR B  12     -37.716  31.874  10.526  1.00 18.71           O
ATOM     68  CB  THR B  12     -38.396  29.192  12.201  1.00 18.34           C
ATOM     69  OG1 THR B  12     -39.799  29.063  11.938  1.00 18.35           O
ATOM     70  CG2 THR B  12     -38.165  30.262  13.268  1.00 17.97           C
ATOM     71  N   THR B  13     -39.170  30.602   9.341  1.00 19.21           N
ATOM     72  CA  THR B  13     -39.859  31.735   8.722  1.00 19.49           C
ATOM     73  C   THR B  13     -40.951  32.308   9.643  1.00 19.93           C
ATOM     74  O   THR B  13     -41.391  33.445   9.456  1.00 19.96           O
ATOM     75  CB  THR B  13     -40.451  31.376   7.345  1.00 19.27           C
ATOM     76  OG1 THR B  13     -41.406  30.321   7.481  1.00 18.80           O
ATOM     77  CG2 THR B  13     -39.343  30.955   6.374  1.00 19.30           C
ATOM     78  N   ALA B  14     -41.371  31.520  10.633  1.00 20.22           N
ATOM     79  CA  ALA B  14     -42.364  31.943  11.613  1.00 20.63           C
ATOM     80  C   ALA B  14     -41.829  33.067  12.513  1.00 20.78           C
ATOM     81  O   ALA B  14     -40.892  32.865  13.285  1.00 20.48           O
ATOM     82  CB  ALA B  14     -42.800  30.753  12.453  1.00 20.75           C
ATOM     83  N   GLY B  15     -42.429  34.249  12.393  1.00 21.05           N
ATOM     84  CA  GLY B  15     -41.980  35.439  13.121  1.00 21.35           C
ATOM     85  C   GLY B  15     -40.623  35.944  12.655  1.00 21.70           C
ATOM     86  O   GLY B  15     -39.916  36.620  13.403  1.00 21.25           O
ATOM     87  N   ALA B  16     -40.274  35.621  11.410  1.00 22.27           N
ATOM     88  CA  ALA B  16     -38.962  35.926  10.862  1.00 22.59           C
ATOM     89  C   ALA B  16     -38.804  37.417  10.696  1.00 23.15           C
ATOM     90  O   ALA B  16     -39.758  38.114  10.357  1.00 23.24           O
ATOM     91  CB  ALA B  16     -38.773  35.243   9.526  1.00 22.47           C
ATOM     92  N   THR B  17     -37.590  37.887  10.939  1.00 24.01           N
ATOM     93  CA  THR B  17     -37.259  39.303  10.846  1.00 24.78           C
ATOM     94  C   THR B  17     -36.052  39.463   9.928  1.00 25.99           C
ATOM     95  O   THR B  17     -35.497  38.477   9.440  1.00 26.66           O
ATOM     96  CB  THR B  17     -36.958  39.905  12.241  1.00 24.23           C
ATOM     97  OG1 THR B  17     -35.738  39.361  12.757  1.00 23.47           O
ATOM     98  CG2 THR B  17     -38.096  39.621  13.222  1.00 23.95           C
ATOM     99  N   VAL B  18     -35.661  40.709   9.685  1.00 27.12           N
ATOM    100  CA  VAL B  18     -34.443  41.003   8.919  1.00 27.91           C
ATOM    101  C   VAL B  18     -33.201  40.577   9.713  1.00 28.22           C
ATOM    102  O   VAL B  18     -32.208  40.150   9.126  1.00 28.01           O
ATOM    103  CB  VAL B  18     -34.360  42.495   8.516  1.00 28.01           C
ATOM    104  CG1 VAL B  18     -33.069  42.797   7.760  1.00 28.02           C
ATOM    105  CG2 VAL B  18     -35.551  42.876   7.645  1.00 27.90           C
ATOM    106  N   GLN B  19     -33.273  40.680  11.040  1.00 28.86           N
ATOM    107  CA  GLN B  19     -32.178  40.265  11.913  1.00 29.41           C
ATOM    108  C   GLN B  19     -31.982  38.748  11.896  1.00 27.58           C
ATOM    109  O   GLN B  19     -30.893  38.270  11.578  1.00 28.41           O
ATOM    110  CB  GLN B  19     -32.403  40.763  13.347  1.00 31.28           C
ATOM    111  CG  GLN B  19     -31.294  40.350  14.320  1.00 33.60           C
ATOM    112  CD  GLN B  19     -30.744  41.489  15.168  1.00 35.35           C
ATOM    113  OE1 GLN B  19     -31.452  42.445  15.489  1.00 36.97           O
ATOM    114  NE2 GLN B  19     -29.467  41.384  15.543  1.00 36.05           N
ATOM    115  N   SER B  20     -33.035  38.009  12.243  1.00 25.13           N
ATOM    116  CA  SER B  20     -32.989  36.536  12.303  1.00 23.18           C
ATOM    117  C   SER B  20     -32.530  35.903  10.986  1.00 21.65           C
ATOM    118  O   SER B  20     -31.802  34.912  10.997  1.00 21.03           O
ATOM    119  CB  SER B  20     -34.350  35.959  12.721  1.00 22.81           C
ATOM    120  OG  SER B  20     -35.353  36.209  11.752  1.00 22.63           O
ATOM    121  N   TYR B  21     -32.964  36.486   9.869  1.00 20.30           N
ATOM    122  CA  TYR B  21     -32.507  36.089   8.540  1.00 19.36           C
ATOM    123  C   TYR B  21     -31.027  36.423   8.337  1.00 19.08           C
ATOM    124  O   TYR B  21     -30.254  35.568   7.921  1.00 18.92           O
ATOM    125  CB  TYR B  21     -33.362  36.757   7.462  1.00 19.00           C
ATOM    126  CG  TYR B  21     -32.955  36.406   6.042  1.00 18.76           C
ATOM    127  CD1 TYR B  21     -33.090  35.104   5.560  1.00 18.64           C
ATOM    128  CD2 TYR B  21     -32.435  37.376   5.181  1.00 18.70           C
ATOM    129  CE1 TYR B  21     -32.717  34.777   4.262  1.00 18.62           C
ATOM    130  CE2 TYR B  21     -32.058  37.059   3.884  1.00 18.68           C
ATOM    131  CZ  TYR B  21     -32.203  35.759   3.428  1.00 18.68           C
ATOM    132  OH  TYR B  21     -31.836  35.446   2.141  1.00 18.41           O
ATOM    133  N   THR B  22     -30.638  37.659   8.644  1.00 19.01           N
ATOM    134  CA  THR B  22     -29.235  38.092   8.514  1.00 18.91           C
ATOM    135  C   THR B  22     -28.284  37.249   9.382  1.00 18.70           C
ATOM    136  O   THR B  22     -27.229  36.840   8.909  1.00 18.33           O
ATOM    137  CB  THR B  22     -29.071  39.597   8.821  1.00 18.96           C
ATOM    138  OG1 THR B  22     -29.915  40.350   7.947  1.00 18.73           O
ATOM    139  CG2 THR B  22     -27.630  40.066   8.608  1.00 19.12           C
ATOM    140  N   ASN B  23     -28.667  36.985  10.629  1.00 18.92           N
ATOM    141  CA  ASN B  23     -27.879  36.115  11.529  1.00 19.42           C
ATOM    142  C   ASN B  23     -27.739  34.686  11.012  1.00 18.72           C
ATOM    143  O   ASN B  23     -26.691  34.059  11.173  1.00 18.63           O
ATOM    144  CB  ASN B  23     -28.499  36.063  12.927  1.00 20.13           C
ATOM    145  CG  ASN B  23     -28.529  37.418  13.607  1.00 21.13           C
ATOM    146  OD1 ASN B  23     -27.807  38.347  13.217  1.00 21.31           O
ATOM    147  ND2 ASN B  23     -29.378  37.545  14.628  1.00 21.62           N
ATOM    148  N   PHE B  24     -28.822  34.194  10.414  1.00 17.85           N
ATOM    149  CA  PHE B  24     -28.881  32.878   9.788  1.00 17.03           C
ATOM    150  C   PHE B  24     -27.876  32.758   8.645  1.00 16.99           C
ATOM    151  O   PHE B  24     -27.079  31.824   8.613  1.00 16.94           O
ATOM    152  CB  PHE B  24     -30.316  32.601   9.295  1.00 16.50           C
ATOM    153  CG  PHE B  24     -30.416  31.491   8.290  1.00 15.94           C
ATOM    154  CD1 PHE B  24     -29.955  30.213   8.593  1.00 15.68           C
ATOM    155  CD2 PHE B  24     -30.974  31.721   7.039  1.00 15.78           C
ATOM    156  CE1 PHE B  24     -30.049  29.188   7.668  1.00 15.47           C
ATOM    157  CE2 PHE B  24     -31.065  30.702   6.108  1.00 15.75           C
ATOM    158  CZ  PHE B  24     -30.603  29.433   6.423  1.00 15.59           C
ATOM    159  N   ILE B  25     -27.925  33.702   7.714  1.00 17.06           N
ATOM    160  CA  ILE B  25     -26.995  33.718   6.573  1.00 17.36           C
ATOM    161  C   ILE B  25     -25.544  33.928   7.036  1.00 18.18           C
ATOM    162  O   ILE B  25     -24.612  33.384   6.437  1.00 17.90           O
ATOM    163  CB  ILE B  25     -27.404  34.781   5.520  1.00 16.91           C
ATOM    164  CG1 ILE B  25     -28.821  34.518   4.978  1.00 16.62           C
ATOM    165  CG2 ILE B  25     -26.416  34.837   4.357  1.00 16.85           C
ATOM    166  CD1 ILE B  25     -29.076  33.130   4.429  1.00 16.59           C
ATOM    167  N   ARG B  26     -25.373  34.704   8.105  1.00 19.47           N
ATOM    168  CA  ARG B  26     -24.067  34.906   8.731  1.00 20.76           C
ATOM    169  C   ARG B  26     -23.512  33.598   9.302  1.00 19.77           C
ATOM    170  O   ARG B  26     -22.324  33.318   9.166  1.00 19.11           O
ATOM    171  CB  ARG B  26     -24.161  35.960   9.840  1.00 23.27           C
ATOM    172  CG  ARG B  26     -22.826  36.602  10.199  1.00 25.81           C
ATOM    173  CD  ARG B  26     -22.852  37.364  11.527  1.00 27.90           C
ATOM    174  NE  ARG B  26     -24.077  38.139  11.776  1.00 29.67           N
ATOM    175  CZ  ARG B  26     -24.457  39.245  11.123  1.00 31.33           C
ATOM    176  NH1 ARG B  26     -25.592  39.852  11.468  1.00 31.87           N
ATOM    177  NH2 ARG B  26     -23.734  39.751  10.123  1.00 32.25           N
ATOM    178  N   ALA B  27     -24.381  32.816   9.943  1.00 19.20           N
ATOM    179  CA  ALA B  27     -24.030  31.501  10.486  1.00 18.74           C
ATOM    180  C   ALA B  27     -23.626  30.511   9.392  1.00 19.05           C
ATOM    181  O   ALA B  27     -22.645  29.779   9.548  1.00 18.97           O
ATOM    182  CB  ALA B  27     -25.190  30.944  11.293  1.00 18.48           C
ATOM    183  N   VAL B  28     -24.380  30.498   8.293  1.00 19.19           N
ATOM    184  CA  VAL B  28     -24.056  29.667   7.129  1.00 19.67           C
ATOM    185  C   VAL B  28     -22.715  30.097   6.536  1.00 20.79           C
ATOM    186  O   VAL B  28     -21.844  29.253   6.307  1.00 20.73           O
ATOM    187  CB  VAL B  28     -25.168  29.729   6.048  1.00 19.23           C
ATOM    188  CG1 VAL B  28     -24.731  29.073   4.743  1.00 19.08           C
ATOM    189  CG2 VAL B  28     -26.438  29.060   6.555  1.00 19.03           C
ATOM    190  N   ARG B  29     -22.564  31.403   6.295  1.00 22.29           N
ATOM    191  CA  ARG B  29     -21.332  31.964   5.715  1.00 23.67           C
ATOM    192  C   ARG B  29     -20.099  31.652   6.567  1.00 22.88           C
ATOM    193  O   ARG B  29     -19.032  31.365   6.029  1.00 21.99           O
ATOM    194  CB  ARG B  29     -21.453  33.483   5.466  1.00 25.89           C
ATOM    195  CG  ARG B  29     -20.168  34.105   4.916  1.00 28.22           C
ATOM    196  CD  ARG B  29     -20.339  35.441   4.199  1.00 30.42           C
ATOM    197  NE  ARG B  29     -20.972  36.498   4.995  1.00 33.76           N
ATOM    198  CZ  ARG B  29     -20.449  37.091   6.078  1.00 36.52           C
ATOM    199  NH1 ARG B  29     -19.267  36.730   6.572  1.00 37.74           N
ATOM    200  NH2 ARG B  29     -21.134  38.054   6.697  1.00 37.49           N
ATOM    201  N   GLY B  30     -20.264  31.676   7.887  1.00 22.79           N
ATOM    202  CA  GLY B  30     -19.173  31.378   8.818  1.00 23.14           C
ATOM    203  C   GLY B  30     -18.629  29.956   8.799  1.00 23.51           C
ATOM    204  O   GLY B  30     -17.606  29.683   9.425  1.00 23.12           O
ATOM    205  N   ARG B  31     -19.323  29.056   8.101  1.00 24.56           N
ATOM    206  CA  ARG B  31     -18.911  27.661   7.928  1.00 25.66           C
ATOM    207  C   ARG B  31     -18.343  27.322   6.549  1.00 24.40           C
ATOM    208  O   ARG B  31     -17.830  26.219   6.351  1.00 23.87           O
ATOM    209  CB  ARG B  31     -20.100  26.741   8.226  1.00 27.85           C
ATOM    210  CG  ARG B  31     -20.338  26.508   9.707  1.00 30.30           C
ATOM    211  CD  ARG B  31     -19.318  25.536  10.274  1.00 33.19           C
ATOM    212  NE  ARG B  31     -19.284  25.560  11.731  1.00 37.34           N
ATOM    213  CZ  ARG B  31     -18.453  24.838  12.485  1.00 41.17           C
ATOM    214  NH1 ARG B  31     -17.567  24.006  11.928  1.00 42.24           N
ATOM    215  NH2 ARG B  31     -18.511  24.947  13.811  1.00 43.00           N
ATOM    216  N   LEU B  32     -18.433  28.250   5.602  1.00 23.76           N
ATOM    217  CA  LEU B  32     -17.887  28.027   4.273  1.00 24.05           C
ATOM    218  C   LEU B  32     -16.371  28.005   4.332  1.00 25.56           C
ATOM    219  O   LEU B  32     -15.762  28.779   5.061  1.00 25.60           O
ATOM    220  CB  LEU B  32     -18.383  29.091   3.290  1.00 23.25           C
ATOM    221  CG  LEU B  32     -19.900  29.157   3.074  1.00 22.74           C
ATOM    222  CD1 LEU B  32     -20.223  30.204   2.017  1.00 22.48           C
ATOM    223  CD2 LEU B  32     -20.494  27.804   2.696  1.00 22.66           C
ATOM    224  N   THR B  33     -15.767  27.091   3.581  1.00 27.63           N
ATOM    225  CA  THR B  33     -14.320  26.905   3.634  1.00 29.88           C
ATOM    226  C   THR B  33     -13.586  27.926   2.764  1.00 31.62           C
ATOM    227  O   THR B  33     -14.043  28.277   1.673  1.00 30.87           O
ATOM    228  CB  THR B  33     -13.915  25.482   3.228  1.00 30.23           C
ATOM    229  OG1 THR B  33     -14.458  25.176   1.937  1.00 30.45           O
ATOM    230  CG2 THR B  33     -14.428  24.481   4.263  1.00 30.43           C
ATOM    231  N   VAL B  44     -12.443  28.383   3.274  1.00 34.15           N
ATOM    232  CA  VAL B  44     -11.626  29.436   2.651  1.00 36.08           C
ATOM    233  C   VAL B  44     -10.245  28.921   2.214  1.00 38.17           C
ATOM    234  O   VAL B  44      -9.671  29.437   1.249  1.00 38.32           O
ATOM    235  CB  VAL B  44     -11.494  30.654   3.599  1.00 36.15           C
ATOM    236  CG1 VAL B  44     -10.738  31.802   2.946  1.00 36.80           C
ATOM    237  CG2 VAL B  44     -12.871  31.152   4.010  1.00 35.92           C
ATOM    238  N   LEU B  45      -9.713  27.916   2.910  1.00 40.69           N
ATOM    239  CA  LEU B  45      -8.487  27.238   2.479  1.00 43.07           C
ATOM    240  C   LEU B  45      -8.703  26.530   1.143  1.00 44.39           C
ATOM    241  O   LEU B  45      -9.822  26.096   0.857  1.00 44.47           O
ATOM    242  CB  LEU B  45      -8.030  26.232   3.542  1.00 43.61           C
ATOM    243  CG  LEU B  45      -7.691  26.795   4.927  1.00 44.11           C
ATOM    244  CD1 LEU B  45      -6.904  25.772   5.723  1.00 44.25           C
ATOM    245  CD2 LEU B  45      -6.906  28.095   4.869  1.00 44.53           C
ATOM    246  N   PRO B  46      -7.639  26.416   0.317  1.00 46.91           N
ATOM    247  CA  PRO B  46      -7.833  25.828  -1.009  1.00 47.71           C
ATOM    248  C   PRO B  46      -8.411  24.428  -0.902  1.00 47.88           C
ATOM    249  O   PRO B  46      -7.838  23.574  -0.223  1.00 46.23           O
ATOM    250  CB  PRO B  46      -6.417  25.788  -1.595  1.00 48.05           C
ATOM    251  CG  PRO B  46      -5.525  25.787  -0.414  1.00 47.98           C
ATOM    252  CD  PRO B  46      -6.211  26.669   0.585  1.00 47.66           C
ATOM    253  N   ASN B  47      -9.558  24.226  -1.542  1.00 49.23           N
ATOM    254  CA  ASN B  47     -10.281  22.966  -1.474  1.00 50.71           C
ATOM    255  C   ASN B  47      -9.312  21.815  -1.789  1.00 51.30           C
ATOM    256  O   ASN B  47      -8.768  21.741  -2.886  1.00 52.22           O
ATOM    257  CB  ASN B  47     -11.504  23.027  -2.420  1.00 50.91           C
ATOM    258  CG  ASN B  47     -12.255  21.695  -2.564  1.00 51.28           C
ATOM    259  OD1 ASN B  47     -12.769  21.407  -3.645  1.00 52.81           O
ATOM    260  ND2 ASN B  47     -12.353  20.902  -1.492  1.00 50.62           N
ATOM    261  N   ARG B  48      -9.032  20.991  -0.779  1.00 53.32           N
ATOM    262  CA  ARG B  48      -8.232  19.774  -0.949  1.00 55.18           C
ATOM    263  C   ARG B  48      -9.131  18.654  -1.424  1.00 54.25           C
ATOM    264  O   ARG B  48     -10.358  18.768  -1.391  1.00 55.28           O
ATOM    265  CB  ARG B  48      -7.579  19.334   0.367  1.00 57.40           C
ATOM    266  CG  ARG B  48      -6.597  20.314   0.982  1.00 59.41           C
ATOM    267  CD  ARG B  48      -5.354  20.504   0.128  1.00 61.63           C
ATOM    268  NE  ARG B  48      -4.362  21.337   0.810  1.00 64.99           N
ATOM    269  CZ  ARG B  48      -3.308  21.921   0.235  1.00 66.68           C
ATOM    270  NH1 ARG B  48      -3.063  21.792  -1.069  1.00 65.75           N
ATOM    271  NH2 ARG B  48      -2.483  22.657   0.979  1.00 69.12           N
ATOM    272  N   VAL B  49      -8.504  17.563  -1.845  1.00 54.40           N
ATOM    273  CA  VAL B  49      -9.207  16.344  -2.241  1.00 55.98           C
ATOM    274  C   VAL B  49      -9.000  15.273  -1.167  1.00 57.66           C
ATOM    275  O   VAL B  49      -7.970  15.245  -0.492  1.00 58.03           O
ATOM    276  CB  VAL B  49      -8.733  15.869  -3.633  1.00 56.11           C
ATOM    277  CG1 VAL B  49      -9.351  14.529  -4.027  1.00 56.03           C
ATOM    278  CG2 VAL B  49      -9.085  16.924  -4.672  1.00 56.06           C
ATOM    279  N   GLY B  50      -9.998  14.405  -1.015  1.00 59.77           N
ATOM    280  CA  GLY B  50      -9.967  13.331  -0.023  1.00 61.87           C
ATOM    281  C   GLY B  50     -10.091  13.830   1.407  1.00 63.60           C
ATOM    282  O   GLY B  50      -9.464  13.281   2.314  1.00 65.66           O
ATOM    283  N   LEU B  51     -10.907  14.865   1.604  1.00 64.43           N
ATOM    284  CA  LEU B  51     -11.089  15.484   2.918  1.00 63.90           C
ATOM    285  C   LEU B  51     -11.977  14.637   3.830  1.00 63.30           C
ATOM    286  O   LEU B  51     -12.789  13.845   3.335  1.00 63.91           O
ATOM    287  CB  LEU B  51     -11.723  16.866   2.768  1.00 64.15           C
ATOM    288  CG  LEU B  51     -10.796  17.982   2.287  1.00 64.59           C
ATOM    289  CD1 LEU B  51     -11.619  19.125   1.714  1.00 64.24           C
ATOM    290  CD2 LEU B  51      -9.895  18.467   3.417  1.00 64.87           C
ATOM    291  N   PRO B  52     -11.832  14.805   5.163  1.00 61.60           N
ATOM    292  CA  PRO B  52     -12.753  14.164   6.105  1.00 60.86           C
ATOM    293  C   PRO B  52     -14.227  14.411   5.733  1.00 57.95           C
ATOM    294  O   PRO B  52     -14.630  15.560   5.527  1.00 56.85           O
ATOM    295  CB  PRO B  52     -12.393  14.805   7.459  1.00 61.07           C
ATOM    296  CG  PRO B  52     -11.092  15.510   7.271  1.00 61.27           C
ATOM    297  CD  PRO B  52     -10.655  15.369   5.848  1.00 61.43           C
ATOM    298  N   ILE B  53     -14.995  13.327   5.626  1.00 55.51           N
ATOM    299  CA  ILE B  53     -16.389  13.374   5.146  1.00 53.58           C
ATOM    300  C   ILE B  53     -17.276  14.211   6.082  1.00 52.62           C
ATOM    301  O   ILE B  53     -18.170  14.912   5.619  1.00 51.69           O
ATOM    302  CB  ILE B  53     -17.005  11.958   4.975  1.00 53.16           C
ATOM    303  CG1 ILE B  53     -16.169  11.077   4.026  1.00 53.73           C
ATOM    304  CG2 ILE B  53     -18.424  12.046   4.419  1.00 52.62           C
ATOM    305  CD1 ILE B  53     -16.126   9.617   4.432  1.00 53.67           C
ATOM    306  N   ASN B  54     -17.003  14.141   7.388  1.00 52.19           N
ATOM    307  CA  ASN B  54     -17.736  14.906   8.423  1.00 52.44           C
ATOM    308  C   ASN B  54     -17.768  16.436   8.276  1.00 50.18           C
ATOM    309  O   ASN B  54     -18.667  17.088   8.813  1.00 50.93           O
ATOM    310  CB  ASN B  54     -17.199  14.562   9.821  1.00 55.26           C
ATOM    311  CG  ASN B  54     -15.741  14.972  10.018  1.00 58.65           C
ATOM    312  OD1 ASN B  54     -14.849  14.425   9.371  1.00 61.74           O
ATOM    313  ND2 ASN B  54     -15.492  15.921  10.923  1.00 59.75           N
ATOM    314  N   GLN B  55     -16.798  16.992   7.551  1.00 47.24           N
ATOM    315  CA  GLN B  55     -16.660  18.448   7.364  1.00 45.30           C
ATOM    316  C   GLN B  55     -16.771  18.846   5.875  1.00 40.83           C
ATOM    317  O   GLN B  55     -16.226  19.863   5.438  1.00 39.40           O
ATOM    318  CB  GLN B  55     -15.369  18.975   8.032  1.00 47.26           C
ATOM    319  CG  GLN B  55     -14.122  18.095   7.925  1.00 48.02           C
ATOM    320  CD  GLN B  55     -13.062  18.391   8.979  1.00 48.53           C
ATOM    321  OE1 GLN B  55     -12.409  17.472   9.474  1.00 48.77           O
ATOM    322  NE2 GLN B  55     -12.886  19.663   9.332  1.00 49.63           N
ATOM    323  N   ARG B  56     -17.513  18.032   5.125  1.00 36.59           N
ATOM    324  CA  ARG B  56     -17.851  18.292   3.718  1.00 33.55           C
ATOM    325  C   ARG B  56     -19.192  18.992   3.536  1.00 28.94           C
ATOM    326  O   ARG B  56     -19.412  19.639   2.517  1.00 27.82           O
ATOM    327  CB  ARG B  56     -17.901  16.980   2.932  1.00 35.37           C
ATOM    328  CG  ARG B  56     -16.808  16.832   1.899  1.00 37.60           C
ATOM    329  CD  ARG B  56     -16.663  15.381   1.479  1.00 40.09           C
ATOM    330  NE  ARG B  56     -15.483  15.190   0.636  1.00 42.52           N
ATOM    331  CZ  ARG B  56     -14.805  14.048   0.490  1.00 44.95           C
ATOM    332  NH1 ARG B  56     -15.153  12.930   1.133  1.00 46.60           N
ATOM    333  NH2 ARG B  56     -13.745  14.023  -0.311  1.00 45.32           N
ATOM    334  N   PHE B  57     -20.087  18.830   4.508  1.00 25.20           N
ATOM    335  CA  PHE B  57     -21.469  19.277   4.389  1.00 23.47           C
ATOM    336  C   PHE B  57     -21.931  20.019   5.639  1.00 22.63           C
ATOM    337  O   PHE B  57     -21.546  19.658   6.754  1.00 22.55           O
ATOM    338  CB  PHE B  57     -22.392  18.070   4.154  1.00 22.72           C
ATOM    339  CG  PHE B  57     -22.099  17.318   2.885  1.00 21.98           C
ATOM    340  CD1 PHE B  57     -22.374  17.886   1.649  1.00 21.74           C
ATOM    341  CD2 PHE B  57     -21.539  16.046   2.922  1.00 21.76           C
ATOM    342  CE1 PHE B  57     -22.100  17.202   0.472  1.00 21.53           C
ATOM    343  CE2 PHE B  57     -21.261  15.357   1.748  1.00 21.55           C
ATOM    344  CZ  PHE B  57     -21.546  15.934   0.522  1.00 21.51           C
ATOM    345  N   ILE B  58     -22.751  21.053   5.453  1.00 21.78           N
ATOM    346  CA  ILE B  58     -23.520  21.611   6.571  1.00 21.64           C
ATOM    347  C   ILE B  58     -25.004  21.348   6.360  1.00 21.03           C
ATOM    348  O   ILE B  58     -25.491  21.310   5.229  1.00 21.51           O
ATOM    349  CB  ILE B  58     -23.251  23.114   6.864  1.00 21.97           C
ATOM    350  CG1 ILE B  58     -23.601  24.023   5.689  1.00 22.29           C
ATOM    351  CG2 ILE B  58     -21.799  23.323   7.263  1.00 22.17           C
ATOM    352  CD1 ILE B  58     -23.936  25.433   6.129  1.00 22.59           C
ATOM    353  N   LEU B  59     -25.699  21.139   7.469  1.00 20.29           N
ATOM    354  CA  LEU B  59     -27.127  20.873   7.460  1.00 20.02           C
ATOM    355  C   LEU B  59     -27.902  22.105   7.921  1.00 19.77           C
ATOM    356  O   LEU B  59     -27.599  22.692   8.957  1.00 19.57           O
ATOM    357  CB  LEU B  59     -27.443  19.669   8.349  1.00 20.00           C
ATOM    358  CG  LEU B  59     -26.794  18.332   7.964  1.00 20.00           C
ATOM    359  CD1 LEU B  59     -27.420  17.215   8.782  1.00 20.05           C
ATOM    360  CD2 LEU B  59     -26.912  18.010   6.477  1.00 20.14           C
ATOM    361  N   VAL B  60     -28.895  22.494   7.127  1.00 19.51           N
ATOM    362  CA  VAL B  60     -29.744  23.647   7.416  1.00 19.39           C
ATOM    363  C   VAL B  60     -31.160  23.135   7.650  1.00 19.71           C
ATOM    364  O   VAL B  60     -31.825  22.698   6.712  1.00 18.99           O
ATOM    365  CB  VAL B  60     -29.732  24.657   6.248  1.00 19.10           C
ATOM    366  CG1 VAL B  60     -30.752  25.769   6.461  1.00 18.96           C
ATOM    367  CG2 VAL B  60     -28.344  25.252   6.082  1.00 19.15           C
ATOM    368  N   GLU B  61     -31.613  23.202   8.897  1.00 20.88           N
ATOM    369  CA  GLU B  61     -32.955  22.750   9.263  1.00 22.42           C
ATOM    370  C   GLU B  61     -33.943  23.926   9.189  1.00 22.06           C
ATOM    371  O   GLU B  61     -33.956  24.797  10.063  1.00 22.07           O
ATOM    372  CB  GLU B  61     -32.939  22.107  10.650  1.00 24.08           C
ATOM    373  CG  GLU B  61     -34.110  21.167  10.896  1.00 26.08           C
ATOM    374  CD  GLU B  61     -34.113  20.560  12.291  1.00 28.07           C
ATOM    375  OE1 GLU B  61     -33.065  20.596  12.974  1.00 29.70           O
ATOM    376  OE2 GLU B  61     -35.174  20.036  12.707  1.00 29.53           O
ATOM    377  N   LEU B  62     -34.745  23.942   8.123  1.00 21.85           N
ATOM    378  CA  LEU B  62     -35.714  25.009   7.859  1.00 21.86           C
ATOM    379  C   LEU B  62     -37.090  24.630   8.389  1.00 22.55           C
ATOM    380  O   LEU B  62     -37.530  23.494   8.214  1.00 22.98           O
ATOM    381  CB  LEU B  62     -35.826  25.288   6.355  1.00 21.25           C
ATOM    382  CG  LEU B  62     -34.556  25.701   5.611  1.00 21.00           C
ATOM    383  CD1 LEU B  62     -34.837  25.790   4.120  1.00 20.84           C
ATOM    384  CD2 LEU B  62     -33.999  27.025   6.122  1.00 21.01           C
ATOM    385  N   SER B  63     -37.756  25.589   9.030  1.00 23.12           N
ATOM    386  CA  SER B  63     -39.130  25.428   9.512  1.00 23.54           C
ATOM    387  C   SER B  63     -39.976  26.630   9.123  1.00 24.11           C
ATOM    388  O   SER B  63     -39.445  27.691   8.804  1.00 24.53           O
ATOM    389  CB  SER B  63     -39.151  25.260  11.031  1.00 23.28           C
ATOM    390  OG  SER B  63     -38.354  24.165  11.433  1.00 23.17           O
ATOM    391  N   ASN B  64     -41.294  26.455   9.156  1.00 24.98           N
ATOM    392  CA  ASN B  64     -42.227  27.520   8.775  1.00 25.84           C
ATOM    393  C   ASN B  64     -43.438  27.632   9.705  1.00 27.39           C
ATOM    394  O   ASN B  64     -43.552  26.868  10.664  1.00 26.15           O
ATOM    395  CB  ASN B  64     -42.629  27.364   7.293  1.00 25.23           C
ATOM    396  CG  ASN B  64     -43.439  26.108   7.007  1.00 24.79           C
ATOM    397  OD1 ASN B  64     -43.821  25.364   7.908  1.00 23.90           O
ATOM    398  ND2 ASN B  64     -43.701  25.867   5.727  1.00 25.12           N
ATOM    399  N   HIS B  65     -44.298  28.620   9.432  1.00 30.35           N
ATOM    400  CA  HIS B  65     -45.585  28.812  10.141  1.00 32.65           C
ATOM    401  C   HIS B  65     -46.432  27.553  10.149  1.00 32.18           C
ATOM    402  O   HIS B  65     -47.009  27.189  11.172  1.00 33.15           O
ATOM    403  CB  HIS B  65     -46.442  29.888   9.469  1.00 34.44           C
ATOM    404  CG  HIS B  65     -46.000  31.290   9.740  1.00 36.52           C
ATOM    405  ND1 HIS B  65     -46.403  31.994  10.855  1.00 37.71           N
ATOM    406  CD2 HIS B  65     -45.226  32.136   9.019  1.00 37.25           C
ATOM    407  CE1 HIS B  65     -45.877  33.206  10.816  1.00 38.39           C
ATOM    408  NE2 HIS B  65     -45.160  33.317   9.712  1.00 37.42           N
ATOM    409  N   ALA B  66     -46.489  26.897   8.994  1.00 31.46           N
ATOM    410  CA  ALA B  66     -47.273  25.670   8.804  1.00 31.68           C
ATOM    411  C   ALA B  66     -46.798  24.446   9.620  1.00 31.56           C
ATOM    412  O   ALA B  66     -47.328  23.351   9.444  1.00 31.46           O
ATOM    413  CB  ALA B  66     -47.323  25.325   7.317  1.00 31.34           C
ATOM    414  N   GLU B  67     -45.802  24.632  10.488  1.00 31.97           N
ATOM    415  CA  GLU B  67     -45.287  23.588  11.388  1.00 33.11           C
ATOM    416  C   GLU B  67     -44.531  22.470  10.663  1.00 30.20           C
ATOM    417  O   GLU B  67     -44.278  21.415  11.244  1.00 30.21           O
ATOM    418  CB  GLU B  67     -46.402  22.996  12.273  1.00 36.22           C
ATOM    419  CG  GLU B  67     -47.156  24.025  13.111  1.00 38.61           C
ATOM    420  CD  GLU B  67     -46.385  24.499  14.334  1.00 40.54           C
ATOM    421  OE1 GLU B  67     -46.977  25.254  15.134  1.00 42.46           O
ATOM    422  OE2 GLU B  67     -45.202  24.124  14.511  1.00 42.24           O
ATOM    423  N   LEU B  68     -44.145  22.726   9.413  1.00 27.02           N
ATOM    424  CA  LEU B  68     -43.427  21.751   8.601  1.00 24.60           C
ATOM    425  C   LEU B  68     -41.951  22.029   8.700  1.00 22.83           C
ATOM    426  O   LEU B  68     -41.543  23.149   9.001  1.00 22.71           O
ATOM    427  CB  LEU B  68     -43.861  21.836   7.144  1.00 24.44           C
ATOM    428  CG  LEU B  68     -45.340  21.571   6.889  1.00 24.45           C
ATOM    429  CD1 LEU B  68     -45.630  21.749   5.417  1.00 24.45           C
ATOM    430  CD2 LEU B  68     -45.763  20.181   7.334  1.00 24.65           C
ATOM    431  N   SER B  69     -41.155  21.005   8.426  1.00 21.10           N
ATOM    432  CA  SER B  69     -39.713  21.079   8.612  1.00 19.48           C
ATOM    433  C   SER B  69     -38.983  20.207   7.600  1.00 17.35           C
ATOM    434  O   SER B  69     -39.362  19.055   7.395  1.00 17.03           O
ATOM    435  CB  SER B  69     -39.359  20.652  10.036  1.00 19.90           C
ATOM    436  OG  SER B  69     -38.009  20.949  10.335  1.00 20.68           O
ATOM    437  N   VAL B  70     -37.959  20.783   6.960  1.00 15.09           N
ATOM    438  CA  VAL B  70     -37.062  20.058   6.047  1.00 13.70           C
ATOM    439  C   VAL B  70     -35.615  20.426   6.364  1.00 12.72           C
ATOM    440  O   VAL B  70     -35.349  21.490   6.919  1.00 12.50           O
ATOM    441  CB  VAL B  70     -37.359  20.334   4.542  1.00 13.45           C
ATOM    442  CG1 VAL B  70     -38.781  19.930   4.189  1.00 13.34           C
ATOM    443  CG2 VAL B  70     -37.118  21.794   4.157  1.00 13.43           C
ATOM    444  N   THR B  71     -34.693  19.541   5.996  1.00 11.81           N
ATOM    445  CA  THR B  71     -33.266  19.747   6.227  1.00 11.08           C
ATOM    446  C   THR B  71     -32.502  19.739   4.912  1.00 10.31           C
ATOM    447  O   THR B  71     -32.425  18.711   4.256  1.00 10.19           O
ATOM    448  CB  THR B  71     -32.692  18.668   7.159  1.00 11.20           C
ATOM    449  OG1 THR B  71     -33.386  18.714   8.413  1.00 11.17           O
ATOM    450  CG2 THR B  71     -31.174  18.883   7.392  1.00 11.27           C
ATOM    451  N   LEU B  72     -31.929  20.883   4.550  1.00  9.72           N
ATOM    452  CA  LEU B  72     -31.096  21.001   3.349  1.00  9.43           C
ATOM    453  C   LEU B  72     -29.660  20.576   3.653  1.00  9.36           C
ATOM    454  O   LEU B  72     -29.183  20.742   4.772  1.00  9.36           O
ATOM    455  CB  LEU B  72     -31.110  22.438   2.815  1.00  9.25           C
ATOM    456  CG  LEU B  72     -32.477  23.060   2.489  1.00  9.22           C
ATOM    457  CD1 LEU B  72     -32.316  24.486   1.985  1.00  9.31           C
ATOM    458  CD2 LEU B  72     -33.249  22.247   1.463  1.00  9.15           C
ATOM    459  N   ALA B  73     -28.994  20.009   2.653  1.00  9.41           N
ATOM    460  CA  ALA B  73     -27.578  19.654   2.737  1.00  9.59           C
ATOM    461  C   ALA B  73     -26.807  20.598   1.839  1.00  9.86           C
ATOM    462  O   ALA B  73     -27.047  20.623   0.631  1.00  9.74           O
ATOM    463  CB  ALA B  73     -27.365  18.219   2.285  1.00  9.60           C
ATOM    464  N   LEU B  74     -25.904  21.383   2.427  1.00 10.37           N
ATOM    465  CA  LEU B  74     -25.095  22.344   1.673  1.00 11.07           C
ATOM    466  C   LEU B  74     -23.638  21.900   1.605  1.00 12.33           C
ATOM    467  O   LEU B  74     -23.099  21.347   2.565  1.00 11.97           O
ATOM    468  CB  LEU B  74     -25.188  23.747   2.282  1.00 10.80           C
ATOM    469  CG  LEU B  74     -26.419  24.606   1.945  1.00 10.68           C
ATOM    470  CD1 LEU B  74     -27.744  23.887   2.176  1.00 10.62           C
ATOM    471  CD2 LEU B  74     -26.371  25.892   2.761  1.00 10.58           C
ATOM    472  N   ASP B  75     -23.023  22.141   0.448  1.00 14.12           N
ATOM    473  CA  ASP B  75     -21.596  21.905   0.240  1.00 15.68           C
ATOM    474  C   ASP B  75     -20.819  23.063   0.891  1.00 16.44           C
ATOM    475  O   ASP B  75     -21.104  24.231   0.616  1.00 16.71           O
ATOM    476  CB  ASP B  75     -21.299  21.829  -1.268  1.00 16.44           C
ATOM    477  CG  ASP B  75     -19.975  21.120  -1.587  1.00 17.16           C
ATOM    478  OD1 ASP B  75     -18.967  21.322  -0.871  1.00 17.56           O
ATOM    479  OD2 ASP B  75     -19.945  20.349  -2.571  1.00 17.74           O
ATOM    480  N   VAL B  76     -19.853  22.737   1.752  1.00 17.13           N
ATOM    481  CA  VAL B  76     -19.030  23.767   2.423  1.00 17.92           C
ATOM    482  C   VAL B  76     -18.148  24.590   1.479  1.00 18.48           C
ATOM    483  O   VAL B  76     -17.783  25.726   1.800  1.00 18.65           O
ATOM    484  CB  VAL B  76     -18.114  23.182   3.529  1.00 17.99           C
ATOM    485  CG1 VAL B  76     -18.946  22.550   4.634  1.00 17.95           C
ATOM    486  CG2 VAL B  76     -17.090  22.191   2.961  1.00 18.01           C
ATOM    487  N   THR B  77     -17.785  24.003   0.341  1.00 19.09           N
ATOM    488  CA  THR B  77     -16.918  24.661  -0.634  1.00 19.84           C
ATOM    489  C   THR B  77     -17.615  25.834  -1.328  1.00 19.88           C
ATOM    490  O   THR B  77     -17.030  26.906  -1.470  1.00 20.91           O
ATOM    491  CB  THR B  77     -16.407  23.665  -1.694  1.00 20.16           C
ATOM    492  OG1 THR B  77     -17.517  23.022  -2.338  1.00 20.89           O
ATOM    493  CG2 THR B  77     -15.524  22.608  -1.051  1.00 20.05           C
ATOM    494  N   ASN B  78     -18.865  25.632  -1.728  1.00 19.48           N
ATOM    495  CA  ASN B  78     -19.610  26.635  -2.505  1.00 19.21           C
ATOM    496  C   ASN B  78     -20.980  27.061  -1.954  1.00 18.22           C
ATOM    497  O   ASN B  78     -21.652  27.883  -2.574  1.00 17.99           O
ATOM    498  CB  ASN B  78     -19.756  26.137  -3.952  1.00 19.86           C
ATOM    499  CG  ASN B  78     -20.389  24.751  -4.040  1.00 20.32           C
ATOM    500  OD1 ASN B  78     -21.366  24.459  -3.354  1.00 20.58           O
ATOM    501  ND2 ASN B  78     -19.832  23.894  -4.885  1.00 20.76           N
ATOM    502  N   ALA B  79     -21.385  26.502  -0.811  1.00 17.33           N
ATOM    503  CA  ALA B  79     -22.695  26.772  -0.183  1.00 16.77           C
ATOM    504  C   ALA B  79     -23.931  26.302  -0.965  1.00 16.08           C
ATOM    505  O   ALA B  79     -25.052  26.664  -0.607  1.00 16.06           O
ATOM    506  CB  ALA B  79     -22.837  28.255   0.155  1.00 16.97           C
ATOM    507  N   TYR B  80     -23.749  25.487  -2.002  1.00 15.38           N
ATOM    508  CA  TYR B  80     -24.884  25.057  -2.826  1.00 14.85           C
ATOM    509  C   TYR B  80     -25.567  23.831  -2.241  1.00 13.20           C
ATOM    510  O   TYR B  80     -24.943  23.019  -1.548  1.00 13.00           O
ATOM    511  CB  TYR B  80     -24.468  24.807  -4.284  1.00 15.91           C
ATOM    512  CG  TYR B  80     -24.340  26.088  -5.079  1.00 17.24           C
ATOM    513  CD1 TYR B  80     -25.470  26.816  -5.452  1.00 17.97           C
ATOM    514  CD2 TYR B  80     -23.092  26.589  -5.438  1.00 18.24           C
ATOM    515  CE1 TYR B  80     -25.360  27.999  -6.171  1.00 18.75           C
ATOM    516  CE2 TYR B  80     -22.964  27.770  -6.157  1.00 19.00           C
ATOM    517  CZ  TYR B  80     -24.098  28.474  -6.523  1.00 19.28           C
ATOM    518  OH  TYR B  80     -23.962  29.644  -7.240  1.00 19.94           O
ATOM    519  N   VAL B  81     -26.857  23.713  -2.543  1.00 11.64           N
ATOM    520  CA  VAL B  81     -27.692  22.621  -2.049  1.00 10.60           C
ATOM    521  C   VAL B  81     -27.375  21.360  -2.848  1.00 10.02           C
ATOM    522  O   VAL B  81     -27.492  21.360  -4.071  1.00  9.88           O
ATOM    523  CB  VAL B  81     -29.193  22.957  -2.190  1.00 10.43           C
ATOM    524  CG1 VAL B  81     -30.066  21.802  -1.698  1.00 10.38           C
ATOM    525  CG2 VAL B  81     -29.539  24.225  -1.417  1.00 10.40           C
ATOM    526  N   VAL B  82     -26.954  20.306  -2.155  1.00  9.45           N
ATOM    527  CA  VAL B  82     -26.709  18.993  -2.782  1.00  9.23           C
ATOM    528  C   VAL B  82     -27.936  18.078  -2.693  1.00  9.35           C
ATOM    529  O   VAL B  82     -28.089  17.131  -3.473  1.00  9.34           O
ATOM    530  CB  VAL B  82     -25.457  18.290  -2.196  1.00  8.90           C
ATOM    531  CG1 VAL B  82     -24.276  19.253  -2.181  1.00  8.85           C
ATOM    532  CG2 VAL B  82     -25.704  17.739  -0.797  1.00  8.83           C
ATOM    533  N   GLY B  83     -28.801  18.362  -1.728  1.00  9.51           N
ATOM    534  CA  GLY B  83     -30.022  17.598  -1.541  1.00  9.67           C
ATOM    535  C   GLY B  83     -30.730  18.002  -0.267  1.00  9.88           C
ATOM    536  O   GLY B  83     -30.366  19.002   0.365  1.00  9.91           O
ATOM    537  N   TYR B  84     -31.750  17.233   0.105  1.00 10.13           N
ATOM    538  CA  TYR B  84     -32.482  17.499   1.337  1.00 10.54           C
ATOM    539  C   TYR B  84     -33.210  16.298   1.909  1.00 11.43           C
ATOM    540  O   TYR B  84     -33.353  15.266   1.257  1.00 11.49           O
ATOM    541  CB  TYR B  84     -33.460  18.667   1.149  1.00 10.30           C
ATOM    542  CG  TYR B  84     -34.761  18.343   0.446  1.00 10.16           C
ATOM    543  CD1 TYR B  84     -34.820  18.223  -0.949  1.00 10.12           C
ATOM    544  CD2 TYR B  84     -35.948  18.194   1.170  1.00 10.07           C
ATOM    545  CE1 TYR B  84     -36.020  17.949  -1.596  1.00 10.02           C
ATOM    546  CE2 TYR B  84     -37.146  17.917   0.532  1.00 10.02           C
ATOM    547  CZ  TYR B  84     -37.182  17.799  -0.848  1.00 10.08           C
ATOM    548  OH  TYR B  84     -38.383  17.527  -1.475  1.00 10.18           O
ATOM    549  N   ARG B  85     -33.658  16.468   3.148  1.00 12.69           N
ATOM    550  CA  ARG B  85     -34.406  15.462   3.887  1.00 14.05           C
ATOM    551  C   ARG B  85     -35.773  16.033   4.251  1.00 14.00           C
ATOM    552  O   ARG B  85     -35.881  17.158   4.744  1.00 13.59           O
ATOM    553  CB  ARG B  85     -33.647  15.085   5.160  1.00 15.52           C
ATOM    554  CG  ARG B  85     -34.254  13.954   5.986  1.00 17.09           C
ATOM    555  CD  ARG B  85     -33.990  14.167   7.471  1.00 18.77           C
ATOM    556  NE  ARG B  85     -34.518  13.077   8.291  1.00 20.86           N
ATOM    557  CZ  ARG B  85     -33.901  11.914   8.540  1.00 22.73           C
ATOM    558  NH1 ARG B  85     -32.688  11.640   8.047  1.00 23.80           N
ATOM    559  NH2 ARG B  85     -34.506  11.004   9.303  1.00 23.35           N
ATOM    560  N   ALA B  86     -36.806  15.243   3.988  1.00 14.30           N
ATOM    561  CA  ALA B  86     -38.169  15.536   4.408  1.00 14.81           C
ATOM    562  C   ALA B  86     -38.737  14.274   5.042  1.00 15.39           C
ATOM    563  O   ALA B  86     -38.972  13.267   4.357  1.00 15.47           O
ATOM    564  CB  ALA B  86     -39.015  15.964   3.226  1.00 14.77           C
ATOM    565  N   GLY B  87     -38.934  14.332   6.356  1.00 15.94           N
ATOM    566  CA  GLY B  87     -39.436  13.200   7.121  1.00 16.37           C
ATOM    567  C   GLY B  87     -38.543  11.982   6.968  1.00 16.67           C
ATOM    568  O   GLY B  87     -37.356  12.026   7.312  1.00 16.79           O
ATOM    569  N   ASN B  88     -39.118  10.920   6.404  1.00 16.71           N
ATOM    570  CA  ASN B  88     -38.445   9.638   6.215  1.00 16.69           C
ATOM    571  C   ASN B  88     -37.955   9.435   4.768  1.00 15.97           C
ATOM    572  O   ASN B  88     -37.725   8.301   4.335  1.00 16.12           O
ATOM    573  CB  ASN B  88     -39.416   8.531   6.630  1.00 17.27           C
ATOM    574  CG  ASN B  88     -38.789   7.145   6.628  1.00 18.01           C
ATOM    575  OD1 ASN B  88     -37.592   6.968   6.894  1.00 18.03           O
ATOM    576  ND2 ASN B  88     -39.609   6.145   6.323  1.00 18.41           N
ATOM    577  N   SER B  89     -37.784  10.535   4.033  1.00 14.82           N
ATOM    578  CA  SER B  89     -37.337  10.501   2.639  1.00 13.93           C
ATOM    579  C   SER B  89     -36.214  11.520   2.426  1.00 13.17           C
ATOM    580  O   SER B  89     -36.180  12.562   3.078  1.00 13.26           O
ATOM    581  CB  SER B  89     -38.504  10.789   1.684  1.00 13.84           C
ATOM    582  OG  SER B  89     -39.621   9.965   1.975  1.00 13.72           O
ATOM    583  N   ALA B  90     -35.298  11.202   1.516  1.00 12.19           N
ATOM    584  CA  ALA B  90     -34.187  12.083   1.169  1.00 11.49           C
ATOM    585  C   ALA B  90     -33.993  12.106  -0.337  1.00 10.74           C
ATOM    586  O   ALA B  90     -34.138  11.075  -1.006  1.00 10.51           O
ATOM    587  CB  ALA B  90     -32.906  11.635   1.854  1.00 11.68           C
ATOM    588  N   TYR B  91     -33.652  13.289  -0.848  1.00  9.97           N
ATOM    589  CA  TYR B  91     -33.554  13.554  -2.283  1.00  9.43           C
ATOM    590  C   TYR B  91     -32.276  14.307  -2.560  1.00  9.03           C
ATOM    591  O   TYR B  91     -32.015  15.323  -1.925  1.00  9.03           O
ATOM    592  CB  TYR B  91     -34.718  14.414  -2.759  1.00  9.44           C
ATOM    593  CG  TYR B  91     -36.059  13.818  -2.469  1.00  9.63           C
ATOM    594  CD1 TYR B  91     -36.695  14.049  -1.250  1.00  9.74           C
ATOM    595  CD2 TYR B  91     -36.693  13.004  -3.404  1.00  9.78           C
ATOM    596  CE1 TYR B  91     -37.932  13.492  -0.976  1.00  9.92           C
ATOM    597  CE2 TYR B  91     -37.931  12.446  -3.143  1.00  9.86           C
ATOM    598  CZ  TYR B  91     -38.546  12.693  -1.933  1.00 10.00           C
ATOM    599  OH  TYR B  91     -39.772  12.134  -1.677  1.00 10.26           O
ATOM    600  N   PHE B  92     -31.508  13.816  -3.525  1.00  8.65           N
ATOM    601  CA  PHE B  92     -30.240  14.413  -3.912  1.00  8.49           C
ATOM    602  C   PHE B  92     -30.243  14.716  -5.407  1.00  8.76           C
ATOM    603  O   PHE B  92     -30.780  13.949  -6.214  1.00  8.71           O
ATOM    604  CB  PHE B  92     -29.097  13.454  -3.597  1.00  8.31           C
ATOM    605  CG  PHE B  92     -29.003  13.078  -2.147  1.00  8.22           C
ATOM    606  CD1 PHE B  92     -28.220  13.828  -1.271  1.00  8.11           C
ATOM    607  CD2 PHE B  92     -29.689  11.963  -1.650  1.00  8.17           C
ATOM    608  CE1 PHE B  92     -28.124  13.479   0.072  1.00  8.10           C
ATOM    609  CE2 PHE B  92     -29.597  11.611  -0.308  1.00  8.12           C
ATOM    610  CZ  PHE B  92     -28.812  12.369   0.554  1.00  8.11           C
ATOM    611  N   PHE B  93     -29.629  15.836  -5.778  1.00  9.05           N
ATOM    612  CA  PHE B  93     -29.353  16.114  -7.178  1.00  9.16           C
ATOM    613  C   PHE B  93     -28.319  15.099  -7.636  1.00 10.23           C
ATOM    614  O   PHE B  93     -27.554  14.567  -6.824  1.00 10.29           O
ATOM    615  CB  PHE B  93     -28.796  17.521  -7.377  1.00  8.74           C
ATOM    616  CG  PHE B  93     -29.721  18.622  -6.933  1.00  8.40           C
ATOM    617  CD1 PHE B  93     -30.984  18.769  -7.506  1.00  8.26           C
ATOM    618  CD2 PHE B  93     -29.324  19.531  -5.958  1.00  8.21           C
ATOM    619  CE1 PHE B  93     -31.834  19.790  -7.105  1.00  8.09           C
ATOM    620  CE2 PHE B  93     -30.173  20.553  -5.557  1.00  8.12           C
ATOM    621  CZ  PHE B  93     -31.428  20.682  -6.130  1.00  8.05           C
ATOM    622  N   HIS B  94     -28.314  14.809  -8.933  1.00 11.69           N
ATOM    623  CA  HIS B  94     -27.258  13.999  -9.533  1.00 12.77           C
ATOM    624  C   HIS B  94     -25.962  14.782  -9.329  1.00 13.71           C
ATOM    625  O   HIS B  94     -25.893  15.950  -9.698  1.00 13.83           O
ATOM    626  CB  HIS B  94     -27.523  13.773 -11.023  1.00 13.02           C
ATOM    627  CG  HIS B  94     -26.714  12.665 -11.635  1.00 13.42           C
ATOM    628  ND1 HIS B  94     -25.336  12.633 -11.604  1.00 13.71           N
ATOM    629  CD2 HIS B  94     -27.097  11.564 -12.326  1.00 13.50           C
ATOM    630  CE1 HIS B  94     -24.908  11.550 -12.228  1.00 13.85           C
ATOM    631  NE2 HIS B  94     -25.957  10.886 -12.677  1.00 13.72           N
ATOM    632  N   PRO B  95     -24.950  14.163  -8.704  1.00 15.11           N
ATOM    633  CA  PRO B  95     -23.660  14.826  -8.532  1.00 16.07           C
ATOM    634  C   PRO B  95     -22.886  14.900  -9.841  1.00 17.37           C
ATOM    635  O   PRO B  95     -23.213  14.197 -10.798  1.00 17.26           O
ATOM    636  CB  PRO B  95     -22.938  13.933  -7.523  1.00 15.97           C
ATOM    637  CG  PRO B  95     -23.524  12.583  -7.749  1.00 15.89           C
ATOM    638  CD  PRO B  95     -24.954  12.809  -8.121  1.00 15.61           C
ATOM    639  N   ASP B  96     -21.873  15.759  -9.875  1.00 19.36           N
ATOM    640  CA  ASP B  96     -21.064  15.963 -11.078  1.00 20.98           C
ATOM    641  C   ASP B  96     -19.976  14.913 -11.279  1.00 21.50           C
ATOM    642  O   ASP B  96     -19.619  14.622 -12.414  1.00 21.53           O
ATOM    643  CB  ASP B  96     -20.409  17.340 -11.043  1.00 22.23           C
ATOM    644  CG  ASP B  96     -21.418  18.467 -10.998  1.00 23.07           C
ATOM    645  OD1 ASP B  96     -22.444  18.379 -11.713  1.00 23.64           O
ATOM    646  OD2 ASP B  96     -21.170  19.449 -10.258  1.00 23.76           O
ATOM    647  N   ASN B  97     -19.451  14.359 -10.188  1.00 22.19           N
ATOM    648  CA  ASN B  97     -18.314  13.437 -10.247  1.00 22.78           C
ATOM    649  C   ASN B  97     -18.398  12.310  -9.223  1.00 23.59           C
ATOM    650  O   ASN B  97     -19.220  12.353  -8.310  1.00 24.47           O
ATOM    651  CB  ASN B  97     -17.006  14.223 -10.088  1.00 22.64           C
ATOM    652  CG  ASN B  97     -16.970  15.064  -8.818  1.00 22.34           C
ATOM    653  OD1 ASN B  97     -17.164  14.553  -7.712  1.00 22.13           O
ATOM    654  ND2 ASN B  97     -16.703  16.357  -8.970  1.00 22.25           N
ATOM    655  N   GLN B  98     -17.529  11.315  -9.387  1.00 24.72           N
ATOM    656  CA  GLN B  98     -17.496  10.116  -8.531  1.00 25.84           C
ATOM    657  C   GLN B  98     -17.251  10.414  -7.050  1.00 24.82           C
ATOM    658  O   GLN B  98     -17.811   9.750  -6.175  1.00 24.71           O
ATOM    659  CB  GLN B  98     -16.404   9.150  -8.996  1.00 27.52           C
ATOM    660  CG  GLN B  98     -16.575   8.598 -10.400  1.00 29.28           C
ATOM    661  CD  GLN B  98     -15.492   7.591 -10.758  1.00 31.27           C
ATOM    662  OE1 GLN B  98     -14.340   7.715 -10.327  1.00 32.56           O
ATOM    663  NE2 GLN B  98     -15.854   6.589 -11.554  1.00 32.39           N
ATOM    664  N   GLU B  99     -16.393  11.392  -6.780  1.00 23.84           N
ATOM    665  CA  GLU B  99     -16.051  11.757  -5.412  1.00 23.42           C
ATOM    666  C   GLU B  99     -17.266  12.343  -4.711  1.00 22.23           C
ATOM    667  O   GLU B  99     -17.608  11.927  -3.602  1.00 22.27           O
ATOM    668  CB  GLU B  99     -14.903  12.764  -5.396  1.00 24.49           C
ATOM    669  CG  GLU B  99     -14.172  12.855  -4.063  1.00 25.09           C
ATOM    670  CD  GLU B  99     -13.301  14.094  -3.947  1.00 26.07           C
ATOM    671  OE1 GLU B  99     -12.890  14.662  -4.985  1.00 26.23           O
ATOM    672  OE2 GLU B  99     -13.016  14.501  -2.803  1.00 27.42           O
ATOM    673  N   ASP B 100     -17.904  13.314  -5.364  1.00 20.63           N
ATOM    674  CA  ASP B 100     -19.167  13.881  -4.879  1.00 19.57           C
ATOM    675  C   ASP B 100     -20.248  12.817  -4.723  1.00 18.94           C
ATOM    676  O   ASP B 100     -20.997  12.845  -3.751  1.00 18.92           O
ATOM    677  CB  ASP B 100     -19.672  14.993  -5.809  1.00 19.14           C
ATOM    678  CG  ASP B 100     -18.928  16.313  -5.622  1.00 18.77           C
ATOM    679  OD1 ASP B 100     -17.848  16.335  -5.004  1.00 18.40           O
ATOM    680  OD2 ASP B 100     -19.436  17.343  -6.104  1.00 18.55           O
ATOM    681  N   ALA B 101     -20.312  11.886  -5.675  1.00 18.34           N
ATOM    682  CA  ALA B 101     -21.297  10.799  -5.657  1.00 18.20           C
ATOM    683  C   ALA B 101     -21.133   9.892  -4.445  1.00 18.33           C
ATOM    684  O   ALA B 101     -22.096   9.622  -3.730  1.00 18.22           O
ATOM    685  CB  ALA B 101     -21.209   9.988  -6.938  1.00 18.05           C
ATOM    686  N   GLU B 102     -19.909   9.431  -4.223  1.00 18.70           N
ATOM    687  CA  GLU B 102     -19.572   8.663  -3.022  1.00 19.09           C
ATOM    688  C   GLU B 102     -19.829   9.461  -1.733  1.00 18.75           C
ATOM    689  O   GLU B 102     -20.306   8.903  -0.750  1.00 18.85           O
ATOM    690  CB  GLU B 102     -18.110   8.192  -3.086  1.00 19.51           C
ATOM    691  CG  GLU B 102     -17.743   7.076  -2.101  1.00 19.87           C
ATOM    692  CD  GLU B 102     -17.433   7.551  -0.686  1.00 20.23           C
ATOM    693  OE1 GLU B 102     -16.973   8.697  -0.496  1.00 20.86           O
ATOM    694  OE2 GLU B 102     -17.652   6.766   0.258  1.00 20.68           O
ATOM    695  N   ALA B 103     -19.518  10.756  -1.754  1.00 18.51           N
ATOM    696  CA  ALA B 103     -19.644  11.625  -0.576  1.00 18.39           C
ATOM    697  C   ALA B 103     -21.087  11.752  -0.077  1.00 18.20           C
ATOM    698  O   ALA B 103     -21.348  11.650   1.125  1.00 18.11           O
ATOM    699  CB  ALA B 103     -19.072  13.004  -0.877  1.00 18.35           C
ATOM    700  N   ILE B 104     -22.011  11.973  -1.008  1.00 17.91           N
ATOM    701  CA  ILE B 104     -23.436  12.143  -0.669  1.00 17.87           C
ATOM    702  C   ILE B 104     -24.147  10.877  -0.164  1.00 17.77           C
ATOM    703  O   ILE B 104     -25.235  10.978   0.399  1.00 17.85           O
ATOM    704  CB  ILE B 104     -24.255  12.782  -1.818  1.00 17.99           C
ATOM    705  CG1 ILE B 104     -24.221  11.914  -3.083  1.00 18.36           C
ATOM    706  CG2 ILE B 104     -23.758  14.200  -2.087  1.00 17.95           C
ATOM    707  CD1 ILE B 104     -25.283  12.267  -4.105  1.00 18.57           C
ATOM    708  N   THR B 105     -23.535   9.703  -0.341  1.00 17.50           N
ATOM    709  CA  THR B 105     -24.016   8.468   0.315  1.00 17.49           C
ATOM    710  C   THR B 105     -23.874   8.470   1.858  1.00 17.95           C
ATOM    711  O   THR B 105     -24.416   7.590   2.524  1.00 18.17           O
ATOM    712  CB  THR B 105     -23.335   7.182  -0.223  1.00 17.15           C
ATOM    713  OG1 THR B 105     -21.945   7.165   0.122  1.00 17.36           O
ATOM    714  CG2 THR B 105     -23.487   7.054  -1.719  1.00 16.96           C
ATOM    715  N   HIS B 106     -23.128   9.430   2.406  1.00 18.39           N
ATOM    716  CA  HIS B 106     -23.006   9.635   3.861  1.00 18.67           C
ATOM    717  C   HIS B 106     -24.000  10.646   4.464  1.00 17.90           C
ATOM    718  O   HIS B 106     -23.944  10.912   5.671  1.00 17.54           O
ATOM    719  CB  HIS B 106     -21.583  10.095   4.200  1.00 19.63           C
ATOM    720  CG  HIS B 106     -20.519   9.121   3.801  1.00 20.65           C
ATOM    721  ND1 HIS B 106     -20.098   8.103   4.629  1.00 21.28           N
ATOM    722  CD2 HIS B 106     -19.782   9.017   2.670  1.00 21.02           C
ATOM    723  CE1 HIS B 106     -19.154   7.408   4.021  1.00 21.61           C
ATOM    724  NE2 HIS B 106     -18.943   7.942   2.831  1.00 21.36           N
ATOM    725  N   LEU B 107     -24.882  11.217   3.639  1.00 17.09           N
ATOM    726  CA  LEU B 107     -25.923  12.141   4.113  1.00 16.57           C
ATOM    727  C   LEU B 107     -27.246  11.413   4.330  1.00 16.70           C
ATOM    728  O   LEU B 107     -27.628  10.569   3.521  1.00 16.59           O
ATOM    729  CB  LEU B 107     -26.127  13.290   3.120  1.00 16.05           C
ATOM    730  CG  LEU B 107     -25.054  14.379   3.125  1.00 15.65           C
ATOM    731  CD1 LEU B 107     -25.151  15.231   1.865  1.00 15.54           C
ATOM    732  CD2 LEU B 107     -25.160  15.251   4.369  1.00 15.53           C
ATOM    733  N   PHE B 108     -27.928  11.757   5.427  1.00 16.98           N
ATOM    734  CA  PHE B 108     -29.245  11.207   5.785  1.00 17.15           C
ATOM    735  C   PHE B 108     -29.288   9.677   5.635  1.00 18.35           C
ATOM    736  O   PHE B 108     -30.194   9.123   5.014  1.00 18.49           O
ATOM    737  CB  PHE B 108     -30.353  11.868   4.941  1.00 16.56           C
ATOM    738  CG  PHE B 108     -30.235  13.371   4.825  1.00 15.81           C
ATOM    739  CD1 PHE B 108     -30.250  14.181   5.957  1.00 15.53           C
ATOM    740  CD2 PHE B 108     -30.133  13.977   3.575  1.00 15.48           C
ATOM    741  CE1 PHE B 108     -30.152  15.563   5.845  1.00 15.37           C
ATOM    742  CE2 PHE B 108     -30.032  15.354   3.457  1.00 15.33           C
ATOM    743  CZ  PHE B 108     -30.044  16.150   4.594  1.00 15.28           C
ATOM    744  N   THR B 109     -28.298   9.006   6.214  1.00 19.97           N
ATOM    745  CA  THR B 109     -28.061   7.580   5.950  1.00 21.43           C
ATOM    746  C   THR B 109     -29.084   6.622   6.547  1.00 22.71           C
ATOM    747  O   THR B 109     -29.126   5.460   6.148  1.00 23.83           O
ATOM    748  CB  THR B 109     -26.684   7.127   6.462  1.00 21.86           C
ATOM    749  OG1 THR B 109     -26.617   7.326   7.881  1.00 22.04           O
ATOM    750  CG2 THR B 109     -25.562   7.899   5.763  1.00 22.05           C
ATOM    751  N   ASP B 110     -29.890   7.094   7.496  1.00 23.61           N
ATOM    752  CA  ASP B 110     -30.920   6.264   8.134  1.00 24.36           C
ATOM    753  C   ASP B 110     -32.327   6.434   7.533  1.00 24.50           C
ATOM    754  O   ASP B 110     -33.297   5.870   8.039  1.00 24.67           O
ATOM    755  CB  ASP B 110     -30.951   6.551   9.631  1.00 24.97           C
ATOM    756  CG  ASP B 110     -31.548   7.908   9.963  1.00 25.48           C
ATOM    757  OD1 ASP B 110     -31.304   8.881   9.214  1.00 25.94           O
ATOM    758  OD2 ASP B 110     -32.261   7.996  10.983  1.00 26.27           O
ATOM    759  N   VAL B 111     -32.425   7.228   6.473  1.00 24.52           N
ATOM    760  CA  VAL B 111     -33.668   7.417   5.727  1.00 24.28           C
ATOM    761  C   VAL B 111     -34.031   6.133   4.976  1.00 24.10           C
ATOM    762  O   VAL B 111     -33.166   5.511   4.365  1.00 24.23           O
ATOM    763  CB  VAL B 111     -33.502   8.599   4.739  1.00 24.14           C
ATOM    764  CG1 VAL B 111     -34.512   8.555   3.614  1.00 24.22           C
ATOM    765  CG2 VAL B 111     -33.602   9.917   5.483  1.00 24.23           C
ATOM    766  N   GLN B 112     -35.307   5.755   5.013  1.00 24.11           N
ATOM    767  CA  GLN B 112     -35.794   4.564   4.293  1.00 24.28           C
ATOM    768  C   GLN B 112     -35.962   4.800   2.786  1.00 22.52           C
ATOM    769  O   GLN B 112     -35.570   3.961   1.978  1.00 22.50           O
ATOM    770  CB  GLN B 112     -37.143   4.106   4.840  1.00 25.90           C
ATOM    771  CG  GLN B 112     -37.117   3.309   6.129  1.00 27.66           C
ATOM    772  CD  GLN B 112     -38.516   2.838   6.498  1.00 29.56           C
ATOM    773  OE1 GLN B 112     -39.316   3.611   7.035  1.00 30.70           O
ATOM    774  NE2 GLN B 112     -38.835   1.586   6.174  1.00 30.49           N
ATOM    775  N   ASN B 113     -36.591   5.917   2.431  1.00 20.42           N
ATOM    776  CA  ASN B 113     -36.845   6.283   1.035  1.00 19.00           C
ATOM    777  C   ASN B 113     -35.754   7.202   0.500  1.00 17.72           C
ATOM    778  O   ASN B 113     -35.627   8.337   0.938  1.00 17.83           O
ATOM    779  CB  ASN B 113     -38.194   6.983   0.919  1.00 18.93           C
ATOM    780  CG  ASN B 113     -39.320   6.172   1.529  1.00 18.95           C
ATOM    781  OD1 ASN B 113     -39.594   5.059   1.089  1.00 18.95           O
ATOM    782  ND2 ASN B 113     -39.982   6.725   2.543  1.00 18.94           N
ATOM    783  N   ARG B 114     -34.974   6.716  -0.459  1.00 16.07           N
ATOM    784  CA  ARG B 114     -33.799   7.450  -0.923  1.00 14.91           C
ATOM    785  C   ARG B 114     -33.802   7.577  -2.445  1.00 14.05           C
ATOM    786  O   ARG B 114     -33.882   6.578  -3.159  1.00 13.67           O
ATOM    787  CB  ARG B 114     -32.525   6.760  -0.438  1.00 14.63           C
ATOM    788  CG  ARG B 114     -31.317   7.679  -0.358  1.00 14.45           C
ATOM    789  CD  ARG B 114     -30.044   6.889  -0.087  1.00 14.27           C
ATOM    790  NE  ARG B 114     -28.873   7.753   0.037  1.00 14.05           N
ATOM    791  CZ  ARG B 114     -28.584   8.505   1.097  1.00 14.07           C
ATOM    792  NH1 ARG B 114     -27.486   9.253   1.083  1.00 14.19           N
ATOM    793  NH2 ARG B 114     -29.377   8.534   2.168  1.00 14.14           N
ATOM    794  N   TYR B 115     -33.705   8.817  -2.918  1.00 13.19           N
ATOM    795  CA  TYR B 115     -33.784   9.139  -4.336  1.00 12.61           C
ATOM    796  C   TYR B 115     -32.632  10.039  -4.762  1.00 12.26           C
ATOM    797  O   TYR B 115     -32.247  10.961  -4.041  1.00 12.01           O
ATOM    798  CB  TYR B 115     -35.089   9.875  -4.649  1.00 12.50           C
ATOM    799  CG  TYR B 115     -36.342   9.201  -4.147  1.00 12.61           C
ATOM    800  CD1 TYR B 115     -36.796   9.414  -2.842  1.00 12.63           C
ATOM    801  CD2 TYR B 115     -37.095   8.369  -4.975  1.00 12.58           C
ATOM    802  CE1 TYR B 115     -37.959   8.816  -2.379  1.00 12.63           C
ATOM    803  CE2 TYR B 115     -38.257   7.763  -4.514  1.00 12.62           C
ATOM    804  CZ  TYR B 115     -38.682   7.990  -3.217  1.00 12.60           C
ATOM    805  OH  TYR B 115     -39.822   7.391  -2.752  1.00 12.71           O
ATOM    806  N   THR B 116     -32.095   9.758  -5.945  1.00 11.94           N
ATOM    807  CA  THR B 116     -31.232  10.687  -6.652  1.00 11.68           C
ATOM    808  C   THR B 116     -31.984  11.100  -7.904  1.00 11.71           C
ATOM    809  O   THR B 116     -32.412  10.244  -8.682  1.00 11.46           O
ATOM    810  CB  THR B 116     -29.891  10.044  -7.026  1.00 11.59           C
ATOM    811  OG1 THR B 116     -29.277   9.515  -5.842  1.00 11.74           O
ATOM    812  CG2 THR B 116     -28.952  11.060  -7.672  1.00 11.54           C
ATOM    813  N   PHE B 117     -32.155  12.411  -8.082  1.00 11.84           N
ATOM    814  CA  PHE B 117     -32.797  12.971  -9.281  1.00 11.80           C
ATOM    815  C   PHE B 117     -31.984  12.682 -10.535  1.00 12.46           C
ATOM    816  O   PHE B 117     -30.767  12.499 -10.465  1.00 12.54           O
ATOM    817  CB  PHE B 117     -32.977  14.487  -9.148  1.00 11.23           C
ATOM    818  CG  PHE B 117     -33.970  14.889  -8.103  1.00 10.76           C
ATOM    819  CD1 PHE B 117     -35.293  14.491  -8.205  1.00 10.59           C
ATOM    820  CD2 PHE B 117     -33.589  15.678  -7.019  1.00 10.55           C
ATOM    821  CE1 PHE B 117     -36.220  14.852  -7.239  1.00 10.46           C
ATOM    822  CE2 PHE B 117     -34.511  16.052  -6.056  1.00 10.37           C
ATOM    823  CZ  PHE B 117     -35.829  15.637  -6.164  1.00 10.41           C
ATOM    824  N   ALA B 118     -32.662  12.681 -11.682  1.00 13.35           N
ATOM    825  CA  ALA B 118     -32.014  12.441 -12.982  1.00 14.28           C
ATOM    826  C   ALA B 118     -31.368  13.701 -13.589  1.00 15.02           C
ATOM    827  O   ALA B 118     -31.086  13.751 -14.791  1.00 15.28           O
ATOM    828  CB  ALA B 118     -33.017  11.833 -13.954  1.00 14.36           C
ATOM    829  N   PHE B 119     -31.117  14.703 -12.748  1.00 15.80           N
ATOM    830  CA  PHE B 119     -30.577  15.981 -13.170  1.00 16.44           C
ATOM    831  C   PHE B 119     -29.774  16.613 -12.033  1.00 16.57           C
ATOM    832  O   PHE B 119     -30.034  16.358 -10.852  1.00 16.15           O
ATOM    833  CB  PHE B 119     -31.719  16.912 -13.597  1.00 16.86           C
ATOM    834  CG  PHE B 119     -32.824  17.038 -12.573  1.00 17.09           C
ATOM    835  CD1 PHE B 119     -32.712  17.924 -11.502  1.00 17.19           C
ATOM    836  CD2 PHE B 119     -33.975  16.268 -12.678  1.00 17.25           C
ATOM    837  CE1 PHE B 119     -33.720  18.034 -10.556  1.00 17.36           C
ATOM    838  CE2 PHE B 119     -34.990  16.377 -11.739  1.00 17.46           C
ATOM    839  CZ  PHE B 119     -34.862  17.260 -10.672  1.00 17.48           C
ATOM    840  N   GLY B 120     -28.803  17.438 -12.404  1.00 16.98           N
ATOM    841  CA  GLY B 120     -28.037  18.222 -11.439  1.00 17.71           C
ATOM    842  C   GLY B 120     -28.825  19.416 -10.927  1.00 18.19           C
ATOM    843  O   GLY B 120     -29.857  19.791 -11.495  1.00 17.80           O
ATOM    844  N   GLY B 121     -28.312  20.032  -9.866  1.00 19.00           N
ATOM    845  CA  GLY B 121     -28.986  21.158  -9.204  1.00 19.82           C
ATOM    846  C   GLY B 121     -28.625  22.556  -9.685  1.00 20.39           C
ATOM    847  O   GLY B 121     -28.729  23.515  -8.920  1.00 21.16           O
ATOM    848  N   ASN B 122     -28.224  22.683 -10.945  1.00 20.93           N
ATOM    849  CA  ASN B 122     -27.831  23.981 -11.510  1.00 21.72           C
ATOM    850  C   ASN B 122     -29.024  24.733 -12.100  1.00 21.81           C
ATOM    851  O   ASN B 122     -30.026  24.123 -12.473  1.00 21.20           O
ATOM    852  CB  ASN B 122     -26.755  23.796 -12.574  1.00 22.47           C
ATOM    853  CG  ASN B 122     -27.237  22.964 -13.740  1.00 23.24           C
ATOM    854  OD1 ASN B 122     -27.267  21.736 -13.661  1.00 24.40           O
ATOM    855  ND2 ASN B 122     -27.651  23.622 -14.810  1.00 23.77           N
ATOM    856  N   TYR B 123     -28.874  26.055 -12.209  1.00 22.36           N
ATOM    857  CA  TYR B 123     -29.970  26.976 -12.570  1.00 22.67           C
ATOM    858  C   TYR B 123     -30.633  26.689 -13.914  1.00 23.93           C
ATOM    859  O   TYR B 123     -31.858  26.647 -14.003  1.00 24.03           O
ATOM    860  CB  TYR B 123     -29.477  28.432 -12.569  1.00 22.03           C
ATOM    861  CG  TYR B 123     -29.235  29.014 -11.189  1.00 21.48           C
ATOM    862  CD1 TYR B 123     -30.243  29.010 -10.220  1.00 21.25           C
ATOM    863  CD2 TYR B 123     -28.006  29.592 -10.855  1.00 20.99           C
ATOM    864  CE1 TYR B 123     -30.026  29.541  -8.959  1.00 20.91           C
ATOM    865  CE2 TYR B 123     -27.784  30.127  -9.597  1.00 20.54           C
ATOM    866  CZ  TYR B 123     -28.796  30.097  -8.656  1.00 20.58           C
ATOM    867  OH  TYR B 123     -28.586  30.625  -7.410  1.00 20.68           O
ATOM    868  N   ASP B 124     -29.817  26.507 -14.948  1.00 25.94           N
ATOM    869  CA  ASP B 124     -30.303  26.211 -16.311  1.00 28.24           C
ATOM    870  C   ASP B 124     -31.335  25.082 -16.332  1.00 27.99           C
ATOM    871  O   ASP B 124     -32.347  25.150 -17.025  1.00 27.79           O
ATOM    872  CB  ASP B 124     -29.141  25.804 -17.226  1.00 30.40           C
ATOM    873  CG  ASP B 124     -28.136  26.919 -17.436  1.00 32.30           C
ATOM    874  OD1 ASP B 124     -28.483  27.903 -18.125  1.00 33.71           O
ATOM    875  OD2 ASP B 124     -27.000  26.801 -16.919  1.00 33.78           O
ATOM    876  N   ARG B 125     -31.045  24.048 -15.555  1.00 28.21           N
ATOM    877  CA  ARG B 125     -31.893  22.872 -15.419  1.00 28.71           C
ATOM    878  C   ARG B 125     -33.133  23.164 -14.558  1.00 26.87           C
ATOM    879  O   ARG B 125     -34.245  22.811 -14.943  1.00 26.18           O
ATOM    880  CB  ARG B 125     -31.047  21.717 -14.850  1.00 31.09           C
ATOM    881  CG  ARG B 125     -31.788  20.559 -14.204  1.00 33.11           C
ATOM    882  CD  ARG B 125     -32.805  19.907 -15.126  1.00 34.79           C
ATOM    883  NE  ARG B 125     -32.244  19.467 -16.401  1.00 36.24           N
ATOM    884  CZ  ARG B 125     -32.960  19.213 -17.498  1.00 38.37           C
ATOM    885  NH1 ARG B 125     -34.287  19.371 -17.519  1.00 39.17           N
ATOM    886  NH2 ARG B 125     -32.342  18.809 -18.601  1.00 39.71           N
ATOM    887  N   LEU B 126     -32.946  23.789 -13.399  1.00 25.11           N
ATOM    888  CA  LEU B 126     -34.077  24.110 -12.521  1.00 24.34           C
ATOM    889  C   LEU B 126     -35.063  25.096 -13.168  1.00 24.56           C
ATOM    890  O   LEU B 126     -36.276  24.966 -12.995  1.00 23.98           O
ATOM    891  CB  LEU B 126     -33.591  24.626 -11.159  1.00 23.84           C
ATOM    892  CG  LEU B 126     -32.860  23.617 -10.257  1.00 23.48           C
ATOM    893  CD1 LEU B 126     -32.294  24.322  -9.032  1.00 23.39           C
ATOM    894  CD2 LEU B 126     -33.749  22.453  -9.827  1.00 23.13           C
ATOM    895  N   GLU B 127     -34.541  26.049 -13.938  1.00 25.50           N
ATOM    896  CA  GLU B 127     -35.369  27.024 -14.668  1.00 26.25           C
ATOM    897  C   GLU B 127     -36.214  26.357 -15.757  1.00 27.11           C
ATOM    898  O   GLU B 127     -37.403  26.649 -15.900  1.00 27.08           O
ATOM    899  CB  GLU B 127     -34.485  28.105 -15.295  1.00 26.18           C
ATOM    900  CG  GLU B 127     -33.941  29.119 -14.296  1.00 25.98           C
ATOM    901  CD  GLU B 127     -32.957  30.112 -14.901  1.00 25.82           C
ATOM    902  OE1 GLU B 127     -32.592  29.996 -16.091  1.00 25.04           O
ATOM    903  OE2 GLU B 127     -32.543  31.030 -14.168  1.00 26.46           O
ATOM    904  N   GLN B 128     -35.570  25.480 -16.525  1.00 28.32           N
ATOM    905  CA  GLN B 128     -36.224  24.599 -17.501  1.00 29.40           C
ATOM    906  C   GLN B 128     -37.371  23.780 -16.880  1.00 28.13           C
ATOM    907  O   GLN B 128     -38.413  23.588 -17.505  1.00 27.69           O
ATOM    908  CB  GLN B 128     -35.165  23.659 -18.104  1.00 31.85           C
ATOM    909  CG  GLN B 128     -35.654  22.616 -19.115  1.00 34.37           C
ATOM    910  CD  GLN B 128     -35.727  23.138 -20.543  1.00 36.05           C
ATOM    911  OE1 GLN B 128     -35.710  24.350 -20.787  1.00 37.65           O
ATOM    912  NE2 GLN B 128     -35.813  22.214 -21.499  1.00 36.90           N
ATOM    913  N   LEU B 129     -37.162  23.302 -15.656  1.00 26.98           N
ATOM    914  CA  LEU B 129     -38.153  22.503 -14.936  1.00 25.97           C
ATOM    915  C   LEU B 129     -39.302  23.339 -14.392  1.00 25.99           C
ATOM    916  O   LEU B 129     -40.459  22.947 -14.529  1.00 25.90           O
ATOM    917  CB  LEU B 129     -37.485  21.732 -13.792  1.00 25.56           C
ATOM    918  CG  LEU B 129     -36.669  20.505 -14.201  1.00 25.16           C
ATOM    919  CD1 LEU B 129     -35.900  19.972 -13.003  1.00 24.89           C
ATOM    920  CD2 LEU B 129     -37.549  19.411 -14.795  1.00 25.17           C
ATOM    921  N   ALA B 130     -38.982  24.476 -13.775  1.00 26.16           N
ATOM    922  CA  ALA B 130     -40.002  25.368 -13.209  1.00 26.58           C
ATOM    923  C   ALA B 130     -40.827  26.090 -14.279  1.00 26.95           C
ATOM    924  O   ALA B 130     -41.919  26.582 -13.995  1.00 27.42           O
ATOM    925  CB  ALA B 130     -39.364  26.378 -12.263  1.00 26.50           C
ATOM    926  N   GLY B 131     -40.306  26.154 -15.500  1.00 27.24           N
ATOM    927  CA  GLY B 131     -40.979  26.846 -16.592  1.00 28.50           C
ATOM    928  C   GLY B 131     -40.896  28.357 -16.468  1.00 29.53           C
ATOM    929  O   GLY B 131     -41.741  29.071 -17.005  1.00 30.40           O
ATOM    930  N   ASN B 132     -39.875  28.840 -15.760  1.00 30.40           N
ATOM    931  CA  ASN B 132     -39.641  30.270 -15.583  1.00 31.13           C
ATOM    932  C   ASN B 132     -38.166  30.545 -15.292  1.00 31.28           C
ATOM    933  O   ASN B 132     -37.405  29.628 -14.976  1.00 31.25           O
ATOM    934  CB  ASN B 132     -40.520  30.810 -14.445  1.00 31.90           C
ATOM    935  CG  ASN B 132     -40.918  32.264 -14.637  1.00 32.82           C
ATOM    936  OD1 ASN B 132     -40.297  33.000 -15.411  1.00 33.40           O
ATOM    937  ND2 ASN B 132     -41.953  32.690 -13.917  1.00 33.27           N
ATOM    938  N   LEU B 133     -37.776  31.812 -15.407  1.00 31.86           N
ATOM    939  CA  LEU B 133     -36.408  32.268 -15.095  1.00 32.43           C
ATOM    940  C   LEU B 133     -36.257  32.772 -13.650  1.00 32.01           C
ATOM    941  O   LEU B 133     -37.214  33.268 -13.065  1.00 33.03           O
ATOM    942  CB  LEU B 133     -36.002  33.388 -16.056  1.00 33.06           C
ATOM    943  CG  LEU B 133     -35.803  33.027 -17.530  1.00 33.41           C
ATOM    944  CD1 LEU B 133     -35.706  34.297 -18.366  1.00 33.43           C
ATOM    945  CD2 LEU B 133     -34.562  32.170 -17.718  1.00 33.56           C
ATOM    946  N   ARG B 134     -35.047  32.638 -13.104  1.00 31.51           N
ATOM    947  CA  ARG B 134     -34.653  33.160 -11.770  1.00 31.67           C
ATOM    948  C   ARG B 134     -35.187  34.554 -11.425  1.00 30.79           C
ATOM    949  O   ARG B 134     -35.827  34.759 -10.393  1.00 31.03           O
ATOM    950  CB  ARG B 134     -33.127  33.257 -11.689  1.00 32.76           C
ATOM    951  CG  ARG B 134     -32.432  32.208 -10.853  1.00 33.97           C
ATOM    952  CD  ARG B 134     -30.933  32.351 -11.066  1.00 34.61           C
ATOM    953  NE  ARG B 134     -30.553  31.891 -12.403  1.00 34.97           N
ATOM    954  CZ  ARG B 134     -29.356  32.048 -12.964  1.00 35.32           C
ATOM    955  NH1 ARG B 134     -28.368  32.670 -12.323  1.00 35.63           N
ATOM    956  NH2 ARG B 134     -29.145  31.572 -14.185  1.00 35.66           N
ATOM    957  N   GLU B 135     -34.861  35.500 -12.298  1.00 29.84           N
ATOM    958  CA  GLU B 135     -35.250  36.913 -12.187  1.00 29.44           C
ATOM    959  C   GLU B 135     -36.758  37.168 -11.981  1.00 27.83           C
ATOM    960  O   GLU B 135     -37.141  38.149 -11.341  1.00 26.42           O
ATOM    961  CB  GLU B 135     -34.734  37.684 -13.419  1.00 30.69           C
ATOM    962  CG  GLU B 135     -35.145  37.114 -14.782  1.00 31.65           C
ATOM    963  CD  GLU B 135     -34.320  37.673 -15.927  1.00 32.38           C
ATOM    964  OE1 GLU B 135     -34.679  38.756 -16.441  1.00 32.39           O
ATOM    965  OE2 GLU B 135     -33.326  37.021 -16.322  1.00 32.47           O
ATOM    966  N   ASN B 136     -37.589  36.280 -12.526  1.00 26.89           N
ATOM    967  CA  ASN B 136     -39.052  36.340 -12.403  1.00 25.70           C
ATOM    968  C   ASN B 136     -39.615  35.662 -11.157  1.00 24.81           C
ATOM    969  O   ASN B 136     -40.778  35.868 -10.816  1.00 24.88           O
ATOM    970  CB  ASN B 136     -39.689  35.680 -13.620  1.00 25.77           C
ATOM    971  CG  ASN B 136     -39.238  36.297 -14.936  1.00 25.55           C
ATOM    972  OD1 ASN B 136     -38.846  37.463 -14.994  1.00 24.80           O
ATOM    973  ND2 ASN B 136     -39.298  35.510 -16.004  1.00 25.72           N
ATOM    974  N   ILE B 137     -38.800  34.842 -10.501  1.00 23.79           N
ATOM    975  CA  ILE B 137     -39.207  34.119  -9.301  1.00 23.42           C
ATOM    976  C   ILE B 137     -39.071  35.015  -8.068  1.00 23.46           C
ATOM    977  O   ILE B 137     -37.969  35.324  -7.621  1.00 23.35           O
ATOM    978  CB  ILE B 137     -38.428  32.794  -9.155  1.00 23.12           C
ATOM    979  CG1 ILE B 137     -38.777  31.895 -10.356  1.00 23.24           C
ATOM    980  CG2 ILE B 137     -38.753  32.103  -7.828  1.00 22.97           C
ATOM    981  CD1 ILE B 137     -38.024  30.585 -10.462  1.00 23.40           C
ATOM    982  N   GLU B 138     -40.222  35.417  -7.543  1.00 23.87           N
ATOM    983  CA  GLU B 138     -40.332  36.263  -6.357  1.00 24.17           C
ATOM    984  C   GLU B 138     -39.625  35.621  -5.164  1.00 22.81           C
ATOM    985  O   GLU B 138     -39.889  34.463  -4.839  1.00 23.17           O
ATOM    986  CB  GLU B 138     -41.814  36.464  -6.026  1.00 25.77           C
ATOM    987  CG  GLU B 138     -42.143  37.610  -5.089  1.00 27.22           C
ATOM    988  CD  GLU B 138     -43.637  37.669  -4.802  1.00 28.52           C
ATOM    989  OE1 GLU B 138     -44.409  37.920  -5.759  1.00 29.52           O
ATOM    990  OE2 GLU B 138     -44.043  37.451  -3.634  1.00 28.54           O
ATOM    991  N   LEU B 139     -38.717  36.374  -4.545  1.00 21.02           N
ATOM    992  CA  LEU B 139     -38.020  35.955  -3.330  1.00 19.97           C
ATOM    993  C   LEU B 139     -38.547  36.716  -2.124  1.00 19.61           C
ATOM    994  O   LEU B 139     -39.248  37.713  -2.262  1.00 19.83           O
ATOM    995  CB  LEU B 139     -36.514  36.190  -3.462  1.00 19.56           C
ATOM    996  CG  LEU B 139     -35.780  35.488  -4.605  1.00 19.27           C
ATOM    997  CD1 LEU B 139     -34.301  35.841  -4.550  1.00 19.15           C
ATOM    998  CD2 LEU B 139     -35.965  33.979  -4.566  1.00 19.13           C
ATOM    999  N   GLY B 140     -38.200  36.227  -0.939  1.00 19.24           N
ATOM   1000  CA  GLY B 140     -38.652  36.823   0.319  1.00 19.28           C
ATOM   1001  C   GLY B 140     -39.122  35.782   1.314  1.00 19.23           C
ATOM   1002  O   GLY B 140     -39.129  34.582   1.016  1.00 19.51           O
ATOM   1003  N   ASN B 141     -39.524  36.241   2.497  1.00 18.97           N
ATOM   1004  CA  ASN B 141     -39.973  35.341   3.563  1.00 18.93           C
ATOM   1005  C   ASN B 141     -41.252  34.571   3.217  1.00 18.93           C
ATOM   1006  O   ASN B 141     -41.416  33.417   3.603  1.00 18.85           O
ATOM   1007  CB  ASN B 141     -40.179  36.110   4.870  1.00 18.82           C
ATOM   1008  CG  ASN B 141     -40.164  35.200   6.081  1.00 18.82           C
ATOM   1009  OD1 ASN B 141     -41.185  34.998   6.742  1.00 18.57           O
ATOM   1010  ND2 ASN B 141     -39.002  34.618   6.359  1.00 18.89           N
ATOM   1011  N   GLY B 142     -42.150  35.226   2.494  1.00 19.23           N
ATOM   1012  CA  GLY B 142     -43.388  34.609   2.031  1.00 19.62           C
ATOM   1013  C   GLY B 142     -43.185  33.477   1.038  1.00 19.88           C
ATOM   1014  O   GLY B 142     -43.784  32.425   1.195  1.00 21.02           O
ATOM   1015  N   PRO B 143     -42.377  33.698  -0.017  1.00 19.56           N
ATOM   1016  CA  PRO B 143     -42.000  32.621  -0.941  1.00 19.47           C
ATOM   1017  C   PRO B 143     -41.213  31.467  -0.314  1.00 20.03           C
ATOM   1018  O   PRO B 143     -41.415  30.311  -0.698  1.00 19.92           O
ATOM   1019  CB  PRO B 143     -41.129  33.346  -1.963  1.00 19.52           C
ATOM   1020  CG  PRO B 143     -41.697  34.718  -2.004  1.00 19.33           C
ATOM   1021  CD  PRO B 143     -42.084  35.025  -0.589  1.00 19.27           C
ATOM   1022  N   LEU B 144     -40.313  31.785   0.619  1.00 20.76           N
ATOM   1023  CA  LEU B 144     -39.554  30.766   1.356  1.00 21.23           C
ATOM   1024  C   LEU B 144     -40.456  29.911   2.248  1.00 22.25           C
ATOM   1025  O   LEU B 144     -40.210  28.715   2.408  1.00 22.38           O
ATOM   1026  CB  LEU B 144     -38.448  31.413   2.199  1.00 20.95           C
ATOM   1027  CG  LEU B 144     -37.471  30.483   2.940  1.00 20.74           C
ATOM   1028  CD1 LEU B 144     -36.788  29.485   2.013  1.00 20.69           C
ATOM   1029  CD2 LEU B 144     -36.420  31.302   3.672  1.00 20.64           C
ATOM   1030  N   GLU B 145     -41.480  30.537   2.828  1.00 23.46           N
ATOM   1031  CA  GLU B 145     -42.562  29.844   3.533  1.00 24.66           C
ATOM   1032  C   GLU B 145     -43.174  28.749   2.654  1.00 24.53           C
ATOM   1033  O   GLU B 145     -43.187  27.579   3.032  1.00 24.56           O
ATOM   1034  CB  GLU B 145     -43.637  30.864   3.943  1.00 25.90           C
ATOM   1035  CG  GLU B 145     -44.951  30.310   4.496  1.00 26.89           C
ATOM   1036  CD  GLU B 145     -44.831  29.780   5.907  1.00 27.62           C
ATOM   1037  OE1 GLU B 145     -44.010  30.309   6.689  1.00 27.81           O
ATOM   1038  OE2 GLU B 145     -45.565  28.822   6.229  1.00 29.18           O
ATOM   1039  N   GLU B 146     -43.670  29.148   1.486  1.00 24.63           N
ATOM   1040  CA  GLU B 146     -44.283  28.225   0.525  1.00 25.09           C
ATOM   1041  C   GLU B 146     -43.290  27.189  -0.002  1.00 23.44           C
ATOM   1042  O   GLU B 146     -43.646  26.025  -0.183  1.00 23.60           O
ATOM   1043  CB  GLU B 146     -44.903  28.987  -0.655  1.00 26.86           C
ATOM   1044  CG  GLU B 146     -46.076  29.883  -0.277  1.00 28.79           C
ATOM   1045  CD  GLU B 146     -46.785  30.484  -1.487  1.00 30.83           C
ATOM   1046  OE1 GLU B 146     -47.247  29.715  -2.367  1.00 32.08           O
ATOM   1047  OE2 GLU B 146     -46.893  31.731  -1.555  1.00 31.57           O
ATOM   1048  N   ALA B 147     -42.054  27.618  -0.252  1.00 21.67           N
ATOM   1049  CA  ALA B 147     -40.978  26.719  -0.696  1.00 20.22           C
ATOM   1050  C   ALA B 147     -40.727  25.555   0.270  1.00 18.87           C
ATOM   1051  O   ALA B 147     -40.561  24.411  -0.163  1.00 18.44           O
ATOM   1052  CB  ALA B 147     -39.696  27.505  -0.906  1.00 20.26           C
ATOM   1053  N   ILE B 148     -40.709  25.856   1.569  1.00 17.57           N
ATOM   1054  CA  ILE B 148     -40.510  24.838   2.619  1.00 16.94           C
ATOM   1055  C   ILE B 148     -41.631  23.781   2.647  1.00 16.29           C
ATOM   1056  O   ILE B 148     -41.349  22.581   2.785  1.00 16.26           O
ATOM   1057  CB  ILE B 148     -40.345  25.488   4.016  1.00 16.89           C
ATOM   1058  CG1 ILE B 148     -39.004  26.230   4.091  1.00 16.95           C
ATOM   1059  CG2 ILE B 148     -40.393  24.440   5.126  1.00 16.98           C
ATOM   1060  CD1 ILE B 148     -38.874  27.199   5.251  1.00 17.01           C
ATOM   1061  N   SER B 149     -42.884  24.228   2.540  1.00 15.25           N
ATOM   1062  CA  SER B 149     -44.026  23.320   2.414  1.00 14.59           C
ATOM   1063  C   SER B 149     -43.926  22.470   1.146  1.00 14.10           C
ATOM   1064  O   SER B 149     -44.087  21.251   1.200  1.00 14.10           O
ATOM   1065  CB  SER B 149     -45.344  24.093   2.406  1.00 14.58           C
ATOM   1066  OG  SER B 149     -45.596  24.676   3.666  1.00 14.63           O
ATOM   1067  N   ALA B 150     -43.644  23.125   0.018  1.00 13.49           N
ATOM   1068  CA  ALA B 150     -43.523  22.448  -1.279  1.00 12.97           C
ATOM   1069  C   ALA B 150     -42.478  21.332  -1.251  1.00 12.79           C
ATOM   1070  O   ALA B 150     -42.704  20.241  -1.792  1.00 12.63           O
ATOM   1071  CB  ALA B 150     -43.178  23.460  -2.353  1.00 12.85           C
ATOM   1072  N   LEU B 151     -41.340  21.617  -0.616  1.00 12.44           N
ATOM   1073  CA  LEU B 151     -40.285  20.613  -0.427  1.00 12.25           C
ATOM   1074  C   LEU B 151     -40.722  19.484   0.489  1.00 12.54           C
ATOM   1075  O   LEU B 151     -40.399  18.326   0.237  1.00 12.42           O
ATOM   1076  CB  LEU B 151     -38.990  21.233   0.116  1.00 11.94           C
ATOM   1077  CG  LEU B 151     -37.914  21.549  -0.927  1.00 11.73           C
ATOM   1078  CD1 LEU B 151     -38.282  22.787  -1.722  1.00 11.76           C
ATOM   1079  CD2 LEU B 151     -36.568  21.755  -0.259  1.00 11.69           C
ATOM   1080  N   TYR B 152     -41.442  19.823   1.554  1.00 13.19           N
ATOM   1081  CA  TYR B 152     -41.946  18.811   2.473  1.00 13.61           C
ATOM   1082  C   TYR B 152     -42.957  17.915   1.775  1.00 13.80           C
ATOM   1083  O   TYR B 152     -42.780  16.703   1.722  1.00 14.00           O
ATOM   1084  CB  TYR B 152     -42.584  19.433   3.712  1.00 13.89           C
ATOM   1085  CG  TYR B 152     -43.035  18.366   4.680  1.00 14.43           C
ATOM   1086  CD1 TYR B 152     -44.312  17.806   4.587  1.00 14.66           C
ATOM   1087  CD2 TYR B 152     -42.171  17.873   5.655  1.00 14.66           C
ATOM   1088  CE1 TYR B 152     -44.719  16.806   5.456  1.00 14.81           C
ATOM   1089  CE2 TYR B 152     -42.570  16.872   6.528  1.00 14.76           C
ATOM   1090  CZ  TYR B 152     -43.845  16.341   6.425  1.00 14.85           C
ATOM   1091  OH  TYR B 152     -44.242  15.351   7.295  1.00 14.94           O
ATOM   1092  N   TYR B 153     -44.005  18.526   1.231  1.00 14.08           N
ATOM   1093  CA  TYR B 153     -45.113  17.782   0.624  1.00 14.26           C
ATOM   1094  C   TYR B 153     -44.766  17.059  -0.671  1.00 13.92           C
ATOM   1095  O   TYR B 153     -45.572  16.267  -1.167  1.00 14.12           O
ATOM   1096  CB  TYR B 153     -46.335  18.686   0.416  1.00 14.67           C
ATOM   1097  CG  TYR B 153     -47.068  18.996   1.703  1.00 15.19           C
ATOM   1098  CD1 TYR B 153     -47.518  17.968   2.541  1.00 15.50           C
ATOM   1099  CD2 TYR B 153     -47.320  20.310   2.086  1.00 15.53           C
ATOM   1100  CE1 TYR B 153     -48.193  18.245   3.718  1.00 15.85           C
ATOM   1101  CE2 TYR B 153     -47.993  20.597   3.265  1.00 15.90           C
ATOM   1102  CZ  TYR B 153     -48.427  19.563   4.080  1.00 16.02           C
ATOM   1103  OH  TYR B 153     -49.098  19.843   5.251  1.00 16.28           O
ATOM   1104  N   TYR B 154     -43.585  17.323  -1.221  1.00 13.49           N
ATOM   1105  CA  TYR B 154     -43.036  16.480  -2.280  1.00 13.07           C
ATOM   1106  C   TYR B 154     -42.847  15.022  -1.829  1.00 13.42           C
ATOM   1107  O   TYR B 154     -43.038  14.100  -2.613  1.00 13.56           O
ATOM   1108  CB  TYR B 154     -41.716  17.048  -2.794  1.00 12.58           C
ATOM   1109  CG  TYR B 154     -41.217  16.301  -4.000  1.00 12.16           C
ATOM   1110  CD1 TYR B 154     -41.827  16.466  -5.239  1.00 12.13           C
ATOM   1111  CD2 TYR B 154     -40.166  15.400  -3.903  1.00 11.93           C
ATOM   1112  CE1 TYR B 154     -41.392  15.766  -6.353  1.00 11.88           C
ATOM   1113  CE2 TYR B 154     -39.720  14.703  -5.014  1.00 11.73           C
ATOM   1114  CZ  TYR B 154     -40.335  14.888  -6.230  1.00 11.68           C
ATOM   1115  OH  TYR B 154     -39.882  14.184  -7.313  1.00 11.69           O
ATOM   1116  N   SER B 155     -42.493  14.823  -0.562  1.00 13.93           N
ATOM   1117  CA  SER B 155     -42.315  13.474  -0.001  1.00 14.39           C
ATOM   1118  C   SER B 155     -43.607  12.660   0.160  1.00 15.00           C
ATOM   1119  O   SER B 155     -43.546  11.449   0.366  1.00 14.97           O
ATOM   1120  CB  SER B 155     -41.592  13.546   1.347  1.00 14.25           C
ATOM   1121  OG  SER B 155     -42.458  13.981   2.380  1.00 14.03           O
ATOM   1122  N   THR B 156     -44.756  13.331   0.091  1.00 15.78           N
ATOM   1123  CA  THR B 156     -46.074  12.691   0.192  1.00 16.34           C
ATOM   1124  C   THR B 156     -46.854  12.705  -1.132  1.00 16.72           C
ATOM   1125  O   THR B 156     -48.058  12.429  -1.144  1.00 16.92           O
ATOM   1126  CB  THR B 156     -46.940  13.389   1.260  1.00 16.40           C
ATOM   1127  OG1 THR B 156     -47.251  14.718   0.829  1.00 16.40           O
ATOM   1128  CG2 THR B 156     -46.221  13.439   2.608  1.00 16.55           C
ATOM   1129  N   GLY B 157     -46.178  13.039  -2.233  1.00 16.89           N
ATOM   1130  CA  GLY B 157     -46.800  13.078  -3.563  1.00 16.80           C
ATOM   1131  C   GLY B 157     -47.601  14.330  -3.891  1.00 16.67           C
ATOM   1132  O   GLY B 157     -48.202  14.420  -4.968  1.00 16.85           O
ATOM   1133  N   GLY B 158     -47.593  15.302  -2.984  1.00 16.20           N
ATOM   1134  CA  GLY B 158     -48.381  16.516  -3.135  1.00 15.89           C
ATOM   1135  C   GLY B 158     -47.810  17.539  -4.100  1.00 15.62           C
ATOM   1136  O   GLY B 158     -48.545  18.202  -4.828  1.00 15.21           O
ATOM   1137  N   THR B 159     -46.489  17.670  -4.103  1.00 15.42           N
ATOM   1138  CA  THR B 159     -45.823  18.700  -4.889  1.00 15.17           C
ATOM   1139  C   THR B 159     -45.438  18.147  -6.257  1.00 15.22           C
ATOM   1140  O   THR B 159     -44.897  17.045  -6.361  1.00 15.06           O
ATOM   1141  CB  THR B 159     -44.576  19.226  -4.159  1.00 15.07           C
ATOM   1142  OG1 THR B 159     -44.948  19.686  -2.853  1.00 15.19           O
ATOM   1143  CG2 THR B 159     -43.927  20.371  -4.926  1.00 15.00           C
ATOM   1144  N   GLN B 160     -45.739  18.926  -7.292  1.00 15.27           N
ATOM   1145  CA  GLN B 160     -45.381  18.604  -8.660  1.00 15.46           C
ATOM   1146  C   GLN B 160     -44.012  19.160  -8.953  1.00 14.97           C
ATOM   1147  O   GLN B 160     -43.591  20.142  -8.336  1.00 15.03           O
ATOM   1148  CB  GLN B 160     -46.381  19.233  -9.626  1.00 16.38           C
ATOM   1149  CG  GLN B 160     -47.813  18.792  -9.401  1.00 16.93           C
ATOM   1150  CD  GLN B 160     -47.935  17.281  -9.384  1.00 17.38           C
ATOM   1151  OE1 GLN B 160     -47.971  16.635 -10.433  1.00 17.71           O
ATOM   1152  NE2 GLN B 160     -47.974  16.706  -8.189  1.00 17.70           N
ATOM   1153  N   LEU B 161     -43.345  18.548  -9.928  1.00 14.32           N
ATOM   1154  CA  LEU B 161     -41.935  18.819 -10.213  1.00 13.92           C
ATOM   1155  C   LEU B 161     -41.605  20.287 -10.543  1.00 13.72           C
ATOM   1156  O   LEU B 161     -40.566  20.781 -10.110  1.00 13.68           O
ATOM   1157  CB  LEU B 161     -41.417  17.893 -11.319  1.00 13.86           C
ATOM   1158  CG  LEU B 161     -39.905  17.911 -11.585  1.00 14.01           C
ATOM   1159  CD1 LEU B 161     -39.087  17.545 -10.350  1.00 13.90           C
ATOM   1160  CD2 LEU B 161     -39.571  16.976 -12.742  1.00 14.15           C
ATOM   1161  N   PRO B 162     -42.474  20.986 -11.305  1.00 13.46           N
ATOM   1162  CA  PRO B 162     -42.173  22.406 -11.575  1.00 13.18           C
ATOM   1163  C   PRO B 162     -42.177  23.296 -10.322  1.00 12.92           C
ATOM   1164  O   PRO B 162     -41.326  24.176 -10.186  1.00 13.01           O
ATOM   1165  CB  PRO B 162     -43.285  22.818 -12.558  1.00 13.06           C
ATOM   1166  CG  PRO B 162     -43.671  21.534 -13.220  1.00 13.12           C
ATOM   1167  CD  PRO B 162     -43.626  20.529 -12.107  1.00 13.29           C
ATOM   1168  N   THR B 163     -43.126  23.051  -9.425  1.00 12.56           N
ATOM   1169  CA  THR B 163     -43.191  23.735  -8.135  1.00 12.34           C
ATOM   1170  C   THR B 163     -42.005  23.362  -7.229  1.00 12.11           C
ATOM   1171  O   THR B 163     -41.511  24.205  -6.468  1.00 11.95           O
ATOM   1172  CB  THR B 163     -44.514  23.403  -7.412  1.00 12.44           C
ATOM   1173  OG1 THR B 163     -45.613  23.520  -8.336  1.00 12.64           O
ATOM   1174  CG2 THR B 163     -44.739  24.331  -6.211  1.00 12.35           C
ATOM   1175  N   LEU B 164     -41.561  22.101  -7.307  1.00 11.77           N
ATOM   1176  CA  LEU B 164     -40.360  21.658  -6.593  1.00 11.41           C
ATOM   1177  C   LEU B 164     -39.119  22.384  -7.113  1.00 11.66           C
ATOM   1178  O   LEU B 164     -38.370  22.990  -6.339  1.00 11.79           O
ATOM   1179  CB  LEU B 164     -40.153  20.143  -6.714  1.00 10.95           C
ATOM   1180  CG  LEU B 164     -38.869  19.619  -6.044  1.00 10.57           C
ATOM   1181  CD1 LEU B 164     -38.903  19.861  -4.544  1.00 10.54           C
ATOM   1182  CD2 LEU B 164     -38.641  18.143  -6.329  1.00 10.46           C
ATOM   1183  N   ALA B 165     -38.909  22.304  -8.423  1.00 11.83           N
ATOM   1184  CA  ALA B 165     -37.802  22.997  -9.080  1.00 12.15           C
ATOM   1185  C   ALA B 165     -37.789  24.483  -8.728  1.00 13.00           C
ATOM   1186  O   ALA B 165     -36.738  25.050  -8.438  1.00 13.17           O
ATOM   1187  CB  ALA B 165     -37.882  22.811 -10.582  1.00 11.94           C
ATOM   1188  N   ARG B 166     -38.968  25.098  -8.737  1.00 14.07           N
ATOM   1189  CA  ARG B 166     -39.130  26.505  -8.358  1.00 14.88           C
ATOM   1190  C   ARG B 166     -38.739  26.751  -6.904  1.00 14.23           C
ATOM   1191  O   ARG B 166     -38.074  27.739  -6.596  1.00 14.26           O
ATOM   1192  CB  ARG B 166     -40.575  26.940  -8.569  1.00 16.36           C
ATOM   1193  CG  ARG B 166     -40.826  28.434  -8.373  1.00 17.85           C
ATOM   1194  CD  ARG B 166     -42.283  28.736  -8.036  1.00 19.22           C
ATOM   1195  NE  ARG B 166     -42.962  29.405  -9.141  1.00 20.46           N
ATOM   1196  CZ  ARG B 166     -42.983  30.726  -9.351  1.00 21.82           C
ATOM   1197  NH1 ARG B 166     -43.642  31.207 -10.405  1.00 22.76           N
ATOM   1198  NH2 ARG B 166     -42.361  31.579  -8.531  1.00 21.95           N
ATOM   1199  N   SER B 167     -39.173  25.859  -6.018  1.00 13.59           N
ATOM   1200  CA  SER B 167     -38.848  25.954  -4.589  1.00 13.03           C
ATOM   1201  C   SER B 167     -37.357  25.799  -4.294  1.00 12.50           C
ATOM   1202  O   SER B 167     -36.853  26.417  -3.355  1.00 12.46           O
ATOM   1203  CB  SER B 167     -39.641  24.924  -3.791  1.00 13.05           C
ATOM   1204  OG  SER B 167     -41.031  25.115  -3.979  1.00 13.16           O
ATOM   1205  N   PHE B 168     -36.660  24.977  -5.084  1.00 11.93           N
ATOM   1206  CA  PHE B 168     -35.190  24.882  -5.002  1.00 11.42           C
ATOM   1207  C   PHE B 168     -34.521  26.218  -5.329  1.00 11.37           C
ATOM   1208  O   PHE B 168     -33.630  26.664  -4.602  1.00 11.58           O
ATOM   1209  CB  PHE B 168     -34.623  23.817  -5.951  1.00 11.11           C
ATOM   1210  CG  PHE B 168     -34.823  22.391  -5.499  1.00 10.85           C
ATOM   1211  CD1 PHE B 168     -34.548  21.992  -4.191  1.00 10.67           C
ATOM   1212  CD2 PHE B 168     -35.228  21.422  -6.414  1.00 10.77           C
ATOM   1213  CE1 PHE B 168     -34.716  20.672  -3.801  1.00 10.62           C
ATOM   1214  CE2 PHE B 168     -35.392  20.099  -6.027  1.00 10.72           C
ATOM   1215  CZ  PHE B 168     -35.137  19.724  -4.718  1.00 10.62           C
ATOM   1216  N   ILE B 169     -34.948  26.846  -6.423  1.00 11.18           N
ATOM   1217  CA  ILE B 169     -34.413  28.154  -6.824  1.00 11.22           C
ATOM   1218  C   ILE B 169     -34.567  29.191  -5.690  1.00 11.46           C
ATOM   1219  O   ILE B 169     -33.630  29.930  -5.391  1.00 11.34           O
ATOM   1220  CB  ILE B 169     -35.047  28.644  -8.148  1.00 11.01           C
ATOM   1221  CG1 ILE B 169     -34.574  27.757  -9.307  1.00 11.04           C
ATOM   1222  CG2 ILE B 169     -34.675  30.092  -8.433  1.00 10.94           C
ATOM   1223  CD1 ILE B 169     -35.438  27.834 -10.547  1.00 11.06           C
ATOM   1224  N   ILE B 170     -35.736  29.219  -5.052  1.00 11.76           N
ATOM   1225  CA  ILE B 170     -35.978  30.127  -3.929  1.00 12.16           C
ATOM   1226  C   ILE B 170     -34.994  29.857  -2.778  1.00 12.42           C
ATOM   1227  O   ILE B 170     -34.449  30.791  -2.182  1.00 12.43           O
ATOM   1228  CB  ILE B 170     -37.437  30.033  -3.418  1.00 12.29           C
ATOM   1229  CG1 ILE B 170     -38.404  30.584  -4.473  1.00 12.32           C
ATOM   1230  CG2 ILE B 170     -37.617  30.810  -2.109  1.00 12.38           C
ATOM   1231  CD1 ILE B 170     -39.850  30.178  -4.261  1.00 12.36           C
ATOM   1232  N   CYS B 171     -34.784  28.580  -2.471  1.00 12.58           N
ATOM   1233  CA  CYS B 171     -33.860  28.180  -1.411  1.00 12.65           C
ATOM   1234  C   CYS B 171     -32.421  28.524  -1.751  1.00 12.67           C
ATOM   1235  O   CYS B 171     -31.728  29.140  -0.950  1.00 12.81           O
ATOM   1236  CB  CYS B 171     -33.989  26.688  -1.122  1.00 12.72           C
ATOM   1237  SG  CYS B 171     -35.444  26.315  -0.122  1.00 13.17           S
ATOM   1238  N   ILE B 172     -31.995  28.137  -2.949  1.00 12.80           N
ATOM   1239  CA  ILE B 172     -30.626  28.379  -3.423  1.00 13.07           C
ATOM   1240  C   ILE B 172     -30.305  29.884  -3.447  1.00 13.40           C
ATOM   1241  O   ILE B 172     -29.278  30.305  -2.930  1.00 13.41           O
ATOM   1242  CB  ILE B 172     -30.388  27.710  -4.805  1.00 13.03           C
ATOM   1243  CG1 ILE B 172     -30.436  26.178  -4.667  1.00 13.06           C
ATOM   1244  CG2 ILE B 172     -29.040  28.113  -5.400  1.00 12.96           C
ATOM   1245  CD1 ILE B 172     -30.695  25.447  -5.968  1.00 13.09           C
ATOM   1246  N   GLN B 173     -31.198  30.684  -4.024  1.00 13.99           N
ATOM   1247  CA  GLN B 173     -31.012  32.140  -4.089  1.00 14.49           C
ATOM   1248  C   GLN B 173     -30.996  32.814  -2.717  1.00 14.33           C
ATOM   1249  O   GLN B 173     -30.116  33.617  -2.431  1.00 14.41           O
ATOM   1250  CB  GLN B 173     -32.081  32.787  -4.972  1.00 15.27           C
ATOM   1251  CG  GLN B 173     -31.936  32.434  -6.442  1.00 15.95           C
ATOM   1252  CD  GLN B 173     -32.049  33.633  -7.358  1.00 16.74           C
ATOM   1253  OE1 GLN B 173     -33.125  34.209  -7.512  1.00 17.32           O
ATOM   1254  NE2 GLN B 173     -30.940  34.000  -7.995  1.00 17.19           N
ATOM   1255  N   MET B 174     -31.965  32.482  -1.873  1.00 14.24           N
ATOM   1256  CA  MET B 174     -32.072  33.091  -0.543  1.00 14.12           C
ATOM   1257  C   MET B 174     -31.075  32.578   0.502  1.00 14.01           C
ATOM   1258  O   MET B 174     -30.871  33.235   1.522  1.00 14.04           O
ATOM   1259  CB  MET B 174     -33.490  32.932  -0.013  1.00 14.24           C
ATOM   1260  CG  MET B 174     -34.497  33.753  -0.801  1.00 14.47           C
ATOM   1261  SD  MET B 174     -36.152  33.740  -0.103  1.00 14.77           S
ATOM   1262  CE  MET B 174     -35.864  34.629   1.432  1.00 14.76           C
ATOM   1263  N   ILE B 175     -30.471  31.414   0.259  1.00 13.81           N
ATOM   1264  CA  ILE B 175     -29.536  30.801   1.211  1.00 13.59           C
ATOM   1265  C   ILE B 175     -28.139  30.707   0.612  1.00 13.73           C
ATOM   1266  O   ILE B 175     -27.212  31.317   1.140  1.00 13.50           O
ATOM   1267  CB  ILE B 175     -30.016  29.408   1.666  1.00 13.56           C
ATOM   1268  CG1 ILE B 175     -31.359  29.532   2.393  1.00 13.56           C
ATOM   1269  CG2 ILE B 175     -28.994  28.742   2.590  1.00 13.56           C
ATOM   1270  CD1 ILE B 175     -32.149  28.243   2.454  1.00 13.60           C
ATOM   1271  N   SER B 176     -27.992  29.939  -0.472  1.00 14.00           N
ATOM   1272  CA  SER B 176     -26.672  29.700  -1.075  1.00 14.26           C
ATOM   1273  C   SER B 176     -26.074  31.001  -1.584  1.00 15.15           C
ATOM   1274  O   SER B 176     -24.985  31.381  -1.163  1.00 15.42           O
ATOM   1275  CB  SER B 176     -26.730  28.673  -2.208  1.00 14.03           C
ATOM   1276  OG  SER B 176     -27.322  27.465  -1.777  1.00 13.81           O
ATOM   1277  N   GLU B 177     -26.798  31.692  -2.461  1.00 16.24           N
ATOM   1278  CA  GLU B 177     -26.332  32.980  -2.992  1.00 17.26           C
ATOM   1279  C   GLU B 177     -26.145  34.032  -1.904  1.00 18.20           C
ATOM   1280  O   GLU B 177     -25.186  34.792  -1.954  1.00 18.62           O
ATOM   1281  CB  GLU B 177     -27.275  33.530  -4.076  1.00 17.31           C
ATOM   1282  CG  GLU B 177     -27.442  32.660  -5.319  1.00 17.38           C
ATOM   1283  CD  GLU B 177     -26.137  32.344  -6.042  1.00 17.33           C
ATOM   1284  OE1 GLU B 177     -25.167  33.124  -5.938  1.00 17.27           O
ATOM   1285  OE2 GLU B 177     -26.081  31.302  -6.724  1.00 17.16           O
ATOM   1286  N   ALA B 178     -27.052  34.064  -0.930  1.00 19.42           N
ATOM   1287  CA  ALA B 178     -26.990  35.030   0.171  1.00 20.62           C
ATOM   1288  C   ALA B 178     -25.758  34.833   1.054  1.00 21.91           C
ATOM   1289  O   ALA B 178     -25.151  35.806   1.495  1.00 22.48           O
ATOM   1290  CB  ALA B 178     -28.259  34.964   1.012  1.00 20.54           C
ATOM   1291  N   ALA B 179     -25.404  33.577   1.316  1.00 23.84           N
ATOM   1292  CA  ALA B 179     -24.182  33.239   2.064  1.00 25.69           C
ATOM   1293  C   ALA B 179     -22.914  33.422   1.232  1.00 28.41           C
ATOM   1294  O   ALA B 179     -21.881  33.795   1.772  1.00 28.59           O
ATOM   1295  CB  ALA B 179     -24.255  31.816   2.590  1.00 25.26           C
ATOM   1296  N   ARG B 180     -22.997  33.160  -0.073  1.00 32.40           N
ATOM   1297  CA  ARG B 180     -21.836  33.253  -0.973  1.00 35.85           C
ATOM   1298  C   ARG B 180     -21.257  34.659  -1.177  1.00 39.37           C
ATOM   1299  O   ARG B 180     -20.139  34.780  -1.682  1.00 38.83           O
ATOM   1300  CB  ARG B 180     -22.178  32.674  -2.346  1.00 36.55           C
ATOM   1301  CG  ARG B 180     -22.176  31.159  -2.431  1.00 36.88           C
ATOM   1302  CD  ARG B 180     -22.840  30.714  -3.729  1.00 38.18           C
ATOM   1303  NE  ARG B 180     -22.128  31.258  -4.885  1.00 39.02           N
ATOM   1304  CZ  ARG B 180     -20.965  30.804  -5.360  1.00 39.76           C
ATOM   1305  NH1 ARG B 180     -20.344  29.760  -4.807  1.00 40.50           N
ATOM   1306  NH2 ARG B 180     -20.415  31.400  -6.411  1.00 40.35           N
ATOM   1307  N   PHE B 181     -21.999  35.712  -0.824  1.00 44.37           N
ATOM   1308  CA  PHE B 181     -21.465  37.080  -0.942  1.00 48.60           C
ATOM   1309  C   PHE B 181     -21.918  38.048   0.166  1.00 49.28           C
ATOM   1310  O   PHE B 181     -22.796  38.901  -0.002  1.00 49.25           O
ATOM   1311  CB  PHE B 181     -21.761  37.634  -2.342  1.00 50.74           C
ATOM   1312  CG  PHE B 181     -20.716  38.591  -2.840  1.00 54.29           C
ATOM   1313  CD1 PHE B 181     -19.441  38.130  -3.181  1.00 54.90           C
ATOM   1314  CD2 PHE B 181     -20.995  39.951  -2.967  1.00 55.91           C
ATOM   1315  CE1 PHE B 181     -18.469  39.007  -3.638  1.00 55.79           C
ATOM   1316  CE2 PHE B 181     -20.025  40.832  -3.426  1.00 56.79           C
ATOM   1317  CZ  PHE B 181     -18.761  40.361  -3.761  1.00 56.82           C
