# Supplementary material for: A non-redundant data set of nanobody-antigen crystal structures
Source: Data Brief. 2019 Mar 6;24:103754. doi: 10.1016/j.dib.2019.103754 (PMC6441729; doi:10.1016/j.dib.2019.103754)
Supplement: Multimedia component 5 [file mmc5.zip › Data_set/Ag_1/5usf_1.pdb]

ATOM      1  N   GLY B  -1     -52.302 134.737 -14.372  1.00107.58           N
ATOM      2  CA  GLY B  -1     -52.458 136.216 -14.244  1.00107.71           C
ATOM      3  C   GLY B  -1     -52.399 136.677 -12.797  1.00110.88           C
ATOM      4  O   GLY B  -1     -51.552 136.211 -12.026  1.00112.66           O
ATOM      5  N   SER B   0     -53.291 137.602 -12.440  1.00113.73           N
ATOM      6  CA  SER B   0     -53.445 138.086 -11.062  1.00113.62           C
ATOM      7  C   SER B   0     -54.945 138.288 -10.780  1.00111.39           C
ATOM      8  O   SER B   0     -55.508 139.398 -10.883  1.00109.10           O
ATOM      9  CB  SER B   0     -52.611 139.375 -10.839  1.00111.34           C
ATOM     10  OG  SER B   0     -51.259 139.094 -10.489  1.00104.41           O
ATOM     11  N   MET B   1     -55.594 137.157 -10.510  1.00101.79           N
ATOM     12  CA  MET B   1     -56.897 137.115  -9.855  1.00 93.55           C
ATOM     13  C   MET B   1     -56.630 136.454  -8.505  1.00 84.01           C
ATOM     14  O   MET B   1     -55.734 135.622  -8.405  1.00 79.96           O
ATOM     15  CB  MET B   1     -57.916 136.310 -10.677  1.00 92.09           C
ATOM     16  CG  MET B   1     -59.317 136.291 -10.079  1.00 99.89           C
ATOM     17  SD  MET B   1     -60.546 135.441 -11.101  1.00 98.78           S
ATOM     18  CE  MET B   1     -60.864 136.710 -12.333  1.00 98.64           C
ATOM     19  N   ASN B   2     -57.388 136.845  -7.481  1.00 77.64           N
ATOM     20  CA  ASN B   2     -57.228 136.309  -6.117  1.00 74.86           C
ATOM     21  C   ASN B   2     -58.359 135.342  -5.734  1.00 69.99           C
ATOM     22  O   ASN B   2     -59.383 135.261  -6.409  1.00 68.03           O
ATOM     23  CB  ASN B   2     -57.148 137.455  -5.089  1.00 75.67           C
ATOM     24  CG  ASN B   2     -58.500 138.121  -4.836  1.00 78.35           C
ATOM     25  OD1 ASN B   2     -59.252 138.400  -5.761  1.00 78.88           O
ATOM     26  ND2 ASN B   2     -58.818 138.356  -3.572  1.00 83.67           N
ATOM     27  N   THR B   3     -58.166 134.658  -4.613  1.00 66.76           N
ATOM     28  CA  THR B   3     -59.115 133.686  -4.060  1.00 62.31           C
ATOM     29  C   THR B   3     -60.590 134.077  -4.115  1.00 62.67           C
ATOM     30  O   THR B   3     -61.428 133.256  -4.469  1.00 61.29           O
ATOM     31  CB  THR B   3     -58.724 133.358  -2.606  1.00 66.30           C
ATOM     32  OG1 THR B   3     -57.557 132.528  -2.624  1.00 62.94           O
ATOM     33  CG2 THR B   3     -59.850 132.634  -1.820  1.00 70.52           C
ATOM     34  N   ASP B   4     -60.909 135.316  -3.766  1.00 65.69           N
ATOM     35  CA  ASP B   4     -62.303 135.736  -3.708  1.00 70.23           C
ATOM     36  C   ASP B   4     -62.899 136.004  -5.081  1.00 70.14           C
ATOM     37  O   ASP B   4     -64.038 135.619  -5.340  1.00 69.25           O
ATOM     38  CB  ASP B   4     -62.462 136.942  -2.784  1.00 77.86           C
ATOM     39  CG  ASP B   4     -62.085 136.613  -1.344  1.00 87.81           C
ATOM     40  OD1 ASP B   4     -62.806 135.801  -0.712  1.00 91.95           O
ATOM     41  OD2 ASP B   4     -61.065 137.150  -0.850  1.00 97.24           O
ATOM     42  N   GLU B   5     -62.145 136.665  -5.956  1.00 77.10           N
ATOM     43  CA  GLU B   5     -62.638 136.969  -7.314  1.00 81.49           C
ATOM     44  C   GLU B   5     -62.640 135.747  -8.242  1.00 76.14           C
ATOM     45  O   GLU B   5     -63.463 135.675  -9.169  1.00 74.38           O
ATOM     46  CB  GLU B   5     -61.867 138.143  -7.939  1.00 87.61           C
ATOM     47  CG  GLU B   5     -62.158 139.503  -7.256  1.00 93.33           C
ATOM     48  CD  GLU B   5     -63.612 139.931  -7.321  1.00 96.32           C
ATOM     49  OE1 GLU B   5     -64.173 140.572  -6.387  1.00 88.55           O
ATOM     50  OE2 GLU B   5     -64.184 139.625  -8.366  1.00105.07           O
ATOM     51  N   ARG B   6     -61.726 134.804  -7.996  1.00 68.36           N
ATOM     52  CA  ARG B   6     -61.774 133.482  -8.636  1.00 65.50           C
ATOM     53  C   ARG B   6     -63.032 132.713  -8.226  1.00 67.06           C
ATOM     54  O   ARG B   6     -63.753 132.194  -9.088  1.00 67.45           O
ATOM     55  CB  ARG B   6     -60.543 132.648  -8.280  1.00 65.10           C
ATOM     56  CG  ARG B   6     -59.257 133.115  -8.946  1.00 66.93           C
ATOM     57  CD  ARG B   6     -58.069 132.241  -8.562  1.00 61.71           C
ATOM     58  NE  ARG B   6     -58.213 130.894  -9.102  1.00 59.13           N
ATOM     59  CZ  ARG B   6     -57.661 129.793  -8.599  1.00 55.42           C
ATOM     60  NH1 ARG B   6     -56.904 129.823  -7.509  1.00 60.35           N
ATOM     61  NH2 ARG B   6     -57.889 128.634  -9.188  1.00 54.15           N
ATOM     62  N   TYR B   7     -63.302 132.684  -6.915  1.00 63.94           N
ATOM     63  CA  TYR B   7     -64.502 132.042  -6.355  1.00 58.27           C
ATOM     64  C   TYR B   7     -65.824 132.587  -6.928  1.00 60.44           C
ATOM     65  O   TYR B   7     -66.637 131.809  -7.430  1.00 55.87           O
ATOM     66  CB  TYR B   7     -64.515 132.123  -4.817  1.00 55.42           C
ATOM     67  CG  TYR B   7     -65.786 131.574  -4.225  1.00 53.57           C
ATOM     68  CD1 TYR B   7     -65.923 130.211  -3.946  1.00 56.68           C
ATOM     69  CD2 TYR B   7     -66.887 132.411  -4.001  1.00 52.28           C
ATOM     70  CE1 TYR B   7     -67.113 129.700  -3.433  1.00 56.71           C
ATOM     71  CE2 TYR B   7     -68.076 131.918  -3.501  1.00 53.48           C
ATOM     72  CZ  TYR B   7     -68.186 130.557  -3.219  1.00 57.71           C
ATOM     73  OH  TYR B   7     -69.367 130.076  -2.715  1.00 61.87           O
ATOM     74  N   LYS B   8     -66.042 133.904  -6.833  1.00 62.39           N
ATOM     75  CA  LYS B   8     -67.279 134.533  -7.344  1.00 64.95           C
ATOM     76  C   LYS B   8     -67.528 134.151  -8.798  1.00 62.99           C
ATOM     77  O   LYS B   8     -68.672 133.875  -9.203  1.00 61.31           O
ATOM     78  CB  LYS B   8     -67.235 136.062  -7.210  1.00 69.20           C
ATOM     79  CG  LYS B   8     -67.739 136.589  -5.872  1.00 79.72           C
ATOM     80  CD  LYS B   8     -67.056 137.891  -5.441  1.00 88.64           C
ATOM     81  CE  LYS B   8     -67.179 139.025  -6.464  1.00 92.24           C
ATOM     82  NZ  LYS B   8     -68.570 139.515  -6.682  1.00 91.16           N
ATOM     83  N   LEU B   9     -66.445 134.124  -9.567  1.00 57.25           N
ATOM     84  CA  LEU B   9     -66.523 133.814 -10.980  1.00 55.12           C
ATOM     85  C   LEU B   9     -66.959 132.356 -11.213  1.00 53.34           C
ATOM     86  O   LEU B   9     -67.915 132.107 -11.959  1.00 50.28           O
ATOM     87  CB  LEU B   9     -65.179 134.125 -11.639  1.00 53.85           C
ATOM     88  CG  LEU B   9     -65.062 133.946 -13.148  1.00 51.61           C
ATOM     89  CD1 LEU B   9     -66.095 134.793 -13.856  1.00 52.54           C
ATOM     90  CD2 LEU B   9     -63.652 134.304 -13.604  1.00 51.56           C
ATOM     91  N   LEU B  10     -66.279 131.415 -10.554  1.00 52.14           N
ATOM     92  CA  LEU B  10     -66.610 129.982 -10.660  1.00 48.64           C
ATOM     93  C   LEU B  10     -67.997 129.666 -10.149  1.00 48.36           C
ATOM     94  O   LEU B  10     -68.757 128.979 -10.799  1.00 53.95           O
ATOM     95  CB  LEU B  10     -65.599 129.104  -9.918  1.00 49.96           C
ATOM     96  CG  LEU B  10     -64.480 128.513 -10.774  1.00 54.25           C
ATOM     97  CD1 LEU B  10     -63.467 127.821  -9.884  1.00 52.92           C
ATOM     98  CD2 LEU B  10     -65.045 127.544 -11.810  1.00 56.88           C
ATOM     99  N   ARG B  11     -68.334 130.180  -8.982  1.00 50.47           N
ATOM    100  CA  ARG B  11     -69.649 129.957  -8.410  1.00 49.96           C
ATOM    101  C   ARG B  11     -70.778 130.422  -9.328  1.00 49.28           C
ATOM    102  O   ARG B  11     -71.819 129.785  -9.361  1.00 48.52           O
ATOM    103  CB  ARG B  11     -69.746 130.624  -7.026  1.00 51.41           C
ATOM    104  CG  ARG B  11     -71.071 130.437  -6.304  1.00 50.58           C
ATOM    105  CD  ARG B  11     -71.317 128.990  -5.925  1.00 50.94           C
ATOM    106  NE  ARG B  11     -72.677 128.823  -5.437  1.00 53.51           N
ATOM    107  CZ  ARG B  11     -73.762 128.757  -6.197  1.00 52.56           C
ATOM    108  NH1 ARG B  11     -73.685 128.829  -7.514  1.00 53.41           N
ATOM    109  NH2 ARG B  11     -74.946 128.603  -5.627  1.00 55.69           N
ATOM    110  N   SER B  12     -70.563 131.498 -10.089  1.00 52.13           N
ATOM    111  CA  SER B  12     -71.593 132.026 -11.008  1.00 52.01           C
ATOM    112  C   SER B  12     -71.941 131.090 -12.175  1.00 54.12           C
ATOM    113  O   SER B  12     -72.966 131.284 -12.834  1.00 65.50           O
ATOM    114  CB  SER B  12     -71.196 133.405 -11.555  1.00 53.67           C
ATOM    115  OG  SER B  12     -70.221 133.326 -12.583  1.00 56.67           O
ATOM    116  N   VAL B  13     -71.100 130.089 -12.432  1.00 52.17           N
ATOM    117  CA  VAL B  13     -71.373 129.092 -13.453  1.00 51.86           C
ATOM    118  C   VAL B  13     -72.605 128.257 -13.098  1.00 55.07           C
ATOM    119  O   VAL B  13     -73.409 127.939 -13.978  1.00 56.67           O
ATOM    120  CB  VAL B  13     -70.158 128.161 -13.651  1.00 53.80           C
ATOM    121  CG1 VAL B  13     -70.498 126.947 -14.518  1.00 54.25           C
ATOM    122  CG2 VAL B  13     -69.004 128.945 -14.255  1.00 54.30           C
ATOM    123  N   GLY B  14     -72.765 127.922 -11.817  1.00 54.68           N
ATOM    124  CA  GLY B  14     -73.766 126.948 -11.400  1.00 54.69           C
ATOM    125  C   GLY B  14     -75.038 127.481 -10.768  1.00 53.55           C
ATOM    126  O   GLY B  14     -75.019 128.438 -10.017  1.00 50.35           O
ATOM    127  N   GLU B  15     -76.149 126.819 -11.062  1.00 58.72           N
ATOM    128  CA  GLU B  15     -77.404 127.025 -10.340  1.00 61.85           C
ATOM    129  C   GLU B  15     -77.318 126.463  -8.915  1.00 57.98           C
ATOM    130  O   GLU B  15     -78.037 126.908  -8.041  1.00 67.35           O
ATOM    131  CB  GLU B  15     -78.570 126.377 -11.118  1.00 69.35           C
ATOM    132  CG  GLU B  15     -79.967 126.681 -10.563  1.00 76.34           C
ATOM    133  CD  GLU B  15     -81.120 126.440 -11.549  1.00 80.41           C
ATOM    134  OE1 GLU B  15     -80.890 126.375 -12.779  1.00 78.81           O
ATOM    135  OE2 GLU B  15     -82.279 126.343 -11.086  1.00 81.26           O
ATOM    136  N   GLU B  16     -76.472 125.463  -8.702  1.00 55.96           N
ATOM    137  CA  GLU B  16     -76.265 124.851  -7.398  1.00 57.13           C
ATOM    138  C   GLU B  16     -74.803 124.474  -7.291  1.00 55.88           C
ATOM    139  O   GLU B  16     -74.180 124.116  -8.293  1.00 52.63           O
ATOM    140  CB  GLU B  16     -77.139 123.595  -7.251  1.00 62.64           C
ATOM    141  CG  GLU B  16     -76.865 122.735  -6.007  1.00 70.01           C
ATOM    142  CD  GLU B  16     -77.712 121.473  -5.943  1.00 76.07           C
ATOM    143  OE1 GLU B  16     -77.664 120.645  -6.896  1.00 85.26           O
ATOM    144  OE2 GLU B  16     -78.413 121.285  -4.929  1.00 75.82           O
ATOM    145  N   CYS B  17     -74.268 124.529  -6.072  1.00 57.61           N
ATOM    146  CA  CYS B  17     -72.894 124.130  -5.805  1.00 55.62           C
ATOM    147  C   CYS B  17     -72.792 123.299  -4.526  1.00 52.25           C
ATOM    148  O   CYS B  17     -72.831 123.853  -3.432  1.00 58.39           O
ATOM    149  CB  CYS B  17     -72.002 125.377  -5.727  1.00 57.00           C
ATOM    150  SG  CYS B  17     -70.280 124.992  -5.348  1.00 59.34           S
ATOM    151  N   ILE B  18     -72.637 121.985  -4.674  1.00 49.33           N
ATOM    152  CA  ILE B  18     -72.399 121.067  -3.555  1.00 49.84           C
ATOM    153  C   ILE B  18     -70.900 120.805  -3.439  1.00 51.06           C
ATOM    154  O   ILE B  18     -70.361 120.116  -4.295  1.00 52.35           O
ATOM    155  CB  ILE B  18     -73.109 119.702  -3.790  1.00 50.94           C
ATOM    156  CG1 ILE B  18     -74.592 119.888  -4.173  1.00 55.39           C
ATOM    157  CG2 ILE B  18     -73.000 118.809  -2.562  1.00 49.36           C
ATOM    158  CD1 ILE B  18     -75.409 120.697  -3.175  1.00 56.35           C
ATOM    159  N   GLN B  19     -70.169 121.316  -2.446  1.00 57.04           N
ATOM    160  CA  GLN B  19     -70.552 122.319  -1.443  1.00 58.05           C
ATOM    161  C   GLN B  19     -69.721 123.608  -1.674  1.00 56.12           C
ATOM    162  O   GLN B  19     -68.566 123.539  -2.076  1.00 48.13           O
ATOM    163  CB  GLN B  19     -70.233 121.787  -0.023  1.00 60.57           C
ATOM    164  CG  GLN B  19     -70.874 120.456   0.371  1.00 63.65           C
ATOM    165  CD  GLN B  19     -72.375 120.539   0.662  1.00 68.13           C
ATOM    166  OE1 GLN B  19     -73.031 121.560   0.410  1.00 69.63           O
ATOM    167  NE2 GLN B  19     -72.929 119.445   1.196  1.00 69.94           N
ATOM    168  N   GLU B  20     -70.293 124.769  -1.365  1.00 56.34           N
ATOM    169  CA  GLU B  20     -69.588 126.058  -1.476  1.00 51.33           C
ATOM    170  C   GLU B  20     -68.300 126.130  -0.651  1.00 50.13           C
ATOM    171  O   GLU B  20     -67.297 126.667  -1.114  1.00 49.51           O
ATOM    172  CB  GLU B  20     -70.522 127.216  -1.107  1.00 55.95           C
ATOM    173  CG  GLU B  20     -71.635 127.440  -2.131  1.00 63.72           C
ATOM    174  CD  GLU B  20     -72.699 128.450  -1.701  1.00 68.26           C
ATOM    175  OE1 GLU B  20     -73.063 128.512  -0.501  1.00 69.85           O
ATOM    176  OE2 GLU B  20     -73.198 129.173  -2.597  1.00 72.04           O
ATOM    177  N   SER B  21     -68.310 125.585   0.561  1.00 52.42           N
ATOM    178  CA  SER B  21     -67.090 125.555   1.378  1.00 54.28           C
ATOM    179  C   SER B  21     -65.960 124.758   0.709  1.00 53.96           C
ATOM    180  O   SER B  21     -64.806 125.160   0.786  1.00 58.09           O
ATOM    181  CB  SER B  21     -67.371 125.029   2.792  1.00 55.27           C
ATOM    182  OG  SER B  21     -68.274 123.942   2.768  1.00 59.54           O
ATOM    183  N   GLU B  22     -66.299 123.660   0.032  1.00 54.41           N
ATOM    184  CA  GLU B  22     -65.299 122.810  -0.640  1.00 53.61           C
ATOM    185  C   GLU B  22     -64.656 123.498  -1.849  1.00 50.52           C
ATOM    186  O   GLU B  22     -63.436 123.393  -2.059  1.00 46.71           O
ATOM    187  CB  GLU B  22     -65.923 121.496  -1.094  1.00 57.04           C
ATOM    188  CG  GLU B  22     -66.472 120.620   0.028  1.00 61.31           C
ATOM    189  CD  GLU B  22     -67.301 119.443  -0.476  1.00 64.17           C
ATOM    190  OE1 GLU B  22     -67.730 119.452  -1.655  1.00 64.10           O
ATOM    191  OE2 GLU B  22     -67.517 118.497   0.315  1.00 62.83           O
ATOM    192  N   LEU B  23     -65.493 124.183  -2.632  1.00 50.32           N
ATOM    193  CA  LEU B  23     -65.063 125.007  -3.772  1.00 49.33           C
ATOM    194  C   LEU B  23     -64.075 126.064  -3.334  1.00 48.16           C
ATOM    195  O   LEU B  23     -63.030 126.219  -3.949  1.00 43.12           O
ATOM    196  CB  LEU B  23     -66.258 125.689  -4.444  1.00 50.41           C
ATOM    197  CG  LEU B  23     -65.979 126.518  -5.708  1.00 55.45           C
ATOM    198  CD1 LEU B  23     -65.238 125.712  -6.777  1.00 52.94           C
ATOM    199  CD2 LEU B  23     -67.276 127.075  -6.283  1.00 57.30           C
ATOM    200  N   ARG B  24     -64.396 126.771  -2.256  1.00 53.82           N
ATOM    201  CA  ARG B  24     -63.474 127.766  -1.722  1.00 56.18           C
ATOM    202  C   ARG B  24     -62.160 127.109  -1.320  1.00 52.02           C
ATOM    203  O   ARG B  24     -61.108 127.613  -1.681  1.00 50.43           O
ATOM    204  CB  ARG B  24     -64.070 128.564  -0.546  1.00 60.96           C
ATOM    205  CG  ARG B  24     -63.116 129.656  -0.047  1.00 68.28           C
ATOM    206  CD  ARG B  24     -63.749 130.670   0.887  1.00 73.71           C
ATOM    207  NE  ARG B  24     -64.604 131.672   0.223  1.00 80.94           N
ATOM    208  CZ  ARG B  24     -65.942 131.619   0.098  1.00 86.19           C
ATOM    209  NH1 ARG B  24     -66.676 130.585   0.554  1.00 86.88           N
ATOM    210  NH2 ARG B  24     -66.563 132.623  -0.511  1.00 84.29           N
ATOM    211  N   ASN B  25     -62.218 125.976  -0.617  1.00 50.85           N
ATOM    212  CA  ASN B  25     -60.994 125.286  -0.184  1.00 51.98           C
ATOM    213  C   ASN B  25     -60.184 124.773  -1.362  1.00 49.55           C
ATOM    214  O   ASN B  25     -58.977 124.627  -1.269  1.00 50.12           O
ATOM    215  CB  ASN B  25     -61.286 124.138   0.797  1.00 56.36           C
ATOM    216  CG  ASN B  25     -61.682 124.628   2.199  1.00 65.38           C
ATOM    217  OD1 ASN B  25     -61.233 125.678   2.676  1.00 67.20           O
ATOM    218  ND2 ASN B  25     -62.519 123.849   2.874  1.00 70.84           N
ATOM    219  N   LEU B  26     -60.860 124.491  -2.464  1.00 50.46           N
ATOM    220  CA  LEU B  26     -60.220 124.013  -3.688  1.00 48.22           C
ATOM    221  C   LEU B  26     -59.420 125.137  -4.367  1.00 46.36           C
ATOM    222  O   LEU B  26     -58.243 124.977  -4.685  1.00 43.50           O
ATOM    223  CB  LEU B  26     -61.315 123.470  -4.612  1.00 48.25           C
ATOM    224  CG  LEU B  26     -60.976 122.538  -5.752  1.00 47.86           C
ATOM    225  CD1 LEU B  26     -60.283 121.285  -5.256  1.00 48.06           C
ATOM    226  CD2 LEU B  26     -62.286 122.206  -6.445  1.00 49.71           C
ATOM    227  N   ILE B  27     -60.071 126.277  -4.562  1.00 45.62           N
ATOM    228  CA  ILE B  27     -59.420 127.488  -5.072  1.00 46.56           C
ATOM    229  C   ILE B  27     -58.192 127.917  -4.263  1.00 51.25           C
ATOM    230  O   ILE B  27     -57.198 128.373  -4.849  1.00 49.64           O
ATOM    231  CB  ILE B  27     -60.436 128.645  -5.170  1.00 43.12           C
ATOM    232  CG1 ILE B  27     -61.370 128.379  -6.351  1.00 43.60           C
ATOM    233  CG2 ILE B  27     -59.749 129.995  -5.340  1.00 42.79           C
ATOM    234  CD1 ILE B  27     -62.672 129.121  -6.266  1.00 44.34           C
ATOM    235  N   GLU B  28     -58.267 127.780  -2.936  1.00 55.73           N
ATOM    236  CA  GLU B  28     -57.160 128.149  -2.047  1.00 61.32           C
ATOM    237  C   GLU B  28     -56.007 127.176  -2.097  1.00 58.89           C
ATOM    238  O   GLU B  28     -54.855 127.597  -2.141  1.00 55.01           O
ATOM    239  CB  GLU B  28     -57.641 128.330  -0.609  1.00 68.60           C
ATOM    240  CG  GLU B  28     -58.527 129.562  -0.467  1.00 82.22           C
ATOM    241  CD  GLU B  28     -59.068 129.786   0.938  1.00 94.56           C
ATOM    242  OE1 GLU B  28     -58.637 129.075   1.874  1.00 99.40           O
ATOM    243  OE2 GLU B  28     -59.933 130.685   1.098  1.00102.28           O
ATOM    244  N   LYS B  29     -56.318 125.885  -2.122  1.00 65.70           N
ATOM    245  CA  LYS B  29     -55.299 124.833  -2.041  1.00 75.97           C
ATOM    246  C   LYS B  29     -54.714 124.420  -3.386  1.00 74.38           C
ATOM    247  O   LYS B  29     -53.497 124.360  -3.527  1.00 77.41           O
ATOM    248  CB  LYS B  29     -55.851 123.587  -1.330  1.00 85.23           C
ATOM    249  CG  LYS B  29     -56.118 123.762   0.165  1.00 92.56           C
ATOM    250  CD  LYS B  29     -56.541 122.437   0.785  1.00100.04           C
ATOM    251  CE  LYS B  29     -56.671 122.524   2.296  1.00105.00           C
ATOM    252  NZ  LYS B  29     -57.886 123.280   2.705  1.00106.42           N
ATOM    253  N   LYS B  30     -55.563 124.124  -4.364  1.00 78.27           N
ATOM    254  CA  LYS B  30     -55.108 123.398  -5.562  1.00 78.41           C
ATOM    255  C   LYS B  30     -54.561 124.336  -6.640  1.00 82.08           C
ATOM    256  O   LYS B  30     -55.266 125.263  -7.052  1.00 74.98           O
ATOM    257  CB  LYS B  30     -56.222 122.514  -6.142  1.00 74.14           C
ATOM    258  CG  LYS B  30     -55.689 121.199  -6.693  1.00 74.83           C
ATOM    259  CD  LYS B  30     -56.633 120.520  -7.670  1.00 78.09           C
ATOM    260  CE  LYS B  30     -55.911 119.456  -8.483  1.00 74.52           C
ATOM    261  NZ  LYS B  30     -55.618 118.282  -7.630  1.00 78.27           N
ATOM    262  N   PRO B  31     -53.307 124.091  -7.106  1.00 91.36           N
ATOM    263  CA  PRO B  31     -52.703 124.997  -8.095  1.00 89.21           C
ATOM    264  C   PRO B  31     -53.445 124.998  -9.438  1.00 88.14           C
ATOM    265  O   PRO B  31     -53.690 126.078  -9.999  1.00 80.35           O
ATOM    266  CB  PRO B  31     -51.270 124.457  -8.249  1.00 93.04           C
ATOM    267  CG  PRO B  31     -51.322 123.033  -7.804  1.00 90.33           C
ATOM    268  CD  PRO B  31     -52.397 122.971  -6.760  1.00 91.74           C
ATOM    269  N   LEU B  32     -53.808 123.805  -9.930  1.00 79.76           N
ATOM    270  CA  LEU B  32     -54.589 123.668 -11.168  1.00 74.84           C
ATOM    271  C   LEU B  32     -55.871 122.864 -10.935  1.00 64.87           C
ATOM    272  O   LEU B  32     -55.806 121.673 -10.629  1.00 62.01           O
ATOM    273  CB  LEU B  32     -53.752 122.998 -12.253  1.00 74.47           C
ATOM    274  CG  LEU B  32     -54.384 122.931 -13.647  1.00 75.64           C
ATOM    275  CD1 LEU B  32     -54.521 124.318 -14.268  1.00 74.00           C
ATOM    276  CD2 LEU B  32     -53.563 122.003 -14.534  1.00 73.92           C
ATOM    277  N   ILE B  33     -57.020 123.530 -11.086  1.00 57.36           N
ATOM    278  CA  ILE B  33     -58.336 122.917 -10.884  1.00 52.96           C
ATOM    279  C   ILE B  33     -58.829 122.351 -12.206  1.00 49.93           C
ATOM    280  O   ILE B  33     -58.799 123.045 -13.215  1.00 50.63           O
ATOM    281  CB  ILE B  33     -59.362 123.938 -10.339  1.00 51.62           C
ATOM    282  CG1 ILE B  33     -58.980 124.327  -8.909  1.00 52.27           C
ATOM    283  CG2 ILE B  33     -60.778 123.362 -10.328  1.00 51.08           C
ATOM    284  CD1 ILE B  33     -59.738 125.519  -8.376  1.00 52.62           C
ATOM    285  N   ARG B  34     -59.289 121.099 -12.187  1.00 45.92           N
ATOM    286  CA  ARG B  34     -59.831 120.436 -13.376  1.00 45.62           C
ATOM    287  C   ARG B  34     -61.369 120.307 -13.337  1.00 45.93           C
ATOM    288  O   ARG B  34     -61.905 119.548 -12.533  1.00 48.44           O
ATOM    289  CB  ARG B  34     -59.205 119.056 -13.529  1.00 46.88           C
ATOM    290  CG  ARG B  34     -59.843 118.231 -14.631  1.00 49.74           C
ATOM    291  CD  ARG B  34     -59.047 116.986 -14.948  1.00 53.87           C
ATOM    292  NE  ARG B  34     -58.067 117.225 -15.999  1.00 57.27           N
ATOM    293  CZ  ARG B  34     -57.434 116.280 -16.694  1.00 58.48           C
ATOM    294  NH1 ARG B  34     -57.654 114.993 -16.453  1.00 60.88           N
ATOM    295  NH2 ARG B  34     -56.577 116.629 -17.657  1.00 57.45           N
ATOM    296  N   CYS B  35     -62.052 121.046 -14.203  1.00 43.77           N
ATOM    297  CA  CYS B  35     -63.485 120.881 -14.435  1.00 45.34           C
ATOM    298  C   CYS B  35     -63.726 119.842 -15.536  1.00 43.83           C
ATOM    299  O   CYS B  35     -62.798 119.521 -16.257  1.00 46.04           O
ATOM    300  CB  CYS B  35     -64.107 122.217 -14.846  1.00 46.05           C
ATOM    301  SG  CYS B  35     -64.085 123.468 -13.546  1.00 49.89           S
ATOM    302  N   TYR B  36     -64.955 119.323 -15.654  1.00 41.99           N
ATOM    303  CA  TYR B  36     -65.337 118.467 -16.777  1.00 40.35           C
ATOM    304  C   TYR B  36     -66.835 118.440 -17.044  1.00 42.53           C
ATOM    305  O   TYR B  36     -67.643 118.669 -16.157  1.00 45.21           O
ATOM    306  CB  TYR B  36     -64.800 117.047 -16.596  1.00 42.61           C
ATOM    307  CG  TYR B  36     -65.797 115.934 -16.274  1.00 41.22           C
ATOM    308  CD1 TYR B  36     -66.263 115.736 -14.994  1.00 41.51           C
ATOM    309  CD2 TYR B  36     -66.187 115.029 -17.253  1.00 42.42           C
ATOM    310  CE1 TYR B  36     -67.144 114.700 -14.689  1.00 44.65           C
ATOM    311  CE2 TYR B  36     -67.048 113.976 -16.966  1.00 44.53           C
ATOM    312  CZ  TYR B  36     -67.540 113.813 -15.678  1.00 46.26           C
ATOM    313  OH  TYR B  36     -68.414 112.770 -15.376  1.00 41.95           O
ATOM    314  N   ASP B  37     -67.178 118.200 -18.304  1.00 43.76           N
ATOM    315  CA  ASP B  37     -68.543 117.935 -18.745  1.00 45.46           C
ATOM    316  C   ASP B  37     -68.432 116.880 -19.839  1.00 43.85           C
ATOM    317  O   ASP B  37     -67.426 116.807 -20.541  1.00 43.71           O
ATOM    318  CB  ASP B  37     -69.218 119.207 -19.288  1.00 50.39           C
ATOM    319  CG  ASP B  37     -70.775 119.092 -19.394  1.00 52.11           C
ATOM    320  OD1 ASP B  37     -71.317 117.957 -19.309  1.00 54.29           O
ATOM    321  OD2 ASP B  37     -71.443 120.149 -19.567  1.00 44.33           O
ATOM    322  N   GLY B  38     -69.455 116.047 -19.942  1.00 42.45           N
ATOM    323  CA  GLY B  38     -69.470 114.943 -20.894  1.00 43.75           C
ATOM    324  C   GLY B  38     -70.667 115.078 -21.801  1.00 41.54           C
ATOM    325  O   GLY B  38     -71.614 115.789 -21.465  1.00 40.40           O
ATOM    326  N   PHE B  39     -70.597 114.439 -22.966  1.00 39.07           N
ATOM    327  CA  PHE B  39     -71.581 114.653 -24.025  1.00 39.45           C
ATOM    328  C   PHE B  39     -71.806 113.385 -24.807  1.00 39.67           C
ATOM    329  O   PHE B  39     -70.865 112.789 -25.308  1.00 36.34           O
ATOM    330  CB  PHE B  39     -71.100 115.764 -24.984  1.00 39.46           C
ATOM    331  CG  PHE B  39     -70.729 117.038 -24.287  1.00 37.08           C
ATOM    332  CD1 PHE B  39     -69.479 117.186 -23.721  1.00 37.66           C
ATOM    333  CD2 PHE B  39     -71.650 118.064 -24.145  1.00 38.77           C
ATOM    334  CE1 PHE B  39     -69.133 118.350 -23.043  1.00 40.01           C
ATOM    335  CE2 PHE B  39     -71.317 119.246 -23.480  1.00 40.58           C
ATOM    336  CZ  PHE B  39     -70.048 119.390 -22.934  1.00 41.04           C
ATOM    337  N   GLU B  40     -73.061 112.993 -24.948  1.00 46.98           N
ATOM    338  CA  GLU B  40     -73.410 111.870 -25.822  1.00 51.88           C
ATOM    339  C   GLU B  40     -73.472 112.415 -27.253  1.00 51.32           C
ATOM    340  O   GLU B  40     -74.268 113.305 -27.506  1.00 47.33           O
ATOM    341  CB  GLU B  40     -74.775 111.282 -25.481  1.00 51.43           C
ATOM    342  CG  GLU B  40     -74.810 110.270 -24.359  1.00 52.57           C
ATOM    343  CD  GLU B  40     -76.236 109.852 -24.040  1.00 55.42           C
ATOM    344  OE1 GLU B  40     -77.108 109.993 -24.927  1.00 50.37           O
ATOM    345  OE2 GLU B  40     -76.507 109.411 -22.891  1.00 61.17           O
ATOM    346  N   PRO B  41     -72.638 111.892 -28.181  1.00 52.48           N
ATOM    347  CA  PRO B  41     -72.786 112.326 -29.572  1.00 52.41           C
ATOM    348  C   PRO B  41     -74.013 111.695 -30.217  1.00 54.49           C
ATOM    349  O   PRO B  41     -73.931 110.585 -30.735  1.00 58.23           O
ATOM    350  CB  PRO B  41     -71.482 111.844 -30.241  1.00 52.61           C
ATOM    351  CG  PRO B  41     -70.586 111.389 -29.128  1.00 51.80           C
ATOM    352  CD  PRO B  41     -71.492 110.975 -28.019  1.00 50.51           C
ATOM    353  N   SER B  42     -75.167 112.349 -30.115  1.00 56.76           N
ATOM    354  CA  SER B  42     -76.398 111.774 -30.663  1.00 63.04           C
ATOM    355  C   SER B  42     -77.015 112.461 -31.881  1.00 67.11           C
ATOM    356  O   SER B  42     -77.864 111.878 -32.556  1.00 72.90           O
ATOM    357  CB  SER B  42     -77.454 111.649 -29.559  1.00 60.73           C
ATOM    358  OG  SER B  42     -77.759 112.915 -29.000  1.00 61.35           O
ATOM    359  N   GLY B  43     -76.603 113.690 -32.164  1.00 69.47           N
ATOM    360  CA  GLY B  43     -77.157 114.412 -33.295  1.00 68.63           C
ATOM    361  C   GLY B  43     -76.670 115.842 -33.374  1.00 64.55           C
ATOM    362  O   GLY B  43     -75.786 116.246 -32.619  1.00 63.45           O
ATOM    363  N   ARG B  44     -77.244 116.614 -34.292  1.00 67.30           N
ATOM    364  CA  ARG B  44     -76.836 118.004 -34.446  1.00 74.67           C
ATOM    365  C   ARG B  44     -76.793 118.636 -33.061  1.00 67.40           C
ATOM    366  O   ARG B  44     -77.587 118.282 -32.191  1.00 65.44           O
ATOM    367  CB  ARG B  44     -77.766 118.780 -35.398  1.00 85.05           C
ATOM    368  CG  ARG B  44     -77.577 118.361 -36.860  1.00 94.05           C
ATOM    369  CD  ARG B  44     -78.364 119.119 -37.945  1.00105.57           C
ATOM    370  NE  ARG B  44     -79.831 118.890 -37.961  1.00113.86           N
ATOM    371  CZ  ARG B  44     -80.472 117.742 -38.249  1.00115.91           C
ATOM    372  NH1 ARG B  44     -79.822 116.613 -38.540  1.00114.47           N
ATOM    373  NH2 ARG B  44     -81.804 117.718 -38.224  1.00116.88           N
ATOM    374  N   MET B  45     -75.845 119.542 -32.860  1.00 61.61           N
ATOM    375  CA  MET B  45     -75.585 120.088 -31.541  1.00 60.58           C
ATOM    376  C   MET B  45     -76.591 121.189 -31.208  1.00 60.07           C
ATOM    377  O   MET B  45     -76.903 122.023 -32.045  1.00 63.66           O
ATOM    378  CB  MET B  45     -74.150 120.610 -31.448  1.00 58.48           C
ATOM    379  CG  MET B  45     -73.718 120.846 -30.022  1.00 57.48           C
ATOM    380  SD  MET B  45     -71.967 121.240 -29.863  1.00 56.16           S
ATOM    381  CE  MET B  45     -72.245 122.948 -29.955  1.00 61.68           C
ATOM    382  N   HIS B  46     -77.092 121.173 -29.980  1.00 62.77           N
ATOM    383  CA  HIS B  46     -78.024 122.174 -29.501  1.00 64.45           C
ATOM    384  C   HIS B  46     -77.254 123.358 -28.967  1.00 57.25           C
ATOM    385  O   HIS B  46     -76.186 123.207 -28.394  1.00 58.41           O
ATOM    386  CB  HIS B  46     -78.909 121.602 -28.386  1.00 79.90           C
ATOM    387  CG  HIS B  46     -79.918 120.591 -28.859  1.00 96.21           C
ATOM    388  ND1 HIS B  46     -80.297 119.500 -28.102  1.00101.89           N
ATOM    389  CD2 HIS B  46     -80.639 120.518 -30.007  1.00102.28           C
ATOM    390  CE1 HIS B  46     -81.203 118.798 -28.762  1.00101.28           C
ATOM    391  NE2 HIS B  46     -81.427 119.394 -29.920  1.00 99.77           N
ATOM    392  N   ILE B  47     -77.826 124.538 -29.122  1.00 57.77           N
ATOM    393  CA  ILE B  47     -77.203 125.780 -28.650  1.00 59.57           C
ATOM    394  C   ILE B  47     -76.729 125.721 -27.192  1.00 56.95           C
ATOM    395  O   ILE B  47     -75.737 126.349 -26.842  1.00 56.83           O
ATOM    396  CB  ILE B  47     -78.119 127.024 -28.906  1.00 60.23           C
ATOM    397  CG1 ILE B  47     -77.387 128.325 -28.580  1.00 63.34           C
ATOM    398  CG2 ILE B  47     -79.403 126.957 -28.095  1.00 61.31           C
ATOM    399  CD1 ILE B  47     -78.034 129.557 -29.165  1.00 67.59           C
ATOM    400  N   ALA B  48     -77.418 124.957 -26.351  1.00 63.02           N
ATOM    401  CA  ALA B  48     -77.006 124.800 -24.949  1.00 65.37           C
ATOM    402  C   ALA B  48     -75.646 124.111 -24.791  1.00 65.07           C
ATOM    403  O   ALA B  48     -74.861 124.501 -23.931  1.00 62.59           O
ATOM    404  CB  ALA B  48     -78.064 124.044 -24.165  1.00 64.37           C
ATOM    405  N   GLN B  49     -75.376 123.089 -25.603  1.00 63.62           N
ATOM    406  CA  GLN B  49     -74.085 122.407 -25.551  1.00 65.66           C
ATOM    407  C   GLN B  49     -72.956 123.184 -26.226  1.00 62.32           C
ATOM    408  O   GLN B  49     -71.787 122.864 -25.999  1.00 62.06           O
ATOM    409  CB  GLN B  49     -74.162 120.989 -26.135  1.00 69.53           C
ATOM    410  CG  GLN B  49     -74.860 119.969 -25.240  1.00 69.91           C
ATOM    411  CD  GLN B  49     -76.280 119.735 -25.654  1.00 72.97           C
ATOM    412  OE1 GLN B  49     -76.544 119.413 -26.815  1.00 80.31           O
ATOM    413  NE2 GLN B  49     -77.214 119.904 -24.726  1.00 76.42           N
ATOM    414  N   GLY B  50     -73.298 124.177 -27.051  1.00 59.76           N
ATOM    415  CA  GLY B  50     -72.315 125.022 -27.736  1.00 57.41           C
ATOM    416  C   GLY B  50     -72.037 126.367 -27.122  1.00 57.60           C
ATOM    417  O   GLY B  50     -71.030 126.546 -26.416  1.00 56.91           O
ATOM    418  N   ILE B  51     -72.927 127.312 -27.407  1.00 56.10           N
ATOM    419  CA  ILE B  51     -72.716 128.700 -27.032  1.00 58.43           C
ATOM    420  C   ILE B  51     -72.817 128.851 -25.529  1.00 56.70           C
ATOM    421  O   ILE B  51     -71.971 129.514 -24.921  1.00 59.01           O
ATOM    422  CB  ILE B  51     -73.736 129.686 -27.661  1.00 61.73           C
ATOM    423  CG1 ILE B  51     -73.877 129.527 -29.184  1.00 61.98           C
ATOM    424  CG2 ILE B  51     -73.373 131.114 -27.266  1.00 65.71           C
ATOM    425  CD1 ILE B  51     -72.622 129.614 -30.041  1.00 62.05           C
ATOM    426  N   PHE B  52     -73.862 128.274 -24.939  1.00 55.74           N
ATOM    427  CA  PHE B  52     -74.038 128.380 -23.485  1.00 57.35           C
ATOM    428  C   PHE B  52     -72.877 127.700 -22.742  1.00 53.25           C
ATOM    429  O   PHE B  52     -72.334 128.279 -21.804  1.00 52.21           O
ATOM    430  CB  PHE B  52     -75.411 127.854 -23.032  1.00 58.38           C
ATOM    431  CG  PHE B  52     -75.655 127.941 -21.535  1.00 60.47           C
ATOM    432  CD1 PHE B  52     -75.269 129.065 -20.792  1.00 62.21           C
ATOM    433  CD2 PHE B  52     -76.303 126.900 -20.871  1.00 60.59           C
ATOM    434  CE1 PHE B  52     -75.501 129.128 -19.423  1.00 62.72           C
ATOM    435  CE2 PHE B  52     -76.540 126.961 -19.510  1.00 60.65           C
ATOM    436  CZ  PHE B  52     -76.142 128.073 -18.782  1.00 62.94           C
ATOM    437  N   LYS B  53     -72.479 126.511 -23.199  1.00 49.41           N
ATOM    438  CA  LYS B  53     -71.343 125.790 -22.625  1.00 49.43           C
ATOM    439  C   LYS B  53     -70.061 126.617 -22.701  1.00 48.66           C
ATOM    440  O   LYS B  53     -69.353 126.767 -21.709  1.00 47.98           O
ATOM    441  CB  LYS B  53     -71.148 124.461 -23.347  1.00 52.60           C
ATOM    442  CG  LYS B  53     -70.204 123.476 -22.668  1.00 54.46           C
ATOM    443  CD  LYS B  53     -70.791 122.892 -21.391  1.00 57.45           C
ATOM    444  CE  LYS B  53     -70.059 123.386 -20.164  1.00 57.50           C
ATOM    445  NZ  LYS B  53     -70.882 123.118 -18.962  1.00 61.76           N
ATOM    446  N   ALA B  54     -69.804 127.182 -23.877  1.00 48.54           N
ATOM    447  CA  ALA B  54     -68.653 128.060 -24.105  1.00 48.34           C
ATOM    448  C   ALA B  54     -68.576 129.261 -23.162  1.00 46.81           C
ATOM    449  O   ALA B  54     -67.489 129.632 -22.702  1.00 44.91           O
ATOM    450  CB  ALA B  54     -68.651 128.537 -25.544  1.00 51.82           C
ATOM    451  N   VAL B  55     -69.725 129.854 -22.857  1.00 47.27           N
ATOM    452  CA  VAL B  55     -69.785 130.914 -21.849  1.00 48.79           C
ATOM    453  C   VAL B  55     -69.288 130.434 -20.477  1.00 47.63           C
ATOM    454  O   VAL B  55     -68.469 131.101 -19.846  1.00 45.88           O
ATOM    455  CB  VAL B  55     -71.206 131.472 -21.690  1.00 55.82           C
ATOM    456  CG1 VAL B  55     -71.266 132.417 -20.498  1.00 61.20           C
ATOM    457  CG2 VAL B  55     -71.633 132.192 -22.958  1.00 56.85           C
ATOM    458  N   ASN B  56     -69.763 129.268 -20.032  1.00 45.38           N
ATOM    459  CA  ASN B  56     -69.364 128.738 -18.723  1.00 43.92           C
ATOM    460  C   ASN B  56     -67.929 128.207 -18.684  1.00 39.87           C
ATOM    461  O   ASN B  56     -67.233 128.373 -17.680  1.00 37.80           O
ATOM    462  CB  ASN B  56     -70.384 127.702 -18.225  1.00 46.81           C
ATOM    463  CG  ASN B  56     -71.675 128.360 -17.755  1.00 46.78           C
ATOM    464  OD1 ASN B  56     -71.639 129.312 -16.991  1.00 53.59           O
ATOM    465  ND2 ASN B  56     -72.811 127.855 -18.203  1.00 48.04           N
ATOM    466  N   VAL B  57     -67.472 127.605 -19.778  1.00 39.04           N
ATOM    467  CA  VAL B  57     -66.082 127.155 -19.855  1.00 40.37           C
ATOM    468  C   VAL B  57     -65.110 128.328 -19.804  1.00 41.85           C
ATOM    469  O   VAL B  57     -64.132 128.267 -19.059  1.00 40.08           O
ATOM    470  CB  VAL B  57     -65.797 126.309 -21.105  1.00 40.30           C
ATOM    471  CG1 VAL B  57     -64.299 126.004 -21.230  1.00 39.36           C
ATOM    472  CG2 VAL B  57     -66.602 124.999 -21.065  1.00 39.90           C
ATOM    473  N   ASN B  58     -65.402 129.399 -20.549  1.00 45.25           N
ATOM    474  CA  ASN B  58     -64.583 130.627 -20.492  1.00 47.89           C
ATOM    475  C   ASN B  58     -64.448 131.228 -19.095  1.00 48.90           C
ATOM    476  O   ASN B  58     -63.350 131.658 -18.710  1.00 47.90           O
ATOM    477  CB  ASN B  58     -65.088 131.689 -21.463  1.00 49.91           C
ATOM    478  CG  ASN B  58     -64.744 131.373 -22.910  1.00 52.35           C
ATOM    479  OD1 ASN B  58     -63.811 130.609 -23.206  1.00 57.53           O
ATOM    480  ND2 ASN B  58     -65.511 131.945 -23.820  1.00 51.64           N
ATOM    481  N   LYS B  59     -65.538 131.215 -18.328  1.00 50.41           N
ATOM    482  CA  LYS B  59     -65.480 131.571 -16.905  1.00 49.16           C
ATOM    483  C   LYS B  59     -64.581 130.622 -16.114  1.00 50.31           C
ATOM    484  O   LYS B  59     -63.778 131.077 -15.287  1.00 54.70           O
ATOM    485  CB  LYS B  59     -66.868 131.576 -16.281  1.00 51.65           C
ATOM    486  CG  LYS B  59     -67.768 132.696 -16.769  1.00 51.97           C
ATOM    487  CD  LYS B  59     -68.913 132.922 -15.797  1.00 55.50           C
ATOM    488  CE  LYS B  59     -70.156 133.466 -16.479  1.00 58.71           C
ATOM    489  NZ  LYS B  59     -71.346 133.261 -15.609  1.00 61.70           N
ATOM    490  N   CYS B  60     -64.710 129.316 -16.360  1.00 48.12           N
ATOM    491  CA  CYS B  60     -63.860 128.324 -15.672  1.00 51.31           C
ATOM    492  C   CYS B  60     -62.378 128.518 -15.983  1.00 47.27           C
ATOM    493  O   CYS B  60     -61.559 128.531 -15.064  1.00 45.06           O
ATOM    494  CB  CYS B  60     -64.274 126.878 -16.004  1.00 52.30           C
ATOM    495  SG  CYS B  60     -65.821 126.401 -15.222  1.00 53.49           S
ATOM    496  N   THR B  61     -62.055 128.679 -17.273  1.00 45.04           N
ATOM    497  CA  THR B  61     -60.674 128.882 -17.718  1.00 43.50           C
ATOM    498  C   THR B  61     -60.127 130.254 -17.257  1.00 41.81           C
ATOM    499  O   THR B  61     -58.973 130.345 -16.843  1.00 40.55           O
ATOM    500  CB  THR B  61     -60.504 128.645 -19.240  1.00 44.17           C
ATOM    501  OG1 THR B  61     -61.352 129.516 -19.998  1.00 47.12           O
ATOM    502  CG2 THR B  61     -60.840 127.195 -19.596  1.00 42.71           C
ATOM    503  N   ALA B  62     -60.967 131.287 -17.254  1.00 41.66           N
ATOM    504  CA  ALA B  62     -60.607 132.585 -16.631  1.00 45.26           C
ATOM    505  C   ALA B  62     -60.226 132.487 -15.143  1.00 49.46           C
ATOM    506  O   ALA B  62     -59.299 133.165 -14.697  1.00 48.99           O
ATOM    507  CB  ALA B  62     -61.734 133.582 -16.799  1.00 46.02           C
ATOM    508  N   ALA B  63     -60.922 131.621 -14.399  1.00 49.99           N
ATOM    509  CA  ALA B  63     -60.621 131.396 -12.982  1.00 47.74           C
ATOM    510  C   ALA B  63     -59.452 130.445 -12.715  1.00 47.40           C
ATOM    511  O   ALA B  63     -59.204 130.097 -11.557  1.00 48.39           O
ATOM    512  CB  ALA B  63     -61.871 130.915 -12.269  1.00 50.12           C
ATOM    513  N   GLY B  64     -58.739 130.017 -13.762  1.00 48.77           N
ATOM    514  CA  GLY B  64     -57.536 129.181 -13.615  1.00 53.24           C
ATOM    515  C   GLY B  64     -57.774 127.685 -13.697  1.00 56.28           C
ATOM    516  O   GLY B  64     -57.050 126.911 -13.063  1.00 60.90           O
ATOM    517  N   CYS B  65     -58.780 127.270 -14.468  1.00 55.12           N
ATOM    518  CA  CYS B  65     -59.140 125.856 -14.557  1.00 56.80           C
ATOM    519  C   CYS B  65     -58.844 125.306 -15.927  1.00 54.95           C
ATOM    520  O   CYS B  65     -59.011 126.015 -16.918  1.00 55.99           O
ATOM    521  CB  CYS B  65     -60.635 125.630 -14.282  1.00 60.25           C
ATOM    522  SG  CYS B  65     -61.269 126.256 -12.714  1.00 63.92           S
ATOM    523  N   GLU B  66     -58.421 124.043 -15.979  1.00 53.53           N
ATOM    524  CA  GLU B  66     -58.560 123.270 -17.224  1.00 52.71           C
ATOM    525  C   GLU B  66     -59.989 122.795 -17.269  1.00 52.23           C
ATOM    526  O   GLU B  66     -60.613 122.594 -16.232  1.00 53.87           O
ATOM    527  CB  GLU B  66     -57.627 122.088 -17.463  1.00 57.04           C
ATOM    528  CG  GLU B  66     -57.078 121.406 -16.247  1.00 64.48           C
ATOM    529  CD  GLU B  66     -56.125 120.281 -16.624  1.00 69.18           C
ATOM    530  OE1 GLU B  66     -55.432 120.389 -17.666  1.00 67.08           O
ATOM    531  OE2 GLU B  66     -56.082 119.282 -15.866  1.00 73.90           O
ATOM    532  N   PHE B  67     -60.484 122.583 -18.480  1.00 49.85           N
ATOM    533  CA  PHE B  67     -61.817 122.056 -18.695  1.00 42.88           C
ATOM    534  C   PHE B  67     -61.772 120.921 -19.721  1.00 41.83           C
ATOM    535  O   PHE B  67     -61.386 121.128 -20.862  1.00 40.86           O
ATOM    536  CB  PHE B  67     -62.739 123.169 -19.177  1.00 41.50           C
ATOM    537  CG  PHE B  67     -64.185 122.857 -18.988  1.00 42.24           C
ATOM    538  CD1 PHE B  67     -64.842 121.974 -19.845  1.00 42.18           C
ATOM    539  CD2 PHE B  67     -64.887 123.401 -17.919  1.00 41.98           C
ATOM    540  CE1 PHE B  67     -66.171 121.662 -19.648  1.00 40.76           C
ATOM    541  CE2 PHE B  67     -66.212 123.089 -17.716  1.00 39.97           C
ATOM    542  CZ  PHE B  67     -66.852 122.215 -18.578  1.00 41.34           C
ATOM    543  N   VAL B  68     -62.173 119.728 -19.301  1.00 39.25           N
ATOM    544  CA  VAL B  68     -62.195 118.558 -20.163  1.00 38.10           C
ATOM    545  C   VAL B  68     -63.589 118.315 -20.765  1.00 39.75           C
ATOM    546  O   VAL B  68     -64.586 118.304 -20.054  1.00 36.11           O
ATOM    547  CB  VAL B  68     -61.797 117.317 -19.374  1.00 37.07           C
ATOM    548  CG1 VAL B  68     -61.913 116.091 -20.250  1.00 40.07           C
ATOM    549  CG2 VAL B  68     -60.388 117.470 -18.828  1.00 37.00           C
ATOM    550  N   PHE B  69     -63.639 118.116 -22.082  1.00 42.41           N
ATOM    551  CA  PHE B  69     -64.863 117.701 -22.781  1.00 42.28           C
ATOM    552  C   PHE B  69     -64.716 116.221 -22.971  1.00 40.89           C
ATOM    553  O   PHE B  69     -63.811 115.792 -23.675  1.00 44.59           O
ATOM    554  CB  PHE B  69     -64.974 118.363 -24.160  1.00 43.55           C
ATOM    555  CG  PHE B  69     -65.469 119.768 -24.121  1.00 43.36           C
ATOM    556  CD1 PHE B  69     -64.752 120.754 -23.467  1.00 44.65           C
ATOM    557  CD2 PHE B  69     -66.647 120.122 -24.763  1.00 43.68           C
ATOM    558  CE1 PHE B  69     -65.219 122.059 -23.437  1.00 42.92           C
ATOM    559  CE2 PHE B  69     -67.111 121.433 -24.734  1.00 41.45           C
ATOM    560  CZ  PHE B  69     -66.400 122.397 -24.075  1.00 39.27           C
ATOM    561  N   TRP B  70     -65.565 115.442 -22.323  1.00 41.75           N
ATOM    562  CA  TRP B  70     -65.516 113.980 -22.408  1.00 43.45           C
ATOM    563  C   TRP B  70     -66.476 113.594 -23.509  1.00 45.80           C
ATOM    564  O   TRP B  70     -67.695 113.715 -23.353  1.00 48.56           O
ATOM    565  CB  TRP B  70     -65.930 113.424 -21.052  1.00 45.59           C
ATOM    566  CG  TRP B  70     -65.830 111.958 -20.787  1.00 43.27           C
ATOM    567  CD1 TRP B  70     -66.845 111.148 -20.412  1.00 41.32           C
ATOM    568  CD2 TRP B  70     -64.645 111.165 -20.738  1.00 43.02           C
ATOM    569  NE1 TRP B  70     -66.385 109.884 -20.184  1.00 42.49           N
ATOM    570  CE2 TRP B  70     -65.031 109.867 -20.375  1.00 43.29           C
ATOM    571  CE3 TRP B  70     -63.302 111.414 -21.003  1.00 45.58           C
ATOM    572  CZ2 TRP B  70     -64.122 108.824 -20.261  1.00 44.75           C
ATOM    573  CZ3 TRP B  70     -62.393 110.362 -20.895  1.00 46.13           C
ATOM    574  CH2 TRP B  70     -62.808 109.091 -20.517  1.00 44.53           C
ATOM    575  N   VAL B  71     -65.941 113.218 -24.663  1.00 47.09           N
ATOM    576  CA  VAL B  71     -66.802 112.849 -25.775  1.00 49.45           C
ATOM    577  C   VAL B  71     -67.176 111.403 -25.549  1.00 49.60           C
ATOM    578  O   VAL B  71     -66.345 110.492 -25.662  1.00 46.35           O
ATOM    579  CB  VAL B  71     -66.149 113.057 -27.135  1.00 51.40           C
ATOM    580  CG1 VAL B  71     -67.147 112.744 -28.247  1.00 53.06           C
ATOM    581  CG2 VAL B  71     -65.683 114.497 -27.254  1.00 52.87           C
ATOM    582  N   ALA B  72     -68.442 111.217 -25.206  1.00 50.21           N
ATOM    583  CA  ALA B  72     -68.909 109.989 -24.584  1.00 50.44           C
ATOM    584  C   ALA B  72     -69.434 108.995 -25.630  1.00 49.35           C
ATOM    585  O   ALA B  72     -70.621 108.660 -25.646  1.00 47.42           O
ATOM    586  CB  ALA B  72     -69.969 110.346 -23.547  1.00 49.27           C
ATOM    587  N   ASP B  73     -68.538 108.531 -26.503  1.00 48.66           N
ATOM    588  CA  ASP B  73     -68.943 107.698 -27.637  1.00 49.71           C
ATOM    589  C   ASP B  73     -69.571 106.382 -27.184  1.00 48.34           C
ATOM    590  O   ASP B  73     -70.682 106.049 -27.600  1.00 49.29           O
ATOM    591  CB  ASP B  73     -67.817 107.503 -28.682  1.00 50.87           C
ATOM    592  CG  ASP B  73     -66.516 106.938 -28.103  1.00 53.09           C
ATOM    593  OD1 ASP B  73     -66.214 107.132 -26.912  1.00 50.65           O
ATOM    594  OD2 ASP B  73     -65.770 106.299 -28.881  1.00 59.33           O
ATOM    595  N   TRP B  74     -68.903 105.663 -26.293  1.00 48.35           N
ATOM    596  CA  TRP B  74     -69.482 104.430 -25.729  1.00 48.24           C
ATOM    597  C   TRP B  74     -70.805 104.643 -24.946  1.00 49.53           C
ATOM    598  O   TRP B  74     -71.681 103.787 -24.956  1.00 47.74           O
ATOM    599  CB  TRP B  74     -68.455 103.736 -24.834  1.00 45.67           C
ATOM    600  CG  TRP B  74     -67.410 102.919 -25.557  1.00 44.08           C
ATOM    601  CD1 TRP B  74     -67.386 102.586 -26.882  1.00 41.70           C
ATOM    602  CD2 TRP B  74     -66.259 102.296 -24.967  1.00 43.69           C
ATOM    603  NE1 TRP B  74     -66.288 101.813 -27.151  1.00 41.36           N
ATOM    604  CE2 TRP B  74     -65.577 101.611 -25.994  1.00 43.72           C
ATOM    605  CE3 TRP B  74     -65.726 102.274 -23.667  1.00 43.92           C
ATOM    606  CZ2 TRP B  74     -64.371 100.900 -25.759  1.00 43.84           C
ATOM    607  CZ3 TRP B  74     -64.552 101.574 -23.427  1.00 45.87           C
ATOM    608  CH2 TRP B  74     -63.883 100.891 -24.475  1.00 47.08           C
ATOM    609  N   PHE B  75     -70.951 105.805 -24.317  1.00 48.45           N
ATOM    610  CA  PHE B  75     -72.160 106.142 -23.581  1.00 47.91           C
ATOM    611  C   PHE B  75     -73.366 106.342 -24.503  1.00 49.88           C
ATOM    612  O   PHE B  75     -74.460 105.887 -24.187  1.00 51.32           O
ATOM    613  CB  PHE B  75     -71.927 107.358 -22.686  1.00 45.51           C
ATOM    614  CG  PHE B  75     -70.945 107.105 -21.576  1.00 42.71           C
ATOM    615  CD1 PHE B  75     -69.585 107.263 -21.771  1.00 42.57           C
ATOM    616  CD2 PHE B  75     -71.386 106.686 -20.334  1.00 41.92           C
ATOM    617  CE1 PHE B  75     -68.687 107.011 -20.744  1.00 43.24           C
ATOM    618  CE2 PHE B  75     -70.493 106.435 -19.304  1.00 39.64           C
ATOM    619  CZ  PHE B  75     -69.149 106.587 -19.511  1.00 41.16           C
ATOM    620  N   ALA B  76     -73.158 106.989 -25.643  1.00 50.83           N
ATOM    621  CA  ALA B  76     -74.211 107.109 -26.660  1.00 52.17           C
ATOM    622  C   ALA B  76     -74.615 105.759 -27.278  1.00 50.68           C
ATOM    623  O   ALA B  76     -75.787 105.561 -27.605  1.00 49.24           O
ATOM    624  CB  ALA B  76     -73.788 108.071 -27.752  1.00 53.49           C
ATOM    625  N   LEU B  77     -73.652 104.850 -27.423  1.00 47.65           N
ATOM    626  CA  LEU B  77     -73.930 103.480 -27.862  1.00 49.49           C
ATOM    627  C   LEU B  77     -74.832 102.743 -26.864  1.00 53.21           C
ATOM    628  O   LEU B  77     -75.896 102.237 -27.241  1.00 57.18           O
ATOM    629  CB  LEU B  77     -72.620 102.718 -28.033  1.00 47.63           C
ATOM    630  CG  LEU B  77     -72.672 101.274 -28.508  1.00 44.02           C
ATOM    631  CD1 LEU B  77     -73.325 101.149 -29.869  1.00 44.03           C
ATOM    632  CD2 LEU B  77     -71.253 100.735 -28.535  1.00 44.17           C
ATOM    633  N   MET B  78     -74.422 102.738 -25.590  1.00 52.62           N
ATOM    634  CA  MET B  78     -75.218 102.161 -24.485  1.00 50.10           C
ATOM    635  C   MET B  78     -76.615 102.733 -24.316  1.00 50.06           C
ATOM    636  O   MET B  78     -77.475 102.064 -23.773  1.00 51.21           O
ATOM    637  CB  MET B  78     -74.502 102.355 -23.148  1.00 51.23           C
ATOM    638  CG  MET B  78     -73.318 101.438 -22.928  1.00 52.28           C
ATOM    639  SD  MET B  78     -72.598 101.741 -21.309  1.00 52.64           S
ATOM    640  CE  MET B  78     -71.629 103.188 -21.644  1.00 57.48           C
ATOM    641  N   ASN B  79     -76.820 103.983 -24.726  1.00 54.14           N
ATOM    642  CA  ASN B  79     -78.110 104.653 -24.603  1.00 55.25           C
ATOM    643  C   ASN B  79     -78.835 104.724 -25.955  1.00 61.62           C
ATOM    644  O   ASN B  79     -79.700 105.581 -26.147  1.00 64.70           O
ATOM    645  CB  ASN B  79     -77.887 106.057 -24.002  1.00 52.38           C
ATOM    646  CG  ASN B  79     -79.124 106.629 -23.339  1.00 50.42           C
ATOM    647  OD1 ASN B  79     -80.052 105.899 -23.026  1.00 54.03           O
ATOM    648  ND2 ASN B  79     -79.117 107.939 -23.066  1.00 48.54           N
ATOM    649  N   ASP B  80     -78.464 103.836 -26.889  1.00 66.83           N
ATOM    650  CA  ASP B  80     -79.223 103.580 -28.126  1.00 68.47           C
ATOM    651  C   ASP B  80     -79.374 104.806 -29.025  1.00 67.47           C
ATOM    652  O   ASP B  80     -80.438 105.029 -29.597  1.00 75.07           O
ATOM    653  CB  ASP B  80     -80.603 102.988 -27.782  1.00 71.01           C
ATOM    654  CG  ASP B  80     -80.506 101.674 -27.028  1.00 72.51           C
ATOM    655  OD1 ASP B  80     -79.782 100.764 -27.484  1.00 72.77           O
ATOM    656  OD2 ASP B  80     -81.148 101.561 -25.966  1.00 71.00           O
ATOM    657  N   LYS B  81     -78.308 105.591 -29.145  1.00 65.09           N
ATOM    658  CA  LYS B  81     -78.291 106.754 -30.030  1.00 63.98           C
ATOM    659  C   LYS B  81     -77.800 106.379 -31.410  1.00 66.35           C
ATOM    660  O   LYS B  81     -77.111 105.358 -31.582  1.00 63.88           O
ATOM    661  CB  LYS B  81     -77.388 107.849 -29.470  1.00 60.79           C
ATOM    662  CG  LYS B  81     -77.783 108.327 -28.098  1.00 58.33           C
ATOM    663  CD  LYS B  81     -79.201 108.853 -28.059  1.00 58.78           C
ATOM    664  CE  LYS B  81     -79.464 109.524 -26.729  1.00 66.92           C
ATOM    665  NZ  LYS B  81     -80.901 109.499 -26.370  1.00 71.58           N
ATOM    666  N   VAL B  82     -78.154 107.229 -32.382  1.00 66.95           N
ATOM    667  CA  VAL B  82     -77.725 107.107 -33.784  1.00 68.86           C
ATOM    668  C   VAL B  82     -77.843 105.658 -34.277  1.00 69.92           C
ATOM    669  O   VAL B  82     -76.906 105.080 -34.831  1.00 72.97           O
ATOM    670  CB  VAL B  82     -76.288 107.671 -33.983  1.00 71.52           C
ATOM    671  CG1 VAL B  82     -75.940 107.775 -35.460  1.00 71.80           C
ATOM    672  CG2 VAL B  82     -76.143 109.049 -33.334  1.00 71.10           C
ATOM    673  N   GLY B  83     -79.005 105.065 -34.027  1.00 71.92           N
ATOM    674  CA  GLY B  83     -79.268 103.668 -34.383  1.00 77.31           C
ATOM    675  C   GLY B  83     -78.316 102.627 -33.801  1.00 77.32           C
ATOM    676  O   GLY B  83     -78.180 101.530 -34.354  1.00 74.19           O
ATOM    677  N   GLY B  84     -77.679 102.961 -32.679  1.00 75.56           N
ATOM    678  CA  GLY B  84     -76.656 102.118 -32.075  1.00 75.34           C
ATOM    679  C   GLY B  84     -75.460 101.745 -32.942  1.00 74.23           C
ATOM    680  O   GLY B  84     -74.872 100.689 -32.736  1.00 75.61           O
ATOM    681  N   GLU B  85     -75.093 102.599 -33.899  1.00 71.09           N
ATOM    682  CA  GLU B  85     -73.961 102.328 -34.797  1.00 72.04           C
ATOM    683  C   GLU B  85     -72.745 103.155 -34.393  1.00 63.49           C
ATOM    684  O   GLU B  85     -72.745 104.370 -34.538  1.00 59.95           O
ATOM    685  CB  GLU B  85     -74.349 102.640 -36.234  1.00 84.26           C
ATOM    686  CG  GLU B  85     -75.581 101.884 -36.720  1.00 89.34           C
ATOM    687  CD  GLU B  85     -75.577 101.629 -38.219  1.00 93.19           C
ATOM    688  OE1 GLU B  85     -76.591 101.954 -38.880  1.00 96.30           O
ATOM    689  OE2 GLU B  85     -74.564 101.090 -38.728  1.00 91.39           O
ATOM    690  N   LEU B  86     -71.724 102.493 -33.859  1.00 61.22           N
ATOM    691  CA  LEU B  86     -70.603 103.188 -33.231  1.00 60.31           C
ATOM    692  C   LEU B  86     -69.838 104.052 -34.216  1.00 59.16           C
ATOM    693  O   LEU B  86     -69.406 105.146 -33.863  1.00 56.33           O
ATOM    694  CB  LEU B  86     -69.665 102.194 -32.530  1.00 59.63           C
ATOM    695  CG  LEU B  86     -68.474 102.772 -31.758  1.00 63.51           C
ATOM    696  CD1 LEU B  86     -68.903 103.859 -30.773  1.00 65.63           C
ATOM    697  CD2 LEU B  86     -67.715 101.674 -31.030  1.00 63.18           C
ATOM    698  N   GLU B  87     -69.683 103.575 -35.443  1.00 65.23           N
ATOM    699  CA  GLU B  87     -68.982 104.343 -36.473  1.00 71.42           C
ATOM    700  C   GLU B  87     -69.707 105.636 -36.796  1.00 70.47           C
ATOM    701  O   GLU B  87     -69.072 106.668 -36.910  1.00 72.66           O
ATOM    702  CB  GLU B  87     -68.741 103.517 -37.753  1.00 75.37           C
ATOM    703  CG  GLU B  87     -67.709 102.395 -37.612  1.00 81.57           C
ATOM    704  CD  GLU B  87     -66.414 102.817 -36.903  1.00 89.52           C
ATOM    705  OE1 GLU B  87     -65.893 103.923 -37.165  1.00 93.44           O
ATOM    706  OE2 GLU B  87     -65.913 102.044 -36.061  1.00 93.83           O
ATOM    707  N   LYS B  88     -71.027 105.583 -36.909  1.00 69.80           N
ATOM    708  CA  LYS B  88     -71.827 106.800 -37.063  1.00 71.52           C
ATOM    709  C   LYS B  88     -71.719 107.734 -35.833  1.00 67.18           C
ATOM    710  O   LYS B  88     -71.662 108.952 -35.991  1.00 58.66           O
ATOM    711  CB  LYS B  88     -73.302 106.469 -37.350  1.00 75.53           C
ATOM    712  CG  LYS B  88     -73.603 105.873 -38.723  1.00 79.86           C
ATOM    713  CD  LYS B  88     -75.113 105.748 -38.935  1.00 86.06           C
ATOM    714  CE  LYS B  88     -75.510 105.446 -40.375  1.00 85.87           C
ATOM    715  NZ  LYS B  88     -75.340 104.012 -40.737  1.00 88.73           N
ATOM    716  N   ILE B  89     -71.706 107.166 -34.625  1.00 64.11           N
ATOM    717  CA  ILE B  89     -71.571 107.969 -33.397  1.00 64.14           C
ATOM    718  C   ILE B  89     -70.247 108.735 -33.396  1.00 61.08           C
ATOM    719  O   ILE B  89     -70.208 109.894 -32.972  1.00 58.47           O
ATOM    720  CB  ILE B  89     -71.713 107.111 -32.112  1.00 66.22           C
ATOM    721  CG1 ILE B  89     -73.176 106.706 -31.926  1.00 68.08           C
ATOM    722  CG2 ILE B  89     -71.236 107.857 -30.863  1.00 64.12           C
ATOM    723  CD1 ILE B  89     -73.390 105.578 -30.936  1.00 67.80           C
ATOM    724  N   ARG B  90     -69.179 108.091 -33.873  1.00 57.00           N
ATOM    725  CA  ARG B  90     -67.861 108.733 -33.954  1.00 58.21           C
ATOM    726  C   ARG B  90     -67.770 109.830 -35.018  1.00 58.05           C
ATOM    727  O   ARG B  90     -67.000 110.762 -34.832  1.00 59.21           O
ATOM    728  CB  ARG B  90     -66.751 107.702 -34.144  1.00 60.90           C
ATOM    729  CG  ARG B  90     -66.507 106.890 -32.886  1.00 63.53           C
ATOM    730  CD  ARG B  90     -65.484 105.797 -33.083  1.00 63.61           C
ATOM    731  NE  ARG B  90     -65.260 105.121 -31.814  1.00 73.26           N
ATOM    732  CZ  ARG B  90     -64.549 104.003 -31.653  1.00 79.18           C
ATOM    733  NH1 ARG B  90     -63.958 103.407 -32.689  1.00 81.43           N
ATOM    734  NH2 ARG B  90     -64.432 103.468 -30.437  1.00 73.28           N
ATOM    735  N   ILE B  91     -68.562 109.736 -36.094  1.00 58.30           N
ATOM    736  CA  ILE B  91     -68.745 110.863 -37.025  1.00 60.12           C
ATOM    737  C   ILE B  91     -69.362 112.061 -36.262  1.00 56.39           C
ATOM    738  O   ILE B  91     -68.834 113.164 -36.317  1.00 54.99           O
ATOM    739  CB  ILE B  91     -69.650 110.540 -38.265  1.00 63.64           C
ATOM    740  CG1 ILE B  91     -69.186 109.305 -39.069  1.00 65.44           C
ATOM    741  CG2 ILE B  91     -69.730 111.750 -39.192  1.00 63.82           C
ATOM    742  CD1 ILE B  91     -67.700 109.228 -39.343  1.00 71.01           C
ATOM    743  N   VAL B  92     -70.451 111.819 -35.537  1.00 52.00           N
ATOM    744  CA  VAL B  92     -71.158 112.874 -34.800  1.00 50.89           C
ATOM    745  C   VAL B  92     -70.219 113.533 -33.799  1.00 50.47           C
ATOM    746  O   VAL B  92     -70.246 114.747 -33.630  1.00 50.46           O
ATOM    747  CB  VAL B  92     -72.421 112.343 -34.061  1.00 50.87           C
ATOM    748  CG1 VAL B  92     -73.099 113.442 -33.259  1.00 50.53           C
ATOM    749  CG2 VAL B  92     -73.426 111.776 -35.044  1.00 51.19           C
ATOM    750  N   GLY B  93     -69.378 112.728 -33.158  1.00 50.67           N
ATOM    751  CA  GLY B  93     -68.404 113.227 -32.197  1.00 50.95           C
ATOM    752  C   GLY B  93     -67.389 114.146 -32.817  1.00 50.88           C
ATOM    753  O   GLY B  93     -67.063 115.194 -32.247  1.00 56.51           O
ATOM    754  N   ARG B  94     -66.869 113.745 -33.977  1.00 51.88           N
ATOM    755  CA  ARG B  94     -65.927 114.570 -34.745  1.00 51.66           C
ATOM    756  C   ARG B  94     -66.581 115.889 -35.151  1.00 49.35           C
ATOM    757  O   ARG B  94     -65.958 116.937 -35.090  1.00 44.84           O
ATOM    758  CB  ARG B  94     -65.417 113.808 -35.962  1.00 53.40           C
ATOM    759  CG  ARG B  94     -64.436 112.699 -35.598  1.00 58.27           C
ATOM    760  CD  ARG B  94     -64.217 111.691 -36.717  1.00 61.18           C
ATOM    761  NE  ARG B  94     -63.894 112.353 -37.984  1.00 70.26           N
ATOM    762  CZ  ARG B  94     -63.791 111.742 -39.165  1.00 74.36           C
ATOM    763  NH1 ARG B  94     -63.959 110.416 -39.287  1.00 77.91           N
ATOM    764  NH2 ARG B  94     -63.511 112.470 -40.242  1.00 73.68           N
ATOM    765  N   TYR B  95     -67.852 115.824 -35.524  1.00 50.94           N
ATOM    766  CA  TYR B  95     -68.649 117.028 -35.808  1.00 53.37           C
ATOM    767  C   TYR B  95     -68.781 117.965 -34.613  1.00 53.25           C
ATOM    768  O   TYR B  95     -68.675 119.183 -34.762  1.00 48.41           O
ATOM    769  CB  TYR B  95     -70.036 116.640 -36.342  1.00 53.59           C
ATOM    770  CG  TYR B  95     -71.114 117.643 -36.056  1.00 57.12           C
ATOM    771  CD1 TYR B  95     -71.228 118.807 -36.809  1.00 58.48           C
ATOM    772  CD2 TYR B  95     -72.028 117.434 -35.031  1.00 59.81           C
ATOM    773  CE1 TYR B  95     -72.228 119.730 -36.552  1.00 56.33           C
ATOM    774  CE2 TYR B  95     -73.031 118.356 -34.765  1.00 58.01           C
ATOM    775  CZ  TYR B  95     -73.128 119.498 -35.528  1.00 55.48           C
ATOM    776  OH  TYR B  95     -74.128 120.399 -35.246  1.00 55.95           O
ATOM    777  N   LEU B  96     -69.023 117.389 -33.435  1.00 55.97           N
ATOM    778  CA  LEU B  96     -69.139 118.170 -32.204  1.00 54.66           C
ATOM    779  C   LEU B  96     -67.837 118.889 -31.879  1.00 53.95           C
ATOM    780  O   LEU B  96     -67.851 120.058 -31.502  1.00 51.88           O
ATOM    781  CB  LEU B  96     -69.543 117.293 -31.007  1.00 57.20           C
ATOM    782  CG  LEU B  96     -70.925 116.619 -30.961  1.00 54.90           C
ATOM    783  CD1 LEU B  96     -71.063 115.876 -29.644  1.00 54.16           C
ATOM    784  CD2 LEU B  96     -72.081 117.589 -31.137  1.00 55.46           C
ATOM    785  N   ILE B  97     -66.710 118.200 -32.040  1.00 54.83           N
ATOM    786  CA  ILE B  97     -65.401 118.816 -31.766  1.00 56.58           C
ATOM    787  C   ILE B  97     -65.100 119.987 -32.719  1.00 58.91           C
ATOM    788  O   ILE B  97     -64.518 120.983 -32.283  1.00 60.02           O
ATOM    789  CB  ILE B  97     -64.270 117.766 -31.753  1.00 53.87           C
ATOM    790  CG1 ILE B  97     -64.465 116.823 -30.559  1.00 51.98           C
ATOM    791  CG2 ILE B  97     -62.902 118.432 -31.667  1.00 53.72           C
ATOM    792  CD1 ILE B  97     -63.749 115.506 -30.701  1.00 51.26           C
ATOM    793  N   GLU B  98     -65.525 119.888 -33.986  1.00 61.40           N
ATOM    794  CA  GLU B  98     -65.394 121.003 -34.936  1.00 62.61           C
ATOM    795  C   GLU B  98     -66.220 122.219 -34.518  1.00 60.43           C
ATOM    796  O   GLU B  98     -65.749 123.352 -34.628  1.00 65.46           O
ATOM    797  CB  GLU B  98     -65.760 120.585 -36.369  1.00 67.03           C
ATOM    798  CG  GLU B  98     -64.841 119.537 -37.003  1.00 71.41           C
ATOM    799  CD  GLU B  98     -63.363 119.888 -36.952  1.00 72.76           C
ATOM    800  OE1 GLU B  98     -63.018 121.044 -37.270  1.00 79.15           O
ATOM    801  OE2 GLU B  98     -62.541 119.005 -36.607  1.00 67.58           O
ATOM    802  N   VAL B  99     -67.437 121.994 -34.027  1.00 58.19           N
ATOM    803  CA  VAL B  99     -68.273 123.104 -33.537  1.00 54.80           C
ATOM    804  C   VAL B  99     -67.667 123.795 -32.319  1.00 54.22           C
ATOM    805  O   VAL B  99     -67.668 125.015 -32.241  1.00 57.62           O
ATOM    806  CB  VAL B  99     -69.702 122.658 -33.177  1.00 52.03           C
ATOM    807  CG1 VAL B  99     -70.486 123.814 -32.590  1.00 49.95           C
ATOM    808  CG2 VAL B  99     -70.435 122.119 -34.396  1.00 55.68           C
ATOM    809  N   TRP B 100     -67.168 123.012 -31.367  1.00 55.86           N
ATOM    810  CA  TRP B 100     -66.554 123.570 -30.154  1.00 55.88           C
ATOM    811  C   TRP B 100     -65.304 124.378 -30.461  1.00 55.12           C
ATOM    812  O   TRP B 100     -65.051 125.395 -29.810  1.00 57.96           O
ATOM    813  CB  TRP B 100     -66.229 122.469 -29.119  1.00 54.91           C
ATOM    814  CG  TRP B 100     -67.443 121.875 -28.433  1.00 50.97           C
ATOM    815  CD1 TRP B 100     -68.563 122.537 -28.039  1.00 49.58           C
ATOM    816  CD2 TRP B 100     -67.636 120.515 -28.061  1.00 49.55           C
ATOM    817  NE1 TRP B 100     -69.449 121.680 -27.462  1.00 47.67           N
ATOM    818  CE2 TRP B 100     -68.907 120.425 -27.459  1.00 48.29           C
ATOM    819  CE3 TRP B 100     -66.866 119.354 -28.193  1.00 50.83           C
ATOM    820  CZ2 TRP B 100     -69.415 119.228 -26.967  1.00 48.10           C
ATOM    821  CZ3 TRP B 100     -67.376 118.164 -27.726  1.00 47.79           C
ATOM    822  CH2 TRP B 100     -68.639 118.106 -27.124  1.00 50.04           C
ATOM    823  N   LYS B 101     -64.531 123.939 -31.452  1.00 54.16           N
ATOM    824  CA  LYS B 101     -63.319 124.667 -31.851  1.00 54.29           C
ATOM    825  C   LYS B 101     -63.599 126.019 -32.518  1.00 49.34           C
ATOM    826  O   LYS B 101     -62.748 126.905 -32.474  1.00 48.50           O
ATOM    827  CB  LYS B 101     -62.404 123.784 -32.714  1.00 58.23           C
ATOM    828  CG  LYS B 101     -61.677 122.765 -31.853  1.00 62.38           C
ATOM    829  CD  LYS B 101     -60.723 121.870 -32.615  1.00 68.74           C
ATOM    830  CE  LYS B 101     -59.782 121.179 -31.629  1.00 72.73           C
ATOM    831  NZ  LYS B 101     -58.843 120.216 -32.276  1.00 74.26           N
ATOM    832  N   ALA B 102     -64.788 126.182 -33.087  1.00 44.16           N
ATOM    833  CA  ALA B 102     -65.204 127.450 -33.663  1.00 46.98           C
ATOM    834  C   ALA B 102     -65.997 128.346 -32.704  1.00 50.84           C
ATOM    835  O   ALA B 102     -66.440 129.425 -33.101  1.00 50.12           O
ATOM    836  CB  ALA B 102     -66.024 127.178 -34.915  1.00 49.49           C
ATOM    837  N   ALA B 103     -66.167 127.916 -31.450  1.00 54.67           N
ATOM    838  CA  ALA B 103     -67.000 128.625 -30.468  1.00 56.23           C
ATOM    839  C   ALA B 103     -66.218 129.610 -29.577  1.00 54.32           C
ATOM    840  O   ALA B 103     -66.789 130.218 -28.679  1.00 50.94           O
ATOM    841  CB  ALA B 103     -67.729 127.610 -29.605  1.00 59.01           C
ATOM    842  N   GLY B 104     -64.919 129.759 -29.815  1.00 55.26           N
ATOM    843  CA  GLY B 104     -64.132 130.806 -29.157  1.00 59.59           C
ATOM    844  C   GLY B 104     -63.823 130.514 -27.702  1.00 62.07           C
ATOM    845  O   GLY B 104     -64.235 131.248 -26.819  1.00 65.01           O
ATOM    846  N   MET B 105     -63.112 129.414 -27.476  1.00 64.41           N
ATOM    847  CA  MET B 105     -62.717 128.963 -26.150  1.00 59.36           C
ATOM    848  C   MET B 105     -61.202 128.943 -26.064  1.00 58.58           C
ATOM    849  O   MET B 105     -60.517 128.943 -27.077  1.00 63.05           O
ATOM    850  CB  MET B 105     -63.260 127.563 -25.904  1.00 59.09           C
ATOM    851  CG  MET B 105     -64.787 127.488 -25.867  1.00 59.81           C
ATOM    852  SD  MET B 105     -65.440 125.803 -25.748  1.00 52.75           S
ATOM    853  CE  MET B 105     -65.422 125.699 -24.024  1.00 50.66           C
ATOM    854  N   ASP B 106     -60.646 128.792 -24.888  1.00 58.47           N
ATOM    855  CA  ASP B 106     -59.212 128.886 -24.687  1.00 60.38           C
ATOM    856  C   ASP B 106     -58.235 128.027 -25.481  1.00 63.24           C
ATOM    857  O   ASP B 106     -57.194 128.528 -25.814  1.00 80.86           O
ATOM    858  CB  ASP B 106     -58.919 128.728 -23.213  1.00 64.25           C
ATOM    859  CG  ASP B 106     -57.682 129.436 -22.781  1.00 66.06           C
ATOM    860  OD1 ASP B 106     -56.753 129.577 -23.553  1.00 72.54           O
ATOM    861  OD2 ASP B 106     -57.607 129.828 -21.624  1.00 72.64           O
ATOM    862  N   THR B 107     -58.511 126.778 -25.787  1.00 58.83           N
ATOM    863  CA  THR B 107     -57.557 125.985 -26.562  1.00 61.91           C
ATOM    864  C   THR B 107     -56.422 125.564 -25.652  1.00 61.11           C
ATOM    865  O   THR B 107     -56.035 124.420 -25.608  1.00 58.63           O
ATOM    866  CB  THR B 107     -57.068 126.729 -27.844  1.00 61.80           C
ATOM    867  OG1 THR B 107     -56.965 125.806 -28.914  1.00 61.00           O
ATOM    868  CG2 THR B 107     -55.702 127.363 -27.724  1.00 66.36           C
ATOM    869  N   ASP B 108     -55.874 126.527 -24.952  1.00 60.78           N
ATOM    870  CA  ASP B 108     -54.794 126.276 -24.029  1.00 64.83           C
ATOM    871  C   ASP B 108     -55.174 125.479 -22.802  1.00 63.13           C
ATOM    872  O   ASP B 108     -54.372 124.791 -22.212  1.00 64.64           O
ATOM    873  CB  ASP B 108     -54.171 127.581 -23.614  1.00 71.23           C
ATOM    874  CG  ASP B 108     -53.105 128.015 -24.546  1.00 75.02           C
ATOM    875  OD1 ASP B 108     -52.427 127.135 -25.060  1.00 82.08           O
ATOM    876  OD2 ASP B 108     -52.941 129.218 -24.767  1.00 77.26           O
ATOM    877  N   LYS B 109     -56.409 125.627 -22.396  1.00 62.56           N
ATOM    878  CA  LYS B 109     -56.944 124.996 -21.189  1.00 57.74           C
ATOM    879  C   LYS B 109     -58.250 124.203 -21.402  1.00 53.17           C
ATOM    880  O   LYS B 109     -58.969 123.947 -20.444  1.00 52.68           O
ATOM    881  CB  LYS B 109     -57.109 126.050 -20.091  1.00 60.15           C
ATOM    882  CG  LYS B 109     -55.875 126.922 -19.912  1.00 69.16           C
ATOM    883  CD  LYS B 109     -55.665 127.437 -18.495  1.00 73.67           C
ATOM    884  CE  LYS B 109     -54.310 128.131 -18.394  1.00 75.94           C
ATOM    885  NZ  LYS B 109     -54.121 128.867 -17.115  1.00 80.65           N
ATOM    886  N   VAL B 110     -58.526 123.755 -22.627  1.00 49.99           N
ATOM    887  CA  VAL B 110     -59.674 122.867 -22.873  1.00 47.42           C
ATOM    888  C   VAL B 110     -59.148 121.679 -23.635  1.00 47.15           C
ATOM    889  O   VAL B 110     -58.430 121.844 -24.604  1.00 55.29           O
ATOM    890  CB  VAL B 110     -60.897 123.500 -23.580  1.00 49.01           C
ATOM    891  CG1 VAL B 110     -61.280 124.858 -22.967  1.00 50.70           C
ATOM    892  CG2 VAL B 110     -60.665 123.653 -25.067  1.00 50.92           C
ATOM    893  N   LEU B 111     -59.461 120.489 -23.148  1.00 50.04           N
ATOM    894  CA  LEU B 111     -59.078 119.237 -23.772  1.00 49.24           C
ATOM    895  C   LEU B 111     -60.328 118.553 -24.311  1.00 49.30           C
ATOM    896  O   LEU B 111     -61.401 118.634 -23.698  1.00 49.38           O
ATOM    897  CB  LEU B 111     -58.425 118.313 -22.745  1.00 53.52           C
ATOM    898  CG  LEU B 111     -57.070 118.678 -22.129  1.00 58.21           C
ATOM    899  CD1 LEU B 111     -57.199 119.700 -21.000  1.00 62.57           C
ATOM    900  CD2 LEU B 111     -56.405 117.415 -21.604  1.00 59.84           C
ATOM    901  N   PHE B 112     -60.186 117.871 -25.439  1.00 46.13           N
ATOM    902  CA  PHE B 112     -61.261 117.074 -26.009  1.00 44.67           C
ATOM    903  C   PHE B 112     -60.818 115.636 -25.974  1.00 42.64           C
ATOM    904  O   PHE B 112     -59.985 115.240 -26.763  1.00 41.41           O
ATOM    905  CB  PHE B 112     -61.575 117.529 -27.443  1.00 45.70           C
ATOM    906  CG  PHE B 112     -61.996 118.963 -27.528  1.00 44.38           C
ATOM    907  CD1 PHE B 112     -63.336 119.318 -27.384  1.00 45.67           C
ATOM    908  CD2 PHE B 112     -61.051 119.965 -27.686  1.00 43.30           C
ATOM    909  CE1 PHE B 112     -63.718 120.653 -27.424  1.00 44.38           C
ATOM    910  CE2 PHE B 112     -61.429 121.301 -27.729  1.00 43.55           C
ATOM    911  CZ  PHE B 112     -62.759 121.645 -27.595  1.00 42.47           C
ATOM    912  N   LEU B 113     -61.368 114.862 -25.039  1.00 45.64           N
ATOM    913  CA  LEU B 113     -61.019 113.456 -24.884  1.00 46.37           C
ATOM    914  C   LEU B 113     -62.138 112.534 -25.350  1.00 45.75           C
ATOM    915  O   LEU B 113     -63.321 112.844 -25.202  1.00 50.76           O
ATOM    916  CB  LEU B 113     -60.690 113.169 -23.431  1.00 48.46           C
ATOM    917  CG  LEU B 113     -59.550 113.977 -22.818  1.00 51.34           C
ATOM    918  CD1 LEU B 113     -59.323 113.529 -21.385  1.00 53.48           C
ATOM    919  CD2 LEU B 113     -58.258 113.840 -23.614  1.00 52.07           C
ATOM    920  N   TRP B 114     -61.745 111.422 -25.959  1.00 43.17           N
ATOM    921  CA  TRP B 114     -62.676 110.400 -26.429  1.00 44.22           C
ATOM    922  C   TRP B 114     -62.743 109.332 -25.352  1.00 44.62           C
ATOM    923  O   TRP B 114     -61.710 108.815 -24.941  1.00 43.34           O
ATOM    924  CB  TRP B 114     -62.221 109.792 -27.774  1.00 47.47           C
ATOM    925  CG  TRP B 114     -62.417 110.682 -28.944  1.00 48.91           C
ATOM    926  CD1 TRP B 114     -61.579 111.672 -29.373  1.00 50.83           C
ATOM    927  CD2 TRP B 114     -63.533 110.682 -29.832  1.00 49.27           C
ATOM    928  NE1 TRP B 114     -62.116 112.295 -30.475  1.00 52.55           N
ATOM    929  CE2 TRP B 114     -63.314 111.706 -30.778  1.00 49.46           C
ATOM    930  CE3 TRP B 114     -64.703 109.919 -29.918  1.00 49.36           C
ATOM    931  CZ2 TRP B 114     -64.221 111.990 -31.791  1.00 50.12           C
ATOM    932  CZ3 TRP B 114     -65.607 110.195 -30.940  1.00 51.76           C
ATOM    933  CH2 TRP B 114     -65.359 111.223 -31.862  1.00 52.15           C
ATOM    934  N   SER B 115     -63.956 109.004 -24.906  1.00 46.29           N
ATOM    935  CA  SER B 115     -64.135 108.108 -23.779  1.00 46.34           C
ATOM    936  C   SER B 115     -63.574 106.728 -24.098  1.00 46.01           C
ATOM    937  O   SER B 115     -62.805 106.182 -23.315  1.00 48.60           O
ATOM    938  CB  SER B 115     -65.604 108.054 -23.324  1.00 47.91           C
ATOM    939  OG  SER B 115     -66.472 107.483 -24.298  1.00 54.14           O
ATOM    940  N   SER B 116     -63.881 106.199 -25.272  1.00 47.30           N
ATOM    941  CA  SER B 116     -63.360 104.887 -25.654  1.00 49.35           C
ATOM    942  C   SER B 116     -61.819 104.831 -25.710  1.00 49.09           C
ATOM    943  O   SER B 116     -61.208 103.932 -25.139  1.00 47.21           O
ATOM    944  CB  SER B 116     -63.975 104.441 -26.982  1.00 51.79           C
ATOM    945  OG  SER B 116     -63.657 105.324 -28.042  1.00 52.73           O
ATOM    946  N   GLU B 117     -61.205 105.808 -26.368  1.00 51.72           N
ATOM    947  CA  GLU B 117     -59.740 105.886 -26.465  1.00 56.88           C
ATOM    948  C   GLU B 117     -59.088 105.937 -25.098  1.00 53.78           C
ATOM    949  O   GLU B 117     -58.187 105.149 -24.809  1.00 52.87           O
ATOM    950  CB  GLU B 117     -59.285 107.069 -27.336  1.00 64.66           C
ATOM    951  CG  GLU B 117     -59.479 106.819 -28.837  1.00 79.84           C
ATOM    952  CD  GLU B 117     -59.144 108.030 -29.717  1.00 91.44           C
ATOM    953  OE1 GLU B 117     -58.217 108.803 -29.371  1.00 88.12           O
ATOM    954  OE2 GLU B 117     -59.813 108.197 -30.770  1.00 96.93           O
ATOM    955  N   GLU B 118     -59.580 106.830 -24.243  1.00 54.05           N
ATOM    956  CA  GLU B 118     -59.019 107.012 -22.902  1.00 50.61           C
ATOM    957  C   GLU B 118     -59.239 105.855 -21.958  1.00 50.75           C
ATOM    958  O   GLU B 118     -58.320 105.499 -21.214  1.00 51.85           O
ATOM    959  CB  GLU B 118     -59.568 108.262 -22.250  1.00 51.09           C
ATOM    960  CG  GLU B 118     -59.147 109.535 -22.949  1.00 55.98           C
ATOM    961  CD  GLU B 118     -57.640 109.718 -23.027  1.00 58.32           C
ATOM    962  OE1 GLU B 118     -56.951 109.576 -21.973  1.00 61.81           O
ATOM    963  OE2 GLU B 118     -57.154 109.996 -24.152  1.00 54.96           O
ATOM    964  N   ILE B 119     -60.444 105.284 -21.965  1.00 50.83           N
ATOM    965  CA  ILE B 119     -60.746 104.156 -21.086  1.00 49.71           C
ATOM    966  C   ILE B 119     -59.855 102.985 -21.443  1.00 49.59           C
ATOM    967  O   ILE B 119     -59.255 102.368 -20.557  1.00 48.93           O
ATOM    968  CB  ILE B 119     -62.227 103.723 -21.154  1.00 49.32           C
ATOM    969  CG1 ILE B 119     -63.133 104.764 -20.488  1.00 46.56           C
ATOM    970  CG2 ILE B 119     -62.430 102.389 -20.451  1.00 51.90           C
ATOM    971  CD1 ILE B 119     -64.580 104.712 -20.951  1.00 44.89           C
ATOM    972  N   THR B 120     -59.762 102.695 -22.735  1.00 52.44           N
ATOM    973  CA  THR B 120     -58.948 101.571 -23.208  1.00 56.83           C
ATOM    974  C   THR B 120     -57.449 101.731 -22.893  1.00 59.18           C
ATOM    975  O   THR B 120     -56.773 100.743 -22.584  1.00 59.34           O
ATOM    976  CB  THR B 120     -59.176 101.321 -24.708  1.00 55.82           C
ATOM    977  OG1 THR B 120     -60.589 101.245 -24.964  1.00 54.91           O
ATOM    978  CG2 THR B 120     -58.525 100.031 -25.147  1.00 56.42           C
ATOM    979  N   SER B 121     -56.938 102.964 -22.962  1.00 62.99           N
ATOM    980  CA  SER B 121     -55.540 103.265 -22.570  1.00 61.23           C
ATOM    981  C   SER B 121     -55.225 102.918 -21.128  1.00 57.60           C
ATOM    982  O   SER B 121     -54.084 102.619 -20.830  1.00 58.05           O
ATOM    983  CB  SER B 121     -55.203 104.742 -22.771  1.00 60.58           C
ATOM    984  OG  SER B 121     -55.523 105.140 -24.087  1.00 68.99           O
ATOM    985  N   HIS B 122     -56.217 103.000 -20.239  1.00 55.95           N
ATOM    986  CA  HIS B 122     -56.033 102.665 -18.825  1.00 56.31           C
ATOM    987  C   HIS B 122     -57.092 101.677 -18.369  1.00 53.45           C
ATOM    988  O   HIS B 122     -57.660 101.813 -17.294  1.00 54.38           O
ATOM    989  CB  HIS B 122     -56.062 103.941 -17.984  1.00 60.78           C
ATOM    990  CG  HIS B 122     -55.057 104.958 -18.413  1.00 66.94           C
ATOM    991  ND1 HIS B 122     -55.317 105.893 -19.395  1.00 71.88           N
ATOM    992  CD2 HIS B 122     -53.772 105.154 -18.035  1.00 69.44           C
ATOM    993  CE1 HIS B 122     -54.240 106.634 -19.587  1.00 72.10           C
ATOM    994  NE2 HIS B 122     -53.290 106.209 -18.773  1.00 72.19           N
ATOM    995  N   ALA B 123     -57.335 100.668 -19.203  1.00 56.51           N
ATOM    996  CA  ALA B 123     -58.327  99.621 -18.944  1.00 53.90           C
ATOM    997  C   ALA B 123     -58.273  99.033 -17.551  1.00 52.84           C
ATOM    998  O   ALA B 123     -59.315  98.881 -16.933  1.00 57.56           O
ATOM    999  CB  ALA B 123     -58.205  98.498 -19.955  1.00 53.84           C
ATOM   1000  N   ASP B 124     -57.091  98.669 -17.062  1.00 55.27           N
ATOM   1001  CA  ASP B 124     -57.004  98.088 -15.717  1.00 60.51           C
ATOM   1002  C   ASP B 124     -57.552  99.024 -14.661  1.00 60.90           C
ATOM   1003  O   ASP B 124     -58.349  98.617 -13.832  1.00 63.83           O
ATOM   1004  CB  ASP B 124     -55.579  97.657 -15.336  1.00 68.91           C
ATOM   1005  CG  ASP B 124     -55.541  96.765 -14.071  1.00 81.47           C
ATOM   1006  OD1 ASP B 124     -55.818  97.249 -12.944  1.00 86.34           O
ATOM   1007  OD2 ASP B 124     -55.210  95.566 -14.195  1.00 92.55           O
ATOM   1008  N   THR B 125     -57.103 100.268 -14.675  1.00 58.24           N
ATOM   1009  CA  THR B 125     -57.517 101.238 -13.662  1.00 55.59           C
ATOM   1010  C   THR B 125     -59.004 101.516 -13.735  1.00 51.81           C
ATOM   1011  O   THR B 125     -59.710 101.437 -12.739  1.00 55.19           O
ATOM   1012  CB  THR B 125     -56.743 102.550 -13.837  1.00 56.40           C
ATOM   1013  OG1 THR B 125     -55.365 102.293 -13.566  1.00 60.71           O
ATOM   1014  CG2 THR B 125     -57.248 103.658 -12.899  1.00 56.74           C
ATOM   1015  N   TYR B 126     -59.468 101.836 -14.927  1.00 48.81           N
ATOM   1016  CA  TYR B 126     -60.835 102.265 -15.115  1.00 46.73           C
ATOM   1017  C   TYR B 126     -61.810 101.169 -14.721  1.00 45.23           C
ATOM   1018  O   TYR B 126     -62.614 101.346 -13.812  1.00 43.79           O
ATOM   1019  CB  TYR B 126     -61.058 102.695 -16.563  1.00 45.53           C
ATOM   1020  CG  TYR B 126     -62.432 103.243 -16.840  1.00 44.17           C
ATOM   1021  CD1 TYR B 126     -62.709 104.561 -16.611  1.00 45.26           C
ATOM   1022  CD2 TYR B 126     -63.455 102.436 -17.318  1.00 44.64           C
ATOM   1023  CE1 TYR B 126     -63.958 105.089 -16.871  1.00 45.94           C
ATOM   1024  CE2 TYR B 126     -64.725 102.950 -17.559  1.00 43.05           C
ATOM   1025  CZ  TYR B 126     -64.973 104.276 -17.339  1.00 43.96           C
ATOM   1026  OH  TYR B 126     -66.217 104.800 -17.595  1.00 42.64           O
ATOM   1027  N   TRP B 127     -61.721 100.035 -15.388  1.00 43.89           N
ATOM   1028  CA  TRP B 127     -62.739  99.008 -15.228  1.00 46.13           C
ATOM   1029  C   TRP B 127     -62.769  98.361 -13.855  1.00 43.12           C
ATOM   1030  O   TRP B 127     -63.817  97.952 -13.425  1.00 38.04           O
ATOM   1031  CB  TRP B 127     -62.585  97.954 -16.303  1.00 48.76           C
ATOM   1032  CG  TRP B 127     -62.944  98.450 -17.644  1.00 51.64           C
ATOM   1033  CD1 TRP B 127     -62.102  98.659 -18.684  1.00 50.14           C
ATOM   1034  CD2 TRP B 127     -64.258  98.805 -18.102  1.00 50.84           C
ATOM   1035  NE1 TRP B 127     -62.809  99.117 -19.766  1.00 52.22           N
ATOM   1036  CE2 TRP B 127     -64.134  99.222 -19.431  1.00 50.90           C
ATOM   1037  CE3 TRP B 127     -65.525  98.804 -17.514  1.00 49.86           C
ATOM   1038  CZ2 TRP B 127     -65.231  99.643 -20.185  1.00 53.34           C
ATOM   1039  CZ3 TRP B 127     -66.627  99.217 -18.272  1.00 49.09           C
ATOM   1040  CH2 TRP B 127     -66.471  99.633 -19.591  1.00 50.20           C
ATOM   1041  N   ARG B 128     -61.636  98.290 -13.160  1.00 45.73           N
ATOM   1042  CA  ARG B 128     -61.629  97.765 -11.779  1.00 45.88           C
ATOM   1043  C   ARG B 128     -62.558  98.562 -10.898  1.00 46.45           C
ATOM   1044  O   ARG B 128     -63.281  98.007 -10.085  1.00 46.47           O
ATOM   1045  CB  ARG B 128     -60.233  97.797 -11.154  1.00 46.01           C
ATOM   1046  CG  ARG B 128     -59.316  96.702 -11.643  1.00 49.94           C
ATOM   1047  CD  ARG B 128     -59.664  95.354 -11.066  1.00 52.11           C
ATOM   1048  NE  ARG B 128     -58.711  94.331 -11.488  1.00 53.94           N
ATOM   1049  CZ  ARG B 128     -58.821  93.031 -11.206  1.00 57.67           C
ATOM   1050  NH1 ARG B 128     -59.859  92.560 -10.503  1.00 61.29           N
ATOM   1051  NH2 ARG B 128     -57.891  92.193 -11.641  1.00 57.76           N
ATOM   1052  N   MET B 129     -62.496  99.877 -11.060  1.00 49.41           N
ATOM   1053  CA  MET B 129     -63.315 100.804 -10.305  1.00 51.52           C
ATOM   1054  C   MET B 129     -64.791 100.675 -10.680  1.00 51.39           C
ATOM   1055  O   MET B 129     -65.647 100.676  -9.795  1.00 59.67           O
ATOM   1056  CB  MET B 129     -62.792 102.231 -10.513  1.00 53.12           C
ATOM   1057  CG  MET B 129     -63.576 103.322  -9.818  1.00 56.44           C
ATOM   1058  SD  MET B 129     -62.611 104.817  -9.549  1.00 60.70           S
ATOM   1059  CE  MET B 129     -61.451 104.855 -10.942  1.00 66.46           C
ATOM   1060  N   VAL B 130     -65.091 100.524 -11.968  1.00 47.48           N
ATOM   1061  CA  VAL B 130     -66.473 100.360 -12.410  1.00 45.94           C
ATOM   1062  C   VAL B 130     -67.097  99.151 -11.705  1.00 46.90           C
ATOM   1063  O   VAL B 130     -68.202  99.240 -11.166  1.00 43.75           O
ATOM   1064  CB  VAL B 130     -66.586 100.180 -13.933  1.00 45.06           C
ATOM   1065  CG1 VAL B 130     -68.021  99.881 -14.335  1.00 46.03           C
ATOM   1066  CG2 VAL B 130     -66.112 101.429 -14.666  1.00 45.99           C
ATOM   1067  N   LEU B 131     -66.361  98.048 -11.682  1.00 46.87           N
ATOM   1068  CA  LEU B 131     -66.803  96.845 -11.000  1.00 47.59           C
ATOM   1069  C   LEU B 131     -66.848  97.032  -9.501  1.00 51.33           C
ATOM   1070  O   LEU B 131     -67.695  96.438  -8.846  1.00 56.65           O
ATOM   1071  CB  LEU B 131     -65.908  95.657 -11.337  1.00 46.97           C
ATOM   1072  CG  LEU B 131     -65.746  95.271 -12.820  1.00 52.47           C
ATOM   1073  CD1 LEU B 131     -65.090  93.904 -12.935  1.00 54.38           C
ATOM   1074  CD2 LEU B 131     -67.034  95.335 -13.649  1.00 52.52           C
ATOM   1075  N   ASP B 132     -65.935  97.825  -8.946  1.00 51.03           N
ATOM   1076  CA  ASP B 132     -65.966  98.094  -7.522  1.00 50.96           C
ATOM   1077  C   ASP B 132     -67.164  98.955  -7.114  1.00 54.68           C
ATOM   1078  O   ASP B 132     -67.690  98.757  -6.023  1.00 58.78           O
ATOM   1079  CB  ASP B 132     -64.678  98.747  -7.037  1.00 52.83           C
ATOM   1080  CG  ASP B 132     -64.552  98.704  -5.517  1.00 55.10           C
ATOM   1081  OD1 ASP B 132     -64.651  97.588  -4.952  1.00 57.42           O
ATOM   1082  OD2 ASP B 132     -64.366  99.774  -4.898  1.00 57.36           O
ATOM   1083  N   ILE B 133     -67.568  99.908  -7.964  1.00 51.62           N
ATOM   1084  CA  ILE B 133     -68.742 100.743  -7.704  1.00 50.77           C
ATOM   1085  C   ILE B 133     -70.005  99.865  -7.728  1.00 50.17           C
ATOM   1086  O   ILE B 133     -70.887 100.020  -6.898  1.00 49.28           O
ATOM   1087  CB  ILE B 133     -68.876 101.926  -8.715  1.00 51.53           C
ATOM   1088  CG1 ILE B 133     -67.690 102.893  -8.598  1.00 52.66           C
ATOM   1089  CG2 ILE B 133     -70.160 102.738  -8.468  1.00 50.98           C
ATOM   1090  CD1 ILE B 133     -67.440 103.738  -9.834  1.00 52.13           C
ATOM   1091  N   GLY B 134     -70.084  98.963  -8.694  1.00 51.05           N
ATOM   1092  CA  GLY B 134     -71.205  98.051  -8.807  1.00 53.36           C
ATOM   1093  C   GLY B 134     -71.232  97.027  -7.678  1.00 53.91           C
ATOM   1094  O   GLY B 134     -72.299  96.670  -7.187  1.00 55.35           O
ATOM   1095  N   ARG B 135     -70.062  96.531  -7.293  1.00 51.79           N
ATOM   1096  CA  ARG B 135     -69.937  95.570  -6.195  1.00 53.22           C
ATOM   1097  C   ARG B 135     -70.571  96.120  -4.922  1.00 50.77           C
ATOM   1098  O   ARG B 135     -71.263  95.375  -4.219  1.00 49.60           O
ATOM   1099  CB  ARG B 135     -68.453  95.229  -5.951  1.00 54.33           C
ATOM   1100  CG  ARG B 135     -68.161  94.239  -4.833  1.00 55.00           C
ATOM   1101  CD  ARG B 135     -66.662  93.977  -4.721  1.00 58.88           C
ATOM   1102  NE  ARG B 135     -65.985  95.095  -4.067  1.00 63.40           N
ATOM   1103  CZ  ARG B 135     -65.944  95.301  -2.754  1.00 62.00           C
ATOM   1104  NH1 ARG B 135     -66.554  94.470  -1.912  1.00 61.88           N
ATOM   1105  NH2 ARG B 135     -65.300  96.367  -2.283  1.00 64.16           N
ATOM   1106  N   GLN B 136     -70.323  97.407  -4.636  1.00 48.54           N
ATOM   1107  CA  GLN B 136     -70.702  98.036  -3.358  1.00 47.69           C
ATOM   1108  C   GLN B 136     -72.048  98.766  -3.379  1.00 49.29           C
ATOM   1109  O   GLN B 136     -72.374  99.481  -2.426  1.00 47.33           O
ATOM   1110  CB  GLN B 136     -69.618  99.020  -2.917  1.00 47.41           C
ATOM   1111  CG  GLN B 136     -68.288  98.356  -2.627  1.00 47.24           C
ATOM   1112  CD  GLN B 136     -67.380  99.257  -1.810  1.00 47.40           C
ATOM   1113  OE1 GLN B 136     -67.701  99.602  -0.677  1.00 49.36           O
ATOM   1114  NE2 GLN B 136     -66.257  99.666  -2.387  1.00 46.27           N
ATOM   1115  N   ASN B 137     -72.814  98.608  -4.457  1.00 50.28           N
ATOM   1116  CA  ASN B 137     -74.105  99.260  -4.571  1.00 50.72           C
ATOM   1117  C   ASN B 137     -75.144  98.228  -4.900  1.00 51.14           C
ATOM   1118  O   ASN B 137     -74.864  97.218  -5.556  1.00 51.98           O
ATOM   1119  CB  ASN B 137     -74.099 100.357  -5.650  1.00 50.09           C
ATOM   1120  CG  ASN B 137     -73.572 101.679  -5.135  1.00 48.48           C
ATOM   1121  OD1 ASN B 137     -74.288 102.442  -4.502  1.00 47.55           O
ATOM   1122  ND2 ASN B 137     -72.318 101.950  -5.393  1.00 51.22           N
ATOM   1123  N   THR B 138     -76.363  98.531  -4.488  1.00 49.93           N
ATOM   1124  CA  THR B 138     -77.504  97.688  -4.797  1.00 52.41           C
ATOM   1125  C   THR B 138     -77.957  97.987  -6.200  1.00 50.71           C
ATOM   1126  O   THR B 138     -77.749  99.084  -6.687  1.00 56.59           O
ATOM   1127  CB  THR B 138     -78.675  98.019  -3.869  1.00 50.37           C
ATOM   1128  OG1 THR B 138     -79.081  99.372  -4.106  1.00 51.48           O
ATOM   1129  CG2 THR B 138     -78.266  97.835  -2.408  1.00 49.70           C
ATOM   1130  N   ILE B 139     -78.618  97.033  -6.829  1.00 54.64           N
ATOM   1131  CA  ILE B 139     -79.236  97.274  -8.126  1.00 59.87           C
ATOM   1132  C   ILE B 139     -80.302  98.390  -8.065  1.00 59.05           C
ATOM   1133  O   ILE B 139     -80.461  99.132  -9.037  1.00 61.15           O
ATOM   1134  CB  ILE B 139     -79.792  95.965  -8.754  1.00 62.59           C
ATOM   1135  CG1 ILE B 139     -80.115  96.155 -10.237  1.00 69.78           C
ATOM   1136  CG2 ILE B 139     -81.047  95.483  -8.043  1.00 67.09           C
ATOM   1137  CD1 ILE B 139     -78.913  96.436 -11.125  1.00 73.71           C
ATOM   1138  N   ALA B 140     -81.003  98.522  -6.938  1.00 55.87           N
ATOM   1139  CA  ALA B 140     -82.028  99.576  -6.775  1.00 54.33           C
ATOM   1140  C   ALA B 140     -81.428 100.974  -6.841  1.00 54.49           C
ATOM   1141  O   ALA B 140     -81.960 101.852  -7.533  1.00 56.79           O
ATOM   1142  CB  ALA B 140     -82.780  99.405  -5.462  1.00 52.21           C
ATOM   1143  N   ARG B 141     -80.306 101.158  -6.140  1.00 53.15           N
ATOM   1144  CA  ARG B 141     -79.601 102.440  -6.103  1.00 51.52           C
ATOM   1145  C   ARG B 141     -79.130 102.910  -7.484  1.00 52.97           C
ATOM   1146  O   ARG B 141     -79.126 104.112  -7.765  1.00 51.44           O
ATOM   1147  CB  ARG B 141     -78.386 102.376  -5.166  1.00 50.05           C
ATOM   1148  CG  ARG B 141     -77.624 103.699  -5.004  1.00 53.05           C
ATOM   1149  CD  ARG B 141     -78.494 104.860  -4.517  1.00 54.63           C
ATOM   1150  NE  ARG B 141     -77.811 106.162  -4.567  1.00 59.41           N
ATOM   1151  CZ  ARG B 141     -77.767 106.983  -5.622  1.00 69.16           C
ATOM   1152  NH1 ARG B 141     -78.359 106.654  -6.781  1.00 73.58           N
ATOM   1153  NH2 ARG B 141     -77.107 108.158  -5.546  1.00 70.09           N
ATOM   1154  N   ILE B 142     -78.719 101.964  -8.324  1.00 50.07           N
ATOM   1155  CA  ILE B 142     -78.247 102.288  -9.649  1.00 50.25           C
ATOM   1156  C   ILE B 142     -79.420 102.604 -10.581  1.00 53.00           C
ATOM   1157  O   ILE B 142     -79.294 103.473 -11.454  1.00 51.29           O
ATOM   1158  CB  ILE B 142     -77.392 101.153 -10.235  1.00 48.28           C
ATOM   1159  CG1 ILE B 142     -76.231 100.815  -9.304  1.00 47.92           C
ATOM   1160  CG2 ILE B 142     -76.840 101.550 -11.596  1.00 51.34           C
ATOM   1161  CD1 ILE B 142     -75.397 102.002  -8.881  1.00 49.76           C
ATOM   1162  N   LYS B 143     -80.531 101.881 -10.425  1.00 54.77           N
ATOM   1163  CA  LYS B 143     -81.748 102.151 -11.197  1.00 55.50           C
ATOM   1164  C   LYS B 143     -82.247 103.574 -10.962  1.00 53.96           C
ATOM   1165  O   LYS B 143     -82.723 104.219 -11.887  1.00 52.29           O
ATOM   1166  CB  LYS B 143     -82.840 101.137 -10.858  1.00 62.52           C
ATOM   1167  CG  LYS B 143     -82.639  99.758 -11.476  1.00 67.35           C
ATOM   1168  CD  LYS B 143     -83.461  98.667 -10.791  1.00 70.26           C
ATOM   1169  CE  LYS B 143     -84.946  98.794 -11.066  1.00 66.78           C
ATOM   1170  NZ  LYS B 143     -85.652  97.503 -10.828  1.00 68.29           N
ATOM   1171  N   LYS B 144     -82.093 104.076  -9.741  1.00 53.50           N
ATOM   1172  CA  LYS B 144     -82.454 105.470  -9.422  1.00 57.10           C
ATOM   1173  C   LYS B 144     -81.706 106.565 -10.232  1.00 57.88           C
ATOM   1174  O   LYS B 144     -82.240 107.650 -10.427  1.00 60.88           O
ATOM   1175  CB  LYS B 144     -82.263 105.748  -7.933  1.00 58.74           C
ATOM   1176  CG  LYS B 144     -83.282 105.128  -7.000  1.00 58.86           C
ATOM   1177  CD  LYS B 144     -83.064 105.669  -5.593  1.00 65.18           C
ATOM   1178  CE  LYS B 144     -84.253 105.426  -4.680  1.00 70.26           C
ATOM   1179  NZ  LYS B 144     -84.672 104.001  -4.686  1.00 75.38           N
ATOM   1180  N   CYS B 145     -80.496 106.271 -10.715  1.00 59.18           N
ATOM   1181  CA  CYS B 145     -79.760 107.154 -11.663  1.00 58.24           C
ATOM   1182  C   CYS B 145     -80.275 107.180 -13.110  1.00 56.47           C
ATOM   1183  O   CYS B 145     -79.686 107.849 -13.958  1.00 60.78           O
ATOM   1184  CB  CYS B 145     -78.294 106.740 -11.727  1.00 60.45           C
ATOM   1185  SG  CYS B 145     -77.474 106.801 -10.130  1.00 68.14           S
ATOM   1186  N   CYS B 146     -81.344 106.448 -13.408  1.00 59.17           N
ATOM   1187  CA  CYS B 146     -81.936 106.422 -14.752  1.00 62.43           C
ATOM   1188  C   CYS B 146     -82.132 107.783 -15.438  1.00 58.52           C
ATOM   1189  O   CYS B 146     -82.029 107.856 -16.669  1.00 59.74           O
ATOM   1190  CB  CYS B 146     -83.287 105.695 -14.713  1.00 64.31           C
ATOM   1191  SG  CYS B 146     -84.473 106.511 -13.622  1.00 72.01           S
ATOM   1192  N   THR B 147     -82.437 108.832 -14.672  1.00 57.04           N
ATOM   1193  CA  THR B 147     -82.742 110.146 -15.253  1.00 62.60           C
ATOM   1194  C   THR B 147     -81.551 110.804 -15.948  1.00 58.63           C
ATOM   1195  O   THR B 147     -81.754 111.552 -16.900  1.00 58.44           O
ATOM   1196  CB  THR B 147     -83.380 111.136 -14.243  1.00 68.70           C
ATOM   1197  OG1 THR B 147     -82.573 111.211 -13.068  1.00 74.48           O
ATOM   1198  CG2 THR B 147     -84.809 110.685 -13.857  1.00 70.95           C
ATOM   1199  N   ILE B 148     -80.321 110.475 -15.559  1.00 56.99           N
ATOM   1200  CA  ILE B 148     -79.137 111.031 -16.267  1.00 56.40           C
ATOM   1201  C   ILE B 148     -79.093 110.613 -17.736  1.00 52.84           C
ATOM   1202  O   ILE B 148     -78.413 111.251 -18.526  1.00 49.28           O
ATOM   1203  CB  ILE B 148     -77.775 110.667 -15.616  1.00 57.60           C
ATOM   1204  CG1 ILE B 148     -77.342 109.225 -15.953  1.00 60.15           C
ATOM   1205  CG2 ILE B 148     -77.790 110.918 -14.116  1.00 58.95           C
ATOM   1206  CD1 ILE B 148     -76.057 108.804 -15.274  1.00 58.84           C
ATOM   1207  N   MET B 149     -79.787 109.530 -18.074  1.00 57.11           N
ATOM   1208  CA  MET B 149     -79.962 109.067 -19.462  1.00 63.60           C
ATOM   1209  C   MET B 149     -81.303 109.469 -20.111  1.00 64.49           C
ATOM   1210  O   MET B 149     -81.589 109.044 -21.238  1.00 54.38           O
ATOM   1211  CB  MET B 149     -79.873 107.544 -19.479  1.00 65.29           C
ATOM   1212  CG  MET B 149     -78.529 107.003 -19.049  1.00 69.99           C
ATOM   1213  SD  MET B 149     -78.698 105.279 -18.496  1.00 71.54           S
ATOM   1214  CE  MET B 149     -79.340 105.572 -16.877  1.00 71.57           C
ATOM   1215  N   GLY B 150     -82.101 110.292 -19.422  1.00 68.98           N
ATOM   1216  CA  GLY B 150     -83.473 110.606 -19.843  1.00 74.67           C
ATOM   1217  C   GLY B 150     -84.425 109.416 -19.872  1.00 76.09           C
ATOM   1218  O   GLY B 150     -85.338 109.372 -20.695  1.00 74.73           O
ATOM   1219  N   LYS B 151     -84.211 108.455 -18.977  1.00 75.85           N
ATOM   1220  CA  LYS B 151     -84.984 107.218 -18.952  1.00 75.37           C
ATOM   1221  C   LYS B 151     -85.739 107.093 -17.642  1.00 74.15           C
ATOM   1222  O   LYS B 151     -85.426 107.772 -16.660  1.00 71.70           O
ATOM   1223  CB  LYS B 151     -84.061 106.000 -19.129  1.00 74.22           C
ATOM   1224  CG  LYS B 151     -83.450 105.843 -20.515  1.00 76.28           C
ATOM   1225  CD  LYS B 151     -84.468 105.407 -21.562  1.00 82.06           C
ATOM   1226  CE  LYS B 151     -83.875 105.367 -22.971  1.00 83.84           C
ATOM   1227  NZ  LYS B 151     -83.428 106.710 -23.455  1.00 84.24           N
ATOM   1228  N   THR B 152     -86.668 106.157 -17.607  1.00 80.69           N
ATOM   1229  CA  THR B 152     -87.438 105.832 -16.429  1.00 83.82           C
ATOM   1230  C   THR B 152     -86.979 104.429 -16.111  1.00 87.60           C
ATOM   1231  O   THR B 152     -86.734 103.648 -17.002  1.00 85.38           O
ATOM   1232  CB  THR B 152     -88.918 105.788 -16.728  1.00 77.53           C
ATOM   1233  OG1 THR B 152     -89.122 104.893 -17.813  1.00 78.88           O
ATOM   1234  CG2 THR B 152     -89.407 107.141 -17.112  1.00 71.08           C
ATOM   1235  N   GLU B 153     -86.861 104.107 -14.844  1.00 88.94           N
ATOM   1236  CA  GLU B 153     -86.345 102.816 -14.439  1.00 95.93           C
ATOM   1237  C   GLU B 153     -87.322 101.697 -14.444  1.00 98.55           C
ATOM   1238  O   GLU B 153     -86.983 100.594 -14.048  1.00 98.00           O
ATOM   1239  CB  GLU B 153     -85.805 102.903 -13.030  1.00 94.17           C
ATOM   1240  CG  GLU B 153     -86.719 103.635 -12.094  1.00 94.58           C
ATOM   1241  CD  GLU B 153     -86.232 103.602 -10.677  1.00 97.16           C
ATOM   1242  OE1 GLU B 153     -85.871 102.522 -10.200  1.00 98.57           O
ATOM   1243  OE2 GLU B 153     -86.222 104.660 -10.033  1.00 97.67           O
ATOM   1244  N   GLY B 154     -88.528 101.957 -14.894  1.00107.42           N
ATOM   1245  CA  GLY B 154     -89.543 100.948 -14.810  1.00116.21           C
ATOM   1246  C   GLY B 154     -89.491  99.813 -15.782  1.00118.04           C
ATOM   1247  O   GLY B 154     -90.231  99.729 -16.738  1.00123.54           O
ATOM   1248  N   THR B 155     -88.559  98.926 -15.518  1.00122.37           N
ATOM   1249  CA  THR B 155     -88.432  97.711 -16.275  1.00120.55           C
ATOM   1250  C   THR B 155     -88.359  98.039 -17.713  1.00109.90           C
ATOM   1251  O   THR B 155     -88.773  97.250 -18.558  1.00110.68           O
ATOM   1252  CB  THR B 155     -89.590  96.726 -16.040  1.00122.97           C
ATOM   1253  OG1 THR B 155     -89.636  96.342 -14.665  1.00125.90           O
ATOM   1254  CG2 THR B 155     -89.427  95.501 -16.905  1.00120.59           C
ATOM   1255  N   LEU B 156     -87.824  99.206 -17.999  1.00 98.25           N
ATOM   1256  CA  LEU B 156     -87.676  99.572 -19.363  1.00 96.56           C
ATOM   1257  C   LEU B 156     -86.211  99.557 -19.513  1.00 85.18           C
ATOM   1258  O   LEU B 156     -85.693  99.448 -20.599  1.00 78.26           O
ATOM   1259  CB  LEU B 156     -88.190 100.972 -19.599  1.00104.59           C
ATOM   1260  CG  LEU B 156     -87.963 101.392 -21.049  1.00111.37           C
ATOM   1261  CD1 LEU B 156     -88.735 100.513 -22.021  1.00103.29           C
ATOM   1262  CD2 LEU B 156     -88.239 102.875 -21.247  1.00116.76           C
ATOM   1263  N   THR B 157     -85.545  99.666 -18.383  1.00 76.83           N
ATOM   1264  CA  THR B 157     -84.088  99.759 -18.380  1.00 76.92           C
ATOM   1265  C   THR B 157     -83.408  98.513 -18.986  1.00 70.84           C
ATOM   1266  O   THR B 157     -83.717  97.368 -18.644  1.00 68.64           O
ATOM   1267  CB  THR B 157     -83.525 100.078 -16.948  1.00 83.35           C
ATOM   1268  OG1 THR B 157     -84.015 101.336 -16.465  1.00 89.68           O
ATOM   1269  CG2 THR B 157     -82.019 100.190 -16.972  1.00 85.62           C
ATOM   1270  N   ALA B 158     -82.492  98.787 -19.906  1.00 67.29           N
ATOM   1271  CA  ALA B 158     -81.701  97.780 -20.587  1.00 62.89           C
ATOM   1272  C   ALA B 158     -80.486  97.627 -19.698  1.00 63.04           C
ATOM   1273  O   ALA B 158     -80.527  98.030 -18.533  1.00 70.78           O
ATOM   1274  CB  ALA B 158     -81.299  98.258 -21.970  1.00 56.84           C
ATOM   1275  N   ALA B 159     -79.405  97.059 -20.219  1.00 64.33           N
ATOM   1276  CA  ALA B 159     -78.223  96.910 -19.391  1.00 65.90           C
ATOM   1277  C   ALA B 159     -77.569  98.281 -19.390  1.00 70.66           C
ATOM   1278  O   ALA B 159     -76.429  98.458 -19.819  1.00 64.32           O
ATOM   1279  CB  ALA B 159     -77.287  95.867 -19.975  1.00 66.93           C
ATOM   1280  N   GLN B 160     -78.333  99.248 -18.886  1.00 76.59           N
ATOM   1281  CA  GLN B 160     -77.907 100.637 -18.772  1.00 63.72           C
ATOM   1282  C   GLN B 160     -77.314 100.885 -17.391  1.00 61.87           C
ATOM   1283  O   GLN B 160     -76.873 101.991 -17.078  1.00 57.17           O
ATOM   1284  CB  GLN B 160     -79.083 101.582 -19.019  1.00 64.42           C
ATOM   1285  CG  GLN B 160     -79.611 101.558 -20.446  1.00 63.41           C
ATOM   1286  CD  GLN B 160     -80.824 102.450 -20.645  1.00 61.54           C
ATOM   1287  OE1 GLN B 160     -81.558 102.734 -19.699  1.00 58.58           O
ATOM   1288  NE2 GLN B 160     -81.039 102.896 -21.878  1.00 63.35           N
ATOM   1289  N   VAL B 161     -77.305  99.839 -16.571  1.00 62.07           N
ATOM   1290  CA  VAL B 161     -76.762  99.916 -15.227  1.00 60.42           C
ATOM   1291  C   VAL B 161     -75.296 100.265 -15.387  1.00 54.98           C
ATOM   1292  O   VAL B 161     -74.727 101.020 -14.602  1.00 58.02           O
ATOM   1293  CB  VAL B 161     -76.893  98.577 -14.484  1.00 62.94           C
ATOM   1294  CG1 VAL B 161     -78.359  98.209 -14.310  1.00 66.03           C
ATOM   1295  CG2 VAL B 161     -76.145  97.481 -15.224  1.00 64.71           C
ATOM   1296  N   LEU B 162     -74.692  99.702 -16.427  1.00 52.11           N
ATOM   1297  CA  LEU B 162     -73.292  99.942 -16.721  1.00 50.19           C
ATOM   1298  C   LEU B 162     -73.055 101.422 -16.998  1.00 52.25           C
ATOM   1299  O   LEU B 162     -72.044 101.976 -16.568  1.00 48.48           O
ATOM   1300  CB  LEU B 162     -72.843  99.103 -17.919  1.00 47.82           C
ATOM   1301  CG  LEU B 162     -71.381  99.255 -18.343  1.00 51.43           C
ATOM   1302  CD1 LEU B 162     -70.449  98.940 -17.182  1.00 50.73           C
ATOM   1303  CD2 LEU B 162     -71.073  98.367 -19.539  1.00 55.29           C
ATOM   1304  N   TYR B 163     -73.974 102.073 -17.711  1.00 50.65           N
ATOM   1305  CA  TYR B 163     -73.775 103.500 -17.992  1.00 47.19           C
ATOM   1306  C   TYR B 163     -73.546 104.372 -16.734  1.00 45.16           C
ATOM   1307  O   TYR B 163     -72.541 105.069 -16.672  1.00 44.07           O
ATOM   1308  CB  TYR B 163     -74.965 103.983 -18.835  1.00 46.75           C
ATOM   1309  CG  TYR B 163     -74.983 105.407 -19.340  1.00 43.54           C
ATOM   1310  CD1 TYR B 163     -74.838 106.495 -18.482  1.00 42.46           C
ATOM   1311  CD2 TYR B 163     -75.230 105.668 -20.697  1.00 41.73           C
ATOM   1312  CE1 TYR B 163     -74.906 107.799 -18.965  1.00 43.39           C
ATOM   1313  CE2 TYR B 163     -75.304 106.965 -21.182  1.00 42.25           C
ATOM   1314  CZ  TYR B 163     -75.142 108.025 -20.313  1.00 41.64           C
ATOM   1315  OH  TYR B 163     -75.198 109.305 -20.789  1.00 39.94           O
ATOM   1316  N   PRO B 164     -74.419 104.327 -15.746  1.00 43.40           N
ATOM   1317  CA  PRO B 164     -74.216 105.119 -14.543  1.00 40.39           C
ATOM   1318  C   PRO B 164     -72.994 104.730 -13.741  1.00 41.09           C
ATOM   1319  O   PRO B 164     -72.389 105.576 -13.159  1.00 43.27           O
ATOM   1320  CB  PRO B 164     -75.487 104.911 -13.745  1.00 38.59           C
ATOM   1321  CG  PRO B 164     -76.356 104.088 -14.566  1.00 39.22           C
ATOM   1322  CD  PRO B 164     -75.828 104.026 -15.935  1.00 43.11           C
ATOM   1323  N   LEU B 165     -72.670 103.461 -13.666  1.00 40.92           N
ATOM   1324  CA  LEU B 165     -71.523 103.032 -12.928  1.00 42.39           C
ATOM   1325  C   LEU B 165     -70.335 103.614 -13.604  1.00 45.74           C
ATOM   1326  O   LEU B 165     -69.401 104.038 -12.971  1.00 48.33           O
ATOM   1327  CB  LEU B 165     -71.415 101.531 -12.941  1.00 45.47           C
ATOM   1328  CG  LEU B 165     -72.519 100.798 -12.233  1.00 49.29           C
ATOM   1329  CD1 LEU B 165     -72.304  99.320 -12.396  1.00 52.83           C
ATOM   1330  CD2 LEU B 165     -72.513 101.150 -10.779  1.00 49.55           C
ATOM   1331  N   MET B 166     -70.366 103.604 -14.919  1.00 46.05           N
ATOM   1332  CA  MET B 166     -69.303 104.161 -15.720  1.00 42.28           C
ATOM   1333  C   MET B 166     -69.146 105.667 -15.610  1.00 42.66           C
ATOM   1334  O   MET B 166     -68.056 106.153 -15.514  1.00 41.53           O
ATOM   1335  CB  MET B 166     -69.508 103.740 -17.152  1.00 41.12           C
ATOM   1336  CG  MET B 166     -68.930 102.399 -17.468  1.00 41.38           C
ATOM   1337  SD  MET B 166     -69.440 101.784 -19.048  1.00 45.23           S
ATOM   1338  CE  MET B 166     -68.361 102.623 -20.150  1.00 49.96           C
ATOM   1339  N   GLN B 167     -70.243 106.399 -15.611  1.00 38.62           N
ATOM   1340  CA  GLN B 167     -70.190 107.837 -15.497  1.00 37.61           C
ATOM   1341  C   GLN B 167     -69.615 108.218 -14.175  1.00 38.88           C
ATOM   1342  O   GLN B 167     -68.953 109.197 -14.035  1.00 39.50           O
ATOM   1343  CB  GLN B 167     -71.539 108.471 -15.674  1.00 37.28           C
ATOM   1344  CG  GLN B 167     -71.469 109.953 -15.487  1.00 36.68           C
ATOM   1345  CD  GLN B 167     -72.628 110.669 -16.076  1.00 36.73           C
ATOM   1346  OE1 GLN B 167     -73.364 110.122 -16.829  1.00 39.04           O
ATOM   1347  NE2 GLN B 167     -72.780 111.913 -15.729  1.00 37.29           N
ATOM   1348  N   CYS B 168     -69.946 107.446 -13.174  1.00 42.25           N
ATOM   1349  CA  CYS B 168     -69.426 107.627 -11.849  1.00 43.38           C
ATOM   1350  C   CYS B 168     -67.935 107.324 -11.774  1.00 43.69           C
ATOM   1351  O   CYS B 168     -67.229 108.028 -11.108  1.00 38.75           O
ATOM   1352  CB  CYS B 168     -70.224 106.753 -10.899  1.00 44.02           C
ATOM   1353  SG  CYS B 168     -69.749 106.747  -9.191  1.00 48.44           S
ATOM   1354  N   CYS B 169     -67.468 106.276 -12.459  1.00 48.43           N
ATOM   1355  CA  CYS B 169     -66.057 105.866 -12.429  1.00 50.42           C
ATOM   1356  C   CYS B 169     -65.273 106.999 -12.950  1.00 48.68           C
ATOM   1357  O   CYS B 169     -64.359 107.473 -12.356  1.00 52.57           O
ATOM   1358  CB  CYS B 169     -65.876 104.690 -13.332  1.00 52.24           C
ATOM   1359  SG  CYS B 169     -64.205 104.148 -13.320  1.00 54.73           S
ATOM   1360  N   ASP B 170     -65.700 107.460 -14.079  1.00 46.73           N
ATOM   1361  CA  ASP B 170     -65.345 108.777 -14.621  1.00 47.73           C
ATOM   1362  C   ASP B 170     -65.158 109.877 -13.563  1.00 48.91           C
ATOM   1363  O   ASP B 170     -64.245 110.694 -13.660  1.00 49.18           O
ATOM   1364  CB  ASP B 170     -66.411 109.252 -15.597  1.00 46.61           C
ATOM   1365  CG  ASP B 170     -66.422 108.479 -16.903  1.00 47.94           C
ATOM   1366  OD1 ASP B 170     -65.461 107.748 -17.234  1.00 46.43           O
ATOM   1367  OD2 ASP B 170     -67.407 108.653 -17.638  1.00 50.10           O
ATOM   1368  N   ILE B 171     -65.959 110.114 -12.590  1.00 48.67           N
ATOM   1369  CA  ILE B 171     -65.498 111.308 -11.944  1.00 45.56           C
ATOM   1370  C   ILE B 171     -64.080 111.125 -11.459  1.00 45.15           C
ATOM   1371  O   ILE B 171     -63.263 111.982 -11.605  1.00 47.13           O
ATOM   1372  CB  ILE B 171     -66.461 111.726 -10.867  1.00 46.44           C
ATOM   1373  CG1 ILE B 171     -67.738 112.168 -11.532  1.00 47.25           C
ATOM   1374  CG2 ILE B 171     -65.876 112.829 -10.040  1.00 45.29           C
ATOM   1375  CD1 ILE B 171     -68.980 111.842 -10.758  1.00 45.87           C
ATOM   1376  N   PHE B 172     -63.804 109.985 -10.877  1.00 44.83           N
ATOM   1377  CA  PHE B 172     -62.506 109.657 -10.354  1.00 45.18           C
ATOM   1378  C   PHE B 172     -61.415 109.413 -11.346  1.00 43.71           C
ATOM   1379  O   PHE B 172     -60.295 109.703 -11.097  1.00 47.88           O
ATOM   1380  CB  PHE B 172     -62.632 108.535  -9.357  1.00 46.20           C
ATOM   1381  CG  PHE B 172     -63.760 108.719  -8.406  1.00 45.46           C
ATOM   1382  CD1 PHE B 172     -65.008 108.290  -8.727  1.00 46.89           C
ATOM   1383  CD2 PHE B 172     -63.571 109.334  -7.217  1.00 43.28           C
ATOM   1384  CE1 PHE B 172     -66.050 108.468  -7.879  1.00 45.75           C
ATOM   1385  CE2 PHE B 172     -64.606 109.509  -6.352  1.00 44.85           C
ATOM   1386  CZ  PHE B 172     -65.847 109.075  -6.684  1.00 45.42           C
ATOM   1387  N   PHE B 173     -61.748 108.815 -12.458  1.00 45.96           N
ATOM   1388  CA  PHE B 173     -60.781 108.519 -13.486  1.00 47.94           C
ATOM   1389  C   PHE B 173     -60.138 109.719 -14.129  1.00 47.65           C
ATOM   1390  O   PHE B 173     -58.957 109.722 -14.391  1.00 51.76           O
ATOM   1391  CB  PHE B 173     -61.464 107.711 -14.556  1.00 48.12           C
ATOM   1392  CG  PHE B 173     -60.574 107.279 -15.650  1.00 48.90           C
ATOM   1393  CD1 PHE B 173     -59.548 106.426 -15.409  1.00 50.06           C
ATOM   1394  CD2 PHE B 173     -60.801 107.695 -16.926  1.00 48.52           C
ATOM   1395  CE1 PHE B 173     -58.741 106.009 -16.419  1.00 52.96           C
ATOM   1396  CE2 PHE B 173     -60.009 107.277 -17.943  1.00 48.84           C
ATOM   1397  CZ  PHE B 173     -58.974 106.436 -17.688  1.00 51.43           C
ATOM   1398  N   LEU B 174     -60.922 110.739 -14.398  1.00 44.42           N
ATOM   1399  CA  LEU B 174     -60.401 111.921 -15.020  1.00 44.52           C
ATOM   1400  C   LEU B 174     -59.789 112.836 -14.015  1.00 46.56           C
ATOM   1401  O   LEU B 174     -59.235 113.839 -14.361  1.00 46.03           O
ATOM   1402  CB  LEU B 174     -61.485 112.656 -15.767  1.00 42.24           C
ATOM   1403  CG  LEU B 174     -62.037 111.964 -16.982  1.00 42.49           C
ATOM   1404  CD1 LEU B 174     -63.191 112.766 -17.499  1.00 43.31           C
ATOM   1405  CD2 LEU B 174     -60.974 111.804 -18.025  1.00 43.17           C
ATOM   1406  N   LYS B 175     -59.897 112.487 -12.759  1.00 46.87           N
ATOM   1407  CA  LYS B 175     -59.357 113.298 -11.719  1.00 47.44           C
ATOM   1408  C   LYS B 175     -59.943 114.670 -11.750  1.00 45.38           C
ATOM   1409  O   LYS B 175     -59.269 115.647 -11.568  1.00 47.34           O
ATOM   1410  CB  LYS B 175     -57.866 113.350 -11.831  1.00 49.33           C
ATOM   1411  CG  LYS B 175     -57.174 112.225 -11.122  1.00 54.12           C
ATOM   1412  CD  LYS B 175     -55.692 112.308 -11.353  1.00 61.46           C
ATOM   1413  CE  LYS B 175     -54.935 111.241 -10.602  1.00 68.80           C
ATOM   1414  NZ  LYS B 175     -55.375 109.887 -11.013  1.00 73.88           N
ATOM   1415  N   ALA B 176     -61.230 114.725 -11.983  1.00 44.26           N
ATOM   1416  CA  ALA B 176     -61.964 115.972 -11.997  1.00 43.87           C
ATOM   1417  C   ALA B 176     -62.156 116.409 -10.558  1.00 43.12           C
ATOM   1418  O   ALA B 176     -62.571 115.616  -9.717  1.00 44.08           O
ATOM   1419  CB  ALA B 176     -63.310 115.808 -12.675  1.00 44.32           C
ATOM   1420  N   ASP B 177     -61.821 117.664 -10.289  1.00 42.60           N
ATOM   1421  CA  ASP B 177     -62.095 118.295  -9.014  1.00 43.12           C
ATOM   1422  C   ASP B 177     -63.517 118.860  -8.990  1.00 43.55           C
ATOM   1423  O   ASP B 177     -64.132 118.959  -7.931  1.00 43.69           O
ATOM   1424  CB  ASP B 177     -61.096 119.416  -8.764  1.00 46.17           C
ATOM   1425  CG  ASP B 177     -59.631 118.952  -8.857  1.00 52.18           C
ATOM   1426  OD1 ASP B 177     -59.212 118.136  -7.999  1.00 50.49           O
ATOM   1427  OD2 ASP B 177     -58.897 119.432  -9.776  1.00 55.64           O
ATOM   1428  N   ILE B 178     -64.032 119.246 -10.158  1.00 43.37           N
ATOM   1429  CA  ILE B 178     -65.350 119.850 -10.278  1.00 42.40           C
ATOM   1430  C   ILE B 178     -66.115 119.170 -11.399  1.00 43.69           C
ATOM   1431  O   ILE B 178     -65.633 119.119 -12.519  1.00 45.48           O
ATOM   1432  CB  ILE B 178     -65.240 121.352 -10.581  1.00 41.46           C
ATOM   1433  CG1 ILE B 178     -64.524 122.065  -9.434  1.00 41.34           C
ATOM   1434  CG2 ILE B 178     -66.612 121.964 -10.793  1.00 43.43           C
ATOM   1435  CD1 ILE B 178     -64.370 123.561  -9.625  1.00 43.78           C
ATOM   1436  N   CYS B 179     -67.299 118.635 -11.089  1.00 45.54           N
ATOM   1437  CA  CYS B 179     -68.194 118.091 -12.116  1.00 44.82           C
ATOM   1438  C   CYS B 179     -69.074 119.240 -12.513  1.00 44.64           C
ATOM   1439  O   CYS B 179     -69.809 119.777 -11.694  1.00 45.69           O
ATOM   1440  CB  CYS B 179     -69.026 116.927 -11.594  1.00 44.63           C
ATOM   1441  SG  CYS B 179     -68.015 115.630 -10.874  1.00 50.54           S
ATOM   1442  N   GLN B 180     -68.964 119.640 -13.766  1.00 44.21           N
ATOM   1443  CA  GLN B 180     -69.584 120.851 -14.222  1.00 45.25           C
ATOM   1444  C   GLN B 180     -70.517 120.441 -15.349  1.00 44.52           C
ATOM   1445  O   GLN B 180     -70.286 120.757 -16.523  1.00 44.40           O
ATOM   1446  CB  GLN B 180     -68.503 121.872 -14.633  1.00 46.20           C
ATOM   1447  CG  GLN B 180     -68.922 123.326 -14.521  1.00 45.56           C
ATOM   1448  CD  GLN B 180     -70.080 123.654 -15.424  1.00 49.50           C
ATOM   1449  OE1 GLN B 180     -69.901 123.954 -16.597  1.00 55.81           O
ATOM   1450  NE2 GLN B 180     -71.284 123.601 -14.884  1.00 54.08           N
ATOM   1451  N   LEU B 181     -71.575 119.737 -14.963  1.00 40.37           N
ATOM   1452  CA  LEU B 181     -72.593 119.272 -15.882  1.00 40.94           C
ATOM   1453  C   LEU B 181     -73.895 119.943 -15.543  1.00 41.50           C
ATOM   1454  O   LEU B 181     -73.972 120.709 -14.588  1.00 43.09           O
ATOM   1455  CB  LEU B 181     -72.748 117.755 -15.784  1.00 41.16           C
ATOM   1456  CG  LEU B 181     -71.754 116.982 -16.647  1.00 41.02           C
ATOM   1457  CD1 LEU B 181     -70.342 117.188 -16.144  1.00 41.77           C
ATOM   1458  CD2 LEU B 181     -72.075 115.495 -16.653  1.00 43.35           C
ATOM   1459  N   GLY B 182     -74.929 119.655 -16.325  1.00 44.43           N
ATOM   1460  CA  GLY B 182     -76.264 120.218 -16.066  1.00 44.28           C
ATOM   1461  C   GLY B 182     -76.967 119.549 -14.899  1.00 43.75           C
ATOM   1462  O   GLY B 182     -76.619 118.442 -14.488  1.00 43.62           O
ATOM   1463  N   LEU B 183     -77.976 120.231 -14.376  1.00 46.54           N
ATOM   1464  CA  LEU B 183     -78.737 119.745 -13.225  1.00 45.97           C
ATOM   1465  C   LEU B 183     -79.336 118.348 -13.389  1.00 44.54           C
ATOM   1466  O   LEU B 183     -79.429 117.608 -12.416  1.00 43.13           O
ATOM   1467  CB  LEU B 183     -79.831 120.745 -12.826  1.00 47.50           C
ATOM   1468  CG  LEU B 183     -79.424 121.743 -11.743  1.00 51.48           C
ATOM   1469  CD1 LEU B 183     -80.518 122.785 -11.608  1.00 56.91           C
ATOM   1470  CD2 LEU B 183     -79.183 121.093 -10.384  1.00 50.03           C
ATOM   1471  N   ASP B 184     -79.697 117.960 -14.603  1.00 44.46           N
ATOM   1472  CA  ASP B 184     -80.253 116.618 -14.812  1.00 45.71           C
ATOM   1473  C   ASP B 184     -79.255 115.458 -14.618  1.00 43.65           C
ATOM   1474  O   ASP B 184     -79.658 114.296 -14.678  1.00 50.34           O
ATOM   1475  CB  ASP B 184     -81.001 116.531 -16.166  1.00 50.94           C
ATOM   1476  CG  ASP B 184     -80.071 116.522 -17.398  1.00 54.03           C
ATOM   1477  OD1 ASP B 184     -78.842 116.714 -17.267  1.00 56.62           O
ATOM   1478  OD2 ASP B 184     -80.603 116.313 -18.513  1.00 53.88           O
ATOM   1479  N   GLN B 185     -77.979 115.762 -14.384  1.00 41.31           N
ATOM   1480  CA  GLN B 185     -76.959 114.746 -14.060  1.00 43.62           C
ATOM   1481  C   GLN B 185     -76.702 114.596 -12.557  1.00 45.79           C
ATOM   1482  O   GLN B 185     -75.797 113.839 -12.151  1.00 44.56           O
ATOM   1483  CB  GLN B 185     -75.625 115.140 -14.716  1.00 42.14           C
ATOM   1484  CG  GLN B 185     -75.681 115.308 -16.207  1.00 41.01           C
ATOM   1485  CD  GLN B 185     -76.081 114.025 -16.877  1.00 42.97           C
ATOM   1486  OE1 GLN B 185     -75.360 113.019 -16.806  1.00 42.33           O
ATOM   1487  NE2 GLN B 185     -77.251 114.023 -17.500  1.00 44.33           N
ATOM   1488  N   ARG B 186     -77.484 115.286 -11.730  1.00 45.95           N
ATOM   1489  CA  ARG B 186     -77.150 115.388 -10.318  1.00 46.96           C
ATOM   1490  C   ARG B 186     -77.140 114.031  -9.557  1.00 50.00           C
ATOM   1491  O   ARG B 186     -76.297 113.817  -8.680  1.00 47.29           O
ATOM   1492  CB  ARG B 186     -78.087 116.416  -9.683  1.00 48.16           C
ATOM   1493  CG  ARG B 186     -77.800 116.786  -8.231  1.00 51.30           C
ATOM   1494  CD  ARG B 186     -78.942 117.575  -7.614  1.00 52.38           C
ATOM   1495  NE  ARG B 186     -78.624 118.128  -6.299  1.00 55.37           N
ATOM   1496  CZ  ARG B 186     -78.706 117.491  -5.127  1.00 58.61           C
ATOM   1497  NH1 ARG B 186     -79.090 116.220  -5.043  1.00 65.10           N
ATOM   1498  NH2 ARG B 186     -78.388 118.140  -4.012  1.00 62.49           N
ATOM   1499  N   LYS B 187     -78.031 113.109  -9.923  1.00 50.45           N
ATOM   1500  CA  LYS B 187     -78.140 111.818  -9.226  1.00 53.57           C
ATOM   1501  C   LYS B 187     -76.871 110.965  -9.243  1.00 52.29           C
ATOM   1502  O   LYS B 187     -76.537 110.317  -8.231  1.00 56.89           O
ATOM   1503  CB  LYS B 187     -79.313 110.999  -9.778  1.00 59.15           C
ATOM   1504  CG  LYS B 187     -80.660 111.423  -9.214  1.00 61.62           C
ATOM   1505  CD  LYS B 187     -81.813 110.669  -9.867  1.00 69.55           C
ATOM   1506  CE  LYS B 187     -83.172 111.133  -9.364  1.00 74.29           C
ATOM   1507  NZ  LYS B 187     -84.138 109.993  -9.314  1.00 78.78           N
ATOM   1508  N   VAL B 188     -76.215 110.894 -10.401  1.00 52.29           N
ATOM   1509  CA  VAL B 188     -74.944 110.151 -10.526  1.00 49.63           C
ATOM   1510  C   VAL B 188     -73.772 110.918  -9.881  1.00 45.99           C
ATOM   1511  O   VAL B 188     -72.837 110.284  -9.365  1.00 43.69           O
ATOM   1512  CB  VAL B 188     -74.629 109.769 -11.994  1.00 52.50           C
ATOM   1513  CG1 VAL B 188     -74.175 110.971 -12.814  1.00 53.30           C
ATOM   1514  CG2 VAL B 188     -73.556 108.679 -12.054  1.00 56.35           C
ATOM   1515  N   ASN B 189     -73.825 112.253  -9.900  1.00 43.79           N
ATOM   1516  CA  ASN B 189     -72.827 113.066  -9.181  1.00 47.95           C
ATOM   1517  C   ASN B 189     -72.890 112.831  -7.664  1.00 46.41           C
ATOM   1518  O   ASN B 189     -71.852 112.677  -7.038  1.00 47.40           O
ATOM   1519  CB  ASN B 189     -72.942 114.564  -9.534  1.00 48.51           C
ATOM   1520  CG  ASN B 189     -72.484 114.873 -10.965  1.00 50.86           C
ATOM   1521  OD1 ASN B 189     -71.604 114.207 -11.513  1.00 46.80           O
ATOM   1522  ND2 ASN B 189     -73.084 115.891 -11.573  1.00 51.42           N
ATOM   1523  N   MET B 190     -74.095 112.720  -7.110  1.00 48.10           N
ATOM   1524  CA  MET B 190     -74.288 112.290  -5.714  1.00 51.85           C
ATOM   1525  C   MET B 190     -73.800 110.854  -5.438  1.00 53.90           C
ATOM   1526  O   MET B 190     -73.202 110.591  -4.391  1.00 62.19           O
ATOM   1527  CB  MET B 190     -75.751 112.396  -5.291  1.00 53.35           C
ATOM   1528  CG  MET B 190     -76.374 113.792  -5.353  1.00 58.93           C
ATOM   1529  SD  MET B 190     -75.362 115.162  -4.739  1.00 62.66           S
ATOM   1530  CE  MET B 190     -75.200 114.672  -3.025  1.00 62.99           C
ATOM   1531  N   LEU B 191     -74.023 109.927  -6.372  1.00 51.78           N
ATOM   1532  CA  LEU B 191     -73.461 108.553  -6.269  1.00 53.25           C
ATOM   1533  C   LEU B 191     -71.930 108.572  -6.122  1.00 51.95           C
ATOM   1534  O   LEU B 191     -71.364 107.703  -5.455  1.00 55.98           O
ATOM   1535  CB  LEU B 191     -73.863 107.684  -7.484  1.00 53.76           C
ATOM   1536  CG  LEU B 191     -73.524 106.182  -7.495  1.00 56.99           C
ATOM   1537  CD1 LEU B 191     -74.284 105.416  -6.424  1.00 59.09           C
ATOM   1538  CD2 LEU B 191     -73.819 105.577  -8.866  1.00 56.35           C
ATOM   1539  N   ALA B 192     -71.272 109.525  -6.792  1.00 45.56           N
ATOM   1540  CA  ALA B 192     -69.832 109.630  -6.754  1.00 43.23           C
ATOM   1541  C   ALA B 192     -69.382 110.131  -5.402  1.00 43.37           C
ATOM   1542  O   ALA B 192     -68.383 109.648  -4.856  1.00 42.40           O
ATOM   1543  CB  ALA B 192     -69.343 110.539  -7.859  1.00 45.40           C
ATOM   1544  N   ARG B 193     -70.118 111.097  -4.860  1.00 43.72           N
ATOM   1545  CA  ARG B 193     -69.865 111.559  -3.494  1.00 43.60           C
ATOM   1546  C   ARG B 193     -70.123 110.438  -2.453  1.00 47.72           C
ATOM   1547  O   ARG B 193     -69.372 110.300  -1.489  1.00 47.83           O
ATOM   1548  CB  ARG B 193     -70.684 112.808  -3.190  1.00 42.97           C
ATOM   1549  CG  ARG B 193     -70.326 114.041  -4.030  1.00 44.55           C
ATOM   1550  CD  ARG B 193     -71.173 115.261  -3.648  1.00 44.62           C
ATOM   1551  NE  ARG B 193     -70.903 115.733  -2.280  1.00 44.72           N
ATOM   1552  CZ  ARG B 193     -69.925 116.568  -1.914  1.00 47.06           C
ATOM   1553  NH1 ARG B 193     -69.061 117.076  -2.796  1.00 53.97           N
ATOM   1554  NH2 ARG B 193     -69.807 116.910  -0.643  1.00 46.85           N
ATOM   1555  N   GLU B 194     -71.144 109.606  -2.675  1.00 52.62           N
ATOM   1556  CA  GLU B 194     -71.365 108.401  -1.841  1.00 53.86           C
ATOM   1557  C   GLU B 194     -70.186 107.396  -1.905  1.00 52.11           C
ATOM   1558  O   GLU B 194     -69.818 106.791  -0.893  1.00 55.21           O
ATOM   1559  CB  GLU B 194     -72.684 107.696  -2.215  1.00 56.89           C
ATOM   1560  CG  GLU B 194     -73.952 108.403  -1.738  1.00 61.40           C
ATOM   1561  CD  GLU B 194     -75.228 107.969  -2.489  1.00 68.57           C
ATOM   1562  OE1 GLU B 194     -75.258 106.870  -3.109  1.00 69.27           O
ATOM   1563  OE2 GLU B 194     -76.221 108.752  -2.491  1.00 69.33           O
ATOM   1564  N   TYR B 195     -69.617 107.212  -3.095  1.00 51.39           N
ATOM   1565  CA  TYR B 195     -68.500 106.281  -3.298  1.00 50.78           C
ATOM   1566  C   TYR B 195     -67.207 106.764  -2.631  1.00 51.39           C
ATOM   1567  O   TYR B 195     -66.383 105.940  -2.229  1.00 47.61           O
ATOM   1568  CB  TYR B 195     -68.285 106.029  -4.793  1.00 49.13           C
ATOM   1569  CG  TYR B 195     -67.254 104.952  -5.118  1.00 47.62           C
ATOM   1570  CD1 TYR B 195     -67.480 103.604  -4.826  1.00 48.56           C
ATOM   1571  CD2 TYR B 195     -66.071 105.280  -5.748  1.00 48.36           C
ATOM   1572  CE1 TYR B 195     -66.542 102.621  -5.129  1.00 51.78           C
ATOM   1573  CE2 TYR B 195     -65.134 104.315  -6.054  1.00 50.54           C
ATOM   1574  CZ  TYR B 195     -65.366 102.990  -5.747  1.00 52.41           C
ATOM   1575  OH  TYR B 195     -64.408 102.051  -6.074  1.00 56.50           O
ATOM   1576  N   CYS B 196     -67.027 108.077  -2.484  1.00 53.99           N
ATOM   1577  CA  CYS B 196     -65.888 108.586  -1.697  1.00 56.05           C
ATOM   1578  C   CYS B 196     -65.908 108.044  -0.274  1.00 58.81           C
ATOM   1579  O   CYS B 196     -64.875 107.628   0.243  1.00 58.66           O
ATOM   1580  CB  CYS B 196     -65.865 110.114  -1.643  1.00 56.89           C
ATOM   1581  SG  CYS B 196     -65.448 110.882  -3.196  1.00 57.84           S
ATOM   1582  N   ASP B 197     -67.089 108.037   0.349  1.00 65.15           N
ATOM   1583  CA  ASP B 197     -67.241 107.497   1.712  1.00 62.91           C
ATOM   1584  C   ASP B 197     -66.938 106.001   1.778  1.00 59.40           C
ATOM   1585  O   ASP B 197     -66.321 105.544   2.738  1.00 60.10           O
ATOM   1586  CB  ASP B 197     -68.640 107.778   2.263  1.00 66.05           C
ATOM   1587  CG  ASP B 197     -68.920 109.266   2.420  1.00 74.93           C
ATOM   1588  OD1 ASP B 197     -67.990 110.049   2.747  1.00 83.37           O
ATOM   1589  OD2 ASP B 197     -70.082 109.660   2.216  1.00 80.83           O
ATOM   1590  N   LEU B 198     -67.347 105.256   0.750  1.00 56.21           N
ATOM   1591  CA  LEU B 198     -67.112 103.811   0.690  1.00 56.30           C
ATOM   1592  C   LEU B 198     -65.624 103.485   0.613  1.00 61.28           C
ATOM   1593  O   LEU B 198     -65.146 102.635   1.366  1.00 72.51           O
ATOM   1594  CB  LEU B 198     -67.892 103.168  -0.470  1.00 55.29           C
ATOM   1595  CG  LEU B 198     -69.424 103.212  -0.325  1.00 52.28           C
ATOM   1596  CD1 LEU B 198     -70.145 102.781  -1.593  1.00 54.10           C
ATOM   1597  CD2 LEU B 198     -69.889 102.358   0.840  1.00 51.59           C
ATOM   1598  N   ILE B 199     -64.884 104.196  -0.235  1.00 62.61           N
ATOM   1599  CA  ILE B 199     -63.423 103.982  -0.353  1.00 62.65           C
ATOM   1600  C   ILE B 199     -62.567 104.926   0.529  1.00 63.73           C
ATOM   1601  O   ILE B 199     -61.348 105.007   0.360  1.00 58.63           O
ATOM   1602  CB  ILE B 199     -62.949 104.016  -1.830  1.00 62.13           C
ATOM   1603  CG1 ILE B 199     -63.205 105.385  -2.489  1.00 62.85           C
ATOM   1604  CG2 ILE B 199     -63.633 102.908  -2.622  1.00 61.36           C
ATOM   1605  CD1 ILE B 199     -62.301 105.655  -3.670  1.00 63.59           C
ATOM   1606  N   GLY B 200     -63.197 105.634   1.468  1.00 63.29           N
ATOM   1607  CA  GLY B 200     -62.468 106.479   2.416  1.00 65.57           C
ATOM   1608  C   GLY B 200     -61.680 107.658   1.851  1.00 67.20           C
ATOM   1609  O   GLY B 200     -60.792 108.170   2.528  1.00 64.90           O
ATOM   1610  N   ARG B 201     -62.017 108.117   0.643  1.00 65.40           N
ATOM   1611  CA  ARG B 201     -61.422 109.318   0.111  1.00 60.58           C
ATOM   1612  C   ARG B 201     -62.059 110.493   0.830  1.00 61.02           C
ATOM   1613  O   ARG B 201     -63.278 110.629   0.845  1.00 60.75           O
ATOM   1614  CB  ARG B 201     -61.649 109.446  -1.386  1.00 62.54           C
ATOM   1615  CG  ARG B 201     -60.881 110.633  -1.943  1.00 70.47           C
ATOM   1616  CD  ARG B 201     -60.953 110.772  -3.447  1.00 72.44           C
ATOM   1617  NE  ARG B 201     -60.289 109.663  -4.132  1.00 71.45           N
ATOM   1618  CZ  ARG B 201     -59.987 109.650  -5.425  1.00 72.57           C
ATOM   1619  NH1 ARG B 201     -60.260 110.699  -6.209  1.00 71.48           N
ATOM   1620  NH2 ARG B 201     -59.399 108.576  -5.948  1.00 75.60           N
ATOM   1621  N   LYS B 202     -61.236 111.358   1.415  1.00 67.75           N
ATOM   1622  CA  LYS B 202     -61.761 112.453   2.224  1.00 70.98           C
ATOM   1623  C   LYS B 202     -62.211 113.637   1.364  1.00 72.70           C
ATOM   1624  O   LYS B 202     -63.241 114.240   1.670  1.00 71.49           O
ATOM   1625  CB  LYS B 202     -60.769 112.868   3.314  1.00 75.02           C
ATOM   1626  CG  LYS B 202     -61.459 113.123   4.653  1.00 84.47           C
ATOM   1627  CD  LYS B 202     -60.512 113.673   5.703  1.00 89.08           C
ATOM   1628  CE  LYS B 202     -60.322 115.171   5.546  1.00 89.00           C
ATOM   1629  NZ  LYS B 202     -59.235 115.676   6.422  1.00 92.97           N
ATOM   1630  N   LEU B 203     -61.476 113.951   0.287  1.00 74.07           N
ATOM   1631  CA  LEU B 203     -61.882 115.027  -0.651  1.00 71.93           C
ATOM   1632  C   LEU B 203     -62.880 114.510  -1.694  1.00 66.76           C
ATOM   1633  O   LEU B 203     -62.589 113.575  -2.448  1.00 63.87           O
ATOM   1634  CB  LEU B 203     -60.678 115.692  -1.340  1.00 73.54           C
ATOM   1635  CG  LEU B 203     -60.005 116.838  -0.564  1.00 76.82           C
ATOM   1636  CD1 LEU B 203     -58.584 117.082  -1.060  1.00 77.73           C
ATOM   1637  CD2 LEU B 203     -60.825 118.119  -0.656  1.00 78.41           C
ATOM   1638  N   LYS B 204     -64.055 115.130  -1.719  1.00 59.89           N
ATOM   1639  CA  LYS B 204     -65.121 114.745  -2.635  1.00 58.86           C
ATOM   1640  C   LYS B 204     -65.158 115.680  -3.828  1.00 50.57           C
ATOM   1641  O   LYS B 204     -64.749 116.828  -3.719  1.00 52.10           O
ATOM   1642  CB  LYS B 204     -66.470 114.780  -1.918  1.00 60.78           C
ATOM   1643  CG  LYS B 204     -66.521 113.860  -0.706  1.00 62.37           C
ATOM   1644  CD  LYS B 204     -67.947 113.486  -0.366  1.00 63.84           C
ATOM   1645  CE  LYS B 204     -68.017 112.616   0.878  1.00 65.63           C
ATOM   1646  NZ  LYS B 204     -67.843 113.421   2.117  1.00 66.62           N
ATOM   1647  N   PRO B 205     -65.657 115.198  -4.974  1.00 44.86           N
ATOM   1648  CA  PRO B 205     -65.747 116.100  -6.107  1.00 41.51           C
ATOM   1649  C   PRO B 205     -66.820 117.131  -5.863  1.00 38.56           C
ATOM   1650  O   PRO B 205     -67.867 116.797  -5.348  1.00 38.33           O
ATOM   1651  CB  PRO B 205     -66.116 115.177  -7.270  1.00 43.05           C
ATOM   1652  CG  PRO B 205     -66.780 114.013  -6.637  1.00 44.46           C
ATOM   1653  CD  PRO B 205     -66.105 113.835  -5.309  1.00 44.82           C
ATOM   1654  N   VAL B 206     -66.537 118.379  -6.219  1.00 39.75           N
ATOM   1655  CA  VAL B 206     -67.487 119.478  -6.076  1.00 39.85           C
ATOM   1656  C   VAL B 206     -68.453 119.466  -7.275  1.00 42.69           C
ATOM   1657  O   VAL B 206     -68.026 119.373  -8.428  1.00 39.01           O
ATOM   1658  CB  VAL B 206     -66.739 120.815  -5.955  1.00 38.63           C
ATOM   1659  CG1 VAL B 206     -67.696 121.996  -5.838  1.00 39.19           C
ATOM   1660  CG2 VAL B 206     -65.825 120.769  -4.751  1.00 38.75           C
ATOM   1661  N   ILE B 207     -69.759 119.507  -6.989  1.00 46.43           N
ATOM   1662  CA  ILE B 207     -70.802 119.438  -8.032  1.00 48.36           C
ATOM   1663  C   ILE B 207     -71.261 120.864  -8.318  1.00 46.79           C
ATOM   1664  O   ILE B 207     -71.981 121.456  -7.524  1.00 45.71           O
ATOM   1665  CB  ILE B 207     -72.005 118.552  -7.617  1.00 49.38           C
ATOM   1666  CG1 ILE B 207     -71.535 117.220  -7.015  1.00 53.04           C
ATOM   1667  CG2 ILE B 207     -72.918 118.291  -8.799  1.00 47.60           C
ATOM   1668  CD1 ILE B 207     -70.456 116.504  -7.811  1.00 56.11           C
ATOM   1669  N   LEU B 208     -70.807 121.408  -9.444  1.00 45.18           N
ATOM   1670  CA  LEU B 208     -71.132 122.756  -9.855  1.00 46.54           C
ATOM   1671  C   LEU B 208     -72.081 122.665 -11.046  1.00 45.42           C
ATOM   1672  O   LEU B 208     -71.701 122.898 -12.185  1.00 46.84           O
ATOM   1673  CB  LEU B 208     -69.845 123.501 -10.187  1.00 47.79           C
ATOM   1674  CG  LEU B 208     -69.909 125.004 -10.480  1.00 50.47           C
ATOM   1675  CD1 LEU B 208     -70.486 125.793  -9.307  1.00 48.97           C
ATOM   1676  CD2 LEU B 208     -68.504 125.486 -10.832  1.00 51.52           C
ATOM   1677  N   SER B 209     -73.334 122.328 -10.754  1.00 46.60           N
ATOM   1678  CA  SER B 209     -74.325 122.036 -11.778  1.00 46.55           C
ATOM   1679  C   SER B 209     -74.853 123.324 -12.411  1.00 48.19           C
ATOM   1680  O   SER B 209     -75.185 124.267 -11.681  1.00 41.73           O
ATOM   1681  CB  SER B 209     -75.499 121.240 -11.193  1.00 49.14           C
ATOM   1682  OG  SER B 209     -75.095 119.974 -10.657  1.00 51.23           O
ATOM   1683  N   HIS B 210     -74.954 123.354 -13.753  1.00 47.32           N
ATOM   1684  CA  HIS B 210     -75.469 124.541 -14.475  1.00 46.67           C
ATOM   1685  C   HIS B 210     -76.956 124.459 -14.844  1.00 46.66           C
ATOM   1686  O   HIS B 210     -77.538 123.387 -14.909  1.00 47.15           O
ATOM   1687  CB  HIS B 210     -74.619 124.898 -15.716  1.00 44.12           C
ATOM   1688  CG  HIS B 210     -74.681 123.895 -16.821  1.00 41.37           C
ATOM   1689  ND1 HIS B 210     -73.657 123.017 -17.087  1.00 41.72           N
ATOM   1690  CD2 HIS B 210     -75.642 123.633 -17.732  1.00 39.88           C
ATOM   1691  CE1 HIS B 210     -73.991 122.246 -18.106  1.00 39.15           C
ATOM   1692  NE2 HIS B 210     -75.192 122.601 -18.516  1.00 38.55           N
ATOM   1693  N   HIS B 211     -77.528 125.629 -15.104  1.00 49.84           N
ATOM   1694  CA  HIS B 211     -78.934 125.798 -15.412  1.00 51.01           C
ATOM   1695  C   HIS B 211     -79.315 125.048 -16.669  1.00 50.22           C
ATOM   1696  O   HIS B 211     -78.561 125.016 -17.623  1.00 51.70           O
ATOM   1697  CB  HIS B 211     -79.225 127.282 -15.583  1.00 57.22           C
ATOM   1698  CG  HIS B 211     -80.632 127.592 -15.978  1.00 67.83           C
ATOM   1699  ND1 HIS B 211     -81.649 127.761 -15.062  1.00 68.74           N
ATOM   1700  CD2 HIS B 211     -81.182 127.812 -17.197  1.00 71.00           C
ATOM   1701  CE1 HIS B 211     -82.768 128.054 -15.698  1.00 71.24           C
ATOM   1702  NE2 HIS B 211     -82.512 128.091 -16.995  1.00 70.49           N
ATOM   1703  N   MET B 212     -80.484 124.420 -16.658  1.00 52.74           N
ATOM   1704  CA  MET B 212     -80.984 123.705 -17.831  1.00 52.34           C
ATOM   1705  C   MET B 212     -81.744 124.704 -18.686  1.00 48.43           C
ATOM   1706  O   MET B 212     -82.715 125.290 -18.240  1.00 49.35           O
ATOM   1707  CB  MET B 212     -81.875 122.543 -17.426  1.00 52.85           C
ATOM   1708  CG  MET B 212     -81.176 121.455 -16.621  1.00 53.61           C
ATOM   1709  SD  MET B 212     -79.940 120.513 -17.516  1.00 51.18           S
ATOM   1710  CE  MET B 212     -80.899 119.666 -18.743  1.00 57.11           C
ATOM   1711  N   LEU B 213     -81.257 124.928 -19.901  1.00 50.82           N
ATOM   1712  CA  LEU B 213     -81.795 125.951 -20.793  1.00 51.08           C
ATOM   1713  C   LEU B 213     -83.125 125.477 -21.343  1.00 50.06           C
ATOM   1714  O   LEU B 213     -83.271 124.310 -21.731  1.00 46.90           O
ATOM   1715  CB  LEU B 213     -80.799 126.246 -21.912  1.00 51.91           C
ATOM   1716  CG  LEU B 213     -81.159 127.338 -22.915  1.00 54.78           C
ATOM   1717  CD1 LEU B 213     -81.169 128.705 -22.252  1.00 56.75           C
ATOM   1718  CD2 LEU B 213     -80.182 127.307 -24.083  1.00 54.98           C
ATOM   1719  N   ALA B 214     -84.096 126.390 -21.363  1.00 51.89           N
ATOM   1720  CA  ALA B 214     -85.489 126.025 -21.619  1.00 53.28           C
ATOM   1721  C   ALA B 214     -85.774 125.729 -23.078  1.00 55.92           C
ATOM   1722  O   ALA B 214     -85.069 126.212 -23.981  1.00 58.59           O
ATOM   1723  CB  ALA B 214     -86.416 127.113 -21.116  1.00 52.86           C
ATOM   1724  N   GLY B 215     -86.820 124.938 -23.296  1.00 53.66           N
ATOM   1725  CA  GLY B 215     -87.270 124.610 -24.641  1.00 57.46           C
ATOM   1726  C   GLY B 215     -88.120 125.734 -25.200  1.00 57.21           C
ATOM   1727  O   GLY B 215     -88.794 126.439 -24.459  1.00 49.43           O
ATOM   1728  N   LEU B 216     -88.105 125.878 -26.519  1.00 64.61           N
ATOM   1729  CA  LEU B 216     -88.807 126.973 -27.193  1.00 65.59           C
ATOM   1730  C   LEU B 216     -90.323 126.814 -27.201  1.00 69.81           C
ATOM   1731  O   LEU B 216     -91.034 127.804 -26.988  1.00 69.50           O
ATOM   1732  CB  LEU B 216     -88.293 127.143 -28.632  1.00 63.49           C
ATOM   1733  CG  LEU B 216     -86.847 127.624 -28.763  1.00 62.83           C
ATOM   1734  CD1 LEU B 216     -86.446 127.612 -30.228  1.00 61.65           C
ATOM   1735  CD2 LEU B 216     -86.663 129.011 -28.157  1.00 64.35           C
ATOM   1736  N   ARG B 217     -90.827 125.600 -27.454  1.00 76.03           N
ATOM   1737  CA  ARG B 217     -92.286 125.398 -27.541  1.00 79.42           C
ATOM   1738  C   ARG B 217     -92.948 125.373 -26.166  1.00 79.69           C
ATOM   1739  O   ARG B 217     -92.278 125.278 -25.147  1.00 83.03           O
ATOM   1740  CB  ARG B 217     -92.660 124.208 -28.417  1.00 84.02           C
ATOM   1741  CG  ARG B 217     -92.858 124.609 -29.886  1.00 92.61           C
ATOM   1742  CD  ARG B 217     -92.585 123.479 -30.866  1.00104.54           C
ATOM   1743  NE  ARG B 217     -93.688 122.505 -30.947  1.00112.49           N
ATOM   1744  CZ  ARG B 217     -94.426 122.215 -32.032  1.00110.51           C
ATOM   1745  NH1 ARG B 217     -94.229 122.813 -33.212  1.00108.20           N
ATOM   1746  NH2 ARG B 217     -95.388 121.293 -31.935  1.00105.57           N
ATOM   1747  N   ARG B 218     -94.268 125.494 -26.165  1.00 84.83           N
ATOM   1748  CA  ARG B 218     -95.030 125.865 -24.974  1.00 89.48           C
ATOM   1749  C   ARG B 218     -95.098 124.806 -23.851  1.00 91.12           C
ATOM   1750  O   ARG B 218     -95.002 125.164 -22.675  1.00 86.22           O
ATOM   1751  CB  ARG B 218     -96.445 126.260 -25.401  1.00 92.65           C
ATOM   1752  CG  ARG B 218     -97.227 127.058 -24.385  1.00 90.41           C
ATOM   1753  CD  ARG B 218     -98.702 126.733 -24.478  1.00 90.05           C
ATOM   1754  NE  ARG B 218     -99.487 127.696 -23.714  1.00 94.43           N
ATOM   1755  CZ  ARG B 218     -99.567 127.740 -22.379  1.00 94.84           C
ATOM   1756  NH1 ARG B 218    -100.313 128.671 -21.790  1.00 95.29           N
ATOM   1757  NH2 ARG B 218     -98.909 126.870 -21.614  1.00 92.86           N
ATOM   1758  N   GLY B 219     -95.262 123.526 -24.201  1.00 91.93           N
ATOM   1759  CA  GLY B 219     -95.529 122.468 -23.206  1.00100.28           C
ATOM   1760  C   GLY B 219     -94.319 121.716 -22.671  1.00105.56           C
ATOM   1761  O   GLY B 219     -94.407 120.516 -22.385  1.00 98.80           O
ATOM   1762  N   GLN B 220     -93.203 122.421 -22.502  1.00113.80           N
ATOM   1763  CA  GLN B 220     -91.899 121.792 -22.247  1.00119.66           C
ATOM   1764  C   GLN B 220     -90.907 122.806 -21.660  1.00119.27           C
ATOM   1765  O   GLN B 220     -90.750 123.900 -22.200  1.00118.42           O
ATOM   1766  CB  GLN B 220     -91.334 121.197 -23.554  1.00119.34           C
ATOM   1767  CG  GLN B 220     -91.615 122.055 -24.787  1.00117.82           C
ATOM   1768  CD  GLN B 220     -90.684 121.804 -25.955  1.00115.84           C
ATOM   1769  OE1 GLN B 220     -90.244 122.747 -26.613  1.00111.19           O
ATOM   1770  NE2 GLN B 220     -90.384 120.537 -26.229  1.00115.32           N
ATOM   1771  N   ALA B 221     -90.241 122.430 -20.566  1.00122.10           N
ATOM   1772  CA  ALA B 221     -89.240 123.286 -19.900  1.00121.90           C
ATOM   1773  C   ALA B 221     -87.791 122.868 -20.199  1.00119.80           C
ATOM   1774  O   ALA B 221     -86.865 123.279 -19.490  1.00110.20           O
ATOM   1775  CB  ALA B 221     -89.494 123.307 -18.397  1.00121.44           C
ATOM   1776  N   LYS B 222     -87.596 122.060 -21.246  1.00125.55           N
ATOM   1777  CA  LYS B 222     -86.259 121.655 -21.690  1.00125.75           C
ATOM   1778  C   LYS B 222     -86.251 121.269 -23.175  1.00130.61           C
ATOM   1779  O   LYS B 222     -87.220 120.694 -23.687  1.00124.69           O
ATOM   1780  CB  LYS B 222     -85.760 120.485 -20.837  1.00120.16           C
ATOM   1781  CG  LYS B 222     -84.453 119.848 -21.291  1.00114.16           C
ATOM   1782  CD  LYS B 222     -83.697 119.237 -20.129  1.00114.12           C
ATOM   1783  CE  LYS B 222     -84.405 118.083 -19.434  1.00113.18           C
ATOM   1784  NZ  LYS B 222     -84.208 116.811 -20.172  1.00114.18           N
ATOM   1785  N   MET B 223     -85.135 121.571 -23.838  1.00128.66           N
ATOM   1786  CA  MET B 223     -84.984 121.333 -25.273  1.00121.14           C
ATOM   1787  C   MET B 223     -84.788 119.851 -25.627  1.00110.15           C
ATOM   1788  O   MET B 223     -83.823 119.210 -25.210  1.00103.05           O
ATOM   1789  CB  MET B 223     -83.856 122.203 -25.868  1.00120.92           C
ATOM   1790  CG  MET B 223     -82.517 122.236 -25.129  1.00119.04           C
ATOM   1791  SD  MET B 223     -81.176 123.058 -26.027  1.00108.50           S
ATOM   1792  CE  MET B 223     -81.918 124.659 -26.334  1.00109.67           C
ATOM   1793  N   SER B 226     -88.057 115.071 -27.745  1.00114.21           N
ATOM   1794  CA  SER B 226     -88.459 116.391 -28.233  1.00112.73           C
ATOM   1795  C   SER B 226     -88.323 116.494 -29.750  1.00112.62           C
ATOM   1796  O   SER B 226     -87.681 115.653 -30.380  1.00115.10           O
ATOM   1797  CB  SER B 226     -87.621 117.485 -27.569  1.00110.80           C
ATOM   1798  OG  SER B 226     -87.888 117.566 -26.181  1.00107.86           O
ATOM   1799  N   ASP B 227     -88.920 117.542 -30.315  1.00114.68           N
ATOM   1800  CA  ASP B 227     -88.915 117.799 -31.763  1.00115.75           C
ATOM   1801  C   ASP B 227     -87.804 118.829 -32.131  1.00110.23           C
ATOM   1802  O   ASP B 227     -87.154 119.390 -31.234  1.00 95.68           O
ATOM   1803  CB  ASP B 227     -90.327 118.257 -32.214  1.00116.84           C
ATOM   1804  CG  ASP B 227     -90.622 119.719 -31.898  1.00116.98           C
ATOM   1805  OD1 ASP B 227     -90.126 120.244 -30.876  1.00112.42           O
ATOM   1806  OD2 ASP B 227     -91.387 120.332 -32.669  1.00113.82           O
ATOM   1807  N   PRO B 228     -87.580 119.078 -33.444  1.00116.31           N
ATOM   1808  CA  PRO B 228     -86.467 119.961 -33.849  1.00116.47           C
ATOM   1809  C   PRO B 228     -86.667 121.468 -33.588  1.00110.35           C
ATOM   1810  O   PRO B 228     -85.683 122.213 -33.579  1.00113.94           O
ATOM   1811  CB  PRO B 228     -86.321 119.692 -35.361  1.00114.10           C
ATOM   1812  CG  PRO B 228     -87.177 118.508 -35.656  1.00112.47           C
ATOM   1813  CD  PRO B 228     -88.255 118.502 -34.621  1.00115.57           C
ATOM   1814  N   ASP B 229     -87.915 121.901 -33.412  1.00105.54           N
ATOM   1815  CA  ASP B 229     -88.254 123.305 -33.136  1.00113.57           C
ATOM   1816  C   ASP B 229     -88.269 123.709 -31.641  1.00109.09           C
ATOM   1817  O   ASP B 229     -88.649 124.840 -31.319  1.00101.58           O
ATOM   1818  CB  ASP B 229     -89.623 123.637 -33.762  1.00121.83           C
ATOM   1819  CG  ASP B 229     -89.669 123.386 -35.271  1.00119.84           C
ATOM   1820  OD1 ASP B 229     -88.704 123.735 -35.978  1.00114.47           O
ATOM   1821  OD2 ASP B 229     -90.686 122.845 -35.748  1.00125.91           O
ATOM   1822  N   SER B 230     -87.855 122.811 -30.740  1.00107.71           N
ATOM   1823  CA  SER B 230     -87.676 123.148 -29.311  1.00104.64           C
ATOM   1824  C   SER B 230     -86.287 123.731 -29.040  1.00102.75           C
ATOM   1825  O   SER B 230     -86.066 124.378 -28.008  1.00101.87           O
ATOM   1826  CB  SER B 230     -87.861 121.917 -28.426  1.00101.64           C
ATOM   1827  OG  SER B 230     -86.826 120.967 -28.633  1.00102.85           O
ATOM   1828  N   ALA B 231     -85.357 123.480 -29.960  1.00100.10           N
ATOM   1829  CA  ALA B 231     -83.991 123.954 -29.848  1.00 97.83           C
ATOM   1830  C   ALA B 231     -83.500 124.576 -31.144  1.00 91.58           C
ATOM   1831  O   ALA B 231     -83.902 124.186 -32.249  1.00 82.11           O
ATOM   1832  CB  ALA B 231     -83.080 122.801 -29.478  1.00101.78           C
ATOM   1833  N   ILE B 232     -82.597 125.532 -30.983  1.00 82.33           N
ATOM   1834  CA  ILE B 232     -81.821 126.049 -32.083  1.00 73.84           C
ATOM   1835  C   ILE B 232     -80.588 125.162 -32.172  1.00 68.51           C
ATOM   1836  O   ILE B 232     -79.883 125.007 -31.185  1.00 61.67           O
ATOM   1837  CB  ILE B 232     -81.470 127.520 -31.833  1.00 73.29           C
ATOM   1838  CG1 ILE B 232     -82.769 128.329 -31.696  1.00 74.78           C
ATOM   1839  CG2 ILE B 232     -80.623 128.074 -32.969  1.00 75.90           C
ATOM   1840  CD1 ILE B 232     -82.587 129.767 -31.274  1.00 74.73           C
ATOM   1841  N   PHE B 233     -80.375 124.547 -33.339  1.00 72.67           N
ATOM   1842  CA  PHE B 233     -79.126 123.832 -33.656  1.00 78.03           C
ATOM   1843  C   PHE B 233     -77.980 124.822 -33.946  1.00 76.60           C
ATOM   1844  O   PHE B 233     -78.222 125.968 -34.329  1.00 78.14           O
ATOM   1845  CB  PHE B 233     -79.293 122.897 -34.873  1.00 82.51           C
ATOM   1846  CG  PHE B 233     -80.275 121.765 -34.666  1.00 91.87           C
ATOM   1847  CD1 PHE B 233     -80.167 120.909 -33.565  1.00 93.47           C
ATOM   1848  CD2 PHE B 233     -81.296 121.523 -35.594  1.00 95.31           C
ATOM   1849  CE1 PHE B 233     -81.063 119.857 -33.391  1.00 97.80           C
ATOM   1850  CE2 PHE B 233     -82.195 120.473 -35.418  1.00 94.57           C
ATOM   1851  CZ  PHE B 233     -82.079 119.637 -34.319  1.00 96.85           C
ATOM   1852  N   MET B 234     -76.736 124.367 -33.807  1.00 72.35           N
ATOM   1853  CA  MET B 234     -75.563 125.269 -33.856  1.00 71.13           C
ATOM   1854  C   MET B 234     -75.095 125.729 -35.240  1.00 73.19           C
ATOM   1855  O   MET B 234     -74.206 126.577 -35.335  1.00 73.71           O
ATOM   1856  CB  MET B 234     -74.390 124.656 -33.091  1.00 67.07           C
ATOM   1857  CG  MET B 234     -74.574 124.770 -31.594  1.00 65.00           C
ATOM   1858  SD  MET B 234     -74.141 126.377 -30.932  1.00 60.79           S
ATOM   1859  CE  MET B 234     -72.357 126.371 -31.143  1.00 68.04           C
ATOM   1860  N   GLU B 235     -75.679 125.186 -36.296  1.00 77.07           N
ATOM   1861  CA  GLU B 235     -75.447 125.714 -37.638  1.00 84.25           C
ATOM   1862  C   GLU B 235     -76.768 125.885 -38.403  1.00 79.30           C
ATOM   1863  O   GLU B 235     -76.780 125.849 -39.639  1.00 74.64           O
ATOM   1864  CB  GLU B 235     -74.431 124.857 -38.407  1.00 89.56           C
ATOM   1865  CG  GLU B 235     -74.862 123.421 -38.670  1.00 98.91           C
ATOM   1866  CD  GLU B 235     -74.811 122.543 -37.435  1.00107.67           C
ATOM   1867  OE1 GLU B 235     -73.782 122.598 -36.722  1.00118.96           O
ATOM   1868  OE2 GLU B 235     -75.794 121.804 -37.175  1.00109.18           O
ATOM   1869  N   ASP B 236     -77.861 126.106 -37.662  1.00 72.06           N
ATOM   1870  CA  ASP B 236     -79.133 126.511 -38.255  1.00 76.10           C
ATOM   1871  C   ASP B 236     -78.890 127.757 -39.112  1.00 78.25           C
ATOM   1872  O   ASP B 236     -78.159 128.667 -38.698  1.00 84.90           O
ATOM   1873  CB  ASP B 236     -80.193 126.848 -37.171  1.00 78.44           C
ATOM   1874  CG  ASP B 236     -81.102 125.656 -36.792  1.00 78.20           C
ATOM   1875  OD1 ASP B 236     -81.132 124.631 -37.508  1.00 84.81           O
ATOM   1876  OD2 ASP B 236     -81.817 125.760 -35.767  1.00 69.98           O
ATOM   1877  N   THR B 237     -79.496 127.791 -40.299  1.00 71.98           N
ATOM   1878  CA  THR B 237     -79.374 128.944 -41.189  1.00 70.29           C
ATOM   1879  C   THR B 237     -80.126 130.107 -40.577  1.00 69.80           C
ATOM   1880  O   THR B 237     -81.040 129.897 -39.779  1.00 68.42           O
ATOM   1881  CB  THR B 237     -79.947 128.661 -42.587  1.00 70.73           C
ATOM   1882  OG1 THR B 237     -81.337 128.339 -42.482  1.00 70.01           O
ATOM   1883  CG2 THR B 237     -79.190 127.505 -43.268  1.00 68.86           C
ATOM   1884  N   GLU B 238     -79.756 131.328 -40.956  1.00 68.14           N
ATOM   1885  CA  GLU B 238     -80.309 132.517 -40.309  1.00 73.56           C
ATOM   1886  C   GLU B 238     -81.840 132.567 -40.334  1.00 78.64           C
ATOM   1887  O   GLU B 238     -82.444 133.095 -39.396  1.00 82.30           O
ATOM   1888  CB  GLU B 238     -79.727 133.810 -40.901  1.00 80.28           C
ATOM   1889  CG  GLU B 238     -78.228 134.007 -40.682  1.00 86.59           C
ATOM   1890  CD  GLU B 238     -77.713 135.330 -41.233  1.00 89.53           C
ATOM   1891  OE1 GLU B 238     -77.646 135.486 -42.470  1.00 95.45           O
ATOM   1892  OE2 GLU B 238     -77.356 136.213 -40.426  1.00 90.54           O
ATOM   1893  N   GLU B 239     -82.458 131.989 -41.372  1.00 83.15           N
ATOM   1894  CA  GLU B 239     -83.918 131.991 -41.517  1.00 85.90           C
ATOM   1895  C   GLU B 239     -84.546 130.908 -40.628  1.00 81.62           C
ATOM   1896  O   GLU B 239     -85.637 131.116 -40.077  1.00 85.89           O
ATOM   1897  CB  GLU B 239     -84.391 131.847 -43.008  1.00 93.71           C
ATOM   1898  CG  GLU B 239     -83.557 132.477 -44.143  1.00100.83           C
ATOM   1899  CD  GLU B 239     -83.650 133.999 -44.166  1.00109.28           C
ATOM   1900  OE1 GLU B 239     -83.210 134.636 -43.183  1.00103.19           O
ATOM   1901  OE2 GLU B 239     -84.168 134.558 -45.168  1.00113.23           O
ATOM   1902  N   ASP B 240     -83.865 129.770 -40.468  1.00 81.96           N
ATOM   1903  CA  ASP B 240     -84.318 128.713 -39.535  1.00 84.35           C
ATOM   1904  C   ASP B 240     -84.282 129.189 -38.072  1.00 81.36           C
ATOM   1905  O   ASP B 240     -85.169 128.852 -37.284  1.00 83.34           O
ATOM   1906  CB  ASP B 240     -83.478 127.431 -39.678  1.00 89.68           C
ATOM   1907  CG  ASP B 240     -83.588 126.788 -41.061  1.00 97.32           C
ATOM   1908  OD1 ASP B 240     -84.638 126.933 -41.726  1.00103.86           O
ATOM   1909  OD2 ASP B 240     -82.609 126.131 -41.483  1.00 97.58           O
ATOM   1910  N   VAL B 241     -83.255 129.968 -37.725  1.00 73.77           N
ATOM   1911  CA  VAL B 241     -83.163 130.607 -36.412  1.00 66.54           C
ATOM   1912  C   VAL B 241     -84.339 131.561 -36.198  1.00 68.31           C
ATOM   1913  O   VAL B 241     -84.934 131.579 -35.126  1.00 68.39           O
ATOM   1914  CB  VAL B 241     -81.828 131.367 -36.237  1.00 65.53           C
ATOM   1915  CG1 VAL B 241     -81.824 132.189 -34.951  1.00 64.25           C
ATOM   1916  CG2 VAL B 241     -80.657 130.396 -36.233  1.00 66.78           C
ATOM   1917  N   ALA B 242     -84.670 132.341 -37.227  1.00 77.03           N
ATOM   1918  CA  ALA B 242     -85.774 133.316 -37.166  1.00 76.88           C
ATOM   1919  C   ALA B 242     -87.133 132.646 -37.011  1.00 74.79           C
ATOM   1920  O   ALA B 242     -87.944 133.064 -36.190  1.00 67.30           O
ATOM   1921  CB  ALA B 242     -85.770 134.209 -38.401  1.00 78.21           C
ATOM   1922  N   ARG B 243     -87.359 131.596 -37.796  1.00 74.06           N
ATOM   1923  CA  ARG B 243     -88.607 130.844 -37.743  1.00 75.17           C
ATOM   1924  C   ARG B 243     -88.842 130.250 -36.343  1.00 77.64           C
ATOM   1925  O   ARG B 243     -89.938 130.381 -35.778  1.00 77.03           O
ATOM   1926  CB  ARG B 243     -88.598 129.730 -38.799  1.00 77.14           C
ATOM   1927  CG  ARG B 243     -89.985 129.279 -39.220  1.00 79.73           C
ATOM   1928  CD  ARG B 243     -89.981 128.037 -40.120  1.00 81.84           C
ATOM   1929  NE  ARG B 243     -89.052 126.962 -39.745  1.00 79.20           N
ATOM   1930  CZ  ARG B 243     -89.209 126.095 -38.744  1.00 82.89           C
ATOM   1931  NH1 ARG B 243     -90.263 126.159 -37.929  1.00 89.54           N
ATOM   1932  NH2 ARG B 243     -88.282 125.157 -38.537  1.00 78.17           N
ATOM   1933  N   LYS B 244     -87.801 129.614 -35.794  1.00 77.03           N
ATOM   1934  CA  LYS B 244     -87.872 128.963 -34.478  1.00 74.76           C
ATOM   1935  C   LYS B 244     -88.120 129.941 -33.326  1.00 73.69           C
ATOM   1936  O   LYS B 244     -88.963 129.671 -32.466  1.00 72.90           O
ATOM   1937  CB  LYS B 244     -86.611 128.130 -34.212  1.00 76.61           C
ATOM   1938  CG  LYS B 244     -86.531 126.881 -35.075  1.00 78.59           C
ATOM   1939  CD  LYS B 244     -85.211 126.146 -34.942  1.00 79.65           C
ATOM   1940  CE  LYS B 244     -85.141 124.991 -35.926  1.00 82.17           C
ATOM   1941  NZ  LYS B 244     -84.150 123.952 -35.536  1.00 84.83           N
ATOM   1942  N   ILE B 245     -87.402 131.069 -33.319  1.00 67.76           N
ATOM   1943  CA  ILE B 245     -87.582 132.092 -32.279  1.00 66.86           C
ATOM   1944  C   ILE B 245     -88.904 132.836 -32.439  1.00 69.97           C
ATOM   1945  O   ILE B 245     -89.491 133.248 -31.435  1.00 65.23           O
ATOM   1946  CB  ILE B 245     -86.388 133.083 -32.206  1.00 64.89           C
ATOM   1947  CG1 ILE B 245     -85.167 132.360 -31.644  1.00 66.95           C
ATOM   1948  CG2 ILE B 245     -86.700 134.273 -31.305  1.00 63.93           C
ATOM   1949  CD1 ILE B 245     -83.874 133.133 -31.742  1.00 69.44           C
ATOM   1950  N   ARG B 246     -89.371 133.005 -33.680  1.00 79.26           N
ATOM   1951  CA  ARG B 246     -90.625 133.731 -33.940  1.00 81.08           C
ATOM   1952  C   ARG B 246     -91.844 132.995 -33.386  1.00 79.81           C
ATOM   1953  O   ARG B 246     -92.706 133.628 -32.785  1.00 80.58           O
ATOM   1954  CB  ARG B 246     -90.817 134.035 -35.427  1.00 82.23           C
ATOM   1955  CG  ARG B 246     -91.910 135.062 -35.730  1.00 89.33           C
ATOM   1956  CD  ARG B 246     -91.544 136.482 -35.303  1.00 91.68           C
ATOM   1957  NE  ARG B 246     -90.360 136.981 -36.010  1.00 92.73           N
ATOM   1958  CZ  ARG B 246     -89.662 138.073 -35.678  1.00 93.21           C
ATOM   1959  NH1 ARG B 246     -90.001 138.828 -34.631  1.00 88.30           N
ATOM   1960  NH2 ARG B 246     -88.598 138.416 -36.405  1.00 94.82           N
ATOM   1961  N   GLN B 247     -91.895 131.672 -33.545  1.00 82.55           N
ATOM   1962  CA  GLN B 247     -93.006 130.851 -33.008  1.00 87.21           C
ATOM   1963  C   GLN B 247     -92.872 130.423 -31.526  1.00 82.86           C
ATOM   1964  O   GLN B 247     -93.665 129.613 -31.037  1.00 84.17           O
ATOM   1965  CB  GLN B 247     -93.216 129.608 -33.891  1.00 93.48           C
ATOM   1966  CG  GLN B 247     -92.178 128.498 -33.736  1.00 96.75           C
ATOM   1967  CD  GLN B 247     -92.319 127.402 -34.782  1.00100.44           C
ATOM   1968  OE1 GLN B 247     -93.274 127.384 -35.560  1.00104.10           O
ATOM   1969  NE2 GLN B 247     -91.371 126.476 -34.797  1.00100.59           N
ATOM   1970  N   ALA B 248     -91.897 130.982 -30.815  1.00 79.43           N
ATOM   1971  CA  ALA B 248     -91.564 130.542 -29.469  1.00 72.06           C
ATOM   1972  C   ALA B 248     -92.512 131.113 -28.434  1.00 68.32           C
ATOM   1973  O   ALA B 248     -92.946 132.257 -28.536  1.00 62.18           O
ATOM   1974  CB  ALA B 248     -90.145 130.948 -29.124  1.00 73.99           C
ATOM   1975  N   TYR B 249     -92.804 130.301 -27.423  1.00 64.25           N
ATOM   1976  CA  TYR B 249     -93.611 130.715 -26.295  1.00 64.08           C
ATOM   1977  C   TYR B 249     -92.925 131.901 -25.606  1.00 64.51           C
ATOM   1978  O   TYR B 249     -91.707 131.924 -25.481  1.00 66.08           O
ATOM   1979  CB  TYR B 249     -93.810 129.518 -25.361  1.00 64.58           C
ATOM   1980  CG  TYR B 249     -94.659 129.771 -24.144  1.00 65.43           C
ATOM   1981  CD1 TYR B 249     -95.895 130.422 -24.235  1.00 63.42           C
ATOM   1982  CD2 TYR B 249     -94.242 129.325 -22.894  1.00 64.74           C
ATOM   1983  CE1 TYR B 249     -96.668 130.639 -23.101  1.00 64.93           C
ATOM   1984  CE2 TYR B 249     -95.010 129.530 -21.764  1.00 66.01           C
ATOM   1985  CZ  TYR B 249     -96.216 130.186 -21.870  1.00 64.77           C
ATOM   1986  OH  TYR B 249     -96.946 130.388 -20.735  1.00 66.36           O
ATOM   1987  N   CYS B 250     -93.707 132.903 -25.212  1.00 68.49           N
ATOM   1988  CA  CYS B 250     -93.156 134.171 -24.730  1.00 68.06           C
ATOM   1989  C   CYS B 250     -94.165 134.925 -23.852  1.00 65.11           C
ATOM   1990  O   CYS B 250     -94.731 135.922 -24.278  1.00 76.75           O
ATOM   1991  CB  CYS B 250     -92.694 135.030 -25.924  1.00 68.00           C
ATOM   1992  SG  CYS B 250     -91.660 136.455 -25.495  1.00 71.88           S
ATOM   1993  N   PRO B 251     -94.398 134.441 -22.621  1.00 62.00           N
ATOM   1994  CA  PRO B 251     -95.267 135.136 -21.678  1.00 61.76           C
ATOM   1995  C   PRO B 251     -94.636 136.382 -21.060  1.00 61.54           C
ATOM   1996  O   PRO B 251     -93.462 136.381 -20.737  1.00 68.60           O
ATOM   1997  CB  PRO B 251     -95.507 134.083 -20.590  1.00 65.16           C
ATOM   1998  CG  PRO B 251     -94.296 133.231 -20.628  1.00 63.63           C
ATOM   1999  CD  PRO B 251     -93.948 133.143 -22.084  1.00 62.80           C
ATOM   2000  N   ARG B 252     -95.449 137.411 -20.849  1.00 67.71           N
ATOM   2001  CA  ARG B 252     -95.025 138.670 -20.226  1.00 69.66           C
ATOM   2002  C   ARG B 252     -95.029 138.552 -18.693  1.00 64.75           C
ATOM   2003  O   ARG B 252     -95.884 139.113 -18.013  1.00 65.53           O
ATOM   2004  CB  ARG B 252     -95.943 139.811 -20.705  1.00 75.38           C
ATOM   2005  CG  ARG B 252     -95.625 141.211 -20.178  1.00 82.12           C
ATOM   2006  CD  ARG B 252     -96.472 142.277 -20.857  1.00 84.80           C
ATOM   2007  NE  ARG B 252     -95.869 142.667 -22.132  1.00 93.06           N
ATOM   2008  CZ  ARG B 252     -96.161 142.162 -23.336  1.00 96.06           C
ATOM   2009  NH1 ARG B 252     -97.096 141.222 -23.502  1.00 89.85           N
ATOM   2010  NH2 ARG B 252     -95.506 142.626 -24.406  1.00100.04           N
ATOM   2011  N   VAL B 253     -94.080 137.800 -18.155  1.00 61.50           N
ATOM   2012  CA  VAL B 253     -93.983 137.613 -16.707  1.00 66.82           C
ATOM   2013  C   VAL B 253     -92.522 137.704 -16.318  1.00 68.76           C
ATOM   2014  O   VAL B 253     -91.655 137.185 -17.021  1.00 67.32           O
ATOM   2015  CB  VAL B 253     -94.530 136.242 -16.233  1.00 69.60           C
ATOM   2016  CG1 VAL B 253     -94.713 136.241 -14.725  1.00 68.69           C
ATOM   2017  CG2 VAL B 253     -95.858 135.913 -16.901  1.00 75.99           C
ATOM   2018  N   LYS B 254     -92.259 138.363 -15.195  1.00 69.50           N
ATOM   2019  CA  LYS B 254     -90.914 138.427 -14.631  1.00 73.09           C
ATOM   2020  C   LYS B 254     -90.460 136.981 -14.327  1.00 72.28           C
ATOM   2021  O   LYS B 254     -91.270 136.157 -13.892  1.00 65.45           O
ATOM   2022  CB  LYS B 254     -90.929 139.316 -13.373  1.00 74.79           C
ATOM   2023  CG  LYS B 254     -89.581 139.727 -12.794  1.00 78.73           C
ATOM   2024  CD  LYS B 254     -89.780 140.403 -11.434  1.00 86.07           C
ATOM   2025  CE  LYS B 254     -88.519 141.046 -10.866  1.00 88.49           C
ATOM   2026  NZ  LYS B 254     -88.434 142.508 -11.164  1.00 87.38           N
ATOM   2027  N   GLN B 255     -89.188 136.672 -14.597  1.00 73.69           N
ATOM   2028  CA  GLN B 255     -88.630 135.330 -14.359  1.00 71.95           C
ATOM   2029  C   GLN B 255     -87.885 135.255 -13.026  1.00 77.51           C
ATOM   2030  O   GLN B 255     -86.940 136.015 -12.800  1.00 83.82           O
ATOM   2031  CB  GLN B 255     -87.659 134.946 -15.460  1.00 67.59           C
ATOM   2032  CG  GLN B 255     -88.220 135.050 -16.854  1.00 64.99           C
ATOM   2033  CD  GLN B 255     -89.343 134.076 -17.099  1.00 68.54           C
ATOM   2034  OE1 GLN B 255     -89.127 132.869 -17.153  1.00 64.94           O
ATOM   2035  NE2 GLN B 255     -90.556 134.592 -17.264  1.00 77.11           N
ATOM   2036  N   SER B 256     -88.322 134.346 -12.152  1.00 80.87           N
ATOM   2037  CA  SER B 256     -87.580 133.982 -10.941  1.00 81.82           C
ATOM   2038  C   SER B 256     -86.962 132.605 -11.135  1.00 77.55           C
ATOM   2039  O   SER B 256     -87.400 131.832 -11.995  1.00 76.44           O
ATOM   2040  CB  SER B 256     -88.485 134.007  -9.693  1.00 83.22           C
ATOM   2041  OG  SER B 256     -89.513 133.040  -9.765  1.00 78.47           O
ATOM   2042  N   ALA B 257     -85.939 132.312 -10.335  1.00 78.33           N
ATOM   2043  CA  ALA B 257     -85.245 131.025 -10.399  1.00 76.69           C
ATOM   2044  C   ALA B 257     -86.140 129.886  -9.887  1.00 72.87           C
ATOM   2045  O   ALA B 257     -86.899 130.051  -8.926  1.00 68.44           O
ATOM   2046  CB  ALA B 257     -83.943 131.081  -9.617  1.00 78.41           C
ATOM   2047  N   SER B 258     -86.060 128.746 -10.567  1.00 70.27           N
ATOM   2048  CA  SER B 258     -86.805 127.557 -10.191  1.00 71.07           C
ATOM   2049  C   SER B 258     -86.186 126.898  -8.949  1.00 73.88           C
ATOM   2050  O   SER B 258     -84.970 126.923  -8.761  1.00 68.44           O
ATOM   2051  CB  SER B 258     -86.823 126.553 -11.346  1.00 69.83           C
ATOM   2052  OG  SER B 258     -87.499 127.067 -12.474  1.00 68.77           O
ATOM   2053  N   ALA B 259     -87.036 126.308  -8.109  1.00 76.66           N
ATOM   2054  CA  ALA B 259     -86.584 125.543  -6.943  1.00 73.70           C
ATOM   2055  C   ALA B 259     -85.742 124.348  -7.402  1.00 70.97           C
ATOM   2056  O   ALA B 259     -86.187 123.578  -8.255  1.00 74.76           O
ATOM   2057  CB  ALA B 259     -87.783 125.065  -6.126  1.00 70.67           C
ATOM   2058  N   ILE B 260     -84.523 124.235  -6.876  1.00 67.72           N
ATOM   2059  CA  ILE B 260     -83.627 123.108  -7.185  1.00 70.45           C
ATOM   2060  C   ILE B 260     -84.109 121.812  -6.536  1.00 65.23           C
ATOM   2061  O   ILE B 260     -84.122 121.723  -5.315  1.00 64.15           O
ATOM   2062  CB  ILE B 260     -82.154 123.365  -6.740  1.00 82.02           C
ATOM   2063  CG1 ILE B 260     -82.043 123.905  -5.293  1.00 99.66           C
ATOM   2064  CG2 ILE B 260     -81.492 124.347  -7.692  1.00 80.18           C
ATOM   2065  CD1 ILE B 260     -80.648 123.828  -4.691  1.00104.50           C
ATOM   2066  N   THR B 261     -84.520 120.836  -7.351  1.00 62.93           N
ATOM   2067  CA  THR B 261     -84.869 119.470  -6.898  1.00 61.58           C
ATOM   2068  C   THR B 261     -83.685 118.501  -6.913  1.00 60.34           C
ATOM   2069  O   THR B 261     -82.718 118.687  -7.642  1.00 58.61           O
ATOM   2070  CB  THR B 261     -86.001 118.850  -7.758  1.00 64.71           C
ATOM   2071  OG1 THR B 261     -85.570 118.678  -9.120  1.00 71.69           O
ATOM   2072  CG2 THR B 261     -87.243 119.743  -7.734  1.00 64.95           C
ATOM   2073  N   ASP B 262     -83.773 117.452  -6.107  1.00 64.83           N
ATOM   2074  CA  ASP B 262     -82.692 116.453  -6.017  1.00 67.50           C
ATOM   2075  C   ASP B 262     -82.543 115.586  -7.277  1.00 65.23           C
ATOM   2076  O   ASP B 262     -81.461 115.082  -7.540  1.00 63.21           O
ATOM   2077  CB  ASP B 262     -82.851 115.573  -4.781  1.00 71.86           C
ATOM   2078  CG  ASP B 262     -84.064 114.694  -4.855  1.00 73.06           C
ATOM   2079  OD1 ASP B 262     -85.176 115.216  -4.617  1.00 75.49           O
ATOM   2080  OD2 ASP B 262     -83.892 113.503  -5.160  1.00 72.31           O
ATOM   2081  N   ASP B 263     -83.631 115.398  -8.020  1.00 65.00           N
ATOM   2082  CA  ASP B 263     -83.603 114.691  -9.297  1.00 67.28           C
ATOM   2083  C   ASP B 263     -82.995 115.580 -10.405  1.00 66.65           C
ATOM   2084  O   ASP B 263     -82.291 115.095 -11.312  1.00 65.46           O
ATOM   2085  CB  ASP B 263     -85.050 114.197  -9.590  1.00 68.70           C
ATOM   2086  CG  ASP B 263     -85.309 113.818 -11.044  1.00 73.15           C
ATOM   2087  OD1 ASP B 263     -85.405 114.692 -11.933  1.00 79.01           O
ATOM   2088  OD2 ASP B 263     -85.522 112.618 -11.283  1.00 85.25           O
ATOM   2089  N   GLY B 264     -83.247 116.883 -10.319  1.00 65.84           N
ATOM   2090  CA  GLY B 264     -82.621 117.847 -11.225  1.00 61.81           C
ATOM   2091  C   GLY B 264     -83.243 118.149 -12.583  1.00 63.70           C
ATOM   2092  O   GLY B 264     -82.944 119.189 -13.169  1.00 61.85           O
ATOM   2093  N   ALA B 265     -84.071 117.254 -13.116  1.00 66.87           N
ATOM   2094  CA  ALA B 265     -84.742 117.499 -14.396  1.00 71.13           C
ATOM   2095  C   ALA B 265     -85.851 118.541 -14.175  1.00 73.67           C
ATOM   2096  O   ALA B 265     -86.622 118.425 -13.209  1.00 75.02           O
ATOM   2097  CB  ALA B 265     -85.324 116.208 -14.957  1.00 68.40           C
ATOM   2098  N   PRO B 266     -85.933 119.563 -15.054  1.00 74.26           N
ATOM   2099  CA  PRO B 266     -86.893 120.641 -14.808  1.00 75.58           C
ATOM   2100  C   PRO B 266     -88.333 120.235 -15.119  1.00 75.40           C
ATOM   2101  O   PRO B 266     -88.571 119.455 -16.035  1.00 63.15           O
ATOM   2102  CB  PRO B 266     -86.417 121.752 -15.743  1.00 72.71           C
ATOM   2103  CG  PRO B 266     -85.759 121.036 -16.866  1.00 70.24           C
ATOM   2104  CD  PRO B 266     -85.234 119.733 -16.339  1.00 70.16           C
ATOM   2105  N   VAL B 267     -89.272 120.765 -14.336  1.00 88.20           N
ATOM   2106  CA  VAL B 267     -90.710 120.522 -14.537  1.00 90.32           C
ATOM   2107  C   VAL B 267     -91.313 121.695 -15.324  1.00 87.75           C
ATOM   2108  O   VAL B 267     -90.933 122.852 -15.113  1.00 84.82           O
ATOM   2109  CB  VAL B 267     -91.453 120.244 -13.199  1.00 85.06           C
ATOM   2110  CG1 VAL B 267     -90.940 118.956 -12.559  1.00 83.40           C
ATOM   2111  CG2 VAL B 267     -91.348 121.409 -12.222  1.00 85.32           C
ATOM   2112  N   ALA B 268     -92.256 121.383 -16.211  1.00 85.76           N
ATOM   2113  CA  ALA B 268     -92.914 122.388 -17.055  1.00 86.11           C
ATOM   2114  C   ALA B 268     -93.704 123.408 -16.219  1.00 86.15           C
ATOM   2115  O   ALA B 268     -94.444 123.019 -15.306  1.00 85.72           O
ATOM   2116  CB  ALA B 268     -93.825 121.712 -18.073  1.00 84.37           C
ATOM   2117  N   THR B 269     -93.508 124.698 -16.514  1.00 87.42           N
ATOM   2118  CA  THR B 269     -94.249 125.806 -15.872  1.00 96.39           C
ATOM   2119  C   THR B 269     -94.525 126.880 -16.928  1.00 96.33           C
ATOM   2120  O   THR B 269     -93.694 127.116 -17.797  1.00103.03           O
ATOM   2121  CB  THR B 269     -93.488 126.417 -14.659  1.00 98.60           C
ATOM   2122  OG1 THR B 269     -93.296 125.409 -13.662  1.00106.78           O
ATOM   2123  CG2 THR B 269     -94.268 127.568 -14.007  1.00 96.09           C
ATOM   2124  N   ASP B 270     -95.698 127.509 -16.859  1.00 95.67           N
ATOM   2125  CA  ASP B 270     -96.090 128.564 -17.815  1.00 90.60           C
ATOM   2126  C   ASP B 270     -95.455 129.938 -17.570  1.00 89.85           C
ATOM   2127  O   ASP B 270     -95.463 130.776 -18.471  1.00 86.41           O
ATOM   2128  CB  ASP B 270     -97.612 128.712 -17.836  1.00 95.45           C
ATOM   2129  CG  ASP B 270     -98.308 127.495 -18.403  1.00 95.56           C
ATOM   2130  OD1 ASP B 270     -97.734 126.818 -19.283  1.00 92.66           O
ATOM   2131  OD2 ASP B 270     -99.446 127.221 -17.982  1.00 95.64           O
ATOM   2132  N   ASP B 271     -94.952 130.179 -16.355  1.00 85.58           N
ATOM   2133  CA  ASP B 271     -94.147 131.369 -16.047  1.00 86.77           C
ATOM   2134  C   ASP B 271     -92.796 131.379 -16.772  1.00 84.99           C
ATOM   2135  O   ASP B 271     -92.267 132.456 -17.054  1.00 88.31           O
ATOM   2136  CB  ASP B 271     -93.882 131.486 -14.538  1.00 93.65           C
ATOM   2137  CG  ASP B 271     -95.125 131.840 -13.736  1.00 96.23           C
ATOM   2138  OD1 ASP B 271     -96.223 131.973 -14.319  1.00100.18           O
ATOM   2139  OD2 ASP B 271     -94.993 131.997 -12.505  1.00 95.48           O
ATOM   2140  N   ARG B 272     -92.237 130.197 -17.047  1.00 82.31           N
ATOM   2141  CA  ARG B 272     -90.929 130.083 -17.705  1.00 80.32           C
ATOM   2142  C   ARG B 272     -91.024 130.520 -19.170  1.00 76.74           C
ATOM   2143  O   ARG B 272     -91.707 129.882 -19.984  1.00 69.69           O
ATOM   2144  CB  ARG B 272     -90.366 128.661 -17.575  1.00 88.25           C
ATOM   2145  CG  ARG B 272     -89.082 128.361 -18.346  1.00 92.90           C
ATOM   2146  CD  ARG B 272     -87.810 129.049 -17.855  1.00103.83           C
ATOM   2147  NE  ARG B 272     -87.752 129.410 -16.439  1.00108.24           N
ATOM   2148  CZ  ARG B 272     -87.610 128.558 -15.421  1.00106.31           C
ATOM   2149  NH1 ARG B 272     -87.579 127.232 -15.602  1.00104.25           N
ATOM   2150  NH2 ARG B 272     -87.546 129.053 -14.194  1.00105.38           N
ATOM   2151  N   ASN B 273     -90.322 131.616 -19.469  1.00 69.98           N
ATOM   2152  CA  ASN B 273     -90.283 132.230 -20.782  1.00 62.53           C
ATOM   2153  C   ASN B 273     -88.943 131.850 -21.395  1.00 61.96           C
ATOM   2154  O   ASN B 273     -87.899 132.312 -20.924  1.00 60.73           O
ATOM   2155  CB  ASN B 273     -90.406 133.757 -20.647  1.00 61.77           C
ATOM   2156  CG  ASN B 273     -90.428 134.475 -21.995  1.00 62.07           C
ATOM   2157  OD1 ASN B 273     -89.674 134.146 -22.911  1.00 55.66           O
ATOM   2158  ND2 ASN B 273     -91.286 135.482 -22.111  1.00 65.31           N
ATOM   2159  N   PRO B 274     -88.957 131.008 -22.440  1.00 58.41           N
ATOM   2160  CA  PRO B 274     -87.695 130.609 -23.068  1.00 58.92           C
ATOM   2161  C   PRO B 274     -86.950 131.693 -23.866  1.00 58.80           C
ATOM   2162  O   PRO B 274     -85.762 131.527 -24.091  1.00 59.75           O
ATOM   2163  CB  PRO B 274     -88.105 129.463 -23.997  1.00 59.27           C
ATOM   2164  CG  PRO B 274     -89.543 129.695 -24.271  1.00 58.32           C
ATOM   2165  CD  PRO B 274     -90.102 130.287 -23.014  1.00 58.46           C
ATOM   2166  N   VAL B 275     -87.620 132.761 -24.305  1.00 57.87           N
ATOM   2167  CA  VAL B 275     -86.935 133.856 -24.992  1.00 55.59           C
ATOM   2168  C   VAL B 275     -86.088 134.598 -23.967  1.00 56.77           C
ATOM   2169  O   VAL B 275     -84.905 134.814 -24.193  1.00 50.94           O
ATOM   2170  CB  VAL B 275     -87.907 134.808 -25.723  1.00 56.32           C
ATOM   2171  CG1 VAL B 275     -87.170 135.997 -26.335  1.00 58.16           C
ATOM   2172  CG2 VAL B 275     -88.640 134.064 -26.821  1.00 54.63           C
ATOM   2173  N   LEU B 276     -86.683 134.965 -22.833  1.00 60.28           N
ATOM   2174  CA  LEU B 276     -85.925 135.610 -21.740  1.00 59.50           C
ATOM   2175  C   LEU B 276     -84.830 134.713 -21.139  1.00 57.68           C
ATOM   2176  O   LEU B 276     -83.832 135.218 -20.635  1.00 59.87           O
ATOM   2177  CB  LEU B 276     -86.856 136.077 -20.627  1.00 56.64           C
ATOM   2178  CG  LEU B 276     -87.834 137.196 -20.969  1.00 61.35           C
ATOM   2179  CD1 LEU B 276     -88.892 137.305 -19.879  1.00 63.76           C
ATOM   2180  CD2 LEU B 276     -87.131 138.528 -21.166  1.00 62.64           C
ATOM   2181  N   ASP B 277     -85.032 133.397 -21.173  1.00 59.87           N
ATOM   2182  CA  ASP B 277     -84.044 132.446 -20.648  1.00 61.89           C
ATOM   2183  C   ASP B 277     -82.813 132.457 -21.539  1.00 62.94           C
ATOM   2184  O   ASP B 277     -81.695 132.418 -21.033  1.00 63.18           O
ATOM   2185  CB  ASP B 277     -84.622 131.019 -20.546  1.00 64.87           C
ATOM   2186  CG  ASP B 277     -83.882 130.134 -19.534  1.00 67.65           C
ATOM   2187  OD1 ASP B 277     -83.305 130.655 -18.561  1.00 71.21           O
ATOM   2188  OD2 ASP B 277     -83.913 128.891 -19.700  1.00 75.12           O
ATOM   2189  N   TYR B 278     -83.019 132.537 -22.855  1.00 62.42           N
ATOM   2190  CA  TYR B 278     -81.906 132.675 -23.804  1.00 59.48           C
ATOM   2191  C   TYR B 278     -81.143 133.980 -23.547  1.00 57.30           C
ATOM   2192  O   TYR B 278     -79.927 133.955 -23.452  1.00 59.83           O
ATOM   2193  CB  TYR B 278     -82.374 132.595 -25.261  1.00 57.72           C
ATOM   2194  CG  TYR B 278     -82.567 131.190 -25.785  1.00 60.89           C
ATOM   2195  CD1 TYR B 278     -83.222 130.218 -25.039  1.00 62.28           C
ATOM   2196  CD2 TYR B 278     -82.113 130.830 -27.049  1.00 68.13           C
ATOM   2197  CE1 TYR B 278     -83.421 128.934 -25.525  1.00 63.04           C
ATOM   2198  CE2 TYR B 278     -82.298 129.537 -27.540  1.00 71.72           C
ATOM   2199  CZ  TYR B 278     -82.958 128.590 -26.770  1.00 67.75           C
ATOM   2200  OH  TYR B 278     -83.154 127.302 -27.245  1.00 73.90           O
ATOM   2201  N   PHE B 279     -81.847 135.106 -23.415  1.00 58.24           N
ATOM   2202  CA  PHE B 279     -81.194 136.398 -23.093  1.00 57.46           C
ATOM   2203  C   PHE B 279     -80.316 136.277 -21.854  1.00 52.58           C
ATOM   2204  O   PHE B 279     -79.165 136.667 -21.883  1.00 53.87           O
ATOM   2205  CB  PHE B 279     -82.210 137.560 -22.932  1.00 60.06           C
ATOM   2206  CG  PHE B 279     -82.599 138.222 -24.246  1.00 62.13           C
ATOM   2207  CD1 PHE B 279     -81.716 139.085 -24.907  1.00 64.56           C
ATOM   2208  CD2 PHE B 279     -83.838 137.987 -24.823  1.00 60.63           C
ATOM   2209  CE1 PHE B 279     -82.064 139.683 -26.112  1.00 61.91           C
ATOM   2210  CE2 PHE B 279     -84.186 138.580 -26.028  1.00 61.81           C
ATOM   2211  CZ  PHE B 279     -83.298 139.422 -26.677  1.00 61.03           C
ATOM   2212  N   GLN B 280     -80.847 135.680 -20.796  1.00 52.86           N
ATOM   2213  CA  GLN B 280     -80.118 135.550 -19.534  1.00 53.69           C
ATOM   2214  C   GLN B 280     -78.883 134.658 -19.608  1.00 52.90           C
ATOM   2215  O   GLN B 280     -77.877 134.975 -18.988  1.00 53.78           O
ATOM   2216  CB  GLN B 280     -81.038 135.010 -18.443  1.00 57.55           C
ATOM   2217  CG  GLN B 280     -80.482 135.201 -17.042  1.00 61.18           C
ATOM   2218  CD  GLN B 280     -81.551 135.082 -15.975  1.00 65.48           C
ATOM   2219  OE1 GLN B 280     -82.455 134.243 -16.068  1.00 67.91           O
ATOM   2220  NE2 GLN B 280     -81.468 135.939 -14.966  1.00 70.42           N
ATOM   2221  N   CYS B 281     -78.970 133.566 -20.374  1.00 55.47           N
ATOM   2222  CA  CYS B 281     -77.960 132.496 -20.392  1.00 55.89           C
ATOM   2223  C   CYS B 281     -76.943 132.584 -21.532  1.00 59.99           C
ATOM   2224  O   CYS B 281     -75.785 132.269 -21.304  1.00 66.71           O
ATOM   2225  CB  CYS B 281     -78.641 131.120 -20.451  1.00 55.60           C
ATOM   2226  SG  CYS B 281     -79.606 130.708 -18.979  1.00 55.10           S
ATOM   2227  N   VAL B 282     -77.361 132.994 -22.736  1.00 61.67           N
ATOM   2228  CA  VAL B 282     -76.442 133.104 -23.899  1.00 67.22           C
ATOM   2229  C   VAL B 282     -76.043 134.546 -24.312  1.00 66.21           C
ATOM   2230  O   VAL B 282     -74.990 134.733 -24.917  1.00 67.18           O
ATOM   2231  CB  VAL B 282     -76.897 132.306 -25.167  1.00 69.90           C
ATOM   2232  CG1 VAL B 282     -76.767 130.808 -24.928  1.00 75.63           C
ATOM   2233  CG2 VAL B 282     -78.300 132.656 -25.605  1.00 70.08           C
ATOM   2234  N   VAL B 283     -76.869 135.546 -24.003  1.00 63.69           N
ATOM   2235  CA  VAL B 283     -76.536 136.952 -24.277  1.00 58.57           C
ATOM   2236  C   VAL B 283     -75.825 137.550 -23.051  1.00 55.15           C
ATOM   2237  O   VAL B 283     -74.606 137.686 -23.064  1.00 55.11           O
ATOM   2238  CB  VAL B 283     -77.782 137.778 -24.690  1.00 60.96           C
ATOM   2239  CG1 VAL B 283     -77.413 139.227 -24.988  1.00 64.17           C
ATOM   2240  CG2 VAL B 283     -78.466 137.162 -25.898  1.00 60.53           C
ATOM   2241  N   TYR B 284     -76.561 137.843 -21.980  1.00 52.50           N
ATOM   2242  CA  TYR B 284     -75.998 138.572 -20.833  1.00 53.76           C
ATOM   2243  C   TYR B 284     -74.952 137.843 -19.974  1.00 51.96           C
ATOM   2244  O   TYR B 284     -74.294 138.468 -19.145  1.00 51.81           O
ATOM   2245  CB  TYR B 284     -77.123 139.113 -19.944  1.00 54.15           C
ATOM   2246  CG  TYR B 284     -77.853 140.257 -20.605  1.00 57.25           C
ATOM   2247  CD1 TYR B 284     -77.387 141.570 -20.502  1.00 56.90           C
ATOM   2248  CD2 TYR B 284     -78.995 140.029 -21.356  1.00 58.09           C
ATOM   2249  CE1 TYR B 284     -78.051 142.615 -21.118  1.00 55.97           C
ATOM   2250  CE2 TYR B 284     -79.670 141.072 -21.965  1.00 57.05           C
ATOM   2251  CZ  TYR B 284     -79.194 142.357 -21.856  1.00 56.20           C
ATOM   2252  OH  TYR B 284     -79.875 143.379 -22.491  1.00 58.67           O
ATOM   2253  N   ALA B 285     -74.779 136.546 -20.172  1.00 55.38           N
ATOM   2254  CA  ALA B 285     -73.783 135.791 -19.407  1.00 60.70           C
ATOM   2255  C   ALA B 285     -72.340 136.024 -19.886  1.00 60.35           C
ATOM   2256  O   ALA B 285     -71.404 135.843 -19.098  1.00 59.72           O
ATOM   2257  CB  ALA B 285     -74.122 134.305 -19.434  1.00 60.32           C
ATOM   2258  N   ARG B 286     -72.168 136.404 -21.161  1.00 61.91           N
ATOM   2259  CA  ARG B 286     -70.852 136.779 -21.712  1.00 64.04           C
ATOM   2260  C   ARG B 286     -70.369 138.104 -21.106  1.00 62.71           C
ATOM   2261  O   ARG B 286     -71.182 139.012 -20.928  1.00 61.51           O
ATOM   2262  CB  ARG B 286     -70.903 136.901 -23.236  1.00 66.23           C
ATOM   2263  CG  ARG B 286     -71.127 135.570 -23.920  1.00 75.50           C
ATOM   2264  CD  ARG B 286     -71.176 135.663 -25.436  1.00 85.33           C
ATOM   2265  NE  ARG B 286     -72.402 136.319 -25.924  1.00 88.03           N
ATOM   2266  CZ  ARG B 286     -72.506 137.582 -26.365  1.00 86.08           C
ATOM   2267  NH1 ARG B 286     -71.457 138.402 -26.412  1.00 84.67           N
ATOM   2268  NH2 ARG B 286     -73.691 138.038 -26.769  1.00 85.83           N
ATOM   2269  N   PRO B 287     -69.060 138.219 -20.779  1.00 61.77           N
ATOM   2270  CA  PRO B 287     -68.497 139.368 -20.044  1.00 65.46           C
ATOM   2271  C   PRO B 287     -69.068 140.779 -20.354  1.00 69.57           C
ATOM   2272  O   PRO B 287     -69.661 141.375 -19.445  1.00 85.18           O
ATOM   2273  CB  PRO B 287     -67.011 139.284 -20.376  1.00 64.15           C
ATOM   2274  CG  PRO B 287     -66.765 137.824 -20.472  1.00 57.45           C
ATOM   2275  CD  PRO B 287     -68.008 137.226 -21.068  1.00 58.98           C
ATOM   2276  N   GLY B 288     -68.948 141.291 -21.586  1.00 54.31           N
ATOM   2277  CA  GLY B 288     -69.379 142.678 -21.886  1.00 49.94           C
ATOM   2278  C   GLY B 288     -70.684 142.837 -22.660  1.00 48.86           C
ATOM   2279  O   GLY B 288     -70.915 143.852 -23.308  1.00 45.75           O
ATOM   2280  N   ALA B 289     -71.565 141.855 -22.551  1.00 49.50           N
ATOM   2281  CA  ALA B 289     -72.702 141.760 -23.447  1.00 51.01           C
ATOM   2282  C   ALA B 289     -73.786 142.765 -23.149  1.00 53.37           C
ATOM   2283  O   ALA B 289     -74.009 143.146 -21.995  1.00 54.51           O
ATOM   2284  CB  ALA B 289     -73.278 140.354 -23.425  1.00 51.90           C
ATOM   2285  N   VAL B 290     -74.474 143.158 -24.219  1.00 58.58           N
ATOM   2286  CA  VAL B 290     -75.506 144.193 -24.201  1.00 60.42           C
ATOM   2287  C   VAL B 290     -76.520 143.871 -25.306  1.00 60.93           C
ATOM   2288  O   VAL B 290     -76.194 143.149 -26.243  1.00 59.19           O
ATOM   2289  CB  VAL B 290     -74.850 145.574 -24.423  1.00 63.89           C
ATOM   2290  CG1 VAL B 290     -75.879 146.649 -24.677  1.00 68.54           C
ATOM   2291  CG2 VAL B 290     -73.999 145.964 -23.218  1.00 67.93           C
ATOM   2292  N   ALA B 291     -77.750 144.366 -25.178  1.00 61.11           N
ATOM   2293  CA  ALA B 291     -78.740 144.259 -26.242  1.00 65.10           C
ATOM   2294  C   ALA B 291     -79.451 145.588 -26.451  1.00 66.22           C
ATOM   2295  O   ALA B 291     -79.587 146.382 -25.514  1.00 67.28           O
ATOM   2296  CB  ALA B 291     -79.744 143.169 -25.915  1.00 70.00           C
ATOM   2297  N   ALA B 292     -79.924 145.803 -27.680  1.00 71.28           N
ATOM   2298  CA  ALA B 292     -80.532 147.073 -28.104  1.00 72.33           C
ATOM   2299  C   ALA B 292     -81.780 146.876 -28.978  1.00 73.78           C
ATOM   2300  O   ALA B 292     -81.752 146.098 -29.936  1.00 67.90           O
ATOM   2301  CB  ALA B 292     -79.505 147.903 -28.852  1.00 69.88           C
ATOM   2302  N   ILE B 293     -82.863 147.573 -28.622  1.00 78.01           N
ATOM   2303  CA  ILE B 293     -84.098 147.631 -29.416  1.00 83.71           C
ATOM   2304  C   ILE B 293     -84.448 149.111 -29.638  1.00 91.54           C
ATOM   2305  O   ILE B 293     -84.601 149.853 -28.663  1.00 88.62           O
ATOM   2306  CB  ILE B 293     -85.285 146.923 -28.701  1.00 80.48           C
ATOM   2307  CG1 ILE B 293     -84.965 145.445 -28.408  1.00 79.95           C
ATOM   2308  CG2 ILE B 293     -86.565 147.020 -29.526  1.00 79.28           C
ATOM   2309  CD1 ILE B 293     -84.505 145.176 -26.990  1.00 81.10           C
ATOM   2310  N   ASP B 294     -84.584 149.516 -30.910  1.00 94.25           N
ATOM   2311  CA  ASP B 294     -84.979 150.890 -31.317  1.00 96.47           C
ATOM   2312  C   ASP B 294     -84.183 152.039 -30.665  1.00 93.04           C
ATOM   2313  O   ASP B 294     -84.764 153.043 -30.250  1.00 93.92           O
ATOM   2314  CB  ASP B 294     -86.496 151.100 -31.118  1.00 97.84           C
ATOM   2315  CG  ASP B 294     -87.332 150.323 -32.121  1.00108.10           C
ATOM   2316  OD1 ASP B 294     -86.771 149.853 -33.139  1.00111.34           O
ATOM   2317  OD2 ASP B 294     -88.553 150.174 -31.884  1.00111.89           O
ATOM   2318  N   GLY B 295     -82.865 151.879 -30.560  1.00 86.47           N
ATOM   2319  CA  GLY B 295     -81.983 152.934 -30.055  1.00 85.98           C
ATOM   2320  C   GLY B 295     -81.631 152.809 -28.584  1.00 88.78           C
ATOM   2321  O   GLY B 295     -80.495 153.106 -28.179  1.00 96.59           O
ATOM   2322  N   THR B 296     -82.600 152.401 -27.766  1.00 85.85           N
ATOM   2323  CA  THR B 296     -82.337 152.136 -26.354  1.00 78.95           C
ATOM   2324  C   THR B 296     -81.464 150.888 -26.183  1.00 78.66           C
ATOM   2325  O   THR B 296     -81.619 149.876 -26.891  1.00 72.00           O
ATOM   2326  CB  THR B 296     -83.636 152.066 -25.535  1.00 72.15           C
ATOM   2327  OG1 THR B 296     -84.503 153.109 -25.969  1.00 67.62           O
ATOM   2328  CG2 THR B 296     -83.369 152.209 -24.027  1.00 69.55           C
ATOM   2329  N   THR B 297     -80.517 151.003 -25.254  1.00 78.44           N
ATOM   2330  CA  THR B 297     -79.556 149.958 -24.955  1.00 77.67           C
ATOM   2331  C   THR B 297     -79.760 149.533 -23.507  1.00 74.55           C
ATOM   2332  O   THR B 297     -79.702 150.362 -22.589  1.00 73.56           O
ATOM   2333  CB  THR B 297     -78.121 150.470 -25.200  1.00 82.17           C
ATOM   2334  OG1 THR B 297     -77.988 150.830 -26.580  1.00 84.32           O
ATOM   2335  CG2 THR B 297     -77.084 149.423 -24.883  1.00 81.85           C
ATOM   2336  N   TYR B 298     -79.987 148.236 -23.318  1.00 69.58           N
ATOM   2337  CA  TYR B 298     -80.185 147.661 -21.996  1.00 70.07           C
ATOM   2338  C   TYR B 298     -78.907 146.938 -21.557  1.00 64.20           C
ATOM   2339  O   TYR B 298     -78.505 145.953 -22.153  1.00 62.78           O
ATOM   2340  CB  TYR B 298     -81.376 146.717 -22.032  1.00 71.28           C
ATOM   2341  CG  TYR B 298     -82.634 147.361 -22.600  1.00 69.49           C
ATOM   2342  CD1 TYR B 298     -83.464 148.153 -21.800  1.00 64.69           C
ATOM   2343  CD2 TYR B 298     -82.994 147.166 -23.935  1.00 68.40           C
ATOM   2344  CE1 TYR B 298     -84.615 148.722 -22.308  1.00 63.92           C
ATOM   2345  CE2 TYR B 298     -84.139 147.735 -24.458  1.00 63.69           C
ATOM   2346  CZ  TYR B 298     -84.946 148.508 -23.642  1.00 67.02           C
ATOM   2347  OH  TYR B 298     -86.086 149.069 -24.156  1.00 71.23           O
ATOM   2348  N   ALA B 299     -78.274 147.450 -20.513  1.00 61.42           N
ATOM   2349  CA  ALA B 299     -76.955 146.983 -20.101  1.00 57.89           C
ATOM   2350  C   ALA B 299     -77.002 145.666 -19.362  1.00 55.99           C
ATOM   2351  O   ALA B 299     -76.085 144.876 -19.486  1.00 53.45           O
ATOM   2352  CB  ALA B 299     -76.276 148.031 -19.238  1.00 60.27           C
ATOM   2353  N   THR B 300     -78.041 145.471 -18.553  1.00 58.67           N
ATOM   2354  CA  THR B 300     -78.258 144.222 -17.829  1.00 58.82           C
ATOM   2355  C   THR B 300     -79.521 143.512 -18.281  1.00 55.96           C
ATOM   2356  O   THR B 300     -80.370 144.088 -18.955  1.00 53.19           O
ATOM   2357  CB  THR B 300     -78.348 144.457 -16.303  1.00 60.65           C
ATOM   2358  OG1 THR B 300     -79.403 145.381 -16.005  1.00 60.89           O
ATOM   2359  CG2 THR B 300     -77.035 144.997 -15.770  1.00 61.68           C
ATOM   2360  N   TYR B 301     -79.638 142.256 -17.855  1.00 60.28           N
ATOM   2361  CA  TYR B 301     -80.829 141.428 -18.091  1.00 59.46           C
ATOM   2362  C   TYR B 301     -82.064 141.999 -17.400  1.00 57.40           C
ATOM   2363  O   TYR B 301     -83.144 141.973 -17.982  1.00 54.03           O
ATOM   2364  CB  TYR B 301     -80.606 139.965 -17.640  1.00 58.00           C
ATOM   2365  CG  TYR B 301     -81.872 139.145 -17.633  1.00 58.82           C
ATOM   2366  CD1 TYR B 301     -82.465 138.743 -18.823  1.00 62.59           C
ATOM   2367  CD2 TYR B 301     -82.507 138.804 -16.440  1.00 57.56           C
ATOM   2368  CE1 TYR B 301     -83.643 138.015 -18.831  1.00 61.88           C
ATOM   2369  CE2 TYR B 301     -83.680 138.076 -16.443  1.00 56.70           C
ATOM   2370  CZ  TYR B 301     -84.239 137.687 -17.640  1.00 59.26           C
ATOM   2371  OH  TYR B 301     -85.397 136.972 -17.665  1.00 63.01           O
ATOM   2372  N   GLU B 302     -81.893 142.510 -16.176  1.00 58.34           N
ATOM   2373  CA  GLU B 302     -83.003 143.053 -15.370  1.00 62.49           C
ATOM   2374  C   GLU B 302     -83.692 144.210 -16.083  1.00 58.27           C
ATOM   2375  O   GLU B 302     -84.916 144.303 -16.071  1.00 55.31           O
ATOM   2376  CB  GLU B 302     -82.532 143.517 -13.984  1.00 69.24           C
ATOM   2377  CG  GLU B 302     -82.260 142.383 -12.992  1.00 82.00           C
ATOM   2378  CD  GLU B 302     -81.052 141.500 -13.350  1.00 95.55           C
ATOM   2379  OE1 GLU B 302     -80.074 141.993 -13.977  1.00 99.83           O
ATOM   2380  OE2 GLU B 302     -81.075 140.293 -13.004  1.00 99.47           O
ATOM   2381  N   ASP B 303     -82.900 145.065 -16.724  1.00 61.60           N
ATOM   2382  CA  ASP B 303     -83.434 146.197 -17.487  1.00 62.22           C
ATOM   2383  C   ASP B 303     -84.258 145.714 -18.671  1.00 60.53           C
ATOM   2384  O   ASP B 303     -85.407 146.135 -18.827  1.00 76.22           O
ATOM   2385  CB  ASP B 303     -82.321 147.152 -17.957  1.00 63.66           C
ATOM   2386  CG  ASP B 303     -81.611 147.883 -16.788  1.00 67.76           C
ATOM   2387  OD1 ASP B 303     -82.199 148.071 -15.692  1.00 59.90           O
ATOM   2388  OD2 ASP B 303     -80.434 148.271 -16.978  1.00 81.04           O
ATOM   2389  N   LEU B 304     -83.703 144.809 -19.471  1.00 56.02           N
ATOM   2390  CA  LEU B 304     -84.438 144.231 -20.604  1.00 55.61           C
ATOM   2391  C   LEU B 304     -85.747 143.525 -20.191  1.00 61.09           C
ATOM   2392  O   LEU B 304     -86.781 143.676 -20.858  1.00 63.38           O
ATOM   2393  CB  LEU B 304     -83.560 143.236 -21.360  1.00 49.94           C
ATOM   2394  CG  LEU B 304     -84.228 142.527 -22.539  1.00 48.00           C
ATOM   2395  CD1 LEU B 304     -84.622 143.529 -23.615  1.00 49.67           C
ATOM   2396  CD2 LEU B 304     -83.327 141.455 -23.120  1.00 49.91           C
ATOM   2397  N   GLU B 305     -85.676 142.734 -19.118  1.00 62.12           N
ATOM   2398  CA  GLU B 305     -86.827 142.013 -18.559  1.00 60.46           C
ATOM   2399  C   GLU B 305     -87.866 143.016 -18.068  1.00 61.37           C
ATOM   2400  O   GLU B 305     -89.035 142.904 -18.426  1.00 56.38           O
ATOM   2401  CB  GLU B 305     -86.361 141.119 -17.400  1.00 63.03           C
ATOM   2402  CG  GLU B 305     -87.415 140.258 -16.709  1.00 61.68           C
ATOM   2403  CD  GLU B 305     -86.951 139.806 -15.330  1.00 64.11           C
ATOM   2404  OE1 GLU B 305     -86.684 140.677 -14.460  1.00 64.58           O
ATOM   2405  OE2 GLU B 305     -86.854 138.581 -15.120  1.00 64.25           O
ATOM   2406  N   GLN B 306     -87.420 143.989 -17.265  1.00 64.62           N
ATOM   2407  CA  GLN B 306     -88.275 145.063 -16.735  1.00 68.18           C
ATOM   2408  C   GLN B 306     -89.033 145.801 -17.829  1.00 71.65           C
ATOM   2409  O   GLN B 306     -90.234 146.049 -17.694  1.00 76.85           O
ATOM   2410  CB  GLN B 306     -87.437 146.060 -15.917  1.00 70.96           C
ATOM   2411  CG  GLN B 306     -88.163 147.299 -15.394  1.00 74.80           C
ATOM   2412  CD  GLN B 306     -89.263 146.984 -14.391  1.00 79.27           C
ATOM   2413  OE1 GLN B 306     -90.195 146.228 -14.680  1.00 81.87           O
ATOM   2414  NE2 GLN B 306     -89.163 147.569 -13.203  1.00 79.42           N
ATOM   2415  N   ALA B 307     -88.312 146.153 -18.896  1.00 75.73           N
ATOM   2416  CA  ALA B 307     -88.881 146.814 -20.075  1.00 73.38           C
ATOM   2417  C   ALA B 307     -89.920 145.956 -20.805  1.00 75.48           C
ATOM   2418  O   ALA B 307     -90.912 146.480 -21.302  1.00 80.91           O
ATOM   2419  CB  ALA B 307     -87.772 147.214 -21.034  1.00 72.85           C
ATOM   2420  N   PHE B 308     -89.684 144.645 -20.881  1.00 80.25           N
ATOM   2421  CA  PHE B 308     -90.627 143.707 -21.510  1.00 76.20           C
ATOM   2422  C   PHE B 308     -91.903 143.500 -20.682  1.00 76.57           C
ATOM   2423  O   PHE B 308     -92.984 143.376 -21.255  1.00 81.05           O
ATOM   2424  CB  PHE B 308     -89.952 142.353 -21.787  1.00 72.56           C
ATOM   2425  CG  PHE B 308     -90.866 141.329 -22.418  1.00 75.03           C
ATOM   2426  CD1 PHE B 308     -91.434 141.567 -23.672  1.00 74.02           C
ATOM   2427  CD2 PHE B 308     -91.164 140.129 -21.763  1.00 74.95           C
ATOM   2428  CE1 PHE B 308     -92.274 140.636 -24.262  1.00 71.66           C
ATOM   2429  CE2 PHE B 308     -91.997 139.189 -22.354  1.00 73.68           C
ATOM   2430  CZ  PHE B 308     -92.551 139.443 -23.606  1.00 75.06           C
ATOM   2431  N   VAL B 309     -91.774 143.469 -19.354  1.00 73.83           N
ATOM   2432  CA  VAL B 309     -92.922 143.272 -18.460  1.00 76.62           C
ATOM   2433  C   VAL B 309     -93.848 144.502 -18.418  1.00 81.60           C
ATOM   2434  O   VAL B 309     -95.073 144.347 -18.394  1.00 78.08           O
ATOM   2435  CB  VAL B 309     -92.469 142.839 -17.048  1.00 75.36           C
ATOM   2436  CG1 VAL B 309     -93.617 142.878 -16.039  1.00 78.67           C
ATOM   2437  CG2 VAL B 309     -91.881 141.432 -17.118  1.00 73.54           C
ATOM   2438  N   SER B 310     -93.264 145.704 -18.447  1.00 85.38           N
ATOM   2439  CA  SER B 310     -94.029 146.965 -18.499  1.00 86.91           C
ATOM   2440  C   SER B 310     -94.482 147.406 -19.916  1.00 91.39           C
ATOM   2441  O   SER B 310     -95.096 148.463 -20.070  1.00 96.60           O
ATOM   2442  CB  SER B 310     -93.216 148.085 -17.838  1.00 84.13           C
ATOM   2443  OG  SER B 310     -92.001 148.286 -18.516  1.00 77.45           O
ATOM   2444  N   ASP B 311     -94.180 146.597 -20.934  1.00 98.19           N
ATOM   2445  CA  ASP B 311     -94.601 146.816 -22.332  1.00101.63           C
ATOM   2446  C   ASP B 311     -93.967 148.048 -23.010  1.00 99.33           C
ATOM   2447  O   ASP B 311     -94.538 148.617 -23.941  1.00100.51           O
ATOM   2448  CB  ASP B 311     -96.144 146.823 -22.457  1.00106.53           C
ATOM   2449  CG  ASP B 311     -96.649 146.252 -23.804  1.00109.63           C
ATOM   2450  OD1 ASP B 311     -95.832 146.033 -24.738  1.00102.92           O
ATOM   2451  OD2 ASP B 311     -97.882 146.025 -23.922  1.00109.77           O
ATOM   2452  N   GLU B 312     -92.777 148.441 -22.551  1.00 95.22           N
ATOM   2453  CA  GLU B 312     -91.950 149.415 -23.268  1.00 85.93           C
ATOM   2454  C   GLU B 312     -91.401 148.774 -24.537  1.00 83.93           C
ATOM   2455  O   GLU B 312     -91.190 149.460 -25.530  1.00 90.70           O
ATOM   2456  CB  GLU B 312     -90.796 149.915 -22.391  1.00 83.82           C
ATOM   2457  CG  GLU B 312     -91.239 150.691 -21.154  1.00 85.18           C
ATOM   2458  CD  GLU B 312     -90.092 151.085 -20.226  1.00 86.31           C
ATOM   2459  OE1 GLU B 312     -88.908 150.915 -20.601  1.00 91.98           O
ATOM   2460  OE2 GLU B 312     -90.375 151.571 -19.107  1.00 78.31           O
ATOM   2461  N   VAL B 313     -91.168 147.461 -24.490  1.00 80.66           N
ATOM   2462  CA  VAL B 313     -90.718 146.685 -25.649  1.00 81.58           C
ATOM   2463  C   VAL B 313     -91.733 145.567 -25.896  1.00 75.71           C
ATOM   2464  O   VAL B 313     -92.326 145.018 -24.954  1.00 80.48           O
ATOM   2465  CB  VAL B 313     -89.264 146.163 -25.464  1.00 83.81           C
ATOM   2466  CG1 VAL B 313     -89.173 145.192 -24.302  1.00 88.42           C
ATOM   2467  CG2 VAL B 313     -88.731 145.502 -26.728  1.00 86.91           C
ATOM   2468  N   SER B 314     -91.935 145.242 -27.168  1.00 72.24           N
ATOM   2469  CA  SER B 314     -92.979 144.311 -27.574  1.00 76.00           C
ATOM   2470  C   SER B 314     -92.414 142.918 -27.784  1.00 74.42           C
ATOM   2471  O   SER B 314     -91.202 142.732 -27.824  1.00 76.90           O
ATOM   2472  CB  SER B 314     -93.649 144.806 -28.855  1.00 74.25           C
ATOM   2473  OG  SER B 314     -92.704 144.857 -29.899  1.00 77.37           O
ATOM   2474  N   GLU B 315     -93.316 141.946 -27.927  1.00 77.83           N
ATOM   2475  CA  GLU B 315     -92.959 140.536 -28.109  1.00 78.37           C
ATOM   2476  C   GLU B 315     -92.140 140.339 -29.392  1.00 82.06           C
ATOM   2477  O   GLU B 315     -91.085 139.706 -29.347  1.00 84.20           O
ATOM   2478  CB  GLU B 315     -94.224 139.659 -28.098  1.00 76.72           C
ATOM   2479  CG  GLU B 315     -94.001 138.151 -28.167  1.00 79.07           C
ATOM   2480  CD  GLU B 315     -95.296 137.349 -28.001  1.00 79.46           C
ATOM   2481  OE1 GLU B 315     -95.963 137.493 -26.950  1.00 78.90           O
ATOM   2482  OE2 GLU B 315     -95.642 136.554 -28.908  1.00 76.86           O
ATOM   2483  N   ASP B 316     -92.599 140.915 -30.507  1.00 82.94           N
ATOM   2484  CA  ASP B 316     -91.892 140.800 -31.796  1.00 85.69           C
ATOM   2485  C   ASP B 316     -90.560 141.549 -31.839  1.00 79.52           C
ATOM   2486  O   ASP B 316     -89.632 141.112 -32.520  1.00 75.20           O
ATOM   2487  CB  ASP B 316     -92.781 141.227 -32.983  1.00 88.41           C
ATOM   2488  CG  ASP B 316     -93.684 140.099 -33.474  1.00 96.72           C
ATOM   2489  OD1 ASP B 316     -93.187 138.965 -33.703  1.00 95.67           O
ATOM   2490  OD2 ASP B 316     -94.901 140.349 -33.637  1.00103.13           O
ATOM   2491  N   ALA B 317     -90.478 142.676 -31.133  1.00 78.31           N
ATOM   2492  CA  ALA B 317     -89.226 143.433 -31.016  1.00 80.50           C
ATOM   2493  C   ALA B 317     -88.168 142.628 -30.250  1.00 83.35           C
ATOM   2494  O   ALA B 317     -87.037 142.478 -30.724  1.00 83.30           O
ATOM   2495  CB  ALA B 317     -89.471 144.767 -30.331  1.00 79.97           C
ATOM   2496  N   LEU B 318     -88.554 142.115 -29.076  1.00 79.46           N
ATOM   2497  CA  LEU B 318     -87.688 141.262 -28.241  1.00 75.85           C
ATOM   2498  C   LEU B 318     -87.180 140.029 -28.989  1.00 69.33           C
ATOM   2499  O   LEU B 318     -86.013 139.656 -28.858  1.00 64.96           O
ATOM   2500  CB  LEU B 318     -88.430 140.812 -26.972  1.00 77.30           C
ATOM   2501  CG  LEU B 318     -87.619 140.065 -25.896  1.00 76.46           C
ATOM   2502  CD1 LEU B 318     -86.693 141.012 -25.146  1.00 72.31           C
ATOM   2503  CD2 LEU B 318     -88.542 139.342 -24.931  1.00 75.95           C
ATOM   2504  N   LYS B 319     -88.063 139.398 -29.756  1.00 67.58           N
ATOM   2505  CA  LYS B 319     -87.689 138.255 -30.588  1.00 67.54           C
ATOM   2506  C   LYS B 319     -86.732 138.629 -31.729  1.00 68.27           C
ATOM   2507  O   LYS B 319     -85.812 137.864 -32.032  1.00 67.18           O
ATOM   2508  CB  LYS B 319     -88.932 137.561 -31.145  1.00 67.82           C
ATOM   2509  CG  LYS B 319     -89.676 136.750 -30.110  1.00 68.14           C
ATOM   2510  CD  LYS B 319     -90.905 136.089 -30.700  1.00 72.58           C
ATOM   2511  CE  LYS B 319     -91.625 135.265 -29.652  1.00 76.25           C
ATOM   2512  NZ  LYS B 319     -92.799 134.561 -30.218  1.00 77.97           N
ATOM   2513  N   SER B 320     -86.946 139.790 -32.351  1.00 70.00           N
ATOM   2514  CA  SER B 320     -86.054 140.274 -33.417  1.00 74.23           C
ATOM   2515  C   SER B 320     -84.659 140.615 -32.888  1.00 74.21           C
ATOM   2516  O   SER B 320     -83.661 140.462 -33.602  1.00 74.50           O
ATOM   2517  CB  SER B 320     -86.661 141.485 -34.134  1.00 76.57           C
ATOM   2518  OG  SER B 320     -87.830 141.103 -34.840  1.00 76.85           O
ATOM   2519  N   CYS B 321     -84.603 141.078 -31.639  1.00 70.51           N
ATOM   2520  CA  CYS B 321     -83.337 141.338 -30.955  1.00 63.73           C
ATOM   2521  C   CYS B 321     -82.553 140.057 -30.693  1.00 63.52           C
ATOM   2522  O   CYS B 321     -81.328 140.039 -30.847  1.00 63.82           O
ATOM   2523  CB  CYS B 321     -83.589 142.062 -29.635  1.00 62.52           C
ATOM   2524  SG  CYS B 321     -82.091 142.536 -28.756  1.00 57.68           S
ATOM   2525  N   LEU B 322     -83.260 138.999 -30.294  1.00 61.49           N
ATOM   2526  CA  LEU B 322     -82.628 137.711 -30.004  1.00 60.68           C
ATOM   2527  C   LEU B 322     -82.128 137.022 -31.258  1.00 58.36           C
ATOM   2528  O   LEU B 322     -81.016 136.498 -31.255  1.00 56.04           O
ATOM   2529  CB  LEU B 322     -83.587 136.770 -29.270  1.00 63.03           C
ATOM   2530  CG  LEU B 322     -82.959 135.480 -28.712  1.00 61.87           C
ATOM   2531  CD1 LEU B 322     -81.905 135.793 -27.655  1.00 59.42           C
ATOM   2532  CD2 LEU B 322     -84.032 134.561 -28.151  1.00 62.02           C
ATOM   2533  N   ILE B 323     -82.948 137.037 -32.317  1.00 58.35           N
ATOM   2534  CA  ILE B 323     -82.584 136.476 -33.631  1.00 56.55           C
ATOM   2535  C   ILE B 323     -81.274 137.072 -34.157  1.00 59.27           C
ATOM   2536  O   ILE B 323     -80.430 136.344 -34.678  1.00 59.56           O
ATOM   2537  CB  ILE B 323     -83.710 136.664 -34.678  1.00 56.40           C
ATOM   2538  CG1 ILE B 323     -84.923 135.786 -34.315  1.00 59.82           C
ATOM   2539  CG2 ILE B 323     -83.230 136.281 -36.072  1.00 56.77           C
ATOM   2540  CD1 ILE B 323     -86.231 136.166 -34.996  1.00 59.02           C
ATOM   2541  N   ASP B 324     -81.109 138.384 -34.007  1.00 59.91           N
ATOM   2542  CA  ASP B 324     -79.864 139.053 -34.381  1.00 67.72           C
ATOM   2543  C   ASP B 324     -78.698 138.616 -33.495  1.00 65.37           C
ATOM   2544  O   ASP B 324     -77.604 138.341 -33.983  1.00 67.18           O
ATOM   2545  CB  ASP B 324     -80.014 140.583 -34.317  1.00 74.73           C
ATOM   2546  CG  ASP B 324     -80.995 141.137 -35.355  1.00 82.04           C
ATOM   2547  OD1 ASP B 324     -81.410 140.400 -36.294  1.00 79.03           O
ATOM   2548  OD2 ASP B 324     -81.358 142.333 -35.215  1.00 90.61           O
ATOM   2549  N   GLU B 325     -78.941 138.567 -32.190  1.00 66.20           N
ATOM   2550  CA  GLU B 325     -77.924 138.180 -31.204  1.00 61.70           C
ATOM   2551  C   GLU B 325     -77.416 136.749 -31.375  1.00 57.64           C
ATOM   2552  O   GLU B 325     -76.214 136.495 -31.273  1.00 57.86           O
ATOM   2553  CB  GLU B 325     -78.458 138.384 -29.777  1.00 67.09           C
ATOM   2554  CG  GLU B 325     -78.127 139.744 -29.185  1.00 68.72           C
ATOM   2555  CD  GLU B 325     -76.666 139.863 -28.759  1.00 75.70           C
ATOM   2556  OE1 GLU B 325     -75.835 138.980 -29.073  1.00 77.37           O
ATOM   2557  OE2 GLU B 325     -76.328 140.856 -28.095  1.00 87.08           O
ATOM   2558  N   VAL B 326     -78.340 135.832 -31.643  1.00 56.56           N
ATOM   2559  CA  VAL B 326     -78.016 134.428 -31.907  1.00 55.46           C
ATOM   2560  C   VAL B 326     -77.333 134.243 -33.257  1.00 56.25           C
ATOM   2561  O   VAL B 326     -76.336 133.523 -33.346  1.00 60.50           O
ATOM   2562  CB  VAL B 326     -79.273 133.538 -31.846  1.00 55.35           C
ATOM   2563  CG1 VAL B 326     -78.979 132.131 -32.359  1.00 59.41           C
ATOM   2564  CG2 VAL B 326     -79.807 133.475 -30.423  1.00 53.65           C
ATOM   2565  N   ASN B 327     -77.861 134.882 -34.304  1.00 57.91           N
ATOM   2566  CA  ASN B 327     -77.239 134.802 -35.631  1.00 58.31           C
ATOM   2567  C   ASN B 327     -75.799 135.324 -35.647  1.00 57.78           C
ATOM   2568  O   ASN B 327     -74.956 134.755 -36.333  1.00 55.73           O
ATOM   2569  CB  ASN B 327     -78.101 135.484 -36.712  1.00 58.98           C
ATOM   2570  CG  ASN B 327     -79.263 134.605 -37.178  1.00 58.24           C
ATOM   2571  OD1 ASN B 327     -79.146 133.382 -37.209  1.00 53.08           O
ATOM   2572  ND2 ASN B 327     -80.382 135.224 -37.552  1.00 56.30           N
ATOM   2573  N   ALA B 328     -75.524 136.390 -34.900  1.00 56.98           N
ATOM   2574  CA  ALA B 328     -74.152 136.876 -34.713  1.00 59.62           C
ATOM   2575  C   ALA B 328     -73.253 135.831 -34.034  1.00 62.41           C
ATOM   2576  O   ALA B 328     -72.103 135.646 -34.435  1.00 62.90           O
ATOM   2577  CB  ALA B 328     -74.150 138.170 -33.913  1.00 58.76           C
ATOM   2578  N   LEU B 329     -73.785 135.156 -33.014  1.00 61.30           N
ATOM   2579  CA  LEU B 329     -73.026 134.142 -32.264  1.00 61.24           C
ATOM   2580  C   LEU B 329     -72.776 132.871 -33.047  1.00 56.59           C
ATOM   2581  O   LEU B 329     -71.693 132.285 -32.940  1.00 54.96           O
ATOM   2582  CB  LEU B 329     -73.719 133.790 -30.948  1.00 64.11           C
ATOM   2583  CG  LEU B 329     -73.601 134.857 -29.861  1.00 66.27           C
ATOM   2584  CD1 LEU B 329     -74.760 134.746 -28.878  1.00 68.09           C
ATOM   2585  CD2 LEU B 329     -72.253 134.743 -29.152  1.00 66.87           C
ATOM   2586  N   LEU B 330     -73.765 132.444 -33.828  1.00 54.42           N
ATOM   2587  CA  LEU B 330     -73.590 131.279 -34.689  1.00 54.95           C
ATOM   2588  C   LEU B 330     -72.779 131.552 -35.969  1.00 56.49           C
ATOM   2589  O   LEU B 330     -72.357 130.600 -36.630  1.00 56.59           O
ATOM   2590  CB  LEU B 330     -74.939 130.641 -35.038  1.00 53.77           C
ATOM   2591  CG  LEU B 330     -75.752 130.038 -33.898  1.00 57.10           C
ATOM   2592  CD1 LEU B 330     -77.027 129.432 -34.483  1.00 58.01           C
ATOM   2593  CD2 LEU B 330     -75.008 128.983 -33.088  1.00 56.55           C
ATOM   2594  N   ALA B 331     -72.576 132.827 -36.328  1.00 55.53           N
ATOM   2595  CA  ALA B 331     -71.868 133.188 -37.568  1.00 55.81           C
ATOM   2596  C   ALA B 331     -70.491 132.520 -37.699  1.00 54.63           C
ATOM   2597  O   ALA B 331     -70.281 131.836 -38.699  1.00 55.21           O
ATOM   2598  CB  ALA B 331     -71.783 134.709 -37.759  1.00 56.36           C
ATOM   2599  N   PRO B 332     -69.579 132.676 -36.691  1.00 54.49           N
ATOM   2600  CA  PRO B 332     -68.286 131.961 -36.718  1.00 52.68           C
ATOM   2601  C   PRO B 332     -68.386 130.456 -36.986  1.00 55.05           C
ATOM   2602  O   PRO B 332     -67.518 129.897 -37.660  1.00 56.54           O
ATOM   2603  CB  PRO B 332     -67.702 132.202 -35.315  1.00 51.37           C
ATOM   2604  CG  PRO B 332     -68.317 133.469 -34.854  1.00 54.27           C
ATOM   2605  CD  PRO B 332     -69.656 133.600 -35.535  1.00 55.09           C
ATOM   2606  N   VAL B 333     -69.435 129.814 -36.476  1.00 60.33           N
ATOM   2607  CA  VAL B 333     -69.623 128.367 -36.649  1.00 63.40           C
ATOM   2608  C   VAL B 333     -70.038 128.049 -38.095  1.00 62.86           C
ATOM   2609  O   VAL B 333     -69.472 127.161 -38.710  1.00 64.35           O
ATOM   2610  CB  VAL B 333     -70.619 127.783 -35.610  1.00 65.08           C
ATOM   2611  CG1 VAL B 333     -70.777 126.275 -35.771  1.00 64.06           C
ATOM   2612  CG2 VAL B 333     -70.135 128.091 -34.207  1.00 69.33           C
ATOM   2613  N   ARG B 334     -71.001 128.792 -38.634  1.00 60.90           N
ATOM   2614  CA  ARG B 334     -71.414 128.642 -40.036  1.00 63.25           C
ATOM   2615  C   ARG B 334     -70.252 128.813 -40.990  1.00 64.43           C
ATOM   2616  O   ARG B 334     -70.073 128.009 -41.901  1.00 70.10           O
ATOM   2617  CB  ARG B 334     -72.464 129.680 -40.423  1.00 62.93           C
ATOM   2618  CG  ARG B 334     -73.793 129.521 -39.729  1.00 61.63           C
ATOM   2619  CD  ARG B 334     -74.738 130.573 -40.231  1.00 61.64           C
ATOM   2620  NE  ARG B 334     -75.936 130.570 -39.407  1.00 59.29           N
ATOM   2621  CZ  ARG B 334     -76.268 131.493 -38.512  1.00 55.11           C
ATOM   2622  NH1 ARG B 334     -77.405 131.337 -37.851  1.00 56.13           N
ATOM   2623  NH2 ARG B 334     -75.508 132.563 -38.282  1.00 53.67           N
ATOM   2624  N   GLN B 335     -69.479 129.874 -40.785  1.00 64.65           N
ATOM   2625  CA  GLN B 335     -68.362 130.170 -41.665  1.00 71.83           C
ATOM   2626  C   GLN B 335     -67.285 129.081 -41.625  1.00 66.29           C
ATOM   2627  O   GLN B 335     -66.654 128.830 -42.638  1.00 67.21           O
ATOM   2628  CB  GLN B 335     -67.848 131.610 -41.504  1.00 78.60           C
ATOM   2629  CG  GLN B 335     -67.178 131.985 -40.203  1.00 89.71           C
ATOM   2630  CD  GLN B 335     -65.670 131.730 -40.138  1.00101.06           C
ATOM   2631  OE1 GLN B 335     -65.066 131.180 -41.067  1.00109.63           O
ATOM   2632  NE2 GLN B 335     -65.055 132.137 -39.021  1.00102.27           N
ATOM   2633  N   HIS B 336     -67.108 128.419 -40.483  1.00 65.82           N
ATOM   2634  CA  HIS B 336     -66.192 127.289 -40.397  1.00 64.88           C
ATOM   2635  C   HIS B 336     -66.661 126.116 -41.259  1.00 63.64           C
ATOM   2636  O   HIS B 336     -65.858 125.512 -41.965  1.00 64.57           O
ATOM   2637  CB  HIS B 336     -66.010 126.850 -38.947  1.00 66.58           C
ATOM   2638  CG  HIS B 336     -65.011 125.748 -38.771  1.00 68.36           C
ATOM   2639  ND1 HIS B 336     -63.672 125.985 -38.555  1.00 68.65           N
ATOM   2640  CD2 HIS B 336     -65.160 124.402 -38.772  1.00 66.40           C
ATOM   2641  CE1 HIS B 336     -63.040 124.832 -38.431  1.00 70.87           C
ATOM   2642  NE2 HIS B 336     -63.921 123.858 -38.560  1.00 66.91           N
ATOM   2643  N   PHE B 337     -67.957 125.809 -41.213  1.00 65.98           N
ATOM   2644  CA  PHE B 337     -68.532 124.706 -42.005  1.00 66.97           C
ATOM   2645  C   PHE B 337     -68.751 125.050 -43.477  1.00 70.61           C
ATOM   2646  O   PHE B 337     -68.860 124.149 -44.318  1.00 71.77           O
ATOM   2647  CB  PHE B 337     -69.839 124.207 -41.382  1.00 65.47           C
ATOM   2648  CG  PHE B 337     -69.637 123.454 -40.103  1.00 64.14           C
ATOM   2649  CD1 PHE B 337     -69.218 122.139 -40.131  1.00 63.63           C
ATOM   2650  CD2 PHE B 337     -69.846 124.062 -38.873  1.00 65.07           C
ATOM   2651  CE1 PHE B 337     -69.017 121.435 -38.957  1.00 63.11           C
ATOM   2652  CE2 PHE B 337     -69.653 123.369 -37.698  1.00 65.48           C
ATOM   2653  CZ  PHE B 337     -69.238 122.047 -37.740  1.00 65.77           C
ATOM   2654  N   ALA B 338     -68.862 126.344 -43.769  1.00 72.08           N
ATOM   2655  CA  ALA B 338     -68.907 126.838 -45.142  1.00 71.84           C
ATOM   2656  C   ALA B 338     -67.537 126.754 -45.829  1.00 71.60           C
ATOM   2657  O   ALA B 338     -67.475 126.575 -47.053  1.00 76.28           O
ATOM   2658  CB  ALA B 338     -69.431 128.268 -45.169  1.00 66.99           C
ATOM   2659  N   SER B 339     -66.455 126.872 -45.061  1.00 68.73           N
ATOM   2660  CA  SER B 339     -65.107 127.012 -45.624  1.00 70.98           C
ATOM   2661  C   SER B 339     -64.111 125.950 -45.154  1.00 70.30           C
ATOM   2662  O   SER B 339     -62.968 126.269 -44.848  1.00 74.54           O
ATOM   2663  CB  SER B 339     -64.568 128.418 -45.322  1.00 70.13           C
ATOM   2664  OG  SER B 339     -64.094 128.512 -43.994  1.00 68.03           O
ATOM   2665  N   ASN B 340     -64.543 124.691 -45.120  1.00 77.65           N
ATOM   2666  CA  ASN B 340     -63.676 123.564 -44.734  1.00 74.42           C
ATOM   2667  C   ASN B 340     -64.315 122.283 -45.247  1.00 77.73           C
ATOM   2668  O   ASN B 340     -65.446 121.972 -44.866  1.00 76.63           O
ATOM   2669  CB  ASN B 340     -63.505 123.520 -43.206  1.00 72.05           C
ATOM   2670  CG  ASN B 340     -62.540 122.429 -42.736  1.00 71.50           C
ATOM   2671  OD1 ASN B 340     -62.712 121.253 -43.050  1.00 74.25           O
ATOM   2672  ND2 ASN B 340     -61.533 122.815 -41.957  1.00 67.78           N
ATOM   2673  N   GLU B 341     -63.590 121.548 -46.088  1.00 83.51           N
ATOM   2674  CA  GLU B 341     -64.137 120.356 -46.750  1.00 93.79           C
ATOM   2675  C   GLU B 341     -64.465 119.275 -45.707  1.00 90.10           C
ATOM   2676  O   GLU B 341     -65.595 118.773 -45.658  1.00 82.63           O
ATOM   2677  CB  GLU B 341     -63.223 119.864 -47.915  1.00103.07           C
ATOM   2678  CG  GLU B 341     -62.127 118.827 -47.583  1.00110.15           C
ATOM   2679  CD  GLU B 341     -61.514 118.071 -48.785  1.00109.13           C
ATOM   2680  OE1 GLU B 341     -60.397 117.522 -48.614  1.00100.44           O
ATOM   2681  OE2 GLU B 341     -62.130 117.970 -49.877  1.00101.79           O
ATOM   2682  N   GLU B 342     -63.493 118.962 -44.854  1.00 92.79           N
ATOM   2683  CA  GLU B 342     -63.667 117.912 -43.845  1.00 94.34           C
ATOM   2684  C   GLU B 342     -64.838 118.221 -42.909  1.00 86.58           C
ATOM   2685  O   GLU B 342     -65.700 117.383 -42.724  1.00 86.11           O
ATOM   2686  CB  GLU B 342     -62.394 117.647 -43.050  1.00 98.71           C
ATOM   2687  CG  GLU B 342     -62.255 116.202 -42.568  1.00101.12           C
ATOM   2688  CD  GLU B 342     -61.002 115.973 -41.735  1.00104.89           C
ATOM   2689  OE1 GLU B 342     -60.744 114.812 -41.350  1.00 98.23           O
ATOM   2690  OE2 GLU B 342     -60.266 116.948 -41.461  1.00105.45           O
ATOM   2691  N   ALA B 343     -64.880 119.429 -42.352  1.00 78.66           N
ATOM   2692  CA  ALA B 343     -65.992 119.846 -41.488  1.00 78.91           C
ATOM   2693  C   ALA B 343     -67.344 119.793 -42.219  1.00 78.78           C
ATOM   2694  O   ALA B 343     -68.339 119.316 -41.667  1.00 71.03           O
ATOM   2695  CB  ALA B 343     -65.738 121.239 -40.925  1.00 80.87           C
ATOM   2696  N   HIS B 344     -67.372 120.262 -43.465  1.00 81.60           N
ATOM   2697  CA  HIS B 344     -68.590 120.227 -44.270  1.00 76.15           C
ATOM   2698  C   HIS B 344     -69.092 118.794 -44.467  1.00 74.87           C
ATOM   2699  O   HIS B 344     -70.273 118.533 -44.273  1.00 77.25           O
ATOM   2700  CB  HIS B 344     -68.378 120.909 -45.619  1.00 78.20           C
ATOM   2701  CG  HIS B 344     -69.654 121.232 -46.331  1.00 85.60           C
ATOM   2702  ND1 HIS B 344     -70.353 122.402 -46.109  1.00 89.78           N
ATOM   2703  CD2 HIS B 344     -70.368 120.534 -47.246  1.00 85.15           C
ATOM   2704  CE1 HIS B 344     -71.437 122.414 -46.865  1.00 89.20           C
ATOM   2705  NE2 HIS B 344     -71.469 121.293 -47.565  1.00 88.18           N
ATOM   2706  N   GLU B 345     -68.198 117.877 -44.838  1.00 75.60           N
ATOM   2707  CA  GLU B 345     -68.536 116.446 -44.952  1.00 79.89           C
ATOM   2708  C   GLU B 345     -69.203 115.904 -43.696  1.00 78.96           C
ATOM   2709  O   GLU B 345     -70.252 115.244 -43.787  1.00 77.57           O
ATOM   2710  CB  GLU B 345     -67.262 115.604 -45.266  1.00 89.47           C
ATOM   2711  CG  GLU B 345     -67.402 114.033 -45.258  1.00100.46           C
ATOM   2712  CD  GLU B 345     -66.708 113.328 -44.067  1.00102.43           C
ATOM   2713  OE1 GLU B 345     -65.469 113.455 -43.924  1.00 94.36           O
ATOM   2714  OE2 GLU B 345     -67.387 112.612 -43.288  1.00 97.09           O
ATOM   2715  N   LEU B 346     -68.577 116.166 -42.540  1.00 74.05           N
ATOM   2716  CA  LEU B 346     -69.069 115.673 -41.244  1.00 65.66           C
ATOM   2717  C   LEU B 346     -70.497 116.152 -41.036  1.00 60.50           C
ATOM   2718  O   LEU B 346     -71.390 115.339 -40.824  1.00 57.44           O
ATOM   2719  CB  LEU B 346     -68.184 116.132 -40.080  1.00 63.95           C
ATOM   2720  CG  LEU B 346     -66.741 115.625 -40.034  1.00 65.40           C
ATOM   2721  CD1 LEU B 346     -66.007 116.215 -38.841  1.00 63.85           C
ATOM   2722  CD2 LEU B 346     -66.673 114.112 -40.014  1.00 68.14           C
ATOM   2723  N   LEU B 347     -70.713 117.459 -41.164  1.00 56.91           N
ATOM   2724  CA  LEU B 347     -72.067 118.029 -41.097  1.00 60.12           C
ATOM   2725  C   LEU B 347     -73.081 117.393 -42.073  1.00 64.40           C
ATOM   2726  O   LEU B 347     -74.226 117.170 -41.691  1.00 68.79           O
ATOM   2727  CB  LEU B 347     -72.028 119.548 -41.286  1.00 60.09           C
ATOM   2728  CG  LEU B 347     -73.373 120.292 -41.302  1.00 61.98           C
ATOM   2729  CD1 LEU B 347     -74.176 120.045 -40.032  1.00 65.01           C
ATOM   2730  CD2 LEU B 347     -73.158 121.784 -41.502  1.00 60.82           C
ATOM   2731  N   GLU B 348     -72.669 117.089 -43.303  1.00 69.57           N
ATOM   2732  CA  GLU B 348     -73.551 116.395 -44.254  1.00 74.14           C
ATOM   2733  C   GLU B 348     -73.874 114.973 -43.814  1.00 75.45           C
ATOM   2734  O   GLU B 348     -75.007 114.515 -43.982  1.00 83.81           O
ATOM   2735  CB  GLU B 348     -72.948 116.367 -45.667  1.00 81.61           C
ATOM   2736  CG  GLU B 348     -72.876 117.724 -46.357  1.00 85.15           C
ATOM   2737  CD  GLU B 348     -74.188 118.484 -46.268  1.00 85.17           C
ATOM   2738  OE1 GLU B 348     -75.199 117.966 -46.774  1.00 85.11           O
ATOM   2739  OE2 GLU B 348     -74.213 119.573 -45.666  1.00 82.42           O
ATOM   2740  N   ALA B 349     -72.885 114.279 -43.259  1.00 71.33           N
ATOM   2741  CA  ALA B 349     -73.094 112.930 -42.728  1.00 72.42           C
ATOM   2742  C   ALA B 349     -74.045 112.924 -41.516  1.00 73.98           C
ATOM   2743  O   ALA B 349     -74.842 111.995 -41.349  1.00 72.67           O
ATOM   2744  CB  ALA B 349     -71.757 112.300 -42.360  1.00 69.92           C
ATOM   2745  N   VAL B 350     -73.943 113.955 -40.672  1.00 71.18           N
ATOM   2746  CA  VAL B 350     -74.781 114.083 -39.481  1.00 67.55           C
ATOM   2747  C   VAL B 350     -76.222 114.367 -39.906  1.00 73.48           C
ATOM   2748  O   VAL B 350     -77.144 113.708 -39.413  1.00 76.46           O
ATOM   2749  CB  VAL B 350     -74.243 115.167 -38.513  1.00 65.47           C
ATOM   2750  CG1 VAL B 350     -75.227 115.456 -37.378  1.00 66.20           C
ATOM   2751  CG2 VAL B 350     -72.908 114.740 -37.930  1.00 63.12           C
ATOM   2752  N   LYS B 351     -76.411 115.328 -40.821  1.00 74.16           N
ATOM   2753  CA  LYS B 351     -77.740 115.612 -41.420  1.00 70.78           C
ATOM   2754  C   LYS B 351     -78.408 114.382 -42.046  1.00 65.88           C
ATOM   2755  O   LYS B 351     -79.609 114.226 -41.932  1.00 60.17           O
ATOM   2756  CB  LYS B 351     -77.650 116.726 -42.473  1.00 71.31           C
ATOM   2757  CG  LYS B 351     -77.470 118.121 -41.897  1.00 74.54           C
ATOM   2758  CD  LYS B 351     -77.318 119.167 -42.990  1.00 78.70           C
ATOM   2759  CE  LYS B 351     -77.387 120.574 -42.412  1.00 85.38           C
ATOM   2760  NZ  LYS B 351     -77.358 121.625 -43.467  1.00 90.48           N
ATOM   2761  N   SER B 352     -77.614 113.519 -42.684  1.00 68.79           N
ATOM   2762  CA  SER B 352     -78.117 112.281 -43.309  1.00 71.77           C
ATOM   2763  C   SER B 352     -78.660 111.230 -42.327  1.00 75.17           C
ATOM   2764  O   SER B 352     -79.437 110.357 -42.721  1.00 77.17           O
ATOM   2765  CB  SER B 352     -77.027 111.635 -44.174  1.00 70.87           C
ATOM   2766  OG  SER B 352     -76.059 110.962 -43.390  1.00 66.19           O
ATOM   2767  N   TYR B 353     -78.220 111.295 -41.070  1.00 79.11           N
ATOM   2768  CA  TYR B 353     -78.722 110.415 -40.012  1.00 76.09           C
ATOM   2769  C   TYR B 353     -80.084 110.871 -39.428  1.00 80.93           C
ATOM   2770  O   TYR B 353     -80.617 110.178 -38.568  1.00 78.60           O
ATOM   2771  CB  TYR B 353     -77.706 110.309 -38.859  1.00 72.34           C
ATOM   2772  CG  TYR B 353     -76.267 109.956 -39.212  1.00 71.54           C
ATOM   2773  CD1 TYR B 353     -75.955 109.074 -40.249  1.00 72.19           C
ATOM   2774  CD2 TYR B 353     -75.205 110.482 -38.460  1.00 68.85           C
ATOM   2775  CE1 TYR B 353     -74.626 108.762 -40.546  1.00 68.29           C
ATOM   2776  CE2 TYR B 353     -73.886 110.166 -38.746  1.00 65.60           C
ATOM   2777  CZ  TYR B 353     -73.601 109.311 -39.790  1.00 65.34           C
ATOM   2778  OH  TYR B 353     -72.294 109.003 -40.069  1.00 65.48           O
ATOM   2779  N   ARG B 354     -80.619 112.026 -39.849  1.00 90.55           N
ATOM   2780  CA  ARG B 354     -81.927 112.527 -39.382  1.00 97.72           C
ATOM   2781  C   ARG B 354     -83.121 111.906 -40.125  1.00112.63           C
ATOM   2782  O   ARG B 354     -84.172 111.725 -39.523  1.00113.62           O
ATOM   2783  CB  ARG B 354     -82.007 114.048 -39.519  1.00 93.36           C
ATOM   2784  N   LYS B 355     -82.953 111.565 -41.410  1.00130.74           N
ATOM   2785  CA  LYS B 355     -84.052 110.969 -42.255  1.00141.46           C
ATOM   2786  C   LYS B 355     -85.018 109.987 -41.537  1.00149.84           C
ATOM   2787  O   LYS B 355     -84.573 108.994 -40.962  1.00156.38           O
ATOM   2788  CB  LYS B 355     -83.411 110.188 -43.419  1.00140.75           C
ATOM   2789  CG  LYS B 355     -82.894 110.984 -44.615  1.00137.06           C
ATOM   2790  CD  LYS B 355     -84.017 111.501 -45.500  1.00136.39           C
ATOM   2791  CE  LYS B 355     -84.575 110.394 -46.388  1.00134.76           C
ATOM   2792  NZ  LYS B 355     -85.687 110.881 -47.246  1.00132.02           N
ATOM   2793  N   GLY B 356     -86.331 110.233 -41.634  1.00145.81           N
ATOM   2794  CA  GLY B 356     -87.338 109.467 -40.897  1.00144.07           C
ATOM   2795  C   GLY B 356     -87.201 109.589 -39.381  1.00145.93           C
ATOM   2796  O   GLY B 356     -87.575 110.608 -38.787  1.00134.74           O
ATOM   2797  N   GLY B 357     -86.680 108.532 -38.762  1.00148.29           N
ATOM   2798  CA  GLY B 357     -86.187 108.567 -37.379  1.00151.59           C
ATOM   2799  C   GLY B 357     -84.703 108.227 -37.380  1.00157.20           C
ATOM   2800  O   GLY B 357     -84.275 107.392 -38.170  1.00168.33           O
ATOM   2801  N   ALA B 358     -83.904 108.871 -36.527  1.00158.92           N
ATOM   2802  CA  ALA B 358     -82.449 108.582 -36.483  1.00158.83           C
ATOM   2803  C   ALA B 358     -82.172 107.186 -35.928  1.00163.17           C
ATOM   2804  O   ALA B 358     -81.491 106.369 -36.563  1.00154.14           O
ATOM   2805  CB  ALA B 358     -81.711 109.652 -35.685  1.00153.83           C
ATOM   2806  N   THR B 359     -82.757 106.914 -34.768  1.00173.27           N
ATOM   2807  CA  THR B 359     -82.790 105.576 -34.162  1.00178.62           C
ATOM   2808  C   THR B 359     -83.872 104.675 -34.838  1.00185.00           C
ATOM   2809  O   THR B 359     -84.434 103.824 -34.166  1.00198.94           O
ATOM   2810  CB  THR B 359     -83.064 105.707 -32.619  1.00172.27           C
ATOM   2811  OG1 THR B 359     -82.324 106.812 -32.076  1.00163.60           O
ATOM   2812  CG2 THR B 359     -82.745 104.447 -31.778  1.00164.93           C
ATOM   2813  N   LEU B 360     -84.179 104.863 -36.132  1.00177.39           N
ATOM   2814  CA  LEU B 360     -85.060 103.938 -36.892  1.00167.59           C
ATOM   2815  C   LEU B 360     -84.276 102.684 -37.311  1.00160.68           C
ATOM   2816  O   LEU B 360     -84.813 101.574 -37.204  1.00153.67           O
ATOM   2817  CB  LEU B 360     -85.730 104.654 -38.089  1.00159.51           C
ATOM   2818  CG  LEU B 360     -86.649 103.924 -39.100  1.00149.43           C
ATOM   2819  CD1 LEU B 360     -87.898 103.376 -38.419  1.00145.30           C
ATOM   2820  CD2 LEU B 360     -87.058 104.821 -40.271  1.00138.78           C
ATOM   2821  N   PRO B 361     -83.007 102.848 -37.765  1.00157.59           N
ATOM   2822  CA  PRO B 361     -82.063 101.706 -37.776  1.00151.69           C
ATOM   2823  C   PRO B 361     -81.419 101.350 -36.386  1.00143.23           C
ATOM   2824  O   PRO B 361     -80.197 101.140 -36.294  1.00135.55           O
ATOM   2825  CB  PRO B 361     -80.985 102.151 -38.793  1.00152.78           C
ATOM   2826  CG  PRO B 361     -81.096 103.639 -38.858  1.00155.54           C
ATOM   2827  CD  PRO B 361     -82.559 103.922 -38.679  1.00156.77           C
ATOM   2828  N   LEU B 362     -82.230 101.267 -35.322  1.00134.17           N
ATOM   2829  CA  LEU B 362     -81.771 100.733 -34.017  1.00129.46           C
ATOM   2830  C   LEU B 362     -81.603  99.227 -34.118  1.00129.09           C
ATOM   2831  O   LEU B 362     -80.889  98.613 -33.329  1.00118.64           O
ATOM   2832  CB  LEU B 362     -82.730 101.090 -32.865  1.00125.17           C
ATOM   2833  CG  LEU B 362     -82.385 100.765 -31.409  1.00118.33           C
ATOM   2834  CD1 LEU B 362     -81.009 101.257 -31.012  1.00117.52           C
ATOM   2835  CD2 LEU B 362     -83.416 101.223 -30.367  1.00117.12           C
ATOM   2836  N   ALA B 363     -82.237  98.636 -35.127  1.00140.71           N
ATOM   2837  CA  ALA B 363     -81.998  97.238 -35.466  1.00147.60           C
ATOM   2838  C   ALA B 363     -80.503  96.866 -35.578  1.00150.58           C
ATOM   2839  O   ALA B 363     -80.175  95.685 -35.475  1.00164.88           O
ATOM   2840  CB  ALA B 363     -82.748  96.876 -36.745  1.00141.93           C
ATOM   2841  N   GLU B 364     -79.602  97.841 -35.756  1.00136.64           N
ATOM   2842  CA  GLU B 364     -78.158  97.546 -35.676  1.00131.90           C
ATOM   2843  C   GLU B 364     -77.777  97.230 -34.227  1.00126.42           C
ATOM   2844  O   GLU B 364     -77.986  98.057 -33.345  1.00111.00           O
ATOM   2845  CB  GLU B 364     -77.278  98.706 -36.231  1.00135.16           C
ATOM   2846  CG  GLU B 364     -75.946  98.245 -36.848  1.00143.30           C
ATOM   2847  CD  GLU B 364     -74.940  97.642 -35.857  1.00148.06           C
ATOM   2848  OE1 GLU B 364     -75.039  97.877 -34.629  1.00152.98           O
ATOM   2849  OE2 GLU B 364     -74.024  96.926 -36.318  1.00135.46           O
ATOM   2850  N   THR B 365     -77.277  96.006 -33.991  1.00121.51           N
ATOM   2851  CA  THR B 365     -76.549  95.625 -32.782  1.00117.46           C
ATOM   2852  C   THR B 365     -75.522  94.529 -33.150  1.00110.08           C
ATOM   2853  O   THR B 365     -75.588  93.919 -34.226  1.00105.26           O
ATOM   2854  CB  THR B 365     -77.542  95.122 -31.705  1.00118.23           C
ATOM   2855  OG1 THR B 365     -78.258  94.005 -32.229  1.00111.12           O
ATOM   2856  CG2 THR B 365     -78.576  96.184 -31.251  1.00115.71           C
ATOM   2857  N   ALA B 366     -74.584  94.289 -32.241  1.00107.46           N
ATOM   2858  CA  ALA B 366     -73.416  93.414 -32.470  1.00111.07           C
ATOM   2859  C   ALA B 366     -73.843  91.981 -32.835  1.00112.27           C
ATOM   2860  O   ALA B 366     -74.937  91.567 -32.450  1.00101.97           O
ATOM   2861  CB  ALA B 366     -72.526  93.411 -31.226  1.00106.41           C
ATOM   2862  N   LEU B 367     -72.997  91.246 -33.577  1.00118.42           N
ATOM   2863  CA  LEU B 367     -73.258  89.802 -33.893  1.00132.78           C
ATOM   2864  C   LEU B 367     -72.044  89.058 -34.532  1.00127.08           C
ATOM   2865  O   LEU B 367     -71.829  89.206 -35.728  1.00142.90           O
ATOM   2866  CB  LEU B 367     -74.511  89.623 -34.819  1.00141.41           C
ATOM   2867  CG  LEU B 367     -75.076  88.206 -35.084  1.00144.52           C
ATOM   2868  CD1 LEU B 367     -75.592  87.488 -33.830  1.00143.67           C
ATOM   2869  CD2 LEU B 367     -76.168  88.289 -36.150  1.00140.51           C
ATOM   2870  N   PRO B 368     -71.269  88.244 -33.759  1.00115.94           N
ATOM   2871  CA  PRO B 368     -70.128  87.471 -34.317  1.00113.11           C
ATOM   2872  C   PRO B 368     -70.458  86.001 -34.698  1.00119.49           C
ATOM   2873  O   PRO B 368     -71.529  85.505 -34.335  1.00123.30           O
ATOM   2874  CB  PRO B 368     -69.111  87.510 -33.176  1.00107.18           C
ATOM   2875  CG  PRO B 368     -69.962  87.486 -31.951  1.00110.75           C
ATOM   2876  CD  PRO B 368     -71.297  88.123 -32.289  1.00112.64           C
ATOM   2877  N   ALA B 369     -69.531  85.333 -35.410  1.00120.79           N
ATOM   2878  CA  ALA B 369     -69.681  83.946 -35.959  1.00115.85           C
ATOM   2879  C   ALA B 369     -68.896  82.790 -35.265  1.00118.43           C
ATOM   2880  O   ALA B 369     -68.020  83.020 -34.426  1.00113.69           O
ATOM   2881  CB  ALA B 369     -69.332  83.972 -37.441  1.00108.58           C
ATOM   2882  N   ALA B 370     -69.222  81.542 -35.631  1.00117.47           N
ATOM   2883  CA  ALA B 370     -68.735  80.327 -34.919  1.00113.74           C
ATOM   2884  C   ALA B 370     -67.239  80.018 -35.100  1.00108.29           C
ATOM   2885  O   ALA B 370     -66.689  80.311 -36.153  1.00113.30           O
ATOM   2886  CB  ALA B 370     -69.549  79.090 -35.330  1.00110.35           C
ATOM   2887  N   PRO B 371     -66.590  79.391 -34.081  1.00104.68           N
ATOM   2888  CA  PRO B 371     -65.241  78.845 -34.291  1.00 99.86           C
ATOM   2889  C   PRO B 371     -65.278  77.533 -35.070  1.00 98.26           C
ATOM   2890  O   PRO B 371     -66.258  76.782 -34.947  1.00 95.09           O
ATOM   2891  CB  PRO B 371     -64.732  78.608 -32.869  1.00 94.89           C
ATOM   2892  CG  PRO B 371     -65.949  78.343 -32.069  1.00 94.07           C
ATOM   2893  CD  PRO B 371     -67.035  79.185 -32.683  1.00104.39           C
ATOM   2894  N   GLU B 372     -64.232  77.268 -35.856  1.00 93.14           N
ATOM   2895  CA  GLU B 372     -64.193  76.061 -36.691  1.00 95.76           C
ATOM   2896  C   GLU B 372     -63.827  74.842 -35.868  1.00 89.66           C
ATOM   2897  O   GLU B 372     -64.534  73.842 -35.927  1.00 99.10           O
ATOM   2898  CB  GLU B 372     -63.271  76.186 -37.915  1.00100.22           C
ATOM   2899  CG  GLU B 372     -63.047  74.851 -38.647  1.00103.22           C
ATOM   2900  CD  GLU B 372     -62.611  74.972 -40.105  1.00105.50           C
ATOM   2901  OE1 GLU B 372     -62.709  73.966 -40.856  1.00 99.69           O
ATOM   2902  OE2 GLU B 372     -62.162  76.062 -40.507  1.00111.00           O
ATOM   2903  N   LYS B 373     -62.733  74.904 -35.123  1.00 83.33           N
ATOM   2904  CA  LYS B 373     -62.389  73.781 -34.240  1.00 87.18           C
ATOM   2905  C   LYS B 373     -63.171  73.874 -32.918  1.00 77.58           C
ATOM   2906  O   LYS B 373     -63.275  74.961 -32.338  1.00 75.56           O
ATOM   2907  CB  LYS B 373     -60.887  73.712 -33.969  1.00 94.32           C
ATOM   2908  CG  LYS B 373     -60.107  73.085 -35.105  1.00100.02           C
ATOM   2909  CD  LYS B 373     -58.619  73.089 -34.815  1.00109.58           C
ATOM   2910  CE  LYS B 373     -57.821  72.706 -36.050  1.00114.91           C
ATOM   2911  NZ  LYS B 373     -56.364  72.958 -35.862  1.00117.42           N
ATOM   2912  N   PRO B 374     -63.728  72.742 -32.442  1.00 69.41           N
ATOM   2913  CA  PRO B 374     -64.453  72.807 -31.174  1.00 65.07           C
ATOM   2914  C   PRO B 374     -63.567  73.240 -30.004  1.00 61.14           C
ATOM   2915  O   PRO B 374     -62.428  72.797 -29.870  1.00 59.21           O
ATOM   2916  CB  PRO B 374     -64.978  71.375 -30.978  1.00 60.93           C
ATOM   2917  CG  PRO B 374     -64.147  70.531 -31.871  1.00 61.00           C
ATOM   2918  CD  PRO B 374     -63.784  71.390 -33.029  1.00 63.87           C
ATOM   2919  N   HIS B 375     -64.117  74.116 -29.177  1.00 58.69           N
ATOM   2920  CA  HIS B 375     -63.409  74.676 -28.049  1.00 56.63           C
ATOM   2921  C   HIS B 375     -64.402  74.838 -26.891  1.00 55.52           C
ATOM   2922  O   HIS B 375     -65.398  75.575 -26.999  1.00 52.88           O
ATOM   2923  CB  HIS B 375     -62.789  76.008 -28.457  1.00 56.82           C
ATOM   2924  CG  HIS B 375     -62.002  76.678 -27.375  1.00 56.76           C
ATOM   2925  ND1 HIS B 375     -61.594  77.990 -27.467  1.00 56.03           N
ATOM   2926  CD2 HIS B 375     -61.561  76.229 -26.176  1.00 57.56           C
ATOM   2927  CE1 HIS B 375     -60.929  78.315 -26.372  1.00 56.06           C
ATOM   2928  NE2 HIS B 375     -60.904  77.270 -25.569  1.00 55.44           N
ATOM   2929  N   ALA B 376     -64.111  74.137 -25.797  1.00 51.16           N
ATOM   2930  CA  ALA B 376     -64.919  74.184 -24.594  1.00 52.58           C
ATOM   2931  C   ALA B 376     -64.330  75.137 -23.593  1.00 52.88           C
ATOM   2932  O   ALA B 376     -63.122  75.397 -23.585  1.00 53.21           O
ATOM   2933  CB  ALA B 376     -65.022  72.808 -23.962  1.00 54.48           C
ATOM   2934  N   CYS B 377     -65.197  75.606 -22.706  1.00 54.38           N
ATOM   2935  CA  CYS B 377     -64.823  76.570 -21.697  1.00 56.44           C
ATOM   2936  C   CYS B 377     -65.480  76.276 -20.364  1.00 52.47           C
ATOM   2937  O   CYS B 377     -66.649  75.920 -20.314  1.00 53.98           O
ATOM   2938  CB  CYS B 377     -65.275  77.925 -22.177  1.00 61.27           C
ATOM   2939  SG  CYS B 377     -64.618  79.189 -21.136  1.00 66.55           S
ATOM   2940  N   MET B 378     -64.739  76.476 -19.286  1.00 53.50           N
ATOM   2941  CA  MET B 378     -65.186  76.128 -17.932  1.00 51.77           C
ATOM   2942  C   MET B 378     -64.653  77.136 -16.911  1.00 49.91           C
ATOM   2943  O   MET B 378     -63.461  77.396 -16.887  1.00 55.32           O
ATOM   2944  CB  MET B 378     -64.643  74.747 -17.587  1.00 52.34           C
ATOM   2945  CG  MET B 378     -65.360  74.087 -16.441  1.00 53.84           C
ATOM   2946  SD  MET B 378     -64.883  72.356 -16.263  1.00 60.19           S
ATOM   2947  CE  MET B 378     -63.124  72.427 -15.944  1.00 62.36           C
ATOM   2948  N   TRP B 379     -65.509  77.676 -16.055  1.00 49.53           N
ATOM   2949  CA  TRP B 379     -65.074  78.653 -15.051  1.00 49.96           C
ATOM   2950  C   TRP B 379     -64.731  77.956 -13.749  1.00 49.39           C
ATOM   2951  O   TRP B 379     -65.470  77.113 -13.288  1.00 47.75           O
ATOM   2952  CB  TRP B 379     -66.127  79.753 -14.834  1.00 48.21           C
ATOM   2953  CG  TRP B 379     -66.102  80.756 -15.914  1.00 49.56           C
ATOM   2954  CD1 TRP B 379     -65.470  81.951 -15.882  1.00 53.44           C
ATOM   2955  CD2 TRP B 379     -66.695  80.646 -17.215  1.00 49.15           C
ATOM   2956  NE1 TRP B 379     -65.637  82.604 -17.076  1.00 52.27           N
ATOM   2957  CE2 TRP B 379     -66.387  81.823 -17.912  1.00 52.23           C
ATOM   2958  CE3 TRP B 379     -67.464  79.670 -17.855  1.00 51.67           C
ATOM   2959  CZ2 TRP B 379     -66.827  82.058 -19.229  1.00 56.12           C
ATOM   2960  CZ3 TRP B 379     -67.902  79.891 -19.178  1.00 56.46           C
ATOM   2961  CH2 TRP B 379     -67.573  81.086 -19.848  1.00 56.73           C
ATOM   2962  N   MET B 380     -63.601  78.331 -13.168  1.00 53.52           N
ATOM   2963  CA  MET B 380     -63.225  77.871 -11.852  1.00 60.46           C
ATOM   2964  C   MET B 380     -64.168  78.520 -10.839  1.00 63.81           C
ATOM   2965  O   MET B 380     -64.361  79.743 -10.852  1.00 63.21           O
ATOM   2966  CB  MET B 380     -61.764  78.256 -11.539  1.00 65.06           C
ATOM   2967  CG  MET B 380     -61.212  77.681 -10.239  1.00 64.85           C
ATOM   2968  SD  MET B 380     -61.079  75.887 -10.378  1.00 66.61           S
ATOM   2969  CE  MET B 380     -61.958  75.297  -8.938  1.00 73.98           C
ATOM   2970  N   PRO B 381     -64.761  77.713  -9.956  1.00 67.22           N
ATOM   2971  CA  PRO B 381     -65.443  78.273  -8.773  1.00 67.99           C
ATOM   2972  C   PRO B 381     -64.543  79.117  -7.839  1.00 70.61           C
ATOM   2973  O   PRO B 381     -63.467  78.645  -7.405  1.00 71.55           O
ATOM   2974  CB  PRO B 381     -65.909  77.034  -8.029  1.00 66.43           C
ATOM   2975  CG  PRO B 381     -66.037  75.990  -9.076  1.00 68.45           C
ATOM   2976  CD  PRO B 381     -65.021  76.277 -10.130  1.00 64.27           C
ATOM   2977  N   ALA B 382     -64.969  80.356  -7.565  1.00 71.06           N
ATOM   2978  CA  ALA B 382     -64.336  81.203  -6.547  1.00 71.16           C
ATOM   2979  C   ALA B 382     -64.942  80.870  -5.187  1.00 65.97           C
ATOM   2980  O   ALA B 382     -65.733  81.637  -4.643  1.00 70.61           O
ATOM   2981  CB  ALA B 382     -64.492  82.699  -6.884  1.00 73.16           C
ATOM   2982  N   LEU B 383     -64.555  79.713  -4.662  1.00 63.72           N
ATOM   2983  CA  LEU B 383     -64.930  79.288  -3.329  1.00 64.32           C
ATOM   2984  C   LEU B 383     -63.685  78.917  -2.531  1.00 61.13           C
ATOM   2985  O   LEU B 383     -62.712  78.397  -3.066  1.00 64.45           O
ATOM   2986  CB  LEU B 383     -65.848  78.063  -3.396  1.00 66.16           C
ATOM   2987  CG  LEU B 383     -67.166  78.178  -4.161  1.00 67.38           C
ATOM   2988  CD1 LEU B 383     -67.776  76.800  -4.372  1.00 64.58           C
ATOM   2989  CD2 LEU B 383     -68.148  79.082  -3.431  1.00 71.17           C
ATOM   2990  N   LEU B 384     -63.728  79.183  -1.242  1.00 61.94           N
ATOM   2991  CA  LEU B 384     -62.711  78.674  -0.333  1.00 68.73           C
ATOM   2992  C   LEU B 384     -62.850  77.139  -0.211  1.00 68.64           C
ATOM   2993  O   LEU B 384     -61.862  76.429  -0.059  1.00 65.69           O
ATOM   2994  CB  LEU B 384     -62.842  79.352   1.047  1.00 74.31           C
ATOM   2995  CG  LEU B 384     -62.684  80.886   1.098  1.00 79.08           C
ATOM   2996  CD1 LEU B 384     -63.248  81.483   2.383  1.00 82.51           C
ATOM   2997  CD2 LEU B 384     -61.231  81.297   0.930  1.00 79.41           C
ATOM   2998  N   LYS B 385     -64.086  76.642  -0.262  1.00 69.81           N
ATOM   2999  CA  LYS B 385     -64.388  75.221  -0.082  1.00 71.51           C
ATOM   3000  C   LYS B 385     -65.113  74.669  -1.310  1.00 64.28           C
ATOM   3001  O   LYS B 385     -66.320  74.810  -1.431  1.00 65.00           O
ATOM   3002  CB  LYS B 385     -65.251  75.037   1.179  1.00 79.17           C
ATOM   3003  CG  LYS B 385     -64.515  75.290   2.494  1.00 81.84           C
ATOM   3004  CD  LYS B 385     -63.526  74.173   2.797  1.00 83.79           C
ATOM   3005  CE  LYS B 385     -62.901  74.312   4.172  1.00 89.98           C
ATOM   3006  NZ  LYS B 385     -62.180  73.069   4.580  1.00 91.68           N
ATOM   3007  N   VAL B 386     -64.363  74.052  -2.217  1.00 61.16           N
ATOM   3008  CA  VAL B 386     -64.929  73.403  -3.399  1.00 58.45           C
ATOM   3009  C   VAL B 386     -65.246  71.950  -3.078  1.00 59.48           C
ATOM   3010  O   VAL B 386     -64.324  71.189  -2.776  1.00 62.53           O
ATOM   3011  CB  VAL B 386     -63.952  73.415  -4.587  1.00 58.68           C
ATOM   3012  CG1 VAL B 386     -64.580  72.741  -5.799  1.00 58.89           C
ATOM   3013  CG2 VAL B 386     -63.535  74.843  -4.919  1.00 61.65           C
ATOM   3014  N   PRO B 387     -66.529  71.539  -3.171  1.00 57.18           N
ATOM   3015  CA  PRO B 387     -66.825  70.127  -2.921  1.00 52.47           C
ATOM   3016  C   PRO B 387     -66.220  69.197  -3.970  1.00 55.60           C
ATOM   3017  O   PRO B 387     -66.079  69.563  -5.141  1.00 59.35           O
ATOM   3018  CB  PRO B 387     -68.347  70.063  -2.968  1.00 53.34           C
ATOM   3019  CG  PRO B 387     -68.798  71.465  -2.774  1.00 56.41           C
ATOM   3020  CD  PRO B 387     -67.756  72.308  -3.431  1.00 56.95           C
ATOM   3021  N   LEU B 388     -65.869  67.999  -3.525  1.00 56.70           N
ATOM   3022  CA  LEU B 388     -65.144  67.029  -4.334  1.00 51.71           C
ATOM   3023  C   LEU B 388     -66.004  66.594  -5.504  1.00 53.21           C
ATOM   3024  O   LEU B 388     -65.514  66.480  -6.627  1.00 53.07           O
ATOM   3025  CB  LEU B 388     -64.760  65.821  -3.468  1.00 50.37           C
ATOM   3026  CG  LEU B 388     -63.670  64.852  -3.913  1.00 50.64           C
ATOM   3027  CD1 LEU B 388     -62.417  65.585  -4.351  1.00 55.93           C
ATOM   3028  CD2 LEU B 388     -63.318  63.928  -2.772  1.00 50.91           C
ATOM   3029  N   ASP B 389     -67.292  66.385  -5.236  1.00 54.19           N
ATOM   3030  CA  ASP B 389     -68.262  66.034  -6.268  1.00 54.97           C
ATOM   3031  C   ASP B 389     -68.275  67.051  -7.414  1.00 55.35           C
ATOM   3032  O   ASP B 389     -68.398  66.668  -8.595  1.00 55.21           O
ATOM   3033  CB  ASP B 389     -69.664  65.936  -5.664  1.00 57.15           C
ATOM   3034  CG  ASP B 389     -70.685  65.312  -6.613  1.00 60.89           C
ATOM   3035  OD1 ASP B 389     -70.401  64.246  -7.224  1.00 63.76           O
ATOM   3036  OD2 ASP B 389     -71.796  65.888  -6.738  1.00 58.21           O
ATOM   3037  N   VAL B 390     -68.153  68.331  -7.068  1.00 49.65           N
ATOM   3038  CA  VAL B 390     -68.134  69.385  -8.067  1.00 51.01           C
ATOM   3039  C   VAL B 390     -66.846  69.318  -8.864  1.00 52.69           C
ATOM   3040  O   VAL B 390     -66.884  69.315 -10.091  1.00 59.05           O
ATOM   3041  CB  VAL B 390     -68.339  70.776  -7.440  1.00 50.89           C
ATOM   3042  CG1 VAL B 390     -68.108  71.887  -8.458  1.00 49.79           C
ATOM   3043  CG2 VAL B 390     -69.750  70.862  -6.875  1.00 51.65           C
ATOM   3044  N   ALA B 391     -65.725  69.246  -8.161  1.00 51.90           N
ATOM   3045  CA  ALA B 391     -64.403  69.171  -8.789  1.00 53.07           C
ATOM   3046  C   ALA B 391     -64.211  67.957  -9.679  1.00 51.67           C
ATOM   3047  O   ALA B 391     -63.662  68.063 -10.770  1.00 48.02           O
ATOM   3048  CB  ALA B 391     -63.337  69.176  -7.717  1.00 52.95           C
ATOM   3049  N   GLU B 392     -64.655  66.806  -9.193  1.00 55.22           N
ATOM   3050  CA  GLU B 392     -64.580  65.560  -9.955  1.00 58.22           C
ATOM   3051  C   GLU B 392     -65.321  65.683 -11.269  1.00 58.03           C
ATOM   3052  O   GLU B 392     -64.809  65.289 -12.311  1.00 59.20           O
ATOM   3053  CB  GLU B 392     -65.169  64.405  -9.146  1.00 63.18           C
ATOM   3054  CG  GLU B 392     -64.268  63.925  -8.023  1.00 70.23           C
ATOM   3055  CD  GLU B 392     -63.000  63.241  -8.554  1.00 78.48           C
ATOM   3056  OE1 GLU B 392     -62.878  62.926  -9.777  1.00 90.61           O
ATOM   3057  OE2 GLU B 392     -62.071  63.054  -7.744  1.00 90.88           O
ATOM   3058  N   GLY B 393     -66.534  66.234 -11.206  1.00 56.90           N
ATOM   3059  CA  GLY B 393     -67.341  66.484 -12.386  1.00 51.48           C
ATOM   3060  C   GLY B 393     -66.680  67.413 -13.380  1.00 50.08           C
ATOM   3061  O   GLY B 393     -66.891  67.267 -14.581  1.00 54.55           O
ATOM   3062  N   MET B 394     -65.902  68.381 -12.892  1.00 51.69           N
ATOM   3063  CA  MET B 394     -65.193  69.315 -13.771  1.00 54.30           C
ATOM   3064  C   MET B 394     -64.129  68.560 -14.549  1.00 54.62           C
ATOM   3065  O   MET B 394     -64.079  68.639 -15.779  1.00 51.91           O
ATOM   3066  CB  MET B 394     -64.570  70.485 -12.998  1.00 55.03           C
ATOM   3067  CG  MET B 394     -65.575  71.390 -12.278  1.00 56.69           C
ATOM   3068  SD  MET B 394     -64.867  72.642 -11.174  1.00 62.92           S
ATOM   3069  CE  MET B 394     -63.858  73.600 -12.317  1.00 62.44           C
ATOM   3070  N   ILE B 395     -63.337  67.780 -13.814  1.00 53.52           N
ATOM   3071  CA  ILE B 395     -62.314  66.890 -14.383  1.00 53.99           C
ATOM   3072  C   ILE B 395     -62.888  65.937 -15.442  1.00 55.69           C
ATOM   3073  O   ILE B 395     -62.364  65.852 -16.551  1.00 56.86           O
ATOM   3074  CB  ILE B 395     -61.599  66.096 -13.256  1.00 55.66           C
ATOM   3075  CG1 ILE B 395     -60.625  67.009 -12.501  1.00 53.13           C
ATOM   3076  CG2 ILE B 395     -60.846  64.874 -13.786  1.00 60.08           C
ATOM   3077  CD1 ILE B 395     -60.281  66.515 -11.110  1.00 53.23           C
ATOM   3078  N   LYS B 396     -63.958  65.229 -15.101  1.00 54.59           N
ATOM   3079  CA  LYS B 396     -64.563  64.251 -16.004  1.00 56.60           C
ATOM   3080  C   LYS B 396     -65.106  64.917 -17.265  1.00 52.81           C
ATOM   3081  O   LYS B 396     -65.029  64.345 -18.352  1.00 50.92           O
ATOM   3082  CB  LYS B 396     -65.689  63.487 -15.288  1.00 63.27           C
ATOM   3083  CG  LYS B 396     -66.173  62.221 -15.981  1.00 69.19           C
ATOM   3084  CD  LYS B 396     -67.588  61.853 -15.544  1.00 78.47           C
ATOM   3085  CE  LYS B 396     -67.957  60.405 -15.849  1.00 80.78           C
ATOM   3086  NZ  LYS B 396     -68.009  60.134 -17.311  1.00 82.72           N
ATOM   3087  N   ALA B 397     -65.671  66.111 -17.112  1.00 50.91           N
ATOM   3088  CA  ALA B 397     -66.271  66.827 -18.239  1.00 52.37           C
ATOM   3089  C   ALA B 397     -65.229  67.233 -19.264  1.00 52.07           C
ATOM   3090  O   ALA B 397     -65.512  67.218 -20.462  1.00 52.34           O
ATOM   3091  CB  ALA B 397     -67.053  68.044 -17.759  1.00 51.13           C
ATOM   3092  N   THR B 398     -64.034  67.587 -18.791  1.00 51.39           N
ATOM   3093  CA  THR B 398     -62.935  67.938 -19.680  1.00 50.73           C
ATOM   3094  C   THR B 398     -62.376  66.702 -20.400  1.00 52.52           C
ATOM   3095  O   THR B 398     -62.189  66.734 -21.622  1.00 54.85           O
ATOM   3096  CB  THR B 398     -61.815  68.668 -18.929  1.00 50.04           C
ATOM   3097  OG1 THR B 398     -61.287  67.831 -17.899  1.00 46.45           O
ATOM   3098  CG2 THR B 398     -62.347  69.957 -18.322  1.00 49.23           C
ATOM   3099  N   GLU B 399     -62.159  65.613 -19.659  1.00 51.75           N
ATOM   3100  CA  GLU B 399     -61.824  64.307 -20.264  1.00 54.58           C
ATOM   3101  C   GLU B 399     -62.868  63.883 -21.324  1.00 52.05           C
ATOM   3102  O   GLU B 399     -62.506  63.545 -22.440  1.00 53.58           O
ATOM   3103  CB  GLU B 399     -61.671  63.210 -19.194  1.00 57.95           C
ATOM   3104  CG  GLU B 399     -60.426  63.335 -18.319  1.00 64.65           C
ATOM   3105  CD  GLU B 399     -60.452  62.454 -17.063  1.00 75.48           C
ATOM   3106  OE1 GLU B 399     -61.446  61.728 -16.837  1.00 91.43           O
ATOM   3107  OE2 GLU B 399     -59.463  62.465 -16.286  1.00 83.53           O
ATOM   3108  N   ASP B 400     -64.153  63.916 -20.978  1.00 51.52           N
ATOM   3109  CA  ASP B 400     -65.225  63.541 -21.919  1.00 51.73           C
ATOM   3110  C   ASP B 400     -65.256  64.401 -23.166  1.00 48.53           C
ATOM   3111  O   ASP B 400     -65.549  63.898 -24.237  1.00 50.16           O
ATOM   3112  CB  ASP B 400     -66.609  63.596 -21.259  1.00 56.55           C
ATOM   3113  CG  ASP B 400     -66.837  62.481 -20.229  1.00 65.46           C
ATOM   3114  OD1 ASP B 400     -65.930  61.631 -20.000  1.00 66.71           O
ATOM   3115  OD2 ASP B 400     -67.949  62.472 -19.639  1.00 71.51           O
ATOM   3116  N   PHE B 401     -64.951  65.689 -23.035  1.00 49.01           N
ATOM   3117  CA  PHE B 401     -64.941  66.601 -24.186  1.00 47.24           C
ATOM   3118  C   PHE B 401     -63.802  66.294 -25.149  1.00 49.14           C
ATOM   3119  O   PHE B 401     -64.011  66.221 -26.356  1.00 47.80           O
ATOM   3120  CB  PHE B 401     -64.834  68.062 -23.741  1.00 46.58           C
ATOM   3121  CG  PHE B 401     -65.099  69.035 -24.850  1.00 45.73           C
ATOM   3122  CD1 PHE B 401     -66.397  69.335 -25.223  1.00 46.70           C
ATOM   3123  CD2 PHE B 401     -64.051  69.601 -25.560  1.00 45.71           C
ATOM   3124  CE1 PHE B 401     -66.654  70.219 -26.265  1.00 46.62           C
ATOM   3125  CE2 PHE B 401     -64.299  70.466 -26.612  1.00 44.51           C
ATOM   3126  CZ  PHE B 401     -65.601  70.786 -26.960  1.00 45.00           C
ATOM   3127  N   ILE B 402     -62.597  66.130 -24.603  1.00 50.91           N
ATOM   3128  CA  ILE B 402     -61.419  65.795 -25.403  1.00 56.93           C
ATOM   3129  C   ILE B 402     -61.679  64.492 -26.193  1.00 58.04           C
ATOM   3130  O   ILE B 402     -61.362  64.414 -27.385  1.00 59.14           O
ATOM   3131  CB  ILE B 402     -60.125  65.708 -24.523  1.00 57.03           C
ATOM   3132  CG1 ILE B 402     -59.709  67.107 -24.035  1.00 59.77           C
ATOM   3133  CG2 ILE B 402     -58.962  65.086 -25.280  1.00 55.08           C
ATOM   3134  CD1 ILE B 402     -58.901  67.123 -22.735  1.00 59.68           C
ATOM   3135  N   ALA B 403     -62.241  63.488 -25.514  1.00 57.11           N
ATOM   3136  CA  ALA B 403     -62.586  62.191 -26.126  1.00 56.65           C
ATOM   3137  C   ALA B 403     -63.583  62.325 -27.283  1.00 53.90           C
ATOM   3138  O   ALA B 403     -63.426  61.678 -28.311  1.00 54.88           O
ATOM   3139  CB  ALA B 403     -63.125  61.234 -25.070  1.00 54.74           C
ATOM   3140  N   ALA B 404     -64.583  63.182 -27.115  1.00 54.80           N
ATOM   3141  CA  ALA B 404     -65.594  63.410 -28.149  1.00 56.77           C
ATOM   3142  C   ALA B 404     -65.083  64.234 -29.331  1.00 57.89           C
ATOM   3143  O   ALA B 404     -65.560  64.058 -30.445  1.00 60.56           O
ATOM   3144  CB  ALA B 404     -66.828  64.066 -27.549  1.00 54.33           C
ATOM   3145  N   HIS B 405     -64.127  65.130 -29.087  1.00 61.78           N
ATOM   3146  CA  HIS B 405     -63.577  66.012 -30.124  1.00 61.90           C
ATOM   3147  C   HIS B 405     -62.051  66.025 -30.030  1.00 67.34           C
ATOM   3148  O   HIS B 405     -61.470  66.941 -29.449  1.00 69.66           O
ATOM   3149  CB  HIS B 405     -64.093  67.438 -29.932  1.00 57.91           C
ATOM   3150  CG  HIS B 405     -65.565  67.533 -29.714  1.00 55.22           C
ATOM   3151  ND1 HIS B 405     -66.132  67.454 -28.463  1.00 52.92           N
ATOM   3152  CD2 HIS B 405     -66.586  67.719 -30.586  1.00 54.38           C
ATOM   3153  CE1 HIS B 405     -67.443  67.577 -28.571  1.00 53.46           C
ATOM   3154  NE2 HIS B 405     -67.743  67.746 -29.848  1.00 53.83           N
ATOM   3155  N   PRO B 406     -61.382  65.005 -30.586  1.00 74.18           N
ATOM   3156  CA  PRO B 406     -59.909  64.958 -30.426  1.00 74.71           C
ATOM   3157  C   PRO B 406     -59.139  66.119 -31.098  1.00 70.97           C
ATOM   3158  O   PRO B 406     -58.019  66.417 -30.677  1.00 68.19           O
ATOM   3159  CB  PRO B 406     -59.523  63.601 -31.025  1.00 74.14           C
ATOM   3160  CG  PRO B 406     -60.687  63.187 -31.868  1.00 74.51           C
ATOM   3161  CD  PRO B 406     -61.912  63.838 -31.312  1.00 72.44           C
ATOM   3162  N   GLY B 407     -59.745  66.775 -32.094  1.00 67.60           N
ATOM   3163  CA  GLY B 407     -59.179  67.980 -32.693  1.00 69.99           C
ATOM   3164  C   GLY B 407     -59.199  69.229 -31.809  1.00 74.66           C
ATOM   3165  O   GLY B 407     -58.445  70.188 -32.060  1.00 81.87           O
ATOM   3166  N   GLY B 408     -60.025  69.218 -30.762  1.00 65.33           N
ATOM   3167  CA  GLY B 408     -60.402  70.431 -30.056  1.00 63.81           C
ATOM   3168  C   GLY B 408     -59.695  70.734 -28.754  1.00 60.12           C
ATOM   3169  O   GLY B 408     -58.775  70.040 -28.360  1.00 59.72           O
ATOM   3170  N   THR B 409     -60.175  71.785 -28.091  1.00 59.12           N
ATOM   3171  CA  THR B 409     -59.484  72.462 -26.980  1.00 58.52           C
ATOM   3172  C   THR B 409     -60.398  72.587 -25.771  1.00 52.25           C
ATOM   3173  O   THR B 409     -61.617  72.641 -25.919  1.00 50.09           O
ATOM   3174  CB  THR B 409     -59.081  73.894 -27.417  1.00 59.79           C
ATOM   3175  OG1 THR B 409     -58.538  73.845 -28.741  1.00 60.88           O
ATOM   3176  CG2 THR B 409     -58.064  74.528 -26.462  1.00 57.41           C
ATOM   3177  N   VAL B 410     -59.813  72.645 -24.582  1.00 50.16           N
ATOM   3178  CA  VAL B 410     -60.573  72.954 -23.369  1.00 53.26           C
ATOM   3179  C   VAL B 410     -59.807  73.980 -22.582  1.00 54.28           C
ATOM   3180  O   VAL B 410     -58.625  73.787 -22.293  1.00 59.85           O
ATOM   3181  CB  VAL B 410     -60.807  71.717 -22.480  1.00 52.89           C
ATOM   3182  CG1 VAL B 410     -61.739  72.055 -21.324  1.00 51.45           C
ATOM   3183  CG2 VAL B 410     -61.388  70.580 -23.308  1.00 52.89           C
ATOM   3184  N   THR B 411     -60.476  75.080 -22.252  1.00 55.19           N
ATOM   3185  CA  THR B 411     -59.904  76.117 -21.405  1.00 55.23           C
ATOM   3186  C   THR B 411     -60.628  76.191 -20.064  1.00 52.73           C
ATOM   3187  O   THR B 411     -61.847  76.187 -20.041  1.00 58.53           O
ATOM   3188  CB  THR B 411     -60.084  77.456 -22.114  1.00 53.14           C
ATOM   3189  OG1 THR B 411     -59.628  77.352 -23.469  1.00 52.53           O
ATOM   3190  CG2 THR B 411     -59.327  78.530 -21.443  1.00 55.33           C
ATOM   3191  N   VAL B 412     -59.880  76.278 -18.968  1.00 52.91           N
ATOM   3192  CA  VAL B 412     -60.438  76.655 -17.662  1.00 52.71           C
ATOM   3193  C   VAL B 412     -60.154  78.135 -17.445  1.00 53.77           C
ATOM   3194  O   VAL B 412     -59.000  78.537 -17.478  1.00 53.71           O
ATOM   3195  CB  VAL B 412     -59.825  75.842 -16.509  1.00 51.45           C
ATOM   3196  CG1 VAL B 412     -60.288  76.364 -15.150  1.00 53.07           C
ATOM   3197  CG2 VAL B 412     -60.215  74.389 -16.660  1.00 51.44           C
ATOM   3198  N   VAL B 413     -61.203  78.932 -17.244  1.00 56.28           N
ATOM   3199  CA  VAL B 413     -61.072  80.366 -16.962  1.00 58.95           C
ATOM   3200  C   VAL B 413     -61.069  80.592 -15.453  1.00 55.27           C
ATOM   3201  O   VAL B 413     -61.935  80.085 -14.759  1.00 53.96           O
ATOM   3202  CB  VAL B 413     -62.218  81.188 -17.598  1.00 60.93           C
ATOM   3203  CG1 VAL B 413     -62.140  82.653 -17.176  1.00 60.35           C
ATOM   3204  CG2 VAL B 413     -62.163  81.071 -19.114  1.00 61.09           C
ATOM   3205  N   LEU B 414     -60.086  81.347 -14.966  1.00 56.63           N
ATOM   3206  CA  LEU B 414     -60.058  81.816 -13.579  1.00 59.12           C
ATOM   3207  C   LEU B 414     -60.685  83.222 -13.552  1.00 56.06           C
ATOM   3208  O   LEU B 414     -60.144  84.156 -14.159  1.00 54.41           O
ATOM   3209  CB  LEU B 414     -58.630  81.837 -13.023  1.00 59.73           C
ATOM   3210  CG  LEU B 414     -57.822  80.533 -13.110  1.00 60.94           C
ATOM   3211  CD1 LEU B 414     -56.501  80.688 -12.354  1.00 61.15           C
ATOM   3212  CD2 LEU B 414     -58.592  79.317 -12.599  1.00 57.74           C
ATOM   3213  N   PRO B 415     -61.842  83.368 -12.883  1.00 55.11           N
ATOM   3214  CA  PRO B 415     -62.563  84.631 -12.952  1.00 58.78           C
ATOM   3215  C   PRO B 415     -62.078  85.663 -11.913  1.00 63.21           C
ATOM   3216  O   PRO B 415     -62.817  86.023 -10.990  1.00 56.42           O
ATOM   3217  CB  PRO B 415     -64.016  84.201 -12.714  1.00 57.80           C
ATOM   3218  CG  PRO B 415     -63.905  83.027 -11.810  1.00 57.24           C
ATOM   3219  CD  PRO B 415     -62.604  82.343 -12.141  1.00 55.61           C
ATOM   3220  N   ASP B 416     -60.857  86.169 -12.102  1.00 63.30           N
ATOM   3221  CA  ASP B 416     -60.272  87.105 -11.137  1.00 63.48           C
ATOM   3222  C   ASP B 416     -60.821  88.547 -11.218  1.00 65.63           C
ATOM   3223  O   ASP B 416     -60.508  89.362 -10.361  1.00 75.26           O
ATOM   3224  CB  ASP B 416     -58.724  87.044 -11.123  1.00 64.86           C
ATOM   3225  CG  ASP B 416     -58.082  87.286 -12.482  1.00 69.32           C
ATOM   3226  OD1 ASP B 416     -58.801  87.387 -13.497  1.00 74.41           O
ATOM   3227  OD2 ASP B 416     -56.832  87.356 -12.537  1.00 72.07           O
ATOM   3228  N   TRP B 417     -61.634  88.860 -12.229  1.00 66.20           N
ATOM   3229  CA  TRP B 417     -62.322  90.158 -12.336  1.00 64.92           C
ATOM   3230  C   TRP B 417     -63.805  90.049 -11.967  1.00 61.04           C
ATOM   3231  O   TRP B 417     -64.290  90.768 -11.092  1.00 63.74           O
ATOM   3232  CB  TRP B 417     -62.201  90.728 -13.760  1.00 65.85           C
ATOM   3233  CG  TRP B 417     -60.898  91.363 -14.062  1.00 63.01           C
ATOM   3234  CD1 TRP B 417     -59.667  90.788 -14.020  1.00 62.60           C
ATOM   3235  CD2 TRP B 417     -60.699  92.696 -14.489  1.00 61.22           C
ATOM   3236  NE1 TRP B 417     -58.706  91.684 -14.385  1.00 61.51           N
ATOM   3237  CE2 TRP B 417     -59.308  92.869 -14.679  1.00 61.56           C
ATOM   3238  CE3 TRP B 417     -61.551  93.770 -14.713  1.00 59.56           C
ATOM   3239  CZ2 TRP B 417     -58.748  94.070 -15.079  1.00 64.76           C
ATOM   3240  CZ3 TRP B 417     -60.999  94.954 -15.120  1.00 66.87           C
ATOM   3241  CH2 TRP B 417     -59.606  95.098 -15.293  1.00 66.98           C
ATOM   3242  N   SER B 418     -64.525  89.172 -12.658  1.00 54.49           N
ATOM   3243  CA  SER B 418     -65.973  89.025 -12.463  1.00 52.85           C
ATOM   3244  C   SER B 418     -66.360  88.531 -11.070  1.00 50.71           C
ATOM   3245  O   SER B 418     -67.423  88.911 -10.558  1.00 49.70           O
ATOM   3246  CB  SER B 418     -66.560  88.093 -13.513  1.00 51.67           C
ATOM   3247  OG  SER B 418     -65.938  86.831 -13.416  1.00 49.28           O
ATOM   3248  N   ALA B 419     -65.510  87.707 -10.460  1.00 49.58           N
ATOM   3249  CA  ALA B 419     -65.732  87.286  -9.080  1.00 52.37           C
ATOM   3250  C   ALA B 419     -65.500  88.401  -8.027  1.00 57.22           C
ATOM   3251  O   ALA B 419     -66.079  88.328  -6.935  1.00 54.38           O
ATOM   3252  CB  ALA B 419     -64.891  86.065  -8.754  1.00 54.13           C
ATOM   3253  N   VAL B 420     -64.696  89.432  -8.343  1.00 58.47           N
ATOM   3254  CA  VAL B 420     -64.606  90.616  -7.454  1.00 60.02           C
ATOM   3255  C   VAL B 420     -65.893  91.428  -7.640  1.00 60.01           C
ATOM   3256  O   VAL B 420     -66.549  91.760  -6.665  1.00 57.94           O
ATOM   3257  CB  VAL B 420     -63.311  91.484  -7.558  1.00 59.18           C
ATOM   3258  CG1 VAL B 420     -62.070  90.626  -7.384  1.00 61.79           C
ATOM   3259  CG2 VAL B 420     -63.201  92.241  -8.868  1.00 62.95           C
ATOM   3260  N   ALA B 421     -66.300  91.659  -8.890  1.00 57.98           N
ATOM   3261  CA  ALA B 421     -67.536  92.398  -9.181  1.00 56.32           C
ATOM   3262  C   ALA B 421     -68.761  91.857  -8.445  1.00 54.98           C
ATOM   3263  O   ALA B 421     -69.552  92.645  -7.921  1.00 53.51           O
ATOM   3264  CB  ALA B 421     -67.805  92.429 -10.677  1.00 54.75           C
ATOM   3265  N   SER B 422     -68.860  90.548  -8.303  1.00 57.67           N
ATOM   3266  CA  SER B 422     -69.959  89.934  -7.581  1.00 58.28           C
ATOM   3267  C   SER B 422     -69.760  89.753  -6.086  1.00 57.49           C
ATOM   3268  O   SER B 422     -70.631  89.260  -5.433  1.00 56.22           O
ATOM   3269  CB  SER B 422     -70.420  88.639  -8.220  1.00 57.35           C
ATOM   3270  OG  SER B 422     -69.358  87.868  -8.684  1.00 57.13           O
ATOM   3271  N   ASP B 423     -68.639  90.191  -5.538  1.00 62.56           N
ATOM   3272  CA  ASP B 423     -68.411  90.079  -4.110  1.00 63.01           C
ATOM   3273  C   ASP B 423     -68.362  88.643  -3.634  1.00 68.61           C
ATOM   3274  O   ASP B 423     -68.937  88.284  -2.628  1.00 69.64           O
ATOM   3275  CB  ASP B 423     -69.572  90.781  -3.435  1.00 64.38           C
ATOM   3276  CG  ASP B 423     -69.181  91.529  -2.210  1.00 66.75           C
ATOM   3277  OD1 ASP B 423     -67.998  91.623  -1.887  1.00 67.55           O
ATOM   3278  OD2 ASP B 423     -70.092  92.036  -1.563  1.00 64.60           O
ATOM   3279  N   GLU B 424     -67.689  87.796  -4.410  1.00 73.03           N
ATOM   3280  CA  GLU B 424     -67.660  86.352  -4.150  1.00 78.58           C
ATOM   3281  C   GLU B 424     -67.099  85.862  -2.819  1.00 83.74           C
ATOM   3282  O   GLU B 424     -67.688  84.980  -2.194  1.00102.77           O
ATOM   3283  CB  GLU B 424     -66.942  85.632  -5.294  1.00 80.21           C
ATOM   3284  CG  GLU B 424     -67.600  85.818  -6.652  1.00 82.65           C
ATOM   3285  CD  GLU B 424     -69.024  85.300  -6.685  1.00 82.27           C
ATOM   3286  OE1 GLU B 424     -69.669  85.398  -7.750  1.00 86.51           O
ATOM   3287  OE2 GLU B 424     -69.499  84.795  -5.646  1.00 85.12           O
ATOM   3288  N   ILE B 425     -65.982  86.416  -2.371  1.00 79.85           N
ATOM   3289  CA  ILE B 425     -65.430  85.985  -1.096  1.00 81.03           C
ATOM   3290  C   ILE B 425     -65.482  87.168  -0.145  1.00 79.94           C
ATOM   3291  O   ILE B 425     -66.492  87.405   0.519  1.00 77.27           O
ATOM   3292  CB  ILE B 425     -63.984  85.473  -1.242  1.00 81.70           C
ATOM   3293  CG1 ILE B 425     -63.923  84.328  -2.254  1.00 80.20           C
ATOM   3294  CG2 ILE B 425     -63.438  85.029   0.107  1.00 84.62           C
ATOM   3295  CD1 ILE B 425     -62.533  83.765  -2.456  1.00 81.52           C
ATOM   3296  N   THR B 426     -64.388  87.913  -0.094  1.00 74.39           N
ATOM   3297  CA  THR B 426     -64.304  89.096   0.736  1.00 77.08           C
ATOM   3298  C   THR B 426     -64.339  90.300  -0.189  1.00 76.57           C
ATOM   3299  O   THR B 426     -64.091  91.426   0.239  1.00 79.49           O
ATOM   3300  CB  THR B 426     -63.004  89.122   1.559  1.00 79.56           C
ATOM   3301  OG1 THR B 426     -61.876  89.120   0.676  1.00 79.80           O
ATOM   3302  CG2 THR B 426     -62.929  87.909   2.474  1.00 78.79           C
ATOM   3303  N   GLY B 427     -64.633  90.062  -1.467  1.00 71.99           N
ATOM   3304  CA  GLY B 427     -64.638  91.174  -2.428  1.00 70.48           C
ATOM   3305  C   GLY B 427     -63.283  91.741  -2.820  1.00 66.66           C
ATOM   3306  O   GLY B 427     -63.216  92.696  -3.603  1.00 74.57           O
ATOM   3307  N   VAL B 428     -62.209  91.167  -2.281  1.00 66.36           N
ATOM   3308  CA  VAL B 428     -60.854  91.709  -2.425  1.00 66.66           C
ATOM   3309  C   VAL B 428     -60.106  90.917  -3.501  1.00 65.76           C
ATOM   3310  O   VAL B 428     -60.145  89.689  -3.489  1.00 69.42           O
ATOM   3311  CB  VAL B 428     -60.098  91.626  -1.076  1.00 64.89           C
ATOM   3312  CG1 VAL B 428     -58.688  92.183  -1.207  1.00 66.91           C
ATOM   3313  CG2 VAL B 428     -60.873  92.356   0.022  1.00 59.36           C
ATOM   3314  N   GLU B 429     -59.432  91.613  -4.418  1.00 70.00           N
ATOM   3315  CA  GLU B 429     -58.673  90.958  -5.499  1.00 74.56           C
ATOM   3316  C   GLU B 429     -57.657  89.950  -4.987  1.00 71.28           C
ATOM   3317  O   GLU B 429     -57.658  88.808  -5.417  1.00 72.45           O
ATOM   3318  CB  GLU B 429     -57.945  91.981  -6.370  1.00 83.48           C
ATOM   3319  CG  GLU B 429     -57.173  91.425  -7.621  1.00 90.91           C
ATOM   3320  CD  GLU B 429     -55.712  91.102  -7.312  1.00 97.57           C
ATOM   3321  OE1 GLU B 429     -55.076  92.046  -6.844  1.00114.02           O
ATOM   3322  OE2 GLU B 429     -55.183  89.965  -7.517  1.00 96.55           O
ATOM   3323  N   LYS B 430     -56.790  90.389  -4.081  1.00 71.56           N
ATOM   3324  CA  LYS B 430     -55.787  89.519  -3.459  1.00 79.78           C
ATOM   3325  C   LYS B 430     -56.355  88.156  -3.080  1.00 76.85           C
ATOM   3326  O   LYS B 430     -55.864  87.117  -3.521  1.00 85.11           O
ATOM   3327  CB  LYS B 430     -55.283  90.186  -2.157  1.00 87.59           C
ATOM   3328  CG  LYS B 430     -54.322  91.348  -2.292  1.00 93.70           C
ATOM   3329  CD  LYS B 430     -52.997  91.003  -2.946  1.00 97.00           C
ATOM   3330  CE  LYS B 430     -52.399  92.236  -3.615  1.00101.54           C
ATOM   3331  NZ  LYS B 430     -50.995  92.034  -4.067  1.00103.83           N
ATOM   3332  N   ASP B 431     -57.406  88.184  -2.269  1.00 72.13           N
ATOM   3333  CA  ASP B 431     -58.004  86.971  -1.723  1.00 71.27           C
ATOM   3334  C   ASP B 431     -58.595  86.076  -2.809  1.00 65.24           C
ATOM   3335  O   ASP B 431     -58.418  84.852  -2.762  1.00 64.58           O
ATOM   3336  CB  ASP B 431     -59.103  87.317  -0.711  1.00 79.90           C
ATOM   3337  CG  ASP B 431     -58.590  88.139   0.480  1.00 84.36           C
ATOM   3338  OD1 ASP B 431     -57.351  88.295   0.616  1.00 85.69           O
ATOM   3339  OD2 ASP B 431     -59.440  88.623   1.272  1.00 76.44           O
ATOM   3340  N   ILE B 432     -59.277  86.689  -3.779  1.00 56.06           N
ATOM   3341  CA  ILE B 432     -59.950  85.956  -4.843  1.00 58.86           C
ATOM   3342  C   ILE B 432     -58.945  85.291  -5.777  1.00 60.83           C
ATOM   3343  O   ILE B 432     -59.137  84.141  -6.153  1.00 61.71           O
ATOM   3344  CB  ILE B 432     -60.997  86.843  -5.579  1.00 66.33           C
ATOM   3345  CG1 ILE B 432     -62.231  87.013  -4.677  1.00 68.05           C
ATOM   3346  CG2 ILE B 432     -61.442  86.233  -6.914  1.00 68.85           C
ATOM   3347  CD1 ILE B 432     -63.166  88.152  -5.037  1.00 70.03           C
ATOM   3348  N   SER B 433     -57.869  85.991  -6.128  1.00 64.06           N
ATOM   3349  CA  SER B 433     -56.768  85.387  -6.896  1.00 63.41           C
ATOM   3350  C   SER B 433     -56.103  84.212  -6.165  1.00 64.85           C
ATOM   3351  O   SER B 433     -55.906  83.151  -6.742  1.00 69.21           O
ATOM   3352  CB  SER B 433     -55.727  86.434  -7.219  1.00 62.44           C
ATOM   3353  OG  SER B 433     -56.286  87.401  -8.087  1.00 61.36           O
ATOM   3354  N   ALA B 434     -55.813  84.393  -4.885  1.00 65.04           N
ATOM   3355  CA  ALA B 434     -55.272  83.321  -4.043  1.00 68.25           C
ATOM   3356  C   ALA B 434     -56.117  82.062  -4.128  1.00 67.40           C
ATOM   3357  O   ALA B 434     -55.610  81.007  -4.477  1.00 69.94           O
ATOM   3358  CB  ALA B 434     -55.172  83.765  -2.583  1.00 72.37           C
ATOM   3359  N   ALA B 435     -57.408  82.193  -3.823  1.00 64.81           N
ATOM   3360  CA  ALA B 435     -58.327  81.051  -3.799  1.00 65.30           C
ATOM   3361  C   ALA B 435     -58.450  80.370  -5.156  1.00 61.78           C
ATOM   3362  O   ALA B 435     -58.558  79.141  -5.218  1.00 56.81           O
ATOM   3363  CB  ALA B 435     -59.713  81.475  -3.290  1.00 67.64           C
ATOM   3364  N   LEU B 436     -58.481  81.168  -6.225  1.00 58.00           N
ATOM   3365  CA  LEU B 436     -58.542  80.627  -7.574  1.00 59.96           C
ATOM   3366  C   LEU B 436     -57.266  79.865  -7.918  1.00 62.12           C
ATOM   3367  O   LEU B 436     -57.339  78.768  -8.474  1.00 66.70           O
ATOM   3368  CB  LEU B 436     -58.824  81.729  -8.591  1.00 62.57           C
ATOM   3369  CG  LEU B 436     -60.203  82.406  -8.525  1.00 65.31           C
ATOM   3370  CD1 LEU B 436     -60.307  83.503  -9.581  1.00 63.86           C
ATOM   3371  CD2 LEU B 436     -61.337  81.404  -8.682  1.00 68.33           C
ATOM   3372  N   GLN B 437     -56.108  80.417  -7.552  1.00 65.65           N
ATOM   3373  CA  GLN B 437     -54.815  79.728  -7.747  1.00 63.57           C
ATOM   3374  C   GLN B 437     -54.708  78.422  -6.937  1.00 62.20           C
ATOM   3375  O   GLN B 437     -54.229  77.425  -7.449  1.00 59.43           O
ATOM   3376  CB  GLN B 437     -53.623  80.645  -7.420  1.00 65.48           C
ATOM   3377  CG  GLN B 437     -53.357  81.766  -8.430  1.00 72.44           C
ATOM   3378  CD  GLN B 437     -53.033  81.285  -9.851  1.00 78.66           C
ATOM   3379  OE1 GLN B 437     -52.653  80.131 -10.062  1.00 79.32           O
ATOM   3380  NE2 GLN B 437     -53.178  82.186 -10.835  1.00 77.43           N
ATOM   3381  N   VAL B 438     -55.171  78.434  -5.690  1.00 61.98           N
ATOM   3382  CA  VAL B 438     -55.217  77.226  -4.854  1.00 60.52           C
ATOM   3383  C   VAL B 438     -56.118  76.173  -5.486  1.00 59.76           C
ATOM   3384  O   VAL B 438     -55.724  75.016  -5.645  1.00 64.01           O
ATOM   3385  CB  VAL B 438     -55.704  77.548  -3.410  1.00 63.04           C
ATOM   3386  CG1 VAL B 438     -56.139  76.296  -2.640  1.00 60.76           C
ATOM   3387  CG2 VAL B 438     -54.602  78.274  -2.654  1.00 65.34           C
ATOM   3388  N   ASN B 439     -57.332  76.570  -5.847  1.00 58.22           N
ATOM   3389  CA  ASN B 439     -58.271  75.629  -6.437  1.00 57.55           C
ATOM   3390  C   ASN B 439     -57.743  75.083  -7.766  1.00 56.37           C
ATOM   3391  O   ASN B 439     -57.946  73.904  -8.062  1.00 49.29           O
ATOM   3392  CB  ASN B 439     -59.659  76.265  -6.606  1.00 57.69           C
ATOM   3393  CG  ASN B 439     -60.321  76.587  -5.285  1.00 57.76           C
ATOM   3394  OD1 ASN B 439     -59.892  76.109  -4.234  1.00 51.10           O
ATOM   3395  ND2 ASN B 439     -61.375  77.412  -5.333  1.00 59.41           N
ATOM   3396  N   CYS B 440     -57.076  75.929  -8.555  1.00 57.76           N
ATOM   3397  CA  CYS B 440     -56.458  75.476  -9.813  1.00 64.00           C
ATOM   3398  C   CYS B 440     -55.384  74.387  -9.595  1.00 58.93           C
ATOM   3399  O   CYS B 440     -55.362  73.377 -10.294  1.00 58.62           O
ATOM   3400  CB  CYS B 440     -55.880  76.653 -10.600  1.00 65.79           C
ATOM   3401  SG  CYS B 440     -55.697  76.297 -12.362  1.00 84.04           S
ATOM   3402  N   ALA B 441     -54.527  74.587  -8.606  1.00 59.43           N
ATOM   3403  CA  ALA B 441     -53.472  73.632  -8.284  1.00 60.03           C
ATOM   3404  C   ALA B 441     -54.034  72.294  -7.834  1.00 63.74           C
ATOM   3405  O   ALA B 441     -53.590  71.241  -8.303  1.00 67.12           O
ATOM   3406  CB  ALA B 441     -52.571  74.183  -7.199  1.00 57.81           C
ATOM   3407  N   LEU B 442     -55.015  72.337  -6.934  1.00 63.22           N
ATOM   3408  CA  LEU B 442     -55.612  71.108  -6.401  1.00 62.34           C
ATOM   3409  C   LEU B 442     -56.393  70.318  -7.472  1.00 60.25           C
ATOM   3410  O   LEU B 442     -56.415  69.092  -7.444  1.00 59.93           O
ATOM   3411  CB  LEU B 442     -56.506  71.418  -5.195  1.00 60.62           C
ATOM   3412  CG  LEU B 442     -55.816  72.017  -3.972  1.00 61.52           C
ATOM   3413  CD1 LEU B 442     -56.821  72.562  -2.967  1.00 60.52           C
ATOM   3414  CD2 LEU B 442     -54.891  71.000  -3.301  1.00 63.12           C
ATOM   3415  N   LEU B 443     -57.020  71.023  -8.410  1.00 59.07           N
ATOM   3416  CA  LEU B 443     -57.748  70.381  -9.505  1.00 59.08           C
ATOM   3417  C   LEU B 443     -56.798  69.598 -10.419  1.00 61.64           C
ATOM   3418  O   LEU B 443     -57.127  68.505 -10.873  1.00 57.85           O
ATOM   3419  CB  LEU B 443     -58.548  71.412 -10.321  1.00 59.33           C
ATOM   3420  CG  LEU B 443     -59.776  70.847 -11.032  1.00 62.49           C
ATOM   3421  CD1 LEU B 443     -60.856  70.490 -10.023  1.00 63.84           C
ATOM   3422  CD2 LEU B 443     -60.308  71.834 -12.059  1.00 63.59           C
ATOM   3423  N   LYS B 444     -55.625  70.169 -10.693  1.00 67.57           N
ATOM   3424  CA  LYS B 444     -54.584  69.483 -11.464  1.00 65.46           C
ATOM   3425  C   LYS B 444     -54.074  68.278 -10.672  1.00 62.14           C
ATOM   3426  O   LYS B 444     -53.962  67.180 -11.218  1.00 60.83           O
ATOM   3427  CB  LYS B 444     -53.460  70.455 -11.842  1.00 68.42           C
ATOM   3428  CG  LYS B 444     -53.908  71.474 -12.899  1.00 75.18           C
ATOM   3429  CD  LYS B 444     -53.136  72.794 -12.887  1.00 77.68           C
ATOM   3430  CE  LYS B 444     -52.074  72.871 -13.978  1.00 80.65           C
ATOM   3431  NZ  LYS B 444     -50.974  71.887 -13.765  1.00 85.80           N
ATOM   3432  N   ALA B 445     -53.851  68.460  -9.375  1.00 57.43           N
ATOM   3433  CA  ALA B 445     -53.426  67.363  -8.517  1.00 60.25           C
ATOM   3434  C   ALA B 445     -54.413  66.198  -8.503  1.00 62.24           C
ATOM   3435  O   ALA B 445     -53.992  65.047  -8.345  1.00 69.99           O
ATOM   3436  CB  ALA B 445     -53.162  67.847  -7.095  1.00 63.91           C
ATOM   3437  N   TYR B 446     -55.708  66.482  -8.656  1.00 59.15           N
ATOM   3438  CA  TYR B 446     -56.723  65.421  -8.649  1.00 57.53           C
ATOM   3439  C   TYR B 446     -56.955  64.783 -10.010  1.00 54.82           C
ATOM   3440  O   TYR B 446     -57.781  63.880 -10.106  1.00 62.98           O
ATOM   3441  CB  TYR B 446     -58.071  65.907  -8.054  1.00 57.43           C
ATOM   3442  CG  TYR B 446     -58.256  65.588  -6.587  1.00 59.58           C
ATOM   3443  CD1 TYR B 446     -57.822  66.484  -5.603  1.00 60.58           C
ATOM   3444  CD2 TYR B 446     -58.875  64.396  -6.173  1.00 59.67           C
ATOM   3445  CE1 TYR B 446     -57.996  66.218  -4.247  1.00 60.23           C
ATOM   3446  CE2 TYR B 446     -59.046  64.113  -4.824  1.00 61.41           C
ATOM   3447  CZ  TYR B 446     -58.612  65.034  -3.858  1.00 61.81           C
ATOM   3448  OH  TYR B 446     -58.801  64.757  -2.515  1.00 68.81           O
ATOM   3449  N   GLY B 447     -56.270  65.240 -11.056  1.00 54.16           N
ATOM   3450  CA  GLY B 447     -56.375  64.620 -12.384  1.00 55.76           C
ATOM   3451  C   GLY B 447     -56.785  65.463 -13.587  1.00 58.24           C
ATOM   3452  O   GLY B 447     -57.119  64.892 -14.642  1.00 61.17           O
ATOM   3453  N   LEU B 448     -56.820  66.792 -13.461  1.00 55.56           N
ATOM   3454  CA  LEU B 448     -57.208  67.621 -14.604  1.00 57.47           C
ATOM   3455  C   LEU B 448     -56.126  67.437 -15.669  1.00 59.78           C
ATOM   3456  O   LEU B 448     -54.957  67.665 -15.378  1.00 59.97           O
ATOM   3457  CB  LEU B 448     -57.342  69.099 -14.209  1.00 55.54           C
ATOM   3458  CG  LEU B 448     -57.934  70.024 -15.282  1.00 55.39           C
ATOM   3459  CD1 LEU B 448     -59.455  69.944 -15.321  1.00 55.44           C
ATOM   3460  CD2 LEU B 448     -57.499  71.457 -15.060  1.00 57.09           C
ATOM   3461  N   PRO B 449     -56.502  66.989 -16.886  1.00 60.56           N
ATOM   3462  CA  PRO B 449     -55.500  66.768 -17.934  1.00 60.30           C
ATOM   3463  C   PRO B 449     -54.529  67.938 -18.134  1.00 62.23           C
ATOM   3464  O   PRO B 449     -54.946  69.104 -18.050  1.00 57.68           O
ATOM   3465  CB  PRO B 449     -56.346  66.569 -19.199  1.00 62.88           C
ATOM   3466  CG  PRO B 449     -57.657  66.061 -18.714  1.00 64.34           C
ATOM   3467  CD  PRO B 449     -57.866  66.658 -17.350  1.00 62.54           C
ATOM   3468  N   ASN B 450     -53.258  67.618 -18.408  1.00 63.06           N
ATOM   3469  CA  ASN B 450     -52.214  68.625 -18.679  1.00 61.52           C
ATOM   3470  C   ASN B 450     -52.488  69.462 -19.930  1.00 57.99           C
ATOM   3471  O   ASN B 450     -52.070  70.626 -20.010  1.00 59.29           O
ATOM   3472  CB  ASN B 450     -50.841  67.964 -18.824  1.00 66.44           C
ATOM   3473  CG  ASN B 450     -50.308  67.402 -17.517  1.00 69.57           C
ATOM   3474  OD1 ASN B 450     -50.593  67.920 -16.435  1.00 71.80           O
ATOM   3475  ND2 ASN B 450     -49.506  66.347 -17.615  1.00 70.26           N
ATOM   3476  N   SER B 451     -53.186  68.868 -20.893  1.00 52.43           N
ATOM   3477  CA  SER B 451     -53.588  69.548 -22.123  1.00 52.77           C
ATOM   3478  C   SER B 451     -54.568  70.695 -21.935  1.00 55.96           C
ATOM   3479  O   SER B 451     -54.731  71.498 -22.848  1.00 58.13           O
ATOM   3480  CB  SER B 451     -54.207  68.543 -23.087  1.00 52.41           C
ATOM   3481  OG  SER B 451     -55.084  67.672 -22.396  1.00 54.06           O
ATOM   3482  N   VAL B 452     -55.230  70.763 -20.777  1.00 60.04           N
ATOM   3483  CA  VAL B 452     -56.228  71.807 -20.506  1.00 61.66           C
ATOM   3484  C   VAL B 452     -55.543  73.163 -20.304  1.00 63.74           C
ATOM   3485  O   VAL B 452     -54.660  73.300 -19.444  1.00 63.42           O
ATOM   3486  CB  VAL B 452     -57.110  71.430 -19.286  1.00 63.08           C
ATOM   3487  CG1 VAL B 452     -57.963  72.588 -18.815  1.00 66.48           C
ATOM   3488  CG2 VAL B 452     -58.018  70.268 -19.644  1.00 64.89           C
ATOM   3489  N   LYS B 453     -55.949  74.155 -21.099  1.00 64.15           N
ATOM   3490  CA  LYS B 453     -55.342  75.478 -21.031  1.00 68.27           C
ATOM   3491  C   LYS B 453     -55.980  76.253 -19.883  1.00 68.24           C
ATOM   3492  O   LYS B 453     -57.168  76.117 -19.608  1.00 67.99           O
ATOM   3493  CB  LYS B 453     -55.471  76.246 -22.358  1.00 73.51           C
ATOM   3494  CG  LYS B 453     -55.024  75.490 -23.612  1.00 81.34           C
ATOM   3495  CD  LYS B 453     -55.131  76.303 -24.896  1.00 85.79           C
ATOM   3496  CE  LYS B 453     -54.505  75.534 -26.055  1.00 87.06           C
ATOM   3497  NZ  LYS B 453     -54.488  76.306 -27.324  1.00 85.68           N
ATOM   3498  N   ILE B 454     -55.172  77.048 -19.194  1.00 67.36           N
ATOM   3499  CA  ILE B 454     -55.640  77.824 -18.061  1.00 67.23           C
ATOM   3500  C   ILE B 454     -55.402  79.289 -18.357  1.00 65.43           C
ATOM   3501  O   ILE B 454     -54.281  79.710 -18.614  1.00 70.72           O
ATOM   3502  CB  ILE B 454     -54.940  77.407 -16.756  1.00 66.17           C
ATOM   3503  CG1 ILE B 454     -55.413  76.014 -16.343  1.00 64.57           C
ATOM   3504  CG2 ILE B 454     -55.243  78.399 -15.639  1.00 66.39           C
ATOM   3505  CD1 ILE B 454     -54.436  75.309 -15.444  1.00 66.58           C
ATOM   3506  N   VAL B 455     -56.473  80.061 -18.295  1.00 62.30           N
ATOM   3507  CA  VAL B 455     -56.429  81.464 -18.591  1.00 60.72           C
ATOM   3508  C   VAL B 455     -57.097  82.211 -17.434  1.00 58.66           C
ATOM   3509  O   VAL B 455     -57.994  81.701 -16.789  1.00 57.19           O
ATOM   3510  CB  VAL B 455     -57.060  81.737 -19.969  1.00 59.78           C
ATOM   3511  CG1 VAL B 455     -58.516  81.360 -19.983  1.00 62.74           C
ATOM   3512  CG2 VAL B 455     -56.928  83.195 -20.361  1.00 64.04           C
ATOM   3513  N   THR B 456     -56.590  83.391 -17.123  1.00 58.94           N
ATOM   3514  CA  THR B 456     -57.283  84.301 -16.224  1.00 57.02           C
ATOM   3515  C   THR B 456     -58.119  85.258 -17.064  1.00 53.67           C
ATOM   3516  O   THR B 456     -57.783  85.529 -18.225  1.00 47.39           O
ATOM   3517  CB  THR B 456     -56.286  85.106 -15.380  1.00 58.26           C
ATOM   3518  OG1 THR B 456     -55.407  85.831 -16.251  1.00 62.38           O
ATOM   3519  CG2 THR B 456     -55.463  84.191 -14.491  1.00 59.89           C
ATOM   3520  N   GLU B 457     -59.194  85.781 -16.470  1.00 50.94           N
ATOM   3521  CA  GLU B 457     -59.897  86.919 -17.053  1.00 54.52           C
ATOM   3522  C   GLU B 457     -58.932  88.058 -17.346  1.00 54.34           C
ATOM   3523  O   GLU B 457     -59.039  88.726 -18.376  1.00 48.43           O
ATOM   3524  CB  GLU B 457     -61.009  87.423 -16.141  1.00 58.91           C
ATOM   3525  CG  GLU B 457     -62.311  86.660 -16.294  1.00 62.39           C
ATOM   3526  CD  GLU B 457     -63.377  87.084 -15.293  1.00 64.79           C
ATOM   3527  OE1 GLU B 457     -63.014  87.563 -14.199  1.00 59.84           O
ATOM   3528  OE2 GLU B 457     -64.583  86.934 -15.598  1.00 65.58           O
ATOM   3529  N   ASN B 458     -57.984  88.247 -16.434  1.00 58.02           N
ATOM   3530  CA  ASN B 458     -56.959  89.268 -16.566  1.00 62.09           C
ATOM   3531  C   ASN B 458     -56.208  89.215 -17.912  1.00 61.18           C
ATOM   3532  O   ASN B 458     -56.012  90.263 -18.543  1.00 57.16           O
ATOM   3533  CB  ASN B 458     -55.993  89.176 -15.380  1.00 66.44           C
ATOM   3534  CG  ASN B 458     -55.259  90.474 -15.132  1.00 74.37           C
ATOM   3535  OD1 ASN B 458     -55.850  91.462 -14.693  1.00 77.33           O
ATOM   3536  ND2 ASN B 458     -53.962  90.479 -15.402  1.00 77.94           N
ATOM   3537  N   GLU B 459     -55.793  88.013 -18.339  1.00 63.15           N
ATOM   3538  CA  GLU B 459     -55.122  87.821 -19.650  1.00 67.69           C
ATOM   3539  C   GLU B 459     -56.090  88.139 -20.778  1.00 67.72           C
ATOM   3540  O   GLU B 459     -55.754  88.841 -21.723  1.00 67.21           O
ATOM   3541  CB  GLU B 459     -54.613  86.378 -19.843  1.00 71.94           C
ATOM   3542  CG  GLU B 459     -53.432  85.959 -18.962  1.00 78.69           C
ATOM   3543  CD  GLU B 459     -53.371  84.447 -18.698  1.00 87.18           C
ATOM   3544  OE1 GLU B 459     -53.592  83.665 -19.651  1.00 89.63           O
ATOM   3545  OE2 GLU B 459     -53.107  84.027 -17.538  1.00 78.70           O
ATOM   3546  N   VAL B 460     -57.303  87.623 -20.657  1.00 65.81           N
ATOM   3547  CA  VAL B 460     -58.312  87.806 -21.686  1.00 60.40           C
ATOM   3548  C   VAL B 460     -58.664  89.271 -21.880  1.00 56.77           C
ATOM   3549  O   VAL B 460     -58.717  89.736 -23.017  1.00 56.15           O
ATOM   3550  CB  VAL B 460     -59.600  87.046 -21.339  1.00 61.68           C
ATOM   3551  CG1 VAL B 460     -60.716  87.396 -22.323  1.00 63.00           C
ATOM   3552  CG2 VAL B 460     -59.340  85.556 -21.325  1.00 63.87           C
ATOM   3553  N   ILE B 461     -58.935  89.972 -20.776  1.00 57.49           N
ATOM   3554  CA  ILE B 461     -59.392  91.361 -20.829  1.00 58.26           C
ATOM   3555  C   ILE B 461     -58.268  92.254 -21.305  1.00 62.39           C
ATOM   3556  O   ILE B 461     -58.464  93.039 -22.233  1.00 63.11           O
ATOM   3557  CB  ILE B 461     -59.898  91.879 -19.464  1.00 58.09           C
ATOM   3558  CG1 ILE B 461     -61.182  91.149 -19.061  1.00 59.07           C
ATOM   3559  CG2 ILE B 461     -60.151  93.386 -19.507  1.00 55.34           C
ATOM   3560  CD1 ILE B 461     -61.481  91.184 -17.574  1.00 57.93           C
ATOM   3561  N   LEU B 462     -57.102  92.146 -20.669  1.00 61.87           N
ATOM   3562  CA  LEU B 462     -55.995  93.042 -20.985  1.00 65.59           C
ATOM   3563  C   LEU B 462     -55.386  92.746 -22.358  1.00 69.14           C
ATOM   3564  O   LEU B 462     -54.833  93.641 -22.995  1.00 75.98           O
ATOM   3565  CB  LEU B 462     -54.974  93.089 -19.831  1.00 65.36           C
ATOM   3566  CG  LEU B 462     -55.705  93.749 -18.598  1.00 67.63           C
ATOM   3567  CD1 LEU B 462     -55.037  93.579 -17.229  1.00 69.43           C
ATOM   3568  CD2 LEU B 462     -56.065  95.224 -18.822  1.00 66.41           C
ATOM   3569  N   GLY B 463     -55.549  91.519 -22.834  1.00 67.42           N
ATOM   3570  CA  GLY B 463     -55.209  91.154 -24.213  1.00 67.13           C
ATOM   3571  C   GLY B 463     -56.146  91.669 -25.285  1.00 67.57           C
ATOM   3572  O   GLY B 463     -55.777  91.664 -26.460  1.00 72.73           O
ATOM   3573  N   ASN B 464     -57.352  92.099 -24.904  1.00 73.09           N
ATOM   3574  CA  ASN B 464     -58.352  92.670 -25.838  1.00 75.64           C
ATOM   3575  C   ASN B 464     -59.070  93.860 -25.210  1.00 68.60           C
ATOM   3576  O   ASN B 464     -60.298  93.880 -25.101  1.00 63.02           O
ATOM   3577  CB  ASN B 464     -59.377  91.606 -26.238  1.00 81.05           C
ATOM   3578  CG  ASN B 464     -58.755  90.466 -27.004  1.00 85.24           C
ATOM   3579  OD1 ASN B 464     -58.402  90.620 -28.181  1.00 80.34           O
ATOM   3580  ND2 ASN B 464     -58.577  89.323 -26.336  1.00 81.48           N
ATOM   3581  N   ARG B 465     -58.285  94.866 -24.831  1.00 64.63           N
ATOM   3582  CA  ARG B 465     -58.780  95.977 -24.029  1.00 59.39           C
ATOM   3583  C   ARG B 465     -60.019  96.631 -24.650  1.00 59.28           C
ATOM   3584  O   ARG B 465     -60.968  96.933 -23.944  1.00 59.48           O
ATOM   3585  CB  ARG B 465     -57.679  97.017 -23.795  1.00 58.95           C
ATOM   3586  CG  ARG B 465     -56.621  96.665 -22.750  1.00 57.47           C
ATOM   3587  CD  ARG B 465     -55.414  97.629 -22.876  1.00 61.11           C
ATOM   3588  NE  ARG B 465     -54.756  97.568 -24.192  1.00 71.95           N
ATOM   3589  CZ  ARG B 465     -54.051  98.553 -24.773  1.00 77.79           C
ATOM   3590  NH1 ARG B 465     -53.862  99.746 -24.183  1.00 76.93           N
ATOM   3591  NH2 ARG B 465     -53.525  98.338 -25.979  1.00 76.02           N
ATOM   3592  N   ASN B 466     -60.015  96.837 -25.958  1.00 58.59           N
ATOM   3593  CA  ASN B 466     -61.147  97.467 -26.622  1.00 60.78           C
ATOM   3594  C   ASN B 466     -62.254  96.472 -26.897  1.00 64.24           C
ATOM   3595  O   ASN B 466     -63.381  96.654 -26.429  1.00 70.85           O
ATOM   3596  CB  ASN B 466     -60.718  98.138 -27.923  1.00 58.71           C
ATOM   3597  CG  ASN B 466     -61.870  98.828 -28.620  1.00 58.99           C
ATOM   3598  OD1 ASN B 466     -62.598  98.215 -29.398  1.00 57.94           O
ATOM   3599  ND2 ASN B 466     -62.056 100.113 -28.330  1.00 60.24           N
ATOM   3600  N   ASP B 467     -61.927  95.417 -27.637  1.00 65.25           N
ATOM   3601  CA  ASP B 467     -62.940  94.472 -28.141  1.00 63.07           C
ATOM   3602  C   ASP B 467     -63.763  93.758 -27.069  1.00 56.10           C
ATOM   3603  O   ASP B 467     -64.942  93.505 -27.284  1.00 51.61           O
ATOM   3604  CB  ASP B 467     -62.302  93.453 -29.086  1.00 63.89           C
ATOM   3605  CG  ASP B 467     -61.901  94.072 -30.428  1.00 67.87           C
ATOM   3606  OD1 ASP B 467     -61.833  95.321 -30.533  1.00 67.63           O
ATOM   3607  OD2 ASP B 467     -61.643  93.305 -31.383  1.00 70.63           O
ATOM   3608  N   PHE B 468     -63.150  93.468 -25.925  1.00 52.13           N
ATOM   3609  CA  PHE B 468     -63.848  92.848 -24.806  1.00 51.73           C
ATOM   3610  C   PHE B 468     -64.976  93.707 -24.280  1.00 54.19           C
ATOM   3611  O   PHE B 468     -66.100  93.256 -24.166  1.00 52.22           O
ATOM   3612  CB  PHE B 468     -62.887  92.570 -23.656  1.00 50.71           C
ATOM   3613  CG  PHE B 468     -63.521  91.863 -22.511  1.00 53.70           C
ATOM   3614  CD1 PHE B 468     -63.704  90.490 -22.556  1.00 58.77           C
ATOM   3615  CD2 PHE B 468     -63.930  92.553 -21.378  1.00 56.62           C
ATOM   3616  CE1 PHE B 468     -64.280  89.824 -21.492  1.00 61.08           C
ATOM   3617  CE2 PHE B 468     -64.526  91.886 -20.306  1.00 62.45           C
ATOM   3618  CZ  PHE B 468     -64.697  90.511 -20.361  1.00 61.58           C
ATOM   3619  N   TRP B 469     -64.663  94.952 -23.944  1.00 55.62           N
ATOM   3620  CA  TRP B 469     -65.650  95.845 -23.344  1.00 53.38           C
ATOM   3621  C   TRP B 469     -66.737  96.291 -24.338  1.00 53.66           C
ATOM   3622  O   TRP B 469     -67.887  96.473 -23.935  1.00 55.53           O
ATOM   3623  CB  TRP B 469     -64.960  97.011 -22.618  1.00 51.88           C
ATOM   3624  CG  TRP B 469     -64.217  96.506 -21.415  1.00 48.49           C
ATOM   3625  CD1 TRP B 469     -62.869  96.388 -21.275  1.00 51.71           C
ATOM   3626  CD2 TRP B 469     -64.789  95.982 -20.211  1.00 49.06           C
ATOM   3627  NE1 TRP B 469     -62.567  95.846 -20.047  1.00 50.39           N
ATOM   3628  CE2 TRP B 469     -63.726  95.586 -19.376  1.00 47.56           C
ATOM   3629  CE3 TRP B 469     -66.099  95.812 -19.755  1.00 49.70           C
ATOM   3630  CZ2 TRP B 469     -63.930  95.028 -18.102  1.00 47.99           C
ATOM   3631  CZ3 TRP B 469     -66.310  95.247 -18.485  1.00 49.39           C
ATOM   3632  CH2 TRP B 469     -65.229  94.862 -17.673  1.00 46.94           C
ATOM   3633  N   VAL B 470     -66.389  96.434 -25.615  1.00 52.40           N
ATOM   3634  CA  VAL B 470     -67.390  96.634 -26.683  1.00 54.80           C
ATOM   3635  C   VAL B 470     -68.300  95.417 -26.830  1.00 55.60           C
ATOM   3636  O   VAL B 470     -69.479  95.566 -27.158  1.00 58.42           O
ATOM   3637  CB  VAL B 470     -66.739  96.933 -28.050  1.00 55.54           C
ATOM   3638  CG1 VAL B 470     -67.754  96.908 -29.185  1.00 54.88           C
ATOM   3639  CG2 VAL B 470     -66.071  98.291 -28.001  1.00 59.84           C
ATOM   3640  N   SER B 471     -67.755  94.223 -26.600  1.00 55.79           N
ATOM   3641  CA  SER B 471     -68.569  93.003 -26.567  1.00 56.13           C
ATOM   3642  C   SER B 471     -69.569  93.100 -25.406  1.00 53.79           C
ATOM   3643  O   SER B 471     -70.765  92.957 -25.615  1.00 53.35           O
ATOM   3644  CB  SER B 471     -67.696  91.754 -26.425  1.00 55.77           C
ATOM   3645  OG  SER B 471     -68.400  90.599 -26.796  1.00 54.54           O
ATOM   3646  N   VAL B 472     -69.061  93.400 -24.214  1.00 50.60           N
ATOM   3647  CA  VAL B 472     -69.885  93.603 -23.026  1.00 49.58           C
ATOM   3648  C   VAL B 472     -70.966  94.662 -23.268  1.00 54.83           C
ATOM   3649  O   VAL B 472     -72.097  94.492 -22.838  1.00 56.57           O
ATOM   3650  CB  VAL B 472     -69.042  93.972 -21.772  1.00 48.19           C
ATOM   3651  CG1 VAL B 472     -69.925  94.444 -20.612  1.00 47.36           C
ATOM   3652  CG2 VAL B 472     -68.194  92.800 -21.329  1.00 45.75           C
ATOM   3653  N   ILE B 473     -70.631  95.753 -23.943  1.00 57.08           N
ATOM   3654  CA  ILE B 473     -71.643  96.772 -24.188  1.00 58.30           C
ATOM   3655  C   ILE B 473     -72.681  96.239 -25.185  1.00 59.88           C
ATOM   3656  O   ILE B 473     -73.879  96.438 -24.981  1.00 59.32           O
ATOM   3657  CB  ILE B 473     -71.039  98.129 -24.637  1.00 59.02           C
ATOM   3658  CG1 ILE B 473     -70.278  98.793 -23.471  1.00 59.03           C
ATOM   3659  CG2 ILE B 473     -72.147  99.069 -25.093  1.00 55.13           C
ATOM   3660  CD1 ILE B 473     -69.313  99.888 -23.881  1.00 57.02           C
ATOM   3661  N   GLY B 474     -72.221  95.568 -26.245  1.00 60.61           N
ATOM   3662  CA  GLY B 474     -73.107  94.971 -27.245  1.00 59.71           C
ATOM   3663  C   GLY B 474     -74.115  94.022 -26.629  1.00 61.74           C
ATOM   3664  O   GLY B 474     -75.307  94.076 -26.930  1.00 63.94           O
ATOM   3665  N   ILE B 475     -73.628  93.192 -25.722  1.00 60.14           N
ATOM   3666  CA  ILE B 475     -74.454  92.212 -25.042  1.00 59.31           C
ATOM   3667  C   ILE B 475     -75.446  92.878 -24.110  1.00 57.85           C
ATOM   3668  O   ILE B 475     -76.607  92.480 -24.056  1.00 64.67           O
ATOM   3669  CB  ILE B 475     -73.577  91.250 -24.214  1.00 59.29           C
ATOM   3670  CG1 ILE B 475     -72.674  90.432 -25.143  1.00 58.84           C
ATOM   3671  CG2 ILE B 475     -74.423  90.309 -23.364  1.00 57.86           C
ATOM   3672  CD1 ILE B 475     -71.410  89.952 -24.475  1.00 59.46           C
ATOM   3673  N   ALA B 476     -74.952  93.851 -23.353  1.00 56.95           N
ATOM   3674  CA  ALA B 476     -75.752  94.624 -22.392  1.00 55.57           C
ATOM   3675  C   ALA B 476     -76.938  95.348 -23.026  1.00 54.86           C
ATOM   3676  O   ALA B 476     -78.017  95.420 -22.460  1.00 51.02           O
ATOM   3677  CB  ALA B 476     -74.856  95.632 -21.690  1.00 55.61           C
ATOM   3678  N   ARG B 477     -76.735  95.886 -24.215  1.00 58.88           N
ATOM   3679  CA  ARG B 477     -77.805  96.615 -24.898  1.00 61.74           C
ATOM   3680  C   ARG B 477     -78.966  95.725 -25.283  1.00 62.89           C
ATOM   3681  O   ARG B 477     -80.107  96.177 -25.284  1.00 59.82           O
ATOM   3682  CB  ARG B 477     -77.281  97.271 -26.161  1.00 61.69           C
ATOM   3683  CG  ARG B 477     -76.442  98.504 -25.917  1.00 61.89           C
ATOM   3684  CD  ARG B 477     -75.910  98.996 -27.239  1.00 61.61           C
ATOM   3685  NE  ARG B 477     -77.021  99.387 -28.101  1.00 61.67           N
ATOM   3686  CZ  ARG B 477     -77.075  99.226 -29.421  1.00 68.31           C
ATOM   3687  NH1 ARG B 477     -76.066  98.676 -30.102  1.00 70.15           N
ATOM   3688  NH2 ARG B 477     -78.167  99.621 -30.069  1.00 71.08           N
ATOM   3689  N   LYS B 478     -78.637  94.474 -25.623  1.00 67.78           N
ATOM   3690  CA  LYS B 478     -79.578  93.500 -26.163  1.00 69.70           C
ATOM   3691  C   LYS B 478     -80.369  92.762 -25.108  1.00 70.70           C
ATOM   3692  O   LYS B 478     -81.100  91.829 -25.448  1.00 76.24           O
ATOM   3693  CB  LYS B 478     -78.830  92.456 -26.991  1.00 76.25           C
ATOM   3694  CG  LYS B 478     -78.294  92.951 -28.324  1.00 84.77           C
ATOM   3695  CD  LYS B 478     -78.187  91.785 -29.305  1.00 92.60           C
ATOM   3696  CE  LYS B 478     -76.912  91.798 -30.117  1.00 94.26           C
ATOM   3697  NZ  LYS B 478     -76.632  90.451 -30.691  1.00 93.89           N
ATOM   3698  N   ASN B 479     -80.210  93.131 -23.837  1.00 65.33           N
ATOM   3699  CA  ASN B 479     -80.898  92.454 -22.759  1.00 61.74           C
ATOM   3700  C   ASN B 479     -81.490  93.444 -21.792  1.00 59.21           C
ATOM   3701  O   ASN B 479     -80.859  94.445 -21.447  1.00 64.80           O
ATOM   3702  CB  ASN B 479     -79.928  91.511 -22.049  1.00 62.13           C
ATOM   3703  CG  ASN B 479     -79.730  90.207 -22.815  1.00 63.77           C
ATOM   3704  OD1 ASN B 479     -78.678  89.986 -23.386  1.00 67.08           O
ATOM   3705  ND2 ASN B 479     -80.767  89.362 -22.868  1.00 61.88           N
ATOM   3706  N   LEU B 480     -82.716  93.164 -21.364  1.00 55.08           N
ATOM   3707  CA  LEU B 480     -83.376  93.980 -20.361  1.00 54.21           C
ATOM   3708  C   LEU B 480     -82.767  93.636 -19.033  1.00 48.68           C
ATOM   3709  O   LEU B 480     -82.383  92.501 -18.817  1.00 49.00           O
ATOM   3710  CB  LEU B 480     -84.881  93.708 -20.346  1.00 57.39           C
ATOM   3711  CG  LEU B 480     -85.613  94.130 -21.631  1.00 57.58           C
ATOM   3712  CD1 LEU B 480     -86.999  93.508 -21.676  1.00 57.68           C
ATOM   3713  CD2 LEU B 480     -85.699  95.647 -21.757  1.00 55.42           C
ATOM   3714  N   LEU B 481     -82.650  94.617 -18.150  1.00 49.53           N
ATOM   3715  CA  LEU B 481     -82.173  94.369 -16.776  1.00 49.23           C
ATOM   3716  C   LEU B 481     -83.030  93.305 -16.080  1.00 52.12           C
ATOM   3717  O   LEU B 481     -82.505  92.444 -15.372  1.00 57.47           O
ATOM   3718  CB  LEU B 481     -82.159  95.671 -15.954  1.00 46.66           C
ATOM   3719  CG  LEU B 481     -81.931  95.580 -14.447  1.00 47.26           C
ATOM   3720  CD1 LEU B 481     -80.587  94.924 -14.159  1.00 49.82           C
ATOM   3721  CD2 LEU B 481     -82.002  96.956 -13.807  1.00 46.14           C
ATOM   3722  N   SER B 482     -84.344  93.362 -16.296  1.00 54.25           N
ATOM   3723  CA  SER B 482     -85.270  92.376 -15.726  1.00 54.39           C
ATOM   3724  C   SER B 482     -84.922  90.929 -16.131  1.00 56.17           C
ATOM   3725  O   SER B 482     -85.095  90.010 -15.343  1.00 55.34           O
ATOM   3726  CB  SER B 482     -86.710  92.701 -16.133  1.00 52.95           C
ATOM   3727  OG  SER B 482     -86.862  92.612 -17.539  1.00 54.65           O
ATOM   3728  N   HIS B 483     -84.446  90.742 -17.362  1.00 56.29           N
ATOM   3729  CA  HIS B 483     -84.065  89.423 -17.872  1.00 57.29           C
ATOM   3730  C   HIS B 483     -82.854  88.861 -17.124  1.00 59.78           C
ATOM   3731  O   HIS B 483     -82.757  87.658 -16.918  1.00 63.18           O
ATOM   3732  CB  HIS B 483     -83.788  89.507 -19.372  1.00 61.01           C
ATOM   3733  CG  HIS B 483     -83.671  88.178 -20.059  1.00 70.78           C
ATOM   3734  ND1 HIS B 483     -84.638  87.698 -20.916  1.00 79.13           N
ATOM   3735  CD2 HIS B 483     -82.681  87.255 -20.059  1.00 69.22           C
ATOM   3736  CE1 HIS B 483     -84.260  86.527 -21.398  1.00 77.81           C
ATOM   3737  NE2 HIS B 483     -83.076  86.236 -20.890  1.00 75.59           N
ATOM   3738  N   ILE B 484     -81.915  89.727 -16.740  1.00 63.28           N
ATOM   3739  CA  ILE B 484     -80.745  89.306 -15.970  1.00 60.27           C
ATOM   3740  C   ILE B 484     -81.117  89.139 -14.514  1.00 58.46           C
ATOM   3741  O   ILE B 484     -80.562  88.288 -13.841  1.00 59.25           O
ATOM   3742  CB  ILE B 484     -79.571  90.288 -16.124  1.00 63.99           C
ATOM   3743  CG1 ILE B 484     -79.113  90.274 -17.583  1.00 68.10           C
ATOM   3744  CG2 ILE B 484     -78.416  89.905 -15.192  1.00 65.79           C
ATOM   3745  CD1 ILE B 484     -77.989  91.225 -17.896  1.00 70.56           C
ATOM   3746  N   GLU B 485     -82.026  89.970 -14.020  1.00 65.34           N
ATOM   3747  CA  GLU B 485     -82.593  89.770 -12.687  1.00 74.39           C
ATOM   3748  C   GLU B 485     -83.207  88.334 -12.606  1.00 76.72           C
ATOM   3749  O   GLU B 485     -82.968  87.618 -11.640  1.00 71.55           O
ATOM   3750  CB  GLU B 485     -83.579  90.920 -12.302  1.00 82.22           C
ATOM   3751  CG  GLU B 485     -82.910  92.200 -11.735  1.00 87.52           C
ATOM   3752  CD  GLU B 485     -83.843  93.415 -11.476  1.00 90.47           C
ATOM   3753  OE1 GLU B 485     -84.700  93.738 -12.338  1.00 94.67           O
ATOM   3754  OE2 GLU B 485     -83.683  94.096 -10.423  1.00 81.06           O
ATOM   3755  N   GLU B 486     -83.921  87.895 -13.651  1.00 82.47           N
ATOM   3756  CA  GLU B 486     -84.512  86.526 -13.715  1.00 82.98           C
ATOM   3757  C   GLU B 486     -83.508  85.344 -13.643  1.00 75.44           C
ATOM   3758  O   GLU B 486     -83.825  84.320 -13.044  1.00 71.02           O
ATOM   3759  CB  GLU B 486     -85.432  86.359 -14.947  1.00 92.67           C
ATOM   3760  CG  GLU B 486     -86.863  86.884 -14.762  1.00108.70           C
ATOM   3761  CD  GLU B 486     -87.542  87.350 -16.061  1.00123.01           C
ATOM   3762  OE1 GLU B 486     -87.274  86.778 -17.149  1.00127.38           O
ATOM   3763  OE2 GLU B 486     -88.373  88.294 -16.002  1.00133.14           O
ATOM   3764  N   LEU B 487     -82.316  85.470 -14.226  1.00 69.85           N
ATOM   3765  CA  LEU B 487     -81.280  84.422 -14.105  1.00 71.19           C
ATOM   3766  C   LEU B 487     -80.979  84.000 -12.661  1.00 68.43           C
ATOM   3767  O   LEU B 487     -80.684  82.827 -12.425  1.00 67.83           O
ATOM   3768  CB  LEU B 487     -79.954  84.869 -14.715  1.00 78.72           C
ATOM   3769  CG  LEU B 487     -79.868  85.203 -16.196  1.00 81.07           C
ATOM   3770  CD1 LEU B 487     -78.429  85.592 -16.522  1.00 85.37           C
ATOM   3771  CD2 LEU B 487     -80.329  84.037 -17.057  1.00 79.70           C
ATOM   3772  N   TYR B 488     -81.034  84.955 -11.723  1.00 65.19           N
ATOM   3773  CA  TYR B 488     -80.805  84.710 -10.292  1.00 68.40           C
ATOM   3774  C   TYR B 488     -82.123  84.631  -9.495  1.00 67.13           C
ATOM   3775  O   TYR B 488     -82.119  84.763  -8.261  1.00 64.50           O
ATOM   3776  CB  TYR B 488     -79.897  85.807  -9.700  1.00 71.09           C
ATOM   3777  CG  TYR B 488     -78.521  85.946 -10.352  1.00 75.14           C
ATOM   3778  CD1 TYR B 488     -78.370  86.493 -11.630  1.00 79.61           C
ATOM   3779  CD2 TYR B 488     -77.362  85.579  -9.666  1.00 78.05           C
ATOM   3780  CE1 TYR B 488     -77.117  86.652 -12.214  1.00 82.36           C
ATOM   3781  CE2 TYR B 488     -76.108  85.735 -10.244  1.00 78.59           C
ATOM   3782  CZ  TYR B 488     -75.990  86.272 -11.518  1.00 79.98           C
ATOM   3783  OH  TYR B 488     -74.751  86.423 -12.102  1.00 87.25           O
ATOM   3784  N   GLY B 489     -83.242  84.419 -10.192  1.00 70.35           N
ATOM   3785  CA  GLY B 489     -84.571  84.457  -9.588  1.00 76.24           C
ATOM   3786  C   GLY B 489     -84.808  85.649  -8.679  1.00 79.22           C
ATOM   3787  O   GLY B 489     -85.288  85.478  -7.572  1.00 83.85           O
ATOM   3788  N   GLY B 490     -84.453  86.848  -9.138  1.00 79.86           N
ATOM   3789  CA  GLY B 490     -84.644  88.078  -8.362  1.00 83.75           C
ATOM   3790  C   GLY B 490     -83.913  88.149  -7.026  1.00 84.10           C
ATOM   3791  O   GLY B 490     -84.366  88.827  -6.100  1.00 85.42           O
ATOM   3792  N   GLU B 491     -82.783  87.459  -6.912  1.00 88.63           N
ATOM   3793  CA  GLU B 491     -81.995  87.484  -5.678  1.00 90.13           C
ATOM   3794  C   GLU B 491     -80.697  88.279  -5.820  1.00 86.13           C
ATOM   3795  O   GLU B 491     -79.750  88.022  -5.078  1.00 87.66           O
ATOM   3796  CB  GLU B 491     -81.704  86.046  -5.216  1.00 90.42           C
ATOM   3797  CG  GLU B 491     -82.963  85.228  -4.937  1.00 89.88           C
ATOM   3798  CD  GLU B 491     -82.684  83.831  -4.404  1.00 84.28           C
ATOM   3799  OE1 GLU B 491     -83.567  82.950  -4.545  1.00 75.96           O
ATOM   3800  OE2 GLU B 491     -81.586  83.611  -3.848  1.00 81.84           O
ATOM   3801  N   LEU B 492     -80.657  89.253  -6.737  1.00 79.83           N
ATOM   3802  CA  LEU B 492     -79.453  90.053  -6.938  1.00 77.15           C
ATOM   3803  C   LEU B 492     -79.121  90.870  -5.713  1.00 74.27           C
ATOM   3804  O   LEU B 492     -79.927  91.682  -5.305  1.00 77.68           O
ATOM   3805  CB  LEU B 492     -79.596  91.019  -8.122  1.00 84.37           C
ATOM   3806  CG  LEU B 492     -79.364  90.501  -9.540  1.00 84.75           C
ATOM   3807  CD1 LEU B 492     -79.604  91.637 -10.516  1.00 87.79           C
ATOM   3808  CD2 LEU B 492     -77.953  89.996  -9.710  1.00 82.66           C
ATOM   3809  N   ARG B 493     -77.935  90.662  -5.147  1.00 74.09           N
ATOM   3810  CA  ARG B 493     -77.460  91.438  -4.001  1.00 79.32           C
ATOM   3811  C   ARG B 493     -76.655  92.695  -4.373  1.00 72.53           C
ATOM   3812  O   ARG B 493     -76.538  93.632  -3.571  1.00 77.89           O
ATOM   3813  CB  ARG B 493     -76.687  90.537  -3.018  1.00 87.83           C
ATOM   3814  CG  ARG B 493     -75.318  90.028  -3.449  1.00 90.81           C
ATOM   3815  CD  ARG B 493     -74.627  89.358  -2.263  1.00 97.02           C
ATOM   3816  NE  ARG B 493     -73.273  88.886  -2.569  1.00103.89           N
ATOM   3817  CZ  ARG B 493     -72.969  87.776  -3.253  1.00107.14           C
ATOM   3818  NH1 ARG B 493     -73.914  86.973  -3.745  1.00110.67           N
ATOM   3819  NH2 ARG B 493     -71.695  87.459  -3.460  1.00104.91           N
ATOM   3820  N   ASN B 494     -76.101  92.741  -5.569  1.00 65.50           N
ATOM   3821  CA  ASN B 494     -75.465  93.979  -6.023  1.00 63.33           C
ATOM   3822  C   ASN B 494     -75.486  94.129  -7.526  1.00 59.08           C
ATOM   3823  O   ASN B 494     -75.720  93.171  -8.263  1.00 60.95           O
ATOM   3824  CB  ASN B 494     -74.031  94.071  -5.484  1.00 63.61           C
ATOM   3825  CG  ASN B 494     -73.145  92.923  -5.952  1.00 63.58           C
ATOM   3826  OD1 ASN B 494     -72.858  92.805  -7.131  1.00 65.78           O
ATOM   3827  ND2 ASN B 494     -72.699  92.084  -5.028  1.00 66.14           N
ATOM   3828  N   ALA B 495     -75.200  95.344  -7.963  1.00 56.39           N
ATOM   3829  CA  ALA B 495     -75.137  95.658  -9.373  1.00 57.03           C
ATOM   3830  C   ALA B 495     -73.955  94.957 -10.054  1.00 56.47           C
ATOM   3831  O   ALA B 495     -74.004  94.671 -11.253  1.00 59.82           O
ATOM   3832  CB  ALA B 495     -75.069  97.170  -9.567  1.00 55.56           C
ATOM   3833  N   GLY B 496     -72.908  94.653  -9.294  1.00 54.39           N
ATOM   3834  CA  GLY B 496     -71.752  93.936  -9.836  1.00 56.11           C
ATOM   3835  C   GLY B 496     -72.066  92.559 -10.401  1.00 55.50           C
ATOM   3836  O   GLY B 496     -71.385  92.081 -11.310  1.00 57.99           O
ATOM   3837  N   GLN B 497     -73.110  91.923  -9.881  1.00 55.15           N
ATOM   3838  CA  GLN B 497     -73.562  90.634 -10.407  1.00 56.07           C
ATOM   3839  C   GLN B 497     -74.164  90.710 -11.806  1.00 54.33           C
ATOM   3840  O   GLN B 497     -74.109  89.733 -12.572  1.00 61.71           O
ATOM   3841  CB  GLN B 497     -74.598  90.048  -9.481  1.00 64.54           C
ATOM   3842  CG  GLN B 497     -74.063  89.635  -8.128  1.00 69.92           C
ATOM   3843  CD  GLN B 497     -75.140  88.993  -7.293  1.00 73.14           C
ATOM   3844  OE1 GLN B 497     -75.994  89.688  -6.741  1.00 79.41           O
ATOM   3845  NE2 GLN B 497     -75.127  87.658  -7.213  1.00 71.31           N
ATOM   3846  N   VAL B 498     -74.749  91.858 -12.138  1.00 51.30           N
ATOM   3847  CA  VAL B 498     -75.257  92.084 -13.488  1.00 49.59           C
ATOM   3848  C   VAL B 498     -74.097  92.156 -14.492  1.00 49.28           C
ATOM   3849  O   VAL B 498     -74.179  91.595 -15.585  1.00 46.44           O
ATOM   3850  CB  VAL B 498     -76.119  93.373 -13.576  1.00 50.86           C
ATOM   3851  CG1 VAL B 498     -76.553  93.626 -15.021  1.00 53.19           C
ATOM   3852  CG2 VAL B 498     -77.337  93.287 -12.664  1.00 48.38           C
ATOM   3853  N   ILE B 499     -73.011  92.821 -14.097  1.00 53.06           N
ATOM   3854  CA  ILE B 499     -71.856  92.973 -14.967  1.00 56.14           C
ATOM   3855  C   ILE B 499     -71.158  91.610 -15.082  1.00 55.15           C
ATOM   3856  O   ILE B 499     -70.781  91.198 -16.177  1.00 60.11           O
ATOM   3857  CB  ILE B 499     -70.882  94.090 -14.498  1.00 61.47           C
ATOM   3858  CG1 ILE B 499     -71.623  95.363 -14.041  1.00 63.27           C
ATOM   3859  CG2 ILE B 499     -69.928  94.485 -15.625  1.00 63.20           C
ATOM   3860  CD1 ILE B 499     -72.708  95.862 -14.986  1.00 64.43           C
ATOM   3861  N   ALA B 500     -71.021  90.897 -13.965  1.00 51.22           N
ATOM   3862  CA  ALA B 500     -70.457  89.534 -13.969  1.00 52.70           C
ATOM   3863  C   ALA B 500     -71.103  88.584 -14.983  1.00 53.18           C
ATOM   3864  O   ALA B 500     -70.413  87.771 -15.613  1.00 58.34           O
ATOM   3865  CB  ALA B 500     -70.536  88.940 -12.585  1.00 54.06           C
ATOM   3866  N   ALA B 501     -72.414  88.686 -15.143  1.00 54.22           N
ATOM   3867  CA  ALA B 501     -73.114  87.850 -16.135  1.00 58.65           C
ATOM   3868  C   ALA B 501     -72.728  88.223 -17.571  1.00 60.80           C
ATOM   3869  O   ALA B 501     -72.472  87.339 -18.414  1.00 61.02           O
ATOM   3870  CB  ALA B 501     -74.616  87.953 -15.937  1.00 59.64           C
ATOM   3871  N   LEU B 502     -72.671  89.529 -17.828  1.00 60.63           N
ATOM   3872  CA  LEU B 502     -72.260  90.053 -19.135  1.00 58.80           C
ATOM   3873  C   LEU B 502     -70.807  89.722 -19.464  1.00 56.88           C
ATOM   3874  O   LEU B 502     -70.485  89.397 -20.613  1.00 56.87           O
ATOM   3875  CB  LEU B 502     -72.438  91.566 -19.175  1.00 60.32           C
ATOM   3876  CG  LEU B 502     -73.860  92.086 -18.999  1.00 63.47           C
ATOM   3877  CD1 LEU B 502     -73.855  93.575 -18.689  1.00 64.57           C
ATOM   3878  CD2 LEU B 502     -74.686  91.788 -20.236  1.00 64.30           C
ATOM   3879  N   MET B 503     -69.943  89.793 -18.456  1.00 53.09           N
ATOM   3880  CA  MET B 503     -68.533  89.454 -18.626  1.00 55.91           C
ATOM   3881  C   MET B 503     -68.288  87.998 -19.032  1.00 55.29           C
ATOM   3882  O   MET B 503     -67.423  87.714 -19.879  1.00 53.18           O
ATOM   3883  CB  MET B 503     -67.740  89.784 -17.355  1.00 57.78           C
ATOM   3884  CG  MET B 503     -67.410  91.261 -17.235  1.00 59.25           C
ATOM   3885  SD  MET B 503     -66.183  91.541 -15.957  1.00 62.22           S
ATOM   3886  CE  MET B 503     -67.323  91.762 -14.611  1.00 63.79           C
ATOM   3887  N   ARG B 504     -69.027  87.078 -18.430  1.00 53.56           N
ATOM   3888  CA  ARG B 504     -68.899  85.676 -18.826  1.00 56.42           C
ATOM   3889  C   ARG B 504     -69.227  85.397 -20.295  1.00 56.06           C
ATOM   3890  O   ARG B 504     -68.513  84.643 -20.979  1.00 62.25           O
ATOM   3891  CB  ARG B 504     -69.789  84.830 -17.972  1.00 57.22           C
ATOM   3892  CG  ARG B 504     -69.232  84.618 -16.586  1.00 59.21           C
ATOM   3893  CD  ARG B 504     -69.585  83.211 -16.200  1.00 58.03           C
ATOM   3894  NE  ARG B 504     -69.152  82.890 -14.865  1.00 55.72           N
ATOM   3895  CZ  ARG B 504     -69.189  81.665 -14.360  1.00 53.73           C
ATOM   3896  NH1 ARG B 504     -69.655  80.642 -15.091  1.00 53.70           N
ATOM   3897  NH2 ARG B 504     -68.758  81.463 -13.119  1.00 52.16           N
ATOM   3898  N   VAL B 505     -70.297  86.005 -20.779  1.00 50.92           N
ATOM   3899  CA  VAL B 505     -70.636  85.868 -22.185  1.00 52.42           C
ATOM   3900  C   VAL B 505     -69.549  86.499 -23.041  1.00 54.08           C
ATOM   3901  O   VAL B 505     -69.112  85.935 -24.035  1.00 59.58           O
ATOM   3902  CB  VAL B 505     -71.995  86.508 -22.513  1.00 52.57           C
ATOM   3903  CG1 VAL B 505     -72.298  86.410 -24.005  1.00 48.99           C
ATOM   3904  CG2 VAL B 505     -73.091  85.834 -21.709  1.00 57.15           C
ATOM   3905  N   ALA B 506     -69.118  87.687 -22.666  1.00 56.09           N
ATOM   3906  CA  ALA B 506     -68.034  88.329 -23.403  1.00 56.41           C
ATOM   3907  C   ALA B 506     -66.768  87.449 -23.462  1.00 52.32           C
ATOM   3908  O   ALA B 506     -66.145  87.351 -24.517  1.00 49.57           O
ATOM   3909  CB  ALA B 506     -67.719  89.666 -22.789  1.00 58.02           C
ATOM   3910  N   THR B 507     -66.420  86.817 -22.334  1.00 50.94           N
ATOM   3911  CA  THR B 507     -65.270  85.909 -22.254  1.00 51.85           C
ATOM   3912  C   THR B 507     -65.433  84.717 -23.177  1.00 55.64           C
ATOM   3913  O   THR B 507     -64.500  84.340 -23.883  1.00 59.60           O
ATOM   3914  CB  THR B 507     -65.052  85.357 -20.842  1.00 52.06           C
ATOM   3915  OG1 THR B 507     -65.024  86.418 -19.885  1.00 51.60           O
ATOM   3916  CG2 THR B 507     -63.753  84.603 -20.775  1.00 56.30           C
ATOM   3917  N   ALA B 508     -66.621  84.128 -23.171  1.00 56.01           N
ATOM   3918  CA  ALA B 508     -66.932  83.043 -24.098  1.00 55.56           C
ATOM   3919  C   ALA B 508     -66.786  83.454 -25.583  1.00 59.87           C
ATOM   3920  O   ALA B 508     -66.292  82.661 -26.406  1.00 64.26           O
ATOM   3921  CB  ALA B 508     -68.323  82.519 -23.813  1.00 55.52           C
ATOM   3922  N   LEU B 509     -67.196  84.683 -25.921  1.00 57.20           N
ATOM   3923  CA  LEU B 509     -66.996  85.231 -27.274  1.00 60.81           C
ATOM   3924  C   LEU B 509     -65.522  85.530 -27.589  1.00 61.10           C
ATOM   3925  O   LEU B 509     -65.036  85.156 -28.648  1.00 61.87           O
ATOM   3926  CB  LEU B 509     -67.842  86.492 -27.499  1.00 63.12           C
ATOM   3927  CG  LEU B 509     -69.373  86.336 -27.461  1.00 66.00           C
ATOM   3928  CD1 LEU B 509     -70.059  87.691 -27.627  1.00 67.16           C
ATOM   3929  CD2 LEU B 509     -69.867  85.356 -28.524  1.00 66.52           C
ATOM   3930  N   MET B 510     -64.815  86.185 -26.672  1.00 62.32           N
ATOM   3931  CA  MET B 510     -63.363  86.482 -26.844  1.00 62.88           C
ATOM   3932  C   MET B 510     -62.490  85.249 -27.119  1.00 60.89           C
ATOM   3933  O   MET B 510     -61.588  85.303 -27.959  1.00 61.45           O
ATOM   3934  CB  MET B 510     -62.803  87.209 -25.614  1.00 64.17           C
ATOM   3935  CG  MET B 510     -62.702  88.740 -25.700  1.00 67.91           C
ATOM   3936  SD  MET B 510     -62.248  89.555 -27.255  1.00 77.31           S
ATOM   3937  CE  MET B 510     -63.876  90.121 -27.799  1.00 77.11           C
ATOM   3938  N   LEU B 511     -62.764  84.155 -26.405  1.00 58.53           N
ATOM   3939  CA  LEU B 511     -62.022  82.904 -26.551  1.00 56.37           C
ATOM   3940  C   LEU B 511     -62.535  81.963 -27.653  1.00 54.54           C
ATOM   3941  O   LEU B 511     -61.973  80.887 -27.816  1.00 50.59           O
ATOM   3942  CB  LEU B 511     -61.993  82.160 -25.219  1.00 59.52           C
ATOM   3943  CG  LEU B 511     -61.117  82.785 -24.136  1.00 62.65           C
ATOM   3944  CD1 LEU B 511     -61.346  82.112 -22.786  1.00 60.49           C
ATOM   3945  CD2 LEU B 511     -59.645  82.708 -24.529  1.00 65.11           C
ATOM   3946  N   SER B 512     -63.550  82.384 -28.422  1.00 53.83           N
ATOM   3947  CA  SER B 512     -64.097  81.629 -29.566  1.00 53.46           C
ATOM   3948  C   SER B 512     -64.534  80.249 -29.149  1.00 52.26           C
ATOM   3949  O   SER B 512     -63.963  79.243 -29.569  1.00 57.89           O
ATOM   3950  CB  SER B 512     -63.089  81.525 -30.715  1.00 51.94           C
ATOM   3951  OG  SER B 512     -62.645  82.787 -31.136  1.00 53.89           O
ATOM   3952  N   VAL B 513     -65.533  80.203 -28.288  1.00 51.81           N
ATOM   3953  CA  VAL B 513     -65.907  78.971 -27.631  1.00 50.55           C
ATOM   3954  C   VAL B 513     -67.119  78.403 -28.356  1.00 49.85           C
ATOM   3955  O   VAL B 513     -68.016  79.138 -28.747  1.00 51.08           O
ATOM   3956  CB  VAL B 513     -66.136  79.298 -26.149  1.00 50.37           C
ATOM   3957  CG1 VAL B 513     -66.649  78.140 -25.340  1.00 55.40           C
ATOM   3958  CG2 VAL B 513     -64.845  79.834 -25.567  1.00 53.28           C
ATOM   3959  N   SER B 514     -67.101  77.095 -28.580  1.00 48.19           N
ATOM   3960  CA  SER B 514     -68.238  76.393 -29.153  1.00 48.88           C
ATOM   3961  C   SER B 514     -69.107  75.803 -28.050  1.00 50.90           C
ATOM   3962  O   SER B 514     -70.314  75.691 -28.229  1.00 51.48           O
ATOM   3963  CB  SER B 514     -67.764  75.288 -30.104  1.00 47.89           C
ATOM   3964  OG  SER B 514     -66.937  74.337 -29.450  1.00 45.05           O
ATOM   3965  N   HIS B 515     -68.486  75.426 -26.923  1.00 52.43           N
ATOM   3966  CA  HIS B 515     -69.177  74.831 -25.774  1.00 53.65           C
ATOM   3967  C   HIS B 515     -68.863  75.539 -24.442  1.00 52.68           C
ATOM   3968  O   HIS B 515     -67.713  75.899 -24.167  1.00 51.06           O
ATOM   3969  CB  HIS B 515     -68.780  73.352 -25.663  1.00 54.49           C
ATOM   3970  CG  HIS B 515     -69.277  72.514 -26.800  1.00 58.17           C
ATOM   3971  ND1 HIS B 515     -68.731  72.577 -28.063  1.00 59.80           N
ATOM   3972  CD2 HIS B 515     -70.261  71.588 -26.864  1.00 58.36           C
ATOM   3973  CE1 HIS B 515     -69.361  71.732 -28.855  1.00 56.56           C
ATOM   3974  NE2 HIS B 515     -70.292  71.119 -28.152  1.00 55.26           N
ATOM   3975  N   VAL B 516     -69.867  75.662 -23.580  1.00 51.98           N
ATOM   3976  CA  VAL B 516     -69.609  76.038 -22.186  1.00 52.10           C
ATOM   3977  C   VAL B 516     -69.959  74.874 -21.290  1.00 52.08           C
ATOM   3978  O   VAL B 516     -71.005  74.251 -21.462  1.00 53.50           O
ATOM   3979  CB  VAL B 516     -70.343  77.311 -21.748  1.00 50.47           C
ATOM   3980  CG1 VAL B 516     -69.717  78.496 -22.433  1.00 52.31           C
ATOM   3981  CG2 VAL B 516     -71.833  77.252 -22.051  1.00 52.45           C
ATOM   3982  N   ILE B 517     -69.066  74.574 -20.350  1.00 50.90           N
ATOM   3983  CA  ILE B 517     -69.267  73.501 -19.396  1.00 51.90           C
ATOM   3984  C   ILE B 517     -69.703  74.137 -18.089  1.00 50.24           C
ATOM   3985  O   ILE B 517     -69.036  75.042 -17.599  1.00 53.31           O
ATOM   3986  CB  ILE B 517     -67.979  72.685 -19.186  1.00 52.73           C
ATOM   3987  CG1 ILE B 517     -67.501  72.112 -20.523  1.00 54.48           C
ATOM   3988  CG2 ILE B 517     -68.230  71.534 -18.229  1.00 52.71           C
ATOM   3989  CD1 ILE B 517     -66.144  71.446 -20.454  1.00 55.44           C
ATOM   3990  N   SER B 518     -70.787  73.636 -17.506  1.00 48.07           N
ATOM   3991  CA  SER B 518     -71.332  74.195 -16.277  1.00 46.53           C
ATOM   3992  C   SER B 518     -71.380  73.199 -15.150  1.00 50.42           C
ATOM   3993  O   SER B 518     -71.832  72.064 -15.325  1.00 49.84           O
ATOM   3994  CB  SER B 518     -72.737  74.681 -16.532  1.00 47.77           C
ATOM   3995  OG  SER B 518     -72.715  75.716 -17.480  1.00 48.32           O
ATOM   3996  N   THR B 519     -70.956  73.647 -13.977  1.00 52.99           N
ATOM   3997  CA  THR B 519     -71.248  72.944 -12.740  1.00 52.53           C
ATOM   3998  C   THR B 519     -72.717  73.189 -12.316  1.00 51.07           C
ATOM   3999  O   THR B 519     -73.471  73.888 -12.986  1.00 45.44           O
ATOM   4000  CB  THR B 519     -70.309  73.426 -11.627  1.00 53.32           C
ATOM   4001  OG1 THR B 519     -70.445  74.841 -11.467  1.00 52.74           O
ATOM   4002  CG2 THR B 519     -68.870  73.080 -11.953  1.00 53.65           C
ATOM   4003  N   SER B 520     -73.117  72.606 -11.189  1.00 52.20           N
ATOM   4004  CA  SER B 520     -74.405  72.917 -10.558  1.00 50.87           C
ATOM   4005  C   SER B 520     -74.446  74.322  -9.963  1.00 48.47           C
ATOM   4006  O   SER B 520     -75.511  74.830  -9.673  1.00 53.24           O
ATOM   4007  CB  SER B 520     -74.714  71.909  -9.451  1.00 50.03           C
ATOM   4008  OG  SER B 520     -73.769  72.000  -8.398  1.00 49.18           O
ATOM   4009  N   LEU B 521     -73.285  74.933  -9.765  1.00 50.81           N
ATOM   4010  CA  LEU B 521     -73.183  76.257  -9.159  1.00 52.03           C
ATOM   4011  C   LEU B 521     -73.271  77.423 -10.153  1.00 53.81           C
ATOM   4012  O   LEU B 521     -73.531  78.536  -9.722  1.00 55.23           O
ATOM   4013  CB  LEU B 521     -71.881  76.358  -8.361  1.00 50.27           C
ATOM   4014  CG  LEU B 521     -71.666  75.242  -7.344  1.00 53.84           C
ATOM   4015  CD1 LEU B 521     -70.300  75.405  -6.709  1.00 54.24           C
ATOM   4016  CD2 LEU B 521     -72.776  75.217  -6.290  1.00 54.28           C
ATOM   4017  N   ASP B 522     -73.056  77.188 -11.452  1.00 53.72           N
ATOM   4018  CA  ASP B 522     -73.095  78.279 -12.423  1.00 55.11           C
ATOM   4019  C   ASP B 522     -73.879  78.052 -13.718  1.00 54.48           C
ATOM   4020  O   ASP B 522     -73.820  78.890 -14.619  1.00 49.85           O
ATOM   4021  CB  ASP B 522     -71.662  78.748 -12.737  1.00 61.51           C
ATOM   4022  CG  ASP B 522     -70.804  77.689 -13.439  1.00 65.78           C
ATOM   4023  OD1 ASP B 522     -71.342  76.771 -14.100  1.00 67.90           O
ATOM   4024  OD2 ASP B 522     -69.553  77.790 -13.325  1.00 75.42           O
ATOM   4025  N   GLY B 523     -74.631  76.957 -13.820  1.00 57.18           N
ATOM   4026  CA  GLY B 523     -75.398  76.670 -15.039  1.00 56.75           C
ATOM   4027  C   GLY B 523     -76.470  77.705 -15.361  1.00 59.53           C
ATOM   4028  O   GLY B 523     -76.814  77.900 -16.524  1.00 67.09           O
ATOM   4029  N   HIS B 524     -77.018  78.359 -14.341  1.00 58.21           N
ATOM   4030  CA  HIS B 524     -77.882  79.547 -14.530  1.00 54.85           C
ATOM   4031  C   HIS B 524     -77.238  80.721 -15.276  1.00 57.68           C
ATOM   4032  O   HIS B 524     -77.921  81.411 -16.027  1.00 59.47           O
ATOM   4033  CB  HIS B 524     -78.471  80.023 -13.199  1.00 53.90           C
ATOM   4034  CG  HIS B 524     -77.465  80.559 -12.223  1.00 52.71           C
ATOM   4035  ND1 HIS B 524     -76.550  79.765 -11.566  1.00 50.22           N
ATOM   4036  CD2 HIS B 524     -77.287  81.811 -11.739  1.00 52.81           C
ATOM   4037  CE1 HIS B 524     -75.829  80.515 -10.750  1.00 52.76           C
ATOM   4038  NE2 HIS B 524     -76.258  81.759 -10.832  1.00 51.50           N
ATOM   4039  N   ILE B 525     -75.938  80.934 -15.077  1.00 62.47           N
ATOM   4040  CA  ILE B 525     -75.218  82.043 -15.707  1.00 62.25           C
ATOM   4041  C   ILE B 525     -74.813  81.665 -17.134  1.00 63.57           C
ATOM   4042  O   ILE B 525     -74.940  82.471 -18.038  1.00 61.68           O
ATOM   4043  CB  ILE B 525     -73.951  82.461 -14.925  1.00 61.12           C
ATOM   4044  CG1 ILE B 525     -74.269  82.783 -13.464  1.00 69.07           C
ATOM   4045  CG2 ILE B 525     -73.352  83.716 -15.524  1.00 64.19           C
ATOM   4046  CD1 ILE B 525     -73.063  82.746 -12.537  1.00 74.94           C
ATOM   4047  N   ASN B 526     -74.303  80.449 -17.327  1.00 64.13           N
ATOM   4048  CA  ASN B 526     -73.814  80.014 -18.645  1.00 60.18           C
ATOM   4049  C   ASN B 526     -74.963  79.758 -19.619  1.00 62.82           C
ATOM   4050  O   ASN B 526     -74.766  79.765 -20.820  1.00 72.43           O
ATOM   4051  CB  ASN B 526     -72.913  78.768 -18.536  1.00 58.15           C
ATOM   4052  CG  ASN B 526     -71.680  78.982 -17.638  1.00 59.74           C
ATOM   4053  OD1 ASN B 526     -71.245  80.112 -17.370  1.00 60.08           O
ATOM   4054  ND2 ASN B 526     -71.131  77.886 -17.143  1.00 62.83           N
ATOM   4055  N   ALA B 527     -76.166  79.524 -19.109  1.00 65.19           N
ATOM   4056  CA  ALA B 527     -77.368  79.435 -19.952  1.00 65.10           C
ATOM   4057  C   ALA B 527     -77.562  80.705 -20.769  1.00 64.98           C
ATOM   4058  O   ALA B 527     -78.007  80.645 -21.909  1.00 65.85           O
ATOM   4059  CB  ALA B 527     -78.598  79.185 -19.085  1.00 64.64           C
ATOM   4060  N   PHE B 528     -77.239  81.847 -20.161  1.00 65.73           N
ATOM   4061  CA  PHE B 528     -77.302  83.153 -20.817  1.00 68.94           C
ATOM   4062  C   PHE B 528     -76.424  83.207 -22.075  1.00 63.14           C
ATOM   4063  O   PHE B 528     -76.816  83.814 -23.058  1.00 59.18           O
ATOM   4064  CB  PHE B 528     -76.872  84.232 -19.799  1.00 76.13           C
ATOM   4065  CG  PHE B 528     -76.997  85.665 -20.258  1.00 79.31           C
ATOM   4066  CD1 PHE B 528     -78.100  86.115 -20.988  1.00 83.17           C
ATOM   4067  CD2 PHE B 528     -76.042  86.602 -19.837  1.00 78.39           C
ATOM   4068  CE1 PHE B 528     -78.220  87.458 -21.336  1.00 84.02           C
ATOM   4069  CE2 PHE B 528     -76.162  87.941 -20.179  1.00 82.67           C
ATOM   4070  CZ  PHE B 528     -77.250  88.366 -20.929  1.00 85.43           C
ATOM   4071  N   ALA B 529     -75.253  82.566 -22.045  1.00 55.77           N
ATOM   4072  CA  ALA B 529     -74.352  82.544 -23.210  1.00 54.81           C
ATOM   4073  C   ALA B 529     -74.987  81.890 -24.439  1.00 54.59           C
ATOM   4074  O   ALA B 529     -74.859  82.379 -25.550  1.00 49.66           O
ATOM   4075  CB  ALA B 529     -73.061  81.834 -22.870  1.00 57.56           C
ATOM   4076  N   ARG B 530     -75.671  80.774 -24.210  1.00 52.87           N
ATOM   4077  CA  ARG B 530     -76.439  80.103 -25.241  1.00 51.63           C
ATOM   4078  C   ARG B 530     -77.578  81.005 -25.721  1.00 52.44           C
ATOM   4079  O   ARG B 530     -77.768  81.166 -26.926  1.00 48.21           O
ATOM   4080  CB  ARG B 530     -76.976  78.763 -24.700  1.00 54.49           C
ATOM   4081  CG  ARG B 530     -77.849  77.961 -25.654  1.00 54.99           C
ATOM   4082  CD  ARG B 530     -78.010  76.506 -25.198  1.00 55.86           C
ATOM   4083  NE  ARG B 530     -78.882  75.760 -26.103  1.00 54.37           N
ATOM   4084  CZ  ARG B 530     -78.551  75.340 -27.327  1.00 56.64           C
ATOM   4085  NH1 ARG B 530     -77.336  75.542 -27.840  1.00 59.40           N
ATOM   4086  NH2 ARG B 530     -79.453  74.702 -28.064  1.00 59.41           N
ATOM   4087  N   GLU B 531     -78.344  81.541 -24.767  1.00 56.30           N
ATOM   4088  CA  GLU B 531     -79.481  82.432 -25.030  1.00 59.40           C
ATOM   4089  C   GLU B 531     -79.031  83.560 -25.948  1.00 58.39           C
ATOM   4090  O   GLU B 531     -79.587  83.750 -27.029  1.00 61.54           O
ATOM   4091  CB  GLU B 531     -80.055  82.959 -23.692  1.00 66.53           C
ATOM   4092  CG  GLU B 531     -80.941  84.214 -23.725  1.00 76.11           C
ATOM   4093  CD  GLU B 531     -82.426  83.977 -23.886  1.00 85.62           C
ATOM   4094  OE1 GLU B 531     -82.983  83.118 -23.160  1.00 98.80           O
ATOM   4095  OE2 GLU B 531     -83.050  84.720 -24.682  1.00 85.34           O
ATOM   4096  N   TYR B 532     -77.989  84.269 -25.538  1.00 57.97           N
ATOM   4097  CA  TYR B 532     -77.492  85.428 -26.278  1.00 59.39           C
ATOM   4098  C   TYR B 532     -77.012  85.138 -27.718  1.00 58.12           C
ATOM   4099  O   TYR B 532     -77.346  85.870 -28.652  1.00 58.60           O
ATOM   4100  CB  TYR B 532     -76.368  86.100 -25.500  1.00 58.97           C
ATOM   4101  CG  TYR B 532     -75.822  87.216 -26.271  1.00 62.95           C
ATOM   4102  CD1 TYR B 532     -76.565  88.363 -26.402  1.00 62.08           C
ATOM   4103  CD2 TYR B 532     -74.598  87.108 -26.949  1.00 67.70           C
ATOM   4104  CE1 TYR B 532     -76.095  89.413 -27.148  1.00 64.70           C
ATOM   4105  CE2 TYR B 532     -74.105  88.155 -27.700  1.00 67.20           C
ATOM   4106  CZ  TYR B 532     -74.865  89.311 -27.790  1.00 68.55           C
ATOM   4107  OH  TYR B 532     -74.418  90.361 -28.531  1.00 71.97           O
ATOM   4108  N   THR B 533     -76.263  84.058 -27.890  1.00 56.43           N
ATOM   4109  CA  THR B 533     -75.788  83.648 -29.212  1.00 55.61           C
ATOM   4110  C   THR B 533     -76.848  82.956 -30.104  1.00 61.80           C
ATOM   4111  O   THR B 533     -76.515  82.472 -31.184  1.00 63.42           O
ATOM   4112  CB  THR B 533     -74.561  82.735 -29.062  1.00 57.03           C
ATOM   4113  OG1 THR B 533     -74.894  81.585 -28.273  1.00 55.00           O
ATOM   4114  CG2 THR B 533     -73.419  83.494 -28.391  1.00 60.35           C
ATOM   4115  N   LYS B 534     -78.107  82.898 -29.652  1.00 71.06           N
ATOM   4116  CA  LYS B 534     -79.215  82.244 -30.365  1.00 73.89           C
ATOM   4117  C   LYS B 534     -78.871  80.793 -30.660  1.00 76.20           C
ATOM   4118  O   LYS B 534     -78.759  80.380 -31.807  1.00 80.33           O
ATOM   4119  CB  LYS B 534     -79.610  82.997 -31.639  1.00 77.90           C
ATOM   4120  CG  LYS B 534     -80.112  84.418 -31.418  1.00 84.92           C
ATOM   4121  CD  LYS B 534     -80.700  84.997 -32.701  1.00 89.91           C
ATOM   4122  CE  LYS B 534     -80.120  86.358 -33.093  1.00 94.09           C
ATOM   4123  NZ  LYS B 534     -80.783  87.493 -32.398  1.00 95.13           N
ATOM   4124  N   GLU B 535     -78.677  80.030 -29.588  1.00 80.20           N
ATOM   4125  CA  GLU B 535     -78.404  78.584 -29.656  1.00 77.94           C
ATOM   4126  C   GLU B 535     -77.125  78.191 -30.382  1.00 70.16           C
ATOM   4127  O   GLU B 535     -76.967  77.012 -30.708  1.00 68.25           O
ATOM   4128  CB  GLU B 535     -79.549  77.814 -30.357  1.00 83.94           C
ATOM   4129  CG  GLU B 535     -80.956  78.402 -30.282  1.00 86.84           C
ATOM   4130  CD  GLU B 535     -81.414  78.705 -28.867  1.00 88.93           C
ATOM   4131  OE1 GLU B 535     -80.673  78.454 -27.889  1.00 97.88           O
ATOM   4132  OE2 GLU B 535     -82.538  79.205 -28.730  1.00 96.81           O
ATOM   4133  N   ARG B 536     -76.225  79.144 -30.630  1.00 62.50           N
ATOM   4134  CA  ARG B 536     -74.972  78.833 -31.315  1.00 60.72           C
ATOM   4135  C   ARG B 536     -74.014  78.109 -30.368  1.00 55.65           C
ATOM   4136  O   ARG B 536     -73.532  77.050 -30.695  1.00 55.23           O
ATOM   4137  CB  ARG B 536     -74.311  80.093 -31.858  1.00 64.81           C
ATOM   4138  CG  ARG B 536     -73.263  79.777 -32.908  1.00 70.41           C
ATOM   4139  CD  ARG B 536     -72.369  80.961 -33.282  1.00 74.30           C
ATOM   4140  NE  ARG B 536     -71.580  81.554 -32.196  1.00 75.75           N
ATOM   4141  CZ  ARG B 536     -70.635  80.937 -31.463  1.00 78.03           C
ATOM   4142  NH1 ARG B 536     -70.322  79.642 -31.609  1.00 69.80           N
ATOM   4143  NH2 ARG B 536     -69.999  81.638 -30.522  1.00 83.86           N
ATOM   4144  N   ILE B 537     -73.768  78.685 -29.193  1.00 54.21           N
ATOM   4145  CA  ILE B 537     -72.942  78.052 -28.173  1.00 53.69           C
ATOM   4146  C   ILE B 537     -73.773  76.969 -27.508  1.00 57.45           C
ATOM   4147  O   ILE B 537     -74.941  77.199 -27.182  1.00 53.13           O
ATOM   4148  CB  ILE B 537     -72.482  79.038 -27.078  1.00 55.20           C
ATOM   4149  CG1 ILE B 537     -71.655  80.167 -27.695  1.00 56.57           C
ATOM   4150  CG2 ILE B 537     -71.629  78.333 -26.019  1.00 55.58           C
ATOM   4151  CD1 ILE B 537     -71.173  81.199 -26.697  1.00 57.13           C
ATOM   4152  N   GLU B 538     -73.145  75.812 -27.287  1.00 58.61           N
ATOM   4153  CA  GLU B 538     -73.786  74.647 -26.692  1.00 59.89           C
ATOM   4154  C   GLU B 538     -73.480  74.582 -25.216  1.00 55.70           C
ATOM   4155  O   GLU B 538     -72.411  74.989 -24.798  1.00 56.90           O
ATOM   4156  CB  GLU B 538     -73.256  73.359 -27.319  1.00 69.22           C
ATOM   4157  CG  GLU B 538     -74.337  72.332 -27.727  1.00 81.78           C
ATOM   4158  CD  GLU B 538     -75.507  72.823 -28.623  1.00 90.03           C
ATOM   4159  OE1 GLU B 538     -75.349  73.706 -29.516  1.00 95.00           O
ATOM   4160  OE2 GLU B 538     -76.623  72.265 -28.439  1.00 82.56           O
ATOM   4161  N   CYS B 539     -74.392  73.988 -24.456  1.00 54.56           N
ATOM   4162  CA  CYS B 539     -74.270  73.872 -23.004  1.00 55.09           C
ATOM   4163  C   CYS B 539     -74.053  72.426 -22.612  1.00 53.21           C
ATOM   4164  O   CYS B 539     -74.914  71.594 -22.853  1.00 55.91           O
ATOM   4165  CB  CYS B 539     -75.539  74.381 -22.338  1.00 57.81           C
ATOM   4166  SG  CYS B 539     -75.633  76.178 -22.279  1.00 64.26           S
ATOM   4167  N   VAL B 540     -72.895  72.134 -22.028  1.00 51.23           N
ATOM   4168  CA  VAL B 540     -72.585  70.818 -21.498  1.00 53.79           C
ATOM   4169  C   VAL B 540     -72.681  70.927 -19.981  1.00 51.70           C
ATOM   4170  O   VAL B 540     -72.164  71.871 -19.387  1.00 47.43           O
ATOM   4171  CB  VAL B 540     -71.158  70.370 -21.891  1.00 58.05           C
ATOM   4172  CG1 VAL B 540     -70.842  68.982 -21.338  1.00 57.18           C
ATOM   4173  CG2 VAL B 540     -70.990  70.408 -23.405  1.00 59.64           C
ATOM   4174  N   GLN B 541     -73.352  69.963 -19.359  1.00 50.39           N
ATOM   4175  CA  GLN B 541     -73.482  69.939 -17.919  1.00 49.07           C
ATOM   4176  C   GLN B 541     -72.502  68.902 -17.380  1.00 48.08           C
ATOM   4177  O   GLN B 541     -72.394  67.795 -17.900  1.00 49.62           O
ATOM   4178  CB  GLN B 541     -74.940  69.646 -17.533  1.00 53.22           C
ATOM   4179  CG  GLN B 541     -75.302  69.906 -16.069  1.00 57.37           C
ATOM   4180  CD  GLN B 541     -75.208  71.379 -15.656  1.00 62.13           C
ATOM   4181  OE1 GLN B 541     -75.479  72.290 -16.455  1.00 63.78           O
ATOM   4182  NE2 GLN B 541     -74.870  71.619 -14.381  1.00 64.01           N
ATOM   4183  N   THR B 542     -71.799  69.260 -16.317  1.00 49.77           N
ATOM   4184  CA  THR B 542     -70.961  68.300 -15.600  1.00 50.17           C
ATOM   4185  C   THR B 542     -71.831  67.240 -14.948  1.00 52.13           C
ATOM   4186  O   THR B 542     -72.983  67.498 -14.602  1.00 50.25           O
ATOM   4187  CB  THR B 542     -70.101  68.905 -14.499  1.00 51.35           C
ATOM   4188  OG1 THR B 542     -70.935  69.457 -13.476  1.00 58.43           O
ATOM   4189  CG2 THR B 542     -69.207  69.940 -15.034  1.00 51.56           C
ATOM   4190  N   LEU B 543     -71.267  66.052 -14.763  1.00 58.98           N
ATOM   4191  CA  LEU B 543     -71.985  64.960 -14.118  1.00 58.44           C
ATOM   4192  C   LEU B 543     -71.605  64.946 -12.635  1.00 56.46           C
ATOM   4193  O   LEU B 543     -70.545  64.482 -12.252  1.00 60.18           O
ATOM   4194  CB  LEU B 543     -71.705  63.627 -14.816  1.00 62.30           C
ATOM   4195  CG  LEU B 543     -72.543  62.417 -14.373  1.00 67.98           C
ATOM   4196  CD1 LEU B 543     -74.048  62.640 -14.535  1.00 69.64           C
ATOM   4197  CD2 LEU B 543     -72.124  61.175 -15.138  1.00 70.11           C
ATOM   4198  N   GLU B 544     -72.478  65.535 -11.823  1.00 59.09           N
ATOM   4199  CA  GLU B 544     -72.371  65.548 -10.372  1.00 59.74           C
ATOM   4200  C   GLU B 544     -73.331  64.475  -9.816  1.00 60.07           C
ATOM   4201  O   GLU B 544     -73.904  63.678 -10.577  1.00 58.04           O
ATOM   4202  CB  GLU B 544     -72.705  66.953  -9.833  1.00 58.64           C
ATOM   4203  CG  GLU B 544     -71.700  68.015 -10.227  1.00 58.46           C
ATOM   4204  CD  GLU B 544     -72.062  69.427  -9.779  1.00 59.66           C
ATOM   4205  OE1 GLU B 544     -72.688  69.612  -8.711  1.00 58.53           O
ATOM   4206  OE2 GLU B 544     -71.709  70.372 -10.513  1.00 55.68           O
ATOM   4207  N   GLY B 545     -73.493  64.464  -8.496  1.00 60.72           N
ATOM   4208  CA  GLY B 545     -74.349  63.518  -7.807  1.00 61.72           C
ATOM   4209  C   GLY B 545     -73.748  62.143  -7.582  1.00 60.23           C
ATOM   4210  O   GLY B 545     -74.482  61.211  -7.267  1.00 60.23           O
ATOM   4211  N   ARG B 546     -72.429  62.014  -7.723  1.00 60.90           N
ATOM   4212  CA  ARG B 546     -71.756  60.721  -7.578  1.00 62.43           C
ATOM   4213  C   ARG B 546     -71.034  60.571  -6.246  1.00 60.66           C
ATOM   4214  O   ARG B 546     -70.880  59.444  -5.758  1.00 58.02           O
ATOM   4215  CB  ARG B 546     -70.801  60.487  -8.740  1.00 68.41           C
ATOM   4216  CG  ARG B 546     -71.515  60.269 -10.075  1.00 74.56           C
ATOM   4217  CD  ARG B 546     -70.519  60.212 -11.219  1.00 85.97           C
ATOM   4218  NE  ARG B 546     -69.659  61.411 -11.192  1.00 97.44           N
ATOM   4219  CZ  ARG B 546     -68.392  61.496 -11.613  1.00 91.48           C
ATOM   4220  NH1 ARG B 546     -67.767  60.443 -12.149  1.00 87.75           N
ATOM   4221  NH2 ARG B 546     -67.746  62.661 -11.490  1.00 85.10           N
ATOM   4222  N   ILE B 547     -70.601  61.695  -5.669  1.00 61.27           N
ATOM   4223  CA  ILE B 547     -70.153  61.769  -4.290  1.00 60.94           C
ATOM   4224  C   ILE B 547     -71.173  62.567  -3.471  1.00 56.34           C
ATOM   4225  O   ILE B 547     -71.215  63.780  -3.561  1.00 52.00           O
ATOM   4226  CB  ILE B 547     -68.762  62.428  -4.166  1.00 67.96           C
ATOM   4227  CG1 ILE B 547     -67.696  61.591  -4.877  1.00 68.41           C
ATOM   4228  CG2 ILE B 547     -68.376  62.635  -2.693  1.00 70.34           C
ATOM   4229  CD1 ILE B 547     -66.439  62.372  -5.164  1.00 68.55           C
ATOM   4230  N   PRO B 548     -71.982  61.890  -2.644  1.00 56.25           N
ATOM   4231  CA  PRO B 548     -73.027  62.597  -1.910  1.00 57.73           C
ATOM   4232  C   PRO B 548     -72.555  63.137  -0.564  1.00 55.10           C
ATOM   4233  O   PRO B 548     -71.418  62.911  -0.161  1.00 53.57           O
ATOM   4234  CB  PRO B 548     -74.057  61.498  -1.685  1.00 57.92           C
ATOM   4235  CG  PRO B 548     -73.213  60.288  -1.471  1.00 56.53           C
ATOM   4236  CD  PRO B 548     -71.979  60.457  -2.311  1.00 54.87           C
ATOM   4237  N   ALA B 549     -73.451  63.833   0.127  1.00 54.57           N
ATOM   4238  CA  ALA B 549     -73.224  64.214   1.514  1.00 53.83           C
ATOM   4239  C   ALA B 549     -73.225  62.959   2.369  1.00 49.14           C
ATOM   4240  O   ALA B 549     -73.953  62.009   2.095  1.00 43.00           O
ATOM   4241  CB  ALA B 549     -74.308  65.168   1.994  1.00 56.59           C
ATOM   4242  N   LEU B 550     -72.421  62.987   3.424  1.00 50.43           N
ATOM   4243  CA  LEU B 550     -72.099  61.786   4.205  1.00 52.14           C
ATOM   4244  C   LEU B 550     -73.083  61.451   5.341  1.00 50.26           C
ATOM   4245  O   LEU B 550     -73.004  60.366   5.915  1.00 49.80           O
ATOM   4246  CB  LEU B 550     -70.665  61.891   4.745  1.00 52.61           C
ATOM   4247  CG  LEU B 550     -69.582  62.178   3.686  1.00 54.56           C
ATOM   4248  CD1 LEU B 550     -68.240  62.414   4.347  1.00 57.88           C
ATOM   4249  CD2 LEU B 550     -69.470  61.063   2.661  1.00 53.01           C
ATOM   4250  N   HIS B 551     -74.001  62.362   5.657  1.00 48.51           N
ATOM   4251  CA  HIS B 551     -75.065  62.090   6.622  1.00 48.89           C
ATOM   4252  C   HIS B 551     -76.087  61.108   6.052  1.00 50.45           C
ATOM   4253  O   HIS B 551     -76.100  60.832   4.855  1.00 56.05           O
ATOM   4254  CB  HIS B 551     -75.760  63.396   7.059  1.00 50.72           C
ATOM   4255  CG  HIS B 551     -76.390  64.159   5.933  1.00 52.75           C
ATOM   4256  ND1 HIS B 551     -77.616  63.823   5.399  1.00 56.11           N
ATOM   4257  CD2 HIS B 551     -75.960  65.237   5.235  1.00 52.36           C
ATOM   4258  CE1 HIS B 551     -77.907  64.654   4.417  1.00 56.14           C
ATOM   4259  NE2 HIS B 551     -76.925  65.529   4.307  1.00 55.79           N
ATOM   4260  N   ARG B 552     -76.954  60.597   6.914  1.00 51.39           N
ATOM   4261  CA  ARG B 552     -78.004  59.700   6.480  1.00 56.63           C
ATOM   4262  C   ARG B 552     -79.061  60.458   5.653  1.00 59.23           C
ATOM   4263  O   ARG B 552     -79.564  61.493   6.106  1.00 59.93           O
ATOM   4264  CB  ARG B 552     -78.659  59.054   7.699  1.00 60.77           C
ATOM   4265  CG  ARG B 552     -79.775  58.084   7.360  1.00 65.62           C
ATOM   4266  CD  ARG B 552     -80.301  57.368   8.593  1.00 70.71           C
ATOM   4267  NE  ARG B 552     -81.160  56.242   8.207  1.00 75.51           N
ATOM   4268  CZ  ARG B 552     -81.762  55.405   9.052  1.00 75.40           C
ATOM   4269  NH1 ARG B 552     -81.627  55.542  10.372  1.00 79.09           N
ATOM   4270  NH2 ARG B 552     -82.515  54.423   8.568  1.00 76.85           N
ATOM   4271  N   PRO B 553     -79.406  59.954   4.449  1.00 58.36           N
ATOM   4272  CA  PRO B 553     -80.506  60.561   3.675  1.00 61.33           C
ATOM   4273  C   PRO B 553     -81.848  60.486   4.406  1.00 61.64           C
ATOM   4274  O   PRO B 553     -82.255  59.414   4.803  1.00 69.59           O
ATOM   4275  CB  PRO B 553     -80.557  59.724   2.391  1.00 61.47           C
ATOM   4276  CG  PRO B 553     -79.263  58.999   2.321  1.00 60.46           C
ATOM   4277  CD  PRO B 553     -78.735  58.873   3.710  1.00 58.21           C
ATOM   4278  N   GLY B 554     -82.527  61.617   4.559  1.00 64.76           N
ATOM   4279  CA  GLY B 554     -83.751  61.701   5.358  1.00 64.22           C
ATOM   4280  C   GLY B 554     -83.507  62.052   6.818  1.00 63.42           C
ATOM   4281  O   GLY B 554     -84.462  62.168   7.584  1.00 63.99           O
ATOM   4282  N   ALA B 555     -82.240  62.214   7.204  1.00 61.14           N
ATOM   4283  CA  ALA B 555     -81.877  62.649   8.551  1.00 61.31           C
ATOM   4284  C   ALA B 555     -80.737  63.654   8.473  1.00 62.33           C
ATOM   4285  O   ALA B 555     -79.678  63.460   9.068  1.00 59.92           O
ATOM   4286  CB  ALA B 555     -81.491  61.454   9.404  1.00 65.98           C
ATOM   4287  N   ALA B 556     -80.964  64.719   7.708  1.00 64.03           N
ATOM   4288  CA  ALA B 556     -79.954  65.744   7.495  1.00 63.86           C
ATOM   4289  C   ALA B 556     -80.028  66.742   8.614  1.00 62.97           C
ATOM   4290  O   ALA B 556     -81.106  66.997   9.128  1.00 67.42           O
ATOM   4291  CB  ALA B 556     -80.176  66.454   6.173  1.00 62.87           C
ATOM   4292  N   PRO B 557     -78.887  67.331   8.985  1.00 64.51           N
ATOM   4293  CA  PRO B 557     -78.945  68.422   9.947  1.00 67.80           C
ATOM   4294  C   PRO B 557     -79.491  69.707   9.304  1.00 69.18           C
ATOM   4295  O   PRO B 557     -79.321  69.915   8.103  1.00 65.70           O
ATOM   4296  CB  PRO B 557     -77.481  68.584  10.365  1.00 69.97           C
ATOM   4297  CG  PRO B 557     -76.701  68.178   9.156  1.00 67.82           C
ATOM   4298  CD  PRO B 557     -77.515  67.103   8.487  1.00 66.37           C
ATOM   4299  N   ALA B 558     -80.140  70.547  10.112  1.00 72.44           N
ATOM   4300  CA  ALA B 558     -80.707  71.826   9.656  1.00 72.61           C
ATOM   4301  C   ALA B 558     -79.659  72.712   8.998  1.00 69.49           C
ATOM   4302  O   ALA B 558     -79.936  73.377   7.999  1.00 66.52           O
ATOM   4303  CB  ALA B 558     -81.369  72.559  10.819  1.00 72.83           C
ATOM   4304  N   VAL B 559     -78.462  72.710   9.573  1.00 69.12           N
ATOM   4305  CA  VAL B 559     -77.291  73.335   8.970  1.00 70.92           C
ATOM   4306  C   VAL B 559     -76.288  72.217   8.664  1.00 66.73           C
ATOM   4307  O   VAL B 559     -76.000  71.392   9.525  1.00 64.68           O
ATOM   4308  CB  VAL B 559     -76.713  74.431   9.911  1.00 72.74           C
ATOM   4309  CG1 VAL B 559     -75.340  74.945   9.473  1.00 73.57           C
ATOM   4310  CG2 VAL B 559     -77.692  75.596   9.982  1.00 71.65           C
ATOM   4311  N   LEU B 560     -75.782  72.188   7.430  1.00 67.10           N
ATOM   4312  CA  LEU B 560     -74.713  71.258   7.053  1.00 64.68           C
ATOM   4313  C   LEU B 560     -73.407  71.705   7.690  1.00 63.59           C
ATOM   4314  O   LEU B 560     -72.956  72.824   7.452  1.00 62.10           O
ATOM   4315  CB  LEU B 560     -74.514  71.175   5.531  1.00 64.41           C
ATOM   4316  CG  LEU B 560     -75.422  70.287   4.685  1.00 68.23           C
ATOM   4317  CD1 LEU B 560     -74.937  70.333   3.243  1.00 71.60           C
ATOM   4318  CD2 LEU B 560     -75.466  68.842   5.156  1.00 67.30           C
ATOM   4319  N   GLY B 561     -72.805  70.820   8.482  1.00 64.55           N
ATOM   4320  CA  GLY B 561     -71.496  71.061   9.077  1.00 66.58           C
ATOM   4321  C   GLY B 561     -70.398  70.715   8.104  1.00 66.52           C
ATOM   4322  O   GLY B 561     -70.642  70.060   7.085  1.00 64.32           O
ATOM   4323  N   ALA B 562     -69.179  71.132   8.435  1.00 69.96           N
ATOM   4324  CA  ALA B 562     -68.009  70.890   7.578  1.00 72.23           C
ATOM   4325  C   ALA B 562     -67.776  69.401   7.313  1.00 68.59           C
ATOM   4326  O   ALA B 562     -67.379  69.027   6.209  1.00 74.18           O
ATOM   4327  CB  ALA B 562     -66.764  71.519   8.192  1.00 72.27           C
ATOM   4328  N   ASP B 563     -68.034  68.561   8.315  1.00 66.27           N
ATOM   4329  CA  ASP B 563     -67.768  67.124   8.205  1.00 69.50           C
ATOM   4330  C   ASP B 563     -68.775  66.329   7.358  1.00 66.18           C
ATOM   4331  O   ASP B 563     -68.498  65.187   7.004  1.00 66.92           O
ATOM   4332  CB  ASP B 563     -67.611  66.480   9.601  1.00 73.28           C
ATOM   4333  CG  ASP B 563     -66.311  66.908  10.324  1.00 80.01           C
ATOM   4334  OD1 ASP B 563     -65.369  67.437   9.677  1.00 81.63           O
ATOM   4335  OD2 ASP B 563     -66.223  66.697  11.558  1.00 85.44           O
ATOM   4336  N   ASP B 564     -69.908  66.919   6.997  1.00 64.77           N
ATOM   4337  CA  ASP B 564     -70.905  66.199   6.196  1.00 64.59           C
ATOM   4338  C   ASP B 564     -70.591  66.104   4.684  1.00 62.06           C
ATOM   4339  O   ASP B 564     -71.284  65.374   3.967  1.00 64.34           O
ATOM   4340  CB  ASP B 564     -72.295  66.815   6.392  1.00 65.99           C
ATOM   4341  CG  ASP B 564     -72.813  66.679   7.824  1.00 67.47           C
ATOM   4342  OD1 ASP B 564     -72.968  65.536   8.313  1.00 68.63           O
ATOM   4343  OD2 ASP B 564     -73.100  67.724   8.447  1.00 69.67           O
ATOM   4344  N   VAL B 565     -69.580  66.834   4.203  1.00 57.09           N
ATOM   4345  CA  VAL B 565     -69.264  66.924   2.776  1.00 55.76           C
ATOM   4346  C   VAL B 565     -67.763  66.859   2.526  1.00 57.74           C
ATOM   4347  O   VAL B 565     -66.993  67.512   3.229  1.00 57.50           O
ATOM   4348  CB  VAL B 565     -69.673  68.310   2.208  1.00 53.90           C
ATOM   4349  CG1 VAL B 565     -69.239  68.457   0.762  1.00 55.21           C
ATOM   4350  CG2 VAL B 565     -71.172  68.552   2.323  1.00 54.56           C
ATOM   4351  N   LEU B 566     -67.363  66.095   1.510  1.00 55.72           N
ATOM   4352  CA  LEU B 566     -65.957  65.996   1.108  1.00 57.51           C
ATOM   4353  C   LEU B 566     -65.552  67.183   0.220  1.00 57.41           C
ATOM   4354  O   LEU B 566     -66.139  67.376  -0.841  1.00 53.67           O
ATOM   4355  CB  LEU B 566     -65.687  64.669   0.368  1.00 54.73           C
ATOM   4356  CG  LEU B 566     -65.839  63.362   1.156  1.00 55.31           C
ATOM   4357  CD1 LEU B 566     -65.862  62.156   0.230  1.00 52.95           C
ATOM   4358  CD2 LEU B 566     -64.713  63.214   2.169  1.00 58.50           C
ATOM   4359  N   TYR B 567     -64.540  67.946   0.657  1.00 59.60           N
ATOM   4360  CA  TYR B 567     -63.952  69.062  -0.117  1.00 61.27           C
ATOM   4361  C   TYR B 567     -62.606  68.674  -0.667  1.00 60.87           C
ATOM   4362  O   TYR B 567     -62.005  67.743  -0.157  1.00 58.77           O
ATOM   4363  CB  TYR B 567     -63.775  70.288   0.774  1.00 64.00           C
ATOM   4364  CG  TYR B 567     -65.087  70.775   1.338  1.00 64.78           C
ATOM   4365  CD1 TYR B 567     -66.029  71.381   0.511  1.00 59.85           C
ATOM   4366  CD2 TYR B 567     -65.399  70.610   2.692  1.00 67.42           C
ATOM   4367  CE1 TYR B 567     -67.238  71.816   1.009  1.00 60.48           C
ATOM   4368  CE2 TYR B 567     -66.612  71.050   3.198  1.00 69.34           C
ATOM   4369  CZ  TYR B 567     -67.526  71.649   2.343  1.00 62.87           C
ATOM   4370  OH  TYR B 567     -68.721  72.098   2.822  1.00 62.60           O
ATOM   4371  N   LEU B 568     -62.128  69.381  -1.698  1.00 66.83           N
ATOM   4372  CA  LEU B 568     -60.804  69.069  -2.288  1.00 69.33           C
ATOM   4373  C   LEU B 568     -59.607  69.708  -1.591  1.00 67.34           C
ATOM   4374  O   LEU B 568     -58.487  69.478  -2.010  1.00 74.41           O
ATOM   4375  CB  LEU B 568     -60.754  69.307  -3.818  1.00 69.47           C
ATOM   4376  CG  LEU B 568     -60.959  70.639  -4.544  1.00 69.72           C
ATOM   4377  CD1 LEU B 568     -59.755  71.543  -4.552  1.00 73.35           C
ATOM   4378  CD2 LEU B 568     -61.315  70.341  -5.984  1.00 69.72           C
ATOM   4379  N   ASP B 569     -59.836  70.507  -0.550  1.00 72.51           N
ATOM   4380  CA  ASP B 569     -58.755  70.950   0.348  1.00 74.08           C
ATOM   4381  C   ASP B 569     -58.695  70.134   1.662  1.00 75.62           C
ATOM   4382  O   ASP B 569     -58.015  70.538   2.602  1.00 76.62           O
ATOM   4383  CB  ASP B 569     -58.836  72.471   0.618  1.00 75.79           C
ATOM   4384  CG  ASP B 569     -60.050  72.879   1.460  1.00 80.11           C
ATOM   4385  OD1 ASP B 569     -61.120  72.238   1.361  1.00 88.60           O
ATOM   4386  OD2 ASP B 569     -59.938  73.873   2.208  1.00 81.62           O
ATOM   4387  N   ASP B 570     -59.386  68.987   1.711  1.00 77.96           N
ATOM   4388  CA  ASP B 570     -59.315  68.065   2.859  1.00 81.06           C
ATOM   4389  C   ASP B 570     -57.941  67.417   2.969  1.00 75.64           C
ATOM   4390  O   ASP B 570     -57.412  66.923   1.977  1.00 68.55           O
ATOM   4391  CB  ASP B 570     -60.378  66.947   2.770  1.00 79.87           C
ATOM   4392  CG  ASP B 570     -61.775  67.409   3.194  1.00 86.55           C
ATOM   4393  OD1 ASP B 570     -61.918  68.453   3.882  1.00 86.57           O
ATOM   4394  OD2 ASP B 570     -62.746  66.699   2.852  1.00 87.27           O
ATOM   4395  N   ASN B 571     -57.401  67.414   4.191  1.00 73.27           N
ATOM   4396  CA  ASN B 571     -56.146  66.735   4.515  1.00 70.97           C
ATOM   4397  C   ASN B 571     -56.418  65.357   5.148  1.00 74.67           C
ATOM   4398  O   ASN B 571     -57.572  64.971   5.320  1.00 74.94           O
ATOM   4399  CB  ASN B 571     -55.246  67.641   5.386  1.00 71.14           C
ATOM   4400  CG  ASN B 571     -55.746  67.822   6.831  1.00 70.44           C
ATOM   4401  OD1 ASN B 571     -56.649  67.133   7.326  1.00 61.40           O
ATOM   4402  ND2 ASN B 571     -55.126  68.766   7.522  1.00 70.11           N
ATOM   4403  N   ASP B 572     -55.352  64.624   5.470  1.00 79.76           N
ATOM   4404  CA  ASP B 572     -55.423  63.272   6.064  1.00 80.10           C
ATOM   4405  C   ASP B 572     -56.383  63.196   7.256  1.00 81.23           C
ATOM   4406  O   ASP B 572     -57.262  62.320   7.307  1.00 76.57           O
ATOM   4407  CB  ASP B 572     -53.984  62.878   6.485  1.00 87.84           C
ATOM   4408  CG  ASP B 572     -53.834  61.432   6.965  1.00 98.06           C
ATOM   4409  OD1 ASP B 572     -54.753  60.853   7.573  1.00108.34           O
ATOM   4410  OD2 ASP B 572     -52.731  60.879   6.775  1.00103.13           O
ATOM   4411  N   MET B 573     -56.208  64.110   8.208  1.00 83.77           N
ATOM   4412  CA  MET B 573     -57.045  64.149   9.422  1.00 90.08           C
ATOM   4413  C   MET B 573     -58.535  64.356   9.126  1.00 85.22           C
ATOM   4414  O   MET B 573     -59.389  63.676   9.715  1.00 73.99           O
ATOM   4415  CB  MET B 573     -56.577  65.256  10.378  1.00 96.54           C
ATOM   4416  CG  MET B 573     -55.223  65.084  11.019  1.00100.47           C
ATOM   4417  SD  MET B 573     -55.050  63.542  11.929  1.00113.42           S
ATOM   4418  CE  MET B 573     -54.428  62.347  10.722  1.00105.21           C
ATOM   4419  N   ASP B 574     -58.823  65.297   8.220  1.00 83.50           N
ATOM   4420  CA  ASP B 574     -60.195  65.618   7.790  1.00 74.68           C
ATOM   4421  C   ASP B 574     -60.898  64.400   7.209  1.00 70.72           C
ATOM   4422  O   ASP B 574     -61.998  64.060   7.633  1.00 67.23           O
ATOM   4423  CB  ASP B 574     -60.200  66.730   6.722  1.00 77.34           C
ATOM   4424  CG  ASP B 574     -59.735  68.095   7.254  1.00 77.04           C
ATOM   4425  OD1 ASP B 574     -60.098  68.482   8.399  1.00 71.90           O
ATOM   4426  OD2 ASP B 574     -59.018  68.785   6.490  1.00 69.54           O
ATOM   4427  N   ILE B 575     -60.242  63.734   6.255  1.00 71.86           N
ATOM   4428  CA  ILE B 575     -60.829  62.569   5.555  1.00 68.64           C
ATOM   4429  C   ILE B 575     -61.104  61.390   6.506  1.00 70.97           C
ATOM   4430  O   ILE B 575     -62.157  60.751   6.418  1.00 72.13           O
ATOM   4431  CB  ILE B 575     -59.954  62.083   4.375  1.00 61.88           C
ATOM   4432  CG1 ILE B 575     -59.827  63.173   3.316  1.00 58.96           C
ATOM   4433  CG2 ILE B 575     -60.550  60.824   3.735  1.00 65.30           C
ATOM   4434  CD1 ILE B 575     -58.810  62.869   2.237  1.00 59.53           C
ATOM   4435  N   ARG B 576     -60.154  61.106   7.395  1.00 74.78           N
ATOM   4436  CA  ARG B 576     -60.345  60.074   8.414  1.00 79.15           C
ATOM   4437  C   ARG B 576     -61.542  60.414   9.286  1.00 80.28           C
ATOM   4438  O   ARG B 576     -62.358  59.540   9.570  1.00 79.53           O
ATOM   4439  CB  ARG B 576     -59.103  59.922   9.287  1.00 81.18           C
ATOM   4440  CG  ARG B 576     -57.951  59.234   8.587  1.00 81.36           C
ATOM   4441  CD  ARG B 576     -56.722  59.175   9.481  1.00 80.38           C
ATOM   4442  NE  ARG B 576     -55.551  58.703   8.750  1.00 78.83           N
ATOM   4443  CZ  ARG B 576     -55.336  57.444   8.373  1.00 76.64           C
ATOM   4444  NH1 ARG B 576     -56.201  56.468   8.660  1.00 73.39           N
ATOM   4445  NH2 ARG B 576     -54.228  57.155   7.693  1.00 80.03           N
ATOM   4446  N   ARG B 577     -61.640  61.685   9.689  1.00 77.19           N
ATOM   4447  CA  ARG B 577     -62.728  62.166  10.550  1.00 73.87           C
ATOM   4448  C   ARG B 577     -64.094  62.098   9.862  1.00 73.85           C
ATOM   4449  O   ARG B 577     -65.075  61.700  10.487  1.00 72.66           O
ATOM   4450  CB  ARG B 577     -62.446  63.603  11.016  1.00 72.64           C
ATOM   4451  CG  ARG B 577     -63.344  64.080  12.145  1.00 73.83           C
ATOM   4452  CD  ARG B 577     -62.916  65.442  12.662  1.00 74.81           C
ATOM   4453  NE  ARG B 577     -63.112  66.482  11.646  1.00 75.37           N
ATOM   4454  CZ  ARG B 577     -62.150  67.095  10.946  1.00 79.40           C
ATOM   4455  NH1 ARG B 577     -60.851  66.838  11.132  1.00 79.30           N
ATOM   4456  NH2 ARG B 577     -62.497  68.005  10.037  1.00 80.16           N
ATOM   4457  N   LYS B 578     -64.154  62.475   8.584  1.00 72.48           N
ATOM   4458  CA  LYS B 578     -65.427  62.494   7.845  1.00 70.59           C
ATOM   4459  C   LYS B 578     -65.925  61.093   7.492  1.00 67.95           C
ATOM   4460  O   LYS B 578     -67.116  60.825   7.605  1.00 67.39           O
ATOM   4461  CB  LYS B 578     -65.322  63.358   6.586  1.00 71.56           C
ATOM   4462  CG  LYS B 578     -65.136  64.833   6.909  1.00 71.85           C
ATOM   4463  CD  LYS B 578     -65.051  65.721   5.674  1.00 71.68           C
ATOM   4464  CE  LYS B 578     -64.420  67.060   6.017  1.00 69.49           C
ATOM   4465  NZ  LYS B 578     -64.680  68.096   4.989  1.00 75.02           N
ATOM   4466  N   ILE B 579     -65.021  60.206   7.079  1.00 68.22           N
ATOM   4467  CA  ILE B 579     -65.393  58.824   6.747  1.00 69.49           C
ATOM   4468  C   ILE B 579     -65.739  58.037   8.007  1.00 73.86           C
ATOM   4469  O   ILE B 579     -66.588  57.160   7.967  1.00 72.04           O
ATOM   4470  CB  ILE B 579     -64.298  58.103   5.924  1.00 71.52           C
ATOM   4471  CG1 ILE B 579     -64.067  58.824   4.591  1.00 73.11           C
ATOM   4472  CG2 ILE B 579     -64.655  56.634   5.660  1.00 69.24           C
ATOM   4473  CD1 ILE B 579     -65.222  58.748   3.607  1.00 74.46           C
ATOM   4474  N   LYS B 580     -65.102  58.370   9.126  1.00 81.34           N
ATOM   4475  CA  LYS B 580     -65.474  57.803  10.426  1.00 80.63           C
ATOM   4476  C   LYS B 580     -66.935  58.102  10.735  1.00 75.22           C
ATOM   4477  O   LYS B 580     -67.728  57.175  10.928  1.00 76.85           O
ATOM   4478  CB  LYS B 580     -64.552  58.369  11.513  1.00 87.25           C
ATOM   4479  CG  LYS B 580     -64.840  57.973  12.951  1.00 90.79           C
ATOM   4480  CD  LYS B 580     -63.713  58.480  13.851  1.00 94.56           C
ATOM   4481  CE  LYS B 580     -64.198  58.899  15.229  1.00 97.24           C
ATOM   4482  NZ  LYS B 580     -64.669  57.744  16.038  1.00 97.17           N
ATOM   4483  N   LYS B 581     -67.285  59.390  10.726  1.00 71.53           N
ATOM   4484  CA  LYS B 581     -68.654  59.840  11.048  1.00 72.39           C
ATOM   4485  C   LYS B 581     -69.700  59.525   9.977  1.00 67.05           C
ATOM   4486  O   LYS B 581     -70.879  59.415  10.304  1.00 67.44           O
ATOM   4487  CB  LYS B 581     -68.683  61.342  11.393  1.00 74.88           C
ATOM   4488  CG  LYS B 581     -67.842  61.692  12.620  1.00 85.11           C
ATOM   4489  CD  LYS B 581     -68.301  62.959  13.333  1.00 92.04           C
ATOM   4490  CE  LYS B 581     -68.222  64.184  12.430  1.00 99.30           C
ATOM   4491  NZ  LYS B 581     -68.634  65.428  13.134  1.00102.33           N
ATOM   4492  N   ALA B 582     -69.275  59.378   8.720  1.00 62.00           N
ATOM   4493  CA  ALA B 582     -70.171  59.031   7.600  1.00 59.40           C
ATOM   4494  C   ALA B 582     -71.130  57.890   7.912  1.00 56.04           C
ATOM   4495  O   ALA B 582     -70.786  56.992   8.652  1.00 59.71           O
ATOM   4496  CB  ALA B 582     -69.352  58.663   6.372  1.00 60.50           C
ATOM   4497  N   TYR B 583     -72.316  57.921   7.312  1.00 54.76           N
ATOM   4498  CA  TYR B 583     -73.379  56.940   7.597  1.00 52.03           C
ATOM   4499  C   TYR B 583     -73.313  55.668   6.742  1.00 53.52           C
ATOM   4500  O   TYR B 583     -73.198  55.735   5.513  1.00 61.37           O
ATOM   4501  CB  TYR B 583     -74.770  57.584   7.440  1.00 49.49           C
ATOM   4502  CG  TYR B 583     -75.865  56.579   7.645  1.00 49.09           C
ATOM   4503  CD1 TYR B 583     -76.196  56.136   8.926  1.00 50.47           C
ATOM   4504  CD2 TYR B 583     -76.526  56.009   6.562  1.00 50.23           C
ATOM   4505  CE1 TYR B 583     -77.180  55.176   9.122  1.00 50.83           C
ATOM   4506  CE2 TYR B 583     -77.508  55.043   6.746  1.00 53.48           C
ATOM   4507  CZ  TYR B 583     -77.833  54.629   8.026  1.00 51.82           C
ATOM   4508  OH  TYR B 583     -78.815  53.681   8.185  1.00 48.31           O
ATOM   4509  N   SER B 584     -73.382  54.514   7.405  1.00 56.51           N
ATOM   4510  CA  SER B 584     -73.611  53.204   6.756  1.00 56.08           C
ATOM   4511  C   SER B 584     -74.236  52.242   7.769  1.00 59.07           C
ATOM   4512  O   SER B 584     -74.147  52.458   8.976  1.00 59.93           O
ATOM   4513  CB  SER B 584     -72.317  52.581   6.191  1.00 58.79           C
ATOM   4514  OG  SER B 584     -71.240  52.578   7.125  1.00 59.56           O
ATOM   4515  N   ALA B 585     -74.873  51.185   7.275  1.00 61.94           N
ATOM   4516  CA  ALA B 585     -75.473  50.176   8.140  1.00 61.82           C
ATOM   4517  C   ALA B 585     -75.569  48.834   7.413  1.00 66.62           C
ATOM   4518  O   ALA B 585     -75.708  48.814   6.182  1.00 62.44           O
ATOM   4519  CB  ALA B 585     -76.847  50.632   8.609  1.00 63.48           C
ATOM   4520  N   PRO B 586     -75.511  47.706   8.166  1.00 71.91           N
ATOM   4521  CA  PRO B 586     -75.501  46.377   7.514  1.00 70.84           C
ATOM   4522  C   PRO B 586     -76.815  46.015   6.813  1.00 68.81           C
ATOM   4523  O   PRO B 586     -77.860  46.557   7.154  1.00 64.89           O
ATOM   4524  CB  PRO B 586     -75.235  45.408   8.677  1.00 71.02           C
ATOM   4525  CG  PRO B 586     -74.917  46.254   9.868  1.00 72.18           C
ATOM   4526  CD  PRO B 586     -75.562  47.577   9.634  1.00 69.58           C
ATOM   4527  N   ASN B 587     -76.742  45.117   5.829  1.00 70.88           N
ATOM   4528  CA  ASN B 587     -77.922  44.627   5.082  1.00 74.75           C
ATOM   4529  C   ASN B 587     -78.691  45.701   4.314  1.00 76.28           C
ATOM   4530  O   ASN B 587     -79.871  45.524   3.985  1.00 81.85           O
ATOM   4531  CB  ASN B 587     -78.878  43.849   6.001  1.00 74.71           C
ATOM   4532  CG  ASN B 587     -78.225  42.630   6.597  1.00 72.75           C
ATOM   4533  OD1 ASN B 587     -77.417  42.733   7.518  1.00 70.62           O
ATOM   4534  ND2 ASN B 587     -78.555  41.465   6.064  1.00 76.93           N
ATOM   4535  N   GLU B 588     -78.008  46.795   3.991  1.00 74.70           N
ATOM   4536  CA  GLU B 588     -78.614  47.895   3.247  1.00 74.52           C
ATOM   4537  C   GLU B 588     -77.789  48.099   1.978  1.00 70.97           C
ATOM   4538  O   GLU B 588     -76.555  48.070   2.027  1.00 76.14           O
ATOM   4539  CB  GLU B 588     -78.755  49.123   4.139  1.00 77.99           C
ATOM   4540  CG  GLU B 588     -77.678  50.186   4.023  1.00 81.17           C
ATOM   4541  CD  GLU B 588     -77.803  51.292   5.058  1.00 83.80           C
ATOM   4542  OE1 GLU B 588     -78.762  51.302   5.850  1.00 80.74           O
ATOM   4543  OE2 GLU B 588     -76.915  52.160   5.101  1.00 87.32           O
ATOM   4544  N   GLU B 589     -78.493  48.138   0.851  1.00 70.92           N
ATOM   4545  CA  GLU B 589     -77.895  48.297  -0.467  1.00 72.52           C
ATOM   4546  C   GLU B 589     -77.274  49.660  -0.726  1.00 66.47           C
ATOM   4547  O   GLU B 589     -76.202  49.763  -1.322  1.00 71.43           O
ATOM   4548  CB  GLU B 589     -78.926  47.985  -1.556  1.00 78.02           C
ATOM   4549  CG  GLU B 589     -79.358  46.525  -1.601  1.00 88.43           C
ATOM   4550  CD  GLU B 589     -80.430  46.267  -2.641  1.00 95.76           C
ATOM   4551  OE1 GLU B 589     -80.972  47.248  -3.194  1.00 98.95           O
ATOM   4552  OE2 GLU B 589     -80.731  45.085  -2.906  1.00 93.61           O
ATOM   4553  N   ALA B 590     -77.964  50.707  -0.288  1.00 60.51           N
ATOM   4554  CA  ALA B 590     -77.489  52.061  -0.526  1.00 55.44           C
ATOM   4555  C   ALA B 590     -77.380  52.994   0.676  1.00 51.83           C
ATOM   4556  O   ALA B 590     -78.264  53.065   1.530  1.00 57.30           O
ATOM   4557  CB  ALA B 590     -78.323  52.718  -1.620  1.00 57.50           C
ATOM   4558  N   ASN B 591     -76.266  53.712   0.698  1.00 49.11           N
ATOM   4559  CA  ASN B 591     -75.942  54.723   1.698  1.00 49.40           C
ATOM   4560  C   ASN B 591     -74.772  55.509   1.144  1.00 47.28           C
ATOM   4561  O   ASN B 591     -74.225  55.117   0.129  1.00 48.12           O
ATOM   4562  CB  ASN B 591     -75.585  54.090   3.046  1.00 53.96           C
ATOM   4563  CG  ASN B 591     -74.545  52.997   2.924  1.00 55.77           C
ATOM   4564  OD1 ASN B 591     -74.883  51.894   2.550  1.00 61.05           O
ATOM   4565  ND2 ASN B 591     -73.298  53.282   3.281  1.00 53.26           N
ATOM   4566  N   PRO B 592     -74.374  56.606   1.802  1.00 49.03           N
ATOM   4567  CA  PRO B 592     -73.267  57.402   1.272  1.00 50.13           C
ATOM   4568  C   PRO B 592     -71.963  56.649   1.029  1.00 51.22           C
ATOM   4569  O   PRO B 592     -71.314  56.885   0.025  1.00 53.42           O
ATOM   4570  CB  PRO B 592     -73.069  58.471   2.353  1.00 53.43           C
ATOM   4571  CG  PRO B 592     -74.433  58.652   2.937  1.00 52.64           C
ATOM   4572  CD  PRO B 592     -75.015  57.275   2.956  1.00 51.81           C
ATOM   4573  N   VAL B 593     -71.588  55.743   1.926  1.00 56.39           N
ATOM   4574  CA  VAL B 593     -70.311  55.013   1.795  1.00 54.88           C
ATOM   4575  C   VAL B 593     -70.323  54.096   0.572  1.00 52.89           C
ATOM   4576  O   VAL B 593     -69.357  54.077  -0.181  1.00 53.99           O
ATOM   4577  CB  VAL B 593     -69.926  54.222   3.068  1.00 55.44           C
ATOM   4578  CG1 VAL B 593     -68.557  53.568   2.881  1.00 56.72           C
ATOM   4579  CG2 VAL B 593     -69.904  55.135   4.294  1.00 53.42           C
ATOM   4580  N   ILE B 594     -71.424  53.375   0.359  1.00 53.38           N
ATOM   4581  CA  ILE B 594     -71.615  52.584  -0.874  1.00 53.84           C
ATOM   4582  C   ILE B 594     -71.513  53.480  -2.115  1.00 53.35           C
ATOM   4583  O   ILE B 594     -70.910  53.098  -3.117  1.00 53.59           O
ATOM   4584  CB  ILE B 594     -72.978  51.837  -0.876  1.00 54.99           C
ATOM   4585  CG1 ILE B 594     -72.988  50.743   0.198  1.00 59.15           C
ATOM   4586  CG2 ILE B 594     -73.262  51.200  -2.237  1.00 56.56           C
ATOM   4587  CD1 ILE B 594     -74.278  49.946   0.286  1.00 61.03           C
ATOM   4588  N   SER B 595     -72.117  54.667  -2.029  1.00 53.21           N
ATOM   4589  CA  SER B 595     -72.130  55.642  -3.124  1.00 51.58           C
ATOM   4590  C   SER B 595     -70.741  56.151  -3.471  1.00 49.73           C
ATOM   4591  O   SER B 595     -70.400  56.246  -4.644  1.00 52.84           O
ATOM   4592  CB  SER B 595     -73.069  56.816  -2.812  1.00 51.83           C
ATOM   4593  OG  SER B 595     -74.416  56.468  -3.077  1.00 51.60           O
ATOM   4594  N   VAL B 596     -69.950  56.474  -2.458  1.00 49.96           N
ATOM   4595  CA  VAL B 596     -68.556  56.879  -2.678  1.00 51.17           C
ATOM   4596  C   VAL B 596     -67.744  55.730  -3.289  1.00 52.16           C
ATOM   4597  O   VAL B 596     -66.883  55.955  -4.154  1.00 51.12           O
ATOM   4598  CB  VAL B 596     -67.881  57.360  -1.382  1.00 50.72           C
ATOM   4599  CG1 VAL B 596     -66.406  57.658  -1.615  1.00 50.84           C
ATOM   4600  CG2 VAL B 596     -68.576  58.604  -0.835  1.00 52.99           C
ATOM   4601  N   ALA B 597     -68.036  54.511  -2.836  1.00 52.11           N
ATOM   4602  CA  ALA B 597     -67.337  53.319  -3.294  1.00 51.10           C
ATOM   4603  C   ALA B 597     -67.623  53.011  -4.752  1.00 50.26           C
ATOM   4604  O   ALA B 597     -66.710  52.695  -5.501  1.00 45.50           O
ATOM   4605  CB  ALA B 597     -67.705  52.137  -2.427  1.00 51.35           C
ATOM   4606  N   GLN B 598     -68.892  53.119  -5.138  1.00 53.90           N
ATOM   4607  CA  GLN B 598     -69.296  52.971  -6.547  1.00 54.33           C
ATOM   4608  C   GLN B 598     -68.562  53.965  -7.455  1.00 55.58           C
ATOM   4609  O   GLN B 598     -68.184  53.639  -8.584  1.00 59.17           O
ATOM   4610  CB  GLN B 598     -70.814  53.102  -6.698  1.00 53.39           C
ATOM   4611  CG  GLN B 598     -71.555  51.841  -6.264  1.00 58.49           C
ATOM   4612  CD  GLN B 598     -73.084  51.975  -6.291  1.00 62.59           C
ATOM   4613  OE1 GLN B 598     -73.779  51.169  -6.901  1.00 67.11           O
ATOM   4614  NE2 GLN B 598     -73.608  52.976  -5.600  1.00 63.39           N
ATOM   4615  N   HIS B 599     -68.352  55.173  -6.960  1.00 54.72           N
ATOM   4616  CA  HIS B 599     -67.642  56.156  -7.731  1.00 56.36           C
ATOM   4617  C   HIS B 599     -66.183  55.778  -7.896  1.00 58.70           C
ATOM   4618  O   HIS B 599     -65.641  55.899  -8.991  1.00 62.76           O
ATOM   4619  CB  HIS B 599     -67.736  57.535  -7.108  1.00 56.22           C
ATOM   4620  CG  HIS B 599     -66.901  58.535  -7.830  1.00 57.23           C
ATOM   4621  ND1 HIS B 599     -65.767  59.086  -7.280  1.00 58.77           N
ATOM   4622  CD2 HIS B 599     -66.981  59.012  -9.095  1.00 56.98           C
ATOM   4623  CE1 HIS B 599     -65.219  59.913  -8.151  1.00 58.56           C
ATOM   4624  NE2 HIS B 599     -65.939  59.889  -9.258  1.00 58.90           N
ATOM   4625  N   LEU B 600     -65.549  55.362  -6.802  1.00 63.04           N
ATOM   4626  CA  LEU B 600     -64.139  54.959  -6.821  1.00 61.60           C
ATOM   4627  C   LEU B 600     -63.907  53.721  -7.661  1.00 64.80           C
ATOM   4628  O   LEU B 600     -62.871  53.592  -8.303  1.00 69.63           O
ATOM   4629  CB  LEU B 600     -63.634  54.697  -5.413  1.00 60.92           C
ATOM   4630  CG  LEU B 600     -63.519  55.949  -4.558  1.00 63.49           C
ATOM   4631  CD1 LEU B 600     -63.301  55.560  -3.105  1.00 66.50           C
ATOM   4632  CD2 LEU B 600     -62.394  56.832  -5.051  1.00 64.46           C
ATOM   4633  N   LEU B 601     -64.878  52.819  -7.643  1.00 65.35           N
ATOM   4634  CA  LEU B 601     -64.870  51.650  -8.505  1.00 65.95           C
ATOM   4635  C   LEU B 601     -64.853  52.072  -9.990  1.00 66.51           C
ATOM   4636  O   LEU B 601     -64.048  51.575 -10.775  1.00 59.58           O
ATOM   4637  CB  LEU B 601     -66.090  50.776  -8.165  1.00 64.90           C
ATOM   4638  CG  LEU B 601     -66.166  49.332  -8.645  1.00 63.03           C
ATOM   4639  CD1 LEU B 601     -67.197  48.577  -7.811  1.00 64.15           C
ATOM   4640  CD2 LEU B 601     -66.500  49.243 -10.127  1.00 64.36           C
ATOM   4641  N   ALA B 602     -65.731  53.002 -10.363  1.00 68.99           N
ATOM   4642  CA  ALA B 602     -65.753  53.539 -11.736  1.00 66.45           C
ATOM   4643  C   ALA B 602     -64.405  54.161 -12.158  1.00 64.45           C
ATOM   4644  O   ALA B 602     -63.980  53.995 -13.289  1.00 64.81           O
ATOM   4645  CB  ALA B 602     -66.887  54.551 -11.899  1.00 63.03           C
ATOM   4646  N   GLN B 603     -63.748  54.864 -11.243  1.00 64.87           N
ATOM   4647  CA  GLN B 603     -62.500  55.578 -11.534  1.00 68.18           C
ATOM   4648  C   GLN B 603     -61.291  54.658 -11.601  1.00 69.66           C
ATOM   4649  O   GLN B 603     -60.425  54.865 -12.441  1.00 67.34           O
ATOM   4650  CB  GLN B 603     -62.246  56.677 -10.477  1.00 73.64           C
ATOM   4651  CG  GLN B 603     -63.253  57.823 -10.470  1.00 74.03           C
ATOM   4652  CD  GLN B 603     -63.053  58.782 -11.634  1.00 78.41           C
ATOM   4653  OE1 GLN B 603     -62.001  59.425 -11.748  1.00 87.50           O
ATOM   4654  NE2 GLN B 603     -64.059  58.894 -12.502  1.00 74.33           N
ATOM   4655  N   HIS B 604     -61.240  53.646 -10.725  1.00 77.76           N
ATOM   4656  CA  HIS B 604     -60.042  52.794 -10.543  1.00 77.92           C
ATOM   4657  C   HIS B 604     -60.143  51.366 -11.118  1.00 75.01           C
ATOM   4658  O   HIS B 604     -59.169  50.614 -11.033  1.00 77.99           O
ATOM   4659  CB  HIS B 604     -59.646  52.757  -9.053  1.00 79.02           C
ATOM   4660  CG  HIS B 604     -58.981  54.028  -8.584  1.00 88.92           C
ATOM   4661  ND1 HIS B 604     -59.559  55.268  -8.754  1.00 94.66           N
ATOM   4662  CD2 HIS B 604     -57.785  54.260  -7.984  1.00 93.33           C
ATOM   4663  CE1 HIS B 604     -58.760  56.205  -8.278  1.00 90.16           C
ATOM   4664  NE2 HIS B 604     -57.681  55.621  -7.794  1.00 91.45           N
ATOM   4665  N   GLY B 605     -61.288  50.995 -11.701  1.00 72.34           N
ATOM   4666  CA  GLY B 605     -61.484  49.653 -12.277  1.00 70.47           C
ATOM   4667  C   GLY B 605     -62.033  48.614 -11.304  1.00 68.23           C
ATOM   4668  O   GLY B 605     -62.860  47.776 -11.684  1.00 63.45           O
ATOM   4669  N   ALA B 606     -61.562  48.654 -10.058  1.00 66.92           N
ATOM   4670  CA  ALA B 606     -61.943  47.679  -9.050  1.00 70.96           C
ATOM   4671  C   ALA B 606     -61.701  48.193  -7.638  1.00 72.98           C
ATOM   4672  O   ALA B 606     -61.023  49.197  -7.426  1.00 68.48           O
ATOM   4673  CB  ALA B 606     -61.172  46.376  -9.263  1.00 72.37           C
ATOM   4674  N   LEU B 607     -62.226  47.441  -6.678  1.00 76.29           N
ATOM   4675  CA  LEU B 607     -62.130  47.779  -5.270  1.00 75.63           C
ATOM   4676  C   LEU B 607     -61.814  46.505  -4.473  1.00 77.41           C
ATOM   4677  O   LEU B 607     -62.540  45.509  -4.581  1.00 77.41           O
ATOM   4678  CB  LEU B 607     -63.458  48.380  -4.830  1.00 75.50           C
ATOM   4679  CG  LEU B 607     -63.523  49.042  -3.456  1.00 73.96           C
ATOM   4680  CD1 LEU B 607     -62.744  50.346  -3.444  1.00 72.33           C
ATOM   4681  CD2 LEU B 607     -64.976  49.283  -3.076  1.00 75.65           C
ATOM   4682  N   ASN B 608     -60.731  46.552  -3.687  1.00 80.82           N
ATOM   4683  CA  ASN B 608     -60.203  45.391  -2.950  1.00 81.30           C
ATOM   4684  C   ASN B 608     -60.488  45.517  -1.459  1.00 83.36           C
ATOM   4685  O   ASN B 608     -59.922  46.390  -0.777  1.00 80.51           O
ATOM   4686  CB  ASN B 608     -58.684  45.263  -3.147  1.00 82.85           C
ATOM   4687  CG  ASN B 608     -58.267  45.354  -4.608  1.00 84.19           C
ATOM   4688  OD1 ASN B 608     -58.913  44.768  -5.482  1.00 78.10           O
ATOM   4689  ND2 ASN B 608     -57.172  46.078  -4.878  1.00 82.24           N
ATOM   4690  N   ILE B 609     -61.356  44.643  -0.955  1.00 85.63           N
ATOM   4691  CA  ILE B 609     -61.612  44.563   0.471  1.00 88.76           C
ATOM   4692  C   ILE B 609     -60.577  43.601   1.044  1.00 92.60           C
ATOM   4693  O   ILE B 609     -60.530  42.425   0.662  1.00 88.08           O
ATOM   4694  CB  ILE B 609     -63.045  44.087   0.786  1.00 89.91           C
ATOM   4695  CG1 ILE B 609     -64.073  45.015   0.123  1.00 88.23           C
ATOM   4696  CG2 ILE B 609     -63.289  44.081   2.289  1.00 93.25           C
ATOM   4697  CD1 ILE B 609     -63.972  46.453   0.555  1.00 85.77           C
ATOM   4698  N   GLU B 610     -59.739  44.131   1.936  1.00103.87           N
ATOM   4699  CA  GLU B 610     -58.734  43.354   2.676  1.00105.18           C
ATOM   4700  C   GLU B 610     -59.287  42.965   4.038  1.00102.27           C
ATOM   4701  O   GLU B 610     -59.362  43.815   4.926  1.00111.47           O
ATOM   4702  CB  GLU B 610     -57.451  44.178   2.900  1.00104.90           C
ATOM   4703  CG  GLU B 610     -56.789  44.750   1.653  1.00103.73           C
ATOM   4704  CD  GLU B 610     -56.009  43.721   0.870  1.00103.42           C
ATOM   4705  OE1 GLU B 610     -54.795  43.933   0.692  1.00108.84           O
ATOM   4706  OE2 GLU B 610     -56.600  42.710   0.432  1.00102.57           O
ATOM   4707  N   ARG B 611     -59.623  41.689   4.224  1.00 96.97           N
ATOM   4708  CA  ARG B 611     -60.261  41.240   5.470  1.00 91.81           C
ATOM   4709  C   ARG B 611     -59.956  39.747   5.743  1.00 96.18           C
ATOM   4710  O   ARG B 611     -59.553  38.978   4.855  1.00 92.39           O
ATOM   4711  CB  ARG B 611     -61.794  41.497   5.422  1.00 84.96           C
ATOM   4712  CG  ARG B 611     -62.527  40.445   4.621  1.00 80.53           C
ATOM   4713  CD  ARG B 611     -63.973  40.776   4.254  1.00 74.70           C
ATOM   4714  NE  ARG B 611     -64.426  39.925   3.148  1.00 72.08           N
ATOM   4715  CZ  ARG B 611     -65.679  39.754   2.720  1.00 71.19           C
ATOM   4716  NH1 ARG B 611     -65.869  38.926   1.704  1.00 69.29           N
ATOM   4717  NH2 ARG B 611     -66.744  40.364   3.270  1.00 75.44           N
ATOM   4718  N   GLY B 612     -60.203  39.352   6.987  1.00 98.94           N
ATOM   4719  CA  GLY B 612     -59.846  38.028   7.489  1.00 98.07           C
ATOM   4720  C   GLY B 612     -60.585  36.846   6.882  1.00101.17           C
ATOM   4721  O   GLY B 612     -61.545  37.003   6.123  1.00100.50           O
ATOM   4722  N   GLU B 613     -60.128  35.651   7.243  1.00106.50           N
ATOM   4723  CA  GLU B 613     -60.666  34.405   6.687  1.00107.00           C
ATOM   4724  C   GLU B 613     -61.989  33.983   7.316  1.00107.76           C
ATOM   4725  O   GLU B 613     -62.840  33.390   6.642  1.00101.42           O
ATOM   4726  CB  GLU B 613     -59.639  33.259   6.788  1.00115.84           C
ATOM   4727  CG  GLU B 613     -58.226  33.563   6.242  1.00118.34           C
ATOM   4728  CD  GLU B 613     -57.168  32.587   6.757  1.00118.90           C
ATOM   4729  OE1 GLU B 613     -57.288  31.376   6.466  1.00111.38           O
ATOM   4730  OE2 GLU B 613     -56.215  33.029   7.451  1.00117.12           O
ATOM   4731  N   ALA B 614     -62.153  34.277   8.602  1.00109.46           N
ATOM   4732  CA  ALA B 614     -63.450  34.170   9.281  1.00114.38           C
ATOM   4733  C   ALA B 614     -64.551  34.994   8.595  1.00119.57           C
ATOM   4734  O   ALA B 614     -65.697  34.542   8.471  1.00118.96           O
ATOM   4735  CB  ALA B 614     -63.301  34.621  10.721  1.00111.53           C
ATOM   4736  N   ASN B 615     -64.180  36.194   8.142  1.00121.40           N
ATOM   4737  CA  ASN B 615     -65.108  37.128   7.497  1.00113.07           C
ATOM   4738  C   ASN B 615     -65.316  36.873   5.984  1.00107.72           C
ATOM   4739  O   ASN B 615     -65.993  37.657   5.331  1.00105.52           O
ATOM   4740  CB  ASN B 615     -64.641  38.582   7.740  1.00115.19           C
ATOM   4741  CG  ASN B 615     -64.619  38.956   9.215  1.00117.32           C
ATOM   4742  OD1 ASN B 615     -65.509  38.575   9.977  1.00117.92           O
ATOM   4743  ND2 ASN B 615     -63.610  39.720   9.620  1.00119.87           N
ATOM   4744  N   GLY B 616     -64.753  35.791   5.432  1.00103.49           N
ATOM   4745  CA  GLY B 616     -64.929  35.434   4.016  1.00 92.61           C
ATOM   4746  C   GLY B 616     -63.700  35.604   3.135  1.00 89.36           C
ATOM   4747  O   GLY B 616     -63.756  35.320   1.937  1.00 77.68           O
ATOM   4748  N   GLY B 617     -62.594  36.077   3.715  1.00 93.21           N
ATOM   4749  CA  GLY B 617     -61.348  36.280   2.976  1.00 94.51           C
ATOM   4750  C   GLY B 617     -61.408  37.445   2.027  1.00 94.71           C
ATOM   4751  O   GLY B 617     -62.483  37.967   1.706  1.00 98.16           O
ATOM   4752  N   ASN B 618     -60.233  37.815   1.536  1.00 91.11           N
ATOM   4753  CA  ASN B 618     -60.089  38.966   0.650  1.00 85.68           C
ATOM   4754  C   ASN B 618     -60.985  38.786  -0.561  1.00 82.95           C
ATOM   4755  O   ASN B 618     -61.353  37.661  -0.915  1.00 71.79           O
ATOM   4756  CB  ASN B 618     -58.640  39.146   0.206  1.00 81.28           C
ATOM   4757  CG  ASN B 618     -57.736  39.583   1.340  1.00 83.31           C
ATOM   4758  OD1 ASN B 618     -58.185  39.762   2.468  1.00 84.97           O
ATOM   4759  ND2 ASN B 618     -56.454  39.759   1.045  1.00 85.24           N
ATOM   4760  N   VAL B 619     -61.363  39.909  -1.156  1.00 84.00           N
ATOM   4761  CA  VAL B 619     -62.222  39.900  -2.336  1.00 82.29           C
ATOM   4762  C   VAL B 619     -62.033  41.194  -3.136  1.00 81.05           C
ATOM   4763  O   VAL B 619     -61.641  42.234  -2.582  1.00 84.97           O
ATOM   4764  CB  VAL B 619     -63.706  39.659  -1.942  1.00 79.77           C
ATOM   4765  CG1 VAL B 619     -64.228  40.775  -1.036  1.00 82.41           C
ATOM   4766  CG2 VAL B 619     -64.591  39.483  -3.168  1.00 75.91           C
ATOM   4767  N   SER B 620     -62.257  41.094  -4.442  1.00 73.91           N
ATOM   4768  CA  SER B 620     -62.282  42.243  -5.325  1.00 75.67           C
ATOM   4769  C   SER B 620     -63.685  42.386  -5.873  1.00 79.38           C
ATOM   4770  O   SER B 620     -64.326  41.379  -6.190  1.00 80.58           O
ATOM   4771  CB  SER B 620     -61.306  42.065  -6.487  1.00 72.55           C
ATOM   4772  OG  SER B 620     -59.983  42.026  -6.015  1.00 73.19           O
ATOM   4773  N   TYR B 621     -64.167  43.629  -5.960  1.00 79.96           N
ATOM   4774  CA  TYR B 621     -65.380  43.941  -6.727  1.00 79.98           C
ATOM   4775  C   TYR B 621     -64.976  44.783  -7.922  1.00 78.11           C
ATOM   4776  O   TYR B 621     -64.271  45.784  -7.776  1.00 77.15           O
ATOM   4777  CB  TYR B 621     -66.420  44.677  -5.891  1.00 77.66           C
ATOM   4778  CG  TYR B 621     -66.928  43.874  -4.732  1.00 71.38           C
ATOM   4779  CD1 TYR B 621     -67.964  42.955  -4.886  1.00 71.34           C
ATOM   4780  CD2 TYR B 621     -66.355  44.024  -3.476  1.00 71.40           C
ATOM   4781  CE1 TYR B 621     -68.418  42.211  -3.806  1.00 72.22           C
ATOM   4782  CE2 TYR B 621     -66.797  43.295  -2.389  1.00 70.75           C
ATOM   4783  CZ  TYR B 621     -67.821  42.394  -2.557  1.00 70.76           C
ATOM   4784  OH  TYR B 621     -68.232  41.703  -1.459  1.00 77.47           O
ATOM   4785  N   ASN B 622     -65.387  44.325  -9.101  1.00 74.76           N
ATOM   4786  CA  ASN B 622     -65.070  44.971 -10.361  1.00 73.92           C
ATOM   4787  C   ASN B 622     -66.296  45.625 -10.977  1.00 68.15           C
ATOM   4788  O   ASN B 622     -66.163  46.308 -11.982  1.00 74.40           O
ATOM   4789  CB  ASN B 622     -64.470  43.940 -11.331  1.00 80.81           C
ATOM   4790  CG  ASN B 622     -63.097  43.445 -10.887  1.00 84.70           C
ATOM   4791  OD1 ASN B 622     -62.080  44.019 -11.253  1.00 92.51           O
ATOM   4792  ND2 ASN B 622     -63.065  42.359 -10.113  1.00 87.26           N
ATOM   4793  N   THR B 623     -67.487  45.381 -10.418  1.00 66.12           N
ATOM   4794  CA  THR B 623     -68.723  46.013 -10.892  1.00 65.56           C
ATOM   4795  C   THR B 623     -69.588  46.521  -9.722  1.00 68.86           C
ATOM   4796  O   THR B 623     -69.600  45.904  -8.654  1.00 72.05           O
ATOM   4797  CB  THR B 623     -69.574  45.056 -11.753  1.00 63.30           C
ATOM   4798  OG1 THR B 623     -70.153  44.032 -10.931  1.00 62.87           O
ATOM   4799  CG2 THR B 623     -68.739  44.437 -12.873  1.00 60.86           C
ATOM   4800  N   PRO B 624     -70.317  47.649  -9.918  1.00 70.64           N
ATOM   4801  CA  PRO B 624     -71.211  48.144  -8.850  1.00 68.84           C
ATOM   4802  C   PRO B 624     -72.342  47.184  -8.442  1.00 66.89           C
ATOM   4803  O   PRO B 624     -72.722  47.165  -7.271  1.00 61.24           O
ATOM   4804  CB  PRO B 624     -71.785  49.443  -9.434  1.00 67.46           C
ATOM   4805  CG  PRO B 624     -71.554  49.370 -10.904  1.00 67.68           C
ATOM   4806  CD  PRO B 624     -70.315  48.549 -11.090  1.00 69.63           C
ATOM   4807  N   GLU B 625     -72.840  46.375  -9.382  1.00 69.93           N
ATOM   4808  CA  GLU B 625     -73.989  45.495  -9.117  1.00 74.34           C
ATOM   4809  C   GLU B 625     -73.609  44.353  -8.177  1.00 72.99           C
ATOM   4810  O   GLU B 625     -74.385  43.986  -7.298  1.00 71.49           O
ATOM   4811  CB  GLU B 625     -74.584  44.925 -10.407  1.00 76.86           C
ATOM   4812  CG  GLU B 625     -74.990  45.964 -11.442  1.00 81.57           C
ATOM   4813  CD  GLU B 625     -73.922  46.189 -12.507  1.00 90.16           C
ATOM   4814  OE1 GLU B 625     -72.771  46.511 -12.137  1.00 89.18           O
ATOM   4815  OE2 GLU B 625     -74.233  46.028 -13.711  1.00 91.66           O
ATOM   4816  N   ALA B 626     -72.415  43.798  -8.366  1.00 72.25           N
ATOM   4817  CA  ALA B 626     -71.865  42.825  -7.418  1.00 74.06           C
ATOM   4818  C   ALA B 626     -71.722  43.421  -6.013  1.00 72.09           C
ATOM   4819  O   ALA B 626     -72.069  42.772  -5.030  1.00 74.13           O
ATOM   4820  CB  ALA B 626     -70.517  42.315  -7.903  1.00 75.66           C
ATOM   4821  N   LEU B 627     -71.220  44.655  -5.945  1.00 68.25           N
ATOM   4822  CA  LEU B 627     -70.976  45.357  -4.686  1.00 63.62           C
ATOM   4823  C   LEU B 627     -72.244  45.601  -3.872  1.00 63.52           C
ATOM   4824  O   LEU B 627     -72.255  45.328  -2.677  1.00 67.49           O
ATOM   4825  CB  LEU B 627     -70.266  46.687  -4.947  1.00 63.23           C
ATOM   4826  CG  LEU B 627     -69.981  47.606  -3.759  1.00 64.16           C
ATOM   4827  CD1 LEU B 627     -69.221  46.888  -2.649  1.00 67.35           C
ATOM   4828  CD2 LEU B 627     -69.189  48.804  -4.247  1.00 63.34           C
ATOM   4829  N   VAL B 628     -73.306  46.100  -4.504  1.00 64.85           N
ATOM   4830  CA  VAL B 628     -74.554  46.386  -3.762  1.00 67.65           C
ATOM   4831  C   VAL B 628     -75.241  45.102  -3.291  1.00 63.03           C
ATOM   4832  O   VAL B 628     -75.801  45.073  -2.184  1.00 63.31           O
ATOM   4833  CB  VAL B 628     -75.560  47.320  -4.513  1.00 67.07           C
ATOM   4834  CG1 VAL B 628     -74.883  48.629  -4.906  1.00 65.74           C
ATOM   4835  CG2 VAL B 628     -76.196  46.642  -5.715  1.00 69.91           C
ATOM   4836  N   ALA B 629     -75.171  44.050  -4.108  1.00 59.84           N
ATOM   4837  CA  ALA B 629     -75.658  42.717  -3.711  1.00 61.71           C
ATOM   4838  C   ALA B 629     -75.024  42.213  -2.397  1.00 63.40           C
ATOM   4839  O   ALA B 629     -75.740  41.773  -1.499  1.00 63.01           O
ATOM   4840  CB  ALA B 629     -75.437  41.709  -4.827  1.00 57.52           C
ATOM   4841  N   ASP B 630     -73.699  42.301  -2.284  1.00 63.73           N
ATOM   4842  CA  ASP B 630     -72.990  41.827  -1.087  1.00 68.33           C
ATOM   4843  C   ASP B 630     -73.226  42.679   0.150  1.00 66.94           C
ATOM   4844  O   ASP B 630     -73.150  42.173   1.268  1.00 68.06           O
ATOM   4845  CB  ASP B 630     -71.486  41.721  -1.340  1.00 72.39           C
ATOM   4846  CG  ASP B 630     -71.126  40.552  -2.239  1.00 77.76           C
ATOM   4847  OD1 ASP B 630     -71.870  40.267  -3.200  1.00 87.32           O
ATOM   4848  OD2 ASP B 630     -70.086  39.916  -1.988  1.00 76.20           O
ATOM   4849  N   CYS B 631     -73.489  43.964  -0.047  1.00 66.97           N
ATOM   4850  CA  CYS B 631     -73.866  44.848   1.058  1.00 68.14           C
ATOM   4851  C   CYS B 631     -75.308  44.576   1.506  1.00 70.00           C
ATOM   4852  O   CYS B 631     -75.615  44.642   2.705  1.00 69.70           O
ATOM   4853  CB  CYS B 631     -73.689  46.313   0.662  1.00 66.71           C
ATOM   4854  SG  CYS B 631     -71.957  46.820   0.493  1.00 61.60           S
ATOM   4855  N   GLY B 632     -76.176  44.266   0.542  1.00 69.96           N
ATOM   4856  CA  GLY B 632     -77.573  43.936   0.813  1.00 72.82           C
ATOM   4857  C   GLY B 632     -77.777  42.577   1.443  1.00 75.74           C
ATOM   4858  O   GLY B 632     -78.674  42.401   2.274  1.00 88.43           O
ATOM   4859  N   SER B 633     -76.960  41.607   1.038  1.00 79.08           N
ATOM   4860  CA  SER B 633     -77.046  40.242   1.576  1.00 72.56           C
ATOM   4861  C   SER B 633     -76.502  40.172   2.999  1.00 69.07           C
ATOM   4862  O   SER B 633     -76.872  39.280   3.749  1.00 73.35           O
ATOM   4863  CB  SER B 633     -76.294  39.251   0.681  1.00 69.81           C
ATOM   4864  OG  SER B 633     -74.895  39.302   0.917  1.00 65.01           O
ATOM   4865  N   GLY B 634     -75.612  41.097   3.356  1.00 66.07           N
ATOM   4866  CA  GLY B 634     -74.887  41.039   4.626  1.00 62.62           C
ATOM   4867  C   GLY B 634     -73.466  40.512   4.445  1.00 61.28           C
ATOM   4868  O   GLY B 634     -72.641  40.697   5.336  1.00 62.26           O
ATOM   4869  N   ALA B 635     -73.175  39.880   3.294  1.00 56.83           N
ATOM   4870  CA  ALA B 635     -71.835  39.353   2.957  1.00 55.76           C
ATOM   4871  C   ALA B 635     -70.669  40.318   3.242  1.00 63.90           C
ATOM   4872  O   ALA B 635     -69.629  39.889   3.758  1.00 69.99           O
ATOM   4873  CB  ALA B 635     -71.787  38.910   1.496  1.00 53.27           C
ATOM   4874  N   LEU B 636     -70.848  41.602   2.915  1.00 63.95           N
ATOM   4875  CA  LEU B 636     -69.833  42.626   3.149  1.00 66.23           C
ATOM   4876  C   LEU B 636     -70.197  43.492   4.350  1.00 63.71           C
ATOM   4877  O   LEU B 636     -71.178  44.220   4.311  1.00 70.46           O
ATOM   4878  CB  LEU B 636     -69.683  43.484   1.893  1.00 68.89           C
ATOM   4879  CG  LEU B 636     -68.679  44.641   1.906  1.00 72.58           C
ATOM   4880  CD1 LEU B 636     -67.351  44.282   2.562  1.00 75.11           C
ATOM   4881  CD2 LEU B 636     -68.451  45.103   0.475  1.00 76.16           C
ATOM   4882  N   HIS B 637     -69.405  43.423   5.414  1.00 69.54           N
ATOM   4883  CA  HIS B 637     -69.664  44.228   6.613  1.00 74.41           C
ATOM   4884  C   HIS B 637     -69.336  45.700   6.296  1.00 70.29           C
ATOM   4885  O   HIS B 637     -68.348  45.966   5.610  1.00 69.55           O
ATOM   4886  CB  HIS B 637     -68.831  43.728   7.809  1.00 81.38           C
ATOM   4887  CG  HIS B 637     -69.177  44.376   9.120  1.00 93.59           C
ATOM   4888  ND1 HIS B 637     -70.409  44.236   9.724  1.00101.52           N
ATOM   4889  CD2 HIS B 637     -68.438  45.145   9.957  1.00101.15           C
ATOM   4890  CE1 HIS B 637     -70.421  44.903  10.865  1.00102.01           C
ATOM   4891  NE2 HIS B 637     -69.237  45.465  11.030  1.00103.92           N
ATOM   4892  N   PRO B 638     -70.178  46.653   6.757  1.00 67.15           N
ATOM   4893  CA  PRO B 638     -69.911  48.092   6.622  1.00 66.82           C
ATOM   4894  C   PRO B 638     -68.493  48.594   6.908  1.00 65.87           C
ATOM   4895  O   PRO B 638     -67.967  49.366   6.116  1.00 76.61           O
ATOM   4896  CB  PRO B 638     -70.908  48.704   7.612  1.00 66.95           C
ATOM   4897  CG  PRO B 638     -72.106  47.814   7.479  1.00 67.55           C
ATOM   4898  CD  PRO B 638     -71.598  46.432   7.116  1.00 66.63           C
ATOM   4899  N   ALA B 639     -67.889  48.180   8.018  1.00 69.04           N
ATOM   4900  CA  ALA B 639     -66.544  48.661   8.395  1.00 68.56           C
ATOM   4901  C   ALA B 639     -65.418  48.124   7.492  1.00 65.50           C
ATOM   4902  O   ALA B 639     -64.359  48.759   7.394  1.00 56.57           O
ATOM   4903  CB  ALA B 639     -66.250  48.349   9.861  1.00 70.02           C
ATOM   4904  N   ASP B 640     -65.648  46.972   6.840  1.00 69.25           N
ATOM   4905  CA  ASP B 640     -64.694  46.415   5.860  1.00 74.28           C
ATOM   4906  C   ASP B 640     -64.625  47.343   4.656  1.00 71.00           C
ATOM   4907  O   ASP B 640     -63.535  47.720   4.224  1.00 71.96           O
ATOM   4908  CB  ASP B 640     -65.081  44.989   5.378  1.00 78.72           C
ATOM   4909  CG  ASP B 640     -65.043  43.917   6.496  1.00 80.39           C
ATOM   4910  OD1 ASP B 640     -64.235  44.043   7.451  1.00 76.69           O
ATOM   4911  OD2 ASP B 640     -65.826  42.931   6.391  1.00 79.35           O
ATOM   4912  N   LEU B 641     -65.795  47.709   4.127  1.00 68.98           N
ATOM   4913  CA  LEU B 641     -65.904  48.674   3.023  1.00 69.74           C
ATOM   4914  C   LEU B 641     -65.361  50.075   3.387  1.00 66.20           C
ATOM   4915  O   LEU B 641     -64.668  50.718   2.584  1.00 64.87           O
ATOM   4916  CB  LEU B 641     -67.369  48.792   2.569  1.00 70.70           C
ATOM   4917  CG  LEU B 641     -67.662  49.714   1.375  1.00 68.81           C
ATOM   4918  CD1 LEU B 641     -66.890  49.265   0.143  1.00 67.82           C
ATOM   4919  CD2 LEU B 641     -69.152  49.770   1.085  1.00 68.23           C
ATOM   4920  N   LYS B 642     -65.703  50.537   4.588  1.00 60.57           N
ATOM   4921  CA  LYS B 642     -65.274  51.848   5.093  1.00 59.53           C
ATOM   4922  C   LYS B 642     -63.756  51.999   5.077  1.00 59.35           C
ATOM   4923  O   LYS B 642     -63.246  53.032   4.663  1.00 61.65           O
ATOM   4924  CB  LYS B 642     -65.790  52.066   6.518  1.00 59.15           C
ATOM   4925  CG  LYS B 642     -66.247  53.476   6.847  1.00 61.66           C
ATOM   4926  CD  LYS B 642     -67.573  53.393   7.583  1.00 66.77           C
ATOM   4927  CE  LYS B 642     -68.072  54.750   8.052  1.00 68.04           C
ATOM   4928  NZ  LYS B 642     -69.455  54.641   8.571  1.00 69.99           N
ATOM   4929  N   ALA B 643     -63.038  50.963   5.507  1.00 61.76           N
ATOM   4930  CA  ALA B 643     -61.566  51.002   5.524  1.00 62.06           C
ATOM   4931  C   ALA B 643     -60.970  50.911   4.111  1.00 61.38           C
ATOM   4932  O   ALA B 643     -59.907  51.485   3.854  1.00 61.75           O
ATOM   4933  CB  ALA B 643     -61.016  49.888   6.401  1.00 63.48           C
ATOM   4934  N   ALA B 644     -61.659  50.206   3.207  1.00 58.87           N
ATOM   4935  CA  ALA B 644     -61.281  50.145   1.795  1.00 60.96           C
ATOM   4936  C   ALA B 644     -61.444  51.513   1.090  1.00 65.56           C
ATOM   4937  O   ALA B 644     -60.547  51.952   0.362  1.00 70.20           O
ATOM   4938  CB  ALA B 644     -62.102  49.074   1.076  1.00 60.61           C
ATOM   4939  N   VAL B 645     -62.599  52.151   1.305  1.00 62.19           N
ATOM   4940  CA  VAL B 645     -62.890  53.491   0.803  1.00 60.99           C
ATOM   4941  C   VAL B 645     -61.892  54.518   1.333  1.00 59.33           C
ATOM   4942  O   VAL B 645     -61.354  55.317   0.562  1.00 55.30           O
ATOM   4943  CB  VAL B 645     -64.353  53.918   1.149  1.00 62.39           C
ATOM   4944  CG1 VAL B 645     -64.662  55.368   0.746  1.00 60.81           C
ATOM   4945  CG2 VAL B 645     -65.348  52.971   0.484  1.00 61.00           C
ATOM   4946  N   LEU B 646     -61.681  54.509   2.646  1.00 60.09           N
ATOM   4947  CA  LEU B 646     -60.762  55.449   3.294  1.00 63.85           C
ATOM   4948  C   LEU B 646     -59.379  55.333   2.675  1.00 66.99           C
ATOM   4949  O   LEU B 646     -58.722  56.339   2.399  1.00 66.26           O
ATOM   4950  CB  LEU B 646     -60.679  55.189   4.806  1.00 67.70           C
ATOM   4951  CG  LEU B 646     -59.583  55.923   5.606  1.00 73.47           C
ATOM   4952  CD1 LEU B 646     -59.544  57.430   5.349  1.00 77.18           C
ATOM   4953  CD2 LEU B 646     -59.759  55.667   7.095  1.00 72.17           C
ATOM   4954  N   GLN B 647     -58.957  54.090   2.449  1.00 68.69           N
ATOM   4955  CA  GLN B 647     -57.648  53.807   1.893  1.00 69.32           C
ATOM   4956  C   GLN B 647     -57.460  54.490   0.541  1.00 65.52           C
ATOM   4957  O   GLN B 647     -56.446  55.160   0.310  1.00 58.32           O
ATOM   4958  CB  GLN B 647     -57.440  52.278   1.774  1.00 73.64           C
ATOM   4959  CG  GLN B 647     -56.064  51.841   1.299  1.00 74.86           C
ATOM   4960  CD  GLN B 647     -54.953  52.605   2.004  1.00 80.88           C
ATOM   4961  OE1 GLN B 647     -55.006  52.810   3.223  1.00 80.05           O
ATOM   4962  NE2 GLN B 647     -53.953  53.053   1.242  1.00 83.73           N
ATOM   4963  N   LEU B 648     -58.460  54.326  -0.328  1.00 64.97           N
ATOM   4964  CA  LEU B 648     -58.422  54.856  -1.694  1.00 63.61           C
ATOM   4965  C   LEU B 648     -58.534  56.376  -1.773  1.00 63.96           C
ATOM   4966  O   LEU B 648     -57.898  56.980  -2.628  1.00 63.50           O
ATOM   4967  CB  LEU B 648     -59.513  54.212  -2.561  1.00 67.56           C
ATOM   4968  CG  LEU B 648     -59.040  53.141  -3.544  1.00 71.57           C
ATOM   4969  CD1 LEU B 648     -58.543  51.893  -2.807  1.00 79.33           C
ATOM   4970  CD2 LEU B 648     -60.181  52.836  -4.503  1.00 68.45           C
ATOM   4971  N   LEU B 649     -59.335  56.984  -0.891  1.00 63.12           N
ATOM   4972  CA  LEU B 649     -59.444  58.447  -0.806  1.00 62.45           C
ATOM   4973  C   LEU B 649     -58.135  59.113  -0.389  1.00 69.40           C
ATOM   4974  O   LEU B 649     -57.792  60.182  -0.908  1.00 67.40           O
ATOM   4975  CB  LEU B 649     -60.554  58.870   0.162  1.00 62.42           C
ATOM   4976  CG  LEU B 649     -61.974  58.609  -0.352  1.00 61.53           C
ATOM   4977  CD1 LEU B 649     -62.979  58.686   0.785  1.00 57.78           C
ATOM   4978  CD2 LEU B 649     -62.344  59.568  -1.477  1.00 61.93           C
ATOM   4979  N   LEU B 650     -57.406  58.487   0.538  1.00 72.15           N
ATOM   4980  CA  LEU B 650     -56.096  58.995   0.961  1.00 69.99           C
ATOM   4981  C   LEU B 650     -55.069  58.856  -0.160  1.00 69.65           C
ATOM   4982  O   LEU B 650     -54.292  59.777  -0.388  1.00 72.94           O
ATOM   4983  CB  LEU B 650     -55.623  58.289   2.223  1.00 67.40           C
ATOM   4984  CG  LEU B 650     -56.499  58.529   3.461  1.00 67.56           C
ATOM   4985  CD1 LEU B 650     -56.069  57.593   4.579  1.00 67.71           C
ATOM   4986  CD2 LEU B 650     -56.477  59.978   3.932  1.00 64.74           C
ATOM   4987  N   ASP B 651     -55.108  57.724  -0.864  1.00 71.97           N
ATOM   4988  CA  ASP B 651     -54.296  57.463  -2.072  1.00 75.38           C
ATOM   4989  C   ASP B 651     -54.463  58.530  -3.163  1.00 75.74           C
ATOM   4990  O   ASP B 651     -53.513  59.262  -3.482  1.00 81.17           O
ATOM   4991  CB  ASP B 651     -54.630  56.033  -2.651  1.00 83.83           C
ATOM   4992  CG  ASP B 651     -53.903  54.911  -1.906  1.00 86.46           C
ATOM   4993  OD1 ASP B 651     -53.586  55.114  -0.705  1.00 86.42           O
ATOM   4994  OD2 ASP B 651     -53.648  53.840  -2.524  1.00 85.43           O
ATOM   4995  N   ARG B 652     -55.681  58.650  -3.689  1.00 74.66           N
ATOM   4996  CA  ARG B 652     -56.003  59.662  -4.702  1.00 75.94           C
ATOM   4997  C   ARG B 652     -55.622  61.083  -4.294  1.00 74.95           C
ATOM   4998  O   ARG B 652     -55.236  61.882  -5.138  1.00 71.87           O
ATOM   4999  CB  ARG B 652     -57.499  59.658  -5.017  1.00 79.30           C
ATOM   5000  CG  ARG B 652     -57.916  58.562  -5.966  1.00 84.16           C
ATOM   5001  CD  ARG B 652     -59.399  58.206  -5.798  1.00 86.94           C
ATOM   5002  NE  ARG B 652     -60.336  58.973  -6.647  1.00 83.51           N
ATOM   5003  CZ  ARG B 652     -60.920  60.124  -6.299  1.00 84.18           C
ATOM   5004  NH1 ARG B 652     -60.702  60.712  -5.115  1.00 86.60           N
ATOM   5005  NH2 ARG B 652     -61.751  60.702  -7.150  1.00 83.50           N
ATOM   5006  N   SER B 653     -55.781  61.397  -3.006  1.00 74.97           N
ATOM   5007  CA  SER B 653     -55.568  62.747  -2.487  1.00 72.49           C
ATOM   5008  C   SER B 653     -54.119  63.041  -2.098  1.00 72.70           C
ATOM   5009  O   SER B 653     -53.835  64.136  -1.609  1.00 76.22           O
ATOM   5010  CB  SER B 653     -56.499  62.994  -1.285  1.00 70.46           C
ATOM   5011  OG  SER B 653     -56.178  62.165  -0.184  1.00 70.62           O
ATOM   5012  N   ALA B 654     -53.207  62.089  -2.324  1.00 74.09           N
ATOM   5013  CA  ALA B 654     -51.802  62.234  -1.899  1.00 69.90           C
ATOM   5014  C   ALA B 654     -51.088  63.417  -2.563  1.00 64.92           C
ATOM   5015  O   ALA B 654     -50.453  64.211  -1.882  1.00 62.32           O
ATOM   5016  CB  ALA B 654     -51.030  60.939  -2.142  1.00 64.70           C
ATOM   5017  N   GLN B 655     -51.200  63.535  -3.882  1.00 64.60           N
ATOM   5018  CA  GLN B 655     -50.574  64.645  -4.598  1.00 69.65           C
ATOM   5019  C   GLN B 655     -51.114  65.980  -4.115  1.00 72.20           C
ATOM   5020  O   GLN B 655     -50.353  66.936  -3.960  1.00 69.25           O
ATOM   5021  CB  GLN B 655     -50.774  64.532  -6.107  1.00 78.15           C
ATOM   5022  CG  GLN B 655     -49.703  63.737  -6.815  1.00 86.15           C
ATOM   5023  CD  GLN B 655     -49.812  63.875  -8.325  1.00 96.09           C
ATOM   5024  OE1 GLN B 655     -50.007  62.888  -9.031  1.00104.56           O
ATOM   5025  NE2 GLN B 655     -49.706  65.113  -8.826  1.00 91.12           N
ATOM   5026  N   ALA B 656     -52.431  66.038  -3.906  1.00 71.20           N
ATOM   5027  CA  ALA B 656     -53.102  67.239  -3.427  1.00 68.89           C
ATOM   5028  C   ALA B 656     -52.673  67.609  -2.012  1.00 66.01           C
ATOM   5029  O   ALA B 656     -52.340  68.764  -1.749  1.00 69.35           O
ATOM   5030  CB  ALA B 656     -54.603  67.060  -3.480  1.00 70.22           C
ATOM   5031  N   ARG B 657     -52.661  66.638  -1.113  1.00 65.71           N
ATOM   5032  CA  ARG B 657     -52.252  66.899   0.276  1.00 76.15           C
ATOM   5033  C   ARG B 657     -50.771  67.296   0.433  1.00 81.30           C
ATOM   5034  O   ARG B 657     -50.420  68.041   1.357  1.00 85.53           O
ATOM   5035  CB  ARG B 657     -52.616  65.716   1.172  1.00 69.52           C
ATOM   5036  CG  ARG B 657     -54.116  65.588   1.310  1.00 66.94           C
ATOM   5037  CD  ARG B 657     -54.547  64.437   2.200  1.00 68.75           C
ATOM   5038  NE  ARG B 657     -54.198  63.126   1.646  1.00 71.06           N
ATOM   5039  CZ  ARG B 657     -53.197  62.334   2.050  1.00 67.40           C
ATOM   5040  NH1 ARG B 657     -52.385  62.670   3.052  1.00 63.66           N
ATOM   5041  NH2 ARG B 657     -53.015  61.175   1.433  1.00 65.65           N
ATOM   5042  N   ALA B 658     -49.923  66.828  -0.481  1.00 86.03           N
ATOM   5043  CA  ALA B 658     -48.533  67.292  -0.558  1.00 89.43           C
ATOM   5044  C   ALA B 658     -48.445  68.790  -0.875  1.00 88.62           C
ATOM   5045  O   ALA B 658     -47.620  69.498  -0.300  1.00 92.36           O
ATOM   5046  CB  ALA B 658     -47.764  66.501  -1.605  1.00 88.62           C
ATOM   5047  N   LEU B 659     -49.270  69.255  -1.810  1.00 83.50           N
ATOM   5048  CA  LEU B 659     -49.306  70.670  -2.164  1.00 80.57           C
ATOM   5049  C   LEU B 659     -49.840  71.527  -1.014  1.00 77.40           C
ATOM   5050  O   LEU B 659     -49.410  72.667  -0.862  1.00 75.57           O
ATOM   5051  CB  LEU B 659     -50.134  70.901  -3.440  1.00 80.14           C
ATOM   5052  CG  LEU B 659     -49.567  70.307  -4.729  1.00 84.35           C
ATOM   5053  CD1 LEU B 659     -50.624  70.309  -5.817  1.00 88.23           C
ATOM   5054  CD2 LEU B 659     -48.333  71.053  -5.202  1.00 84.40           C
ATOM   5055  N   LEU B 660     -50.789  71.002  -0.237  1.00 77.09           N
ATOM   5056  CA  LEU B 660     -51.385  71.766   0.881  1.00 81.52           C
ATOM   5057  C   LEU B 660     -50.376  72.135   1.966  1.00 84.16           C
ATOM   5058  O   LEU B 660     -50.468  73.209   2.565  1.00 80.69           O
ATOM   5059  CB  LEU B 660     -52.554  71.000   1.512  1.00 80.02           C
ATOM   5060  CG  LEU B 660     -53.808  70.811   0.658  1.00 80.02           C
ATOM   5061  CD1 LEU B 660     -54.808  69.943   1.417  1.00 78.40           C
ATOM   5062  CD2 LEU B 660     -54.435  72.146   0.235  1.00 82.81           C
ATOM   5063  N   ASN B 661     -49.407  71.247   2.184  1.00 91.95           N
[truncated: 12,246 more chars]
