# Supplementary material for: A non-redundant data set of nanobody-antigen crystal structures
Source: Data Brief. 2019 Mar 6;24:103754. doi: 10.1016/j.dib.2019.103754 (PMC6441729; doi:10.1016/j.dib.2019.103754)
Supplement: Multimedia component 5 [file mmc5.zip › Data_set/Nb-Ag_3/1bzq_3.pdb]

ATOM      1  N   LYS A   1     -10.829  11.340 -13.055  1.00 47.56           N
ATOM      2  CA  LYS A   1      -9.797  10.979 -14.068  1.00 47.24           C
ATOM      3  C   LYS A   1      -9.130   9.648 -13.721  1.00 46.47           C
ATOM      4  O   LYS A   1      -9.096   8.716 -14.527  1.00 47.01           O
ATOM      5  CB  LYS A   1      -8.674  12.016 -14.119  1.00 47.70           C
ATOM      6  CG  LYS A   1      -8.628  12.913 -15.333  1.00 48.40           C
ATOM      7  CD  LYS A   1      -9.487  14.156 -15.127  1.00 49.05           C
ATOM      8  CE  LYS A   1     -10.231  14.515 -16.407  1.00 49.57           C
ATOM      9  NZ  LYS A   1     -11.432  13.641 -16.577  1.00 49.85           N
ATOM     10  N   GLU A   2      -8.481   9.651 -12.552  1.00 44.68           N
ATOM     11  CA  GLU A   2      -7.790   8.447 -12.085  1.00 42.69           C
ATOM     12  C   GLU A   2      -8.833   7.490 -11.522  1.00 41.29           C
ATOM     13  O   GLU A   2      -9.703   7.952 -10.773  1.00 41.61           O
ATOM     14  CB  GLU A   2      -6.758   8.785 -11.008  1.00 42.37           C
ATOM     15  CG  GLU A   2      -5.580   7.837 -10.910  1.00 42.21           C
ATOM     16  CD  GLU A   2      -4.659   8.046  -9.723  1.00 41.86           C
ATOM     17  OE1 GLU A   2      -5.093   8.625  -8.702  1.00 41.31           O
ATOM     18  OE2 GLU A   2      -3.480   7.630  -9.799  1.00 41.21           O
ATOM     19  N   THR A   3      -8.760   6.213 -11.872  1.00 39.59           N
ATOM     20  CA  THR A   3      -9.737   5.264 -11.334  1.00 37.96           C
ATOM     21  C   THR A   3      -9.289   4.736  -9.977  1.00 37.16           C
ATOM     22  O   THR A   3      -8.130   4.824  -9.581  1.00 36.90           O
ATOM     23  CB  THR A   3     -10.019   4.070 -12.257  1.00 37.46           C
ATOM     24  OG1 THR A   3      -8.848   3.249 -12.340  1.00 37.16           O
ATOM     25  CG2 THR A   3     -10.411   4.556 -13.639  1.00 37.18           C
ATOM     26  N   ALA A   4     -10.237   4.116  -9.275  1.00 36.31           N
ATOM     27  CA  ALA A   4      -9.930   3.530  -7.964  1.00 35.01           C
ATOM     28  C   ALA A   4      -8.811   2.504  -8.117  1.00 34.02           C
ATOM     29  O   ALA A   4      -7.800   2.607  -7.420  1.00 34.12           O
ATOM     30  CB  ALA A   4     -11.187   2.985  -7.334  1.00 34.57           C
ATOM     31  N   ALA A   5      -8.914   1.597  -9.080  1.00 32.32           N
ATOM     32  CA  ALA A   5      -7.855   0.661  -9.398  1.00 31.19           C
ATOM     33  C   ALA A   5      -6.514   1.377  -9.527  1.00 31.09           C
ATOM     34  O   ALA A   5      -5.574   1.136  -8.771  1.00 31.36           O
ATOM     35  CB  ALA A   5      -8.172  -0.068 -10.694  1.00 30.26           C
ATOM     36  N   ALA A   6      -6.431   2.311 -10.468  1.00 30.60           N
ATOM     37  CA  ALA A   6      -5.255   3.121 -10.729  1.00 29.74           C
ATOM     38  C   ALA A   6      -4.647   3.718  -9.470  1.00 29.29           C
ATOM     39  O   ALA A   6      -3.456   3.582  -9.197  1.00 29.61           O
ATOM     40  CB  ALA A   6      -5.677   4.249 -11.668  1.00 29.42           C
ATOM     41  N   LYS A   7      -5.465   4.385  -8.662  1.00 28.19           N
ATOM     42  CA  LYS A   7      -5.033   4.968  -7.404  1.00 27.14           C
ATOM     43  C   LYS A   7      -4.350   3.937  -6.510  1.00 27.30           C
ATOM     44  O   LYS A   7      -3.273   4.224  -5.965  1.00 27.38           O
ATOM     45  CB  LYS A   7      -6.228   5.566  -6.662  1.00 26.79           C
ATOM     46  CG  LYS A   7      -5.844   6.400  -5.451  1.00 26.61           C
ATOM     47  CD  LYS A   7      -7.039   7.181  -4.930  1.00 26.43           C
ATOM     48  CE  LYS A   7      -6.866   7.558  -3.467  1.00 26.65           C
ATOM     49  NZ  LYS A   7      -7.483   6.543  -2.567  1.00 26.61           N
ATOM     50  N   PHE A   8      -4.956   2.748  -6.383  1.00 26.31           N
ATOM     51  CA  PHE A   8      -4.364   1.680  -5.586  1.00 25.24           C
ATOM     52  C   PHE A   8      -2.948   1.368  -6.075  1.00 25.72           C
ATOM     53  O   PHE A   8      -1.998   1.290  -5.299  1.00 25.34           O
ATOM     54  CB  PHE A   8      -5.196   0.405  -5.631  1.00 23.54           C
ATOM     55  CG  PHE A   8      -4.613  -0.746  -4.864  1.00 22.39           C
ATOM     56  CD1 PHE A   8      -4.872  -0.898  -3.512  1.00 22.18           C
ATOM     57  CD2 PHE A   8      -3.819  -1.688  -5.502  1.00 22.15           C
ATOM     58  CE1 PHE A   8      -4.344  -1.966  -2.806  1.00 22.26           C
ATOM     59  CE2 PHE A   8      -3.281  -2.752  -4.808  1.00 22.15           C
ATOM     60  CZ  PHE A   8      -3.548  -2.900  -3.451  1.00 22.10           C
ATOM     61  N   GLU A   9      -2.835   1.157  -7.384  1.00 26.33           N
ATOM     62  CA  GLU A   9      -1.554   0.873  -8.003  1.00 27.40           C
ATOM     63  C   GLU A   9      -0.539   1.955  -7.651  1.00 28.19           C
ATOM     64  O   GLU A   9       0.471   1.674  -6.991  1.00 29.03           O
ATOM     65  CB  GLU A   9      -1.723   0.758  -9.512  1.00 27.83           C
ATOM     66  CG  GLU A   9      -1.909  -0.679  -9.981  1.00 28.50           C
ATOM     67  CD  GLU A   9      -1.860  -0.762 -11.502  1.00 29.05           C
ATOM     68  OE1 GLU A   9      -0.750  -0.579 -12.068  1.00 29.28           O
ATOM     69  OE2 GLU A   9      -2.944  -1.010 -12.071  1.00 28.32           O
ATOM     70  N   ARG A  10      -0.862   3.206  -7.984  1.00 27.61           N
ATOM     71  CA  ARG A  10      -0.004   4.327  -7.651  1.00 26.56           C
ATOM     72  C   ARG A  10       0.402   4.412  -6.190  1.00 26.40           C
ATOM     73  O   ARG A  10       1.579   4.560  -5.889  1.00 26.71           O
ATOM     74  CB  ARG A  10      -0.680   5.657  -8.002  1.00 25.93           C
ATOM     75  CG  ARG A  10       0.239   6.845  -7.711  1.00 25.30           C
ATOM     76  CD  ARG A  10      -0.311   8.115  -8.336  1.00 24.66           C
ATOM     77  NE  ARG A  10      -1.734   8.228  -8.032  1.00 24.03           N
ATOM     78  CZ  ARG A  10      -2.166   8.881  -6.963  1.00 24.40           C
ATOM     79  NH1 ARG A  10      -1.300   9.481  -6.161  1.00 24.59           N
ATOM     80  NH2 ARG A  10      -3.467   8.942  -6.715  1.00 24.55           N
ATOM     81  N   GLN A  11      -0.540   4.382  -5.257  1.00 26.46           N
ATOM     82  CA  GLN A  11      -0.217   4.519  -3.847  1.00 25.76           C
ATOM     83  C   GLN A  11       0.537   3.334  -3.263  1.00 25.65           C
ATOM     84  O   GLN A  11       1.171   3.520  -2.220  1.00 25.40           O
ATOM     85  CB  GLN A  11      -1.474   4.720  -2.985  1.00 25.04           C
ATOM     86  CG  GLN A  11      -2.378   5.862  -3.378  1.00 25.16           C
ATOM     87  CD  GLN A  11      -3.324   6.292  -2.274  1.00 25.34           C
ATOM     88  OE1 GLN A  11      -2.963   7.072  -1.385  1.00 25.53           O
ATOM     89  NE2 GLN A  11      -4.559   5.800  -2.321  1.00 25.00           N
ATOM     90  N   HIS A  12       0.221   2.119  -3.708  1.00 26.05           N
ATOM     91  CA  HIS A  12       0.670   0.923  -3.014  1.00 26.90           C
ATOM     92  C   HIS A  12       1.461  -0.085  -3.830  1.00 28.69           C
ATOM     93  O   HIS A  12       1.961  -1.040  -3.219  1.00 29.00           O
ATOM     94  CB  HIS A  12      -0.565   0.193  -2.451  1.00 25.03           C
ATOM     95  CG  HIS A  12      -1.483   1.026  -1.619  1.00 23.63           C
ATOM     96  ND1 HIS A  12      -1.083   1.602  -0.428  1.00 23.46           N
ATOM     97  CD2 HIS A  12      -2.757   1.423  -1.816  1.00 22.75           C
ATOM     98  CE1 HIS A  12      -2.076   2.303   0.085  1.00 22.88           C
ATOM     99  NE2 HIS A  12      -3.098   2.210  -0.747  1.00 22.67           N
ATOM    100  N   MET A  13       1.527   0.006  -5.153  1.00 30.20           N
ATOM    101  CA  MET A  13       2.227  -1.020  -5.911  1.00 31.92           C
ATOM    102  C   MET A  13       3.639  -0.641  -6.320  1.00 33.90           C
ATOM    103  O   MET A  13       3.846   0.315  -7.068  1.00 34.92           O
ATOM    104  CB  MET A  13       1.422  -1.371  -7.158  1.00 31.66           C
ATOM    105  CG  MET A  13       0.157  -2.165  -6.861  1.00 32.03           C
ATOM    106  SD  MET A  13       0.511  -3.766  -6.108  1.00 31.50           S
ATOM    107  CE  MET A  13       1.461  -4.521  -7.431  1.00 31.70           C
ATOM    108  N   ASP A  14       4.624  -1.409  -5.870  1.00 35.39           N
ATOM    109  CA  ASP A  14       6.004  -1.199  -6.271  1.00 36.97           C
ATOM    110  C   ASP A  14       6.640  -2.553  -6.584  1.00 38.45           C
ATOM    111  O   ASP A  14       7.520  -3.049  -5.881  1.00 38.88           O
ATOM    112  CB  ASP A  14       6.835  -0.415  -5.269  1.00 36.78           C
ATOM    113  CG  ASP A  14       8.140   0.062  -5.879  1.00 36.00           C
ATOM    114  OD1 ASP A  14       8.372  -0.151  -7.085  1.00 35.63           O
ATOM    115  OD2 ASP A  14       8.949   0.648  -5.141  1.00 36.43           O
ATOM    116  N   SER A  15       6.232  -3.125  -7.713  1.00 39.79           N
ATOM    117  CA  SER A  15       6.717  -4.410  -8.172  1.00 41.27           C
ATOM    118  C   SER A  15       8.195  -4.421  -8.526  1.00 42.58           C
ATOM    119  O   SER A  15       8.849  -5.465  -8.434  1.00 43.39           O
ATOM    120  CB  SER A  15       5.986  -4.884  -9.430  1.00 41.08           C
ATOM    121  OG  SER A  15       4.637  -4.516  -9.505  1.00 41.25           O
ATOM    122  N   SER A  16       8.771  -3.303  -8.923  1.00 43.89           N
ATOM    123  CA  SER A  16      10.156  -3.149  -9.324  1.00 44.82           C
ATOM    124  C   SER A  16      11.205  -3.237  -8.232  1.00 45.52           C
ATOM    125  O   SER A  16      12.288  -2.640  -8.322  1.00 46.47           O
ATOM    126  CB  SER A  16      10.267  -1.758  -9.992  1.00 44.73           C
ATOM    127  OG  SER A  16       9.739  -0.800  -9.077  1.00 44.74           O
ATOM    128  N   THR A  17      10.960  -3.950  -7.153  1.00 45.55           N
ATOM    129  CA  THR A  17      11.883  -4.169  -6.063  1.00 45.81           C
ATOM    130  C   THR A  17      11.344  -5.329  -5.219  1.00 45.86           C
ATOM    131  O   THR A  17      10.160  -5.650  -5.281  1.00 45.79           O
ATOM    132  CB  THR A  17      12.157  -2.950  -5.173  1.00 45.83           C
ATOM    133  OG1 THR A  17      13.064  -3.307  -4.118  1.00 45.33           O
ATOM    134  CG2 THR A  17      10.887  -2.424  -4.520  1.00 46.17           C
ATOM    135  N   SER A  18      12.249  -5.967  -4.487  1.00 45.98           N
ATOM    136  CA  SER A  18      11.860  -7.091  -3.640  1.00 46.08           C
ATOM    137  C   SER A  18      11.753  -6.631  -2.190  1.00 45.96           C
ATOM    138  O   SER A  18      11.271  -7.343  -1.317  1.00 46.10           O
ATOM    139  CB  SER A  18      12.840  -8.250  -3.782  1.00 46.23           C
ATOM    140  OG  SER A  18      14.016  -8.055  -3.011  1.00 46.35           O
ATOM    141  N   ALA A  19      12.240  -5.426  -1.927  1.00 46.06           N
ATOM    142  CA  ALA A  19      12.197  -4.828  -0.600  1.00 46.19           C
ATOM    143  C   ALA A  19      12.717  -3.396  -0.662  1.00 46.31           C
ATOM    144  O   ALA A  19      13.571  -3.105  -1.506  1.00 46.56           O
ATOM    145  CB  ALA A  19      13.019  -5.659   0.374  1.00 45.89           C
ATOM    146  N   ALA A  20      12.204  -2.516   0.193  1.00 46.18           N
ATOM    147  CA  ALA A  20      12.697  -1.133   0.206  1.00 45.96           C
ATOM    148  C   ALA A  20      14.227  -1.183   0.237  1.00 45.92           C
ATOM    149  O   ALA A  20      14.791  -1.655   1.224  1.00 45.58           O
ATOM    150  CB  ALA A  20      12.151  -0.402   1.417  1.00 45.80           C
ATOM    151  N   SER A  21      14.871  -0.758  -0.843  1.00 46.12           N
ATOM    152  CA  SER A  21      16.330  -0.832  -0.911  1.00 46.73           C
ATOM    153  C   SER A  21      16.987  -0.135   0.274  1.00 46.59           C
ATOM    154  O   SER A  21      17.396  -0.796   1.235  1.00 47.00           O
ATOM    155  CB  SER A  21      16.849  -0.285  -2.244  1.00 47.32           C
ATOM    156  OG  SER A  21      15.837   0.425  -2.947  1.00 47.57           O
ATOM    157  N   SER A  22      17.129   1.185   0.197  1.00 46.04           N
ATOM    158  CA  SER A  22      17.808   1.910   1.267  1.00 45.53           C
ATOM    159  C   SER A  22      16.882   2.117   2.456  1.00 45.35           C
ATOM    160  O   SER A  22      15.912   1.392   2.659  1.00 45.63           O
ATOM    161  CB  SER A  22      18.368   3.219   0.726  1.00 45.79           C
ATOM    162  OG  SER A  22      17.333   4.059   0.243  1.00 46.71           O
ATOM    163  N   SER A  23      17.186   3.113   3.273  1.00 44.64           N
ATOM    164  CA  SER A  23      16.407   3.465   4.449  1.00 44.05           C
ATOM    165  C   SER A  23      15.747   4.816   4.182  1.00 43.68           C
ATOM    166  O   SER A  23      15.059   5.423   4.993  1.00 43.48           O
ATOM    167  CB  SER A  23      17.291   3.511   5.687  1.00 44.05           C
ATOM    168  OG  SER A  23      17.426   4.808   6.221  1.00 43.98           O
ATOM    169  N   ASN A  24      15.968   5.270   2.950  1.00 43.03           N
ATOM    170  CA  ASN A  24      15.405   6.510   2.448  1.00 42.64           C
ATOM    171  C   ASN A  24      14.434   6.192   1.314  1.00 42.06           C
ATOM    172  O   ASN A  24      14.178   7.004   0.429  1.00 42.05           O
ATOM    173  CB  ASN A  24      16.509   7.463   1.982  1.00 43.28           C
ATOM    174  CG  ASN A  24      16.184   8.889   2.403  1.00 44.04           C
ATOM    175  OD1 ASN A  24      16.245   9.214   3.595  1.00 44.12           O
ATOM    176  ND2 ASN A  24      15.829   9.722   1.428  1.00 43.96           N
ATOM    177  N   TYR A  25      13.868   4.988   1.368  1.00 41.04           N
ATOM    178  CA  TYR A  25      12.918   4.526   0.369  1.00 39.88           C
ATOM    179  C   TYR A  25      11.594   5.266   0.494  1.00 39.70           C
ATOM    180  O   TYR A  25      11.053   5.735  -0.508  1.00 39.53           O
ATOM    181  CB  TYR A  25      12.690   3.017   0.482  1.00 38.86           C
ATOM    182  CG  TYR A  25      11.551   2.509  -0.379  1.00 38.06           C
ATOM    183  CD1 TYR A  25      10.255   2.455   0.123  1.00 37.51           C
ATOM    184  CD2 TYR A  25      11.771   2.086  -1.683  1.00 37.63           C
ATOM    185  CE1 TYR A  25       9.215   2.007  -0.659  1.00 37.27           C
ATOM    186  CE2 TYR A  25      10.731   1.626  -2.470  1.00 37.27           C
ATOM    187  CZ  TYR A  25       9.455   1.588  -1.950  1.00 37.09           C
ATOM    188  OH  TYR A  25       8.409   1.134  -2.717  1.00 36.74           O
ATOM    189  N   CYS A  26      11.069   5.355   1.708  1.00 39.73           N
ATOM    190  CA  CYS A  26       9.792   6.024   1.927  1.00 40.21           C
ATOM    191  C   CYS A  26       9.826   7.485   1.537  1.00 41.05           C
ATOM    192  O   CYS A  26       8.952   7.939   0.809  1.00 41.66           O
ATOM    193  CB  CYS A  26       9.356   5.880   3.385  1.00 39.47           C
ATOM    194  SG  CYS A  26       8.833   4.188   3.719  1.00 38.72           S
ATOM    195  N   ASN A  27      10.858   8.214   1.932  1.00 41.88           N
ATOM    196  CA  ASN A  27      11.029   9.611   1.558  1.00 42.19           C
ATOM    197  C   ASN A  27      11.007   9.820   0.051  1.00 42.68           C
ATOM    198  O   ASN A  27      10.286  10.688  -0.447  1.00 42.76           O
ATOM    199  CB  ASN A  27      12.331  10.157   2.153  1.00 41.72           C
ATOM    200  CG  ASN A  27      12.232  10.287   3.657  1.00 42.03           C
ATOM    201  OD1 ASN A  27      13.233  10.173   4.366  1.00 42.34           O
ATOM    202  ND2 ASN A  27      11.037  10.529   4.188  1.00 41.77           N
ATOM    203  N   GLN A  28      11.784   9.022  -0.675  1.00 43.10           N
ATOM    204  CA  GLN A  28      11.803   9.119  -2.128  1.00 43.63           C
ATOM    205  C   GLN A  28      10.474   8.684  -2.736  1.00 42.89           C
ATOM    206  O   GLN A  28       9.924   9.385  -3.582  1.00 43.31           O
ATOM    207  CB  GLN A  28      12.915   8.262  -2.732  1.00 44.77           C
ATOM    208  CG  GLN A  28      14.271   8.946  -2.767  1.00 46.54           C
ATOM    209  CD  GLN A  28      15.305   8.136  -2.015  1.00 47.64           C
ATOM    210  OE1 GLN A  28      15.580   6.993  -2.393  1.00 48.78           O
ATOM    211  NE2 GLN A  28      15.826   8.711  -0.937  1.00 47.86           N
ATOM    212  N   MET A  29       9.977   7.524  -2.316  1.00 41.63           N
ATOM    213  CA  MET A  29       8.773   6.955  -2.902  1.00 40.31           C
ATOM    214  C   MET A  29       7.506   7.701  -2.530  1.00 39.32           C
ATOM    215  O   MET A  29       6.703   8.035  -3.409  1.00 38.32           O
ATOM    216  CB  MET A  29       8.671   5.466  -2.569  1.00 40.22           C
ATOM    217  CG  MET A  29       7.892   4.679  -3.615  1.00 40.05           C
ATOM    218  SD  MET A  29       8.862   4.287  -5.076  1.00 40.01           S
ATOM    219  CE  MET A  29       8.130   5.390  -6.282  1.00 39.65           C
ATOM    220  N   MET A  30       7.333   8.057  -1.261  1.00 38.83           N
ATOM    221  CA  MET A  30       6.167   8.807  -0.811  1.00 38.79           C
ATOM    222  C   MET A  30       6.002  10.087  -1.627  1.00 39.82           C
ATOM    223  O   MET A  30       4.916  10.462  -2.049  1.00 39.96           O
ATOM    224  CB  MET A  30       6.249   9.215   0.655  1.00 37.11           C
ATOM    225  CG  MET A  30       5.904   8.166   1.681  1.00 35.82           C
ATOM    226  SD  MET A  30       4.372   7.285   1.382  1.00 34.50           S
ATOM    227  CE  MET A  30       3.188   8.297   2.255  1.00 34.29           C
ATOM    228  N   LYS A  31       7.117  10.789  -1.803  1.00 41.03           N
ATOM    229  CA  LYS A  31       7.161  12.029  -2.569  1.00 41.63           C
ATOM    230  C   LYS A  31       7.002  11.782  -4.061  1.00 41.45           C
ATOM    231  O   LYS A  31       6.259  12.513  -4.725  1.00 41.97           O
ATOM    232  CB  LYS A  31       8.440  12.779  -2.218  1.00 42.06           C
ATOM    233  CG  LYS A  31       9.225  13.484  -3.291  1.00 42.67           C
ATOM    234  CD  LYS A  31       8.802  14.921  -3.493  1.00 42.73           C
ATOM    235  CE  LYS A  31       9.254  15.520  -4.803  1.00 43.61           C
ATOM    236  NZ  LYS A  31      10.034  14.640  -5.715  1.00 43.64           N
ATOM    237  N   SER A  32       7.593  10.722  -4.605  1.00 40.93           N
ATOM    238  CA  SER A  32       7.511  10.494  -6.040  1.00 40.92           C
ATOM    239  C   SER A  32       6.185   9.939  -6.523  1.00 40.89           C
ATOM    240  O   SER A  32       5.967   9.911  -7.742  1.00 41.10           O
ATOM    241  CB  SER A  32       8.656   9.641  -6.581  1.00 40.93           C
ATOM    242  OG  SER A  32       9.061   8.541  -5.815  1.00 40.33           O
ATOM    243  N   ARG A  33       5.305   9.479  -5.643  1.00 41.10           N
ATOM    244  CA  ARG A  33       4.009   8.948  -6.069  1.00 40.72           C
ATOM    245  C   ARG A  33       2.879   9.895  -5.691  1.00 40.59           C
ATOM    246  O   ARG A  33       1.693   9.587  -5.763  1.00 40.32           O
ATOM    247  CB  ARG A  33       3.779   7.530  -5.553  1.00 40.24           C
ATOM    248  CG  ARG A  33       4.869   6.580  -6.021  1.00 40.30           C
ATOM    249  CD  ARG A  33       4.406   5.162  -6.231  1.00 40.06           C
ATOM    250  NE  ARG A  33       4.437   4.758  -7.627  1.00 39.68           N
ATOM    251  CZ  ARG A  33       4.689   3.518  -8.028  1.00 40.22           C
ATOM    252  NH1 ARG A  33       4.932   2.548  -7.162  1.00 39.78           N
ATOM    253  NH2 ARG A  33       4.692   3.240  -9.329  1.00 41.02           N
ATOM    254  N   ASN A  34       3.261  11.111  -5.308  1.00 40.42           N
ATOM    255  CA  ASN A  34       2.336  12.178  -4.998  1.00 40.23           C
ATOM    256  C   ASN A  34       1.514  11.993  -3.740  1.00 39.64           C
ATOM    257  O   ASN A  34       0.394  12.503  -3.653  1.00 39.03           O
ATOM    258  CB  ASN A  34       1.366  12.349  -6.180  1.00 41.17           C
ATOM    259  CG  ASN A  34       1.796  13.550  -6.997  1.00 42.14           C
ATOM    260  OD1 ASN A  34       1.971  14.621  -6.416  1.00 42.90           O
ATOM    261  ND2 ASN A  34       1.966  13.328  -8.290  1.00 42.52           N
ATOM    262  N   LEU A  35       2.084  11.333  -2.741  1.00 39.44           N
ATOM    263  CA  LEU A  35       1.405  11.109  -1.476  1.00 39.25           C
ATOM    264  C   LEU A  35       1.802  12.169  -0.460  1.00 39.56           C
ATOM    265  O   LEU A  35       1.456  12.078   0.719  1.00 40.38           O
ATOM    266  CB  LEU A  35       1.671   9.705  -0.946  1.00 38.83           C
ATOM    267  CG  LEU A  35       1.480   8.509  -1.873  1.00 38.85           C
ATOM    268  CD1 LEU A  35       1.561   7.197  -1.102  1.00 38.12           C
ATOM    269  CD2 LEU A  35       0.161   8.570  -2.636  1.00 38.74           C
ATOM    270  N   THR A  36       2.543  13.179  -0.891  1.00 39.55           N
ATOM    271  CA  THR A  36       2.958  14.288  -0.047  1.00 39.73           C
ATOM    272  C   THR A  36       2.591  15.624  -0.696  1.00 39.72           C
ATOM    273  O   THR A  36       3.011  16.685  -0.245  1.00 39.18           O
ATOM    274  CB  THR A  36       4.463  14.288   0.269  1.00 39.39           C
ATOM    275  OG1 THR A  36       5.208  14.362  -0.955  1.00 39.50           O
ATOM    276  CG2 THR A  36       4.882  13.041   1.027  1.00 39.39           C
ATOM    277  N   LYS A  37       1.792  15.578  -1.749  1.00 40.18           N
ATOM    278  CA  LYS A  37       1.364  16.753  -2.480  1.00 40.92           C
ATOM    279  C   LYS A  37       0.603  17.771  -1.648  1.00 41.74           C
ATOM    280  O   LYS A  37       1.127  18.869  -1.423  1.00 42.01           O
ATOM    281  CB  LYS A  37       0.485  16.283  -3.635  1.00 41.19           C
ATOM    282  CG  LYS A  37       0.266  17.300  -4.736  1.00 41.80           C
ATOM    283  CD  LYS A  37      -0.576  16.652  -5.827  1.00 42.42           C
ATOM    284  CE  LYS A  37      -1.925  17.348  -5.971  1.00 42.79           C
ATOM    285  NZ  LYS A  37      -2.089  17.765  -7.401  1.00 43.42           N
ATOM    286  N   ASP A  38      -0.621  17.476  -1.204  1.00 42.05           N
ATOM    287  CA  ASP A  38      -1.373  18.453  -0.418  1.00 42.29           C
ATOM    288  C   ASP A  38      -0.999  18.420   1.052  1.00 42.33           C
ATOM    289  O   ASP A  38      -1.208  19.377   1.794  1.00 42.79           O
ATOM    290  CB  ASP A  38      -2.879  18.250  -0.533  1.00 42.73           C
ATOM    291  CG  ASP A  38      -3.398  18.551  -1.923  1.00 43.38           C
ATOM    292  OD1 ASP A  38      -2.855  19.462  -2.588  1.00 43.33           O
ATOM    293  OD2 ASP A  38      -4.359  17.860  -2.328  1.00 43.85           O
ATOM    294  N   ARG A  39      -0.504  17.289   1.530  1.00 42.48           N
ATOM    295  CA  ARG A  39      -0.021  17.096   2.876  1.00 42.25           C
ATOM    296  C   ARG A  39       0.787  15.786   2.945  1.00 41.09           C
ATOM    297  O   ARG A  39       0.750  14.979   2.030  1.00 40.94           O
ATOM    298  CB  ARG A  39      -1.018  16.982   4.003  1.00 43.99           C
ATOM    299  CG  ARG A  39      -2.482  16.975   3.913  1.00 45.53           C
ATOM    300  CD  ARG A  39      -3.214  15.754   3.391  1.00 47.03           C
ATOM    301  NE  ARG A  39      -4.581  16.218   3.093  1.00 49.01           N
ATOM    302  CZ  ARG A  39      -5.481  16.604   3.996  1.00 49.54           C
ATOM    303  NH1 ARG A  39      -5.239  16.561   5.299  1.00 49.75           N
ATOM    304  NH2 ARG A  39      -6.662  17.034   3.567  1.00 49.70           N
ATOM    305  N   CYS A  40       1.392  15.582   4.105  1.00 39.59           N
ATOM    306  CA  CYS A  40       2.149  14.365   4.366  1.00 37.68           C
ATOM    307  C   CYS A  40       1.198  13.236   4.746  1.00 36.27           C
ATOM    308  O   CYS A  40       0.703  13.258   5.873  1.00 36.45           O
ATOM    309  CB  CYS A  40       3.159  14.628   5.484  1.00 37.87           C
ATOM    310  SG  CYS A  40       4.330  16.010   5.274  1.00 37.87           S
ATOM    311  N   LYS A  41       0.943  12.270   3.865  1.00 34.55           N
ATOM    312  CA  LYS A  41       0.093  11.136   4.249  1.00 33.24           C
ATOM    313  C   LYS A  41       0.744  10.457   5.447  1.00 32.67           C
ATOM    314  O   LYS A  41       1.920  10.102   5.373  1.00 32.91           O
ATOM    315  CB  LYS A  41      -0.091  10.182   3.069  1.00 32.54           C
ATOM    316  CG  LYS A  41      -1.070   9.053   3.341  1.00 31.43           C
ATOM    317  CD  LYS A  41      -1.418   8.240   2.111  1.00 30.86           C
ATOM    318  CE  LYS A  41      -2.070   6.914   2.475  1.00 30.37           C
ATOM    319  NZ  LYS A  41      -2.316   6.030   1.307  1.00 29.46           N
ATOM    320  N   PRO A  42       0.046  10.328   6.567  1.00 32.33           N
ATOM    321  CA  PRO A  42       0.589   9.752   7.784  1.00 32.19           C
ATOM    322  C   PRO A  42       1.188   8.361   7.650  1.00 32.15           C
ATOM    323  O   PRO A  42       2.308   8.145   8.129  1.00 31.93           O
ATOM    324  CB  PRO A  42      -0.532   9.773   8.799  1.00 31.98           C
ATOM    325  CG  PRO A  42      -1.648  10.527   8.186  1.00 32.63           C
ATOM    326  CD  PRO A  42      -1.354  10.759   6.735  1.00 32.46           C
ATOM    327  N   VAL A  43       0.457   7.386   7.097  1.00 31.46           N
ATOM    328  CA  VAL A  43       0.988   6.050   6.883  1.00 30.61           C
ATOM    329  C   VAL A  43       0.688   5.576   5.454  1.00 29.58           C
ATOM    330  O   VAL A  43      -0.357   5.875   4.889  1.00 30.36           O
ATOM    331  CB  VAL A  43       0.525   4.934   7.835  1.00 30.47           C
ATOM    332  CG1 VAL A  43       0.593   5.276   9.318  1.00 30.02           C
ATOM    333  CG2 VAL A  43      -0.886   4.455   7.512  1.00 30.95           C
ATOM    334  N   ASN A  44       1.583   4.778   4.891  1.00 27.81           N
ATOM    335  CA  ASN A  44       1.384   4.166   3.598  1.00 26.13           C
ATOM    336  C   ASN A  44       2.106   2.820   3.567  1.00 26.65           C
ATOM    337  O   ASN A  44       3.105   2.660   4.257  1.00 27.29           O
ATOM    338  CB  ASN A  44       1.903   4.993   2.422  1.00 24.30           C
ATOM    339  CG  ASN A  44       1.227   4.517   1.151  1.00 23.15           C
ATOM    340  OD1 ASN A  44       0.008   4.599   1.086  1.00 23.40           O
ATOM    341  ND2 ASN A  44       1.924   3.994   0.163  1.00 22.66           N
ATOM    342  N   THR A  45       1.640   1.899   2.742  1.00 26.42           N
ATOM    343  CA  THR A  45       2.268   0.616   2.548  1.00 25.58           C
ATOM    344  C   THR A  45       2.406   0.355   1.055  1.00 25.74           C
ATOM    345  O   THR A  45       1.423   0.435   0.324  1.00 25.57           O
ATOM    346  CB  THR A  45       1.450  -0.547   3.148  1.00 25.23           C
ATOM    347  OG1 THR A  45       1.228  -0.267   4.531  1.00 25.24           O
ATOM    348  CG2 THR A  45       2.170  -1.879   3.022  1.00 24.81           C
ATOM    349  N   PHE A  46       3.613  -0.016   0.664  1.00 26.00           N
ATOM    350  CA  PHE A  46       3.868  -0.421  -0.712  1.00 26.12           C
ATOM    351  C   PHE A  46       4.017  -1.942  -0.706  1.00 26.56           C
ATOM    352  O   PHE A  46       4.453  -2.493   0.298  1.00 26.63           O
ATOM    353  CB  PHE A  46       5.136   0.223  -1.248  1.00 25.66           C
ATOM    354  CG  PHE A  46       5.053   1.716  -1.344  1.00 25.20           C
ATOM    355  CD1 PHE A  46       4.537   2.313  -2.480  1.00 25.06           C
ATOM    356  CD2 PHE A  46       5.501   2.507  -0.300  1.00 24.70           C
ATOM    357  CE1 PHE A  46       4.482   3.691  -2.579  1.00 24.72           C
ATOM    358  CE2 PHE A  46       5.422   3.881  -0.394  1.00 24.62           C
ATOM    359  CZ  PHE A  46       4.918   4.472  -1.529  1.00 24.33           C
ATOM    360  N   VAL A  47       3.571  -2.603  -1.757  1.00 27.26           N
ATOM    361  CA  VAL A  47       3.666  -4.049  -1.867  1.00 27.93           C
ATOM    362  C   VAL A  47       4.705  -4.352  -2.941  1.00 28.79           C
ATOM    363  O   VAL A  47       4.632  -3.801  -4.031  1.00 28.96           O
ATOM    364  CB  VAL A  47       2.332  -4.729  -2.206  1.00 27.94           C
ATOM    365  CG1 VAL A  47       2.493  -6.221  -2.467  1.00 27.18           C
ATOM    366  CG2 VAL A  47       1.338  -4.475  -1.080  1.00 27.67           C
ATOM    367  N   HIS A  48       5.661  -5.215  -2.597  1.00 29.64           N
ATOM    368  CA  HIS A  48       6.730  -5.558  -3.529  1.00 30.04           C
ATOM    369  C   HIS A  48       6.501  -6.912  -4.173  1.00 30.77           C
ATOM    370  O   HIS A  48       7.330  -7.822  -4.066  1.00 32.12           O
ATOM    371  CB  HIS A  48       8.064  -5.557  -2.778  1.00 30.03           C
ATOM    372  CG  HIS A  48       8.410  -4.246  -2.145  1.00 29.48           C
ATOM    373  ND1 HIS A  48       8.246  -3.044  -2.797  1.00 29.29           N
ATOM    374  CD2 HIS A  48       8.896  -3.960  -0.919  1.00 29.34           C
ATOM    375  CE1 HIS A  48       8.614  -2.071  -1.986  1.00 29.71           C
ATOM    376  NE2 HIS A  48       9.026  -2.597  -0.852  1.00 29.54           N
ATOM    377  N   GLU A  49       5.332  -7.116  -4.764  1.00 30.26           N
ATOM    378  CA  GLU A  49       4.968  -8.333  -5.452  1.00 29.71           C
ATOM    379  C   GLU A  49       4.504  -7.958  -6.857  1.00 30.01           C
ATOM    380  O   GLU A  49       4.378  -6.774  -7.165  1.00 30.26           O
ATOM    381  CB  GLU A  49       3.859  -9.085  -4.745  1.00 30.01           C
ATOM    382  CG  GLU A  49       4.040  -9.437  -3.290  1.00 29.86           C
ATOM    383  CD  GLU A  49       5.150 -10.432  -3.038  1.00 29.76           C
ATOM    384  OE1 GLU A  49       5.423 -11.226  -3.967  1.00 30.23           O
ATOM    385  OE2 GLU A  49       5.724 -10.410  -1.928  1.00 29.44           O
ATOM    386  N   SER A  50       4.220  -8.956  -7.686  1.00 30.32           N
ATOM    387  CA  SER A  50       3.740  -8.642  -9.031  1.00 30.61           C
ATOM    388  C   SER A  50       2.299  -8.143  -8.945  1.00 31.04           C
ATOM    389  O   SER A  50       1.592  -8.430  -7.984  1.00 31.76           O
ATOM    390  CB  SER A  50       3.860  -9.845  -9.955  1.00 30.02           C
ATOM    391  OG  SER A  50       2.578 -10.426 -10.131  1.00 31.05           O
ATOM    392  N   LEU A  51       1.843  -7.412  -9.953  1.00 30.89           N
ATOM    393  CA  LEU A  51       0.474  -6.900  -9.950  1.00 30.67           C
ATOM    394  C   LEU A  51      -0.483  -8.078  -9.851  1.00 30.78           C
ATOM    395  O   LEU A  51      -1.267  -8.208  -8.910  1.00 30.98           O
ATOM    396  CB  LEU A  51       0.208  -6.017 -11.166  1.00 30.14           C
ATOM    397  CG  LEU A  51      -1.057  -5.164 -11.165  1.00 29.88           C
ATOM    398  CD1 LEU A  51      -1.120  -4.246  -9.956  1.00 30.36           C
ATOM    399  CD2 LEU A  51      -1.169  -4.336 -12.438  1.00 29.85           C
ATOM    400  N   ALA A  52      -0.350  -9.013 -10.781  1.00 31.03           N
ATOM    401  CA  ALA A  52      -1.142 -10.234 -10.846  1.00 30.63           C
ATOM    402  C   ALA A  52      -1.333 -10.905  -9.492  1.00 30.49           C
ATOM    403  O   ALA A  52      -2.458 -11.241  -9.116  1.00 30.65           O
ATOM    404  CB  ALA A  52      -0.454 -11.197 -11.809  1.00 29.95           C
ATOM    405  N   ASP A  53      -0.263 -11.085  -8.728  1.00 29.83           N
ATOM    406  CA  ASP A  53      -0.355 -11.688  -7.410  1.00 29.39           C
ATOM    407  C   ASP A  53      -1.180 -10.900  -6.409  1.00 28.84           C
ATOM    408  O   ASP A  53      -1.814 -11.490  -5.527  1.00 28.97           O
ATOM    409  CB  ASP A  53       1.066 -11.864  -6.847  1.00 29.32           C
ATOM    410  CG  ASP A  53       1.629 -13.202  -7.292  1.00 29.80           C
ATOM    411  OD1 ASP A  53       1.156 -13.766  -8.305  1.00 30.23           O
ATOM    412  OD2 ASP A  53       2.546 -13.685  -6.607  1.00 30.43           O
ATOM    413  N   VAL A  54      -1.133  -9.575  -6.496  1.00 28.00           N
ATOM    414  CA  VAL A  54      -1.868  -8.725  -5.572  1.00 27.09           C
ATOM    415  C   VAL A  54      -3.337  -8.699  -5.974  1.00 26.52           C
ATOM    416  O   VAL A  54      -4.216  -8.804  -5.126  1.00 25.95           O
ATOM    417  CB  VAL A  54      -1.322  -7.293  -5.516  1.00 26.73           C
ATOM    418  CG1 VAL A  54      -2.288  -6.339  -4.825  1.00 26.46           C
ATOM    419  CG2 VAL A  54       0.015  -7.287  -4.797  1.00 26.63           C
ATOM    420  N   GLN A  55      -3.579  -8.677  -7.287  1.00 26.16           N
ATOM    421  CA  GLN A  55      -4.961  -8.636  -7.767  1.00 25.59           C
ATOM    422  C   GLN A  55      -5.646  -9.965  -7.548  1.00 24.83           C
ATOM    423  O   GLN A  55      -6.874 -10.005  -7.437  1.00 25.52           O
ATOM    424  CB  GLN A  55      -5.025  -7.982  -9.113  1.00 26.26           C
ATOM    425  CG  GLN A  55      -4.878  -8.677 -10.428  1.00 27.80           C
ATOM    426  CD  GLN A  55      -4.690  -7.719 -11.599  1.00 28.63           C
ATOM    427  OE1 GLN A  55      -4.224  -8.125 -12.676  1.00 30.01           O
ATOM    428  NE2 GLN A  55      -5.004  -6.438 -11.455  1.00 27.80           N
ATOM    429  N   ALA A  56      -4.902 -11.040  -7.320  1.00 23.82           N
ATOM    430  CA  ALA A  56      -5.426 -12.360  -7.025  1.00 22.11           C
ATOM    431  C   ALA A  56      -5.859 -12.466  -5.572  1.00 21.34           C
ATOM    432  O   ALA A  56      -6.744 -13.267  -5.265  1.00 21.59           O
ATOM    433  CB  ALA A  56      -4.413 -13.425  -7.379  1.00 21.42           C
ATOM    434  N   VAL A  57      -5.445 -11.524  -4.723  1.00 20.67           N
ATOM    435  CA  VAL A  57      -5.898 -11.481  -3.335  1.00 19.66           C
ATOM    436  C   VAL A  57      -7.402 -11.301  -3.246  1.00 18.57           C
ATOM    437  O   VAL A  57      -8.047 -11.841  -2.340  1.00 17.49           O
ATOM    438  CB  VAL A  57      -5.154 -10.443  -2.484  1.00 19.26           C
ATOM    439  CG1 VAL A  57      -5.631 -10.457  -1.043  1.00 18.47           C
ATOM    440  CG2 VAL A  57      -3.656 -10.760  -2.526  1.00 19.46           C
ATOM    441  N   CYS A  58      -8.025 -10.678  -4.238  1.00 17.96           N
ATOM    442  CA  CYS A  58      -9.472 -10.520  -4.277  1.00 18.20           C
ATOM    443  C   CYS A  58     -10.248 -11.830  -4.360  1.00 18.01           C
ATOM    444  O   CYS A  58     -11.461 -11.808  -4.157  1.00 18.49           O
ATOM    445  CB  CYS A  58      -9.893  -9.605  -5.436  1.00 17.48           C
ATOM    446  SG  CYS A  58      -9.275  -7.915  -5.233  1.00 16.78           S
ATOM    447  N   SER A  59      -9.602 -12.955  -4.625  1.00 17.33           N
ATOM    448  CA  SER A  59     -10.167 -14.273  -4.712  1.00 16.22           C
ATOM    449  C   SER A  59      -9.834 -15.138  -3.499  1.00 15.51           C
ATOM    450  O   SER A  59     -10.020 -16.354  -3.555  1.00 16.40           O
ATOM    451  CB  SER A  59      -9.552 -14.991  -5.928  1.00 16.38           C
ATOM    452  OG  SER A  59     -10.218 -14.508  -7.084  1.00 18.09           O
ATOM    453  N   GLN A  60      -9.159 -14.549  -2.514  1.00 13.99           N
ATOM    454  CA  GLN A  60      -8.686 -15.361  -1.395  1.00 12.83           C
ATOM    455  C   GLN A  60      -9.557 -15.202  -0.174  1.00 12.38           C
ATOM    456  O   GLN A  60     -10.771 -15.287  -0.349  1.00 12.81           O
ATOM    457  CB  GLN A  60      -7.190 -15.121  -1.176  1.00 12.43           C
ATOM    458  CG  GLN A  60      -6.429 -15.714  -2.352  1.00 12.20           C
ATOM    459  CD  GLN A  60      -4.990 -15.299  -2.473  1.00 13.42           C
ATOM    460  OE1 GLN A  60      -4.312 -14.854  -1.536  1.00 14.00           O
ATOM    461  NE2 GLN A  60      -4.488 -15.463  -3.698  1.00 13.74           N
ATOM    462  N   LYS A  61      -9.012 -15.054   1.023  1.00 11.96           N
ATOM    463  CA  LYS A  61      -9.817 -15.058   2.233  1.00 12.03           C
ATOM    464  C   LYS A  61     -10.640 -13.802   2.445  1.00 12.52           C
ATOM    465  O   LYS A  61     -10.119 -12.712   2.642  1.00 12.58           O
ATOM    466  CB  LYS A  61      -8.938 -15.346   3.446  1.00 12.17           C
ATOM    467  CG  LYS A  61      -9.696 -15.940   4.619  1.00 13.74           C
ATOM    468  CD  LYS A  61      -8.827 -15.943   5.884  1.00 14.73           C
ATOM    469  CE  LYS A  61      -9.712 -16.187   7.100  1.00 15.97           C
ATOM    470  NZ  LYS A  61      -9.308 -15.357   8.276  1.00 16.43           N
ATOM    471  N   ASN A  62     -11.961 -13.977   2.436  1.00 12.45           N
ATOM    472  CA  ASN A  62     -12.891 -12.886   2.660  1.00 11.71           C
ATOM    473  C   ASN A  62     -12.927 -12.507   4.128  1.00 12.33           C
ATOM    474  O   ASN A  62     -13.180 -13.356   4.984  1.00 12.63           O
ATOM    475  CB  ASN A  62     -14.280 -13.358   2.248  1.00 11.77           C
ATOM    476  CG  ASN A  62     -15.291 -12.231   2.239  1.00 11.42           C
ATOM    477  OD1 ASN A  62     -16.480 -12.540   2.321  1.00 12.28           O
ATOM    478  ND2 ASN A  62     -14.833 -10.997   2.142  1.00 10.61           N
ATOM    479  N   VAL A  63     -12.568 -11.276   4.470  1.00 12.91           N
ATOM    480  CA  VAL A  63     -12.507 -10.835   5.854  1.00 12.87           C
ATOM    481  C   VAL A  63     -13.221  -9.489   5.975  1.00 13.39           C
ATOM    482  O   VAL A  63     -13.346  -8.822   4.951  1.00 13.10           O
ATOM    483  CB  VAL A  63     -11.070 -10.642   6.377  1.00 12.70           C
ATOM    484  CG1 VAL A  63     -10.242 -11.910   6.301  1.00 13.14           C
ATOM    485  CG2 VAL A  63     -10.340  -9.532   5.622  1.00 12.55           C
ATOM    486  N   ALA A  64     -13.559  -9.076   7.192  1.00 14.45           N
ATOM    487  CA  ALA A  64     -14.178  -7.763   7.346  1.00 15.18           C
ATOM    488  C   ALA A  64     -13.090  -6.699   7.268  1.00 16.22           C
ATOM    489  O   ALA A  64     -11.987  -6.957   7.741  1.00 17.40           O
ATOM    490  CB  ALA A  64     -14.962  -7.648   8.629  1.00 14.50           C
ATOM    491  N   CYS A  65     -13.366  -5.551   6.665  1.00 17.47           N
ATOM    492  CA  CYS A  65     -12.395  -4.478   6.655  1.00 18.76           C
ATOM    493  C   CYS A  65     -12.460  -3.771   8.014  1.00 20.30           C
ATOM    494  O   CYS A  65     -13.331  -4.071   8.839  1.00 20.03           O
ATOM    495  CB  CYS A  65     -12.683  -3.429   5.599  1.00 19.14           C
ATOM    496  SG  CYS A  65     -13.225  -4.040   3.999  1.00 19.73           S
ATOM    497  N   LYS A  66     -11.624  -2.739   8.168  1.00 22.04           N
ATOM    498  CA  LYS A  66     -11.643  -2.016   9.438  1.00 23.43           C
ATOM    499  C   LYS A  66     -12.912  -1.197   9.568  1.00 24.44           C
ATOM    500  O   LYS A  66     -13.503  -1.183  10.661  1.00 25.54           O
ATOM    501  CB  LYS A  66     -10.351  -1.237   9.583  1.00 24.13           C
ATOM    502  CG  LYS A  66      -9.105  -2.086   9.441  1.00 25.26           C
ATOM    503  CD  LYS A  66      -7.881  -1.366  10.004  1.00 27.15           C
ATOM    504  CE  LYS A  66      -7.180  -2.157  11.098  1.00 27.38           C
ATOM    505  NZ  LYS A  66      -7.190  -3.625  10.824  1.00 28.34           N
ATOM    506  N   ASN A  67     -13.435  -0.599   8.498  1.00 24.80           N
ATOM    507  CA  ASN A  67     -14.646   0.198   8.568  1.00 25.08           C
ATOM    508  C   ASN A  67     -15.943  -0.588   8.692  1.00 25.45           C
ATOM    509  O   ASN A  67     -17.000   0.066   8.734  1.00 26.27           O
ATOM    510  CB  ASN A  67     -14.789   1.117   7.356  1.00 25.68           C
ATOM    511  CG  ASN A  67     -15.023   0.412   6.042  1.00 26.76           C
ATOM    512  OD1 ASN A  67     -15.617  -0.664   5.945  1.00 26.97           O
ATOM    513  ND2 ASN A  67     -14.541   1.049   4.972  1.00 27.14           N
ATOM    514  N   GLY A  68     -15.922  -1.917   8.670  1.00 24.92           N
ATOM    515  CA  GLY A  68     -17.136  -2.696   8.802  1.00 23.57           C
ATOM    516  C   GLY A  68     -17.565  -3.379   7.521  1.00 23.02           C
ATOM    517  O   GLY A  68     -18.255  -4.400   7.588  1.00 23.11           O
ATOM    518  N   GLN A  69     -17.168  -2.839   6.368  1.00 22.56           N
ATOM    519  CA  GLN A  69     -17.557  -3.483   5.111  1.00 21.75           C
ATOM    520  C   GLN A  69     -16.920  -4.858   5.003  1.00 20.65           C
ATOM    521  O   GLN A  69     -15.959  -5.181   5.693  1.00 20.49           O
ATOM    522  CB  GLN A  69     -17.238  -2.635   3.907  1.00 23.11           C
ATOM    523  CG  GLN A  69     -18.018  -1.324   3.913  1.00 24.45           C
ATOM    524  CD  GLN A  69     -17.424  -0.344   2.918  1.00 25.68           C
ATOM    525  OE1 GLN A  69     -17.693   0.856   3.041  1.00 26.50           O
ATOM    526  NE2 GLN A  69     -16.653  -0.874   1.966  1.00 25.86           N
ATOM    527  N   THR A  70     -17.580  -5.721   4.240  1.00 19.28           N
ATOM    528  CA  THR A  70     -17.265  -7.142   4.185  1.00 16.96           C
ATOM    529  C   THR A  70     -16.657  -7.581   2.865  1.00 16.00           C
ATOM    530  O   THR A  70     -16.445  -8.768   2.617  1.00 16.19           O
ATOM    531  CB  THR A  70     -18.554  -7.956   4.439  1.00 15.97           C
ATOM    532  OG1 THR A  70     -19.500  -7.629   3.418  1.00 15.51           O
ATOM    533  CG2 THR A  70     -19.193  -7.640   5.772  1.00 15.73           C
ATOM    534  N   ASN A  71     -16.296  -6.637   2.007  1.00 15.08           N
ATOM    535  CA  ASN A  71     -15.649  -6.953   0.737  1.00 14.38           C
ATOM    536  C   ASN A  71     -14.125  -6.852   0.820  1.00 14.46           C
ATOM    537  O   ASN A  71     -13.455  -6.479  -0.144  1.00 13.11           O
ATOM    538  CB  ASN A  71     -16.257  -6.080  -0.358  1.00 13.53           C
ATOM    539  CG  ASN A  71     -15.947  -4.611  -0.194  1.00 13.40           C
ATOM    540  OD1 ASN A  71     -15.526  -3.990  -1.170  1.00 14.10           O
ATOM    541  ND2 ASN A  71     -16.108  -4.047   0.995  1.00 12.75           N
ATOM    542  N   CYS A  72     -13.552  -7.234   1.957  1.00 14.92           N
ATOM    543  CA  CYS A  72     -12.112  -7.241   2.150  1.00 16.71           C
ATOM    544  C   CYS A  72     -11.537  -8.650   2.041  1.00 17.19           C
ATOM    545  O   CYS A  72     -12.175  -9.646   2.385  1.00 16.01           O
ATOM    546  CB  CYS A  72     -11.744  -6.580   3.474  1.00 17.33           C
ATOM    547  SG  CYS A  72     -11.540  -4.809   3.195  1.00 16.98           S
ATOM    548  N   TYR A  73     -10.331  -8.739   1.461  1.00 17.45           N
ATOM    549  CA  TYR A  73      -9.672 -10.007   1.208  1.00 17.33           C
ATOM    550  C   TYR A  73      -8.234 -10.092   1.689  1.00 17.66           C
ATOM    551  O   TYR A  73      -7.365  -9.282   1.364  1.00 18.01           O
ATOM    552  CB  TYR A  73      -9.697 -10.319  -0.301  1.00 17.39           C
ATOM    553  CG  TYR A  73     -11.093 -10.684  -0.775  1.00 17.75           C
ATOM    554  CD1 TYR A  73     -11.978  -9.692  -1.182  1.00 17.63           C
ATOM    555  CD2 TYR A  73     -11.534 -11.992  -0.771  1.00 17.43           C
ATOM    556  CE1 TYR A  73     -13.267  -9.999  -1.563  1.00 17.79           C
ATOM    557  CE2 TYR A  73     -12.809 -12.310  -1.183  1.00 17.73           C
ATOM    558  CZ  TYR A  73     -13.673 -11.310  -1.563  1.00 18.18           C
ATOM    559  OH  TYR A  73     -14.948 -11.626  -1.960  1.00 19.57           O
ATOM    560  N   GLN A  74      -7.972 -11.139   2.473  1.00 17.78           N
ATOM    561  CA  GLN A  74      -6.657 -11.367   3.062  1.00 18.50           C
ATOM    562  C   GLN A  74      -5.892 -12.387   2.230  1.00 18.68           C
ATOM    563  O   GLN A  74      -6.484 -13.388   1.839  1.00 19.36           O
ATOM    564  CB  GLN A  74      -6.764 -11.826   4.507  1.00 19.29           C
ATOM    565  CG  GLN A  74      -5.525 -12.431   5.149  1.00 19.66           C
ATOM    566  CD  GLN A  74      -5.731 -12.532   6.646  1.00 20.69           C
ATOM    567  OE1 GLN A  74      -6.131 -11.523   7.241  1.00 22.86           O
ATOM    568  NE2 GLN A  74      -5.527 -13.664   7.295  1.00 20.55           N
ATOM    569  N   SER A  75      -4.618 -12.106   1.983  1.00 18.41           N
ATOM    570  CA  SER A  75      -3.794 -12.978   1.155  1.00 18.34           C
ATOM    571  C   SER A  75      -3.418 -14.268   1.863  1.00 18.92           C
ATOM    572  O   SER A  75      -3.046 -14.268   3.040  1.00 19.59           O
ATOM    573  CB  SER A  75      -2.530 -12.233   0.706  1.00 18.72           C
ATOM    574  OG  SER A  75      -1.600 -12.021   1.756  1.00 17.94           O
ATOM    575  N   TYR A  76      -3.489 -15.385   1.145  1.00 18.68           N
ATOM    576  CA  TYR A  76      -3.071 -16.670   1.697  1.00 18.62           C
ATOM    577  C   TYR A  76      -1.611 -16.608   2.130  1.00 20.51           C
ATOM    578  O   TYR A  76      -1.296 -16.835   3.302  1.00 21.23           O
ATOM    579  CB  TYR A  76      -3.264 -17.786   0.680  1.00 16.80           C
ATOM    580  CG  TYR A  76      -4.695 -18.074   0.294  1.00 16.01           C
ATOM    581  CD1 TYR A  76      -5.765 -17.857   1.161  1.00 15.00           C
ATOM    582  CD2 TYR A  76      -4.965 -18.584  -0.973  1.00 15.31           C
ATOM    583  CE1 TYR A  76      -7.064 -18.126   0.792  1.00 14.22           C
ATOM    584  CE2 TYR A  76      -6.265 -18.877  -1.346  1.00 15.18           C
ATOM    585  CZ  TYR A  76      -7.299 -18.640  -0.461  1.00 14.89           C
ATOM    586  OH  TYR A  76      -8.575 -18.901  -0.890  1.00 15.55           O
ATOM    587  N   SER A  77      -0.712 -16.324   1.188  1.00 21.99           N
ATOM    588  CA  SER A  77       0.699 -16.223   1.529  1.00 23.47           C
ATOM    589  C   SER A  77       0.950 -14.872   2.210  1.00 24.61           C
ATOM    590  O   SER A  77       0.037 -14.068   2.367  1.00 24.98           O
ATOM    591  CB  SER A  77       1.631 -16.349   0.334  1.00 23.45           C
ATOM    592  OG  SER A  77       1.126 -17.232  -0.647  1.00 24.97           O
ATOM    593  N   THR A  78       2.203 -14.680   2.598  1.00 25.18           N
ATOM    594  CA  THR A  78       2.681 -13.429   3.169  1.00 25.46           C
ATOM    595  C   THR A  78       3.404 -12.725   2.024  1.00 25.57           C
ATOM    596  O   THR A  78       3.770 -13.420   1.078  1.00 25.87           O
ATOM    597  CB  THR A  78       3.619 -13.618   4.368  1.00 25.51           C
ATOM    598  OG1 THR A  78       4.801 -14.322   3.951  1.00 26.51           O
ATOM    599  CG2 THR A  78       2.971 -14.411   5.490  1.00 24.53           C
ATOM    600  N   MET A  79       3.490 -11.408   2.010  1.00 26.19           N
ATOM    601  CA  MET A  79       4.092 -10.680   0.894  1.00 26.27           C
ATOM    602  C   MET A  79       5.126  -9.676   1.372  1.00 26.22           C
ATOM    603  O   MET A  79       5.140  -9.301   2.540  1.00 25.73           O
ATOM    604  CB  MET A  79       3.011  -9.944   0.079  1.00 25.85           C
ATOM    605  CG  MET A  79       2.196 -10.909  -0.755  1.00 26.45           C
ATOM    606  SD  MET A  79       0.779 -10.268  -1.632  1.00 25.93           S
ATOM    607  CE  MET A  79       0.868 -11.204  -3.153  1.00 25.64           C
ATOM    608  N   SER A  80       5.982  -9.245   0.451  1.00 26.76           N
ATOM    609  CA  SER A  80       6.988  -8.251   0.812  1.00 27.26           C
ATOM    610  C   SER A  80       6.394  -6.838   0.770  1.00 27.70           C
ATOM    611  O   SER A  80       6.063  -6.281  -0.279  1.00 27.02           O
ATOM    612  CB  SER A  80       8.264  -8.316  -0.019  1.00 26.43           C
ATOM    613  OG  SER A  80       9.261  -7.576   0.683  1.00 26.11           O
ATOM    614  N   ILE A  81       6.258  -6.281   1.971  1.00 28.01           N
ATOM    615  CA  ILE A  81       5.675  -4.969   2.142  1.00 29.60           C
ATOM    616  C   ILE A  81       6.644  -3.998   2.809  1.00 31.29           C
ATOM    617  O   ILE A  81       7.537  -4.380   3.558  1.00 32.20           O
ATOM    618  CB  ILE A  81       4.382  -5.002   2.985  1.00 28.61           C
ATOM    619  CG1 ILE A  81       4.668  -5.593   4.364  1.00 28.05           C
ATOM    620  CG2 ILE A  81       3.279  -5.781   2.281  1.00 28.51           C
ATOM    621  CD1 ILE A  81       3.572  -5.349   5.369  1.00 28.09           C
ATOM    622  N   THR A  82       6.406  -2.708   2.601  1.00 32.48           N
ATOM    623  CA  THR A  82       7.153  -1.655   3.259  1.00 33.32           C
ATOM    624  C   THR A  82       6.190  -0.689   3.943  1.00 34.44           C
ATOM    625  O   THR A  82       5.415  -0.010   3.284  1.00 34.36           O
ATOM    626  CB  THR A  82       8.024  -0.842   2.286  1.00 32.87           C
ATOM    627  OG1 THR A  82       8.775  -1.708   1.441  1.00 32.37           O
ATOM    628  CG2 THR A  82       8.969   0.047   3.073  1.00 32.54           C
ATOM    629  N   ASP A  83       6.245  -0.636   5.257  1.00 36.35           N
ATOM    630  CA  ASP A  83       5.461   0.279   6.073  1.00 37.91           C
ATOM    631  C   ASP A  83       6.136   1.649   6.099  1.00 38.57           C
ATOM    632  O   ASP A  83       7.307   1.736   6.497  1.00 38.57           O
ATOM    633  CB  ASP A  83       5.431  -0.274   7.501  1.00 39.00           C
ATOM    634  CG  ASP A  83       4.934   0.633   8.599  1.00 40.12           C
ATOM    635  OD1 ASP A  83       5.580   1.652   8.928  1.00 40.10           O
ATOM    636  OD2 ASP A  83       3.856   0.335   9.181  1.00 40.78           O
ATOM    637  N   CYS A  84       5.428   2.693   5.683  1.00 39.04           N
ATOM    638  CA  CYS A  84       5.977   4.047   5.718  1.00 39.34           C
ATOM    639  C   CYS A  84       5.238   4.867   6.775  1.00 40.12           C
ATOM    640  O   CYS A  84       4.035   5.092   6.654  1.00 40.37           O
ATOM    641  CB  CYS A  84       5.900   4.742   4.370  1.00 38.92           C
ATOM    642  SG  CYS A  84       6.928   4.082   3.038  1.00 38.43           S
ATOM    643  N   ARG A  85       5.947   5.265   7.822  1.00 40.81           N
ATOM    644  CA  ARG A  85       5.349   6.010   8.918  1.00 41.80           C
ATOM    645  C   ARG A  85       5.943   7.411   8.983  1.00 42.55           C
ATOM    646  O   ARG A  85       7.141   7.597   8.787  1.00 42.99           O
ATOM    647  CB  ARG A  85       5.613   5.300  10.239  1.00 41.94           C
ATOM    648  CG  ARG A  85       4.489   5.314  11.250  1.00 42.46           C
ATOM    649  CD  ARG A  85       4.431   3.974  11.980  1.00 43.35           C
ATOM    650  NE  ARG A  85       3.792   2.956  11.139  1.00 44.06           N
ATOM    651  CZ  ARG A  85       2.499   2.659  11.252  1.00 44.40           C
ATOM    652  NH1 ARG A  85       1.779   3.308  12.159  1.00 44.69           N
ATOM    653  NH2 ARG A  85       1.935   1.741  10.486  1.00 44.42           N
ATOM    654  N   GLU A  86       5.108   8.408   9.250  1.00 43.28           N
ATOM    655  CA  GLU A  86       5.606   9.772   9.334  1.00 43.69           C
ATOM    656  C   GLU A  86       6.345   9.978  10.650  1.00 44.21           C
ATOM    657  O   GLU A  86       5.829   9.619  11.708  1.00 44.01           O
ATOM    658  CB  GLU A  86       4.470  10.776   9.153  1.00 43.40           C
ATOM    659  CG  GLU A  86       5.019  12.152   8.818  1.00 43.40           C
ATOM    660  CD  GLU A  86       4.006  13.267   8.973  1.00 43.67           C
ATOM    661  OE1 GLU A  86       3.008  13.087   9.704  1.00 43.30           O
ATOM    662  OE2 GLU A  86       4.252  14.321   8.337  1.00 43.56           O
ATOM    663  N   THR A  87       7.544  10.553  10.584  1.00 44.92           N
ATOM    664  CA  THR A  87       8.298  10.805  11.806  1.00 45.78           C
ATOM    665  C   THR A  87       7.639  11.935  12.596  1.00 46.62           C
ATOM    666  O   THR A  87       6.507  12.345  12.320  1.00 46.69           O
ATOM    667  CB  THR A  87       9.776  11.144  11.570  1.00 45.71           C
ATOM    668  OG1 THR A  87       9.878  12.392  10.874  1.00 45.91           O
ATOM    669  CG2 THR A  87      10.466  10.039  10.791  1.00 45.47           C
ATOM    670  N   GLY A  88       8.366  12.434  13.597  1.00 47.08           N
ATOM    671  CA  GLY A  88       7.828  13.551  14.388  1.00 47.36           C
ATOM    672  C   GLY A  88       8.377  14.844  13.777  1.00 47.38           C
ATOM    673  O   GLY A  88       7.758  15.899  13.743  1.00 47.38           O
ATOM    674  N   SER A  89       9.596  14.714  13.272  1.00 47.48           N
ATOM    675  CA  SER A  89      10.322  15.800  12.634  1.00 47.57           C
ATOM    676  C   SER A  89       9.617  16.289  11.377  1.00 47.35           C
ATOM    677  O   SER A  89       9.765  17.451  10.997  1.00 47.43           O
ATOM    678  CB  SER A  89      11.740  15.309  12.313  1.00 47.89           C
ATOM    679  OG  SER A  89      12.132  15.564  10.981  1.00 48.06           O
ATOM    680  N   SER A  90       8.929  15.390  10.680  1.00 47.28           N
ATOM    681  CA  SER A  90       8.259  15.722   9.437  1.00 47.00           C
ATOM    682  C   SER A  90       7.237  16.852   9.589  1.00 46.51           C
ATOM    683  O   SER A  90       6.508  16.961  10.572  1.00 46.11           O
ATOM    684  CB  SER A  90       7.562  14.507   8.818  1.00 47.04           C
ATOM    685  OG  SER A  90       6.778  14.905   7.698  1.00 46.89           O
ATOM    686  N   LYS A  91       7.194  17.684   8.547  1.00 46.07           N
ATOM    687  CA  LYS A  91       6.261  18.797   8.496  1.00 46.04           C
ATOM    688  C   LYS A  91       6.084  19.312   7.069  1.00 45.37           C
ATOM    689  O   LYS A  91       7.048  19.743   6.445  1.00 44.90           O
ATOM    690  CB  LYS A  91       6.730  19.984   9.344  1.00 47.10           C
ATOM    691  CG  LYS A  91       5.607  20.596  10.164  1.00 47.65           C
ATOM    692  CD  LYS A  91       6.020  20.813  11.606  1.00 48.24           C
ATOM    693  CE  LYS A  91       6.454  19.549  12.323  1.00 48.43           C
ATOM    694  NZ  LYS A  91       7.321  19.831  13.502  1.00 48.20           N
ATOM    695  N   TYR A  92       4.852  19.286   6.589  1.00 44.77           N
ATOM    696  CA  TYR A  92       4.519  19.743   5.255  1.00 44.20           C
ATOM    697  C   TYR A  92       5.087  21.129   5.006  1.00 44.56           C
ATOM    698  O   TYR A  92       4.897  22.006   5.847  1.00 45.13           O
ATOM    699  CB  TYR A  92       2.991  19.868   5.109  1.00 43.44           C
ATOM    700  CG  TYR A  92       2.632  20.156   3.663  1.00 42.98           C
ATOM    701  CD1 TYR A  92       2.735  19.139   2.717  1.00 42.53           C
ATOM    702  CD2 TYR A  92       2.264  21.423   3.246  1.00 42.44           C
ATOM    703  CE1 TYR A  92       2.445  19.392   1.391  1.00 42.07           C
ATOM    704  CE2 TYR A  92       1.966  21.665   1.918  1.00 41.96           C
ATOM    705  CZ  TYR A  92       2.049  20.648   0.996  1.00 41.28           C
ATOM    706  OH  TYR A  92       1.773  20.880  -0.322  1.00 40.39           O
ATOM    707  N   PRO A  93       5.751  21.311   3.879  1.00 44.52           N
ATOM    708  CA  PRO A  93       5.909  20.306   2.855  1.00 44.44           C
ATOM    709  C   PRO A  93       7.162  19.462   2.885  1.00 44.37           C
ATOM    710  O   PRO A  93       7.466  18.799   1.890  1.00 44.36           O
ATOM    711  CB  PRO A  93       5.909  21.150   1.569  1.00 44.34           C
ATOM    712  CG  PRO A  93       6.639  22.384   1.976  1.00 44.49           C
ATOM    713  CD  PRO A  93       6.337  22.603   3.435  1.00 44.56           C
ATOM    714  N   ASN A  94       7.923  19.488   3.964  1.00 44.53           N
ATOM    715  CA  ASN A  94       9.114  18.647   4.076  1.00 44.81           C
ATOM    716  C   ASN A  94       8.707  17.344   4.758  1.00 44.34           C
ATOM    717  O   ASN A  94       8.660  17.289   5.992  1.00 44.71           O
ATOM    718  CB  ASN A  94      10.190  19.358   4.891  1.00 45.87           C
ATOM    719  CG  ASN A  94      11.550  19.325   4.223  1.00 46.88           C
ATOM    720  OD1 ASN A  94      12.554  19.087   4.899  1.00 47.12           O
ATOM    721  ND2 ASN A  94      11.558  19.570   2.914  1.00 47.06           N
ATOM    722  N   CYS A  95       8.187  16.401   3.972  1.00 43.12           N
ATOM    723  CA  CYS A  95       7.655  15.183   4.576  1.00 41.47           C
ATOM    724  C   CYS A  95       8.773  14.179   4.819  1.00 41.38           C
ATOM    725  O   CYS A  95       9.499  13.826   3.898  1.00 41.20           O
ATOM    726  CB  CYS A  95       6.559  14.554   3.736  1.00 39.74           C
ATOM    727  SG  CYS A  95       5.159  15.628   3.471  1.00 37.63           S
ATOM    728  N   ALA A  96       8.871  13.758   6.070  1.00 41.20           N
ATOM    729  CA  ALA A  96       9.886  12.796   6.475  1.00 41.25           C
ATOM    730  C   ALA A  96       9.215  11.527   6.987  1.00 41.35           C
ATOM    731  O   ALA A  96       8.275  11.564   7.782  1.00 41.15           O
ATOM    732  CB  ALA A  96      10.798  13.415   7.518  1.00 41.51           C
ATOM    733  N   TYR A  97       9.670  10.382   6.476  1.00 41.29           N
ATOM    734  CA  TYR A  97       9.121   9.088   6.836  1.00 41.28           C
ATOM    735  C   TYR A  97      10.169   8.061   7.247  1.00 41.35           C
ATOM    736  O   TYR A  97      11.313   8.087   6.790  1.00 41.74           O
ATOM    737  CB  TYR A  97       8.365   8.429   5.652  1.00 40.51           C
ATOM    738  CG  TYR A  97       7.202   9.267   5.182  1.00 40.38           C
ATOM    739  CD1 TYR A  97       5.973   9.191   5.811  1.00 40.38           C
ATOM    740  CD2 TYR A  97       7.347  10.158   4.126  1.00 40.48           C
ATOM    741  CE1 TYR A  97       4.909   9.971   5.394  1.00 40.42           C
ATOM    742  CE2 TYR A  97       6.292  10.944   3.701  1.00 40.34           C
ATOM    743  CZ  TYR A  97       5.077  10.842   4.344  1.00 40.40           C
ATOM    744  OH  TYR A  97       4.023  11.614   3.928  1.00 40.81           O
ATOM    745  N   LYS A  98       9.729   7.123   8.085  1.00 41.38           N
ATOM    746  CA  LYS A  98      10.632   6.041   8.488  1.00 41.50           C
ATOM    747  C   LYS A  98      10.221   4.797   7.698  1.00 40.87           C
ATOM    748  O   LYS A  98       9.039   4.478   7.636  1.00 40.91           O
ATOM    749  CB  LYS A  98      10.674   5.775   9.982  1.00 42.03           C
ATOM    750  CG  LYS A  98       9.315   5.698  10.656  1.00 42.73           C
ATOM    751  CD  LYS A  98       9.452   5.877  12.161  1.00 43.38           C
ATOM    752  CE  LYS A  98       8.493   6.935  12.689  1.00 43.27           C
ATOM    753  NZ  LYS A  98       9.210   7.867  13.601  1.00 43.27           N
ATOM    754  N   THR A  99      11.187   4.160   7.064  1.00 40.27           N
ATOM    755  CA  THR A  99      10.953   2.942   6.296  1.00 39.90           C
ATOM    756  C   THR A  99      11.052   1.701   7.178  1.00 40.23           C
ATOM    757  O   THR A  99      12.046   1.476   7.856  1.00 40.19           O
ATOM    758  CB  THR A  99      11.962   2.818   5.143  1.00 39.12           C
ATOM    759  OG1 THR A  99      11.940   4.034   4.390  1.00 38.92           O
ATOM    760  CG2 THR A  99      11.634   1.665   4.221  1.00 38.81           C
ATOM    761  N   THR A 100       9.985   0.917   7.238  1.00 41.02           N
ATOM    762  CA  THR A 100       9.935  -0.307   8.029  1.00 41.26           C
ATOM    763  C   THR A 100       9.560  -1.487   7.142  1.00 41.23           C
ATOM    764  O   THR A 100       8.397  -1.668   6.779  1.00 41.58           O
ATOM    765  CB  THR A 100       8.909  -0.207   9.172  1.00 41.34           C
ATOM    766  OG1 THR A 100       8.808   1.162   9.601  1.00 41.73           O
ATOM    767  CG2 THR A 100       9.288  -1.120  10.319  1.00 40.95           C
ATOM    768  N   GLN A 101      10.549  -2.260   6.719  1.00 41.29           N
ATOM    769  CA  GLN A 101      10.305  -3.408   5.842  1.00 40.77           C
ATOM    770  C   GLN A 101       9.727  -4.585   6.614  1.00 39.96           C
ATOM    771  O   GLN A 101       9.979  -4.771   7.807  1.00 40.04           O
ATOM    772  CB  GLN A 101      11.599  -3.773   5.133  1.00 41.09           C
ATOM    773  CG  GLN A 101      11.556  -4.911   4.158  1.00 42.48           C
ATOM    774  CD  GLN A 101      10.550  -4.807   3.033  1.00 43.04           C
ATOM    775  OE1 GLN A 101       9.891  -5.806   2.704  1.00 43.04           O
ATOM    776  NE2 GLN A 101      10.458  -3.635   2.412  1.00 42.72           N
ATOM    777  N   ALA A 102       8.893  -5.375   5.945  1.00 38.94           N
ATOM    778  CA  ALA A 102       8.264  -6.526   6.586  1.00 37.74           C
ATOM    779  C   ALA A 102       7.656  -7.490   5.576  1.00 36.84           C
ATOM    780  O   ALA A 102       7.389  -7.160   4.425  1.00 37.20           O
ATOM    781  CB  ALA A 102       7.181  -6.072   7.552  1.00 37.36           C
ATOM    782  N   ASN A 103       7.433  -8.717   6.030  1.00 35.51           N
ATOM    783  CA  ASN A 103       6.768  -9.736   5.229  1.00 34.07           C
ATOM    784  C   ASN A 103       5.480 -10.153   5.937  1.00 32.93           C
ATOM    785  O   ASN A 103       5.563 -10.849   6.951  1.00 33.10           O
ATOM    786  CB  ASN A 103       7.682 -10.933   4.983  1.00 34.02           C
ATOM    787  CG  ASN A 103       8.840 -10.633   4.056  1.00 34.37           C
ATOM    788  OD1 ASN A 103      10.001 -10.506   4.476  1.00 35.14           O
ATOM    789  ND2 ASN A 103       8.584 -10.502   2.764  1.00 33.94           N
ATOM    790  N   LYS A 104       4.319  -9.667   5.496  1.00 31.15           N
ATOM    791  CA  LYS A 104       3.079 -10.055   6.156  1.00 29.74           C
ATOM    792  C   LYS A 104       1.949 -10.313   5.158  1.00 28.10           C
ATOM    793  O   LYS A 104       2.116 -10.176   3.948  1.00 27.58           O
ATOM    794  CB  LYS A 104       2.574  -9.092   7.218  1.00 30.06           C
ATOM    795  CG  LYS A 104       3.320  -7.821   7.493  1.00 30.68           C
ATOM    796  CD  LYS A 104       4.196  -7.906   8.729  1.00 31.38           C
ATOM    797  CE  LYS A 104       3.421  -7.550   9.979  1.00 32.58           C
ATOM    798  NZ  LYS A 104       2.404  -6.478   9.725  1.00 34.06           N
ATOM    799  N   HIS A 105       0.807 -10.737   5.700  1.00 26.58           N
ATOM    800  CA  HIS A 105      -0.357 -10.970   4.846  1.00 25.20           C
ATOM    801  C   HIS A 105      -1.030  -9.608   4.619  1.00 23.67           C
ATOM    802  O   HIS A 105      -1.061  -8.823   5.564  1.00 23.49           O
ATOM    803  CB  HIS A 105      -1.363 -11.954   5.393  1.00 24.98           C
ATOM    804  CG  HIS A 105      -0.852 -13.266   5.876  1.00 25.50           C
ATOM    805  ND1 HIS A 105      -1.071 -14.447   5.200  1.00 25.63           N
ATOM    806  CD2 HIS A 105      -0.197 -13.593   7.024  1.00 25.55           C
ATOM    807  CE1 HIS A 105      -0.543 -15.442   5.893  1.00 25.69           C
ATOM    808  NE2 HIS A 105      -0.010 -14.953   7.003  1.00 25.60           N
ATOM    809  N   ILE A 106      -1.453  -9.336   3.392  1.00 21.57           N
ATOM    810  CA  ILE A 106      -2.082  -8.052   3.134  1.00 20.48           C
ATOM    811  C   ILE A 106      -3.591  -8.224   3.024  1.00 20.69           C
ATOM    812  O   ILE A 106      -4.082  -9.208   2.461  1.00 21.27           O
ATOM    813  CB  ILE A 106      -1.485  -7.340   1.910  1.00 19.70           C
ATOM    814  CG1 ILE A 106      -1.788  -8.075   0.616  1.00 19.48           C
ATOM    815  CG2 ILE A 106       0.014  -7.147   2.108  1.00 19.11           C
ATOM    816  CD1 ILE A 106      -1.103  -7.504  -0.607  1.00 19.86           C
ATOM    817  N   ILE A 107      -4.332  -7.287   3.617  1.00 19.89           N
ATOM    818  CA  ILE A 107      -5.789  -7.309   3.548  1.00 18.93           C
ATOM    819  C   ILE A 107      -6.191  -6.141   2.657  1.00 18.31           C
ATOM    820  O   ILE A 107      -5.757  -5.027   2.959  1.00 19.04           O
ATOM    821  CB  ILE A 107      -6.478  -7.121   4.906  1.00 18.69           C
ATOM    822  CG1 ILE A 107      -6.312  -8.375   5.767  1.00 18.73           C
ATOM    823  CG2 ILE A 107      -7.952  -6.797   4.723  1.00 18.34           C
ATOM    824  CD1 ILE A 107      -6.311  -8.102   7.248  1.00 18.19           C
ATOM    825  N   VAL A 108      -6.887  -6.408   1.565  1.00 16.80           N
ATOM    826  CA  VAL A 108      -7.289  -5.364   0.640  1.00 15.18           C
ATOM    827  C   VAL A 108      -8.802  -5.341   0.432  1.00 15.22           C
ATOM    828  O   VAL A 108      -9.520  -6.313   0.673  1.00 14.80           O
ATOM    829  CB  VAL A 108      -6.610  -5.532  -0.726  1.00 14.58           C
ATOM    830  CG1 VAL A 108      -5.131  -5.210  -0.664  1.00 14.20           C
ATOM    831  CG2 VAL A 108      -6.815  -6.937  -1.271  1.00 14.47           C
ATOM    832  N   ALA A 109      -9.301  -4.187  -0.004  1.00 14.94           N
ATOM    833  CA  ALA A 109     -10.726  -4.033  -0.275  1.00 14.92           C
ATOM    834  C   ALA A 109     -10.867  -4.089  -1.792  1.00 15.74           C
ATOM    835  O   ALA A 109     -10.136  -3.426  -2.524  1.00 16.26           O
ATOM    836  CB  ALA A 109     -11.299  -2.778   0.333  1.00 14.20           C
ATOM    837  N   CYS A 110     -11.753  -4.950  -2.264  1.00 16.72           N
ATOM    838  CA  CYS A 110     -11.844  -5.213  -3.695  1.00 17.51           C
ATOM    839  C   CYS A 110     -13.183  -4.786  -4.260  1.00 18.81           C
ATOM    840  O   CYS A 110     -14.199  -4.832  -3.557  1.00 19.13           O
ATOM    841  CB  CYS A 110     -11.658  -6.719  -3.920  1.00 17.36           C
ATOM    842  SG  CYS A 110     -10.021  -7.355  -3.435  1.00 15.92           S
ATOM    843  N   GLU A 111     -13.182  -4.393  -5.535  1.00 19.93           N
ATOM    844  CA  GLU A 111     -14.456  -4.019  -6.141  1.00 21.68           C
ATOM    845  C   GLU A 111     -14.315  -3.732  -7.629  1.00 22.43           C
ATOM    846  O   GLU A 111     -13.210  -3.679  -8.148  1.00 22.44           O
ATOM    847  CB  GLU A 111     -15.142  -2.863  -5.442  1.00 22.03           C
ATOM    848  CG  GLU A 111     -14.679  -1.465  -5.785  1.00 22.03           C
ATOM    849  CD  GLU A 111     -15.298  -0.450  -4.834  1.00 22.71           C
ATOM    850  OE1 GLU A 111     -15.485  -0.749  -3.629  1.00 22.24           O
ATOM    851  OE2 GLU A 111     -15.581   0.654  -5.348  1.00 23.16           O
ATOM    852  N   GLY A 112     -15.477  -3.601  -8.270  1.00 23.31           N
ATOM    853  CA  GLY A 112     -15.522  -3.317  -9.695  1.00 24.64           C
ATOM    854  C   GLY A 112     -15.389  -4.585 -10.503  1.00 26.12           C
ATOM    855  O   GLY A 112     -15.306  -5.681  -9.963  1.00 27.44           O
ATOM    856  N   ASN A 113     -15.176  -4.475 -11.795  1.00 28.02           N
ATOM    857  CA  ASN A 113     -15.028  -5.564 -12.755  1.00 29.04           C
ATOM    858  C   ASN A 113     -14.130  -5.077 -13.895  1.00 29.47           C
ATOM    859  O   ASN A 113     -14.489  -4.138 -14.612  1.00 30.60           O
ATOM    860  CB  ASN A 113     -16.407  -5.930 -13.318  1.00 29.33           C
ATOM    861  CG  ASN A 113     -16.376  -7.080 -14.300  1.00 30.56           C
ATOM    862  OD1 ASN A 113     -15.350  -7.751 -14.471  1.00 31.02           O
ATOM    863  ND2 ASN A 113     -17.488  -7.354 -14.980  1.00 30.43           N
ATOM    864  N   PRO A 114     -12.959  -5.672 -14.062  1.00 28.69           N
ATOM    865  CA  PRO A 114     -12.494  -6.791 -13.273  1.00 27.85           C
ATOM    866  C   PRO A 114     -12.401  -6.509 -11.787  1.00 26.70           C
ATOM    867  O   PRO A 114     -12.328  -5.347 -11.389  1.00 27.29           O
ATOM    868  CB  PRO A 114     -11.124  -7.148 -13.847  1.00 27.36           C
ATOM    869  CG  PRO A 114     -10.700  -5.962 -14.622  1.00 27.85           C
ATOM    870  CD  PRO A 114     -11.966  -5.315 -15.108  1.00 28.66           C
ATOM    871  N   TYR A 115     -12.582  -7.530 -10.971  1.00 24.52           N
ATOM    872  CA  TYR A 115     -12.621  -7.396  -9.524  1.00 22.41           C
ATOM    873  C   TYR A 115     -11.213  -7.215  -8.981  1.00 22.30           C
ATOM    874  O   TYR A 115     -10.504  -8.183  -8.732  1.00 22.11           O
ATOM    875  CB  TYR A 115     -13.290  -8.624  -8.931  1.00 20.49           C
ATOM    876  CG  TYR A 115     -13.756  -8.540  -7.507  1.00 18.49           C
ATOM    877  CD1 TYR A 115     -14.584  -7.527  -7.057  1.00 18.12           C
ATOM    878  CD2 TYR A 115     -13.370  -9.517  -6.599  1.00 17.86           C
ATOM    879  CE1 TYR A 115     -15.018  -7.485  -5.743  1.00 17.77           C
ATOM    880  CE2 TYR A 115     -13.774  -9.477  -5.284  1.00 17.59           C
ATOM    881  CZ  TYR A 115     -14.599  -8.454  -4.862  1.00 17.93           C
ATOM    882  OH  TYR A 115     -15.011  -8.436  -3.550  1.00 17.98           O
ATOM    883  N   VAL A 116     -10.820  -5.949  -8.823  1.00 21.56           N
ATOM    884  CA  VAL A 116      -9.453  -5.627  -8.442  1.00 21.22           C
ATOM    885  C   VAL A 116      -9.389  -4.895  -7.116  1.00 21.15           C
ATOM    886  O   VAL A 116     -10.403  -4.402  -6.643  1.00 22.29           O
ATOM    887  CB  VAL A 116      -8.831  -4.721  -9.530  1.00 20.69           C
ATOM    888  CG1 VAL A 116      -8.797  -5.409 -10.882  1.00 19.92           C
ATOM    889  CG2 VAL A 116      -9.598  -3.409  -9.596  1.00 20.25           C
ATOM    890  N   PRO A 117      -8.218  -4.856  -6.497  1.00 20.43           N
ATOM    891  CA  PRO A 117      -8.035  -4.137  -5.245  1.00 20.35           C
ATOM    892  C   PRO A 117      -8.253  -2.649  -5.447  1.00 19.83           C
ATOM    893  O   PRO A 117      -7.795  -2.110  -6.460  1.00 20.61           O
ATOM    894  CB  PRO A 117      -6.600  -4.455  -4.841  1.00 19.83           C
ATOM    895  CG  PRO A 117      -6.163  -5.568  -5.727  1.00 19.19           C
ATOM    896  CD  PRO A 117      -6.955  -5.442  -6.996  1.00 19.01           C
ATOM    897  N   VAL A 118      -8.964  -1.973  -4.557  1.00 19.12           N
ATOM    898  CA  VAL A 118      -9.191  -0.536  -4.704  1.00 17.84           C
ATOM    899  C   VAL A 118      -8.725   0.206  -3.454  1.00 17.59           C
ATOM    900  O   VAL A 118      -8.647   1.428  -3.468  1.00 18.36           O
ATOM    901  CB  VAL A 118     -10.649  -0.123  -4.991  1.00 16.97           C
ATOM    902  CG1 VAL A 118     -11.163  -0.693  -6.302  1.00 15.50           C
ATOM    903  CG2 VAL A 118     -11.563  -0.522  -3.842  1.00 16.23           C
ATOM    904  N   HIS A 119      -8.451  -0.511  -2.384  1.00 17.88           N
ATOM    905  CA  HIS A 119      -7.951   0.098  -1.157  1.00 18.61           C
ATOM    906  C   HIS A 119      -7.100  -0.900  -0.367  1.00 19.26           C
ATOM    907  O   HIS A 119      -7.363  -2.101  -0.343  1.00 19.32           O
ATOM    908  CB  HIS A 119      -9.130   0.635  -0.374  1.00 18.27           C
ATOM    909  CG  HIS A 119      -9.051   0.515   1.109  1.00 19.31           C
ATOM    910  ND1 HIS A 119      -8.677   1.574   1.913  1.00 20.14           N
ATOM    911  CD2 HIS A 119      -9.306  -0.520   1.945  1.00 19.50           C
ATOM    912  CE1 HIS A 119      -8.705   1.192   3.182  1.00 20.33           C
ATOM    913  NE2 HIS A 119      -9.086  -0.078   3.226  1.00 19.93           N
ATOM    914  N   PHE A 120      -6.042  -0.398   0.260  1.00 19.24           N
ATOM    915  CA  PHE A 120      -5.179  -1.193   1.118  1.00 19.00           C
ATOM    916  C   PHE A 120      -5.717  -1.076   2.536  1.00 19.74           C
ATOM    917  O   PHE A 120      -5.701   0.019   3.097  1.00 19.69           O
ATOM    918  CB  PHE A 120      -3.707  -0.735   1.048  1.00 17.28           C
ATOM    919  CG  PHE A 120      -2.811  -1.718   1.748  1.00 16.18           C
ATOM    920  CD1 PHE A 120      -2.588  -1.633   3.114  1.00 15.13           C
ATOM    921  CD2 PHE A 120      -2.276  -2.793   1.044  1.00 16.17           C
ATOM    922  CE1 PHE A 120      -1.817  -2.571   3.759  1.00 14.59           C
ATOM    923  CE2 PHE A 120      -1.474  -3.725   1.687  1.00 15.34           C
ATOM    924  CZ  PHE A 120      -1.249  -3.614   3.048  1.00 14.64           C
ATOM    925  N   ASP A 121      -6.207  -2.147   3.132  1.00 21.36           N
ATOM    926  CA  ASP A 121      -6.808  -2.029   4.456  1.00 23.19           C
ATOM    927  C   ASP A 121      -5.806  -2.201   5.581  1.00 24.60           C
ATOM    928  O   ASP A 121      -5.574  -1.312   6.397  1.00 25.37           O
ATOM    929  CB  ASP A 121      -7.937  -3.062   4.625  1.00 23.09           C
ATOM    930  CG  ASP A 121      -8.963  -2.587   5.633  1.00 22.64           C
ATOM    931  OD1 ASP A 121      -9.432  -1.440   5.483  1.00 23.19           O
ATOM    932  OD2 ASP A 121      -9.296  -3.336   6.562  1.00 22.44           O
ATOM    933  N   ALA A 122      -5.253  -3.402   5.659  1.00 26.32           N
ATOM    934  CA  ALA A 122      -4.358  -3.758   6.746  1.00 27.66           C
ATOM    935  C   ALA A 122      -3.333  -4.803   6.335  1.00 28.93           C
ATOM    936  O   ALA A 122      -3.388  -5.411   5.269  1.00 29.12           O
ATOM    937  CB  ALA A 122      -5.187  -4.292   7.911  1.00 27.29           C
ATOM    938  N   SER A 123      -2.360  -4.988   7.219  1.00 30.34           N
ATOM    939  CA  SER A 123      -1.363  -6.041   7.033  1.00 31.78           C
ATOM    940  C   SER A 123      -1.421  -6.825   8.342  1.00 32.68           C
ATOM    941  O   SER A 123      -1.674  -6.166   9.346  1.00 33.22           O
ATOM    942  CB  SER A 123       0.033  -5.503   6.799  1.00 32.36           C
ATOM    943  OG  SER A 123       0.398  -4.707   7.923  1.00 33.79           O
ATOM    944  N   VAL A 124      -1.381  -8.138   8.274  1.00 33.76           N
ATOM    945  CA  VAL A 124      -1.502  -8.956   9.474  1.00 34.60           C
ATOM    946  C   VAL A 124      -0.463 -10.068   9.438  1.00 34.90           C
ATOM    947  O   VAL A 124      -0.071 -10.481   8.323  1.00 35.09           O
ATOM    948  CB  VAL A 124      -2.928  -9.516   9.588  1.00 35.28           C
ATOM    949  CG1 VAL A 124      -3.216 -10.569   8.519  1.00 35.84           C
ATOM    950  CG2 VAL A 124      -3.198 -10.119  10.956  1.00 35.77           C
ATOM    951  OXT VAL A 124      -0.304 -10.745  10.477  1.00 35.75           O
ATOM    952  N   GLN L1001     -10.122 -21.682  -8.824  1.00 38.62           N
ATOM    953  CA  GLN L1001     -11.385 -21.817  -9.600  1.00 38.50           C
ATOM    954  C   GLN L1001     -12.587 -22.055  -8.690  1.00 37.26           C
ATOM    955  O   GLN L1001     -12.849 -23.163  -8.228  1.00 37.29           O
ATOM    956  CB  GLN L1001     -11.283 -22.900 -10.672  1.00 39.83           C
ATOM    957  CG  GLN L1001      -9.936 -23.596 -10.786  1.00 41.09           C
ATOM    958  CD  GLN L1001      -9.766 -24.749  -9.821  1.00 41.70           C
ATOM    959  OE1 GLN L1001      -9.126 -25.753 -10.144  1.00 42.06           O
ATOM    960  NE2 GLN L1001     -10.325 -24.622  -8.621  1.00 42.18           N
ATOM    961  N   VAL L1002     -13.333 -20.991  -8.413  1.00 35.72           N
ATOM    962  CA  VAL L1002     -14.522 -21.106  -7.577  1.00 34.55           C
ATOM    963  C   VAL L1002     -15.735 -20.866  -8.482  1.00 33.57           C
ATOM    964  O   VAL L1002     -15.721 -19.875  -9.215  1.00 33.82           O
ATOM    965  CB  VAL L1002     -14.585 -20.149  -6.389  1.00 34.90           C
ATOM    966  CG1 VAL L1002     -14.311 -18.713  -6.813  1.00 35.10           C
ATOM    967  CG2 VAL L1002     -15.957 -20.215  -5.719  1.00 35.00           C
ATOM    968  N   GLN L1003     -16.686 -21.791  -8.503  1.00 32.44           N
ATOM    969  CA  GLN L1003     -17.883 -21.582  -9.296  1.00 31.86           C
ATOM    970  C   GLN L1003     -19.034 -21.333  -8.308  1.00 30.59           C
ATOM    971  O   GLN L1003     -19.023 -21.824  -7.188  1.00 30.51           O
ATOM    972  CB  GLN L1003     -18.356 -22.691 -10.211  1.00 33.83           C
ATOM    973  CG  GLN L1003     -17.368 -23.517 -10.996  1.00 36.40           C
ATOM    974  CD  GLN L1003     -17.439 -24.984 -10.592  1.00 38.15           C
ATOM    975  OE1 GLN L1003     -18.409 -25.662 -10.956  1.00 39.40           O
ATOM    976  NE2 GLN L1003     -16.457 -25.469  -9.836  1.00 38.12           N
ATOM    977  N   LEU L1004     -20.002 -20.579  -8.785  1.00 28.79           N
ATOM    978  CA  LEU L1004     -21.204 -20.277  -8.001  1.00 27.59           C
ATOM    979  C   LEU L1004     -22.360 -20.921  -8.761  1.00 26.95           C
ATOM    980  O   LEU L1004     -22.578 -20.511  -9.910  1.00 27.45           O
ATOM    981  CB  LEU L1004     -21.334 -18.778  -7.894  1.00 27.00           C
ATOM    982  CG  LEU L1004     -21.865 -18.035  -6.690  1.00 26.84           C
ATOM    983  CD1 LEU L1004     -21.596 -18.696  -5.348  1.00 27.08           C
ATOM    984  CD2 LEU L1004     -21.267 -16.635  -6.673  1.00 25.95           C
ATOM    985  N   VAL L1005     -22.916 -22.041  -8.305  1.00 26.20           N
ATOM    986  CA  VAL L1005     -23.956 -22.691  -9.109  1.00 25.68           C
ATOM    987  C   VAL L1005     -25.353 -22.411  -8.566  1.00 24.36           C
ATOM    988  O   VAL L1005     -25.665 -22.569  -7.395  1.00 24.01           O
ATOM    989  CB  VAL L1005     -23.739 -24.186  -9.395  1.00 26.11           C
ATOM    990  CG1 VAL L1005     -22.256 -24.481  -9.599  1.00 25.72           C
ATOM    991  CG2 VAL L1005     -24.319 -25.132  -8.356  1.00 25.56           C
ATOM    992  N   GLU L1006     -26.207 -21.953  -9.472  1.00 23.39           N
ATOM    993  CA  GLU L1006     -27.578 -21.609  -9.130  1.00 23.04           C
ATOM    994  C   GLU L1006     -28.595 -22.545  -9.772  1.00 22.11           C
ATOM    995  O   GLU L1006     -28.425 -22.979 -10.896  1.00 22.75           O
ATOM    996  CB  GLU L1006     -27.917 -20.176  -9.525  1.00 21.91           C
ATOM    997  CG  GLU L1006     -27.252 -19.621 -10.771  1.00 21.55           C
ATOM    998  CD  GLU L1006     -26.805 -18.196 -10.506  1.00 21.59           C
ATOM    999  OE1 GLU L1006     -26.492 -17.982  -9.313  1.00 23.10           O
ATOM   1000  OE2 GLU L1006     -26.774 -17.286 -11.333  1.00 20.64           O
ATOM   1001  N   SER L1007     -29.678 -22.803  -9.056  1.00 21.84           N
ATOM   1002  CA  SER L1007     -30.747 -23.628  -9.605  1.00 21.41           C
ATOM   1003  C   SER L1007     -32.100 -23.220  -9.052  1.00 20.28           C
ATOM   1004  O   SER L1007     -32.175 -22.511  -8.058  1.00 19.71           O
ATOM   1005  CB  SER L1007     -30.456 -25.090  -9.233  1.00 22.16           C
ATOM   1006  OG  SER L1007     -30.216 -25.126  -7.837  1.00 22.96           O
ATOM   1007  N   GLY L1008     -33.158 -23.697  -9.698  1.00 20.23           N
ATOM   1008  CA  GLY L1008     -34.509 -23.455  -9.222  1.00 19.86           C
ATOM   1009  C   GLY L1008     -35.272 -22.515 -10.117  1.00 20.09           C
ATOM   1010  O   GLY L1008     -36.436 -22.244  -9.855  1.00 20.76           O
ATOM   1011  N   GLY L1009     -34.651 -22.001 -11.168  1.00 20.55           N
ATOM   1012  CA  GLY L1009     -35.361 -21.087 -12.068  1.00 21.46           C
ATOM   1013  C   GLY L1009     -36.572 -21.816 -12.652  1.00 22.71           C
ATOM   1014  O   GLY L1009     -36.704 -23.043 -12.590  1.00 23.54           O
ATOM   1015  N   GLY L1010     -37.479 -21.035 -13.226  1.00 22.48           N
ATOM   1016  CA  GLY L1010     -38.643 -21.621 -13.854  1.00 22.52           C
ATOM   1017  C   GLY L1010     -39.585 -20.538 -14.350  1.00 22.70           C
ATOM   1018  O   GLY L1010     -39.331 -19.346 -14.231  1.00 22.36           O
ATOM   1019  N   LEU L1011     -40.660 -21.041 -14.934  1.00 23.21           N
ATOM   1020  CA  LEU L1011     -41.707 -20.215 -15.528  1.00 23.61           C
ATOM   1021  C   LEU L1011     -42.946 -20.515 -14.700  1.00 23.98           C
ATOM   1022  O   LEU L1011     -43.331 -21.678 -14.542  1.00 24.62           O
ATOM   1023  CB  LEU L1011     -41.769 -20.631 -16.976  1.00 24.09           C
ATOM   1024  CG  LEU L1011     -42.639 -19.909 -17.984  1.00 26.41           C
ATOM   1025  CD1 LEU L1011     -43.303 -18.682 -17.372  1.00 26.61           C
ATOM   1026  CD2 LEU L1011     -41.833 -19.521 -19.227  1.00 27.12           C
ATOM   1027  N   VAL L1012     -43.550 -19.500 -14.113  1.00 23.73           N
ATOM   1028  CA  VAL L1012     -44.714 -19.712 -13.255  1.00 23.24           C
ATOM   1029  C   VAL L1012     -45.837 -18.743 -13.544  1.00 23.16           C
ATOM   1030  O   VAL L1012     -45.668 -17.786 -14.289  1.00 22.67           O
ATOM   1031  CB  VAL L1012     -44.212 -19.654 -11.796  1.00 23.10           C
ATOM   1032  CG1 VAL L1012     -44.534 -18.358 -11.088  1.00 23.03           C
ATOM   1033  CG2 VAL L1012     -44.752 -20.845 -11.014  1.00 23.48           C
ATOM   1034  N   GLN L1013     -46.998 -19.001 -12.951  1.00 24.03           N
ATOM   1035  CA  GLN L1013     -48.151 -18.127 -13.142  1.00 24.83           C
ATOM   1036  C   GLN L1013     -48.144 -17.021 -12.092  1.00 24.45           C
ATOM   1037  O   GLN L1013     -47.781 -17.264 -10.948  1.00 24.39           O
ATOM   1038  CB  GLN L1013     -49.437 -18.943 -13.031  1.00 24.96           C
ATOM   1039  CG  GLN L1013     -49.538 -20.137 -13.950  1.00 25.19           C
ATOM   1040  CD  GLN L1013     -50.937 -20.718 -13.993  1.00 25.34           C
ATOM   1041  OE1 GLN L1013     -51.544 -20.972 -12.954  1.00 26.08           O
ATOM   1042  NE2 GLN L1013     -51.474 -20.959 -15.176  1.00 25.00           N
ATOM   1043  N   ALA L1014     -48.557 -15.826 -12.491  1.00 24.12           N
ATOM   1044  CA  ALA L1014     -48.685 -14.717 -11.540  1.00 23.42           C
ATOM   1045  C   ALA L1014     -49.332 -15.239 -10.256  1.00 23.34           C
ATOM   1046  O   ALA L1014     -50.316 -15.978 -10.272  1.00 23.18           O
ATOM   1047  CB  ALA L1014     -49.477 -13.593 -12.167  1.00 22.52           C
ATOM   1048  N   GLY L1015     -48.689 -14.978  -9.126  1.00 22.93           N
ATOM   1049  CA  GLY L1015     -49.173 -15.394  -7.836  1.00 22.32           C
ATOM   1050  C   GLY L1015     -48.617 -16.699  -7.325  1.00 22.22           C
ATOM   1051  O   GLY L1015     -48.890 -17.064  -6.173  1.00 21.93           O
ATOM   1052  N   GLY L1016     -47.814 -17.392  -8.124  1.00 22.68           N
ATOM   1053  CA  GLY L1016     -47.240 -18.667  -7.709  1.00 22.32           C
ATOM   1054  C   GLY L1016     -45.899 -18.513  -7.012  1.00 22.27           C
ATOM   1055  O   GLY L1016     -45.464 -17.387  -6.760  1.00 22.83           O
ATOM   1056  N   SER L1017     -45.245 -19.635  -6.693  1.00 21.63           N
ATOM   1057  CA  SER L1017     -43.962 -19.589  -6.026  1.00 21.08           C
ATOM   1058  C   SER L1017     -42.837 -20.365  -6.709  1.00 21.32           C
ATOM   1059  O   SER L1017     -42.996 -21.334  -7.449  1.00 21.76           O
ATOM   1060  CB  SER L1017     -44.078 -20.112  -4.597  1.00 20.73           C
ATOM   1061  OG  SER L1017     -45.210 -19.578  -3.957  1.00 22.03           O
ATOM   1062  N   LEU L1018     -41.615 -19.924  -6.420  1.00 20.69           N
ATOM   1063  CA  LEU L1018     -40.396 -20.532  -6.901  1.00 20.52           C
ATOM   1064  C   LEU L1018     -39.377 -20.503  -5.759  1.00 20.70           C
ATOM   1065  O   LEU L1018     -39.521 -19.733  -4.819  1.00 20.55           O
ATOM   1066  CB  LEU L1018     -39.819 -19.816  -8.118  1.00 19.19           C
ATOM   1067  CG  LEU L1018     -40.530 -19.984  -9.458  1.00 18.36           C
ATOM   1068  CD1 LEU L1018     -39.913 -19.074 -10.499  1.00 17.14           C
ATOM   1069  CD2 LEU L1018     -40.525 -21.441  -9.910  1.00 17.79           C
ATOM   1070  N   ARG L1019     -38.361 -21.350  -5.822  1.00 21.29           N
ATOM   1071  CA  ARG L1019     -37.300 -21.349  -4.831  1.00 21.17           C
ATOM   1072  C   ARG L1019     -35.945 -21.343  -5.541  1.00 19.95           C
ATOM   1073  O   ARG L1019     -35.683 -22.272  -6.308  1.00 19.75           O
ATOM   1074  CB  ARG L1019     -37.344 -22.519  -3.857  1.00 22.30           C
ATOM   1075  CG  ARG L1019     -36.389 -22.327  -2.672  1.00 24.01           C
ATOM   1076  CD  ARG L1019     -36.379 -23.565  -1.805  1.00 26.05           C
ATOM   1077  NE  ARG L1019     -35.438 -23.539  -0.691  1.00 28.28           N
ATOM   1078  CZ  ARG L1019     -35.654 -22.956   0.491  1.00 29.31           C
ATOM   1079  NH1 ARG L1019     -36.788 -22.289   0.725  1.00 29.37           N
ATOM   1080  NH2 ARG L1019     -34.728 -23.041   1.444  1.00 29.15           N
ATOM   1081  N   LEU L1020     -35.145 -20.299  -5.308  1.00 18.56           N
ATOM   1082  CA  LEU L1020     -33.835 -20.255  -5.955  1.00 18.01           C
ATOM   1083  C   LEU L1020     -32.762 -20.767  -4.989  1.00 17.25           C
ATOM   1084  O   LEU L1020     -32.838 -20.549  -3.784  1.00 16.85           O
ATOM   1085  CB  LEU L1020     -33.455 -18.895  -6.492  1.00 17.90           C
ATOM   1086  CG  LEU L1020     -34.359 -18.220  -7.513  1.00 18.01           C
ATOM   1087  CD1 LEU L1020     -33.609 -17.134  -8.273  1.00 18.08           C
ATOM   1088  CD2 LEU L1020     -34.934 -19.225  -8.489  1.00 18.92           C
ATOM   1089  N   SER L1021     -31.822 -21.522  -5.521  1.00 16.33           N
ATOM   1090  CA  SER L1021     -30.752 -22.134  -4.773  1.00 15.86           C
ATOM   1091  C   SER L1021     -29.387 -21.744  -5.337  1.00 15.29           C
ATOM   1092  O   SER L1021     -29.201 -21.704  -6.549  1.00 13.70           O
ATOM   1093  CB  SER L1021     -30.803 -23.663  -4.911  1.00 15.98           C
ATOM   1094  OG  SER L1021     -31.269 -24.288  -3.741  1.00 16.78           O
ATOM   1095  N   CYS L1022     -28.428 -21.535  -4.449  1.00 15.18           N
ATOM   1096  CA  CYS L1022     -27.084 -21.228  -4.901  1.00 15.52           C
ATOM   1097  C   CYS L1022     -26.049 -21.753  -3.912  1.00 16.47           C
ATOM   1098  O   CYS L1022     -26.186 -21.554  -2.706  1.00 16.75           O
ATOM   1099  CB  CYS L1022     -26.911 -19.720  -5.015  1.00 15.16           C
ATOM   1100  SG  CYS L1022     -25.208 -19.250  -5.395  1.00 13.38           S
ATOM   1101  N   ALA L1023     -25.021 -22.412  -4.429  1.00 17.19           N
ATOM   1102  CA  ALA L1023     -23.950 -22.879  -3.566  1.00 17.85           C
ATOM   1103  C   ALA L1023     -22.633 -22.507  -4.242  1.00 18.81           C
ATOM   1104  O   ALA L1023     -22.560 -22.437  -5.469  1.00 19.30           O
ATOM   1105  CB  ALA L1023     -23.974 -24.359  -3.303  1.00 17.91           C
ATOM   1106  N   ALA L1024     -21.662 -22.191  -3.398  1.00 18.94           N
ATOM   1107  CA  ALA L1024     -20.333 -21.889  -3.929  1.00 19.09           C
ATOM   1108  C   ALA L1024     -19.542 -23.198  -3.862  1.00 20.23           C
ATOM   1109  O   ALA L1024     -19.531 -23.863  -2.818  1.00 20.78           O
ATOM   1110  CB  ALA L1024     -19.658 -20.827  -3.093  1.00 18.17           C
ATOM   1111  N   SER L1025     -18.948 -23.594  -4.974  1.00 21.25           N
ATOM   1112  CA  SER L1025     -18.115 -24.798  -4.932  1.00 21.83           C
ATOM   1113  C   SER L1025     -16.663 -24.373  -5.155  1.00 21.39           C
ATOM   1114  O   SER L1025     -16.364 -23.500  -5.956  1.00 20.57           O
ATOM   1115  CB  SER L1025     -18.591 -25.867  -5.898  1.00 22.55           C
ATOM   1116  OG  SER L1025     -17.710 -25.942  -7.018  1.00 25.08           O
ATOM   1117  N   GLY L1026     -15.760 -24.968  -4.384  1.00 21.57           N
ATOM   1118  CA  GLY L1026     -14.340 -24.732  -4.474  1.00 20.52           C
ATOM   1119  C   GLY L1026     -13.772 -23.641  -3.608  1.00 20.08           C
ATOM   1120  O   GLY L1026     -12.572 -23.397  -3.749  1.00 21.11           O
ATOM   1121  N   TYR L1027     -14.543 -22.965  -2.767  1.00 19.89           N
ATOM   1122  CA  TYR L1027     -14.025 -21.882  -1.938  1.00 18.39           C
ATOM   1123  C   TYR L1027     -13.688 -22.420  -0.556  1.00 18.02           C
ATOM   1124  O   TYR L1027     -14.466 -23.069   0.119  1.00 17.35           O
ATOM   1125  CB  TYR L1027     -14.991 -20.706  -1.854  1.00 17.21           C
ATOM   1126  CG  TYR L1027     -14.462 -19.488  -1.141  1.00 15.98           C
ATOM   1127  CD1 TYR L1027     -13.274 -18.888  -1.540  1.00 15.06           C
ATOM   1128  CD2 TYR L1027     -15.136 -18.928  -0.065  1.00 15.66           C
ATOM   1129  CE1 TYR L1027     -12.781 -17.779  -0.891  1.00 14.94           C
ATOM   1130  CE2 TYR L1027     -14.645 -17.812   0.596  1.00 15.07           C
ATOM   1131  CZ  TYR L1027     -13.459 -17.237   0.181  1.00 15.22           C
ATOM   1132  OH  TYR L1027     -12.941 -16.124   0.814  1.00 13.96           O
ATOM   1133  N   ALA L1028     -12.445 -22.208  -0.149  1.00 19.11           N
ATOM   1134  CA  ALA L1028     -11.897 -22.716   1.093  1.00 19.71           C
ATOM   1135  C   ALA L1028     -12.508 -22.128   2.351  1.00 20.29           C
ATOM   1136  O   ALA L1028     -12.414 -22.751   3.417  1.00 21.27           O
ATOM   1137  CB  ALA L1028     -10.396 -22.425   1.089  1.00 19.29           C
ATOM   1138  N   TYR L1029     -12.967 -20.887   2.320  1.00 20.15           N
ATOM   1139  CA  TYR L1029     -13.521 -20.238   3.497  1.00 19.74           C
ATOM   1140  C   TYR L1029     -15.012 -19.994   3.343  1.00 19.34           C
ATOM   1141  O   TYR L1029     -15.663 -20.491   2.420  1.00 18.66           O
ATOM   1142  CB  TYR L1029     -12.757 -18.922   3.756  1.00 20.25           C
ATOM   1143  CG  TYR L1029     -11.344 -19.263   4.208  1.00 21.17           C
ATOM   1144  CD1 TYR L1029     -11.099 -19.625   5.524  1.00 21.56           C
ATOM   1145  CD2 TYR L1029     -10.287 -19.277   3.312  1.00 21.40           C
ATOM   1146  CE1 TYR L1029      -9.831 -19.971   5.938  1.00 21.95           C
ATOM   1147  CE2 TYR L1029      -9.018 -19.617   3.724  1.00 21.69           C
ATOM   1148  CZ  TYR L1029      -8.796 -19.966   5.036  1.00 22.38           C
ATOM   1149  OH  TYR L1029      -7.523 -20.301   5.460  1.00 24.03           O
ATOM   1150  N   THR L1030     -15.605 -19.197   4.231  1.00 18.79           N
ATOM   1151  CA  THR L1030     -17.001 -18.837   4.085  1.00 18.44           C
ATOM   1152  C   THR L1030     -17.153 -17.362   3.714  1.00 17.08           C
ATOM   1153  O   THR L1030     -16.631 -16.465   4.359  1.00 17.06           O
ATOM   1154  CB  THR L1030     -17.816 -19.092   5.352  1.00 19.73           C
ATOM   1155  OG1 THR L1030     -17.575 -17.989   6.226  1.00 20.84           O
ATOM   1156  CG2 THR L1030     -17.428 -20.406   6.002  1.00 20.91           C
ATOM   1157  N   TYR L1031     -17.827 -17.105   2.605  1.00 15.54           N
ATOM   1158  CA  TYR L1031     -18.094 -15.744   2.170  1.00 14.48           C
ATOM   1159  C   TYR L1031     -18.987 -15.047   3.190  1.00 14.60           C
ATOM   1160  O   TYR L1031     -20.072 -15.557   3.479  1.00 14.31           O
ATOM   1161  CB  TYR L1031     -18.789 -15.845   0.827  1.00 13.46           C
ATOM   1162  CG  TYR L1031     -17.956 -16.220  -0.365  1.00 12.47           C
ATOM   1163  CD1 TYR L1031     -16.876 -15.460  -0.770  1.00 12.33           C
ATOM   1164  CD2 TYR L1031     -18.274 -17.349  -1.110  1.00 12.79           C
ATOM   1165  CE1 TYR L1031     -16.124 -15.806  -1.876  1.00 12.33           C
ATOM   1166  CE2 TYR L1031     -17.524 -17.723  -2.216  1.00 12.92           C
ATOM   1167  CZ  TYR L1031     -16.451 -16.934  -2.591  1.00 12.90           C
ATOM   1168  OH  TYR L1031     -15.722 -17.281  -3.700  1.00 13.21           O
ATOM   1169  N   ILE L1032     -18.575 -13.921   3.767  1.00 14.67           N
ATOM   1170  CA  ILE L1032     -19.414 -13.252   4.746  1.00 14.66           C
ATOM   1171  C   ILE L1032     -20.791 -12.989   4.148  1.00 15.09           C
ATOM   1172  O   ILE L1032     -21.769 -13.433   4.740  1.00 16.28           O
ATOM   1173  CB  ILE L1032     -18.899 -11.913   5.283  1.00 14.09           C
ATOM   1174  CG1 ILE L1032     -17.671 -12.163   6.160  1.00 13.55           C
ATOM   1175  CG2 ILE L1032     -20.001 -11.181   6.043  1.00 12.66           C
ATOM   1176  CD1 ILE L1032     -16.362 -11.740   5.544  1.00 13.11           C
ATOM   1177  N   TYR L1033     -20.867 -12.269   3.053  1.00 14.96           N
ATOM   1178  CA  TYR L1033     -22.116 -11.935   2.410  1.00 14.33           C
ATOM   1179  C   TYR L1033     -22.367 -12.695   1.111  1.00 14.14           C
ATOM   1180  O   TYR L1033     -21.552 -12.818   0.201  1.00 13.37           O
ATOM   1181  CB  TYR L1033     -22.198 -10.450   2.018  1.00 14.22           C
ATOM   1182  CG  TYR L1033     -23.020  -9.639   2.988  1.00 14.57           C
ATOM   1183  CD1 TYR L1033     -24.405  -9.701   2.933  1.00 14.93           C
ATOM   1184  CD2 TYR L1033     -22.430  -8.824   3.942  1.00 14.68           C
ATOM   1185  CE1 TYR L1033     -25.167  -8.982   3.833  1.00 15.91           C
ATOM   1186  CE2 TYR L1033     -23.192  -8.093   4.836  1.00 14.62           C
ATOM   1187  CZ  TYR L1033     -24.560  -8.179   4.783  1.00 15.29           C
ATOM   1188  OH  TYR L1033     -25.361  -7.487   5.662  1.00 15.26           O
ATOM   1189  N   MET L1034     -23.601 -13.178   1.019  1.00 14.22           N
ATOM   1190  CA  MET L1034     -24.094 -13.850  -0.181  1.00 13.85           C
ATOM   1191  C   MET L1034     -25.427 -13.166  -0.466  1.00 13.42           C
ATOM   1192  O   MET L1034     -26.068 -12.845   0.529  1.00 12.46           O
ATOM   1193  CB  MET L1034     -24.230 -15.362   0.022  1.00 13.63           C
ATOM   1194  CG  MET L1034     -22.923 -16.110  -0.072  1.00 13.58           C
ATOM   1195  SD  MET L1034     -22.990 -17.880  -0.296  1.00 14.21           S
ATOM   1196  CE  MET L1034     -22.801 -18.095  -2.056  1.00 13.75           C
ATOM   1197  N   GLY L1035     -25.780 -12.924  -1.717  1.00 13.24           N
ATOM   1198  CA  GLY L1035     -27.067 -12.269  -1.953  1.00 13.81           C
ATOM   1199  C   GLY L1035     -27.553 -12.557  -3.361  1.00 14.50           C
ATOM   1200  O   GLY L1035     -26.865 -13.251  -4.099  1.00 15.85           O
ATOM   1201  N   TRP L1036     -28.707 -12.015  -3.720  1.00 14.47           N
ATOM   1202  CA  TRP L1036     -29.300 -12.209  -5.029  1.00 13.99           C
ATOM   1203  C   TRP L1036     -29.534 -10.859  -5.693  1.00 14.72           C
ATOM   1204  O   TRP L1036     -29.897  -9.864  -5.086  1.00 14.46           O
ATOM   1205  CB  TRP L1036     -30.648 -12.939  -4.966  1.00 12.82           C
ATOM   1206  CG  TRP L1036     -30.538 -14.367  -4.535  1.00 11.65           C
ATOM   1207  CD1 TRP L1036     -30.568 -14.845  -3.256  1.00 11.25           C
ATOM   1208  CD2 TRP L1036     -30.349 -15.497  -5.395  1.00 11.02           C
ATOM   1209  NE1 TRP L1036     -30.429 -16.214  -3.273  1.00 11.21           N
ATOM   1210  CE2 TRP L1036     -30.294 -16.637  -4.573  1.00 10.89           C
ATOM   1211  CE3 TRP L1036     -30.232 -15.649  -6.779  1.00 10.60           C
ATOM   1212  CZ2 TRP L1036     -30.110 -17.913  -5.089  1.00 10.67           C
ATOM   1213  CZ3 TRP L1036     -30.044 -16.920  -7.294  1.00 10.80           C
ATOM   1214  CH2 TRP L1036     -29.986 -18.039  -6.446  1.00 10.77           C
ATOM   1215  N   PHE L1037     -29.221 -10.799  -6.972  1.00 15.34           N
ATOM   1216  CA  PHE L1037     -29.361  -9.625  -7.815  1.00 15.86           C
ATOM   1217  C   PHE L1037     -30.245 -10.042  -8.983  1.00 17.62           C
ATOM   1218  O   PHE L1037     -30.385 -11.257  -9.164  1.00 19.16           O
ATOM   1219  CB  PHE L1037     -27.978  -9.200  -8.321  1.00 14.56           C
ATOM   1220  CG  PHE L1037     -27.162  -8.518  -7.255  1.00 13.34           C
ATOM   1221  CD1 PHE L1037     -26.492  -9.242  -6.290  1.00 12.34           C
ATOM   1222  CD2 PHE L1037     -27.133  -7.136  -7.177  1.00 13.40           C
ATOM   1223  CE1 PHE L1037     -25.851  -8.602  -5.257  1.00 12.68           C
ATOM   1224  CE2 PHE L1037     -26.450  -6.484  -6.163  1.00 12.43           C
ATOM   1225  CZ  PHE L1037     -25.780  -7.218  -5.216  1.00 12.13           C
ATOM   1226  N   ARG L1038     -30.868  -9.140  -9.718  1.00 18.57           N
ATOM   1227  CA  ARG L1038     -31.688  -9.569 -10.847  1.00 19.46           C
ATOM   1228  C   ARG L1038     -31.622  -8.502 -11.926  1.00 20.58           C
ATOM   1229  O   ARG L1038     -31.454  -7.333 -11.597  1.00 20.83           O
ATOM   1230  CB  ARG L1038     -33.132  -9.799 -10.427  1.00 19.98           C
ATOM   1231  CG  ARG L1038     -33.934  -8.531 -10.133  1.00 19.12           C
ATOM   1232  CD  ARG L1038     -35.400  -8.867 -10.133  1.00 18.63           C
ATOM   1233  NE  ARG L1038     -36.167  -8.281  -9.042  1.00 19.12           N
ATOM   1234  CZ  ARG L1038     -37.303  -7.625  -9.247  1.00 19.53           C
ATOM   1235  NH1 ARG L1038     -37.750  -7.441 -10.494  1.00 21.00           N
ATOM   1236  NH2 ARG L1038     -37.990  -7.117  -8.247  1.00 19.66           N
ATOM   1237  N   GLN L1039     -31.817  -8.900 -13.166  1.00 22.22           N
ATOM   1238  CA  GLN L1039     -31.749  -7.963 -14.281  1.00 24.04           C
ATOM   1239  C   GLN L1039     -32.889  -8.177 -15.265  1.00 24.87           C
ATOM   1240  O   GLN L1039     -32.960  -9.248 -15.868  1.00 25.38           O
ATOM   1241  CB  GLN L1039     -30.392  -8.126 -14.968  1.00 23.79           C
ATOM   1242  CG  GLN L1039     -29.971  -6.906 -15.756  1.00 25.08           C
ATOM   1243  CD  GLN L1039     -28.794  -7.108 -16.674  1.00 25.95           C
ATOM   1244  OE1 GLN L1039     -28.548  -8.202 -17.188  1.00 26.92           O
ATOM   1245  NE2 GLN L1039     -28.045  -6.033 -16.900  1.00 26.39           N
ATOM   1246  N   ALA L1040     -33.843  -7.255 -15.331  1.00 25.78           N
ATOM   1247  CA  ALA L1040     -34.959  -7.391 -16.281  1.00 26.55           C
ATOM   1248  C   ALA L1040     -34.436  -7.060 -17.673  1.00 27.36           C
ATOM   1249  O   ALA L1040     -33.445  -6.348 -17.823  1.00 27.75           O
ATOM   1250  CB  ALA L1040     -36.114  -6.484 -15.926  1.00 25.80           C
ATOM   1251  N   PRO L1041     -35.030  -7.634 -18.698  1.00 28.05           N
ATOM   1252  CA  PRO L1041     -34.562  -7.449 -20.063  1.00 28.59           C
ATOM   1253  C   PRO L1041     -34.480  -5.985 -20.453  1.00 29.30           C
ATOM   1254  O   PRO L1041     -35.399  -5.162 -20.419  1.00 28.61           O
ATOM   1255  CB  PRO L1041     -35.461  -8.340 -20.890  1.00 28.33           C
ATOM   1256  CG  PRO L1041     -36.692  -8.474 -20.062  1.00 28.57           C
ATOM   1257  CD  PRO L1041     -36.190  -8.553 -18.638  1.00 28.23           C
ATOM   1258  N   GLY L1042     -33.241  -5.625 -20.810  1.00 30.14           N
ATOM   1259  CA  GLY L1042     -32.855  -4.278 -21.197  1.00 31.10           C
ATOM   1260  C   GLY L1042     -32.328  -3.467 -20.014  1.00 32.08           C
ATOM   1261  O   GLY L1042     -31.270  -2.867 -20.111  1.00 32.24           O
ATOM   1262  N   LYS L1043     -33.055  -3.439 -18.906  1.00 32.43           N
ATOM   1263  CA  LYS L1043     -32.751  -2.681 -17.721  1.00 32.61           C
ATOM   1264  C   LYS L1043     -31.415  -3.010 -17.076  1.00 32.75           C
ATOM   1265  O   LYS L1043     -30.631  -3.811 -17.578  1.00 32.30           O
ATOM   1266  CB  LYS L1043     -33.931  -2.836 -16.744  1.00 33.12           C
ATOM   1267  CG  LYS L1043     -35.009  -1.778 -16.965  1.00 33.36           C
ATOM   1268  CD  LYS L1043     -36.270  -2.024 -16.162  1.00 33.36           C
ATOM   1269  CE  LYS L1043     -36.073  -1.911 -14.663  1.00 33.55           C
ATOM   1270  NZ  LYS L1043     -37.345  -2.062 -13.893  1.00 33.50           N
ATOM   1271  N   GLU L1044     -31.130  -2.301 -15.980  1.00 33.41           N
ATOM   1272  CA  GLU L1044     -29.895  -2.493 -15.239  1.00 34.30           C
ATOM   1273  C   GLU L1044     -30.091  -3.456 -14.073  1.00 33.42           C
ATOM   1274  O   GLU L1044     -31.123  -3.504 -13.419  1.00 33.36           O
ATOM   1275  CB  GLU L1044     -29.311  -1.177 -14.725  1.00 35.79           C
ATOM   1276  CG  GLU L1044     -30.283  -0.185 -14.131  1.00 38.26           C
ATOM   1277  CD  GLU L1044     -29.728   0.690 -13.018  1.00 39.78           C
ATOM   1278  OE1 GLU L1044     -28.622   0.402 -12.492  1.00 40.39           O
ATOM   1279  OE2 GLU L1044     -30.410   1.679 -12.647  1.00 39.64           O
ATOM   1280  N   ARG L1045     -29.060  -4.232 -13.808  1.00 32.68           N
ATOM   1281  CA  ARG L1045     -29.046  -5.202 -12.706  1.00 31.84           C
ATOM   1282  C   ARG L1045     -29.351  -4.523 -11.387  1.00 30.13           C
ATOM   1283  O   ARG L1045     -28.904  -3.405 -11.127  1.00 30.30           O
ATOM   1284  CB  ARG L1045     -27.691  -5.854 -12.863  1.00 33.06           C
ATOM   1285  CG  ARG L1045     -26.988  -6.593 -11.765  1.00 35.75           C
ATOM   1286  CD  ARG L1045     -25.515  -6.137 -11.776  1.00 38.24           C
ATOM   1287  NE  ARG L1045     -25.473  -4.672 -11.631  1.00 40.29           N
ATOM   1288  CZ  ARG L1045     -24.891  -3.846 -12.500  1.00 41.53           C
ATOM   1289  NH1 ARG L1045     -24.279  -4.320 -13.588  1.00 41.86           N
ATOM   1290  NH2 ARG L1045     -24.904  -2.532 -12.298  1.00 41.49           N
ATOM   1291  N   GLU L1046     -30.201  -5.096 -10.545  1.00 28.42           N
ATOM   1292  CA  GLU L1046     -30.571  -4.528  -9.253  1.00 26.54           C
ATOM   1293  C   GLU L1046     -30.541  -5.593  -8.159  1.00 24.61           C
ATOM   1294  O   GLU L1046     -30.759  -6.772  -8.426  1.00 24.47           O
ATOM   1295  CB  GLU L1046     -31.953  -3.886  -9.269  1.00 27.00           C
ATOM   1296  CG  GLU L1046     -33.046  -4.704  -9.911  1.00 28.88           C
ATOM   1297  CD  GLU L1046     -34.458  -4.295  -9.557  1.00 30.18           C
ATOM   1298  OE1 GLU L1046     -34.676  -3.155  -9.088  1.00 31.44           O
ATOM   1299  OE2 GLU L1046     -35.401  -5.098  -9.742  1.00 30.76           O
ATOM   1300  N   GLY L1047     -30.258  -5.177  -6.938  1.00 22.84           N
ATOM   1301  CA  GLY L1047     -30.135  -6.076  -5.798  1.00 20.99           C
ATOM   1302  C   GLY L1047     -31.514  -6.469  -5.300  1.00 20.05           C
ATOM   1303  O   GLY L1047     -32.428  -5.659  -5.255  1.00 20.68           O
ATOM   1304  N   VAL L1048     -31.675  -7.727  -4.949  1.00 19.61           N
ATOM   1305  CA  VAL L1048     -32.938  -8.283  -4.497  1.00 18.44           C
ATOM   1306  C   VAL L1048     -32.907  -8.585  -3.016  1.00 18.81           C
ATOM   1307  O   VAL L1048     -33.811  -8.154  -2.296  1.00 19.50           O
ATOM   1308  CB  VAL L1048     -33.261  -9.547  -5.310  1.00 17.26           C
ATOM   1309  CG1 VAL L1048     -34.407 -10.333  -4.721  1.00 17.44           C
ATOM   1310  CG2 VAL L1048     -33.601  -9.117  -6.735  1.00 17.06           C
ATOM   1311  N   ALA L1049     -31.903  -9.321  -2.564  1.00 18.78           N
ATOM   1312  CA  ALA L1049     -31.807  -9.639  -1.134  1.00 18.32           C
ATOM   1313  C   ALA L1049     -30.416 -10.169  -0.822  1.00 17.73           C
ATOM   1314  O   ALA L1049     -29.701 -10.618  -1.710  1.00 17.21           O
ATOM   1315  CB  ALA L1049     -32.940 -10.585  -0.774  1.00 18.31           C
ATOM   1316  N   ALA L1050     -29.975 -10.024   0.415  1.00 17.67           N
ATOM   1317  CA  ALA L1050     -28.650 -10.415   0.852  1.00 17.93           C
ATOM   1318  C   ALA L1050     -28.661 -10.787   2.332  1.00 18.67           C
ATOM   1319  O   ALA L1050     -29.479 -10.267   3.091  1.00 19.46           O
ATOM   1320  CB  ALA L1050     -27.666  -9.267   0.675  1.00 16.77           C
ATOM   1321  N   MET L1051     -27.740 -11.663   2.711  1.00 18.53           N
ATOM   1322  CA  MET L1051     -27.625 -12.056   4.115  1.00 18.63           C
ATOM   1323  C   MET L1051     -26.188 -12.464   4.428  1.00 18.65           C
ATOM   1324  O   MET L1051     -25.470 -12.911   3.530  1.00 18.76           O
ATOM   1325  CB  MET L1051     -28.655 -13.121   4.444  1.00 17.95           C
ATOM   1326  CG  MET L1051     -28.293 -14.031   5.610  1.00 17.38           C
ATOM   1327  SD  MET L1051     -29.578 -15.265   5.884  1.00 15.82           S
ATOM   1328  CE  MET L1051     -30.817 -14.172   6.606  1.00 16.88           C
ATOM   1329  N   ASP L1052     -25.764 -12.230   5.675  1.00 18.41           N
ATOM   1330  CA  ASP L1052     -24.393 -12.586   6.038  1.00 18.13           C
ATOM   1331  C   ASP L1052     -24.365 -14.034   6.511  1.00 18.95           C
ATOM   1332  O   ASP L1052     -25.372 -14.743   6.533  1.00 18.72           O
ATOM   1333  CB  ASP L1052     -23.774 -11.601   6.998  1.00 17.25           C
ATOM   1334  CG  ASP L1052     -24.357 -11.552   8.393  1.00 17.07           C
ATOM   1335  OD1 ASP L1052     -25.047 -12.510   8.800  1.00 16.60           O
ATOM   1336  OD2 ASP L1052     -24.099 -10.532   9.081  1.00 16.76           O
ATOM   1337  N   SER L1053     -23.162 -14.489   6.839  1.00 20.19           N
ATOM   1338  CA  SER L1053     -22.890 -15.873   7.203  1.00 21.13           C
ATOM   1339  C   SER L1053     -23.443 -16.260   8.556  1.00 22.03           C
ATOM   1340  O   SER L1053     -23.669 -17.446   8.818  1.00 22.39           O
ATOM   1341  CB  SER L1053     -21.375 -16.104   7.133  1.00 21.05           C
ATOM   1342  OG  SER L1053     -20.666 -15.140   7.894  1.00 20.86           O
ATOM   1343  N   GLY L1054     -23.637 -15.275   9.425  1.00 23.32           N
ATOM   1344  CA  GLY L1054     -24.200 -15.606  10.755  1.00 25.41           C
ATOM   1345  C   GLY L1054     -25.711 -15.569  10.563  1.00 26.48           C
ATOM   1346  O   GLY L1054     -26.128 -15.489   9.407  1.00 27.00           O
ATOM   1347  N   GLY L1055     -26.503 -15.541  11.622  1.00 27.36           N
ATOM   1348  CA  GLY L1055     -27.954 -15.442  11.418  1.00 27.84           C
ATOM   1349  C   GLY L1055     -28.225 -14.549  10.194  1.00 26.94           C
ATOM   1350  O   GLY L1055     -28.662 -15.051   9.154  1.00 26.58           O
ATOM   1351  N   GLY L1056     -27.905 -13.258  10.315  1.00 25.95           N
ATOM   1352  CA  GLY L1056     -28.041 -12.389   9.173  1.00 25.45           C
ATOM   1353  C   GLY L1056     -27.987 -10.911   9.468  1.00 25.13           C
ATOM   1354  O   GLY L1056     -28.253 -10.407  10.558  1.00 27.20           O
ATOM   1355  N   GLY L1057     -27.623 -10.169   8.437  1.00 23.85           N
ATOM   1356  CA  GLY L1057     -27.653  -8.714   8.368  1.00 22.19           C
ATOM   1357  C   GLY L1057     -28.485  -8.546   7.073  1.00 22.28           C
ATOM   1358  O   GLY L1057     -28.004  -8.082   6.044  1.00 22.43           O
ATOM   1359  N   THR L1058     -29.658  -9.163   7.143  1.00 21.39           N
ATOM   1360  CA  THR L1058     -30.576  -9.270   6.031  1.00 21.17           C
ATOM   1361  C   THR L1058     -30.995  -7.926   5.470  1.00 21.69           C
ATOM   1362  O   THR L1058     -31.158  -6.940   6.183  1.00 22.79           O
ATOM   1363  CB  THR L1058     -31.831 -10.050   6.457  1.00 21.39           C
ATOM   1364  OG1 THR L1058     -31.419 -11.200   7.212  1.00 22.71           O
ATOM   1365  CG2 THR L1058     -32.610 -10.579   5.272  1.00 21.35           C
ATOM   1366  N   LEU L1059     -31.193  -7.898   4.160  1.00 21.37           N
ATOM   1367  CA  LEU L1059     -31.568  -6.646   3.476  1.00 20.55           C
ATOM   1368  C   LEU L1059     -32.374  -7.048   2.254  1.00 20.14           C
ATOM   1369  O   LEU L1059     -32.177  -8.160   1.744  1.00 20.45           O
ATOM   1370  CB  LEU L1059     -30.274  -5.918   3.248  1.00 20.85           C
ATOM   1371  CG  LEU L1059     -30.165  -4.547   2.629  1.00 21.55           C
ATOM   1372  CD1 LEU L1059     -29.736  -3.504   3.645  1.00 21.36           C
ATOM   1373  CD2 LEU L1059     -29.164  -4.621   1.475  1.00 21.60           C
ATOM   1374  N   TYR L1060     -33.440  -6.316   1.947  1.00 19.17           N
ATOM   1375  CA  TYR L1060     -34.341  -6.678   0.867  1.00 18.31           C
ATOM   1376  C   TYR L1060     -34.622  -5.423   0.049  1.00 20.10           C
ATOM   1377  O   TYR L1060     -34.641  -4.350   0.653  1.00 21.18           O
ATOM   1378  CB  TYR L1060     -35.670  -7.196   1.376  1.00 15.97           C
ATOM   1379  CG  TYR L1060     -35.694  -8.537   2.067  1.00 14.18           C
ATOM   1380  CD1 TYR L1060     -35.891  -9.724   1.373  1.00 13.50           C
ATOM   1381  CD2 TYR L1060     -35.577  -8.607   3.444  1.00 13.01           C
ATOM   1382  CE1 TYR L1060     -35.926 -10.941   2.019  1.00 12.95           C
ATOM   1383  CE2 TYR L1060     -35.643  -9.810   4.111  1.00 12.73           C
ATOM   1384  CZ  TYR L1060     -35.799 -10.972   3.391  1.00 13.28           C
ATOM   1385  OH  TYR L1060     -35.829 -12.169   4.080  1.00 13.81           O
ATOM   1386  N   ALA L1061     -34.792  -5.553  -1.254  1.00 21.53           N
ATOM   1387  CA  ALA L1061     -35.214  -4.423  -2.071  1.00 22.88           C
ATOM   1388  C   ALA L1061     -36.653  -4.088  -1.677  1.00 24.94           C
ATOM   1389  O   ALA L1061     -37.372  -4.963  -1.199  1.00 24.02           O
ATOM   1390  CB  ALA L1061     -35.107  -4.797  -3.535  1.00 22.60           C
ATOM   1391  N   ASP L1062     -37.087  -2.844  -1.877  1.00 27.91           N
ATOM   1392  CA  ASP L1062     -38.438  -2.431  -1.515  1.00 29.98           C
ATOM   1393  C   ASP L1062     -39.532  -3.172  -2.270  1.00 30.06           C
ATOM   1394  O   ASP L1062     -40.623  -3.392  -1.720  1.00 30.57           O
ATOM   1395  CB  ASP L1062     -38.613  -0.919  -1.688  1.00 31.66           C
ATOM   1396  CG  ASP L1062     -37.877  -0.103  -0.642  1.00 33.82           C
ATOM   1397  OD1 ASP L1062     -38.416   0.071   0.480  1.00 34.41           O
ATOM   1398  OD2 ASP L1062     -36.747   0.374  -0.930  1.00 34.72           O
ATOM   1399  N   SER L1063     -39.297  -3.571  -3.513  1.00 29.66           N
ATOM   1400  CA  SER L1063     -40.274  -4.300  -4.297  1.00 29.48           C
ATOM   1401  C   SER L1063     -40.528  -5.729  -3.845  1.00 29.27           C
ATOM   1402  O   SER L1063     -41.515  -6.299  -4.332  1.00 29.54           O
ATOM   1403  CB  SER L1063     -39.836  -4.376  -5.767  1.00 29.68           C
ATOM   1404  OG  SER L1063     -38.518  -3.856  -5.890  1.00 30.70           O
ATOM   1405  N   VAL L1064     -39.659  -6.367  -3.061  1.00 28.48           N
ATOM   1406  CA  VAL L1064     -39.882  -7.768  -2.729  1.00 28.23           C
ATOM   1407  C   VAL L1064     -40.128  -8.014  -1.244  1.00 28.24           C
ATOM   1408  O   VAL L1064     -40.458  -9.153  -0.876  1.00 28.33           O
ATOM   1409  CB  VAL L1064     -38.758  -8.703  -3.201  1.00 28.07           C
ATOM   1410  CG1 VAL L1064     -38.446  -8.483  -4.680  1.00 28.17           C
ATOM   1411  CG2 VAL L1064     -37.491  -8.543  -2.366  1.00 27.88           C
ATOM   1412  N   LYS L1065     -39.986  -6.981  -0.428  1.00 27.87           N
ATOM   1413  CA  LYS L1065     -40.175  -7.137   1.009  1.00 27.90           C
ATOM   1414  C   LYS L1065     -41.543  -7.749   1.289  1.00 27.77           C
ATOM   1415  O   LYS L1065     -42.560  -7.346   0.716  1.00 27.90           O
ATOM   1416  CB  LYS L1065     -40.011  -5.786   1.720  1.00 28.75           C
ATOM   1417  CG  LYS L1065     -38.857  -5.756   2.708  1.00 29.54           C
ATOM   1418  CD  LYS L1065     -38.932  -4.647   3.732  1.00 30.26           C
ATOM   1419  CE  LYS L1065     -38.425  -3.311   3.228  1.00 31.08           C
ATOM   1420  NZ  LYS L1065     -36.945  -3.200   3.112  1.00 31.07           N
ATOM   1421  N   GLY L1066     -41.589  -8.779   2.127  1.00 26.87           N
ATOM   1422  CA  GLY L1066     -42.837  -9.438   2.463  1.00 25.83           C
ATOM   1423  C   GLY L1066     -43.246 -10.568   1.541  1.00 25.33           C
ATOM   1424  O   GLY L1066     -44.146 -11.343   1.880  1.00 25.89           O
ATOM   1425  N   ARG L1067     -42.620 -10.690   0.370  1.00 23.87           N
ATOM   1426  CA  ARG L1067     -42.984 -11.723  -0.589  1.00 21.73           C
ATOM   1427  C   ARG L1067     -41.859 -12.728  -0.791  1.00 21.37           C
ATOM   1428  O   ARG L1067     -42.075 -13.905  -1.083  1.00 21.27           O
ATOM   1429  CB  ARG L1067     -43.317 -11.056  -1.923  1.00 20.45           C
ATOM   1430  CG  ARG L1067     -44.484 -10.093  -1.915  1.00 18.46           C
ATOM   1431  CD  ARG L1067     -44.949  -9.824  -3.340  1.00 17.34           C
ATOM   1432  NE  ARG L1067     -43.990  -8.989  -4.040  1.00 16.80           N
ATOM   1433  CZ  ARG L1067     -43.200  -9.314  -5.039  1.00 15.77           C
ATOM   1434  NH1 ARG L1067     -43.191 -10.535  -5.551  1.00 16.02           N
ATOM   1435  NH2 ARG L1067     -42.403  -8.397  -5.541  1.00 15.61           N
ATOM   1436  N   PHE L1068     -40.614 -12.236  -0.741  1.00 20.20           N
ATOM   1437  CA  PHE L1068     -39.447 -13.087  -0.957  1.00 18.27           C
ATOM   1438  C   PHE L1068     -38.708 -13.304   0.355  1.00 18.55           C
ATOM   1439  O   PHE L1068     -38.563 -12.342   1.107  1.00 19.24           O
ATOM   1440  CB  PHE L1068     -38.474 -12.425  -1.926  1.00 16.58           C
ATOM   1441  CG  PHE L1068     -38.895 -12.290  -3.358  1.00 15.12           C
ATOM   1442  CD1 PHE L1068     -40.187 -12.524  -3.800  1.00 14.07           C
ATOM   1443  CD2 PHE L1068     -37.938 -11.938  -4.302  1.00 13.67           C
ATOM   1444  CE1 PHE L1068     -40.533 -12.395  -5.123  1.00 13.73           C
ATOM   1445  CE2 PHE L1068     -38.276 -11.815  -5.628  1.00 13.35           C
ATOM   1446  CZ  PHE L1068     -39.572 -12.032  -6.041  1.00 13.40           C
ATOM   1447  N   THR L1069     -38.211 -14.511   0.593  1.00 18.80           N
ATOM   1448  CA  THR L1069     -37.399 -14.758   1.775  1.00 18.76           C
ATOM   1449  C   THR L1069     -36.037 -15.321   1.398  1.00 19.14           C
ATOM   1450  O   THR L1069     -35.938 -16.275   0.631  1.00 18.90           O
ATOM   1451  CB  THR L1069     -38.074 -15.745   2.738  1.00 18.39           C
ATOM   1452  OG1 THR L1069     -39.362 -15.254   3.098  1.00 18.41           O
ATOM   1453  CG2 THR L1069     -37.248 -15.932   3.998  1.00 18.29           C
ATOM   1454  N   ILE L1070     -34.983 -14.748   1.972  1.00 19.96           N
ATOM   1455  CA  ILE L1070     -33.629 -15.248   1.727  1.00 19.93           C
ATOM   1456  C   ILE L1070     -33.196 -16.076   2.940  1.00 20.52           C
ATOM   1457  O   ILE L1070     -33.708 -15.847   4.033  1.00 20.53           O
ATOM   1458  CB  ILE L1070     -32.596 -14.146   1.473  1.00 19.49           C
ATOM   1459  CG1 ILE L1070     -31.250 -14.755   1.077  1.00 19.02           C
ATOM   1460  CG2 ILE L1070     -32.475 -13.258   2.712  1.00 19.51           C
ATOM   1461  CD1 ILE L1070     -30.170 -13.754   0.745  1.00 18.90           C
ATOM   1462  N   SER L1071     -32.311 -17.037   2.720  1.00 21.26           N
ATOM   1463  CA  SER L1071     -31.837 -17.866   3.818  1.00 22.20           C
ATOM   1464  C   SER L1071     -30.498 -18.490   3.448  1.00 22.66           C
ATOM   1465  O   SER L1071     -30.210 -18.724   2.278  1.00 22.80           O
ATOM   1466  CB  SER L1071     -32.881 -18.919   4.177  1.00 22.02           C
ATOM   1467  OG  SER L1071     -32.818 -19.985   3.246  1.00 23.14           O
ATOM   1468  N   ARG L1072     -29.659 -18.691   4.458  1.00 23.24           N
ATOM   1469  CA  ARG L1072     -28.343 -19.274   4.265  1.00 23.99           C
ATOM   1470  C   ARG L1072     -28.089 -20.362   5.312  1.00 25.11           C
ATOM   1471  O   ARG L1072     -28.480 -20.166   6.460  1.00 25.90           O
ATOM   1472  CB  ARG L1072     -27.252 -18.228   4.454  1.00 22.78           C
ATOM   1473  CG  ARG L1072     -27.110 -17.123   3.436  1.00 20.77           C
ATOM   1474  CD  ARG L1072     -25.702 -17.193   2.879  1.00 20.43           C
ATOM   1475  NE  ARG L1072     -24.723 -16.379   3.564  1.00 19.52           N
ATOM   1476  CZ  ARG L1072     -23.415 -16.578   3.481  1.00 18.48           C
ATOM   1477  NH1 ARG L1072     -22.950 -17.574   2.761  1.00 18.20           N
ATOM   1478  NH2 ARG L1072     -22.575 -15.798   4.137  1.00 18.66           N
ATOM   1479  N   ASP L1073     -27.426 -21.438   4.940  1.00 26.53           N
ATOM   1480  CA  ASP L1073     -27.020 -22.421   5.947  1.00 27.86           C
ATOM   1481  C   ASP L1073     -25.975 -21.750   6.842  1.00 28.08           C
ATOM   1482  O   ASP L1073     -24.925 -21.376   6.317  1.00 28.16           O
ATOM   1483  CB  ASP L1073     -26.367 -23.600   5.215  1.00 28.90           C
ATOM   1484  CG  ASP L1073     -27.337 -24.356   4.331  1.00 29.73           C
ATOM   1485  OD1 ASP L1073     -28.320 -24.881   4.902  1.00 30.09           O
ATOM   1486  OD2 ASP L1073     -27.126 -24.442   3.099  1.00 30.25           O
ATOM   1487  N   LYS L1074     -26.227 -21.539   8.120  1.00 28.61           N
ATOM   1488  CA  LYS L1074     -25.249 -20.887   8.994  1.00 28.78           C
ATOM   1489  C   LYS L1074     -23.837 -21.408   8.743  1.00 28.03           C
ATOM   1490  O   LYS L1074     -23.632 -22.625   8.762  1.00 27.95           O
ATOM   1491  CB  LYS L1074     -25.587 -21.164  10.462  1.00 29.95           C
ATOM   1492  CG  LYS L1074     -25.843 -19.952  11.333  1.00 30.73           C
ATOM   1493  CD  LYS L1074     -27.293 -19.914  11.797  1.00 31.63           C
ATOM   1494  CE  LYS L1074     -27.390 -20.018  13.313  1.00 32.48           C
ATOM   1495  NZ  LYS L1074     -28.254 -18.969  13.922  1.00 32.38           N
ATOM   1496  N   GLY L1075     -22.888 -20.528   8.483  1.00 26.87           N
ATOM   1497  CA  GLY L1075     -21.521 -20.893   8.231  1.00 26.31           C
ATOM   1498  C   GLY L1075     -21.199 -21.599   6.942  1.00 26.50           C
ATOM   1499  O   GLY L1075     -20.062 -22.088   6.800  1.00 27.59           O
ATOM   1500  N   LYS L1076     -22.091 -21.676   5.970  1.00 26.46           N
ATOM   1501  CA  LYS L1076     -21.817 -22.350   4.706  1.00 26.22           C
ATOM   1502  C   LYS L1076     -21.967 -21.398   3.524  1.00 25.01           C
ATOM   1503  O   LYS L1076     -22.649 -20.375   3.618  1.00 24.63           O
ATOM   1504  CB  LYS L1076     -22.768 -23.529   4.533  1.00 27.72           C
ATOM   1505  CG  LYS L1076     -22.157 -24.829   4.054  1.00 29.98           C
ATOM   1506  CD  LYS L1076     -21.376 -24.736   2.742  1.00 30.63           C
ATOM   1507  CE  LYS L1076     -19.879 -24.786   3.017  1.00 31.12           C
ATOM   1508  NZ  LYS L1076     -19.060 -24.274   1.889  1.00 31.77           N
ATOM   1509  N   ASN L1077     -21.387 -21.756   2.382  1.00 23.17           N
ATOM   1510  CA  ASN L1077     -21.466 -20.948   1.173  1.00 21.20           C
ATOM   1511  C   ASN L1077     -22.670 -21.291   0.315  1.00 20.41           C
ATOM   1512  O   ASN L1077     -22.543 -21.637  -0.861  1.00 19.85           O
ATOM   1513  CB  ASN L1077     -20.167 -21.093   0.357  1.00 20.29           C
ATOM   1514  CG  ASN L1077     -18.987 -20.499   1.101  1.00 19.58           C
ATOM   1515  OD1 ASN L1077     -19.031 -19.372   1.588  1.00 19.48           O
ATOM   1516  ND2 ASN L1077     -17.909 -21.247   1.259  1.00 19.48           N
ATOM   1517  N   THR L1078     -23.861 -21.153   0.880  1.00 20.19           N
ATOM   1518  CA  THR L1078     -25.126 -21.404   0.229  1.00 20.32           C
ATOM   1519  C   THR L1078     -26.134 -20.276   0.488  1.00 20.68           C
ATOM   1520  O   THR L1078     -26.213 -19.797   1.618  1.00 20.81           O
ATOM   1521  CB  THR L1078     -25.852 -22.642   0.796  1.00 19.98           C
ATOM   1522  OG1 THR L1078     -26.081 -22.359   2.196  1.00 20.19           O
ATOM   1523  CG2 THR L1078     -25.055 -23.904   0.594  1.00 19.66           C
ATOM   1524  N   VAL L1079     -26.939 -19.950  -0.516  1.00 20.26           N
ATOM   1525  CA  VAL L1079     -27.976 -18.950  -0.391  1.00 19.69           C
ATOM   1526  C   VAL L1079     -29.261 -19.447  -1.074  1.00 19.60           C
ATOM   1527  O   VAL L1079     -29.203 -19.961  -2.188  1.00 19.64           O
ATOM   1528  CB  VAL L1079     -27.720 -17.576  -1.018  1.00 18.98           C
ATOM   1529  CG1 VAL L1079     -27.474 -16.558   0.074  1.00 18.87           C
ATOM   1530  CG2 VAL L1079     -26.604 -17.548  -2.046  1.00 19.53           C
ATOM   1531  N   TYR L1080     -30.387 -19.241  -0.404  1.00 19.10           N
ATOM   1532  CA  TYR L1080     -31.680 -19.625  -0.933  1.00 18.76           C
ATOM   1533  C   TYR L1080     -32.574 -18.400  -1.057  1.00 18.53           C
ATOM   1534  O   TYR L1080     -32.380 -17.443  -0.309  1.00 19.10           O
ATOM   1535  CB  TYR L1080     -32.387 -20.655  -0.043  1.00 19.03           C
ATOM   1536  CG  TYR L1080     -31.540 -21.904   0.139  1.00 18.98           C
ATOM   1537  CD1 TYR L1080     -31.436 -22.859  -0.856  1.00 17.74           C
ATOM   1538  CD2 TYR L1080     -30.775 -22.037   1.290  1.00 19.50           C
ATOM   1539  CE1 TYR L1080     -30.622 -23.950  -0.672  1.00 18.67           C
ATOM   1540  CE2 TYR L1080     -29.958 -23.137   1.479  1.00 19.52           C
ATOM   1541  CZ  TYR L1080     -29.894 -24.090   0.488  1.00 19.41           C
ATOM   1542  OH  TYR L1080     -29.069 -25.175   0.662  1.00 20.51           O
ATOM   1543  N   LEU L1081     -33.511 -18.436  -1.987  1.00 18.06           N
ATOM   1544  CA  LEU L1081     -34.474 -17.366  -2.141  1.00 17.90           C
ATOM   1545  C   LEU L1081     -35.859 -17.952  -2.395  1.00 18.91           C
ATOM   1546  O   LEU L1081     -36.188 -18.382  -3.498  1.00 19.66           O
ATOM   1547  CB  LEU L1081     -34.118 -16.420  -3.282  1.00 17.42           C
ATOM   1548  CG  LEU L1081     -34.906 -15.120  -3.378  1.00 17.26           C
ATOM   1549  CD1 LEU L1081     -34.925 -14.404  -2.029  1.00 17.80           C
ATOM   1550  CD2 LEU L1081     -34.342 -14.172  -4.430  1.00 16.47           C
ATOM   1551  N   GLN L1082     -36.670 -18.029  -1.349  1.00 19.77           N
ATOM   1552  CA  GLN L1082     -38.053 -18.442  -1.501  1.00 20.18           C
ATOM   1553  C   GLN L1082     -38.824 -17.252  -2.069  1.00 20.21           C
ATOM   1554  O   GLN L1082     -38.717 -16.138  -1.556  1.00 19.67           O
ATOM   1555  CB  GLN L1082     -38.624 -18.854  -0.157  1.00 21.40           C
ATOM   1556  CG  GLN L1082     -39.377 -20.191  -0.259  1.00 23.49           C
ATOM   1557  CD  GLN L1082     -39.976 -20.441   1.121  1.00 25.03           C
ATOM   1558  OE1 GLN L1082     -39.510 -21.314   1.857  1.00 25.43           O
ATOM   1559  NE2 GLN L1082     -40.989 -19.608   1.391  1.00 25.49           N
ATOM   1560  N   MET L1083     -39.450 -17.441  -3.216  1.00 20.49           N
ATOM   1561  CA  MET L1083     -40.166 -16.393  -3.922  1.00 20.20           C
ATOM   1562  C   MET L1083     -41.656 -16.711  -3.946  1.00 20.46           C
ATOM   1563  O   MET L1083     -42.106 -17.491  -4.784  1.00 20.81           O
ATOM   1564  CB  MET L1083     -39.649 -16.267  -5.362  1.00 20.08           C
ATOM   1565  CG  MET L1083     -38.230 -15.770  -5.527  1.00 20.33           C
ATOM   1566  SD  MET L1083     -37.436 -16.280  -7.069  1.00 21.59           S
ATOM   1567  CE  MET L1083     -37.905 -14.950  -8.170  1.00 20.22           C
ATOM   1568  N   ASP L1084     -42.433 -16.113  -3.062  1.00 20.78           N
ATOM   1569  CA  ASP L1084     -43.874 -16.264  -3.006  1.00 20.19           C
ATOM   1570  C   ASP L1084     -44.624 -15.078  -3.602  1.00 20.18           C
ATOM   1571  O   ASP L1084     -44.182 -13.936  -3.577  1.00 19.07           O
ATOM   1572  CB  ASP L1084     -44.312 -16.432  -1.553  1.00 19.91           C
ATOM   1573  CG  ASP L1084     -43.737 -17.714  -0.997  1.00 20.76           C
ATOM   1574  OD1 ASP L1084     -43.929 -18.775  -1.628  1.00 21.25           O
ATOM   1575  OD2 ASP L1084     -43.075 -17.636   0.054  1.00 21.88           O
ATOM   1576  N   SER L1085     -45.826 -15.358  -4.115  1.00 20.72           N
ATOM   1577  CA  SER L1085     -46.714 -14.336  -4.657  1.00 20.81           C
ATOM   1578  C   SER L1085     -45.988 -13.606  -5.781  1.00 21.11           C
ATOM   1579  O   SER L1085     -45.876 -12.382  -5.800  1.00 20.34           O
ATOM   1580  CB  SER L1085     -47.112 -13.357  -3.552  1.00 21.16           C
ATOM   1581  OG  SER L1085     -47.599 -14.039  -2.404  1.00 21.45           O
ATOM   1582  N   LEU L1086     -45.454 -14.417  -6.699  1.00 21.83           N
ATOM   1583  CA  LEU L1086     -44.672 -13.857  -7.798  1.00 22.33           C
ATOM   1584  C   LEU L1086     -45.576 -13.006  -8.671  1.00 22.77           C
ATOM   1585  O   LEU L1086     -46.777 -13.270  -8.744  1.00 23.51           O
ATOM   1586  CB  LEU L1086     -43.981 -14.951  -8.594  1.00 22.29           C
ATOM   1587  CG  LEU L1086     -42.708 -15.534  -7.970  1.00 21.89           C
ATOM   1588  CD1 LEU L1086     -42.516 -16.969  -8.437  1.00 21.51           C
ATOM   1589  CD2 LEU L1086     -41.511 -14.669  -8.323  1.00 21.84           C
ATOM   1590  N   LYS L1087     -44.980 -11.980  -9.270  1.00 22.96           N
ATOM   1591  CA  LYS L1087     -45.768 -11.123 -10.151  1.00 23.31           C
ATOM   1592  C   LYS L1087     -44.983 -10.850 -11.414  1.00 23.37           C
ATOM   1593  O   LYS L1087     -43.762 -10.882 -11.432  1.00 23.23           O
ATOM   1594  CB  LYS L1087     -46.182  -9.837  -9.461  1.00 23.84           C
ATOM   1595  CG  LYS L1087     -45.185  -9.277  -8.474  1.00 24.82           C
ATOM   1596  CD  LYS L1087     -45.640  -7.901  -8.003  1.00 26.16           C
ATOM   1597  CE  LYS L1087     -46.508  -8.060  -6.762  1.00 27.10           C
ATOM   1598  NZ  LYS L1087     -47.785  -8.763  -7.077  1.00 27.47           N
ATOM   1599  N   PRO L1088     -45.683 -10.511 -12.485  1.00 23.86           N
ATOM   1600  CA  PRO L1088     -45.065 -10.206 -13.770  1.00 24.28           C
ATOM   1601  C   PRO L1088     -43.805  -9.384 -13.658  1.00 24.96           C
ATOM   1602  O   PRO L1088     -42.777  -9.658 -14.277  1.00 25.02           O
ATOM   1603  CB  PRO L1088     -46.195  -9.500 -14.507  1.00 24.09           C
ATOM   1604  CG  PRO L1088     -47.425 -10.185 -14.004  1.00 23.47           C
ATOM   1605  CD  PRO L1088     -47.167 -10.438 -12.541  1.00 23.09           C
ATOM   1606  N   GLU L1089     -43.792  -8.361 -12.824  1.00 25.84           N
ATOM   1607  CA  GLU L1089     -42.712  -7.466 -12.504  1.00 26.34           C
ATOM   1608  C   GLU L1089     -41.427  -8.161 -12.066  1.00 25.28           C
ATOM   1609  O   GLU L1089     -40.319  -7.632 -12.223  1.00 25.41           O
ATOM   1610  CB  GLU L1089     -43.165  -6.581 -11.326  1.00 27.92           C
ATOM   1611  CG  GLU L1089     -44.110  -5.450 -11.646  1.00 30.16           C
ATOM   1612  CD  GLU L1089     -45.511  -5.897 -12.022  1.00 31.79           C
ATOM   1613  OE1 GLU L1089     -46.128  -6.677 -11.257  1.00 32.11           O
ATOM   1614  OE2 GLU L1089     -45.958  -5.478 -13.121  1.00 32.62           O
ATOM   1615  N   ASP L1090     -41.538  -9.338 -11.467  1.00 23.31           N
ATOM   1616  CA  ASP L1090     -40.413 -10.130 -11.023  1.00 21.65           C
ATOM   1617  C   ASP L1090     -39.723 -10.898 -12.138  1.00 20.39           C
ATOM   1618  O   ASP L1090     -38.702 -11.530 -11.869  1.00 20.27           O
ATOM   1619  CB  ASP L1090     -40.921 -11.108  -9.950  1.00 21.39           C
ATOM   1620  CG  ASP L1090     -41.540 -10.396  -8.767  1.00 20.87           C
ATOM   1621  OD1 ASP L1090     -41.205  -9.220  -8.533  1.00 22.25           O
ATOM   1622  OD2 ASP L1090     -42.354 -10.964  -8.027  1.00 20.19           O
ATOM   1623  N   THR L1091     -40.261 -10.911 -13.345  1.00 19.32           N
ATOM   1624  CA  THR L1091     -39.662 -11.632 -14.458  1.00 18.87           C
ATOM   1625  C   THR L1091     -38.283 -11.066 -14.758  1.00 19.05           C
ATOM   1626  O   THR L1091     -38.200  -9.885 -15.081  1.00 19.68           O
ATOM   1627  CB  THR L1091     -40.544 -11.605 -15.710  1.00 17.46           C
ATOM   1628  OG1 THR L1091     -41.664 -12.451 -15.398  1.00 18.33           O
ATOM   1629  CG2 THR L1091     -39.860 -12.161 -16.933  1.00 16.19           C
ATOM   1630  N   ALA L1092     -37.254 -11.896 -14.643  1.00 18.59           N
ATOM   1631  CA  ALA L1092     -35.901 -11.434 -14.878  1.00 18.37           C
ATOM   1632  C   ALA L1092     -34.904 -12.568 -14.683  1.00 19.01           C
ATOM   1633  O   ALA L1092     -35.289 -13.641 -14.228  1.00 18.85           O
ATOM   1634  CB  ALA L1092     -35.566 -10.326 -13.890  1.00 18.41           C
ATOM   1635  N   THR L1093     -33.632 -12.320 -15.032  1.00 19.10           N
ATOM   1636  CA  THR L1093     -32.662 -13.392 -14.801  1.00 18.90           C
ATOM   1637  C   THR L1093     -31.996 -13.042 -13.473  1.00 18.60           C
ATOM   1638  O   THR L1093     -31.683 -11.890 -13.230  1.00 18.06           O
ATOM   1639  CB  THR L1093     -31.737 -13.735 -15.960  1.00 18.30           C
ATOM   1640  OG1 THR L1093     -30.344 -13.613 -15.648  1.00 17.64           O
ATOM   1641  CG2 THR L1093     -32.110 -12.921 -17.184  1.00 17.87           C
ATOM   1642  N   TYR L1094     -32.100 -13.977 -12.532  1.00 18.25           N
ATOM   1643  CA  TYR L1094     -31.618 -13.788 -11.175  1.00 17.36           C
ATOM   1644  C   TYR L1094     -30.195 -14.317 -11.087  1.00 17.15           C
ATOM   1645  O   TYR L1094     -29.857 -15.326 -11.698  1.00 17.44           O
ATOM   1646  CB  TYR L1094     -32.560 -14.467 -10.179  1.00 16.84           C
ATOM   1647  CG  TYR L1094     -33.858 -13.718  -9.940  1.00 16.04           C
ATOM   1648  CD1 TYR L1094     -34.796 -13.574 -10.959  1.00 15.60           C
ATOM   1649  CD2 TYR L1094     -34.141 -13.140  -8.713  1.00 15.59           C
ATOM   1650  CE1 TYR L1094     -35.968 -12.873 -10.753  1.00 16.10           C
ATOM   1651  CE2 TYR L1094     -35.303 -12.422  -8.499  1.00 15.63           C
ATOM   1652  CZ  TYR L1094     -36.226 -12.298  -9.520  1.00 16.02           C
ATOM   1653  OH  TYR L1094     -37.408 -11.620  -9.325  1.00 14.63           O
ATOM   1654  N   TYR L1095     -29.333 -13.581 -10.392  1.00 16.55           N
ATOM   1655  CA  TYR L1095     -27.937 -13.926 -10.227  1.00 15.76           C
ATOM   1656  C   TYR L1095     -27.551 -14.072  -8.761  1.00 15.15           C
ATOM   1657  O   TYR L1095     -27.847 -13.163  -7.993  1.00 14.89           O
ATOM   1658  CB  TYR L1095     -27.028 -12.807 -10.726  1.00 15.46           C
ATOM   1659  CG  TYR L1095     -27.107 -12.604 -12.217  1.00 15.73           C
ATOM   1660  CD1 TYR L1095     -28.044 -11.732 -12.775  1.00 15.49           C
ATOM   1661  CD2 TYR L1095     -26.241 -13.295 -13.045  1.00 15.42           C
ATOM   1662  CE1 TYR L1095     -28.105 -11.549 -14.142  1.00 15.51           C
ATOM   1663  CE2 TYR L1095     -26.291 -13.107 -14.415  1.00 15.88           C
ATOM   1664  CZ  TYR L1095     -27.224 -12.243 -14.945  1.00 16.07           C
ATOM   1665  OH  TYR L1095     -27.250 -12.085 -16.307  1.00 17.56           O
ATOM   1666  N   CYS L1096     -26.831 -15.138  -8.454  1.00 14.91           N
ATOM   1667  CA  CYS L1096     -26.334 -15.302  -7.083  1.00 15.07           C
ATOM   1668  C   CYS L1096     -24.957 -14.661  -7.012  1.00 15.74           C
ATOM   1669  O   CYS L1096     -24.222 -14.681  -8.009  1.00 15.39           O
ATOM   1670  CB  CYS L1096     -26.347 -16.766  -6.709  1.00 14.31           C
ATOM   1671  SG  CYS L1096     -25.215 -17.247  -5.403  1.00 15.74           S
ATOM   1672  N   ALA L1097     -24.632 -14.039  -5.884  1.00 16.01           N
ATOM   1673  CA  ALA L1097     -23.339 -13.372  -5.763  1.00 16.82           C
ATOM   1674  C   ALA L1097     -22.730 -13.562  -4.384  1.00 17.09           C
ATOM   1675  O   ALA L1097     -23.489 -13.623  -3.413  1.00 17.40           O
ATOM   1676  CB  ALA L1097     -23.511 -11.895  -6.066  1.00 16.66           C
ATOM   1677  N   ALA L1098     -21.398 -13.607  -4.297  1.00 17.47           N
ATOM   1678  CA  ALA L1098     -20.783 -13.812  -2.993  1.00 18.25           C
ATOM   1679  C   ALA L1098     -19.550 -12.946  -2.790  1.00 19.08           C
ATOM   1680  O   ALA L1098     -18.898 -12.517  -3.739  1.00 20.39           O
ATOM   1681  CB  ALA L1098     -20.431 -15.285  -2.820  1.00 17.50           C
ATOM   1682  N   GLY L1099     -19.202 -12.673  -1.539  1.00 19.10           N
ATOM   1683  CA  GLY L1099     -18.005 -11.970  -1.168  1.00 18.94           C
ATOM   1684  C   GLY L1099     -18.078 -10.458  -1.232  1.00 19.11           C
ATOM   1685  O   GLY L1099     -17.034  -9.784  -1.175  1.00 19.37           O
ATOM   1686  N   GLY L1100     -19.278  -9.919  -1.317  1.00 18.53           N
ATOM   1687  CA  GLY L1100     -19.468  -8.477  -1.350  1.00 18.29           C
ATOM   1688  C   GLY L1100     -19.964  -7.914  -0.023  1.00 18.23           C
ATOM   1689  O   GLY L1100     -19.787  -8.488   1.043  1.00 17.11           O
ATOM   1690  N   TYR L1101     -20.651  -6.780  -0.120  1.00 19.37           N
ATOM   1691  CA  TYR L1101     -21.232  -6.114   1.032  1.00 19.88           C
ATOM   1692  C   TYR L1101     -22.676  -5.687   0.790  1.00 20.19           C
ATOM   1693  O   TYR L1101     -22.973  -5.008  -0.188  1.00 20.14           O
ATOM   1694  CB  TYR L1101     -20.436  -4.851   1.409  1.00 20.19           C
ATOM   1695  CG  TYR L1101     -20.890  -4.213   2.701  1.00 20.81           C
ATOM   1696  CD1 TYR L1101     -20.977  -4.953   3.867  1.00 21.11           C
ATOM   1697  CD2 TYR L1101     -21.252  -2.869   2.762  1.00 21.56           C
ATOM   1698  CE1 TYR L1101     -21.390  -4.386   5.057  1.00 22.17           C
ATOM   1699  CE2 TYR L1101     -21.657  -2.273   3.943  1.00 21.64           C
ATOM   1700  CZ  TYR L1101     -21.723  -3.042   5.085  1.00 22.93           C
ATOM   1701  OH  TYR L1101     -22.127  -2.485   6.287  1.00 24.33           O
ATOM   1702  N   GLU L1102     -23.561  -6.040   1.709  1.00 21.12           N
ATOM   1703  CA  GLU L1102     -24.965  -5.635   1.657  1.00 20.63           C
ATOM   1704  C   GLU L1102     -25.526  -5.809   0.269  1.00 19.98           C
ATOM   1705  O   GLU L1102     -25.408  -6.913  -0.238  1.00 20.82           O
ATOM   1706  CB  GLU L1102     -25.108  -4.186   2.133  1.00 21.38           C
ATOM   1707  CG  GLU L1102     -25.049  -4.031   3.641  1.00 22.70           C
ATOM   1708  CD  GLU L1102     -25.021  -2.619   4.160  1.00 23.67           C
ATOM   1709  OE1 GLU L1102     -24.862  -1.635   3.408  1.00 24.30           O
ATOM   1710  OE2 GLU L1102     -25.151  -2.473   5.399  1.00 24.75           O
ATOM   1711  N   LEU L1103     -26.065  -4.812  -0.401  1.00 20.09           N
ATOM   1712  CA  LEU L1103     -26.562  -4.958  -1.757  1.00 19.82           C
ATOM   1713  C   LEU L1103     -25.735  -4.129  -2.729  1.00 20.22           C
ATOM   1714  O   LEU L1103     -26.201  -3.787  -3.814  1.00 20.19           O
ATOM   1715  CB  LEU L1103     -28.019  -4.540  -1.939  1.00 19.21           C
ATOM   1716  CG  LEU L1103     -29.076  -5.607  -1.649  1.00 19.53           C
ATOM   1717  CD1 LEU L1103     -30.448  -5.075  -2.008  1.00 18.78           C
ATOM   1718  CD2 LEU L1103     -28.759  -6.920  -2.363  1.00 19.40           C
ATOM   1719  N   ARG L1104     -24.501  -3.838  -2.354  1.00 20.91           N
ATOM   1720  CA  ARG L1104     -23.611  -3.054  -3.192  1.00 21.66           C
ATOM   1721  C   ARG L1104     -23.040  -3.899  -4.315  1.00 22.52           C
ATOM   1722  O   ARG L1104     -22.033  -4.591  -4.217  1.00 22.48           O
ATOM   1723  CB  ARG L1104     -22.504  -2.469  -2.320  1.00 22.23           C
ATOM   1724  CG  ARG L1104     -22.716  -1.023  -1.906  1.00 22.57           C
ATOM   1725  CD  ARG L1104     -22.593  -0.877  -0.395  1.00 23.37           C
ATOM   1726  NE  ARG L1104     -21.708   0.230  -0.041  1.00 23.63           N
ATOM   1727  CZ  ARG L1104     -21.583   0.728   1.176  1.00 23.36           C
ATOM   1728  NH1 ARG L1104     -22.269   0.261   2.198  1.00 23.50           N
ATOM   1729  NH2 ARG L1104     -20.758   1.727   1.418  1.00 24.35           N
ATOM   1730  N   ASP L1105     -23.675  -3.825  -5.467  1.00 23.89           N
ATOM   1731  CA  ASP L1105     -23.313  -4.534  -6.678  1.00 24.57           C
ATOM   1732  C   ASP L1105     -21.827  -4.564  -6.946  1.00 25.39           C
ATOM   1733  O   ASP L1105     -21.231  -5.646  -7.098  1.00 25.55           O
ATOM   1734  CB  ASP L1105     -24.068  -3.836  -7.801  1.00 25.30           C
ATOM   1735  CG  ASP L1105     -23.724  -4.361  -9.163  1.00 26.90           C
ATOM   1736  OD1 ASP L1105     -23.943  -5.565  -9.392  1.00 27.70           O
ATOM   1737  OD2 ASP L1105     -23.224  -3.565  -9.988  1.00 28.41           O
ATOM   1738  N   ARG L1106     -21.164  -3.404  -6.995  1.00 25.88           N
ATOM   1739  CA  ARG L1106     -19.741  -3.323  -7.270  1.00 25.72           C
ATOM   1740  C   ARG L1106     -18.841  -4.053  -6.278  1.00 24.32           C
ATOM   1741  O   ARG L1106     -17.668  -4.263  -6.625  1.00 25.05           O
ATOM   1742  CB  ARG L1106     -19.222  -1.887  -7.279  1.00 28.16           C
ATOM   1743  CG  ARG L1106     -20.130  -0.854  -7.897  1.00 31.36           C
ATOM   1744  CD  ARG L1106     -20.892  -0.048  -6.845  1.00 32.85           C
ATOM   1745  NE  ARG L1106     -22.145   0.426  -7.441  1.00 34.67           N
ATOM   1746  CZ  ARG L1106     -22.250   1.533  -8.178  1.00 35.78           C
ATOM   1747  NH1 ARG L1106     -21.172   2.288  -8.388  1.00 35.97           N
ATOM   1748  NH2 ARG L1106     -23.442   1.869  -8.680  1.00 35.74           N
ATOM   1749  N   THR L1107     -19.287  -4.402  -5.089  1.00 21.59           N
ATOM   1750  CA  THR L1107     -18.452  -5.063  -4.115  1.00 19.89           C
ATOM   1751  C   THR L1107     -18.421  -6.575  -4.244  1.00 19.24           C
ATOM   1752  O   THR L1107     -17.728  -7.250  -3.484  1.00 19.09           O
ATOM   1753  CB  THR L1107     -18.916  -4.723  -2.683  1.00 20.00           C
ATOM   1754  OG1 THR L1107     -20.099  -5.475  -2.384  1.00 19.74           O
ATOM   1755  CG2 THR L1107     -19.174  -3.235  -2.532  1.00 19.32           C
ATOM   1756  N   TYR L1108     -19.202  -7.154  -5.138  1.00 18.53           N
ATOM   1757  CA  TYR L1108     -19.331  -8.587  -5.313  1.00 16.93           C
ATOM   1758  C   TYR L1108     -18.466  -9.046  -6.470  1.00 17.73           C
ATOM   1759  O   TYR L1108     -18.698  -8.616  -7.596  1.00 18.00           O
ATOM   1760  CB  TYR L1108     -20.781  -8.934  -5.632  1.00 15.64           C
ATOM   1761  CG  TYR L1108     -21.640  -8.900  -4.384  1.00 14.56           C
ATOM   1762  CD1 TYR L1108     -22.179  -7.730  -3.883  1.00 13.64           C
ATOM   1763  CD2 TYR L1108     -21.878 -10.089  -3.704  1.00 13.69           C
ATOM   1764  CE1 TYR L1108     -22.948  -7.747  -2.730  1.00 13.14           C
ATOM   1765  CE2 TYR L1108     -22.647 -10.107  -2.565  1.00 12.78           C
ATOM   1766  CZ  TYR L1108     -23.182  -8.938  -2.082  1.00 12.35           C
ATOM   1767  OH  TYR L1108     -23.940  -8.993  -0.939  1.00 12.03           O
ATOM   1768  N   GLY L1109     -17.488  -9.908  -6.201  1.00 19.16           N
ATOM   1769  CA  GLY L1109     -16.596 -10.378  -7.243  1.00 19.58           C
ATOM   1770  C   GLY L1109     -16.856 -11.799  -7.698  1.00 20.30           C
ATOM   1771  O   GLY L1109     -16.197 -12.263  -8.640  1.00 21.05           O
ATOM   1772  N   GLN L1110     -17.782 -12.486  -7.059  1.00 20.42           N
ATOM   1773  CA  GLN L1110     -18.126 -13.855  -7.475  1.00 20.89           C
ATOM   1774  C   GLN L1110     -19.583 -13.849  -7.924  1.00 20.14           C
ATOM   1775  O   GLN L1110     -20.523 -13.505  -7.191  1.00 19.86           O
ATOM   1776  CB  GLN L1110     -17.850 -14.818  -6.338  1.00 21.85           C
ATOM   1777  CG  GLN L1110     -17.010 -16.028  -6.576  1.00 23.22           C
ATOM   1778  CD  GLN L1110     -15.978 -15.930  -7.674  1.00 24.86           C
ATOM   1779  OE1 GLN L1110     -15.086 -15.077  -7.657  1.00 25.04           O
ATOM   1780  NE2 GLN L1110     -16.088 -16.833  -8.652  1.00 25.51           N
ATOM   1781  N   TRP L1111     -19.821 -14.149  -9.198  1.00 19.08           N
ATOM   1782  CA  TRP L1111     -21.154 -14.055  -9.778  1.00 18.77           C
ATOM   1783  C   TRP L1111     -21.646 -15.348 -10.391  1.00 19.09           C
ATOM   1784  O   TRP L1111     -20.902 -15.998 -11.109  1.00 19.52           O
ATOM   1785  CB  TRP L1111     -21.133 -12.937 -10.844  1.00 17.23           C
ATOM   1786  CG  TRP L1111     -21.130 -11.581 -10.199  1.00 17.02           C
ATOM   1787  CD1 TRP L1111     -20.035 -10.844  -9.848  1.00 16.55           C
ATOM   1788  CD2 TRP L1111     -22.277 -10.811  -9.799  1.00 16.86           C
ATOM   1789  NE1 TRP L1111     -20.432  -9.663  -9.273  1.00 16.51           N
ATOM   1790  CE2 TRP L1111     -21.801  -9.617  -9.233  1.00 16.51           C
ATOM   1791  CE3 TRP L1111     -23.660 -11.013  -9.890  1.00 16.55           C
ATOM   1792  CZ2 TRP L1111     -22.659  -8.636  -8.745  1.00 16.92           C
ATOM   1793  CZ3 TRP L1111     -24.509 -10.042  -9.409  1.00 16.69           C
ATOM   1794  CH2 TRP L1111     -24.006  -8.860  -8.846  1.00 17.19           C
ATOM   1795  N   GLY L1112     -22.892 -15.723 -10.121  1.00 19.86           N
ATOM   1796  CA  GLY L1112     -23.446 -16.942 -10.725  1.00 20.13           C
ATOM   1797  C   GLY L1112     -23.625 -16.630 -12.212  1.00 21.00           C
ATOM   1798  O   GLY L1112     -23.486 -15.470 -12.612  1.00 20.77           O
ATOM   1799  N   GLN L1113     -24.014 -17.618 -12.998  1.00 22.48           N
ATOM   1800  CA  GLN L1113     -24.223 -17.383 -14.423  1.00 24.05           C
ATOM   1801  C   GLN L1113     -25.630 -16.913 -14.755  1.00 23.46           C
ATOM   1802  O   GLN L1113     -25.929 -16.446 -15.854  1.00 24.37           O
ATOM   1803  CB  GLN L1113     -23.821 -18.626 -15.220  1.00 26.14           C
ATOM   1804  CG  GLN L1113     -23.446 -18.201 -16.643  1.00 29.60           C
ATOM   1805  CD  GLN L1113     -21.939 -18.250 -16.838  1.00 31.51           C
ATOM   1806  OE1 GLN L1113     -21.268 -17.227 -17.009  1.00 31.89           O
ATOM   1807  NE2 GLN L1113     -21.466 -19.498 -16.809  1.00 31.81           N
ATOM   1808  N   GLY L1114     -26.550 -17.003 -13.813  1.00 22.65           N
ATOM   1809  CA  GLY L1114     -27.907 -16.539 -14.004  1.00 21.87           C
ATOM   1810  C   GLY L1114     -28.919 -17.631 -14.252  1.00 21.10           C
ATOM   1811  O   GLY L1114     -28.669 -18.625 -14.914  1.00 22.06           O
ATOM   1812  N   THR L1115     -30.094 -17.449 -13.697  1.00 20.15           N
ATOM   1813  CA  THR L1115     -31.251 -18.312 -13.790  1.00 19.20           C
ATOM   1814  C   THR L1115     -32.463 -17.469 -14.173  1.00 18.89           C
ATOM   1815  O   THR L1115     -32.742 -16.476 -13.518  1.00 18.73           O
ATOM   1816  CB  THR L1115     -31.576 -18.915 -12.417  1.00 19.24           C
ATOM   1817  OG1 THR L1115     -30.345 -18.987 -11.684  1.00 20.69           O
ATOM   1818  CG2 THR L1115     -32.136 -20.298 -12.577  1.00 20.37           C
ATOM   1819  N   GLN L1116     -33.105 -17.830 -15.256  1.00 18.70           N
ATOM   1820  CA  GLN L1116     -34.282 -17.121 -15.713  1.00 18.41           C
ATOM   1821  C   GLN L1116     -35.452 -17.494 -14.817  1.00 17.53           C
ATOM   1822  O   GLN L1116     -35.613 -18.645 -14.450  1.00 16.87           O
ATOM   1823  CB  GLN L1116     -34.500 -17.555 -17.155  1.00 19.78           C
ATOM   1824  CG  GLN L1116     -35.693 -16.918 -17.854  1.00 22.07           C
ATOM   1825  CD  GLN L1116     -35.165 -16.212 -19.096  1.00 23.85           C
ATOM   1826  OE1 GLN L1116     -35.315 -16.698 -20.221  1.00 24.20           O
ATOM   1827  NE2 GLN L1116     -34.576 -15.051 -18.834  1.00 24.31           N
ATOM   1828  N   VAL L1117     -36.254 -16.525 -14.442  1.00 17.26           N
ATOM   1829  CA  VAL L1117     -37.453 -16.670 -13.644  1.00 17.06           C
ATOM   1830  C   VAL L1117     -38.503 -15.866 -14.422  1.00 17.78           C
ATOM   1831  O   VAL L1117     -38.281 -14.672 -14.665  1.00 17.37           O
ATOM   1832  CB  VAL L1117     -37.342 -16.153 -12.211  1.00 17.01           C
ATOM   1833  CG1 VAL L1117     -38.720 -15.848 -11.621  1.00 16.29           C
ATOM   1834  CG2 VAL L1117     -36.588 -17.118 -11.301  1.00 16.42           C
ATOM   1835  N   THR L1118     -39.488 -16.550 -15.017  1.00 18.51           N
ATOM   1836  CA  THR L1118     -40.498 -15.763 -15.739  1.00 20.40           C
ATOM   1837  C   THR L1118     -41.865 -15.991 -15.112  1.00 21.76           C
ATOM   1838  O   THR L1118     -42.275 -17.087 -14.783  1.00 21.20           O
ATOM   1839  CB  THR L1118     -40.467 -15.853 -17.258  1.00 19.70           C
ATOM   1840  OG1 THR L1118     -41.397 -16.791 -17.784  1.00 19.33           O
ATOM   1841  CG2 THR L1118     -39.120 -16.252 -17.831  1.00 19.57           C
ATOM   1842  N   VAL L1119     -42.570 -14.888 -14.873  1.00 24.17           N
ATOM   1843  CA  VAL L1119     -43.897 -14.917 -14.269  1.00 26.53           C
ATOM   1844  C   VAL L1119     -44.891 -14.375 -15.294  1.00 28.87           C
ATOM   1845  O   VAL L1119     -44.666 -13.278 -15.800  1.00 29.05           O
ATOM   1846  CB  VAL L1119     -44.017 -14.126 -12.960  1.00 25.47           C
ATOM   1847  CG1 VAL L1119     -45.344 -14.413 -12.274  1.00 25.02           C
ATOM   1848  CG2 VAL L1119     -42.898 -14.430 -11.982  1.00 25.10           C
ATOM   1849  N   SER L1120     -45.885 -15.183 -15.643  1.00 32.29           N
ATOM   1850  CA  SER L1120     -46.840 -14.770 -16.659  1.00 35.69           C
ATOM   1851  C   SER L1120     -48.113 -14.198 -16.055  1.00 38.17           C
ATOM   1852  O   SER L1120     -48.670 -14.704 -15.084  1.00 38.52           O
ATOM   1853  CB  SER L1120     -47.162 -15.929 -17.600  1.00 36.33           C
ATOM   1854  OG  SER L1120     -46.334 -15.858 -18.758  1.00 37.14           O
ATOM   1855  N   SER L1121     -48.576 -13.111 -16.660  1.00 41.20           N
ATOM   1856  CA  SER L1121     -49.792 -12.434 -16.254  1.00 44.04           C
ATOM   1857  C   SER L1121     -50.959 -13.401 -16.072  1.00 46.07           C
ATOM   1858  O   SER L1121     -51.029 -14.475 -16.665  1.00 46.26           O
ATOM   1859  CB  SER L1121     -50.197 -11.474 -17.390  1.00 44.27           C
ATOM   1860  OG  SER L1121     -49.873 -10.133 -17.071  1.00 44.91           O
ATOM   1861  N   ARG L1122     -51.919 -12.975 -15.274  1.00 48.46           N
ATOM   1862  CA  ARG L1122     -53.147 -13.695 -14.990  1.00 50.86           C
ATOM   1863  C   ARG L1122     -54.169 -13.485 -16.105  1.00 52.19           C
ATOM   1864  O   ARG L1122     -55.005 -14.351 -16.369  1.00 52.64           O
ATOM   1865  CB  ARG L1122     -53.700 -13.148 -13.661  1.00 51.63           C
ATOM   1866  CG  ARG L1122     -53.848 -11.635 -13.640  1.00 52.79           C
ATOM   1867  CD  ARG L1122     -52.619 -10.893 -13.124  1.00 53.84           C
ATOM   1868  NE  ARG L1122     -52.946  -9.500 -12.847  1.00 54.84           N
ATOM   1869  CZ  ARG L1122     -52.165  -8.434 -12.784  1.00 55.35           C
ATOM   1870  NH1 ARG L1122     -50.851  -8.479 -12.978  1.00 55.32           N
ATOM   1871  NH2 ARG L1122     -52.742  -7.262 -12.511  1.00 55.42           N
ATOM   1872  N   GLY L1123     -54.132 -12.309 -16.729  1.00 53.36           N
ATOM   1873  CA  GLY L1123     -55.055 -11.960 -17.806  1.00 54.63           C
ATOM   1874  C   GLY L1123     -54.608 -12.664 -19.081  1.00 55.51           C
ATOM   1875  O   GLY L1123     -54.431 -13.880 -19.024  1.00 55.54           O
ATOM   1876  N   ARG L1124     -54.416 -11.935 -20.177  1.00 56.40           N
ATOM   1877  CA  ARG L1124     -53.938 -12.564 -21.410  1.00 57.19           C
ATOM   1878  C   ARG L1124     -53.729 -11.548 -22.530  1.00 57.32           C
ATOM   1879  O   ARG L1124     -52.649 -11.502 -23.139  1.00 57.27           O
ATOM   1880  CB  ARG L1124     -54.867 -13.689 -21.850  1.00 57.81           C
ATOM   1881  CG  ARG L1124     -54.233 -15.026 -22.154  1.00 58.57           C
ATOM   1882  CD  ARG L1124     -53.144 -15.457 -21.201  1.00 59.51           C
ATOM   1883  NE  ARG L1124     -53.598 -15.933 -19.905  1.00 60.00           N
ATOM   1884  CZ  ARG L1124     -54.248 -17.056 -19.637  1.00 60.48           C
ATOM   1885  NH1 ARG L1124     -54.559 -17.906 -20.610  1.00 60.59           N
ATOM   1886  NH2 ARG L1124     -54.592 -17.354 -18.389  1.00 60.71           N
