# Supplementary material for: A non-redundant data set of nanobody-antigen crystal structures
Source: Data Brief. 2019 Mar 6;24:103754. doi: 10.1016/j.dib.2019.103754 (PMC6441729; doi:10.1016/j.dib.2019.103754)
Supplement: Multimedia component 5 [file mmc5.zip › Data_set/Nb-Ag_3/1jtp_3.pdb]

ATOM      1  N   LYS L   1      22.321  46.209  19.717  1.00 17.15           N
ATOM      2  CA  LYS L   1      22.499  46.504  21.166  1.00 16.70           C
ATOM      3  C   LYS L   1      23.191  45.364  21.857  1.00 18.10           C
ATOM      4  O   LYS L   1      22.825  44.210  21.663  1.00 18.51           O
ATOM      5  CB  LYS L   1      21.138  46.695  21.843  1.00 16.87           C
ATOM      6  CG  LYS L   1      21.168  46.745  23.400  1.00 16.96           C
ATOM      7  CD  LYS L   1      19.731  46.984  23.935  1.00 14.70           C
ATOM      8  CE  LYS L   1      19.645  46.912  25.462  1.00 15.17           C
ATOM      9  NZ  LYS L   1      20.443  47.941  26.107  1.00 19.32           N
ATOM     10  N   VAL L   2      24.174  45.692  22.684  1.00 13.87           N
ATOM     11  CA  VAL L   2      24.861  44.681  23.452  1.00 15.62           C
ATOM     12  C   VAL L   2      24.320  44.759  24.886  1.00 18.40           C
ATOM     13  O   VAL L   2      24.544  45.746  25.594  1.00 19.80           O
ATOM     14  CB  VAL L   2      26.384  44.914  23.452  1.00 18.44           C
ATOM     15  CG1 VAL L   2      27.068  43.908  24.373  1.00 14.46           C
ATOM     16  CG2 VAL L   2      26.926  44.774  22.026  1.00 15.14           C
ATOM     17  N   TYR L   3      23.604  43.719  25.310  1.00 17.91           N
ATOM     18  CA  TYR L   3      23.040  43.677  26.652  1.00 16.41           C
ATOM     19  C   TYR L   3      24.066  43.337  27.710  1.00 15.87           C
ATOM     20  O   TYR L   3      25.056  42.681  27.433  1.00 14.89           O
ATOM     21  CB  TYR L   3      21.946  42.609  26.765  1.00 15.23           C
ATOM     22  CG  TYR L   3      20.571  43.042  26.331  1.00 12.48           C
ATOM     23  CD1 TYR L   3      20.278  43.222  24.989  1.00 12.53           C
ATOM     24  CD2 TYR L   3      19.582  43.309  27.269  1.00  9.57           C
ATOM     25  CE1 TYR L   3      19.038  43.657  24.581  1.00 14.14           C
ATOM     26  CE2 TYR L   3      18.329  43.748  26.882  1.00 11.76           C
ATOM     27  CZ  TYR L   3      18.061  43.919  25.527  1.00 16.27           C
ATOM     28  OH  TYR L   3      16.816  44.307  25.096  1.00 17.68           O
ATOM     29  N   GLY L   4      23.802  43.772  28.937  1.00 17.92           N
ATOM     30  CA  GLY L   4      24.659  43.393  30.048  1.00 14.25           C
ATOM     31  C   GLY L   4      24.067  42.054  30.501  1.00 16.13           C
ATOM     32  O   GLY L   4      22.907  41.742  30.184  1.00 13.92           O
ATOM     33  N   ARG L   5      24.829  41.243  31.232  1.00 18.26           N
ATOM     34  CA  ARG L   5      24.309  39.942  31.683  1.00 17.88           C
ATOM     35  C   ARG L   5      22.958  40.035  32.444  1.00 17.45           C
ATOM     36  O   ARG L   5      21.950  39.423  32.062  1.00 15.67           O
ATOM     37  CB  ARG L   5      25.360  39.245  32.554  1.00 12.98           C
ATOM     38  CG  ARG L   5      24.840  37.939  33.165  1.00 17.42           C
ATOM     39  CD  ARG L   5      25.955  37.169  33.864  1.00 15.69           C
ATOM     40  NE  ARG L   5      26.440  37.888  35.036  1.00 19.53           N
ATOM     41  CZ  ARG L   5      25.902  37.798  36.252  1.00 22.46           C
ATOM     42  NH1 ARG L   5      24.850  37.012  36.473  1.00 14.84           N
ATOM     43  NH2 ARG L   5      26.422  38.500  37.257  1.00 24.10           N
ATOM     44  N   CYS L   6      22.945  40.818  33.513  1.00 15.09           N
ATOM     45  CA  CYS L   6      21.752  40.994  34.316  1.00 15.49           C
ATOM     46  C   CYS L   6      20.661  41.753  33.580  1.00 16.56           C
ATOM     47  O   CYS L   6      19.482  41.481  33.763  1.00 13.49           O
ATOM     48  CB  CYS L   6      22.114  41.695  35.619  1.00 15.82           C
ATOM     49  SG  CYS L   6      23.084  40.639  36.747  1.00 23.33           S
ATOM     50  N   GLU L   7      21.047  42.720  32.750  1.00 16.32           N
ATOM     51  CA  GLU L   7      20.043  43.454  31.968  1.00 16.48           C
ATOM     52  C   GLU L   7      19.296  42.453  31.067  1.00 17.88           C
ATOM     53  O   GLU L   7      18.073  42.530  30.897  1.00 15.52           O
ATOM     54  CB  GLU L   7      20.719  44.507  31.091  1.00 15.31           C
ATOM     55  CG  GLU L   7      19.762  45.219  30.149  1.00 15.81           C
ATOM     56  CD  GLU L   7      20.472  46.207  29.231  1.00 18.10           C
ATOM     57  OE1 GLU L   7      21.701  46.036  28.956  1.00 14.34           O
ATOM     58  OE2 GLU L   7      19.783  47.142  28.784  1.00 16.38           O
ATOM     59  N   LEU L   8      20.032  41.513  30.478  1.00 15.13           N
ATOM     60  CA  LEU L   8      19.364  40.534  29.628  1.00 15.84           C
ATOM     61  C   LEU L   8      18.510  39.582  30.477  1.00 13.60           C
ATOM     62  O   LEU L   8      17.389  39.267  30.101  1.00 12.65           O
ATOM     63  CB  LEU L   8      20.373  39.720  28.809  1.00 13.98           C
ATOM     64  CG  LEU L   8      19.699  38.701  27.857  1.00 18.94           C
ATOM     65  CD1 LEU L   8      18.986  39.424  26.703  1.00 14.34           C
ATOM     66  CD2 LEU L   8      20.749  37.774  27.280  1.00 13.63           C
ATOM     67  N   ALA L   9      19.033  39.112  31.612  1.00 12.70           N
ATOM     68  CA  ALA L   9      18.251  38.214  32.440  1.00 10.96           C
ATOM     69  C   ALA L   9      16.928  38.855  32.801  1.00 16.77           C
ATOM     70  O   ALA L   9      15.886  38.199  32.804  1.00 16.16           O
ATOM     71  CB  ALA L   9      19.009  37.841  33.718  1.00 10.47           C
ATOM     72  N   ALA L  10      16.971  40.151  33.112  1.00 18.15           N
ATOM     73  CA  ALA L  10      15.767  40.858  33.486  1.00 15.64           C
ATOM     74  C   ALA L  10      14.761  40.866  32.334  1.00 15.86           C
ATOM     75  O   ALA L  10      13.598  40.521  32.520  1.00 16.31           O
ATOM     76  CB  ALA L  10      16.114  42.307  33.937  1.00 16.79           C
ATOM     77  N   ALA L  11      15.210  41.244  31.141  1.00 14.23           N
ATOM     78  CA  ALA L  11      14.320  41.290  29.989  1.00 11.53           C
ATOM     79  C   ALA L  11      13.739  39.909  29.655  1.00 13.11           C
ATOM     80  O   ALA L  11      12.548  39.787  29.349  1.00 13.56           O
ATOM     81  CB  ALA L  11      15.052  41.894  28.768  1.00 14.44           C
ATOM     82  N   MET L  12      14.551  38.855  29.749  1.00 14.23           N
ATOM     83  CA  MET L  12      14.047  37.520  29.431  1.00 13.38           C
ATOM     84  C   MET L  12      13.041  37.059  30.464  1.00 14.85           C
ATOM     85  O   MET L  12      12.082  36.330  30.136  1.00 15.95           O
ATOM     86  CB  MET L  12      15.193  36.505  29.357  1.00 14.78           C
ATOM     87  CG  MET L  12      16.150  36.732  28.194  1.00  8.69           C
ATOM     88  SD  MET L  12      17.548  35.526  28.249  1.00 10.97           S
ATOM     89  CE  MET L  12      17.883  35.408  26.457  1.00  8.07           C
ATOM     90  N   LYS L  13      13.246  37.459  31.716  1.00 14.41           N
ATOM     91  CA  LYS L  13      12.297  37.057  32.763  1.00 13.61           C
ATOM     92  C   LYS L  13      10.968  37.767  32.485  1.00 17.97           C
ATOM     93  O   LYS L  13       9.877  37.170  32.526  1.00 17.37           O
ATOM     94  CB  LYS L  13      12.818  37.430  34.155  1.00 17.51           C
ATOM     95  CG  LYS L  13      11.929  36.893  35.325  1.00 18.28           C
ATOM     96  CD  LYS L  13      12.562  37.164  36.667  1.00 29.56           C
ATOM     97  CE  LYS L  13      11.681  36.662  37.785  1.00 32.39           C
ATOM     98  NZ  LYS L  13      11.406  35.199  37.633  1.00 36.65           N
ATOM     99  N   ARG L  14      11.066  39.045  32.152  1.00 20.41           N
ATOM    100  CA  ARG L  14       9.884  39.845  31.846  1.00 21.04           C
ATOM    101  C   ARG L  14       9.096  39.140  30.755  1.00 19.51           C
ATOM    102  O   ARG L  14       7.864  39.075  30.789  1.00 16.75           O
ATOM    103  CB  ARG L  14      10.335  41.214  31.324  1.00 24.35           C
ATOM    104  CG  ARG L  14       9.541  42.416  31.785  1.00 30.73           C
ATOM    105  CD  ARG L  14      10.249  43.700  31.321  1.00 34.74           C
ATOM    106  NE  ARG L  14      11.611  43.790  31.843  1.00 33.49           N
ATOM    107  CZ  ARG L  14      12.663  44.246  31.167  1.00 33.40           C
ATOM    108  NH1 ARG L  14      12.551  44.666  29.911  1.00 38.48           N
ATOM    109  NH2 ARG L  14      13.837  44.288  31.765  1.00 38.40           N
ATOM    110  N   LEU L  15       9.827  38.641  29.764  1.00 18.21           N
ATOM    111  CA  LEU L  15       9.230  37.976  28.617  1.00 16.31           C
ATOM    112  C   LEU L  15       8.843  36.525  28.849  1.00 15.33           C
ATOM    113  O   LEU L  15       8.467  35.807  27.910  1.00 19.48           O
ATOM    114  CB  LEU L  15      10.159  38.143  27.402  1.00 18.21           C
ATOM    115  CG  LEU L  15      10.270  39.638  27.017  1.00 20.76           C
ATOM    116  CD1 LEU L  15      11.409  39.902  26.031  1.00 19.48           C
ATOM    117  CD2 LEU L  15       8.969  40.101  26.420  1.00 22.56           C
ATOM    118  N   GLY L  16       8.924  36.084  30.096  1.00 15.22           N
ATOM    119  CA  GLY L  16       8.477  34.735  30.422  1.00 18.95           C
ATOM    120  C   GLY L  16       9.354  33.512  30.189  1.00 19.63           C
ATOM    121  O   GLY L  16       8.847  32.386  30.196  1.00 13.75           O
ATOM    122  N   LEU L  17      10.657  33.697  29.993  1.00 15.92           N
ATOM    123  CA  LEU L  17      11.538  32.541  29.792  1.00 15.39           C
ATOM    124  C   LEU L  17      11.953  31.789  31.064  1.00 13.87           C
ATOM    125  O   LEU L  17      12.472  30.673  30.951  1.00 14.85           O
ATOM    126  CB  LEU L  17      12.822  32.947  29.042  1.00 13.15           C
ATOM    127  CG  LEU L  17      12.683  33.258  27.549  1.00 14.51           C
ATOM    128  CD1 LEU L  17      14.063  33.627  26.949  1.00  8.33           C
ATOM    129  CD2 LEU L  17      12.062  32.027  26.850  1.00 11.08           C
ATOM    130  N   ASP L  18      11.767  32.376  32.253  1.00 12.26           N
ATOM    131  CA  ASP L  18      12.152  31.704  33.514  1.00 16.89           C
ATOM    132  C   ASP L  18      11.289  30.474  33.716  1.00 15.65           C
ATOM    133  O   ASP L  18      10.087  30.574  33.968  1.00 15.57           O
ATOM    134  CB  ASP L  18      11.998  32.625  34.749  1.00 19.71           C
ATOM    135  CG  ASP L  18      12.951  32.237  35.932  1.00 31.93           C
ATOM    136  OD1 ASP L  18      13.551  31.108  35.948  1.00 24.34           O
ATOM    137  OD2 ASP L  18      13.097  33.071  36.876  1.00 32.39           O
ATOM    138  N   ASN L  19      11.913  29.312  33.589  1.00 14.77           N
ATOM    139  CA  ASN L  19      11.228  28.028  33.742  1.00 13.17           C
ATOM    140  C   ASN L  19      10.293  27.674  32.601  1.00 12.96           C
ATOM    141  O   ASN L  19       9.422  26.818  32.743  1.00 15.27           O
ATOM    142  CB  ASN L  19      10.486  27.975  35.074  1.00 15.55           C
ATOM    143  CG  ASN L  19      11.432  28.018  36.227  1.00 18.50           C
ATOM    144  OD1 ASN L  19      12.408  27.269  36.260  1.00 19.13           O
ATOM    145  ND2 ASN L  19      11.182  28.923  37.166  1.00 19.01           N
ATOM    146  N   TYR L  20      10.502  28.322  31.456  1.00 13.28           N
ATOM    147  CA  TYR L  20       9.732  28.029  30.270  1.00 14.14           C
ATOM    148  C   TYR L  20      10.079  26.593  29.860  1.00 13.51           C
ATOM    149  O   TYR L  20      11.235  26.274  29.567  1.00 11.91           O
ATOM    150  CB  TYR L  20      10.086  29.008  29.150  1.00 13.86           C
ATOM    151  CG  TYR L  20       9.272  28.742  27.903  1.00 15.13           C
ATOM    152  CD1 TYR L  20       7.937  29.136  27.822  1.00 19.87           C
ATOM    153  CD2 TYR L  20       9.816  28.023  26.838  1.00 13.56           C
ATOM    154  CE1 TYR L  20       7.162  28.818  26.708  1.00 21.67           C
ATOM    155  CE2 TYR L  20       9.042  27.691  25.713  1.00 17.00           C
ATOM    156  CZ  TYR L  20       7.723  28.088  25.661  1.00 20.73           C
ATOM    157  OH  TYR L  20       6.949  27.714  24.589  1.00 21.57           O
ATOM    158  N   ARG L  21       9.071  25.730  29.829  1.00 13.69           N
ATOM    159  CA  ARG L  21       9.274  24.316  29.518  1.00 13.26           C
ATOM    160  C   ARG L  21      10.265  23.647  30.480  1.00 12.73           C
ATOM    161  O   ARG L  21      10.879  22.632  30.163  1.00 13.50           O
ATOM    162  CB  ARG L  21       9.736  24.156  28.080  1.00 19.27           C
ATOM    163  CG  ARG L  21       8.581  24.269  27.136  1.00 19.14           C
ATOM    164  CD  ARG L  21       8.968  23.957  25.723  1.00 22.77           C
ATOM    165  NE  ARG L  21       7.742  23.629  25.028  1.00 35.04           N
ATOM    166  CZ  ARG L  21       7.203  22.418  25.015  1.00 33.72           C
ATOM    167  NH1 ARG L  21       7.805  21.418  25.630  1.00 34.16           N
ATOM    168  NH2 ARG L  21       6.021  22.233  24.451  1.00 39.86           N
ATOM    169  N   GLY L  22      10.419  24.223  31.662  1.00 10.07           N
ATOM    170  CA  GLY L  22      11.303  23.638  32.661  1.00 12.26           C
ATOM    171  C   GLY L  22      12.717  24.188  32.689  1.00 15.93           C
ATOM    172  O   GLY L  22      13.515  23.836  33.573  1.00 13.84           O
ATOM    173  N   TYR L  23      13.032  25.051  31.726  1.00  9.99           N
ATOM    174  CA  TYR L  23      14.362  25.668  31.655  1.00 11.06           C
ATOM    175  C   TYR L  23      14.442  26.931  32.492  1.00 12.45           C
ATOM    176  O   TYR L  23      13.866  27.965  32.105  1.00 12.32           O
ATOM    177  CB  TYR L  23      14.676  26.008  30.209  1.00  9.33           C
ATOM    178  CG  TYR L  23      14.846  24.770  29.382  1.00  8.37           C
ATOM    179  CD1 TYR L  23      16.040  24.047  29.430  1.00 11.85           C
ATOM    180  CD2 TYR L  23      13.802  24.295  28.581  1.00  9.00           C
ATOM    181  CE1 TYR L  23      16.206  22.861  28.695  1.00 11.39           C
ATOM    182  CE2 TYR L  23      13.949  23.125  27.839  1.00 10.27           C
ATOM    183  CZ  TYR L  23      15.154  22.413  27.899  1.00 13.71           C
ATOM    184  OH  TYR L  23      15.332  21.268  27.150  1.00 13.50           O
ATOM    185  N   SER L  24      15.136  26.862  33.633  1.00 10.32           N
ATOM    186  CA  SER L  24      15.287  28.047  34.489  1.00 12.46           C
ATOM    187  C   SER L  24      16.016  29.149  33.704  1.00 12.81           C
ATOM    188  O   SER L  24      16.758  28.867  32.750  1.00 12.07           O
ATOM    189  CB  SER L  24      16.046  27.706  35.781  1.00 11.41           C
ATOM    190  OG  SER L  24      17.354  27.242  35.503  1.00  9.12           O
ATOM    191  N   LEU L  25      15.786  30.397  34.114  1.00  9.77           N
ATOM    192  CA  LEU L  25      16.322  31.592  33.446  1.00  9.24           C
ATOM    193  C   LEU L  25      17.785  31.580  32.994  1.00 11.04           C
ATOM    194  O   LEU L  25      18.087  31.969  31.873  1.00  9.16           O
ATOM    195  CB  LEU L  25      16.074  32.827  34.325  1.00 10.68           C
ATOM    196  CG  LEU L  25      16.320  34.230  33.778  1.00  8.38           C
ATOM    197  CD1 LEU L  25      15.484  34.502  32.500  1.00  9.56           C
ATOM    198  CD2 LEU L  25      15.966  35.226  34.867  1.00 10.15           C
ATOM    199  N   GLY L  26      18.682  31.149  33.864  1.00 10.30           N
ATOM    200  CA  GLY L  26      20.085  31.098  33.509  1.00 12.48           C
ATOM    201  C   GLY L  26      20.411  30.289  32.274  1.00 10.14           C
ATOM    202  O   GLY L  26      21.434  30.541  31.647  1.00 10.34           O
ATOM    203  N   ASN L  27      19.552  29.339  31.910  1.00 11.61           N
ATOM    204  CA  ASN L  27      19.789  28.535  30.714  1.00  8.10           C
ATOM    205  C   ASN L  27      19.776  29.440  29.494  1.00  9.63           C
ATOM    206  O   ASN L  27      20.591  29.279  28.586  1.00  8.01           O
ATOM    207  CB  ASN L  27      18.666  27.512  30.478  1.00 10.51           C
ATOM    208  CG  ASN L  27      18.795  26.297  31.344  1.00 14.10           C
ATOM    209  OD1 ASN L  27      19.653  25.425  31.092  1.00 12.12           O
ATOM    210  ND2 ASN L  27      17.967  26.227  32.389  1.00  9.27           N
ATOM    211  N   TRP L  28      18.826  30.376  29.478  1.00  7.95           N
ATOM    212  CA  TRP L  28      18.647  31.251  28.318  1.00  8.52           C
ATOM    213  C   TRP L  28      19.710  32.313  28.273  1.00  8.76           C
ATOM    214  O   TRP L  28      20.161  32.707  27.208  1.00  9.14           O
ATOM    215  CB  TRP L  28      17.256  31.900  28.336  1.00  7.22           C
ATOM    216  CG  TRP L  28      16.148  30.903  28.517  1.00  9.08           C
ATOM    217  CD1 TRP L  28      15.614  30.488  29.705  1.00  7.46           C
ATOM    218  CD2 TRP L  28      15.505  30.128  27.490  1.00  9.69           C
ATOM    219  NE1 TRP L  28      14.676  29.497  29.485  1.00  9.16           N
ATOM    220  CE2 TRP L  28      14.587  29.260  28.138  1.00 11.57           C
ATOM    221  CE3 TRP L  28      15.615  30.072  26.094  1.00  9.21           C
ATOM    222  CZ2 TRP L  28      13.783  28.354  27.427  1.00 10.54           C
ATOM    223  CZ3 TRP L  28      14.823  29.173  25.389  1.00  9.35           C
ATOM    224  CH2 TRP L  28      13.918  28.327  26.053  1.00 14.50           C
ATOM    225  N   VAL L  29      20.093  32.798  29.440  1.00  7.77           N
ATOM    226  CA  VAL L  29      21.149  33.775  29.484  1.00  7.87           C
ATOM    227  C   VAL L  29      22.455  33.125  29.044  1.00  8.44           C
ATOM    228  O   VAL L  29      23.193  33.695  28.235  1.00  9.59           O
ATOM    229  CB  VAL L  29      21.285  34.340  30.892  1.00 12.22           C
ATOM    230  CG1 VAL L  29      22.486  35.267  30.963  1.00  5.91           C
ATOM    231  CG2 VAL L  29      19.991  35.093  31.249  1.00  9.20           C
ATOM    232  N   CYS L  30      22.753  31.939  29.564  1.00  8.87           N
ATOM    233  CA  CYS L  30      23.983  31.236  29.173  1.00  8.23           C
ATOM    234  C   CYS L  30      23.965  30.964  27.638  1.00 10.09           C
ATOM    235  O   CYS L  30      24.991  31.130  26.946  1.00 12.25           O
ATOM    236  CB  CYS L  30      24.104  29.918  29.975  1.00  9.79           C
ATOM    237  SG  CYS L  30      25.562  28.883  29.559  1.00 13.95           S
ATOM    238  N   ALA L  31      22.809  30.560  27.098  1.00  8.12           N
ATOM    239  CA  ALA L  31      22.709  30.308  25.645  1.00  8.42           C
ATOM    240  C   ALA L  31      23.061  31.588  24.845  1.00 10.01           C
ATOM    241  O   ALA L  31      23.855  31.538  23.904  1.00 11.41           O
ATOM    242  CB  ALA L  31      21.281  29.804  25.254  1.00  5.31           C
ATOM    243  N   ALA L  32      22.516  32.731  25.235  1.00  9.28           N
ATOM    244  CA  ALA L  32      22.797  33.979  24.515  1.00 12.40           C
ATOM    245  C   ALA L  32      24.257  34.365  24.621  1.00  8.71           C
ATOM    246  O   ALA L  32      24.833  34.846  23.671  1.00 13.75           O
ATOM    247  CB  ALA L  32      21.928  35.130  25.039  1.00 10.21           C
ATOM    248  N   LYS L  33      24.851  34.153  25.787  1.00 10.55           N
ATOM    249  CA  LYS L  33      26.269  34.499  25.972  1.00 11.68           C
ATOM    250  C   LYS L  33      27.145  33.844  24.921  1.00 12.97           C
ATOM    251  O   LYS L  33      27.909  34.516  24.211  1.00  9.46           O
ATOM    252  CB  LYS L  33      26.776  34.048  27.347  1.00 13.96           C
ATOM    253  CG  LYS L  33      28.274  34.192  27.466  1.00 19.30           C
ATOM    254  CD  LYS L  33      28.683  35.627  27.254  1.00 18.26           C
ATOM    255  CE  LYS L  33      30.182  35.782  27.465  1.00 25.67           C
ATOM    256  NZ  LYS L  33      30.577  37.222  27.431  1.00 24.10           N
ATOM    257  N   PHE L  34      27.004  32.527  24.795  1.00 11.60           N
ATOM    258  CA  PHE L  34      27.852  31.787  23.860  1.00 12.81           C
ATOM    259  C   PHE L  34      27.403  31.789  22.421  1.00 10.28           C
ATOM    260  O   PHE L  34      28.196  31.529  21.526  1.00  9.79           O
ATOM    261  CB  PHE L  34      28.043  30.374  24.397  1.00 11.73           C
ATOM    262  CG  PHE L  34      28.761  30.368  25.719  1.00 13.02           C
ATOM    263  CD1 PHE L  34      30.125  30.667  25.775  1.00 10.58           C
ATOM    264  CD2 PHE L  34      28.070  30.157  26.901  1.00  9.56           C
ATOM    265  CE1 PHE L  34      30.777  30.755  27.007  1.00 12.50           C
ATOM    266  CE2 PHE L  34      28.694  30.238  28.119  1.00 13.27           C
ATOM    267  CZ  PHE L  34      30.062  30.542  28.189  1.00 14.98           C
ATOM    268  N   GLU L  35      26.133  32.074  22.183  1.00 11.57           N
ATOM    269  CA  GLU L  35      25.654  32.175  20.817  1.00 11.54           C
ATOM    270  C   GLU L  35      26.014  33.555  20.239  1.00 12.45           C
ATOM    271  O   GLU L  35      26.546  33.650  19.139  1.00  9.53           O
ATOM    272  CB  GLU L  35      24.128  32.014  20.738  1.00 12.58           C
ATOM    273  CG  GLU L  35      23.577  30.587  20.975  1.00 10.60           C
ATOM    274  CD  GLU L  35      23.923  29.614  19.861  1.00 15.39           C
ATOM    275  OE1 GLU L  35      24.561  30.055  18.887  1.00 12.94           O
ATOM    276  OE2 GLU L  35      23.544  28.417  19.942  1.00 11.71           O
ATOM    277  N   SER L  36      25.764  34.628  20.990  1.00 13.09           N
ATOM    278  CA  SER L  36      25.979  35.967  20.414  1.00 13.26           C
ATOM    279  C   SER L  36      26.773  36.967  21.245  1.00 14.62           C
ATOM    280  O   SER L  36      26.921  38.135  20.844  1.00 13.69           O
ATOM    281  CB  SER L  36      24.612  36.607  20.180  1.00  9.22           C
ATOM    282  OG  SER L  36      24.062  36.923  21.460  1.00  7.50           O
ATOM    283  N   ASN L  37      27.249  36.531  22.403  1.00 14.98           N
ATOM    284  CA  ASN L  37      27.954  37.408  23.311  1.00 14.13           C
ATOM    285  C   ASN L  37      27.016  38.553  23.705  1.00 14.81           C
ATOM    286  O   ASN L  37      27.443  39.688  23.933  1.00 14.62           O
ATOM    287  CB  ASN L  37      29.248  37.947  22.706  1.00 16.52           C
ATOM    288  CG  ASN L  37      30.222  38.406  23.784  1.00 19.23           C
ATOM    289  OD1 ASN L  37      30.155  37.940  24.911  1.00 16.92           O
ATOM    290  ND2 ASN L  37      31.134  39.309  23.441  1.00 22.86           N
ATOM    291  N   PHE L  38      25.725  38.234  23.803  1.00 13.00           N
ATOM    292  CA  PHE L  38      24.703  39.198  24.199  1.00 12.96           C
ATOM    293  C   PHE L  38      24.502  40.352  23.220  1.00 13.80           C
ATOM    294  O   PHE L  38      23.944  41.390  23.589  1.00 14.70           O
ATOM    295  CB  PHE L  38      25.014  39.817  25.573  1.00 14.76           C
ATOM    296  CG  PHE L  38      25.141  38.819  26.705  1.00 14.95           C
ATOM    297  CD1 PHE L  38      24.328  37.687  26.772  1.00 15.34           C
ATOM    298  CD2 PHE L  38      26.036  39.060  27.752  1.00 16.58           C
ATOM    299  CE1 PHE L  38      24.405  36.809  27.867  1.00  8.72           C
ATOM    300  CE2 PHE L  38      26.112  38.185  28.855  1.00 15.64           C
ATOM    301  CZ  PHE L  38      25.290  37.058  28.903  1.00 16.16           C
ATOM    302  N   ASN L  39      24.921  40.176  21.974  1.00 12.09           N
ATOM    303  CA  ASN L  39      24.787  41.234  20.966  1.00 11.48           C
ATOM    304  C   ASN L  39      23.545  40.994  20.079  1.00 12.54           C
ATOM    305  O   ASN L  39      23.497  40.020  19.327  1.00 12.18           O
ATOM    306  CB  ASN L  39      26.084  41.252  20.137  1.00 12.84           C
ATOM    307  CG  ASN L  39      26.074  42.297  19.047  1.00 17.66           C
ATOM    308  OD1 ASN L  39      25.057  42.974  18.850  1.00 15.80           O
ATOM    309  ND2 ASN L  39      27.109  42.442  18.368  1.00 24.18           N
ATOM    310  N   THR L  40      22.524  41.852  20.152  1.00 12.89           N
ATOM    311  CA  THR L  40      21.329  41.607  19.324  1.00 13.56           C
ATOM    312  C   THR L  40      21.580  41.753  17.834  1.00 14.04           C
ATOM    313  O   THR L  40      20.773  41.308  17.035  1.00 14.88           O
ATOM    314  CB  THR L  40      20.156  42.537  19.668  1.00 17.38           C
ATOM    315  OG1 THR L  40      20.523  43.892  19.372  1.00 18.09           O
ATOM    316  CG2 THR L  40      19.762  42.392  21.176  1.00 13.47           C
ATOM    317  N   HIS L  41      22.702  42.360  17.462  1.00 12.83           N
ATOM    318  CA  HIS L  41      23.045  42.556  16.051  1.00 16.74           C
ATOM    319  C   HIS L  41      23.919  41.436  15.477  1.00 17.07           C
ATOM    320  O   HIS L  41      24.271  41.474  14.305  1.00 14.73           O
ATOM    321  CB  HIS L  41      23.833  43.860  15.870  1.00 20.16           C
ATOM    322  CG  HIS L  41      22.989  45.086  15.880  1.00 28.60           C
ATOM    323  ND1 HIS L  41      21.621  45.049  16.049  1.00 31.22           N
ATOM    324  CD2 HIS L  41      23.317  46.392  15.717  1.00 31.27           C
ATOM    325  CE1 HIS L  41      21.140  46.279  15.987  1.00 31.09           C
ATOM    326  NE2 HIS L  41      22.151  47.111  15.786  1.00 30.67           N
ATOM    327  N   ALA L  42      24.293  40.452  16.284  1.00 14.68           N
ATOM    328  CA  ALA L  42      25.157  39.391  15.760  1.00 13.34           C
ATOM    329  C   ALA L  42      24.562  38.632  14.581  1.00 15.02           C
ATOM    330  O   ALA L  42      23.387  38.246  14.596  1.00 14.49           O
ATOM    331  CB  ALA L  42      25.529  38.432  16.868  1.00 12.49           C
ATOM    332  N   THR L  43      25.366  38.451  13.526  1.00 15.14           N
ATOM    333  CA  THR L  43      24.916  37.702  12.357  1.00 15.62           C
ATOM    334  C   THR L  43      26.081  36.828  11.978  1.00 16.50           C
ATOM    335  O   THR L  43      27.229  37.219  12.137  1.00 15.91           O
ATOM    336  CB  THR L  43      24.567  38.609  11.159  1.00 19.46           C
ATOM    337  OG1 THR L  43      25.698  39.434  10.837  1.00 24.28           O
ATOM    338  CG2 THR L  43      23.381  39.499  11.497  1.00 19.62           C
ATOM    339  N   ASN L  44      25.792  35.629  11.507  1.00 13.72           N
ATOM    340  CA  ASN L  44      26.859  34.722  11.109  1.00 16.76           C
ATOM    341  C   ASN L  44      26.363  33.978   9.887  1.00 13.97           C
ATOM    342  O   ASN L  44      25.382  33.249   9.948  1.00 13.25           O
ATOM    343  CB AASN L  44      27.240  33.806  12.277  1.00 15.21           C
ATOM    344  CG AASN L  44      28.024  34.557  13.359  1.00 18.77           C
ATOM    345  OD1AASN L  44      29.193  34.900  13.170  1.00 21.85           O
ATOM    346  ND2AASN L  44      27.373  34.833  14.490  1.00 16.95           N
ATOM    347  N   ARG L  45      27.033  34.203   8.763  1.00 17.22           N
ATOM    348  CA  ARG L  45      26.665  33.559   7.505  1.00 19.01           C
ATOM    349  C   ARG L  45      27.268  32.175   7.444  1.00 17.06           C
ATOM    350  O   ARG L  45      28.452  31.986   7.765  1.00 14.60           O
ATOM    351  CB  ARG L  45      27.157  34.387   6.322  1.00 21.48           C
ATOM    352  CG  ARG L  45      26.497  35.746   6.274  1.00 33.18           C
ATOM    353  CD  ARG L  45      26.198  36.154   4.861  1.00 35.88           C
ATOM    354  NE  ARG L  45      25.423  35.141   4.142  1.00 39.44           N
ATOM    355  CZ  ARG L  45      24.905  35.345   2.933  1.00 42.92           C
ATOM    356  NH1 ARG L  45      25.096  36.519   2.344  1.00 43.26           N
ATOM    357  NH2 ARG L  45      24.199  34.400   2.321  1.00 38.08           N
ATOM    358  N   ASN L  46      26.459  31.214   7.008  1.00 15.63           N
ATOM    359  CA  ASN L  46      26.873  29.817   6.936  1.00 18.08           C
ATOM    360  C   ASN L  46      27.129  29.319   5.489  1.00 19.64           C
ATOM    361  O   ASN L  46      26.587  29.879   4.536  1.00 17.68           O
ATOM    362  CB  ASN L  46      25.807  28.970   7.638  1.00 14.68           C
ATOM    363  CG  ASN L  46      25.507  29.476   9.036  1.00 15.00           C
ATOM    364  OD1 ASN L  46      26.389  29.525   9.885  1.00 17.48           O
ATOM    365  ND2 ASN L  46      24.264  29.856   9.279  1.00 17.53           N
ATOM    366  N   THR L  47      27.935  28.269   5.320  1.00 21.36           N
ATOM    367  CA  THR L  47      28.242  27.798   3.955  1.00 25.70           C
ATOM    368  C   THR L  47      27.060  27.397   3.091  1.00 24.51           C
ATOM    369  O   THR L  47      27.208  27.297   1.870  1.00 23.33           O
ATOM    370  CB  THR L  47      29.222  26.602   3.936  1.00 28.65           C
ATOM    371  OG1 THR L  47      28.910  25.707   5.000  1.00 31.49           O
ATOM    372  CG2 THR L  47      30.659  27.074   4.076  1.00 34.03           C
ATOM    373  N   ASP L  48      25.896  27.179   3.710  1.00 19.57           N
ATOM    374  CA  ASP L  48      24.722  26.766   2.968  1.00 19.34           C
ATOM    375  C   ASP L  48      23.913  27.956   2.502  1.00 22.06           C
ATOM    376  O   ASP L  48      22.800  27.783   1.989  1.00 21.43           O
ATOM    377  CB  ASP L  48      23.843  25.856   3.825  1.00 19.28           C
ATOM    378  CG  ASP L  48      23.052  26.639   4.873  1.00 23.53           C
ATOM    379  OD1 ASP L  48      23.587  27.656   5.354  1.00 16.60           O
ATOM    380  OD2 ASP L  48      21.912  26.240   5.209  1.00 26.19           O
ATOM    381  N   GLY L  49      24.474  29.152   2.679  1.00 22.40           N
ATOM    382  CA  GLY L  49      23.786  30.367   2.273  1.00 19.30           C
ATOM    383  C   GLY L  49      22.830  30.924   3.329  1.00 20.09           C
ATOM    384  O   GLY L  49      22.275  32.018   3.181  1.00 19.93           O
ATOM    385  N   SER L  50      22.594  30.164   4.388  1.00 15.40           N
ATOM    386  CA  SER L  50      21.732  30.659   5.443  1.00 13.75           C
ATOM    387  C   SER L  50      22.547  31.574   6.369  1.00 15.29           C
ATOM    388  O   SER L  50      23.788  31.669   6.268  1.00 12.98           O
ATOM    389  CB  SER L  50      21.169  29.495   6.248  1.00 13.75           C
ATOM    390  OG  SER L  50      22.187  28.872   7.017  1.00 15.60           O
ATOM    391  N   THR L  51      21.839  32.264   7.262  1.00 10.74           N
ATOM    392  CA  THR L  51      22.476  33.142   8.231  1.00 14.51           C
ATOM    393  C   THR L  51      21.808  32.956   9.604  1.00 14.93           C
ATOM    394  O   THR L  51      20.595  32.674   9.674  1.00 12.06           O
ATOM    395  CB  THR L  51      22.348  34.642   7.780  1.00 14.52           C
ATOM    396  OG1 THR L  51      22.935  34.799   6.472  1.00 18.19           O
ATOM    397  CG2 THR L  51      23.020  35.556   8.763  1.00 15.25           C
ATOM    398  N   ASP L  52      22.603  33.095  10.675  1.00 10.52           N
ATOM    399  CA  ASP L  52      22.106  33.015  12.048  1.00 13.42           C
ATOM    400  C   ASP L  52      21.987  34.451  12.500  1.00 14.29           C
ATOM    401  O   ASP L  52      22.933  35.227  12.381  1.00 10.41           O
ATOM    402  CB  ASP L  52      23.063  32.247  12.963  1.00 11.37           C
ATOM    403  CG  ASP L  52      23.155  30.784  12.590  1.00 16.25           C
ATOM    404  OD1 ASP L  52      22.307  30.300  11.796  1.00 15.98           O
ATOM    405  OD2 ASP L  52      24.075  30.112  13.106  1.00 27.79           O
ATOM    406  N   TYR L  53      20.812  34.780  13.027  1.00 13.26           N
ATOM    407  CA  TYR L  53      20.465  36.120  13.441  1.00 13.34           C
ATOM    408  C   TYR L  53      20.182  36.354  14.897  1.00 11.92           C
ATOM    409  O   TYR L  53      19.461  35.575  15.521  1.00  9.63           O
ATOM    410  CB  TYR L  53      19.179  36.567  12.714  1.00 10.02           C
ATOM    411  CG  TYR L  53      19.354  36.770  11.244  1.00 12.44           C
ATOM    412  CD1 TYR L  53      19.839  37.981  10.740  1.00 10.80           C
ATOM    413  CD2 TYR L  53      19.120  35.737  10.359  1.00 14.57           C
ATOM    414  CE1 TYR L  53      20.089  38.137   9.359  1.00 18.01           C
ATOM    415  CE2 TYR L  53      19.367  35.885   8.996  1.00 11.13           C
ATOM    416  CZ  TYR L  53      19.849  37.076   8.512  1.00 12.40           C
ATOM    417  OH  TYR L  53      20.096  37.164   7.163  1.00 20.93           O
ATOM    418  N   GLY L  54      20.708  37.470  15.398  1.00 14.56           N
ATOM    419  CA  GLY L  54      20.398  37.899  16.749  1.00 11.71           C
ATOM    420  C   GLY L  54      21.015  37.280  17.981  1.00 12.73           C
ATOM    421  O   GLY L  54      21.933  36.472  17.943  1.00 10.45           O
ATOM    422  N   ILE L  55      20.461  37.706  19.103  1.00 12.09           N
ATOM    423  CA  ILE L  55      20.882  37.297  20.421  1.00 14.20           C
ATOM    424  C   ILE L  55      20.912  35.777  20.610  1.00 12.08           C
ATOM    425  O   ILE L  55      21.726  35.274  21.360  1.00 12.37           O
ATOM    426  CB  ILE L  55      19.935  37.953  21.463  1.00 17.55           C
ATOM    427  CG1 ILE L  55      20.556  37.899  22.845  1.00 25.38           C
ATOM    428  CG2 ILE L  55      18.574  37.307  21.410  1.00 17.82           C
ATOM    429  CD1 ILE L  55      21.270  39.172  23.219  1.00 23.17           C
ATOM    430  N   LEU L  56      20.035  35.045  19.926  1.00 14.97           N
ATOM    431  CA  LEU L  56      20.019  33.585  20.062  1.00 11.65           C
ATOM    432  C   LEU L  56      20.364  32.844  18.760  1.00 13.66           C
ATOM    433  O   LEU L  56      20.099  31.628  18.597  1.00 11.80           O
ATOM    434  CB  LEU L  56      18.669  33.105  20.636  1.00  7.91           C
ATOM    435  CG  LEU L  56      18.582  33.338  22.162  1.00 13.32           C
ATOM    436  CD1 LEU L  56      17.108  33.274  22.621  1.00 11.42           C
ATOM    437  CD2 LEU L  56      19.440  32.298  22.905  1.00 13.08           C
ATOM    438  N   GLN L  57      20.942  33.612  17.838  1.00 11.38           N
ATOM    439  CA  GLN L  57      21.443  33.112  16.580  1.00 10.47           C
ATOM    440  C   GLN L  57      20.484  32.168  15.871  1.00  9.76           C
ATOM    441  O   GLN L  57      20.830  31.024  15.583  1.00  8.18           O
ATOM    442  CB  GLN L  57      22.800  32.451  16.836  1.00 10.09           C
ATOM    443  CG  GLN L  57      23.936  33.467  17.152  1.00 11.50           C
ATOM    444  CD  GLN L  57      24.289  34.293  15.902  1.00 12.14           C
ATOM    445  OE1 GLN L  57      25.057  33.843  15.055  1.00 10.20           O
ATOM    446  NE2 GLN L  57      23.674  35.471  15.758  1.00  8.92           N
ATOM    447  N   ILE L  58      19.289  32.674  15.572  1.00 11.73           N
ATOM    448  CA  ILE L  58      18.259  31.886  14.882  1.00 11.38           C
ATOM    449  C   ILE L  58      18.531  31.816  13.382  1.00 12.29           C
ATOM    450  O   ILE L  58      18.799  32.844  12.732  1.00 10.77           O
ATOM    451  CB  ILE L  58      16.884  32.461  15.215  1.00 11.40           C
ATOM    452  CG1 ILE L  58      16.653  32.261  16.732  1.00 12.73           C
ATOM    453  CG2 ILE L  58      15.811  31.756  14.413  1.00 10.59           C
ATOM    454  CD1 ILE L  58      15.558  33.099  17.325  1.00 14.28           C
ATOM    455  N   ASN L  59      18.466  30.592  12.849  1.00  8.60           N
ATOM    456  CA  ASN L  59      18.801  30.298  11.454  1.00 13.06           C
ATOM    457  C   ASN L  59      17.753  30.526  10.374  1.00 12.46           C
ATOM    458  O   ASN L  59      16.617  30.058  10.489  1.00 13.47           O
ATOM    459  CB  ASN L  59      19.320  28.856  11.371  1.00 13.17           C
ATOM    460  CG  ASN L  59      19.879  28.517  10.010  1.00 13.76           C
ATOM    461  OD1 ASN L  59      19.156  28.026   9.147  1.00 15.25           O
ATOM    462  ND2 ASN L  59      21.179  28.787   9.806  1.00 10.26           N
ATOM    463  N   SER L  60      18.176  31.208   9.310  1.00 13.82           N
ATOM    464  CA  SER L  60      17.306  31.563   8.198  1.00 17.73           C
ATOM    465  C   SER L  60      16.849  30.434   7.292  1.00 17.90           C
ATOM    466  O   SER L  60      15.948  30.618   6.491  1.00 18.03           O
ATOM    467  CB  SER L  60      17.942  32.675   7.360  1.00 17.03           C
ATOM    468  OG  SER L  60      19.113  32.246   6.690  1.00 17.25           O
ATOM    469  N   ARG L  61      17.434  29.254   7.387  1.00 19.94           N
ATOM    470  CA  ARG L  61      16.902  28.207   6.517  1.00 20.35           C
ATOM    471  C   ARG L  61      15.638  27.579   7.102  1.00 19.15           C
ATOM    472  O   ARG L  61      14.840  26.975   6.369  1.00 21.23           O
ATOM    473  CB  ARG L  61      17.920  27.101   6.279  1.00 19.26           C
ATOM    474  CG  ARG L  61      17.370  26.001   5.364  1.00 21.75           C
ATOM    475  CD  ARG L  61      18.483  25.135   4.854  1.00 22.53           C
ATOM    476  NE  ARG L  61      19.404  25.884   4.010  1.00 23.13           N
ATOM    477  CZ  ARG L  61      19.257  26.032   2.701  1.00 26.30           C
ATOM    478  NH1 ARG L  61      18.222  25.475   2.075  1.00 26.29           N
ATOM    479  NH2 ARG L  61      20.148  26.725   2.020  1.00 22.45           N
ATOM    480  N   TRP L  62      15.442  27.731   8.410  1.00 14.17           N
ATOM    481  CA  TRP L  62      14.288  27.112   9.055  1.00 11.00           C
ATOM    482  C   TRP L  62      13.321  28.025   9.792  1.00 14.39           C
ATOM    483  O   TRP L  62      12.106  27.838   9.717  1.00 15.49           O
ATOM    484  CB  TRP L  62      14.759  26.052  10.063  1.00 13.24           C
ATOM    485  CG  TRP L  62      15.551  24.982   9.460  1.00 13.96           C
ATOM    486  CD1 TRP L  62      16.895  24.952   9.300  1.00 19.45           C
ATOM    487  CD2 TRP L  62      15.047  23.752   8.930  1.00 16.02           C
ATOM    488  NE1 TRP L  62      17.276  23.769   8.705  1.00 15.02           N
ATOM    489  CE2 TRP L  62      16.159  23.011   8.472  1.00 17.66           C
ATOM    490  CE3 TRP L  62      13.763  23.201   8.804  1.00 16.87           C
ATOM    491  CZ2 TRP L  62      16.030  21.735   7.899  1.00 18.71           C
ATOM    492  CZ3 TRP L  62      13.629  21.935   8.239  1.00 17.32           C
ATOM    493  CH2 TRP L  62      14.763  21.214   7.793  1.00 15.47           C
ATOM    494  N   TRP L  63      13.846  29.034  10.476  1.00 15.07           N
ATOM    495  CA  TRP L  63      12.981  29.868  11.314  1.00 12.97           C
ATOM    496  C   TRP L  63      12.493  31.249  10.916  1.00 12.35           C
ATOM    497  O   TRP L  63      11.478  31.703  11.427  1.00 14.98           O
ATOM    498  CB  TRP L  63      13.613  29.961  12.696  1.00 12.25           C
ATOM    499  CG  TRP L  63      14.011  28.638  13.216  1.00 14.85           C
ATOM    500  CD1 TRP L  63      15.273  28.082  13.209  1.00 12.36           C
ATOM    501  CD2 TRP L  63      13.143  27.652  13.786  1.00 11.90           C
ATOM    502  NE1 TRP L  63      15.228  26.812  13.749  1.00 10.62           N
ATOM    503  CE2 TRP L  63      13.937  26.526  14.110  1.00 15.97           C
ATOM    504  CE3 TRP L  63      11.777  27.613  14.060  1.00 12.47           C
ATOM    505  CZ2 TRP L  63      13.407  25.382  14.688  1.00 11.61           C
ATOM    506  CZ3 TRP L  63      11.250  26.472  14.636  1.00 12.79           C
ATOM    507  CH2 TRP L  63      12.062  25.373  14.945  1.00 11.18           C
ATOM    508  N   CYS L  64      13.194  31.934  10.035  1.00 14.91           N
ATOM    509  CA  CYS L  64      12.772  33.286   9.681  1.00 14.80           C
ATOM    510  C   CYS L  64      13.054  33.492   8.200  1.00 17.66           C
ATOM    511  O   CYS L  64      13.705  32.674   7.558  1.00 16.09           O
ATOM    512  CB  CYS L  64      13.523  34.335  10.543  1.00 13.37           C
ATOM    513  SG  CYS L  64      15.355  34.292  10.371  1.00 18.63           S
ATOM    514  N   ASN L  65      12.554  34.577   7.640  1.00 20.20           N
ATOM    515  CA  ASN L  65      12.784  34.804   6.232  1.00 21.26           C
ATOM    516  C   ASN L  65      13.691  35.982   6.013  1.00 20.55           C
ATOM    517  O   ASN L  65      13.423  37.083   6.513  1.00 22.04           O
ATOM    518  CB  ASN L  65      11.441  35.027   5.526  1.00 24.69           C
ATOM    519  CG  ASN L  65      11.603  35.268   4.040  1.00 27.75           C
ATOM    520  OD1 ASN L  65      12.174  34.444   3.325  1.00 28.86           O
ATOM    521  ND2 ASN L  65      11.111  36.406   3.569  1.00 32.39           N
ATOM    522  N   ASP L  66      14.788  35.761   5.291  1.00 22.78           N
ATOM    523  CA  ASP L  66      15.682  36.868   4.984  1.00 22.61           C
ATOM    524  C   ASP L  66      15.790  37.050   3.477  1.00 22.71           C
ATOM    525  O   ASP L  66      16.572  37.862   2.975  1.00 21.83           O
ATOM    526  CB  ASP L  66      17.067  36.704   5.635  1.00 22.10           C
ATOM    527  CG  ASP L  66      17.911  35.609   5.015  1.00 22.14           C
ATOM    528  OD1 ASP L  66      17.519  35.016   3.982  1.00 20.99           O
ATOM    529  OD2 ASP L  66      19.000  35.349   5.585  1.00 22.71           O
ATOM    530  N   GLY L  67      14.967  36.291   2.768  1.00 23.82           N
ATOM    531  CA  GLY L  67      14.914  36.386   1.326  1.00 28.39           C
ATOM    532  C   GLY L  67      16.159  35.959   0.580  1.00 33.37           C
ATOM    533  O   GLY L  67      16.148  35.958  -0.647  1.00 33.56           O
ATOM    534  N   ARG L  68      17.228  35.599   1.286  1.00 32.67           N
ATOM    535  CA  ARG L  68      18.455  35.162   0.619  1.00 30.99           C
ATOM    536  C   ARG L  68      18.590  33.668   0.696  1.00 32.84           C
ATOM    537  O   ARG L  68      19.493  33.090   0.102  1.00 35.08           O
ATOM    538  CB  ARG L  68      19.689  35.737   1.298  1.00 32.20           C
ATOM    539  CG  ARG L  68      19.660  37.203   1.439  1.00 34.21           C
ATOM    540  CD  ARG L  68      20.998  37.736   1.881  1.00 33.72           C
ATOM    541  NE  ARG L  68      21.418  37.220   3.169  1.00 33.73           N
ATOM    542  CZ  ARG L  68      22.297  37.844   3.944  1.00 34.57           C
ATOM    543  NH1 ARG L  68      22.820  38.990   3.548  1.00 35.23           N
ATOM    544  NH2 ARG L  68      22.666  37.328   5.102  1.00 33.82           N
ATOM    545  N   THR L  69      17.692  33.024   1.422  1.00 32.84           N
ATOM    546  CA  THR L  69      17.824  31.592   1.592  1.00 35.47           C
ATOM    547  C   THR L  69      16.813  30.824   0.727  1.00 38.03           C
ATOM    548  O   THR L  69      15.768  30.389   1.183  1.00 38.02           O
ATOM    549  CB  THR L  69      17.748  31.275   3.132  1.00 33.10           C
ATOM    550  OG1 THR L  69      18.535  32.255   3.861  1.00 19.17           O
ATOM    551  CG2 THR L  69      18.314  29.893   3.420  1.00 33.29           C
ATOM    552  N   PRO L  70      17.174  30.603  -0.543  1.00 45.66           N
ATOM    553  CA  PRO L  70      16.501  29.931  -1.674  1.00 47.42           C
ATOM    554  C   PRO L  70      15.197  29.153  -1.453  1.00 47.82           C
ATOM    555  O   PRO L  70      14.112  29.605  -1.834  1.00 48.06           O
ATOM    556  CB  PRO L  70      17.608  29.041  -2.275  1.00 48.59           C
ATOM    557  CG  PRO L  70      18.672  28.965  -1.178  1.00 51.75           C
ATOM    558  CD  PRO L  70      18.630  30.383  -0.650  1.00 47.83           C
ATOM    559  N   GLY L  71      15.306  27.958  -0.885  1.00 47.72           N
ATOM    560  CA  GLY L  71      14.113  27.166  -0.648  1.00 45.47           C
ATOM    561  C   GLY L  71      14.084  26.836   0.818  1.00 43.86           C
ATOM    562  O   GLY L  71      14.265  25.680   1.201  1.00 47.98           O
ATOM    563  N   SER L  72      13.852  27.856   1.639  1.00 38.47           N
ATOM    564  CA  SER L  72      13.844  27.686   3.089  1.00 33.58           C
ATOM    565  C   SER L  72      12.461  27.839   3.718  1.00 30.70           C
ATOM    566  O   SER L  72      11.505  28.266   3.072  1.00 31.95           O
ATOM    567  CB  SER L  72      14.782  28.709   3.715  1.00 26.18           C
ATOM    568  OG  SER L  72      14.288  30.009   3.446  1.00 23.65           O
ATOM    569  N   LYS L  73      12.366  27.481   4.988  1.00 26.04           N
ATOM    570  CA  LYS L  73      11.116  27.585   5.705  1.00 22.17           C
ATOM    571  C   LYS L  73      11.200  28.853   6.521  1.00 23.03           C
ATOM    572  O   LYS L  73      12.227  29.527   6.523  1.00 24.80           O
ATOM    573  CB  LYS L  73      10.940  26.369   6.609  1.00 24.11           C
ATOM    574  CG  LYS L  73      10.606  25.084   5.871  1.00 29.20           C
ATOM    575  CD  LYS L  73      10.797  23.911   6.810  1.00 35.72           C
ATOM    576  CE  LYS L  73      10.014  22.670   6.405  1.00 37.71           C
ATOM    577  NZ  LYS L  73      10.577  21.983   5.210  1.00 40.50           N
ATOM    578  N   ASN L  74      10.131  29.180   7.227  1.00 22.98           N
ATOM    579  CA  ASN L  74      10.089  30.397   8.049  1.00 21.49           C
ATOM    580  C   ASN L  74       9.120  30.024   9.142  1.00 17.77           C
ATOM    581  O   ASN L  74       8.044  30.608   9.275  1.00 19.31           O
ATOM    582  CB  ASN L  74       9.550  31.576   7.218  1.00 23.27           C
ATOM    583  CG  ASN L  74       9.351  32.842   8.039  1.00 27.93           C
ATOM    584  OD1 ASN L  74       9.801  32.935   9.187  1.00 24.11           O
ATOM    585  ND2 ASN L  74       8.675  33.837   7.444  1.00 26.70           N
ATOM    586  N   LEU L  75       9.528  29.026   9.922  1.00 17.79           N
ATOM    587  CA  LEU L  75       8.714  28.484  11.000  1.00 15.94           C
ATOM    588  C   LEU L  75       8.262  29.470  12.059  1.00 16.04           C
ATOM    589  O   LEU L  75       7.227  29.274  12.655  1.00 16.74           O
ATOM    590  CB  LEU L  75       9.424  27.265  11.620  1.00 16.61           C
ATOM    591  CG  LEU L  75       9.534  26.121  10.589  1.00 17.88           C
ATOM    592  CD1 LEU L  75      10.438  25.012  11.099  1.00 18.66           C
ATOM    593  CD2 LEU L  75       8.146  25.564  10.295  1.00 19.84           C
ATOM    594  N   CYS L  76       9.020  30.528  12.319  1.00 17.17           N
ATOM    595  CA  CYS L  76       8.546  31.514  13.296  1.00 16.55           C
ATOM    596  C   CYS L  76       7.704  32.591  12.611  1.00 18.77           C
ATOM    597  O   CYS L  76       7.192  33.501  13.253  1.00 20.38           O
ATOM    598  CB  CYS L  76       9.706  32.165  14.035  1.00 13.86           C
ATOM    599  SG  CYS L  76      10.428  31.047  15.279  1.00 15.28           S
ATOM    600  N   ASN L  77       7.564  32.491  11.302  1.00 18.84           N
ATOM    601  CA  ASN L  77       6.758  33.462  10.580  1.00 20.33           C
ATOM    602  C   ASN L  77       7.143  34.923  10.849  1.00 21.19           C
ATOM    603  O   ASN L  77       6.312  35.722  11.267  1.00 20.28           O
ATOM    604  CB  ASN L  77       5.277  33.233  10.918  1.00 18.16           C
ATOM    605  CG  ASN L  77       4.347  33.929   9.935  1.00 24.99           C
ATOM    606  OD1 ASN L  77       4.583  33.909   8.720  1.00 24.34           O
ATOM    607  ND2 ASN L  77       3.289  34.539  10.447  1.00 19.49           N
ATOM    608  N   ILE L  78       8.410  35.271  10.610  1.00 18.85           N
ATOM    609  CA  ILE L  78       8.918  36.634  10.800  1.00 18.90           C
ATOM    610  C   ILE L  78      10.105  36.887   9.883  1.00 17.82           C
ATOM    611  O   ILE L  78      10.731  35.955   9.390  1.00 19.97           O
ATOM    612  CB  ILE L  78       9.510  36.894  12.220  1.00 17.06           C
ATOM    613  CG1 ILE L  78      10.213  35.636  12.699  1.00 22.21           C
ATOM    614  CG2 ILE L  78       8.483  37.424  13.198  1.00 21.37           C
ATOM    615  CD1 ILE L  78      11.669  35.840  12.885  1.00 25.32           C
ATOM    616  N   PRO L  79      10.409  38.165   9.625  1.00 21.77           N
ATOM    617  CA  PRO L  79      11.550  38.527   8.782  1.00 22.71           C
ATOM    618  C   PRO L  79      12.707  38.414   9.766  1.00 23.09           C
ATOM    619  O   PRO L  79      12.545  38.756  10.940  1.00 22.63           O
ATOM    620  CB  PRO L  79      11.252  39.987   8.386  1.00 23.65           C
ATOM    621  CG  PRO L  79      10.469  40.505   9.541  1.00 25.59           C
ATOM    622  CD  PRO L  79       9.554  39.340   9.885  1.00 24.94           C
ATOM    623  N   CYS L  80      13.849  37.907   9.304  1.00 22.39           N
ATOM    624  CA  CYS L  80      15.030  37.739  10.140  1.00 19.49           C
ATOM    625  C   CYS L  80      15.503  39.067  10.737  1.00 21.96           C
ATOM    626  O   CYS L  80      16.039  39.124  11.855  1.00 18.41           O
ATOM    627  CB  CYS L  80      16.134  37.078   9.315  1.00 18.44           C
ATOM    628  SG  CYS L  80      15.722  35.396   8.696  1.00 20.13           S
ATOM    629  N   SER L  81      15.289  40.152  10.001  1.00 19.20           N
ATOM    630  CA  SER L  81      15.652  41.477  10.492  1.00 17.45           C
ATOM    631  C   SER L  81      14.944  41.735  11.855  1.00 20.46           C
ATOM    632  O   SER L  81      15.433  42.503  12.677  1.00 19.50           O
ATOM    633  CB  SER L  81      15.199  42.530   9.475  1.00 24.67           C
ATOM    634  OG  SER L  81      13.791  42.467   9.325  1.00 21.63           O
ATOM    635  N   ALA L  82      13.794  41.101  12.085  1.00 16.73           N
ATOM    636  CA  ALA L  82      13.075  41.276  13.343  1.00 19.85           C
ATOM    637  C   ALA L  82      13.916  40.737  14.510  1.00 20.88           C
ATOM    638  O   ALA L  82      13.811  41.201  15.655  1.00 18.90           O
ATOM    639  CB  ALA L  82      11.742  40.551  13.281  1.00 18.54           C
ATOM    640  N   LEU L  83      14.773  39.769  14.197  1.00 15.98           N
ATOM    641  CA  LEU L  83      15.623  39.156  15.200  1.00 17.05           C
ATOM    642  C   LEU L  83      16.874  39.973  15.511  1.00 15.81           C
ATOM    643  O   LEU L  83      17.729  39.525  16.267  1.00 18.84           O
ATOM    644  CB  LEU L  83      16.020  37.754  14.723  1.00 10.68           C
ATOM    645  CG  LEU L  83      14.824  36.848  14.401  1.00 13.29           C
ATOM    646  CD1 LEU L  83      15.375  35.534  13.877  1.00 11.84           C
ATOM    647  CD2 LEU L  83      13.927  36.605  15.632  1.00 12.30           C
ATOM    648  N   LEU L  84      16.988  41.175  14.949  1.00 16.97           N
ATOM    649  CA  LEU L  84      18.178  41.990  15.190  1.00 14.89           C
ATOM    650  C   LEU L  84      17.874  43.254  15.997  1.00 22.63           C
ATOM    651  O   LEU L  84      18.749  44.080  16.242  1.00 23.30           O
ATOM    652  CB  LEU L  84      18.829  42.385  13.852  1.00 18.40           C
ATOM    653  CG  LEU L  84      19.324  41.228  12.968  1.00 16.84           C
ATOM    654  CD1 LEU L  84      19.765  41.759  11.608  1.00 17.77           C
ATOM    655  CD2 LEU L  84      20.484  40.502  13.666  1.00 23.63           C
ATOM    656  N   SER L  85      16.631  43.393  16.425  1.00 20.01           N
ATOM    657  CA  SER L  85      16.214  44.553  17.188  1.00 19.29           C
ATOM    658  C   SER L  85      16.797  44.658  18.592  1.00 20.25           C
ATOM    659  O   SER L  85      17.208  43.670  19.189  1.00 19.59           O
ATOM    660  CB  SER L  85      14.681  44.552  17.295  1.00 21.78           C
ATOM    661  OG  SER L  85      14.227  45.613  18.108  1.00 26.73           O
ATOM    662  N   SER L  86      16.800  45.880  19.124  1.00 22.72           N
ATOM    663  CA  SER L  86      17.261  46.131  20.481  1.00 21.47           C
ATOM    664  C   SER L  86      16.301  45.419  21.409  1.00 22.91           C
ATOM    665  O   SER L  86      16.688  44.947  22.484  1.00 25.43           O
ATOM    666  CB  SER L  86      17.204  47.617  20.784  1.00 24.97           C
ATOM    667  OG  SER L  86      18.090  48.328  19.957  1.00 34.54           O
ATOM    668  N   ASP L  87      15.040  45.363  20.979  1.00 21.90           N
ATOM    669  CA  ASP L  87      13.939  44.720  21.709  1.00 21.94           C
ATOM    670  C   ASP L  87      14.007  43.211  21.414  1.00 19.30           C
ATOM    671  O   ASP L  87      13.706  42.774  20.307  1.00 17.80           O
ATOM    672  CB  ASP L  87      12.598  45.289  21.209  1.00 21.43           C
ATOM    673  CG  ASP L  87      11.395  44.827  22.044  1.00 27.55           C
ATOM    674  OD1 ASP L  87      11.346  43.662  22.497  1.00 22.94           O
ATOM    675  OD2 ASP L  87      10.464  45.640  22.233  1.00 29.99           O
ATOM    676  N   ILE L  88      14.372  42.409  22.408  1.00 17.07           N
ATOM    677  CA  ILE L  88      14.503  40.980  22.164  1.00 14.59           C
ATOM    678  C   ILE L  88      13.197  40.224  22.054  1.00 14.64           C
ATOM    679  O   ILE L  88      13.232  39.017  21.925  1.00 14.95           O
ATOM    680  CB  ILE L  88      15.349  40.298  23.273  1.00 14.50           C
ATOM    681  CG1 ILE L  88      14.636  40.386  24.618  1.00 11.96           C
ATOM    682  CG2 ILE L  88      16.732  40.927  23.306  1.00 15.41           C
ATOM    683  CD1 ILE L  88      15.336  39.604  25.740  1.00 15.73           C
ATOM    684  N   THR L  89      12.049  40.917  22.084  1.00 14.02           N
ATOM    685  CA  THR L  89      10.769  40.211  22.051  1.00 15.27           C
ATOM    686  C   THR L  89      10.596  39.204  20.922  1.00 12.77           C
ATOM    687  O   THR L  89      10.211  38.064  21.172  1.00 15.04           O
ATOM    688  CB  THR L  89       9.562  41.192  22.072  1.00 16.02           C
ATOM    689  OG1 THR L  89       9.651  42.006  23.246  1.00 16.37           O
ATOM    690  CG2 THR L  89       8.234  40.406  22.150  1.00 18.54           C
ATOM    691  N   ALA L  90      10.875  39.617  19.689  1.00 12.17           N
ATOM    692  CA  ALA L  90      10.764  38.702  18.559  1.00 13.75           C
ATOM    693  C   ALA L  90      11.666  37.477  18.732  1.00 12.50           C
ATOM    694  O   ALA L  90      11.273  36.355  18.407  1.00 11.23           O
ATOM    695  CB  ALA L  90      11.139  39.410  17.248  1.00  9.51           C
ATOM    696  N   SER L  91      12.881  37.702  19.211  1.00 12.57           N
ATOM    697  CA  SER L  91      13.811  36.584  19.375  1.00 12.89           C
ATOM    698  C   SER L  91      13.290  35.640  20.434  1.00 12.51           C
ATOM    699  O   SER L  91      13.345  34.447  20.252  1.00 13.95           O
ATOM    700  CB  SER L  91      15.215  37.074  19.745  1.00 12.89           C
ATOM    701  OG  SER L  91      15.922  37.584  18.606  1.00 16.14           O
ATOM    702  N   VAL L  92      12.751  36.183  21.526  1.00 11.11           N
ATOM    703  CA  VAL L  92      12.235  35.359  22.600  1.00 12.82           C
ATOM    704  C   VAL L  92      11.023  34.553  22.153  1.00 14.80           C
ATOM    705  O   VAL L  92      10.916  33.370  22.457  1.00 11.48           O
ATOM    706  CB  VAL L  92      11.877  36.219  23.854  1.00 12.91           C
ATOM    707  CG1 VAL L  92      11.141  35.365  24.915  1.00 14.26           C
ATOM    708  CG2 VAL L  92      13.150  36.775  24.471  1.00 13.29           C
ATOM    709  N   ASN L  93      10.111  35.189  21.428  1.00 16.44           N
ATOM    710  CA  ASN L  93       8.922  34.490  20.967  1.00 15.13           C
ATOM    711  C   ASN L  93       9.323  33.377  20.014  1.00 17.20           C
ATOM    712  O   ASN L  93       8.791  32.264  20.091  1.00 12.91           O
ATOM    713  CB  ASN L  93       7.965  35.455  20.268  1.00 18.65           C
ATOM    714  CG  ASN L  93       7.332  36.424  21.227  1.00 20.51           C
ATOM    715  OD1 ASN L  93       7.297  36.176  22.430  1.00 19.90           O
ATOM    716  ND2 ASN L  93       6.820  37.533  20.704  1.00 25.09           N
ATOM    717  N   CYS L  94      10.269  33.660  19.118  1.00 11.64           N
ATOM    718  CA  CYS L  94      10.687  32.608  18.198  1.00 12.50           C
ATOM    719  C   CYS L  94      11.400  31.482  18.989  1.00 10.38           C
ATOM    720  O   CYS L  94      11.142  30.292  18.757  1.00 10.03           O
ATOM    721  CB  CYS L  94      11.605  33.197  17.130  1.00 13.15           C
ATOM    722  SG  CYS L  94      12.119  32.026  15.838  1.00 17.05           S
ATOM    723  N   ALA L  95      12.285  31.854  19.924  1.00 10.96           N
ATOM    724  CA  ALA L  95      13.001  30.858  20.737  1.00 11.34           C
ATOM    725  C   ALA L  95      12.012  29.929  21.482  1.00 13.86           C
ATOM    726  O   ALA L  95      12.269  28.732  21.657  1.00 11.88           O
ATOM    727  CB  ALA L  95      13.958  31.567  21.744  1.00  8.46           C
ATOM    728  N   LYS L  96      10.875  30.477  21.918  1.00 12.84           N
ATOM    729  CA  LYS L  96       9.873  29.656  22.592  1.00 14.68           C
ATOM    730  C   LYS L  96       9.379  28.577  21.646  1.00 16.30           C
ATOM    731  O   LYS L  96       9.257  27.410  22.026  1.00 13.86           O
ATOM    732  CB  LYS L  96       8.695  30.499  23.078  1.00  9.79           C
ATOM    733  CG  LYS L  96       8.996  31.218  24.391  1.00 15.19           C
ATOM    734  CD  LYS L  96       7.859  32.154  24.833  1.00 18.42           C
ATOM    735  CE  LYS L  96       8.245  32.891  26.149  1.00 19.11           C
ATOM    736  NZ  LYS L  96       7.147  33.786  26.691  1.00 22.13           N
ATOM    737  N   LYS L  97       9.119  28.974  20.410  1.00 15.31           N
ATOM    738  CA  LYS L  97       8.648  28.041  19.393  1.00 17.42           C
ATOM    739  C   LYS L  97       9.716  26.992  19.117  1.00 15.92           C
ATOM    740  O   LYS L  97       9.404  25.807  19.024  1.00 15.57           O
ATOM    741  CB  LYS L  97       8.298  28.799  18.102  1.00 17.65           C
ATOM    742  CG  LYS L  97       7.259  29.915  18.335  1.00 22.35           C
ATOM    743  CD  LYS L  97       6.995  30.741  17.072  1.00 25.62           C
ATOM    744  CE  LYS L  97       5.859  31.762  17.273  1.00 24.68           C
ATOM    745  NZ  LYS L  97       5.761  32.687  16.106  1.00 23.56           N
ATOM    746  N   ILE L  98      10.970  27.434  18.991  1.00 14.43           N
ATOM    747  CA  ILE L  98      12.065  26.508  18.735  1.00 13.33           C
ATOM    748  C   ILE L  98      12.203  25.499  19.873  1.00 15.17           C
ATOM    749  O   ILE L  98      12.378  24.300  19.626  1.00 15.90           O
ATOM    750  CB  ILE L  98      13.395  27.253  18.543  1.00 14.23           C
ATOM    751  CG1 ILE L  98      13.380  28.012  17.198  1.00 14.59           C
ATOM    752  CG2 ILE L  98      14.571  26.258  18.567  1.00 15.39           C
ATOM    753  CD1 ILE L  98      14.411  29.107  17.112  1.00  9.84           C
ATOM    754  N   ALA L  99      12.103  25.962  21.115  1.00 10.95           N
ATOM    755  CA  ALA L  99      12.278  25.043  22.234  1.00 12.18           C
ATOM    756  C   ALA L  99      11.090  24.134  22.443  1.00 14.99           C
ATOM    757  O   ALA L  99      11.133  23.231  23.278  1.00 14.01           O
ATOM    758  CB  ALA L  99      12.566  25.801  23.494  1.00 13.93           C
ATOM    759  N   SER L 100      10.016  24.392  21.699  1.00 14.64           N
ATOM    760  CA  SER L 100       8.812  23.568  21.780  1.00 15.90           C
ATOM    761  C   SER L 100       8.854  22.560  20.651  1.00 18.82           C
ATOM    762  O   SER L 100       7.906  21.813  20.444  1.00 21.18           O
ATOM    763  CB  SER L 100       7.561  24.418  21.593  1.00 14.91           C
ATOM    764  OG  SER L 100       7.449  25.374  22.622  1.00 18.92           O
ATOM    765  N   GLY L 101       9.975  22.541  19.941  1.00 19.47           N
ATOM    766  CA  GLY L 101      10.139  21.672  18.783  1.00 25.17           C
ATOM    767  C   GLY L 101      10.194  20.190  19.034  1.00 24.46           C
ATOM    768  O   GLY L 101       9.962  19.405  18.112  1.00 24.26           O
ATOM    769  N   GLY L 102      10.518  19.792  20.260  1.00 24.37           N
ATOM    770  CA  GLY L 102      10.567  18.375  20.553  1.00 22.39           C
ATOM    771  C   GLY L 102      11.863  17.967  21.211  1.00 25.92           C
ATOM    772  O   GLY L 102      11.973  16.875  21.783  1.00 26.26           O
ATOM    773  N   ASN L 103      12.848  18.851  21.159  1.00 21.61           N
ATOM    774  CA  ASN L 103      14.137  18.543  21.757  1.00 18.61           C
ATOM    775  C   ASN L 103      14.567  19.606  22.769  1.00 16.44           C
ATOM    776  O   ASN L 103      15.716  19.632  23.208  1.00 11.32           O
ATOM    777  CB  ASN L 103      15.155  18.400  20.636  1.00 21.11           C
ATOM    778  CG  ASN L 103      14.825  17.235  19.712  1.00 29.35           C
ATOM    779  OD1 ASN L 103      15.090  16.083  20.113  1.00 34.72           O
ATOM    780  ND2 ASN L 103      14.275  17.456  18.603  1.00 33.69           N
ATOM    781  N   GLY L 104      13.633  20.478  23.139  1.00 15.61           N
ATOM    782  CA  GLY L 104      13.940  21.513  24.108  1.00 14.09           C
ATOM    783  C   GLY L 104      15.086  22.401  23.646  1.00 10.64           C
ATOM    784  O   GLY L 104      15.184  22.723  22.466  1.00 10.32           O
ATOM    785  N   MET L 105      15.962  22.773  24.577  1.00  8.64           N
ATOM    786  CA  MET L 105      17.084  23.652  24.245  1.00  6.60           C
ATOM    787  C   MET L 105      18.225  22.977  23.543  1.00  8.79           C
ATOM    788  O   MET L 105      19.198  23.635  23.192  1.00 11.45           O
ATOM    789  CB  MET L 105      17.593  24.377  25.494  1.00  4.31           C
ATOM    790  CG  MET L 105      16.545  25.366  26.027  1.00  8.68           C
ATOM    791  SD  MET L 105      17.145  26.552  27.258  1.00 11.22           S
ATOM    792  CE  MET L 105      18.272  27.570  26.242  1.00  9.38           C
ATOM    793  N   ASN L 106      18.114  21.675  23.307  1.00 11.44           N
ATOM    794  CA  ASN L 106      19.153  20.952  22.570  1.00 10.26           C
ATOM    795  C   ASN L 106      19.281  21.530  21.146  1.00 13.05           C
ATOM    796  O   ASN L 106      20.301  21.361  20.471  1.00 13.58           O
ATOM    797  CB  ASN L 106      18.805  19.468  22.527  1.00 14.47           C
ATOM    798  CG  ASN L 106      19.041  18.793  23.863  1.00 19.33           C
ATOM    799  OD1 ASN L 106      20.187  18.696  24.317  1.00 14.66           O
ATOM    800  ND2 ASN L 106      17.965  18.332  24.507  1.00 19.54           N
ATOM    801  N   ALA L 107      18.254  22.246  20.702  1.00  8.80           N
ATOM    802  CA  ALA L 107      18.263  22.855  19.390  1.00  8.72           C
ATOM    803  C   ALA L 107      19.401  23.877  19.303  1.00 11.40           C
ATOM    804  O   ALA L 107      19.828  24.224  18.201  1.00  8.14           O
ATOM    805  CB  ALA L 107      16.903  23.544  19.102  1.00 12.50           C
ATOM    806  N   TRP L 108      19.867  24.375  20.450  1.00  8.19           N
ATOM    807  CA  TRP L 108      20.974  25.338  20.464  1.00 13.06           C
ATOM    808  C   TRP L 108      22.274  24.587  20.771  1.00 14.88           C
ATOM    809  O   TRP L 108      22.501  24.138  21.897  1.00 11.68           O
ATOM    810  CB  TRP L 108      20.764  26.427  21.523  1.00 12.80           C
ATOM    811  CG  TRP L 108      19.862  27.532  21.094  1.00 11.79           C
ATOM    812  CD1 TRP L 108      20.200  28.635  20.369  1.00 10.12           C
ATOM    813  CD2 TRP L 108      18.452  27.614  21.332  1.00 13.00           C
ATOM    814  NE1 TRP L 108      19.078  29.402  20.132  1.00 14.44           N
ATOM    815  CE2 TRP L 108      17.991  28.795  20.714  1.00 11.47           C
ATOM    816  CE3 TRP L 108      17.533  26.796  22.005  1.00 12.55           C
ATOM    817  CZ2 TRP L 108      16.643  29.185  20.750  1.00  9.88           C
ATOM    818  CZ3 TRP L 108      16.190  27.183  22.040  1.00 10.54           C
ATOM    819  CH2 TRP L 108      15.763  28.369  21.413  1.00 11.15           C
ATOM    820  N   VAL L 109      23.111  24.449  19.748  1.00 16.95           N
ATOM    821  CA  VAL L 109      24.393  23.753  19.869  1.00 20.63           C
ATOM    822  C   VAL L 109      25.198  24.334  21.035  1.00 13.02           C
ATOM    823  O   VAL L 109      25.702  23.612  21.887  1.00 16.82           O
ATOM    824  CB  VAL L 109      25.249  23.950  18.593  1.00 25.36           C
ATOM    825  CG1 VAL L 109      26.511  23.117  18.706  1.00 26.25           C
ATOM    826  CG2 VAL L 109      24.436  23.637  17.330  1.00 32.08           C
ATOM    827  N   ALA L 110      25.295  25.658  21.068  1.00 11.47           N
ATOM    828  CA  ALA L 110      26.065  26.322  22.125  1.00 11.98           C
ATOM    829  C   ALA L 110      25.522  26.047  23.541  1.00 13.64           C
ATOM    830  O   ALA L 110      26.292  25.953  24.504  1.00 13.01           O
ATOM    831  CB  ALA L 110      26.130  27.826  21.843  1.00 15.93           C
ATOM    832  N   TRP L 111      24.203  25.921  23.673  1.00 12.49           N
ATOM    833  CA  TRP L 111      23.610  25.627  24.983  1.00 13.72           C
ATOM    834  C   TRP L 111      24.008  24.204  25.351  1.00 14.37           C
ATOM    835  O   TRP L 111      24.482  23.925  26.456  1.00 12.12           O
ATOM    836  CB  TRP L 111      22.083  25.708  24.924  1.00 10.93           C
ATOM    837  CG  TRP L 111      21.462  25.254  26.203  1.00 12.11           C
ATOM    838  CD1 TRP L 111      21.322  25.985  27.357  1.00 11.23           C
ATOM    839  CD2 TRP L 111      20.930  23.955  26.486  1.00 13.12           C
ATOM    840  NE1 TRP L 111      20.737  25.221  28.330  1.00  9.64           N
ATOM    841  CE2 TRP L 111      20.489  23.970  27.826  1.00 11.47           C
ATOM    842  CE3 TRP L 111      20.778  22.781  25.732  1.00  9.50           C
ATOM    843  CZ2 TRP L 111      19.909  22.853  28.440  1.00 13.17           C
ATOM    844  CZ3 TRP L 111      20.196  21.678  26.332  1.00  9.66           C
ATOM    845  CH2 TRP L 111      19.767  21.724  27.680  1.00 10.87           C
ATOM    846  N   ARG L 112      23.830  23.306  24.393  1.00 17.54           N
ATOM    847  CA  ARG L 112      24.147  21.911  24.641  1.00 20.67           C
ATOM    848  C   ARG L 112      25.604  21.793  25.071  1.00 20.16           C
ATOM    849  O   ARG L 112      25.921  21.112  26.051  1.00 23.34           O
ATOM    850  CB  ARG L 112      23.865  21.084  23.388  1.00 22.72           C
ATOM    851  CG  ARG L 112      23.939  19.553  23.606  1.00 33.43           C
ATOM    852  CD  ARG L 112      25.240  18.965  23.037  1.00 44.22           C
ATOM    853  NE  ARG L 112      25.556  19.523  21.716  1.00 53.62           N
ATOM    854  CZ  ARG L 112      26.573  19.142  20.946  1.00 58.34           C
ATOM    855  NH1 ARG L 112      27.398  18.176  21.349  1.00 61.90           N
ATOM    856  NH2 ARG L 112      26.781  19.750  19.779  1.00 56.62           N
ATOM    857  N   ASN L 113      26.477  22.500  24.366  1.00 20.83           N
ATOM    858  CA  ASN L 113      27.896  22.462  24.670  1.00 22.68           C
ATOM    859  C   ASN L 113      28.341  23.202  25.923  1.00 23.55           C
ATOM    860  O   ASN L 113      29.113  22.673  26.738  1.00 23.83           O
ATOM    861  CB  ASN L 113      28.668  23.053  23.513  1.00 25.34           C
ATOM    862  CG  ASN L 113      29.097  22.029  22.529  1.00 29.69           C
ATOM    863  OD1 ASN L 113      28.778  20.843  22.657  1.00 32.15           O
ATOM    864  ND2 ASN L 113      29.830  22.472  21.526  1.00 33.39           N
ATOM    865  N   ARG L 114      27.857  24.426  26.093  1.00 15.42           N
ATOM    866  CA  ARG L 114      28.353  25.227  27.213  1.00 15.90           C
ATOM    867  C   ARG L 114      27.487  25.412  28.414  1.00 13.65           C
ATOM    868  O   ARG L 114      27.973  25.924  29.436  1.00 17.10           O
ATOM    869  CB  ARG L 114      28.695  26.643  26.718  1.00 14.90           C
ATOM    870  CG  ARG L 114      29.415  26.724  25.409  1.00 17.92           C
ATOM    871  CD  ARG L 114      30.879  26.317  25.536  1.00 24.76           C
ATOM    872  NE  ARG L 114      31.592  26.615  24.297  1.00 21.49           N
ATOM    873  CZ  ARG L 114      32.661  25.964  23.844  1.00 21.25           C
ATOM    874  NH1 ARG L 114      33.190  24.948  24.516  1.00 23.00           N
ATOM    875  NH2 ARG L 114      33.187  26.321  22.686  1.00 21.91           N
ATOM    876  N   CYS L 115      26.216  25.025  28.321  1.00 12.20           N
ATOM    877  CA  CYS L 115      25.299  25.300  29.408  1.00  7.91           C
ATOM    878  C   CYS L 115      24.640  24.075  30.019  1.00 14.72           C
ATOM    879  O   CYS L 115      24.518  23.976  31.231  1.00 14.21           O
ATOM    880  CB  CYS L 115      24.198  26.268  28.889  1.00 13.27           C
ATOM    881  SG  CYS L 115      24.849  27.748  28.019  1.00 14.08           S
ATOM    882  N   LYS L 116      24.216  23.159  29.154  1.00 14.91           N
ATOM    883  CA  LYS L 116      23.545  21.937  29.568  1.00 19.33           C
ATOM    884  C   LYS L 116      24.348  21.202  30.630  1.00 19.29           C
ATOM    885  O   LYS L 116      25.519  20.897  30.423  1.00 19.97           O
ATOM    886  CB  LYS L 116      23.348  21.023  28.349  1.00 20.86           C
ATOM    887  CG  LYS L 116      22.492  19.784  28.617  1.00 24.51           C
ATOM    888  CD  LYS L 116      22.406  18.949  27.342  1.00 22.86           C
ATOM    889  CE  LYS L 116      21.353  17.847  27.404  1.00 24.24           C
ATOM    890  NZ  LYS L 116      21.435  17.062  26.112  1.00 24.46           N
ATOM    891  N   GLY L 117      23.718  20.948  31.769  1.00 17.50           N
ATOM    892  CA  GLY L 117      24.375  20.210  32.834  1.00 24.86           C
ATOM    893  C   GLY L 117      25.264  20.999  33.777  1.00 25.93           C
ATOM    894  O   GLY L 117      25.820  20.436  34.724  1.00 27.09           O
ATOM    895  N   THR L 118      25.389  22.299  33.542  1.00 20.47           N
ATOM    896  CA  THR L 118      26.233  23.134  34.395  1.00 19.47           C
ATOM    897  C   THR L 118      25.358  23.806  35.425  1.00 21.50           C
ATOM    898  O   THR L 118      24.132  23.606  35.427  1.00 20.49           O
ATOM    899  CB  THR L 118      26.935  24.232  33.559  1.00 18.78           C
ATOM    900  OG1 THR L 118      25.950  25.133  33.031  1.00 16.81           O
ATOM    901  CG2 THR L 118      27.716  23.612  32.418  1.00 18.18           C
ATOM    902  N   ASP L 119      25.965  24.622  36.287  1.00 16.50           N
ATOM    903  CA  ASP L 119      25.194  25.326  37.291  1.00 18.41           C
ATOM    904  C   ASP L 119      24.684  26.592  36.586  1.00 18.66           C
ATOM    905  O   ASP L 119      25.256  27.673  36.732  1.00 18.92           O
ATOM    906  CB  ASP L 119      26.084  25.668  38.484  1.00 22.95           C
ATOM    907  CG  ASP L 119      25.407  26.609  39.470  1.00 28.19           C
ATOM    908  OD1 ASP L 119      24.158  26.608  39.553  1.00 30.21           O
ATOM    909  OD2 ASP L 119      26.131  27.340  40.174  1.00 31.65           O
ATOM    910  N   VAL L 120      23.603  26.440  35.816  1.00 16.43           N
ATOM    911  CA  VAL L 120      23.058  27.553  35.054  1.00 13.34           C
ATOM    912  C   VAL L 120      22.585  28.706  35.915  1.00 13.34           C
ATOM    913  O   VAL L 120      22.504  29.834  35.449  1.00 11.35           O
ATOM    914  CB  VAL L 120      21.911  27.107  34.109  1.00 15.79           C
ATOM    915  CG1 VAL L 120      22.470  26.182  33.037  1.00 16.55           C
ATOM    916  CG2 VAL L 120      20.781  26.424  34.895  1.00 14.62           C
ATOM    917  N   HIS L 121      22.268  28.434  37.176  1.00 15.95           N
ATOM    918  CA  HIS L 121      21.814  29.507  38.042  1.00 17.59           C
ATOM    919  C   HIS L 121      22.891  30.593  38.211  1.00 15.28           C
ATOM    920  O   HIS L 121      22.572  31.747  38.524  1.00 14.39           O
ATOM    921  CB  HIS L 121      21.431  28.980  39.415  1.00 18.26           C
ATOM    922  CG  HIS L 121      21.066  30.068  40.379  1.00 20.18           C
ATOM    923  ND1 HIS L 121      19.813  30.643  40.413  1.00 21.01           N
ATOM    924  CD2 HIS L 121      21.805  30.723  41.310  1.00 19.99           C
ATOM    925  CE1 HIS L 121      19.795  31.605  41.321  1.00 23.03           C
ATOM    926  NE2 HIS L 121      20.991  31.671  41.879  1.00 22.43           N
ATOM    927  N   ALA L 122      24.153  30.216  38.029  1.00 13.02           N
ATOM    928  CA  ALA L 122      25.240  31.183  38.170  1.00 14.25           C
ATOM    929  C   ALA L 122      25.018  32.342  37.210  1.00 16.14           C
ATOM    930  O   ALA L 122      25.392  33.467  37.494  1.00 14.09           O
ATOM    931  CB  ALA L 122      26.568  30.526  37.872  1.00 13.13           C
ATOM    932  N   TRP L 123      24.407  32.068  36.061  1.00 16.11           N
ATOM    933  CA  TRP L 123      24.177  33.140  35.095  1.00 16.89           C
ATOM    934  C   TRP L 123      23.202  34.226  35.542  1.00 17.84           C
ATOM    935  O   TRP L 123      23.104  35.274  34.904  1.00 16.33           O
ATOM    936  CB  TRP L 123      23.772  32.545  33.747  1.00 13.72           C
ATOM    937  CG  TRP L 123      24.929  31.860  33.160  1.00 12.21           C
ATOM    938  CD1 TRP L 123      25.268  30.551  33.306  1.00 11.18           C
ATOM    939  CD2 TRP L 123      25.976  32.468  32.396  1.00  9.56           C
ATOM    940  NE1 TRP L 123      26.460  30.306  32.683  1.00 11.19           N
ATOM    941  CE2 TRP L 123      26.918  31.465  32.117  1.00 10.12           C
ATOM    942  CE3 TRP L 123      26.208  33.775  31.924  1.00 10.74           C
ATOM    943  CZ2 TRP L 123      28.089  31.713  31.379  1.00  9.99           C
ATOM    944  CZ3 TRP L 123      27.373  34.030  31.196  1.00 11.70           C
ATOM    945  CH2 TRP L 123      28.298  32.995  30.931  1.00  8.66           C
ATOM    946  N   ILE L 124      22.474  33.998  36.631  1.00 14.67           N
ATOM    947  CA  ILE L 124      21.584  35.059  37.096  1.00 13.90           C
ATOM    948  C   ILE L 124      22.003  35.508  38.500  1.00 18.45           C
ATOM    949  O   ILE L 124      21.424  36.416  39.072  1.00 20.12           O
ATOM    950  CB  ILE L 124      20.107  34.635  37.104  1.00 17.64           C
ATOM    951  CG1 ILE L 124      19.882  33.540  38.125  1.00 20.30           C
ATOM    952  CG2 ILE L 124      19.680  34.161  35.722  1.00 15.99           C
ATOM    953  CD1 ILE L 124      18.416  33.191  38.253  1.00 28.91           C
ATOM    954  N   ARG L 125      23.028  34.876  39.045  1.00 19.47           N
ATOM    955  CA  ARG L 125      23.504  35.267  40.363  1.00 26.38           C
ATOM    956  C   ARG L 125      23.978  36.732  40.363  1.00 25.95           C
ATOM    957  O   ARG L 125      24.661  37.191  39.431  1.00 23.36           O
ATOM    958  CB  ARG L 125      24.625  34.328  40.795  1.00 25.76           C
ATOM    959  CG  ARG L 125      25.241  34.658  42.125  1.00 35.64           C
ATOM    960  CD  ARG L 125      25.647  33.379  42.840  1.00 41.21           C
ATOM    961  NE  ARG L 125      26.516  32.515  42.039  1.00 44.44           N
ATOM    962  CZ  ARG L 125      26.307  31.209  41.860  1.00 45.06           C
ATOM    963  NH1 ARG L 125      25.252  30.617  42.414  1.00 44.66           N
ATOM    964  NH2 ARG L 125      27.165  30.491  41.148  1.00 44.08           N
ATOM    965  N   GLY L 126      23.566  37.468  41.398  1.00 25.81           N
ATOM    966  CA  GLY L 126      23.937  38.864  41.533  1.00 26.06           C
ATOM    967  C   GLY L 126      23.019  39.823  40.787  1.00 28.40           C
ATOM    968  O   GLY L 126      23.278  41.030  40.777  1.00 31.77           O
ATOM    969  N   CYS L 127      21.962  39.308  40.156  1.00 27.04           N
ATOM    970  CA  CYS L 127      21.023  40.152  39.409  1.00 28.65           C
ATOM    971  C   CYS L 127      19.749  40.386  40.239  1.00 34.89           C
ATOM    972  O   CYS L 127      19.366  39.529  41.044  1.00 35.15           O
ATOM    973  CB  CYS L 127      20.612  39.475  38.090  1.00 23.60           C
ATOM    974  SG  CYS L 127      21.950  38.970  36.949  1.00 20.95           S
ATOM    975  N   ARG L 128      19.095  41.533  40.052  1.00 37.59           N
ATOM    976  CA  ARG L 128      17.844  41.793  40.768  1.00 42.39           C
ATOM    977  C   ARG L 128      16.713  41.552  39.785  1.00 43.11           C
ATOM    978  O   ARG L 128      16.610  42.210  38.747  1.00 44.26           O
ATOM    979  CB  ARG L 128      17.782  43.221  41.349  1.00 46.32           C
ATOM    980  CG  ARG L 128      18.204  44.369  40.439  1.00 54.33           C
ATOM    981  CD  ARG L 128      18.172  45.700  41.219  1.00 60.68           C
ATOM    982  NE  ARG L 128      18.952  46.770  40.586  1.00 66.03           N
ATOM    983  CZ  ARG L 128      19.290  47.918  41.182  1.00 68.56           C
ATOM    984  NH1 ARG L 128      18.919  48.166  42.435  1.00 67.21           N
ATOM    985  NH2 ARG L 128      20.023  48.816  40.532  1.00 67.47           N
ATOM    986  N   LEU L 129      15.873  40.576  40.108  1.00 43.90           N
ATOM    987  CA  LEU L 129      14.770  40.208  39.231  1.00 45.20           C
ATOM    988  C   LEU L 129      13.452  40.047  40.004  1.00 47.81           C
ATOM    989  O   LEU L 129      12.625  39.222  39.557  1.00 49.35           O
ATOM    990  CB  LEU L 129      15.128  38.890  38.534  1.00 43.08           C
ATOM    991  CG  LEU L 129      16.517  38.834  37.892  1.00 37.67           C
ATOM    992  CD1 LEU L 129      16.972  37.404  37.749  1.00 33.11           C
ATOM    993  CD2 LEU L 129      16.467  39.518  36.554  1.00 38.04           C
ATOM    994  OXT LEU L 129      13.251  40.745  41.032  1.00 48.60           O
ATOM    995  N   ASP A   1       7.053   8.697  15.257  1.00 58.89           N
ATOM    996  CA  ASP A   1       6.437   7.688  14.348  1.00 57.68           C
ATOM    997  C   ASP A   1       6.961   7.860  12.920  1.00 55.05           C
ATOM    998  O   ASP A   1       6.265   7.594  11.940  1.00 55.19           O
ATOM    999  CB  ASP A   1       4.911   7.825  14.361  1.00 62.03           C
ATOM   1000  CG  ASP A   1       4.216   6.710  13.584  1.00 65.24           C
ATOM   1001  OD1 ASP A   1       4.327   5.536  14.011  1.00 64.93           O
ATOM   1002  OD2 ASP A   1       3.568   7.011  12.550  1.00 64.86           O
ATOM   1003  N   VAL A   2       8.195   8.321  12.804  1.00 51.29           N
ATOM   1004  CA  VAL A   2       8.789   8.493  11.492  1.00 44.49           C
ATOM   1005  C   VAL A   2       9.383   7.143  11.137  1.00 41.13           C
ATOM   1006  O   VAL A   2       9.588   6.301  12.002  1.00 39.19           O
ATOM   1007  CB  VAL A   2       9.885   9.574  11.522  1.00 43.85           C
ATOM   1008  CG1 VAL A   2       9.295  10.882  12.043  1.00 39.24           C
ATOM   1009  CG2 VAL A   2      11.053   9.122  12.390  1.00 43.18           C
ATOM   1010  N   GLN A   3       9.642   6.927   9.862  1.00 37.12           N
ATOM   1011  CA  GLN A   3      10.218   5.671   9.426  1.00 35.32           C
ATOM   1012  C   GLN A   3      11.303   5.949   8.406  1.00 28.12           C
ATOM   1013  O   GLN A   3      11.185   6.870   7.619  1.00 27.22           O
ATOM   1014  CB  GLN A   3       9.144   4.800   8.777  1.00 41.04           C
ATOM   1015  CG  GLN A   3       8.947   3.426   9.408  1.00 51.10           C
ATOM   1016  CD  GLN A   3       7.704   2.725   8.860  1.00 57.67           C
ATOM   1017  OE1 GLN A   3       7.572   2.510   7.645  1.00 59.32           O
ATOM   1018  NE2 GLN A   3       6.783   2.377   9.753  1.00 58.25           N
ATOM   1019  N   LEU A   4      12.373   5.171   8.457  1.00 23.47           N
ATOM   1020  CA  LEU A   4      13.454   5.286   7.494  1.00 22.13           C
ATOM   1021  C   LEU A   4      13.461   3.984   6.692  1.00 23.93           C
ATOM   1022  O   LEU A   4      13.669   2.903   7.258  1.00 25.96           O
ATOM   1023  CB  LEU A   4      14.803   5.449   8.210  1.00 20.59           C
ATOM   1024  CG  LEU A   4      14.881   6.729   9.029  1.00 17.81           C
ATOM   1025  CD1 LEU A   4      16.261   6.878   9.594  1.00 16.21           C
ATOM   1026  CD2 LEU A   4      14.537   7.913   8.136  1.00 19.56           C
ATOM   1027  N   GLN A   5      13.226   4.074   5.389  1.00 23.05           N
ATOM   1028  CA  GLN A   5      13.227   2.879   4.582  1.00 24.58           C
ATOM   1029  C   GLN A   5      14.355   2.943   3.587  1.00 18.33           C
ATOM   1030  O   GLN A   5      14.444   3.871   2.784  1.00 17.68           O
ATOM   1031  CB  GLN A   5      11.868   2.700   3.913  1.00 30.50           C
ATOM   1032  CG  GLN A   5      10.831   2.269   4.955  1.00 46.89           C
ATOM   1033  CD  GLN A   5       9.424   2.097   4.409  1.00 54.45           C
ATOM   1034  OE1 GLN A   5       9.200   1.353   3.441  1.00 58.29           O
ATOM   1035  NE2 GLN A   5       8.457   2.774   5.043  1.00 57.87           N
ATOM   1036  N   ALA A   6      15.225   1.942   3.677  1.00 19.38           N
ATOM   1037  CA  ALA A   6      16.422   1.840   2.837  1.00 21.95           C
ATOM   1038  C   ALA A   6      16.296   0.785   1.752  1.00 19.81           C
ATOM   1039  O   ALA A   6      15.580  -0.200   1.923  1.00 20.42           O
ATOM   1040  CB  ALA A   6      17.631   1.514   3.715  1.00 19.42           C
ATOM   1041  N   SER A   7      17.000   0.990   0.645  1.00 14.33           N
ATOM   1042  CA  SER A   7      16.984   0.050  -0.465  1.00 17.78           C
ATOM   1043  C   SER A   7      18.397  -0.038  -0.998  1.00 17.22           C
ATOM   1044  O   SER A   7      19.202   0.855  -0.746  1.00 15.36           O
ATOM   1045  CB  SER A   7      16.098   0.544  -1.610  1.00 21.17           C
ATOM   1046  OG  SER A   7      14.827   0.921  -1.121  1.00 34.56           O
ATOM   1047  N   GLY A   8      18.659  -1.088  -1.772  1.00 14.21           N
ATOM   1048  CA  GLY A   8      19.977  -1.299  -2.361  1.00 18.23           C
ATOM   1049  C   GLY A   8      20.779  -2.304  -1.548  1.00 18.09           C
ATOM   1050  O   GLY A   8      20.244  -2.989  -0.678  1.00 19.19           O
ATOM   1051  N   GLY A   9      22.060  -2.430  -1.834  1.00 17.90           N
ATOM   1052  CA  GLY A   9      22.848  -3.337  -1.032  1.00 16.16           C
ATOM   1053  C   GLY A   9      23.091  -4.661  -1.703  1.00 18.57           C
ATOM   1054  O   GLY A   9      22.790  -4.837  -2.883  1.00 19.63           O
ATOM   1055  N   GLY A  10      23.665  -5.586  -0.957  1.00 16.24           N
ATOM   1056  CA  GLY A  10      23.921  -6.891  -1.517  1.00 15.24           C
ATOM   1057  C   GLY A  10      25.382  -7.182  -1.715  1.00 13.14           C
ATOM   1058  O   GLY A  10      26.236  -6.595  -1.035  1.00 16.39           O
ATOM   1059  N   SER A  11      25.671  -8.074  -2.664  1.00 11.81           N
ATOM   1060  CA  SER A  11      27.045  -8.474  -2.927  1.00 13.18           C
ATOM   1061  C   SER A  11      27.552  -7.877  -4.208  1.00 15.85           C
ATOM   1062  O   SER A  11      26.793  -7.659  -5.167  1.00 15.32           O
ATOM   1063  CB  SER A  11      27.164 -10.007  -2.941  1.00 14.70           C
ATOM   1064  OG  SER A  11      26.280 -10.586  -3.864  1.00 14.00           O
ATOM   1065  N   VAL A  12      28.850  -7.591  -4.215  1.00 13.34           N
ATOM   1066  CA  VAL A  12      29.481  -6.959  -5.357  1.00 11.81           C
ATOM   1067  C   VAL A  12      30.978  -7.235  -5.298  1.00 10.34           C
ATOM   1068  O   VAL A  12      31.566  -7.328  -4.219  1.00 10.27           O
ATOM   1069  CB  VAL A  12      29.201  -5.429  -5.325  1.00 16.63           C
ATOM   1070  CG1 VAL A  12      29.695  -4.829  -3.965  1.00 15.85           C
ATOM   1071  CG2 VAL A  12      29.857  -4.733  -6.511  1.00 10.93           C
ATOM   1072  N   GLN A  13      31.600  -7.394  -6.457  1.00 11.80           N
ATOM   1073  CA  GLN A  13      33.049  -7.651  -6.513  1.00 13.55           C
ATOM   1074  C   GLN A  13      33.852  -6.379  -6.240  1.00 12.02           C
ATOM   1075  O   GLN A  13      33.435  -5.292  -6.624  1.00 11.35           O
ATOM   1076  CB  GLN A  13      33.462  -8.168  -7.904  1.00 13.72           C
ATOM   1077  CG  GLN A  13      34.974  -8.287  -8.072  1.00 19.06           C
ATOM   1078  CD  GLN A  13      35.345  -8.945  -9.381  1.00 18.02           C
ATOM   1079  OE1 GLN A  13      34.744  -9.925  -9.758  1.00 19.01           O
ATOM   1080  NE2 GLN A  13      36.337  -8.405 -10.072  1.00 25.96           N
ATOM   1081  N   ALA A  14      34.998  -6.509  -5.577  1.00 12.42           N
ATOM   1082  CA  ALA A  14      35.821  -5.324  -5.302  1.00 13.80           C
ATOM   1083  C   ALA A  14      36.038  -4.563  -6.601  1.00 13.25           C
ATOM   1084  O   ALA A  14      36.177  -5.173  -7.646  1.00 14.83           O
ATOM   1085  CB  ALA A  14      37.151  -5.736  -4.705  1.00 13.14           C
ATOM   1086  N   GLY A  15      36.098  -3.236  -6.513  1.00 13.12           N
ATOM   1087  CA  GLY A  15      36.258  -2.395  -7.684  1.00 12.04           C
ATOM   1088  C   GLY A  15      34.874  -1.968  -8.178  1.00 13.78           C
ATOM   1089  O   GLY A  15      34.756  -0.985  -8.905  1.00 13.95           O
ATOM   1090  N   GLY A  16      33.830  -2.699  -7.763  1.00 12.28           N
ATOM   1091  CA  GLY A  16      32.469  -2.401  -8.188  1.00 12.98           C
ATOM   1092  C   GLY A  16      31.783  -1.222  -7.492  1.00 15.28           C
ATOM   1093  O   GLY A  16      32.381  -0.554  -6.633  1.00 13.83           O
ATOM   1094  N   SER A  17      30.526  -0.962  -7.852  1.00 13.61           N
ATOM   1095  CA  SER A  17      29.770   0.159  -7.269  1.00 11.96           C
ATOM   1096  C   SER A  17      28.392  -0.268  -6.795  1.00 14.21           C
ATOM   1097  O   SER A  17      27.811  -1.175  -7.339  1.00  9.55           O
ATOM   1098  CB  SER A  17      29.537   1.253  -8.301  1.00 12.40           C
ATOM   1099  OG  SER A  17      30.740   1.820  -8.796  1.00 17.96           O
ATOM   1100  N   LEU A  18      27.870   0.417  -5.788  1.00 12.97           N
ATOM   1101  CA  LEU A  18      26.527   0.168  -5.303  1.00 13.86           C
ATOM   1102  C   LEU A  18      25.964   1.519  -4.913  1.00 14.02           C
ATOM   1103  O   LEU A  18      26.709   2.414  -4.489  1.00 15.05           O
ATOM   1104  CB  LEU A  18      26.532  -0.706  -4.053  1.00 12.95           C
ATOM   1105  CG  LEU A  18      26.814  -2.206  -4.117  1.00 14.34           C
ATOM   1106  CD1 LEU A  18      26.988  -2.764  -2.686  1.00 13.11           C
ATOM   1107  CD2 LEU A  18      25.650  -2.896  -4.841  1.00 14.38           C
ATOM   1108  N   ARG A  19      24.652   1.680  -5.042  1.00 10.23           N
ATOM   1109  CA  ARG A  19      24.023   2.905  -4.614  1.00  9.36           C
ATOM   1110  C   ARG A  19      22.965   2.489  -3.596  1.00 11.85           C
ATOM   1111  O   ARG A  19      22.097   1.660  -3.900  1.00  9.43           O
ATOM   1112  CB  ARG A  19      23.303   3.619  -5.769  1.00 11.85           C
ATOM   1113  CG  ARG A  19      22.548   4.848  -5.268  1.00 15.85           C
ATOM   1114  CD  ARG A  19      21.775   5.593  -6.350  1.00 13.99           C
ATOM   1115  NE  ARG A  19      22.582   6.524  -7.154  1.00 11.95           N
ATOM   1116  CZ  ARG A  19      22.961   6.288  -8.410  1.00 13.97           C
ATOM   1117  NH1 ARG A  19      22.630   5.148  -8.992  1.00 10.75           N
ATOM   1118  NH2 ARG A  19      23.601   7.216  -9.116  1.00 12.52           N
ATOM   1119  N   LEU A  20      23.029   3.043  -2.395  1.00  8.12           N
ATOM   1120  CA  LEU A  20      22.010   2.742  -1.418  1.00  8.71           C
ATOM   1121  C   LEU A  20      21.045   3.950  -1.415  1.00  8.85           C
ATOM   1122  O   LEU A  20      21.442   5.061  -1.737  1.00  9.78           O
ATOM   1123  CB  LEU A  20      22.641   2.579  -0.033  1.00  9.94           C
ATOM   1124  CG  LEU A  20      23.776   1.553   0.062  1.00 12.06           C
ATOM   1125  CD1 LEU A  20      24.346   1.595   1.473  1.00 12.74           C
ATOM   1126  CD2 LEU A  20      23.273   0.120  -0.292  1.00 13.34           C
ATOM   1127  N   SER A  21      19.789   3.736  -1.041  1.00 12.08           N
ATOM   1128  CA  SER A  21      18.840   4.845  -0.942  1.00 14.48           C
ATOM   1129  C   SER A  21      18.092   4.723   0.387  1.00 13.55           C
ATOM   1130  O   SER A  21      17.966   3.632   0.933  1.00 11.81           O
ATOM   1131  CB ASER A  21      17.822   4.777  -2.081  1.00 12.73           C
ATOM   1132  OG ASER A  21      18.486   4.740  -3.321  1.00  9.12           O
ATOM   1133  N   CYS A  22      17.603   5.850   0.892  1.00 13.48           N
ATOM   1134  CA  CYS A  22      16.886   5.841   2.157  1.00 13.52           C
ATOM   1135  C   CYS A  22      15.840   6.933   2.123  1.00 14.14           C
ATOM   1136  O   CYS A  22      16.181   8.086   1.918  1.00 13.61           O
ATOM   1137  CB  CYS A  22      17.839   6.122   3.299  1.00 12.94           C
ATOM   1138  SG  CYS A  22      17.008   6.111   4.901  1.00 14.69           S
ATOM   1139  N   ALA A  23      14.578   6.566   2.329  1.00 14.34           N
ATOM   1140  CA  ALA A  23      13.482   7.538   2.294  1.00 16.43           C
ATOM   1141  C   ALA A  23      12.916   7.752   3.705  1.00 20.20           C
ATOM   1142  O   ALA A  23      12.606   6.784   4.420  1.00 18.79           O
ATOM   1143  CB  ALA A  23      12.364   7.052   1.345  1.00 17.27           C
ATOM   1144  N   ALA A  24      12.810   9.014   4.113  1.00 19.05           N
ATOM   1145  CA  ALA A  24      12.279   9.313   5.438  1.00 21.73           C
ATOM   1146  C   ALA A  24      10.815   9.659   5.263  1.00 22.66           C
ATOM   1147  O   ALA A  24      10.465  10.502   4.435  1.00 21.56           O
ATOM   1148  CB  ALA A  24      13.010  10.482   6.059  1.00 20.57           C
ATOM   1149  N   SER A  25       9.958   9.005   6.029  1.00 24.26           N
ATOM   1150  CA  SER A  25       8.534   9.300   5.938  1.00 26.68           C
ATOM   1151  C   SER A  25       7.995   9.506   7.334  1.00 26.89           C
ATOM   1152  O   SER A  25       8.602   9.064   8.312  1.00 28.84           O
ATOM   1153  CB  SER A  25       7.795   8.152   5.259  1.00 27.70           C
ATOM   1154  OG  SER A  25       8.030   6.942   5.951  1.00 32.40           O
ATOM   1155  N   GLY A  26       6.854  10.176   7.434  1.00 28.27           N
ATOM   1156  CA  GLY A  26       6.271  10.414   8.738  1.00 30.09           C
ATOM   1157  C   GLY A  26       6.699  11.760   9.303  1.00 32.12           C
ATOM   1158  O   GLY A  26       6.259  12.157  10.384  1.00 32.63           O
ATOM   1159  N   TYR A  27       7.574  12.462   8.584  1.00 31.69           N
ATOM   1160  CA  TYR A  27       8.021  13.771   9.036  1.00 30.16           C
ATOM   1161  C   TYR A  27       7.118  14.809   8.437  1.00 30.72           C
ATOM   1162  O   TYR A  27       6.609  14.635   7.342  1.00 30.37           O
ATOM   1163  CB  TYR A  27       9.443  14.092   8.564  1.00 27.07           C
ATOM   1164  CG  TYR A  27      10.528  13.352   9.295  1.00 21.38           C
ATOM   1165  CD1 TYR A  27      10.868  12.052   8.946  1.00 22.12           C
ATOM   1166  CD2 TYR A  27      11.202  13.954  10.347  1.00 24.24           C
ATOM   1167  CE1 TYR A  27      11.857  11.359   9.638  1.00 22.01           C
ATOM   1168  CE2 TYR A  27      12.197  13.281  11.042  1.00 22.26           C
ATOM   1169  CZ  TYR A  27      12.516  11.984  10.685  1.00 22.98           C
ATOM   1170  OH  TYR A  27      13.473  11.318  11.393  1.00 27.58           O
ATOM   1171  N   THR A  28       6.934  15.893   9.172  1.00 34.70           N
ATOM   1172  CA  THR A  28       6.142  17.024   8.721  1.00 36.28           C
ATOM   1173  C   THR A  28       7.219  18.072   8.482  1.00 35.08           C
ATOM   1174  O   THR A  28       7.291  18.710   7.420  1.00 37.13           O
ATOM   1175  CB  THR A  28       5.172  17.484   9.828  1.00 39.55           C
ATOM   1176  OG1 THR A  28       5.913  17.791  11.017  1.00 42.40           O
ATOM   1177  CG2 THR A  28       4.166  16.372  10.147  1.00 40.38           C
ATOM   1178  N   ILE A  29       8.081  18.215   9.484  1.00 32.69           N
ATOM   1179  CA  ILE A  29       9.209  19.139   9.424  1.00 26.52           C
ATOM   1180  C   ILE A  29      10.477  18.302   9.612  1.00 23.10           C
ATOM   1181  O   ILE A  29      10.577  17.530  10.556  1.00 23.15           O
ATOM   1182  CB  ILE A  29       9.164  20.163  10.582  1.00 26.23           C
ATOM   1183  CG1 ILE A  29       7.772  20.808  10.663  1.00 27.04           C
ATOM   1184  CG2 ILE A  29      10.248  21.223  10.371  1.00 18.48           C
ATOM   1185  CD1 ILE A  29       7.408  21.663   9.448  1.00 29.93           C
ATOM   1186  N   GLY A  30      11.449  18.458   8.733  1.00 20.99           N
ATOM   1187  CA  GLY A  30      12.655  17.677   8.914  1.00 17.58           C
ATOM   1188  C   GLY A  30      12.652  16.444   8.057  1.00 16.18           C
ATOM   1189  O   GLY A  30      11.793  16.312   7.187  1.00 16.51           O
ATOM   1190  N   PRO A  31      13.605  15.519   8.263  1.00 13.52           N
ATOM   1191  CA  PRO A  31      14.666  15.607   9.274  1.00 10.36           C
ATOM   1192  C   PRO A  31      15.667  16.679   8.910  1.00 10.44           C
ATOM   1193  O   PRO A  31      15.668  17.157   7.774  1.00  9.84           O
ATOM   1194  CB  PRO A  31      15.272  14.198   9.243  1.00 14.25           C
ATOM   1195  CG  PRO A  31      15.170  13.840   7.781  1.00 15.62           C
ATOM   1196  CD  PRO A  31      13.805  14.356   7.372  1.00 10.64           C
ATOM   1197  N   TYR A  32      16.481  17.091   9.888  1.00 12.35           N
ATOM   1198  CA  TYR A  32      17.527  18.123   9.698  1.00 11.95           C
ATOM   1199  C   TYR A  32      18.765  17.509   9.023  1.00 11.99           C
ATOM   1200  O   TYR A  32      19.417  18.135   8.171  1.00 11.51           O
ATOM   1201  CB  TYR A  32      17.953  18.715  11.062  1.00 13.53           C
ATOM   1202  CG  TYR A  32      18.770  20.000  10.974  1.00 11.68           C
ATOM   1203  CD1 TYR A  32      20.159  19.969  10.796  1.00  9.92           C
ATOM   1204  CD2 TYR A  32      18.143  21.247  11.111  1.00 11.91           C
ATOM   1205  CE1 TYR A  32      20.924  21.156  10.756  1.00 14.02           C
ATOM   1206  CE2 TYR A  32      18.868  22.432  11.081  1.00 12.14           C
ATOM   1207  CZ  TYR A  32      20.258  22.395  10.907  1.00 18.19           C
ATOM   1208  OH  TYR A  32      20.958  23.585  10.909  1.00 14.53           O
ATOM   1209  N   CYS A  33      19.087  16.285   9.432  1.00 12.05           N
ATOM   1210  CA  CYS A  33      20.228  15.531   8.892  1.00 11.71           C
ATOM   1211  C   CYS A  33      19.840  14.119   8.450  1.00 13.09           C
ATOM   1212  O   CYS A  33      18.988  13.465   9.063  1.00 10.03           O
ATOM   1213  CB  CYS A  33      21.300  15.282   9.966  1.00 12.73           C
ATOM   1214  SG  CYS A  33      22.085  16.694  10.798  1.00 13.61           S
ATOM   1215  N   MET A  34      20.524  13.632   7.424  1.00 11.59           N
ATOM   1216  CA  MET A  34      20.361  12.250   7.021  1.00 11.66           C
ATOM   1217  C   MET A  34      21.789  11.748   6.726  1.00 11.89           C
ATOM   1218  O   MET A  34      22.631  12.502   6.215  1.00 15.54           O
ATOM   1219  CB  MET A  34      19.447  12.106   5.804  1.00  9.01           C
ATOM   1220  CG  MET A  34      17.979  12.367   6.143  1.00 12.89           C
ATOM   1221  SD  MET A  34      16.855  11.614   4.919  1.00 15.72           S
ATOM   1222  CE  MET A  34      16.975   9.890   5.434  1.00 16.23           C
ATOM   1223  N   GLY A  35      22.071  10.504   7.086  1.00 14.02           N
ATOM   1224  CA  GLY A  35      23.404   9.960   6.830  1.00 13.00           C
ATOM   1225  C   GLY A  35      23.473   8.445   6.882  1.00 13.14           C
ATOM   1226  O   GLY A  35      22.475   7.752   7.117  1.00 11.39           O
ATOM   1227  N   TRP A  36      24.672   7.930   6.666  1.00  9.64           N
ATOM   1228  CA  TRP A  36      24.886   6.504   6.715  1.00 12.42           C
ATOM   1229  C   TRP A  36      26.007   6.183   7.686  1.00 11.49           C
ATOM   1230  O   TRP A  36      27.010   6.877   7.711  1.00 14.85           O
ATOM   1231  CB  TRP A  36      25.260   5.995   5.336  1.00 12.16           C
ATOM   1232  CG  TRP A  36      24.195   6.284   4.316  1.00 15.84           C
ATOM   1233  CD1 TRP A  36      24.006   7.450   3.608  1.00 18.58           C
ATOM   1234  CD2 TRP A  36      23.154   5.405   3.930  1.00 16.66           C
ATOM   1235  NE1 TRP A  36      22.896   7.338   2.799  1.00 18.60           N
ATOM   1236  CE2 TRP A  36      22.353   6.091   2.977  1.00 18.47           C
ATOM   1237  CE3 TRP A  36      22.812   4.097   4.292  1.00 14.69           C
ATOM   1238  CZ2 TRP A  36      21.235   5.515   2.393  1.00 19.39           C
ATOM   1239  CZ3 TRP A  36      21.693   3.521   3.704  1.00 17.60           C
ATOM   1240  CH2 TRP A  36      20.920   4.227   2.769  1.00 21.65           C
ATOM   1241  N   PHE A  37      25.791   5.152   8.493  1.00 10.71           N
ATOM   1242  CA  PHE A  37      26.782   4.646   9.445  1.00 12.10           C
ATOM   1243  C   PHE A  37      26.964   3.180   9.077  1.00 15.63           C
ATOM   1244  O   PHE A  37      26.022   2.520   8.608  1.00 16.79           O
ATOM   1245  CB  PHE A  37      26.260   4.735  10.891  1.00  9.45           C
ATOM   1246  CG  PHE A  37      26.064   6.149  11.375  1.00  8.88           C
ATOM   1247  CD1 PHE A  37      24.938   6.876  11.014  1.00 11.21           C
ATOM   1248  CD2 PHE A  37      27.023   6.752  12.179  1.00 13.43           C
ATOM   1249  CE1 PHE A  37      24.772   8.192  11.450  1.00 13.62           C
ATOM   1250  CE2 PHE A  37      26.873   8.066  12.625  1.00 18.61           C
ATOM   1251  CZ  PHE A  37      25.741   8.790  12.259  1.00 14.72           C
ATOM   1252  N   ARG A  38      28.165   2.657   9.257  1.00 12.07           N
ATOM   1253  CA  ARG A  38      28.348   1.251   8.949  1.00 12.50           C
ATOM   1254  C   ARG A  38      29.015   0.545  10.125  1.00 13.19           C
ATOM   1255  O   ARG A  38      29.768   1.159  10.892  1.00 11.99           O
ATOM   1256  CB  ARG A  38      29.191   1.068   7.674  1.00 10.76           C
ATOM   1257  CG  ARG A  38      30.595   1.598   7.752  1.00 16.01           C
ATOM   1258  CD  ARG A  38      31.308   1.397   6.424  1.00 13.53           C
ATOM   1259  NE  ARG A  38      32.657   1.925   6.493  1.00 14.52           N
ATOM   1260  CZ  ARG A  38      33.496   1.977   5.459  1.00 18.32           C
ATOM   1261  NH1 ARG A  38      33.123   1.525   4.266  1.00 12.36           N
ATOM   1262  NH2 ARG A  38      34.704   2.492   5.615  1.00 11.35           N
ATOM   1263  N   GLN A  39      28.709  -0.743  10.242  1.00 13.08           N
ATOM   1264  CA  GLN A  39      29.248  -1.619  11.272  1.00 15.83           C
ATOM   1265  C   GLN A  39      29.712  -2.955  10.675  1.00 15.40           C
ATOM   1266  O   GLN A  39      28.912  -3.699  10.079  1.00 11.97           O
ATOM   1267  CB  GLN A  39      28.179  -1.907  12.301  1.00 19.83           C
ATOM   1268  CG  GLN A  39      28.614  -2.916  13.322  1.00 28.45           C
ATOM   1269  CD  GLN A  39      29.483  -2.276  14.349  1.00 30.04           C
ATOM   1270  OE1 GLN A  39      28.988  -1.617  15.267  1.00 35.30           O
ATOM   1271  NE2 GLN A  39      30.793  -2.429  14.192  1.00 37.05           N
ATOM   1272  N   ALA A  40      31.007  -3.227  10.823  1.00 17.39           N
ATOM   1273  CA  ALA A  40      31.638  -4.474  10.388  1.00 25.70           C
ATOM   1274  C   ALA A  40      31.821  -5.212  11.718  1.00 31.49           C
ATOM   1275  O   ALA A  40      32.212  -4.598  12.703  1.00 26.73           O
ATOM   1276  CB  ALA A  40      32.974  -4.200   9.736  1.00 27.55           C
ATOM   1277  N   PRO A  41      31.559  -6.538  11.751  1.00 38.64           N
ATOM   1278  CA  PRO A  41      31.649  -7.423  12.933  1.00 40.86           C
ATOM   1279  C   PRO A  41      32.710  -7.130  13.991  1.00 40.00           C
ATOM   1280  O   PRO A  41      32.390  -7.032  15.189  1.00 39.82           O
ATOM   1281  CB  PRO A  41      31.823  -8.812  12.321  1.00 42.29           C
ATOM   1282  CG  PRO A  41      31.083  -8.694  11.015  1.00 41.55           C
ATOM   1283  CD  PRO A  41      31.581  -7.350  10.515  1.00 40.99           C
ATOM   1284  N   GLY A  42      33.959  -6.990  13.548  1.00 37.36           N
ATOM   1285  CA  GLY A  42      35.031  -6.720  14.485  1.00 39.70           C
ATOM   1286  C   GLY A  42      35.569  -5.297  14.472  1.00 41.26           C
ATOM   1287  O   GLY A  42      36.786  -5.092  14.534  1.00 39.88           O
ATOM   1288  N   LYS A  43      34.681  -4.306  14.403  1.00 36.86           N
ATOM   1289  CA  LYS A  43      35.139  -2.926  14.377  1.00 31.12           C
ATOM   1290  C   LYS A  43      34.166  -1.964  15.058  1.00 26.94           C
ATOM   1291  O   LYS A  43      33.046  -2.339  15.434  1.00 28.77           O
ATOM   1292  CB  LYS A  43      35.376  -2.490  12.930  1.00 35.95           C
ATOM   1293  CG  LYS A  43      36.196  -3.477  12.081  1.00 42.74           C
ATOM   1294  CD  LYS A  43      36.784  -2.761  10.851  1.00 47.84           C
ATOM   1295  CE  LYS A  43      37.307  -3.744   9.793  1.00 52.62           C
ATOM   1296  NZ  LYS A  43      36.700  -3.508   8.428  1.00 51.52           N
ATOM   1297  N   GLU A  44      34.622  -0.729  15.239  1.00 22.48           N
ATOM   1298  CA  GLU A  44      33.829   0.333  15.850  1.00 20.13           C
ATOM   1299  C   GLU A  44      32.854   0.805  14.790  1.00 18.37           C
ATOM   1300  O   GLU A  44      33.213   0.832  13.612  1.00 17.77           O
ATOM   1301  CB  GLU A  44      34.741   1.496  16.203  1.00 23.70           C
ATOM   1302  CG  GLU A  44      34.287   2.333  17.341  1.00 33.32           C
ATOM   1303  CD  GLU A  44      35.017   3.655  17.386  1.00 38.87           C
ATOM   1304  OE1 GLU A  44      36.256   3.672  17.191  1.00 34.17           O
ATOM   1305  OE2 GLU A  44      34.334   4.679  17.614  1.00 44.74           O
ATOM   1306  N   ARG A  45      31.638   1.184  15.182  1.00 17.58           N
ATOM   1307  CA  ARG A  45      30.676   1.678  14.190  1.00 16.52           C
ATOM   1308  C   ARG A  45      31.292   2.943  13.588  1.00 12.70           C
ATOM   1309  O   ARG A  45      31.861   3.781  14.294  1.00 11.47           O
ATOM   1310  CB  ARG A  45      29.326   2.014  14.835  1.00 10.74           C
ATOM   1311  CG  ARG A  45      28.173   2.152  13.815  1.00 14.68           C
ATOM   1312  CD  ARG A  45      26.820   2.492  14.494  1.00 13.57           C
ATOM   1313  NE  ARG A  45      26.877   3.802  15.159  1.00 14.23           N
ATOM   1314  CZ  ARG A  45      25.978   4.256  16.030  1.00 17.81           C
ATOM   1315  NH1 ARG A  45      24.915   3.509  16.354  1.00  9.04           N
ATOM   1316  NH2 ARG A  45      26.175   5.443  16.604  1.00 10.74           N
ATOM   1317  N   GLU A  46      31.150   3.100  12.285  1.00  8.78           N
ATOM   1318  CA  GLU A  46      31.733   4.248  11.591  1.00 12.90           C
ATOM   1319  C   GLU A  46      30.720   5.144  10.865  1.00 11.80           C
ATOM   1320  O   GLU A  46      29.901   4.628  10.112  1.00 12.04           O
ATOM   1321  CB  GLU A  46      32.739   3.730  10.557  1.00 11.26           C
ATOM   1322  CG  GLU A  46      33.485   4.823   9.816  1.00 18.09           C
ATOM   1323  CD  GLU A  46      34.577   4.263   8.934  1.00 19.70           C
ATOM   1324  OE1 GLU A  46      34.466   3.085   8.536  1.00 14.81           O
ATOM   1325  OE2 GLU A  46      35.534   5.011   8.627  1.00 23.14           O
ATOM   1326  N   GLY A  47      30.795   6.464  11.084  1.00 12.55           N
ATOM   1327  CA  GLY A  47      29.923   7.386  10.370  1.00 11.55           C
ATOM   1328  C   GLY A  47      30.577   7.545   8.991  1.00 15.56           C
ATOM   1329  O   GLY A  47      31.697   8.046   8.877  1.00 16.09           O
ATOM   1330  N   VAL A  48      29.878   7.127   7.942  1.00 12.28           N
ATOM   1331  CA  VAL A  48      30.378   7.167   6.563  1.00 12.95           C
ATOM   1332  C   VAL A  48      30.165   8.482   5.795  1.00 12.61           C
ATOM   1333  O   VAL A  48      31.101   9.055   5.208  1.00 12.21           O
ATOM   1334  CB  VAL A  48      29.722   5.994   5.776  1.00 15.89           C
ATOM   1335  CG1 VAL A  48      30.027   6.086   4.310  1.00 17.98           C
ATOM   1336  CG2 VAL A  48      30.193   4.662   6.377  1.00 18.82           C
ATOM   1337  N   ALA A  49      28.928   8.953   5.789  1.00 11.80           N
ATOM   1338  CA  ALA A  49      28.579  10.173   5.072  1.00  7.73           C
ATOM   1339  C   ALA A  49      27.315  10.763   5.675  1.00  9.65           C
ATOM   1340  O   ALA A  49      26.460  10.027   6.224  1.00  8.84           O
ATOM   1341  CB  ALA A  49      28.350   9.842   3.569  1.00  7.49           C
ATOM   1342  N   ALA A  50      27.182  12.082   5.570  1.00  9.66           N
ATOM   1343  CA  ALA A  50      25.997  12.752   6.097  1.00 11.37           C
ATOM   1344  C   ALA A  50      25.704  13.977   5.244  1.00 11.79           C
ATOM   1345  O   ALA A  50      26.562  14.430   4.477  1.00 12.29           O
ATOM   1346  CB  ALA A  50      26.206  13.151   7.586  1.00 13.72           C
ATOM   1347  N   ILE A  51      24.496  14.518   5.370  1.00 13.34           N
ATOM   1348  CA  ILE A  51      24.118  15.688   4.590  1.00 12.90           C
ATOM   1349  C   ILE A  51      23.070  16.539   5.331  1.00 14.95           C
ATOM   1350  O   ILE A  51      22.191  15.997   6.005  1.00 10.67           O
ATOM   1351  CB  ILE A  51      23.576  15.239   3.180  1.00 13.17           C
ATOM   1352  CG1 ILE A  51      23.331  16.455   2.277  1.00 14.14           C
ATOM   1353  CG2 ILE A  51      22.284  14.434   3.336  1.00  9.14           C
ATOM   1354  CD1 ILE A  51      23.061  16.068   0.803  1.00 11.95           C
ATOM   1355  N   ASN A  52      23.216  17.866   5.264  1.00 13.33           N
ATOM   1356  CA  ASN A  52      22.251  18.791   5.860  1.00 13.46           C
ATOM   1357  C   ASN A  52      21.138  18.835   4.821  1.00 16.14           C
ATOM   1358  O   ASN A  52      21.362  19.255   3.683  1.00 16.98           O
ATOM   1359  CB  ASN A  52      22.836  20.213   6.020  1.00 15.97           C
ATOM   1360  CG  ASN A  52      23.625  20.387   7.317  1.00 14.70           C
ATOM   1361  OD1 ASN A  52      24.611  19.680   7.568  1.00 12.24           O
ATOM   1362  ND2 ASN A  52      23.186  21.322   8.153  1.00 16.47           N
ATOM   1363  N   MET A  53      19.954  18.362   5.202  1.00 15.18           N
ATOM   1364  CA  MET A  53      18.814  18.359   4.289  1.00 15.38           C
ATOM   1365  CB  MET A  53      17.614  17.701   4.990  1.00 16.79           C
ATOM   1366  CG  MET A  53      17.859  16.211   5.355  1.00 16.07           C
ATOM   1367  SD  MET A  53      18.214  15.130   3.934  1.00 22.42           S
ATOM   1368  CE  MET A  53      16.584  15.073   3.132  1.00 26.78           C
ATOM   1369  C  AMET A  53      18.521  19.788   3.883  1.00 14.00           C
ATOM   1370  O  AMET A  53      18.117  20.057   2.756  1.00 13.47           O
ATOM   1371  N  AGLY A  54      18.734  20.701   4.820  1.00 12.14           N
ATOM   1372  CA AGLY A  54      18.539  22.097   4.533  1.00 12.63           C
ATOM   1373  C  AGLY A  54      19.859  22.655   4.043  1.00 12.37           C
ATOM   1374  O  AGLY A  54      20.749  22.965   4.842  1.00 10.32           O
ATOM   1375  N  AGLY A  55      20.010  22.757   2.727  1.00 16.47           N
ATOM   1376  CA AGLY A  55      21.245  23.287   2.196  1.00 17.90           C
ATOM   1377  C  AGLY A  55      22.074  22.304   1.393  1.00 19.40           C
ATOM   1378  O  AGLY A  55      22.792  22.718   0.478  1.00 19.22           O
ATOM   1379  N   GLY A  56      22.016  21.017   1.723  1.00 19.53           N
ATOM   1380  CA  GLY A  56      22.795  20.058   0.948  1.00 15.51           C
ATOM   1381  C   GLY A  56      24.295  19.964   1.166  1.00 17.26           C
ATOM   1382  O   GLY A  56      25.002  19.354   0.363  1.00 21.31           O
ATOM   1383  N   ILE A  57      24.807  20.567   2.228  1.00 16.67           N
ATOM   1384  CA  ILE A  57      26.234  20.482   2.501  1.00 15.68           C
ATOM   1385  C   ILE A  57      26.545  19.036   2.918  1.00 14.22           C
ATOM   1386  O   ILE A  57      25.789  18.450   3.690  1.00 15.97           O
ATOM   1387  CB  ILE A  57      26.596  21.456   3.622  1.00 15.63           C
ATOM   1388  CG1 ILE A  57      26.267  22.875   3.156  1.00 21.58           C
ATOM   1389  CG2 ILE A  57      28.089  21.368   3.968  1.00 14.44           C
ATOM   1390  CD1 ILE A  57      27.056  23.303   1.946  1.00 22.69           C
ATOM   1391  N   THR A  58      27.651  18.470   2.436  1.00 13.90           N
ATOM   1392  CA  THR A  58      27.976  17.087   2.754  1.00 15.19           C
ATOM   1393  C   THR A  58      29.203  16.848   3.619  1.00 17.45           C
ATOM   1394  O   THR A  58      30.090  17.681   3.691  1.00 16.41           O
ATOM   1395  CB  THR A  58      28.136  16.261   1.452  1.00 15.32           C
ATOM   1396  OG1 THR A  58      29.152  16.859   0.624  1.00 13.75           O
ATOM   1397  CG2 THR A  58      26.803  16.251   0.660  1.00 14.82           C
ATOM   1398  N   TYR A  59      29.246  15.690   4.277  1.00 14.96           N
ATOM   1399  CA  TYR A  59      30.373  15.318   5.125  1.00 14.16           C
ATOM   1400  C   TYR A  59      30.746  13.862   4.900  1.00 14.60           C
ATOM   1401  O   TYR A  59      29.878  13.014   4.700  1.00 13.01           O
ATOM   1402  CB  TYR A  59      30.034  15.523   6.592  1.00 14.67           C
ATOM   1403  CG  TYR A  59      29.325  16.824   6.848  1.00 18.10           C
ATOM   1404  CD1 TYR A  59      27.955  16.963   6.555  1.00 13.96           C
ATOM   1405  CD2 TYR A  59      30.024  17.941   7.326  1.00 17.50           C
ATOM   1406  CE1 TYR A  59      27.306  18.186   6.728  1.00 19.77           C
ATOM   1407  CE2 TYR A  59      29.386  19.165   7.505  1.00 17.77           C
ATOM   1408  CZ  TYR A  59      28.027  19.284   7.205  1.00 21.25           C
ATOM   1409  OH  TYR A  59      27.376  20.492   7.391  1.00 21.66           O
ATOM   1410  N   TYR A  60      32.033  13.558   5.001  1.00 13.32           N
ATOM   1411  CA  TYR A  60      32.513  12.207   4.750  1.00 14.80           C
ATOM   1412  C   TYR A  60      33.581  11.707   5.684  1.00 17.31           C
ATOM   1413  O   TYR A  60      34.419  12.477   6.142  1.00 16.42           O
ATOM   1414  CB  TYR A  60      33.107  12.122   3.343  1.00 14.00           C
ATOM   1415  CG  TYR A  60      32.144  12.419   2.245  1.00 12.10           C
ATOM   1416  CD1 TYR A  60      31.286  11.430   1.772  1.00 10.73           C
ATOM   1417  CD2 TYR A  60      32.052  13.702   1.693  1.00 12.73           C
ATOM   1418  CE1 TYR A  60      30.353  11.707   0.773  1.00 14.51           C
ATOM   1419  CE2 TYR A  60      31.120  13.989   0.704  1.00 16.58           C
ATOM   1420  CZ  TYR A  60      30.267  12.978   0.252  1.00 12.92           C
ATOM   1421  OH  TYR A  60      29.308  13.232  -0.694  1.00 13.43           O
ATOM   1422  N   ALA A  61      33.558  10.406   5.950  1.00 13.88           N
ATOM   1423  CA  ALA A  61      34.614   9.830   6.743  1.00 16.52           C
ATOM   1424  C   ALA A  61      35.851   9.887   5.814  1.00 17.36           C
ATOM   1425  O   ALA A  61      35.730   9.754   4.585  1.00 12.70           O
ATOM   1426  CB  ALA A  61      34.282   8.369   7.098  1.00 16.95           C
ATOM   1427  N   ASP A  62      37.034  10.108   6.390  1.00 18.76           N
ATOM   1428  CA  ASP A  62      38.244  10.140   5.570  1.00 22.23           C
ATOM   1429  C   ASP A  62      38.400   8.859   4.776  1.00 16.11           C
ATOM   1430  O   ASP A  62      38.839   8.893   3.642  1.00 19.47           O
ATOM   1431  CB  ASP A  62      39.488  10.351   6.433  1.00 24.76           C
ATOM   1432  CG  ASP A  62      39.603  11.779   6.916  1.00 30.92           C
ATOM   1433  OD1 ASP A  62      39.311  12.680   6.097  1.00 28.32           O
ATOM   1434  OD2 ASP A  62      39.976  11.995   8.096  1.00 35.50           O
ATOM   1435  N   SER A  63      38.004   7.742   5.371  1.00 16.45           N
ATOM   1436  CA  SER A  63      38.096   6.439   4.707  1.00 19.88           C
ATOM   1437  C   SER A  63      37.279   6.245   3.417  1.00 19.95           C
ATOM   1438  O   SER A  63      37.445   5.215   2.751  1.00 19.16           O
ATOM   1439  CB  SER A  63      37.714   5.319   5.673  1.00 20.26           C
ATOM   1440  OG  SER A  63      36.368   5.452   6.119  1.00 27.60           O
ATOM   1441  N   VAL A  64      36.429   7.206   3.047  1.00 15.70           N
ATOM   1442  CA  VAL A  64      35.606   7.053   1.828  1.00 15.80           C
ATOM   1443  C   VAL A  64      35.618   8.270   0.919  1.00 17.24           C
ATOM   1444  O   VAL A  64      34.959   8.288  -0.119  1.00 18.88           O
ATOM   1445  CB  VAL A  64      34.117   6.745   2.179  1.00 14.50           C
ATOM   1446  CG1 VAL A  64      34.026   5.472   3.030  1.00 14.47           C
ATOM   1447  CG2 VAL A  64      33.495   7.940   2.927  1.00 12.89           C
ATOM   1448  N   LYS A  65      36.377   9.287   1.299  1.00 20.11           N
ATOM   1449  CA  LYS A  65      36.460  10.510   0.506  1.00 25.49           C
ATOM   1450  C   LYS A  65      36.954  10.190  -0.892  1.00 25.36           C
ATOM   1451  O   LYS A  65      37.930   9.477  -1.067  1.00 25.27           O
ATOM   1452  CB  LYS A  65      37.419  11.519   1.150  1.00 28.31           C
ATOM   1453  CG  LYS A  65      36.818  12.417   2.207  1.00 35.51           C
ATOM   1454  CD  LYS A  65      37.851  13.478   2.658  1.00 40.75           C
ATOM   1455  CE  LYS A  65      37.252  14.557   3.569  1.00 44.93           C
ATOM   1456  NZ  LYS A  65      36.834  14.070   4.924  1.00 50.10           N
ATOM   1457  N   GLY A  66      36.279  10.728  -1.891  1.00 26.79           N
ATOM   1458  CA  GLY A  66      36.686  10.468  -3.251  1.00 25.64           C
ATOM   1459  C   GLY A  66      36.145   9.156  -3.783  1.00 26.46           C
ATOM   1460  O   GLY A  66      36.324   8.861  -4.959  1.00 25.41           O
ATOM   1461  N   ARG A  67      35.508   8.348  -2.937  1.00 21.18           N
ATOM   1462  CA  ARG A  67      34.942   7.083  -3.432  1.00 19.37           C
ATOM   1463  C   ARG A  67      33.417   7.063  -3.304  1.00 15.70           C
ATOM   1464  O   ARG A  67      32.708   6.512  -4.173  1.00 13.97           O
ATOM   1465  CB  ARG A  67      35.532   5.893  -2.678  1.00 14.76           C
ATOM   1466  CG  ARG A  67      37.022   5.665  -2.941  1.00 19.62           C
ATOM   1467  CD  ARG A  67      37.451   4.295  -2.433  1.00 13.94           C
ATOM   1468  NE  ARG A  67      37.207   4.216  -1.002  1.00 13.61           N
ATOM   1469  CZ  ARG A  67      36.521   3.250  -0.412  1.00 10.80           C
ATOM   1470  NH1 ARG A  67      35.999   2.268  -1.138  1.00  9.91           N
ATOM   1471  NH2 ARG A  67      36.373   3.255   0.917  1.00 14.53           N
ATOM   1472  N   PHE A  68      32.924   7.647  -2.208  1.00 12.52           N
ATOM   1473  CA  PHE A  68      31.483   7.686  -1.933  1.00 13.69           C
ATOM   1474  C   PHE A  68      30.917   9.108  -2.102  1.00 13.77           C
ATOM   1475  O   PHE A  68      31.622  10.112  -1.885  1.00 14.72           O
ATOM   1476  CB  PHE A  68      31.179   7.258  -0.474  1.00  9.88           C
ATOM   1477  CG  PHE A  68      31.492   5.816  -0.137  1.00 10.74           C
ATOM   1478  CD1 PHE A  68      32.175   4.990  -1.007  1.00 13.09           C
ATOM   1479  CD2 PHE A  68      31.083   5.291   1.096  1.00 13.46           C
ATOM   1480  CE1 PHE A  68      32.447   3.664  -0.674  1.00 10.80           C
ATOM   1481  CE2 PHE A  68      31.359   3.956   1.451  1.00 12.14           C
ATOM   1482  CZ  PHE A  68      32.034   3.148   0.573  1.00 12.71           C
ATOM   1483  N   THR A  69      29.639   9.195  -2.450  1.00 10.09           N
ATOM   1484  CA  THR A  69      28.985  10.484  -2.603  1.00  9.03           C
ATOM   1485  C   THR A  69      27.585  10.355  -2.086  1.00 12.21           C
ATOM   1486  O   THR A  69      26.868   9.423  -2.472  1.00 12.49           O
ATOM   1487  CB  THR A  69      28.879  10.926  -4.062  1.00 11.32           C
ATOM   1488  OG1 THR A  69      30.189  10.975  -4.630  1.00 14.90           O
ATOM   1489  CG2 THR A  69      28.237  12.332  -4.163  1.00 13.47           C
ATOM   1490  N   ILE A  70      27.204  11.269  -1.191  1.00 13.93           N
ATOM   1491  CA  ILE A  70      25.844  11.283  -0.645  1.00 11.75           C
ATOM   1492  C   ILE A  70      25.129  12.490  -1.253  1.00 14.44           C
ATOM   1493  O   ILE A  70      25.731  13.569  -1.427  1.00 13.10           O
ATOM   1494  CB  ILE A  70      25.844  11.416   0.904  1.00 13.24           C
ATOM   1495  CG1 ILE A  70      24.405  11.459   1.429  1.00  9.81           C
ATOM   1496  CG2 ILE A  70      26.605  12.680   1.327  1.00 11.92           C
ATOM   1497  CD1 ILE A  70      24.302  11.179   2.936  1.00  9.95           C
ATOM   1498  N   SER A  71      23.850  12.322  -1.581  1.00 11.20           N
ATOM   1499  CA  SER A  71      23.101  13.420  -2.167  1.00 13.75           C
ATOM   1500  C   SER A  71      21.656  13.250  -1.771  1.00 15.83           C
ATOM   1501  O   SER A  71      21.251  12.184  -1.297  1.00 14.00           O
ATOM   1502  CB  SER A  71      23.209  13.396  -3.699  1.00 14.75           C
ATOM   1503  OG  SER A  71      22.738  12.155  -4.219  1.00 13.50           O
ATOM   1504  N   GLN A  72      20.866  14.293  -1.967  1.00 13.81           N
ATOM   1505  CA  GLN A  72      19.462  14.161  -1.622  1.00 18.10           C
ATOM   1506  C   GLN A  72      18.575  14.457  -2.815  1.00 20.87           C
ATOM   1507  O   GLN A  72      18.928  15.239  -3.701  1.00 20.99           O
ATOM   1508  CB  GLN A  72      19.102  15.115  -0.481  1.00 18.85           C
ATOM   1509  CG  GLN A  72      19.118  16.571  -0.894  1.00 26.12           C
ATOM   1510  CD  GLN A  72      18.727  17.537   0.229  1.00 27.83           C
ATOM   1511  OE1 GLN A  72      17.694  17.376   0.878  1.00 31.99           O
ATOM   1512  NE2 GLN A  72      19.544  18.559   0.433  1.00 29.07           N
ATOM   1513  N   ASP A  73      17.420  13.823  -2.829  1.00 26.69           N
ATOM   1514  CA  ASP A  73      16.435  14.071  -3.870  1.00 38.59           C
ATOM   1515  C   ASP A  73      15.674  15.286  -3.347  1.00 44.13           C
ATOM   1516  O   ASP A  73      15.163  16.103  -4.119  1.00 51.09           O
ATOM   1517  CB  ASP A  73      15.490  12.886  -4.010  1.00 35.85           C
ATOM   1518  CG  ASP A  73      14.589  13.010  -5.214  1.00 40.84           C
ATOM   1519  OD1 ASP A  73      13.848  14.009  -5.276  1.00 34.89           O
ATOM   1520  OD2 ASP A  73      14.628  12.110  -6.095  1.00 41.31           O
ATOM   1521  N   ASN A  74      15.622  15.379  -2.014  1.00 52.34           N
ATOM   1522  CA  ASN A  74      14.981  16.471  -1.271  1.00 55.89           C
ATOM   1523  C   ASN A  74      13.484  16.514  -1.468  1.00 56.86           C
ATOM   1524  O   ASN A  74      12.712  16.409  -0.510  1.00 55.50           O
ATOM   1525  CB  ASN A  74      15.563  17.823  -1.688  1.00 59.48           C
ATOM   1526  CG  ASN A  74      15.079  18.961  -0.800  1.00 62.36           C
ATOM   1527  OD1 ASN A  74      15.139  20.130  -1.185  1.00 64.77           O
ATOM   1528  ND2 ASN A  74      14.610  18.623   0.399  1.00 61.33           N
ATOM   1529  N   ALA A  75      13.089  16.701  -2.724  1.00 57.83           N
ATOM   1530  CA  ALA A  75      11.689  16.750  -3.101  1.00 55.93           C
ATOM   1531  C   ALA A  75      10.959  15.664  -2.323  1.00 54.86           C
ATOM   1532  O   ALA A  75       9.795  15.833  -1.938  1.00 56.85           O
ATOM   1533  CB  ALA A  75      11.548  16.517  -4.609  1.00 57.33           C
ATOM   1534  N   LYS A  76      11.650  14.555  -2.067  1.00 50.89           N
ATOM   1535  CA  LYS A  76      11.028  13.466  -1.339  1.00 49.16           C
ATOM   1536  C   LYS A  76      11.704  12.977  -0.057  1.00 44.82           C
ATOM   1537  O   LYS A  76      11.566  11.801   0.293  1.00 48.08           O
ATOM   1538  CB  LYS A  76      10.800  12.293  -2.289  1.00 49.33           C
ATOM   1539  CG  LYS A  76      11.974  11.999  -3.173  1.00 53.77           C
ATOM   1540  CD  LYS A  76      11.685  10.818  -4.087  1.00 57.65           C
ATOM   1541  CE  LYS A  76      10.525  11.101  -5.033  1.00 60.78           C
ATOM   1542  NZ  LYS A  76      10.324   9.980  -6.009  1.00 64.49           N
ATOM   1543  N   ASN A  77      12.405  13.861   0.657  1.00 38.39           N
ATOM   1544  CA  ASN A  77      13.057  13.464   1.912  1.00 31.97           C
ATOM   1545  C   ASN A  77      13.755  12.115   1.731  1.00 27.80           C
ATOM   1546  O   ASN A  77      13.566  11.188   2.523  1.00 25.27           O
ATOM   1547  CB  ASN A  77      12.020  13.329   3.028  1.00 30.95           C
ATOM   1548  CG  ASN A  77      12.057  14.490   4.025  1.00 32.33           C
ATOM   1549  OD1 ASN A  77      12.866  15.432   3.915  1.00 27.09           O
ATOM   1550  ND2 ASN A  77      11.168  14.421   5.013  1.00 29.28           N
ATOM   1551  N   THR A  78      14.536  12.014   0.662  1.00 24.41           N
ATOM   1552  CA  THR A  78      15.269  10.792   0.350  1.00 21.69           C
ATOM   1553  C   THR A  78      16.717  11.163   0.105  1.00 21.49           C
ATOM   1554  O   THR A  78      17.010  12.250  -0.413  1.00 17.99           O
ATOM   1555  CB  THR A  78      14.696  10.133  -0.907  1.00 21.43           C
ATOM   1556  OG1 THR A  78      13.395   9.625  -0.596  1.00 20.75           O
ATOM   1557  CG2 THR A  78      15.600   9.004  -1.401  1.00 17.65           C
ATOM   1558  N   VAL A  79      17.626  10.282   0.509  1.00 19.69           N
ATOM   1559  CA  VAL A  79      19.040  10.536   0.285  1.00 16.08           C
ATOM   1560  C   VAL A  79      19.597   9.290  -0.375  1.00 15.06           C
ATOM   1561  O   VAL A  79      19.016   8.208  -0.256  1.00 13.53           O
ATOM   1562  CB  VAL A  79      19.828  10.825   1.601  1.00 20.56           C
ATOM   1563  CG1 VAL A  79      19.469  12.222   2.116  1.00 21.92           C
ATOM   1564  CG2 VAL A  79      19.547   9.731   2.654  1.00 14.20           C
ATOM   1565  N   TYR A  80      20.715   9.463  -1.068  1.00 14.03           N
ATOM   1566  CA  TYR A  80      21.379   8.381  -1.771  1.00 12.96           C
ATOM   1567  C   TYR A  80      22.847   8.343  -1.390  1.00 14.41           C
ATOM   1568  O   TYR A  80      23.471   9.392  -1.175  1.00 15.11           O
ATOM   1569  CB  TYR A  80      21.318   8.616  -3.289  1.00 16.40           C
ATOM   1570  CG  TYR A  80      19.931   8.831  -3.813  1.00 17.29           C
ATOM   1571  CD1 TYR A  80      19.083   7.747  -4.044  1.00 23.02           C
ATOM   1572  CD2 TYR A  80      19.432  10.121  -3.989  1.00 23.71           C
ATOM   1573  CE1 TYR A  80      17.771   7.949  -4.435  1.00 25.39           C
ATOM   1574  CE2 TYR A  80      18.125  10.343  -4.368  1.00 23.56           C
ATOM   1575  CZ  TYR A  80      17.295   9.249  -4.587  1.00 27.92           C
ATOM   1576  OH  TYR A  80      15.970   9.457  -4.889  1.00 29.03           O
ATOM   1577  N   LEU A  81      23.394   7.133  -1.317  1.00 13.17           N
ATOM   1578  CA  LEU A  81      24.812   6.973  -1.038  1.00 10.17           C
ATOM   1579  C   LEU A  81      25.345   6.194  -2.239  1.00 10.62           C
ATOM   1580  O   LEU A  81      25.060   5.024  -2.395  1.00  9.31           O
ATOM   1581  CB  LEU A  81      25.064   6.157   0.230  1.00 11.18           C
ATOM   1582  CG  LEU A  81      26.578   6.061   0.505  1.00 14.60           C
ATOM   1583  CD1 LEU A  81      27.124   7.453   0.711  1.00 11.43           C
ATOM   1584  CD2 LEU A  81      26.853   5.223   1.696  1.00 10.24           C
ATOM   1585  N   LEU A  82      26.101   6.863  -3.095  1.00 10.51           N
ATOM   1586  CA  LEU A  82      26.698   6.234  -4.270  1.00 11.99           C
ATOM   1587  C   LEU A  82      28.117   5.809  -3.878  1.00 13.57           C
ATOM   1588  O   LEU A  82      28.967   6.656  -3.612  1.00 13.28           O
ATOM   1589  CB  LEU A  82      26.759   7.259  -5.411  1.00 13.45           C
ATOM   1590  CG  LEU A  82      27.647   6.955  -6.602  1.00 18.62           C
ATOM   1591  CD1 LEU A  82      27.316   5.578  -7.125  1.00 16.90           C
ATOM   1592  CD2 LEU A  82      27.437   8.029  -7.700  1.00 23.09           C
ATOM   1593  N   MET A  83      28.359   4.504  -3.845  1.00 11.38           N
ATOM   1594  CA  MET A  83      29.652   3.960  -3.443  1.00 13.20           C
ATOM   1595  C   MET A  83      30.457   3.384  -4.618  1.00 12.55           C
ATOM   1596  O   MET A  83      30.114   2.340  -5.150  1.00 12.57           O
ATOM   1597  CB  MET A  83      29.425   2.869  -2.379  1.00 12.86           C
ATOM   1598  CG  MET A  83      28.630   3.340  -1.149  1.00 15.54           C
ATOM   1599  SD  MET A  83      28.577   2.050   0.162  1.00 22.06           S
ATOM   1600  CE  MET A  83      27.385   1.052  -0.568  1.00 13.63           C
ATOM   1601  N   ASN A  84      31.524   4.060  -5.020  1.00 13.16           N
ATOM   1602  CA  ASN A  84      32.344   3.544  -6.112  1.00 11.82           C
ATOM   1603  C   ASN A  84      33.628   2.922  -5.541  1.00 15.16           C
ATOM   1604  O   ASN A  84      33.950   3.121  -4.368  1.00 15.65           O
ATOM   1605  CB  ASN A  84      32.701   4.681  -7.091  1.00 12.79           C
ATOM   1606  CG  ASN A  84      31.504   5.171  -7.884  1.00 15.36           C
ATOM   1607  OD1 ASN A  84      30.721   4.378  -8.379  1.00 17.81           O
ATOM   1608  ND2 ASN A  84      31.386   6.487  -8.040  1.00 16.63           N
ATOM   1609  N   SER A  85      34.327   2.145  -6.370  1.00 16.97           N
ATOM   1610  CA  SER A  85      35.611   1.516  -6.012  1.00 16.82           C
ATOM   1611  C   SER A  85      35.589   0.852  -4.674  1.00 15.75           C
ATOM   1612  O   SER A  85      36.443   1.137  -3.847  1.00 10.80           O
ATOM   1613  CB  SER A  85      36.739   2.559  -5.982  1.00 18.18           C
ATOM   1614  OG  SER A  85      36.715   3.363  -7.141  1.00 22.46           O
ATOM   1615  N   LEU A  86      34.609  -0.022  -4.468  1.00 16.05           N
ATOM   1616  CA  LEU A  86      34.450  -0.739  -3.225  1.00 15.37           C
ATOM   1617  C   LEU A  86      35.625  -1.683  -2.996  1.00 18.75           C
ATOM   1618  O   LEU A  86      36.173  -2.254  -3.942  1.00 17.45           O
ATOM   1619  CB  LEU A  86      33.123  -1.504  -3.259  1.00 12.98           C
ATOM   1620  CG  LEU A  86      31.931  -0.547  -3.085  1.00 12.87           C
ATOM   1621  CD1 LEU A  86      30.609  -1.178  -3.566  1.00 16.26           C
ATOM   1622  CD2 LEU A  86      31.826  -0.195  -1.577  1.00 13.88           C
ATOM   1623  N   GLU A  87      36.002  -1.834  -1.732  1.00 19.17           N
ATOM   1624  CA  GLU A  87      37.128  -2.687  -1.321  1.00 20.81           C
ATOM   1625  C   GLU A  87      36.551  -3.700  -0.347  1.00 18.83           C
ATOM   1626  O   GLU A  87      35.515  -3.467   0.259  1.00 16.31           O
ATOM   1627  CB  GLU A  87      38.174  -1.829  -0.607  1.00 24.95           C
ATOM   1628  CG  GLU A  87      38.557  -0.553  -1.367  1.00 30.32           C
ATOM   1629  CD  GLU A  87      39.199   0.532  -0.471  1.00 36.20           C
ATOM   1630  OE1 GLU A  87      39.757   1.520  -1.026  1.00 28.61           O
ATOM   1631  OE2 GLU A  87      39.134   0.405   0.777  1.00 35.82           O
ATOM   1632  N   PRO A  88      37.224  -4.831  -0.153  1.00 20.68           N
ATOM   1633  CA  PRO A  88      36.622  -5.780   0.789  1.00 18.88           C
ATOM   1634  C   PRO A  88      36.422  -5.209   2.210  1.00 18.63           C
ATOM   1635  O   PRO A  88      35.532  -5.671   2.936  1.00 14.34           O
ATOM   1636  CB  PRO A  88      37.595  -6.965   0.754  1.00 22.60           C
ATOM   1637  CG  PRO A  88      38.162  -6.887  -0.685  1.00 21.97           C
ATOM   1638  CD  PRO A  88      38.416  -5.399  -0.815  1.00 18.05           C
ATOM   1639  N   GLU A  89      37.253  -4.226   2.590  1.00 16.51           N
ATOM   1640  CA  GLU A  89      37.154  -3.576   3.906  1.00 21.46           C
ATOM   1641  C   GLU A  89      35.866  -2.771   4.038  1.00 18.81           C
ATOM   1642  O   GLU A  89      35.554  -2.295   5.125  1.00 16.72           O
ATOM   1643  CB  GLU A  89      38.302  -2.594   4.153  1.00 21.67           C
ATOM   1644  CG  GLU A  89      39.677  -3.106   3.821  1.00 35.38           C
ATOM   1645  CD  GLU A  89      39.890  -3.231   2.330  1.00 37.96           C
ATOM   1646  OE1 GLU A  89      39.845  -4.369   1.810  1.00 38.01           O
ATOM   1647  OE2 GLU A  89      40.093  -2.181   1.679  1.00 42.67           O
ATOM   1648  N   ASP A  90      35.161  -2.562   2.937  1.00 13.31           N
ATOM   1649  CA  ASP A  90      33.899  -1.825   2.996  1.00 14.80           C
ATOM   1650  C   ASP A  90      32.748  -2.710   3.360  1.00 13.29           C
ATOM   1651  O   ASP A  90      31.622  -2.226   3.509  1.00 16.42           O
ATOM   1652  CB  ASP A  90      33.576  -1.167   1.664  1.00 13.78           C
ATOM   1653  CG  ASP A  90      34.591  -0.094   1.291  1.00 17.98           C
ATOM   1654  OD1 ASP A  90      34.870   0.758   2.157  1.00 15.86           O
ATOM   1655  OD2 ASP A  90      35.091  -0.094   0.143  1.00 17.21           O
ATOM   1656  N   THR A  91      33.004  -4.009   3.471  1.00  9.48           N
ATOM   1657  CA  THR A  91      31.954  -4.947   3.819  1.00  7.96           C
ATOM   1658  C   THR A  91      31.446  -4.588   5.211  1.00 12.24           C
ATOM   1659  O   THR A  91      32.249  -4.405   6.144  1.00 11.76           O
ATOM   1660  CB  THR A  91      32.504  -6.378   3.832  1.00  9.56           C
ATOM   1661  OG1 THR A  91      32.832  -6.769   2.487  1.00 14.70           O
ATOM   1662  CG2 THR A  91      31.510  -7.320   4.443  1.00 15.70           C
ATOM   1663  N   ALA A  92      30.118  -4.512   5.355  1.00 10.70           N
ATOM   1664  CA  ALA A  92      29.479  -4.147   6.632  1.00 12.51           C
ATOM   1665  C   ALA A  92      27.962  -4.033   6.475  1.00 12.39           C
ATOM   1666  O   ALA A  92      27.418  -4.128   5.360  1.00 10.38           O
ATOM   1667  CB  ALA A  92      30.020  -2.780   7.099  1.00 10.77           C
ATOM   1668  N   ILE A  93      27.298  -3.848   7.608  1.00 11.83           N
ATOM   1669  CA  ILE A  93      25.868  -3.579   7.626  1.00 13.53           C
ATOM   1670  C   ILE A  93      25.841  -2.054   7.607  1.00 13.27           C
ATOM   1671  O   ILE A  93      26.439  -1.398   8.476  1.00 10.93           O
ATOM   1672  CB  ILE A  93      25.192  -4.044   8.921  1.00 14.15           C
ATOM   1673  CG1 ILE A  93      25.282  -5.578   9.015  1.00 15.91           C
ATOM   1674  CG2 ILE A  93      23.727  -3.578   8.934  1.00 11.50           C
ATOM   1675  CD1 ILE A  93      25.047  -6.128  10.399  1.00 18.15           C
ATOM   1676  N   TYR A  94      25.187  -1.512   6.587  1.00 10.25           N
ATOM   1677  CA  TYR A  94      25.055  -0.087   6.412  1.00 11.06           C
ATOM   1678  C   TYR A  94      23.700   0.346   6.946  1.00 14.07           C
ATOM   1679  O   TYR A  94      22.666  -0.298   6.685  1.00 12.87           O
ATOM   1680  CB  TYR A  94      25.200   0.258   4.928  1.00  8.39           C
ATOM   1681  CG  TYR A  94      26.654   0.259   4.484  1.00  7.87           C
ATOM   1682  CD1 TYR A  94      27.378  -0.938   4.379  1.00  9.06           C
ATOM   1683  CD2 TYR A  94      27.319   1.462   4.199  1.00 11.51           C
ATOM   1684  CE1 TYR A  94      28.741  -0.936   3.995  1.00  8.74           C
ATOM   1685  CE2 TYR A  94      28.673   1.481   3.818  1.00 12.78           C
ATOM   1686  CZ  TYR A  94      29.369   0.274   3.723  1.00 12.89           C
ATOM   1687  OH  TYR A  94      30.699   0.301   3.391  1.00 15.06           O
ATOM   1688  N   TYR A  95      23.713   1.411   7.732  1.00  8.87           N
ATOM   1689  CA  TYR A  95      22.489   1.920   8.335  1.00 10.38           C
ATOM   1690  C   TYR A  95      22.174   3.335   7.920  1.00 12.88           C
ATOM   1691  O   TYR A  95      23.035   4.222   7.985  1.00 10.63           O
ATOM   1692  CB  TYR A  95      22.618   1.951   9.876  1.00 11.98           C
ATOM   1693  CG  TYR A  95      22.735   0.604  10.545  1.00 13.25           C
ATOM   1694  CD1 TYR A  95      21.602  -0.105  10.923  1.00 16.44           C
ATOM   1695  CD2 TYR A  95      23.991   0.046  10.808  1.00 13.98           C
ATOM   1696  CE1 TYR A  95      21.723  -1.342  11.556  1.00 15.43           C
ATOM   1697  CE2 TYR A  95      24.118  -1.177  11.425  1.00 16.41           C
ATOM   1698  CZ  TYR A  95      22.988  -1.863  11.795  1.00 16.75           C
ATOM   1699  OH  TYR A  95      23.131  -3.086  12.402  1.00 23.05           O
ATOM   1700  N   CYS A  96      20.916   3.564   7.559  1.00 10.89           N
ATOM   1701  CA  CYS A  96      20.490   4.920   7.233  1.00 11.34           C
ATOM   1702  C   CYS A  96      20.113   5.502   8.601  1.00 11.89           C
ATOM   1703  O   CYS A  96      19.631   4.783   9.478  1.00 13.58           O
ATOM   1704  CB  CYS A  96      19.264   4.899   6.367  1.00 11.34           C
ATOM   1705  SG  CYS A  96      18.502   6.544   6.199  1.00 15.16           S
ATOM   1706  N   ALA A  97      20.340   6.787   8.795  1.00  7.40           N
ATOM   1707  CA  ALA A  97      19.976   7.403  10.071  1.00 12.94           C
ATOM   1708  C   ALA A  97      19.623   8.856   9.839  1.00 10.60           C
ATOM   1709  O   ALA A  97      20.019   9.466   8.840  1.00 12.37           O
ATOM   1710  CB  ALA A  97      21.131   7.294  11.109  1.00 14.35           C
ATOM   1711  N   ALA A  98      18.900   9.420  10.788  1.00 11.19           N
ATOM   1712  CA  ALA A  98      18.477  10.798  10.645  1.00 10.63           C
ATOM   1713  C   ALA A  98      18.501  11.486  11.983  1.00 11.72           C
ATOM   1714  O   ALA A  98      18.363  10.827  13.019  1.00 11.80           O
ATOM   1715  CB  ALA A  98      17.054  10.839  10.095  1.00 10.45           C
ATOM   1716  N   ASP A  99      18.651  12.813  11.936  1.00  9.81           N
ATOM   1717  CA  ASP A  99      18.620  13.664  13.131  1.00 13.11           C
ATOM   1718  C   ASP A  99      17.348  14.487  12.917  1.00 12.11           C
ATOM   1719  O   ASP A  99      17.273  15.290  11.986  1.00 11.80           O
ATOM   1720  CB  ASP A  99      19.844  14.589  13.160  1.00 11.19           C
ATOM   1721  CG  ASP A  99      19.915  15.408  14.417  1.00 19.16           C
ATOM   1722  OD1 ASP A  99      18.857  15.594  15.068  1.00 12.38           O
ATOM   1723  OD2 ASP A  99      21.024  15.875  14.750  1.00 15.88           O
ATOM   1724  N   SER A 100      16.347  14.266  13.756  1.00 14.89           N
ATOM   1725  CA  SER A 100      15.064  14.963  13.649  1.00 14.54           C
ATOM   1726  C   SER A 100      15.034  16.346  14.321  1.00 15.41           C
ATOM   1727  O   SER A 100      14.059  17.103  14.201  1.00 13.60           O
ATOM   1728  CB  SER A 100      13.972  14.081  14.272  1.00 15.81           C
ATOM   1729  OG  SER A 100      14.043  12.766  13.758  1.00 24.47           O
ATOM   1730  N   THR A 101      16.108  16.718  14.999  1.00 13.90           N
ATOM   1731  CA  THR A 101      16.094  18.002  15.684  1.00 12.79           C
ATOM   1732  C   THR A 101      16.171  19.175  14.743  1.00 11.16           C
ATOM   1733  O   THR A 101      17.057  19.206  13.902  1.00  9.41           O
ATOM   1734  CB  THR A 101      17.281  18.110  16.679  1.00 13.26           C
ATOM   1735  OG1 THR A 101      17.102  17.136  17.715  1.00 16.17           O
ATOM   1736  CG2 THR A 101      17.363  19.534  17.276  1.00 12.03           C
ATOM   1737  N   ILE A 102      15.250  20.141  14.852  1.00  9.74           N
ATOM   1738  CA  ILE A 102      15.381  21.327  13.984  1.00 10.01           C
ATOM   1739  C   ILE A 102      16.148  22.344  14.827  1.00 12.36           C
ATOM   1740  O   ILE A 102      15.578  23.026  15.707  1.00 13.48           O
ATOM   1741  CB  ILE A 102      14.017  21.909  13.543  1.00 11.36           C
ATOM   1742  CG1 ILE A 102      13.162  20.774  12.979  1.00 13.64           C
ATOM   1743  CG2 ILE A 102      14.226  22.984  12.445  1.00 13.23           C
ATOM   1744  CD1 ILE A 102      13.847  20.002  11.824  1.00 12.99           C
ATOM   1745  N   TYR A 103      17.452  22.424  14.556  1.00 10.86           N
ATOM   1746  CA  TYR A 103      18.366  23.304  15.306  1.00 11.95           C
ATOM   1747  C   TYR A 103      18.057  24.796  15.137  1.00 14.65           C
ATOM   1748  O   TYR A 103      17.599  25.235  14.070  1.00 10.01           O
ATOM   1749  CB  TYR A 103      19.823  23.005  14.871  1.00 11.35           C
ATOM   1750  CG  TYR A 103      20.274  21.606  15.270  1.00 12.40           C
ATOM   1751  CD1 TYR A 103      20.730  21.360  16.559  1.00 12.88           C
ATOM   1752  CD2 TYR A 103      20.162  20.515  14.382  1.00  8.36           C
ATOM   1753  CE1 TYR A 103      21.062  20.062  16.992  1.00 11.71           C
ATOM   1754  CE2 TYR A 103      20.505  19.191  14.808  1.00  9.96           C
ATOM   1755  CZ  TYR A 103      20.943  18.990  16.122  1.00 11.38           C
ATOM   1756  OH  TYR A 103      21.215  17.731  16.613  1.00  9.41           O
ATOM   1757  N   ALA A 104      18.314  25.567  16.193  1.00 14.14           N
ATOM   1758  CA  ALA A 104      18.071  26.998  16.196  1.00 11.84           C
ATOM   1759  C   ALA A 104      19.149  27.659  15.367  1.00 11.67           C
ATOM   1760  O   ALA A 104      18.873  28.320  14.393  1.00 12.26           O
ATOM   1761  CB  ALA A 104      18.101  27.510  17.625  1.00 12.39           C
ATOM   1762  N   SER A 105      20.395  27.481  15.773  1.00 14.24           N
ATOM   1763  CA  SER A 105      21.531  28.020  15.050  1.00 16.85           C
ATOM   1764  C   SER A 105      21.993  26.946  14.046  1.00 19.68           C
ATOM   1765  O   SER A 105      21.601  25.784  14.167  1.00 20.33           O
ATOM   1766  CB  SER A 105      22.642  28.373  16.066  1.00 20.55           C
ATOM   1767  OG  SER A 105      22.609  27.508  17.213  1.00 25.74           O
ATOM   1768  N   TYR A 106      22.770  27.329  13.036  1.00 19.37           N
ATOM   1769  CA  TYR A 106      23.286  26.375  12.044  1.00 19.20           C
ATOM   1770  C   TYR A 106      24.065  25.234  12.728  1.00 16.00           C
ATOM   1771  O   TYR A 106      24.878  25.458  13.629  1.00 15.85           O
ATOM   1772  CB  TYR A 106      24.205  27.081  11.042  1.00 23.76           C
ATOM   1773  CG  TYR A 106      24.625  26.222   9.857  1.00 20.04           C
ATOM   1774  CD1 TYR A 106      23.698  25.820   8.899  1.00 19.24           C
ATOM   1775  CD2 TYR A 106      25.954  25.821   9.699  1.00 21.46           C
ATOM   1776  CE1 TYR A 106      24.081  25.025   7.790  1.00 22.80           C
ATOM   1777  CE2 TYR A 106      26.362  25.025   8.595  1.00 24.08           C
ATOM   1778  CZ  TYR A 106      25.412  24.638   7.648  1.00 22.13           C
ATOM   1779  OH  TYR A 106      25.793  23.887   6.576  1.00 24.11           O
ATOM   1780  N   TYR A 107      23.794  24.009  12.293  1.00 15.49           N
ATOM   1781  CA  TYR A 107      24.425  22.801  12.858  1.00 13.86           C
ATOM   1782  C   TYR A 107      24.991  21.987  11.713  1.00 12.09           C
ATOM   1783  O   TYR A 107      24.314  21.791  10.721  1.00 13.96           O
ATOM   1784  CB  TYR A 107      23.369  21.959  13.596  1.00 15.25           C
ATOM   1785  CG  TYR A 107      23.856  20.605  14.033  1.00 14.68           C
ATOM   1786  CD1 TYR A 107      24.825  20.490  15.029  1.00 16.05           C
ATOM   1787  CD2 TYR A 107      23.381  19.444  13.435  1.00 15.86           C
ATOM   1788  CE1 TYR A 107      25.316  19.271  15.423  1.00 13.75           C
ATOM   1789  CE2 TYR A 107      23.868  18.195  13.821  1.00 16.03           C
ATOM   1790  CZ  TYR A 107      24.843  18.124  14.823  1.00 18.24           C
ATOM   1791  OH  TYR A 107      25.361  16.919  15.227  1.00 15.01           O
ATOM   1792  N   GLU A 108      26.230  21.513  11.848  1.00 12.22           N
ATOM   1793  CA  GLU A 108      26.841  20.721  10.784  1.00 13.43           C
ATOM   1794  C   GLU A 108      26.527  19.260  11.037  1.00  9.25           C
ATOM   1795  O   GLU A 108      26.906  18.692  12.066  1.00  9.87           O
ATOM   1796  CB  GLU A 108      28.363  20.913  10.752  1.00 13.81           C
ATOM   1797  CG  GLU A 108      28.801  22.334  10.757  1.00 23.14           C
ATOM   1798  CD  GLU A 108      30.300  22.443  10.569  1.00 30.96           C
ATOM   1799  OE1 GLU A 108      31.031  21.633  11.172  1.00 33.87           O
ATOM   1800  OE2 GLU A 108      30.740  23.326   9.819  1.00 32.89           O
ATOM   1801  N   CYS A 109      25.851  18.649  10.082  1.00 12.30           N
ATOM   1802  CA  CYS A 109      25.446  17.263  10.231  1.00 12.39           C
ATOM   1803  C   CYS A 109      26.628  16.312  10.361  1.00 14.18           C
ATOM   1804  O   CYS A 109      26.496  15.184  10.857  1.00 16.27           O
ATOM   1805  CB  CYS A 109      24.544  16.903   9.052  1.00 13.88           C
ATOM   1806  SG  CYS A 109      22.905  17.704   9.244  1.00 13.84           S
ATOM   1807  N   GLY A 110      27.790  16.777   9.930  1.00 13.25           N
ATOM   1808  CA  GLY A 110      28.989  15.954  10.041  1.00 17.70           C
ATOM   1809  C   GLY A 110      29.465  15.826  11.479  1.00 16.50           C
ATOM   1810  O   GLY A 110      30.257  14.947  11.800  1.00 18.00           O
ATOM   1811  N   HIS A 111      28.998  16.698  12.362  1.00 20.50           N
ATOM   1812  CA  HIS A 111      29.417  16.606  13.760  1.00 22.28           C
ATOM   1813  C   HIS A 111      28.982  15.278  14.398  1.00 24.18           C
ATOM   1814  O   HIS A 111      29.817  14.511  14.904  1.00 21.03           O
ATOM   1815  CB  HIS A 111      28.865  17.770  14.582  1.00 24.59           C
ATOM   1816  CG  HIS A 111      29.194  17.677  16.041  1.00 30.55           C
ATOM   1817  ND1 HIS A 111      28.298  17.214  16.982  1.00 36.54           N
ATOM   1818  CD2 HIS A 111      30.346  17.930  16.708  1.00 30.96           C
ATOM   1819  CE1 HIS A 111      28.883  17.183  18.169  1.00 39.00           C
ATOM   1820  NE2 HIS A 111      30.125  17.611  18.029  1.00 38.26           N
ATOM   1821  N   GLY A 112      27.681  15.009  14.390  1.00 24.22           N
ATOM   1822  CA  GLY A 112      27.199  13.761  14.963  1.00 26.87           C
ATOM   1823  C   GLY A 112      27.744  12.572  14.191  1.00 26.12           C
ATOM   1824  O   GLY A 112      27.911  11.470  14.727  1.00 29.50           O
ATOM   1825  N   LEU A 113      28.041  12.793  12.921  1.00 23.47           N
ATOM   1826  CA  LEU A 113      28.589  11.731  12.089  1.00 23.38           C
ATOM   1827  C   LEU A 113      29.931  11.237  12.615  1.00 23.62           C
ATOM   1828  O   LEU A 113      30.195  10.036  12.661  1.00 25.72           O
ATOM   1829  CB  LEU A 113      28.787  12.216  10.640  1.00 22.99           C
ATOM   1830  CG  LEU A 113      29.371  11.175   9.667  1.00 21.77           C
ATOM   1831  CD1 LEU A 113      28.352  10.059   9.472  1.00 15.48           C
ATOM   1832  CD2 LEU A 113      29.736  11.823   8.326  1.00 19.96           C
ATOM   1833  N   SER A 114      30.789  12.166  13.010  1.00 26.82           N
ATOM   1834  CA  SER A 114      32.120  11.804  13.483  1.00 25.44           C
ATOM   1835  C   SER A 114      32.233  11.567  14.982  1.00 29.24           C
ATOM   1836  O   SER A 114      33.260  11.087  15.447  1.00 31.56           O
ATOM   1837  CB ASER A 114      33.113  12.907  13.107  1.00 26.75           C
ATOM   1838  OG ASER A 114      32.755  13.541  11.893  1.00 22.24           O
ATOM   1839  N   THR A 115      31.192  11.899  15.739  1.00 25.45           N
ATOM   1840  CA  THR A 115      31.237  11.731  17.187  1.00 29.20           C
ATOM   1841  C   THR A 115      30.280  10.675  17.738  1.00 26.83           C
ATOM   1842  O   THR A 115      29.483  10.940  18.642  1.00 31.22           O
ATOM   1843  CB  THR A 115      30.965  13.084  17.882  1.00 28.25           C
ATOM   1844  OG1 THR A 115      29.623  13.492  17.616  1.00 29.49           O
ATOM   1845  CG2 THR A 115      31.887  14.144  17.316  1.00 27.08           C
ATOM   1846  N   GLY A 116      30.333   9.479  17.168  1.00 23.18           N
ATOM   1847  CA  GLY A 116      29.487   8.409  17.671  1.00 22.75           C
ATOM   1848  C   GLY A 116      28.010   8.417  17.324  1.00 20.78           C
ATOM   1849  O   GLY A 116      27.241   7.654  17.907  1.00 24.45           O
ATOM   1850  N   GLY A 117      27.603   9.272  16.396  1.00 15.51           N
ATOM   1851  CA  GLY A 117      26.219   9.290  15.976  1.00 16.75           C
ATOM   1852  C   GLY A 117      25.384  10.191  16.842  1.00 15.95           C
ATOM   1853  O   GLY A 117      24.166  10.101  16.839  1.00 12.96           O
ATOM   1854  N   TYR A 118      26.053  11.041  17.605  1.00 13.13           N
ATOM   1855  CA  TYR A 118      25.347  11.944  18.489  1.00 15.36           C
ATOM   1856  C   TYR A 118      24.273  12.730  17.748  1.00 13.92           C
ATOM   1857  O   TYR A 118      24.534  13.336  16.699  1.00 12.81           O
ATOM   1858  CB  TYR A 118      26.318  12.927  19.131  1.00 21.41           C
ATOM   1859  CG  TYR A 118      25.656  13.780  20.196  1.00 27.93           C
ATOM   1860  CD1 TYR A 118      25.538  13.315  21.510  1.00 35.93           C
ATOM   1861  CD2 TYR A 118      25.120  15.028  19.887  1.00 31.39           C
ATOM   1862  CE1 TYR A 118      24.905  14.074  22.492  1.00 38.32           C
ATOM   1863  CE2 TYR A 118      24.484  15.801  20.857  1.00 37.04           C
ATOM   1864  CZ  TYR A 118      24.381  15.315  22.163  1.00 41.94           C
ATOM   1865  OH  TYR A 118      23.767  16.070  23.148  1.00 48.80           O
ATOM   1866  N   GLY A 119      23.066  12.730  18.300  1.00 11.73           N
ATOM   1867  CA  GLY A 119      21.998  13.472  17.662  1.00 14.26           C
ATOM   1868  C   GLY A 119      21.224  12.688  16.629  1.00 15.15           C
ATOM   1869  O   GLY A 119      20.117  13.081  16.286  1.00 15.61           O
ATOM   1870  N   TYR A 120      21.787  11.603  16.099  1.00 12.31           N
ATOM   1871  CA  TYR A 120      21.032  10.823  15.119  1.00 11.11           C
ATOM   1872  C   TYR A 120      20.068   9.941  15.890  1.00 12.40           C
ATOM   1873  O   TYR A 120      20.411   8.864  16.388  1.00 12.96           O
ATOM   1874  CB  TYR A 120      21.977  10.021  14.238  1.00  9.11           C
ATOM   1875  CG  TYR A 120      22.619  10.914  13.219  1.00  9.61           C
ATOM   1876  CD1 TYR A 120      23.702  11.724  13.563  1.00  7.81           C
ATOM   1877  CD2 TYR A 120      22.119  10.983  11.909  1.00  9.87           C
ATOM   1878  CE1 TYR A 120      24.291  12.579  12.623  1.00 12.00           C
ATOM   1879  CE2 TYR A 120      22.699  11.857  10.942  1.00 12.19           C
ATOM   1880  CZ  TYR A 120      23.781  12.640  11.315  1.00 14.68           C
ATOM   1881  OH  TYR A 120      24.365  13.478  10.394  1.00 14.65           O
ATOM   1882  N   ASP A 121      18.833  10.404  15.964  1.00 12.14           N
ATOM   1883  CA  ASP A 121      17.811   9.732  16.753  1.00 13.41           C
ATOM   1884  C   ASP A 121      16.967   8.677  16.070  1.00 13.54           C
ATOM   1885  O   ASP A 121      16.331   7.881  16.750  1.00 16.21           O
ATOM   1886  CB  ASP A 121      16.890  10.805  17.348  1.00 15.96           C
ATOM   1887  CG  ASP A 121      16.384  11.758  16.292  1.00 16.20           C
ATOM   1888  OD1 ASP A 121      15.335  11.482  15.688  1.00 20.47           O
ATOM   1889  OD2 ASP A 121      17.052  12.783  16.027  1.00 19.88           O
ATOM   1890  N   SER A 122      16.914   8.672  14.748  1.00 11.58           N
ATOM   1891  CA  SER A 122      16.095   7.671  14.046  1.00 14.53           C
ATOM   1892  C   SER A 122      16.999   6.801  13.188  1.00 12.67           C
ATOM   1893  O   SER A 122      17.875   7.318  12.503  1.00 11.02           O
ATOM   1894  CB  SER A 122      15.043   8.345  13.143  1.00 19.60           C
ATOM   1895  OG  SER A 122      14.303   9.308  13.878  1.00 27.48           O
ATOM   1896  N   TRP A 123      16.771   5.489  13.219  1.00 10.76           N
ATOM   1897  CA  TRP A 123      17.606   4.530  12.465  1.00 13.96           C
ATOM   1898  C   TRP A 123      16.888   3.467  11.643  1.00 13.97           C
ATOM   1899  O   TRP A 123      15.866   2.936  12.066  1.00 12.10           O
ATOM   1900  CB  TRP A 123      18.535   3.792  13.439  1.00 11.83           C
ATOM   1901  CG  TRP A 123      19.539   4.681  14.097  1.00 11.69           C
ATOM   1902  CD1 TRP A 123      19.298   5.679  14.981  1.00 15.65           C
ATOM   1903  CD2 TRP A 123      20.953   4.695  13.845  1.00 13.27           C
ATOM   1904  NE1 TRP A 123      20.478   6.327  15.299  1.00 15.70           N
ATOM   1905  CE2 TRP A 123      21.504   5.737  14.612  1.00 13.02           C
ATOM   1906  CE3 TRP A 123      21.803   3.920  13.039  1.00 13.17           C
ATOM   1907  CZ2 TRP A 123      22.870   6.033  14.596  1.00 18.45           C
ATOM   1908  CZ3 TRP A 123      23.152   4.213  13.023  1.00 19.46           C
ATOM   1909  CH2 TRP A 123      23.673   5.261  13.801  1.00 15.88           C
ATOM   1910  N   GLY A 124      17.454   3.152  10.474  1.00 12.25           N
ATOM   1911  CA  GLY A 124      16.926   2.090   9.654  1.00 12.34           C
ATOM   1912  C   GLY A 124      17.355   0.754  10.256  1.00 14.56           C
ATOM   1913  O   GLY A 124      18.107   0.722  11.227  1.00 17.05           O
ATOM   1914  N   GLN A 125      16.889  -0.344   9.682  1.00 11.65           N
ATOM   1915  CA  GLN A 125      17.195  -1.681  10.193  1.00 18.32           C
ATOM   1916  C   GLN A 125      18.558  -2.218   9.748  1.00 16.23           C
ATOM   1917  O   GLN A 125      19.019  -3.237  10.284  1.00 14.64           O
ATOM   1918  CB  GLN A 125      16.108  -2.663   9.758  1.00 18.17           C
ATOM   1919  CG  GLN A 125      14.721  -2.243  10.155  1.00 31.01           C
ATOM   1920  CD  GLN A 125      14.598  -2.121  11.652  1.00 36.07           C
ATOM   1921  OE1 GLN A 125      14.892  -3.064  12.389  1.00 39.84           O
ATOM   1922  NE2 GLN A 125      14.170  -0.953  12.119  1.00 43.73           N
ATOM   1923  N   GLY A 126      19.193  -1.554   8.775  1.00 14.93           N
ATOM   1924  CA  GLY A 126      20.516  -2.001   8.328  1.00 16.55           C
ATOM   1925  C   GLY A 126      20.488  -2.817   7.038  1.00 16.31           C
ATOM   1926  O   GLY A 126      19.663  -3.711   6.877  1.00 16.69           O
ATOM   1927  N   THR A 127      21.405  -2.516   6.127  1.00 11.43           N
ATOM   1928  CA  THR A 127      21.481  -3.183   4.837  1.00 14.09           C
ATOM   1929  C   THR A 127      22.858  -3.815   4.677  1.00 16.52           C
ATOM   1930  O   THR A 127      23.879  -3.118   4.769  1.00 11.74           O
ATOM   1931  CB  THR A 127      21.284  -2.161   3.707  1.00 15.17           C
ATOM   1932  OG1 THR A 127      19.957  -1.620   3.786  1.00 17.22           O
ATOM   1933  CG2 THR A 127      21.504  -2.818   2.344  1.00 15.19           C
ATOM   1934  N   GLN A 128      22.893  -5.123   4.451  1.00 15.01           N
ATOM   1935  CA  GLN A 128      24.182  -5.798   4.288  1.00 16.16           C
ATOM   1936  C   GLN A 128      24.820  -5.483   2.929  1.00 13.72           C
ATOM   1937  O   GLN A 128      24.162  -5.457   1.884  1.00 14.71           O
ATOM   1938  CB  GLN A 128      24.039  -7.316   4.430  1.00 17.50           C
ATOM   1939  CG  GLN A 128      25.366  -8.074   4.285  1.00 15.97           C
ATOM   1940  CD  GLN A 128      26.311  -7.844   5.450  1.00 20.84           C
ATOM   1941  OE1 GLN A 128      25.950  -8.082   6.589  1.00 23.46           O
ATOM   1942  NE2 GLN A 128      27.530  -7.389   5.169  1.00 16.47           N
ATOM   1943  N   VAL A 129      26.116  -5.227   2.975  1.00 13.21           N
ATOM   1944  CA  VAL A 129      26.896  -4.932   1.803  1.00 10.13           C
ATOM   1945  C   VAL A 129      28.079  -5.876   1.944  1.00 13.46           C
ATOM   1946  O   VAL A 129      28.761  -5.891   2.989  1.00  9.46           O
ATOM   1947  CB  VAL A 129      27.342  -3.464   1.803  1.00 13.58           C
ATOM   1948  CG1 VAL A 129      28.448  -3.227   0.722  1.00 16.47           C
ATOM   1949  CG2 VAL A 129      26.120  -2.563   1.498  1.00 10.93           C
ATOM   1950  N   THR A 130      28.282  -6.716   0.929  1.00 13.28           N
ATOM   1951  CA  THR A 130      29.406  -7.650   0.948  1.00 13.93           C
ATOM   1952  C   THR A 130      30.237  -7.455  -0.334  1.00 14.62           C
ATOM   1953  O   THR A 130      29.758  -7.656  -1.449  1.00 13.73           O
ATOM   1954  CB  THR A 130      28.903  -9.104   1.061  1.00 15.08           C
ATOM   1955  OG1 THR A 130      28.079  -9.220   2.220  1.00 15.86           O
ATOM   1956  CG2 THR A 130      30.065 -10.078   1.193  1.00 15.45           C
ATOM   1957  N   VAL A 131      31.493  -7.061  -0.165  1.00 10.55           N
ATOM   1958  CA  VAL A 131      32.345  -6.818  -1.300  1.00 10.52           C
ATOM   1959  C   VAL A 131      33.305  -7.992  -1.357  1.00 15.86           C
ATOM   1960  O   VAL A 131      34.185  -8.105  -0.502  1.00 13.94           O
ATOM   1961  CB  VAL A 131      33.155  -5.554  -1.114  1.00 10.32           C
ATOM   1962  CG1 VAL A 131      34.054  -5.338  -2.364  1.00 10.83           C
ATOM   1963  CG2 VAL A 131      32.225  -4.369  -0.882  1.00  8.28           C
ATOM   1964  N   SER A 132      33.144  -8.848  -2.363  1.00 14.04           N
ATOM   1965  CA  SER A 132      33.966 -10.030  -2.486  1.00 17.69           C
ATOM   1966  C   SER A 132      35.245  -9.781  -3.267  1.00 20.48           C
ATOM   1967  O   SER A 132      35.359  -8.825  -4.025  1.00 14.71           O
ATOM   1968  CB  SER A 132      33.136 -11.144  -3.114  1.00 16.97           C
ATOM   1969  OG  SER A 132      32.513 -10.673  -4.287  1.00 16.94           O
ATOM   1970  N   SER A 133      36.233 -10.648  -3.083  1.00 25.65           N
ATOM   1971  CA  SER A 133      37.498 -10.410  -3.768  1.00 31.45           C
ATOM   1972  C   SER A 133      37.476 -10.800  -5.219  1.00 34.10           C
ATOM   1973  O   SER A 133      36.639 -11.586  -5.669  1.00 34.36           O
ATOM   1974  CB  SER A 133      38.651 -11.141  -3.068  1.00 35.02           C
ATOM   1975  OG  SER A 133      38.536 -12.534  -3.254  1.00 40.76           O
ATOM   1976  N   ARG A 134      38.410 -10.220  -5.950  1.00 38.14           N
ATOM   1977  CA  ARG A 134      38.559 -10.493  -7.363  1.00 41.69           C
ATOM   1978  C   ARG A 134      39.104 -11.919  -7.479  1.00 43.78           C
ATOM   1979  O   ARG A 134      39.518 -12.525  -6.475  1.00 43.25           O
ATOM   1980  CB  ARG A 134      39.509  -9.462  -7.981  1.00 41.39           C
ATOM   1981  CG  ARG A 134      38.979  -8.005  -7.919  1.00 39.86           C
ATOM   1982  CD  ARG A 134      40.128  -6.997  -7.992  1.00 41.19           C
ATOM   1983  NE  ARG A 134      39.708  -5.598  -8.115  1.00 43.45           N
ATOM   1984  CZ  ARG A 134      39.532  -4.944  -9.270  1.00 43.06           C
ATOM   1985  NH1 ARG A 134      39.733  -5.550 -10.434  1.00 36.54           N
ATOM   1986  NH2 ARG A 134      39.172  -3.659  -9.264  1.00 39.26           N
ATOM   1987  N   ARG A 135      39.074 -12.455  -8.699  1.00 48.19           N
ATOM   1988  CA  ARG A 135      39.540 -13.809  -8.944  1.00 51.32           C
ATOM   1989  C   ARG A 135      40.882 -13.863  -9.645  1.00 53.71           C
ATOM   1990  O   ARG A 135      41.640 -14.830  -9.391  1.00 55.08           O
