# Supplementary material for: A non-redundant data set of nanobody-antigen crystal structures
Source: Data Brief. 2019 Mar 6;24:103754. doi: 10.1016/j.dib.2019.103754 (PMC6441729; doi:10.1016/j.dib.2019.103754)
Supplement: Multimedia component 5 [file mmc5.zip › Data_set/Nb-Ag_3/1mvf_3.pdb]

ATOM      1  N   SER D   4     -11.690 -12.662  30.886  1.00 52.48           N
ATOM      2  CA  SER D   4     -11.295 -11.255  30.588  1.00 51.33           C
ATOM      3  C   SER D   4     -11.581 -10.937  29.123  1.00 50.10           C
ATOM      4  O   SER D   4     -11.560 -11.828  28.273  1.00 46.64           O
ATOM      5  CB  SER D   4      -9.804 -11.058  30.870  1.00 54.46           C
ATOM      6  OG  SER D   4      -9.475 -11.455  32.190  1.00 55.23           O
ATOM      7  N   SER D   5     -11.844  -9.669  28.829  1.00 47.32           N
ATOM      8  CA  SER D   5     -12.131  -9.266  27.459  1.00 47.61           C
ATOM      9  C   SER D   5     -12.060  -7.757  27.260  1.00 46.35           C
ATOM     10  O   SER D   5     -12.225  -6.982  28.202  1.00 44.22           O
ATOM     11  CB  SER D   5     -13.520  -9.761  27.052  1.00 49.40           C
ATOM     12  OG  SER D   5     -14.519  -9.209  27.891  1.00 51.42           O
ATOM     13  N   VAL D   6     -11.798  -7.342  26.026  1.00 45.58           N
ATOM     14  CA  VAL D   6     -11.740  -5.924  25.716  1.00 44.52           C
ATOM     15  C   VAL D   6     -13.167  -5.525  25.368  1.00 46.67           C
ATOM     16  O   VAL D   6     -13.769  -6.070  24.441  1.00 45.78           O
ATOM     17  CB  VAL D   6     -10.793  -5.641  24.525  1.00 40.64           C
ATOM     18  CG1 VAL D   6     -11.242  -6.408  23.292  1.00 45.05           C
ATOM     19  CG2 VAL D   6     -10.748  -4.149  24.246  1.00 38.62           C
ATOM     20  N   LYS D   7     -13.716  -4.587  26.129  1.00 49.77           N
ATOM     21  CA  LYS D   7     -15.085  -4.144  25.904  1.00 53.45           C
ATOM     22  C   LYS D   7     -15.171  -2.697  25.458  1.00 55.23           C
ATOM     23  O   LYS D   7     -14.271  -1.892  25.714  1.00 56.70           O
ATOM     24  CB  LYS D   7     -15.917  -4.339  27.176  1.00 53.16           C
ATOM     25  N   ARG D   8     -16.271  -2.366  24.795  1.00 54.91           N
ATOM     26  CA  ARG D   8     -16.464  -1.016  24.306  1.00 55.61           C
ATOM     27  C   ARG D   8     -16.999  -0.147  25.431  1.00 53.04           C
ATOM     28  O   ARG D   8     -18.076  -0.389  25.963  1.00 53.19           O
ATOM     29  CB  ARG D   8     -17.454  -1.001  23.145  1.00 56.83           C
ATOM     30  CG  ARG D   8     -17.173   0.113  22.158  1.00 61.60           C
ATOM     31  CD  ARG D   8     -18.270   0.262  21.120  1.00 66.44           C
ATOM     32  NE  ARG D   8     -19.518   0.698  21.733  1.00 67.09           N
ATOM     33  CZ  ARG D   8     -20.532  -0.104  22.031  1.00 66.96           C
ATOM     34  NH1 ARG D   8     -20.463  -1.405  21.771  1.00 65.01           N
ATOM     35  NH2 ARG D   8     -21.606   0.400  22.612  1.00 66.92           N
ATOM     36  N   TRP D   9     -16.233   0.866  25.797  1.00 53.52           N
ATOM     37  CA  TRP D   9     -16.634   1.776  26.858  1.00 53.37           C
ATOM     38  C   TRP D   9     -17.072   3.054  26.181  1.00 52.88           C
ATOM     39  O   TRP D   9     -16.342   4.035  26.147  1.00 51.27           O
ATOM     40  CB  TRP D   9     -15.449   2.025  27.789  1.00 52.69           C
ATOM     41  CG  TRP D   9     -15.635   3.093  28.834  1.00 54.48           C
ATOM     42  CD1 TRP D   9     -16.724   3.908  29.007  1.00 55.06           C
ATOM     43  CD2 TRP D   9     -14.651   3.527  29.776  1.00 54.52           C
ATOM     44  NE1 TRP D   9     -16.466   4.828  29.993  1.00 56.01           N
ATOM     45  CE2 TRP D   9     -15.205   4.623  30.482  1.00 56.21           C
ATOM     46  CE3 TRP D   9     -13.352   3.106  30.089  1.00 50.47           C
ATOM     47  CZ2 TRP D   9     -14.499   5.298  31.488  1.00 55.33           C
ATOM     48  CZ3 TRP D   9     -12.651   3.775  31.087  1.00 52.09           C
ATOM     49  CH2 TRP D   9     -13.225   4.862  31.769  1.00 55.50           C
ATOM     50  N   GLY D  10     -18.277   3.013  25.616  1.00 54.57           N
ATOM     51  CA  GLY D  10     -18.834   4.151  24.900  1.00 53.65           C
ATOM     52  C   GLY D  10     -18.194   4.431  23.549  1.00 55.69           C
ATOM     53  O   GLY D  10     -18.437   3.701  22.590  1.00 57.98           O
ATOM     54  N   ASN D  11     -17.362   5.470  23.489  1.00 53.69           N
ATOM     55  CA  ASN D  11     -16.662   5.913  22.279  1.00 56.19           C
ATOM     56  C   ASN D  11     -15.271   5.255  22.106  1.00 55.11           C
ATOM     57  O   ASN D  11     -14.523   5.603  21.191  1.00 52.89           O
ATOM     58  CB  ASN D  11     -16.517   7.424  22.367  1.00 58.85           C
ATOM     59  CG  ASN D  11     -16.549   8.112  21.035  1.00 59.83           C
ATOM     60  OD1 ASN D  11     -17.449   7.893  20.241  1.00 64.49           O
ATOM     61  ND2 ASN D  11     -15.581   8.989  20.806  1.00 64.66           N
ATOM     62  N   SER D  12     -14.913   4.318  22.988  1.00 52.93           N
ATOM     63  CA  SER D  12     -13.587   3.697  22.892  1.00 49.07           C
ATOM     64  C   SER D  12     -13.445   2.304  23.513  1.00 44.10           C
ATOM     65  O   SER D  12     -14.192   1.929  24.417  1.00 43.86           O
ATOM     66  CB  SER D  12     -12.542   4.614  23.539  1.00 52.21           C
ATOM     67  OG  SER D  12     -12.638   5.934  23.030  1.00 62.84           O
ATOM     68  N   PRO D  13     -12.477   1.513  23.020  1.00 38.72           N
ATOM     69  CA  PRO D  13     -12.219   0.162  23.523  1.00 32.97           C
ATOM     70  C   PRO D  13     -11.603   0.311  24.909  1.00 31.99           C
ATOM     71  O   PRO D  13     -10.868   1.267  25.153  1.00 28.73           O
ATOM     72  CB  PRO D  13     -11.210  -0.384  22.509  1.00 34.21           C
ATOM     73  CG  PRO D  13     -11.479   0.441  21.274  1.00 30.84           C
ATOM     74  CD  PRO D  13     -11.562   1.800  21.904  1.00 32.73           C
ATOM     75  N   ALA D  14     -11.893  -0.626  25.806  1.00 33.48           N
ATOM     76  CA  ALA D  14     -11.356  -0.569  27.163  1.00 36.96           C
ATOM     77  C   ALA D  14     -11.211  -1.941  27.810  1.00 38.18           C
ATOM     78  O   ALA D  14     -11.910  -2.891  27.455  1.00 38.26           O
ATOM     79  CB  ALA D  14     -12.233   0.320  28.034  1.00 38.97           C
ATOM     80  N   VAL D  15     -10.294  -2.027  28.768  1.00 39.21           N
ATOM     81  CA  VAL D  15     -10.040  -3.264  29.494  1.00 39.86           C
ATOM     82  C   VAL D  15     -10.149  -2.981  30.985  1.00 41.13           C
ATOM     83  O   VAL D  15      -9.438  -2.122  31.509  1.00 40.77           O
ATOM     84  CB  VAL D  15      -8.621  -3.801  29.207  1.00 40.47           C
ATOM     85  CG1 VAL D  15      -8.390  -5.102  29.966  1.00 40.57           C
ATOM     86  CG2 VAL D  15      -8.436  -4.001  27.711  1.00 45.42           C
ATOM     87  N   ARG D  16     -11.047  -3.685  31.670  1.00 39.02           N
ATOM     88  CA  ARG D  16     -11.191  -3.477  33.103  1.00 38.39           C
ATOM     89  C   ARG D  16     -10.070  -4.204  33.824  1.00 35.49           C
ATOM     90  O   ARG D  16      -9.689  -5.313  33.445  1.00 36.37           O
ATOM     91  CB  ARG D  16     -12.550  -3.972  33.603  1.00 39.42           C
ATOM     92  CG  ARG D  16     -13.729  -3.209  33.024  1.00 49.35           C
ATOM     93  CD  ARG D  16     -14.940  -3.289  33.940  1.00 52.43           C
ATOM     94  NE  ARG D  16     -15.389  -4.658  34.171  1.00 61.44           N
ATOM     95  CZ  ARG D  16     -15.914  -5.442  33.236  1.00 66.63           C
ATOM     96  NH1 ARG D  16     -16.061  -4.996  31.995  1.00 68.81           N
ATOM     97  NH2 ARG D  16     -16.299  -6.673  33.547  1.00 68.29           N
ATOM     98  N   ILE D  17      -9.533  -3.569  34.857  1.00 35.18           N
ATOM     99  CA  ILE D  17      -8.445  -4.161  35.617  1.00 35.20           C
ATOM    100  C   ILE D  17      -8.958  -4.728  36.933  1.00 35.23           C
ATOM    101  O   ILE D  17      -9.441  -3.985  37.785  1.00 35.51           O
ATOM    102  CB  ILE D  17      -7.359  -3.116  35.932  1.00 35.06           C
ATOM    103  CG1 ILE D  17      -6.958  -2.378  34.652  1.00 38.84           C
ATOM    104  CG2 ILE D  17      -6.155  -3.797  36.556  1.00 31.35           C
ATOM    105  CD1 ILE D  17      -6.501  -3.282  33.536  1.00 35.25           C
ATOM    106  N   PRO D  18      -8.867  -6.056  37.113  1.00 37.32           N
ATOM    107  CA  PRO D  18      -9.332  -6.680  38.355  1.00 33.63           C
ATOM    108  C   PRO D  18      -8.651  -6.059  39.571  1.00 35.09           C
ATOM    109  O   PRO D  18      -7.468  -5.721  39.525  1.00 31.33           O
ATOM    110  CB  PRO D  18      -8.973  -8.152  38.146  1.00 36.98           C
ATOM    111  CG  PRO D  18      -7.788  -8.076  37.201  1.00 43.45           C
ATOM    112  CD  PRO D  18      -8.342  -7.087  36.207  1.00 37.44           C
ATOM    113  N   ALA D  19      -9.409  -5.910  40.653  1.00 31.88           N
ATOM    114  CA  ALA D  19      -8.902  -5.309  41.881  1.00 32.93           C
ATOM    115  C   ALA D  19      -7.545  -5.833  42.346  1.00 33.46           C
ATOM    116  O   ALA D  19      -6.716  -5.065  42.840  1.00 32.08           O
ATOM    117  CB  ALA D  19      -9.930  -5.476  42.998  1.00 36.79           C
ATOM    118  N   THR D  20      -7.314  -7.131  42.195  1.00 29.49           N
ATOM    119  CA  THR D  20      -6.048  -7.708  42.629  1.00 32.76           C
ATOM    120  C   THR D  20      -4.857  -7.209  41.814  1.00 32.46           C
ATOM    121  O   THR D  20      -3.754  -7.077  42.344  1.00 34.70           O
ATOM    122  CB  THR D  20      -6.087  -9.249  42.598  1.00 34.08           C
ATOM    123  OG1 THR D  20      -6.573  -9.694  41.330  1.00 31.47           O
ATOM    124  CG2 THR D  20      -6.983  -9.782  43.716  1.00 33.62           C
ATOM    125  N   LEU D  21      -5.073  -6.931  40.531  1.00 35.31           N
ATOM    126  CA  LEU D  21      -3.990  -6.421  39.695  1.00 31.25           C
ATOM    127  C   LEU D  21      -3.718  -4.959  40.028  1.00 31.08           C
ATOM    128  O   LEU D  21      -2.580  -4.499  39.947  1.00 31.49           O
ATOM    129  CB  LEU D  21      -4.320  -6.588  38.206  1.00 32.32           C
ATOM    130  CG  LEU D  21      -4.095  -7.999  37.650  1.00 35.26           C
ATOM    131  CD1 LEU D  21      -4.614  -8.109  36.223  1.00 27.45           C
ATOM    132  CD2 LEU D  21      -2.605  -8.315  37.699  1.00 30.87           C
ATOM    133  N   MET D  22      -4.761  -4.225  40.402  1.00 30.63           N
ATOM    134  CA  MET D  22      -4.586  -2.828  40.778  1.00 31.11           C
ATOM    135  C   MET D  22      -3.690  -2.815  42.012  1.00 32.50           C
ATOM    136  O   MET D  22      -2.752  -2.020  42.108  1.00 31.81           O
ATOM    137  CB  MET D  22      -5.936  -2.181  41.115  1.00 33.09           C
ATOM    138  CG  MET D  22      -6.852  -1.975  39.915  1.00 32.81           C
ATOM    139  SD  MET D  22      -6.270  -0.673  38.797  1.00 35.83           S
ATOM    140  CE  MET D  22      -6.464   0.773  39.799  1.00 27.36           C
ATOM    141  N   GLN D  23      -3.980  -3.710  42.953  1.00 30.54           N
ATOM    142  CA  GLN D  23      -3.202  -3.792  44.185  1.00 29.84           C
ATOM    143  C   GLN D  23      -1.785  -4.258  43.897  1.00 29.92           C
ATOM    144  O   GLN D  23      -0.828  -3.739  44.463  1.00 31.07           O
ATOM    145  CB  GLN D  23      -3.869  -4.747  45.176  1.00 32.01           C
ATOM    146  CG  GLN D  23      -5.260  -4.304  45.596  1.00 32.05           C
ATOM    147  CD  GLN D  23      -5.890  -5.231  46.615  1.00 34.32           C
ATOM    148  OE1 GLN D  23      -5.970  -6.445  46.409  1.00 34.21           O
ATOM    149  NE2 GLN D  23      -6.357  -4.660  47.717  1.00 34.67           N
ATOM    150  N   ALA D  24      -1.661  -5.235  43.004  1.00 32.28           N
ATOM    151  CA  ALA D  24      -0.362  -5.779  42.637  1.00 30.53           C
ATOM    152  C   ALA D  24       0.579  -4.682  42.148  1.00 35.28           C
ATOM    153  O   ALA D  24       1.768  -4.678  42.469  1.00 30.56           O
ATOM    154  CB  ALA D  24      -0.534  -6.833  41.557  1.00 27.85           C
ATOM    155  N   LEU D  25       0.036  -3.749  41.373  1.00 32.31           N
ATOM    156  CA  LEU D  25       0.830  -2.660  40.821  1.00 32.04           C
ATOM    157  C   LEU D  25       0.670  -1.350  41.576  1.00 33.39           C
ATOM    158  O   LEU D  25       1.110  -0.307  41.104  1.00 33.30           O
ATOM    159  CB  LEU D  25       0.452  -2.448  39.354  1.00 35.62           C
ATOM    160  CG  LEU D  25       0.715  -3.625  38.418  1.00 36.69           C
ATOM    161  CD1 LEU D  25       0.147  -3.330  37.040  1.00 39.59           C
ATOM    162  CD2 LEU D  25       2.211  -3.887  38.347  1.00 41.92           C
ATOM    163  N   ASN D  26       0.054  -1.401  42.752  1.00 31.58           N
ATOM    164  CA  ASN D  26      -0.165  -0.192  43.534  1.00 36.30           C
ATOM    165  C   ASN D  26      -0.791   0.900  42.667  1.00 35.28           C
ATOM    166  O   ASN D  26      -0.421   2.069  42.757  1.00 37.20           O
ATOM    167  CB  ASN D  26       1.151   0.316  44.133  1.00 37.34           C
ATOM    168  CG  ASN D  26       1.744  -0.648  45.140  1.00 44.24           C
ATOM    169  OD1 ASN D  26       1.074  -1.068  46.085  1.00 38.59           O
ATOM    170  ND2 ASN D  26       3.011  -0.996  44.950  1.00 47.68           N
ATOM    171  N   LEU D  27      -1.731   0.503  41.817  1.00 33.92           N
ATOM    172  CA  LEU D  27      -2.424   1.439  40.944  1.00 32.75           C
ATOM    173  C   LEU D  27      -3.692   1.975  41.576  1.00 34.78           C
ATOM    174  O   LEU D  27      -4.402   1.258  42.281  1.00 36.45           O
ATOM    175  CB  LEU D  27      -2.805   0.775  39.622  1.00 36.92           C
ATOM    176  CG  LEU D  27      -1.718   0.468  38.597  1.00 37.06           C
ATOM    177  CD1 LEU D  27      -2.350  -0.220  37.396  1.00 33.67           C
ATOM    178  CD2 LEU D  27      -1.036   1.764  38.178  1.00 35.50           C
ATOM    179  N   ASN D  28      -3.969   3.245  41.308  1.00 34.14           N
ATOM    180  CA  ASN D  28      -5.174   3.896  41.804  1.00 37.65           C
ATOM    181  C   ASN D  28      -5.758   4.645  40.617  1.00 40.96           C
ATOM    182  O   ASN D  28      -5.037   4.975  39.674  1.00 39.02           O
ATOM    183  CB  ASN D  28      -4.849   4.888  42.925  1.00 41.68           C
ATOM    184  CG  ASN D  28      -4.160   4.235  44.104  1.00 43.31           C
ATOM    185  OD1 ASN D  28      -3.001   3.827  44.015  1.00 58.55           O
ATOM    186  ND2 ASN D  28      -4.874   4.119  45.214  1.00 51.22           N
ATOM    187  N   ILE D  29      -7.059   4.901  40.651  1.00 39.70           N
ATOM    188  CA  ILE D  29      -7.700   5.620  39.564  1.00 41.08           C
ATOM    189  C   ILE D  29      -6.936   6.917  39.320  1.00 41.27           C
ATOM    190  O   ILE D  29      -6.418   7.526  40.256  1.00 44.65           O
ATOM    191  CB  ILE D  29      -9.167   5.960  39.905  1.00 42.80           C
ATOM    192  CG1 ILE D  29      -9.954   4.676  40.180  1.00 45.26           C
ATOM    193  CG2 ILE D  29      -9.801   6.729  38.760  1.00 46.49           C
ATOM    194  CD1 ILE D  29     -10.016   3.722  39.008  1.00 49.31           C
ATOM    195  N   ASP D  30      -6.858   7.316  38.055  1.00 42.01           N
ATOM    196  CA  ASP D  30      -6.176   8.537  37.637  1.00 39.10           C
ATOM    197  C   ASP D  30      -4.657   8.450  37.554  1.00 41.14           C
ATOM    198  O   ASP D  30      -4.007   9.430  37.188  1.00 38.58           O
ATOM    199  CB  ASP D  30      -6.573   9.714  38.534  1.00 46.78           C
ATOM    200  CG  ASP D  30      -8.059  10.007  38.482  1.00 53.52           C
ATOM    201  OD1 ASP D  30      -8.581  10.251  37.372  1.00 53.09           O
ATOM    202  OD2 ASP D  30      -8.706   9.995  39.551  1.00 57.80           O
ATOM    203  N   ASP D  31      -4.077   7.302  37.901  1.00 39.68           N
ATOM    204  CA  ASP D  31      -2.628   7.171  37.780  1.00 40.60           C
ATOM    205  C   ASP D  31      -2.330   6.980  36.304  1.00 41.21           C
ATOM    206  O   ASP D  31      -3.023   6.231  35.616  1.00 42.97           O
ATOM    207  CB  ASP D  31      -2.079   5.962  38.548  1.00 42.38           C
ATOM    208  CG  ASP D  31      -2.168   6.125  40.049  1.00 47.20           C
ATOM    209  OD1 ASP D  31      -1.912   7.239  40.549  1.00 44.39           O
ATOM    210  OD2 ASP D  31      -2.462   5.126  40.732  1.00 51.27           O
ATOM    211  N   GLU D  32      -1.305   7.661  35.810  1.00 43.04           N
ATOM    212  CA  GLU D  32      -0.947   7.530  34.408  1.00 40.62           C
ATOM    213  C   GLU D  32      -0.189   6.226  34.184  1.00 41.79           C
ATOM    214  O   GLU D  32       0.562   5.771  35.048  1.00 39.06           O
ATOM    215  CB  GLU D  32      -0.097   8.721  33.956  1.00 44.82           C
ATOM    216  CG  GLU D  32      -0.831  10.054  33.976  1.00 44.57           C
ATOM    217  N   VAL D  33      -0.409   5.622  33.022  1.00 38.00           N
ATOM    218  CA  VAL D  33       0.251   4.377  32.665  1.00 32.33           C
ATOM    219  C   VAL D  33       0.772   4.489  31.240  1.00 33.74           C
ATOM    220  O   VAL D  33       0.380   5.384  30.489  1.00 30.66           O
ATOM    221  CB  VAL D  33      -0.722   3.180  32.732  1.00 29.69           C
ATOM    222  CG1 VAL D  33      -1.210   2.975  34.157  1.00 29.24           C
ATOM    223  CG2 VAL D  33      -1.906   3.426  31.808  1.00 28.15           C
ATOM    224  N   LYS D  34       1.672   3.585  30.880  1.00 33.44           N
ATOM    225  CA  LYS D  34       2.234   3.560  29.540  1.00 34.88           C
ATOM    226  C   LYS D  34       1.685   2.319  28.862  1.00 31.14           C
ATOM    227  O   LYS D  34       1.845   1.211  29.370  1.00 35.34           O
ATOM    228  CB  LYS D  34       3.763   3.489  29.594  1.00 39.49           C
ATOM    229  CG  LYS D  34       4.421   4.706  30.220  1.00 46.43           C
ATOM    230  N   ILE D  35       1.023   2.506  27.726  1.00 28.14           N
ATOM    231  CA  ILE D  35       0.455   1.389  26.988  1.00 30.18           C
ATOM    232  C   ILE D  35       1.340   1.161  25.776  1.00 28.51           C
ATOM    233  O   ILE D  35       1.769   2.115  25.126  1.00 29.06           O
ATOM    234  CB  ILE D  35      -0.974   1.699  26.523  1.00 31.37           C
ATOM    235  CG1 ILE D  35      -1.805   2.190  27.711  1.00 36.22           C
ATOM    236  CG2 ILE D  35      -1.608   0.443  25.945  1.00 32.80           C
ATOM    237  CD1 ILE D  35      -3.216   2.609  27.342  1.00 40.12           C
ATOM    238  N   ASP D  36       1.610  -0.097  25.456  1.00 27.58           N
ATOM    239  CA  ASP D  36       2.490  -0.366  24.332  1.00 29.95           C
ATOM    240  C   ASP D  36       2.340  -1.794  23.813  1.00 29.56           C
ATOM    241  O   ASP D  36       1.552  -2.582  24.346  1.00 28.38           O
ATOM    242  CB  ASP D  36       3.920  -0.092  24.801  1.00 28.92           C
ATOM    243  CG  ASP D  36       4.899   0.085  23.667  1.00 36.73           C
ATOM    244  OD1 ASP D  36       4.484   0.266  22.501  1.00 29.28           O
ATOM    245  OD2 ASP D  36       6.107   0.075  23.967  1.00 33.23           O
ATOM    246  N   LEU D  37       3.093  -2.108  22.763  1.00 28.48           N
ATOM    247  CA  LEU D  37       3.092  -3.429  22.142  1.00 25.98           C
ATOM    248  C   LEU D  37       4.506  -4.004  22.233  1.00 31.79           C
ATOM    249  O   LEU D  37       5.425  -3.523  21.565  1.00 28.21           O
ATOM    250  CB  LEU D  37       2.678  -3.329  20.671  1.00 25.83           C
ATOM    251  CG  LEU D  37       2.606  -4.637  19.875  1.00 29.07           C
ATOM    252  CD1 LEU D  37       1.533  -5.539  20.476  1.00 29.24           C
ATOM    253  CD2 LEU D  37       2.282  -4.343  18.417  1.00 29.31           C
ATOM    254  N   VAL D  38       4.677  -5.027  23.066  1.00 32.31           N
ATOM    255  CA  VAL D  38       5.980  -5.659  23.246  1.00 33.69           C
ATOM    256  C   VAL D  38       5.845  -7.171  23.115  1.00 34.39           C
ATOM    257  O   VAL D  38       5.050  -7.791  23.819  1.00 34.76           O
ATOM    258  CB  VAL D  38       6.560  -5.334  24.635  1.00 34.26           C
ATOM    259  CG1 VAL D  38       7.989  -5.859  24.734  1.00 39.98           C
ATOM    260  CG2 VAL D  38       6.505  -3.836  24.890  1.00 34.17           C
ATOM    261  N   ASP D  39       6.629  -7.759  22.216  1.00 32.66           N
ATOM    262  CA  ASP D  39       6.588  -9.198  21.973  1.00 36.99           C
ATOM    263  C   ASP D  39       5.210  -9.695  21.565  1.00 37.52           C
ATOM    264  O   ASP D  39       4.802 -10.797  21.931  1.00 37.79           O
ATOM    265  CB  ASP D  39       7.065  -9.974  23.203  1.00 45.59           C
ATOM    266  CG  ASP D  39       8.567  -9.924  23.372  1.00 48.29           C
ATOM    267  OD1 ASP D  39       9.275 -10.381  22.450  1.00 50.61           O
ATOM    268  OD2 ASP D  39       9.040  -9.432  24.419  1.00 55.03           O
ATOM    269  N   GLY D  40       4.495  -8.878  20.803  1.00 33.38           N
ATOM    270  CA  GLY D  40       3.180  -9.271  20.338  1.00 36.39           C
ATOM    271  C   GLY D  40       2.116  -9.236  21.410  1.00 34.20           C
ATOM    272  O   GLY D  40       1.019  -9.761  21.221  1.00 37.06           O
ATOM    273  N   LYS D  41       2.436  -8.620  22.542  1.00 34.98           N
ATOM    274  CA  LYS D  41       1.485  -8.524  23.637  1.00 33.89           C
ATOM    275  C   LYS D  41       1.219  -7.073  23.992  1.00 32.25           C
ATOM    276  O   LYS D  41       2.094  -6.211  23.847  1.00 29.63           O
ATOM    277  CB  LYS D  41       2.022  -9.261  24.866  1.00 34.23           C
ATOM    278  CG  LYS D  41       2.355 -10.720  24.609  1.00 41.93           C
ATOM    279  CD  LYS D  41       2.975 -11.366  25.834  1.00 45.51           C
ATOM    280  CE  LYS D  41       3.351 -12.814  25.558  1.00 51.90           C
ATOM    281  NZ  LYS D  41       3.964 -13.464  26.750  1.00 57.09           N
ATOM    282  N   LEU D  42       0.001  -6.802  24.447  1.00 31.78           N
ATOM    283  CA  LEU D  42      -0.374  -5.454  24.849  1.00 34.52           C
ATOM    284  C   LEU D  42       0.171  -5.276  26.259  1.00 33.88           C
ATOM    285  O   LEU D  42      -0.095  -6.095  27.141  1.00 33.62           O
ATOM    286  CB  LEU D  42      -1.898  -5.303  24.855  1.00 38.49           C
ATOM    287  CG  LEU D  42      -2.493  -3.898  25.009  1.00 40.62           C
ATOM    288  CD1 LEU D  42      -4.005  -4.022  24.998  1.00 40.60           C
ATOM    289  CD2 LEU D  42      -2.027  -3.231  26.291  1.00 46.82           C
ATOM    290  N   ILE D  43       0.928  -4.207  26.470  1.00 27.79           N
ATOM    291  CA  ILE D  43       1.522  -3.947  27.778  1.00 33.01           C
ATOM    292  C   ILE D  43       0.983  -2.681  28.440  1.00 31.39           C
ATOM    293  O   ILE D  43       0.866  -1.639  27.802  1.00 29.70           O
ATOM    294  CB  ILE D  43       3.055  -3.779  27.668  1.00 35.98           C
ATOM    295  CG1 ILE D  43       3.667  -4.947  26.896  1.00 42.03           C
ATOM    296  CG2 ILE D  43       3.662  -3.670  29.058  1.00 46.19           C
ATOM    297  CD1 ILE D  43       3.404  -6.294  27.491  1.00 43.11           C
ATOM    298  N   ILE D  44       0.666  -2.780  29.727  1.00 31.71           N
ATOM    299  CA  ILE D  44       0.187  -1.640  30.502  1.00 30.63           C
ATOM    300  C   ILE D  44       1.120  -1.559  31.703  1.00 33.70           C
ATOM    301  O   ILE D  44       1.174  -2.474  32.526  1.00 32.46           O
ATOM    302  CB  ILE D  44      -1.259  -1.837  30.987  1.00 33.22           C
ATOM    303  CG1 ILE D  44      -2.199  -1.980  29.782  1.00 35.84           C
ATOM    304  CG2 ILE D  44      -1.669  -0.660  31.850  1.00 34.83           C
ATOM    305  CD1 ILE D  44      -3.664  -2.164  30.159  1.00 37.17           C
ATOM    306  N   GLU D  45       1.849  -0.456  31.801  1.00 33.22           N
ATOM    307  CA  GLU D  45       2.834  -0.276  32.856  1.00 36.40           C
ATOM    308  C   GLU D  45       2.759   1.089  33.542  1.00 37.70           C
ATOM    309  O   GLU D  45       2.654   2.118  32.880  1.00 38.85           O
ATOM    310  CB  GLU D  45       4.208  -0.497  32.224  1.00 38.07           C
ATOM    311  CG  GLU D  45       5.410  -0.091  33.027  1.00 45.88           C
ATOM    312  CD  GLU D  45       6.687  -0.344  32.249  1.00 51.30           C
ATOM    313  OE1 GLU D  45       6.769   0.106  31.087  1.00 54.66           O
ATOM    314  OE2 GLU D  45       7.607  -0.987  32.793  1.00 58.40           O
ATOM    315  N   PRO D  46       2.812   1.113  34.888  1.00 37.68           N
ATOM    316  CA  PRO D  46       2.750   2.370  35.642  1.00 36.49           C
ATOM    317  C   PRO D  46       3.892   3.312  35.282  1.00 37.38           C
ATOM    318  O   PRO D  46       4.988   2.865  34.947  1.00 42.19           O
ATOM    319  CB  PRO D  46       2.829   1.894  37.096  1.00 37.22           C
ATOM    320  CG  PRO D  46       2.176   0.522  37.024  1.00 34.49           C
ATOM    321  CD  PRO D  46       2.924  -0.019  35.824  1.00 37.89           C
ATOM    322  N   VAL D  47       3.630   4.615  35.351  1.00 40.62           N
ATOM    323  CA  VAL D  47       4.645   5.614  35.037  1.00 46.37           C
ATOM    324  C   VAL D  47       5.557   5.868  36.235  1.00 48.99           C
ATOM    325  O   VAL D  47       5.012   5.960  37.356  1.00 51.19           O
ATOM    326  CB  VAL D  47       4.006   6.955  34.617  1.00 50.51           C
ATOM    327  CG1 VAL D  47       3.189   6.768  33.349  1.00 49.71           C
ATOM    328  CG2 VAL D  47       3.133   7.488  35.741  1.00 54.19           C
ATOM    329  N   SER E   4      -1.833   8.387  28.784  1.00 45.59           N
ATOM    330  CA  SER E   4      -2.836   7.367  29.216  1.00 45.60           C
ATOM    331  C   SER E   4      -2.850   7.226  30.732  1.00 44.04           C
ATOM    332  O   SER E   4      -1.826   7.400  31.392  1.00 44.68           O
ATOM    333  CB  SER E   4      -2.517   6.006  28.596  1.00 43.22           C
ATOM    334  OG  SER E   4      -2.506   6.078  27.183  1.00 50.25           O
ATOM    335  N   SER E   5      -4.014   6.901  31.278  1.00 42.68           N
ATOM    336  CA  SER E   5      -4.152   6.735  32.717  1.00 44.46           C
ATOM    337  C   SER E   5      -5.272   5.756  33.019  1.00 43.66           C
ATOM    338  O   SER E   5      -6.043   5.387  32.136  1.00 44.95           O
ATOM    339  CB  SER E   5      -4.473   8.075  33.375  1.00 47.34           C
ATOM    340  OG  SER E   5      -5.745   8.538  32.959  1.00 46.70           O
ATOM    341  N   VAL E   6      -5.355   5.330  34.273  1.00 42.89           N
ATOM    342  CA  VAL E   6      -6.402   4.409  34.683  1.00 42.26           C
ATOM    343  C   VAL E   6      -7.609   5.274  35.027  1.00 41.42           C
ATOM    344  O   VAL E   6      -7.487   6.242  35.772  1.00 42.49           O
ATOM    345  CB  VAL E   6      -5.977   3.598  35.924  1.00 42.63           C
ATOM    346  CG1 VAL E   6      -7.059   2.599  36.284  1.00 43.49           C
ATOM    347  CG2 VAL E   6      -4.656   2.890  35.654  1.00 42.63           C
ATOM    348  N   LYS E   7      -8.766   4.939  34.471  1.00 41.18           N
ATOM    349  CA  LYS E   7      -9.971   5.712  34.733  1.00 41.95           C
ATOM    350  C   LYS E   7     -11.058   4.837  35.335  1.00 42.11           C
ATOM    351  O   LYS E   7     -10.991   3.608  35.267  1.00 42.50           O
ATOM    352  CB  LYS E   7     -10.478   6.354  33.438  1.00 42.75           C
ATOM    353  N   ARG E   8     -12.062   5.474  35.926  1.00 45.32           N
ATOM    354  CA  ARG E   8     -13.151   4.741  36.544  1.00 47.34           C
ATOM    355  C   ARG E   8     -14.338   4.560  35.605  1.00 46.20           C
ATOM    356  O   ARG E   8     -14.952   5.528  35.163  1.00 46.07           O
ATOM    357  CB  ARG E   8     -13.607   5.452  37.827  1.00 49.59           C
ATOM    358  CG  ARG E   8     -14.658   4.690  38.631  1.00 48.64           C
ATOM    359  N   TRP E   9     -14.642   3.307  35.286  1.00 50.05           N
ATOM    360  CA  TRP E   9     -15.776   2.971  34.419  1.00 53.37           C
ATOM    361  C   TRP E   9     -16.729   2.104  35.241  1.00 52.55           C
ATOM    362  O   TRP E   9     -16.552   0.893  35.362  1.00 50.24           O
ATOM    363  CB  TRP E   9     -15.277   2.240  33.171  1.00 55.87           C
ATOM    364  CG  TRP E   9     -16.351   1.668  32.304  1.00 58.99           C
ATOM    365  CD1 TRP E   9     -17.612   2.164  32.124  1.00 62.16           C
ATOM    366  CD2 TRP E   9     -16.231   0.538  31.443  1.00 60.77           C
ATOM    367  NE1 TRP E   9     -18.285   1.407  31.197  1.00 63.28           N
ATOM    368  CE2 TRP E   9     -17.467   0.398  30.764  1.00 60.58           C
ATOM    369  CE3 TRP E   9     -15.209  -0.378  31.177  1.00 57.98           C
ATOM    370  CZ2 TRP E   9     -17.694  -0.615  29.824  1.00 59.77           C
ATOM    371  CZ3 TRP E   9     -15.431  -1.386  30.253  1.00 57.15           C
ATOM    372  CH2 TRP E   9     -16.667  -1.498  29.588  1.00 58.15           C
ATOM    373  N   GLY E  10     -17.755   2.757  35.788  1.00 54.54           N
ATOM    374  CA  GLY E  10     -18.724   2.121  36.671  1.00 52.94           C
ATOM    375  C   GLY E  10     -18.090   2.508  38.008  1.00 52.87           C
ATOM    376  O   GLY E  10     -17.967   3.690  38.341  1.00 53.59           O
ATOM    377  N   ASN E  11     -17.651   1.503  38.754  1.00 54.26           N
ATOM    378  CA  ASN E  11     -16.933   1.681  40.031  1.00 55.44           C
ATOM    379  C   ASN E  11     -15.804   0.684  39.822  1.00 54.98           C
ATOM    380  O   ASN E  11     -15.444  -0.083  40.713  1.00 55.91           O
ATOM    381  CB  ASN E  11     -17.771   1.245  41.249  1.00 53.24           C
ATOM    382  N   SER E  12     -15.279   0.685  38.603  1.00 53.30           N
ATOM    383  CA  SER E  12     -14.246  -0.250  38.217  1.00 49.40           C
ATOM    384  C   SER E  12     -13.148   0.415  37.397  1.00 45.92           C
ATOM    385  O   SER E  12     -13.426   1.158  36.459  1.00 44.59           O
ATOM    386  CB  SER E  12     -14.910  -1.377  37.417  1.00 49.60           C
ATOM    387  OG  SER E  12     -14.049  -2.488  37.239  1.00 60.60           O
ATOM    388  N   PRO E  13     -11.879   0.171  37.762  1.00 41.33           N
ATOM    389  CA  PRO E  13     -10.729   0.739  37.059  1.00 39.74           C
ATOM    390  C   PRO E  13     -10.698   0.184  35.641  1.00 37.58           C
ATOM    391  O   PRO E  13     -11.050  -0.974  35.414  1.00 34.20           O
ATOM    392  CB  PRO E  13      -9.551   0.250  37.908  1.00 39.70           C
ATOM    393  CG  PRO E  13     -10.061  -1.084  38.405  1.00 40.19           C
ATOM    394  CD  PRO E  13     -11.411  -0.638  38.899  1.00 40.13           C
ATOM    395  N   ALA E  14     -10.292   1.015  34.690  1.00 40.71           N
ATOM    396  CA  ALA E  14     -10.228   0.591  33.303  1.00 39.01           C
ATOM    397  C   ALA E  14      -9.256   1.454  32.522  1.00 36.72           C
ATOM    398  O   ALA E  14      -9.045   2.626  32.839  1.00 35.98           O
ATOM    399  CB  ALA E  14     -11.610   0.664  32.669  1.00 42.23           C
ATOM    400  N   VAL E  15      -8.657   0.860  31.498  1.00 35.59           N
ATOM    401  CA  VAL E  15      -7.718   1.570  30.648  1.00 32.28           C
ATOM    402  C   VAL E  15      -8.279   1.519  29.235  1.00 26.27           C
ATOM    403  O   VAL E  15      -8.709   0.465  28.772  1.00 33.15           O
ATOM    404  CB  VAL E  15      -6.316   0.902  30.682  1.00 25.94           C
ATOM    405  CG1 VAL E  15      -5.373   1.599  29.712  1.00 30.53           C
ATOM    406  CG2 VAL E  15      -5.748   0.967  32.094  1.00 31.93           C
ATOM    407  N   ARG E  16      -8.303   2.664  28.564  1.00 31.22           N
ATOM    408  CA  ARG E  16      -8.807   2.717  27.198  1.00 30.59           C
ATOM    409  C   ARG E  16      -7.691   2.285  26.254  1.00 31.42           C
ATOM    410  O   ARG E  16      -6.522   2.610  26.473  1.00 30.27           O
ATOM    411  CB  ARG E  16      -9.299   4.131  26.853  1.00 34.64           C
ATOM    412  CG  ARG E  16     -10.541   4.568  27.643  1.00 38.86           C
ATOM    413  CD  ARG E  16     -11.244   5.761  26.986  1.00 53.29           C
ATOM    414  NE  ARG E  16     -10.636   7.062  27.263  1.00 61.39           N
ATOM    415  CZ  ARG E  16     -10.994   7.859  28.268  1.00 65.69           C
ATOM    416  NH1 ARG E  16     -11.969   7.497  29.093  1.00 65.82           N
ATOM    417  NH2 ARG E  16     -10.391   9.029  28.436  1.00 67.89           N
ATOM    418  N   ILE E  17      -8.054   1.540  25.213  1.00 28.14           N
ATOM    419  CA  ILE E  17      -7.073   1.048  24.251  1.00 29.01           C
ATOM    420  C   ILE E  17      -7.251   1.781  22.930  1.00 29.43           C
ATOM    421  O   ILE E  17      -8.319   1.722  22.325  1.00 28.26           O
ATOM    422  CB  ILE E  17      -7.252  -0.470  23.994  1.00 28.98           C
ATOM    423  CG1 ILE E  17      -7.272  -1.225  25.326  1.00 34.28           C
ATOM    424  CG2 ILE E  17      -6.129  -0.990  23.090  1.00 24.94           C
ATOM    425  CD1 ILE E  17      -6.055  -0.994  26.199  1.00 31.97           C
ATOM    426  N   PRO E  18      -6.210   2.499  22.475  1.00 30.82           N
ATOM    427  CA  PRO E  18      -6.278   3.239  21.213  1.00 29.37           C
ATOM    428  C   PRO E  18      -6.505   2.320  20.013  1.00 21.29           C
ATOM    429  O   PRO E  18      -6.093   1.158  20.008  1.00 25.82           O
ATOM    430  CB  PRO E  18      -4.925   3.952  21.172  1.00 28.02           C
ATOM    431  CG  PRO E  18      -4.030   2.966  21.897  1.00 33.87           C
ATOM    432  CD  PRO E  18      -4.899   2.712  23.109  1.00 27.68           C
ATOM    433  N   ALA E  19      -7.158   2.855  18.993  1.00 23.21           N
ATOM    434  CA  ALA E  19      -7.465   2.087  17.804  1.00 24.78           C
ATOM    435  C   ALA E  19      -6.260   1.376  17.171  1.00 25.00           C
ATOM    436  O   ALA E  19      -6.383   0.238  16.734  1.00 23.57           O
ATOM    437  CB  ALA E  19      -8.146   2.987  16.781  1.00 24.19           C
ATOM    438  N   THR E  20      -5.099   2.023  17.113  1.00 22.66           N
ATOM    439  CA  THR E  20      -3.956   1.355  16.489  1.00 21.25           C
ATOM    440  C   THR E  20      -3.475   0.122  17.243  1.00 21.28           C
ATOM    441  O   THR E  20      -2.864  -0.772  16.649  1.00 23.44           O
ATOM    442  CB  THR E  20      -2.755   2.306  16.265  1.00 22.74           C
ATOM    443  OG1 THR E  20      -2.395   2.947  17.491  1.00 22.02           O
ATOM    444  CG2 THR E  20      -3.089   3.342  15.188  1.00 19.02           C
ATOM    445  N   LEU E  21      -3.722   0.071  18.545  1.00 24.07           N
ATOM    446  CA  LEU E  21      -3.339  -1.109  19.316  1.00 24.01           C
ATOM    447  C   LEU E  21      -4.314  -2.255  19.053  1.00 24.79           C
ATOM    448  O   LEU E  21      -3.909  -3.414  19.014  1.00 27.61           O
ATOM    449  CB  LEU E  21      -3.252  -0.776  20.804  1.00 22.78           C
ATOM    450  CG  LEU E  21      -1.896  -0.124  21.099  1.00 30.39           C
ATOM    451  CD1 LEU E  21      -1.855   0.439  22.500  1.00 29.90           C
ATOM    452  CD2 LEU E  21      -0.807  -1.169  20.900  1.00 29.01           C
ATOM    453  N   MET E  22      -5.593  -1.929  18.859  1.00 28.18           N
ATOM    454  CA  MET E  22      -6.595  -2.947  18.550  1.00 26.82           C
ATOM    455  C   MET E  22      -6.232  -3.576  17.205  1.00 27.02           C
ATOM    456  O   MET E  22      -6.298  -4.790  17.034  1.00 27.89           O
ATOM    457  CB  MET E  22      -7.995  -2.323  18.440  1.00 27.88           C
ATOM    458  CG  MET E  22      -8.546  -1.706  19.719  1.00 29.92           C
ATOM    459  SD  MET E  22      -9.059  -2.914  20.972  1.00 29.78           S
ATOM    460  CE  MET E  22     -10.452  -3.724  20.162  1.00 26.21           C
ATOM    461  N   GLN E  23      -5.860  -2.739  16.241  1.00 25.05           N
ATOM    462  CA  GLN E  23      -5.508  -3.231  14.921  1.00 24.11           C
ATOM    463  C   GLN E  23      -4.206  -4.022  14.953  1.00 26.30           C
ATOM    464  O   GLN E  23      -4.049  -5.000  14.221  1.00 28.50           O
ATOM    465  CB  GLN E  23      -5.363  -2.068  13.936  1.00 29.16           C
ATOM    466  CG  GLN E  23      -6.609  -1.220  13.759  1.00 24.99           C
ATOM    467  CD  GLN E  23      -6.399  -0.109  12.748  1.00 27.85           C
ATOM    468  OE1 GLN E  23      -5.451   0.662  12.862  1.00 24.09           O
ATOM    469  NE2 GLN E  23      -7.284  -0.017  11.760  1.00 21.84           N
ATOM    470  N   ALA E  24      -3.272  -3.592  15.795  1.00 27.33           N
ATOM    471  CA  ALA E  24      -1.983  -4.268  15.904  1.00 27.11           C
ATOM    472  C   ALA E  24      -2.151  -5.715  16.364  1.00 28.16           C
ATOM    473  O   ALA E  24      -1.391  -6.593  15.964  1.00 27.39           O
ATOM    474  CB  ALA E  24      -1.083  -3.522  16.878  1.00 28.11           C
ATOM    475  N   LEU E  25      -3.150  -5.955  17.207  1.00 26.85           N
ATOM    476  CA  LEU E  25      -3.396  -7.296  17.734  1.00 30.62           C
ATOM    477  C   LEU E  25      -4.603  -7.973  17.099  1.00 29.88           C
ATOM    478  O   LEU E  25      -5.006  -9.055  17.522  1.00 31.69           O
ATOM    479  CB  LEU E  25      -3.589  -7.224  19.251  1.00 35.55           C
ATOM    480  CG  LEU E  25      -2.356  -6.810  20.061  1.00 33.16           C
ATOM    481  CD1 LEU E  25      -2.748  -6.535  21.502  1.00 39.56           C
ATOM    482  CD2 LEU E  25      -1.299  -7.912  19.978  1.00 38.39           C
ATOM    483  N   ASN E  26      -5.161  -7.340  16.073  1.00 31.45           N
ATOM    484  CA  ASN E  26      -6.341  -7.857  15.389  1.00 33.84           C
ATOM    485  C   ASN E  26      -7.444  -8.135  16.396  1.00 35.62           C
ATOM    486  O   ASN E  26      -8.106  -9.169  16.335  1.00 35.40           O
ATOM    487  CB  ASN E  26      -6.020  -9.138  14.616  1.00 37.08           C
ATOM    488  CG  ASN E  26      -5.014  -8.915  13.510  1.00 42.79           C
ATOM    489  OD1 ASN E  26      -5.181  -8.028  12.671  1.00 43.68           O
ATOM    490  ND2 ASN E  26      -3.967  -9.731  13.490  1.00 43.84           N
ATOM    491  N   LEU E  27      -7.627  -7.202  17.324  1.00 30.11           N
ATOM    492  CA  LEU E  27      -8.647  -7.327  18.354  1.00 35.32           C
ATOM    493  C   LEU E  27      -9.924  -6.611  17.969  1.00 37.21           C
ATOM    494  O   LEU E  27      -9.892  -5.475  17.497  1.00 38.81           O
ATOM    495  CB  LEU E  27      -8.143  -6.753  19.680  1.00 30.11           C
ATOM    496  CG  LEU E  27      -7.163  -7.579  20.513  1.00 36.72           C
ATOM    497  CD1 LEU E  27      -6.577  -6.716  21.617  1.00 34.17           C
ATOM    498  CD2 LEU E  27      -7.885  -8.795  21.090  1.00 28.47           C
ATOM    499  N   ASN E  28     -11.048  -7.289  18.169  1.00 39.22           N
ATOM    500  CA  ASN E  28     -12.355  -6.714  17.889  1.00 43.44           C
ATOM    501  C   ASN E  28     -13.014  -6.549  19.249  1.00 42.11           C
ATOM    502  O   ASN E  28     -12.615  -7.204  20.212  1.00 42.67           O
ATOM    503  CB  ASN E  28     -13.203  -7.659  17.029  1.00 48.99           C
ATOM    504  CG  ASN E  28     -12.581  -7.941  15.676  1.00 58.37           C
ATOM    505  OD1 ASN E  28     -11.500  -8.523  15.584  1.00 66.20           O
ATOM    506  ND2 ASN E  28     -13.265  -7.527  14.615  1.00 63.67           N
ATOM    507  N   ILE E  29     -14.006  -5.673  19.342  1.00 42.53           N
ATOM    508  CA  ILE E  29     -14.694  -5.480  20.610  1.00 43.69           C
ATOM    509  C   ILE E  29     -15.244  -6.828  21.077  1.00 44.33           C
ATOM    510  O   ILE E  29     -15.752  -7.613  20.273  1.00 42.36           O
ATOM    511  CB  ILE E  29     -15.865  -4.484  20.475  1.00 43.10           C
ATOM    512  CG1 ILE E  29     -15.343  -3.110  20.043  1.00 43.62           C
ATOM    513  CG2 ILE E  29     -16.604  -4.376  21.799  1.00 47.20           C
ATOM    514  CD1 ILE E  29     -14.406  -2.448  21.038  1.00 38.89           C
ATOM    515  N   ASP E  30     -15.117  -7.088  22.376  1.00 46.77           N
ATOM    516  CA  ASP E  30     -15.590  -8.319  23.005  1.00 47.55           C
ATOM    517  C   ASP E  30     -14.662  -9.517  22.857  1.00 47.39           C
ATOM    518  O   ASP E  30     -14.954 -10.591  23.379  1.00 48.99           O
ATOM    519  CB  ASP E  30     -16.990  -8.690  22.502  1.00 53.69           C
ATOM    520  CG  ASP E  30     -18.020  -7.622  22.815  1.00 55.00           C
ATOM    521  OD1 ASP E  30     -18.124  -7.229  23.995  1.00 61.24           O
ATOM    522  OD2 ASP E  30     -18.731  -7.181  21.887  1.00 60.45           O
ATOM    523  N   ASP E  31     -13.555  -9.347  22.142  1.00 46.43           N
ATOM    524  CA  ASP E  31     -12.596 -10.441  21.995  1.00 48.75           C
ATOM    525  C   ASP E  31     -12.106 -10.796  23.394  1.00 46.27           C
ATOM    526  O   ASP E  31     -11.825  -9.906  24.196  1.00 44.65           O
ATOM    527  CB  ASP E  31     -11.407 -10.011  21.128  1.00 52.19           C
ATOM    528  CG  ASP E  31     -11.730 -10.009  19.646  1.00 56.99           C
ATOM    529  OD1 ASP E  31     -12.785  -9.465  19.268  1.00 63.22           O
ATOM    530  OD2 ASP E  31     -10.919 -10.542  18.857  1.00 57.17           O
ATOM    531  N   GLU E  32     -12.024 -12.087  23.698  1.00 45.43           N
ATOM    532  CA  GLU E  32     -11.555 -12.505  25.010  1.00 47.07           C
ATOM    533  C   GLU E  32     -10.042 -12.303  25.056  1.00 47.38           C
ATOM    534  O   GLU E  32      -9.343 -12.558  24.074  1.00 46.66           O
ATOM    535  CB  GLU E  32     -11.890 -13.983  25.271  1.00 49.23           C
ATOM    536  CG  GLU E  32     -12.727 -14.223  26.534  1.00 56.66           C
ATOM    537  CD  GLU E  32     -14.228 -14.129  26.294  1.00 62.41           C
ATOM    538  OE1 GLU E  32     -14.978 -13.873  27.262  1.00 63.26           O
ATOM    539  OE2 GLU E  32     -14.665 -14.343  25.143  1.00 64.93           O
ATOM    540  N   VAL E  33      -9.540 -11.830  26.192  1.00 46.93           N
ATOM    541  CA  VAL E  33      -8.107 -11.608  26.357  1.00 44.37           C
ATOM    542  C   VAL E  33      -7.616 -12.155  27.694  1.00 45.00           C
ATOM    543  O   VAL E  33      -8.369 -12.211  28.667  1.00 45.10           O
ATOM    544  CB  VAL E  33      -7.751 -10.100  26.291  1.00 48.10           C
ATOM    545  CG1 VAL E  33      -8.144  -9.529  24.939  1.00 47.81           C
ATOM    546  CG2 VAL E  33      -8.452  -9.343  27.413  1.00 36.31           C
ATOM    547  N   LYS E  34      -6.354 -12.568  27.731  1.00 42.18           N
ATOM    548  CA  LYS E  34      -5.758 -13.089  28.954  1.00 42.91           C
ATOM    549  C   LYS E  34      -4.934 -11.980  29.590  1.00 42.59           C
ATOM    550  O   LYS E  34      -4.016 -11.448  28.969  1.00 36.60           O
ATOM    551  CB  LYS E  34      -4.851 -14.286  28.657  1.00 46.65           C
ATOM    552  CG  LYS E  34      -5.566 -15.502  28.101  1.00 58.81           C
ATOM    553  CD  LYS E  34      -4.600 -16.665  27.924  1.00 64.70           C
ATOM    554  CE  LYS E  34      -5.313 -17.915  27.427  1.00 69.63           C
ATOM    555  NZ  LYS E  34      -4.380 -19.070  27.296  1.00 71.38           N
ATOM    556  N   ILE E  35      -5.269 -11.631  30.827  1.00 38.96           N
ATOM    557  CA  ILE E  35      -4.557 -10.581  31.542  1.00 37.78           C
ATOM    558  C   ILE E  35      -3.673 -11.225  32.604  1.00 40.41           C
ATOM    559  O   ILE E  35      -4.112 -12.118  33.331  1.00 34.82           O
ATOM    560  CB  ILE E  35      -5.544  -9.617  32.229  1.00 38.48           C
ATOM    561  CG1 ILE E  35      -6.556  -9.099  31.204  1.00 37.19           C
ATOM    562  CG2 ILE E  35      -4.790  -8.456  32.857  1.00 34.67           C
ATOM    563  CD1 ILE E  35      -7.632  -8.209  31.792  1.00 37.27           C
ATOM    564  N   ASP E  36      -2.426 -10.783  32.692  1.00 38.95           N
ATOM    565  CA  ASP E  36      -1.518 -11.346  33.678  1.00 39.34           C
ATOM    566  C   ASP E  36      -0.448 -10.334  34.057  1.00 37.45           C
ATOM    567  O   ASP E  36      -0.277  -9.317  33.385  1.00 41.85           O
ATOM    568  CB  ASP E  36      -0.893 -12.633  33.128  1.00 37.94           C
ATOM    569  CG  ASP E  36      -0.061 -13.370  34.163  1.00 46.88           C
ATOM    570  OD1 ASP E  36      -0.538 -13.533  35.305  1.00 41.06           O
ATOM    571  OD2 ASP E  36       1.062 -13.805  33.833  1.00 52.73           O
ATOM    572  N   LEU E  37       0.262 -10.609  35.144  1.00 37.97           N
ATOM    573  CA  LEU E  37       1.303  -9.710  35.624  1.00 34.50           C
ATOM    574  C   LEU E  37       2.659 -10.356  35.384  1.00 34.92           C
ATOM    575  O   LEU E  37       2.960 -11.404  35.952  1.00 33.73           O
ATOM    576  CB  LEU E  37       1.123  -9.455  37.124  1.00 36.42           C
ATOM    577  CG  LEU E  37       1.814  -8.244  37.762  1.00 34.46           C
ATOM    578  CD1 LEU E  37       1.714  -8.371  39.272  1.00 35.80           C
ATOM    579  CD2 LEU E  37       3.266  -8.166  37.355  1.00 42.90           C
ATOM    580  N   VAL E  38       3.480  -9.722  34.552  1.00 36.24           N
ATOM    581  CA  VAL E  38       4.803 -10.249  34.242  1.00 36.85           C
ATOM    582  C   VAL E  38       5.848  -9.143  34.281  1.00 37.06           C
ATOM    583  O   VAL E  38       5.710  -8.132  33.598  1.00 34.03           O
ATOM    584  CB  VAL E  38       4.828 -10.889  32.840  1.00 36.61           C
ATOM    585  CG1 VAL E  38       6.217 -11.438  32.540  1.00 35.89           C
ATOM    586  CG2 VAL E  38       3.781 -11.986  32.751  1.00 34.68           C
ATOM    587  N   ASP E  39       6.891  -9.344  35.080  1.00 38.84           N
ATOM    588  CA  ASP E  39       7.969  -8.368  35.204  1.00 39.26           C
ATOM    589  C   ASP E  39       7.456  -6.975  35.558  1.00 41.12           C
ATOM    590  O   ASP E  39       7.877  -5.976  34.970  1.00 40.67           O
ATOM    591  CB  ASP E  39       8.771  -8.308  33.903  1.00 41.11           C
ATOM    592  CG  ASP E  39       9.417  -9.636  33.556  1.00 49.05           C
ATOM    593  N   GLY E  40       6.539  -6.917  36.519  1.00 38.55           N
ATOM    594  CA  GLY E  40       5.993  -5.642  36.947  1.00 38.07           C
ATOM    595  C   GLY E  40       5.153  -4.952  35.894  1.00 38.95           C
ATOM    596  O   GLY E  40       4.852  -3.762  36.009  1.00 40.87           O
ATOM    597  N   LYS E  41       4.770  -5.697  34.864  1.00 36.22           N
ATOM    598  CA  LYS E  41       3.960  -5.141  33.793  1.00 38.20           C
ATOM    599  C   LYS E  41       2.684  -5.944  33.605  1.00 35.51           C
ATOM    600  O   LYS E  41       2.672  -7.163  33.766  1.00 34.66           O
ATOM    601  CB  LYS E  41       4.743  -5.140  32.479  1.00 36.89           C
ATOM    602  CG  LYS E  41       6.059  -4.390  32.533  1.00 47.30           C
ATOM    603  CD  LYS E  41       6.760  -4.455  31.186  1.00 49.81           C
ATOM    604  CE  LYS E  41       8.103  -3.741  31.212  1.00 55.06           C
ATOM    605  NZ  LYS E  41       8.766  -3.770  29.875  1.00 49.89           N
ATOM    606  N   LEU E  42       1.611  -5.247  33.261  1.00 33.76           N
ATOM    607  CA  LEU E  42       0.333  -5.890  33.023  1.00 36.63           C
ATOM    608  C   LEU E  42       0.360  -6.368  31.567  1.00 40.82           C
ATOM    609  O   LEU E  42       0.499  -5.567  30.639  1.00 38.67           O
ATOM    610  CB  LEU E  42      -0.789  -4.879  33.267  1.00 41.95           C
ATOM    611  CG  LEU E  42      -2.244  -5.335  33.309  1.00 44.90           C
ATOM    612  CD1 LEU E  42      -3.105  -4.191  33.822  1.00 48.27           C
ATOM    613  CD2 LEU E  42      -2.696  -5.791  31.935  1.00 52.88           C
ATOM    614  N   ILE E  43       0.254  -7.680  31.376  1.00 39.53           N
ATOM    615  CA  ILE E  43       0.284  -8.270  30.044  1.00 42.26           C
ATOM    616  C   ILE E  43      -1.114  -8.645  29.577  1.00 44.88           C
ATOM    617  O   ILE E  43      -1.885  -9.255  30.319  1.00 44.01           O
ATOM    618  CB  ILE E  43       1.133  -9.553  30.018  1.00 41.13           C
ATOM    619  CG1 ILE E  43       2.481  -9.313  30.705  1.00 43.39           C
ATOM    620  CG2 ILE E  43       1.332 -10.003  28.587  1.00 42.78           C
ATOM    621  CD1 ILE E  43       3.303  -8.209  30.100  1.00 39.78           C
ATOM    622  N   ILE E  44      -1.440  -8.283  28.342  1.00 42.52           N
ATOM    623  CA  ILE E  44      -2.744  -8.605  27.783  1.00 40.07           C
ATOM    624  C   ILE E  44      -2.570  -9.205  26.400  1.00 44.31           C
ATOM    625  O   ILE E  44      -2.060  -8.553  25.490  1.00 44.50           O
ATOM    626  CB  ILE E  44      -3.640  -7.355  27.668  1.00 35.80           C
ATOM    627  CG1 ILE E  44      -3.906  -6.773  29.056  1.00 36.90           C
ATOM    628  CG2 ILE E  44      -4.958  -7.718  27.003  1.00 31.60           C
ATOM    629  CD1 ILE E  44      -4.788  -5.542  29.039  1.00 35.33           C
ATOM    630  N   GLU E  45      -2.984 -10.455  26.247  1.00 45.48           N
ATOM    631  CA  GLU E  45      -2.877 -11.120  24.961  1.00 47.72           C
ATOM    632  C   GLU E  45      -4.208 -11.737  24.555  1.00 46.74           C
ATOM    633  O   GLU E  45      -4.923 -12.310  25.378  1.00 46.27           O
ATOM    634  CB  GLU E  45      -1.776 -12.183  25.005  1.00 51.34           C
ATOM    635  CG  GLU E  45      -1.939 -13.219  26.094  1.00 60.23           C
ATOM    636  CD  GLU E  45      -0.766 -14.178  26.147  1.00 64.99           C
ATOM    637  OE1 GLU E  45      -0.513 -14.866  25.135  1.00 67.00           O
ATOM    638  OE2 GLU E  45      -0.096 -14.239  27.200  1.00 66.16           O
ATOM    639  N   PRO E  46      -4.566 -11.610  23.271  1.00 43.44           N
ATOM    640  CA  PRO E  46      -5.817 -12.152  22.742  1.00 44.01           C
ATOM    641  C   PRO E  46      -5.868 -13.669  22.891  1.00 44.92           C
ATOM    642  O   PRO E  46      -4.832 -14.335  22.915  1.00 41.54           O
ATOM    643  CB  PRO E  46      -5.776 -11.709  21.278  1.00 45.39           C
ATOM    644  CG  PRO E  46      -4.948 -10.428  21.345  1.00 43.80           C
ATOM    645  CD  PRO E  46      -3.819 -10.941  22.195  1.00 43.81           C
ATOM    646  N   VAL E  47      -7.074 -14.213  22.995  1.00 48.79           N
ATOM    647  CA  VAL E  47      -7.235 -15.654  23.128  1.00 51.81           C
ATOM    648  C   VAL E  47      -7.232 -16.303  21.747  1.00 52.91           C
ATOM    649  O   VAL E  47      -7.758 -17.429  21.634  1.00 53.94           O
ATOM    650  CB  VAL E  47      -8.551 -16.003  23.849  1.00 54.84           C
ATOM    651  CG1 VAL E  47      -8.550 -15.403  25.247  1.00 52.12           C
ATOM    652  CG2 VAL E  47      -9.735 -15.491  23.044  1.00 56.18           C
ATOM    653  N   GLN A   1       9.830  12.327  14.133  1.00 53.83           N
ATOM    654  CA  GLN A   1      10.548  11.344  14.987  1.00 50.74           C
ATOM    655  C   GLN A   1      11.598  10.626  14.136  1.00 45.88           C
ATOM    656  O   GLN A   1      12.680  10.280  14.617  1.00 43.66           O
ATOM    657  CB  GLN A   1       9.554  10.332  15.557  1.00 54.84           C
ATOM    658  CG  GLN A   1      10.084   9.544  16.737  1.00 64.02           C
ATOM    659  CD  GLN A   1      10.285  10.405  17.973  1.00 67.77           C
ATOM    660  OE1 GLN A   1      10.724   9.919  19.016  1.00 74.42           O
ATOM    661  NE2 GLN A   1       9.958  11.687  17.862  1.00 73.09           N
ATOM    662  N   VAL A   2      11.262  10.398  12.870  1.00 40.00           N
ATOM    663  CA  VAL A   2      12.173   9.745  11.935  1.00 32.56           C
ATOM    664  C   VAL A   2      12.034  10.362  10.550  1.00 33.19           C
ATOM    665  O   VAL A   2      10.969  10.861  10.188  1.00 30.78           O
ATOM    666  CB  VAL A   2      11.888   8.218  11.791  1.00 37.62           C
ATOM    667  CG1 VAL A   2      12.095   7.516  13.112  1.00 32.95           C
ATOM    668  CG2 VAL A   2      10.470   7.990  11.263  1.00 31.10           C
ATOM    669  N   GLN A   3      13.121  10.348   9.786  1.00 26.39           N
ATOM    670  CA  GLN A   3      13.077  10.843   8.421  1.00 28.53           C
ATOM    671  C   GLN A   3      12.814   9.619   7.551  1.00 26.69           C
ATOM    672  O   GLN A   3      13.311   8.527   7.833  1.00 28.64           O
ATOM    673  CB  GLN A   3      14.396  11.511   8.035  1.00 30.89           C
ATOM    674  CG  GLN A   3      14.649  12.818   8.771  1.00 33.95           C
ATOM    675  N   LEU A   4      12.018   9.795   6.505  1.00 21.57           N
ATOM    676  CA  LEU A   4      11.670   8.688   5.635  1.00 22.34           C
ATOM    677  C   LEU A   4      12.026   8.957   4.188  1.00 20.89           C
ATOM    678  O   LEU A   4      11.757  10.037   3.660  1.00 24.04           O
ATOM    679  CB  LEU A   4      10.174   8.406   5.757  1.00 21.38           C
ATOM    680  CG  LEU A   4       9.713   8.077   7.175  1.00 28.07           C
ATOM    681  CD1 LEU A   4       8.214   8.158   7.251  1.00 20.50           C
ATOM    682  CD2 LEU A   4      10.223   6.705   7.595  1.00 22.80           C
ATOM    683  N   VAL A   5      12.623   7.958   3.550  1.00 21.57           N
ATOM    684  CA  VAL A   5      13.034   8.070   2.158  1.00 21.77           C
ATOM    685  C   VAL A   5      12.510   6.898   1.344  1.00 24.51           C
ATOM    686  O   VAL A   5      12.903   5.755   1.574  1.00 27.14           O
ATOM    687  CB  VAL A   5      14.576   8.120   2.052  1.00 28.67           C
ATOM    688  CG1 VAL A   5      15.003   8.242   0.599  1.00 34.37           C
ATOM    689  CG2 VAL A   5      15.104   9.293   2.858  1.00 29.55           C
ATOM    690  N   GLU A   6      11.615   7.186   0.402  1.00 23.67           N
ATOM    691  CA  GLU A   6      11.045   6.152  -0.451  1.00 24.21           C
ATOM    692  C   GLU A   6      11.897   6.007  -1.695  1.00 25.46           C
ATOM    693  O   GLU A   6      12.632   6.914  -2.067  1.00 25.89           O
ATOM    694  CB  GLU A   6       9.611   6.506  -0.889  1.00 21.74           C
ATOM    695  CG  GLU A   6       8.668   6.827   0.252  1.00 18.21           C
ATOM    696  CD  GLU A   6       8.553   8.313   0.530  1.00 25.30           C
ATOM    697  OE1 GLU A   6       9.511   9.066   0.248  1.00 25.71           O
ATOM    698  OE2 GLU A   6       7.499   8.723   1.054  1.00 23.53           O
ATOM    699  N   SER A   7      11.802   4.852  -2.334  1.00 25.32           N
ATOM    700  CA  SER A   7      12.543   4.597  -3.555  1.00 27.68           C
ATOM    701  C   SER A   7      11.857   3.430  -4.236  1.00 27.58           C
ATOM    702  O   SER A   7      11.054   2.739  -3.613  1.00 24.02           O
ATOM    703  CB  SER A   7      13.997   4.240  -3.241  1.00 28.04           C
ATOM    704  OG  SER A   7      14.075   3.039  -2.505  1.00 27.34           O
ATOM    705  N   GLY A   8      12.153   3.228  -5.514  1.00 26.34           N
ATOM    706  CA  GLY A   8      11.559   2.119  -6.232  1.00 26.92           C
ATOM    707  C   GLY A   8      10.516   2.515  -7.252  1.00 26.51           C
ATOM    708  O   GLY A   8      10.106   1.693  -8.071  1.00 30.08           O
ATOM    709  N   GLY A   9      10.081   3.768  -7.208  1.00 24.77           N
ATOM    710  CA  GLY A   9       9.079   4.219  -8.154  1.00 26.30           C
ATOM    711  C   GLY A   9       9.515   4.047  -9.592  1.00 29.47           C
ATOM    712  O   GLY A   9      10.698   3.854  -9.875  1.00 29.61           O
ATOM    713  N   GLY A  10       8.552   4.106 -10.502  1.00 27.07           N
ATOM    714  CA  GLY A  10       8.855   3.966 -11.913  1.00 29.18           C
ATOM    715  C   GLY A  10       7.606   3.728 -12.738  1.00 30.46           C
ATOM    716  O   GLY A  10       6.483   3.812 -12.232  1.00 24.79           O
ATOM    717  N   SER A  11       7.803   3.435 -14.019  1.00 30.59           N
ATOM    718  CA  SER A  11       6.692   3.174 -14.918  1.00 32.16           C
ATOM    719  C   SER A  11       6.632   1.688 -15.215  1.00 33.42           C
ATOM    720  O   SER A  11       7.630   1.077 -15.594  1.00 37.19           O
ATOM    721  CB  SER A  11       6.864   3.971 -16.208  1.00 35.18           C
ATOM    722  OG  SER A  11       6.823   5.359 -15.934  1.00 40.55           O
ATOM    723  N   VAL A  12       5.456   1.103 -15.032  1.00 30.04           N
ATOM    724  CA  VAL A  12       5.287  -0.318 -15.268  1.00 31.90           C
ATOM    725  C   VAL A  12       4.054  -0.566 -16.117  1.00 30.19           C
ATOM    726  O   VAL A  12       3.089   0.198 -16.072  1.00 34.56           O
ATOM    727  CB  VAL A  12       5.133  -1.086 -13.940  1.00 35.36           C
ATOM    728  CG1 VAL A  12       5.014  -2.577 -14.210  1.00 43.03           C
ATOM    729  CG2 VAL A  12       6.319  -0.800 -13.037  1.00 40.61           C
ATOM    730  N   GLN A  13       4.095  -1.633 -16.901  1.00 29.70           N
ATOM    731  CA  GLN A  13       2.968  -1.981 -17.747  1.00 30.92           C
ATOM    732  C   GLN A  13       1.878  -2.578 -16.869  1.00 27.50           C
ATOM    733  O   GLN A  13       2.166  -3.218 -15.855  1.00 28.33           O
ATOM    734  CB  GLN A  13       3.390  -3.002 -18.805  1.00 33.21           C
ATOM    735  CG  GLN A  13       4.514  -2.524 -19.716  1.00 41.87           C
ATOM    736  N   ALA A  14       0.629  -2.359 -17.257  1.00 28.91           N
ATOM    737  CA  ALA A  14      -0.502  -2.895 -16.517  1.00 23.85           C
ATOM    738  C   ALA A  14      -0.351  -4.411 -16.403  1.00 28.92           C
ATOM    739  O   ALA A  14       0.009  -5.080 -17.374  1.00 26.51           O
ATOM    740  CB  ALA A  14      -1.802  -2.549 -17.239  1.00 27.89           C
ATOM    741  N   GLY A  15      -0.634  -4.944 -15.217  1.00 28.07           N
ATOM    742  CA  GLY A  15      -0.521  -6.373 -14.985  1.00 26.26           C
ATOM    743  C   GLY A  15       0.820  -6.734 -14.378  1.00 24.16           C
ATOM    744  O   GLY A  15       1.013  -7.847 -13.887  1.00 29.48           O
ATOM    745  N   GLY A  16       1.746  -5.780 -14.398  1.00 24.30           N
ATOM    746  CA  GLY A  16       3.071  -6.018 -13.856  1.00 25.58           C
ATOM    747  C   GLY A  16       3.199  -5.815 -12.358  1.00 29.23           C
ATOM    748  O   GLY A  16       2.222  -5.509 -11.666  1.00 24.86           O
ATOM    749  N   SER A  17       4.417  -5.996 -11.857  1.00 25.92           N
ATOM    750  CA  SER A  17       4.702  -5.839 -10.436  1.00 23.91           C
ATOM    751  C   SER A  17       5.791  -4.803 -10.215  1.00 26.58           C
ATOM    752  O   SER A  17       6.596  -4.523 -11.107  1.00 29.21           O
ATOM    753  CB  SER A  17       5.168  -7.162  -9.819  1.00 24.40           C
ATOM    754  OG  SER A  17       4.153  -8.156  -9.842  1.00 24.18           O
ATOM    755  N   LEU A  18       5.817  -4.249  -9.010  1.00 25.52           N
ATOM    756  CA  LEU A  18       6.814  -3.261  -8.642  1.00 24.70           C
ATOM    757  C   LEU A  18       6.966  -3.312  -7.121  1.00 24.19           C
ATOM    758  O   LEU A  18       5.992  -3.527  -6.392  1.00 23.89           O
ATOM    759  CB  LEU A  18       6.372  -1.866  -9.085  1.00 24.13           C
ATOM    760  CG  LEU A  18       7.424  -0.764  -8.977  1.00 32.77           C
ATOM    761  CD1 LEU A  18       8.583  -1.088  -9.900  1.00 32.02           C
ATOM    762  CD2 LEU A  18       6.810   0.573  -9.361  1.00 32.19           C
ATOM    763  N   ARG A  19       8.190  -3.119  -6.643  1.00 20.41           N
ATOM    764  CA  ARG A  19       8.461  -3.153  -5.219  1.00 19.31           C
ATOM    765  C   ARG A  19       9.019  -1.820  -4.739  1.00 23.29           C
ATOM    766  O   ARG A  19      10.042  -1.364  -5.229  1.00 24.72           O
ATOM    767  CB  ARG A  19       9.441  -4.288  -4.921  1.00 28.12           C
ATOM    768  CG  ARG A  19       9.807  -4.497  -3.465  1.00 32.24           C
ATOM    769  CD  ARG A  19      10.464  -5.864  -3.346  1.00 36.59           C
ATOM    770  NE  ARG A  19      10.886  -6.214  -1.996  1.00 44.10           N
ATOM    771  CZ  ARG A  19      11.935  -5.685  -1.375  1.00 44.61           C
ATOM    772  NH1 ARG A  19      12.679  -4.768  -1.981  1.00 48.86           N
ATOM    773  NH2 ARG A  19      12.250  -6.091  -0.154  1.00 44.24           N
ATOM    774  N   LEU A  20       8.329  -1.189  -3.795  1.00 21.87           N
ATOM    775  CA  LEU A  20       8.786   0.087  -3.261  1.00 18.98           C
ATOM    776  C   LEU A  20       9.466  -0.123  -1.929  1.00 18.14           C
ATOM    777  O   LEU A  20       9.200  -1.089  -1.226  1.00 21.16           O
ATOM    778  CB  LEU A  20       7.612   1.047  -3.062  1.00 19.85           C
ATOM    779  CG  LEU A  20       6.732   1.277  -4.288  1.00 23.25           C
ATOM    780  CD1 LEU A  20       5.707   2.335  -3.930  1.00 19.88           C
ATOM    781  CD2 LEU A  20       7.563   1.711  -5.485  1.00 20.45           C
ATOM    782  N   SER A  21      10.336   0.802  -1.569  1.00 19.86           N
ATOM    783  CA  SER A  21      11.036   0.682  -0.308  1.00 23.01           C
ATOM    784  C   SER A  21      11.006   1.989   0.440  1.00 22.26           C
ATOM    785  O   SER A  21      10.886   3.064  -0.157  1.00 23.43           O
ATOM    786  CB  SER A  21      12.487   0.258  -0.548  1.00 27.59           C
ATOM    787  OG  SER A  21      12.544  -0.986  -1.220  1.00 29.15           O
ATOM    788  N   CYS A  22      11.088   1.890   1.758  1.00 23.20           N
ATOM    789  CA  CYS A  22      11.104   3.071   2.590  1.00 25.65           C
ATOM    790  C   CYS A  22      12.104   2.873   3.703  1.00 24.30           C
ATOM    791  O   CYS A  22      11.978   1.951   4.506  1.00 25.84           O
ATOM    792  CB  CYS A  22       9.737   3.331   3.183  1.00 25.43           C
ATOM    793  SG  CYS A  22       9.732   4.781   4.277  1.00 24.98           S
ATOM    794  N   ALA A  23      13.092   3.753   3.749  1.00 24.43           N
ATOM    795  CA  ALA A  23      14.130   3.670   4.760  1.00 25.56           C
ATOM    796  C   ALA A  23      13.931   4.743   5.810  1.00 22.06           C
ATOM    797  O   ALA A  23      13.881   5.927   5.494  1.00 26.20           O
ATOM    798  CB  ALA A  23      15.498   3.830   4.111  1.00 23.95           C
ATOM    799  N   ALA A  24      13.812   4.323   7.063  1.00 23.74           N
ATOM    800  CA  ALA A  24      13.649   5.265   8.154  1.00 22.83           C
ATOM    801  C   ALA A  24      14.997   5.511   8.836  1.00 25.93           C
ATOM    802  O   ALA A  24      15.856   4.621   8.893  1.00 25.68           O
ATOM    803  CB  ALA A  24      12.648   4.729   9.161  1.00 24.13           C
ATOM    804  N   SER A  25      15.173   6.725   9.342  1.00 24.84           N
ATOM    805  CA  SER A  25      16.386   7.119  10.044  1.00 31.61           C
ATOM    806  C   SER A  25      16.003   8.061  11.180  1.00 30.30           C
ATOM    807  O   SER A  25      14.968   8.720  11.123  1.00 26.66           O
ATOM    808  CB  SER A  25      17.351   7.816   9.084  1.00 28.44           C
ATOM    809  OG  SER A  25      16.750   8.961   8.506  1.00 34.34           O
ATOM    810  N   GLY A  26      16.845   8.128  12.206  1.00 30.57           N
ATOM    811  CA  GLY A  26      16.559   8.978  13.349  1.00 31.26           C
ATOM    812  C   GLY A  26      16.187   8.108  14.533  1.00 29.09           C
ATOM    813  O   GLY A  26      16.886   7.139  14.826  1.00 33.38           O
ATOM    814  N   PHE A  27      15.099   8.437  15.221  1.00 28.15           N
ATOM    815  CA  PHE A  27      14.685   7.623  16.354  1.00 27.65           C
ATOM    816  C   PHE A  27      13.881   6.432  15.847  1.00 28.47           C
ATOM    817  O   PHE A  27      12.690   6.298  16.115  1.00 27.92           O
ATOM    818  CB  PHE A  27      13.867   8.449  17.346  1.00 38.47           C
ATOM    819  CG  PHE A  27      14.635   9.590  17.950  1.00 41.22           C
ATOM    820  CD1 PHE A  27      14.357  10.903  17.594  1.00 48.59           C
ATOM    821  CD2 PHE A  27      15.646   9.348  18.877  1.00 45.56           C
ATOM    822  CE1 PHE A  27      15.076  11.961  18.153  1.00 54.39           C
ATOM    823  CE2 PHE A  27      16.369  10.395  19.440  1.00 49.45           C
ATOM    824  CZ  PHE A  27      16.082  11.705  19.080  1.00 51.04           C
ATOM    825  N   THR A  28      14.563   5.562  15.116  1.00 24.15           N
ATOM    826  CA  THR A  28      13.949   4.380  14.531  1.00 24.84           C
ATOM    827  C   THR A  28      13.330   3.399  15.523  1.00 25.33           C
ATOM    828  O   THR A  28      12.447   2.622  15.162  1.00 27.20           O
ATOM    829  CB  THR A  28      14.971   3.637  13.648  1.00 32.84           C
ATOM    830  OG1 THR A  28      16.132   3.317  14.425  1.00 27.47           O
ATOM    831  CG2 THR A  28      15.389   4.521  12.471  1.00 28.58           C
ATOM    832  N   TYR A  29      13.782   3.425  16.771  1.00 26.28           N
ATOM    833  CA  TYR A  29      13.241   2.518  17.775  1.00 22.80           C
ATOM    834  C   TYR A  29      11.915   2.999  18.349  1.00 26.94           C
ATOM    835  O   TYR A  29      11.278   2.291  19.126  1.00 30.94           O
ATOM    836  CB  TYR A  29      14.254   2.314  18.900  1.00 22.03           C
ATOM    837  CG  TYR A  29      15.424   1.449  18.495  1.00 29.20           C
ATOM    838  CD1 TYR A  29      15.263   0.077  18.297  1.00 26.17           C
ATOM    839  CD2 TYR A  29      16.686   2.002  18.286  1.00 28.72           C
ATOM    840  CE1 TYR A  29      16.326  -0.723  17.899  1.00 32.18           C
ATOM    841  CE2 TYR A  29      17.758   1.209  17.887  1.00 26.79           C
ATOM    842  CZ  TYR A  29      17.570  -0.149  17.697  1.00 32.16           C
ATOM    843  OH  TYR A  29      18.626  -0.933  17.301  1.00 34.66           O
ATOM    844  N   SER A  30      11.499   4.197  17.950  1.00 28.29           N
ATOM    845  CA  SER A  30      10.248   4.778  18.429  1.00 32.38           C
ATOM    846  C   SER A  30       9.077   4.401  17.522  1.00 28.00           C
ATOM    847  O   SER A  30       7.922   4.652  17.854  1.00 30.66           O
ATOM    848  CB  SER A  30      10.359   6.302  18.465  1.00 27.28           C
ATOM    849  OG  SER A  30      10.472   6.817  17.146  1.00 35.75           O
ATOM    850  N   ARG A  31       9.380   3.804  16.378  1.00 25.02           N
ATOM    851  CA  ARG A  31       8.348   3.427  15.420  1.00 21.03           C
ATOM    852  C   ARG A  31       7.362   2.382  15.937  1.00 23.55           C
ATOM    853  O   ARG A  31       7.747   1.292  16.365  1.00 26.09           O
ATOM    854  CB  ARG A  31       9.001   2.919  14.137  1.00 21.98           C
ATOM    855  CG  ARG A  31       9.901   3.937  13.443  1.00 26.31           C
ATOM    856  CD  ARG A  31      10.598   3.273  12.263  1.00 23.31           C
ATOM    857  NE  ARG A  31      11.391   2.137  12.728  1.00 32.08           N
ATOM    858  CZ  ARG A  31      11.643   1.054  12.004  1.00 25.07           C
ATOM    859  NH1 ARG A  31      12.376   0.071  12.516  1.00 29.84           N
ATOM    860  NH2 ARG A  31      11.139   0.941  10.783  1.00 23.21           N
ATOM    861  N   LYS A  32       6.082   2.728  15.905  1.00 22.85           N
ATOM    862  CA  LYS A  32       5.050   1.805  16.344  1.00 18.37           C
ATOM    863  C   LYS A  32       4.498   1.107  15.111  1.00 16.49           C
ATOM    864  O   LYS A  32       4.299  -0.099  15.101  1.00 20.96           O
ATOM    865  CB  LYS A  32       3.947   2.560  17.093  1.00 17.63           C
ATOM    866  CG  LYS A  32       4.450   3.302  18.332  1.00 20.76           C
ATOM    867  CD  LYS A  32       5.227   2.366  19.249  1.00 20.31           C
ATOM    868  CE  LYS A  32       5.662   3.062  20.548  1.00 24.50           C
ATOM    869  NZ  LYS A  32       6.493   4.272  20.309  1.00 32.61           N
ATOM    870  N   TYR A  33       4.258   1.880  14.061  1.00 18.23           N
ATOM    871  CA  TYR A  33       3.771   1.324  12.809  1.00 19.26           C
ATOM    872  C   TYR A  33       4.136   2.247  11.658  1.00 18.98           C
ATOM    873  O   TYR A  33       4.369   3.445  11.853  1.00 21.51           O
ATOM    874  CB  TYR A  33       2.249   1.095  12.883  1.00 22.73           C
ATOM    875  CG  TYR A  33       1.464   2.274  13.419  1.00 19.28           C
ATOM    876  CD1 TYR A  33       0.978   3.268  12.569  1.00 25.27           C
ATOM    877  CD2 TYR A  33       1.270   2.424  14.786  1.00 21.71           C
ATOM    878  CE1 TYR A  33       0.312   4.390  13.081  1.00 21.81           C
ATOM    879  CE2 TYR A  33       0.613   3.533  15.310  1.00 20.78           C
ATOM    880  CZ  TYR A  33       0.139   4.515  14.454  1.00 21.89           C
ATOM    881  OH  TYR A  33      -0.478   5.625  14.987  1.00 20.91           O
ATOM    882  N   MET A  34       4.229   1.674  10.466  1.00 21.32           N
ATOM    883  CA  MET A  34       4.546   2.439   9.277  1.00 19.22           C
ATOM    884  C   MET A  34       3.515   2.083   8.234  1.00 17.47           C
ATOM    885  O   MET A  34       2.939   0.999   8.264  1.00 22.32           O
ATOM    886  CB  MET A  34       5.955   2.108   8.765  1.00 18.67           C
ATOM    887  CG  MET A  34       7.051   2.550   9.718  1.00 18.37           C
ATOM    888  SD  MET A  34       8.682   2.305   8.997  1.00 25.76           S
ATOM    889  CE  MET A  34       8.583   3.363   7.614  1.00 24.78           C
ATOM    890  N   GLY A  35       3.245   3.011   7.331  1.00 18.22           N
ATOM    891  CA  GLY A  35       2.267   2.712   6.313  1.00 19.17           C
ATOM    892  C   GLY A  35       2.543   3.387   4.997  1.00 21.40           C
ATOM    893  O   GLY A  35       3.384   4.272   4.895  1.00 22.62           O
ATOM    894  N   TRP A  36       1.844   2.929   3.974  1.00 19.69           N
ATOM    895  CA  TRP A  36       1.968   3.503   2.654  1.00 19.19           C
ATOM    896  C   TRP A  36       0.656   4.174   2.297  1.00 21.43           C
ATOM    897  O   TRP A  36      -0.423   3.614   2.498  1.00 21.43           O
ATOM    898  CB  TRP A  36       2.308   2.434   1.611  1.00 22.95           C
ATOM    899  CG  TRP A  36       3.720   1.954   1.677  1.00 23.78           C
ATOM    900  CD1 TRP A  36       4.209   0.917   2.418  1.00 25.36           C
ATOM    901  CD2 TRP A  36       4.847   2.538   1.007  1.00 23.03           C
ATOM    902  NE1 TRP A  36       5.573   0.817   2.248  1.00 25.40           N
ATOM    903  CE2 TRP A  36       5.990   1.800   1.386  1.00 25.32           C
ATOM    904  CE3 TRP A  36       4.999   3.613   0.123  1.00 25.68           C
ATOM    905  CZ2 TRP A  36       7.273   2.102   0.911  1.00 19.31           C
ATOM    906  CZ3 TRP A  36       6.271   3.917  -0.351  1.00 27.38           C
ATOM    907  CH2 TRP A  36       7.394   3.158   0.047  1.00 21.33           C
ATOM    908  N   PHE A  37       0.781   5.389   1.782  1.00 22.02           N
ATOM    909  CA  PHE A  37      -0.335   6.202   1.345  1.00 21.55           C
ATOM    910  C   PHE A  37      -0.056   6.534  -0.105  1.00 26.86           C
ATOM    911  O   PHE A  37       1.095   6.506  -0.540  1.00 27.10           O
ATOM    912  CB  PHE A  37      -0.384   7.485   2.165  1.00 22.97           C
ATOM    913  CG  PHE A  37      -0.850   7.277   3.567  1.00 21.03           C
ATOM    914  CD1 PHE A  37      -2.184   7.490   3.898  1.00 22.63           C
ATOM    915  CD2 PHE A  37       0.016   6.775   4.540  1.00 17.37           C
ATOM    916  CE1 PHE A  37      -2.660   7.205   5.171  1.00 24.22           C
ATOM    917  CE2 PHE A  37      -0.446   6.485   5.820  1.00 24.12           C
ATOM    918  CZ  PHE A  37      -1.793   6.700   6.138  1.00 26.59           C
ATOM    919  N   ARG A  38      -1.097   6.844  -0.863  1.00 20.73           N
ATOM    920  CA  ARG A  38      -0.880   7.199  -2.254  1.00 21.31           C
ATOM    921  C   ARG A  38      -1.852   8.275  -2.685  1.00 24.17           C
ATOM    922  O   ARG A  38      -2.962   8.374  -2.160  1.00 24.21           O
ATOM    923  CB  ARG A  38      -1.046   5.981  -3.165  1.00 21.46           C
ATOM    924  CG  ARG A  38      -2.451   5.403  -3.206  1.00 21.17           C
ATOM    925  CD  ARG A  38      -2.528   4.213  -4.144  1.00 26.12           C
ATOM    926  NE  ARG A  38      -3.885   3.684  -4.225  1.00 23.17           N
ATOM    927  CZ  ARG A  38      -4.235   2.643  -4.969  1.00 23.21           C
ATOM    928  NH1 ARG A  38      -3.325   2.015  -5.703  1.00 17.98           N
ATOM    929  NH2 ARG A  38      -5.493   2.232  -4.982  1.00 23.83           N
ATOM    930  N   GLN A  39      -1.416   9.109  -3.617  1.00 20.57           N
ATOM    931  CA  GLN A  39      -2.290  10.141  -4.143  1.00 18.62           C
ATOM    932  C   GLN A  39      -2.340   9.971  -5.647  1.00 23.82           C
ATOM    933  O   GLN A  39      -1.326  10.125  -6.343  1.00 22.69           O
ATOM    934  CB  GLN A  39      -1.809  11.554  -3.807  1.00 17.45           C
ATOM    935  CG  GLN A  39      -2.854  12.575  -4.252  1.00 24.23           C
ATOM    936  CD  GLN A  39      -2.463  14.010  -4.046  1.00 25.53           C
ATOM    937  OE1 GLN A  39      -3.329  14.865  -3.871  1.00 27.74           O
ATOM    938  NE2 GLN A  39      -1.165  14.300  -4.107  1.00 17.89           N
ATOM    939  N   ALA A  40      -3.519   9.611  -6.142  1.00 22.99           N
ATOM    940  CA  ALA A  40      -3.728   9.442  -7.568  1.00 23.08           C
ATOM    941  C   ALA A  40      -3.996  10.844  -8.110  1.00 22.80           C
ATOM    942  O   ALA A  40      -4.393  11.739  -7.355  1.00 19.72           O
ATOM    943  CB  ALA A  40      -4.924   8.532  -7.818  1.00 27.02           C
ATOM    944  N   PRO A  41      -3.787  11.056  -9.418  1.00 23.52           N
ATOM    945  CA  PRO A  41      -4.016  12.365 -10.027  1.00 19.58           C
ATOM    946  C   PRO A  41      -5.370  12.977  -9.676  1.00 23.04           C
ATOM    947  O   PRO A  41      -6.416  12.351  -9.873  1.00 24.40           O
ATOM    948  CB  PRO A  41      -3.876  12.064 -11.514  1.00 24.74           C
ATOM    949  CG  PRO A  41      -2.771  11.031 -11.505  1.00 24.51           C
ATOM    950  CD  PRO A  41      -3.342  10.099 -10.451  1.00 21.59           C
ATOM    951  N   GLY A  42      -5.325  14.191  -9.136  1.00 21.88           N
ATOM    952  CA  GLY A  42      -6.534  14.916  -8.767  1.00 22.67           C
ATOM    953  C   GLY A  42      -7.332  14.444  -7.560  1.00 23.65           C
ATOM    954  O   GLY A  42      -8.246  15.137  -7.111  1.00 21.94           O
ATOM    955  N   LYS A  43      -6.984  13.289  -7.006  1.00 23.22           N
ATOM    956  CA  LYS A  43      -7.723  12.755  -5.865  1.00 22.98           C
ATOM    957  C   LYS A  43      -7.066  12.985  -4.509  1.00 25.52           C
ATOM    958  O   LYS A  43      -5.919  13.418  -4.421  1.00 21.69           O
ATOM    959  CB  LYS A  43      -7.941  11.254  -6.062  1.00 22.15           C
ATOM    960  CG  LYS A  43      -8.817  10.921  -7.259  1.00 29.04           C
ATOM    961  CD  LYS A  43      -9.034   9.422  -7.393  1.00 46.76           C
ATOM    962  CE  LYS A  43     -10.025   9.113  -8.507  1.00 51.86           C
ATOM    963  NZ  LYS A  43      -9.600   9.685  -9.818  1.00 58.23           N
ATOM    964  N   GLU A  44      -7.808  12.700  -3.445  1.00 22.73           N
ATOM    965  CA  GLU A  44      -7.256  12.838  -2.104  1.00 23.19           C
ATOM    966  C   GLU A  44      -6.349  11.652  -1.788  1.00 23.93           C
ATOM    967  O   GLU A  44      -6.531  10.544  -2.312  1.00 22.31           O
ATOM    968  CB  GLU A  44      -8.362  12.926  -1.047  1.00 24.65           C
ATOM    969  CG  GLU A  44      -8.946  14.327  -0.882  1.00 32.84           C
ATOM    970  CD  GLU A  44      -9.832  14.452   0.347  1.00 42.61           C
ATOM    971  N   ARG A  45      -5.371  11.888  -0.927  1.00 19.83           N
ATOM    972  CA  ARG A  45      -4.449  10.831  -0.542  1.00 21.67           C
ATOM    973  C   ARG A  45      -5.192   9.786   0.282  1.00 21.97           C
ATOM    974  O   ARG A  45      -6.013  10.127   1.132  1.00 18.73           O
ATOM    975  CB  ARG A  45      -3.284  11.429   0.262  1.00 26.02           C
ATOM    976  CG  ARG A  45      -2.222  10.415   0.639  1.00 24.10           C
ATOM    977  CD  ARG A  45      -0.884  11.076   0.946  1.00 22.60           C
ATOM    978  NE  ARG A  45      -0.894  11.929   2.127  1.00 21.46           N
ATOM    979  CZ  ARG A  45       0.201  12.484   2.634  1.00 25.18           C
ATOM    980  NH1 ARG A  45       1.376  12.263   2.053  1.00 18.75           N
ATOM    981  NH2 ARG A  45       0.132  13.223   3.729  1.00 20.40           N
ATOM    982  N   GLU A  46      -4.906   8.512   0.030  1.00 20.53           N
ATOM    983  CA  GLU A  46      -5.560   7.441   0.772  1.00 23.77           C
ATOM    984  C   GLU A  46      -4.544   6.444   1.324  1.00 22.34           C
ATOM    985  O   GLU A  46      -3.491   6.216   0.715  1.00 22.98           O
ATOM    986  CB  GLU A  46      -6.544   6.703  -0.132  1.00 24.79           C
ATOM    987  CG  GLU A  46      -5.888   6.056  -1.332  1.00 35.31           C
ATOM    988  CD  GLU A  46      -6.841   5.171  -2.113  1.00 39.26           C
ATOM    989  OE1 GLU A  46      -6.443   4.673  -3.186  1.00 34.26           O
ATOM    990  OE2 GLU A  46      -7.982   4.969  -1.650  1.00 45.35           O
ATOM    991  N   GLY A  47      -4.858   5.861   2.476  1.00 22.24           N
ATOM    992  CA  GLY A  47      -3.967   4.878   3.066  1.00 22.26           C
ATOM    993  C   GLY A  47      -4.140   3.571   2.322  1.00 26.12           C
ATOM    994  O   GLY A  47      -5.265   3.204   1.976  1.00 28.72           O
ATOM    995  N   VAL A  48      -3.047   2.858   2.063  1.00 19.79           N
ATOM    996  CA  VAL A  48      -3.159   1.595   1.334  1.00 20.41           C
ATOM    997  C   VAL A  48      -2.707   0.368   2.124  1.00 21.60           C
ATOM    998  O   VAL A  48      -3.275  -0.721   1.976  1.00 19.99           O
ATOM    999  CB  VAL A  48      -2.370   1.649  -0.010  1.00 26.83           C
ATOM   1000  CG1 VAL A  48      -2.904   2.776  -0.882  1.00 30.11           C
ATOM   1001  CG2 VAL A  48      -0.886   1.849   0.251  1.00 32.31           C
ATOM   1002  N   ALA A  49      -1.699   0.541   2.971  1.00 19.27           N
ATOM   1003  CA  ALA A  49      -1.185  -0.570   3.758  1.00 18.36           C
ATOM   1004  C   ALA A  49      -0.476  -0.050   4.988  1.00 16.31           C
ATOM   1005  O   ALA A  49       0.043   1.059   4.992  1.00 23.46           O
ATOM   1006  CB  ALA A  49      -0.206  -1.420   2.914  1.00 18.35           C
ATOM   1007  N   ALA A  50      -0.471  -0.856   6.041  1.00 19.32           N
ATOM   1008  CA  ALA A  50       0.198  -0.487   7.272  1.00 17.22           C
ATOM   1009  C   ALA A  50       0.780  -1.739   7.900  1.00 20.05           C
ATOM   1010  O   ALA A  50       0.233  -2.838   7.751  1.00 20.32           O
ATOM   1011  CB  ALA A  50      -0.779   0.182   8.245  1.00 16.31           C
ATOM   1012  N   ILE A  51       1.891  -1.572   8.607  1.00 19.29           N
ATOM   1013  CA  ILE A  51       2.537  -2.692   9.271  1.00 19.11           C
ATOM   1014  C   ILE A  51       2.983  -2.253  10.665  1.00 19.18           C
ATOM   1015  O   ILE A  51       3.562  -1.178  10.835  1.00 21.24           O
ATOM   1016  CB  ILE A  51       3.750  -3.216   8.441  1.00 16.82           C
ATOM   1017  CG1 ILE A  51       4.374  -4.430   9.144  1.00 18.63           C
ATOM   1018  CG2 ILE A  51       4.783  -2.115   8.266  1.00 22.28           C
ATOM   1019  CD1 ILE A  51       5.433  -5.173   8.308  1.00 21.01           C
ATOM   1020  N   PHE A  52       2.657  -3.066  11.668  1.00 19.81           N
ATOM   1021  CA  PHE A  52       3.026  -2.767  13.044  1.00 18.41           C
ATOM   1022  C   PHE A  52       4.402  -3.370  13.257  1.00 24.74           C
ATOM   1023  O   PHE A  52       4.611  -4.567  13.090  1.00 22.95           O
ATOM   1024  CB  PHE A  52       1.961  -3.313  14.000  1.00 22.12           C
ATOM   1025  CG  PHE A  52       0.594  -2.758  13.719  1.00 23.53           C
ATOM   1026  CD1 PHE A  52      -0.215  -3.328  12.740  1.00 22.28           C
ATOM   1027  CD2 PHE A  52       0.167  -1.591  14.341  1.00 30.15           C
ATOM   1028  CE1 PHE A  52      -1.433  -2.739  12.382  1.00 19.69           C
ATOM   1029  CE2 PHE A  52      -1.047  -0.990  13.992  1.00 23.42           C
ATOM   1030  CZ  PHE A  52      -1.845  -1.566  13.008  1.00 22.07           C
ATOM   1031  N   ILE A  53       5.343  -2.503  13.603  1.00 23.58           N
ATOM   1032  CA  ILE A  53       6.738  -2.881  13.750  1.00 25.10           C
ATOM   1033  C   ILE A  53       7.062  -4.026  14.693  1.00 25.42           C
ATOM   1034  O   ILE A  53       7.806  -4.931  14.325  1.00 22.94           O
ATOM   1035  CB  ILE A  53       7.581  -1.635  14.117  1.00 22.10           C
ATOM   1036  CG1 ILE A  53       7.355  -0.542  13.067  1.00 25.76           C
ATOM   1037  CG2 ILE A  53       9.061  -2.006  14.216  1.00 30.61           C
ATOM   1038  CD1 ILE A  53       7.703  -0.955  11.639  1.00 30.53           C
ATOM   1039  N   ASP A  54       6.500  -4.009  15.895  1.00 24.86           N
ATOM   1040  CA  ASP A  54       6.788  -5.067  16.849  1.00 25.12           C
ATOM   1041  C   ASP A  54       6.410  -6.492  16.424  1.00 28.05           C
ATOM   1042  O   ASP A  54       7.219  -7.406  16.566  1.00 27.62           O
ATOM   1043  CB  ASP A  54       6.117  -4.784  18.183  1.00 21.53           C
ATOM   1044  CG  ASP A  54       6.421  -5.853  19.206  1.00 28.84           C
ATOM   1045  OD1 ASP A  54       7.529  -5.838  19.786  1.00 34.56           O
ATOM   1046  OD2 ASP A  54       5.561  -6.735  19.406  1.00 30.72           O
ATOM   1047  N   ASN A  55       5.193  -6.695  15.918  1.00 24.93           N
ATOM   1048  CA  ASN A  55       4.781  -8.045  15.547  1.00 23.02           C
ATOM   1049  C   ASN A  55       4.595  -8.344  14.064  1.00 23.43           C
ATOM   1050  O   ASN A  55       4.190  -9.449  13.703  1.00 25.46           O
ATOM   1051  CB  ASN A  55       3.518  -8.446  16.334  1.00 21.50           C
ATOM   1052  CG  ASN A  55       2.299  -7.555  16.043  1.00 26.70           C
ATOM   1053  OD1 ASN A  55       1.260  -7.689  16.695  1.00 30.36           O
ATOM   1054  ND2 ASN A  55       2.413  -6.672  15.073  1.00 16.71           N
ATOM   1055  N   GLY A  56       4.904  -7.372  13.210  1.00 20.12           N
ATOM   1056  CA  GLY A  56       4.764  -7.574  11.779  1.00 22.24           C
ATOM   1057  C   GLY A  56       3.347  -7.763  11.268  1.00 20.69           C
ATOM   1058  O   GLY A  56       3.161  -8.175  10.121  1.00 20.89           O
ATOM   1059  N   ASN A  57       2.349  -7.462  12.097  1.00 22.39           N
ATOM   1060  CA  ASN A  57       0.954  -7.603  11.676  1.00 23.79           C
ATOM   1061  C   ASN A  57       0.661  -6.561  10.596  1.00 19.44           C
ATOM   1062  O   ASN A  57       1.174  -5.449  10.650  1.00 21.32           O
ATOM   1063  CB  ASN A  57       0.013  -7.409  12.873  1.00 24.17           C
ATOM   1064  CG  ASN A  57      -1.449  -7.594  12.502  1.00 39.07           C
ATOM   1065  OD1 ASN A  57      -1.831  -8.617  11.938  1.00 43.50           O
ATOM   1066  ND2 ASN A  57      -2.274  -6.609  12.827  1.00 38.01           N
ATOM   1067  N   THR A  58      -0.154  -6.921   9.611  1.00 16.85           N
ATOM   1068  CA  THR A  58      -0.455  -5.997   8.528  1.00 16.91           C
ATOM   1069  C   THR A  58      -1.947  -5.827   8.242  1.00 21.88           C
ATOM   1070  O   THR A  58      -2.758  -6.726   8.504  1.00 19.20           O
ATOM   1071  CB  THR A  58       0.249  -6.440   7.204  1.00 21.21           C
ATOM   1072  OG1 THR A  58      -0.140  -7.781   6.876  1.00 22.36           O
ATOM   1073  CG2 THR A  58       1.766  -6.391   7.356  1.00 22.90           C
ATOM   1074  N   ILE A  59      -2.301  -4.649   7.735  1.00 21.61           N
ATOM   1075  CA  ILE A  59      -3.672  -4.351   7.352  1.00 22.45           C
ATOM   1076  C   ILE A  59      -3.635  -3.644   6.017  1.00 20.95           C
ATOM   1077  O   ILE A  59      -2.681  -2.927   5.710  1.00 20.62           O
ATOM   1078  CB  ILE A  59      -4.417  -3.493   8.405  1.00 19.37           C
ATOM   1079  CG1 ILE A  59      -3.670  -2.188   8.690  1.00 17.10           C
ATOM   1080  CG2 ILE A  59      -4.584  -4.301   9.669  1.00 26.19           C
ATOM   1081  CD1 ILE A  59      -4.388  -1.278   9.686  1.00 26.93           C
ATOM   1082  N   TYR A  60      -4.675  -3.854   5.221  1.00 19.33           N
ATOM   1083  CA  TYR A  60      -4.741  -3.276   3.891  1.00 18.13           C
ATOM   1084  C   TYR A  60      -6.092  -2.648   3.534  1.00 23.65           C
ATOM   1085  O   TYR A  60      -7.129  -3.028   4.072  1.00 20.77           O
ATOM   1086  CB  TYR A  60      -4.430  -4.360   2.852  1.00 18.14           C
ATOM   1087  CG  TYR A  60      -3.119  -5.092   3.067  1.00 19.76           C
ATOM   1088  CD1 TYR A  60      -3.053  -6.254   3.835  1.00 20.62           C
ATOM   1089  CD2 TYR A  60      -1.937  -4.598   2.515  1.00 17.76           C
ATOM   1090  CE1 TYR A  60      -1.829  -6.914   4.054  1.00 19.92           C
ATOM   1091  CE2 TYR A  60      -0.718  -5.242   2.726  1.00 22.38           C
ATOM   1092  CZ  TYR A  60      -0.666  -6.390   3.489  1.00 20.77           C
ATOM   1093  OH  TYR A  60       0.561  -6.988   3.705  1.00 22.06           O
ATOM   1094  N   ALA A  61      -6.066  -1.696   2.608  1.00 21.17           N
ATOM   1095  CA  ALA A  61      -7.280  -1.049   2.136  1.00 22.28           C
ATOM   1096  C   ALA A  61      -7.934  -2.020   1.147  1.00 22.06           C
ATOM   1097  O   ALA A  61      -7.237  -2.794   0.496  1.00 17.74           O
ATOM   1098  CB  ALA A  61      -6.937   0.262   1.437  1.00 22.83           C
ATOM   1099  N   ASP A  62      -9.262  -2.001   1.046  1.00 22.42           N
ATOM   1100  CA  ASP A  62      -9.944  -2.897   0.110  1.00 24.79           C
ATOM   1101  C   ASP A  62      -9.409  -2.775  -1.313  1.00 25.14           C
ATOM   1102  O   ASP A  62      -9.309  -3.769  -2.034  1.00 25.33           O
ATOM   1103  CB  ASP A  62     -11.454  -2.635   0.070  1.00 28.64           C
ATOM   1104  CG  ASP A  62     -12.159  -3.081   1.328  1.00 29.92           C
ATOM   1105  OD1 ASP A  62     -11.790  -4.140   1.878  1.00 34.71           O
ATOM   1106  OD2 ASP A  62     -13.104  -2.389   1.745  1.00 38.47           O
ATOM   1107  N   SER A  63      -9.081  -1.551  -1.714  1.00 21.73           N
ATOM   1108  CA  SER A  63      -8.566  -1.274  -3.048  1.00 21.44           C
ATOM   1109  C   SER A  63      -7.306  -2.044  -3.440  1.00 20.77           C
ATOM   1110  O   SER A  63      -7.029  -2.195  -4.622  1.00 23.18           O
ATOM   1111  CB  SER A  63      -8.278   0.220  -3.193  1.00 23.52           C
ATOM   1112  OG  SER A  63      -7.351   0.643  -2.202  1.00 27.87           O
ATOM   1113  N   VAL A  64      -6.542  -2.533  -2.468  1.00 19.05           N
ATOM   1114  CA  VAL A  64      -5.321  -3.250  -2.830  1.00 19.33           C
ATOM   1115  C   VAL A  64      -5.131  -4.602  -2.163  1.00 19.02           C
ATOM   1116  O   VAL A  64      -4.226  -5.350  -2.545  1.00 20.64           O
ATOM   1117  CB  VAL A  64      -4.056  -2.423  -2.510  1.00 18.18           C
ATOM   1118  CG1 VAL A  64      -4.106  -1.071  -3.205  1.00 21.82           C
ATOM   1119  CG2 VAL A  64      -3.911  -2.259  -1.021  1.00 18.27           C
ATOM   1120  N   GLN A  65      -5.968  -4.925  -1.183  1.00 21.66           N
ATOM   1121  CA  GLN A  65      -5.800  -6.187  -0.479  1.00 22.54           C
ATOM   1122  C   GLN A  65      -5.762  -7.360  -1.434  1.00 21.75           C
ATOM   1123  O   GLN A  65      -6.586  -7.470  -2.347  1.00 21.77           O
ATOM   1124  CB  GLN A  65      -6.895  -6.384   0.569  1.00 18.03           C
ATOM   1125  CG  GLN A  65      -6.600  -7.573   1.485  1.00 21.82           C
ATOM   1126  CD  GLN A  65      -7.343  -7.500   2.798  1.00 27.99           C
ATOM   1127  OE1 GLN A  65      -7.336  -6.463   3.463  1.00 26.62           O
ATOM   1128  NE2 GLN A  65      -7.968  -8.605   3.197  1.00 28.21           N
ATOM   1129  N   GLY A  66      -4.774  -8.228  -1.230  1.00 20.02           N
ATOM   1130  CA  GLY A  66      -4.617  -9.379  -2.092  1.00 21.19           C
ATOM   1131  C   GLY A  66      -3.613  -9.118  -3.197  1.00 19.81           C
ATOM   1132  O   GLY A  66      -2.974 -10.045  -3.685  1.00 20.18           O
ATOM   1133  N   ARG A  67      -3.480  -7.858  -3.603  1.00 20.84           N
ATOM   1134  CA  ARG A  67      -2.545  -7.505  -4.666  1.00 18.52           C
ATOM   1135  C   ARG A  67      -1.265  -6.861  -4.129  1.00 20.92           C
ATOM   1136  O   ARG A  67      -0.177  -7.098  -4.658  1.00 20.96           O
ATOM   1137  CB  ARG A  67      -3.204  -6.556  -5.668  1.00 16.34           C
ATOM   1138  CG  ARG A  67      -4.365  -7.153  -6.443  1.00 21.71           C
ATOM   1139  CD  ARG A  67      -4.798  -6.218  -7.567  1.00 20.79           C
ATOM   1140  NE  ARG A  67      -5.197  -4.913  -7.059  1.00 20.93           N
ATOM   1141  CZ  ARG A  67      -4.601  -3.770  -7.380  1.00 19.85           C
ATOM   1142  NH1 ARG A  67      -3.572  -3.762  -8.215  1.00 22.07           N
ATOM   1143  NH2 ARG A  67      -5.030  -2.631  -6.857  1.00 21.65           N
ATOM   1144  N   PHE A  68      -1.416  -6.033  -3.104  1.00 22.22           N
ATOM   1145  CA  PHE A  68      -0.303  -5.333  -2.465  1.00 24.00           C
ATOM   1146  C   PHE A  68      -0.014  -5.966  -1.110  1.00 26.78           C
ATOM   1147  O   PHE A  68      -0.938  -6.331  -0.377  1.00 20.53           O
ATOM   1148  CB  PHE A  68      -0.667  -3.867  -2.209  1.00 20.51           C
ATOM   1149  CG  PHE A  68      -0.729  -3.011  -3.444  1.00 22.78           C
ATOM   1150  CD1 PHE A  68      -0.977  -3.558  -4.702  1.00 19.28           C
ATOM   1151  CD2 PHE A  68      -0.587  -1.627  -3.333  1.00 22.33           C
ATOM   1152  CE1 PHE A  68      -1.070  -2.740  -5.828  1.00 27.22           C
ATOM   1153  CE2 PHE A  68      -0.681  -0.806  -4.459  1.00 20.12           C
ATOM   1154  CZ  PHE A  68      -0.926  -1.360  -5.700  1.00 23.74           C
ATOM   1155  N   THR A  69       1.263  -6.102  -0.775  1.00 17.53           N
ATOM   1156  CA  THR A  69       1.629  -6.635   0.527  1.00 19.24           C
ATOM   1157  C   THR A  69       2.780  -5.831   1.087  1.00 21.12           C
ATOM   1158  O   THR A  69       3.711  -5.468   0.364  1.00 21.11           O
ATOM   1159  CB  THR A  69       1.986  -8.141   0.479  1.00 27.19           C
ATOM   1160  OG1 THR A  69       3.022  -8.373  -0.472  1.00 22.50           O
ATOM   1161  CG2 THR A  69       0.767  -8.951   0.091  1.00 26.10           C
ATOM   1162  N   ILE A  70       2.699  -5.546   2.379  1.00 20.78           N
ATOM   1163  CA  ILE A  70       3.703  -4.753   3.056  1.00 20.77           C
ATOM   1164  C   ILE A  70       4.510  -5.656   3.981  1.00 23.45           C
ATOM   1165  O   ILE A  70       3.962  -6.520   4.660  1.00 23.12           O
ATOM   1166  CB  ILE A  70       3.019  -3.591   3.833  1.00 22.79           C
ATOM   1167  CG1 ILE A  70       4.063  -2.659   4.432  1.00 20.99           C
ATOM   1168  CG2 ILE A  70       2.119  -4.143   4.939  1.00 23.98           C
ATOM   1169  CD1 ILE A  70       3.458  -1.401   5.053  1.00 18.84           C
ATOM   1170  N   SER A  71       5.824  -5.482   3.968  1.00 20.90           N
ATOM   1171  CA  SER A  71       6.705  -6.282   4.802  1.00 20.79           C
ATOM   1172  C   SER A  71       7.776  -5.376   5.393  1.00 21.28           C
ATOM   1173  O   SER A  71       7.814  -4.181   5.104  1.00 20.95           O
ATOM   1174  CB  SER A  71       7.346  -7.391   3.967  1.00 19.79           C
ATOM   1175  OG  SER A  71       8.040  -6.853   2.856  1.00 24.20           O
ATOM   1176  N   GLN A  72       8.652  -5.941   6.214  1.00 22.95           N
ATOM   1177  CA  GLN A  72       9.681  -5.127   6.829  1.00 25.68           C
ATOM   1178  C   GLN A  72      10.973  -5.874   7.119  1.00 26.73           C
ATOM   1179  O   GLN A  72      11.027  -7.100   7.103  1.00 25.47           O
ATOM   1180  CB  GLN A  72       9.150  -4.558   8.144  1.00 22.79           C
ATOM   1181  CG  GLN A  72       9.153  -5.566   9.286  1.00 23.35           C
ATOM   1182  CD  GLN A  72       8.558  -5.005  10.559  1.00 31.63           C
ATOM   1183  OE1 GLN A  72       8.690  -3.818  10.842  1.00 38.42           O
ATOM   1184  NE2 GLN A  72       7.927  -5.862  11.347  1.00 27.28           N
ATOM   1185  N   ASP A  73      12.023  -5.101   7.363  1.00 29.83           N
ATOM   1186  CA  ASP A  73      13.320  -5.630   7.758  1.00 28.86           C
ATOM   1187  C   ASP A  73      13.673  -4.681   8.888  1.00 32.20           C
ATOM   1188  O   ASP A  73      14.166  -3.580   8.637  1.00 28.21           O
ATOM   1189  CB  ASP A  73      14.366  -5.496   6.653  1.00 27.66           C
ATOM   1190  CG  ASP A  73      15.718  -6.073   7.063  1.00 41.06           C
ATOM   1191  OD1 ASP A  73      16.135  -5.851   8.225  1.00 38.58           O
ATOM   1192  OD2 ASP A  73      16.372  -6.729   6.225  1.00 35.58           O
ATOM   1193  N   ASN A  74      13.393  -5.080  10.124  1.00 31.78           N
ATOM   1194  CA  ASN A  74      13.678  -4.208  11.254  1.00 34.36           C
ATOM   1195  C   ASN A  74      15.163  -3.976  11.469  1.00 36.92           C
ATOM   1196  O   ASN A  74      15.556  -2.976  12.066  1.00 35.88           O
ATOM   1197  CB  ASN A  74      13.027  -4.742  12.531  1.00 43.31           C
ATOM   1198  CG  ASN A  74      11.512  -4.673  12.477  1.00 51.26           C
ATOM   1199  OD1 ASN A  74      10.941  -3.649  12.092  1.00 48.65           O
ATOM   1200  ND2 ASN A  74      10.852  -5.753  12.876  1.00 55.76           N
ATOM   1201  N   ALA A  75      15.989  -4.891  10.977  1.00 36.71           N
ATOM   1202  CA  ALA A  75      17.430  -4.736  11.108  1.00 37.45           C
ATOM   1203  C   ALA A  75      17.840  -3.472  10.360  1.00 36.22           C
ATOM   1204  O   ALA A  75      18.634  -2.667  10.857  1.00 37.61           O
ATOM   1205  CB  ALA A  75      18.141  -5.945  10.518  1.00 38.71           C
ATOM   1206  N   LYS A  76      17.276  -3.295   9.170  1.00 31.42           N
ATOM   1207  CA  LYS A  76      17.587  -2.139   8.334  1.00 32.39           C
ATOM   1208  C   LYS A  76      16.649  -0.949   8.500  1.00 28.47           C
ATOM   1209  O   LYS A  76      16.785   0.050   7.798  1.00 33.15           O
ATOM   1210  CB  LYS A  76      17.595  -2.537   6.862  1.00 27.68           C
ATOM   1211  CG  LYS A  76      18.687  -3.518   6.490  1.00 40.36           C
ATOM   1212  CD  LYS A  76      18.781  -3.657   4.987  1.00 35.94           C
ATOM   1213  CE  LYS A  76      19.837  -4.664   4.589  1.00 37.94           C
ATOM   1214  NZ  LYS A  76      19.983  -4.724   3.116  1.00 31.75           N
ATOM   1215  N   ASN A  77      15.690  -1.056   9.409  1.00 31.50           N
ATOM   1216  CA  ASN A  77      14.751   0.040   9.627  1.00 26.81           C
ATOM   1217  C   ASN A  77      14.048   0.395   8.317  1.00 27.92           C
ATOM   1218  O   ASN A  77      13.833   1.569   8.008  1.00 25.00           O
ATOM   1219  CB  ASN A  77      15.494   1.267  10.172  1.00 28.38           C
ATOM   1220  CG  ASN A  77      16.239   0.968  11.463  1.00 28.91           C
ATOM   1221  OD1 ASN A  77      15.660   0.458  12.415  1.00 34.09           O
ATOM   1222  ND2 ASN A  77      17.529   1.293  11.498  1.00 34.71           N
ATOM   1223  N   THR A  78      13.675  -0.633   7.561  1.00 22.68           N
ATOM   1224  CA  THR A  78      13.008  -0.435   6.280  1.00 24.22           C
ATOM   1225  C   THR A  78      11.712  -1.230   6.136  1.00 24.20           C
ATOM   1226  O   THR A  78      11.548  -2.294   6.731  1.00 26.23           O
ATOM   1227  CB  THR A  78      13.941  -0.825   5.118  1.00 27.09           C
ATOM   1228  OG1 THR A  78      14.389  -2.172   5.304  1.00 36.78           O
ATOM   1229  CG2 THR A  78      15.146   0.101   5.066  1.00 22.21           C
ATOM   1230  N   VAL A  79      10.790  -0.685   5.350  1.00 26.78           N
ATOM   1231  CA  VAL A  79       9.512  -1.329   5.062  1.00 23.16           C
ATOM   1232  C   VAL A  79       9.347  -1.343   3.550  1.00 20.43           C
ATOM   1233  O   VAL A  79       9.805  -0.433   2.848  1.00 19.84           O
ATOM   1234  CB  VAL A  79       8.314  -0.585   5.702  1.00 24.06           C
ATOM   1235  CG1 VAL A  79       8.325  -0.778   7.212  1.00 22.79           C
ATOM   1236  CG2 VAL A  79       8.380   0.890   5.354  1.00 19.23           C
ATOM   1237  N   TYR A  80       8.703  -2.381   3.041  1.00 19.74           N
ATOM   1238  CA  TYR A  80       8.533  -2.496   1.611  1.00 20.11           C
ATOM   1239  C   TYR A  80       7.088  -2.697   1.212  1.00 20.75           C
ATOM   1240  O   TYR A  80       6.295  -3.274   1.959  1.00 21.82           O
ATOM   1241  CB  TYR A  80       9.352  -3.677   1.071  1.00 21.75           C
ATOM   1242  CG  TYR A  80      10.767  -3.762   1.597  1.00 25.47           C
ATOM   1243  CD1 TYR A  80      11.038  -4.322   2.845  1.00 29.03           C
ATOM   1244  CD2 TYR A  80      11.834  -3.252   0.859  1.00 24.79           C
ATOM   1245  CE1 TYR A  80      12.331  -4.364   3.347  1.00 30.97           C
ATOM   1246  CE2 TYR A  80      13.126  -3.287   1.352  1.00 32.24           C
ATOM   1247  CZ  TYR A  80      13.370  -3.843   2.592  1.00 28.90           C
ATOM   1248  OH  TYR A  80      14.647  -3.853   3.088  1.00 27.48           O
ATOM   1249  N   LEU A  81       6.748  -2.212   0.024  1.00 23.08           N
ATOM   1250  CA  LEU A  81       5.405  -2.384  -0.494  1.00 22.16           C
ATOM   1251  C   LEU A  81       5.514  -3.140  -1.812  1.00 20.26           C
ATOM   1252  O   LEU A  81       5.911  -2.571  -2.835  1.00 20.64           O
ATOM   1253  CB  LEU A  81       4.725  -1.035  -0.739  1.00 22.89           C
ATOM   1254  CG  LEU A  81       3.297  -1.202  -1.270  1.00 23.18           C
ATOM   1255  CD1 LEU A  81       2.422  -1.849  -0.201  1.00 21.06           C
ATOM   1256  CD2 LEU A  81       2.735   0.139  -1.673  1.00 26.12           C
ATOM   1257  N   GLN A  82       5.185  -4.430  -1.781  1.00 21.82           N
ATOM   1258  CA  GLN A  82       5.221  -5.241  -2.987  1.00 20.25           C
ATOM   1259  C   GLN A  82       3.885  -5.059  -3.691  1.00 22.58           C
ATOM   1260  O   GLN A  82       2.817  -5.179  -3.076  1.00 22.42           O
ATOM   1261  CB  GLN A  82       5.413  -6.724  -2.657  1.00 21.74           C
ATOM   1262  CG  GLN A  82       5.431  -7.621  -3.891  1.00 20.21           C
ATOM   1263  CD  GLN A  82       6.585  -7.272  -4.830  1.00 20.48           C
ATOM   1264  OE1 GLN A  82       6.383  -7.023  -6.016  1.00 27.53           O
ATOM   1265  NE2 GLN A  82       7.797  -7.248  -4.288  1.00 27.41           N
ATOM   1266  N   MET A  83       3.949  -4.753  -4.974  1.00 19.07           N
ATOM   1267  CA  MET A  83       2.755  -4.563  -5.766  1.00 21.76           C
ATOM   1268  C   MET A  83       2.693  -5.569  -6.903  1.00 20.41           C
ATOM   1269  O   MET A  83       3.576  -5.602  -7.761  1.00 24.00           O
ATOM   1270  CB  MET A  83       2.723  -3.132  -6.313  1.00 16.47           C
ATOM   1271  CG  MET A  83       2.631  -2.102  -5.204  1.00 19.09           C
ATOM   1272  SD  MET A  83       2.688  -0.375  -5.779  1.00 32.22           S
ATOM   1273  CE  MET A  83       4.271  -0.341  -6.424  1.00 24.09           C
ATOM   1274  N   ASN A  84       1.656  -6.400  -6.888  1.00 22.03           N
ATOM   1275  CA  ASN A  84       1.444  -7.398  -7.929  1.00 22.40           C
ATOM   1276  C   ASN A  84       0.196  -7.028  -8.722  1.00 22.27           C
ATOM   1277  O   ASN A  84      -0.705  -6.377  -8.192  1.00 21.52           O
ATOM   1278  CB  ASN A  84       1.250  -8.798  -7.324  1.00 21.95           C
ATOM   1279  CG  ASN A  84       2.510  -9.341  -6.663  1.00 20.70           C
ATOM   1280  OD1 ASN A  84       3.594  -9.339  -7.254  1.00 25.06           O
ATOM   1281  ND2 ASN A  84       2.365  -9.835  -5.451  1.00 18.08           N
ATOM   1282  N   SER A  85       0.146  -7.455  -9.982  1.00 22.39           N
ATOM   1283  CA  SER A  85      -0.993  -7.188 -10.853  1.00 23.05           C
ATOM   1284  C   SER A  85      -1.424  -5.725 -10.833  1.00 23.54           C
ATOM   1285  O   SER A  85      -2.597  -5.405 -10.605  1.00 21.74           O
ATOM   1286  CB  SER A  85      -2.167  -8.088 -10.444  1.00 21.43           C
ATOM   1287  OG  SER A  85      -1.773  -9.445 -10.553  1.00 22.68           O
ATOM   1288  N   LEU A  86      -0.474  -4.830 -11.072  1.00 20.95           N
ATOM   1289  CA  LEU A  86      -0.788  -3.407 -11.073  1.00 22.36           C
ATOM   1290  C   LEU A  86      -1.778  -3.049 -12.177  1.00 24.59           C
ATOM   1291  O   LEU A  86      -1.807  -3.678 -13.232  1.00 23.75           O
ATOM   1292  CB  LEU A  86       0.492  -2.589 -11.258  1.00 22.78           C
ATOM   1293  CG  LEU A  86       1.447  -2.515 -10.062  1.00 23.61           C
ATOM   1294  CD1 LEU A  86       2.857  -2.191 -10.527  1.00 21.76           C
ATOM   1295  CD2 LEU A  86       0.945  -1.465  -9.086  1.00 20.08           C
ATOM   1296  N   LYS A  87      -2.599  -2.039 -11.920  1.00 22.77           N
ATOM   1297  CA  LYS A  87      -3.542  -1.587 -12.923  1.00 27.49           C
ATOM   1298  C   LYS A  87      -3.431  -0.086 -13.017  1.00 25.69           C
ATOM   1299  O   LYS A  87      -2.944   0.567 -12.095  1.00 23.13           O
ATOM   1300  CB  LYS A  87      -4.975  -2.045 -12.609  1.00 29.71           C
ATOM   1301  CG  LYS A  87      -5.518  -1.756 -11.235  1.00 34.46           C
ATOM   1302  CD  LYS A  87      -6.763  -2.618 -11.035  1.00 34.67           C
ATOM   1303  CE  LYS A  87      -7.363  -2.474  -9.655  1.00 38.26           C
ATOM   1304  NZ  LYS A  87      -8.465  -3.455  -9.470  1.00 39.01           N
ATOM   1305  N   PRO A  88      -3.855   0.485 -14.149  1.00 27.77           N
ATOM   1306  CA  PRO A  88      -3.768   1.934 -14.318  1.00 26.81           C
ATOM   1307  C   PRO A  88      -4.288   2.771 -13.154  1.00 26.26           C
ATOM   1308  O   PRO A  88      -3.767   3.855 -12.899  1.00 28.07           O
ATOM   1309  CB  PRO A  88      -4.516   2.169 -15.640  1.00 29.41           C
ATOM   1310  CG  PRO A  88      -5.414   0.940 -15.755  1.00 34.71           C
ATOM   1311  CD  PRO A  88      -4.454  -0.131 -15.341  1.00 27.45           C
ATOM   1312  N   GLU A  89      -5.293   2.265 -12.440  1.00 27.34           N
ATOM   1313  CA  GLU A  89      -5.856   2.989 -11.302  1.00 25.10           C
ATOM   1314  C   GLU A  89      -4.870   3.076 -10.134  1.00 23.71           C
ATOM   1315  O   GLU A  89      -5.085   3.834  -9.191  1.00 24.29           O
ATOM   1316  CB  GLU A  89      -7.143   2.327 -10.794  1.00 28.94           C
ATOM   1317  CG  GLU A  89      -8.262   2.179 -11.805  1.00 37.74           C
ATOM   1318  CD  GLU A  89      -8.131   0.929 -12.654  1.00 42.08           C
ATOM   1319  OE1 GLU A  89      -7.178   0.827 -13.450  1.00 42.19           O
ATOM   1320  OE2 GLU A  89      -8.992   0.034 -12.512  1.00 54.74           O
ATOM   1321  N   ASP A  90      -3.803   2.285 -10.182  1.00 23.85           N
ATOM   1322  CA  ASP A  90      -2.824   2.309  -9.105  1.00 21.13           C
ATOM   1323  C   ASP A  90      -1.784   3.404  -9.342  1.00 20.69           C
ATOM   1324  O   ASP A  90      -0.921   3.638  -8.499  1.00 24.77           O
ATOM   1325  CB  ASP A  90      -2.130   0.949  -8.961  1.00 21.89           C
ATOM   1326  CG  ASP A  90      -3.093  -0.169  -8.575  1.00 20.71           C
ATOM   1327  OD1 ASP A  90      -3.883   0.015  -7.626  1.00 22.36           O
ATOM   1328  OD2 ASP A  90      -3.047  -1.243  -9.214  1.00 23.19           O
ATOM   1329  N   THR A  91      -1.866   4.071 -10.491  1.00 19.54           N
ATOM   1330  CA  THR A  91      -0.936   5.163 -10.799  1.00 20.04           C
ATOM   1331  C   THR A  91      -1.134   6.213  -9.716  1.00 25.31           C
ATOM   1332  O   THR A  91      -2.265   6.624  -9.447  1.00 20.81           O
ATOM   1333  CB  THR A  91      -1.237   5.813 -12.176  1.00 18.90           C
ATOM   1334  OG1 THR A  91      -0.928   4.885 -13.223  1.00 23.22           O
ATOM   1335  CG2 THR A  91      -0.401   7.095 -12.368  1.00 21.33           C
ATOM   1336  N   ALA A  92      -0.040   6.639  -9.093  1.00 21.16           N
ATOM   1337  CA  ALA A  92      -0.109   7.632  -8.030  1.00 21.95           C
ATOM   1338  C   ALA A  92       1.262   7.868  -7.424  1.00 23.12           C
ATOM   1339  O   ALA A  92       2.222   7.156  -7.731  1.00 20.76           O
ATOM   1340  CB  ALA A  92      -1.059   7.150  -6.936  1.00 23.11           C
ATOM   1341  N   MET A  93       1.337   8.880  -6.567  1.00 21.09           N
ATOM   1342  CA  MET A  93       2.555   9.192  -5.839  1.00 23.88           C
ATOM   1343  C   MET A  93       2.405   8.410  -4.542  1.00 22.17           C
ATOM   1344  O   MET A  93       1.455   8.640  -3.781  1.00 21.23           O
ATOM   1345  CB  MET A  93       2.641  10.683  -5.519  1.00 21.17           C
ATOM   1346  CG  MET A  93       3.863  11.066  -4.692  1.00 22.28           C
ATOM   1347  SD  MET A  93       5.412  10.854  -5.627  1.00 25.85           S
ATOM   1348  CE  MET A  93       5.153  12.008  -6.940  1.00 23.40           C
ATOM   1349  N   TYR A  94       3.322   7.480  -4.296  1.00 19.09           N
ATOM   1350  CA  TYR A  94       3.260   6.672  -3.083  1.00 22.91           C
ATOM   1351  C   TYR A  94       4.115   7.227  -1.960  1.00 23.25           C
ATOM   1352  O   TYR A  94       5.327   7.409  -2.119  1.00 22.89           O
ATOM   1353  CB  TYR A  94       3.656   5.222  -3.381  1.00 19.50           C
ATOM   1354  CG  TYR A  94       2.598   4.458  -4.136  1.00 18.23           C
ATOM   1355  CD1 TYR A  94       2.310   4.740  -5.472  1.00 18.34           C
ATOM   1356  CD2 TYR A  94       1.829   3.495  -3.485  1.00 19.83           C
ATOM   1357  CE1 TYR A  94       1.284   4.084  -6.138  1.00 23.51           C
ATOM   1358  CE2 TYR A  94       0.803   2.834  -4.137  1.00 17.02           C
ATOM   1359  CZ  TYR A  94       0.527   3.131  -5.460  1.00 19.66           C
ATOM   1360  OH  TYR A  94      -0.518   2.508  -6.103  1.00 22.51           O
ATOM   1361  N   TYR A  95       3.471   7.516  -0.830  1.00 19.21           N
ATOM   1362  CA  TYR A  95       4.163   8.062   0.327  1.00 20.69           C
ATOM   1363  C   TYR A  95       4.262   7.089   1.482  1.00 23.88           C
ATOM   1364  O   TYR A  95       3.303   6.389   1.829  1.00 20.55           O
ATOM   1365  CB  TYR A  95       3.471   9.307   0.893  1.00 23.48           C
ATOM   1366  CG  TYR A  95       3.277  10.467  -0.047  1.00 17.45           C
ATOM   1367  CD1 TYR A  95       2.221  10.489  -0.956  1.00 19.84           C
ATOM   1368  CD2 TYR A  95       4.141  11.569  -0.009  1.00 18.33           C
ATOM   1369  CE1 TYR A  95       2.024  11.575  -1.799  1.00 21.50           C
ATOM   1370  CE2 TYR A  95       3.956  12.652  -0.848  1.00 21.14           C
ATOM   1371  CZ  TYR A  95       2.893  12.655  -1.739  1.00 24.04           C
ATOM   1372  OH  TYR A  95       2.692  13.749  -2.552  1.00 23.54           O
ATOM   1373  N   CYS A  96       5.427   7.100   2.109  1.00 19.03           N
ATOM   1374  CA  CYS A  96       5.690   6.287   3.273  1.00 19.24           C
ATOM   1375  C   CYS A  96       5.396   7.180   4.480  1.00 23.19           C
ATOM   1376  O   CYS A  96       5.603   8.393   4.426  1.00 21.18           O
ATOM   1377  CB  CYS A  96       7.158   5.880   3.264  1.00 21.30           C
ATOM   1378  SG  CYS A  96       7.763   4.988   4.723  1.00 26.55           S
ATOM   1379  N   ALA A  97       4.900   6.582   5.555  1.00 19.48           N
ATOM   1380  CA  ALA A  97       4.601   7.313   6.773  1.00 21.28           C
ATOM   1381  C   ALA A  97       4.931   6.449   7.974  1.00 20.65           C
ATOM   1382  O   ALA A  97       5.002   5.226   7.874  1.00 20.68           O
ATOM   1383  CB  ALA A  97       3.132   7.720   6.804  1.00 22.67           C
ATOM   1384  N   ALA A  98       5.135   7.099   9.111  1.00 18.22           N
ATOM   1385  CA  ALA A  98       5.472   6.411  10.344  1.00 19.40           C
ATOM   1386  C   ALA A  98       4.875   7.131  11.549  1.00 20.65           C
ATOM   1387  O   ALA A  98       4.623   8.340  11.508  1.00 16.60           O
ATOM   1388  CB  ALA A  98       6.992   6.336  10.483  1.00 23.54           C
ATOM   1389  N   SER A  99       4.656   6.379  12.618  1.00 20.40           N
ATOM   1390  CA  SER A  99       4.117   6.930  13.850  1.00 18.17           C
ATOM   1391  C   SER A  99       4.933   6.453  15.027  1.00 18.96           C
ATOM   1392  O   SER A  99       5.281   5.274  15.124  1.00 22.89           O
ATOM   1393  CB  SER A  99       2.668   6.512  14.054  1.00 21.51           C
ATOM   1394  OG  SER A  99       2.181   7.059  15.266  1.00 20.68           O
ATOM   1395  N   SER A 100       5.242   7.382  15.921  1.00 18.25           N
ATOM   1396  CA  SER A 100       6.011   7.068  17.115  1.00 20.93           C
ATOM   1397  C   SER A 100       5.068   6.907  18.300  1.00 26.17           C
ATOM   1398  O   SER A 100       5.498   6.684  19.429  1.00 22.58           O
ATOM   1399  CB  SER A 100       7.011   8.190  17.395  1.00 25.26           C
ATOM   1400  OG  SER A 100       6.348   9.435  17.515  1.00 28.90           O
ATOM   1401  N   ARG A 101       3.772   7.008  18.034  1.00 22.16           N
ATOM   1402  CA  ARG A 101       2.785   6.890  19.097  1.00 24.88           C
ATOM   1403  C   ARG A 101       1.596   6.038  18.679  1.00 21.74           C
ATOM   1404  O   ARG A 101       1.285   5.912  17.494  1.00 22.22           O
ATOM   1405  CB  ARG A 101       2.284   8.282  19.507  1.00 29.86           C
ATOM   1406  CG  ARG A 101       3.364   9.211  20.044  1.00 34.97           C
ATOM   1407  N   TRP A 102       0.932   5.459  19.669  1.00 23.59           N
ATOM   1408  CA  TRP A 102      -0.236   4.645  19.402  1.00 21.51           C
ATOM   1409  C   TRP A 102      -1.431   5.576  19.350  1.00 22.60           C
ATOM   1410  O   TRP A 102      -2.114   5.790  20.357  1.00 25.04           O
ATOM   1411  CB  TRP A 102      -0.415   3.591  20.494  1.00 21.45           C
ATOM   1412  CG  TRP A 102       0.647   2.541  20.458  1.00 27.47           C
ATOM   1413  CD1 TRP A 102       1.685   2.377  21.335  1.00 24.79           C
ATOM   1414  CD2 TRP A 102       0.803   1.528  19.460  1.00 23.95           C
ATOM   1415  NE1 TRP A 102       2.478   1.322  20.940  1.00 20.63           N
ATOM   1416  CE2 TRP A 102       1.960   0.786  19.789  1.00 20.79           C
ATOM   1417  CE3 TRP A 102       0.075   1.179  18.314  1.00 24.22           C
ATOM   1418  CZ2 TRP A 102       2.409  -0.290  19.013  1.00 21.51           C
ATOM   1419  CZ3 TRP A 102       0.528   0.101  17.537  1.00 24.25           C
ATOM   1420  CH2 TRP A 102       1.683  -0.614  17.894  1.00 22.41           C
ATOM   1421  N   MET A 103      -1.670   6.131  18.167  1.00 21.86           N
ATOM   1422  CA  MET A 103      -2.773   7.063  17.966  1.00 23.92           C
ATOM   1423  C   MET A 103      -4.121   6.362  18.007  1.00 21.42           C
ATOM   1424  O   MET A 103      -4.225   5.172  17.733  1.00 22.13           O
ATOM   1425  CB  MET A 103      -2.620   7.774  16.621  1.00 28.26           C
ATOM   1426  CG  MET A 103      -1.341   8.576  16.500  1.00 27.14           C
ATOM   1427  SD  MET A 103      -1.271   9.921  17.695  1.00 31.93           S
ATOM   1428  CE  MET A 103      -2.602  10.982  17.077  1.00 29.63           C
ATOM   1429  N   ASP A 104      -5.163   7.112  18.338  1.00 24.28           N
ATOM   1430  CA  ASP A 104      -6.485   6.526  18.401  1.00 26.04           C
ATOM   1431  C   ASP A 104      -7.239   6.737  17.087  1.00 30.48           C
ATOM   1432  O   ASP A 104      -8.414   7.106  17.072  1.00 26.55           O
ATOM   1433  CB  ASP A 104      -7.253   7.105  19.590  1.00 28.30           C
ATOM   1434  CG  ASP A 104      -8.575   6.411  19.814  1.00 36.07           C
ATOM   1435  OD1 ASP A 104      -8.615   5.172  19.674  1.00 34.87           O
ATOM   1436  OD2 ASP A 104      -9.565   7.095  20.148  1.00 38.14           O
ATOM   1437  N   TYR A 105      -6.527   6.516  15.983  1.00 27.93           N
ATOM   1438  CA  TYR A 105      -7.084   6.620  14.634  1.00 27.51           C
ATOM   1439  C   TYR A 105      -6.646   5.361  13.895  1.00 28.63           C
ATOM   1440  O   TYR A 105      -5.649   4.741  14.267  1.00 27.87           O
ATOM   1441  CB  TYR A 105      -6.528   7.827  13.873  1.00 28.77           C
ATOM   1442  CG  TYR A 105      -6.811   9.171  14.493  1.00 32.31           C
ATOM   1443  CD1 TYR A 105      -5.836   9.840  15.232  1.00 26.45           C
ATOM   1444  CD2 TYR A 105      -8.056   9.780  14.336  1.00 37.22           C
ATOM   1445  CE1 TYR A 105      -6.091  11.086  15.792  1.00 33.94           C
ATOM   1446  CE2 TYR A 105      -8.322  11.020  14.891  1.00 27.94           C
ATOM   1447  CZ  TYR A 105      -7.336  11.672  15.618  1.00 42.86           C
ATOM   1448  OH  TYR A 105      -7.590  12.916  16.159  1.00 41.27           O
ATOM   1449  N   SER A 106      -7.374   4.981  12.850  1.00 23.35           N
ATOM   1450  CA  SER A 106      -7.002   3.791  12.094  1.00 21.71           C
ATOM   1451  C   SER A 106      -5.629   3.998  11.446  1.00 18.31           C
ATOM   1452  O   SER A 106      -5.327   5.085  10.958  1.00 26.39           O
ATOM   1453  CB  SER A 106      -8.030   3.512  11.000  1.00 19.06           C
ATOM   1454  OG  SER A 106      -7.514   2.578  10.074  1.00 21.52           O
ATOM   1455  N   ALA A 107      -4.810   2.947  11.444  1.00 21.83           N
ATOM   1456  CA  ALA A 107      -3.475   3.023  10.851  1.00 23.06           C
ATOM   1457  C   ALA A 107      -3.523   3.138   9.335  1.00 25.99           C
ATOM   1458  O   ALA A 107      -2.486   3.190   8.678  1.00 19.49           O
ATOM   1459  CB  ALA A 107      -2.653   1.802  11.254  1.00 23.86           C
ATOM   1460  N   LEU A 108      -4.729   3.150   8.776  1.00 18.14           N
ATOM   1461  CA  LEU A 108      -4.899   3.308   7.345  1.00 17.88           C
ATOM   1462  C   LEU A 108      -5.332   4.741   7.049  1.00 20.04           C
ATOM   1463  O   LEU A 108      -5.650   5.075   5.906  1.00 23.24           O
ATOM   1464  CB  LEU A 108      -5.923   2.304   6.801  1.00 21.15           C
ATOM   1465  CG  LEU A 108      -5.404   0.862   6.702  1.00 24.71           C
ATOM   1466  CD1 LEU A 108      -6.510  -0.065   6.232  1.00 24.66           C
ATOM   1467  CD2 LEU A 108      -4.227   0.810   5.734  1.00 24.39           C
ATOM   1468  N   THR A 109      -5.344   5.577   8.088  1.00 17.91           N
ATOM   1469  CA  THR A 109      -5.702   6.983   7.937  1.00 18.35           C
ATOM   1470  C   THR A 109      -4.506   7.867   8.279  1.00 20.02           C
ATOM   1471  O   THR A 109      -3.690   7.533   9.141  1.00 21.46           O
ATOM   1472  CB  THR A 109      -6.913   7.388   8.818  1.00 21.77           C
ATOM   1473  OG1 THR A 109      -6.554   7.395  10.209  1.00 22.78           O
ATOM   1474  CG2 THR A 109      -8.053   6.398   8.596  1.00 18.72           C
ATOM   1475  N   ALA A 110      -4.414   8.993   7.586  1.00 21.94           N
ATOM   1476  CA  ALA A 110      -3.306   9.929   7.756  1.00 26.13           C
ATOM   1477  C   ALA A 110      -3.144  10.492   9.157  1.00 22.73           C
ATOM   1478  O   ALA A 110      -2.020  10.704   9.617  1.00 27.59           O
ATOM   1479  CB  ALA A 110      -3.431  11.067   6.750  1.00 22.28           C
ATOM   1480  N   LYS A 111      -4.254  10.742   9.842  1.00 25.20           N
ATOM   1481  CA  LYS A 111      -4.176  11.285  11.190  1.00 23.12           C
ATOM   1482  C   LYS A 111      -3.417  10.399  12.170  1.00 22.79           C
ATOM   1483  O   LYS A 111      -3.040  10.856  13.238  1.00 24.15           O
ATOM   1484  CB  LYS A 111      -5.575  11.569  11.746  1.00 25.52           C
ATOM   1485  CG  LYS A 111      -6.291  12.733  11.085  1.00 31.88           C
ATOM   1486  CD  LYS A 111      -7.646  12.971  11.728  1.00 39.95           C
ATOM   1487  CE  LYS A 111      -8.407  14.066  11.012  1.00 47.00           C
ATOM   1488  NZ  LYS A 111      -9.765  14.258  11.589  1.00 54.42           N
ATOM   1489  N   ALA A 112      -3.177   9.144  11.801  1.00 21.07           N
ATOM   1490  CA  ALA A 112      -2.464   8.223  12.680  1.00 20.76           C
ATOM   1491  C   ALA A 112      -0.933   8.333  12.586  1.00 20.73           C
ATOM   1492  O   ALA A 112      -0.225   7.713  13.376  1.00 22.80           O
ATOM   1493  CB  ALA A 112      -2.904   6.775  12.384  1.00 18.61           C
ATOM   1494  N   TYR A 113      -0.430   9.127  11.645  1.00 22.56           N
ATOM   1495  CA  TYR A 113       1.018   9.258  11.465  1.00 21.52           C
ATOM   1496  C   TYR A 113       1.569  10.645  11.735  1.00 24.73           C
ATOM   1497  O   TYR A 113       0.887  11.649  11.509  1.00 25.27           O
ATOM   1498  CB  TYR A 113       1.422   8.827  10.047  1.00 22.26           C
ATOM   1499  CG  TYR A 113       1.088   7.389   9.735  1.00 22.39           C
ATOM   1500  CD1 TYR A 113      -0.229   7.002   9.466  1.00 16.52           C
ATOM   1501  CD2 TYR A 113       2.075   6.393   9.786  1.00 18.45           C
ATOM   1502  CE1 TYR A 113      -0.558   5.661   9.258  1.00 17.59           C
ATOM   1503  CE2 TYR A 113       1.754   5.046   9.580  1.00 21.72           C
ATOM   1504  CZ  TYR A 113       0.431   4.687   9.320  1.00 20.51           C
ATOM   1505  OH  TYR A 113       0.088   3.367   9.145  1.00 17.97           O
ATOM   1506  N   ASN A 114       2.814  10.698  12.206  1.00 21.51           N
ATOM   1507  CA  ASN A 114       3.450  11.976  12.497  1.00 22.63           C
ATOM   1508  C   ASN A 114       4.766  12.211  11.744  1.00 21.05           C
ATOM   1509  O   ASN A 114       5.403  13.248  11.924  1.00 24.83           O
ATOM   1510  CB  ASN A 114       3.640  12.138  14.010  1.00 20.69           C
ATOM   1511  CG  ASN A 114       4.597  11.123  14.593  1.00 23.26           C
ATOM   1512  OD1 ASN A 114       4.596   9.965  14.206  1.00 23.38           O
ATOM   1513  ND2 ASN A 114       5.404  11.556  15.555  1.00 30.75           N
ATOM   1514  N   SER A 115       5.167  11.252  10.912  1.00 21.53           N
ATOM   1515  CA  SER A 115       6.369  11.389  10.071  1.00 20.90           C
ATOM   1516  C   SER A 115       5.962  10.998   8.659  1.00 20.19           C
ATOM   1517  O   SER A 115       5.263  10.004   8.470  1.00 19.76           O
ATOM   1518  CB  SER A 115       7.511  10.479  10.542  1.00 25.35           C
ATOM   1519  OG  SER A 115       8.011  10.904  11.793  1.00 24.36           O
ATOM   1520  N   TRP A 116       6.412  11.769   7.673  1.00 19.16           N
ATOM   1521  CA  TRP A 116       6.068  11.522   6.281  1.00 16.62           C
ATOM   1522  C   TRP A 116       7.246  11.634   5.330  1.00 19.25           C
ATOM   1523  O   TRP A 116       8.078  12.510   5.492  1.00 20.63           O
ATOM   1524  CB  TRP A 116       5.018  12.523   5.812  1.00 17.33           C
ATOM   1525  CG  TRP A 116       3.738  12.409   6.543  1.00 15.00           C
ATOM   1526  CD1 TRP A 116       3.417  12.970   7.742  1.00 26.86           C
ATOM   1527  CD2 TRP A 116       2.609  11.638   6.136  1.00 19.33           C
ATOM   1528  NE1 TRP A 116       2.144  12.598   8.111  1.00 21.67           N
ATOM   1529  CE2 TRP A 116       1.625  11.776   7.142  1.00 20.47           C
ATOM   1530  CE3 TRP A 116       2.329  10.839   5.020  1.00 18.03           C
ATOM   1531  CZ2 TRP A 116       0.380  11.150   7.060  1.00 23.79           C
ATOM   1532  CZ3 TRP A 116       1.096  10.215   4.937  1.00 21.66           C
ATOM   1533  CH2 TRP A 116       0.136  10.371   5.954  1.00 16.74           C
ATOM   1534  N   GLY A 117       7.286  10.763   4.324  1.00 20.81           N
ATOM   1535  CA  GLY A 117       8.359  10.819   3.335  1.00 20.36           C
ATOM   1536  C   GLY A 117       7.977  11.798   2.235  1.00 20.04           C
ATOM   1537  O   GLY A 117       6.939  12.443   2.324  1.00 24.29           O
ATOM   1538  N   GLN A 118       8.805  11.922   1.199  1.00 20.14           N
ATOM   1539  CA  GLN A 118       8.522  12.849   0.101  1.00 22.39           C
ATOM   1540  C   GLN A 118       7.701  12.212  -1.019  1.00 21.10           C
ATOM   1541  O   GLN A 118       7.172  12.907  -1.883  1.00 24.33           O
ATOM   1542  CB  GLN A 118       9.837  13.387  -0.485  1.00 23.59           C
ATOM   1543  CG  GLN A 118      10.626  14.287   0.449  1.00 40.01           C
ATOM   1544  CD  GLN A 118       9.978  15.647   0.644  1.00 48.00           C
ATOM   1545  OE1 GLN A 118       8.819  15.743   1.048  1.00 56.83           O
ATOM   1546  NE2 GLN A 118      10.730  16.709   0.360  1.00 49.14           N
ATOM   1547  N   GLY A 119       7.611  10.889  -1.004  1.00 19.74           N
ATOM   1548  CA  GLY A 119       6.866  10.181  -2.030  1.00 22.00           C
ATOM   1549  C   GLY A 119       7.693   9.708  -3.222  1.00 22.95           C
ATOM   1550  O   GLY A 119       8.704  10.307  -3.576  1.00 26.22           O
ATOM   1551  N   THR A 120       7.265   8.608  -3.835  1.00 18.00           N
ATOM   1552  CA  THR A 120       7.928   8.073  -5.018  1.00 22.58           C
ATOM   1553  C   THR A 120       6.817   7.802  -6.030  1.00 25.91           C
ATOM   1554  O   THR A 120       5.781   7.231  -5.685  1.00 22.63           O
ATOM   1555  CB  THR A 120       8.709   6.775  -4.715  1.00 20.78           C
ATOM   1556  OG1 THR A 120       9.419   6.375  -5.895  1.00 25.87           O
ATOM   1557  CG2 THR A 120       7.773   5.644  -4.293  1.00 20.74           C
ATOM   1558  N   GLN A 121       7.033   8.225  -7.270  1.00 20.93           N
ATOM   1559  CA  GLN A 121       6.038   8.077  -8.324  1.00 26.49           C
ATOM   1560  C   GLN A 121       5.963   6.698  -8.963  1.00 25.51           C
ATOM   1561  O   GLN A 121       6.979   6.101  -9.323  1.00 26.59           O
ATOM   1562  CB  GLN A 121       6.292   9.117  -9.417  1.00 22.88           C
ATOM   1563  CG  GLN A 121       5.269   9.151 -10.548  1.00 23.45           C
ATOM   1564  CD  GLN A 121       3.903   9.656 -10.100  1.00 22.46           C
ATOM   1565  OE1 GLN A 121       3.800  10.701  -9.468  1.00 31.69           O
ATOM   1566  NE2 GLN A 121       2.851   8.923 -10.450  1.00 22.94           N
ATOM   1567  N   VAL A 122       4.737   6.208  -9.104  1.00 21.49           N
ATOM   1568  CA  VAL A 122       4.473   4.924  -9.733  1.00 24.64           C
ATOM   1569  C   VAL A 122       3.458   5.214 -10.827  1.00 22.73           C
ATOM   1570  O   VAL A 122       2.401   5.794 -10.559  1.00 25.23           O
ATOM   1571  CB  VAL A 122       3.868   3.918  -8.736  1.00 25.98           C
ATOM   1572  CG1 VAL A 122       3.476   2.633  -9.463  1.00 23.17           C
ATOM   1573  CG2 VAL A 122       4.872   3.631  -7.617  1.00 19.07           C
ATOM   1574  N   THR A 123       3.788   4.830 -12.058  1.00 22.62           N
ATOM   1575  CA  THR A 123       2.903   5.061 -13.190  1.00 22.95           C
ATOM   1576  C   THR A 123       2.658   3.748 -13.916  1.00 27.76           C
ATOM   1577  O   THR A 123       3.597   3.092 -14.375  1.00 29.09           O
ATOM   1578  CB  THR A 123       3.509   6.090 -14.171  1.00 29.74           C
ATOM   1579  OG1 THR A 123       3.751   7.322 -13.478  1.00 29.50           O
ATOM   1580  CG2 THR A 123       2.549   6.357 -15.325  1.00 31.04           C
ATOM   1581  N   VAL A 124       1.389   3.371 -14.011  1.00 25.60           N
ATOM   1582  CA  VAL A 124       0.995   2.130 -14.662  1.00 26.71           C
ATOM   1583  C   VAL A 124       0.313   2.442 -15.981  1.00 29.78           C
ATOM   1584  O   VAL A 124      -0.777   3.010 -16.003  1.00 31.12           O
ATOM   1585  CB  VAL A 124       0.024   1.328 -13.779  1.00 21.61           C
ATOM   1586  CG1 VAL A 124      -0.280  -0.013 -14.421  1.00 22.12           C
ATOM   1587  CG2 VAL A 124       0.622   1.131 -12.404  1.00 24.01           C
ATOM   1588  N   SER A 125       0.961   2.054 -17.076  1.00 34.43           N
ATOM   1589  CA  SER A 125       0.445   2.307 -18.417  1.00 43.08           C
ATOM   1590  C   SER A 125      -0.652   1.341 -18.847  1.00 47.42           C
ATOM   1591  O   SER A 125      -0.503   0.122 -18.743  1.00 46.78           O
ATOM   1592  CB  SER A 125       1.594   2.259 -19.424  1.00 43.16           C
ATOM   1593  OG  SER A 125       2.270   1.015 -19.358  1.00 53.00           O
ATOM   1594  N   SER A 126      -1.749   1.902 -19.344  1.00 52.48           N
ATOM   1595  CA  SER A 126      -2.892   1.122 -19.802  1.00 56.38           C
ATOM   1596  C   SER A 126      -2.522   0.175 -20.945  1.00 57.79           C
ATOM   1597  O   SER A 126      -3.368  -0.562 -21.448  1.00 60.27           O
ATOM   1598  CB  SER A 126      -4.011   2.065 -20.255  1.00 58.18           C
ATOM   1599  OG  SER A 126      -5.135   1.345 -20.729  1.00 64.26           O
