# Supplementary material for: A non-redundant data set of nanobody-antigen crystal structures
Source: Data Brief. 2019 Mar 6;24:103754. doi: 10.1016/j.dib.2019.103754 (PMC6441729; doi:10.1016/j.dib.2019.103754)
Supplement: Multimedia component 5 [file mmc5.zip › Data_set/Nb-Ag_3/1op9_3.pdb]

ATOM      1  N   LYS B   1      39.172  35.341   8.025  1.00 16.45           N
ATOM      2  CA  LYS B   1      40.628  35.064   8.227  1.00 18.26           C
ATOM      3  C   LYS B   1      41.118  33.743   7.655  1.00 16.82           C
ATOM      4  O   LYS B   1      40.367  32.779   7.509  1.00 17.29           O
ATOM      5  CB  LYS B   1      40.956  35.116   9.719  1.00 20.56           C
ATOM      6  CG  LYS B   1      40.297  34.095  10.615  1.00 22.23           C
ATOM      7  CD  LYS B   1      40.951  34.073  12.000  1.00 22.69           C
ATOM      8  CE  LYS B   1      42.274  33.317  11.956  1.00 23.32           C
ATOM      9  NZ  LYS B   1      43.081  33.546  13.180  1.00 23.50           N
ATOM     10  N   VAL B   2      42.399  33.656   7.321  1.00 15.47           N
ATOM     11  CA  VAL B   2      43.005  32.423   6.826  1.00 15.29           C
ATOM     12  C   VAL B   2      43.895  31.907   7.959  1.00 16.08           C
ATOM     13  O   VAL B   2      44.834  32.615   8.341  1.00 14.64           O
ATOM     14  CB  VAL B   2      43.789  32.592   5.524  1.00 14.72           C
ATOM     15  CG1 VAL B   2      44.456  31.307   5.065  1.00 13.85           C
ATOM     16  CG2 VAL B   2      42.826  33.068   4.420  1.00 14.41           C
ATOM     17  N   PHE B   3      43.534  30.770   8.546  1.00 15.86           N
ATOM     18  CA  PHE B   3      44.338  30.246   9.648  1.00 16.72           C
ATOM     19  C   PHE B   3      45.623  29.606   9.121  1.00 16.96           C
ATOM     20  O   PHE B   3      45.627  29.062   8.021  1.00 17.76           O
ATOM     21  CB  PHE B   3      43.602  29.140  10.395  1.00 15.71           C
ATOM     22  CG  PHE B   3      42.523  29.530  11.350  1.00 15.75           C
ATOM     23  CD1 PHE B   3      41.282  29.930  10.910  1.00 15.69           C
ATOM     24  CD2 PHE B   3      42.767  29.478  12.722  1.00 15.52           C
ATOM     25  CE1 PHE B   3      40.281  30.287  11.804  1.00 15.97           C
ATOM     26  CE2 PHE B   3      41.775  29.823  13.623  1.00 16.30           C
ATOM     27  CZ  PHE B   3      40.537  30.224  13.161  1.00 15.63           C
ATOM     28  N   GLU B   4      46.656  29.622   9.949  1.00 17.36           N
ATOM     29  CA  GLU B   4      47.865  28.848   9.627  1.00 17.25           C
ATOM     30  C   GLU B   4      47.521  27.422  10.074  1.00 16.99           C
ATOM     31  O   GLU B   4      46.734  27.282  11.032  1.00 16.93           O
ATOM     32  CB  GLU B   4      49.066  29.439  10.340  1.00 18.36           C
ATOM     33  CG  GLU B   4      50.356  28.650  10.204  1.00 20.47           C
ATOM     34  CD  GLU B   4      50.545  27.604  11.290  1.00 20.32           C
ATOM     35  OE1 GLU B   4      51.049  26.509  10.973  1.00 19.67           O
ATOM     36  OE2 GLU B   4      50.190  27.885  12.453  1.00 21.36           O
ATOM     37  N   ARG B   5      48.059  26.392   9.454  1.00 15.53           N
ATOM     38  CA  ARG B   5      47.760  25.009   9.786  1.00 15.47           C
ATOM     39  C   ARG B   5      47.770  24.684  11.272  1.00 15.81           C
ATOM     40  O   ARG B   5      46.772  24.209  11.834  1.00 14.39           O
ATOM     41  CB  ARG B   5      48.752  24.082   9.064  1.00 15.50           C
ATOM     42  CG  ARG B   5      48.613  22.590   9.328  1.00 15.30           C
ATOM     43  CD  ARG B   5      49.641  21.798   8.512  1.00 15.78           C
ATOM     44  NE  ARG B   5      50.995  22.230   8.878  1.00 15.98           N
ATOM     45  CZ  ARG B   5      51.718  21.611   9.806  1.00 15.29           C
ATOM     46  NH1 ARG B   5      51.244  20.534  10.426  1.00 15.36           N
ATOM     47  NH2 ARG B   5      52.919  22.085  10.100  1.00 15.64           N
ATOM     48  N   CYS B   6      48.904  24.907  11.946  1.00 14.89           N
ATOM     49  CA  CYS B   6      48.982  24.510  13.363  1.00 15.10           C
ATOM     50  C   CYS B   6      48.124  25.364  14.251  1.00 15.39           C
ATOM     51  O   CYS B   6      47.538  24.868  15.226  1.00 16.14           O
ATOM     52  CB  CYS B   6      50.448  24.441  13.810  1.00 14.42           C
ATOM     53  SG  CYS B   6      51.277  22.979  13.179  1.00 13.75           S
ATOM     54  N   GLU B   7      47.970  26.644  13.908  1.00 14.66           N
ATOM     55  CA  GLU B   7      47.102  27.542  14.653  1.00 15.88           C
ATOM     56  C   GLU B   7      45.681  26.977  14.662  1.00 14.39           C
ATOM     57  O   GLU B   7      45.002  26.916  15.694  1.00 13.38           O
ATOM     58  CB  GLU B   7      47.149  28.925  13.997  1.00 17.82           C
ATOM     59  CG  GLU B   7      46.299  29.989  14.669  1.00 20.26           C
ATOM     60  CD  GLU B   7      45.961  31.152  13.756  1.00 21.25           C
ATOM     61  OE1 GLU B   7      46.293  31.143  12.546  1.00 21.39           O
ATOM     62  OE2 GLU B   7      45.323  32.100  14.252  1.00 22.08           O
ATOM     63  N   LEU B   8      45.216  26.542  13.492  1.00 13.29           N
ATOM     64  CA  LEU B   8      43.899  25.936  13.383  1.00 13.59           C
ATOM     65  C   LEU B   8      43.821  24.604  14.133  1.00 12.44           C
ATOM     66  O   LEU B   8      42.821  24.389  14.822  1.00 13.86           O
ATOM     67  CB  LEU B   8      43.488  25.699  11.927  1.00 12.49           C
ATOM     68  CG  LEU B   8      42.091  25.084  11.758  1.00 12.29           C
ATOM     69  CD1 LEU B   8      41.004  26.015  12.301  1.00 11.20           C
ATOM     70  CD2 LEU B   8      41.811  24.770  10.295  1.00 11.55           C
ATOM     71  N   ALA B   9      44.823  23.734  13.995  1.00 12.62           N
ATOM     72  CA  ALA B   9      44.761  22.447  14.720  1.00 12.63           C
ATOM     73  C   ALA B   9      44.601  22.670  16.218  1.00 12.89           C
ATOM     74  O   ALA B   9      43.783  22.021  16.885  1.00 12.85           O
ATOM     75  CB  ALA B   9      46.006  21.620  14.443  1.00 11.64           C
ATOM     76  N   ARG B  10      45.397  23.580  16.777  1.00 13.92           N
ATOM     77  CA  ARG B  10      45.296  23.873  18.219  1.00 14.81           C
ATOM     78  C   ARG B  10      43.940  24.455  18.587  1.00 14.52           C
ATOM     79  O   ARG B  10      43.414  24.180  19.675  1.00 14.16           O
ATOM     80  CB  ARG B  10      46.449  24.785  18.664  1.00 15.62           C
ATOM     81  CG  ARG B  10      47.779  24.044  18.695  1.00 16.53           C
ATOM     82  CD  ARG B  10      48.912  24.848  19.328  1.00 17.98           C
ATOM     83  NE  ARG B  10      49.342  25.906  18.447  1.00 17.58           N
ATOM     84  CZ  ARG B  10      50.317  25.923  17.557  1.00 18.20           C
ATOM     85  NH1 ARG B  10      51.144  24.918  17.311  1.00 17.30           N
ATOM     86  NH2 ARG B  10      50.478  27.036  16.855  1.00 17.95           N
ATOM     87  N   THR B  11      43.338  25.262  17.714  1.00 13.62           N
ATOM     88  CA  THR B  11      42.026  25.848  17.953  1.00 13.71           C
ATOM     89  C   THR B  11      40.953  24.763  17.889  1.00 13.72           C
ATOM     90  O   THR B  11      40.080  24.687  18.762  1.00 13.52           O
ATOM     91  CB  THR B  11      41.685  26.958  16.939  1.00 14.15           C
ATOM     92  OG1 THR B  11      42.701  27.973  17.017  1.00 15.08           O
ATOM     93  CG2 THR B  11      40.329  27.579  17.240  1.00 14.77           C
ATOM     94  N   LEU B  12      41.031  23.909  16.860  1.00 13.10           N
ATOM     95  CA  LEU B  12      40.069  22.803  16.767  1.00 13.82           C
ATOM     96  C   LEU B  12      40.186  21.856  17.954  1.00 14.29           C
ATOM     97  O   LEU B  12      39.185  21.329  18.459  1.00 13.32           O
ATOM     98  CB  LEU B  12      40.228  22.078  15.434  1.00 12.72           C
ATOM     99  CG  LEU B  12      39.924  22.916  14.183  1.00 12.34           C
ATOM    100  CD1 LEU B  12      40.014  22.021  12.945  1.00 12.48           C
ATOM    101  CD2 LEU B  12      38.559  23.571  14.258  1.00 11.82           C
ATOM    102  N   LYS B  13      41.390  21.647  18.479  1.00 16.02           N
ATOM    103  CA  LYS B  13      41.584  20.761  19.627  1.00 17.17           C
ATOM    104  C   LYS B  13      40.954  21.347  20.884  1.00 17.14           C
ATOM    105  O   LYS B  13      40.306  20.657  21.692  1.00 15.21           O
ATOM    106  CB  LYS B  13      43.072  20.457  19.870  1.00 18.84           C
ATOM    107  CG  LYS B  13      43.223  19.380  20.936  1.00 20.69           C
ATOM    108  CD  LYS B  13      44.628  18.944  21.248  1.00 22.18           C
ATOM    109  CE  LYS B  13      44.607  17.755  22.225  1.00 23.40           C
ATOM    110  NZ  LYS B  13      46.011  17.387  22.579  1.00 25.52           N
ATOM    111  N   ARG B  14      41.108  22.656  21.061  1.00 17.43           N
ATOM    112  CA  ARG B  14      40.528  23.366  22.201  1.00 19.65           C
ATOM    113  C   ARG B  14      39.005  23.355  22.142  1.00 18.60           C
ATOM    114  O   ARG B  14      38.325  23.366  23.173  1.00 17.31           O
ATOM    115  CB  ARG B  14      41.031  24.812  22.253  1.00 22.79           C
ATOM    116  CG  ARG B  14      40.418  25.645  23.374  1.00 27.70           C
ATOM    117  CD  ARG B  14      40.453  27.137  23.001  1.00 30.78           C
ATOM    118  NE  ARG B  14      41.733  27.438  22.384  1.00 33.82           N
ATOM    119  CZ  ARG B  14      42.020  28.268  21.396  1.00 36.00           C
ATOM    120  NH1 ARG B  14      41.081  28.987  20.795  1.00 35.92           N
ATOM    121  NH2 ARG B  14      43.293  28.355  21.002  1.00 36.61           N
ATOM    122  N   LEU B  15      38.453  23.320  20.925  1.00 17.15           N
ATOM    123  CA  LEU B  15      37.009  23.235  20.768  1.00 16.74           C
ATOM    124  C   LEU B  15      36.473  21.813  20.725  1.00 16.18           C
ATOM    125  O   LEU B  15      35.319  21.651  20.325  1.00 17.31           O
ATOM    126  CB  LEU B  15      36.558  24.061  19.555  1.00 17.05           C
ATOM    127  CG  LEU B  15      36.859  25.563  19.684  1.00 17.60           C
ATOM    128  CD1 LEU B  15      36.740  26.262  18.337  1.00 18.09           C
ATOM    129  CD2 LEU B  15      35.917  26.236  20.681  1.00 18.13           C
ATOM    130  N   GLY B  16      37.194  20.791  21.156  1.00 15.94           N
ATOM    131  CA  GLY B  16      36.703  19.435  21.300  1.00 15.13           C
ATOM    132  C   GLY B  16      36.451  18.616  20.057  1.00 14.99           C
ATOM    133  O   GLY B  16      35.703  17.634  20.022  1.00 13.94           O
ATOM    134  N   MET B  17      37.163  18.945  18.974  1.00 14.26           N
ATOM    135  CA  MET B  17      36.993  18.193  17.738  1.00 16.55           C
ATOM    136  C   MET B  17      37.762  16.903  17.633  1.00 16.29           C
ATOM    137  O   MET B  17      37.366  16.026  16.863  1.00 15.65           O
ATOM    138  CB  MET B  17      37.395  19.159  16.597  1.00 18.09           C
ATOM    139  CG  MET B  17      36.226  20.170  16.592  1.00 20.75           C
ATOM    140  SD  MET B  17      35.179  19.696  15.159  1.00 27.03           S
ATOM    141  CE  MET B  17      36.207  20.697  14.069  1.00 16.80           C
ATOM    142  N   ASP B  18      38.865  16.786  18.361  1.00 16.92           N
ATOM    143  CA  ASP B  18      39.701  15.599  18.254  1.00 16.86           C
ATOM    144  C   ASP B  18      39.019  14.341  18.763  1.00 16.75           C
ATOM    145  O   ASP B  18      38.762  14.161  19.951  1.00 15.53           O
ATOM    146  CB  ASP B  18      41.034  15.848  18.969  1.00 18.06           C
ATOM    147  CG  ASP B  18      41.993  14.698  18.702  1.00 18.61           C
ATOM    148  OD1 ASP B  18      41.821  13.948  17.709  1.00 18.52           O
ATOM    149  OD2 ASP B  18      42.918  14.568  19.525  1.00 19.49           O
ATOM    150  N   GLY B  19      38.660  13.459  17.831  1.00 16.44           N
ATOM    151  CA  GLY B  19      37.971  12.213  18.152  1.00 16.30           C
ATOM    152  C   GLY B  19      36.458  12.414  18.266  1.00 16.69           C
ATOM    153  O   GLY B  19      35.719  11.497  18.652  1.00 16.02           O
ATOM    154  N   TYR B  20      35.986  13.610  17.910  1.00 15.23           N
ATOM    155  CA  TYR B  20      34.559  13.875  17.997  1.00 15.15           C
ATOM    156  C   TYR B  20      33.836  12.929  17.041  1.00 16.53           C
ATOM    157  O   TYR B  20      34.043  12.967  15.827  1.00 16.15           O
ATOM    158  CB  TYR B  20      34.175  15.319  17.674  1.00 14.35           C
ATOM    159  CG  TYR B  20      32.703  15.553  17.985  1.00 13.81           C
ATOM    160  CD1 TYR B  20      32.307  15.889  19.275  1.00 13.69           C
ATOM    161  CD2 TYR B  20      31.738  15.424  17.000  1.00 13.72           C
ATOM    162  CE1 TYR B  20      30.970  16.081  19.575  1.00 13.00           C
ATOM    163  CE2 TYR B  20      30.392  15.623  17.292  1.00 12.90           C
ATOM    164  CZ  TYR B  20      30.021  15.946  18.580  1.00 13.38           C
ATOM    165  OH  TYR B  20      28.688  16.144  18.879  1.00 12.72           O
ATOM    166  N   ARG B  21      33.049  12.032  17.634  1.00 17.29           N
ATOM    167  CA  ARG B  21      32.294  11.069  16.818  1.00 19.73           C
ATOM    168  C   ARG B  21      33.190  10.114  16.042  1.00 18.96           C
ATOM    169  O   ARG B  21      32.874   9.672  14.926  1.00 18.50           O
ATOM    170  CB  ARG B  21      31.630  12.033  15.877  1.00 23.53           C
ATOM    171  CG  ARG B  21      30.444  11.928  15.060  1.00 27.17           C
ATOM    172  CD  ARG B  21      29.219  11.429  15.834  1.00 29.59           C
ATOM    173  NE  ARG B  21      28.295  10.985  14.774  1.00 32.04           N
ATOM    174  CZ  ARG B  21      28.551   9.946  13.982  1.00 34.10           C
ATOM    175  NH1 ARG B  21      27.706   9.589  13.018  1.00 34.24           N
ATOM    176  NH2 ARG B  21      29.642   9.198  14.097  1.00 35.29           N
ATOM    177  N   GLY B  22      34.364   9.850  16.608  1.00 17.96           N
ATOM    178  CA  GLY B  22      35.346   8.969  16.002  1.00 18.82           C
ATOM    179  C   GLY B  22      36.196   9.625  14.926  1.00 18.06           C
ATOM    180  O   GLY B  22      37.045   8.954  14.316  1.00 18.88           O
ATOM    181  N   ILE B  23      36.045  10.917  14.710  1.00 16.04           N
ATOM    182  CA  ILE B  23      36.772  11.664  13.711  1.00 15.28           C
ATOM    183  C   ILE B  23      38.020  12.309  14.305  1.00 15.16           C
ATOM    184  O   ILE B  23      37.923  13.141  15.203  1.00 14.89           O
ATOM    185  CB  ILE B  23      35.872  12.737  13.071  1.00 15.13           C
ATOM    186  CG1 ILE B  23      34.649  12.060  12.442  1.00 15.33           C
ATOM    187  CG2 ILE B  23      36.661  13.524  12.029  1.00 15.77           C
ATOM    188  CD1 ILE B  23      33.480  12.994  12.175  1.00 14.92           C
ATOM    189  N   SER B  24      39.173  11.908  13.789  1.00 14.59           N
ATOM    190  CA  SER B  24      40.440  12.451  14.272  1.00 14.65           C
ATOM    191  C   SER B  24      40.581  13.926  13.909  1.00 14.31           C
ATOM    192  O   SER B  24      40.082  14.408  12.895  1.00 12.95           O
ATOM    193  CB  SER B  24      41.635  11.686  13.686  1.00 14.96           C
ATOM    194  OG  SER B  24      41.711  11.860  12.279  1.00 14.25           O
ATOM    195  N   LEU B  25      41.390  14.625  14.699  1.00 14.18           N
ATOM    196  CA  LEU B  25      41.741  16.018  14.440  1.00 13.93           C
ATOM    197  C   LEU B  25      42.362  16.142  13.046  1.00 13.42           C
ATOM    198  O   LEU B  25      42.055  17.092  12.324  1.00 13.27           O
ATOM    199  CB  LEU B  25      42.714  16.515  15.510  1.00 14.59           C
ATOM    200  CG  LEU B  25      43.227  17.949  15.368  1.00 14.72           C
ATOM    201  CD1 LEU B  25      42.072  18.936  15.442  1.00 14.98           C
ATOM    202  CD2 LEU B  25      44.253  18.303  16.450  1.00 15.31           C
ATOM    203  N   ALA B  26      43.187  15.172  12.646  1.00 13.22           N
ATOM    204  CA  ALA B  26      43.799  15.219  11.319  1.00 14.31           C
ATOM    205  C   ALA B  26      42.731  15.161  10.232  1.00 14.00           C
ATOM    206  O   ALA B  26      42.899  15.796   9.191  1.00 14.08           O
ATOM    207  CB  ALA B  26      44.805  14.096  11.106  1.00 13.31           C
ATOM    208  N   ASN B  27      41.669  14.382  10.437  1.00 14.58           N
ATOM    209  CA  ASN B  27      40.619  14.298   9.424  1.00 14.47           C
ATOM    210  C   ASN B  27      39.866  15.616   9.335  1.00 14.07           C
ATOM    211  O   ASN B  27      39.506  16.072   8.250  1.00 12.69           O
ATOM    212  CB  ASN B  27      39.667  13.123   9.702  1.00 15.72           C
ATOM    213  CG  ASN B  27      40.197  11.900   8.966  1.00 17.17           C
ATOM    214  OD1 ASN B  27      40.363  11.975   7.749  1.00 17.80           O
ATOM    215  ND2 ASN B  27      40.479  10.842   9.695  1.00 16.89           N
ATOM    216  N   TRP B  28      39.593  16.240  10.489  1.00 13.05           N
ATOM    217  CA  TRP B  28      38.935  17.546  10.497  1.00 12.87           C
ATOM    218  C   TRP B  28      39.802  18.601   9.807  1.00 12.34           C
ATOM    219  O   TRP B  28      39.307  19.501   9.127  1.00 12.35           O
ATOM    220  CB  TRP B  28      38.664  18.025  11.916  1.00 13.34           C
ATOM    221  CG  TRP B  28      37.559  17.303  12.626  1.00 14.56           C
ATOM    222  CD1 TRP B  28      37.676  16.484  13.709  1.00 13.45           C
ATOM    223  CD2 TRP B  28      36.164  17.356  12.299  1.00 14.50           C
ATOM    224  NE1 TRP B  28      36.432  16.028  14.076  1.00 14.44           N
ATOM    225  CE2 TRP B  28      35.486  16.545  13.228  1.00 14.92           C
ATOM    226  CE3 TRP B  28      35.431  18.017  11.310  1.00 15.02           C
ATOM    227  CZ2 TRP B  28      34.106  16.363  13.202  1.00 14.64           C
ATOM    228  CZ3 TRP B  28      34.060  17.834  11.283  1.00 15.26           C
ATOM    229  CH2 TRP B  28      33.409  17.022  12.221  1.00 15.94           C
ATOM    230  N   MET B  29      41.117  18.530  10.011  1.00 12.39           N
ATOM    231  CA  MET B  29      42.053  19.471   9.412  1.00 11.93           C
ATOM    232  C   MET B  29      42.041  19.303   7.894  1.00 12.73           C
ATOM    233  O   MET B  29      41.978  20.278   7.164  1.00 11.81           O
ATOM    234  CB  MET B  29      43.485  19.265   9.917  1.00 12.04           C
ATOM    235  CG  MET B  29      43.714  19.792  11.335  1.00 10.96           C
ATOM    236  SD  MET B  29      43.578  21.593  11.418  1.00 10.70           S
ATOM    237  CE  MET B  29      44.968  22.027  10.358  1.00 11.14           C
ATOM    238  N   CYS B  30      42.086  18.038   7.463  1.00 12.68           N
ATOM    239  CA  CYS B  30      42.060  17.755   6.021  1.00 12.73           C
ATOM    240  C   CYS B  30      40.787  18.316   5.404  1.00 12.54           C
ATOM    241  O   CYS B  30      40.809  18.867   4.301  1.00 11.93           O
ATOM    242  CB  CYS B  30      42.224  16.257   5.802  1.00 13.08           C
ATOM    243  SG  CYS B  30      42.446  15.737   4.072  1.00 12.45           S
ATOM    244  N   LEU B  31      39.646  18.154   6.072  1.00 12.64           N
ATOM    245  CA  LEU B  31      38.365  18.664   5.592  1.00 11.73           C
ATOM    246  C   LEU B  31      38.422  20.170   5.377  1.00 12.62           C
ATOM    247  O   LEU B  31      38.037  20.663   4.322  1.00 13.24           O
ATOM    248  CB  LEU B  31      37.262  18.364   6.613  1.00 11.37           C
ATOM    249  CG  LEU B  31      35.861  18.898   6.300  1.00 11.95           C
ATOM    250  CD1 LEU B  31      35.254  18.167   5.119  1.00 12.47           C
ATOM    251  CD2 LEU B  31      34.970  18.788   7.542  1.00 12.17           C
ATOM    252  N   ALA B  32      38.894  20.895   6.400  1.00 10.96           N
ATOM    253  CA  ALA B  32      39.017  22.342   6.327  1.00 11.62           C
ATOM    254  C   ALA B  32      39.962  22.747   5.188  1.00 11.86           C
ATOM    255  O   ALA B  32      39.724  23.724   4.496  1.00 12.37           O
ATOM    256  CB  ALA B  32      39.572  22.884   7.638  1.00 10.90           C
ATOM    257  N   LYS B  33      41.065  22.020   5.061  1.00 13.09           N
ATOM    258  CA  LYS B  33      42.052  22.309   4.020  1.00 14.85           C
ATOM    259  C   LYS B  33      41.435  22.259   2.634  1.00 14.39           C
ATOM    260  O   LYS B  33      41.575  23.223   1.872  1.00 14.14           O
ATOM    261  CB  LYS B  33      43.221  21.338   4.155  1.00 17.42           C
ATOM    262  CG  LYS B  33      44.169  21.227   2.979  1.00 21.31           C
ATOM    263  CD  LYS B  33      44.843  22.539   2.650  1.00 23.29           C
ATOM    264  CE  LYS B  33      45.317  22.538   1.203  1.00 25.58           C
ATOM    265  NZ  LYS B  33      46.800  22.577   1.106  1.00 27.50           N
ATOM    266  N   TRP B  34      40.765  21.158   2.303  1.00 14.40           N
ATOM    267  CA  TRP B  34      40.211  21.002   0.958  1.00 15.44           C
ATOM    268  C   TRP B  34      38.888  21.713   0.758  1.00 15.69           C
ATOM    269  O   TRP B  34      38.524  22.045  -0.377  1.00 16.31           O
ATOM    270  CB  TRP B  34      40.142  19.506   0.601  1.00 14.91           C
ATOM    271  CG  TRP B  34      41.526  18.913   0.529  1.00 15.21           C
ATOM    272  CD1 TRP B  34      42.168  18.184   1.483  1.00 15.62           C
ATOM    273  CD2 TRP B  34      42.451  19.059  -0.556  1.00 15.48           C
ATOM    274  NE1 TRP B  34      43.427  17.842   1.050  1.00 15.78           N
ATOM    275  CE2 TRP B  34      43.629  18.384  -0.196  1.00 15.71           C
ATOM    276  CE3 TRP B  34      42.398  19.701  -1.796  1.00 16.45           C
ATOM    277  CZ2 TRP B  34      44.736  18.318  -1.038  1.00 16.32           C
ATOM    278  CZ3 TRP B  34      43.506  19.643  -2.636  1.00 16.19           C
ATOM    279  CH2 TRP B  34      44.663  18.958  -2.239  1.00 16.46           C
ATOM    280  N   GLU B  35      38.148  21.970   1.834  1.00 15.27           N
ATOM    281  CA  GLU B  35      36.893  22.701   1.701  1.00 14.85           C
ATOM    282  C   GLU B  35      37.111  24.192   1.467  1.00 15.05           C
ATOM    283  O   GLU B  35      36.523  24.786   0.558  1.00 14.26           O
ATOM    284  CB  GLU B  35      35.998  22.552   2.929  1.00 14.83           C
ATOM    285  CG  GLU B  35      35.289  21.229   3.096  1.00 15.13           C
ATOM    286  CD  GLU B  35      34.393  20.862   1.937  1.00 15.15           C
ATOM    287  OE1 GLU B  35      33.870  21.738   1.217  1.00 15.31           O
ATOM    288  OE2 GLU B  35      34.164  19.688   1.680  1.00 16.34           O
ATOM    289  N   SER B  36      37.911  24.845   2.310  1.00 14.67           N
ATOM    290  CA  SER B  36      38.071  26.288   2.230  1.00 14.53           C
ATOM    291  C   SER B  36      39.483  26.843   2.134  1.00 15.32           C
ATOM    292  O   SER B  36      39.701  27.987   1.771  1.00 14.00           O
ATOM    293  CB  SER B  36      37.449  26.878   3.519  1.00 15.05           C
ATOM    294  OG  SER B  36      38.240  26.442   4.625  1.00 14.16           O
ATOM    295  N   GLY B  37      40.453  25.997   2.475  1.00 15.87           N
ATOM    296  CA  GLY B  37      41.860  26.420   2.486  1.00 14.88           C
ATOM    297  C   GLY B  37      42.066  27.129   3.823  1.00 14.91           C
ATOM    298  O   GLY B  37      42.749  28.142   3.943  1.00 15.37           O
ATOM    299  N   TYR B  38      41.415  26.598   4.856  1.00 13.48           N
ATOM    300  CA  TYR B  38      41.453  27.177   6.195  1.00 14.07           C
ATOM    301  C   TYR B  38      40.952  28.621   6.186  1.00 14.38           C
ATOM    302  O   TYR B  38      41.417  29.438   6.976  1.00 14.48           O
ATOM    303  CB  TYR B  38      42.864  27.157   6.786  1.00 13.89           C
ATOM    304  CG  TYR B  38      43.590  25.831   6.747  1.00 14.23           C
ATOM    305  CD1 TYR B  38      42.951  24.646   7.082  1.00 14.51           C
ATOM    306  CD2 TYR B  38      44.932  25.786   6.376  1.00 14.09           C
ATOM    307  CE1 TYR B  38      43.626  23.437   7.052  1.00 14.38           C
ATOM    308  CE2 TYR B  38      45.612  24.580   6.352  1.00 15.55           C
ATOM    309  CZ  TYR B  38      44.955  23.417   6.685  1.00 14.33           C
ATOM    310  OH  TYR B  38      45.619  22.217   6.656  1.00 13.55           O
ATOM    311  N   ASN B  39      39.951  28.919   5.363  1.00 14.26           N
ATOM    312  CA  ASN B  39      39.471  30.285   5.211  1.00 15.25           C
ATOM    313  C   ASN B  39      38.063  30.458   5.767  1.00 15.04           C
ATOM    314  O   ASN B  39      37.101  29.982   5.161  1.00 15.29           O
ATOM    315  CB  ASN B  39      39.460  30.654   3.716  1.00 14.99           C
ATOM    316  CG  ASN B  39      39.183  32.116   3.459  1.00 16.06           C
ATOM    317  OD1 ASN B  39      38.807  32.916   4.310  1.00 15.01           O
ATOM    318  ND2 ASN B  39      39.383  32.537   2.206  1.00 16.26           N
ATOM    319  N   THR B  40      37.916  31.265   6.816  1.00 15.26           N
ATOM    320  CA  THR B  40      36.589  31.517   7.376  1.00 14.90           C
ATOM    321  C   THR B  40      35.656  32.317   6.482  1.00 15.33           C
ATOM    322  O   THR B  40      34.443  32.375   6.771  1.00 14.26           O
ATOM    323  CB  THR B  40      36.691  32.229   8.744  1.00 15.20           C
ATOM    324  OG1 THR B  40      37.270  33.525   8.564  1.00 14.55           O
ATOM    325  CG2 THR B  40      37.553  31.420   9.704  1.00 13.73           C
ATOM    326  N   ARG B  41      36.139  32.975   5.428  1.00 15.97           N
ATOM    327  CA  ARG B  41      35.262  33.775   4.579  1.00 17.02           C
ATOM    328  C   ARG B  41      34.925  33.116   3.252  1.00 16.68           C
ATOM    329  O   ARG B  41      34.226  33.703   2.422  1.00 15.92           O
ATOM    330  CB  ARG B  41      35.871  35.174   4.344  1.00 18.60           C
ATOM    331  CG  ARG B  41      35.965  36.029   5.597  1.00 20.20           C
ATOM    332  CD  ARG B  41      36.221  37.506   5.330  1.00 21.83           C
ATOM    333  NE  ARG B  41      36.430  38.277   6.558  1.00 25.02           N
ATOM    334  CZ  ARG B  41      35.498  38.718   7.387  1.00 25.89           C
ATOM    335  NH1 ARG B  41      34.205  38.502   7.160  1.00 27.02           N
ATOM    336  NH2 ARG B  41      35.806  39.412   8.479  1.00 27.17           N
ATOM    337  N   ALA B  42      35.354  31.881   3.047  1.00 15.78           N
ATOM    338  CA  ALA B  42      35.086  31.176   1.794  1.00 15.61           C
ATOM    339  C   ALA B  42      33.594  31.055   1.528  1.00 15.36           C
ATOM    340  O   ALA B  42      32.831  30.760   2.453  1.00 14.67           O
ATOM    341  CB  ALA B  42      35.745  29.806   1.824  1.00 16.15           C
ATOM    342  N   THR B  43      33.152  31.220   0.283  1.00 15.51           N
ATOM    343  CA  THR B  43      31.757  31.027  -0.086  1.00 15.95           C
ATOM    344  C   THR B  43      31.689  30.317  -1.445  1.00 16.99           C
ATOM    345  O   THR B  43      32.571  30.510  -2.287  1.00 15.95           O
ATOM    346  CB  THR B  43      30.884  32.282  -0.200  1.00 15.79           C
ATOM    347  OG1 THR B  43      31.420  33.176  -1.188  1.00 15.99           O
ATOM    348  CG2 THR B  43      30.724  33.077   1.088  1.00 16.47           C
ATOM    349  N   ASN B  44      30.650  29.521  -1.668  1.00 18.18           N
ATOM    350  CA  ASN B  44      30.478  28.814  -2.936  1.00 20.65           C
ATOM    351  C   ASN B  44      28.990  28.760  -3.288  1.00 21.65           C
ATOM    352  O   ASN B  44      28.215  28.183  -2.528  1.00 20.17           O
ATOM    353  CB  ASN B  44      31.038  27.393  -2.886  1.00 21.71           C
ATOM    354  CG  ASN B  44      30.793  26.630  -4.182  1.00 24.32           C
ATOM    355  OD1 ASN B  44      31.337  26.972  -5.236  1.00 24.53           O
ATOM    356  ND2 ASN B  44      29.958  25.596  -4.117  1.00 23.43           N
ATOM    357  N   TYR B  45      28.606  29.329  -4.427  1.00 22.73           N
ATOM    358  CA  TYR B  45      27.200  29.304  -4.823  1.00 23.68           C
ATOM    359  C   TYR B  45      26.881  28.090  -5.687  1.00 24.35           C
ATOM    360  O   TYR B  45      27.622  27.770  -6.614  1.00 24.52           O
ATOM    361  CB  TYR B  45      26.829  30.575  -5.582  1.00 24.42           C
ATOM    362  CG  TYR B  45      25.385  30.644  -6.036  1.00 25.04           C
ATOM    363  CD1 TYR B  45      24.359  30.812  -5.122  1.00 25.89           C
ATOM    364  CD2 TYR B  45      25.054  30.548  -7.380  1.00 25.60           C
ATOM    365  CE1 TYR B  45      23.036  30.885  -5.521  1.00 26.41           C
ATOM    366  CE2 TYR B  45      23.737  30.611  -7.799  1.00 26.49           C
ATOM    367  CZ  TYR B  45      22.735  30.784  -6.868  1.00 26.95           C
ATOM    368  OH  TYR B  45      21.429  30.858  -7.281  1.00 26.69           O
ATOM    369  N   ASN B  46      25.771  27.430  -5.379  1.00 24.50           N
ATOM    370  CA  ASN B  46      25.372  26.244  -6.147  1.00 25.54           C
ATOM    371  C   ASN B  46      24.126  26.583  -6.955  1.00 25.13           C
ATOM    372  O   ASN B  46      23.022  26.633  -6.411  1.00 24.58           O
ATOM    373  CB  ASN B  46      25.127  25.071  -5.208  1.00 25.52           C
ATOM    374  CG  ASN B  46      26.342  24.727  -4.373  1.00 26.16           C
ATOM    375  OD1 ASN B  46      27.323  24.189  -4.894  1.00 26.10           O
ATOM    376  ND2 ASN B  46      26.295  25.062  -3.086  1.00 25.42           N
ATOM    377  N   ALA B  47      24.291  26.845  -8.245  1.00 25.52           N
ATOM    378  CA  ALA B  47      23.188  27.240  -9.113  1.00 25.87           C
ATOM    379  C   ALA B  47      22.038  26.250  -9.191  1.00 26.35           C
ATOM    380  O   ALA B  47      20.881  26.664  -9.325  1.00 26.00           O
ATOM    381  CB  ALA B  47      23.735  27.523 -10.513  1.00 27.14           C
ATOM    382  N   GLY B  48      22.309  24.955  -9.095  1.00 26.64           N
ATOM    383  CA  GLY B  48      21.293  23.929  -9.152  1.00 26.76           C
ATOM    384  C   GLY B  48      20.157  24.069  -8.159  1.00 27.06           C
ATOM    385  O   GLY B  48      18.986  23.984  -8.562  1.00 27.23           O
ATOM    386  N   ASP B  49      20.445  24.239  -6.868  1.00 25.98           N
ATOM    387  CA  ASP B  49      19.370  24.372  -5.891  1.00 24.60           C
ATOM    388  C   ASP B  49      19.384  25.738  -5.219  1.00 24.40           C
ATOM    389  O   ASP B  49      18.673  26.022  -4.255  1.00 22.90           O
ATOM    390  CB  ASP B  49      19.453  23.265  -4.848  1.00 25.34           C
ATOM    391  CG  ASP B  49      20.742  23.297  -4.047  1.00 23.85           C
ATOM    392  OD1 ASP B  49      21.507  24.272  -4.152  1.00 23.23           O
ATOM    393  OD2 ASP B  49      20.958  22.315  -3.316  1.00 23.59           O
ATOM    394  N   ARG B  50      20.238  26.616  -5.730  1.00 23.28           N
ATOM    395  CA  ARG B  50      20.389  27.984  -5.269  1.00 24.47           C
ATOM    396  C   ARG B  50      20.825  28.126  -3.818  1.00 22.70           C
ATOM    397  O   ARG B  50      20.531  29.123  -3.153  1.00 22.29           O
ATOM    398  CB  ARG B  50      19.078  28.744  -5.543  1.00 26.37           C
ATOM    399  CG  ARG B  50      18.715  28.685  -7.025  1.00 29.38           C
ATOM    400  CD  ARG B  50      17.519  29.518  -7.399  1.00 31.39           C
ATOM    401  NE  ARG B  50      16.651  29.864  -6.285  1.00 34.16           N
ATOM    402  CZ  ARG B  50      15.326  29.848  -6.317  1.00 34.94           C
ATOM    403  NH1 ARG B  50      14.697  29.474  -7.426  1.00 36.09           N
ATOM    404  NH2 ARG B  50      14.609  30.193  -5.255  1.00 35.23           N
ATOM    405  N   SER B  51      21.601  27.157  -3.344  1.00 20.95           N
ATOM    406  CA  SER B  51      22.144  27.160  -1.993  1.00 19.45           C
ATOM    407  C   SER B  51      23.578  27.688  -2.048  1.00 19.84           C
ATOM    408  O   SER B  51      24.149  27.770  -3.139  1.00 19.86           O
ATOM    409  CB  SER B  51      22.130  25.760  -1.396  1.00 18.38           C
ATOM    410  OG  SER B  51      22.996  24.894  -2.104  1.00 16.99           O
ATOM    411  N   THR B  52      24.136  28.037  -0.902  1.00 18.52           N
ATOM    412  CA  THR B  52      25.502  28.546  -0.835  1.00 18.31           C
ATOM    413  C   THR B  52      26.258  27.826   0.283  1.00 16.90           C
ATOM    414  O   THR B  52      25.672  27.532   1.328  1.00 15.93           O
ATOM    415  CB  THR B  52      25.540  30.064  -0.582  1.00 19.10           C
ATOM    416  OG1 THR B  52      24.923  30.762  -1.679  1.00 20.37           O
ATOM    417  CG2 THR B  52      26.971  30.566  -0.439  1.00 17.65           C
ATOM    418  N   ASP B  53      27.533  27.536   0.062  1.00 16.92           N
ATOM    419  CA  ASP B  53      28.343  26.865   1.089  1.00 16.26           C
ATOM    420  C   ASP B  53      29.145  27.944   1.807  1.00 16.12           C
ATOM    421  O   ASP B  53      29.680  28.826   1.127  1.00 15.96           O
ATOM    422  CB  ASP B  53      29.281  25.833   0.492  1.00 17.45           C
ATOM    423  CG  ASP B  53      28.497  24.847  -0.366  1.00 17.94           C
ATOM    424  OD1 ASP B  53      27.540  24.249   0.143  1.00 17.93           O
ATOM    425  OD2 ASP B  53      28.868  24.742  -1.544  1.00 18.71           O
ATOM    426  N   TYR B  54      29.196  27.928   3.130  1.00 15.02           N
ATOM    427  CA  TYR B  54      29.816  29.007   3.873  1.00 14.79           C
ATOM    428  C   TYR B  54      30.927  28.621   4.839  1.00 15.22           C
ATOM    429  O   TYR B  54      30.821  27.643   5.582  1.00 14.97           O
ATOM    430  CB  TYR B  54      28.732  29.682   4.746  1.00 15.52           C
ATOM    431  CG  TYR B  54      27.675  30.460   4.002  1.00 15.04           C
ATOM    432  CD1 TYR B  54      27.876  31.805   3.724  1.00 14.77           C
ATOM    433  CD2 TYR B  54      26.482  29.877   3.589  1.00 15.84           C
ATOM    434  CE1 TYR B  54      26.915  32.542   3.057  1.00 14.62           C
ATOM    435  CE2 TYR B  54      25.519  30.607   2.906  1.00 15.17           C
ATOM    436  CZ  TYR B  54      25.744  31.932   2.643  1.00 15.37           C
ATOM    437  OH  TYR B  54      24.835  32.740   1.984  1.00 14.39           O
ATOM    438  N   GLY B  55      31.939  29.482   4.887  1.00 13.71           N
ATOM    439  CA  GLY B  55      32.990  29.365   5.871  1.00 14.12           C
ATOM    440  C   GLY B  55      34.034  28.300   5.698  1.00 13.32           C
ATOM    441  O   GLY B  55      34.189  27.628   4.678  1.00 12.88           O
ATOM    442  N   ILE B  56      34.788  28.111   6.785  1.00 12.13           N
ATOM    443  CA  ILE B  56      35.921  27.195   6.832  1.00 12.02           C
ATOM    444  C   ILE B  56      35.545  25.754   6.540  1.00 12.57           C
ATOM    445  O   ILE B  56      36.367  25.027   5.963  1.00 12.19           O
ATOM    446  CB  ILE B  56      36.655  27.407   8.175  1.00 13.13           C
ATOM    447  CG1 ILE B  56      38.069  26.826   8.108  1.00 12.96           C
ATOM    448  CG2 ILE B  56      35.845  26.822   9.336  1.00 12.43           C
ATOM    449  CD1 ILE B  56      38.971  27.242   9.248  1.00 14.87           C
ATOM    450  N   PHE B  57      34.338  25.310   6.878  1.00 11.55           N
ATOM    451  CA  PHE B  57      33.916  23.940   6.605  1.00 11.84           C
ATOM    452  C   PHE B  57      32.916  23.895   5.458  1.00 12.45           C
ATOM    453  O   PHE B  57      32.326  22.838   5.181  1.00 14.74           O
ATOM    454  CB  PHE B  57      33.285  23.328   7.869  1.00 11.98           C
ATOM    455  CG  PHE B  57      34.281  23.131   8.980  1.00 12.41           C
ATOM    456  CD1 PHE B  57      35.386  22.320   8.778  1.00 12.50           C
ATOM    457  CD2 PHE B  57      34.118  23.744  10.212  1.00 13.69           C
ATOM    458  CE1 PHE B  57      36.312  22.113   9.785  1.00 12.56           C
ATOM    459  CE2 PHE B  57      35.036  23.532  11.229  1.00 12.78           C
ATOM    460  CZ  PHE B  57      36.127  22.718  11.013  1.00 13.35           C
ATOM    461  N   GLN B  58      32.654  25.034   4.831  1.00 12.77           N
ATOM    462  CA  GLN B  58      31.734  25.122   3.710  1.00 14.10           C
ATOM    463  C   GLN B  58      30.390  24.461   3.981  1.00 14.85           C
ATOM    464  O   GLN B  58      29.966  23.520   3.301  1.00 16.30           O
ATOM    465  CB  GLN B  58      32.379  24.540   2.449  1.00 14.74           C
ATOM    466  CG  GLN B  58      33.465  25.404   1.832  1.00 13.84           C
ATOM    467  CD  GLN B  58      32.905  26.689   1.256  1.00 14.18           C
ATOM    468  OE1 GLN B  58      32.500  26.739   0.096  1.00 14.94           O
ATOM    469  NE2 GLN B  58      32.874  27.725   2.084  1.00 12.81           N
ATOM    470  N   ILE B  59      29.707  24.987   4.982  1.00 14.51           N
ATOM    471  CA  ILE B  59      28.392  24.522   5.391  1.00 15.38           C
ATOM    472  C   ILE B  59      27.313  25.060   4.459  1.00 14.09           C
ATOM    473  O   ILE B  59      27.265  26.262   4.229  1.00 14.07           O
ATOM    474  CB  ILE B  59      28.093  25.004   6.823  1.00 15.94           C
ATOM    475  CG1 ILE B  59      29.213  24.572   7.762  1.00 17.73           C
ATOM    476  CG2 ILE B  59      26.725  24.544   7.288  1.00 15.80           C
ATOM    477  CD1 ILE B  59      29.368  23.091   7.957  1.00 18.32           C
ATOM    478  N   ASN B  60      26.434  24.195   4.002  1.00 14.21           N
ATOM    479  CA  ASN B  60      25.395  24.516   3.033  1.00 14.58           C
ATOM    480  C   ASN B  60      24.155  25.150   3.628  1.00 15.59           C
ATOM    481  O   ASN B  60      23.651  24.697   4.655  1.00 16.23           O
ATOM    482  CB  ASN B  60      25.004  23.196   2.306  1.00 15.27           C
ATOM    483  CG  ASN B  60      24.238  23.549   1.041  1.00 16.03           C
ATOM    484  OD1 ASN B  60      23.015  23.446   0.978  1.00 16.21           O
ATOM    485  ND2 ASN B  60      24.957  24.034   0.033  1.00 14.91           N
ATOM    486  N   SER B  61      23.595  26.156   2.964  1.00 15.68           N
ATOM    487  CA  SER B  61      22.435  26.900   3.406  1.00 15.59           C
ATOM    488  C   SER B  61      21.092  26.218   3.194  1.00 15.66           C
ATOM    489  O   SER B  61      20.053  26.728   3.631  1.00 15.71           O
ATOM    490  CB  SER B  61      22.408  28.257   2.676  1.00 15.24           C
ATOM    491  OG  SER B  61      22.335  28.023   1.278  1.00 14.26           O
ATOM    492  N   ARG B  62      21.070  25.094   2.497  1.00 15.80           N
ATOM    493  CA  ARG B  62      19.797  24.400   2.313  1.00 18.25           C
ATOM    494  C   ARG B  62      19.444  23.628   3.582  1.00 18.42           C
ATOM    495  O   ARG B  62      18.397  23.929   4.172  1.00 18.45           O
ATOM    496  CB  ARG B  62      19.803  23.519   1.074  1.00 20.41           C
ATOM    497  CG  ARG B  62      18.542  22.672   0.947  1.00 24.03           C
ATOM    498  CD  ARG B  62      18.462  21.943  -0.376  1.00 27.96           C
ATOM    499  NE  ARG B  62      17.414  20.921  -0.418  1.00 31.45           N
ATOM    500  CZ  ARG B  62      17.610  19.687   0.055  1.00 34.48           C
ATOM    501  NH1 ARG B  62      18.797  19.386   0.585  1.00 34.91           N
ATOM    502  NH2 ARG B  62      16.706  18.710   0.030  1.00 35.41           N
ATOM    503  N   TYR B  63      20.306  22.733   4.062  1.00 18.32           N
ATOM    504  CA  TYR B  63      19.941  22.001   5.266  1.00 18.31           C
ATOM    505  C   TYR B  63      20.449  22.559   6.583  1.00 17.15           C
ATOM    506  O   TYR B  63      19.790  22.305   7.591  1.00 15.48           O
ATOM    507  CB  TYR B  63      20.419  20.541   5.163  1.00 21.01           C
ATOM    508  CG  TYR B  63      19.694  19.557   6.065  1.00 23.09           C
ATOM    509  CD1 TYR B  63      18.587  18.856   5.595  1.00 24.48           C
ATOM    510  CD2 TYR B  63      20.101  19.312   7.369  1.00 24.10           C
ATOM    511  CE1 TYR B  63      17.916  17.948   6.390  1.00 24.58           C
ATOM    512  CE2 TYR B  63      19.443  18.406   8.179  1.00 24.80           C
ATOM    513  CZ  TYR B  63      18.352  17.722   7.679  1.00 25.16           C
ATOM    514  OH  TYR B  63      17.679  16.817   8.461  1.00 25.25           O
ATOM    515  N   TRP B  64      21.614  23.199   6.629  1.00 15.92           N
ATOM    516  CA  TRP B  64      22.267  23.538   7.881  1.00 15.00           C
ATOM    517  C   TRP B  64      22.213  24.935   8.458  1.00 14.65           C
ATOM    518  O   TRP B  64      21.995  25.014   9.682  1.00 13.73           O
ATOM    519  CB  TRP B  64      23.760  23.143   7.736  1.00 14.80           C
ATOM    520  CG  TRP B  64      23.874  21.742   7.210  1.00 15.71           C
ATOM    521  CD1 TRP B  64      24.229  21.381   5.938  1.00 15.79           C
ATOM    522  CD2 TRP B  64      23.583  20.532   7.913  1.00 14.93           C
ATOM    523  NE1 TRP B  64      24.204  20.019   5.822  1.00 15.57           N
ATOM    524  CE2 TRP B  64      23.808  19.472   7.016  1.00 15.43           C
ATOM    525  CE3 TRP B  64      23.162  20.233   9.214  1.00 13.76           C
ATOM    526  CZ2 TRP B  64      23.624  18.137   7.380  1.00 14.96           C
ATOM    527  CZ3 TRP B  64      22.994  18.920   9.583  1.00 13.56           C
ATOM    528  CH2 TRP B  64      23.217  17.882   8.659  1.00 14.83           C
ATOM    529  N   CYS B  65      22.450  25.986   7.695  1.00 13.76           N
ATOM    530  CA  CYS B  65      22.368  27.341   8.234  1.00 13.77           C
ATOM    531  C   CYS B  65      21.316  28.145   7.482  1.00 14.59           C
ATOM    532  O   CYS B  65      21.010  27.840   6.332  1.00 13.09           O
ATOM    533  CB  CYS B  65      23.728  28.027   8.242  1.00 12.30           C
ATOM    534  SG  CYS B  65      24.532  28.232   6.627  1.00 11.77           S
ATOM    535  N   ASN B  66      20.890  29.282   8.036  1.00 16.30           N
ATOM    536  CA  ASN B  66      19.921  30.130   7.343  1.00 17.29           C
ATOM    537  C   ASN B  66      20.555  31.358   6.703  1.00 16.86           C
ATOM    538  O   ASN B  66      21.180  32.179   7.385  1.00 15.91           O
ATOM    539  CB  ASN B  66      18.812  30.559   8.308  1.00 18.47           C
ATOM    540  CG  ASN B  66      17.813  31.494   7.652  1.00 19.68           C
ATOM    541  OD1 ASN B  66      17.458  31.336   6.489  1.00 20.24           O
ATOM    542  ND2 ASN B  66      17.404  32.499   8.413  1.00 21.45           N
ATOM    543  N   ASP B  67      20.420  31.488   5.384  1.00 17.20           N
ATOM    544  CA  ASP B  67      20.977  32.667   4.707  1.00 19.20           C
ATOM    545  C   ASP B  67      19.836  33.560   4.222  1.00 20.63           C
ATOM    546  O   ASP B  67      20.017  34.626   3.643  1.00 21.00           O
ATOM    547  CB  ASP B  67      21.941  32.320   3.587  1.00 18.16           C
ATOM    548  CG  ASP B  67      21.343  31.650   2.374  1.00 18.38           C
ATOM    549  OD1 ASP B  67      20.114  31.440   2.311  1.00 17.20           O
ATOM    550  OD2 ASP B  67      22.119  31.323   1.448  1.00 19.09           O
ATOM    551  N   GLY B  68      18.612  33.080   4.412  1.00 22.87           N
ATOM    552  CA  GLY B  68      17.395  33.777   4.069  1.00 24.46           C
ATOM    553  C   GLY B  68      17.063  33.856   2.593  1.00 26.00           C
ATOM    554  O   GLY B  68      16.074  34.492   2.221  1.00 25.80           O
ATOM    555  N   LYS B  69      17.804  33.145   1.746  1.00 27.02           N
ATOM    556  CA  LYS B  69      17.568  33.199   0.311  1.00 28.02           C
ATOM    557  C   LYS B  69      17.695  31.849  -0.371  1.00 27.38           C
ATOM    558  O   LYS B  69      17.839  31.774  -1.590  1.00 26.97           O
ATOM    559  CB  LYS B  69      18.524  34.222  -0.309  1.00 29.10           C
ATOM    560  CG  LYS B  69      19.999  34.004  -0.022  1.00 30.66           C
ATOM    561  CD  LYS B  69      20.765  35.308  -0.257  1.00 31.62           C
ATOM    562  CE  LYS B  69      22.235  35.020  -0.512  1.00 32.92           C
ATOM    563  NZ  LYS B  69      22.408  34.108  -1.683  1.00 34.42           N
ATOM    564  N   THR B  70      17.601  30.780   0.409  1.00 26.73           N
ATOM    565  CA  THR B  70      17.703  29.423  -0.119  1.00 26.08           C
ATOM    566  C   THR B  70      16.387  28.673   0.009  1.00 26.15           C
ATOM    567  O   THR B  70      15.820  28.582   1.099  1.00 24.99           O
ATOM    568  CB  THR B  70      18.806  28.646   0.637  1.00 25.76           C
ATOM    569  OG1 THR B  70      19.999  29.455   0.624  1.00 24.72           O
ATOM    570  CG2 THR B  70      19.079  27.307  -0.006  1.00 26.15           C
ATOM    571  N   PRO B  71      15.884  28.146  -1.102  1.00 26.18           N
ATOM    572  CA  PRO B  71      14.642  27.398  -1.102  1.00 26.16           C
ATOM    573  C   PRO B  71      14.819  26.100  -0.329  1.00 25.70           C
ATOM    574  O   PRO B  71      15.940  25.587  -0.301  1.00 24.42           O
ATOM    575  CB  PRO B  71      14.347  27.107  -2.561  1.00 27.18           C
ATOM    576  CG  PRO B  71      15.564  27.450  -3.337  1.00 26.84           C
ATOM    577  CD  PRO B  71      16.494  28.212  -2.443  1.00 26.85           C
ATOM    578  N   GLY B  72      13.767  25.605   0.300  1.00 25.45           N
ATOM    579  CA  GLY B  72      13.823  24.363   1.061  1.00 25.99           C
ATOM    580  C   GLY B  72      14.767  24.437   2.253  1.00 25.25           C
ATOM    581  O   GLY B  72      15.374  23.415   2.599  1.00 26.50           O
ATOM    582  N   ALA B  73      14.866  25.582   2.911  1.00 24.39           N
ATOM    583  CA  ALA B  73      15.773  25.770   4.034  1.00 23.57           C
ATOM    584  C   ALA B  73      15.271  25.083   5.298  1.00 22.37           C
ATOM    585  O   ALA B  73      14.115  25.196   5.698  1.00 22.51           O
ATOM    586  CB  ALA B  73      16.016  27.257   4.254  1.00 23.99           C
ATOM    587  N   VAL B  74      16.156  24.320   5.920  1.00 20.09           N
ATOM    588  CA  VAL B  74      15.894  23.537   7.122  1.00 18.86           C
ATOM    589  C   VAL B  74      16.475  24.196   8.368  1.00 17.94           C
ATOM    590  O   VAL B  74      15.917  24.149   9.461  1.00 15.50           O
ATOM    591  CB  VAL B  74      16.545  22.140   6.982  1.00 18.38           C
ATOM    592  CG1 VAL B  74      16.267  21.267   8.194  1.00 18.44           C
ATOM    593  CG2 VAL B  74      16.034  21.433   5.729  1.00 19.19           C
ATOM    594  N   ASN B  75      17.663  24.783   8.171  1.00 16.08           N
ATOM    595  CA  ASN B  75      18.379  25.444   9.259  1.00 15.77           C
ATOM    596  C   ASN B  75      18.565  24.472  10.422  1.00 13.99           C
ATOM    597  O   ASN B  75      18.322  24.792  11.594  1.00 13.87           O
ATOM    598  CB  ASN B  75      17.694  26.739   9.698  1.00 15.31           C
ATOM    599  CG  ASN B  75      18.568  27.597  10.605  1.00 15.38           C
ATOM    600  OD1 ASN B  75      19.773  27.371  10.685  1.00 14.38           O
ATOM    601  ND2 ASN B  75      17.997  28.579  11.299  1.00 14.69           N
ATOM    602  N   ALA B  76      19.139  23.303  10.132  1.00 13.43           N
ATOM    603  CA  ALA B  76      19.342  22.293  11.176  1.00 12.69           C
ATOM    604  C   ALA B  76      20.263  22.792  12.280  1.00 12.93           C
ATOM    605  O   ALA B  76      20.006  22.471  13.448  1.00 12.65           O
ATOM    606  CB  ALA B  76      19.826  20.980  10.577  1.00 13.40           C
ATOM    607  N   CYS B  77      21.259  23.613  11.977  1.00 12.37           N
ATOM    608  CA  CYS B  77      22.133  24.153  13.015  1.00 12.47           C
ATOM    609  C   CYS B  77      21.529  25.290  13.820  1.00 13.66           C
ATOM    610  O   CYS B  77      22.126  25.727  14.818  1.00 13.23           O
ATOM    611  CB  CYS B  77      23.422  24.660  12.348  1.00 12.36           C
ATOM    612  SG  CYS B  77      24.471  23.270  11.854  1.00 10.31           S
ATOM    613  N   HIS B  78      20.429  25.867  13.343  1.00 14.24           N
ATOM    614  CA  HIS B  78      19.780  27.003  13.963  1.00 14.36           C
ATOM    615  C   HIS B  78      20.777  28.155  14.118  1.00 13.92           C
ATOM    616  O   HIS B  78      20.976  28.765  15.167  1.00 13.08           O
ATOM    617  CB  HIS B  78      19.138  26.709  15.322  1.00 14.64           C
ATOM    618  CG  HIS B  78      18.098  27.746  15.660  1.00 15.27           C
ATOM    619  ND1 HIS B  78      16.844  27.714  15.091  1.00 16.28           N
ATOM    620  CD2 HIS B  78      18.119  28.831  16.468  1.00 14.73           C
ATOM    621  CE1 HIS B  78      16.120  28.727  15.548  1.00 16.27           C
ATOM    622  NE2 HIS B  78      16.877  29.417  16.391  1.00 16.18           N
ATOM    623  N   LEU B  79      21.412  28.474  12.994  1.00 13.70           N
ATOM    624  CA  LEU B  79      22.411  29.530  12.942  1.00 13.36           C
ATOM    625  C   LEU B  79      22.264  30.322  11.653  1.00 13.29           C
ATOM    626  O   LEU B  79      21.920  29.719  10.635  1.00 13.03           O
ATOM    627  CB  LEU B  79      23.815  28.902  12.959  1.00 12.31           C
ATOM    628  CG  LEU B  79      24.401  28.447  14.291  1.00 12.98           C
ATOM    629  CD1 LEU B  79      25.674  27.631  14.109  1.00 13.60           C
ATOM    630  CD2 LEU B  79      24.694  29.664  15.166  1.00 12.62           C
ATOM    631  N   SER B  80      22.554  31.619  11.686  1.00 13.97           N
ATOM    632  CA  SER B  80      22.565  32.381  10.432  1.00 15.21           C
ATOM    633  C   SER B  80      23.842  31.988   9.720  1.00 15.42           C
ATOM    634  O   SER B  80      24.884  31.839  10.377  1.00 15.45           O
ATOM    635  CB  SER B  80      22.536  33.894  10.690  1.00 16.82           C
ATOM    636  OG  SER B  80      21.357  34.193  11.446  1.00 17.84           O
ATOM    637  N   CYS B  81      23.829  31.873   8.386  1.00 14.11           N
ATOM    638  CA  CYS B  81      25.049  31.508   7.677  1.00 14.18           C
ATOM    639  C   CYS B  81      26.139  32.553   7.862  1.00 14.05           C
ATOM    640  O   CYS B  81      27.319  32.205   7.881  1.00 13.43           O
ATOM    641  CB  CYS B  81      24.744  31.278   6.190  1.00 14.09           C
ATOM    642  SG  CYS B  81      23.636  29.895   5.892  1.00 12.96           S
ATOM    643  N   SER B  82      25.761  33.819   8.108  1.00 13.31           N
ATOM    644  CA  SER B  82      26.727  34.869   8.371  1.00 14.85           C
ATOM    645  C   SER B  82      27.566  34.566   9.605  1.00 14.44           C
ATOM    646  O   SER B  82      28.740  34.933   9.660  1.00 14.72           O
ATOM    647  CB  SER B  82      26.021  36.225   8.494  1.00 15.27           C
ATOM    648  OG  SER B  82      25.154  36.227   9.606  1.00 17.86           O
ATOM    649  N   ALA B  83      27.043  33.832  10.587  1.00 13.99           N
ATOM    650  CA  ALA B  83      27.802  33.457  11.777  1.00 14.35           C
ATOM    651  C   ALA B  83      28.940  32.502  11.452  1.00 14.15           C
ATOM    652  O   ALA B  83      29.908  32.358  12.209  1.00 14.41           O
ATOM    653  CB  ALA B  83      26.871  32.849  12.818  1.00 14.30           C
ATOM    654  N   LEU B  84      28.865  31.821  10.312  1.00 14.15           N
ATOM    655  CA  LEU B  84      29.882  30.932   9.806  1.00 14.10           C
ATOM    656  C   LEU B  84      30.854  31.625   8.844  1.00 13.87           C
ATOM    657  O   LEU B  84      31.579  30.940   8.137  1.00 14.18           O
ATOM    658  CB  LEU B  84      29.265  29.713   9.116  1.00 14.33           C
ATOM    659  CG  LEU B  84      28.060  29.064   9.796  1.00 15.31           C
ATOM    660  CD1 LEU B  84      27.608  27.819   9.034  1.00 14.88           C
ATOM    661  CD2 LEU B  84      28.365  28.726  11.245  1.00 15.36           C
ATOM    662  N   LEU B  85      30.898  32.949   8.827  1.00 13.62           N
ATOM    663  CA  LEU B  85      31.816  33.716   7.999  1.00 14.61           C
ATOM    664  C   LEU B  85      32.639  34.634   8.909  1.00 14.68           C
ATOM    665  O   LEU B  85      33.136  35.676   8.501  1.00 13.84           O
ATOM    666  CB  LEU B  85      31.107  34.589   6.965  1.00 14.92           C
ATOM    667  CG  LEU B  85      30.388  33.881   5.809  1.00 15.01           C
ATOM    668  CD1 LEU B  85      29.636  34.904   4.963  1.00 15.04           C
ATOM    669  CD2 LEU B  85      31.375  33.084   4.970  1.00 14.93           C
ATOM    670  N   GLN B  86      32.748  34.246  10.175  1.00 15.21           N
ATOM    671  CA  GLN B  86      33.456  34.996  11.196  1.00 15.74           C
ATOM    672  C   GLN B  86      34.804  34.401  11.584  1.00 15.89           C
ATOM    673  O   GLN B  86      35.091  33.205  11.486  1.00 14.32           O
ATOM    674  CB  GLN B  86      32.570  35.068  12.459  1.00 17.04           C
ATOM    675  CG  GLN B  86      31.181  35.656  12.232  1.00 18.85           C
ATOM    676  CD  GLN B  86      31.195  36.966  11.460  1.00 19.58           C
ATOM    677  OE1 GLN B  86      30.471  37.151  10.472  1.00 20.63           O
ATOM    678  NE2 GLN B  86      32.061  37.876  11.900  1.00 18.54           N
ATOM    679  N   ASP B  87      35.681  35.263  12.105  1.00 16.17           N
ATOM    680  CA  ASP B  87      37.011  34.865  12.565  1.00 16.42           C
ATOM    681  C   ASP B  87      36.929  33.864  13.707  1.00 16.31           C
ATOM    682  O   ASP B  87      37.741  32.945  13.792  1.00 16.81           O
ATOM    683  CB  ASP B  87      37.789  36.103  13.038  1.00 17.90           C
ATOM    684  CG  ASP B  87      38.275  36.937  11.863  1.00 19.77           C
ATOM    685  OD1 ASP B  87      37.809  36.709  10.730  1.00 18.74           O
ATOM    686  OD2 ASP B  87      39.151  37.802  12.090  1.00 20.16           O
ATOM    687  N   ASN B  88      35.974  34.055  14.608  1.00 16.06           N
ATOM    688  CA  ASN B  88      35.760  33.123  15.715  1.00 15.87           C
ATOM    689  C   ASN B  88      35.002  31.916  15.156  1.00 14.69           C
ATOM    690  O   ASN B  88      33.915  32.119  14.609  1.00 15.27           O
ATOM    691  CB  ASN B  88      34.954  33.813  16.817  1.00 17.18           C
ATOM    692  CG  ASN B  88      34.780  32.912  18.026  1.00 18.99           C
ATOM    693  OD1 ASN B  88      34.370  31.767  17.883  1.00 18.59           O
ATOM    694  ND2 ASN B  88      35.070  33.427  19.216  1.00 19.27           N
ATOM    695  N   ILE B  89      35.572  30.727  15.230  1.00 14.56           N
ATOM    696  CA  ILE B  89      34.933  29.564  14.597  1.00 13.70           C
ATOM    697  C   ILE B  89      34.129  28.682  15.535  1.00 13.42           C
ATOM    698  O   ILE B  89      33.781  27.576  15.109  1.00 13.99           O
ATOM    699  CB  ILE B  89      35.977  28.730  13.837  1.00 13.36           C
ATOM    700  CG1 ILE B  89      37.067  28.190  14.768  1.00 12.51           C
ATOM    701  CG2 ILE B  89      36.593  29.565  12.721  1.00 14.78           C
ATOM    702  CD1 ILE B  89      38.044  27.254  14.046  1.00 12.38           C
ATOM    703  N   ALA B  90      33.761  29.133  16.734  1.00 12.49           N
ATOM    704  CA  ALA B  90      32.935  28.283  17.603  1.00 12.85           C
ATOM    705  C   ALA B  90      31.637  27.848  16.936  1.00 12.96           C
ATOM    706  O   ALA B  90      31.275  26.666  16.965  1.00 12.23           O
ATOM    707  CB  ALA B  90      32.621  28.994  18.912  1.00 14.08           C
ATOM    708  N   ASP B  91      30.900  28.779  16.337  1.00 11.56           N
ATOM    709  CA  ASP B  91      29.641  28.436  15.676  1.00 11.99           C
ATOM    710  C   ASP B  91      29.867  27.477  14.515  1.00 11.46           C
ATOM    711  O   ASP B  91      29.124  26.510  14.367  1.00 10.47           O
ATOM    712  CB  ASP B  91      28.932  29.712  15.209  1.00 12.77           C
ATOM    713  CG  ASP B  91      28.328  30.532  16.325  1.00 14.05           C
ATOM    714  OD1 ASP B  91      28.054  29.989  17.419  1.00 14.00           O
ATOM    715  OD2 ASP B  91      28.121  31.752  16.136  1.00 13.53           O
ATOM    716  N   ALA B  92      30.923  27.708  13.727  1.00 11.05           N
ATOM    717  CA  ALA B  92      31.229  26.826  12.604  1.00 11.53           C
ATOM    718  C   ALA B  92      31.583  25.422  13.084  1.00 10.83           C
ATOM    719  O   ALA B  92      31.071  24.430  12.557  1.00 11.00           O
ATOM    720  CB  ALA B  92      32.368  27.396  11.764  1.00 11.41           C
ATOM    721  N   VAL B  93      32.380  25.328  14.145  1.00 10.11           N
ATOM    722  CA  VAL B  93      32.753  24.023  14.708  1.00 10.21           C
ATOM    723  C   VAL B  93      31.528  23.263  15.198  1.00 10.40           C
ATOM    724  O   VAL B  93      31.379  22.054  14.963  1.00 10.81           O
ATOM    725  CB  VAL B  93      33.758  24.215  15.861  1.00  9.16           C
ATOM    726  CG1 VAL B  93      33.857  22.997  16.771  1.00  9.63           C
ATOM    727  CG2 VAL B  93      35.136  24.558  15.288  1.00 10.38           C
ATOM    728  N   ALA B  94      30.630  23.973  15.904  1.00 11.00           N
ATOM    729  CA  ALA B  94      29.416  23.336  16.422  1.00 11.20           C
ATOM    730  C   ALA B  94      28.498  22.854  15.302  1.00 11.06           C
ATOM    731  O   ALA B  94      27.850  21.808  15.423  1.00 10.12           O
ATOM    732  CB  ALA B  94      28.636  24.316  17.290  1.00 11.35           C
ATOM    733  N   CYS B  95      28.390  23.657  14.239  1.00 11.55           N
ATOM    734  CA  CYS B  95      27.545  23.266  13.104  1.00 11.25           C
ATOM    735  C   CYS B  95      28.158  22.098  12.350  1.00 12.01           C
ATOM    736  O   CYS B  95      27.454  21.176  11.905  1.00 11.85           O
ATOM    737  CB  CYS B  95      27.238  24.487  12.238  1.00 11.17           C
ATOM    738  SG  CYS B  95      26.035  24.151  10.923  1.00 11.33           S
ATOM    739  N   ALA B  96      29.486  22.033  12.247  1.00 11.61           N
ATOM    740  CA  ALA B  96      30.188  20.902  11.635  1.00 11.11           C
ATOM    741  C   ALA B  96      29.947  19.636  12.438  1.00 10.20           C
ATOM    742  O   ALA B  96      29.725  18.543  11.909  1.00 10.13           O
ATOM    743  CB  ALA B  96      31.682  21.194  11.541  1.00 10.64           C
ATOM    744  N   LYS B  97      29.869  19.750  13.772  1.00 10.08           N
ATOM    745  CA  LYS B  97      29.557  18.649  14.651  1.00 10.41           C
ATOM    746  C   LYS B  97      28.126  18.187  14.413  1.00 11.20           C
ATOM    747  O   LYS B  97      27.833  16.990  14.375  1.00 12.46           O
ATOM    748  CB  LYS B  97      29.818  19.052  16.115  1.00  9.64           C
ATOM    749  CG  LYS B  97      31.328  19.044  16.430  1.00  9.31           C
ATOM    750  CD  LYS B  97      31.522  19.468  17.891  1.00  9.63           C
ATOM    751  CE  LYS B  97      32.985  19.721  18.213  1.00 10.61           C
ATOM    752  NZ  LYS B  97      33.157  20.143  19.644  1.00 10.34           N
ATOM    753  N   ARG B  98      27.214  19.144  14.188  1.00 11.98           N
ATOM    754  CA  ARG B  98      25.828  18.809  13.879  1.00 11.10           C
ATOM    755  C   ARG B  98      25.747  18.064  12.543  1.00 11.52           C
ATOM    756  O   ARG B  98      24.969  17.118  12.396  1.00 10.99           O
ATOM    757  CB  ARG B  98      24.959  20.054  13.864  1.00 11.08           C
ATOM    758  CG  ARG B  98      23.525  19.832  13.406  1.00 11.99           C
ATOM    759  CD  ARG B  98      22.732  18.969  14.385  1.00 12.56           C
ATOM    760  NE  ARG B  98      21.432  18.593  13.847  1.00 14.09           N
ATOM    761  CZ  ARG B  98      21.132  17.631  12.996  1.00 15.56           C
ATOM    762  NH1 ARG B  98      22.061  16.816  12.491  1.00 14.43           N
ATOM    763  NH2 ARG B  98      19.866  17.443  12.605  1.00 16.20           N
ATOM    764  N   VAL B  99      26.535  18.464  11.549  1.00 11.55           N
ATOM    765  CA  VAL B  99      26.507  17.731  10.274  1.00 12.44           C
ATOM    766  C   VAL B  99      26.874  16.264  10.463  1.00 12.82           C
ATOM    767  O   VAL B  99      26.175  15.373   9.966  1.00 12.40           O
ATOM    768  CB  VAL B  99      27.501  18.335   9.255  1.00 13.19           C
ATOM    769  CG1 VAL B  99      27.590  17.470   8.007  1.00 12.54           C
ATOM    770  CG2 VAL B  99      27.109  19.761   8.899  1.00 14.03           C
ATOM    771  N   VAL B 100      27.958  15.982  11.181  1.00 13.81           N
ATOM    772  CA  VAL B 100      28.467  14.634  11.374  1.00 14.48           C
ATOM    773  C   VAL B 100      27.639  13.802  12.342  1.00 16.17           C
ATOM    774  O   VAL B 100      27.838  12.588  12.405  1.00 17.20           O
ATOM    775  CB  VAL B 100      29.950  14.523  11.759  1.00 15.15           C
ATOM    776  CG1 VAL B 100      30.808  15.234  10.720  1.00 15.99           C
ATOM    777  CG2 VAL B 100      30.271  15.044  13.153  1.00 14.04           C
ATOM    778  N   ARG B 101      26.703  14.418  13.043  1.00 16.02           N
ATOM    779  CA  ARG B 101      25.774  13.701  13.909  1.00 17.51           C
ATOM    780  C   ARG B 101      24.944  12.735  13.051  1.00 18.31           C
ATOM    781  O   ARG B 101      24.602  11.638  13.495  1.00 17.91           O
ATOM    782  CB  ARG B 101      24.837  14.697  14.581  1.00 16.91           C
ATOM    783  CG  ARG B 101      24.002  14.148  15.732  1.00 15.83           C
ATOM    784  CD  ARG B 101      23.229  15.296  16.377  1.00 14.61           C
ATOM    785  NE  ARG B 101      22.592  14.904  17.633  1.00 13.34           N
ATOM    786  CZ  ARG B 101      23.219  14.750  18.794  1.00 12.74           C
ATOM    787  NH1 ARG B 101      24.534  14.945  18.895  1.00 11.92           N
ATOM    788  NH2 ARG B 101      22.531  14.407  19.876  1.00 11.20           N
ATOM    789  N   ASP B 102      24.581  13.168  11.847  1.00 18.32           N
ATOM    790  CA  ASP B 102      23.805  12.344  10.923  1.00 19.63           C
ATOM    791  C   ASP B 102      24.570  11.095  10.538  1.00 20.98           C
ATOM    792  O   ASP B 102      25.794  11.006  10.598  1.00 19.93           O
ATOM    793  CB  ASP B 102      23.340  13.223   9.759  1.00 19.98           C
ATOM    794  CG  ASP B 102      22.183  14.116  10.179  1.00 20.50           C
ATOM    795  OD1 ASP B 102      21.907  14.214  11.395  1.00 20.49           O
ATOM    796  OD2 ASP B 102      21.495  14.743   9.349  1.00 21.97           O
ATOM    797  N   PRO B 103      23.859  10.034  10.137  1.00 22.79           N
ATOM    798  CA  PRO B 103      24.436   8.735   9.851  1.00 23.75           C
ATOM    799  C   PRO B 103      25.608   8.720   8.897  1.00 23.93           C
ATOM    800  O   PRO B 103      26.568   7.957   9.072  1.00 23.59           O
ATOM    801  CB  PRO B 103      23.246   7.924   9.333  1.00 24.26           C
ATOM    802  CG  PRO B 103      22.092   8.511  10.096  1.00 23.66           C
ATOM    803  CD  PRO B 103      22.370  10.004  10.077  1.00 23.15           C
ATOM    804  N   GLN B 104      25.596   9.594   7.901  1.00 23.69           N
ATOM    805  CA  GLN B 104      26.684   9.689   6.932  1.00 25.15           C
ATOM    806  C   GLN B 104      28.001  10.114   7.557  1.00 23.91           C
ATOM    807  O   GLN B 104      29.069   9.736   7.059  1.00 24.28           O
ATOM    808  CB  GLN B 104      26.256  10.672   5.845  1.00 27.03           C
ATOM    809  CG  GLN B 104      27.127  10.737   4.615  1.00 30.16           C
ATOM    810  CD  GLN B 104      26.439  11.444   3.466  1.00 31.63           C
ATOM    811  OE1 GLN B 104      26.941  11.436   2.341  1.00 33.23           O
ATOM    812  NE2 GLN B 104      25.289  12.063   3.724  1.00 33.13           N
ATOM    813  N   GLY B 105      27.958  10.930   8.610  1.00 21.25           N
ATOM    814  CA  GLY B 105      29.176  11.379   9.275  1.00 18.86           C
ATOM    815  C   GLY B 105      29.939  12.360   8.396  1.00 17.63           C
ATOM    816  O   GLY B 105      29.323  13.140   7.665  1.00 17.56           O
ATOM    817  N   ILE B 106      31.272  12.268   8.412  1.00 16.64           N
ATOM    818  CA  ILE B 106      32.120  13.193   7.669  1.00 17.46           C
ATOM    819  C   ILE B 106      32.101  12.930   6.175  1.00 17.36           C
ATOM    820  O   ILE B 106      32.503  13.775   5.371  1.00 15.64           O
ATOM    821  CB  ILE B 106      33.546  13.230   8.251  1.00 17.52           C
ATOM    822  CG1 ILE B 106      34.312  14.445   7.709  1.00 17.60           C
ATOM    823  CG2 ILE B 106      34.300  11.933   7.970  1.00 18.30           C
ATOM    824  CD1 ILE B 106      35.540  14.786   8.512  1.00 18.25           C
ATOM    825  N   ARG B 107      31.493  11.823   5.730  1.00 18.58           N
ATOM    826  CA  ARG B 107      31.332  11.521   4.319  1.00 20.32           C
ATOM    827  C   ARG B 107      30.322  12.446   3.650  1.00 19.75           C
ATOM    828  O   ARG B 107      30.215  12.464   2.418  1.00 19.11           O
ATOM    829  CB  ARG B 107      30.894  10.083   4.057  1.00 23.01           C
ATOM    830  CG  ARG B 107      31.945   9.047   4.430  1.00 26.85           C
ATOM    831  CD  ARG B 107      31.269   7.687   4.631  1.00 30.88           C
ATOM    832  NE  ARG B 107      31.916   6.988   5.742  1.00 35.52           N
ATOM    833  CZ  ARG B 107      32.918   6.133   5.606  1.00 37.43           C
ATOM    834  NH1 ARG B 107      33.371   5.858   4.385  1.00 38.67           N
ATOM    835  NH2 ARG B 107      33.461   5.543   6.662  1.00 38.44           N
ATOM    836  N   ALA B 108      29.587  13.249   4.421  1.00 19.33           N
ATOM    837  CA  ALA B 108      28.673  14.234   3.880  1.00 19.07           C
ATOM    838  C   ALA B 108      29.408  15.215   2.968  1.00 18.66           C
ATOM    839  O   ALA B 108      28.803  15.771   2.045  1.00 19.01           O
ATOM    840  CB  ALA B 108      27.983  15.011   4.995  1.00 18.23           C
ATOM    841  N   TRP B 109      30.681  15.494   3.252  1.00 17.25           N
ATOM    842  CA  TRP B 109      31.446  16.417   2.426  1.00 17.57           C
ATOM    843  C   TRP B 109      32.096  15.657   1.278  1.00 17.26           C
ATOM    844  O   TRP B 109      33.011  14.870   1.514  1.00 16.67           O
ATOM    845  CB  TRP B 109      32.504  17.131   3.267  1.00 16.46           C
ATOM    846  CG  TRP B 109      31.991  18.190   4.187  1.00 15.94           C
ATOM    847  CD1 TRP B 109      31.716  19.485   3.830  1.00 16.68           C
ATOM    848  CD2 TRP B 109      31.717  18.105   5.592  1.00 15.97           C
ATOM    849  NE1 TRP B 109      31.290  20.207   4.917  1.00 15.41           N
ATOM    850  CE2 TRP B 109      31.276  19.381   6.011  1.00 15.77           C
ATOM    851  CE3 TRP B 109      31.790  17.082   6.539  1.00 16.13           C
ATOM    852  CZ2 TRP B 109      30.912  19.655   7.327  1.00 15.00           C
ATOM    853  CZ3 TRP B 109      31.436  17.352   7.854  1.00 15.65           C
ATOM    854  CH2 TRP B 109      30.999  18.638   8.230  1.00 15.67           C
ATOM    855  N   VAL B 110      31.682  15.949   0.046  1.00 17.88           N
ATOM    856  CA  VAL B 110      32.244  15.241  -1.109  1.00 19.22           C
ATOM    857  C   VAL B 110      33.746  15.448  -1.213  1.00 18.64           C
ATOM    858  O   VAL B 110      34.482  14.497  -1.511  1.00 18.80           O
ATOM    859  CB  VAL B 110      31.514  15.648  -2.403  1.00 20.87           C
ATOM    860  CG1 VAL B 110      31.714  17.125  -2.713  1.00 22.31           C
ATOM    861  CG2 VAL B 110      32.004  14.820  -3.584  1.00 22.39           C
ATOM    862  N   ALA B 111      34.249  16.638  -0.899  1.00 17.52           N
ATOM    863  CA  ALA B 111      35.684  16.911  -0.963  1.00 18.56           C
ATOM    864  C   ALA B 111      36.472  16.068   0.030  1.00 18.40           C
ATOM    865  O   ALA B 111      37.583  15.628  -0.279  1.00 17.54           O
ATOM    866  CB  ALA B 111      35.960  18.394  -0.763  1.00 19.29           C
ATOM    867  N   TRP B 112      35.900  15.764   1.196  1.00 17.12           N
ATOM    868  CA  TRP B 112      36.547  14.909   2.181  1.00 17.23           C
ATOM    869  C   TRP B 112      36.684  13.498   1.620  1.00 16.75           C
ATOM    870  O   TRP B 112      37.629  12.747   1.884  1.00 15.56           O
ATOM    871  CB  TRP B 112      35.771  14.856   3.509  1.00 16.71           C
ATOM    872  CG  TRP B 112      36.514  14.007   4.504  1.00 16.73           C
ATOM    873  CD1 TRP B 112      37.478  14.430   5.375  1.00 16.12           C
ATOM    874  CD2 TRP B 112      36.344  12.606   4.733  1.00 16.61           C
ATOM    875  NE1 TRP B 112      37.941  13.370   6.110  1.00 15.90           N
ATOM    876  CE2 TRP B 112      37.248  12.242   5.746  1.00 16.78           C
ATOM    877  CE3 TRP B 112      35.503  11.631   4.188  1.00 16.73           C
ATOM    878  CZ2 TRP B 112      37.361  10.932   6.201  1.00 16.83           C
ATOM    879  CZ3 TRP B 112      35.619  10.327   4.639  1.00 17.13           C
ATOM    880  CH2 TRP B 112      36.535   9.994   5.643  1.00 17.40           C
ATOM    881  N   ARG B 113      35.672  13.085   0.852  1.00 17.38           N
ATOM    882  CA  ARG B 113      35.672  11.765   0.238  1.00 19.39           C
ATOM    883  C   ARG B 113      36.720  11.661  -0.867  1.00 19.31           C
ATOM    884  O   ARG B 113      37.341  10.617  -1.047  1.00 19.29           O
ATOM    885  CB  ARG B 113      34.297  11.423  -0.347  1.00 21.55           C
ATOM    886  CG  ARG B 113      33.215  11.346   0.720  1.00 23.95           C
ATOM    887  CD  ARG B 113      32.029  10.522   0.263  1.00 27.08           C
ATOM    888  NE  ARG B 113      31.163  11.188  -0.673  1.00 29.63           N
ATOM    889  CZ  ARG B 113      31.170  11.196  -1.994  1.00 31.77           C
ATOM    890  NH1 ARG B 113      32.067  10.497  -2.685  1.00 33.28           N
ATOM    891  NH2 ARG B 113      30.243  11.909  -2.631  1.00 32.18           N
ATOM    892  N   ASN B 114      36.879  12.747  -1.613  1.00 19.76           N
ATOM    893  CA  ASN B 114      37.824  12.776  -2.714  1.00 21.25           C
ATOM    894  C   ASN B 114      39.249  13.112  -2.321  1.00 20.75           C
ATOM    895  O   ASN B 114      40.143  12.850  -3.135  1.00 21.93           O
ATOM    896  CB  ASN B 114      37.378  13.818  -3.758  1.00 23.51           C
ATOM    897  CG  ASN B 114      36.061  13.457  -4.404  1.00 25.00           C
ATOM    898  OD1 ASN B 114      35.647  12.306  -4.416  1.00 26.35           O
ATOM    899  ND2 ASN B 114      35.389  14.468  -4.949  1.00 26.97           N
ATOM    900  N   ARG B 115      39.496  13.707  -1.161  1.00 19.14           N
ATOM    901  CA  ARG B 115      40.865  14.099  -0.824  1.00 18.23           C
ATOM    902  C   ARG B 115      41.390  13.557   0.492  1.00 18.49           C
ATOM    903  O   ARG B 115      42.608  13.562   0.701  1.00 18.22           O
ATOM    904  CB  ARG B 115      40.918  15.637  -0.774  1.00 17.29           C
ATOM    905  CG  ARG B 115      40.641  16.369  -2.073  1.00 17.88           C
ATOM    906  CD  ARG B 115      41.832  16.296  -3.026  1.00 18.11           C
ATOM    907  NE  ARG B 115      41.572  17.046  -4.249  1.00 19.26           N
ATOM    908  CZ  ARG B 115      42.449  17.336  -5.201  1.00 20.71           C
ATOM    909  NH1 ARG B 115      43.713  16.950  -5.129  1.00 20.52           N
ATOM    910  NH2 ARG B 115      42.039  18.036  -6.266  1.00 21.54           N
ATOM    911  N   CYS B 116      40.512  13.183   1.415  1.00 16.37           N
ATOM    912  CA  CYS B 116      40.942  12.779   2.748  1.00 16.53           C
ATOM    913  C   CYS B 116      40.627  11.326   3.070  1.00 17.15           C
ATOM    914  O   CYS B 116      41.379  10.691   3.815  1.00 17.46           O
ATOM    915  CB  CYS B 116      40.255  13.690   3.775  1.00 14.80           C
ATOM    916  SG  CYS B 116      40.507  15.459   3.483  1.00 12.43           S
ATOM    917  N   GLN B 117      39.503  10.832   2.570  1.00 17.68           N
ATOM    918  CA  GLN B 117      39.129   9.433   2.813  1.00 18.48           C
ATOM    919  C   GLN B 117      40.194   8.509   2.233  1.00 17.64           C
ATOM    920  O   GLN B 117      40.637   8.682   1.099  1.00 16.71           O
ATOM    921  CB  GLN B 117      37.754   9.141   2.214  1.00 21.06           C
ATOM    922  CG  GLN B 117      37.384   7.666   2.213  1.00 23.88           C
ATOM    923  CD  GLN B 117      35.899   7.401   2.155  1.00 25.01           C
ATOM    924  OE1 GLN B 117      35.405   6.597   2.957  1.00 27.45           O
ATOM    925  NE2 GLN B 117      35.166   8.001   1.233  1.00 25.79           N
ATOM    926  N   ASN B 118      40.677   7.576   3.036  1.00 16.67           N
ATOM    927  CA  ASN B 118      41.719   6.633   2.689  1.00 17.24           C
ATOM    928  C   ASN B 118      42.981   7.329   2.192  1.00 16.90           C
ATOM    929  O   ASN B 118      43.649   6.901   1.254  1.00 15.84           O
ATOM    930  CB  ASN B 118      41.210   5.589   1.686  1.00 18.51           C
ATOM    931  CG  ASN B 118      40.131   4.744   2.353  1.00 19.56           C
ATOM    932  OD1 ASN B 118      40.406   4.206   3.433  1.00 19.27           O
ATOM    933  ND2 ASN B 118      38.967   4.667   1.738  1.00 18.98           N
ATOM    934  N   ARG B 119      43.334   8.397   2.888  1.00 16.41           N
ATOM    935  CA  ARG B 119      44.511   9.204   2.592  1.00 17.10           C
ATOM    936  C   ARG B 119      45.328   9.363   3.866  1.00 16.67           C
ATOM    937  O   ARG B 119      44.744   9.538   4.932  1.00 16.93           O
ATOM    938  CB  ARG B 119      44.076  10.561   2.054  1.00 17.58           C
ATOM    939  CG  ARG B 119      45.182  11.525   1.682  1.00 18.90           C
ATOM    940  CD  ARG B 119      45.551  11.400   0.210  1.00 20.43           C
ATOM    941  NE  ARG B 119      46.695  12.242  -0.109  1.00 20.92           N
ATOM    942  CZ  ARG B 119      47.094  12.567  -1.330  1.00 21.46           C
ATOM    943  NH1 ARG B 119      48.156  13.351  -1.480  1.00 21.01           N
ATOM    944  NH2 ARG B 119      46.448  12.118  -2.394  1.00 21.21           N
ATOM    945  N   ASP B 120      46.649   9.278   3.763  1.00 17.39           N
ATOM    946  CA  ASP B 120      47.502   9.488   4.940  1.00 18.56           C
ATOM    947  C   ASP B 120      47.310  10.939   5.384  1.00 18.16           C
ATOM    948  O   ASP B 120      47.652  11.809   4.578  1.00 18.34           O
ATOM    949  CB  ASP B 120      48.961   9.248   4.567  1.00 19.86           C
ATOM    950  CG  ASP B 120      49.930   9.618   5.677  1.00 21.78           C
ATOM    951  OD1 ASP B 120      49.506   9.721   6.841  1.00 22.47           O
ATOM    952  OD2 ASP B 120      51.124   9.808   5.384  1.00 23.70           O
ATOM    953  N   VAL B 121      46.765  11.221   6.564  1.00 17.28           N
ATOM    954  CA  VAL B 121      46.538  12.616   6.935  1.00 17.25           C
ATOM    955  C   VAL B 121      47.443  13.102   8.059  1.00 17.53           C
ATOM    956  O   VAL B 121      47.210  14.187   8.611  1.00 16.37           O
ATOM    957  CB  VAL B 121      45.075  12.900   7.327  1.00 16.92           C
ATOM    958  CG1 VAL B 121      44.129  12.763   6.135  1.00 16.85           C
ATOM    959  CG2 VAL B 121      44.623  11.978   8.449  1.00 16.46           C
ATOM    960  N   ARG B 122      48.540  12.413   8.315  1.00 18.54           N
ATOM    961  CA  ARG B 122      49.484  12.793   9.368  1.00 21.13           C
ATOM    962  C   ARG B 122      50.087  14.176   9.211  1.00 20.59           C
ATOM    963  O   ARG B 122      50.367  14.877  10.195  1.00 19.75           O
ATOM    964  CB  ARG B 122      50.627  11.772   9.447  1.00 24.40           C
ATOM    965  CG  ARG B 122      50.383  10.543  10.286  1.00 27.84           C
ATOM    966  CD  ARG B 122      49.273   9.662   9.758  1.00 31.41           C
ATOM    967  NE  ARG B 122      47.959   9.936  10.299  1.00 33.87           N
ATOM    968  CZ  ARG B 122      46.787   9.650   9.751  1.00 34.78           C
ATOM    969  NH1 ARG B 122      46.647   9.063   8.575  1.00 33.43           N
ATOM    970  NH2 ARG B 122      45.726  10.004  10.471  1.00 35.36           N
ATOM    971  N   GLN B 123      50.282  14.626   7.975  1.00 19.87           N
ATOM    972  CA  GLN B 123      50.850  15.940   7.707  1.00 20.46           C
ATOM    973  C   GLN B 123      50.013  17.087   8.250  1.00 19.16           C
ATOM    974  O   GLN B 123      50.546  18.156   8.565  1.00 19.27           O
ATOM    975  CB  GLN B 123      51.016  16.129   6.187  1.00 21.72           C
ATOM    976  CG  GLN B 123      49.691  16.089   5.443  1.00 23.69           C
ATOM    977  CD  GLN B 123      49.786  16.452   3.977  1.00 24.87           C
ATOM    978  OE1 GLN B 123      49.765  17.628   3.587  1.00 26.50           O
ATOM    979  NE2 GLN B 123      49.881  15.445   3.121  1.00 24.56           N
ATOM    980  N   TYR B 124      48.691  16.902   8.372  1.00 17.89           N
ATOM    981  CA  TYR B 124      47.829  17.965   8.850  1.00 16.40           C
ATOM    982  C   TYR B 124      48.024  18.331  10.308  1.00 16.84           C
ATOM    983  O   TYR B 124      47.684  19.462  10.660  1.00 16.05           O
ATOM    984  CB  TYR B 124      46.351  17.649   8.563  1.00 15.87           C
ATOM    985  CG  TYR B 124      46.154  17.593   7.057  1.00 15.31           C
ATOM    986  CD1 TYR B 124      45.984  18.750   6.321  1.00 15.65           C
ATOM    987  CD2 TYR B 124      46.182  16.373   6.403  1.00 14.97           C
ATOM    988  CE1 TYR B 124      45.816  18.697   4.948  1.00 15.95           C
ATOM    989  CE2 TYR B 124      46.013  16.298   5.028  1.00 15.32           C
ATOM    990  CZ  TYR B 124      45.838  17.458   4.316  1.00 15.73           C
ATOM    991  OH  TYR B 124      45.679  17.409   2.947  1.00 16.31           O
ATOM    992  N   VAL B 125      48.577  17.455  11.134  1.00 16.97           N
ATOM    993  CA  VAL B 125      48.763  17.787  12.549  1.00 16.63           C
ATOM    994  C   VAL B 125      50.219  17.672  12.982  1.00 17.03           C
ATOM    995  O   VAL B 125      50.555  17.906  14.149  1.00 16.43           O
ATOM    996  CB  VAL B 125      47.896  16.901  13.460  1.00 15.56           C
ATOM    997  CG1 VAL B 125      46.412  17.238  13.307  1.00 16.35           C
ATOM    998  CG2 VAL B 125      48.134  15.420  13.181  1.00 15.84           C
ATOM    999  N   GLN B 126      51.088  17.285  12.065  1.00 17.76           N
ATOM   1000  CA  GLN B 126      52.512  17.116  12.338  1.00 18.99           C
ATOM   1001  C   GLN B 126      53.108  18.349  12.998  1.00 16.87           C
ATOM   1002  O   GLN B 126      52.922  19.462  12.505  1.00 15.95           O
ATOM   1003  CB  GLN B 126      53.227  16.848  11.004  1.00 21.36           C
ATOM   1004  CG  GLN B 126      54.741  16.844  11.036  1.00 25.87           C
ATOM   1005  CD  GLN B 126      55.362  18.221  10.956  1.00 27.98           C
ATOM   1006  OE1 GLN B 126      54.967  19.063  10.144  1.00 29.70           O
ATOM   1007  NE2 GLN B 126      56.317  18.439  11.860  1.00 29.35           N
ATOM   1008  N   GLY B 127      53.829  18.197  14.100  1.00 16.34           N
ATOM   1009  CA  GLY B 127      54.519  19.269  14.775  1.00 15.25           C
ATOM   1010  C   GLY B 127      53.703  20.372  15.411  1.00 15.69           C
ATOM   1011  O   GLY B 127      54.275  21.351  15.909  1.00 15.05           O
ATOM   1012  N   CYS B 128      52.375  20.260  15.417  1.00 14.74           N
ATOM   1013  CA  CYS B 128      51.515  21.276  16.003  1.00 13.89           C
ATOM   1014  C   CYS B 128      51.413  21.217  17.520  1.00 13.21           C
ATOM   1015  O   CYS B 128      50.930  22.179  18.128  1.00 13.01           O
ATOM   1016  CB  CYS B 128      50.113  21.191  15.378  1.00 14.12           C
ATOM   1017  SG  CYS B 128      50.096  21.399  13.577  1.00 13.12           S
ATOM   1018  N   GLY B 129      51.846  20.142  18.148  1.00 14.88           N
ATOM   1019  CA  GLY B 129      51.746  20.023  19.610  1.00 15.79           C
ATOM   1020  C   GLY B 129      50.293  19.758  20.003  1.00 17.36           C
ATOM   1021  O   GLY B 129      49.757  20.425  20.888  1.00 17.11           O
ATOM   1022  N   VAL B 130      49.634  18.839  19.296  1.00 17.37           N
ATOM   1023  CA  VAL B 130      48.238  18.511  19.581  1.00 18.39           C
ATOM   1024  C   VAL B 130      48.077  16.999  19.778  1.00 19.31           C
ATOM   1025  O   VAL B 130      47.020  16.541  20.285  1.00 19.14           O
ATOM   1026  CB  VAL B 130      47.280  18.920  18.443  1.00 18.36           C
ATOM   1027  CG1 VAL B 130      47.156  20.423  18.245  1.00 17.95           C
ATOM   1028  CG2 VAL B 130      47.722  18.281  17.125  1.00 17.52           C
ATOM   1029  OXT VAL B 130      48.998  16.262  19.378  1.00 18.87           O
ATOM   1030  N   GLN A   1      34.448  12.663  28.050  1.00 30.17           N
ATOM   1031  CA  GLN A   1      33.815  13.808  27.324  1.00 27.05           C
ATOM   1032  C   GLN A   1      33.520  14.923  28.315  1.00 24.71           C
ATOM   1033  O   GLN A   1      34.445  15.602  28.785  1.00 23.04           O
ATOM   1034  CB  GLN A   1      32.569  13.327  26.609  1.00 29.29           C
ATOM   1035  CG  GLN A   1      32.718  12.117  25.709  1.00 31.88           C
ATOM   1036  CD  GLN A   1      31.617  12.117  24.671  1.00 32.61           C
ATOM   1037  OE1 GLN A   1      31.312  13.204  24.191  1.00 34.61           O
ATOM   1038  NE2 GLN A   1      31.043  10.969  24.337  1.00 34.53           N
ATOM   1039  N   VAL A   2      32.245  15.168  28.619  1.00 21.03           N
ATOM   1040  CA  VAL A   2      31.895  16.212  29.588  1.00 18.69           C
ATOM   1041  C   VAL A   2      30.963  15.655  30.658  1.00 17.42           C
ATOM   1042  O   VAL A   2      29.994  14.981  30.309  1.00 17.76           O
ATOM   1043  CB  VAL A   2      31.208  17.408  28.892  1.00 17.95           C
ATOM   1044  CG1 VAL A   2      30.733  18.430  29.915  1.00 18.08           C
ATOM   1045  CG2 VAL A   2      32.126  18.094  27.886  1.00 17.15           C
ATOM   1046  N   GLN A   3      31.275  15.883  31.925  1.00 16.65           N
ATOM   1047  CA  GLN A   3      30.457  15.470  33.055  1.00 16.61           C
ATOM   1048  C   GLN A   3      29.808  16.732  33.647  1.00 16.13           C
ATOM   1049  O   GLN A   3      30.465  17.768  33.787  1.00 15.23           O
ATOM   1050  CB  GLN A   3      31.213  14.737  34.158  1.00 18.38           C
ATOM   1051  CG  GLN A   3      31.592  13.297  33.768  1.00 21.02           C
ATOM   1052  CD  GLN A   3      32.737  13.312  32.768  1.00 22.23           C
ATOM   1053  OE1 GLN A   3      33.718  14.025  32.978  1.00 22.88           O
ATOM   1054  NE2 GLN A   3      32.598  12.572  31.679  1.00 22.84           N
ATOM   1055  N   LEU A   4      28.523  16.629  33.957  1.00 14.48           N
ATOM   1056  CA  LEU A   4      27.760  17.755  34.464  1.00 14.59           C
ATOM   1057  C   LEU A   4      27.307  17.495  35.894  1.00 15.87           C
ATOM   1058  O   LEU A   4      26.909  16.375  36.204  1.00 16.42           O
ATOM   1059  CB  LEU A   4      26.488  17.959  33.617  1.00 13.89           C
ATOM   1060  CG  LEU A   4      26.745  18.297  32.149  1.00 14.12           C
ATOM   1061  CD1 LEU A   4      25.432  18.432  31.403  1.00 12.31           C
ATOM   1062  CD2 LEU A   4      27.499  19.628  32.033  1.00 12.89           C
ATOM   1063  N   GLN A   5      27.398  18.510  36.723  1.00 16.03           N
ATOM   1064  CA  GLN A   5      27.017  18.407  38.122  1.00 17.83           C
ATOM   1065  C   GLN A   5      26.137  19.581  38.528  1.00 17.29           C
ATOM   1066  O   GLN A   5      26.600  20.718  38.544  1.00 16.36           O
ATOM   1067  CB AGLN A   5      28.264  18.323  39.010  1.00 19.95           C
ATOM   1068  CG AGLN A   5      29.030  17.016  38.954  1.00 21.49           C
ATOM   1069  CD AGLN A   5      30.341  17.033  39.704  1.00 23.74           C
ATOM   1070  OE1AGLN A   5      31.135  17.971  39.613  1.00 25.45           O
ATOM   1071  NE2AGLN A   5      30.613  15.979  40.470  1.00 24.83           N
ATOM   1072  N   GLU A   6      24.897  19.294  38.905  1.00 17.25           N
ATOM   1073  CA  GLU A   6      23.945  20.304  39.317  1.00 16.51           C
ATOM   1074  C   GLU A   6      23.923  20.485  40.838  1.00 17.74           C
ATOM   1075  O   GLU A   6      24.235  19.565  41.577  1.00 16.22           O
ATOM   1076  CB  GLU A   6      22.503  19.909  38.981  1.00 16.90           C
ATOM   1077  CG  GLU A   6      22.223  19.505  37.563  1.00 15.97           C
ATOM   1078  CD  GLU A   6      22.218  18.001  37.339  1.00 15.02           C
ATOM   1079  OE1 GLU A   6      22.925  17.261  38.059  1.00 13.74           O
ATOM   1080  OE2 GLU A   6      21.495  17.618  36.395  1.00 12.90           O
ATOM   1081  N   SER A   7      23.431  21.645  41.258  1.00 17.69           N
ATOM   1082  CA  SER A   7      23.289  21.912  42.686  1.00 17.56           C
ATOM   1083  C   SER A   7      22.319  23.074  42.889  1.00 16.91           C
ATOM   1084  O   SER A   7      21.973  23.737  41.917  1.00 16.08           O
ATOM   1085  CB  SER A   7      24.633  22.224  43.326  1.00 18.36           C
ATOM   1086  OG  SER A   7      25.210  23.388  42.778  1.00 18.32           O
ATOM   1087  N   GLY A   8      21.918  23.279  44.140  1.00 17.08           N
ATOM   1088  CA  GLY A   8      21.035  24.383  44.475  1.00 16.57           C
ATOM   1089  C   GLY A   8      19.589  23.980  44.671  1.00 16.96           C
ATOM   1090  O   GLY A   8      18.777  24.839  45.036  1.00 18.19           O
ATOM   1091  N   GLY A   9      19.202  22.737  44.402  1.00 16.81           N
ATOM   1092  CA  GLY A   9      17.817  22.328  44.591  1.00 16.65           C
ATOM   1093  C   GLY A   9      17.402  22.457  46.058  1.00 17.26           C
ATOM   1094  O   GLY A   9      18.229  22.350  46.970  1.00 17.01           O
ATOM   1095  N   GLY A  10      16.112  22.649  46.288  1.00 16.16           N
ATOM   1096  CA  GLY A  10      15.576  22.756  47.638  1.00 17.98           C
ATOM   1097  C   GLY A  10      14.064  22.953  47.618  1.00 18.84           C
ATOM   1098  O   GLY A  10      13.419  22.900  46.577  1.00 16.78           O
ATOM   1099  N   SER A  11      13.505  23.180  48.802  1.00 20.08           N
ATOM   1100  CA  SER A  11      12.078  23.432  48.951  1.00 22.08           C
ATOM   1101  C   SER A  11      11.863  24.922  49.187  1.00 22.79           C
ATOM   1102  O   SER A  11      12.531  25.553  50.013  1.00 23.83           O
ATOM   1103  CB  SER A  11      11.484  22.631  50.115  1.00 23.16           C
ATOM   1104  OG  SER A  11      11.804  21.255  49.933  1.00 24.87           O
ATOM   1105  N   VAL A  12      11.013  25.521  48.368  1.00 22.28           N
ATOM   1106  CA  VAL A  12      10.717  26.955  48.433  1.00 22.25           C
ATOM   1107  C   VAL A  12       9.193  27.137  48.509  1.00 21.80           C
ATOM   1108  O   VAL A  12       8.451  26.283  48.028  1.00 20.64           O
ATOM   1109  CB AVAL A  12      11.197  27.675  47.143  1.00 23.10           C
ATOM   1110  CG1AVAL A  12      11.040  29.209  47.329  1.00 22.12           C
ATOM   1111  CG2AVAL A  12      12.712  27.456  46.898  1.00 21.75           C
ATOM   1112  N   GLN A  13       8.726  28.229  49.104  1.00 21.51           N
ATOM   1113  CA  GLN A  13       7.283  28.469  49.157  1.00 21.66           C
ATOM   1114  C   GLN A  13       6.829  29.126  47.853  1.00 19.54           C
ATOM   1115  O   GLN A  13       7.575  29.887  47.229  1.00 18.60           O
ATOM   1116  CB  GLN A  13       6.914  29.361  50.339  1.00 24.41           C
ATOM   1117  CG  GLN A  13       5.525  29.090  50.893  1.00 27.84           C
ATOM   1118  CD  GLN A  13       5.567  28.236  52.145  1.00 29.83           C
ATOM   1119  OE1 GLN A  13       5.474  27.008  52.113  1.00 30.75           O
ATOM   1120  NE2 GLN A  13       5.710  28.902  53.289  1.00 31.33           N
ATOM   1121  N   ALA A  14       5.599  28.867  47.451  1.00 18.27           N
ATOM   1122  CA  ALA A  14       5.033  29.438  46.237  1.00 17.59           C
ATOM   1123  C   ALA A  14       5.270  30.945  46.191  1.00 16.49           C
ATOM   1124  O   ALA A  14       5.113  31.631  47.201  1.00 16.14           O
ATOM   1125  CB  ALA A  14       3.531  29.175  46.163  1.00 17.95           C
ATOM   1126  N   GLY A  15       5.673  31.466  45.044  1.00 14.89           N
ATOM   1127  CA  GLY A  15       5.933  32.883  44.858  1.00 14.48           C
ATOM   1128  C   GLY A  15       7.392  33.257  45.065  1.00 14.22           C
ATOM   1129  O   GLY A  15       7.795  34.378  44.739  1.00 14.53           O
ATOM   1130  N   GLY A  16       8.193  32.358  45.622  1.00 13.23           N
ATOM   1131  CA  GLY A  16       9.577  32.596  45.945  1.00 12.92           C
ATOM   1132  C   GLY A  16      10.536  32.377  44.789  1.00 13.47           C
ATOM   1133  O   GLY A  16      10.137  32.042  43.672  1.00 13.95           O
ATOM   1134  N   SER A  17      11.818  32.589  45.053  1.00 12.47           N
ATOM   1135  CA  SER A  17      12.859  32.419  44.053  1.00 12.70           C
ATOM   1136  C   SER A  17      13.843  31.331  44.479  1.00 13.17           C
ATOM   1137  O   SER A  17      14.009  31.026  45.664  1.00 11.68           O
ATOM   1138  CB  SER A  17      13.655  33.707  43.826  1.00 14.14           C
ATOM   1139  OG  SER A  17      12.827  34.739  43.289  1.00 14.81           O
ATOM   1140  N   LEU A  18      14.545  30.796  43.496  1.00 12.34           N
ATOM   1141  CA  LEU A  18      15.594  29.806  43.758  1.00 13.05           C
ATOM   1142  C   LEU A  18      16.548  29.799  42.565  1.00 13.48           C
ATOM   1143  O   LEU A  18      16.057  30.014  41.451  1.00 13.36           O
ATOM   1144  CB  LEU A  18      14.999  28.428  43.966  1.00 13.04           C
ATOM   1145  CG  LEU A  18      15.936  27.309  44.399  1.00 14.01           C
ATOM   1146  CD1 LEU A  18      16.320  27.510  45.864  1.00 14.49           C
ATOM   1147  CD2 LEU A  18      15.292  25.947  44.174  1.00 14.71           C
ATOM   1148  N   ARG A  19      17.847  29.636  42.804  1.00 13.50           N
ATOM   1149  CA  ARG A  19      18.774  29.597  41.674  1.00 14.21           C
ATOM   1150  C   ARG A  19      19.535  28.272  41.659  1.00 13.54           C
ATOM   1151  O   ARG A  19      20.138  27.886  42.674  1.00 12.32           O
ATOM   1152  CB  ARG A  19      19.779  30.754  41.724  1.00 16.99           C
ATOM   1153  CG  ARG A  19      20.631  30.818  40.459  1.00 19.56           C
ATOM   1154  CD  ARG A  19      21.577  32.008  40.464  1.00 22.97           C
ATOM   1155  NE  ARG A  19      22.628  31.854  41.458  1.00 25.53           N
ATOM   1156  CZ  ARG A  19      23.860  32.331  41.320  1.00 28.21           C
ATOM   1157  NH1 ARG A  19      24.210  32.982  40.217  1.00 28.99           N
ATOM   1158  NH2 ARG A  19      24.749  32.145  42.291  1.00 29.18           N
ATOM   1159  N   LEU A  20      19.496  27.581  40.517  1.00 11.16           N
ATOM   1160  CA  LEU A  20      20.238  26.325  40.382  1.00 11.09           C
ATOM   1161  C   LEU A  20      21.549  26.567  39.632  1.00 12.05           C
ATOM   1162  O   LEU A  20      21.685  27.539  38.886  1.00 10.69           O
ATOM   1163  CB  LEU A  20      19.419  25.303  39.589  1.00 10.77           C
ATOM   1164  CG  LEU A  20      17.976  25.083  40.051  1.00 10.61           C
ATOM   1165  CD1 LEU A  20      17.299  24.083  39.116  1.00 11.00           C
ATOM   1166  CD2 LEU A  20      17.966  24.621  41.502  1.00  9.82           C
ATOM   1167  N   SER A  21      22.535  25.725  39.884  1.00 11.76           N
ATOM   1168  CA  SER A  21      23.836  25.817  39.273  1.00 13.25           C
ATOM   1169  C   SER A  21      24.205  24.499  38.597  1.00 13.15           C
ATOM   1170  O   SER A  21      23.751  23.443  39.036  1.00 12.89           O
ATOM   1171  CB  SER A  21      24.940  26.113  40.304  1.00 15.96           C
ATOM   1172  OG  SER A  21      24.628  27.306  40.987  1.00 18.35           O
ATOM   1173  N   CYS A  22      25.023  24.619  37.567  1.00 12.66           N
ATOM   1174  CA  CYS A  22      25.485  23.428  36.857  1.00 13.50           C
ATOM   1175  C   CYS A  22      26.926  23.633  36.403  1.00 13.56           C
ATOM   1176  O   CYS A  22      27.219  24.595  35.690  1.00 14.09           O
ATOM   1177  CB  CYS A  22      24.599  23.078  35.666  1.00 12.21           C
ATOM   1178  SG  CYS A  22      25.220  21.653  34.731  1.00 10.88           S
ATOM   1179  N   SER A  23      27.815  22.762  36.867  1.00 14.17           N
ATOM   1180  CA  SER A  23      29.216  22.829  36.486  1.00 14.29           C
ATOM   1181  C   SER A  23      29.505  21.829  35.368  1.00 14.14           C
ATOM   1182  O   SER A  23      28.924  20.745  35.316  1.00 14.51           O
ATOM   1183  CB ASER A  23      30.137  22.484  37.668  1.00 13.53           C
ATOM   1184  OG ASER A  23      29.870  21.140  38.038  1.00 11.39           O
ATOM   1185  N   ALA A  24      30.451  22.152  34.505  1.00 14.02           N
ATOM   1186  CA  ALA A  24      30.826  21.254  33.415  1.00 13.00           C
ATOM   1187  C   ALA A  24      32.331  21.010  33.500  1.00 13.86           C
ATOM   1188  O   ALA A  24      33.094  21.937  33.782  1.00 13.50           O
ATOM   1189  CB  ALA A  24      30.453  21.871  32.079  1.00 13.02           C
ATOM   1190  N   SER A  25      32.764  19.780  33.245  1.00 13.24           N
ATOM   1191  CA  SER A  25      34.186  19.458  33.345  1.00 14.21           C
ATOM   1192  C   SER A  25      34.957  19.719  32.059  1.00 13.99           C
ATOM   1193  O   SER A  25      36.159  19.442  31.995  1.00 15.00           O
ATOM   1194  CB  SER A  25      34.315  17.977  33.727  1.00 14.43           C
ATOM   1195  OG  SER A  25      33.787  17.202  32.650  1.00 14.89           O
ATOM   1196  N   GLY A  26      34.288  20.184  31.014  1.00 13.26           N
ATOM   1197  CA  GLY A  26      34.917  20.465  29.734  1.00 13.09           C
ATOM   1198  C   GLY A  26      34.059  21.420  28.900  1.00 12.57           C
ATOM   1199  O   GLY A  26      32.978  21.859  29.294  1.00 11.27           O
ATOM   1200  N   TYR A  27      34.569  21.748  27.718  1.00 12.57           N
ATOM   1201  CA  TYR A  27      33.895  22.672  26.820  1.00 12.22           C
ATOM   1202  C   TYR A  27      32.517  22.205  26.364  1.00 12.48           C
ATOM   1203  O   TYR A  27      32.337  21.063  25.930  1.00 11.78           O
ATOM   1204  CB  TYR A  27      34.752  22.917  25.567  1.00 13.49           C
ATOM   1205  CG  TYR A  27      34.042  23.757  24.522  1.00 14.25           C
ATOM   1206  CD1 TYR A  27      33.883  25.125  24.680  1.00 15.39           C
ATOM   1207  CD2 TYR A  27      33.527  23.167  23.378  1.00 14.65           C
ATOM   1208  CE1 TYR A  27      33.234  25.884  23.724  1.00 15.17           C
ATOM   1209  CE2 TYR A  27      32.869  23.920  22.423  1.00 14.70           C
ATOM   1210  CZ  TYR A  27      32.738  25.284  22.594  1.00 14.95           C
ATOM   1211  OH  TYR A  27      32.089  26.034  21.630  1.00 14.87           O
ATOM   1212  N   THR A  28      31.546  23.130  26.441  1.00 12.48           N
ATOM   1213  CA  THR A  28      30.190  22.857  25.961  1.00 12.47           C
ATOM   1214  C   THR A  28      29.742  24.023  25.073  1.00 12.75           C
ATOM   1215  O   THR A  28      30.204  25.151  25.291  1.00 12.57           O
ATOM   1216  CB  THR A  28      29.164  22.689  27.094  1.00 12.98           C
ATOM   1217  OG1 THR A  28      29.125  23.887  27.889  1.00 11.83           O
ATOM   1218  CG2 THR A  28      29.490  21.503  27.993  1.00 12.96           C
ATOM   1219  N   TYR A  29      28.906  23.740  24.086  1.00 11.85           N
ATOM   1220  CA  TYR A  29      28.447  24.788  23.169  1.00 12.42           C
ATOM   1221  C   TYR A  29      27.078  25.289  23.623  1.00 12.24           C
ATOM   1222  O   TYR A  29      26.830  26.481  23.784  1.00 14.62           O
ATOM   1223  CB  TYR A  29      28.318  24.204  21.754  1.00 11.63           C
ATOM   1224  CG  TYR A  29      27.902  25.207  20.695  1.00 11.67           C
ATOM   1225  CD1 TYR A  29      28.724  26.256  20.312  1.00 11.93           C
ATOM   1226  CD2 TYR A  29      26.666  25.081  20.083  1.00 11.23           C
ATOM   1227  CE1 TYR A  29      28.316  27.157  19.326  1.00 12.41           C
ATOM   1228  CE2 TYR A  29      26.241  25.973  19.115  1.00 12.62           C
ATOM   1229  CZ  TYR A  29      27.081  27.002  18.733  1.00 12.81           C
ATOM   1230  OH  TYR A  29      26.647  27.862  17.751  1.00 12.42           O
ATOM   1231  N   ILE A  30      26.168  24.335  23.778  1.00 11.74           N
ATOM   1232  CA  ILE A  30      24.811  24.625  24.220  1.00 11.89           C
ATOM   1233  C   ILE A  30      24.512  23.909  25.529  1.00 11.57           C
ATOM   1234  O   ILE A  30      24.818  22.717  25.647  1.00 10.46           O
ATOM   1235  CB  ILE A  30      23.781  24.243  23.139  1.00 12.52           C
ATOM   1236  CG1 ILE A  30      23.807  25.300  22.025  1.00 11.54           C
ATOM   1237  CG2 ILE A  30      22.371  24.112  23.699  1.00 12.53           C
ATOM   1238  CD1 ILE A  30      23.034  24.938  20.781  1.00 12.33           C
ATOM   1239  N   SER A  31      23.876  24.610  26.461  1.00 11.63           N
ATOM   1240  CA  SER A  31      23.499  23.961  27.726  1.00 12.64           C
ATOM   1241  C   SER A  31      22.040  24.276  28.051  1.00 12.43           C
ATOM   1242  O   SER A  31      21.552  25.362  27.701  1.00 13.39           O
ATOM   1243  CB  SER A  31      24.354  24.417  28.914  1.00 12.52           C
ATOM   1244  OG  SER A  31      25.730  24.184  28.648  1.00 11.94           O
ATOM   1245  N   GLY A  32      21.361  23.370  28.750  1.00 11.72           N
ATOM   1246  CA  GLY A  32      19.959  23.674  29.067  1.00 12.33           C
ATOM   1247  C   GLY A  32      19.464  22.937  30.306  1.00 12.54           C
ATOM   1248  O   GLY A  32      20.186  22.142  30.901  1.00 11.42           O
ATOM   1249  N   TRP A  33      18.227  23.231  30.682  1.00 12.05           N
ATOM   1250  CA  TRP A  33      17.617  22.601  31.846  1.00 12.17           C
ATOM   1251  C   TRP A  33      16.333  21.892  31.426  1.00 12.75           C
ATOM   1252  O   TRP A  33      15.540  22.454  30.668  1.00 12.71           O
ATOM   1253  CB  TRP A  33      17.333  23.632  32.925  1.00 10.77           C
ATOM   1254  CG  TRP A  33      18.563  24.222  33.559  1.00 12.48           C
ATOM   1255  CD1 TRP A  33      19.267  25.331  33.180  1.00 13.22           C
ATOM   1256  CD2 TRP A  33      19.240  23.690  34.705  1.00 12.03           C
ATOM   1257  NE1 TRP A  33      20.338  25.533  34.023  1.00 12.90           N
ATOM   1258  CE2 TRP A  33      20.327  24.536  34.977  1.00 12.70           C
ATOM   1259  CE3 TRP A  33      18.989  22.592  35.545  1.00 12.34           C
ATOM   1260  CZ2 TRP A  33      21.186  24.316  36.055  1.00 12.97           C
ATOM   1261  CZ3 TRP A  33      19.852  22.364  36.608  1.00 11.60           C
ATOM   1262  CH2 TRP A  33      20.939  23.230  36.850  1.00 13.11           C
ATOM   1263  N   PHE A  34      16.247  20.615  31.773  1.00 12.30           N
ATOM   1264  CA  PHE A  34      15.102  19.781  31.441  1.00 12.17           C
ATOM   1265  C   PHE A  34      14.534  19.218  32.743  1.00 12.15           C
ATOM   1266  O   PHE A  34      15.293  18.640  33.518  1.00 14.55           O
ATOM   1267  CB  PHE A  34      15.524  18.643  30.500  1.00 12.60           C
ATOM   1268  CG  PHE A  34      15.983  19.170  29.162  1.00 14.28           C
ATOM   1269  CD1 PHE A  34      17.302  19.549  28.973  1.00 14.61           C
ATOM   1270  CD2 PHE A  34      15.080  19.315  28.132  1.00 14.88           C
ATOM   1271  CE1 PHE A  34      17.720  20.069  27.759  1.00 16.51           C
ATOM   1272  CE2 PHE A  34      15.486  19.826  26.912  1.00 16.43           C
ATOM   1273  CZ  PHE A  34      16.803  20.196  26.727  1.00 16.54           C
ATOM   1274  N   ARG A  35      13.251  19.448  32.997  1.00 10.83           N
ATOM   1275  CA  ARG A  35      12.652  19.013  34.251  1.00 10.40           C
ATOM   1276  C   ARG A  35      11.622  17.907  34.107  1.00 10.71           C
ATOM   1277  O   ARG A  35      10.979  17.773  33.065  1.00  9.70           O
ATOM   1278  CB  ARG A  35      11.975  20.226  34.924  1.00  9.84           C
ATOM   1279  CG  ARG A  35      10.774  20.791  34.173  1.00 10.89           C
ATOM   1280  CD  ARG A  35      10.131  21.961  34.926  1.00 10.84           C
ATOM   1281  NE  ARG A  35       8.906  22.409  34.247  1.00 12.28           N
ATOM   1282  CZ  ARG A  35       8.237  23.508  34.605  1.00 13.30           C
ATOM   1283  NH1 ARG A  35       8.670  24.296  35.587  1.00 11.28           N
ATOM   1284  NH2 ARG A  35       7.129  23.827  33.940  1.00 13.28           N
ATOM   1285  N   GLN A  36      11.469  17.122  35.170  1.00 11.14           N
ATOM   1286  CA  GLN A  36      10.465  16.063  35.184  1.00 10.90           C
ATOM   1287  C   GLN A  36       9.594  16.249  36.435  1.00 10.96           C
ATOM   1288  O   GLN A  36      10.096  16.128  37.561  1.00  9.96           O
ATOM   1289  CB  GLN A  36      11.076  14.658  35.188  1.00 11.60           C
ATOM   1290  CG  GLN A  36       9.980  13.601  35.313  1.00 10.47           C
ATOM   1291  CD  GLN A  36      10.474  12.179  35.274  1.00 11.78           C
ATOM   1292  OE1 GLN A  36      11.477  11.812  35.876  1.00 11.62           O
ATOM   1293  NE2 GLN A  36       9.737  11.334  34.545  1.00 10.12           N
ATOM   1294  N   ALA A  37       8.341  16.605  36.210  1.00 10.62           N
ATOM   1295  CA  ALA A  37       7.393  16.788  37.310  1.00 11.26           C
ATOM   1296  C   ALA A  37       6.912  15.387  37.685  1.00 12.23           C
ATOM   1297  O   ALA A  37       7.100  14.456  36.900  1.00 11.26           O
ATOM   1298  CB  ALA A  37       6.287  17.723  36.849  1.00 12.19           C
ATOM   1299  N   PRO A  38       6.334  15.216  38.862  1.00 13.49           N
ATOM   1300  CA  PRO A  38       5.861  13.934  39.333  1.00 14.14           C
ATOM   1301  C   PRO A  38       4.955  13.230  38.337  1.00 15.40           C
ATOM   1302  O   PRO A  38       3.958  13.793  37.873  1.00 16.93           O
ATOM   1303  CB  PRO A  38       5.115  14.276  40.626  1.00 14.47           C
ATOM   1304  CG  PRO A  38       5.742  15.539  41.104  1.00 13.83           C
ATOM   1305  CD  PRO A  38       6.119  16.305  39.856  1.00 14.12           C
ATOM   1306  N   GLY A  39       5.341  12.042  37.902  1.00 15.48           N
ATOM   1307  CA  GLY A  39       4.592  11.215  36.974  1.00 14.60           C
ATOM   1308  C   GLY A  39       4.566  11.630  35.517  1.00 14.44           C
ATOM   1309  O   GLY A  39       4.009  10.918  34.669  1.00 13.35           O
ATOM   1310  N   LYS A  40       5.172  12.762  35.167  1.00 14.00           N
ATOM   1311  CA  LYS A  40       5.127  13.313  33.831  1.00 15.08           C
ATOM   1312  C   LYS A  40       6.388  13.092  33.020  1.00 14.72           C
ATOM   1313  O   LYS A  40       7.429  12.715  33.547  1.00 13.62           O
ATOM   1314  CB  LYS A  40       4.862  14.832  33.951  1.00 18.00           C
ATOM   1315  CG  LYS A  40       3.407  15.115  34.339  1.00 20.90           C
ATOM   1316  CD  LYS A  40       3.264  16.555  34.823  1.00 23.82           C
ATOM   1317  CE  LYS A  40       1.782  16.847  35.093  1.00 25.75           C
ATOM   1318  NZ  LYS A  40       1.640  17.831  36.201  1.00 28.20           N
ATOM   1319  N   GLU A  41       6.281  13.318  31.712  1.00 15.21           N
ATOM   1320  CA  GLU A  41       7.419  13.188  30.813  1.00 16.06           C
ATOM   1321  C   GLU A  41       8.342  14.393  31.015  1.00 16.38           C
ATOM   1322  O   GLU A  41       7.868  15.486  31.316  1.00 15.23           O
ATOM   1323  CB  GLU A  41       6.985  13.157  29.341  1.00 16.79           C
ATOM   1324  CG  GLU A  41       6.363  11.805  28.978  1.00 19.86           C
ATOM   1325  CD  GLU A  41       5.909  11.807  27.525  1.00 21.51           C
ATOM   1326  OE1 GLU A  41       6.764  11.565  26.653  1.00 22.09           O
ATOM   1327  OE2 GLU A  41       4.708  12.063  27.296  1.00 22.94           O
ATOM   1328  N   ARG A  42       9.637  14.168  30.853  1.00 15.35           N
ATOM   1329  CA  ARG A  42      10.613  15.258  31.002  1.00 15.18           C
ATOM   1330  C   ARG A  42      10.386  16.283  29.897  1.00 14.41           C
ATOM   1331  O   ARG A  42      10.065  15.878  28.777  1.00 13.81           O
ATOM   1332  CB  ARG A  42      12.005  14.649  30.988  1.00 15.40           C
ATOM   1333  CG  ARG A  42      13.182  15.612  30.859  1.00 17.68           C
ATOM   1334  CD  ARG A  42      14.384  14.777  30.435  1.00 19.55           C
ATOM   1335  NE  ARG A  42      15.400  14.502  31.380  1.00 20.39           N
ATOM   1336  CZ  ARG A  42      16.481  13.751  31.243  1.00 17.07           C
ATOM   1337  NH1 ARG A  42      16.788  13.073  30.145  1.00 15.61           N
ATOM   1338  NH2 ARG A  42      17.229  13.804  32.340  1.00 17.65           N
ATOM   1339  N   GLU A  43      10.519  17.563  30.209  1.00 13.57           N
ATOM   1340  CA  GLU A  43      10.280  18.654  29.285  1.00 13.81           C
ATOM   1341  C   GLU A  43      11.336  19.761  29.375  1.00 13.13           C
ATOM   1342  O   GLU A  43      11.937  20.000  30.422  1.00 11.10           O
ATOM   1343  CB  GLU A  43       8.927  19.329  29.569  1.00 15.51           C
ATOM   1344  CG  GLU A  43       8.765  19.844  30.982  1.00 17.49           C
ATOM   1345  CD  GLU A  43       7.546  20.721  31.188  1.00 20.14           C
ATOM   1346  OE1 GLU A  43       6.556  20.593  30.446  1.00 21.81           O
ATOM   1347  OE2 GLU A  43       7.566  21.528  32.135  1.00 19.04           O
ATOM   1348  N   GLY A  44      11.551  20.440  28.256  1.00 11.49           N
ATOM   1349  CA  GLY A  44      12.530  21.528  28.206  1.00 13.21           C
ATOM   1350  C   GLY A  44      12.087  22.710  29.058  1.00 13.79           C
ATOM   1351  O   GLY A  44      10.888  22.932  29.248  1.00 14.29           O
ATOM   1352  N   VAL A  45      13.062  23.454  29.590  1.00 12.24           N
ATOM   1353  CA  VAL A  45      12.769  24.600  30.441  1.00 13.25           C
ATOM   1354  C   VAL A  45      13.401  25.885  29.893  1.00 12.31           C
ATOM   1355  O   VAL A  45      12.783  26.924  29.647  1.00 11.57           O
ATOM   1356  CB  VAL A  45      13.317  24.386  31.866  1.00 13.41           C
ATOM   1357  CG1 VAL A  45      13.078  25.580  32.773  1.00 14.04           C
ATOM   1358  CG2 VAL A  45      12.717  23.160  32.540  1.00 15.04           C
ATOM   1359  N   ALA A  46      14.716  25.791  29.719  1.00 10.33           N
ATOM   1360  CA  ALA A  46      15.507  26.914  29.248  1.00 12.13           C
ATOM   1361  C   ALA A  46      16.851  26.412  28.722  1.00 11.73           C
ATOM   1362  O   ALA A  46      17.371  25.404  29.217  1.00 11.16           O
ATOM   1363  CB  ALA A  46      15.737  27.891  30.391  1.00 12.38           C
ATOM   1364  N   ALA A  47      17.392  27.153  27.759  1.00 11.39           N
ATOM   1365  CA  ALA A  47      18.687  26.780  27.202  1.00 11.28           C
ATOM   1366  C   ALA A  47      19.462  28.043  26.821  1.00 11.02           C
ATOM   1367  O   ALA A  47      18.883  29.122  26.633  1.00 10.23           O
ATOM   1368  CB  ALA A  47      18.506  25.870  25.998  1.00 12.06           C
ATOM   1369  N   ILE A  48      20.771  27.877  26.771  1.00 11.39           N
ATOM   1370  CA  ILE A  48      21.702  28.932  26.402  1.00 11.03           C
ATOM   1371  C   ILE A  48      22.733  28.421  25.401  1.00 10.89           C
ATOM   1372  O   ILE A  48      23.225  27.299  25.452  1.00  9.87           O
ATOM   1373  CB  ILE A  48      22.406  29.500  27.649  1.00 10.56           C
ATOM   1374  CG1 ILE A  48      23.320  30.684  27.327  1.00 10.67           C
ATOM   1375  CG2 ILE A  48      23.220  28.430  28.374  1.00  9.94           C
ATOM   1376  CD1 ILE A  48      23.589  31.561  28.540  1.00 10.44           C
ATOM   1377  N   ARG A  49      23.064  29.271  24.431  1.00 10.77           N
ATOM   1378  CA  ARG A  49      24.095  28.991  23.440  1.00 11.00           C
ATOM   1379  C   ARG A  49      25.308  29.822  23.889  1.00 12.54           C
ATOM   1380  O   ARG A  49      25.200  31.052  23.956  1.00 11.66           O
ATOM   1381  CB  ARG A  49      23.644  29.402  22.052  1.00 11.69           C
ATOM   1382  CG  ARG A  49      24.625  29.013  20.951  1.00 13.59           C
ATOM   1383  CD  ARG A  49      24.518  30.049  19.850  1.00 16.91           C
ATOM   1384  NE  ARG A  49      23.451  30.150  18.981  1.00 13.53           N
ATOM   1385  CZ  ARG A  49      22.495  30.413  18.156  1.00 13.66           C
ATOM   1386  NH1 ARG A  49      22.189  31.663  17.814  1.00 11.69           N
ATOM   1387  NH2 ARG A  49      21.840  29.374  17.618  1.00 11.56           N
ATOM   1388  N   SER A  50      26.405  29.155  24.225  1.00 13.30           N
ATOM   1389  CA  SER A  50      27.538  29.841  24.828  1.00 13.76           C
ATOM   1390  C   SER A  50      28.249  30.836  23.934  1.00 13.90           C
ATOM   1391  O   SER A  50      28.697  31.846  24.488  1.00 13.61           O
ATOM   1392  CB  SER A  50      28.583  28.839  25.341  1.00 15.60           C
ATOM   1393  OG  SER A  50      29.143  28.123  24.255  1.00 16.08           O
ATOM   1394  N   SER A  51      28.350  30.585  22.640  1.00 13.06           N
ATOM   1395  CA  SER A  51      29.071  31.473  21.744  1.00 13.47           C
ATOM   1396  C   SER A  51      28.506  32.884  21.720  1.00 13.36           C
ATOM   1397  O   SER A  51      29.297  33.825  21.802  1.00 14.41           O
ATOM   1398  CB  SER A  51      29.048  30.882  20.317  1.00 13.43           C
ATOM   1399  OG  SER A  51      27.688  30.744  19.920  1.00 13.24           O
ATOM   1400  N   ASP A  52      27.189  33.046  21.568  1.00 12.41           N
ATOM   1401  CA  ASP A  52      26.618  34.385  21.497  1.00 13.68           C
ATOM   1402  C   ASP A  52      25.772  34.740  22.710  1.00 13.94           C
ATOM   1403  O   ASP A  52      25.226  35.844  22.789  1.00 13.16           O
ATOM   1404  CB  ASP A  52      25.850  34.576  20.191  1.00 14.43           C
ATOM   1405  CG  ASP A  52      24.768  33.553  19.917  1.00 15.95           C
ATOM   1406  OD1 ASP A  52      24.291  33.493  18.754  1.00 16.11           O
ATOM   1407  OD2 ASP A  52      24.364  32.816  20.848  1.00 15.15           O
ATOM   1408  N   GLY A  53      25.652  33.848  23.688  1.00 13.80           N
ATOM   1409  CA  GLY A  53      24.878  34.122  24.888  1.00 13.77           C
ATOM   1410  C   GLY A  53      23.379  34.242  24.650  1.00 12.67           C
ATOM   1411  O   GLY A  53      22.658  34.793  25.493  1.00 12.55           O
ATOM   1412  N   THR A  54      22.867  33.689  23.554  1.00 12.89           N
ATOM   1413  CA  THR A  54      21.437  33.771  23.268  1.00 11.78           C
ATOM   1414  C   THR A  54      20.720  32.773  24.176  1.00 12.23           C
ATOM   1415  O   THR A  54      21.304  31.739  24.540  1.00 10.52           O
ATOM   1416  CB  THR A  54      21.110  33.478  21.799  1.00 12.69           C
ATOM   1417  OG1 THR A  54      21.755  32.261  21.412  1.00 11.93           O
ATOM   1418  CG2 THR A  54      21.578  34.605  20.878  1.00 12.81           C
ATOM   1419  N   THR A  55      19.491  33.114  24.559  1.00 11.14           N
ATOM   1420  CA  THR A  55      18.733  32.274  25.481  1.00 11.03           C
ATOM   1421  C   THR A  55      17.323  31.999  24.962  1.00 11.54           C
ATOM   1422  O   THR A  55      16.767  32.660  24.082  1.00  8.58           O
ATOM   1423  CB  THR A  55      18.641  32.862  26.890  1.00 10.95           C
ATOM   1424  OG1 THR A  55      18.239  34.237  26.788  1.00 11.62           O
ATOM   1425  CG2 THR A  55      19.990  32.824  27.623  1.00 10.27           C
ATOM   1426  N   TYR A  56      16.906  30.764  25.302  1.00  9.13           N
ATOM   1427  CA  TYR A  56      15.688  30.151  24.773  1.00 10.50           C
ATOM   1428  C   TYR A  56      14.847  29.597  25.918  1.00  9.95           C
ATOM   1429  O   TYR A  56      15.354  28.804  26.711  1.00  9.88           O
ATOM   1430  CB  TYR A  56      16.021  29.039  23.754  1.00 10.44           C
ATOM   1431  CG  TYR A  56      17.023  29.511  22.714  1.00  9.77           C
ATOM   1432  CD1 TYR A  56      18.382  29.580  23.009  1.00 11.11           C
ATOM   1433  CD2 TYR A  56      16.609  29.944  21.464  1.00 10.55           C
ATOM   1434  CE1 TYR A  56      19.291  30.106  22.101  1.00 11.58           C
ATOM   1435  CE2 TYR A  56      17.512  30.421  20.547  1.00 10.32           C
ATOM   1436  CZ  TYR A  56      18.843  30.503  20.865  1.00 11.51           C
ATOM   1437  OH  TYR A  56      19.772  30.978  19.944  1.00 12.89           O
ATOM   1438  N   TYR A  57      13.593  30.025  26.017  1.00 10.13           N
ATOM   1439  CA  TYR A  57      12.723  29.609  27.118  1.00  9.82           C
ATOM   1440  C   TYR A  57      11.424  28.939  26.690  1.00 11.25           C
ATOM   1441  O   TYR A  57      10.787  29.341  25.713  1.00  9.96           O
ATOM   1442  CB  TYR A  57      12.389  30.845  27.972  1.00 10.40           C
ATOM   1443  CG  TYR A  57      13.622  31.558  28.514  1.00  9.97           C
ATOM   1444  CD1 TYR A  57      14.372  30.974  29.523  1.00 10.15           C
ATOM   1445  CD2 TYR A  57      14.061  32.763  27.980  1.00 10.85           C
ATOM   1446  CE1 TYR A  57      15.520  31.586  30.011  1.00 10.17           C
ATOM   1447  CE2 TYR A  57      15.204  33.381  28.462  1.00 10.59           C
ATOM   1448  CZ  TYR A  57      15.919  32.795  29.479  1.00 10.48           C
ATOM   1449  OH  TYR A  57      17.061  33.405  29.965  1.00  9.84           O
ATOM   1450  N   ALA A  58      11.004  27.929  27.441  1.00 11.43           N
ATOM   1451  CA  ALA A  58       9.728  27.258  27.169  1.00 12.88           C
ATOM   1452  C   ALA A  58       8.587  28.208  27.509  1.00 14.57           C
ATOM   1453  O   ALA A  58       8.702  29.000  28.455  1.00 12.07           O
ATOM   1454  CB  ALA A  58       9.626  26.004  28.027  1.00 12.70           C
ATOM   1455  N   ASP A  59       7.449  28.097  26.821  1.00 16.89           N
ATOM   1456  CA  ASP A  59       6.321  28.974  27.116  1.00 18.67           C
ATOM   1457  C   ASP A  59       5.854  28.979  28.561  1.00 17.26           C
ATOM   1458  O   ASP A  59       5.405  30.040  29.021  1.00 16.96           O
ATOM   1459  CB  ASP A  59       5.116  28.617  26.236  1.00 22.26           C
ATOM   1460  CG  ASP A  59       5.522  28.781  24.772  1.00 24.88           C
ATOM   1461  OD1 ASP A  59       5.894  29.893  24.363  1.00 26.76           O
ATOM   1462  OD2 ASP A  59       5.436  27.729  24.120  1.00 26.59           O
ATOM   1463  N   SER A  60       5.923  27.885  29.296  1.00 15.51           N
ATOM   1464  CA  SER A  60       5.500  27.775  30.673  1.00 15.65           C
ATOM   1465  C   SER A  60       6.316  28.582  31.672  1.00 14.74           C
ATOM   1466  O   SER A  60       5.838  28.834  32.787  1.00 13.12           O
ATOM   1467  CB  SER A  60       5.519  26.283  31.081  1.00 17.00           C
ATOM   1468  OG  SER A  60       6.857  25.815  31.068  1.00 20.58           O
ATOM   1469  N   VAL A  61       7.568  28.929  31.375  1.00 13.42           N
ATOM   1470  CA  VAL A  61       8.426  29.651  32.306  1.00 12.23           C
ATOM   1471  C   VAL A  61       8.970  30.963  31.762  1.00 12.60           C
ATOM   1472  O   VAL A  61       9.612  31.721  32.504  1.00 12.07           O
ATOM   1473  CB  VAL A  61       9.614  28.765  32.767  1.00 11.30           C
ATOM   1474  CG1 VAL A  61       9.170  27.396  33.266  1.00 12.32           C
ATOM   1475  CG2 VAL A  61      10.630  28.595  31.645  1.00 11.10           C
ATOM   1476  N   LYS A  62       8.737  31.250  30.486  1.00 12.98           N
ATOM   1477  CA  LYS A  62       9.219  32.477  29.868  1.00 14.40           C
ATOM   1478  C   LYS A  62       8.760  33.706  30.657  1.00 12.80           C
ATOM   1479  O   LYS A  62       7.575  33.803  30.965  1.00 11.32           O
ATOM   1480  CB  LYS A  62       8.750  32.598  28.411  1.00 16.24           C
ATOM   1481  CG  LYS A  62       9.317  33.827  27.698  1.00 19.87           C
ATOM   1482  CD  LYS A  62       8.653  34.014  26.344  1.00 22.41           C
ATOM   1483  CE  LYS A  62       9.124  32.993  25.336  1.00 24.43           C
ATOM   1484  NZ  LYS A  62      10.561  33.211  25.017  1.00 26.97           N
ATOM   1485  N   GLY A  63       9.699  34.547  31.057  1.00 11.39           N
ATOM   1486  CA  GLY A  63       9.420  35.746  31.841  1.00 10.34           C
ATOM   1487  C   GLY A  63       9.731  35.506  33.324  1.00 11.93           C
ATOM   1488  O   GLY A  63      10.159  36.428  34.018  1.00 11.36           O
ATOM   1489  N   ARG A  64       9.601  34.253  33.758  1.00 10.86           N
ATOM   1490  CA  ARG A  64       9.818  33.923  35.158  1.00 11.60           C
ATOM   1491  C   ARG A  64      11.206  33.355  35.413  1.00 11.80           C
ATOM   1492  O   ARG A  64      11.805  33.598  36.459  1.00 10.88           O
ATOM   1493  CB  ARG A  64       8.755  32.914  35.629  1.00 10.98           C
ATOM   1494  CG  ARG A  64       7.358  33.545  35.684  1.00 11.70           C
ATOM   1495  CD  ARG A  64       6.322  32.600  36.234  1.00 11.40           C
ATOM   1496  NE  ARG A  64       6.300  31.251  35.668  1.00 11.01           N
ATOM   1497  CZ  ARG A  64       6.629  30.154  36.349  1.00 12.65           C
ATOM   1498  NH1 ARG A  64       6.998  30.217  37.625  1.00 11.60           N
ATOM   1499  NH2 ARG A  64       6.551  28.968  35.745  1.00 12.11           N
ATOM   1500  N   PHE A  65      11.646  32.495  34.489  1.00 11.36           N
ATOM   1501  CA  PHE A  65      12.938  31.820  34.658  1.00 11.37           C
ATOM   1502  C   PHE A  65      13.947  32.409  33.689  1.00 11.51           C
ATOM   1503  O   PHE A  65      13.550  32.799  32.582  1.00 11.87           O
ATOM   1504  CB  PHE A  65      12.770  30.325  34.359  1.00 11.18           C
ATOM   1505  CG  PHE A  65      12.015  29.474  35.331  1.00 12.37           C
ATOM   1506  CD1 PHE A  65      11.147  29.981  36.269  1.00 11.63           C
ATOM   1507  CD2 PHE A  65      12.172  28.080  35.283  1.00 12.49           C
ATOM   1508  CE1 PHE A  65      10.467  29.172  37.153  1.00 13.02           C
ATOM   1509  CE2 PHE A  65      11.494  27.252  36.155  1.00 13.41           C
ATOM   1510  CZ  PHE A  65      10.631  27.799  37.096  1.00 12.89           C
ATOM   1511  N   THR A  66      15.201  32.539  34.087  1.00 10.62           N
ATOM   1512  CA  THR A  66      16.251  33.054  33.215  1.00 11.63           C
ATOM   1513  C   THR A  66      17.506  32.199  33.391  1.00 11.13           C
ATOM   1514  O   THR A  66      17.816  31.735  34.485  1.00 11.68           O
ATOM   1515  CB  THR A  66      16.601  34.537  33.445  1.00 12.39           C
ATOM   1516  OG1 THR A  66      16.775  34.791  34.850  1.00 13.09           O
ATOM   1517  CG2 THR A  66      15.494  35.447  32.923  1.00 13.07           C
ATOM   1518  N   ILE A  67      18.208  31.975  32.290  1.00 10.57           N
ATOM   1519  CA  ILE A  67      19.407  31.135  32.315  1.00  9.19           C
ATOM   1520  C   ILE A  67      20.613  31.978  31.947  1.00  9.93           C
ATOM   1521  O   ILE A  67      20.498  32.905  31.127  1.00  9.18           O
ATOM   1522  CB  ILE A  67      19.244  29.940  31.350  1.00  9.50           C
ATOM   1523  CG1 ILE A  67      20.436  28.989  31.451  1.00 10.07           C
ATOM   1524  CG2 ILE A  67      19.041  30.430  29.917  1.00  9.40           C
ATOM   1525  CD1 ILE A  67      20.269  27.673  30.726  1.00  9.41           C
ATOM   1526  N   SER A  68      21.725  31.809  32.651  1.00  9.33           N
ATOM   1527  CA  SER A  68      22.928  32.587  32.385  1.00 11.21           C
ATOM   1528  C   SER A  68      24.152  31.672  32.470  1.00 11.94           C
ATOM   1529  O   SER A  68      24.069  30.515  32.868  1.00 11.43           O
ATOM   1530  CB  SER A  68      23.068  33.711  33.405  1.00 10.30           C
ATOM   1531  OG  SER A  68      23.103  33.171  34.711  1.00 11.35           O
ATOM   1532  N   GLN A  69      25.296  32.238  32.105  1.00 12.89           N
ATOM   1533  CA  GLN A  69      26.544  31.492  32.137  1.00 14.52           C
ATOM   1534  C   GLN A  69      27.677  32.302  32.743  1.00 16.03           C
ATOM   1535  O   GLN A  69      27.694  33.527  32.655  1.00 15.90           O
ATOM   1536  CB  GLN A  69      26.928  31.075  30.709  1.00 14.96           C
ATOM   1537  CG  GLN A  69      27.178  32.226  29.740  1.00 15.94           C
ATOM   1538  CD  GLN A  69      27.450  31.748  28.323  1.00 17.26           C
ATOM   1539  OE1 GLN A  69      27.325  30.554  28.042  1.00 17.41           O
ATOM   1540  NE2 GLN A  69      27.839  32.629  27.406  1.00 16.12           N
ATOM   1541  N   ASP A  70      28.619  31.611  33.359  1.00 16.96           N
ATOM   1542  CA  ASP A  70      29.854  32.214  33.846  1.00 18.50           C
ATOM   1543  C   ASP A  70      30.954  31.453  33.098  1.00 19.21           C
ATOM   1544  O   ASP A  70      31.303  30.329  33.478  1.00 18.79           O
ATOM   1545  CB  ASP A  70      30.049  32.102  35.350  1.00 19.42           C
ATOM   1546  CG  ASP A  70      31.356  32.696  35.848  1.00 20.57           C
ATOM   1547  OD1 ASP A  70      32.392  32.708  35.153  1.00 20.89           O
ATOM   1548  OD2 ASP A  70      31.344  33.164  37.005  1.00 20.47           O
ATOM   1549  N   ASN A  71      31.468  32.057  32.039  1.00 20.56           N
ATOM   1550  CA  ASN A  71      32.485  31.424  31.204  1.00 23.39           C
ATOM   1551  C   ASN A  71      33.798  31.159  31.914  1.00 23.38           C
ATOM   1552  O   ASN A  71      34.504  30.195  31.601  1.00 24.14           O
ATOM   1553  CB  ASN A  71      32.681  32.306  29.958  1.00 24.90           C
ATOM   1554  CG  ASN A  71      31.478  32.235  29.034  1.00 25.82           C
ATOM   1555  OD1 ASN A  71      30.771  31.233  28.940  1.00 26.28           O
ATOM   1556  ND2 ASN A  71      31.234  33.338  28.326  1.00 27.22           N
ATOM   1557  N   ALA A  72      34.137  31.979  32.898  1.00 24.64           N
ATOM   1558  CA  ALA A  72      35.343  31.810  33.697  1.00 24.63           C
ATOM   1559  C   ALA A  72      35.256  30.557  34.567  1.00 24.40           C
ATOM   1560  O   ALA A  72      36.229  29.806  34.659  1.00 24.36           O
ATOM   1561  CB  ALA A  72      35.575  33.066  34.529  1.00 25.13           C
ATOM   1562  N   LYS A  73      34.111  30.290  35.183  1.00 23.32           N
ATOM   1563  CA  LYS A  73      33.928  29.125  36.033  1.00 23.13           C
ATOM   1564  C   LYS A  73      33.342  27.945  35.260  1.00 22.28           C
ATOM   1565  O   LYS A  73      33.192  26.858  35.818  1.00 22.08           O
ATOM   1566  CB  LYS A  73      32.996  29.443  37.215  1.00 24.34           C
ATOM   1567  CG  LYS A  73      33.515  30.493  38.183  1.00 26.30           C
ATOM   1568  CD  LYS A  73      32.516  30.767  39.300  1.00 27.82           C
ATOM   1569  CE  LYS A  73      33.021  31.813  40.281  1.00 28.94           C
ATOM   1570  NZ  LYS A  73      31.903  32.398  41.081  1.00 29.70           N
ATOM   1571  N   ASN A  74      32.969  28.146  34.002  1.00 20.24           N
ATOM   1572  CA  ASN A  74      32.351  27.112  33.175  1.00 20.10           C
ATOM   1573  C   ASN A  74      31.101  26.519  33.829  1.00 18.03           C
ATOM   1574  O   ASN A  74      30.852  25.309  33.923  1.00 16.29           O
ATOM   1575  CB  ASN A  74      33.342  26.010  32.799  1.00 21.10           C
ATOM   1576  CG  ASN A  74      32.819  25.096  31.711  1.00 22.35           C
ATOM   1577  OD1 ASN A  74      31.786  25.370  31.095  1.00 23.51           O
ATOM   1578  ND2 ASN A  74      33.502  23.978  31.477  1.00 22.52           N
ATOM   1579  N   THR A  75      30.254  27.419  34.312  1.00 16.14           N
ATOM   1580  CA  THR A  75      29.015  27.079  34.989  1.00 15.67           C
ATOM   1581  C   THR A  75      27.829  27.788  34.338  1.00 15.68           C
ATOM   1582  O   THR A  75      27.973  28.846  33.715  1.00 15.04           O
ATOM   1583  CB ATHR A  75      29.093  27.455  36.482  1.00 16.11           C
ATOM   1584  OG1ATHR A  75      27.822  27.315  37.128  1.00 17.71           O
ATOM   1585  CG2ATHR A  75      29.552  28.901  36.621  1.00 17.49           C
ATOM   1586  N   VAL A  76      26.666  27.166  34.428  1.00 14.00           N
ATOM   1587  CA  VAL A  76      25.426  27.750  33.939  1.00 14.04           C
ATOM   1588  C   VAL A  76      24.479  27.810  35.137  1.00 12.87           C
ATOM   1589  O   VAL A  76      24.554  26.961  36.035  1.00 13.27           O
ATOM   1590  CB  VAL A  76      24.713  27.005  32.799  1.00 14.95           C
ATOM   1591  CG1 VAL A  76      25.472  27.206  31.495  1.00 15.11           C
ATOM   1592  CG2 VAL A  76      24.482  25.546  33.132  1.00 16.24           C
ATOM   1593  N   TYR A  77      23.656  28.843  35.177  1.00 13.40           N
ATOM   1594  CA  TYR A  77      22.705  29.060  36.251  1.00 13.24           C
ATOM   1595  C   TYR A  77      21.270  29.129  35.741  1.00 12.63           C
ATOM   1596  O   TYR A  77      21.031  29.677  34.671  1.00 11.53           O
ATOM   1597  CB  TYR A  77      23.007  30.387  36.996  1.00 15.31           C
ATOM   1598  CG  TYR A  77      24.436  30.409  37.506  1.00 17.36           C
ATOM   1599  CD1 TYR A  77      24.783  29.856  38.728  1.00 17.84           C
ATOM   1600  CD2 TYR A  77      25.451  30.936  36.714  1.00 18.92           C
ATOM   1601  CE1 TYR A  77      26.097  29.862  39.156  1.00 18.82           C
ATOM   1602  CE2 TYR A  77      26.769  30.931  37.127  1.00 19.32           C
ATOM   1603  CZ  TYR A  77      27.088  30.401  38.363  1.00 19.85           C
ATOM   1604  OH  TYR A  77      28.409  30.401  38.782  1.00 18.26           O
ATOM   1605  N   LEU A  78      20.330  28.587  36.516  1.00 11.42           N
ATOM   1606  CA  LEU A  78      18.915  28.711  36.173  1.00 10.80           C
ATOM   1607  C   LEU A  78      18.265  29.505  37.311  1.00  9.69           C
ATOM   1608  O   LEU A  78      18.098  28.958  38.404  1.00  8.74           O
ATOM   1609  CB  LEU A  78      18.169  27.381  36.021  1.00 11.31           C
ATOM   1610  CG  LEU A  78      16.665  27.505  35.748  1.00 11.95           C
ATOM   1611  CD1 LEU A  78      16.373  28.242  34.443  1.00 13.04           C
ATOM   1612  CD2 LEU A  78      15.998  26.134  35.724  1.00 12.27           C
ATOM   1613  N   GLN A  79      17.962  30.776  37.058  1.00 10.96           N
ATOM   1614  CA  GLN A  79      17.309  31.591  38.069  1.00 11.14           C
ATOM   1615  C   GLN A  79      15.804  31.405  37.899  1.00 10.91           C
ATOM   1616  O   GLN A  79      15.301  31.451  36.774  1.00 11.93           O
ATOM   1617  CB  GLN A  79      17.594  33.090  37.927  1.00 12.55           C
ATOM   1618  CG  GLN A  79      16.830  33.964  38.918  1.00 13.18           C
ATOM   1619  CD  GLN A  79      17.289  33.730  40.339  1.00 14.04           C
ATOM   1620  OE1 GLN A  79      16.551  33.307  41.238  1.00 15.69           O
ATOM   1621  NE2 GLN A  79      18.570  33.992  40.557  1.00 11.47           N
ATOM   1622  N   MET A  80      15.105  31.151  38.987  1.00 10.67           N
ATOM   1623  CA  MET A  80      13.659  31.019  38.940  1.00 11.48           C
ATOM   1624  C   MET A  80      13.063  32.056  39.885  1.00 11.86           C
ATOM   1625  O   MET A  80      13.478  32.143  41.046  1.00 11.07           O
ATOM   1626  CB  MET A  80      13.208  29.605  39.337  1.00 13.26           C
ATOM   1627  CG  MET A  80      13.829  28.522  38.458  1.00 13.70           C
ATOM   1628  SD  MET A  80      13.468  26.850  39.023  1.00 16.25           S
ATOM   1629  CE  MET A  80      14.370  26.798  40.546  1.00 14.25           C
ATOM   1630  N   ASN A  81      12.150  32.860  39.362  1.00 11.50           N
ATOM   1631  CA  ASN A  81      11.409  33.823  40.156  1.00 12.16           C
ATOM   1632  C   ASN A  81       9.930  33.423  40.106  1.00 12.40           C
ATOM   1633  O   ASN A  81       9.525  32.716  39.174  1.00 12.41           O
ATOM   1634  CB  ASN A  81      11.519  35.255  39.652  1.00 13.02           C
ATOM   1635  CG  ASN A  81      12.948  35.774  39.633  1.00 13.05           C
ATOM   1636  OD1 ASN A  81      13.641  35.672  40.651  1.00 13.61           O
ATOM   1637  ND2 ASN A  81      13.364  36.292  38.496  1.00 11.54           N
ATOM   1638  N   SER A  82       9.147  33.875  41.069  1.00 11.66           N
ATOM   1639  CA  SER A  82       7.717  33.599  41.111  1.00 10.63           C
ATOM   1640  C   SER A  82       7.406  32.126  40.849  1.00 10.83           C
ATOM   1641  O   SER A  82       6.566  31.799  40.026  1.00 10.95           O
ATOM   1642  CB  SER A  82       6.966  34.499  40.107  1.00  9.59           C
ATOM   1643  OG  SER A  82       7.295  35.866  40.359  1.00  9.08           O
ATOM   1644  N   LEU A  83       7.989  31.243  41.652  1.00 11.28           N
ATOM   1645  CA  LEU A  83       7.751  29.815  41.543  1.00 12.39           C
ATOM   1646  C   LEU A  83       6.304  29.460  41.893  1.00 14.59           C
ATOM   1647  O   LEU A  83       5.671  30.003  42.808  1.00 13.02           O
ATOM   1648  CB  LEU A  83       8.720  29.052  42.460  1.00 12.13           C
ATOM   1649  CG  LEU A  83      10.167  28.981  41.941  1.00 12.89           C
ATOM   1650  CD1 LEU A  83      11.168  28.760  43.063  1.00 13.07           C
ATOM   1651  CD2 LEU A  83      10.335  27.866  40.914  1.00 12.67           C
ATOM   1652  N   LYS A  84       5.812  28.467  41.155  1.00 15.52           N
ATOM   1653  CA  LYS A  84       4.463  27.932  41.342  1.00 16.92           C
ATOM   1654  C   LYS A  84       4.556  26.468  41.746  1.00 16.62           C
ATOM   1655  O   LYS A  84       5.539  25.806  41.428  1.00 14.35           O
ATOM   1656  CB  LYS A  84       3.747  27.980  39.984  1.00 19.01           C
ATOM   1657  CG  LYS A  84       3.559  29.393  39.448  1.00 21.25           C
ATOM   1658  CD  LYS A  84       3.523  29.394  37.930  1.00 23.48           C
ATOM   1659  CE  LYS A  84       2.384  28.590  37.351  1.00 24.78           C
ATOM   1660  NZ  LYS A  84       2.141  28.932  35.918  1.00 26.67           N
ATOM   1661  N   PRO A  85       3.531  25.911  42.377  1.00 16.93           N
ATOM   1662  CA  PRO A  85       3.509  24.504  42.756  1.00 17.55           C
ATOM   1663  C   PRO A  85       3.806  23.603  41.571  1.00 17.47           C
ATOM   1664  O   PRO A  85       4.534  22.623  41.668  1.00 17.68           O
ATOM   1665  CB  PRO A  85       2.089  24.275  43.251  1.00 18.23           C
ATOM   1666  CG  PRO A  85       1.598  25.624  43.659  1.00 18.59           C
ATOM   1667  CD  PRO A  85       2.298  26.629  42.789  1.00 17.82           C
ATOM   1668  N   GLU A  86       3.290  23.942  40.398  1.00 17.61           N
ATOM   1669  CA  GLU A  86       3.467  23.305  39.120  1.00 18.10           C
ATOM   1670  C   GLU A  86       4.907  23.287  38.618  1.00 16.01           C
ATOM   1671  O   GLU A  86       5.196  22.558  37.658  1.00 15.43           O
ATOM   1672  CB  GLU A  86       2.608  23.995  38.039  1.00 20.55           C
ATOM   1673  CG  GLU A  86       1.117  23.994  38.321  1.00 24.27           C
ATOM   1674  CD  GLU A  86       0.628  25.025  39.316  1.00 25.27           C
ATOM   1675  OE1 GLU A  86       1.413  25.871  39.763  1.00 24.87           O
ATOM   1676  OE2 GLU A  86      -0.577  25.014  39.688  1.00 27.29           O
ATOM   1677  N   ASP A  87       5.814  24.075  39.190  1.00 12.72           N
ATOM   1678  CA  ASP A  87       7.227  24.051  38.855  1.00 11.56           C
ATOM   1679  C   ASP A  87       7.983  22.974  39.637  1.00 11.60           C
ATOM   1680  O   ASP A  87       9.170  22.741  39.409  1.00 10.54           O
ATOM   1681  CB  ASP A  87       7.900  25.402  39.152  1.00 11.83           C
ATOM   1682  CG  ASP A  87       7.317  26.511  38.297  1.00 12.46           C
ATOM   1683  OD1 ASP A  87       7.040  26.288  37.095  1.00 11.92           O
ATOM   1684  OD2 ASP A  87       7.166  27.622  38.833  1.00 14.49           O
ATOM   1685  N   THR A  88       7.307  22.302  40.579  1.00 10.50           N
ATOM   1686  CA  THR A  88       7.937  21.233  41.349  1.00 11.10           C
ATOM   1687  C   THR A  88       8.389  20.147  40.371  1.00 11.45           C
ATOM   1688  O   THR A  88       7.594  19.704  39.538  1.00 11.85           O
ATOM   1689  CB  THR A  88       6.983  20.607  42.375  1.00 11.66           C
ATOM   1690  OG1 THR A  88       6.697  21.548  43.408  1.00 12.01           O
ATOM   1691  CG2 THR A  88       7.561  19.334  43.008  1.00 12.24           C
ATOM   1692  N   ALA A  89       9.658  19.756  40.483  1.00 11.51           N
ATOM   1693  CA  ALA A  89      10.209  18.762  39.585  1.00 13.07           C
ATOM   1694  C   ALA A  89      11.684  18.480  39.866  1.00 13.13           C
ATOM   1695  O   ALA A  89      12.363  19.273  40.534  1.00 12.39           O
ATOM   1696  CB  ALA A  89      10.144  19.338  38.154  1.00 13.29           C
ATOM   1697  N   MET A  90      12.157  17.377  39.296  1.00 11.02           N
ATOM   1698  CA  MET A  90      13.593  17.103  39.313  1.00 11.42           C
ATOM   1699  C   MET A  90      14.156  17.888  38.119  1.00 11.41           C
ATOM   1700  O   MET A  90      13.653  17.741  36.996  1.00 10.37           O
ATOM   1701  CB  MET A  90      13.913  15.616  39.191  1.00 11.48           C
ATOM   1702  CG  MET A  90      15.411  15.310  39.117  1.00 11.17           C
ATOM   1703  SD  MET A  90      16.246  15.559  40.708  1.00 11.48           S
ATOM   1704  CE  MET A  90      15.619  14.148  41.625  1.00 13.48           C
ATOM   1705  N   TYR A  91      15.111  18.786  38.370  1.00 10.12           N
ATOM   1706  CA  TYR A  91      15.673  19.579  37.289  1.00 10.35           C
ATOM   1707  C   TYR A  91      17.017  19.042  36.821  1.00 10.29           C
ATOM   1708  O   TYR A  91      17.976  18.992  37.602  1.00 10.33           O
ATOM   1709  CB  TYR A  91      15.837  21.049  37.736  1.00  9.44           C
ATOM   1710  CG  TYR A  91      14.518  21.799  37.724  1.00 10.36           C
ATOM   1711  CD1 TYR A  91      13.583  21.605  38.732  1.00 10.29           C
ATOM   1712  CD2 TYR A  91      14.206  22.684  36.699  1.00 10.34           C
ATOM   1713  CE1 TYR A  91      12.372  22.263  38.719  1.00 10.19           C
ATOM   1714  CE2 TYR A  91      13.006  23.366  36.690  1.00 12.17           C
ATOM   1715  CZ  TYR A  91      12.083  23.139  37.699  1.00 11.46           C
ATOM   1716  OH  TYR A  91      10.877  23.795  37.682  1.00 11.94           O
ATOM   1717  N   TYR A  92      17.114  18.699  35.546  1.00  9.40           N
ATOM   1718  CA  TYR A  92      18.355  18.159  35.010  1.00  9.94           C
ATOM   1719  C   TYR A  92      19.106  19.153  34.138  1.00 10.24           C
ATOM   1720  O   TYR A  92      18.500  19.815  33.296  1.00  8.66           O
ATOM   1721  CB  TYR A  92      18.060  16.951  34.090  1.00 11.32           C
ATOM   1722  CG  TYR A  92      17.450  15.765  34.803  1.00 11.68           C
ATOM   1723  CD1 TYR A  92      18.251  14.755  35.308  1.00 11.99           C
ATOM   1724  CD2 TYR A  92      16.081  15.664  34.989  1.00 12.51           C
ATOM   1725  CE1 TYR A  92      17.700  13.671  35.968  1.00 12.72           C
ATOM   1726  CE2 TYR A  92      15.512  14.579  35.636  1.00 11.45           C
ATOM   1727  CZ  TYR A  92      16.333  13.590  36.134  1.00 11.96           C
ATOM   1728  OH  TYR A  92      15.799  12.503  36.775  1.00 11.93           O
ATOM   1729  N   CYS A  93      20.408  19.221  34.365  1.00  9.64           N
ATOM   1730  CA  CYS A  93      21.296  20.013  33.523  1.00 10.66           C
ATOM   1731  C   CYS A  93      21.781  19.102  32.389  1.00  9.60           C
ATOM   1732  O   CYS A  93      22.078  17.930  32.593  1.00 10.04           O
ATOM   1733  CB  CYS A  93      22.480  20.559  34.303  1.00 10.31           C
ATOM   1734  SG  CYS A  93      23.758  21.399  33.321  1.00 10.78           S
ATOM   1735  N   ALA A  94      21.849  19.679  31.195  1.00  9.91           N
ATOM   1736  CA  ALA A  94      22.288  18.901  30.037  1.00  8.72           C
ATOM   1737  C   ALA A  94      23.095  19.796  29.106  1.00  9.61           C
ATOM   1738  O   ALA A  94      22.920  21.016  29.097  1.00  9.23           O
ATOM   1739  CB  ALA A  94      21.067  18.347  29.315  1.00  9.23           C
ATOM   1740  N   ALA A  95      23.948  19.160  28.297  1.00  9.57           N
ATOM   1741  CA  ALA A  95      24.753  19.932  27.369  1.00 10.75           C
ATOM   1742  C   ALA A  95      25.069  19.145  26.103  1.00 10.47           C
ATOM   1743  O   ALA A  95      24.857  17.937  25.983  1.00  9.60           O
ATOM   1744  CB  ALA A  95      26.035  20.405  28.050  1.00 10.09           C
ATOM   1745  N   THR A  96      25.581  19.902  25.139  1.00 10.73           N
ATOM   1746  CA  THR A  96      25.980  19.305  23.867  1.00 10.58           C
ATOM   1747  C   THR A  96      27.066  20.175  23.253  1.00 10.62           C
ATOM   1748  O   THR A  96      27.230  21.354  23.607  1.00 10.64           O
ATOM   1749  CB  THR A  96      24.786  19.142  22.921  1.00 10.43           C
ATOM   1750  OG1 THR A  96      25.178  18.446  21.721  1.00 10.82           O
ATOM   1751  CG2 THR A  96      24.201  20.497  22.537  1.00 10.70           C
ATOM   1752  N   GLU A  97      27.761  19.591  22.286  1.00 10.39           N
ATOM   1753  CA  GLU A  97      28.798  20.317  21.549  1.00 11.67           C
ATOM   1754  C   GLU A  97      28.270  20.679  20.159  1.00 11.85           C
ATOM   1755  O   GLU A  97      28.891  21.382  19.365  1.00  9.98           O
ATOM   1756  CB  GLU A  97      30.057  19.465  21.413  1.00 11.51           C
ATOM   1757  CG  GLU A  97      30.672  19.074  22.742  1.00 11.67           C
ATOM   1758  CD  GLU A  97      32.021  18.404  22.658  1.00 13.39           C
ATOM   1759  OE1 GLU A  97      32.783  18.655  21.706  1.00 14.04           O
ATOM   1760  OE2 GLU A  97      32.336  17.612  23.573  1.00 13.50           O
ATOM   1761  N   VAL A  98      27.054  20.211  19.892  1.00 12.44           N
ATOM   1762  CA  VAL A  98      26.417  20.417  18.583  1.00 13.59           C
ATOM   1763  C   VAL A  98      25.562  21.663  18.495  1.00 12.72           C
ATOM   1764  O   VAL A  98      24.909  22.048  19.472  1.00 11.50           O
ATOM   1765  CB  VAL A  98      25.550  19.132  18.451  1.00 15.57           C
ATOM   1766  CG1 VAL A  98      24.207  19.309  17.810  1.00 16.22           C
ATOM   1767  CG2 VAL A  98      26.383  18.012  17.835  1.00 15.20           C
ATOM   1768  N   ALA A  99      25.454  22.246  17.297  1.00 11.34           N
ATOM   1769  CA  ALA A  99      24.568  23.371  17.053  1.00 11.66           C
ATOM   1770  C   ALA A  99      23.209  22.858  16.556  1.00 10.85           C
ATOM   1771  O   ALA A  99      23.139  22.087  15.600  1.00 11.36           O
ATOM   1772  CB  ALA A  99      25.094  24.320  15.978  1.00  9.94           C
ATOM   1773  N   GLY A 100      22.138  23.310  17.175  1.00 11.78           N
ATOM   1774  CA  GLY A 100      20.778  22.926  16.752  1.00 10.78           C
ATOM   1775  C   GLY A 100      19.795  23.824  17.511  1.00 11.42           C
ATOM   1776  O   GLY A 100      20.218  24.803  18.124  1.00 11.37           O
ATOM   1777  N   TRP A 101      18.502  23.518  17.444  1.00 11.24           N
ATOM   1778  CA  TRP A 101      17.514  24.298  18.207  1.00 11.52           C
ATOM   1779  C   TRP A 101      17.764  23.984  19.671  1.00 11.61           C
ATOM   1780  O   TRP A 101      17.718  22.838  20.097  1.00 11.35           O
ATOM   1781  CB  TRP A 101      16.117  23.906  17.737  1.00 12.26           C
ATOM   1782  CG  TRP A 101      15.009  24.402  18.622  1.00 14.04           C
ATOM   1783  CD1 TRP A 101      14.132  23.658  19.355  1.00 14.64           C
ATOM   1784  CD2 TRP A 101      14.685  25.773  18.877  1.00 15.56           C
ATOM   1785  NE1 TRP A 101      13.273  24.483  20.044  1.00 15.70           N
ATOM   1786  CE2 TRP A 101      13.602  25.786  19.777  1.00 15.58           C
ATOM   1787  CE3 TRP A 101      15.221  26.983  18.438  1.00 15.34           C
ATOM   1788  CZ2 TRP A 101      13.033  26.974  20.225  1.00 16.42           C
ATOM   1789  CZ3 TRP A 101      14.659  28.170  18.875  1.00 16.34           C
ATOM   1790  CH2 TRP A 101      13.574  28.144  19.769  1.00 16.45           C
ATOM   1791  N   PRO A 102      18.145  24.978  20.474  1.00 11.74           N
ATOM   1792  CA  PRO A 102      18.558  24.758  21.850  1.00 11.69           C
ATOM   1793  C   PRO A 102      17.545  24.115  22.767  1.00 11.55           C
ATOM   1794  O   PRO A 102      17.963  23.592  23.825  1.00 11.00           O
ATOM   1795  CB  PRO A 102      19.001  26.137  22.335  1.00 10.91           C
ATOM   1796  CG  PRO A 102      19.435  26.814  21.058  1.00 11.37           C
ATOM   1797  CD  PRO A 102      18.357  26.386  20.068  1.00  9.65           C
ATOM   1798  N   LEU A 103      16.255  24.123  22.444  1.00 11.32           N
ATOM   1799  CA  LEU A 103      15.284  23.412  23.264  1.00 11.31           C
ATOM   1800  C   LEU A 103      14.920  22.062  22.642  1.00 11.94           C
ATOM   1801  O   LEU A 103      13.894  21.478  23.014  1.00 11.18           O
ATOM   1802  CB  LEU A 103      14.043  24.248  23.568  1.00 11.79           C
ATOM   1803  CG  LEU A 103      14.330  25.365  24.590  1.00 11.95           C
ATOM   1804  CD1 LEU A 103      13.188  26.367  24.617  1.00 13.52           C
ATOM   1805  CD2 LEU A 103      14.558  24.786  25.972  1.00 12.69           C
ATOM   1806  N   ASP A 104      15.726  21.588  21.698  1.00 11.36           N
ATOM   1807  CA  ASP A 104      15.483  20.273  21.104  1.00 11.74           C
ATOM   1808  C   ASP A 104      16.211  19.226  21.944  1.00 12.15           C
ATOM   1809  O   ASP A 104      17.440  19.087  21.874  1.00 10.52           O
ATOM   1810  CB  ASP A 104      15.953  20.220  19.654  1.00 12.43           C
ATOM   1811  CG  ASP A 104      15.839  18.857  18.994  1.00 12.98           C
ATOM   1812  OD1 ASP A 104      15.171  17.975  19.562  1.00 12.73           O
ATOM   1813  OD2 ASP A 104      16.436  18.677  17.906  1.00 12.95           O
ATOM   1814  N   ILE A 105      15.441  18.384  22.660  1.00 12.99           N
ATOM   1815  CA  ILE A 105      16.084  17.347  23.481  1.00 13.64           C
ATOM   1816  C   ILE A 105      16.998  16.441  22.682  1.00 12.68           C
ATOM   1817  O   ILE A 105      18.036  15.972  23.175  1.00 12.26           O
ATOM   1818  CB  ILE A 105      15.074  16.547  24.315  1.00 15.36           C
ATOM   1819  CG1 ILE A 105      15.807  15.607  25.289  1.00 17.96           C
ATOM   1820  CG2 ILE A 105      14.160  15.714  23.431  1.00 16.60           C
ATOM   1821  CD1 ILE A 105      15.168  15.611  26.669  1.00 18.33           C
ATOM   1822  N   GLY A 106      16.685  16.173  21.416  1.00 12.33           N
ATOM   1823  CA  GLY A 106      17.459  15.320  20.549  1.00 11.68           C
ATOM   1824  C   GLY A 106      18.900  15.744  20.297  1.00 11.17           C
ATOM   1825  O   GLY A 106      19.694  14.880  19.908  1.00 10.33           O
ATOM   1826  N   ILE A 107      19.288  17.003  20.473  1.00 10.52           N
ATOM   1827  CA  ILE A 107      20.676  17.396  20.259  1.00 10.87           C
ATOM   1828  C   ILE A 107      21.539  17.219  21.506  1.00 11.27           C
ATOM   1829  O   ILE A 107      22.770  17.323  21.401  1.00 11.63           O
ATOM   1830  CB  ILE A 107      20.826  18.846  19.756  1.00 11.03           C
ATOM   1831  CG1 ILE A 107      20.352  19.907  20.748  1.00 10.65           C
ATOM   1832  CG2 ILE A 107      20.013  18.995  18.457  1.00 10.87           C
ATOM   1833  CD1 ILE A 107      20.860  21.302  20.386  1.00  9.70           C
ATOM   1834  N   TYR A 108      20.932  16.920  22.651  1.00 12.13           N
ATOM   1835  CA  TYR A 108      21.719  16.819  23.891  1.00 10.73           C
ATOM   1836  C   TYR A 108      22.440  15.495  24.093  1.00 11.08           C
ATOM   1837  O   TYR A 108      21.903  14.403  23.955  1.00  9.84           O
ATOM   1838  CB  TYR A 108      20.829  17.169  25.103  1.00 10.22           C
ATOM   1839  CG  TYR A 108      20.579  18.659  25.182  1.00 10.32           C
ATOM   1840  CD1 TYR A 108      19.569  19.256  24.434  1.00 10.79           C
ATOM   1841  CD2 TYR A 108      21.372  19.470  25.990  1.00 10.41           C
ATOM   1842  CE1 TYR A 108      19.351  20.618  24.500  1.00 10.65           C
ATOM   1843  CE2 TYR A 108      21.151  20.837  26.072  1.00 11.22           C
ATOM   1844  CZ  TYR A 108      20.144  21.402  25.308  1.00 10.66           C
ATOM   1845  OH  TYR A 108      19.923  22.756  25.395  1.00  9.86           O
ATOM   1846  N   ASP A 109      23.717  15.618  24.467  1.00 10.67           N
ATOM   1847  CA  ASP A 109      24.554  14.426  24.639  1.00 11.08           C
ATOM   1848  C   ASP A 109      25.068  14.236  26.046  1.00 11.04           C
ATOM   1849  O   ASP A 109      25.598  13.165  26.372  1.00 12.44           O
ATOM   1850  CB  ASP A 109      25.719  14.539  23.652  1.00 11.63           C
ATOM   1851  CG  ASP A 109      25.308  14.470  22.200  1.00 11.96           C
ATOM   1852  OD1 ASP A 109      24.373  13.713  21.858  1.00 11.71           O
ATOM   1853  OD2 ASP A 109      25.901  15.192  21.359  1.00 12.72           O
ATOM   1854  N   TYR A 110      25.031  15.267  26.883  1.00 10.96           N
ATOM   1855  CA  TYR A 110      25.590  15.163  28.242  1.00 10.46           C
ATOM   1856  C   TYR A 110      24.476  15.432  29.238  1.00 10.03           C
ATOM   1857  O   TYR A 110      23.704  16.369  29.019  1.00  9.93           O
ATOM   1858  CB  TYR A 110      26.700  16.189  28.463  1.00 11.69           C
ATOM   1859  CG  TYR A 110      27.842  16.118  27.476  1.00 13.26           C
ATOM   1860  CD1 TYR A 110      28.262  17.208  26.724  1.00 13.82           C
ATOM   1861  CD2 TYR A 110      28.493  14.904  27.297  1.00 14.12           C
ATOM   1862  CE1 TYR A 110      29.323  17.103  25.842  1.00 15.24           C
ATOM   1863  CE2 TYR A 110      29.546  14.791  26.407  1.00 15.79           C
ATOM   1864  CZ  TYR A 110      29.952  15.887  25.686  1.00 15.65           C
ATOM   1865  OH  TYR A 110      31.015  15.721  24.818  1.00 17.77           O
ATOM   1866  N   TRP A 111      24.343  14.624  30.283  1.00 10.34           N
ATOM   1867  CA  TRP A 111      23.238  14.785  31.226  1.00 10.48           C
ATOM   1868  C   TRP A 111      23.679  14.742  32.679  1.00 11.44           C
ATOM   1869  O   TRP A 111      24.444  13.841  33.042  1.00  9.61           O
ATOM   1870  CB  TRP A 111      22.280  13.578  30.993  1.00 10.45           C
ATOM   1871  CG  TRP A 111      21.536  13.652  29.689  1.00 10.05           C
ATOM   1872  CD1 TRP A 111      21.867  13.024  28.519  1.00 10.91           C
ATOM   1873  CD2 TRP A 111      20.367  14.431  29.424  1.00 10.40           C
ATOM   1874  NE1 TRP A 111      20.949  13.366  27.537  1.00  9.90           N
ATOM   1875  CE2 TRP A 111      20.030  14.240  28.072  1.00  9.57           C
ATOM   1876  CE3 TRP A 111      19.578  15.287  30.205  1.00 10.19           C
ATOM   1877  CZ2 TRP A 111      18.925  14.850  27.485  1.00 11.24           C
ATOM   1878  CZ3 TRP A 111      18.478  15.881  29.620  1.00  9.86           C
ATOM   1879  CH2 TRP A 111      18.158  15.672  28.268  1.00 10.07           C
ATOM   1880  N   GLY A 112      23.192  15.637  33.533  1.00 11.82           N
ATOM   1881  CA  GLY A 112      23.555  15.576  34.951  1.00 12.88           C
ATOM   1882  C   GLY A 112      22.676  14.546  35.676  1.00 14.64           C
ATOM   1883  O   GLY A 112      21.934  13.778  35.049  1.00 14.88           O
ATOM   1884  N   GLN A 113      22.767  14.505  36.992  1.00 13.62           N
ATOM   1885  CA  GLN A 113      21.998  13.584  37.813  1.00 15.35           C
ATOM   1886  C   GLN A 113      20.661  14.141  38.277  1.00 14.39           C
ATOM   1887  O   GLN A 113      19.847  13.422  38.849  1.00 13.52           O
ATOM   1888  CB  GLN A 113      22.816  13.258  39.086  1.00 18.54           C
ATOM   1889  CG  GLN A 113      24.213  12.744  38.802  1.00 23.00           C
ATOM   1890  CD  GLN A 113      24.240  11.393  38.120  1.00 25.86           C
ATOM   1891  OE1 GLN A 113      23.586  10.459  38.579  1.00 27.92           O
ATOM   1892  NE2 GLN A 113      25.018  11.334  37.041  1.00 27.76           N
ATOM   1893  N   GLY A 114      20.439  15.442  38.085  1.00 13.43           N
ATOM   1894  CA  GLY A 114      19.209  16.084  38.522  1.00 12.97           C
ATOM   1895  C   GLY A 114      19.376  16.716  39.903  1.00 13.71           C
ATOM   1896  O   GLY A 114      20.079  16.174  40.760  1.00 12.73           O
ATOM   1897  N   THR A 115      18.677  17.823  40.129  1.00 13.12           N
ATOM   1898  CA  THR A 115      18.585  18.448  41.456  1.00 12.57           C
ATOM   1899  C   THR A 115      17.108  18.730  41.709  1.00 12.01           C
ATOM   1900  O   THR A 115      16.375  19.232  40.835  1.00 12.10           O
ATOM   1901  CB  THR A 115      19.467  19.690  41.627  1.00 13.02           C
ATOM   1902  OG1 THR A 115      19.486  20.072  43.012  1.00 13.75           O
ATOM   1903  CG2 THR A 115      18.959  20.867  40.801  1.00 12.95           C
ATOM   1904  N   GLU A 116      16.576  18.274  42.842  1.00 11.95           N
ATOM   1905  CA  GLU A 116      15.157  18.389  43.134  1.00 11.95           C
ATOM   1906  C   GLU A 116      14.745  19.779  43.608  1.00 11.91           C
ATOM   1907  O   GLU A 116      15.393  20.394  44.454  1.00 12.60           O
ATOM   1908  CB  GLU A 116      14.746  17.383  44.229  1.00 12.46           C
ATOM   1909  CG  GLU A 116      13.265  17.404  44.597  1.00 11.92           C
ATOM   1910  CD  GLU A 116      12.364  16.785  43.554  1.00 12.71           C
ATOM   1911  OE1 GLU A 116      11.315  17.368  43.174  1.00 14.00           O
ATOM   1912  OE2 GLU A 116      12.697  15.679  43.072  1.00 13.42           O
ATOM   1913  N   VAL A 117      13.653  20.279  43.049  1.00 11.80           N
ATOM   1914  CA  VAL A 117      13.026  21.539  43.406  1.00 12.40           C
ATOM   1915  C   VAL A 117      11.578  21.244  43.824  1.00 13.52           C
ATOM   1916  O   VAL A 117      10.817  20.601  43.093  1.00 13.06           O
ATOM   1917  CB  VAL A 117      12.986  22.561  42.253  1.00 11.49           C
ATOM   1918  CG1 VAL A 117      12.275  23.843  42.678  1.00 12.72           C
ATOM   1919  CG2 VAL A 117      14.385  22.911  41.759  1.00 11.44           C
ATOM   1920  N   THR A 118      11.208  21.683  45.024  1.00 14.05           N
ATOM   1921  CA  THR A 118       9.857  21.460  45.515  1.00 15.44           C
ATOM   1922  C   THR A 118       9.239  22.800  45.906  1.00 15.94           C
ATOM   1923  O   THR A 118       9.886  23.582  46.601  1.00 17.07           O
ATOM   1924  CB  THR A 118       9.789  20.533  46.746  1.00 16.29           C
ATOM   1925  OG1 THR A 118      10.537  19.358  46.428  1.00 16.93           O
ATOM   1926  CG2 THR A 118       8.337  20.181  47.009  1.00 16.42           C
ATOM   1927  N   VAL A 119       8.073  23.078  45.338  1.00 16.47           N
ATOM   1928  CA  VAL A 119       7.420  24.356  45.590  1.00 18.05           C
ATOM   1929  C   VAL A 119       6.120  24.068  46.341  1.00 19.69           C
ATOM   1930  O   VAL A 119       5.237  23.399  45.817  1.00 17.69           O
ATOM   1931  CB  VAL A 119       7.159  25.176  44.330  1.00 17.87           C
ATOM   1932  CG1 VAL A 119       6.609  26.549  44.715  1.00 17.93           C
ATOM   1933  CG2 VAL A 119       8.438  25.355  43.506  1.00 17.68           C
ATOM   1934  N   SER A 120       6.058  24.570  47.573  1.00 23.65           N
ATOM   1935  CA  SER A 120       4.875  24.298  48.380  1.00 28.45           C
ATOM   1936  C   SER A 120       3.865  25.430  48.418  1.00 31.56           C
ATOM   1937  O   SER A 120       4.118  26.593  48.119  1.00 32.35           O
ATOM   1938  CB  SER A 120       5.329  23.978  49.816  1.00 29.03           C
ATOM   1939  OG  SER A 120       5.996  25.108  50.358  1.00 30.54           O
ATOM   1940  N   SER A 121       2.663  25.053  48.838  1.00 34.67           N
ATOM   1941  CA  SER A 121       1.524  25.921  49.048  1.00 37.23           C
ATOM   1942  C   SER A 121       1.115  26.763  47.854  1.00 38.80           C
ATOM   1943  O   SER A 121      -0.088  27.040  47.724  1.00 40.61           O
ATOM   1944  CB  SER A 121       1.801  26.814  50.272  1.00 37.36           C
ATOM   1945  OG  SER A 121       1.782  25.980  51.428  1.00 38.39           O
