# Supplementary material for: A non-redundant data set of nanobody-antigen crystal structures
Source: Data Brief. 2019 Mar 6;24:103754. doi: 10.1016/j.dib.2019.103754 (PMC6441729; doi:10.1016/j.dib.2019.103754)
Supplement: Multimedia component 5 [file mmc5.zip › Data_set/Nb-Ag_3/1ri8_3.pdb]

ATOM      1  N   LYS B   1      14.533  24.985  17.264  1.00 14.68           N
ATOM      2  CA  LYS B   1      13.580  25.665  16.347  1.00 19.14           C
ATOM      3  C   LYS B   1      13.393  24.825  15.106  1.00 16.40           C
ATOM      4  O   LYS B   1      14.353  24.270  14.580  1.00 16.56           O
ATOM      5  CB  LYS B   1      14.135  27.033  15.940  1.00 21.08           C
ATOM      6  CG  LYS B   1      13.371  27.727  14.815  1.00 24.33           C
ATOM      7  CD  LYS B   1      14.015  29.068  14.484  1.00 24.57           C
ATOM      8  CE  LYS B   1      13.381  29.736  13.272  1.00 23.19           C
ATOM      9  NZ  LYS B   1      12.054  30.328  13.542  1.00 29.05           N
ATOM     10  N   VAL B   2      12.155  24.709  14.643  1.00 13.13           N
ATOM     11  CA  VAL B   2      11.888  23.970  13.418  1.00 14.29           C
ATOM     12  C   VAL B   2      11.447  25.012  12.397  1.00 16.76           C
ATOM     13  O   VAL B   2      10.369  25.600  12.533  1.00 14.69           O
ATOM     14  CB  VAL B   2      10.776  22.922  13.599  1.00 14.94           C
ATOM     15  CG1 VAL B   2      10.484  22.239  12.270  1.00 20.53           C
ATOM     16  CG2 VAL B   2      11.203  21.891  14.634  1.00 20.00           C
ATOM     17  N   PHE B   3      12.287  25.257  11.405  1.00 15.22           N
ATOM     18  CA  PHE B   3      11.979  26.242  10.370  1.00 14.50           C
ATOM     19  C   PHE B   3      10.917  25.763   9.401  1.00 13.81           C
ATOM     20  O   PHE B   3      10.769  24.566   9.157  1.00 12.95           O
ATOM     21  CB  PHE B   3      13.211  26.533   9.500  1.00 17.28           C
ATOM     22  CG  PHE B   3      14.147  27.550  10.066  1.00 14.63           C
ATOM     23  CD1 PHE B   3      15.109  27.187  11.003  1.00 16.03           C
ATOM     24  CD2 PHE B   3      14.097  28.871   9.623  1.00 13.37           C
ATOM     25  CE1 PHE B   3      16.028  28.134  11.482  1.00 19.91           C
ATOM     26  CE2 PHE B   3      15.001  29.820  10.085  1.00 15.08           C
ATOM     27  CZ  PHE B   3      15.967  29.455  11.027  1.00 12.28           C
ATOM     28  N   GLY B   4      10.194  26.726   8.832  1.00 16.22           N
ATOM     29  CA  GLY B   4       9.241  26.396   7.800  1.00 14.88           C
ATOM     30  C   GLY B   4      10.132  26.410   6.559  1.00 15.69           C
ATOM     31  O   GLY B   4      11.209  27.013   6.596  1.00 12.51           O
ATOM     32  N   ARG B   5       9.711  25.750   5.480  1.00 12.24           N
ATOM     33  CA  ARG B   5      10.503  25.696   4.244  1.00 12.36           C
ATOM     34  C   ARG B   5      10.867  27.074   3.677  1.00 16.02           C
ATOM     35  O   ARG B   5      12.042  27.375   3.438  1.00 11.25           O
ATOM     36  CB  ARG B   5       9.748  24.892   3.181  1.00 14.24           C
ATOM     37  CG  ARG B   5      10.429  24.867   1.815  1.00 12.53           C
ATOM     38  CD  ARG B   5       9.712  23.930   0.835  1.00 13.84           C
ATOM     39  NE  ARG B   5       8.360  24.381   0.485  1.00 15.70           N
ATOM     40  CZ  ARG B   5       8.077  25.249  -0.487  1.00 17.51           C
ATOM     41  NH1 ARG B   5       9.047  25.783  -1.223  1.00 15.14           N
ATOM     42  NH2 ARG B   5       6.807  25.562  -0.736  1.00 14.01           N
ATOM     43  N   CYS B   6       9.868  27.910   3.446  1.00 12.93           N
ATOM     44  CA  CYS B   6      10.159  29.228   2.890  1.00 14.91           C
ATOM     45  C   CYS B   6      10.869  30.151   3.875  1.00  9.99           C
ATOM     46  O   CYS B   6      11.636  31.036   3.469  1.00 14.40           O
ATOM     47  CB  CYS B   6       8.879  29.877   2.407  1.00 17.81           C
ATOM     48  SG  CYS B   6       8.202  29.070   0.916  1.00 15.56           S
ATOM     49  N   GLU B   7      10.604  29.950   5.160  1.00 10.65           N
ATOM     50  CA  GLU B   7      11.241  30.747   6.198  1.00 12.54           C
ATOM     51  C   GLU B   7      12.738  30.479   6.125  1.00 12.95           C
ATOM     52  O   GLU B   7      13.559  31.401   6.173  1.00  9.86           O
ATOM     53  CB  GLU B   7      10.709  30.345   7.578  1.00 10.95           C
ATOM     54  CG  GLU B   7      11.335  31.114   8.728  1.00 15.12           C
ATOM     55  CD  GLU B   7      10.943  30.564  10.090  1.00 21.11           C
ATOM     56  OE1 GLU B   7      10.437  29.419  10.159  1.00 18.21           O
ATOM     57  OE2 GLU B   7      11.161  31.269  11.099  1.00 18.15           O
ATOM     58  N   LEU B   8      13.102  29.202   6.013  1.00 13.69           N
ATOM     59  CA  LEU B   8      14.514  28.840   5.929  1.00 10.79           C
ATOM     60  C   LEU B   8      15.117  29.322   4.613  1.00 10.64           C
ATOM     61  O   LEU B   8      16.256  29.806   4.588  1.00 12.42           O
ATOM     62  CB  LEU B   8      14.685  27.321   6.062  1.00  9.78           C
ATOM     63  CG  LEU B   8      16.156  26.882   6.043  1.00 12.70           C
ATOM     64  CD1 LEU B   8      16.893  27.505   7.233  1.00  8.68           C
ATOM     65  CD2 LEU B   8      16.249  25.368   6.099  1.00 11.98           C
ATOM     66  N   ALA B   9      14.378  29.202   3.510  1.00 11.51           N
ATOM     67  CA  ALA B   9      14.895  29.664   2.224  1.00 10.47           C
ATOM     68  C   ALA B   9      15.253  31.140   2.328  1.00 12.25           C
ATOM     69  O   ALA B   9      16.296  31.562   1.842  1.00 12.64           O
ATOM     70  CB  ALA B   9      13.860  29.465   1.115  1.00 10.94           C
ATOM     71  N   ALA B  10      14.387  31.921   2.969  1.00 12.28           N
ATOM     72  CA  ALA B  10      14.641  33.353   3.133  1.00 13.12           C
ATOM     73  C   ALA B  10      15.894  33.589   3.982  1.00 13.06           C
ATOM     74  O   ALA B  10      16.734  34.421   3.635  1.00 11.80           O
ATOM     75  CB  ALA B  10      13.435  34.038   3.774  1.00 12.42           C
ATOM     76  N   ALA B  11      16.016  32.856   5.085  1.00 11.83           N
ATOM     77  CA  ALA B  11      17.174  32.996   5.973  1.00 12.29           C
ATOM     78  C   ALA B  11      18.469  32.616   5.272  1.00 12.31           C
ATOM     79  O   ALA B  11      19.489  33.301   5.401  1.00 13.05           O
ATOM     80  CB  ALA B  11      16.994  32.139   7.225  1.00 12.81           C
ATOM     81  N   MET B  12      18.446  31.507   4.530  1.00 11.50           N
ATOM     82  CA  MET B  12      19.650  31.084   3.831  1.00 12.56           C
ATOM     83  C   MET B  12      20.064  32.080   2.757  1.00 14.61           C
ATOM     84  O   MET B  12      21.253  32.327   2.538  1.00 11.82           O
ATOM     85  CB  MET B  12      19.439  29.689   3.243  1.00  9.84           C
ATOM     86  CG  MET B  12      19.321  28.616   4.324  1.00  9.51           C
ATOM     87  SD  MET B  12      19.136  26.982   3.600  1.00 12.26           S
ATOM     88  CE  MET B  12      20.053  25.978   4.752  1.00 11.41           C
ATOM     89  N   LYS B  13      19.081  32.683   2.077  1.00 12.81           N
ATOM     90  CA  LYS B  13      19.400  33.663   1.056  1.00 12.53           C
ATOM     91  C   LYS B  13      20.031  34.890   1.733  1.00 10.80           C
ATOM     92  O   LYS B  13      21.020  35.441   1.242  1.00 14.34           O
ATOM     93  CB  LYS B  13      18.141  34.074   0.286  1.00 12.77           C
ATOM     94  CG  LYS B  13      18.406  35.107  -0.799  1.00 19.83           C
ATOM     95  CD  LYS B  13      17.164  35.430  -1.604  1.00 24.49           C
ATOM     96  CE  LYS B  13      17.478  36.453  -2.688  1.00 32.36           C
ATOM     97  NZ  LYS B  13      16.306  36.740  -3.565  1.00 36.29           N
ATOM     98  N   ARG B  14      19.459  35.296   2.861  1.00 10.59           N
ATOM     99  CA  ARG B  14      19.975  36.442   3.608  1.00 10.73           C
ATOM    100  C   ARG B  14      21.400  36.154   4.089  1.00 14.76           C
ATOM    101  O   ARG B  14      22.229  37.074   4.200  1.00 13.99           O
ATOM    102  CB  ARG B  14      19.050  36.749   4.796  1.00 12.09           C
ATOM    103  CG  ARG B  14      19.472  37.949   5.649  1.00 15.88           C
ATOM    104  CD  ARG B  14      18.332  38.405   6.557  1.00 15.99           C
ATOM    105  NE  ARG B  14      17.217  38.943   5.771  1.00 14.72           N
ATOM    106  CZ  ARG B  14      17.176  40.173   5.276  1.00 14.39           C
ATOM    107  NH1 ARG B  14      18.181  41.031   5.491  1.00 15.18           N
ATOM    108  NH2 ARG B  14      16.142  40.547   4.544  1.00 17.16           N
ATOM    109  N   HIS B  15      21.683  34.879   4.364  1.00 14.12           N
ATOM    110  CA  HIS B  15      23.012  34.452   4.819  1.00 13.21           C
ATOM    111  C   HIS B  15      23.981  34.212   3.654  1.00 14.81           C
ATOM    112  O   HIS B  15      25.073  33.663   3.848  1.00 16.27           O
ATOM    113  CB  HIS B  15      22.918  33.175   5.677  1.00 13.93           C
ATOM    114  CG  HIS B  15      22.631  33.438   7.126  1.00 14.95           C
ATOM    115  ND1 HIS B  15      21.375  33.750   7.594  1.00 19.70           N
ATOM    116  CD2 HIS B  15      23.455  33.461   8.203  1.00 13.09           C
ATOM    117  CE1 HIS B  15      21.437  33.962   8.909  1.00 13.31           C
ATOM    118  NE2 HIS B  15      22.684  33.800   9.293  1.00 17.16           N
ATOM    119  N   GLY B  16      23.570  34.596   2.450  1.00 13.37           N
ATOM    120  CA  GLY B  16      24.432  34.487   1.280  1.00 11.86           C
ATOM    121  C   GLY B  16      24.714  33.126   0.653  1.00 16.39           C
ATOM    122  O   GLY B  16      25.720  32.972  -0.040  1.00 12.33           O
ATOM    123  N   LEU B  17      23.830  32.153   0.858  1.00 11.64           N
ATOM    124  CA  LEU B  17      24.049  30.818   0.294  1.00 11.16           C
ATOM    125  C   LEU B  17      23.572  30.599  -1.142  1.00 12.62           C
ATOM    126  O   LEU B  17      23.956  29.626  -1.776  1.00 11.72           O
ATOM    127  CB  LEU B  17      23.406  29.757   1.195  1.00  8.68           C
ATOM    128  CG  LEU B  17      24.127  29.453   2.515  1.00  9.28           C
ATOM    129  CD1 LEU B  17      23.276  28.510   3.353  1.00 11.55           C
ATOM    130  CD2 LEU B  17      25.496  28.843   2.227  1.00 13.30           C
ATOM    131  N   ASP B  18      22.737  31.494  -1.668  1.00 11.46           N
ATOM    132  CA  ASP B  18      22.253  31.297  -3.031  1.00  9.63           C
ATOM    133  C   ASP B  18      23.394  31.447  -4.028  1.00 15.69           C
ATOM    134  O   ASP B  18      23.964  32.532  -4.166  1.00 14.46           O
ATOM    135  CB  ASP B  18      21.133  32.285  -3.333  1.00 11.72           C
ATOM    136  CG  ASP B  18      20.499  32.040  -4.687  1.00 16.49           C
ATOM    137  OD1 ASP B  18      20.555  30.901  -5.195  1.00 17.01           O
ATOM    138  OD2 ASP B  18      19.917  33.002  -5.233  1.00 22.03           O
ATOM    139  N   ASN B  19      23.714  30.350  -4.711  1.00  9.60           N
ATOM    140  CA  ASN B  19      24.786  30.284  -5.702  1.00 13.35           C
ATOM    141  C   ASN B  19      26.178  30.214  -5.071  1.00 13.14           C
ATOM    142  O   ASN B  19      27.184  30.324  -5.782  1.00 12.08           O
ATOM    143  CB  ASN B  19      24.733  31.476  -6.673  1.00 17.22           C
ATOM    144  CG  ASN B  19      25.504  31.215  -7.969  1.00 25.73           C
ATOM    145  OD1 ASN B  19      26.069  32.137  -8.565  1.00 31.20           O
ATOM    146  ND2 ASN B  19      25.511  29.966  -8.411  1.00 18.71           N
ATOM    147  N   TYR B  20      26.250  30.039  -3.751  1.00 13.95           N
ATOM    148  CA  TYR B  20      27.555  29.924  -3.088  1.00 10.90           C
ATOM    149  C   TYR B  20      28.186  28.633  -3.622  1.00 10.71           C
ATOM    150  O   TYR B  20      27.566  27.566  -3.567  1.00 11.46           O
ATOM    151  CB  TYR B  20      27.396  29.833  -1.564  1.00 10.51           C
ATOM    152  CG  TYR B  20      28.709  30.046  -0.836  1.00 11.00           C
ATOM    153  CD1 TYR B  20      29.082  31.320  -0.392  1.00 11.87           C
ATOM    154  CD2 TYR B  20      29.601  28.988  -0.657  1.00  9.79           C
ATOM    155  CE1 TYR B  20      30.325  31.537   0.220  1.00 10.72           C
ATOM    156  CE2 TYR B  20      30.845  29.198  -0.052  1.00  9.31           C
ATOM    157  CZ  TYR B  20      31.193  30.472   0.381  1.00 11.07           C
ATOM    158  OH  TYR B  20      32.427  30.670   0.981  1.00 13.81           O
ATOM    159  N   ARG B  21      29.413  28.747  -4.142  1.00 10.01           N
ATOM    160  CA  ARG B  21      30.119  27.616  -4.745  1.00 10.29           C
ATOM    161  C   ARG B  21      29.327  27.049  -5.925  1.00 12.11           C
ATOM    162  O   ARG B  21      29.527  25.909  -6.336  1.00 11.57           O
ATOM    163  CB  ARG B  21      30.422  26.517  -3.710  1.00  8.83           C
ATOM    164  CG  ARG B  21      31.790  26.683  -3.037  1.00  9.76           C
ATOM    165  CD  ARG B  21      32.942  26.290  -3.989  1.00  9.53           C
ATOM    166  NE  ARG B  21      33.097  24.835  -4.073  1.00 12.26           N
ATOM    167  CZ  ARG B  21      33.028  24.121  -5.186  1.00 13.77           C
ATOM    168  NH1 ARG B  21      32.796  24.717  -6.355  1.00 12.72           N
ATOM    169  NH2 ARG B  21      33.178  22.803  -5.148  1.00 12.75           N
ATOM    170  N   GLY B  22      28.435  27.878  -6.475  1.00 10.02           N
ATOM    171  CA  GLY B  22      27.644  27.450  -7.619  1.00 11.33           C
ATOM    172  C   GLY B  22      26.400  26.644  -7.298  1.00 12.97           C
ATOM    173  O   GLY B  22      25.736  26.128  -8.200  1.00 13.29           O
ATOM    174  N   TYR B  23      26.081  26.535  -6.013  1.00 11.69           N
ATOM    175  CA  TYR B  23      24.912  25.778  -5.566  1.00 12.18           C
ATOM    176  C   TYR B  23      23.717  26.693  -5.326  1.00 13.09           C
ATOM    177  O   TYR B  23      23.738  27.520  -4.424  1.00 13.51           O
ATOM    178  CB  TYR B  23      25.257  25.025  -4.283  1.00 10.79           C
ATOM    179  CG  TYR B  23      26.198  23.871  -4.518  1.00 10.79           C
ATOM    180  CD1 TYR B  23      25.721  22.649  -5.014  1.00  9.03           C
ATOM    181  CD2 TYR B  23      27.561  23.986  -4.259  1.00 11.63           C
ATOM    182  CE1 TYR B  23      26.587  21.573  -5.237  1.00 12.37           C
ATOM    183  CE2 TYR B  23      28.438  22.918  -4.489  1.00  8.09           C
ATOM    184  CZ  TYR B  23      27.939  21.717  -4.975  1.00  8.61           C
ATOM    185  OH  TYR B  23      28.801  20.657  -5.165  1.00 12.73           O
ATOM    186  N   SER B  24      22.675  26.541  -6.153  1.00 10.22           N
ATOM    187  CA  SER B  24      21.467  27.367  -6.029  1.00 12.42           C
ATOM    188  C   SER B  24      20.832  27.223  -4.648  1.00 14.25           C
ATOM    189  O   SER B  24      21.053  26.236  -3.944  1.00 12.69           O
ATOM    190  CB  SER B  24      20.446  26.968  -7.102  1.00 14.34           C
ATOM    191  OG  SER B  24      20.011  25.634  -6.901  1.00 13.87           O
ATOM    192  N   LEU B  25      20.039  28.220  -4.266  1.00 10.53           N
ATOM    193  CA  LEU B  25      19.379  28.222  -2.981  1.00 13.06           C
ATOM    194  C   LEU B  25      18.595  26.935  -2.724  1.00 11.10           C
ATOM    195  O   LEU B  25      18.588  26.434  -1.606  1.00  9.53           O
ATOM    196  CB  LEU B  25      18.441  29.435  -2.882  1.00 11.89           C
ATOM    197  CG  LEU B  25      17.797  29.667  -1.510  1.00 11.22           C
ATOM    198  CD1 LEU B  25      18.889  29.959  -0.480  1.00 11.83           C
ATOM    199  CD2 LEU B  25      16.833  30.838  -1.592  1.00 10.95           C
ATOM    200  N   GLY B  26      17.956  26.400  -3.756  1.00  9.33           N
ATOM    201  CA  GLY B  26      17.182  25.169  -3.584  1.00  9.05           C
ATOM    202  C   GLY B  26      18.011  23.999  -3.071  1.00 12.42           C
ATOM    203  O   GLY B  26      17.510  23.138  -2.348  1.00  9.00           O
ATOM    204  N   ASN B  27      19.279  23.953  -3.459  1.00  8.18           N
ATOM    205  CA  ASN B  27      20.164  22.890  -2.996  1.00  9.01           C
ATOM    206  C   ASN B  27      20.318  22.923  -1.483  1.00 11.10           C
ATOM    207  O   ASN B  27      20.302  21.880  -0.823  1.00  9.07           O
ATOM    208  CB  ASN B  27      21.540  23.037  -3.634  1.00  9.76           C
ATOM    209  CG  ASN B  27      21.644  22.311  -4.962  1.00 12.59           C
ATOM    210  OD1 ASN B  27      21.571  21.078  -5.017  1.00  9.30           O
ATOM    211  ND2 ASN B  27      21.824  23.070  -6.026  1.00 12.84           N
ATOM    212  N   TRP B  28      20.461  24.128  -0.947  1.00  7.93           N
ATOM    213  CA  TRP B  28      20.652  24.299   0.490  1.00  7.78           C
ATOM    214  C   TRP B  28      19.393  24.003   1.296  1.00  9.95           C
ATOM    215  O   TRP B  28      19.459  23.429   2.386  1.00 10.96           O
ATOM    216  CB  TRP B  28      21.162  25.722   0.777  1.00  6.65           C
ATOM    217  CG  TRP B  28      22.498  25.991   0.154  1.00 10.41           C
ATOM    218  CD1 TRP B  28      22.755  26.687  -0.999  1.00 11.15           C
ATOM    219  CD2 TRP B  28      23.764  25.520   0.629  1.00 10.05           C
ATOM    220  NE1 TRP B  28      24.111  26.680  -1.269  1.00 13.04           N
ATOM    221  CE2 TRP B  28      24.747  25.966  -0.286  1.00 11.48           C
ATOM    222  CE3 TRP B  28      24.161  24.755   1.735  1.00  8.77           C
ATOM    223  CZ2 TRP B  28      26.112  25.685  -0.114  1.00 12.12           C
ATOM    224  CZ3 TRP B  28      25.516  24.469   1.906  1.00  9.08           C
ATOM    225  CH2 TRP B  28      26.475  24.928   0.977  1.00  9.10           C
ATOM    226  N   VAL B  29      18.245  24.397   0.762  1.00 10.50           N
ATOM    227  CA  VAL B  29      16.994  24.135   1.461  1.00  9.66           C
ATOM    228  C   VAL B  29      16.730  22.626   1.411  1.00  9.79           C
ATOM    229  O   VAL B  29      16.330  22.025   2.417  1.00 10.57           O
ATOM    230  CB  VAL B  29      15.826  24.895   0.803  1.00 10.20           C
ATOM    231  CG1 VAL B  29      14.515  24.558   1.514  1.00  9.97           C
ATOM    232  CG2 VAL B  29      16.102  26.399   0.869  1.00 10.90           C
ATOM    233  N   CYS B  30      16.967  22.014   0.259  1.00 10.85           N
ATOM    234  CA  CYS B  30      16.751  20.565   0.146  1.00  9.28           C
ATOM    235  C   CYS B  30      17.707  19.860   1.123  1.00 11.26           C
ATOM    236  O   CYS B  30      17.316  18.922   1.824  1.00 10.60           O
ATOM    237  CB  CYS B  30      16.988  20.096  -1.305  1.00  8.06           C
ATOM    238  SG  CYS B  30      16.614  18.323  -1.579  1.00 10.51           S
ATOM    239  N   ALA B  31      18.951  20.317   1.196  1.00 10.71           N
ATOM    240  CA  ALA B  31      19.913  19.716   2.127  1.00  9.16           C
ATOM    241  C   ALA B  31      19.377  19.747   3.554  1.00 11.32           C
ATOM    242  O   ALA B  31      19.356  18.729   4.245  1.00 11.43           O
ATOM    243  CB  ALA B  31      21.248  20.452   2.066  1.00 10.16           C
ATOM    244  N   ALA B  32      18.953  20.923   4.005  1.00 10.06           N
ATOM    245  CA  ALA B  32      18.418  21.053   5.365  1.00  6.74           C
ATOM    246  C   ALA B  32      17.210  20.152   5.587  1.00 11.11           C
ATOM    247  O   ALA B  32      17.046  19.588   6.673  1.00  9.62           O
ATOM    248  CB  ALA B  32      18.050  22.508   5.641  1.00  8.46           C
ATOM    249  N   LYS B  33      16.356  20.022   4.580  1.00  9.42           N
ATOM    250  CA  LYS B  33      15.169  19.162   4.705  1.00  8.70           C
ATOM    251  C   LYS B  33      15.547  17.715   5.020  1.00 11.31           C
ATOM    252  O   LYS B  33      15.015  17.107   5.955  1.00 11.70           O
ATOM    253  CB  LYS B  33      14.365  19.163   3.401  1.00 10.12           C
ATOM    254  CG  LYS B  33      13.248  18.107   3.374  1.00  9.92           C
ATOM    255  CD  LYS B  33      12.150  18.456   4.357  1.00 13.99           C
ATOM    256  CE  LYS B  33      10.990  17.460   4.270  1.00 24.46           C
ATOM    257  NZ  LYS B  33       9.921  17.797   5.251  1.00 23.86           N
ATOM    258  N   PHE B  34      16.455  17.159   4.231  1.00 10.03           N
ATOM    259  CA  PHE B  34      16.838  15.768   4.435  1.00  8.39           C
ATOM    260  C   PHE B  34      17.907  15.515   5.482  1.00  9.62           C
ATOM    261  O   PHE B  34      17.982  14.419   6.030  1.00  9.56           O
ATOM    262  CB  PHE B  34      17.190  15.150   3.086  1.00  9.31           C
ATOM    263  CG  PHE B  34      16.015  15.045   2.166  1.00  8.79           C
ATOM    264  CD1 PHE B  34      15.037  14.069   2.394  1.00 12.11           C
ATOM    265  CD2 PHE B  34      15.810  15.978   1.149  1.00 11.30           C
ATOM    266  CE1 PHE B  34      13.897  14.005   1.603  1.00 13.63           C
ATOM    267  CE2 PHE B  34      14.668  15.932   0.351  1.00 15.36           C
ATOM    268  CZ  PHE B  34      13.705  14.949   0.585  1.00 13.70           C
ATOM    269  N   GLU B  35      18.721  16.527   5.786  1.00  7.84           N
ATOM    270  CA  GLU B  35      19.735  16.364   6.820  1.00  8.26           C
ATOM    271  C   GLU B  35      19.133  16.484   8.222  1.00 11.14           C
ATOM    272  O   GLU B  35      19.383  15.645   9.094  1.00  8.70           O
ATOM    273  CB  GLU B  35      20.831  17.431   6.697  1.00  9.19           C
ATOM    274  CG  GLU B  35      21.746  17.327   5.458  1.00 11.18           C
ATOM    275  CD  GLU B  35      22.657  16.110   5.458  1.00 11.84           C
ATOM    276  OE1 GLU B  35      23.012  15.590   6.547  1.00  9.94           O
ATOM    277  OE2 GLU B  35      23.059  15.673   4.354  1.00 12.28           O
ATOM    278  N   SER B  36      18.314  17.514   8.429  1.00  9.93           N
ATOM    279  CA  SER B  36      17.757  17.780   9.762  1.00 10.99           C
ATOM    280  C   SER B  36      16.260  17.946   9.877  1.00 11.26           C
ATOM    281  O   SER B  36      15.746  18.172  10.970  1.00  8.73           O
ATOM    282  CB  SER B  36      18.376  19.070  10.303  1.00 12.24           C
ATOM    283  OG  SER B  36      17.909  20.186   9.551  1.00 10.52           O
ATOM    284  N   ASN B  37      15.555  17.852   8.750  1.00 12.42           N
ATOM    285  CA  ASN B  37      14.117  18.069   8.725  1.00 12.58           C
ATOM    286  C   ASN B  37      13.791  19.493   9.208  1.00 13.75           C
ATOM    287  O   ASN B  37      12.765  19.737   9.839  1.00 12.29           O
ATOM    288  CB  ASN B  37      13.377  17.023   9.571  1.00 15.55           C
ATOM    289  CG  ASN B  37      11.910  16.922   9.191  1.00 29.00           C
ATOM    290  OD1 ASN B  37      11.544  17.174   8.042  1.00 33.15           O
ATOM    291  ND2 ASN B  37      11.067  16.546  10.147  1.00 33.70           N
ATOM    292  N   PHE B  38      14.691  20.422   8.879  1.00  8.80           N
ATOM    293  CA  PHE B  38      14.586  21.842   9.221  1.00  9.97           C
ATOM    294  C   PHE B  38      14.650  22.130  10.726  1.00 12.66           C
ATOM    295  O   PHE B  38      14.287  23.221  11.171  1.00 12.02           O
ATOM    296  CB  PHE B  38      13.281  22.455   8.667  1.00  9.12           C
ATOM    297  CG  PHE B  38      13.123  22.346   7.157  1.00 13.95           C
ATOM    298  CD1 PHE B  38      14.209  22.533   6.302  1.00 12.45           C
ATOM    299  CD2 PHE B  38      11.859  22.160   6.598  1.00 15.69           C
ATOM    300  CE1 PHE B  38      14.034  22.533   4.899  1.00 11.43           C
ATOM    301  CE2 PHE B  38      11.667  22.163   5.212  1.00 16.03           C
ATOM    302  CZ  PHE B  38      12.757  22.360   4.357  1.00 11.31           C
ATOM    303  N   ASN B  39      15.135  21.165  11.503  1.00 11.36           N
ATOM    304  CA  ASN B  39      15.226  21.316  12.962  1.00 12.06           C
ATOM    305  C   ASN B  39      16.626  21.752  13.371  1.00 12.20           C
ATOM    306  O   ASN B  39      17.586  21.017  13.149  1.00 12.12           O
ATOM    307  CB  ASN B  39      14.914  19.970  13.628  1.00 11.08           C
ATOM    308  CG  ASN B  39      14.736  20.084  15.137  1.00 19.30           C
ATOM    309  OD1 ASN B  39      15.302  20.968  15.781  1.00 14.22           O
ATOM    310  ND2 ASN B  39      13.955  19.174  15.703  1.00 25.21           N
ATOM    311  N   THR B  40      16.752  22.947  13.964  1.00 10.26           N
ATOM    312  CA  THR B  40      18.064  23.438  14.379  1.00 10.31           C
ATOM    313  C   THR B  40      18.708  22.630  15.503  1.00 12.12           C
ATOM    314  O   THR B  40      19.911  22.726  15.727  1.00 12.70           O
ATOM    315  CB  THR B  40      18.003  24.915  14.844  1.00 12.91           C
ATOM    316  OG1 THR B  40      17.142  25.016  15.982  1.00 14.20           O
ATOM    317  CG2 THR B  40      17.479  25.813  13.721  1.00 14.26           C
ATOM    318  N   GLN B  41      17.913  21.833  16.215  1.00 12.11           N
ATOM    319  CA  GLN B  41      18.456  21.036  17.316  1.00 12.76           C
ATOM    320  C   GLN B  41      18.706  19.573  16.954  1.00 13.83           C
ATOM    321  O   GLN B  41      19.134  18.775  17.800  1.00 12.94           O
ATOM    322  CB  GLN B  41      17.503  21.116  18.515  1.00 16.34           C
ATOM    323  CG  GLN B  41      17.432  22.510  19.129  1.00 21.78           C
ATOM    324  CD  GLN B  41      16.400  22.605  20.236  1.00 31.35           C
ATOM    325  OE1 GLN B  41      16.195  21.652  20.987  1.00 39.78           O
ATOM    326  NE2 GLN B  41      15.757  23.759  20.350  1.00 38.24           N
ATOM    327  N   ALA B  42      18.460  19.210  15.707  1.00 12.14           N
ATOM    328  CA  ALA B  42      18.667  17.827  15.283  1.00 13.49           C
ATOM    329  C   ALA B  42      20.093  17.364  15.543  1.00 12.95           C
ATOM    330  O   ALA B  42      21.048  18.077  15.255  1.00 11.40           O
ATOM    331  CB  ALA B  42      18.337  17.677  13.799  1.00 14.97           C
ATOM    332  N   THR B  43      20.227  16.165  16.101  1.00 13.20           N
ATOM    333  CA  THR B  43      21.542  15.586  16.352  1.00 10.16           C
ATOM    334  C   THR B  43      21.413  14.107  16.040  1.00 16.52           C
ATOM    335  O   THR B  43      20.443  13.462  16.425  1.00 17.50           O
ATOM    336  CB  THR B  43      21.975  15.744  17.823  1.00 18.50           C
ATOM    337  OG1 THR B  43      21.140  14.932  18.648  1.00 22.89           O
ATOM    338  CG2 THR B  43      21.862  17.206  18.266  1.00 12.67           C
ATOM    339  N   ASN B  44      22.400  13.563  15.319  1.00 11.83           N
ATOM    340  CA  ASN B  44      22.367  12.157  14.960  1.00 10.17           C
ATOM    341  C   ASN B  44      23.722  11.523  15.220  1.00 14.45           C
ATOM    342  O   ASN B  44      24.749  12.087  14.852  1.00 11.80           O
ATOM    343  CB  ASN B  44      22.000  11.997  13.478  1.00  8.54           C
ATOM    344  CG  ASN B  44      20.530  12.226  13.217  1.00 11.19           C
ATOM    345  OD1 ASN B  44      19.681  11.453  13.670  1.00 11.43           O
ATOM    346  ND2 ASN B  44      20.217  13.292  12.489  1.00 10.25           N
ATOM    347  N   ARG B  45      23.725  10.346  15.834  1.00 12.88           N
ATOM    348  CA  ARG B  45      24.996   9.670  16.115  1.00 13.27           C
ATOM    349  C   ARG B  45      25.322   8.695  14.994  1.00 11.64           C
ATOM    350  O   ARG B  45      24.428   8.082  14.400  1.00 10.48           O
ATOM    351  CB  ARG B  45      24.878   8.935  17.439  1.00 14.23           C
ATOM    352  CG  ARG B  45      24.310   9.791  18.558  1.00 17.82           C
ATOM    353  CD  ARG B  45      25.390  10.457  19.367  1.00 31.96           C
ATOM    354  NE  ARG B  45      24.873  10.978  20.636  1.00 38.00           N
ATOM    355  CZ  ARG B  45      25.419  11.995  21.302  1.00 39.95           C
ATOM    356  NH1 ARG B  45      26.470  12.625  20.808  1.00 37.42           N
ATOM    357  NH2 ARG B  45      24.881  12.388  22.450  1.00 41.15           N
ATOM    358  N   ASN B  46      26.615   8.562  14.719  1.00 11.15           N
ATOM    359  CA  ASN B  46      27.105   7.694  13.656  1.00 10.67           C
ATOM    360  C   ASN B  46      27.919   6.539  14.211  1.00 11.22           C
ATOM    361  O   ASN B  46      28.569   6.674  15.251  1.00 10.27           O
ATOM    362  CB  ASN B  46      27.976   8.503  12.685  1.00 10.73           C
ATOM    363  CG  ASN B  46      27.190   9.591  11.992  1.00 12.25           C
ATOM    364  OD1 ASN B  46      26.188   9.319  11.334  1.00 10.41           O
ATOM    365  ND2 ASN B  46      27.637  10.838  12.130  1.00  9.17           N
ATOM    366  N   THR B  47      27.904   5.416  13.509  1.00 10.67           N
ATOM    367  CA  THR B  47      28.634   4.244  13.970  1.00  9.96           C
ATOM    368  C   THR B  47      30.145   4.446  13.946  1.00 15.89           C
ATOM    369  O   THR B  47      30.881   3.673  14.573  1.00 11.11           O
ATOM    370  CB  THR B  47      28.261   3.005  13.147  1.00  8.88           C
ATOM    371  OG1 THR B  47      28.558   3.226  11.765  1.00  9.72           O
ATOM    372  CG2 THR B  47      26.769   2.706  13.312  1.00  8.72           C
ATOM    373  N   ASP B  48      30.619   5.466  13.237  1.00  9.63           N
ATOM    374  CA  ASP B  48      32.058   5.724  13.221  1.00 11.03           C
ATOM    375  C   ASP B  48      32.484   6.522  14.465  1.00 13.37           C
ATOM    376  O   ASP B  48      33.639   6.929  14.581  1.00 14.25           O
ATOM    377  CB  ASP B  48      32.487   6.464  11.944  1.00 11.16           C
ATOM    378  CG  ASP B  48      31.933   7.881  11.852  1.00 13.04           C
ATOM    379  OD1 ASP B  48      31.220   8.327  12.773  1.00 12.62           O
ATOM    380  OD2 ASP B  48      32.214   8.540  10.827  1.00 15.09           O
ATOM    381  N   GLY B  49      31.548   6.740  15.388  1.00 11.65           N
ATOM    382  CA  GLY B  49      31.872   7.470  16.608  1.00 13.60           C
ATOM    383  C   GLY B  49      31.660   8.977  16.588  1.00 13.13           C
ATOM    384  O   GLY B  49      31.770   9.646  17.629  1.00 12.35           O
ATOM    385  N   SER B  50      31.355   9.523  15.421  1.00 12.55           N
ATOM    386  CA  SER B  50      31.125  10.961  15.313  1.00 12.23           C
ATOM    387  C   SER B  50      29.648  11.254  15.526  1.00 14.20           C
ATOM    388  O   SER B  50      28.825  10.334  15.605  1.00 11.96           O
ATOM    389  CB  SER B  50      31.543  11.467  13.923  1.00 10.53           C
ATOM    390  OG  SER B  50      30.690  10.961  12.899  1.00 12.88           O
ATOM    391  N   THR B  51      29.314  12.534  15.630  1.00 11.99           N
ATOM    392  CA  THR B  51      27.925  12.963  15.786  1.00 10.79           C
ATOM    393  C   THR B  51      27.736  14.145  14.841  1.00 10.43           C
ATOM    394  O   THR B  51      28.663  14.942  14.648  1.00 11.71           O
ATOM    395  CB  THR B  51      27.614  13.410  17.243  1.00 11.94           C
ATOM    396  OG1 THR B  51      27.779  12.297  18.139  1.00 11.28           O
ATOM    397  CG2 THR B  51      26.167  13.924  17.352  1.00 10.23           C
ATOM    398  N   ASP B  52      26.556  14.238  14.219  1.00 10.28           N
ATOM    399  CA  ASP B  52      26.231  15.334  13.302  1.00  8.51           C
ATOM    400  C   ASP B  52      25.314  16.289  14.039  1.00  8.91           C
ATOM    401  O   ASP B  52      24.362  15.855  14.688  1.00 11.70           O
ATOM    402  CB  ASP B  52      25.536  14.803  12.045  1.00 10.70           C
ATOM    403  CG  ASP B  52      26.457  13.937  11.198  1.00 12.82           C
ATOM    404  OD1 ASP B  52      27.672  14.174  11.239  1.00 13.58           O
ATOM    405  OD2 ASP B  52      25.963  13.032  10.507  1.00 11.73           O
ATOM    406  N   TYR B  53      25.573  17.585  13.889  1.00 10.02           N
ATOM    407  CA  TYR B  53      24.825  18.611  14.608  1.00 10.40           C
ATOM    408  C   TYR B  53      24.142  19.732  13.826  1.00 10.14           C
ATOM    409  O   TYR B  53      24.725  20.339  12.932  1.00 12.68           O
ATOM    410  CB  TYR B  53      25.759  19.308  15.597  1.00 10.63           C
ATOM    411  CG  TYR B  53      26.368  18.408  16.637  1.00  9.46           C
ATOM    412  CD1 TYR B  53      25.748  18.231  17.870  1.00 13.06           C
ATOM    413  CD2 TYR B  53      27.569  17.746  16.397  1.00  9.47           C
ATOM    414  CE1 TYR B  53      26.313  17.438  18.854  1.00 13.81           C
ATOM    415  CE2 TYR B  53      28.150  16.940  17.388  1.00 12.23           C
ATOM    416  CZ  TYR B  53      27.510  16.790  18.605  1.00 15.19           C
ATOM    417  OH  TYR B  53      28.063  16.014  19.595  1.00 13.14           O
ATOM    418  N   GLY B  54      22.898  20.017  14.214  1.00 10.90           N
ATOM    419  CA  GLY B  54      22.204  21.142  13.632  1.00 11.03           C
ATOM    420  C   GLY B  54      21.453  21.031  12.325  1.00 12.56           C
ATOM    421  O   GLY B  54      21.296  19.952  11.752  1.00 11.03           O
ATOM    422  N   ILE B  55      21.012  22.209  11.883  1.00  9.45           N
ATOM    423  CA  ILE B  55      20.234  22.404  10.663  1.00  8.40           C
ATOM    424  C   ILE B  55      20.903  21.755   9.440  1.00 10.85           C
ATOM    425  O   ILE B  55      20.212  21.269   8.537  1.00 10.46           O
ATOM    426  CB  ILE B  55      19.991  23.924  10.444  1.00 11.26           C
ATOM    427  CG1 ILE B  55      18.953  24.157   9.351  1.00 14.42           C
ATOM    428  CG2 ILE B  55      21.307  24.624  10.098  1.00 11.43           C
ATOM    429  CD1 ILE B  55      17.555  23.703   9.732  1.00 14.92           C
ATOM    430  N   LEU B  56      22.236  21.747   9.414  1.00  8.73           N
ATOM    431  CA  LEU B  56      22.975  21.116   8.312  1.00 10.84           C
ATOM    432  C   LEU B  56      23.831  19.910   8.739  1.00 10.79           C
ATOM    433  O   LEU B  56      24.745  19.481   8.016  1.00 10.81           O
ATOM    434  CB  LEU B  56      23.832  22.144   7.556  1.00 11.49           C
ATOM    435  CG  LEU B  56      23.016  23.134   6.712  1.00 12.93           C
ATOM    436  CD1 LEU B  56      23.939  24.236   6.199  1.00 12.21           C
ATOM    437  CD2 LEU B  56      22.329  22.403   5.540  1.00 12.41           C
ATOM    438  N   GLN B  57      23.548  19.374   9.924  1.00  8.57           N
ATOM    439  CA  GLN B  57      24.213  18.162  10.384  1.00  9.76           C
ATOM    440  C   GLN B  57      25.721  18.123  10.187  1.00 11.71           C
ATOM    441  O   GLN B  57      26.251  17.183   9.605  1.00 10.45           O
ATOM    442  CB  GLN B  57      23.586  16.968   9.659  1.00  9.55           C
ATOM    443  CG  GLN B  57      22.141  16.734  10.066  1.00 10.27           C
ATOM    444  CD  GLN B  57      22.064  16.244  11.492  1.00 12.42           C
ATOM    445  OE1 GLN B  57      22.261  15.059  11.760  1.00  8.94           O
ATOM    446  NE2 GLN B  57      21.816  17.161  12.437  1.00  7.80           N
ATOM    447  N   ILE B  58      26.398  19.147  10.679  1.00 10.01           N
ATOM    448  CA  ILE B  58      27.852  19.225  10.536  1.00 10.80           C
ATOM    449  C   ILE B  58      28.507  18.229  11.493  1.00 12.93           C
ATOM    450  O   ILE B  58      28.143  18.129  12.661  1.00 13.54           O
ATOM    451  CB  ILE B  58      28.293  20.684  10.721  1.00 13.35           C
ATOM    452  CG1 ILE B  58      27.830  21.458   9.459  1.00 20.21           C
ATOM    453  CG2 ILE B  58      29.805  20.778  10.929  1.00 13.59           C
ATOM    454  CD1 ILE B  58      28.040  22.953   9.470  1.00 20.50           C
ATOM    455  N   ASN B  59      29.484  17.505  10.960  1.00  9.08           N
ATOM    456  CA  ASN B  59      30.179  16.406  11.633  1.00 13.37           C
ATOM    457  C   ASN B  59      31.274  16.729  12.652  1.00 13.59           C
ATOM    458  O   ASN B  59      32.149  17.576  12.416  1.00 12.81           O
ATOM    459  CB  ASN B  59      30.717  15.460  10.536  1.00 15.26           C
ATOM    460  CG  ASN B  59      31.214  14.139  11.073  1.00 22.44           C
ATOM    461  OD1 ASN B  59      32.414  13.962  11.309  1.00 21.72           O
ATOM    462  ND2 ASN B  59      30.291  13.198  11.276  1.00 18.00           N
ATOM    463  N   SER B  60      31.225  16.016  13.778  1.00 11.48           N
ATOM    464  CA  SER B  60      32.180  16.199  14.860  1.00 13.76           C
ATOM    465  C   SER B  60      33.561  15.588  14.630  1.00 15.04           C
ATOM    466  O   SER B  60      34.458  15.774  15.450  1.00 15.08           O
ATOM    467  CB  SER B  60      31.610  15.627  16.160  1.00 13.52           C
ATOM    468  OG  SER B  60      31.533  14.212  16.079  1.00 15.63           O
ATOM    469  N   ARG B  61      33.760  14.836  13.549  1.00 14.80           N
ATOM    470  CA  ARG B  61      35.111  14.300  13.350  1.00 15.98           C
ATOM    471  C   ARG B  61      35.992  15.324  12.645  1.00 19.66           C
ATOM    472  O   ARG B  61      37.173  15.467  12.958  1.00 21.94           O
ATOM    473  CB  ARG B  61      35.096  12.996  12.543  1.00 17.64           C
ATOM    474  CG  ARG B  61      36.517  12.482  12.224  1.00 19.82           C
ATOM    475  CD  ARG B  61      36.601  10.956  12.258  1.00 21.59           C
ATOM    476  NE  ARG B  61      36.526  10.429  13.623  1.00 26.32           N
ATOM    477  CZ  ARG B  61      35.761   9.405  13.988  1.00 27.92           C
ATOM    478  NH1 ARG B  61      35.006   8.788  13.085  1.00 24.15           N
ATOM    479  NH2 ARG B  61      35.758   8.988  15.249  1.00 23.25           N
ATOM    480  N   TRP B  62      35.407  16.072  11.715  1.00 15.38           N
ATOM    481  CA  TRP B  62      36.171  17.056  10.970  1.00 16.23           C
ATOM    482  C   TRP B  62      35.923  18.527  11.241  1.00 11.85           C
ATOM    483  O   TRP B  62      36.846  19.341  11.231  1.00 14.81           O
ATOM    484  CB  TRP B  62      35.927  16.887   9.463  1.00 17.39           C
ATOM    485  CG  TRP B  62      36.310  15.591   8.895  1.00 26.88           C
ATOM    486  CD1 TRP B  62      35.534  14.474   8.779  1.00 30.92           C
ATOM    487  CD2 TRP B  62      37.576  15.264   8.314  1.00 29.69           C
ATOM    488  NE1 TRP B  62      36.235  13.466   8.161  1.00 32.60           N
ATOM    489  CE2 TRP B  62      37.499  13.927   7.872  1.00 33.19           C
ATOM    490  CE3 TRP B  62      38.771  15.967   8.138  1.00 35.74           C
ATOM    491  CZ2 TRP B  62      38.566  13.277   7.245  1.00 31.75           C
ATOM    492  CZ3 TRP B  62      39.840  15.327   7.519  1.00 37.72           C
ATOM    493  CH2 TRP B  62      39.728  13.993   7.084  1.00 38.56           C
ATOM    494  N   TRP B  63      34.669  18.871  11.496  1.00 13.85           N
ATOM    495  CA  TRP B  63      34.309  20.274  11.578  1.00 12.66           C
ATOM    496  C   TRP B  63      34.113  21.030  12.883  1.00  9.15           C
ATOM    497  O   TRP B  63      34.375  22.228  12.935  1.00 12.69           O
ATOM    498  CB  TRP B  63      33.092  20.463  10.676  1.00 10.91           C
ATOM    499  CG  TRP B  63      33.317  19.826   9.325  1.00 12.07           C
ATOM    500  CD1 TRP B  63      32.757  18.678   8.847  1.00 16.85           C
ATOM    501  CD2 TRP B  63      34.242  20.271   8.328  1.00 11.70           C
ATOM    502  NE1 TRP B  63      33.277  18.370   7.606  1.00 16.47           N
ATOM    503  CE2 TRP B  63      34.192  19.342   7.262  1.00 16.45           C
ATOM    504  CE3 TRP B  63      35.102  21.373   8.220  1.00 14.23           C
ATOM    505  CZ2 TRP B  63      34.973  19.468   6.114  1.00 17.83           C
ATOM    506  CZ3 TRP B  63      35.884  21.506   7.071  1.00 21.27           C
ATOM    507  CH2 TRP B  63      35.811  20.560   6.032  1.00 18.80           C
ATOM    508  N   CYS B  64      33.631  20.352  13.914  1.00 10.70           N
ATOM    509  CA  CYS B  64      33.409  21.012  15.197  1.00 12.54           C
ATOM    510  C   CYS B  64      33.898  20.082  16.295  1.00 10.97           C
ATOM    511  O   CYS B  64      34.040  18.878  16.077  1.00 12.05           O
ATOM    512  CB  CYS B  64      31.924  21.343  15.394  1.00 10.24           C
ATOM    513  SG  CYS B  64      30.808  19.889  15.411  1.00 13.50           S
ATOM    514  N   ASN B  65      34.159  20.637  17.467  1.00  9.33           N
ATOM    515  CA  ASN B  65      34.653  19.844  18.586  1.00 11.92           C
ATOM    516  C   ASN B  65      33.540  19.583  19.592  1.00 11.21           C
ATOM    517  O   ASN B  65      32.945  20.526  20.107  1.00 12.34           O
ATOM    518  CB  ASN B  65      35.816  20.602  19.258  1.00 12.76           C
ATOM    519  CG  ASN B  65      36.440  19.838  20.425  1.00 19.14           C
ATOM    520  OD1 ASN B  65      36.595  20.386  21.507  1.00 23.88           O
ATOM    521  ND2 ASN B  65      36.814  18.582  20.199  1.00 22.41           N
ATOM    522  N   ASP B  66      33.230  18.315  19.843  1.00 10.24           N
ATOM    523  CA  ASP B  66      32.208  18.009  20.847  1.00 12.87           C
ATOM    524  C   ASP B  66      32.821  17.311  22.043  1.00 12.99           C
ATOM    525  O   ASP B  66      32.115  16.871  22.966  1.00 15.01           O
ATOM    526  CB  ASP B  66      31.054  17.185  20.263  1.00 13.71           C
ATOM    527  CG  ASP B  66      31.456  15.777  19.841  1.00 14.66           C
ATOM    528  OD1 ASP B  66      32.635  15.351  20.002  1.00 13.09           O
ATOM    529  OD2 ASP B  66      30.547  15.086  19.339  1.00 13.77           O
ATOM    530  N   GLY B  67      34.148  17.207  22.027  1.00 13.34           N
ATOM    531  CA  GLY B  67      34.880  16.599  23.121  1.00 13.21           C
ATOM    532  C   GLY B  67      34.684  15.121  23.357  1.00 20.06           C
ATOM    533  O   GLY B  67      35.181  14.583  24.354  1.00 20.69           O
ATOM    534  N   ARG B  68      33.965  14.443  22.461  1.00 14.83           N
ATOM    535  CA  ARG B  68      33.734  13.013  22.632  1.00 16.30           C
ATOM    536  C   ARG B  68      33.986  12.221  21.355  1.00 15.45           C
ATOM    537  O   ARG B  68      33.563  11.070  21.238  1.00 16.81           O
ATOM    538  CB  ARG B  68      32.297  12.762  23.109  1.00 17.91           C
ATOM    539  CG  ARG B  68      31.223  13.239  22.147  1.00 22.93           C
ATOM    540  CD  ARG B  68      29.827  12.754  22.565  1.00 27.59           C
ATOM    541  N   THR B  69      34.688  12.829  20.405  1.00 12.98           N
ATOM    542  CA  THR B  69      34.945  12.164  19.139  1.00 13.73           C
ATOM    543  C   THR B  69      36.437  11.962  18.869  1.00 14.84           C
ATOM    544  O   THR B  69      37.158  12.911  18.584  1.00 13.19           O
ATOM    545  CB  THR B  69      34.352  12.975  17.969  1.00 12.92           C
ATOM    546  OG1 THR B  69      32.982  13.289  18.254  1.00 11.31           O
ATOM    547  CG2 THR B  69      34.414  12.178  16.675  1.00 13.75           C
ATOM    548  N   PRO B  70      36.915  10.718  18.968  1.00 21.29           N
ATOM    549  CA  PRO B  70      38.347  10.541  18.692  1.00 27.06           C
ATOM    550  C   PRO B  70      38.689  10.960  17.263  1.00 29.47           C
ATOM    551  O   PRO B  70      37.862  10.837  16.354  1.00 25.76           O
ATOM    552  CB  PRO B  70      38.577   9.048  18.966  1.00 33.54           C
ATOM    553  CG  PRO B  70      37.191   8.432  18.928  1.00 33.32           C
ATOM    554  CD  PRO B  70      36.312   9.493  19.511  1.00 26.90           C
ATOM    555  N   GLY B  71      39.897  11.486  17.071  1.00 30.22           N
ATOM    556  CA  GLY B  71      40.324  11.927  15.747  1.00 31.98           C
ATOM    557  C   GLY B  71      39.717  13.248  15.308  1.00 32.85           C
ATOM    558  O   GLY B  71      39.586  13.516  14.109  1.00 38.40           O
ATOM    559  N   SER B  72      39.361  14.087  16.271  1.00 25.53           N
ATOM    560  CA  SER B  72      38.754  15.392  16.004  1.00 27.49           C
ATOM    561  C   SER B  72      39.723  16.387  15.378  1.00 26.55           C
ATOM    562  O   SER B  72      40.865  16.518  15.832  1.00 27.68           O
ATOM    563  CB  SER B  72      38.192  15.972  17.310  1.00 23.83           C
ATOM    564  OG  SER B  72      37.813  17.341  17.185  1.00 27.66           O
ATOM    565  N   ARG B  73      39.266  17.097  14.345  1.00 19.56           N
ATOM    566  CA  ARG B  73      40.079  18.100  13.659  1.00 19.59           C
ATOM    567  C   ARG B  73      39.570  19.537  13.897  1.00 23.24           C
ATOM    568  O   ARG B  73      40.344  20.500  13.835  1.00 25.00           O
ATOM    569  CB  ARG B  73      40.105  17.818  12.149  1.00 19.86           C
ATOM    570  CG  ARG B  73      40.763  16.496  11.769  1.00 28.17           C
ATOM    571  N   ASN B  74      38.272  19.666  14.158  1.00 17.39           N
ATOM    572  CA  ASN B  74      37.630  20.963  14.411  1.00 15.31           C
ATOM    573  C   ASN B  74      38.069  22.038  13.418  1.00 15.85           C
ATOM    574  O   ASN B  74      38.550  23.112  13.802  1.00 14.51           O
ATOM    575  CB  ASN B  74      37.930  21.426  15.845  1.00 15.94           C
ATOM    576  CG  ASN B  74      37.044  22.587  16.279  1.00 14.41           C
ATOM    577  OD1 ASN B  74      37.201  23.129  17.382  1.00 19.56           O
ATOM    578  ND2 ASN B  74      36.116  22.975  15.420  1.00  8.62           N
ATOM    579  N   LEU B  75      37.866  21.752  12.131  1.00 12.66           N
ATOM    580  CA  LEU B  75      38.272  22.671  11.083  1.00 13.93           C
ATOM    581  C   LEU B  75      37.497  23.978  11.043  1.00 17.90           C
ATOM    582  O   LEU B  75      38.008  24.983  10.536  1.00 14.56           O
ATOM    583  CB  LEU B  75      38.232  21.950   9.731  1.00 15.91           C
ATOM    584  CG  LEU B  75      39.281  20.830   9.663  1.00 16.10           C
ATOM    585  CD1 LEU B  75      39.198  20.090   8.319  1.00 18.72           C
ATOM    586  CD2 LEU B  75      40.669  21.426   9.859  1.00 22.68           C
ATOM    587  N   CYS B  76      36.274  23.991  11.566  1.00 12.78           N
ATOM    588  CA  CYS B  76      35.511  25.240  11.604  1.00 14.65           C
ATOM    589  C   CYS B  76      35.845  26.018  12.865  1.00 15.53           C
ATOM    590  O   CYS B  76      35.377  27.144  13.070  1.00 13.55           O
ATOM    591  CB  CYS B  76      34.019  24.954  11.544  1.00 12.39           C
ATOM    592  SG  CYS B  76      33.527  24.513   9.860  1.00 13.37           S
ATOM    593  N   ASN B  77      36.654  25.398  13.721  1.00 12.93           N
ATOM    594  CA  ASN B  77      37.096  26.010  14.969  1.00 14.43           C
ATOM    595  C   ASN B  77      35.947  26.488  15.843  1.00 15.40           C
ATOM    596  O   ASN B  77      35.883  27.647  16.253  1.00 15.69           O
ATOM    597  CB  ASN B  77      38.038  27.175  14.666  1.00 19.54           C
ATOM    598  CG  ASN B  77      38.905  27.525  15.850  1.00 31.26           C
ATOM    599  OD1 ASN B  77      39.521  26.641  16.446  1.00 31.88           O
ATOM    600  ND2 ASN B  77      38.959  28.806  16.195  1.00 33.65           N
ATOM    601  N   ILE B  78      35.046  25.570  16.152  1.00 10.23           N
ATOM    602  CA  ILE B  78      33.894  25.905  16.967  1.00 12.45           C
ATOM    603  C   ILE B  78      33.454  24.704  17.780  1.00 11.64           C
ATOM    604  O   ILE B  78      33.791  23.568  17.449  1.00 14.04           O
ATOM    605  CB  ILE B  78      32.670  26.278  16.089  1.00 13.66           C
ATOM    606  CG1 ILE B  78      32.485  25.198  15.009  1.00 11.84           C
ATOM    607  CG2 ILE B  78      32.851  27.662  15.479  1.00 17.87           C
ATOM    608  CD1 ILE B  78      31.173  25.291  14.232  1.00 18.95           C
ATOM    609  N   PRO B  79      32.735  24.947  18.879  1.00 10.74           N
ATOM    610  CA  PRO B  79      32.254  23.827  19.694  1.00 12.57           C
ATOM    611  C   PRO B  79      31.023  23.366  18.896  1.00 13.93           C
ATOM    612  O   PRO B  79      30.351  24.211  18.280  1.00 12.37           O
ATOM    613  CB  PRO B  79      31.866  24.489  21.015  1.00 13.29           C
ATOM    614  CG  PRO B  79      31.437  25.891  20.589  1.00 12.41           C
ATOM    615  CD  PRO B  79      32.471  26.248  19.529  1.00 12.25           C
ATOM    616  N   CYS B  80      30.728  22.075  18.877  1.00 12.37           N
ATOM    617  CA  CYS B  80      29.561  21.613  18.122  1.00 11.98           C
ATOM    618  C   CYS B  80      28.254  22.232  18.636  1.00 14.85           C
ATOM    619  O   CYS B  80      27.258  22.316  17.906  1.00 11.69           O
ATOM    620  CB  CYS B  80      29.464  20.096  18.150  1.00 13.55           C
ATOM    621  SG  CYS B  80      30.878  19.254  17.351  1.00 12.38           S
ATOM    622  N   SER B  81      28.253  22.668  19.893  1.00 15.51           N
ATOM    623  CA  SER B  81      27.054  23.285  20.476  1.00 14.81           C
ATOM    624  C   SER B  81      26.656  24.549  19.719  1.00 17.35           C
ATOM    625  O   SER B  81      25.486  24.949  19.717  1.00 17.16           O
ATOM    626  CB  SER B  81      27.318  23.643  21.940  1.00 19.52           C
ATOM    627  OG  SER B  81      28.337  24.621  22.021  1.00 16.82           O
ATOM    628  N   ALA B  82      27.623  25.189  19.080  1.00 16.10           N
ATOM    629  CA  ALA B  82      27.367  26.415  18.327  1.00 17.06           C
ATOM    630  C   ALA B  82      26.442  26.146  17.145  1.00 18.81           C
ATOM    631  O   ALA B  82      25.741  27.041  16.662  1.00 15.48           O
ATOM    632  CB  ALA B  82      28.680  27.000  17.833  1.00 16.96           C
ATOM    633  N   LEU B  83      26.430  24.900  16.696  1.00 13.89           N
ATOM    634  CA  LEU B  83      25.618  24.520  15.558  1.00 14.71           C
ATOM    635  C   LEU B  83      24.188  24.170  15.945  1.00 12.33           C
ATOM    636  O   LEU B  83      23.391  23.825  15.082  1.00 14.29           O
ATOM    637  CB  LEU B  83      26.270  23.333  14.849  1.00 11.99           C
ATOM    638  CG  LEU B  83      27.727  23.569  14.428  1.00 15.91           C
ATOM    639  CD1 LEU B  83      28.346  22.247  14.013  1.00 23.04           C
ATOM    640  CD2 LEU B  83      27.794  24.576  13.281  1.00 18.03           C
ATOM    641  N   LEU B  84      23.848  24.269  17.222  1.00 15.25           N
ATOM    642  CA  LEU B  84      22.490  23.931  17.670  1.00 18.20           C
ATOM    643  C   LEU B  84      21.603  25.135  18.007  1.00 23.29           C
ATOM    644  O   LEU B  84      20.531  24.990  18.594  1.00 25.83           O
ATOM    645  CB  LEU B  84      22.569  23.004  18.884  1.00 15.45           C
ATOM    646  CG  LEU B  84      23.288  21.678  18.632  1.00 12.08           C
ATOM    647  CD1 LEU B  84      23.454  20.913  19.944  1.00 19.77           C
ATOM    648  CD2 LEU B  84      22.485  20.852  17.632  1.00 17.79           C
ATOM    649  N   SER B  85      22.039  26.328  17.613  1.00 21.28           N
ATOM    650  CA  SER B  85      21.279  27.540  17.909  1.00 23.68           C
ATOM    651  C   SER B  85      20.104  27.774  16.976  1.00 20.13           C
ATOM    652  O   SER B  85      20.047  27.232  15.874  1.00 16.94           O
ATOM    653  CB  SER B  85      22.219  28.745  17.854  1.00 22.22           C
ATOM    654  OG  SER B  85      21.485  29.952  17.827  1.00 31.37           O
ATOM    655  N   SER B  86      19.145  28.591  17.427  1.00 16.57           N
ATOM    656  CA  SER B  86      17.992  28.919  16.606  1.00 19.20           C
ATOM    657  C   SER B  86      18.483  29.841  15.496  1.00 17.59           C
ATOM    658  O   SER B  86      17.847  29.977  14.448  1.00 20.36           O
ATOM    659  CB  SER B  86      16.924  29.615  17.454  1.00 25.07           C
ATOM    660  OG  SER B  86      16.405  28.715  18.422  1.00 38.02           O
ATOM    661  N   ASP B  87      19.637  30.454  15.745  1.00 15.57           N
ATOM    662  CA  ASP B  87      20.309  31.361  14.809  1.00 19.26           C
ATOM    663  C   ASP B  87      21.210  30.472  13.947  1.00 16.92           C
ATOM    664  O   ASP B  87      22.096  29.810  14.476  1.00 17.44           O
ATOM    665  CB  ASP B  87      21.129  32.379  15.617  1.00 17.13           C
ATOM    666  CG  ASP B  87      22.226  33.044  14.807  1.00 27.32           C
ATOM    667  OD1 ASP B  87      22.104  33.131  13.567  1.00 29.39           O
ATOM    668  OD2 ASP B  87      23.215  33.501  15.421  1.00 39.36           O
ATOM    669  N   ILE B  88      20.999  30.457  12.634  1.00 16.57           N
ATOM    670  CA  ILE B  88      21.793  29.579  11.765  1.00 15.54           C
ATOM    671  C   ILE B  88      23.162  30.104  11.350  1.00 14.69           C
ATOM    672  O   ILE B  88      23.883  29.449  10.595  1.00 12.44           O
ATOM    673  CB  ILE B  88      21.015  29.207  10.475  1.00 17.54           C
ATOM    674  CG1 ILE B  88      20.814  30.444   9.595  1.00 14.60           C
ATOM    675  CG2 ILE B  88      19.659  28.598  10.842  1.00 19.83           C
ATOM    676  CD1 ILE B  88      20.231  30.130   8.217  1.00 14.76           C
ATOM    677  N   THR B  89      23.538  31.274  11.862  1.00 12.91           N
ATOM    678  CA  THR B  89      24.813  31.871  11.485  1.00 13.14           C
ATOM    679  C   THR B  89      26.024  30.950  11.570  1.00 12.54           C
ATOM    680  O   THR B  89      26.776  30.828  10.608  1.00 10.27           O
ATOM    681  CB  THR B  89      25.111  33.138  12.313  1.00 15.06           C
ATOM    682  OG1 THR B  89      24.060  34.085  12.113  1.00 16.51           O
ATOM    683  CG2 THR B  89      26.430  33.772  11.871  1.00 16.81           C
ATOM    684  N   ALA B  90      26.223  30.317  12.726  1.00 11.67           N
ATOM    685  CA  ALA B  90      27.380  29.443  12.896  1.00 11.87           C
ATOM    686  C   ALA B  90      27.353  28.280  11.920  1.00 12.22           C
ATOM    687  O   ALA B  90      28.384  27.905  11.348  1.00 13.25           O
ATOM    688  CB  ALA B  90      27.440  28.925  14.335  1.00 13.73           C
ATOM    689  N   SER B  91      26.176  27.687  11.724  1.00 10.45           N
ATOM    690  CA  SER B  91      26.065  26.563  10.794  1.00 10.74           C
ATOM    691  C   SER B  91      26.356  26.996   9.358  1.00 13.59           C
ATOM    692  O   SER B  91      27.011  26.275   8.606  1.00 10.71           O
ATOM    693  CB  SER B  91      24.678  25.926  10.865  1.00 12.63           C
ATOM    694  OG  SER B  91      24.527  25.171  12.059  1.00 11.84           O
ATOM    695  N   VAL B  92      25.860  28.164   8.974  1.00 10.59           N
ATOM    696  CA  VAL B  92      26.105  28.659   7.629  1.00 10.68           C
ATOM    697  C   VAL B  92      27.591  28.952   7.435  1.00 15.22           C
ATOM    698  O   VAL B  92      28.189  28.557   6.422  1.00 12.10           O
ATOM    699  CB  VAL B  92      25.305  29.958   7.349  1.00 14.24           C
ATOM    700  CG1 VAL B  92      25.784  30.594   6.046  1.00 12.91           C
ATOM    701  CG2 VAL B  92      23.814  29.636   7.258  1.00 11.33           C
ATOM    702  N   ASN B  93      28.190  29.629   8.390  1.00 11.75           N
ATOM    703  CA  ASN B  93      29.602  29.970   8.265  1.00 13.71           C
ATOM    704  C   ASN B  93      30.478  28.735   8.129  1.00 14.57           C
ATOM    705  O   ASN B  93      31.416  28.728   7.337  1.00 11.13           O
ATOM    706  CB  ASN B  93      30.056  30.838   9.436  1.00 12.20           C
ATOM    707  CG  ASN B  93      29.505  32.251   9.352  1.00 22.36           C
ATOM    708  OD1 ASN B  93      28.980  32.643   8.316  1.00 24.19           O
ATOM    709  ND2 ASN B  93      29.632  33.001  10.428  1.00 19.44           N
ATOM    710  N   CYS B  94      30.167  27.688   8.886  1.00 11.52           N
ATOM    711  CA  CYS B  94      30.949  26.465   8.792  1.00  8.27           C
ATOM    712  C   CYS B  94      30.624  25.754   7.469  1.00  8.35           C
ATOM    713  O   CYS B  94      31.523  25.262   6.807  1.00 12.93           O
ATOM    714  CB  CYS B  94      30.649  25.557   9.990  1.00  9.28           C
ATOM    715  SG  CYS B  94      31.581  23.994  10.080  1.00 11.84           S
ATOM    716  N   ALA B  95      29.349  25.707   7.087  1.00 10.06           N
ATOM    717  CA  ALA B  95      28.987  25.078   5.811  1.00  8.78           C
ATOM    718  C   ALA B  95      29.735  25.747   4.648  1.00 10.95           C
ATOM    719  O   ALA B  95      30.132  25.081   3.685  1.00  9.68           O
ATOM    720  CB  ALA B  95      27.490  25.180   5.577  1.00  7.50           C
ATOM    721  N   LYS B  96      29.925  27.054   4.726  1.00  8.85           N
ATOM    722  CA  LYS B  96      30.624  27.740   3.641  1.00 11.28           C
ATOM    723  C   LYS B  96      32.068  27.265   3.552  1.00 11.94           C
ATOM    724  O   LYS B  96      32.637  27.159   2.460  1.00 11.23           O
ATOM    725  CB  LYS B  96      30.566  29.257   3.845  1.00 13.10           C
ATOM    726  CG  LYS B  96      29.202  29.870   3.490  1.00 11.53           C
ATOM    727  CD  LYS B  96      29.194  31.375   3.747  1.00 13.22           C
ATOM    728  CE  LYS B  96      27.885  32.015   3.264  1.00 11.53           C
ATOM    729  NZ  LYS B  96      27.875  33.490   3.575  1.00 13.47           N
ATOM    730  N   LYS B  97      32.672  26.976   4.699  1.00 11.45           N
ATOM    731  CA  LYS B  97      34.048  26.501   4.732  1.00 10.89           C
ATOM    732  C   LYS B  97      34.119  25.091   4.155  1.00 13.19           C
ATOM    733  O   LYS B  97      35.019  24.755   3.383  1.00 10.67           O
ATOM    734  CB  LYS B  97      34.560  26.504   6.178  1.00 12.65           C
ATOM    735  CG  LYS B  97      36.029  26.125   6.308  1.00 27.75           C
ATOM    736  CD  LYS B  97      36.516  26.260   7.751  1.00 28.13           C
ATOM    737  N   ILE B  98      33.151  24.261   4.524  1.00 11.32           N
ATOM    738  CA  ILE B  98      33.092  22.892   4.043  1.00  9.59           C
ATOM    739  C   ILE B  98      32.895  22.816   2.533  1.00  9.56           C
ATOM    740  O   ILE B  98      33.648  22.151   1.829  1.00 10.57           O
ATOM    741  CB  ILE B  98      31.914  22.136   4.693  1.00  8.85           C
ATOM    742  CG1 ILE B  98      32.133  22.063   6.211  1.00  7.96           C
ATOM    743  CG2 ILE B  98      31.762  20.758   4.051  1.00  9.19           C
ATOM    744  CD1 ILE B  98      30.934  21.493   6.986  1.00 13.07           C
ATOM    745  N   VAL B  99      31.885  23.513   2.050  1.00  8.19           N
ATOM    746  CA  VAL B  99      31.549  23.461   0.634  1.00  5.40           C
ATOM    747  C   VAL B  99      32.580  24.105  -0.287  1.00  9.53           C
ATOM    748  O   VAL B  99      32.577  23.837  -1.490  1.00 11.98           O
ATOM    749  CB  VAL B  99      30.167  24.092   0.397  1.00  5.77           C
ATOM    750  CG1 VAL B  99      30.262  25.625   0.472  1.00  8.62           C
ATOM    751  CG2 VAL B  99      29.606  23.634  -0.949  1.00  9.04           C
ATOM    752  N   SER B 100      33.453  24.937   0.264  1.00  7.51           N
ATOM    753  CA  SER B 100      34.466  25.615  -0.544  1.00 10.72           C
ATOM    754  C   SER B 100      35.495  24.657  -1.118  1.00 13.20           C
ATOM    755  O   SER B 100      36.194  25.002  -2.066  1.00 11.03           O
ATOM    756  CB  SER B 100      35.182  26.706   0.266  1.00 13.39           C
ATOM    757  OG  SER B 100      34.331  27.834   0.410  1.00 16.75           O
ATOM    758  N   ASP B 101      35.595  23.461  -0.534  1.00 11.23           N
ATOM    759  CA  ASP B 101      36.543  22.467  -1.046  1.00 11.94           C
ATOM    760  C   ASP B 101      35.988  21.869  -2.353  1.00 12.90           C
ATOM    761  O   ASP B 101      34.830  22.096  -2.720  1.00 12.77           O
ATOM    762  CB  ASP B 101      36.757  21.356  -0.012  1.00 13.23           C
ATOM    763  CG  ASP B 101      38.105  20.662  -0.168  1.00 14.60           C
ATOM    764  OD1 ASP B 101      38.707  20.729  -1.268  1.00 12.71           O
ATOM    765  OD2 ASP B 101      38.563  20.043   0.813  1.00 17.29           O
ATOM    766  N   GLY B 102      36.812  21.084  -3.036  1.00 12.81           N
ATOM    767  CA  GLY B 102      36.389  20.525  -4.315  1.00 11.53           C
ATOM    768  C   GLY B 102      35.188  19.611  -4.336  1.00 13.98           C
ATOM    769  O   GLY B 102      34.455  19.557  -5.330  1.00 16.26           O
ATOM    770  N   ASN B 103      34.973  18.886  -3.247  1.00 11.01           N
ATOM    771  CA  ASN B 103      33.869  17.942  -3.159  1.00 13.87           C
ATOM    772  C   ASN B 103      32.527  18.665  -3.059  1.00 15.08           C
ATOM    773  O   ASN B 103      31.472  18.063  -3.223  1.00 13.83           O
ATOM    774  CB  ASN B 103      34.087  17.026  -1.960  1.00 22.95           C
ATOM    775  CG  ASN B 103      33.319  15.727  -2.076  1.00 31.15           C
ATOM    776  OD1 ASN B 103      33.176  15.180  -3.170  1.00 28.64           O
ATOM    777  ND2 ASN B 103      32.838  15.218  -0.945  1.00 35.01           N
ATOM    778  N   GLY B 104      32.572  19.962  -2.791  1.00 12.16           N
ATOM    779  CA  GLY B 104      31.347  20.736  -2.716  1.00 10.80           C
ATOM    780  C   GLY B 104      30.328  20.208  -1.732  1.00 10.38           C
ATOM    781  O   GLY B 104      30.681  19.854  -0.613  1.00  8.73           O
ATOM    782  N   MET B 105      29.068  20.150  -2.144  1.00 10.54           N
ATOM    783  CA  MET B 105      28.008  19.694  -1.241  1.00  9.38           C
ATOM    784  C   MET B 105      27.947  18.191  -1.016  1.00  9.94           C
ATOM    785  O   MET B 105      27.138  17.724  -0.238  1.00  9.32           O
ATOM    786  CB  MET B 105      26.645  20.209  -1.713  1.00 10.40           C
ATOM    787  CG  MET B 105      26.436  21.689  -1.431  1.00  7.12           C
ATOM    788  SD  MET B 105      24.740  22.193  -1.767  1.00 10.07           S
ATOM    789  CE  MET B 105      23.917  21.573  -0.279  1.00  8.90           C
ATOM    790  N   ASN B 106      28.819  17.443  -1.685  1.00 10.71           N
ATOM    791  CA  ASN B 106      28.844  15.994  -1.492  1.00 12.74           C
ATOM    792  C   ASN B 106      29.177  15.631  -0.050  1.00 13.75           C
ATOM    793  O   ASN B 106      29.006  14.481   0.357  1.00 12.84           O
ATOM    794  CB  ASN B 106      29.855  15.356  -2.448  1.00  9.50           C
ATOM    795  CG  ASN B 106      29.369  15.372  -3.880  1.00 14.78           C
ATOM    796  OD1 ASN B 106      28.351  14.770  -4.197  1.00 15.74           O
ATOM    797  ND2 ASN B 106      30.083  16.076  -4.745  1.00 18.85           N
ATOM    798  N   ALA B 107      29.665  16.611   0.716  1.00 10.10           N
ATOM    799  CA  ALA B 107      29.982  16.406   2.126  1.00 12.91           C
ATOM    800  C   ALA B 107      28.708  16.040   2.899  1.00 13.82           C
ATOM    801  O   ALA B 107      28.766  15.331   3.896  1.00 15.41           O
ATOM    802  CB  ALA B 107      30.592  17.677   2.716  1.00 12.24           C
ATOM    803  N   TRP B 108      27.569  16.537   2.430  1.00 12.05           N
ATOM    804  CA  TRP B 108      26.277  16.277   3.065  1.00 11.13           C
ATOM    805  C   TRP B 108      25.679  15.017   2.428  1.00 10.56           C
ATOM    806  O   TRP B 108      25.183  15.053   1.301  1.00  9.80           O
ATOM    807  CB  TRP B 108      25.378  17.503   2.892  1.00 10.46           C
ATOM    808  CG  TRP B 108      25.799  18.642   3.796  1.00  9.24           C
ATOM    809  CD1 TRP B 108      25.521  18.774   5.130  1.00 10.17           C
ATOM    810  CD2 TRP B 108      26.642  19.756   3.454  1.00 10.65           C
ATOM    811  NE1 TRP B 108      26.141  19.895   5.645  1.00 12.34           N
ATOM    812  CE2 TRP B 108      26.842  20.511   4.635  1.00 11.65           C
ATOM    813  CE3 TRP B 108      27.262  20.180   2.271  1.00 14.67           C
ATOM    814  CZ2 TRP B 108      27.623  21.680   4.669  1.00  8.94           C
ATOM    815  CZ3 TRP B 108      28.043  21.344   2.302  1.00 12.02           C
ATOM    816  CH2 TRP B 108      28.216  22.074   3.499  1.00 11.98           C
ATOM    817  N   VAL B 109      25.727  13.924   3.172  1.00  7.30           N
ATOM    818  CA  VAL B 109      25.275  12.632   2.654  1.00  9.06           C
ATOM    819  C   VAL B 109      23.783  12.542   2.338  1.00  8.56           C
ATOM    820  O   VAL B 109      23.398  11.913   1.351  1.00 11.04           O
ATOM    821  CB  VAL B 109      25.694  11.494   3.622  1.00 13.18           C
ATOM    822  CG1 VAL B 109      25.335  10.138   3.023  1.00 11.22           C
ATOM    823  CG2 VAL B 109      27.200  11.569   3.881  1.00 14.87           C
ATOM    824  N   ALA B 110      22.942  13.162   3.159  1.00  9.43           N
ATOM    825  CA  ALA B 110      21.505  13.123   2.891  1.00  8.56           C
ATOM    826  C   ALA B 110      21.241  13.939   1.625  1.00  8.68           C
ATOM    827  O   ALA B 110      20.418  13.563   0.780  1.00 12.17           O
ATOM    828  CB  ALA B 110      20.719  13.692   4.078  1.00  7.53           C
ATOM    829  N   TRP B 111      21.948  15.058   1.482  1.00 10.95           N
ATOM    830  CA  TRP B 111      21.793  15.882   0.281  1.00  7.03           C
ATOM    831  C   TRP B 111      22.220  15.041  -0.919  1.00  8.02           C
ATOM    832  O   TRP B 111      21.561  15.010  -1.953  1.00 13.14           O
ATOM    833  CB  TRP B 111      22.691  17.129   0.354  1.00  7.66           C
ATOM    834  CG  TRP B 111      22.752  17.891  -0.962  1.00  8.80           C
ATOM    835  CD1 TRP B 111      21.861  18.831  -1.408  1.00  9.74           C
ATOM    836  CD2 TRP B 111      23.719  17.729  -2.006  1.00  8.51           C
ATOM    837  NE1 TRP B 111      22.214  19.259  -2.670  1.00 10.01           N
ATOM    838  CE2 TRP B 111      23.355  18.596  -3.064  1.00 11.40           C
ATOM    839  CE3 TRP B 111      24.868  16.928  -2.162  1.00  8.65           C
ATOM    840  CZ2 TRP B 111      24.090  18.690  -4.254  1.00 13.18           C
ATOM    841  CZ3 TRP B 111      25.603  17.024  -3.343  1.00 10.93           C
ATOM    842  CH2 TRP B 111      25.204  17.900  -4.374  1.00 14.48           C
ATOM    843  N   ARG B 112      23.341  14.342  -0.780  1.00 10.34           N
ATOM    844  CA  ARG B 112      23.840  13.539  -1.893  1.00 12.18           C
ATOM    845  C   ARG B 112      22.837  12.486  -2.338  1.00 16.13           C
ATOM    846  O   ARG B 112      22.606  12.283  -3.536  1.00 11.23           O
ATOM    847  CB  ARG B 112      25.157  12.855  -1.491  1.00 16.58           C
ATOM    848  CG  ARG B 112      25.929  12.243  -2.649  1.00 20.79           C
ATOM    849  CD  ARG B 112      27.222  11.588  -2.172  1.00 18.43           C
ATOM    850  NE  ARG B 112      28.011  11.075  -3.294  1.00 33.65           N
ATOM    851  N   ASN B 113      22.212  11.828  -1.369  1.00 11.98           N
ATOM    852  CA  ASN B 113      21.272  10.770  -1.701  1.00 16.90           C
ATOM    853  C   ASN B 113      19.834  11.161  -1.975  1.00 15.47           C
ATOM    854  O   ASN B 113      19.093  10.380  -2.565  1.00 13.56           O
ATOM    855  CB  ASN B 113      21.313   9.697  -0.616  1.00 18.92           C
ATOM    856  CG  ASN B 113      22.595   8.882  -0.663  1.00 24.52           C
ATOM    857  OD1 ASN B 113      23.409   8.939   0.245  1.00 22.68           O
ATOM    858  ND2 ASN B 113      22.782   8.131  -1.745  1.00 27.66           N
ATOM    859  N   ARG B 114      19.444  12.357  -1.553  1.00 10.24           N
ATOM    860  CA  ARG B 114      18.065  12.817  -1.743  1.00 10.59           C
ATOM    861  C   ARG B 114      17.879  14.048  -2.624  1.00 13.96           C
ATOM    862  O   ARG B 114      16.814  14.235  -3.215  1.00 14.03           O
ATOM    863  CB  ARG B 114      17.450  13.122  -0.368  1.00 10.89           C
ATOM    864  CG  ARG B 114      17.300  11.907   0.555  1.00 12.16           C
ATOM    865  CD  ARG B 114      16.251  10.932   0.040  1.00 12.26           C
ATOM    866  NE  ARG B 114      16.076   9.803   0.964  1.00  9.82           N
ATOM    867  CZ  ARG B 114      15.259   8.776   0.734  1.00 17.78           C
ATOM    868  NH1 ARG B 114      14.548   8.733  -0.383  1.00 12.80           N
ATOM    869  NH2 ARG B 114      15.167   7.794   1.621  1.00 13.05           N
ATOM    870  N   CYS B 115      18.919  14.881  -2.729  1.00 10.86           N
ATOM    871  CA  CYS B 115      18.827  16.141  -3.479  1.00 12.46           C
ATOM    872  C   CYS B 115      19.657  16.263  -4.746  1.00 11.01           C
ATOM    873  O   CYS B 115      19.185  16.783  -5.756  1.00 11.24           O
ATOM    874  CB  CYS B 115      19.246  17.302  -2.581  1.00 10.64           C
ATOM    875  SG  CYS B 115      18.348  17.417  -1.016  1.00 11.24           S
ATOM    876  N   LYS B 116      20.902  15.839  -4.665  1.00 10.47           N
ATOM    877  CA  LYS B 116      21.815  15.947  -5.798  1.00 10.23           C
ATOM    878  C   LYS B 116      21.196  15.416  -7.089  1.00 14.66           C
ATOM    879  O   LYS B 116      20.668  14.313  -7.128  1.00 15.23           O
ATOM    880  CB  LYS B 116      23.111  15.190  -5.499  1.00 10.93           C
ATOM    881  CG  LYS B 116      24.166  15.303  -6.585  1.00 14.12           C
ATOM    882  CD  LYS B 116      25.426  14.527  -6.221  1.00 14.66           C
ATOM    883  CE  LYS B 116      26.521  14.751  -7.266  1.00 19.43           C
ATOM    884  NZ  LYS B 116      27.790  14.077  -6.874  1.00 22.11           N
ATOM    885  N   GLY B 117      21.265  16.237  -8.136  1.00 15.79           N
ATOM    886  CA  GLY B 117      20.746  15.829  -9.430  1.00 19.04           C
ATOM    887  C   GLY B 117      19.240  15.931  -9.612  1.00 22.70           C
ATOM    888  O   GLY B 117      18.739  15.657 -10.698  1.00 22.17           O
ATOM    889  N   THR B 118      18.518  16.321  -8.565  1.00 14.10           N
ATOM    890  CA  THR B 118      17.062  16.429  -8.679  1.00 12.33           C
ATOM    891  C   THR B 118      16.664  17.877  -8.944  1.00 14.04           C
ATOM    892  O   THR B 118      17.517  18.762  -8.969  1.00 12.80           O
ATOM    893  CB  THR B 118      16.378  15.949  -7.395  1.00 13.84           C
ATOM    894  OG1 THR B 118      16.564  16.913  -6.357  1.00 10.74           O
ATOM    895  CG2 THR B 118      16.981  14.605  -6.957  1.00 11.79           C
ATOM    896  N   ASP B 119      15.366  18.104  -9.154  1.00 13.39           N
ATOM    897  CA  ASP B 119      14.832  19.436  -9.412  1.00 12.79           C
ATOM    898  C   ASP B 119      14.799  20.216  -8.094  1.00 14.32           C
ATOM    899  O   ASP B 119      13.725  20.450  -7.529  1.00 13.88           O
ATOM    900  CB  ASP B 119      13.423  19.310 -10.001  1.00 14.53           C
ATOM    901  CG  ASP B 119      12.781  20.658 -10.290  1.00 19.05           C
ATOM    902  OD1 ASP B 119      13.518  21.660 -10.378  1.00 14.20           O
ATOM    903  OD2 ASP B 119      11.539  20.696 -10.446  1.00 14.68           O
ATOM    904  N   VAL B 120      15.969  20.624  -7.620  1.00  9.70           N
ATOM    905  CA  VAL B 120      16.063  21.335  -6.343  1.00 13.43           C
ATOM    906  C   VAL B 120      15.412  22.721  -6.305  1.00 12.23           C
ATOM    907  O   VAL B 120      15.104  23.235  -5.231  1.00 10.65           O
ATOM    908  CB  VAL B 120      17.535  21.453  -5.864  1.00 15.16           C
ATOM    909  CG1 VAL B 120      18.131  20.069  -5.656  1.00  8.15           C
ATOM    910  CG2 VAL B 120      18.355  22.240  -6.876  1.00 15.46           C
ATOM    911  N   GLN B 121      15.188  23.340  -7.467  1.00 13.67           N
ATOM    912  CA  GLN B 121      14.556  24.661  -7.437  1.00 14.21           C
ATOM    913  C   GLN B 121      13.144  24.561  -6.860  1.00 13.86           C
ATOM    914  O   GLN B 121      12.603  25.534  -6.341  1.00 10.97           O
ATOM    915  CB  GLN B 121      14.488  25.277  -8.831  1.00 17.44           C
ATOM    916  CG  GLN B 121      14.318  26.793  -8.774  1.00 30.77           C
ATOM    917  CD  GLN B 121      14.117  27.421 -10.135  1.00 34.50           C
ATOM    918  OE1 GLN B 121      14.785  27.059 -11.101  1.00 40.62           O
ATOM    919  NE2 GLN B 121      13.201  28.378 -10.211  1.00 38.97           N
ATOM    920  N   ALA B 122      12.535  23.378  -6.956  1.00 10.32           N
ATOM    921  CA  ALA B 122      11.194  23.183  -6.407  1.00 11.94           C
ATOM    922  C   ALA B 122      11.157  23.583  -4.922  1.00 13.67           C
ATOM    923  O   ALA B 122      10.138  24.069  -4.417  1.00 11.95           O
ATOM    924  CB  ALA B 122      10.786  21.715  -6.547  1.00 11.14           C
ATOM    925  N   TRP B 123      12.277  23.381  -4.229  1.00 11.57           N
ATOM    926  CA  TRP B 123      12.327  23.690  -2.794  1.00 10.18           C
ATOM    927  C   TRP B 123      12.203  25.157  -2.416  1.00  9.51           C
ATOM    928  O   TRP B 123      12.033  25.483  -1.232  1.00 13.05           O
ATOM    929  CB  TRP B 123      13.588  23.079  -2.169  1.00 13.14           C
ATOM    930  CG  TRP B 123      13.479  21.591  -2.094  1.00 11.24           C
ATOM    931  CD1 TRP B 123      13.897  20.683  -3.032  1.00 14.61           C
ATOM    932  CD2 TRP B 123      12.768  20.843  -1.106  1.00 12.00           C
ATOM    933  NE1 TRP B 123      13.482  19.417  -2.682  1.00 14.58           N
ATOM    934  CE2 TRP B 123      12.797  19.494  -1.495  1.00 13.53           C
ATOM    935  CE3 TRP B 123      12.123  21.200   0.092  1.00 11.65           C
ATOM    936  CZ2 TRP B 123      12.171  18.483  -0.752  1.00 17.71           C
ATOM    937  CZ3 TRP B 123      11.504  20.197   0.837  1.00 16.67           C
ATOM    938  CH2 TRP B 123      11.540  18.855   0.410  1.00 13.33           C
ATOM    939  N   ILE B 124      12.288  26.060  -3.392  1.00 11.47           N
ATOM    940  CA  ILE B 124      12.126  27.470  -3.081  1.00 10.06           C
ATOM    941  C   ILE B 124      10.916  28.089  -3.791  1.00 13.72           C
ATOM    942  O   ILE B 124      10.653  29.286  -3.665  1.00 11.95           O
ATOM    943  CB  ILE B 124      13.387  28.294  -3.422  1.00 15.28           C
ATOM    944  CG1 ILE B 124      13.684  28.239  -4.921  1.00 16.03           C
ATOM    945  CG2 ILE B 124      14.568  27.783  -2.606  1.00 10.67           C
ATOM    946  CD1 ILE B 124      14.676  29.300  -5.360  1.00 19.48           C
ATOM    947  N   ARG B 125      10.172  27.277  -4.531  1.00  9.97           N
ATOM    948  CA  ARG B 125       8.987  27.788  -5.226  1.00 14.11           C
ATOM    949  C   ARG B 125       7.860  28.049  -4.235  1.00 16.60           C
ATOM    950  O   ARG B 125       7.675  27.292  -3.273  1.00 13.93           O
ATOM    951  CB  ARG B 125       8.526  26.801  -6.294  1.00 11.87           C
ATOM    952  CG  ARG B 125       9.456  26.724  -7.507  1.00 13.14           C
ATOM    953  CD  ARG B 125       8.935  25.763  -8.564  1.00  9.64           C
ATOM    954  NE  ARG B 125       9.887  25.547  -9.652  1.00 11.36           N
ATOM    955  CZ  ARG B 125      10.170  26.423 -10.615  1.00 17.70           C
ATOM    956  NH1 ARG B 125       9.569  27.610 -10.662  1.00 12.16           N
ATOM    957  NH2 ARG B 125      11.040  26.089 -11.568  1.00 15.46           N
ATOM    958  N   GLY B 126       7.111  29.118  -4.471  1.00 15.75           N
ATOM    959  CA  GLY B 126       6.012  29.474  -3.590  1.00 15.92           C
ATOM    960  C   GLY B 126       6.489  30.362  -2.464  1.00 17.20           C
ATOM    961  O   GLY B 126       5.699  30.835  -1.644  1.00 16.67           O
ATOM    962  N   CYS B 127       7.798  30.597  -2.422  1.00 15.94           N
ATOM    963  CA  CYS B 127       8.392  31.419  -1.383  1.00 13.46           C
ATOM    964  C   CYS B 127       8.610  32.859  -1.837  1.00 17.56           C
ATOM    965  O   CYS B 127       8.994  33.097  -2.980  1.00 20.25           O
ATOM    966  CB  CYS B 127       9.748  30.847  -0.986  1.00 13.73           C
ATOM    967  SG  CYS B 127       9.736  29.124  -0.400  1.00 16.44           S
ATOM    968  N   ARG B 128       8.377  33.805  -0.941  1.00 22.99           N
ATOM    969  CA  ARG B 128       8.592  35.214  -1.247  1.00 28.43           C
ATOM    970  C   ARG B 128      10.055  35.455  -0.883  1.00 29.00           C
ATOM    971  O   ARG B 128      10.408  35.459   0.293  1.00 35.13           O
ATOM    972  CB  ARG B 128       7.677  36.092  -0.385  1.00 32.82           C
ATOM    973  N   LEU B 129      10.900  35.625  -1.888  1.00 29.01           N
ATOM    974  CA  LEU B 129      12.327  35.815  -1.643  1.00 32.75           C
ATOM    975  C   LEU B 129      12.867  37.037  -2.370  1.00 36.32           C
ATOM    976  O   LEU B 129      12.101  37.637  -3.149  1.00 35.67           O
ATOM    977  CB  LEU B 129      13.102  34.574  -2.099  1.00 27.51           C
ATOM    978  CG  LEU B 129      12.666  33.223  -1.514  1.00 28.88           C
ATOM    979  CD1 LEU B 129      13.401  32.107  -2.221  1.00 32.71           C
ATOM    980  CD2 LEU B 129      12.950  33.185  -0.018  1.00 33.24           C
ATOM    981  OXT LEU B 129      14.060  37.359  -2.154  1.00 34.03           O
ATOM    982  N   VAL A   2      14.852  -5.137  -2.812  1.00 23.38           N
ATOM    983  CA  VAL A   2      15.100  -5.346  -1.349  1.00 23.13           C
ATOM    984  C   VAL A   2      13.800  -5.549  -0.576  1.00 27.45           C
ATOM    985  O   VAL A   2      12.833  -4.813  -0.772  1.00 30.10           O
ATOM    986  CB  VAL A   2      15.871  -4.146  -0.722  1.00 24.40           C
ATOM    987  CG1 VAL A   2      16.028  -4.341   0.788  1.00 20.50           C
ATOM    988  CG2 VAL A   2      17.233  -4.010  -1.368  1.00 20.48           C
ATOM    989  N   GLN A   3      13.784  -6.550   0.301  1.00 22.03           N
ATOM    990  CA  GLN A   3      12.609  -6.842   1.120  1.00 24.54           C
ATOM    991  C   GLN A   3      13.026  -6.984   2.587  1.00 19.35           C
ATOM    992  O   GLN A   3      14.150  -7.395   2.875  1.00 20.93           O
ATOM    993  CB  GLN A   3      11.929  -8.131   0.644  1.00 24.96           C
ATOM    994  N   LEU A   4      12.130  -6.622   3.500  1.00 19.11           N
ATOM    995  CA  LEU A   4      12.411  -6.714   4.936  1.00 19.56           C
ATOM    996  C   LEU A   4      11.355  -7.543   5.648  1.00 22.65           C
ATOM    997  O   LEU A   4      10.157  -7.373   5.409  1.00 24.60           O
ATOM    998  CB  LEU A   4      12.424  -5.325   5.586  1.00 22.28           C
ATOM    999  CG  LEU A   4      13.336  -4.218   5.070  1.00 23.38           C
ATOM   1000  CD1 LEU A   4      13.333  -3.084   6.090  1.00 25.00           C
ATOM   1001  CD2 LEU A   4      14.745  -4.737   4.880  1.00 30.06           C
ATOM   1002  N   VAL A   5      11.795  -8.441   6.517  1.00 18.55           N
ATOM   1003  CA  VAL A   5      10.856  -9.247   7.279  1.00 18.51           C
ATOM   1004  C   VAL A   5      11.165  -8.999   8.750  1.00 18.59           C
ATOM   1005  O   VAL A   5      12.281  -9.259   9.217  1.00 17.65           O
ATOM   1006  CB  VAL A   5      10.972 -10.739   6.955  1.00 19.54           C
ATOM   1007  CG1 VAL A   5       9.975 -11.524   7.801  1.00 24.33           C
ATOM   1008  CG2 VAL A   5      10.698 -10.968   5.467  1.00 23.15           C
ATOM   1009  N   GLU A   6      10.176  -8.484   9.461  1.00 16.56           N
ATOM   1010  CA  GLU A   6      10.320  -8.157  10.870  1.00 14.93           C
ATOM   1011  C   GLU A   6       9.493  -9.065  11.758  1.00 20.80           C
ATOM   1012  O   GLU A   6       8.439  -9.556  11.348  1.00 19.77           O
ATOM   1013  CB  GLU A   6       9.865  -6.726  11.120  1.00 17.99           C
ATOM   1014  CG  GLU A   6      10.653  -5.666  10.376  1.00 15.22           C
ATOM   1015  CD  GLU A   6       9.909  -4.347  10.340  1.00 19.99           C
ATOM   1016  OE1 GLU A   6       9.129  -4.139   9.395  1.00 22.95           O
ATOM   1017  OE2 GLU A   6      10.081  -3.537  11.271  1.00 19.66           O
ATOM   1018  N   SER A   7       9.961  -9.265  12.980  1.00 17.41           N
ATOM   1019  CA  SER A   7       9.218 -10.079  13.926  1.00 23.03           C
ATOM   1020  C   SER A   7       9.520  -9.632  15.350  1.00 21.78           C
ATOM   1021  O   SER A   7      10.502  -8.923  15.601  1.00 17.23           O
ATOM   1022  CB  SER A   7       9.529 -11.565  13.735  1.00 26.78           C
ATOM   1023  OG  SER A   7      10.891 -11.853  13.971  1.00 32.40           O
ATOM   1024  N   GLY A   8       8.656 -10.042  16.270  1.00 20.79           N
ATOM   1025  CA  GLY A   8       8.826  -9.661  17.659  1.00 22.69           C
ATOM   1026  C   GLY A   8       7.920  -8.488  17.956  1.00 25.94           C
ATOM   1027  O   GLY A   8       7.225  -7.992  17.068  1.00 26.63           O
ATOM   1028  N   GLY A   9       7.932  -8.030  19.198  1.00 27.64           N
ATOM   1029  CA  GLY A   9       7.087  -6.913  19.566  1.00 26.61           C
ATOM   1030  C   GLY A   9       5.937  -7.413  20.420  1.00 27.15           C
ATOM   1031  O   GLY A   9       5.878  -8.591  20.754  1.00 27.45           O
ATOM   1032  N   GLY A  10       5.030  -6.513  20.764  1.00 26.84           N
ATOM   1033  CA  GLY A  10       3.900  -6.909  21.586  1.00 28.49           C
ATOM   1034  C   GLY A  10       3.796  -6.088  22.854  1.00 27.27           C
ATOM   1035  O   GLY A  10       4.346  -4.986  22.943  1.00 17.55           O
ATOM   1036  N   SER A  11       3.092  -6.630  23.837  1.00 25.61           N
ATOM   1037  CA  SER A  11       2.902  -5.941  25.102  1.00 26.86           C
ATOM   1038  C   SER A  11       3.783  -6.528  26.183  1.00 24.70           C
ATOM   1039  O   SER A  11       4.095  -7.720  26.170  1.00 29.02           O
ATOM   1040  CB  SER A  11       1.436  -6.033  25.530  1.00 31.21           C
ATOM   1041  OG  SER A  11       0.600  -5.421  24.564  1.00 34.41           O
ATOM   1042  N   VAL A  12       4.206  -5.686  27.112  1.00 25.33           N
ATOM   1043  CA  VAL A  12       5.050  -6.131  28.210  1.00 25.62           C
ATOM   1044  C   VAL A  12       4.963  -5.078  29.293  1.00 22.86           C
ATOM   1045  O   VAL A  12       4.656  -3.919  29.014  1.00 25.05           O
ATOM   1046  CB  VAL A  12       6.523  -6.297  27.762  1.00 30.94           C
ATOM   1047  CG1 VAL A  12       7.099  -4.953  27.346  1.00 28.81           C
ATOM   1048  CG2 VAL A  12       7.345  -6.909  28.889  1.00 33.21           C
ATOM   1049  N   GLN A  13       5.205  -5.482  30.540  1.00 24.99           N
ATOM   1050  CA  GLN A  13       5.154  -4.545  31.642  1.00 24.18           C
ATOM   1051  C   GLN A  13       6.483  -3.815  31.757  1.00 21.52           C
ATOM   1052  O   GLN A  13       7.528  -4.348  31.386  1.00 19.57           O
ATOM   1053  CB  GLN A  13       4.855  -5.273  32.962  1.00 32.78           C
ATOM   1054  CG  GLN A  13       3.439  -5.842  33.047  1.00 40.66           C
ATOM   1055  CD  GLN A  13       3.156  -6.508  34.383  1.00 47.59           C
ATOM   1056  NE2 GLN A  13       3.973  -6.200  35.386  1.00 51.90           N
ATOM   1057  N   ALA A  14       6.427  -2.593  32.269  1.00 19.42           N
ATOM   1058  CA  ALA A  14       7.619  -1.780  32.441  1.00 20.30           C
ATOM   1059  C   ALA A  14       8.669  -2.558  33.220  1.00 21.46           C
ATOM   1060  O   ALA A  14       8.342  -3.288  34.161  1.00 20.19           O
ATOM   1061  CB  ALA A  14       7.271  -0.494  33.175  1.00 22.94           C
ATOM   1062  N   GLY A  15       9.922  -2.394  32.824  1.00 19.31           N
ATOM   1063  CA  GLY A  15      11.007  -3.087  33.490  1.00 17.80           C
ATOM   1064  C   GLY A  15      11.356  -4.390  32.796  1.00 15.46           C
ATOM   1065  O   GLY A  15      12.411  -4.961  33.052  1.00 17.53           O
ATOM   1066  N   GLY A  16      10.474  -4.837  31.909  1.00 13.71           N
ATOM   1067  CA  GLY A  16      10.695  -6.091  31.197  1.00 16.03           C
ATOM   1068  C   GLY A  16      11.494  -5.928  29.916  1.00 13.88           C
ATOM   1069  O   GLY A  16      12.081  -4.873  29.681  1.00 14.78           O
ATOM   1070  N   SER A  17      11.506  -6.963  29.094  1.00 12.17           N
ATOM   1071  CA  SER A  17      12.266  -6.920  27.844  1.00 12.96           C
ATOM   1072  C   SER A  17      11.503  -7.511  26.665  1.00 17.59           C
ATOM   1073  O   SER A  17      10.517  -8.227  26.848  1.00 15.04           O
ATOM   1074  CB  SER A  17      13.583  -7.683  28.002  1.00 16.36           C
ATOM   1075  OG  SER A  17      13.339  -9.053  28.278  1.00 19.21           O
ATOM   1076  N   LEU A  18      11.978  -7.188  25.467  1.00 14.37           N
ATOM   1077  CA  LEU A  18      11.416  -7.692  24.211  1.00 17.41           C
ATOM   1078  C   LEU A  18      12.562  -7.737  23.212  1.00 16.24           C
ATOM   1079  O   LEU A  18      13.510  -6.968  23.317  1.00 15.82           O
ATOM   1080  CB  LEU A  18      10.341  -6.757  23.670  1.00 16.39           C
ATOM   1081  CG  LEU A  18       8.969  -6.725  24.329  1.00 23.67           C
ATOM   1082  CD1 LEU A  18       8.148  -5.609  23.699  1.00 22.79           C
ATOM   1083  CD2 LEU A  18       8.280  -8.076  24.157  1.00 28.33           C
ATOM   1084  N   ARG A  19      12.478  -8.646  22.239  1.00 12.97           N
ATOM   1085  CA  ARG A  19      13.513  -8.726  21.220  1.00 13.72           C
ATOM   1086  C   ARG A  19      12.846  -8.635  19.853  1.00 16.82           C
ATOM   1087  O   ARG A  19      11.851  -9.312  19.607  1.00 13.87           O
ATOM   1088  CB  ARG A  19      14.270 -10.051  21.324  1.00 14.98           C
ATOM   1089  CG  ARG A  19      15.482 -10.174  20.395  1.00 20.33           C
ATOM   1090  CD  ARG A  19      16.052 -11.592  20.500  1.00 28.55           C
ATOM   1091  NE  ARG A  19      17.269 -11.819  19.720  1.00 28.87           N
ATOM   1092  CZ  ARG A  19      18.482 -11.396  20.068  1.00 34.20           C
ATOM   1093  NH1 ARG A  19      19.522 -11.663  19.287  1.00 34.53           N
ATOM   1094  NH2 ARG A  19      18.661 -10.711  21.189  1.00 30.06           N
ATOM   1095  N   LEU A  20      13.385  -7.785  18.987  1.00 12.36           N
ATOM   1096  CA  LEU A  20      12.844  -7.640  17.640  1.00 13.65           C
ATOM   1097  C   LEU A  20      13.889  -8.182  16.688  1.00 13.21           C
ATOM   1098  O   LEU A  20      15.073  -8.167  17.004  1.00 13.25           O
ATOM   1099  CB  LEU A  20      12.618  -6.163  17.291  1.00 12.31           C
ATOM   1100  CG  LEU A  20      11.842  -5.315  18.294  1.00 14.24           C
ATOM   1101  CD1 LEU A  20      11.646  -3.906  17.725  1.00 15.25           C
ATOM   1102  CD2 LEU A  20      10.508  -5.977  18.585  1.00 15.97           C
ATOM   1103  N   SER A  21      13.458  -8.655  15.528  1.00 10.18           N
ATOM   1104  CA  SER A  21      14.424  -9.132  14.556  1.00 11.25           C
ATOM   1105  C   SER A  21      14.041  -8.575  13.205  1.00 10.12           C
ATOM   1106  O   SER A  21      12.887  -8.226  12.962  1.00 11.99           O
ATOM   1107  CB  SER A  21      14.453 -10.669  14.514  1.00 17.94           C
ATOM   1108  OG  SER A  21      13.233 -11.170  14.027  1.00 25.67           O
ATOM   1109  N   CYS A  22      15.021  -8.483  12.323  1.00 10.98           N
ATOM   1110  CA  CYS A  22      14.780  -7.942  10.999  1.00 14.11           C
ATOM   1111  C   CYS A  22      15.681  -8.637  10.000  1.00 13.45           C
ATOM   1112  O   CYS A  22      16.898  -8.559  10.120  1.00 15.04           O
ATOM   1113  CB  CYS A  22      15.109  -6.454  10.989  1.00 15.28           C
ATOM   1114  SG  CYS A  22      14.773  -5.654   9.387  1.00 14.68           S
ATOM   1115  N   ALA A  23      15.088  -9.304   9.016  1.00 15.38           N
ATOM   1116  CA  ALA A  23      15.855 -10.006   7.997  1.00 15.28           C
ATOM   1117  C   ALA A  23      15.692  -9.296   6.655  1.00 16.81           C
ATOM   1118  O   ALA A  23      14.581  -9.014   6.219  1.00 16.80           O
ATOM   1119  CB  ALA A  23      15.383 -11.461   7.888  1.00 18.28           C
ATOM   1120  N   VAL A  24      16.814  -9.023   6.002  1.00 16.05           N
ATOM   1121  CA  VAL A  24      16.797  -8.331   4.719  1.00 16.55           C
ATOM   1122  C   VAL A  24      17.199  -9.249   3.567  1.00 17.46           C
ATOM   1123  O   VAL A  24      17.998 -10.167   3.728  1.00 19.72           O
ATOM   1124  CB  VAL A  24      17.777  -7.139   4.739  1.00 21.48           C
ATOM   1125  CG1 VAL A  24      17.713  -6.391   3.423  1.00 19.97           C
ATOM   1126  CG2 VAL A  24      17.447  -6.213   5.904  1.00 21.43           C
ATOM   1127  N   SER A  25      16.631  -8.998   2.394  1.00 18.40           N
ATOM   1128  CA  SER A  25      16.989  -9.774   1.217  1.00 20.97           C
ATOM   1129  C   SER A  25      16.935  -8.821   0.033  1.00 21.28           C
ATOM   1130  O   SER A  25      16.178  -7.859   0.041  1.00 25.54           O
ATOM   1131  CB  SER A  25      16.017 -10.947   1.016  1.00 22.55           C
ATOM   1132  OG  SER A  25      14.700 -10.498   0.779  1.00 28.89           O
ATOM   1133  N   GLY A  26      17.767  -9.068  -0.975  1.00 20.27           N
ATOM   1134  CA  GLY A  26      17.753  -8.200  -2.134  1.00 22.00           C
ATOM   1135  C   GLY A  26      19.020  -7.402  -2.386  1.00 18.98           C
ATOM   1136  O   GLY A  26      19.195  -6.876  -3.484  1.00 22.53           O
ATOM   1137  N   TYR A  27      19.888  -7.277  -1.384  1.00 20.47           N
ATOM   1138  CA  TYR A  27      21.138  -6.536  -1.585  1.00 19.97           C
ATOM   1139  C   TYR A  27      22.173  -7.421  -2.279  1.00 20.76           C
ATOM   1140  O   TYR A  27      22.186  -8.636  -2.086  1.00 22.94           O
ATOM   1141  CB  TYR A  27      21.721  -6.060  -0.250  1.00 18.56           C
ATOM   1142  CG  TYR A  27      21.087  -4.798   0.294  1.00 17.15           C
ATOM   1143  CD1 TYR A  27      20.169  -4.853   1.346  1.00 15.37           C
ATOM   1144  CD2 TYR A  27      21.434  -3.552  -0.215  1.00 16.62           C
ATOM   1145  CE1 TYR A  27      19.621  -3.692   1.881  1.00 12.35           C
ATOM   1146  CE2 TYR A  27      20.886  -2.380   0.310  1.00 16.19           C
ATOM   1147  CZ  TYR A  27      19.986  -2.463   1.363  1.00 13.04           C
ATOM   1148  OH  TYR A  27      19.472  -1.314   1.899  1.00 17.11           O
ATOM   1149  N   LYS A  28      23.047  -6.801  -3.069  1.00 19.82           N
ATOM   1150  CA  LYS A  28      24.071  -7.547  -3.802  1.00 24.67           C
ATOM   1151  C   LYS A  28      25.330  -7.757  -2.974  1.00 22.93           C
ATOM   1152  O   LYS A  28      26.213  -8.525  -3.350  1.00 21.10           O
ATOM   1153  CB  LYS A  28      24.415  -6.822  -5.107  1.00 27.40           C
ATOM   1154  N   ASP A  29      25.425  -7.056  -1.852  1.00 21.71           N
ATOM   1155  CA  ASP A  29      26.570  -7.197  -0.966  1.00 20.23           C
ATOM   1156  C   ASP A  29      26.119  -6.799   0.425  1.00 17.49           C
ATOM   1157  O   ASP A  29      24.929  -6.577   0.645  1.00 17.02           O
ATOM   1158  CB  ASP A  29      27.739  -6.324  -1.428  1.00 20.52           C
ATOM   1159  CG  ASP A  29      27.357  -4.877  -1.617  1.00 26.14           C
ATOM   1160  OD1 ASP A  29      26.663  -4.320  -0.743  1.00 18.83           O
ATOM   1161  OD2 ASP A  29      27.764  -4.286  -2.638  1.00 27.18           O
ATOM   1162  N   ARG A  30      27.051  -6.696   1.363  1.00 16.24           N
ATOM   1163  CA  ARG A  30      26.686  -6.338   2.733  1.00 17.03           C
ATOM   1164  C   ARG A  30      27.012  -4.881   3.066  1.00 16.47           C
ATOM   1165  O   ARG A  30      26.988  -4.478   4.222  1.00 17.03           O
ATOM   1166  CB  ARG A  30      27.394  -7.298   3.686  1.00 22.25           C
ATOM   1167  CG  ARG A  30      26.944  -8.739   3.441  1.00 29.52           C
ATOM   1168  CD  ARG A  30      27.987  -9.764   3.818  1.00 36.32           C
ATOM   1169  NE  ARG A  30      27.571 -11.094   3.384  1.00 39.14           N
ATOM   1170  CZ  ARG A  30      28.338 -12.184   3.446  1.00 44.04           C
ATOM   1171  NH1 ARG A  30      29.569 -12.106   3.928  1.00 42.35           N
ATOM   1172  NH2 ARG A  30      27.867 -13.348   3.016  1.00 43.46           N
ATOM   1173  N   ASN A  31      27.281  -4.094   2.036  1.00 14.11           N
ATOM   1174  CA  ASN A  31      27.635  -2.689   2.209  1.00 13.66           C
ATOM   1175  C   ASN A  31      26.400  -1.800   2.350  1.00 11.19           C
ATOM   1176  O   ASN A  31      26.103  -0.996   1.473  1.00 14.90           O
ATOM   1177  CB  ASN A  31      28.488  -2.235   1.012  1.00 16.58           C
ATOM   1178  CG  ASN A  31      29.038  -0.835   1.182  1.00 24.45           C
ATOM   1179  OD1 ASN A  31      29.519  -0.464   2.257  1.00 20.52           O
ATOM   1180  ND2 ASN A  31      28.993  -0.048   0.108  1.00 23.90           N
ATOM   1181  N   TYR A  32      25.674  -1.965   3.457  1.00 10.59           N
ATOM   1182  CA  TYR A  32      24.474  -1.156   3.706  1.00 10.13           C
ATOM   1183  C   TYR A  32      24.256  -1.010   5.206  1.00 10.85           C
ATOM   1184  O   TYR A  32      24.912  -1.681   6.005  1.00 12.54           O
ATOM   1185  CB  TYR A  32      23.238  -1.801   3.045  1.00 12.12           C
ATOM   1186  CG  TYR A  32      22.880  -3.193   3.541  1.00 11.22           C
ATOM   1187  CD1 TYR A  32      22.043  -3.368   4.648  1.00 13.72           C
ATOM   1188  CD2 TYR A  32      23.384  -4.326   2.904  1.00 12.86           C
ATOM   1189  CE1 TYR A  32      21.713  -4.654   5.104  1.00 12.90           C
ATOM   1190  CE2 TYR A  32      23.061  -5.612   3.352  1.00 15.21           C
ATOM   1191  CZ  TYR A  32      22.229  -5.767   4.447  1.00 19.41           C
ATOM   1192  OH  TYR A  32      21.930  -7.035   4.896  1.00 16.94           O
ATOM   1193  N   CYS A  33      23.340  -0.118   5.581  1.00  7.27           N
ATOM   1194  CA  CYS A  33      23.022   0.151   6.973  1.00  7.35           C
ATOM   1195  C   CYS A  33      21.707  -0.499   7.408  1.00  9.52           C
ATOM   1196  O   CYS A  33      20.810  -0.688   6.588  1.00 10.64           O
ATOM   1197  CB  CYS A  33      22.884   1.668   7.181  1.00  6.64           C
ATOM   1198  SG  CYS A  33      24.417   2.582   6.873  1.00  9.97           S
ATOM   1199  N   MET A  34      21.606  -0.823   8.689  1.00  9.34           N
ATOM   1200  CA  MET A  34      20.375  -1.378   9.254  1.00 11.41           C
ATOM   1201  C   MET A  34      20.110  -0.649  10.562  1.00 13.61           C
ATOM   1202  O   MET A  34      21.035  -0.321  11.304  1.00 13.44           O
ATOM   1203  CB  MET A  34      20.506  -2.879   9.559  1.00 11.98           C
ATOM   1204  CG  MET A  34      20.650  -3.757   8.341  1.00 13.93           C
ATOM   1205  SD  MET A  34      20.523  -5.505   8.801  1.00 14.29           S
ATOM   1206  CE  MET A  34      18.790  -5.674   8.979  1.00 13.88           C
ATOM   1207  N   GLY A  35      18.834  -0.391  10.846  1.00 10.49           N
ATOM   1208  CA  GLY A  35      18.525   0.280  12.087  1.00 12.58           C
ATOM   1209  C   GLY A  35      17.061   0.205  12.433  1.00 11.70           C
ATOM   1210  O   GLY A  35      16.247  -0.280  11.632  1.00 10.14           O
ATOM   1211  N   TRP A  36      16.729   0.674  13.628  1.00 11.85           N
ATOM   1212  CA  TRP A  36      15.345   0.702  14.075  1.00 10.87           C
ATOM   1213  C   TRP A  36      14.972   2.139  14.356  1.00 13.57           C
ATOM   1214  O   TRP A  36      15.743   2.900  14.953  1.00 12.13           O
ATOM   1215  CB  TRP A  36      15.148  -0.135  15.338  1.00 12.29           C
ATOM   1216  CG  TRP A  36      14.607  -1.501  15.040  1.00 13.49           C
ATOM   1217  CD1 TRP A  36      13.303  -1.839  14.848  1.00 12.17           C
ATOM   1218  CD2 TRP A  36      15.360  -2.686  14.871  1.00 11.20           C
ATOM   1219  NE1 TRP A  36      13.197  -3.170  14.558  1.00 15.86           N
ATOM   1220  CE2 TRP A  36      14.454  -3.723  14.547  1.00 14.67           C
ATOM   1221  CE3 TRP A  36      16.733  -2.984  14.914  1.00 11.94           C
ATOM   1222  CZ2 TRP A  36      14.858  -5.033  14.323  1.00 13.83           C
ATOM   1223  CZ3 TRP A  36      17.137  -4.291  14.687  1.00 10.52           C
ATOM   1224  CH2 TRP A  36      16.203  -5.301  14.374  1.00 12.89           C
ATOM   1225  N   PHE A  37      13.770   2.495  13.906  1.00 13.08           N
ATOM   1226  CA  PHE A  37      13.212   3.824  14.074  1.00 13.06           C
ATOM   1227  C   PHE A  37      11.843   3.615  14.687  1.00 14.80           C
ATOM   1228  O   PHE A  37      11.147   2.651  14.351  1.00 19.75           O
ATOM   1229  CB  PHE A  37      13.089   4.516  12.713  1.00 10.84           C
ATOM   1230  CG  PHE A  37      14.402   4.761  12.040  1.00 11.09           C
ATOM   1231  CD1 PHE A  37      15.096   3.708  11.444  1.00 12.31           C
ATOM   1232  CD2 PHE A  37      15.015   6.006  12.129  1.00 15.59           C
ATOM   1233  CE1 PHE A  37      16.370   3.908  10.909  1.00 11.37           C
ATOM   1234  CE2 PHE A  37      16.283   6.214  11.595  1.00 14.14           C
ATOM   1235  CZ  PHE A  37      16.968   5.151  11.008  1.00 11.60           C
ATOM   1236  N   ARG A  38      11.446   4.499  15.591  1.00 13.42           N
ATOM   1237  CA  ARG A  38      10.154   4.334  16.237  1.00 13.50           C
ATOM   1238  C   ARG A  38       9.308   5.592  16.168  1.00 14.32           C
ATOM   1239  O   ARG A  38       9.829   6.708  16.154  1.00 15.63           O
ATOM   1240  CB  ARG A  38      10.349   3.916  17.695  1.00 15.36           C
ATOM   1241  CG  ARG A  38      11.023   4.953  18.570  1.00 14.24           C
ATOM   1242  CD  ARG A  38      11.092   4.480  20.030  1.00 11.82           C
ATOM   1243  NE  ARG A  38      11.742   5.476  20.881  1.00 16.36           N
ATOM   1244  CZ  ARG A  38      12.132   5.264  22.125  1.00 13.97           C
ATOM   1245  NH1 ARG A  38      11.941   4.069  22.688  1.00 14.54           N
ATOM   1246  NH2 ARG A  38      12.721   6.237  22.813  1.00 13.37           N
ATOM   1247  N   ARG A  39       7.998   5.400  16.134  1.00 17.57           N
ATOM   1248  CA  ARG A  39       7.074   6.520  16.094  1.00 16.90           C
ATOM   1249  C   ARG A  39       6.157   6.391  17.296  1.00 17.07           C
ATOM   1250  O   ARG A  39       5.319   5.500  17.350  1.00 16.65           O
ATOM   1251  CB  ARG A  39       6.241   6.486  14.801  1.00 19.24           C
ATOM   1252  CG  ARG A  39       5.319   7.696  14.625  1.00 22.46           C
ATOM   1253  CD  ARG A  39       4.499   7.587  13.340  1.00 24.38           C
ATOM   1254  N   ALA A  40       6.364   7.262  18.282  1.00 19.55           N
ATOM   1255  CA  ALA A  40       5.531   7.258  19.477  1.00 26.09           C
ATOM   1256  C   ALA A  40       4.270   8.012  19.081  1.00 31.94           C
ATOM   1257  O   ALA A  40       4.306   8.856  18.181  1.00 30.96           O
ATOM   1258  CB  ALA A  40       6.241   7.978  20.618  1.00 24.03           C
ATOM   1259  N   PRO A  41       3.141   7.717  19.740  1.00 38.06           N
ATOM   1260  CA  PRO A  41       1.894   8.410  19.405  1.00 40.77           C
ATOM   1261  C   PRO A  41       2.034   9.932  19.354  1.00 40.46           C
ATOM   1262  O   PRO A  41       2.522  10.556  20.299  1.00 39.64           O
ATOM   1263  CB  PRO A  41       0.929   7.939  20.495  1.00 44.55           C
ATOM   1264  CG  PRO A  41       1.842   7.574  21.639  1.00 46.66           C
ATOM   1265  CD  PRO A  41       2.971   6.875  20.933  1.00 37.77           C
ATOM   1266  N   GLY A  42       1.619  10.513  18.234  1.00 40.23           N
ATOM   1267  CA  GLY A  42       1.685  11.951  18.062  1.00 44.16           C
ATOM   1268  C   GLY A  42       3.075  12.518  17.837  1.00 46.44           C
ATOM   1269  O   GLY A  42       3.242  13.740  17.799  1.00 48.08           O
ATOM   1270  N   LYS A  43       4.069  11.658  17.686  1.00 42.95           N
ATOM   1271  CA  LYS A  43       5.431  12.131  17.474  1.00 38.25           C
ATOM   1272  C   LYS A  43       5.975  11.704  16.121  1.00 37.05           C
ATOM   1273  O   LYS A  43       5.337  10.938  15.396  1.00 31.68           O
ATOM   1274  CB  LYS A  43       6.340  11.622  18.594  1.00 40.75           C
ATOM   1275  CG  LYS A  43       5.874  12.020  19.986  1.00 42.49           C
ATOM   1276  CD  LYS A  43       6.909  11.670  21.046  1.00 43.81           C
ATOM   1277  N   GLU A  44       7.155  12.217  15.765  1.00 30.53           N
ATOM   1278  CA  GLU A  44       7.776  11.873  14.494  1.00 30.88           C
ATOM   1279  C   GLU A  44       8.716  10.693  14.725  1.00 27.58           C
ATOM   1280  O   GLU A  44       9.132  10.439  15.854  1.00 25.15           O
ATOM   1281  CB  GLU A  44       8.553  13.066  13.943  1.00 37.06           C
ATOM   1282  N   ARG A  45       9.052   9.970  13.661  1.00 24.34           N
ATOM   1283  CA  ARG A  45       9.944   8.834  13.788  1.00 25.10           C
ATOM   1284  C   ARG A  45      11.317   9.259  14.298  1.00 26.72           C
ATOM   1285  O   ARG A  45      11.889  10.246  13.839  1.00 27.07           O
ATOM   1286  CB  ARG A  45      10.084   8.122  12.448  1.00 21.31           C
ATOM   1287  CG  ARG A  45       8.873   7.275  12.092  1.00 28.17           C
ATOM   1288  CD  ARG A  45       8.972   6.786  10.664  1.00 25.33           C
ATOM   1289  NE  ARG A  45       9.012   7.913   9.739  1.00 27.17           N
ATOM   1290  CZ  ARG A  45       9.180   7.792   8.424  1.00 27.22           C
ATOM   1291  NH1 ARG A  45       9.310   6.592   7.885  1.00 25.91           N
ATOM   1292  NH2 ARG A  45       9.200   8.876   7.659  1.00 23.66           N
ATOM   1293  N   GLU A  46      11.829   8.494  15.252  1.00 21.70           N
ATOM   1294  CA  GLU A  46      13.120   8.759  15.864  1.00 22.45           C
ATOM   1295  C   GLU A  46      14.036   7.548  15.661  1.00 16.00           C
ATOM   1296  O   GLU A  46      13.619   6.423  15.899  1.00 13.12           O
ATOM   1297  CB  GLU A  46      12.898   9.020  17.363  1.00 26.35           C
ATOM   1298  CG  GLU A  46      14.066   8.669  18.276  1.00 35.49           C
ATOM   1299  CD  GLU A  46      13.721   8.804  19.763  1.00 36.73           C
ATOM   1300  OE1 GLU A  46      12.675   8.273  20.200  1.00 28.93           O
ATOM   1301  OE2 GLU A  46      14.516   9.435  20.493  1.00 35.66           O
ATOM   1302  N   GLY A  47      15.263   7.770  15.198  1.00 12.90           N
ATOM   1303  CA  GLY A  47      16.178   6.654  15.022  1.00  9.98           C
ATOM   1304  C   GLY A  47      16.696   6.313  16.406  1.00 14.74           C
ATOM   1305  O   GLY A  47      17.184   7.204  17.107  1.00 19.22           O
ATOM   1306  N   VAL A  48      16.589   5.057  16.818  1.00 11.07           N
ATOM   1307  CA  VAL A  48      17.035   4.691  18.161  1.00 15.48           C
ATOM   1308  C   VAL A  48      18.282   3.820  18.221  1.00 13.41           C
ATOM   1309  O   VAL A  48      19.012   3.861  19.208  1.00 13.51           O
ATOM   1310  CB  VAL A  48      15.922   3.990  18.944  1.00 17.69           C
ATOM   1311  CG1 VAL A  48      14.768   4.964  19.184  1.00 24.41           C
ATOM   1312  CG2 VAL A  48      15.445   2.778  18.183  1.00 17.89           C
ATOM   1313  N   ALA A  49      18.527   3.037  17.172  1.00 12.19           N
ATOM   1314  CA  ALA A  49      19.711   2.175  17.146  1.00 13.69           C
ATOM   1315  C   ALA A  49      20.028   1.756  15.711  1.00  9.59           C
ATOM   1316  O   ALA A  49      19.138   1.327  14.984  1.00 11.49           O
ATOM   1317  CB  ALA A  49      19.472   0.928  18.007  1.00 12.54           C
ATOM   1318  N   VAL A  50      21.283   1.899  15.310  1.00  8.87           N
ATOM   1319  CA  VAL A  50      21.686   1.514  13.969  1.00  9.11           C
ATOM   1320  C   VAL A  50      22.998   0.761  14.046  1.00  8.79           C
ATOM   1321  O   VAL A  50      23.745   0.885  15.021  1.00  7.87           O
ATOM   1322  CB  VAL A  50      21.817   2.734  13.022  1.00 14.18           C
ATOM   1323  CG1 VAL A  50      20.488   3.484  12.980  1.00 12.60           C
ATOM   1324  CG2 VAL A  50      22.926   3.660  13.482  1.00 13.31           C
ATOM   1325  N   ILE A  51      23.274  -0.026  13.016  1.00  9.68           N
ATOM   1326  CA  ILE A  51      24.479  -0.834  13.020  1.00 10.92           C
ATOM   1327  C   ILE A  51      25.021  -0.992  11.599  1.00  9.74           C
ATOM   1328  O   ILE A  51      24.250  -1.205  10.658  1.00  9.67           O
ATOM   1329  CB  ILE A  51      24.166  -2.209  13.666  1.00 10.07           C
ATOM   1330  CG1 ILE A  51      25.418  -3.079  13.717  1.00  8.51           C
ATOM   1331  CG2 ILE A  51      23.043  -2.917  12.874  1.00 11.23           C
ATOM   1332  CD1 ILE A  51      25.282  -4.229  14.738  1.00  9.34           C
ATOM   1333  N   ASP A  52      26.337  -0.864  11.450  1.00  8.61           N
ATOM   1334  CA  ASP A  52      26.950  -0.978  10.134  1.00  8.51           C
ATOM   1335  C   ASP A  52      27.484  -2.375   9.824  1.00 11.53           C
ATOM   1336  O   ASP A  52      27.369  -3.291  10.639  1.00 13.73           O
ATOM   1337  CB  ASP A  52      28.059   0.074   9.961  1.00 10.17           C
ATOM   1338  CG  ASP A  52      29.214  -0.102  10.936  1.00 13.64           C
ATOM   1339  OD1 ASP A  52      29.510  -1.255  11.332  1.00 12.39           O
ATOM   1340  OD2 ASP A  52      29.850   0.914  11.286  1.00  9.84           O
ATOM   1341  N   SER A  53      28.053  -2.542   8.639  1.00 12.23           N
ATOM   1342  CA  SER A  53      28.590  -3.843   8.207  1.00  8.69           C
ATOM   1343  C   SER A  53      29.794  -4.285   9.011  1.00 13.56           C
ATOM   1344  O   SER A  53      30.234  -5.437   8.897  1.00 14.14           O
ATOM   1345  CB  SER A  53      28.958  -3.795   6.716  1.00 14.29           C
ATOM   1346  OG  SER A  53      29.988  -2.848   6.478  1.00 17.87           O
ATOM   1347  N   SER A  54      30.341  -3.387   9.820  1.00 10.04           N
ATOM   1348  CA  SER A  54      31.506  -3.726  10.640  1.00 12.37           C
ATOM   1349  C   SER A  54      31.060  -4.130  12.042  1.00 15.67           C
ATOM   1350  O   SER A  54      31.879  -4.471  12.893  1.00 13.99           O
ATOM   1351  CB  SER A  54      32.462  -2.530  10.724  1.00 14.99           C
ATOM   1352  OG  SER A  54      32.980  -2.182   9.443  1.00 12.21           O
ATOM   1353  N   GLY A  55      29.751  -4.098  12.277  1.00 11.92           N
ATOM   1354  CA  GLY A  55      29.252  -4.450  13.594  1.00 11.50           C
ATOM   1355  C   GLY A  55      29.271  -3.276  14.565  1.00 13.33           C
ATOM   1356  O   GLY A  55      28.933  -3.441  15.734  1.00 12.56           O
ATOM   1357  N   ARG A  56      29.660  -2.095  14.096  1.00 10.02           N
ATOM   1358  CA  ARG A  56      29.700  -0.909  14.970  1.00 11.15           C
ATOM   1359  C   ARG A  56      28.286  -0.364  15.141  1.00 10.12           C
ATOM   1360  O   ARG A  56      27.467  -0.453  14.230  1.00 10.86           O
ATOM   1361  CB  ARG A  56      30.618   0.166  14.378  1.00 10.81           C
ATOM   1362  CG  ARG A  56      32.060  -0.304  14.206  1.00 12.00           C
ATOM   1363  CD  ARG A  56      32.936   0.815  13.650  1.00 12.56           C
ATOM   1364  NE  ARG A  56      32.397   1.312  12.388  1.00  9.81           N
ATOM   1365  CZ  ARG A  56      32.950   2.283  11.676  1.00 12.64           C
ATOM   1366  NH1 ARG A  56      34.076   2.861  12.093  1.00 12.49           N
ATOM   1367  NH2 ARG A  56      32.383   2.675  10.546  1.00 13.54           N
ATOM   1368  N   THR A  57      28.009   0.231  16.295  1.00 12.55           N
ATOM   1369  CA  THR A  57      26.659   0.717  16.592  1.00 11.89           C
ATOM   1370  C   THR A  57      26.567   2.162  17.053  1.00 13.51           C
ATOM   1371  O   THR A  57      27.551   2.759  17.489  1.00 12.64           O
ATOM   1372  CB  THR A  57      26.036  -0.169  17.687  1.00 11.09           C
ATOM   1373  OG1 THR A  57      26.799  -0.013  18.896  1.00 14.04           O
ATOM   1374  CG2 THR A  57      26.091  -1.645  17.278  1.00 11.94           C
ATOM   1375  N   ALA A  58      25.353   2.709  16.982  1.00 12.62           N
ATOM   1376  CA  ALA A  58      25.081   4.078  17.419  1.00 14.94           C
ATOM   1377  C   ALA A  58      23.671   4.045  17.982  1.00 12.48           C
ATOM   1378  O   ALA A  58      22.812   3.358  17.437  1.00 10.69           O
ATOM   1379  CB  ALA A  58      25.171   5.042  16.225  1.00 13.41           C
ATOM   1380  N   TYR A  59      23.435   4.786  19.070  1.00 13.32           N
ATOM   1381  CA  TYR A  59      22.123   4.817  19.723  1.00 12.10           C
ATOM   1382  C   TYR A  59      21.634   6.214  20.083  1.00 15.64           C
ATOM   1383  O   TYR A  59      22.425   7.131  20.294  1.00 14.45           O
ATOM   1384  CB  TYR A  59      22.156   4.031  21.043  1.00 11.81           C
ATOM   1385  CG  TYR A  59      22.569   2.585  20.924  1.00 11.79           C
ATOM   1386  CD1 TYR A  59      23.912   2.208  20.991  1.00 13.60           C
ATOM   1387  CD2 TYR A  59      21.614   1.588  20.728  1.00 12.22           C
ATOM   1388  CE1 TYR A  59      24.293   0.869  20.874  1.00 14.00           C
ATOM   1389  CE2 TYR A  59      21.982   0.250  20.607  1.00 11.30           C
ATOM   1390  CZ  TYR A  59      23.320  -0.102  20.684  1.00  9.35           C
ATOM   1391  OH  TYR A  59      23.669  -1.430  20.557  1.00 12.33           O
ATOM   1392  N   ALA A  60      20.317   6.352  20.179  1.00 14.58           N
ATOM   1393  CA  ALA A  60      19.707   7.604  20.605  1.00 15.33           C
ATOM   1394  C   ALA A  60      20.016   7.644  22.108  1.00 15.35           C
ATOM   1395  O   ALA A  60      20.058   6.598  22.756  1.00 11.89           O
ATOM   1396  CB  ALA A  60      18.193   7.548  20.376  1.00 12.23           C
ATOM   1397  N   ASP A  61      20.237   8.827  22.675  1.00 15.36           N
ATOM   1398  CA  ASP A  61      20.544   8.915  24.103  1.00 16.91           C
ATOM   1399  C   ASP A  61      19.458   8.287  24.978  1.00 17.10           C
ATOM   1400  O   ASP A  61      19.755   7.677  26.003  1.00 18.15           O
ATOM   1401  CB  ASP A  61      20.723  10.370  24.538  1.00 19.24           C
ATOM   1402  CG  ASP A  61      21.937  11.019  23.919  1.00 28.23           C
ATOM   1403  OD1 ASP A  61      22.933  10.305  23.674  1.00 29.40           O
ATOM   1404  OD2 ASP A  61      21.905  12.248  23.691  1.00 32.72           O
ATOM   1405  N   SER A  62      18.212   8.436  24.561  1.00 16.83           N
ATOM   1406  CA  SER A  62      17.080   7.906  25.330  1.00 21.80           C
ATOM   1407  C   SER A  62      17.072   6.397  25.537  1.00 19.50           C
ATOM   1408  O   SER A  62      16.376   5.903  26.425  1.00 20.42           O
ATOM   1409  CB  SER A  62      15.775   8.302  24.649  1.00 19.65           C
ATOM   1410  OG  SER A  62      15.796   7.871  23.302  1.00 22.40           O
ATOM   1411  N   VAL A  63      17.841   5.661  24.743  1.00 14.62           N
ATOM   1412  CA  VAL A  63      17.836   4.202  24.867  1.00 12.62           C
ATOM   1413  C   VAL A  63      19.197   3.563  25.112  1.00 13.94           C
ATOM   1414  O   VAL A  63      19.295   2.359  25.363  1.00 13.26           O
ATOM   1415  CB  VAL A  63      17.225   3.538  23.600  1.00 11.05           C
ATOM   1416  CG1 VAL A  63      15.836   4.114  23.327  1.00 13.68           C
ATOM   1417  CG2 VAL A  63      18.146   3.759  22.391  1.00 11.51           C
ATOM   1418  N   LYS A  64      20.254   4.363  25.042  1.00 18.14           N
ATOM   1419  CA  LYS A  64      21.598   3.841  25.251  1.00 17.84           C
ATOM   1420  C   LYS A  64      21.699   3.037  26.543  1.00 17.38           C
ATOM   1421  O   LYS A  64      21.217   3.457  27.596  1.00 18.51           O
ATOM   1422  CB  LYS A  64      22.607   4.990  25.279  1.00 23.60           C
ATOM   1423  CG  LYS A  64      22.644   5.800  24.000  1.00 33.97           C
ATOM   1424  N   GLY A  65      22.330   1.870  26.457  1.00 16.84           N
ATOM   1425  CA  GLY A  65      22.474   1.036  27.635  1.00 16.06           C
ATOM   1426  C   GLY A  65      21.327   0.054  27.809  1.00 16.05           C
ATOM   1427  O   GLY A  65      21.538  -1.060  28.298  1.00 17.65           O
ATOM   1428  N   ARG A  66      20.126   0.459  27.420  1.00 11.35           N
ATOM   1429  CA  ARG A  66      18.956  -0.410  27.544  1.00 13.26           C
ATOM   1430  C   ARG A  66      18.687  -1.214  26.283  1.00 15.35           C
ATOM   1431  O   ARG A  66      18.276  -2.370  26.356  1.00 12.95           O
ATOM   1432  CB  ARG A  66      17.717   0.410  27.912  1.00 11.48           C
ATOM   1433  CG  ARG A  66      17.867   1.143  29.237  1.00 14.11           C
ATOM   1434  CD  ARG A  66      16.594   1.859  29.661  1.00 15.21           C
ATOM   1435  NE  ARG A  66      16.136   2.822  28.658  1.00 14.17           N
ATOM   1436  CZ  ARG A  66      15.020   2.685  27.953  1.00 16.72           C
ATOM   1437  NH1 ARG A  66      14.238   1.628  28.137  1.00 13.58           N
ATOM   1438  NH2 ARG A  66      14.684   3.609  27.063  1.00 17.93           N
ATOM   1439  N   PHE A  67      18.913  -0.598  25.122  1.00 12.87           N
ATOM   1440  CA  PHE A  67      18.692  -1.277  23.843  1.00 12.23           C
ATOM   1441  C   PHE A  67      20.040  -1.681  23.256  1.00 13.25           C
ATOM   1442  O   PHE A  67      20.984  -0.896  23.274  1.00 14.14           O
ATOM   1443  CB  PHE A  67      18.007  -0.339  22.842  1.00 12.48           C
ATOM   1444  CG  PHE A  67      16.554  -0.061  23.132  1.00 14.96           C
ATOM   1445  CD1 PHE A  67      16.005  -0.299  24.388  1.00 16.68           C
ATOM   1446  CD2 PHE A  67      15.748   0.506  22.145  1.00 16.08           C
ATOM   1447  CE1 PHE A  67      14.664   0.019  24.654  1.00 16.32           C
ATOM   1448  CE2 PHE A  67      14.417   0.823  22.395  1.00 11.60           C
ATOM   1449  CZ  PHE A  67      13.873   0.583  23.649  1.00 15.08           C
ATOM   1450  N   THR A  68      20.125  -2.894  22.734  1.00 13.43           N
ATOM   1451  CA  THR A  68      21.365  -3.357  22.117  1.00 11.90           C
ATOM   1452  C   THR A  68      21.036  -3.894  20.743  1.00 11.52           C
ATOM   1453  O   THR A  68      20.226  -4.814  20.604  1.00 12.65           O
ATOM   1454  CB  THR A  68      22.029  -4.477  22.956  1.00 12.57           C
ATOM   1455  OG1 THR A  68      22.334  -3.976  24.264  1.00 14.03           O
ATOM   1456  CG2 THR A  68      23.333  -4.932  22.295  1.00 12.64           C
ATOM   1457  N   ILE A  69      21.641  -3.312  19.709  1.00  9.09           N
ATOM   1458  CA  ILE A  69      21.388  -3.795  18.359  1.00 11.21           C
ATOM   1459  C   ILE A  69      22.586  -4.655  17.956  1.00 11.38           C
ATOM   1460  O   ILE A  69      23.734  -4.341  18.298  1.00  9.33           O
ATOM   1461  CB  ILE A  69      21.163  -2.605  17.354  1.00 11.73           C
ATOM   1462  CG1 ILE A  69      20.774  -3.154  15.982  1.00 10.16           C
ATOM   1463  CG2 ILE A  69      22.437  -1.730  17.249  1.00  9.69           C
ATOM   1464  CD1 ILE A  69      20.326  -2.078  14.969  1.00  8.30           C
ATOM   1465  N   SER A  70      22.314  -5.773  17.291  1.00 11.03           N
ATOM   1466  CA  SER A  70      23.369  -6.667  16.840  1.00 10.93           C
ATOM   1467  C   SER A  70      23.037  -7.030  15.396  1.00 13.82           C
ATOM   1468  O   SER A  70      21.914  -6.815  14.950  1.00 13.15           O
ATOM   1469  CB  SER A  70      23.434  -7.931  17.717  1.00 12.87           C
ATOM   1470  OG  SER A  70      22.173  -8.575  17.790  1.00 14.55           O
ATOM   1471  N   ARG A  71      24.011  -7.558  14.680  1.00 10.49           N
ATOM   1472  CA  ARG A  71      23.790  -7.915  13.280  1.00 13.43           C
ATOM   1473  C   ARG A  71      24.655  -9.068  12.830  1.00 15.11           C
ATOM   1474  O   ARG A  71      25.868  -9.083  13.066  1.00 14.14           O
ATOM   1475  CB  ARG A  71      24.083  -6.677  12.406  1.00 11.86           C
ATOM   1476  CG  ARG A  71      23.977  -6.865  10.887  1.00 12.58           C
ATOM   1477  CD  ARG A  71      24.229  -5.504  10.198  1.00 14.17           C
ATOM   1478  NE  ARG A  71      24.475  -5.622   8.762  1.00 12.12           N
ATOM   1479  CZ  ARG A  71      24.638  -4.590   7.941  1.00 13.93           C
ATOM   1480  NH1 ARG A  71      24.575  -3.344   8.405  1.00 11.63           N
ATOM   1481  NH2 ARG A  71      24.858  -4.802   6.647  1.00 11.14           N
ATOM   1482  N   ASP A  72      24.018 -10.071  12.220  1.00 15.54           N
ATOM   1483  CA  ASP A  72      24.751 -11.205  11.666  1.00 15.34           C
ATOM   1484  C   ASP A  72      24.903 -10.738  10.230  1.00 13.06           C
ATOM   1485  O   ASP A  72      24.020 -10.943   9.398  1.00 15.07           O
ATOM   1486  CB  ASP A  72      23.925 -12.492  11.742  1.00 17.07           C
ATOM   1487  CG  ASP A  72      23.843 -13.048  13.153  1.00 30.11           C
ATOM   1488  OD1 ASP A  72      24.842 -12.911  13.894  1.00 26.24           O
ATOM   1489  OD2 ASP A  72      22.797 -13.627  13.524  1.00 28.68           O
ATOM   1490  N   VAL A  73      26.032 -10.087   9.947  1.00 15.60           N
ATOM   1491  CA  VAL A  73      26.257  -9.516   8.638  1.00 14.34           C
ATOM   1492  C   VAL A  73      26.119 -10.492   7.470  1.00 15.35           C
ATOM   1493  O   VAL A  73      25.468 -10.171   6.472  1.00 15.19           O
ATOM   1494  CB  VAL A  73      27.633  -8.811   8.579  1.00 15.26           C
ATOM   1495  CG1 VAL A  73      27.806  -8.111   7.240  1.00 18.49           C
ATOM   1496  CG2 VAL A  73      27.737  -7.789   9.720  1.00 15.72           C
ATOM   1497  N   ALA A  74      26.705 -11.676   7.597  1.00 15.14           N
ATOM   1498  CA  ALA A  74      26.613 -12.662   6.510  1.00 16.12           C
ATOM   1499  C   ALA A  74      25.187 -13.175   6.312  1.00 16.90           C
ATOM   1500  O   ALA A  74      24.849 -13.679   5.243  1.00 16.96           O
ATOM   1501  CB  ALA A  74      27.565 -13.846   6.792  1.00 16.91           C
ATOM   1502  N   LEU A  75      24.346 -13.031   7.340  1.00 14.04           N
ATOM   1503  CA  LEU A  75      22.963 -13.498   7.250  1.00 14.53           C
ATOM   1504  C   LEU A  75      21.956 -12.393   6.941  1.00 17.11           C
ATOM   1505  O   LEU A  75      20.748 -12.641   6.865  1.00 15.26           O
ATOM   1506  CB  LEU A  75      22.557 -14.191   8.555  1.00 15.42           C
ATOM   1507  CG  LEU A  75      23.394 -15.413   8.927  1.00 19.98           C
ATOM   1508  CD1 LEU A  75      22.825 -16.048  10.193  1.00 17.43           C
ATOM   1509  CD2 LEU A  75      23.386 -16.412   7.766  1.00 16.69           C
ATOM   1510  N   ASP A  76      22.463 -11.175   6.751  1.00 13.89           N
ATOM   1511  CA  ASP A  76      21.606 -10.031   6.451  1.00 16.32           C
ATOM   1512  C   ASP A  76      20.461  -9.938   7.451  1.00 13.18           C
ATOM   1513  O   ASP A  76      19.320  -9.707   7.068  1.00 11.89           O
ATOM   1514  CB  ASP A  76      21.058 -10.156   5.031  1.00 17.96           C
ATOM   1515  CG  ASP A  76      22.156 -10.165   3.990  1.00 24.29           C
ATOM   1516  OD1 ASP A  76      22.805  -9.114   3.802  1.00 19.61           O
ATOM   1517  OD2 ASP A  76      22.390 -11.223   3.370  1.00 26.91           O
ATOM   1518  N   THR A  77      20.781 -10.114   8.730  1.00 14.70           N
ATOM   1519  CA  THR A  77      19.764 -10.056   9.777  1.00 14.21           C
ATOM   1520  C   THR A  77      20.252  -9.234  10.968  1.00 13.87           C
ATOM   1521  O   THR A  77      21.430  -9.278  11.320  1.00 13.07           O
ATOM   1522  CB  THR A  77      19.411 -11.487  10.281  1.00 16.93           C
ATOM   1523  OG1 THR A  77      18.953 -12.288   9.179  1.00 14.68           O
ATOM   1524  CG2 THR A  77      18.307 -11.431  11.311  1.00 16.16           C
ATOM   1525  N   ALA A  78      19.345  -8.478  11.577  1.00 11.27           N
ATOM   1526  CA  ALA A  78      19.695  -7.680  12.751  1.00 11.75           C
ATOM   1527  C   ALA A  78      18.691  -7.958  13.856  1.00 14.06           C
ATOM   1528  O   ALA A  78      17.568  -8.416  13.591  1.00 13.66           O
ATOM   1529  CB  ALA A  78      19.696  -6.190  12.412  1.00  9.10           C
ATOM   1530  N   TYR A  79      19.104  -7.675  15.089  1.00 13.98           N
ATOM   1531  CA  TYR A  79      18.267  -7.892  16.263  1.00 13.69           C
ATOM   1532  C   TYR A  79      18.325  -6.692  17.181  1.00 13.41           C
ATOM   1533  O   TYR A  79      19.357  -6.018  17.288  1.00 13.07           O
ATOM   1534  CB  TYR A  79      18.752  -9.110  17.051  1.00 17.55           C
ATOM   1535  CG  TYR A  79      18.767 -10.371  16.247  1.00 21.09           C
ATOM   1536  CD1 TYR A  79      19.923 -10.804  15.593  1.00 22.77           C
ATOM   1537  CD2 TYR A  79      17.611 -11.127  16.106  1.00 22.36           C
ATOM   1538  CE1 TYR A  79      19.915 -11.973  14.823  1.00 28.39           C
ATOM   1539  CE2 TYR A  79      17.590 -12.279  15.351  1.00 30.62           C
ATOM   1540  CZ  TYR A  79      18.734 -12.698  14.709  1.00 28.07           C
ATOM   1541  OH  TYR A  79      18.668 -13.850  13.963  1.00 32.86           O
ATOM   1542  N   LEU A  80      17.210  -6.422  17.846  1.00 12.18           N
ATOM   1543  CA  LEU A  80      17.164  -5.312  18.784  1.00 10.84           C
ATOM   1544  C   LEU A  80      16.744  -5.924  20.115  1.00 13.44           C
ATOM   1545  O   LEU A  80      15.600  -6.364  20.258  1.00 12.60           O
ATOM   1546  CB  LEU A  80      16.149  -4.253  18.342  1.00 11.97           C
ATOM   1547  CG  LEU A  80      16.213  -2.981  19.204  1.00 11.02           C
ATOM   1548  CD1 LEU A  80      17.561  -2.269  18.988  1.00 11.60           C
ATOM   1549  CD2 LEU A  80      15.062  -2.057  18.848  1.00 12.16           C
ATOM   1550  N   GLN A  81      17.671  -5.978  21.060  1.00 11.92           N
ATOM   1551  CA  GLN A  81      17.372  -6.532  22.378  1.00 13.63           C
ATOM   1552  C   GLN A  81      17.034  -5.359  23.275  1.00 11.98           C
ATOM   1553  O   GLN A  81      17.913  -4.567  23.624  1.00 12.26           O
ATOM   1554  CB  GLN A  81      18.588  -7.283  22.934  1.00 11.34           C
ATOM   1555  CG  GLN A  81      18.357  -7.914  24.305  1.00 14.05           C
ATOM   1556  CD  GLN A  81      17.212  -8.923  24.299  1.00 15.36           C
ATOM   1557  OE1 GLN A  81      17.161  -9.804  23.454  1.00 14.39           O
ATOM   1558  NE2 GLN A  81      16.302  -8.793  25.254  1.00 14.42           N
ATOM   1559  N   MET A  82      15.762  -5.242  23.645  1.00 10.96           N
ATOM   1560  CA  MET A  82      15.316  -4.132  24.485  1.00 13.67           C
ATOM   1561  C   MET A  82      15.118  -4.557  25.931  1.00 14.65           C
ATOM   1562  O   MET A  82      14.158  -5.258  26.246  1.00 13.50           O
ATOM   1563  CB  MET A  82      14.004  -3.561  23.923  1.00 10.09           C
ATOM   1564  CG  MET A  82      14.134  -3.037  22.495  1.00 15.88           C
ATOM   1565  SD  MET A  82      12.551  -2.435  21.825  1.00 25.61           S
ATOM   1566  CE  MET A  82      11.868  -3.874  21.452  1.00 10.64           C
ATOM   1567  N   ASN A  83      16.023  -4.130  26.802  1.00 12.94           N
ATOM   1568  CA  ASN A  83      15.945  -4.484  28.218  1.00 16.62           C
ATOM   1569  C   ASN A  83      15.494  -3.289  29.052  1.00 16.65           C
ATOM   1570  O   ASN A  83      15.664  -2.141  28.646  1.00 18.87           O
ATOM   1571  CB  ASN A  83      17.312  -4.975  28.724  1.00 12.30           C
ATOM   1572  CG  ASN A  83      17.740  -6.279  28.080  1.00 13.25           C
ATOM   1573  OD1 ASN A  83      16.957  -6.945  27.409  1.00 15.45           O
ATOM   1574  ND2 ASN A  83      18.998  -6.659  28.296  1.00 10.79           N
ATOM   1575  N   SER A  84      14.906  -3.578  30.212  1.00 14.07           N
ATOM   1576  CA  SER A  84      14.418  -2.549  31.129  1.00 14.29           C
ATOM   1577  C   SER A  84      13.546  -1.519  30.408  1.00 13.04           C
ATOM   1578  O   SER A  84      13.783  -0.310  30.475  1.00 13.09           O
ATOM   1579  CB  SER A  84      15.614  -1.860  31.804  1.00 13.26           C
ATOM   1580  OG  SER A  84      15.229  -1.238  33.013  1.00 13.88           O
ATOM   1581  N   LEU A  85      12.506  -2.013  29.731  1.00 13.66           N
ATOM   1582  CA  LEU A  85      11.595  -1.157  28.988  1.00 14.06           C
ATOM   1583  C   LEU A  85      10.826  -0.202  29.887  1.00 14.84           C
ATOM   1584  O   LEU A  85      10.579  -0.497  31.058  1.00 16.78           O
ATOM   1585  CB  LEU A  85      10.611  -2.017  28.184  1.00 11.66           C
ATOM   1586  CG  LEU A  85      11.222  -2.626  26.917  1.00 17.07           C
ATOM   1587  CD1 LEU A  85      10.430  -3.843  26.473  1.00 17.13           C
ATOM   1588  CD2 LEU A  85      11.252  -1.562  25.826  1.00 15.02           C
ATOM   1589  N   LYS A  86      10.465   0.943  29.329  1.00 15.88           N
ATOM   1590  CA  LYS A  86       9.732   1.971  30.054  1.00 19.13           C
ATOM   1591  C   LYS A  86       8.496   2.317  29.239  1.00 19.27           C
ATOM   1592  O   LYS A  86       8.456   2.071  28.036  1.00 17.18           O
ATOM   1593  CB  LYS A  86      10.590   3.226  30.218  1.00 23.94           C
ATOM   1594  CG  LYS A  86      11.935   2.983  30.885  1.00 27.39           C
ATOM   1595  CD  LYS A  86      12.742   4.276  30.991  1.00 31.62           C
ATOM   1596  CE  LYS A  86      14.114   4.017  31.599  1.00 37.83           C
ATOM   1597  NZ  LYS A  86      14.024   3.347  32.928  1.00 39.04           N
ATOM   1598  N   PRO A  87       7.472   2.893  29.888  1.00 21.17           N
ATOM   1599  CA  PRO A  87       6.244   3.266  29.172  1.00 19.34           C
ATOM   1600  C   PRO A  87       6.541   4.169  27.973  1.00 21.16           C
ATOM   1601  O   PRO A  87       5.911   4.044  26.918  1.00 22.23           O
ATOM   1602  CB  PRO A  87       5.437   3.990  30.248  1.00 18.98           C
ATOM   1603  CG  PRO A  87       5.824   3.241  31.500  1.00 23.13           C
ATOM   1604  CD  PRO A  87       7.332   3.119  31.334  1.00 22.31           C
ATOM   1605  N   GLU A  88       7.499   5.072  28.142  1.00 19.16           N
ATOM   1606  CA  GLU A  88       7.887   6.012  27.093  1.00 19.84           C
ATOM   1607  C   GLU A  88       8.472   5.311  25.873  1.00 20.40           C
ATOM   1608  O   GLU A  88       8.721   5.956  24.851  1.00 19.35           O
ATOM   1609  CB  GLU A  88       8.900   7.027  27.632  1.00 25.11           C
ATOM   1610  N   ASP A  89       8.701   4.008  25.968  1.00 18.09           N
ATOM   1611  CA  ASP A  89       9.246   3.244  24.848  1.00 17.35           C
ATOM   1612  C   ASP A  89       8.126   2.730  23.943  1.00 18.52           C
ATOM   1613  O   ASP A  89       8.392   2.141  22.898  1.00 17.58           O
ATOM   1614  CB  ASP A  89      10.076   2.050  25.333  1.00 18.69           C
ATOM   1615  CG  ASP A  89      11.382   2.453  25.994  1.00 17.05           C
ATOM   1616  OD1 ASP A  89      12.009   3.444  25.551  1.00 16.82           O
ATOM   1617  OD2 ASP A  89      11.795   1.763  26.951  1.00 18.26           O
ATOM   1618  N   THR A  90       6.885   2.932  24.365  1.00 17.54           N
ATOM   1619  CA  THR A  90       5.734   2.477  23.586  1.00 16.78           C
ATOM   1620  C   THR A  90       5.738   3.180  22.228  1.00 13.26           C
ATOM   1621  O   THR A  90       5.849   4.400  22.157  1.00 16.99           O
ATOM   1622  CB  THR A  90       4.408   2.803  24.327  1.00 18.86           C
ATOM   1623  OG1 THR A  90       4.358   2.058  25.550  1.00 16.01           O
ATOM   1624  CG2 THR A  90       3.203   2.446  23.466  1.00 17.34           C
ATOM   1625  N   ALA A  91       5.616   2.405  21.157  1.00 16.34           N
ATOM   1626  CA  ALA A  91       5.617   2.977  19.813  1.00 15.66           C
ATOM   1627  C   ALA A  91       5.589   1.889  18.756  1.00 15.54           C
ATOM   1628  O   ALA A  91       5.672   0.698  19.064  1.00 15.26           O
ATOM   1629  CB  ALA A  91       6.869   3.845  19.611  1.00 17.20           C
ATOM   1630  N   MET A  92       5.449   2.310  17.500  1.00 14.86           N
ATOM   1631  CA  MET A  92       5.484   1.382  16.387  1.00 15.28           C
ATOM   1632  C   MET A  92       6.975   1.392  16.049  1.00 15.89           C
ATOM   1633  O   MET A  92       7.541   2.459  15.838  1.00 14.75           O
ATOM   1634  CB  MET A  92       4.686   1.915  15.197  1.00 19.17           C
ATOM   1635  CG  MET A  92       4.613   0.955  14.007  1.00 25.44           C
ATOM   1636  SD  MET A  92       3.701  -0.557  14.363  1.00 35.81           S
ATOM   1637  CE  MET A  92       2.188   0.127  14.936  1.00 28.08           C
ATOM   1638  N   TYR A  93       7.599   0.226  16.033  1.00 11.68           N
ATOM   1639  CA  TYR A  93       9.026   0.133  15.719  1.00 14.09           C
ATOM   1640  C   TYR A  93       9.225  -0.334  14.298  1.00 12.07           C
ATOM   1641  O   TYR A  93       8.607  -1.314  13.863  1.00 17.14           O
ATOM   1642  CB  TYR A  93       9.719  -0.830  16.690  1.00 12.92           C
ATOM   1643  CG  TYR A  93       9.949  -0.214  18.050  1.00 14.39           C
ATOM   1644  CD1 TYR A  93       8.878   0.095  18.892  1.00 13.29           C
ATOM   1645  CD2 TYR A  93      11.234   0.103  18.477  1.00 14.46           C
ATOM   1646  CE1 TYR A  93       9.091   0.704  20.135  1.00 11.21           C
ATOM   1647  CE2 TYR A  93      11.455   0.711  19.712  1.00 15.52           C
ATOM   1648  CZ  TYR A  93      10.381   1.008  20.538  1.00 10.97           C
ATOM   1649  OH  TYR A  93      10.615   1.588  21.756  1.00 12.62           O
ATOM   1650  N   TYR A  94      10.087   0.370  13.568  1.00 11.28           N
ATOM   1651  CA  TYR A  94      10.365   0.035  12.182  1.00 10.76           C
ATOM   1652  C   TYR A  94      11.828  -0.264  11.914  1.00 11.04           C
ATOM   1653  O   TYR A  94      12.693   0.534  12.245  1.00 11.04           O
ATOM   1654  CB  TYR A  94      10.013   1.192  11.238  1.00 11.18           C
ATOM   1655  CG  TYR A  94       8.555   1.572  11.205  1.00 12.47           C
ATOM   1656  CD1 TYR A  94       8.035   2.501  12.101  1.00 17.34           C
ATOM   1657  CD2 TYR A  94       7.703   1.015  10.260  1.00 13.82           C
ATOM   1658  CE1 TYR A  94       6.687   2.872  12.047  1.00 16.77           C
ATOM   1659  CE2 TYR A  94       6.358   1.374  10.197  1.00 13.79           C
ATOM   1660  CZ  TYR A  94       5.864   2.303  11.088  1.00 16.49           C
ATOM   1661  OH  TYR A  94       4.540   2.658  11.019  1.00 21.42           O
ATOM   1662  N   CYS A  95      12.073  -1.405  11.296  1.00 10.87           N
ATOM   1663  CA  CYS A  95      13.421  -1.751  10.872  1.00 13.42           C
ATOM   1664  C   CYS A  95      13.549  -1.071   9.516  1.00 11.47           C
ATOM   1665  O   CYS A  95      12.579  -0.987   8.760  1.00 10.00           O
ATOM   1666  CB  CYS A  95      13.551  -3.242  10.636  1.00 12.67           C
ATOM   1667  SG  CYS A  95      15.120  -3.701   9.836  1.00 16.38           S
ATOM   1668  N   ALA A  96      14.758  -0.608   9.189  1.00 10.33           N
ATOM   1669  CA  ALA A  96      14.990   0.047   7.925  1.00 10.81           C
ATOM   1670  C   ALA A  96      16.420  -0.230   7.478  1.00  8.82           C
ATOM   1671  O   ALA A  96      17.309  -0.471   8.307  1.00  9.63           O
ATOM   1672  CB  ALA A  96      14.759   1.561   8.068  1.00 10.08           C
ATOM   1673  N   ALA A  97      16.625  -0.233   6.169  1.00 11.01           N
ATOM   1674  CA  ALA A  97      17.952  -0.457   5.601  1.00  9.49           C
ATOM   1675  C   ALA A  97      18.272   0.777   4.774  1.00  9.96           C
ATOM   1676  O   ALA A  97      17.368   1.404   4.220  1.00  7.78           O
ATOM   1677  CB  ALA A  97      17.948  -1.705   4.718  1.00  9.78           C
ATOM   1678  N   GLY A  98      19.545   1.138   4.687  1.00 10.98           N
ATOM   1679  CA  GLY A  98      19.887   2.331   3.933  1.00  9.71           C
ATOM   1680  C   GLY A  98      21.324   2.383   3.451  1.00 11.86           C
ATOM   1681  O   GLY A  98      22.106   1.471   3.701  1.00  9.11           O
ATOM   1682  N   TRP A  99      21.658   3.473   2.765  1.00 12.62           N
ATOM   1683  CA  TRP A  99      22.988   3.658   2.208  1.00 11.81           C
ATOM   1684  C   TRP A  99      24.038   3.900   3.273  1.00 11.84           C
ATOM   1685  O   TRP A  99      23.840   4.717   4.168  1.00 10.91           O
ATOM   1686  CB  TRP A  99      23.009   4.878   1.284  1.00 12.25           C
ATOM   1687  CG  TRP A  99      21.931   4.918   0.257  1.00 13.16           C
ATOM   1688  CD1 TRP A  99      21.891   4.230  -0.918  1.00 19.91           C
ATOM   1689  CD2 TRP A  99      20.752   5.731   0.298  1.00 15.78           C
ATOM   1690  NE1 TRP A  99      20.755   4.569  -1.619  1.00 19.62           N
ATOM   1691  CE2 TRP A  99      20.046   5.484  -0.900  1.00 16.61           C
ATOM   1692  CE3 TRP A  99      20.230   6.643   1.225  1.00 15.70           C
ATOM   1693  CZ2 TRP A  99      18.829   6.123  -1.190  1.00 15.31           C
ATOM   1694  CZ3 TRP A  99      19.017   7.273   0.935  1.00 14.33           C
ATOM   1695  CH2 TRP A  99      18.341   7.014  -0.270  1.00 14.48           C
ATOM   1696  N   SER A 100      25.168   3.209   3.164  1.00 10.79           N
ATOM   1697  CA  SER A 100      26.253   3.428   4.109  1.00 11.90           C
ATOM   1698  C   SER A 100      27.173   4.449   3.448  1.00 14.50           C
ATOM   1699  O   SER A 100      27.097   4.667   2.234  1.00 15.70           O
ATOM   1700  CB  SER A 100      27.003   2.126   4.400  1.00 15.71           C
ATOM   1701  OG  SER A 100      27.418   1.494   3.206  1.00 27.03           O
ATOM   1702  N   SER A 101      28.033   5.080   4.237  1.00 11.95           N
ATOM   1703  CA  SER A 101      28.954   6.094   3.726  1.00  9.33           C
ATOM   1704  C   SER A 101      30.326   5.679   4.249  1.00 12.84           C
ATOM   1705  O   SER A 101      30.646   5.909   5.416  1.00 10.52           O
ATOM   1706  CB  SER A 101      28.563   7.463   4.274  1.00 16.98           C
ATOM   1707  OG  SER A 101      29.343   8.493   3.687  1.00 16.63           O
ATOM   1708  N   LEU A 102      31.116   5.062   3.371  1.00 11.16           N
ATOM   1709  CA  LEU A 102      32.426   4.526   3.717  1.00 13.05           C
ATOM   1710  C   LEU A 102      32.323   3.731   5.010  1.00 16.53           C
ATOM   1711  O   LEU A 102      33.092   3.935   5.952  1.00 14.57           O
ATOM   1712  CB  LEU A 102      33.471   5.637   3.860  1.00 14.19           C
ATOM   1713  CG  LEU A 102      33.893   6.316   2.561  1.00 20.16           C
ATOM   1714  CD1 LEU A 102      35.087   7.220   2.845  1.00 24.63           C
ATOM   1715  CD2 LEU A 102      34.258   5.263   1.511  1.00 18.67           C
ATOM   1716  N   GLY A 103      31.334   2.843   5.050  1.00 17.08           N
ATOM   1717  CA  GLY A 103      31.154   1.982   6.202  1.00 11.41           C
ATOM   1718  C   GLY A 103      30.506   2.581   7.430  1.00 13.20           C
ATOM   1719  O   GLY A 103      30.384   1.893   8.442  1.00 12.57           O
ATOM   1720  N   SER A 104      30.086   3.844   7.376  1.00 12.15           N
ATOM   1721  CA  SER A 104      29.444   4.440   8.548  1.00  9.99           C
ATOM   1722  C   SER A 104      27.931   4.552   8.355  1.00  9.22           C
ATOM   1723  O   SER A 104      27.461   4.798   7.251  1.00 12.45           O
ATOM   1724  CB  SER A 104      30.008   5.831   8.839  1.00 15.38           C
ATOM   1725  OG  SER A 104      29.382   6.401   9.989  1.00 13.03           O
ATOM   1726  N   CYS A 105      27.206   4.392   9.450  1.00  8.03           N
ATOM   1727  CA  CYS A 105      25.746   4.475   9.468  1.00  9.32           C
ATOM   1728  C   CYS A 105      25.305   5.425  10.575  1.00  9.57           C
ATOM   1729  O   CYS A 105      25.965   5.528  11.608  1.00 11.86           O
ATOM   1730  CB  CYS A 105      25.156   3.089   9.734  1.00  8.49           C
ATOM   1731  SG  CYS A 105      25.566   1.917   8.410  1.00 10.08           S
ATOM   1732  N   GLY A 106      24.178   6.110  10.370  1.00  8.41           N
ATOM   1733  CA  GLY A 106      23.709   7.051  11.381  1.00  9.15           C
ATOM   1734  C   GLY A 106      22.215   6.922  11.670  1.00 10.85           C
ATOM   1735  O   GLY A 106      21.535   6.098  11.070  1.00  9.45           O
ATOM   1736  N   THR A 107      21.705   7.761  12.568  1.00  9.07           N
ATOM   1737  CA  THR A 107      20.308   7.699  12.961  1.00 10.26           C
ATOM   1738  C   THR A 107      19.348   8.603  12.183  1.00 11.43           C
ATOM   1739  O   THR A 107      18.198   8.799  12.591  1.00  9.55           O
ATOM   1740  CB  THR A 107      20.182   7.990  14.470  1.00 10.90           C
ATOM   1741  OG1 THR A 107      20.819   9.239  14.759  1.00 11.62           O
ATOM   1742  CG2 THR A 107      20.895   6.884  15.290  1.00 11.67           C
ATOM   1743  N   ASN A 108      19.802   9.153  11.056  1.00  8.85           N
ATOM   1744  CA  ASN A 108      18.930  10.014  10.247  1.00  8.22           C
ATOM   1745  C   ASN A 108      18.035   9.159   9.352  1.00  8.24           C
ATOM   1746  O   ASN A 108      18.507   8.558   8.391  1.00  8.34           O
ATOM   1747  CB  ASN A 108      19.786  10.945   9.388  1.00  8.93           C
ATOM   1748  CG  ASN A 108      18.956  11.814   8.455  1.00 12.68           C
ATOM   1749  OD1 ASN A 108      17.727  11.742   8.430  1.00 11.29           O
ATOM   1750  ND2 ASN A 108      19.645  12.641   7.680  1.00  6.95           N
ATOM   1751  N   ARG A 109      16.729   9.127   9.647  1.00  7.36           N
ATOM   1752  CA  ARG A 109      15.798   8.308   8.868  1.00  9.72           C
ATOM   1753  C   ARG A 109      15.806   8.565   7.362  1.00 11.30           C
ATOM   1754  O   ARG A 109      15.491   7.676   6.567  1.00  8.79           O
ATOM   1755  CB  ARG A 109      14.362   8.487   9.398  1.00 12.43           C
ATOM   1756  CG  ARG A 109      13.775   9.858   9.146  1.00 15.87           C
ATOM   1757  CD  ARG A 109      12.349   9.946   9.673  1.00 18.77           C
ATOM   1758  NE  ARG A 109      11.736  11.237   9.377  1.00 22.79           N
ATOM   1759  CZ  ARG A 109      11.669  12.253  10.233  1.00 28.03           C
ATOM   1760  NH1 ARG A 109      12.176  12.142  11.452  1.00 32.27           N
ATOM   1761  NH2 ARG A 109      11.093  13.389   9.860  1.00 26.86           N
ATOM   1762  N   ASN A 110      16.165   9.778   6.952  1.00 10.17           N
ATOM   1763  CA  ASN A 110      16.178  10.080   5.524  1.00  9.44           C
ATOM   1764  C   ASN A 110      17.258   9.338   4.752  1.00  9.18           C
ATOM   1765  O   ASN A 110      17.222   9.279   3.513  1.00  9.60           O
ATOM   1766  CB  ASN A 110      16.315  11.581   5.315  1.00 11.47           C
ATOM   1767  CG  ASN A 110      15.076  12.322   5.737  1.00  9.95           C
ATOM   1768  OD1 ASN A 110      13.979  12.014   5.271  1.00 14.31           O
ATOM   1769  ND2 ASN A 110      15.225  13.287   6.622  1.00 13.46           N
ATOM   1770  N   ARG A 111      18.223   8.760   5.460  1.00  9.88           N
ATOM   1771  CA  ARG A 111      19.266   8.015   4.783  1.00  9.80           C
ATOM   1772  C   ARG A 111      18.953   6.520   4.712  1.00 10.68           C
ATOM   1773  O   ARG A 111      19.816   5.693   4.406  1.00 10.71           O
ATOM   1774  CB  ARG A 111      20.620   8.300   5.441  1.00 11.98           C
ATOM   1775  CG  ARG A 111      21.122   9.683   5.017  1.00 10.20           C
ATOM   1776  CD  ARG A 111      22.187  10.242   5.924  1.00 12.26           C
ATOM   1777  NE  ARG A 111      23.410   9.463   5.879  1.00 12.59           N
ATOM   1778  CZ  ARG A 111      24.547   9.867   6.453  1.00 14.83           C
ATOM   1779  NH1 ARG A 111      24.567  11.023   7.097  1.00 10.45           N
ATOM   1780  NH2 ARG A 111      25.626   9.099   6.400  1.00  8.45           N
ATOM   1781  N   TYR A 112      17.696   6.174   4.980  1.00  9.03           N
ATOM   1782  CA  TYR A 112      17.261   4.781   4.907  1.00  6.34           C
ATOM   1783  C   TYR A 112      16.161   4.754   3.862  1.00 10.22           C
ATOM   1784  O   TYR A 112      15.175   5.484   3.967  1.00 10.45           O
ATOM   1785  CB  TYR A 112      16.779   4.302   6.280  1.00  8.67           C
ATOM   1786  CG  TYR A 112      17.935   4.160   7.255  1.00  9.27           C
ATOM   1787  CD1 TYR A 112      18.546   5.287   7.811  1.00  8.93           C
ATOM   1788  CD2 TYR A 112      18.487   2.913   7.532  1.00  8.06           C
ATOM   1789  CE1 TYR A 112      19.687   5.169   8.631  1.00  8.87           C
ATOM   1790  CE2 TYR A 112      19.624   2.781   8.344  1.00 10.38           C
ATOM   1791  CZ  TYR A 112      20.220   3.912   8.883  1.00  8.66           C
ATOM   1792  OH  TYR A 112      21.364   3.778   9.645  1.00  9.33           O
ATOM   1793  N   ASN A 113      16.343   3.921   2.834  1.00  8.84           N
ATOM   1794  CA  ASN A 113      15.388   3.882   1.741  1.00 10.82           C
ATOM   1795  C   ASN A 113      14.526   2.626   1.604  1.00 13.19           C
ATOM   1796  O   ASN A 113      13.726   2.535   0.674  1.00  9.70           O
ATOM   1797  CB  ASN A 113      16.122   4.191   0.414  1.00  8.38           C
ATOM   1798  CG  ASN A 113      17.224   3.195   0.102  1.00 14.00           C
ATOM   1799  OD1 ASN A 113      17.934   2.740   0.991  1.00 13.15           O
ATOM   1800  ND2 ASN A 113      17.388   2.868  -1.182  1.00 12.88           N
ATOM   1801  N   TYR A 114      14.685   1.667   2.515  1.00 10.20           N
ATOM   1802  CA  TYR A 114      13.861   0.453   2.490  1.00 11.25           C
ATOM   1803  C   TYR A 114      13.289   0.237   3.881  1.00 12.88           C
ATOM   1804  O   TYR A 114      14.037   0.050   4.843  1.00 12.40           O
ATOM   1805  CB  TYR A 114      14.677  -0.769   2.077  1.00 12.20           C
ATOM   1806  CG  TYR A 114      15.271  -0.639   0.702  1.00 12.87           C
ATOM   1807  CD1 TYR A 114      16.643  -0.497   0.516  1.00 14.83           C
ATOM   1808  CD2 TYR A 114      14.451  -0.651  -0.430  1.00 18.20           C
ATOM   1809  CE1 TYR A 114      17.188  -0.373  -0.766  1.00 17.36           C
ATOM   1810  CE2 TYR A 114      14.981  -0.528  -1.705  1.00 19.26           C
ATOM   1811  CZ  TYR A 114      16.343  -0.393  -1.868  1.00 21.92           C
ATOM   1812  OH  TYR A 114      16.852  -0.268  -3.139  1.00 25.87           O
ATOM   1813  N   TRP A 115      11.962   0.263   3.957  1.00 10.64           N
ATOM   1814  CA  TRP A 115      11.226   0.119   5.206  1.00  9.46           C
ATOM   1815  C   TRP A 115      10.215  -1.012   5.127  1.00 12.29           C
ATOM   1816  O   TRP A 115       9.913  -1.522   4.052  1.00 13.11           O
ATOM   1817  CB  TRP A 115      10.491   1.428   5.521  1.00 10.98           C
ATOM   1818  CG  TRP A 115      11.424   2.583   5.741  1.00 10.35           C
ATOM   1819  CD1 TRP A 115      12.259   3.160   4.822  1.00 12.19           C
ATOM   1820  CD2 TRP A 115      11.631   3.278   6.968  1.00  9.78           C
ATOM   1821  NE1 TRP A 115      12.974   4.174   5.404  1.00  9.34           N
ATOM   1822  CE2 TRP A 115      12.622   4.272   6.718  1.00  8.47           C
ATOM   1823  CE3 TRP A 115      11.098   3.168   8.258  1.00 11.55           C
ATOM   1824  CZ2 TRP A 115      13.068   5.146   7.717  1.00  9.39           C
ATOM   1825  CZ3 TRP A 115      11.549   4.039   9.255  1.00 11.44           C
ATOM   1826  CH2 TRP A 115      12.535   5.013   8.973  1.00 12.00           C
ATOM   1827  N   GLY A 116       9.677  -1.392   6.287  1.00 15.90           N
ATOM   1828  CA  GLY A 116       8.714  -2.475   6.326  1.00 19.00           C
ATOM   1829  C   GLY A 116       7.412  -2.118   7.008  1.00 16.19           C
ATOM   1830  O   GLY A 116       7.058  -0.939   7.135  1.00 12.10           O
ATOM   1831  N   GLN A 117       6.708  -3.142   7.473  1.00 14.54           N
ATOM   1832  CA  GLN A 117       5.430  -2.960   8.129  1.00 14.06           C
ATOM   1833  C   GLN A 117       5.581  -2.458   9.559  1.00 14.89           C
ATOM   1834  O   GLN A 117       4.670  -1.841  10.103  1.00 15.22           O
ATOM   1835  CB  GLN A 117       4.647  -4.281   8.122  1.00 18.30           C
ATOM   1836  N   GLY A 118       6.735  -2.723  10.160  1.00 12.14           N
ATOM   1837  CA  GLY A 118       6.961  -2.291  11.527  1.00 13.49           C
ATOM   1838  C   GLY A 118       6.264  -3.203  12.513  1.00 15.63           C
ATOM   1839  O   GLY A 118       5.516  -4.112  12.134  1.00 16.72           O
ATOM   1840  N   THR A 119       6.510  -2.971  13.795  1.00 14.94           N
ATOM   1841  CA  THR A 119       5.877  -3.795  14.809  1.00 21.59           C
ATOM   1842  C   THR A 119       5.526  -2.932  16.004  1.00 23.59           C
ATOM   1843  O   THR A 119       6.275  -2.033  16.377  1.00 23.83           O
ATOM   1844  CB  THR A 119       6.801  -4.936  15.251  1.00 25.90           C
ATOM   1845  OG1 THR A 119       6.119  -5.747  16.218  1.00 38.78           O
ATOM   1846  CG2 THR A 119       8.082  -4.382  15.864  1.00 22.09           C
ATOM   1847  N   GLN A 120       4.369  -3.203  16.595  1.00 21.58           N
ATOM   1848  CA  GLN A 120       3.934  -2.440  17.745  1.00 19.49           C
ATOM   1849  C   GLN A 120       4.571  -2.979  19.022  1.00 18.30           C
ATOM   1850  O   GLN A 120       4.676  -4.195  19.222  1.00 20.72           O
ATOM   1851  CB  GLN A 120       2.408  -2.495  17.871  1.00 24.56           C
ATOM   1852  CG  GLN A 120       1.848  -1.754  19.079  1.00 21.85           C
ATOM   1853  CD  GLN A 120       2.030  -0.253  18.984  1.00 25.35           C
ATOM   1854  OE1 GLN A 120       1.696   0.359  17.967  1.00 27.08           O
ATOM   1855  NE2 GLN A 120       2.546   0.349  20.044  1.00 21.23           N
ATOM   1856  N   VAL A 121       5.016  -2.055  19.853  1.00 16.45           N
ATOM   1857  CA  VAL A 121       5.609  -2.376  21.148  1.00 17.41           C
ATOM   1858  C   VAL A 121       4.837  -1.514  22.139  1.00 16.61           C
ATOM   1859  O   VAL A 121       4.772  -0.302  21.993  1.00 17.77           O
ATOM   1860  CB  VAL A 121       7.115  -1.990  21.214  1.00 20.67           C
ATOM   1861  CG1 VAL A 121       7.625  -2.105  22.660  1.00 19.43           C
ATOM   1862  CG2 VAL A 121       7.922  -2.906  20.310  1.00 14.08           C
ATOM   1863  N   THR A 122       4.225  -2.156  23.137  1.00 18.21           N
ATOM   1864  CA  THR A 122       3.461  -1.419  24.136  1.00 16.50           C
ATOM   1865  C   THR A 122       3.914  -1.831  25.530  1.00 19.74           C
ATOM   1866  O   THR A 122       3.840  -2.994  25.904  1.00 20.50           O
ATOM   1867  CB  THR A 122       1.956  -1.694  24.007  1.00 21.57           C
ATOM   1868  OG1 THR A 122       1.532  -1.392  22.671  1.00 19.44           O
ATOM   1869  CG2 THR A 122       1.182  -0.819  24.979  1.00 22.84           C
ATOM   1870  N   VAL A 123       4.370  -0.843  26.290  1.00 18.08           N
ATOM   1871  CA  VAL A 123       4.871  -1.061  27.637  1.00 20.02           C
ATOM   1872  C   VAL A 123       3.937  -0.437  28.653  1.00 23.55           C
ATOM   1873  O   VAL A 123       3.839   0.795  28.737  1.00 19.28           O
ATOM   1874  CB  VAL A 123       6.270  -0.432  27.794  1.00 18.40           C
ATOM   1875  CG1 VAL A 123       6.829  -0.732  29.188  1.00 18.70           C
ATOM   1876  CG2 VAL A 123       7.195  -0.971  26.705  1.00 15.02           C
ATOM   1877  N   SER A 124       3.275  -1.286  29.424  1.00 27.21           N
ATOM   1878  CA  SER A 124       2.333  -0.845  30.450  1.00 33.43           C
ATOM   1879  C   SER A 124       3.061  -0.550  31.751  1.00 37.17           C
ATOM   1880  O   SER A 124       4.003  -1.255  32.116  1.00 38.81           O
ATOM   1881  CB  SER A 124       1.278  -1.928  30.687  1.00 36.11           C
ATOM   1882  N   SER A 125       2.623   0.492  32.454  1.00 41.07           N
ATOM   1883  CA  SER A 125       3.241   0.877  33.718  1.00 45.07           C
ATOM   1884  C   SER A 125       2.990  -0.171  34.796  1.00 49.04           C
ATOM   1885  O   SER A 125       2.111  -1.035  34.583  1.00 49.16           O
ATOM   1886  CB  SER A 125       2.696   2.231  34.181  1.00 46.95           C
