# Supplementary material for: A non-redundant data set of nanobody-antigen crystal structures
Source: Data Brief. 2019 Mar 6;24:103754. doi: 10.1016/j.dib.2019.103754 (PMC6441729; doi:10.1016/j.dib.2019.103754)
Supplement: Multimedia component 5 [file mmc5.zip › Data_set/Nb-Ag_3/1rjc_3.pdb]

ATOM      1  N   LYS B   1      47.646  54.103  23.780  1.00 18.24           N
ATOM      2  CA  LYS B   1      47.090  55.458  23.521  1.00 18.81           C
ATOM      3  C   LYS B   1      46.012  55.408  22.448  1.00 17.01           C
ATOM      4  O   LYS B   1      46.197  54.773  21.410  1.00 17.19           O
ATOM      5  CB  LYS B   1      48.210  56.402  23.067  1.00 20.71           C
ATOM      6  CG  LYS B   1      47.730  57.773  22.621  1.00 23.12           C
ATOM      7  CD  LYS B   1      48.889  58.660  22.189  1.00 22.98           C
ATOM      8  CE  LYS B   1      48.400  60.031  21.744  1.00 24.77           C
ATOM      9  NZ  LYS B   1      49.525  60.912  21.330  1.00 27.42           N
ATOM     10  N   VAL B   2      44.883  56.062  22.702  1.00 15.57           N
ATOM     11  CA  VAL B   2      43.806  56.114  21.722  1.00 13.53           C
ATOM     12  C   VAL B   2      43.795  57.528  21.153  1.00 13.06           C
ATOM     13  O   VAL B   2      43.380  58.477  21.821  1.00 13.47           O
ATOM     14  CB  VAL B   2      42.422  55.810  22.347  1.00 13.75           C
ATOM     15  CG1 VAL B   2      41.331  55.963  21.292  1.00 15.39           C
ATOM     16  CG2 VAL B   2      42.407  54.397  22.913  1.00 16.40           C
ATOM     17  N   PHE B   3      44.280  57.664  19.925  1.00 10.05           N
ATOM     18  CA  PHE B   3      44.335  58.957  19.258  1.00  9.88           C
ATOM     19  C   PHE B   3      42.966  59.518  18.928  1.00 10.06           C
ATOM     20  O   PHE B   3      41.998  58.781  18.730  1.00 11.23           O
ATOM     21  CB  PHE B   3      45.086  58.860  17.926  1.00  9.30           C
ATOM     22  CG  PHE B   3      46.569  59.063  18.025  1.00 10.24           C
ATOM     23  CD1 PHE B   3      47.414  58.007  18.352  1.00 10.61           C
ATOM     24  CD2 PHE B   3      47.128  60.309  17.756  1.00 10.33           C
ATOM     25  CE1 PHE B   3      48.796  58.189  18.400  1.00 11.76           C
ATOM     26  CE2 PHE B   3      48.509  60.500  17.802  1.00 11.06           C
ATOM     27  CZ  PHE B   3      49.342  59.439  18.127  1.00 12.08           C
ATOM     28  N   GLY B   4      42.904  60.842  18.863  1.00 11.10           N
ATOM     29  CA  GLY B   4      41.688  61.505  18.451  1.00  9.95           C
ATOM     30  C   GLY B   4      41.869  61.581  16.941  1.00  9.05           C
ATOM     31  O   GLY B   4      43.002  61.487  16.452  1.00 10.19           O
ATOM     32  N   ARG B   5      40.783  61.746  16.198  1.00  8.27           N
ATOM     33  CA  ARG B   5      40.865  61.811  14.739  1.00  9.63           C
ATOM     34  C   ARG B   5      41.805  62.909  14.254  1.00  8.90           C
ATOM     35  O   ARG B   5      42.758  62.651  13.522  1.00  8.88           O
ATOM     36  CB  ARG B   5      39.470  62.022  14.142  1.00  9.74           C
ATOM     37  CG  ARG B   5      39.441  62.155  12.625  1.00 11.18           C
ATOM     38  CD  ARG B   5      38.009  62.289  12.120  1.00 12.64           C
ATOM     39  NE  ARG B   5      37.349  63.499  12.612  1.00 15.28           N
ATOM     40  CZ  ARG B   5      37.417  64.687  12.019  1.00 15.99           C
ATOM     41  NH1 ARG B   5      38.112  64.840  10.902  1.00 15.42           N
ATOM     42  NH2 ARG B   5      36.783  65.729  12.546  1.00 20.06           N
ATOM     43  N   CYS B   6      41.543  64.142  14.664  1.00  9.21           N
ATOM     44  CA  CYS B   6      42.387  65.239  14.228  1.00  9.60           C
ATOM     45  C   CYS B   6      43.794  65.167  14.822  1.00  8.30           C
ATOM     46  O   CYS B   6      44.767  65.572  14.183  1.00  9.25           O
ATOM     47  CB  CYS B   6      41.717  66.568  14.562  1.00 10.60           C
ATOM     48  SG  CYS B   6      40.293  66.966  13.493  1.00 13.27           S
ATOM     49  N   GLU B   7      43.905  64.642  16.039  1.00  8.37           N
ATOM     50  CA  GLU B   7      45.208  64.491  16.671  1.00  8.86           C
ATOM     51  C   GLU B   7      46.077  63.579  15.792  1.00  7.27           C
ATOM     52  O   GLU B   7      47.254  63.858  15.553  1.00  8.94           O
ATOM     53  CB  GLU B   7      45.057  63.878  18.065  1.00 10.65           C
ATOM     54  CG  GLU B   7      46.385  63.621  18.754  1.00 10.93           C
ATOM     55  CD  GLU B   7      46.238  62.871  20.061  1.00 12.00           C
ATOM     56  OE1 GLU B   7      45.246  62.133  20.224  1.00 11.52           O
ATOM     57  OE2 GLU B   7      47.133  63.005  20.920  1.00 15.34           O
ATOM     58  N   LEU B   8      45.488  62.488  15.307  1.00  7.88           N
ATOM     59  CA  LEU B   8      46.229  61.556  14.464  1.00  7.66           C
ATOM     60  C   LEU B   8      46.525  62.157  13.093  1.00  6.60           C
ATOM     61  O   LEU B   8      47.614  61.976  12.556  1.00  7.95           O
ATOM     62  CB  LEU B   8      45.453  60.248  14.297  1.00  8.05           C
ATOM     63  CG  LEU B   8      46.205  59.207  13.463  1.00  7.87           C
ATOM     64  CD1 LEU B   8      47.525  58.862  14.120  1.00  8.62           C
ATOM     65  CD2 LEU B   8      45.352  57.964  13.322  1.00  8.91           C
ATOM     66  N   ALA B   9      45.556  62.869  12.527  1.00  8.07           N
ATOM     67  CA  ALA B   9      45.758  63.494  11.226  1.00  8.33           C
ATOM     68  C   ALA B   9      46.966  64.433  11.268  1.00  9.02           C
ATOM     69  O   ALA B   9      47.797  64.431  10.358  1.00  9.23           O
ATOM     70  CB  ALA B   9      44.508  64.259  10.817  1.00 10.05           C
ATOM     71  N   ALA B  10      47.065  65.230  12.329  1.00  9.05           N
ATOM     72  CA  ALA B  10      48.179  66.163  12.470  1.00  8.47           C
ATOM     73  C   ALA B  10      49.510  65.419  12.605  1.00  8.60           C
ATOM     74  O   ALA B  10      50.510  65.798  11.990  1.00  9.40           O
ATOM     75  CB  ALA B  10      47.953  67.072  13.686  1.00  8.99           C
ATOM     76  N   ALA B  11      49.525  64.360  13.409  1.00  8.97           N
ATOM     77  CA  ALA B  11      50.746  63.584  13.594  1.00  9.03           C
ATOM     78  C   ALA B  11      51.168  62.896  12.294  1.00  8.66           C
ATOM     79  O   ALA B  11      52.350  62.885  11.944  1.00  9.77           O
ATOM     80  CB  ALA B  11      50.551  62.548  14.704  1.00  9.17           C
ATOM     81  N   MET B  12      50.202  62.327  11.576  1.00  8.42           N
ATOM     82  CA  MET B  12      50.516  61.649  10.325  1.00  7.96           C
ATOM     83  C   MET B  12      51.022  62.631   9.282  1.00  9.03           C
ATOM     84  O   MET B  12      51.875  62.281   8.462  1.00  9.45           O
ATOM     85  CB  MET B  12      49.296  60.894   9.795  1.00  7.87           C
ATOM     86  CG  MET B  12      48.948  59.667  10.625  1.00  7.03           C
ATOM     87  SD  MET B  12      47.599  58.741   9.896  1.00  7.61           S
ATOM     88  CE  MET B  12      48.036  57.052  10.335  1.00  9.23           C
ATOM     89  N   LYS B  13      50.501  63.855   9.304  1.00  9.04           N
ATOM     90  CA  LYS B  13      50.963  64.863   8.360  1.00  9.41           C
ATOM     91  C   LYS B  13      52.414  65.214   8.685  1.00  9.68           C
ATOM     92  O   LYS B  13      53.252  65.317   7.787  1.00 10.39           O
ATOM     93  CB  LYS B  13      50.095  66.121   8.432  1.00 10.36           C
ATOM     94  CG  LYS B  13      50.554  67.205   7.465  1.00 14.72           C
ATOM     95  CD  LYS B  13      49.509  68.288   7.292  1.00 19.79           C
ATOM     96  CE  LYS B  13      49.964  69.323   6.277  1.00 23.45           C
ATOM     97  NZ  LYS B  13      50.280  68.706   4.957  1.00 26.48           N
ATOM     98  N   ARG B  14      52.715  65.398   9.968  1.00 10.54           N
ATOM     99  CA  ARG B  14      54.083  65.721  10.366  1.00 10.77           C
ATOM    100  C   ARG B  14      55.036  64.587  10.012  1.00 10.97           C
ATOM    101  O   ARG B  14      56.214  64.817   9.737  1.00 12.87           O
ATOM    102  CB  ARG B  14      54.167  65.996  11.867  1.00 11.19           C
ATOM    103  CG  ARG B  14      53.570  67.320  12.292  1.00 11.44           C
ATOM    104  CD  ARG B  14      53.964  67.644  13.722  1.00 12.70           C
ATOM    105  NE  ARG B  14      53.368  66.728  14.693  1.00 12.72           N
ATOM    106  CZ  ARG B  14      52.138  66.854  15.185  1.00 11.61           C
ATOM    107  NH1 ARG B  14      51.365  67.861  14.796  1.00 11.48           N
ATOM    108  NH2 ARG B  14      51.690  65.984  16.082  1.00 12.48           N
ATOM    109  N   HIS B  15      54.528  63.358  10.026  1.00  9.69           N
ATOM    110  CA  HIS B  15      55.357  62.209   9.694  1.00  9.70           C
ATOM    111  C   HIS B  15      55.414  61.907   8.197  1.00  9.75           C
ATOM    112  O   HIS B  15      55.868  60.840   7.785  1.00 11.65           O
ATOM    113  CB  HIS B  15      54.909  60.977  10.484  1.00  9.94           C
ATOM    114  CG  HIS B  15      55.429  60.951  11.889  1.00 10.25           C
ATOM    115  ND1 HIS B  15      54.918  61.744  12.892  1.00 12.36           N
ATOM    116  CD2 HIS B  15      56.455  60.261  12.440  1.00 11.44           C
ATOM    117  CE1 HIS B  15      55.609  61.544  14.003  1.00 11.77           C
ATOM    118  NE2 HIS B  15      56.547  60.650  13.754  1.00 15.45           N
ATOM    119  N   GLY B  16      54.939  62.856   7.398  1.00  9.90           N
ATOM    120  CA  GLY B  16      55.004  62.737   5.952  1.00  9.53           C
ATOM    121  C   GLY B  16      54.145  61.747   5.196  1.00  8.79           C
ATOM    122  O   GLY B  16      54.583  61.231   4.168  1.00  8.99           O
ATOM    123  N   LEU B  17      52.930  61.480   5.664  1.00  8.18           N
ATOM    124  CA  LEU B  17      52.068  60.544   4.952  1.00  7.44           C
ATOM    125  C   LEU B  17      51.132  61.208   3.953  1.00  8.18           C
ATOM    126  O   LEU B  17      50.565  60.528   3.108  1.00  8.58           O
ATOM    127  CB  LEU B  17      51.246  59.705   5.933  1.00  7.28           C
ATOM    128  CG  LEU B  17      52.007  58.584   6.643  1.00  7.03           C
ATOM    129  CD1 LEU B  17      51.086  57.897   7.632  1.00  9.13           C
ATOM    130  CD2 LEU B  17      52.522  57.581   5.628  1.00  8.28           C
ATOM    131  N   ASP B  18      50.971  62.526   4.032  1.00  7.85           N
ATOM    132  CA  ASP B  18      50.076  63.205   3.103  1.00  8.30           C
ATOM    133  C   ASP B  18      50.600  63.128   1.671  1.00  8.72           C
ATOM    134  O   ASP B  18      51.644  63.697   1.343  1.00  9.90           O
ATOM    135  CB  ASP B  18      49.876  64.666   3.520  1.00 10.45           C
ATOM    136  CG  ASP B  18      48.833  65.375   2.678  1.00 12.80           C
ATOM    137  OD1 ASP B  18      47.919  64.704   2.152  1.00 10.61           O
ATOM    138  OD2 ASP B  18      48.920  66.615   2.550  1.00 17.48           O
ATOM    139  N   ASN B  19      49.857  62.410   0.834  1.00  9.06           N
ATOM    140  CA  ASN B  19      50.183  62.205  -0.575  1.00  9.61           C
ATOM    141  C   ASN B  19      51.344  61.248  -0.803  1.00  9.78           C
ATOM    142  O   ASN B  19      51.913  61.199  -1.897  1.00 10.05           O
ATOM    143  CB  ASN B  19      50.461  63.543  -1.266  1.00 12.05           C
ATOM    144  CG  ASN B  19      49.228  64.409  -1.347  1.00 14.16           C
ATOM    145  OD1 ASN B  19      48.138  63.920  -1.650  1.00 15.79           O
ATOM    146  ND2 ASN B  19      49.389  65.701  -1.085  1.00 17.62           N
ATOM    147  N   TYR B  20      51.687  60.471   0.221  1.00  8.20           N
ATOM    148  CA  TYR B  20      52.775  59.512   0.082  1.00  8.04           C
ATOM    149  C   TYR B  20      52.327  58.451  -0.923  1.00  8.36           C
ATOM    150  O   TYR B  20      51.302  57.798  -0.729  1.00  8.03           O
ATOM    151  CB  TYR B  20      53.102  58.863   1.426  1.00  8.97           C
ATOM    152  CG  TYR B  20      54.416  58.133   1.401  1.00  9.15           C
ATOM    153  CD1 TYR B  20      55.618  58.821   1.560  1.00  9.27           C
ATOM    154  CD2 TYR B  20      54.466  56.763   1.153  1.00  8.03           C
ATOM    155  CE1 TYR B  20      56.838  58.163   1.470  1.00  9.05           C
ATOM    156  CE2 TYR B  20      55.682  56.096   1.054  1.00  9.12           C
ATOM    157  CZ  TYR B  20      56.862  56.801   1.214  1.00  9.79           C
ATOM    158  OH  TYR B  20      58.069  56.147   1.108  1.00 12.75           O
ATOM    159  N   ARG B  21      53.100  58.286  -1.995  1.00  8.62           N
ATOM    160  CA  ARG B  21      52.779  57.346  -3.070  1.00 11.13           C
ATOM    161  C   ARG B  21      51.407  57.659  -3.671  1.00  9.65           C
ATOM    162  O   ARG B  21      50.703  56.761  -4.139  1.00 10.99           O
ATOM    163  CB  ARG B  21      52.788  55.894  -2.579  1.00 13.91           C
ATOM    164  CG  ARG B  21      54.074  55.425  -1.928  1.00 20.82           C
ATOM    165  CD  ARG B  21      55.284  55.615  -2.813  1.00 22.78           C
ATOM    166  NE  ARG B  21      55.191  54.923  -4.097  1.00 23.59           N
ATOM    167  CZ  ARG B  21      56.173  54.920  -4.991  1.00 19.78           C
ATOM    168  NH1 ARG B  21      57.300  55.560  -4.721  1.00 21.18           N
ATOM    169  NH2 ARG B  21      56.023  54.309  -6.158  1.00 16.31           N
ATOM    170  N   GLY B  22      51.028  58.935  -3.639  1.00 10.32           N
ATOM    171  CA  GLY B  22      49.756  59.350  -4.204  1.00 10.80           C
ATOM    172  C   GLY B  22      48.546  59.223  -3.296  1.00  9.70           C
ATOM    173  O   GLY B  22      47.433  59.543  -3.710  1.00 11.79           O
ATOM    174  N   TYR B  23      48.751  58.767  -2.064  1.00  8.65           N
ATOM    175  CA  TYR B  23      47.648  58.599  -1.122  1.00  8.46           C
ATOM    176  C   TYR B  23      47.481  59.799  -0.196  1.00  6.30           C
ATOM    177  O   TYR B  23      48.307  60.039   0.689  1.00  7.20           O
ATOM    178  CB  TYR B  23      47.868  57.328  -0.301  1.00  8.01           C
ATOM    179  CG  TYR B  23      47.715  56.066  -1.114  1.00  7.99           C
ATOM    180  CD1 TYR B  23      46.454  55.581  -1.452  1.00  7.91           C
ATOM    181  CD2 TYR B  23      48.831  55.355  -1.546  1.00  7.56           C
ATOM    182  CE1 TYR B  23      46.309  54.412  -2.200  1.00  8.12           C
ATOM    183  CE2 TYR B  23      48.697  54.187  -2.298  1.00  8.22           C
ATOM    184  CZ  TYR B  23      47.434  53.720  -2.616  1.00  8.53           C
ATOM    185  OH  TYR B  23      47.299  52.551  -3.333  1.00 10.51           O
ATOM    186  N   SER B  24      46.405  60.552  -0.402  1.00  7.29           N
ATOM    187  CA  SER B  24      46.137  61.727   0.419  1.00  7.21           C
ATOM    188  C   SER B  24      46.011  61.343   1.893  1.00  7.12           C
ATOM    189  O   SER B  24      45.663  60.210   2.230  1.00  7.76           O
ATOM    190  CB  SER B  24      44.862  62.426  -0.058  1.00  7.99           C
ATOM    191  OG  SER B  24      43.733  61.594   0.124  1.00 10.07           O
ATOM    192  N   LEU B  25      46.286  62.308   2.762  1.00  7.28           N
ATOM    193  CA  LEU B  25      46.251  62.099   4.206  1.00  7.24           C
ATOM    194  C   LEU B  25      45.018  61.371   4.746  1.00  7.77           C
ATOM    195  O   LEU B  25      45.136  60.500   5.610  1.00  6.61           O
ATOM    196  CB  LEU B  25      46.409  63.445   4.919  1.00  8.02           C
ATOM    197  CG  LEU B  25      46.606  63.405   6.437  1.00  8.80           C
ATOM    198  CD1 LEU B  25      47.867  62.628   6.797  1.00  9.02           C
ATOM    199  CD2 LEU B  25      46.702  64.836   6.956  1.00  9.38           C
ATOM    200  N   GLY B  26      43.836  61.730   4.251  1.00  7.55           N
ATOM    201  CA  GLY B  26      42.612  61.090   4.709  1.00  7.41           C
ATOM    202  C   GLY B  26      42.629  59.574   4.599  1.00  7.06           C
ATOM    203  O   GLY B  26      42.020  58.879   5.415  1.00  7.76           O
ATOM    204  N   ASN B  27      43.313  59.055   3.583  1.00  6.26           N
ATOM    205  CA  ASN B  27      43.415  57.610   3.396  1.00  6.03           C
ATOM    206  C   ASN B  27      44.072  56.941   4.592  1.00  5.66           C
ATOM    207  O   ASN B  27      43.624  55.892   5.050  1.00  7.54           O
ATOM    208  CB  ASN B  27      44.241  57.294   2.153  1.00  6.93           C
ATOM    209  CG  ASN B  27      43.449  57.436   0.885  1.00  6.66           C
ATOM    210  OD1 ASN B  27      42.549  56.649   0.623  1.00  8.27           O
ATOM    211  ND2 ASN B  27      43.775  58.450   0.089  1.00  9.08           N
ATOM    212  N   TRP B  28      45.134  57.562   5.096  1.00  6.34           N
ATOM    213  CA  TRP B  28      45.881  57.019   6.224  1.00  6.13           C
ATOM    214  C   TRP B  28      45.117  57.106   7.536  1.00  5.89           C
ATOM    215  O   TRP B  28      45.176  56.188   8.361  1.00  6.76           O
ATOM    216  CB  TRP B  28      47.231  57.732   6.332  1.00  6.66           C
ATOM    217  CG  TRP B  28      48.038  57.612   5.067  1.00  6.80           C
ATOM    218  CD1 TRP B  28      48.109  58.516   4.040  1.00  7.85           C
ATOM    219  CD2 TRP B  28      48.849  56.497   4.675  1.00  7.53           C
ATOM    220  NE1 TRP B  28      48.915  58.032   3.037  1.00  7.19           N
ATOM    221  CE2 TRP B  28      49.385  56.797   3.403  1.00  7.61           C
ATOM    222  CE3 TRP B  28      49.180  55.276   5.279  1.00  6.82           C
ATOM    223  CZ2 TRP B  28      50.231  55.915   2.718  1.00  7.83           C
ATOM    224  CZ3 TRP B  28      50.018  54.400   4.599  1.00  8.17           C
ATOM    225  CH2 TRP B  28      50.537  54.727   3.334  1.00  9.28           C
ATOM    226  N   VAL B  29      44.393  58.202   7.735  1.00  5.59           N
ATOM    227  CA  VAL B  29      43.609  58.355   8.954  1.00  6.47           C
ATOM    228  C   VAL B  29      42.465  57.335   8.918  1.00  6.41           C
ATOM    229  O   VAL B  29      42.189  56.652   9.908  1.00  6.88           O
ATOM    230  CB  VAL B  29      43.042  59.788   9.063  1.00  6.29           C
ATOM    231  CG1 VAL B  29      42.129  59.905  10.279  1.00  8.60           C
ATOM    232  CG2 VAL B  29      44.187  60.790   9.169  1.00  8.26           C
ATOM    233  N   CYS B  30      41.811  57.229   7.766  1.00  7.34           N
ATOM    234  CA  CYS B  30      40.712  56.282   7.594  1.00  7.68           C
ATOM    235  C   CYS B  30      41.215  54.845   7.820  1.00  6.08           C
ATOM    236  O   CYS B  30      40.561  54.037   8.485  1.00  7.30           O
ATOM    237  CB  CYS B  30      40.116  56.432   6.187  1.00  8.31           C
ATOM    238  SG  CYS B  30      38.666  55.378   5.863  1.00  9.10           S
ATOM    239  N   ALA B  31      42.388  54.531   7.281  1.00  6.16           N
ATOM    240  CA  ALA B  31      42.951  53.199   7.458  1.00  6.57           C
ATOM    241  C   ALA B  31      43.145  52.895   8.944  1.00  5.58           C
ATOM    242  O   ALA B  31      42.791  51.807   9.412  1.00  6.28           O
ATOM    243  CB  ALA B  31      44.284  53.090   6.726  1.00  7.44           C
ATOM    244  N   ALA B  32      43.702  53.851   9.687  1.00  6.22           N
ATOM    245  CA  ALA B  32      43.931  53.648  11.116  1.00  6.39           C
ATOM    246  C   ALA B  32      42.621  53.446  11.864  1.00  6.04           C
ATOM    247  O   ALA B  32      42.537  52.617  12.766  1.00  6.91           O
ATOM    248  CB  ALA B  32      44.692  54.832  11.706  1.00  7.07           C
ATOM    249  N   LYS B  33      41.598  54.201  11.484  1.00  7.46           N
ATOM    250  CA  LYS B  33      40.310  54.076  12.147  1.00  6.86           C
ATOM    251  C   LYS B  33      39.753  52.666  12.040  1.00  7.26           C
ATOM    252  O   LYS B  33      39.356  52.064  13.038  1.00  8.41           O
ATOM    253  CB  LYS B  33      39.298  55.054  11.544  1.00  8.36           C
ATOM    254  CG  LYS B  33      37.854  54.800  11.976  1.00 10.32           C
ATOM    255  CD  LYS B  33      37.649  55.059  13.462  1.00 13.97           C
ATOM    256  CE  LYS B  33      36.188  54.865  13.849  1.00 17.61           C
ATOM    257  NZ  LYS B  33      35.956  55.068  15.306  1.00 19.32           N
ATOM    258  N   PHE B  34      39.735  52.125  10.830  1.00  6.82           N
ATOM    259  CA  PHE B  34      39.148  50.810  10.644  1.00  6.65           C
ATOM    260  C   PHE B  34      40.054  49.621  10.938  1.00  6.27           C
ATOM    261  O   PHE B  34      39.578  48.498  11.122  1.00  7.20           O
ATOM    262  CB  PHE B  34      38.510  50.757   9.256  1.00  7.37           C
ATOM    263  CG  PHE B  34      37.364  51.725   9.113  1.00  7.39           C
ATOM    264  CD1 PHE B  34      36.201  51.542   9.856  1.00  8.82           C
ATOM    265  CD2 PHE B  34      37.481  52.867   8.329  1.00  7.75           C
ATOM    266  CE1 PHE B  34      35.172  52.482   9.827  1.00  8.27           C
ATOM    267  CE2 PHE B  34      36.454  53.816   8.294  1.00  9.38           C
ATOM    268  CZ  PHE B  34      35.301  53.622   9.046  1.00  8.63           C
ATOM    269  N   GLU B  35      41.355  49.870  11.010  1.00  6.19           N
ATOM    270  CA  GLU B  35      42.303  48.820  11.351  1.00  6.63           C
ATOM    271  C   GLU B  35      42.428  48.675  12.872  1.00  6.65           C
ATOM    272  O   GLU B  35      42.300  47.576  13.406  1.00  7.58           O
ATOM    273  CB  GLU B  35      43.688  49.135  10.777  1.00  6.14           C
ATOM    274  CG  GLU B  35      43.862  48.847   9.293  1.00  7.07           C
ATOM    275  CD  GLU B  35      43.789  47.368   8.952  1.00  6.63           C
ATOM    276  OE1 GLU B  35      43.852  46.526   9.876  1.00  6.96           O
ATOM    277  OE2 GLU B  35      43.682  47.049   7.746  1.00  7.57           O
ATOM    278  N   SER B  36      42.640  49.793  13.563  1.00  7.57           N
ATOM    279  CA  SER B  36      42.863  49.787  15.011  1.00  7.74           C
ATOM    280  C   SER B  36      41.928  50.634  15.861  1.00  9.35           C
ATOM    281  O   SER B  36      42.059  50.644  17.084  1.00  9.20           O
ATOM    282  CB  SER B  36      44.278  50.283  15.295  1.00  7.51           C
ATOM    283  OG  SER B  36      44.347  51.682  15.020  1.00  7.92           O
ATOM    284  N   ASN B  37      41.006  51.349  15.229  1.00  8.33           N
ATOM    285  CA  ASN B  37      40.108  52.251  15.945  1.00 10.05           C
ATOM    286  C   ASN B  37      40.949  53.290  16.691  1.00 10.24           C
ATOM    287  O   ASN B  37      40.595  53.743  17.784  1.00 10.31           O
ATOM    288  CB  ASN B  37      39.201  51.494  16.920  1.00 11.86           C
ATOM    289  CG  ASN B  37      37.976  52.303  17.299  1.00 14.08           C
ATOM    290  OD1 ASN B  37      37.443  53.045  16.474  1.00 16.39           O
ATOM    291  ND2 ASN B  37      37.519  52.161  18.540  1.00 17.85           N
ATOM    292  N   PHE B  38      42.073  53.654  16.077  1.00  7.71           N
ATOM    293  CA  PHE B  38      43.007  54.652  16.606  1.00  8.84           C
ATOM    294  C   PHE B  38      43.768  54.248  17.866  1.00 10.09           C
ATOM    295  O   PHE B  38      44.382  55.094  18.514  1.00  9.56           O
ATOM    296  CB  PHE B  38      42.289  55.985  16.882  1.00  9.15           C
ATOM    297  CG  PHE B  38      41.689  56.640  15.659  1.00  9.26           C
ATOM    298  CD1 PHE B  38      42.284  56.516  14.404  1.00 10.01           C
ATOM    299  CD2 PHE B  38      40.550  57.433  15.784  1.00 10.76           C
ATOM    300  CE1 PHE B  38      41.750  57.176  13.292  1.00  9.04           C
ATOM    301  CE2 PHE B  38      40.010  58.097  14.682  1.00 10.51           C
ATOM    302  CZ  PHE B  38      40.614  57.968  13.434  1.00  9.57           C
ATOM    303  N   ASN B  39      43.739  52.964  18.205  1.00  9.84           N
ATOM    304  CA  ASN B  39      44.427  52.469  19.397  1.00 10.71           C
ATOM    305  C   ASN B  39      45.849  52.011  19.062  1.00 10.13           C
ATOM    306  O   ASN B  39      46.036  51.010  18.366  1.00 10.40           O
ATOM    307  CB  ASN B  39      43.642  51.302  20.001  1.00 11.62           C
ATOM    308  CG  ASN B  39      44.063  50.994  21.425  1.00 14.00           C
ATOM    309  OD1 ASN B  39      45.242  51.049  21.761  1.00 13.63           O
ATOM    310  ND2 ASN B  39      43.090  50.662  22.270  1.00 19.01           N
ATOM    311  N   THR B  40      46.847  52.732  19.568  1.00 10.58           N
ATOM    312  CA  THR B  40      48.244  52.394  19.303  1.00 11.15           C
ATOM    313  C   THR B  40      48.674  51.056  19.897  1.00 10.34           C
ATOM    314  O   THR B  40      49.673  50.485  19.467  1.00 10.37           O
ATOM    315  CB  THR B  40      49.213  53.462  19.857  1.00 10.50           C
ATOM    316  OG1 THR B  40      49.083  53.530  21.282  1.00 12.91           O
ATOM    317  CG2 THR B  40      48.910  54.831  19.263  1.00 12.78           C
ATOM    318  N   GLN B  41      47.922  50.559  20.878  1.00 10.58           N
ATOM    319  CA  GLN B  41      48.265  49.298  21.533  1.00 12.29           C
ATOM    320  C   GLN B  41      47.502  48.088  21.009  1.00 11.87           C
ATOM    321  O   GLN B  41      47.675  46.974  21.505  1.00 11.74           O
ATOM    322  CB  GLN B  41      48.044  49.423  23.043  1.00 14.81           C
ATOM    323  CG  GLN B  41      49.017  50.372  23.719  1.00 18.97           C
ATOM    324  CD  GLN B  41      48.824  50.434  25.220  1.00 23.21           C
ATOM    325  OE1 GLN B  41      48.822  49.408  25.897  1.00 27.27           O
ATOM    326  NE2 GLN B  41      48.668  51.642  25.749  1.00 27.61           N
ATOM    327  N   ALA B  42      46.674  48.298  19.996  1.00 11.87           N
ATOM    328  CA  ALA B  42      45.886  47.213  19.435  1.00 10.11           C
ATOM    329  C   ALA B  42      46.716  46.056  18.891  1.00  9.85           C
ATOM    330  O   ALA B  42      47.650  46.257  18.111  1.00  9.51           O
ATOM    331  CB  ALA B  42      44.982  47.750  18.331  1.00 11.77           C
ATOM    332  N   THR B  43      46.379  44.845  19.324  1.00  9.40           N
ATOM    333  CA  THR B  43      47.036  43.640  18.824  1.00 11.27           C
ATOM    334  C   THR B  43      45.921  42.644  18.530  1.00 10.15           C
ATOM    335  O   THR B  43      44.992  42.479  19.328  1.00 12.33           O
ATOM    336  CB  THR B  43      48.037  43.026  19.837  1.00 13.73           C
ATOM    337  OG1 THR B  43      47.345  42.591  21.011  1.00 15.99           O
ATOM    338  CG2 THR B  43      49.091  44.045  20.222  1.00 14.00           C
ATOM    339  N   ASN B  44      45.997  42.007  17.368  1.00  9.73           N
ATOM    340  CA  ASN B  44      44.989  41.038  16.962  1.00  9.42           C
ATOM    341  C   ASN B  44      45.669  39.857  16.295  1.00  9.53           C
ATOM    342  O   ASN B  44      46.520  40.024  15.423  1.00  9.86           O
ATOM    343  CB  ASN B  44      43.985  41.710  16.024  1.00 10.78           C
ATOM    344  CG  ASN B  44      43.094  42.698  16.753  1.00 10.79           C
ATOM    345  OD1 ASN B  44      42.216  42.304  17.524  1.00 13.26           O
ATOM    346  ND2 ASN B  44      43.322  43.986  16.527  1.00  9.19           N
ATOM    347  N   ARG B  45      45.301  38.658  16.728  1.00 10.40           N
ATOM    348  CA  ARG B  45      45.896  37.438  16.199  1.00 10.55           C
ATOM    349  C   ARG B  45      45.292  36.962  14.887  1.00 11.08           C
ATOM    350  O   ARG B  45      44.081  37.047  14.674  1.00 12.87           O
ATOM    351  CB  ARG B  45      45.783  36.321  17.233  1.00 11.07           C
ATOM    352  CG  ARG B  45      46.518  36.600  18.527  1.00 11.92           C
ATOM    353  CD  ARG B  45      46.312  35.448  19.500  1.00 13.64           C
ATOM    354  NE  ARG B  45      44.920  35.344  19.932  1.00 14.41           N
ATOM    355  CZ  ARG B  45      44.379  36.079  20.898  1.00 14.35           C
ATOM    356  NH1 ARG B  45      45.111  36.978  21.544  1.00 14.78           N
ATOM    357  NH2 ARG B  45      43.106  35.913  21.222  1.00 15.33           N
ATOM    358  N   ASN B  46      46.156  36.458  14.012  1.00 11.79           N
ATOM    359  CA  ASN B  46      45.740  35.944  12.714  1.00 13.11           C
ATOM    360  C   ASN B  46      45.716  34.421  12.790  1.00 13.82           C
ATOM    361  O   ASN B  46      46.339  33.825  13.670  1.00 13.80           O
ATOM    362  CB  ASN B  46      46.710  36.415  11.631  1.00 13.73           C
ATOM    363  CG  ASN B  46      46.764  37.929  11.522  1.00 14.01           C
ATOM    364  OD1 ASN B  46      47.840  38.516  11.394  1.00 15.75           O
ATOM    365  ND2 ASN B  46      45.598  38.567  11.561  1.00 12.93           N
ATOM    366  N   THR B  47      44.999  33.794  11.867  1.00 11.88           N
ATOM    367  CA  THR B  47      44.872  32.341  11.860  1.00 13.85           C
ATOM    368  C   THR B  47      46.155  31.561  11.573  1.00 13.83           C
ATOM    369  O   THR B  47      46.207  30.356  11.820  1.00 15.27           O
ATOM    370  CB  THR B  47      43.797  31.897  10.852  1.00 12.13           C
ATOM    371  OG1 THR B  47      44.121  32.411   9.555  1.00 12.86           O
ATOM    372  CG2 THR B  47      42.426  32.412  11.275  1.00 13.87           C
ATOM    373  N   ASP B  48      47.182  32.232  11.062  1.00 13.97           N
ATOM    374  CA  ASP B  48      48.443  31.561  10.743  1.00 14.17           C
ATOM    375  C   ASP B  48      49.477  31.665  11.865  1.00 14.47           C
ATOM    376  O   ASP B  48      50.627  31.256  11.696  1.00 15.96           O
ATOM    377  CB  ASP B  48      49.034  32.151   9.463  1.00 15.79           C
ATOM    378  CG  ASP B  48      49.599  33.537   9.676  1.00 14.65           C
ATOM    379  OD1 ASP B  48      49.034  34.278  10.508  1.00 14.13           O
ATOM    380  OD2 ASP B  48      50.598  33.888   9.012  1.00 18.53           O
ATOM    381  N   GLY B  49      49.077  32.218  13.002  1.00 12.43           N
ATOM    382  CA  GLY B  49      50.008  32.352  14.109  1.00 13.07           C
ATOM    383  C   GLY B  49      50.691  33.704  14.153  1.00 11.37           C
ATOM    384  O   GLY B  49      51.432  34.002  15.089  1.00 10.68           O
ATOM    385  N   SER B  50      50.470  34.520  13.127  1.00 10.09           N
ATOM    386  CA  SER B  50      51.051  35.853  13.103  1.00  9.56           C
ATOM    387  C   SER B  50      50.096  36.768  13.861  1.00  8.94           C
ATOM    388  O   SER B  50      48.984  36.366  14.218  1.00  8.19           O
ATOM    389  CB  SER B  50      51.219  36.360  11.667  1.00 10.68           C
ATOM    390  OG  SER B  50      49.964  36.607  11.053  1.00 12.69           O
ATOM    391  N   THR B  51      50.531  37.999  14.095  1.00  7.65           N
ATOM    392  CA  THR B  51      49.726  38.974  14.817  1.00  7.38           C
ATOM    393  C   THR B  51      49.843  40.340  14.138  1.00  7.25           C
ATOM    394  O   THR B  51      50.872  40.645  13.531  1.00  7.55           O
ATOM    395  CB  THR B  51      50.205  39.077  16.291  1.00  7.43           C
ATOM    396  OG1 THR B  51      50.055  37.800  16.928  1.00  9.12           O
ATOM    397  CG2 THR B  51      49.404  40.113  17.057  1.00  9.76           C
ATOM    398  N   ASP B  52      48.777  41.135  14.232  1.00  7.40           N
ATOM    399  CA  ASP B  52      48.720  42.493  13.677  1.00  7.71           C
ATOM    400  C   ASP B  52      48.998  43.437  14.844  1.00  7.20           C
ATOM    401  O   ASP B  52      48.377  43.318  15.906  1.00  8.13           O
ATOM    402  CB  ASP B  52      47.331  42.792  13.114  1.00  7.83           C
ATOM    403  CG  ASP B  52      47.111  42.212  11.730  1.00 10.59           C
ATOM    404  OD1 ASP B  52      47.983  41.482  11.217  1.00 10.07           O
ATOM    405  OD2 ASP B  52      46.042  42.497  11.147  1.00 12.18           O
ATOM    406  N   TYR B  53      49.901  44.388  14.633  1.00  7.41           N
ATOM    407  CA  TYR B  53      50.320  45.310  15.683  1.00  7.89           C
ATOM    408  C   TYR B  53      50.132  46.799  15.457  1.00  8.61           C
ATOM    409  O   TYR B  53      50.483  47.329  14.406  1.00  8.26           O
ATOM    410  CB  TYR B  53      51.808  45.101  15.965  1.00  8.45           C
ATOM    411  CG  TYR B  53      52.163  43.765  16.550  1.00  8.21           C
ATOM    412  CD1 TYR B  53      52.196  43.582  17.928  1.00  9.45           C
ATOM    413  CD2 TYR B  53      52.455  42.679  15.730  1.00  7.80           C
ATOM    414  CE1 TYR B  53      52.508  42.349  18.481  1.00  8.80           C
ATOM    415  CE2 TYR B  53      52.770  41.438  16.273  1.00  7.91           C
ATOM    416  CZ  TYR B  53      52.793  41.283  17.650  1.00  9.08           C
ATOM    417  OH  TYR B  53      53.093  40.059  18.195  1.00  9.34           O
ATOM    418  N   GLY B  54      49.604  47.468  16.476  1.00  8.84           N
ATOM    419  CA  GLY B  54      49.473  48.911  16.441  1.00  8.46           C
ATOM    420  C   GLY B  54      48.413  49.618  15.632  1.00  7.84           C
ATOM    421  O   GLY B  54      47.485  49.017  15.098  1.00  8.32           O
ATOM    422  N   ILE B  55      48.599  50.932  15.557  1.00  8.63           N
ATOM    423  CA  ILE B  55      47.704  51.852  14.872  1.00  9.97           C
ATOM    424  C   ILE B  55      47.343  51.439  13.445  1.00  9.16           C
ATOM    425  O   ILE B  55      46.219  51.677  12.993  1.00  8.43           O
ATOM    426  CB  ILE B  55      48.321  53.281  14.880  1.00 13.00           C
ATOM    427  CG1 ILE B  55      47.289  54.314  14.434  1.00 16.92           C
ATOM    428  CG2 ILE B  55      49.544  53.332  13.993  1.00 13.82           C
ATOM    429  CD1 ILE B  55      46.232  54.584  15.470  1.00 17.44           C
ATOM    430  N   LEU B  56      48.286  50.825  12.736  1.00  7.73           N
ATOM    431  CA  LEU B  56      48.019  50.383  11.372  1.00  8.25           C
ATOM    432  C   LEU B  56      48.026  48.866  11.218  1.00  8.40           C
ATOM    433  O   LEU B  56      48.146  48.341  10.115  1.00  7.99           O
ATOM    434  CB  LEU B  56      48.996  51.044  10.393  1.00  8.76           C
ATOM    435  CG  LEU B  56      48.695  52.532  10.141  1.00  8.38           C
ATOM    436  CD1 LEU B  56      49.851  53.172   9.383  1.00  7.94           C
ATOM    437  CD2 LEU B  56      47.386  52.678   9.352  1.00  9.08           C
ATOM    438  N   GLN B  57      47.902  48.165  12.341  1.00  7.24           N
ATOM    439  CA  GLN B  57      47.821  46.708  12.345  1.00  6.90           C
ATOM    440  C   GLN B  57      48.795  46.003  11.413  1.00  7.23           C
ATOM    441  O   GLN B  57      48.409  45.164  10.594  1.00  9.02           O
ATOM    442  CB  GLN B  57      46.381  46.300  12.022  1.00  7.76           C
ATOM    443  CG  GLN B  57      45.412  46.671  13.129  1.00  7.75           C
ATOM    444  CD  GLN B  57      45.616  45.811  14.356  1.00  6.17           C
ATOM    445  OE1 GLN B  57      45.093  44.701  14.436  1.00  9.02           O
ATOM    446  NE2 GLN B  57      46.400  46.306  15.309  1.00  6.96           N
ATOM    447  N   ILE B  58      50.067  46.340  11.565  1.00  7.82           N
ATOM    448  CA  ILE B  58      51.126  45.764  10.751  1.00  8.94           C
ATOM    449  C   ILE B  58      51.404  44.341  11.239  1.00  8.69           C
ATOM    450  O   ILE B  58      51.563  44.102  12.436  1.00  9.01           O
ATOM    451  CB  ILE B  58      52.360  46.676  10.820  1.00  9.77           C
ATOM    452  CG1 ILE B  58      52.013  47.997  10.121  1.00 10.64           C
ATOM    453  CG2 ILE B  58      53.567  46.007  10.185  1.00 10.58           C
ATOM    454  CD1 ILE B  58      53.046  49.080  10.263  1.00 12.81           C
ATOM    455  N   ASN B  59      51.449  43.398  10.300  1.00  8.85           N
ATOM    456  CA  ASN B  59      51.616  41.985  10.629  1.00  9.47           C
ATOM    457  C   ASN B  59      53.034  41.452  10.783  1.00  8.93           C
ATOM    458  O   ASN B  59      53.973  41.906  10.123  1.00 10.35           O
ATOM    459  CB  ASN B  59      50.861  41.131   9.605  1.00 12.08           C
ATOM    460  CG  ASN B  59      51.581  41.040   8.283  1.00 14.22           C
ATOM    461  OD1 ASN B  59      52.614  40.380   8.172  1.00 16.37           O
ATOM    462  ND2 ASN B  59      51.043  41.705   7.268  1.00 16.18           N
ATOM    463  N   SER B  60      53.162  40.456  11.657  1.00  8.00           N
ATOM    464  CA  SER B  60      54.439  39.824  11.958  1.00  9.81           C
ATOM    465  C   SER B  60      54.846  38.747  10.954  1.00  9.22           C
ATOM    466  O   SER B  60      55.939  38.195  11.048  1.00 11.29           O
ATOM    467  CB  SER B  60      54.397  39.216  13.363  1.00 10.65           C
ATOM    468  OG  SER B  60      53.414  38.196  13.451  1.00  9.66           O
ATOM    469  N   ARG B  61      53.976  38.446   9.998  1.00 10.86           N
ATOM    470  CA  ARG B  61      54.289  37.441   8.987  1.00 12.60           C
ATOM    471  C   ARG B  61      55.362  37.953   8.031  1.00 12.81           C
ATOM    472  O   ARG B  61      56.235  37.201   7.601  1.00 14.25           O
ATOM    473  CB  ARG B  61      53.032  37.076   8.193  1.00 14.86           C
ATOM    474  CG  ARG B  61      53.289  36.205   6.968  1.00 19.34           C
ATOM    475  CD  ARG B  61      54.058  34.945   7.332  1.00 21.40           C
ATOM    476  NE  ARG B  61      53.340  34.128   8.305  1.00 24.77           N
ATOM    477  CZ  ARG B  61      53.855  33.062   8.910  1.00 25.78           C
ATOM    478  NH1 ARG B  61      55.098  32.682   8.643  1.00 26.85           N
ATOM    479  NH2 ARG B  61      53.129  32.377   9.783  1.00 25.79           N
ATOM    480  N   TRP B  62      55.295  39.240   7.708  1.00 11.66           N
ATOM    481  CA  TRP B  62      56.251  39.837   6.786  1.00 11.84           C
ATOM    482  C   TRP B  62      57.012  41.064   7.270  1.00  9.40           C
ATOM    483  O   TRP B  62      58.171  41.249   6.907  1.00  9.63           O
ATOM    484  CB  TRP B  62      55.546  40.258   5.490  1.00 14.06           C
ATOM    485  CG  TRP B  62      55.223  39.151   4.551  1.00 19.24           C
ATOM    486  CD1 TRP B  62      54.039  38.479   4.444  1.00 22.19           C
ATOM    487  CD2 TRP B  62      56.094  38.591   3.564  1.00 21.20           C
ATOM    488  NE1 TRP B  62      54.120  37.533   3.449  1.00 23.30           N
ATOM    489  CE2 TRP B  62      55.373  37.577   2.897  1.00 23.09           C
ATOM    490  CE3 TRP B  62      57.420  38.842   3.187  1.00 21.98           C
ATOM    491  CZ2 TRP B  62      55.931  36.820   1.860  1.00 23.97           C
ATOM    492  CZ3 TRP B  62      57.975  38.087   2.155  1.00 22.82           C
ATOM    493  CH2 TRP B  62      57.231  37.086   1.508  1.00 24.28           C
ATOM    494  N   TRP B  63      56.381  41.882   8.104  1.00 10.01           N
ATOM    495  CA  TRP B  63      56.970  43.166   8.475  1.00  9.63           C
ATOM    496  C   TRP B  63      57.770  43.426   9.739  1.00 10.00           C
ATOM    497  O   TRP B  63      58.684  44.254   9.722  1.00 10.26           O
ATOM    498  CB  TRP B  63      55.868  44.221   8.358  1.00 10.30           C
ATOM    499  CG  TRP B  63      55.131  44.097   7.063  1.00 10.41           C
ATOM    500  CD1 TRP B  63      53.889  43.562   6.871  1.00 10.36           C
ATOM    501  CD2 TRP B  63      55.638  44.412   5.761  1.00 10.95           C
ATOM    502  NE1 TRP B  63      53.593  43.519   5.528  1.00 12.42           N
ATOM    503  CE2 TRP B  63      54.652  44.032   4.824  1.00 10.01           C
ATOM    504  CE3 TRP B  63      56.835  44.974   5.296  1.00 10.67           C
ATOM    505  CZ2 TRP B  63      54.824  44.199   3.445  1.00 11.92           C
ATOM    506  CZ3 TRP B  63      57.006  45.141   3.926  1.00 11.11           C
ATOM    507  CH2 TRP B  63      56.006  44.752   3.018  1.00 12.01           C
ATOM    508  N   CYS B  64      57.429  42.767  10.839  1.00 10.53           N
ATOM    509  CA  CYS B  64      58.161  42.986  12.078  1.00 10.28           C
ATOM    510  C   CYS B  64      58.442  41.658  12.756  1.00  9.46           C
ATOM    511  O   CYS B  64      57.849  40.639  12.411  1.00 11.02           O
ATOM    512  CB  CYS B  64      57.368  43.904  13.017  1.00  9.49           C
ATOM    513  SG  CYS B  64      55.738  43.249  13.496  1.00  9.77           S
ATOM    514  N   ASN B  65      59.357  41.674  13.717  1.00 10.88           N
ATOM    515  CA  ASN B  65      59.715  40.464  14.437  1.00 10.70           C
ATOM    516  C   ASN B  65      59.089  40.441  15.826  1.00 10.26           C
ATOM    517  O   ASN B  65      59.351  41.332  16.635  1.00  9.99           O
ATOM    518  CB  ASN B  65      61.236  40.376  14.583  1.00 12.52           C
ATOM    519  CG  ASN B  65      61.677  39.135  15.336  1.00 14.08           C
ATOM    520  OD1 ASN B  65      62.682  39.151  16.047  1.00 19.88           O
ATOM    521  ND2 ASN B  65      60.935  38.051  15.173  1.00 14.30           N
ATOM    522  N   ASP B  66      58.254  39.440  16.100  1.00 10.19           N
ATOM    523  CA  ASP B  66      57.664  39.319  17.426  1.00  9.14           C
ATOM    524  C   ASP B  66      58.162  38.044  18.102  1.00 10.77           C
ATOM    525  O   ASP B  66      57.718  37.700  19.194  1.00 11.44           O
ATOM    526  CB  ASP B  66      56.121  39.365  17.386  1.00  9.46           C
ATOM    527  CG  ASP B  66      55.489  38.185  16.661  1.00  9.69           C
ATOM    528  OD1 ASP B  66      56.189  37.242  16.237  1.00  9.51           O
ATOM    529  OD2 ASP B  66      54.247  38.206  16.527  1.00 10.24           O
ATOM    530  N   GLY B  67      59.094  37.363  17.434  1.00 10.40           N
ATOM    531  CA  GLY B  67      59.700  36.152  17.962  1.00 12.26           C
ATOM    532  C   GLY B  67      58.825  34.929  18.140  1.00 11.91           C
ATOM    533  O   GLY B  67      59.298  33.906  18.639  1.00 13.26           O
ATOM    534  N   ARG B  68      57.566  35.001  17.724  1.00 10.90           N
ATOM    535  CA  ARG B  68      56.670  33.858  17.896  1.00 10.13           C
ATOM    536  C   ARG B  68      55.929  33.477  16.619  1.00 10.71           C
ATOM    537  O   ARG B  68      54.919  32.777  16.666  1.00 10.28           O
ATOM    538  CB  ARG B  68      55.666  34.155  19.015  1.00  8.79           C
ATOM    539  CG  ARG B  68      54.751  35.341  18.730  1.00  8.36           C
ATOM    540  CD  ARG B  68      53.737  35.543  19.844  1.00  9.18           C
ATOM    541  NE  ARG B  68      52.640  36.412  19.426  1.00  9.57           N
ATOM    542  CZ  ARG B  68      51.703  36.885  20.242  1.00 11.00           C
ATOM    543  NH1 ARG B  68      51.730  36.584  21.534  1.00 12.49           N
ATOM    544  NH2 ARG B  68      50.719  37.635  19.760  1.00 11.90           N
ATOM    545  N   THR B  69      56.440  33.934  15.480  1.00 11.20           N
ATOM    546  CA  THR B  69      55.833  33.646  14.187  1.00 12.31           C
ATOM    547  C   THR B  69      56.897  32.956  13.316  1.00 15.22           C
ATOM    548  O   THR B  69      57.541  33.589  12.489  1.00 15.90           O
ATOM    549  CB  THR B  69      55.366  34.964  13.507  1.00 11.34           C
ATOM    550  OG1 THR B  69      54.607  35.742  14.443  1.00 10.25           O
ATOM    551  CG2 THR B  69      54.499  34.670  12.292  1.00 12.41           C
ATOM    552  N   PRO B  70      57.099  31.640  13.508  1.00 17.39           N
ATOM    553  CA  PRO B  70      58.086  30.853  12.754  1.00 19.11           C
ATOM    554  C   PRO B  70      58.049  30.991  11.229  1.00 20.35           C
ATOM    555  O   PRO B  70      56.980  31.013  10.616  1.00 21.19           O
ATOM    556  CB  PRO B  70      57.799  29.423  13.210  1.00 19.25           C
ATOM    557  CG  PRO B  70      57.368  29.616  14.627  1.00 18.30           C
ATOM    558  CD  PRO B  70      56.430  30.801  14.519  1.00 18.74           C
ATOM    559  N   GLY B  71      59.234  31.084  10.629  1.00 21.18           N
ATOM    560  CA  GLY B  71      59.345  31.200   9.184  1.00 22.22           C
ATOM    561  C   GLY B  71      58.884  32.519   8.591  1.00 21.67           C
ATOM    562  O   GLY B  71      58.704  32.625   7.377  1.00 24.05           O
ATOM    563  N   SER B  72      58.701  33.527   9.436  1.00 19.87           N
ATOM    564  CA  SER B  72      58.251  34.832   8.973  1.00 18.40           C
ATOM    565  C   SER B  72      59.425  35.742   8.649  1.00 17.54           C
ATOM    566  O   SER B  72      60.584  35.401   8.884  1.00 18.23           O
ATOM    567  CB  SER B  72      57.390  35.506  10.042  1.00 17.62           C
ATOM    568  OG  SER B  72      58.181  35.875  11.161  1.00 15.61           O
ATOM    569  N   ARG B  73      59.112  36.909   8.104  1.00 16.74           N
ATOM    570  CA  ARG B  73      60.137  37.877   7.771  1.00 15.06           C
ATOM    571  C   ARG B  73      59.978  39.091   8.677  1.00 14.70           C
ATOM    572  O   ARG B  73      59.013  39.208   9.435  1.00 15.68           O
ATOM    573  CB  ARG B  73      60.025  38.301   6.302  1.00 15.40           C
ATOM    574  CG  ARG B  73      60.236  37.167   5.317  1.00 17.70           C
ATOM    575  N   ASN B  74      60.949  39.984   8.589  1.00 13.34           N
ATOM    576  CA  ASN B  74      60.977  41.206   9.371  1.00 11.17           C
ATOM    577  C   ASN B  74      61.507  42.261   8.403  1.00 11.26           C
ATOM    578  O   ASN B  74      62.577  42.829   8.603  1.00 12.10           O
ATOM    579  CB  ASN B  74      61.919  41.009  10.563  1.00 12.08           C
ATOM    580  CG  ASN B  74      62.104  42.264  11.389  1.00 11.24           C
ATOM    581  OD1 ASN B  74      61.312  43.202  11.309  1.00 11.75           O
ATOM    582  ND2 ASN B  74      63.152  42.280  12.206  1.00 13.06           N
ATOM    583  N   LEU B  75      60.741  42.510   7.344  1.00 10.96           N
ATOM    584  CA  LEU B  75      61.155  43.463   6.322  1.00 11.84           C
ATOM    585  C   LEU B  75      61.362  44.888   6.816  1.00 11.81           C
ATOM    586  O   LEU B  75      62.195  45.615   6.276  1.00 12.54           O
ATOM    587  CB  LEU B  75      60.163  43.443   5.156  1.00 11.12           C
ATOM    588  CG  LEU B  75      60.137  42.133   4.360  1.00 12.09           C
ATOM    589  CD1 LEU B  75      59.075  42.208   3.274  1.00 14.02           C
ATOM    590  CD2 LEU B  75      61.512  41.872   3.753  1.00 14.26           C
ATOM    591  N   CYS B  76      60.615  45.296   7.837  1.00 11.32           N
ATOM    592  CA  CYS B  76      60.770  46.641   8.375  1.00 10.68           C
ATOM    593  C   CYS B  76      61.930  46.709   9.361  1.00 12.09           C
ATOM    594  O   CYS B  76      62.273  47.780   9.864  1.00 12.19           O
ATOM    595  CB  CYS B  76      59.472  47.094   9.038  1.00 10.68           C
ATOM    596  SG  CYS B  76      58.233  47.586   7.804  1.00 10.33           S
ATOM    597  N   ASN B  77      62.530  45.551   9.620  1.00 11.76           N
ATOM    598  CA  ASN B  77      63.672  45.434  10.518  1.00 13.82           C
ATOM    599  C   ASN B  77      63.426  46.107  11.863  1.00 13.60           C
ATOM    600  O   ASN B  77      64.185  46.977  12.295  1.00 14.20           O
ATOM    601  CB  ASN B  77      64.910  46.028   9.844  1.00 16.42           C
ATOM    602  CG  ASN B  77      66.186  45.703  10.584  1.00 19.84           C
ATOM    603  OD1 ASN B  77      66.413  44.558  10.971  1.00 20.58           O
ATOM    604  ND2 ASN B  77      67.034  46.707  10.776  1.00 22.15           N
ATOM    605  N   ILE B  78      62.355  45.692  12.528  1.00 12.62           N
ATOM    606  CA  ILE B  78      61.997  46.251  13.824  1.00 13.03           C
ATOM    607  C   ILE B  78      61.238  45.234  14.659  1.00 12.73           C
ATOM    608  O   ILE B  78      60.613  44.323  14.121  1.00 12.58           O
ATOM    609  CB  ILE B  78      61.060  47.467  13.681  1.00 15.24           C
ATOM    610  CG1 ILE B  78      59.838  47.070  12.848  1.00 15.28           C
ATOM    611  CG2 ILE B  78      61.805  48.640  13.072  1.00 15.47           C
ATOM    612  CD1 ILE B  78      58.718  48.082  12.872  1.00 19.44           C
ATOM    613  N   PRO B  79      61.301  45.369  15.992  1.00 12.77           N
ATOM    614  CA  PRO B  79      60.573  44.434  16.849  1.00 12.11           C
ATOM    615  C   PRO B  79      59.116  44.883  16.760  1.00 11.15           C
ATOM    616  O   PRO B  79      58.840  46.082  16.700  1.00 10.98           O
ATOM    617  CB  PRO B  79      61.179  44.685  18.228  1.00 13.48           C
ATOM    618  CG  PRO B  79      61.544  46.138  18.177  1.00 15.38           C
ATOM    619  CD  PRO B  79      62.139  46.282  16.791  1.00 13.92           C
ATOM    620  N   CYS B  80      58.182  43.943  16.733  1.00 10.60           N
ATOM    621  CA  CYS B  80      56.785  44.337  16.633  1.00 10.90           C
ATOM    622  C   CYS B  80      56.369  45.228  17.803  1.00 11.72           C
ATOM    623  O   CYS B  80      55.446  46.030  17.682  1.00 11.03           O
ATOM    624  CB  CYS B  80      55.884  43.105  16.552  1.00 10.57           C
ATOM    625  SG  CYS B  80      56.154  42.055  15.085  1.00  9.91           S
ATOM    626  N   SER B  81      57.064  45.100  18.930  1.00 12.15           N
ATOM    627  CA  SER B  81      56.763  45.911  20.104  1.00 13.62           C
ATOM    628  C   SER B  81      56.932  47.401  19.796  1.00 12.69           C
ATOM    629  O   SER B  81      56.273  48.243  20.400  1.00 13.95           O
ATOM    630  CB  SER B  81      57.675  45.514  21.272  1.00 15.30           C
ATOM    631  OG  SER B  81      59.041  45.651  20.930  1.00 17.66           O
ATOM    632  N   ALA B  82      57.813  47.721  18.852  1.00 12.83           N
ATOM    633  CA  ALA B  82      58.050  49.113  18.475  1.00 13.45           C
ATOM    634  C   ALA B  82      56.811  49.721  17.820  1.00 13.06           C
ATOM    635  O   ALA B  82      56.632  50.939  17.805  1.00 13.63           O
ATOM    636  CB  ALA B  82      59.238  49.202  17.526  1.00 14.75           C
ATOM    637  N   LEU B  83      55.956  48.863  17.278  1.00 12.39           N
ATOM    638  CA  LEU B  83      54.739  49.317  16.618  1.00 12.45           C
ATOM    639  C   LEU B  83      53.604  49.558  17.609  1.00 12.58           C
ATOM    640  O   LEU B  83      52.500  49.926  17.217  1.00 11.57           O
ATOM    641  CB  LEU B  83      54.300  48.286  15.576  1.00 12.78           C
ATOM    642  CG  LEU B  83      55.309  47.974  14.468  1.00 14.63           C
ATOM    643  CD1 LEU B  83      54.803  46.815  13.621  1.00 14.25           C
ATOM    644  CD2 LEU B  83      55.531  49.216  13.613  1.00 16.24           C
ATOM    645  N   LEU B  84      53.876  49.360  18.896  1.00 11.62           N
ATOM    646  CA  LEU B  84      52.853  49.549  19.918  1.00 12.87           C
ATOM    647  C   LEU B  84      53.083  50.799  20.762  1.00 14.50           C
ATOM    648  O   LEU B  84      52.435  50.991  21.791  1.00 17.42           O
ATOM    649  CB  LEU B  84      52.794  48.316  20.827  1.00 12.15           C
ATOM    650  CG  LEU B  84      52.456  46.983  20.149  1.00 10.47           C
ATOM    651  CD1 LEU B  84      52.522  45.854  21.177  1.00 11.46           C
ATOM    652  CD2 LEU B  84      51.065  47.062  19.521  1.00 11.52           C
ATOM    653  N   SER B  85      53.999  51.648  20.312  1.00 15.13           N
ATOM    654  CA  SER B  85      54.336  52.881  21.019  1.00 16.10           C
ATOM    655  C   SER B  85      53.296  53.985  20.831  1.00 15.83           C
ATOM    656  O   SER B  85      52.504  53.948  19.892  1.00 15.73           O
ATOM    657  CB  SER B  85      55.695  53.386  20.537  1.00 17.25           C
ATOM    658  OG  SER B  85      55.966  54.678  21.049  1.00 19.94           O
ATOM    659  N   SER B  86      53.301  54.964  21.731  1.00 15.52           N
ATOM    660  CA  SER B  86      52.375  56.086  21.635  1.00 15.98           C
ATOM    661  C   SER B  86      52.873  57.013  20.533  1.00 14.73           C
ATOM    662  O   SER B  86      52.117  57.821  19.992  1.00 17.34           O
ATOM    663  CB  SER B  86      52.304  56.842  22.964  1.00 17.37           C
ATOM    664  OG  SER B  86      51.722  56.030  23.969  1.00 22.12           O
ATOM    665  N   ASP B  87      54.158  56.890  20.220  1.00 13.96           N
ATOM    666  CA  ASP B  87      54.789  57.678  19.166  1.00 13.66           C
ATOM    667  C   ASP B  87      54.636  56.835  17.900  1.00 11.90           C
ATOM    668  O   ASP B  87      55.079  55.687  17.865  1.00 12.94           O
ATOM    669  CB  ASP B  87      56.267  57.895  19.499  1.00 16.72           C
ATOM    670  CG  ASP B  87      56.978  58.743  18.470  1.00 20.18           C
ATOM    671  OD1 ASP B  87      57.074  58.303  17.308  1.00 21.22           O
ATOM    672  OD2 ASP B  87      57.441  59.849  18.822  1.00 23.69           O
ATOM    673  N   ILE B  88      54.015  57.400  16.868  1.00 10.53           N
ATOM    674  CA  ILE B  88      53.770  56.653  15.632  1.00 10.51           C
ATOM    675  C   ILE B  88      54.930  56.505  14.645  1.00 10.46           C
ATOM    676  O   ILE B  88      54.761  55.899  13.589  1.00  9.18           O
ATOM    677  CB  ILE B  88      52.554  57.239  14.852  1.00  9.43           C
ATOM    678  CG1 ILE B  88      52.888  58.631  14.305  1.00 11.12           C
ATOM    679  CG2 ILE B  88      51.329  57.297  15.758  1.00 12.88           C
ATOM    680  CD1 ILE B  88      51.791  59.214  13.417  1.00  9.94           C
ATOM    681  N   THR B  89      56.106  57.027  14.986  1.00 10.74           N
ATOM    682  CA  THR B  89      57.263  56.951  14.094  1.00 10.99           C
ATOM    683  C   THR B  89      57.520  55.575  13.480  1.00 10.47           C
ATOM    684  O   THR B  89      57.590  55.441  12.260  1.00 10.07           O
ATOM    685  CB  THR B  89      58.554  57.402  14.808  1.00 12.76           C
ATOM    686  OG1 THR B  89      58.404  58.757  15.247  1.00 14.37           O
ATOM    687  CG2 THR B  89      59.746  57.320  13.862  1.00 14.61           C
ATOM    688  N   ALA B  90      57.672  54.554  14.318  1.00  9.80           N
ATOM    689  CA  ALA B  90      57.941  53.213  13.813  1.00  9.60           C
ATOM    690  C   ALA B  90      56.842  52.712  12.879  1.00  7.89           C
ATOM    691  O   ALA B  90      57.134  52.143  11.825  1.00  9.37           O
ATOM    692  CB  ALA B  90      58.133  52.241  14.972  1.00 11.74           C
ATOM    693  N   SER B  91      55.584  52.913  13.262  1.00  7.85           N
ATOM    694  CA  SER B  91      54.474  52.463  12.424  1.00  6.88           C
ATOM    695  C   SER B  91      54.447  53.185  11.081  1.00  6.66           C
ATOM    696  O   SER B  91      54.231  52.562  10.041  1.00  8.49           O
ATOM    697  CB  SER B  91      53.138  52.647  13.147  1.00  7.31           C
ATOM    698  OG  SER B  91      52.983  51.673  14.168  1.00  8.82           O
ATOM    699  N   VAL B  92      54.677  54.492  11.097  1.00  7.43           N
ATOM    700  CA  VAL B  92      54.688  55.259   9.861  1.00  8.49           C
ATOM    701  C   VAL B  92      55.846  54.833   8.959  1.00  8.87           C
ATOM    702  O   VAL B  92      55.662  54.609   7.765  1.00  9.29           O
ATOM    703  CB  VAL B  92      54.792  56.769  10.148  1.00  8.53           C
ATOM    704  CG1 VAL B  92      55.069  57.537   8.861  1.00  9.24           C
ATOM    705  CG2 VAL B  92      53.497  57.259  10.774  1.00  9.52           C
ATOM    706  N   ASN B  93      57.041  54.714   9.525  1.00  8.72           N
ATOM    707  CA  ASN B  93      58.192  54.320   8.720  1.00 10.48           C
ATOM    708  C   ASN B  93      57.979  52.962   8.067  1.00  9.68           C
ATOM    709  O   ASN B  93      58.352  52.747   6.910  1.00 10.43           O
ATOM    710  CB  ASN B  93      59.462  54.295   9.571  1.00 13.82           C
ATOM    711  CG  ASN B  93      59.856  55.672  10.054  1.00 16.87           C
ATOM    712  OD1 ASN B  93      59.418  56.680   9.500  1.00 20.15           O
ATOM    713  ND2 ASN B  93      60.695  55.724  11.082  1.00 20.64           N
ATOM    714  N   CYS B  94      57.374  52.040   8.806  1.00  9.08           N
ATOM    715  CA  CYS B  94      57.129  50.717   8.262  1.00  8.92           C
ATOM    716  C   CYS B  94      56.016  50.779   7.217  1.00  7.49           C
ATOM    717  O   CYS B  94      56.097  50.125   6.178  1.00  7.77           O
ATOM    718  CB  CYS B  94      56.773  49.753   9.392  1.00  9.98           C
ATOM    719  SG  CYS B  94      56.581  48.011   8.899  1.00  9.70           S
ATOM    720  N   ALA B  95      54.985  51.575   7.485  1.00  7.86           N
ATOM    721  CA  ALA B  95      53.880  51.719   6.541  1.00  7.56           C
ATOM    722  C   ALA B  95      54.375  52.246   5.193  1.00  6.76           C
ATOM    723  O   ALA B  95      53.864  51.856   4.142  1.00  7.20           O
ATOM    724  CB  ALA B  95      52.821  52.656   7.114  1.00  7.69           C
ATOM    725  N   LYS B  96      55.364  53.131   5.221  1.00  7.91           N
ATOM    726  CA  LYS B  96      55.898  53.676   3.980  1.00  8.26           C
ATOM    727  C   LYS B  96      56.568  52.586   3.150  1.00  8.64           C
ATOM    728  O   LYS B  96      56.546  52.635   1.921  1.00 10.27           O
ATOM    729  CB  LYS B  96      56.882  54.805   4.280  1.00  9.16           C
ATOM    730  CG  LYS B  96      56.199  56.073   4.747  1.00  8.42           C
ATOM    731  CD  LYS B  96      57.199  57.133   5.157  1.00 10.73           C
ATOM    732  CE  LYS B  96      56.484  58.419   5.530  1.00 10.21           C
ATOM    733  NZ  LYS B  96      57.426  59.464   6.024  1.00 12.06           N
ATOM    734  N   LYS B  97      57.159  51.599   3.818  1.00  7.98           N
ATOM    735  CA  LYS B  97      57.793  50.496   3.114  1.00  9.62           C
ATOM    736  C   LYS B  97      56.710  49.573   2.552  1.00  9.72           C
ATOM    737  O   LYS B  97      56.770  49.157   1.394  1.00 11.70           O
ATOM    738  CB  LYS B  97      58.720  49.739   4.067  1.00  9.89           C
ATOM    739  CG  LYS B  97      59.877  50.605   4.539  1.00 12.07           C
ATOM    740  CD  LYS B  97      60.688  49.967   5.652  1.00 12.39           C
ATOM    741  CE  LYS B  97      61.870  50.858   6.028  1.00 14.83           C
ATOM    742  NZ  LYS B  97      62.620  50.332   7.202  1.00 17.97           N
ATOM    743  N   ILE B  98      55.702  49.278   3.365  1.00  8.50           N
ATOM    744  CA  ILE B  98      54.608  48.407   2.954  1.00  9.18           C
ATOM    745  C   ILE B  98      53.874  48.917   1.715  1.00  9.53           C
ATOM    746  O   ILE B  98      53.625  48.160   0.775  1.00  9.59           O
ATOM    747  CB  ILE B  98      53.579  48.247   4.105  1.00  9.60           C
ATOM    748  CG1 ILE B  98      54.228  47.507   5.276  1.00  8.95           C
ATOM    749  CG2 ILE B  98      52.343  47.495   3.615  1.00  9.82           C
ATOM    750  CD1 ILE B  98      53.407  47.529   6.551  1.00 11.62           C
ATOM    751  N   VAL B  99      53.534  50.201   1.715  1.00 10.06           N
ATOM    752  CA  VAL B  99      52.791  50.793   0.610  1.00 10.56           C
ATOM    753  C   VAL B  99      53.558  50.815  -0.711  1.00 12.21           C
ATOM    754  O   VAL B  99      52.974  51.061  -1.766  1.00 12.52           O
ATOM    755  CB  VAL B  99      52.309  52.226   0.977  1.00 10.06           C
ATOM    756  CG1 VAL B  99      53.454  53.216   0.875  1.00 10.46           C
ATOM    757  CG2 VAL B  99      51.134  52.627   0.091  1.00 11.04           C
ATOM    758  N   SER B 100      54.859  50.554  -0.659  1.00 12.67           N
ATOM    759  CA  SER B 100      55.659  50.529  -1.879  1.00 15.34           C
ATOM    760  C   SER B 100      55.983  49.088  -2.275  1.00 15.41           C
ATOM    761  O   SER B 100      56.729  48.855  -3.224  1.00 16.95           O
ATOM    762  CB  SER B 100      56.959  51.322  -1.687  1.00 16.47           C
ATOM    763  OG  SER B 100      57.841  50.682  -0.781  1.00 21.08           O
ATOM    764  N   ASP B 101      55.395  48.127  -1.566  1.00 15.80           N
ATOM    765  CA  ASP B 101      55.655  46.710  -1.824  1.00 16.48           C
ATOM    766  C   ASP B 101      54.915  46.119  -3.027  1.00 17.33           C
ATOM    767  O   ASP B 101      54.984  44.913  -3.262  1.00 19.19           O
ATOM    768  CB  ASP B 101      55.352  45.888  -0.558  1.00 17.50           C
ATOM    769  CG  ASP B 101      55.887  44.458  -0.632  1.00 18.23           C
ATOM    770  OD1 ASP B 101      57.090  44.266  -0.928  1.00 17.54           O
ATOM    771  OD2 ASP B 101      55.102  43.521  -0.375  1.00 19.89           O
ATOM    772  N   GLY B 102      54.204  46.954  -3.783  1.00 17.52           N
ATOM    773  CA  GLY B 102      53.517  46.451  -4.963  1.00 17.91           C
ATOM    774  C   GLY B 102      52.003  46.533  -5.039  1.00 17.81           C
ATOM    775  O   GLY B 102      51.447  46.564  -6.138  1.00 20.71           O
ATOM    776  N   ASN B 103      51.327  46.569  -3.894  1.00 15.30           N
ATOM    777  CA  ASN B 103      49.868  46.630  -3.886  1.00 14.17           C
ATOM    778  C   ASN B 103      49.317  47.927  -3.303  1.00 12.47           C
ATOM    779  O   ASN B 103      48.126  48.020  -3.001  1.00 12.17           O
ATOM    780  CB  ASN B 103      49.301  45.444  -3.101  1.00 15.61           C
ATOM    781  N   GLY B 104      50.181  48.925  -3.146  1.00 11.14           N
ATOM    782  CA  GLY B 104      49.743  50.194  -2.592  1.00 10.43           C
ATOM    783  C   GLY B 104      49.091  50.002  -1.236  1.00  9.02           C
ATOM    784  O   GLY B 104      49.513  49.155  -0.447  1.00  9.80           O
ATOM    785  N   MET B 105      48.050  50.775  -0.956  1.00  8.98           N
ATOM    786  CA  MET B 105      47.375  50.653   0.326  1.00  8.09           C
ATOM    787  C   MET B 105      46.465  49.429   0.435  1.00  8.35           C
ATOM    788  O   MET B 105      45.875  49.181   1.483  1.00  7.42           O
ATOM    789  CB  MET B 105      46.600  51.938   0.641  1.00  7.67           C
ATOM    790  CG  MET B 105      47.510  53.094   1.057  1.00  7.92           C
ATOM    791  SD  MET B 105      46.640  54.458   1.858  1.00  7.71           S
ATOM    792  CE  MET B 105      46.269  53.701   3.460  1.00  7.50           C
ATOM    793  N   ASN B 106      46.366  48.646  -0.636  1.00  8.82           N
ATOM    794  CA  ASN B 106      45.536  47.444  -0.602  1.00  9.84           C
ATOM    795  C   ASN B 106      46.078  46.441   0.414  1.00  9.37           C
ATOM    796  O   ASN B 106      45.403  45.471   0.758  1.00 10.31           O
ATOM    797  CB  ASN B 106      45.462  46.809  -1.992  1.00 11.54           C
ATOM    798  CG  ASN B 106      44.672  47.656  -2.967  1.00 12.46           C
ATOM    799  OD1 ASN B 106      43.475  47.876  -2.782  1.00 12.51           O
ATOM    800  ND2 ASN B 106      45.340  48.146  -4.003  1.00 15.48           N
ATOM    801  N   ALA B 107      47.299  46.680   0.893  1.00  9.13           N
ATOM    802  CA  ALA B 107      47.913  45.818   1.898  1.00  9.46           C
ATOM    803  C   ALA B 107      47.061  45.856   3.166  1.00  9.08           C
ATOM    804  O   ALA B 107      47.022  44.894   3.932  1.00 10.65           O
ATOM    805  CB  ALA B 107      49.323  46.301   2.203  1.00  9.97           C
ATOM    806  N   TRP B 108      46.391  46.983   3.389  1.00  8.05           N
ATOM    807  CA  TRP B 108      45.522  47.143   4.548  1.00  7.36           C
ATOM    808  C   TRP B 108      44.111  46.754   4.145  1.00  6.80           C
ATOM    809  O   TRP B 108      43.404  47.511   3.477  1.00  7.80           O
ATOM    810  CB  TRP B 108      45.568  48.589   5.050  1.00  6.56           C
ATOM    811  CG  TRP B 108      46.850  48.901   5.763  1.00  6.94           C
ATOM    812  CD1 TRP B 108      47.166  48.594   7.061  1.00  8.45           C
ATOM    813  CD2 TRP B 108      48.019  49.509   5.201  1.00  7.51           C
ATOM    814  NE1 TRP B 108      48.458  48.973   7.338  1.00  8.77           N
ATOM    815  CE2 TRP B 108      49.004  49.537   6.214  1.00  6.68           C
ATOM    816  CE3 TRP B 108      48.329  50.035   3.939  1.00  6.90           C
ATOM    817  CZ2 TRP B 108      50.282  50.064   6.001  1.00  7.38           C
ATOM    818  CZ3 TRP B 108      49.600  50.561   3.728  1.00  7.37           C
ATOM    819  CH2 TRP B 108      50.561  50.571   4.756  1.00  8.17           C
ATOM    820  N   VAL B 109      43.710  45.558   4.554  1.00  7.06           N
ATOM    821  CA  VAL B 109      42.396  45.041   4.219  1.00  7.54           C
ATOM    822  C   VAL B 109      41.260  45.957   4.672  1.00  8.03           C
ATOM    823  O   VAL B 109      40.286  46.138   3.946  1.00  7.74           O
ATOM    824  CB  VAL B 109      42.206  43.627   4.810  1.00  7.73           C
ATOM    825  CG1 VAL B 109      40.843  43.076   4.422  1.00  9.12           C
ATOM    826  CG2 VAL B 109      43.303  42.700   4.293  1.00 11.02           C
ATOM    827  N   ALA B 110      41.375  46.551   5.858  1.00  6.29           N
ATOM    828  CA  ALA B 110      40.309  47.437   6.321  1.00  6.61           C
ATOM    829  C   ALA B 110      40.229  48.686   5.443  1.00  6.44           C
ATOM    830  O   ALA B 110      39.145  49.224   5.216  1.00  8.07           O
ATOM    831  CB  ALA B 110      40.528  47.825   7.778  1.00  7.77           C
ATOM    832  N   TRP B 111      41.372  49.158   4.953  1.00  6.64           N
ATOM    833  CA  TRP B 111      41.357  50.327   4.080  1.00  7.03           C
ATOM    834  C   TRP B 111      40.675  49.947   2.767  1.00  8.34           C
ATOM    835  O   TRP B 111      39.849  50.688   2.236  1.00  8.46           O
ATOM    836  CB  TRP B 111      42.783  50.806   3.796  1.00  8.23           C
ATOM    837  CG  TRP B 111      42.843  51.893   2.757  1.00  6.90           C
ATOM    838  CD1 TRP B 111      42.687  53.233   2.959  1.00  6.60           C
ATOM    839  CD2 TRP B 111      43.025  51.717   1.347  1.00  6.66           C
ATOM    840  NE1 TRP B 111      42.763  53.906   1.759  1.00  7.00           N
ATOM    841  CE2 TRP B 111      42.976  52.999   0.755  1.00  7.39           C
ATOM    842  CE3 TRP B 111      43.239  50.601   0.527  1.00  7.59           C
ATOM    843  CZ2 TRP B 111      43.114  53.194  -0.623  1.00  6.56           C
ATOM    844  CZ3 TRP B 111      43.379  50.796  -0.841  1.00  7.78           C
ATOM    845  CH2 TRP B 111      43.322  52.086  -1.402  1.00  7.17           C
ATOM    846  N   ARG B 112      41.020  48.778   2.249  1.00  7.96           N
ATOM    847  CA  ARG B 112      40.447  48.309   0.998  1.00 10.99           C
ATOM    848  C   ARG B 112      38.925  48.219   1.083  1.00  9.66           C
ATOM    849  O   ARG B 112      38.220  48.593   0.140  1.00 11.44           O
ATOM    850  CB  ARG B 112      41.021  46.934   0.655  1.00 14.48           C
ATOM    851  CG  ARG B 112      40.686  46.441  -0.736  1.00 20.07           C
ATOM    852  CD  ARG B 112      40.802  44.931  -0.790  1.00 25.30           C
ATOM    853  NE  ARG B 112      39.682  44.299  -0.100  1.00 28.37           N
ATOM    854  CZ  ARG B 112      39.651  43.024   0.273  1.00 29.27           C
ATOM    855  NH1 ARG B 112      40.686  42.232   0.030  1.00 30.92           N
ATOM    856  NH2 ARG B 112      38.578  42.539   0.878  1.00 29.90           N
ATOM    857  N   ASN B 113      38.417  47.738   2.215  1.00  8.59           N
ATOM    858  CA  ASN B 113      36.977  47.573   2.384  1.00  9.64           C
ATOM    859  C   ASN B 113      36.180  48.782   2.868  1.00 10.37           C
ATOM    860  O   ASN B 113      35.021  48.949   2.489  1.00 12.51           O
ATOM    861  CB  ASN B 113      36.686  46.403   3.330  1.00  9.31           C
ATOM    862  CG  ASN B 113      37.075  45.062   2.743  1.00  9.69           C
ATOM    863  OD1 ASN B 113      37.107  44.892   1.526  1.00 10.70           O
ATOM    864  ND2 ASN B 113      37.348  44.092   3.609  1.00 10.19           N
ATOM    865  N   ARG B 114      36.784  49.625   3.699  1.00  8.31           N
ATOM    866  CA  ARG B 114      36.071  50.774   4.253  1.00  9.38           C
ATOM    867  C   ARG B 114      36.483  52.148   3.740  1.00  9.45           C
ATOM    868  O   ARG B 114      35.708  53.101   3.841  1.00 11.50           O
ATOM    869  CB  ARG B 114      36.218  50.796   5.782  1.00  9.54           C
ATOM    870  CG  ARG B 114      35.717  49.564   6.518  1.00  9.83           C
ATOM    871  CD  ARG B 114      34.224  49.336   6.295  1.00 11.71           C
ATOM    872  NE  ARG B 114      33.389  50.462   6.721  1.00 12.53           N
ATOM    873  CZ  ARG B 114      32.960  50.672   7.962  1.00 12.69           C
ATOM    874  NH1 ARG B 114      33.278  49.834   8.938  1.00 13.73           N
ATOM    875  NH2 ARG B 114      32.200  51.730   8.232  1.00 12.99           N
ATOM    876  N   CYS B 115      37.685  52.260   3.186  1.00  8.82           N
ATOM    877  CA  CYS B 115      38.189  53.562   2.756  1.00  8.49           C
ATOM    878  C   CYS B 115      38.370  53.801   1.274  1.00  8.45           C
ATOM    879  O   CYS B 115      38.023  54.869   0.767  1.00  8.50           O
ATOM    880  CB  CYS B 115      39.531  53.831   3.432  1.00  8.87           C
ATOM    881  SG  CYS B 115      39.490  53.621   5.233  1.00  8.59           S
ATOM    882  N   LYS B 116      38.952  52.820   0.595  1.00  8.13           N
ATOM    883  CA  LYS B 116      39.226  52.916  -0.828  1.00  8.51           C
ATOM    884  C   LYS B 116      38.021  53.387  -1.632  1.00  7.30           C
ATOM    885  O   LYS B 116      36.933  52.813  -1.544  1.00  8.83           O
ATOM    886  CB  LYS B 116      39.702  51.555  -1.342  1.00  8.95           C
ATOM    887  CG  LYS B 116      40.178  51.541  -2.784  1.00 12.17           C
ATOM    888  CD  LYS B 116      40.660  50.149  -3.167  1.00 14.13           C
ATOM    889  CE  LYS B 116      41.331  50.143  -4.524  1.00 16.03           C
ATOM    890  NZ  LYS B 116      41.770  48.770  -4.888  1.00 18.30           N
ATOM    891  N   GLY B 117      38.225  54.448  -2.405  1.00  8.95           N
ATOM    892  CA  GLY B 117      37.161  54.973  -3.241  1.00 10.84           C
ATOM    893  C   GLY B 117      36.096  55.810  -2.561  1.00 10.16           C
ATOM    894  O   GLY B 117      35.123  56.201  -3.204  1.00 10.79           O
ATOM    895  N   THR B 118      36.253  56.085  -1.269  1.00  8.74           N
ATOM    896  CA  THR B 118      35.276  56.898  -0.555  1.00 10.10           C
ATOM    897  C   THR B 118      35.818  58.312  -0.377  1.00  9.58           C
ATOM    898  O   THR B 118      36.949  58.606  -0.759  1.00  9.62           O
ATOM    899  CB  THR B 118      34.947  56.319   0.844  1.00 10.14           C
ATOM    900  OG1 THR B 118      36.086  56.461   1.702  1.00 11.14           O
ATOM    901  CG2 THR B 118      34.560  54.840   0.743  1.00 11.06           C
ATOM    902  N   ASP B 119      34.999  59.185   0.194  1.00  9.99           N
ATOM    903  CA  ASP B 119      35.406  60.561   0.439  1.00 11.58           C
ATOM    904  C   ASP B 119      36.313  60.594   1.670  1.00 10.89           C
ATOM    905  O   ASP B 119      35.917  61.066   2.737  1.00 11.75           O
ATOM    906  CB  ASP B 119      34.165  61.426   0.659  1.00 12.55           C
ATOM    907  CG  ASP B 119      34.507  62.855   0.993  1.00 16.62           C
ATOM    908  OD1 ASP B 119      35.520  63.354   0.458  1.00 17.52           O
ATOM    909  OD2 ASP B 119      33.755  63.475   1.777  1.00 18.65           O
ATOM    910  N   VAL B 120      37.534  60.092   1.510  1.00 10.59           N
ATOM    911  CA  VAL B 120      38.480  60.033   2.619  1.00 10.01           C
ATOM    912  C   VAL B 120      38.894  61.395   3.163  1.00 10.32           C
ATOM    913  O   VAL B 120      39.348  61.490   4.298  1.00  9.55           O
ATOM    914  CB  VAL B 120      39.748  59.213   2.248  1.00  9.04           C
ATOM    915  CG1 VAL B 120      39.366  57.761   1.989  1.00 10.06           C
ATOM    916  CG2 VAL B 120      40.435  59.810   1.036  1.00  8.31           C
ATOM    917  N   GLN B 121      38.730  62.449   2.369  1.00  9.61           N
ATOM    918  CA  GLN B 121      39.087  63.784   2.834  1.00 10.36           C
ATOM    919  C   GLN B 121      38.250  64.148   4.062  1.00 11.50           C
ATOM    920  O   GLN B 121      38.667  64.954   4.892  1.00 11.49           O
ATOM    921  CB  GLN B 121      38.863  64.810   1.720  1.00 14.21           C
ATOM    922  N   ALA B 122      37.072  63.546   4.184  1.00 11.43           N
ATOM    923  CA  ALA B 122      36.203  63.823   5.321  1.00 12.35           C
ATOM    924  C   ALA B 122      36.881  63.463   6.640  1.00 12.11           C
ATOM    925  O   ALA B 122      36.533  64.000   7.694  1.00 12.83           O
ATOM    926  CB  ALA B 122      34.891  63.055   5.180  1.00 12.76           C
ATOM    927  N   TRP B 123      37.854  62.558   6.590  1.00 11.33           N
ATOM    928  CA  TRP B 123      38.551  62.154   7.804  1.00 10.32           C
ATOM    929  C   TRP B 123      39.504  63.212   8.354  1.00 10.70           C
ATOM    930  O   TRP B 123      39.924  63.130   9.507  1.00 12.29           O
ATOM    931  CB  TRP B 123      39.280  60.823   7.584  1.00 11.76           C
ATOM    932  CG  TRP B 123      38.335  59.667   7.667  1.00 11.82           C
ATOM    933  CD1 TRP B 123      37.702  59.041   6.628  1.00 13.95           C
ATOM    934  CD2 TRP B 123      37.819  59.081   8.865  1.00 12.58           C
ATOM    935  NE1 TRP B 123      36.817  58.105   7.112  1.00 13.80           N
ATOM    936  CE2 TRP B 123      36.866  58.112   8.481  1.00 13.08           C
ATOM    937  CE3 TRP B 123      38.060  59.289  10.230  1.00 14.67           C
ATOM    938  CZ2 TRP B 123      36.158  57.347   9.416  1.00 14.26           C
ATOM    939  CZ3 TRP B 123      37.353  58.529  11.159  1.00 16.25           C
ATOM    940  CH2 TRP B 123      36.411  57.572  10.744  1.00 15.45           C
ATOM    941  N   ILE B 124      39.841  64.207   7.539  1.00  9.78           N
ATOM    942  CA  ILE B 124      40.721  65.278   8.000  1.00 11.81           C
ATOM    943  C   ILE B 124      40.004  66.623   7.978  1.00 11.62           C
ATOM    944  O   ILE B 124      40.588  67.656   8.312  1.00 12.21           O
ATOM    945  CB  ILE B 124      42.008  65.388   7.145  1.00 12.96           C
ATOM    946  CG1 ILE B 124      41.658  65.737   5.696  1.00 14.19           C
ATOM    947  CG2 ILE B 124      42.788  64.084   7.220  1.00 13.05           C
ATOM    948  CD1 ILE B 124      42.871  66.071   4.845  1.00 14.84           C
ATOM    949  N   ARG B 125      38.732  66.607   7.596  1.00 12.34           N
ATOM    950  CA  ARG B 125      37.948  67.833   7.523  1.00 13.12           C
ATOM    951  C   ARG B 125      37.807  68.480   8.894  1.00 14.29           C
ATOM    952  O   ARG B 125      37.503  67.808   9.880  1.00 14.86           O
ATOM    953  CB  ARG B 125      36.563  67.538   6.942  1.00 14.93           C
ATOM    954  CG  ARG B 125      35.723  68.779   6.693  1.00 16.50           C
ATOM    955  N   GLY B 126      38.040  69.789   8.943  1.00 14.94           N
ATOM    956  CA  GLY B 126      37.929  70.526  10.190  1.00 17.46           C
ATOM    957  C   GLY B 126      39.127  70.396  11.109  1.00 18.53           C
ATOM    958  O   GLY B 126      39.151  70.984  12.192  1.00 20.40           O
ATOM    959  N   CYS B 127      40.129  69.637  10.678  1.00 16.34           N
ATOM    960  CA  CYS B 127      41.330  69.419  11.475  1.00 16.23           C
ATOM    961  C   CYS B 127      42.424  70.447  11.238  1.00 16.73           C
ATOM    962  O   CYS B 127      42.652  70.879  10.107  1.00 18.80           O
ATOM    963  CB  CYS B 127      41.932  68.054  11.171  1.00 15.27           C
ATOM    964  SG  CYS B 127      40.956  66.590  11.608  1.00 14.23           S
ATOM    965  N   ARG B 128      43.112  70.826  12.308  1.00 16.11           N
ATOM    966  CA  ARG B 128      44.219  71.757  12.184  1.00 17.27           C
ATOM    967  C   ARG B 128      45.464  70.908  11.963  1.00 18.91           C
ATOM    968  O   ARG B 128      45.909  70.195  12.865  1.00 16.78           O
ATOM    969  CB  ARG B 128      44.396  72.591  13.453  1.00 17.69           C
ATOM    970  CG  ARG B 128      45.557  73.566  13.342  1.00 20.16           C
ATOM    971  CD  ARG B 128      45.852  74.288  14.645  1.00 22.41           C
ATOM    972  NE  ARG B 128      47.009  75.168  14.499  1.00 24.26           N
ATOM    973  CZ  ARG B 128      47.015  76.282  13.772  1.00 24.48           C
ATOM    974  NH1 ARG B 128      48.117  77.016  13.690  1.00 26.45           N
ATOM    975  NH2 ARG B 128      45.919  76.672  13.140  1.00 25.83           N
ATOM    976  N   LEU B 129      46.012  70.968  10.755  1.00 21.54           N
ATOM    977  CA  LEU B 129      47.203  70.199  10.430  1.00 24.76           C
ATOM    978  C   LEU B 129      48.434  71.087  10.560  1.00 26.76           C
ATOM    979  O   LEU B 129      49.136  70.968  11.583  1.00 28.99           O
ATOM    980  CB  LEU B 129      47.105  69.659   9.001  1.00 24.36           C
ATOM    981  CG  LEU B 129      45.873  68.815   8.668  1.00 24.75           C
ATOM    982  CD1 LEU B 129      45.901  68.441   7.195  1.00 24.81           C
ATOM    983  CD2 LEU B 129      45.847  67.567   9.539  1.00 24.25           C
ATOM    984  OXT LEU B 129      48.668  71.903   9.645  1.00 30.58           O
ATOM    985  N   VAL A   2      18.483  32.904   2.255  1.00 31.75           N
ATOM    986  CA  VAL A   2      18.944  31.994   3.346  1.00 31.06           C
ATOM    987  C   VAL A   2      20.470  32.039   3.410  1.00 30.16           C
ATOM    988  O   VAL A   2      21.093  31.425   4.280  1.00 30.83           O
ATOM    989  CB  VAL A   2      18.479  30.534   3.081  1.00 32.03           C
ATOM    990  CG1 VAL A   2      19.079  29.593   4.099  1.00 32.14           C
ATOM    991  CG2 VAL A   2      16.968  30.447   3.160  1.00 32.71           C
ATOM    992  N   GLN A   3      21.055  32.775   2.469  1.00 28.82           N
ATOM    993  CA  GLN A   3      22.501  32.938   2.364  1.00 27.04           C
ATOM    994  C   GLN A   3      23.026  33.836   3.482  1.00 25.06           C
ATOM    995  O   GLN A   3      22.655  35.004   3.571  1.00 24.51           O
ATOM    996  CB  GLN A   3      22.859  33.550   1.005  1.00 28.40           C
ATOM    997  N   LEU A   4      23.886  33.278   4.331  1.00 23.61           N
ATOM    998  CA  LEU A   4      24.477  34.008   5.451  1.00 21.15           C
ATOM    999  C   LEU A   4      23.454  34.503   6.472  1.00 21.57           C
ATOM   1000  O   LEU A   4      23.681  35.503   7.152  1.00 22.09           O
ATOM   1001  CB  LEU A   4      25.309  35.192   4.937  1.00 20.41           C
ATOM   1002  CG  LEU A   4      26.495  34.853   4.026  1.00 18.70           C
ATOM   1003  CD1 LEU A   4      27.218  36.131   3.620  1.00 19.79           C
ATOM   1004  CD2 LEU A   4      27.451  33.915   4.749  1.00 19.40           C
ATOM   1005  N   GLN A   5      22.327  33.804   6.580  1.00 21.26           N
ATOM   1006  CA  GLN A   5      21.288  34.176   7.535  1.00 21.14           C
ATOM   1007  C   GLN A   5      21.580  33.515   8.881  1.00 21.46           C
ATOM   1008  O   GLN A   5      21.561  32.290   8.994  1.00 22.65           O
ATOM   1009  CB  GLN A   5      19.913  33.731   7.027  1.00 22.54           C
ATOM   1010  N   ALA A   6      21.847  34.328   9.898  1.00 21.10           N
ATOM   1011  CA  ALA A   6      22.155  33.807  11.226  1.00 20.44           C
ATOM   1012  C   ALA A   6      20.918  33.424  12.031  1.00 21.06           C
ATOM   1013  O   ALA A   6      19.880  34.082  11.952  1.00 21.36           O
ATOM   1014  CB  ALA A   6      22.980  34.823  12.003  1.00 19.61           C
ATOM   1015  N   SER A   7      21.047  32.354  12.809  1.00 20.35           N
ATOM   1016  CA  SER A   7      19.962  31.863  13.652  1.00 20.29           C
ATOM   1017  C   SER A   7      20.553  31.126  14.849  1.00 18.85           C
ATOM   1018  O   SER A   7      21.744  30.814  14.865  1.00 18.35           O
ATOM   1019  CB  SER A   7      19.055  30.918  12.860  1.00 21.12           C
ATOM   1020  OG  SER A   7      19.777  29.796  12.380  1.00 23.72           O
ATOM   1021  N   GLY A   8      19.721  30.849  15.848  1.00 17.41           N
ATOM   1022  CA  GLY A   8      20.194  30.150  17.028  1.00 15.60           C
ATOM   1023  C   GLY A   8      20.226  31.024  18.265  1.00 16.06           C
ATOM   1024  O   GLY A   8      20.458  30.535  19.371  1.00 15.40           O
ATOM   1025  N   GLY A   9      19.991  32.320  18.084  1.00 15.33           N
ATOM   1026  CA  GLY A   9      20.002  33.234  19.210  1.00 16.87           C
ATOM   1027  C   GLY A   9      18.898  32.947  20.208  1.00 17.70           C
ATOM   1028  O   GLY A   9      18.027  32.112  19.963  1.00 18.38           O
ATOM   1029  N   GLY A  10      18.931  33.641  21.341  1.00 18.47           N
ATOM   1030  CA  GLY A  10      17.916  33.440  22.357  1.00 21.04           C
ATOM   1031  C   GLY A  10      18.206  34.216  23.625  1.00 21.56           C
ATOM   1032  O   GLY A  10      19.259  34.841  23.753  1.00 22.40           O
ATOM   1033  N   SER A  11      17.261  34.187  24.559  1.00 21.79           N
ATOM   1034  CA  SER A  11      17.416  34.877  25.834  1.00 21.97           C
ATOM   1035  C   SER A  11      17.592  33.805  26.900  1.00 22.26           C
ATOM   1036  O   SER A  11      16.664  33.047  27.184  1.00 22.17           O
ATOM   1037  CB  SER A  11      16.175  35.722  26.138  1.00 21.92           C
ATOM   1038  OG  SER A  11      16.343  36.458  27.338  1.00 23.11           O
ATOM   1039  N   VAL A  12      18.783  33.738  27.486  1.00 21.79           N
ATOM   1040  CA  VAL A  12      19.063  32.729  28.499  1.00 22.14           C
ATOM   1041  C   VAL A  12      19.809  33.286  29.707  1.00 22.09           C
ATOM   1042  O   VAL A  12      20.249  34.437  29.708  1.00 21.77           O
ATOM   1043  CB  VAL A  12      19.902  31.573  27.906  1.00 21.91           C
ATOM   1044  CG1 VAL A  12      19.847  30.367  28.825  1.00 24.10           C
ATOM   1045  CG2 VAL A  12      19.392  31.208  26.519  1.00 22.99           C
ATOM   1046  N   GLN A  13      19.939  32.456  30.738  1.00 21.68           N
ATOM   1047  CA  GLN A  13      20.647  32.840  31.951  1.00 21.14           C
ATOM   1048  C   GLN A  13      22.134  32.614  31.722  1.00 20.96           C
ATOM   1049  O   GLN A  13      22.526  31.725  30.964  1.00 20.17           O
ATOM   1050  CB  GLN A  13      20.179  31.991  33.139  1.00 22.19           C
ATOM   1051  CG  GLN A  13      18.714  32.169  33.503  1.00 22.52           C
ATOM   1052  N   ALA A  14      22.960  33.420  32.376  1.00 21.80           N
ATOM   1053  CA  ALA A  14      24.402  33.290  32.243  1.00 21.59           C
ATOM   1054  C   ALA A  14      24.825  31.878  32.639  1.00 22.74           C
ATOM   1055  O   ALA A  14      24.245  31.279  33.545  1.00 23.76           O
ATOM   1056  CB  ALA A  14      25.095  34.313  33.124  1.00 22.32           C
ATOM   1057  N   GLY A  15      25.831  31.348  31.951  1.00 22.58           N
ATOM   1058  CA  GLY A  15      26.308  30.010  32.252  1.00 23.12           C
ATOM   1059  C   GLY A  15      25.795  28.976  31.272  1.00 22.36           C
ATOM   1060  O   GLY A  15      26.406  27.921  31.089  1.00 23.35           O
ATOM   1061  N   GLN A  16      24.663  29.274  30.643  1.00 23.13           N
ATOM   1062  CA  GLN A  16      24.071  28.363  29.670  1.00 22.38           C
ATOM   1063  C   GLN A  16      24.760  28.517  28.321  1.00 23.10           C
ATOM   1064  O   GLN A  16      25.606  29.395  28.141  1.00 21.25           O
ATOM   1065  CB  GLN A  16      22.574  28.640  29.522  1.00 23.54           C
ATOM   1066  CG  GLN A  16      21.758  28.363  30.778  1.00 24.65           C
ATOM   1067  CD  GLN A  16      21.774  26.899  31.178  1.00 26.32           C
ATOM   1068  OE1 GLN A  16      21.369  26.028  30.407  1.00 26.56           O
ATOM   1069  NE2 GLN A  16      22.241  26.621  32.390  1.00 27.45           N
ATOM   1070  N   SER A  17      24.387  27.666  27.372  1.00 21.93           N
ATOM   1071  CA  SER A  17      24.988  27.700  26.047  1.00 22.49           C
ATOM   1072  C   SER A  17      23.992  27.937  24.916  1.00 23.08           C
ATOM   1073  O   SER A  17      22.782  27.784  25.086  1.00 22.82           O
ATOM   1074  CB  SER A  17      25.740  26.390  25.796  1.00 22.31           C
ATOM   1075  OG  SER A  17      26.272  26.343  24.484  1.00 23.10           O
ATOM   1076  N   LEU A  18      24.529  28.323  23.762  1.00 21.84           N
ATOM   1077  CA  LEU A  18      23.747  28.568  22.556  1.00 21.22           C
ATOM   1078  C   LEU A  18      24.608  28.167  21.367  1.00 21.78           C
ATOM   1079  O   LEU A  18      25.837  28.194  21.445  1.00 20.78           O
ATOM   1080  CB  LEU A  18      23.376  30.050  22.425  1.00 22.20           C
ATOM   1081  CG  LEU A  18      22.247  30.619  23.287  1.00 21.43           C
ATOM   1082  CD1 LEU A  18      22.128  32.115  23.037  1.00 22.27           C
ATOM   1083  CD2 LEU A  18      20.936  29.918  22.954  1.00 22.72           C
ATOM   1084  N   ARG A  19      23.967  27.790  20.270  1.00 21.49           N
ATOM   1085  CA  ARG A  19      24.701  27.410  19.073  1.00 21.64           C
ATOM   1086  C   ARG A  19      24.127  28.161  17.881  1.00 21.21           C
ATOM   1087  O   ARG A  19      23.012  27.883  17.438  1.00 21.05           O
ATOM   1088  CB  ARG A  19      24.603  25.904  18.834  1.00 22.58           C
ATOM   1089  CG  ARG A  19      25.442  25.417  17.665  1.00 23.12           C
ATOM   1090  CD  ARG A  19      25.341  23.908  17.500  1.00 26.26           C
ATOM   1091  NE  ARG A  19      26.168  23.420  16.401  1.00 27.08           N
ATOM   1092  N   LEU A  20      24.891  29.120  17.369  1.00 20.76           N
ATOM   1093  CA  LEU A  20      24.451  29.911  16.229  1.00 19.98           C
ATOM   1094  C   LEU A  20      24.835  29.212  14.932  1.00 19.39           C
ATOM   1095  O   LEU A  20      25.820  28.476  14.883  1.00 19.48           O
ATOM   1096  CB  LEU A  20      25.083  31.304  16.284  1.00 18.38           C
ATOM   1097  CG  LEU A  20      24.942  32.032  17.625  1.00 19.35           C
ATOM   1098  CD1 LEU A  20      25.489  33.443  17.485  1.00 19.12           C
ATOM   1099  CD2 LEU A  20      23.481  32.071  18.060  1.00 18.90           C
ATOM   1100  N   SER A  21      24.057  29.446  13.880  1.00 20.62           N
ATOM   1101  CA  SER A  21      24.321  28.811  12.595  1.00 21.30           C
ATOM   1102  C   SER A  21      24.022  29.730  11.413  1.00 20.80           C
ATOM   1103  O   SER A  21      23.244  30.678  11.527  1.00 20.57           O
ATOM   1104  CB  SER A  21      23.491  27.532  12.470  1.00 23.76           C
ATOM   1105  OG  SER A  21      23.805  26.822  11.287  1.00 27.80           O
ATOM   1106  N   CYS A  22      24.644  29.410  10.281  1.00 20.65           N
ATOM   1107  C   CYS A  22      24.743  29.318   7.837  1.00 21.49           C
ATOM   1108  O   CYS A  22      25.664  28.515   7.836  1.00 21.68           O
ATOM   1109  CA ACYS A  22      24.442  30.185   9.088  1.00 21.07           C
ATOM   1110  CB ACYS A  22      25.384  31.490   9.222  1.00 20.76           C
ATOM   1111  SG ACYS A  22      24.824  33.143   9.660  1.00 17.52           S
ATOM   1112  N   ALA A  23      23.938  29.514   6.804  1.00 22.95           N
ATOM   1113  CA  ALA A  23      24.100  28.751   5.583  1.00 24.56           C
ATOM   1114  C   ALA A  23      25.145  29.416   4.691  1.00 26.48           C
ATOM   1115  O   ALA A  23      25.248  30.643   4.646  1.00 24.48           O
ATOM   1116  CB  ALA A  23      22.771  28.655   4.853  1.00 24.50           C
ATOM   1117  N   THR A  24      25.921  28.598   3.988  1.00 28.83           N
ATOM   1118  CA  THR A  24      26.948  29.099   3.083  1.00 32.46           C
ATOM   1119  C   THR A  24      26.837  28.374   1.745  1.00 34.32           C
ATOM   1120  O   THR A  24      26.118  27.382   1.627  1.00 35.61           O
ATOM   1121  CB  THR A  24      28.361  28.864   3.647  1.00 33.09           C
ATOM   1122  OG1 THR A  24      28.613  27.456   3.735  1.00 33.98           O
ATOM   1123  CG2 THR A  24      28.492  29.485   5.030  1.00 33.27           C
ATOM   1124  N   SER A  25      27.550  28.871   0.740  1.00 35.92           N
ATOM   1125  CA  SER A  25      27.526  28.258  -0.583  1.00 36.91           C
ATOM   1126  C   SER A  25      28.883  28.379  -1.268  1.00 37.51           C
ATOM   1127  O   SER A  25      29.677  27.438  -1.264  1.00 37.93           O
ATOM   1128  CB  SER A  25      26.449  28.913  -1.452  1.00 37.56           C
ATOM   1129  OG  SER A  25      26.726  30.286  -1.667  1.00 38.92           O
ATOM   1130  N   ALA A  27      31.821  28.264   0.153  1.00 41.38           N
ATOM   1131  CA  ALA A  27      32.547  28.909   1.242  1.00 41.14           C
ATOM   1132  C   ALA A  27      34.048  28.879   0.983  1.00 40.82           C
ATOM   1133  O   ALA A  27      34.759  29.839   1.283  1.00 40.97           O
ATOM   1134  CB  ALA A  27      32.231  28.215   2.561  1.00 41.19           C
ATOM   1135  N   THR A  28      34.527  27.772   0.426  1.00 40.27           N
ATOM   1136  CA  THR A  28      35.947  27.622   0.133  1.00 39.08           C
ATOM   1137  C   THR A  28      36.277  28.087  -1.281  1.00 38.04           C
ATOM   1138  O   THR A  28      37.446  28.168  -1.660  1.00 38.63           O
ATOM   1139  N   SER A  29      35.243  28.396  -2.056  1.00 36.80           N
ATOM   1140  CA  SER A  29      35.432  28.842  -3.429  1.00 34.97           C
ATOM   1141  C   SER A  29      35.294  30.353  -3.584  1.00 33.66           C
ATOM   1142  O   SER A  29      36.056  30.981  -4.319  1.00 33.99           O
ATOM   1143  CB  SER A  29      34.426  28.142  -4.349  1.00 35.00           C
ATOM   1144  N   SER A  30      34.326  30.937  -2.886  1.00 31.30           N
ATOM   1145  CA  SER A  30      34.091  32.372  -2.981  1.00 28.99           C
ATOM   1146  C   SER A  30      34.712  33.191  -1.852  1.00 26.48           C
ATOM   1147  O   SER A  30      34.705  34.420  -1.904  1.00 25.79           O
ATOM   1148  CB  SER A  30      32.587  32.648  -3.037  1.00 30.14           C
ATOM   1149  OG  SER A  30      31.939  32.175  -1.868  1.00 32.85           O
ATOM   1150  N   SER A  31      35.255  32.521  -0.840  1.00 23.53           N
ATOM   1151  CA  SER A  31      35.857  33.235   0.283  1.00 21.17           C
ATOM   1152  C   SER A  31      37.167  32.628   0.775  1.00 19.89           C
ATOM   1153  O   SER A  31      37.437  31.446   0.569  1.00 20.10           O
ATOM   1154  CB  SER A  31      34.869  33.299   1.452  1.00 21.19           C
ATOM   1155  OG  SER A  31      33.681  33.985   1.090  1.00 22.33           O
ATOM   1156  N   ASN A  32      37.981  33.456   1.421  1.00 17.92           N
ATOM   1157  CA  ASN A  32      39.249  33.007   1.986  1.00 17.03           C
ATOM   1158  C   ASN A  32      39.013  32.895   3.481  1.00 15.66           C
ATOM   1159  O   ASN A  32      39.595  32.048   4.164  1.00 14.95           O
ATOM   1160  CB  ASN A  32      40.359  34.042   1.776  1.00 17.94           C
ATOM   1161  CG  ASN A  32      40.518  34.456   0.335  1.00 19.88           C
ATOM   1162  OD1 ASN A  32      40.748  33.623  -0.543  1.00 24.52           O
ATOM   1163  ND2 ASN A  32      40.406  35.756   0.081  1.00 22.68           N
ATOM   1164  N   CYS A  33      38.138  33.763   3.975  1.00 14.37           N
ATOM   1165  CA  CYS A  33      37.837  33.831   5.393  1.00 13.70           C
ATOM   1166  C   CYS A  33      36.353  33.965   5.701  1.00 13.55           C
ATOM   1167  O   CYS A  33      35.606  34.608   4.968  1.00 13.69           O
ATOM   1168  CB  CYS A  33      38.546  35.041   5.997  1.00 13.55           C
ATOM   1169  SG  CYS A  33      40.305  35.215   5.563  1.00 13.21           S
ATOM   1170  N   MET A  34      35.941  33.358   6.806  1.00 12.93           N
ATOM   1171  CA  MET A  34      34.568  33.447   7.273  1.00 13.42           C
ATOM   1172  C   MET A  34      34.642  33.680   8.770  1.00 13.46           C
ATOM   1173  O   MET A  34      35.601  33.260   9.419  1.00 13.95           O
ATOM   1174  CB  MET A  34      33.795  32.162   6.977  1.00 17.24           C
ATOM   1175  CG  MET A  34      33.498  31.959   5.503  1.00 19.32           C
ATOM   1176  SD  MET A  34      32.073  30.891   5.259  1.00 24.15           S
ATOM   1177  CE  MET A  34      30.757  32.098   5.243  1.00 24.57           C
ATOM   1178  N   GLY A  35      33.654  34.368   9.324  1.00 12.76           N
ATOM   1179  CA  GLY A  35      33.684  34.614  10.750  1.00 13.14           C
ATOM   1180  C   GLY A  35      32.378  35.095  11.331  1.00 12.47           C
ATOM   1181  O   GLY A  35      31.346  35.123  10.657  1.00 13.14           O
ATOM   1182  N   TRP A  36      32.427  35.463  12.605  1.00 11.27           N
ATOM   1183  CA  TRP A  36      31.269  35.975  13.314  1.00 12.00           C
ATOM   1184  C   TRP A  36      31.642  37.271  13.999  1.00 12.49           C
ATOM   1185  O   TRP A  36      32.724  37.386  14.572  1.00 12.90           O
ATOM   1186  CB  TRP A  36      30.790  34.997  14.394  1.00 12.79           C
ATOM   1187  CG  TRP A  36      30.225  33.719  13.877  1.00 13.92           C
ATOM   1188  CD1 TRP A  36      30.912  32.581  13.569  1.00 13.26           C
ATOM   1189  CD2 TRP A  36      28.847  33.446  13.593  1.00 14.57           C
ATOM   1190  NE1 TRP A  36      30.048  31.615  13.109  1.00 14.59           N
ATOM   1191  CE2 TRP A  36      28.776  32.122  13.108  1.00 14.92           C
ATOM   1192  CE3 TRP A  36      27.668  34.197  13.691  1.00 14.44           C
ATOM   1193  CZ2 TRP A  36      27.566  31.526  12.733  1.00 15.78           C
ATOM   1194  CZ3 TRP A  36      26.465  33.603  13.316  1.00 15.82           C
ATOM   1195  CH2 TRP A  36      26.428  32.283  12.839  1.00 15.50           C
ATOM   1196  N   PHE A  37      30.759  38.257  13.917  1.00 11.61           N
ATOM   1197  CA  PHE A  37      30.977  39.514  14.606  1.00 12.58           C
ATOM   1198  C   PHE A  37      29.671  39.833  15.312  1.00 12.82           C
ATOM   1199  O   PHE A  37      28.618  39.298  14.950  1.00 15.09           O
ATOM   1200  CB  PHE A  37      31.425  40.639  13.643  1.00 10.94           C
ATOM   1201  CG  PHE A  37      30.376  41.101  12.657  1.00 10.52           C
ATOM   1202  CD1 PHE A  37      29.322  41.921  13.055  1.00  9.89           C
ATOM   1203  CD2 PHE A  37      30.494  40.775  11.311  1.00 10.65           C
ATOM   1204  CE1 PHE A  37      28.400  42.411  12.118  1.00 11.67           C
ATOM   1205  CE2 PHE A  37      29.579  41.259  10.368  1.00 12.59           C
ATOM   1206  CZ  PHE A  37      28.535  42.078  10.775  1.00 11.46           C
ATOM   1207  N   ARG A  38      29.740  40.658  16.345  1.00 13.32           N
ATOM   1208  CA  ARG A  38      28.539  41.011  17.087  1.00 13.82           C
ATOM   1209  C   ARG A  38      28.430  42.516  17.232  1.00 15.16           C
ATOM   1210  O   ARG A  38      29.409  43.242  17.054  1.00 14.42           O
ATOM   1211  CB  ARG A  38      28.551  40.341  18.463  1.00 15.05           C
ATOM   1212  CG  ARG A  38      29.732  40.719  19.339  1.00 14.69           C
ATOM   1213  CD  ARG A  38      29.806  39.805  20.554  1.00 15.81           C
ATOM   1214  NE  ARG A  38      30.851  40.207  21.490  1.00 17.54           N
ATOM   1215  CZ  ARG A  38      31.154  39.536  22.596  1.00 17.48           C
ATOM   1216  NH1 ARG A  38      30.491  38.428  22.902  1.00 18.13           N
ATOM   1217  NH2 ARG A  38      32.112  39.978  23.399  1.00 19.01           N
ATOM   1218  N   GLN A  39      27.235  42.989  17.558  1.00 15.97           N
ATOM   1219  CA  GLN A  39      27.022  44.415  17.704  1.00 17.34           C
ATOM   1220  C   GLN A  39      25.896  44.717  18.681  1.00 18.59           C
ATOM   1221  O   GLN A  39      24.826  44.115  18.616  1.00 19.57           O
ATOM   1222  CB  GLN A  39      26.710  45.019  16.333  1.00 17.80           C
ATOM   1223  CG  GLN A  39      26.498  46.519  16.321  1.00 19.12           C
ATOM   1224  CD  GLN A  39      26.337  47.059  14.913  1.00 18.34           C
ATOM   1225  OE1 GLN A  39      25.536  46.550  14.129  1.00 20.08           O
ATOM   1226  NE2 GLN A  39      27.097  48.094  14.585  1.00 18.79           N
ATOM   1227  N   ALA A  40      26.159  45.645  19.595  1.00 20.03           N
ATOM   1228  CA  ALA A  40      25.173  46.064  20.580  1.00 22.61           C
ATOM   1229  C   ALA A  40      24.556  47.361  20.066  1.00 24.44           C
ATOM   1230  O   ALA A  40      25.207  48.122  19.350  1.00 23.52           O
ATOM   1231  CB  ALA A  40      25.843  46.294  21.928  1.00 22.85           C
ATOM   1232  N   PRO A  41      23.289  47.628  20.420  1.00 26.03           N
ATOM   1233  CA  PRO A  41      22.608  48.847  19.974  1.00 27.07           C
ATOM   1234  C   PRO A  41      23.455  50.113  20.094  1.00 27.62           C
ATOM   1235  O   PRO A  41      23.949  50.444  21.172  1.00 28.31           O
ATOM   1236  CB  PRO A  41      21.372  48.887  20.864  1.00 27.49           C
ATOM   1237  CG  PRO A  41      21.048  47.433  21.021  1.00 27.45           C
ATOM   1238  CD  PRO A  41      22.408  46.824  21.286  1.00 27.03           C
ATOM   1239  N   GLY A  42      23.621  50.809  18.973  1.00 28.09           N
ATOM   1240  CA  GLY A  42      24.394  52.038  18.963  1.00 29.02           C
ATOM   1241  C   GLY A  42      25.893  51.863  19.118  1.00 28.90           C
ATOM   1242  O   GLY A  42      26.621  52.847  19.252  1.00 29.63           O
ATOM   1243  N   LYS A  43      26.362  50.620  19.099  1.00 27.94           N
ATOM   1244  CA  LYS A  43      27.789  50.351  19.243  1.00 26.98           C
ATOM   1245  C   LYS A  43      28.405  49.836  17.948  1.00 25.12           C
ATOM   1246  O   LYS A  43      27.696  49.448  17.020  1.00 25.07           O
ATOM   1247  CB  LYS A  43      28.026  49.339  20.367  1.00 28.20           C
ATOM   1248  CG  LYS A  43      27.617  49.842  21.742  1.00 29.24           C
ATOM   1249  CD  LYS A  43      27.942  48.828  22.824  1.00 29.97           C
ATOM   1250  N   GLU A  44      29.733  49.840  17.893  1.00 22.99           N
ATOM   1251  CA  GLU A  44      30.454  49.377  16.713  1.00 21.10           C
ATOM   1252  C   GLU A  44      30.520  47.855  16.671  1.00 19.64           C
ATOM   1253  O   GLU A  44      30.386  47.186  17.697  1.00 18.96           O
ATOM   1254  CB  GLU A  44      31.874  49.947  16.706  1.00 22.05           C
ATOM   1255  N   ARG A  45      30.723  47.312  15.476  1.00 17.64           N
ATOM   1256  CA  ARG A  45      30.821  45.869  15.303  1.00 16.56           C
ATOM   1257  C   ARG A  45      32.067  45.370  16.025  1.00 15.59           C
ATOM   1258  O   ARG A  45      33.102  46.032  16.012  1.00 16.51           O
ATOM   1259  CB  ARG A  45      30.923  45.514  13.818  1.00 16.78           C
ATOM   1260  CG  ARG A  45      29.762  46.005  12.969  1.00 19.50           C
ATOM   1261  CD  ARG A  45      29.867  45.481  11.543  1.00 21.32           C
ATOM   1262  NE  ARG A  45      28.818  46.026  10.688  1.00 23.79           N
ATOM   1263  CZ  ARG A  45      28.868  47.218  10.101  1.00 24.85           C
ATOM   1264  NH1 ARG A  45      27.856  47.627   9.348  1.00 24.53           N
ATOM   1265  NH2 ARG A  45      29.936  47.993  10.244  1.00 26.01           N
ATOM   1266  N   GLU A  46      31.962  44.206  16.655  1.00 13.47           N
ATOM   1267  CA  GLU A  46      33.096  43.625  17.366  1.00 12.73           C
ATOM   1268  C   GLU A  46      33.396  42.238  16.811  1.00 12.48           C
ATOM   1269  O   GLU A  46      32.513  41.386  16.753  1.00 13.61           O
ATOM   1270  CB  GLU A  46      32.790  43.522  18.863  1.00 14.74           C
ATOM   1271  N   GLY A  47      34.638  42.022  16.387  1.00 13.12           N
ATOM   1272  CA  GLY A  47      35.016  40.724  15.859  1.00 15.34           C
ATOM   1273  C   GLY A  47      35.018  39.703  16.979  1.00 15.80           C
ATOM   1274  O   GLY A  47      35.476  39.996  18.084  1.00 19.58           O
ATOM   1275  N   VAL A  48      34.515  38.506  16.697  1.00 14.85           N
ATOM   1276  CA  VAL A  48      34.432  37.445  17.696  1.00 16.29           C
ATOM   1277  C   VAL A  48      35.287  36.230  17.346  1.00 14.14           C
ATOM   1278  O   VAL A  48      36.092  35.764  18.158  1.00 13.91           O
ATOM   1279  CB  VAL A  48      32.965  36.974  17.865  1.00 18.69           C
ATOM   1280  CG1 VAL A  48      32.883  35.878  18.908  1.00 21.97           C
ATOM   1281  CG2 VAL A  48      32.081  38.150  18.253  1.00 20.03           C
ATOM   1282  N   ALA A  49      35.106  35.713  16.136  1.00 12.64           N
ATOM   1283  CA  ALA A  49      35.842  34.535  15.698  1.00 12.73           C
ATOM   1284  C   ALA A  49      36.007  34.525  14.189  1.00 13.60           C
ATOM   1285  O   ALA A  49      35.199  35.102  13.463  1.00 14.94           O
ATOM   1286  CB  ALA A  49      35.111  33.272  16.149  1.00 13.61           C
ATOM   1287  N   VAL A  50      37.057  33.864  13.722  1.00 12.04           N
ATOM   1288  CA  VAL A  50      37.319  33.772  12.296  1.00 11.97           C
ATOM   1289  C   VAL A  50      37.939  32.425  11.962  1.00 13.44           C
ATOM   1290  O   VAL A  50      38.617  31.811  12.794  1.00 12.85           O
ATOM   1291  CB  VAL A  50      38.272  34.900  11.822  1.00 10.43           C
ATOM   1292  CG1 VAL A  50      39.631  34.750  12.487  1.00 10.10           C
ATOM   1293  CG2 VAL A  50      38.409  34.865  10.309  1.00 13.41           C
ATOM   1294  N   ILE A  51      37.693  31.962  10.744  1.00 14.25           N
ATOM   1295  CA  ILE A  51      38.234  30.693  10.295  1.00 16.00           C
ATOM   1296  C   ILE A  51      38.698  30.805   8.852  1.00 16.35           C
ATOM   1297  O   ILE A  51      38.058  31.464   8.027  1.00 15.59           O
ATOM   1298  CB  ILE A  51      37.182  29.558  10.405  1.00 15.87           C
ATOM   1299  CG1 ILE A  51      37.837  28.208  10.092  1.00 17.10           C
ATOM   1300  CG2 ILE A  51      36.028  29.815   9.440  1.00 16.50           C
ATOM   1301  CD1 ILE A  51      36.942  27.009  10.371  1.00 18.12           C
ATOM   1302  N   ASP A  52      39.827  30.171   8.560  1.00 18.04           N
ATOM   1303  CA  ASP A  52      40.384  30.161   7.217  1.00 21.14           C
ATOM   1304  C   ASP A  52      39.642  29.044   6.487  1.00 22.75           C
ATOM   1305  O   ASP A  52      39.792  27.871   6.826  1.00 23.82           O
ATOM   1306  CB  ASP A  52      41.884  29.861   7.286  1.00 24.18           C
ATOM   1307  CG  ASP A  52      42.568  29.984   5.943  1.00 25.89           C
ATOM   1308  OD1 ASP A  52      42.214  29.220   5.020  1.00 27.56           O
ATOM   1309  OD2 ASP A  52      43.461  30.848   5.811  1.00 29.11           O
ATOM   1310  N   THR A  53      38.835  29.414   5.497  1.00 23.08           N
ATOM   1311  CA  THR A  53      38.039  28.448   4.742  1.00 25.11           C
ATOM   1312  C   THR A  53      38.817  27.275   4.152  1.00 26.20           C
ATOM   1313  O   THR A  53      38.291  26.167   4.053  1.00 27.28           O
ATOM   1314  CB  THR A  53      37.274  29.135   3.592  1.00 24.77           C
ATOM   1315  OG1 THR A  53      38.207  29.682   2.652  1.00 24.99           O
ATOM   1316  CG2 THR A  53      36.390  30.248   4.134  1.00 25.39           C
ATOM   1317  N   GLY A  54      40.064  27.513   3.764  1.00 26.91           N
ATOM   1318  CA  GLY A  54      40.855  26.450   3.171  1.00 28.12           C
ATOM   1319  C   GLY A  54      41.623  25.569   4.138  1.00 28.77           C
ATOM   1320  O   GLY A  54      41.606  24.345   4.014  1.00 29.63           O
ATOM   1321  N   ARG A  55      42.293  26.187   5.105  1.00 28.61           N
ATOM   1322  CA  ARG A  55      43.094  25.446   6.073  1.00 27.28           C
ATOM   1323  C   ARG A  55      42.334  25.009   7.323  1.00 26.39           C
ATOM   1324  O   ARG A  55      42.675  23.998   7.939  1.00 27.28           O
ATOM   1325  CB  ARG A  55      44.311  26.282   6.477  1.00 28.55           C
ATOM   1326  CG  ARG A  55      45.182  26.704   5.304  1.00 29.60           C
ATOM   1327  CD  ARG A  55      46.349  27.565   5.759  1.00 29.83           C
ATOM   1328  N   GLY A  56      41.310  25.766   7.700  1.00 23.64           N
ATOM   1329  CA  GLY A  56      40.540  25.420   8.881  1.00 21.43           C
ATOM   1330  C   GLY A  56      41.076  26.078  10.139  1.00 19.52           C
ATOM   1331  O   GLY A  56      40.513  25.908  11.224  1.00 19.15           O
ATOM   1332  N   ASN A  57      42.166  26.829   9.995  1.00 19.83           N
ATOM   1333  CA  ASN A  57      42.779  27.525  11.123  1.00 18.77           C
ATOM   1334  C   ASN A  57      41.825  28.587  11.659  1.00 17.03           C
ATOM   1335  O   ASN A  57      41.098  29.221  10.895  1.00 14.32           O
ATOM   1336  CB  ASN A  57      44.094  28.184  10.697  1.00 21.97           C
ATOM   1337  CG  ASN A  57      45.119  27.180  10.207  1.00 23.71           C
ATOM   1338  OD1 ASN A  57      45.369  26.164  10.855  1.00 26.06           O
ATOM   1339  ND2 ASN A  57      45.727  27.465   9.062  1.00 26.41           N
ATOM   1340  N   THR A  58      41.843  28.789  12.971  1.00 15.40           N
ATOM   1341  CA  THR A  58      40.957  29.756  13.609  1.00 14.85           C
ATOM   1342  C   THR A  58      41.677  30.771  14.491  1.00 14.88           C
ATOM   1343  O   THR A  58      42.836  30.585  14.862  1.00 15.75           O
ATOM   1344  CB  THR A  58      39.919  29.040  14.488  1.00 15.35           C
ATOM   1345  OG1 THR A  58      40.597  28.331  15.534  1.00 15.07           O
ATOM   1346  CG2 THR A  58      39.107  28.049  13.664  1.00 15.41           C
ATOM   1347  N   ALA A  59      40.968  31.848  14.817  1.00 13.87           N
ATOM   1348  CA  ALA A  59      41.478  32.906  15.681  1.00 13.49           C
ATOM   1349  C   ALA A  59      40.270  33.495  16.402  1.00 13.90           C
ATOM   1350  O   ALA A  59      39.166  33.526  15.851  1.00 13.19           O
ATOM   1351  CB  ALA A  59      42.191  33.977  14.864  1.00 13.24           C
ATOM   1352  N   TYR A  60      40.477  33.965  17.626  1.00 14.45           N
ATOM   1353  CA  TYR A  60      39.387  34.512  18.427  1.00 14.43           C
ATOM   1354  C   TYR A  60      39.734  35.807  19.138  1.00 15.54           C
ATOM   1355  O   TYR A  60      40.903  36.128  19.343  1.00 15.29           O
ATOM   1356  CB  TYR A  60      38.975  33.493  19.488  1.00 14.50           C
ATOM   1357  CG  TYR A  60      38.505  32.179  18.931  1.00 14.35           C
ATOM   1358  CD1 TYR A  60      37.173  31.995  18.567  1.00 13.61           C
ATOM   1359  CD2 TYR A  60      39.394  31.124  18.740  1.00 14.04           C
ATOM   1360  CE1 TYR A  60      36.737  30.796  18.027  1.00 15.39           C
ATOM   1361  CE2 TYR A  60      38.968  29.917  18.197  1.00 14.15           C
ATOM   1362  CZ  TYR A  60      37.636  29.762  17.843  1.00 15.52           C
ATOM   1363  OH  TYR A  60      37.201  28.578  17.300  1.00 16.61           O
ATOM   1364  N   ALA A  61      38.700  36.547  19.523  1.00 16.08           N
ATOM   1365  CA  ALA A  61      38.898  37.782  20.264  1.00 15.70           C
ATOM   1366  C   ALA A  61      39.199  37.333  21.692  1.00 16.69           C
ATOM   1367  O   ALA A  61      38.742  36.272  22.117  1.00 16.03           O
ATOM   1368  CB  ALA A  61      37.628  38.631  20.231  1.00 16.51           C
ATOM   1369  N   ASP A  62      39.975  38.124  22.424  1.00 16.57           N
ATOM   1370  CA  ASP A  62      40.323  37.778  23.800  1.00 18.93           C
ATOM   1371  C   ASP A  62      39.089  37.545  24.668  1.00 20.03           C
ATOM   1372  O   ASP A  62      39.082  36.668  25.530  1.00 20.47           O
ATOM   1373  CB  ASP A  62      41.167  38.890  24.432  1.00 19.14           C
ATOM   1374  CG  ASP A  62      42.583  38.936  23.889  1.00 19.80           C
ATOM   1375  OD1 ASP A  62      43.348  39.821  24.326  1.00 22.88           O
ATOM   1376  OD2 ASP A  62      42.930  38.094  23.035  1.00 20.98           O
ATOM   1377  N   SER A  63      38.047  38.332  24.424  1.00 20.69           N
ATOM   1378  CA  SER A  63      36.810  38.249  25.193  1.00 21.92           C
ATOM   1379  C   SER A  63      36.048  36.927  25.105  1.00 21.32           C
ATOM   1380  O   SER A  63      35.275  36.599  26.008  1.00 22.54           O
ATOM   1381  CB  SER A  63      35.879  39.396  24.789  1.00 22.18           C
ATOM   1382  OG  SER A  63      35.621  39.377  23.395  1.00 25.58           O
ATOM   1383  N   VAL A  64      36.260  36.163  24.037  1.00 19.12           N
ATOM   1384  CA  VAL A  64      35.547  34.899  23.875  1.00 18.22           C
ATOM   1385  C   VAL A  64      36.446  33.668  23.803  1.00 18.15           C
ATOM   1386  O   VAL A  64      35.962  32.546  23.653  1.00 16.84           O
ATOM   1387  CB  VAL A  64      34.654  34.932  22.614  1.00 17.01           C
ATOM   1388  CG1 VAL A  64      33.708  36.123  22.684  1.00 17.51           C
ATOM   1389  CG2 VAL A  64      35.512  35.007  21.362  1.00 16.64           C
ATOM   1390  N   GLN A  65      37.752  33.881  23.916  1.00 18.38           N
ATOM   1391  CA  GLN A  65      38.718  32.790  23.865  1.00 20.35           C
ATOM   1392  C   GLN A  65      38.403  31.704  24.892  1.00 20.19           C
ATOM   1393  O   GLN A  65      38.254  31.988  26.080  1.00 20.53           O
ATOM   1394  CB  GLN A  65      39.982  33.149  23.869  1.00 21.96           C
ATOM   1395  CG  GLN A  65      41.276  32.344  23.989  1.00 24.74           C
ATOM   1396  CD  GLN A  65      41.802  31.864  22.632  1.00 27.29           C
ATOM   1397  OE1 GLN A  65      42.161  32.686  21.788  1.00 27.37           O
ATOM   1398  NE2 GLN A  65      41.874  30.575  22.370  1.00 27.60           N
ATOM   1399  N   GLY A  66      38.299  30.463  24.427  1.00 19.39           N
ATOM   1400  CA  GLY A  66      38.020  29.357  25.326  1.00 19.48           C
ATOM   1401  C   GLY A  66      36.551  29.074  25.578  1.00 19.73           C
ATOM   1402  O   GLY A  66      36.208  28.040  26.153  1.00 20.27           O
ATOM   1403  N   ARG A  67      35.677  29.983  25.156  1.00 19.87           N
ATOM   1404  CA  ARG A  67      34.244  29.796  25.357  1.00 19.98           C
ATOM   1405  C   ARG A  67      33.503  29.587  24.045  1.00 20.27           C
ATOM   1406  O   ARG A  67      32.576  28.780  23.970  1.00 19.44           O
ATOM   1407  CB  ARG A  67      33.644  30.995  26.101  1.00 19.45           C
ATOM   1408  CG  ARG A  67      34.207  31.187  27.501  1.00 20.23           C
ATOM   1409  CD  ARG A  67      33.469  32.270  28.277  1.00 20.13           C
ATOM   1410  NE  ARG A  67      33.510  33.565  27.604  1.00 21.75           N
ATOM   1411  CZ  ARG A  67      32.455  34.150  27.045  1.00 21.19           C
ATOM   1412  NH1 ARG A  67      31.269  33.557  27.079  1.00 21.39           N
ATOM   1413  NH2 ARG A  67      32.585  35.329  26.453  1.00 20.90           N
ATOM   1414  N   LEU A  68      33.908  30.314  23.009  1.00 20.20           N
ATOM   1415  CA  LEU A  68      33.263  30.183  21.708  1.00 20.18           C
ATOM   1416  C   LEU A  68      34.143  29.410  20.738  1.00 19.34           C
ATOM   1417  O   LEU A  68      35.372  29.500  20.782  1.00 20.03           O
ATOM   1418  CB  LEU A  68      32.949  31.560  21.117  1.00 21.74           C
ATOM   1419  CG  LEU A  68      32.204  32.572  21.993  1.00 25.09           C
ATOM   1420  CD1 LEU A  68      31.642  33.669  21.103  1.00 24.82           C
ATOM   1421  CD2 LEU A  68      31.085  31.901  22.760  1.00 25.55           C
ATOM   1422  N   THR A  69      33.506  28.650  19.856  1.00 18.12           N
ATOM   1423  CA  THR A  69      34.229  27.865  18.869  1.00 17.85           C
ATOM   1424  C   THR A  69      33.580  28.028  17.503  1.00 18.07           C
ATOM   1425  O   THR A  69      32.380  27.800  17.349  1.00 17.17           O
ATOM   1426  CB  THR A  69      34.230  26.369  19.235  1.00 18.99           C
ATOM   1427  OG1 THR A  69      34.855  26.189  20.512  1.00 20.14           O
ATOM   1428  CG2 THR A  69      34.987  25.568  18.192  1.00 17.78           C
ATOM   1429  N   ILE A  70      34.376  28.434  16.520  1.00 17.41           N
ATOM   1430  CA  ILE A  70      33.880  28.610  15.162  1.00 18.17           C
ATOM   1431  C   ILE A  70      34.302  27.393  14.344  1.00 19.08           C
ATOM   1432  O   ILE A  70      35.439  26.933  14.443  1.00 20.24           O
ATOM   1433  CB  ILE A  70      34.446  29.908  14.516  1.00 16.43           C
ATOM   1434  CG1 ILE A  70      33.861  30.096  13.112  1.00 17.62           C
ATOM   1435  CG2 ILE A  70      35.965  29.843  14.449  1.00 18.08           C
ATOM   1436  CD1 ILE A  70      34.181  31.449  12.482  1.00 13.93           C
ATOM   1437  N   SER A  71      33.376  26.859  13.555  1.00 19.84           N
ATOM   1438  CA  SER A  71      33.670  25.695  12.729  1.00 21.60           C
ATOM   1439  C   SER A  71      32.915  25.763  11.410  1.00 22.73           C
ATOM   1440  O   SER A  71      31.876  26.417  11.311  1.00 21.72           O
ATOM   1441  CB  SER A  71      33.306  24.404  13.473  1.00 21.51           C
ATOM   1442  OG  SER A  71      31.927  24.367  13.793  1.00 22.78           O
ATOM   1443  N   LEU A  72      33.445  25.081  10.401  1.00 25.51           N
ATOM   1444  CA  LEU A  72      32.835  25.070   9.078  1.00 29.71           C
ATOM   1445  C   LEU A  72      32.578  23.656   8.569  1.00 32.24           C
ATOM   1446  O   LEU A  72      33.513  22.889   8.333  1.00 33.53           O
ATOM   1447  CB  LEU A  72      33.735  25.813   8.086  1.00 30.29           C
ATOM   1448  CG  LEU A  72      33.271  25.882   6.629  1.00 31.44           C
ATOM   1449  CD1 LEU A  72      31.958  26.643   6.541  1.00 31.65           C
ATOM   1450  CD2 LEU A  72      34.338  26.562   5.787  1.00 31.99           C
ATOM   1451  N   ASP A  73      31.304  23.317   8.403  1.00 33.86           N
ATOM   1452  CA  ASP A  73      30.917  22.005   7.901  1.00 36.26           C
ATOM   1453  C   ASP A  73      30.620  22.137   6.411  1.00 37.55           C
ATOM   1454  O   ASP A  73      29.473  22.011   5.982  1.00 38.26           O
ATOM   1455  N   ASN A  74      31.664  22.404   5.631  1.00 38.59           N
ATOM   1456  CA  ASN A  74      31.535  22.569   4.187  1.00 39.60           C
ATOM   1457  C   ASN A  74      30.769  21.421   3.542  1.00 40.48           C
ATOM   1458  O   ASN A  74      30.420  21.484   2.364  1.00 41.59           O
ATOM   1459  N   ASN A  77      27.506  22.945   3.634  1.00 29.94           N
ATOM   1460  CA  ASN A  77      27.974  24.326   3.689  1.00 28.70           C
ATOM   1461  C   ASN A  77      27.284  25.091   4.812  1.00 28.20           C
ATOM   1462  O   ASN A  77      26.341  25.847   4.574  1.00 28.06           O
ATOM   1463  N   THR A  78      27.760  24.891   6.037  1.00 26.34           N
ATOM   1464  CA  THR A  78      27.187  25.560   7.197  1.00 25.57           C
ATOM   1465  C   THR A  78      28.272  26.063   8.143  1.00 24.39           C
ATOM   1466  O   THR A  78      29.244  25.360   8.424  1.00 24.67           O
ATOM   1467  CB  THR A  78      26.258  24.612   7.982  1.00 25.33           C
ATOM   1468  OG1 THR A  78      25.241  24.105   7.108  1.00 27.08           O
ATOM   1469  CG2 THR A  78      25.597  25.349   9.139  1.00 26.40           C
ATOM   1470  N   LEU A  79      28.094  27.287   8.630  1.00 22.20           N
ATOM   1471  CA  LEU A  79      29.037  27.903   9.556  1.00 20.43           C
ATOM   1472  C   LEU A  79      28.417  27.871  10.951  1.00 19.95           C
ATOM   1473  O   LEU A  79      27.257  28.249  11.129  1.00 19.85           O
ATOM   1474  CB  LEU A  79      29.316  29.350   9.139  1.00 20.22           C
ATOM   1475  CG  LEU A  79      30.467  30.058   9.858  1.00 21.21           C
ATOM   1476  CD1 LEU A  79      31.789  29.400   9.476  1.00 19.60           C
ATOM   1477  CD2 LEU A  79      30.479  31.533   9.476  1.00 20.17           C
ATOM   1478  N   TYR A  80      29.190  27.425  11.938  1.00 19.21           N
ATOM   1479  CA  TYR A  80      28.693  27.324  13.308  1.00 19.57           C
ATOM   1480  C   TYR A  80      29.467  28.161  14.317  1.00 17.66           C
ATOM   1481  O   TYR A  80      30.653  28.439  14.137  1.00 18.26           O
ATOM   1482  CB  TYR A  80      28.754  25.870  13.785  1.00 21.04           C
ATOM   1483  CG  TYR A  80      27.979  24.878  12.952  1.00 23.01           C
ATOM   1484  CD1 TYR A  80      26.592  24.779  13.058  1.00 23.88           C
ATOM   1485  CD2 TYR A  80      28.637  24.020  12.072  1.00 22.99           C
ATOM   1486  CE1 TYR A  80      25.879  23.845  12.309  1.00 24.71           C
ATOM   1487  CE2 TYR A  80      27.935  23.084  11.317  1.00 25.74           C
ATOM   1488  CZ  TYR A  80      26.558  23.002  11.441  1.00 25.59           C
ATOM   1489  OH  TYR A  80      25.860  22.076  10.699  1.00 28.06           O
ATOM   1490  N   LEU A  81      28.778  28.559  15.380  1.00 18.68           N
ATOM   1491  CA  LEU A  81      29.404  29.299  16.464  1.00 18.15           C
ATOM   1492  C   LEU A  81      28.860  28.719  17.760  1.00 18.52           C
ATOM   1493  O   LEU A  81      27.757  29.060  18.192  1.00 18.70           O
ATOM   1494  CB  LEU A  81      29.093  30.796  16.405  1.00 17.32           C
ATOM   1495  CG  LEU A  81      29.863  31.582  17.478  1.00 16.65           C
ATOM   1496  CD1 LEU A  81      31.364  31.475  17.214  1.00 17.37           C
ATOM   1497  CD2 LEU A  81      29.425  33.034  17.484  1.00 17.35           C
ATOM   1498  N   GLN A  82      29.630  27.818  18.360  1.00 18.72           N
ATOM   1499  CA  GLN A  82      29.236  27.194  19.614  1.00 19.79           C
ATOM   1500  C   GLN A  82      29.574  28.169  20.731  1.00 18.74           C
ATOM   1501  O   GLN A  82      30.730  28.559  20.894  1.00 20.80           O
ATOM   1502  CB  GLN A  82      29.995  25.880  19.811  1.00 19.78           C
ATOM   1503  CG  GLN A  82      29.619  25.123  21.079  1.00 21.74           C
ATOM   1504  CD  GLN A  82      28.144  24.769  21.134  1.00 21.90           C
ATOM   1505  OE1 GLN A  82      27.611  24.139  20.221  1.00 24.44           O
ATOM   1506  NE2 GLN A  82      27.478  25.170  22.211  1.00 24.60           N
ATOM   1507  N   MET A  83      28.561  28.572  21.488  1.00 18.77           N
ATOM   1508  CA  MET A  83      28.751  29.517  22.579  1.00 19.46           C
ATOM   1509  C   MET A  83      28.530  28.851  23.928  1.00 20.62           C
ATOM   1510  O   MET A  83      27.391  28.630  24.337  1.00 21.13           O
ATOM   1511  CB  MET A  83      27.778  30.686  22.436  1.00 20.28           C
ATOM   1512  CG  MET A  83      27.786  31.343  21.071  1.00 20.96           C
ATOM   1513  SD  MET A  83      26.552  32.650  20.952  1.00 20.71           S
ATOM   1514  CE  MET A  83      27.475  34.018  21.617  1.00 21.16           C
ATOM   1515  N   ASN A  84      29.620  28.538  24.619  1.00 21.19           N
ATOM   1516  CA  ASN A  84      29.523  27.906  25.928  1.00 21.25           C
ATOM   1517  C   ASN A  84      29.749  28.920  27.042  1.00 21.35           C
ATOM   1518  O   ASN A  84      30.393  29.950  26.835  1.00 20.29           O
ATOM   1519  CB  ASN A  84      30.541  26.770  26.054  1.00 23.03           C
ATOM   1520  CG  ASN A  84      30.296  25.657  25.059  1.00 24.86           C
ATOM   1521  OD1 ASN A  84      29.155  25.248  24.840  1.00 26.30           O
ATOM   1522  ND2 ASN A  84      31.367  25.152  24.458  1.00 26.99           N
ATOM   1523  N   SER A  85      29.209  28.620  28.220  1.00 21.52           N
ATOM   1524  CA  SER A  85      29.345  29.483  29.389  1.00 22.97           C
ATOM   1525  C   SER A  85      29.077  30.951  29.073  1.00 22.04           C
ATOM   1526  O   SER A  85      29.899  31.818  29.368  1.00 21.49           O
ATOM   1527  CB  SER A  85      30.747  29.336  29.988  1.00 24.43           C
ATOM   1528  OG  SER A  85      30.984  28.003  30.405  1.00 28.24           O
ATOM   1529  N   LEU A  86      27.918  31.224  28.483  1.00 21.25           N
ATOM   1530  CA  LEU A  86      27.536  32.585  28.120  1.00 20.50           C
ATOM   1531  C   LEU A  86      27.585  33.567  29.287  1.00 21.09           C
ATOM   1532  O   LEU A  86      27.225  33.231  30.417  1.00 21.05           O
ATOM   1533  CB  LEU A  86      26.137  32.583  27.502  1.00 20.34           C
ATOM   1534  CG  LEU A  86      26.057  32.005  26.088  1.00 19.01           C
ATOM   1535  CD1 LEU A  86      24.606  31.765  25.706  1.00 20.28           C
ATOM   1536  CD2 LEU A  86      26.725  32.963  25.109  1.00 21.79           C
ATOM   1537  N   LYS A  87      28.033  34.785  28.998  1.00 21.45           N
ATOM   1538  CA  LYS A  87      28.145  35.840  29.999  1.00 23.18           C
ATOM   1539  C   LYS A  87      27.219  36.994  29.627  1.00 23.85           C
ATOM   1540  O   LYS A  87      26.847  37.147  28.464  1.00 23.60           O
ATOM   1541  CB  LYS A  87      29.581  36.369  30.056  1.00 25.17           C
ATOM   1542  CG  LYS A  87      30.658  35.309  30.209  1.00 27.38           C
ATOM   1543  CD  LYS A  87      30.543  34.573  31.526  1.00 29.58           C
ATOM   1544  CE  LYS A  87      31.740  33.661  31.740  1.00 30.65           C
ATOM   1545  NZ  LYS A  87      33.009  34.439  31.772  1.00 32.38           N
ATOM   1546  N   PRO A  88      26.837  37.823  30.611  1.00 24.12           N
ATOM   1547  CA  PRO A  88      25.953  38.958  30.333  1.00 23.86           C
ATOM   1548  C   PRO A  88      26.557  39.875  29.270  1.00 23.33           C
ATOM   1549  O   PRO A  88      25.841  40.503  28.491  1.00 24.89           O
ATOM   1550  CB  PRO A  88      25.842  39.646  31.690  1.00 24.03           C
ATOM   1551  CG  PRO A  88      25.944  38.499  32.647  1.00 25.03           C
ATOM   1552  CD  PRO A  88      27.081  37.693  32.059  1.00 24.64           C
ATOM   1553  N   GLU A  89      27.885  39.938  29.245  1.00 22.62           N
ATOM   1554  CA  GLU A  89      28.598  40.777  28.289  1.00 21.36           C
ATOM   1555  C   GLU A  89      28.471  40.274  26.854  1.00 20.70           C
ATOM   1556  O   GLU A  89      28.789  41.000  25.910  1.00 20.65           O
ATOM   1557  CB  GLU A  89      30.078  40.864  28.671  1.00 22.76           C
ATOM   1558  N   ASP A  90      28.014  39.037  26.684  1.00 18.65           N
ATOM   1559  CA  ASP A  90      27.859  38.473  25.346  1.00 17.69           C
ATOM   1560  C   ASP A  90      26.572  38.940  24.672  1.00 18.09           C
ATOM   1561  O   ASP A  90      26.330  38.631  23.505  1.00 17.06           O
ATOM   1562  CB  ASP A  90      27.877  36.938  25.390  1.00 17.89           C
ATOM   1563  CG  ASP A  90      29.212  36.381  25.846  1.00 18.22           C
ATOM   1564  OD1 ASP A  90      30.258  36.909  25.411  1.00 17.37           O
ATOM   1565  OD2 ASP A  90      29.216  35.404  26.626  1.00 18.10           O
ATOM   1566  N   THR A  91      25.751  39.681  25.410  1.00 17.90           N
ATOM   1567  CA  THR A  91      24.484  40.182  24.881  1.00 18.48           C
ATOM   1568  C   THR A  91      24.693  41.123  23.695  1.00 17.03           C
ATOM   1569  O   THR A  91      25.337  42.164  23.824  1.00 17.72           O
ATOM   1570  CB  THR A  91      23.685  40.929  25.972  1.00 19.38           C
ATOM   1571  OG1 THR A  91      23.386  40.029  27.047  1.00 20.41           O
ATOM   1572  CG2 THR A  91      22.384  41.478  25.400  1.00 18.73           C
ATOM   1573  N   ALA A  92      24.131  40.752  22.549  1.00 16.89           N
ATOM   1574  CA  ALA A  92      24.249  41.552  21.332  1.00 16.62           C
ATOM   1575  C   ALA A  92      23.668  40.803  20.140  1.00 17.09           C
ATOM   1576  O   ALA A  92      23.192  39.675  20.270  1.00 16.99           O
ATOM   1577  CB  ALA A  92      25.720  41.879  21.061  1.00 17.80           C
ATOM   1578  N   MET A  93      23.697  41.448  18.977  1.00 18.07           N
ATOM   1579  CA  MET A  93      23.222  40.839  17.741  1.00 17.89           C
ATOM   1580  C   MET A  93      24.430  40.172  17.089  1.00 17.85           C
ATOM   1581  O   MET A  93      25.486  40.790  16.960  1.00 17.63           O
ATOM   1582  CB  MET A  93      22.662  41.907  16.795  1.00 19.71           C
ATOM   1583  CG  MET A  93      21.238  42.339  17.094  1.00 22.49           C
ATOM   1584  SD  MET A  93      20.048  41.055  16.667  1.00 26.54           S
ATOM   1585  CE  MET A  93      19.962  41.255  14.891  1.00 25.28           C
ATOM   1586  N   TYR A  94      24.282  38.917  16.683  1.00 16.37           N
ATOM   1587  CA  TYR A  94      25.384  38.196  16.056  1.00 16.61           C
ATOM   1588  C   TYR A  94      25.169  37.995  14.564  1.00 16.74           C
ATOM   1589  O   TYR A  94      24.067  37.677  14.117  1.00 16.97           O
ATOM   1590  CB  TYR A  94      25.597  36.842  16.741  1.00 16.93           C
ATOM   1591  CG  TYR A  94      26.246  36.952  18.102  1.00 15.49           C
ATOM   1592  CD1 TYR A  94      25.561  37.508  19.183  1.00 15.62           C
ATOM   1593  CD2 TYR A  94      27.560  36.524  18.303  1.00 15.80           C
ATOM   1594  CE1 TYR A  94      26.168  37.638  20.432  1.00 15.24           C
ATOM   1595  CE2 TYR A  94      28.176  36.648  19.547  1.00 15.29           C
ATOM   1596  CZ  TYR A  94      27.475  37.208  20.607  1.00 15.14           C
ATOM   1597  OH  TYR A  94      28.076  37.345  21.837  1.00 15.24           O
ATOM   1598  N   TYR A  95      26.239  38.179  13.798  1.00 15.85           N
ATOM   1599  CA  TYR A  95      26.186  38.041  12.351  1.00 15.10           C
ATOM   1600  C   TYR A  95      27.335  37.194  11.847  1.00 14.74           C
ATOM   1601  O   TYR A  95      28.423  37.187  12.423  1.00 14.26           O
ATOM   1602  CB  TYR A  95      26.320  39.409  11.673  1.00 14.92           C
ATOM   1603  CG  TYR A  95      25.317  40.447  12.109  1.00 14.42           C
ATOM   1604  CD1 TYR A  95      24.194  40.727  11.330  1.00 16.76           C
ATOM   1605  CD2 TYR A  95      25.492  41.160  13.295  1.00 15.43           C
ATOM   1606  CE1 TYR A  95      23.274  41.690  11.719  1.00 16.27           C
ATOM   1607  CE2 TYR A  95      24.575  42.127  13.695  1.00 15.92           C
ATOM   1608  CZ  TYR A  95      23.468  42.387  12.900  1.00 16.96           C
ATOM   1609  OH  TYR A  95      22.558  43.344  13.285  1.00 19.05           O
ATOM   1610  N   CYS A  96      27.107  36.458  10.778  1.00 14.52           N
ATOM   1611  C   CYS A  96      28.654  36.426   8.986  1.00 15.47           C
ATOM   1612  O   CYS A  96      27.846  36.978   8.238  1.00 16.41           O
ATOM   1613  CA ACYS A  96      28.147  35.675  10.221  1.00 15.30           C
ATOM   1614  CB ACYS A  96      27.457  34.292   9.869  1.00 16.08           C
ATOM   1615  SG ACYS A  96      26.099  34.310   8.626  1.00 14.69           S
ATOM   1616  N   ALA A  97      29.961  36.459   8.795  1.00 14.25           N
ATOM   1617  CA  ALA A  97      30.532  37.192   7.685  1.00 13.07           C
ATOM   1618  C   ALA A  97      31.489  36.397   6.817  1.00 12.35           C
ATOM   1619  O   ALA A  97      31.969  35.329   7.203  1.00 12.57           O
ATOM   1620  CB  ALA A  97      31.233  38.428   8.229  1.00 14.33           C
ATOM   1621  N   ALA A  98      31.779  36.945   5.641  1.00 11.04           N
ATOM   1622  CA  ALA A  98      32.690  36.316   4.698  1.00 10.87           C
ATOM   1623  C   ALA A  98      33.406  37.393   3.896  1.00 10.42           C
ATOM   1624  O   ALA A  98      32.911  38.516   3.780  1.00 10.22           O
ATOM   1625  CB  ALA A  98      31.915  35.395   3.759  1.00 12.35           C
ATOM   1626  N   ASP A  99      34.577  37.065   3.359  1.00 10.06           N
ATOM   1627  CA  ASP A  99      35.304  38.025   2.545  1.00 11.08           C
ATOM   1628  C   ASP A  99      35.235  37.554   1.099  1.00 12.20           C
ATOM   1629  O   ASP A  99      34.513  36.604   0.790  1.00 14.17           O
ATOM   1630  CB  ASP A  99      36.760  38.168   3.019  1.00 10.59           C
ATOM   1631  CG  ASP A  99      37.606  36.930   2.756  1.00 12.60           C
ATOM   1632  OD1 ASP A  99      37.063  35.873   2.369  1.00 12.66           O
ATOM   1633  OD2 ASP A  99      38.838  37.023   2.949  1.00 14.86           O
ATOM   1634  N   THR A 100      35.964  38.219   0.212  1.00 14.59           N
ATOM   1635  CA  THR A 100      35.951  37.843  -1.195  1.00 18.18           C
ATOM   1636  C   THR A 100      37.247  37.164  -1.618  1.00 19.33           C
ATOM   1637  O   THR A 100      38.338  37.595  -1.248  1.00 19.31           O
ATOM   1638  CB  THR A 100      35.719  39.070  -2.105  1.00 18.93           C
ATOM   1639  OG1 THR A 100      35.701  38.648  -3.474  1.00 20.69           O
ATOM   1640  CG2 THR A 100      36.823  40.097  -1.916  1.00 19.32           C
ATOM   1641  N   SER A 101      37.118  36.097  -2.399  1.00 21.76           N
ATOM   1642  CA  SER A 101      38.282  35.368  -2.878  1.00 22.40           C
ATOM   1643  C   SER A 101      38.923  36.085  -4.066  1.00 22.13           C
ATOM   1644  O   SER A 101      39.939  35.631  -4.594  1.00 21.54           O
ATOM   1645  CB  SER A 101      37.889  33.939  -3.272  1.00 24.20           C
ATOM   1646  OG  SER A 101      36.848  33.938  -4.231  1.00 27.41           O
ATOM   1647  N   THR A 102      38.334  37.204  -4.485  1.00 21.03           N
ATOM   1648  CA  THR A 102      38.885  37.969  -5.601  1.00 21.34           C
ATOM   1649  C   THR A 102      40.150  38.690  -5.148  1.00 21.04           C
ATOM   1650  O   THR A 102      40.871  39.280  -5.951  1.00 21.59           O
ATOM   1651  CB  THR A 102      37.873  38.999  -6.158  1.00 21.55           C
ATOM   1652  OG1 THR A 102      37.471  39.900  -5.119  1.00 22.09           O
ATOM   1653  CG2 THR A 102      36.651  38.288  -6.717  1.00 21.63           C
ATOM   1654  N   TRP A 103      40.401  38.648  -3.843  1.00 21.39           N
ATOM   1655  CA  TRP A 103      41.597  39.245  -3.262  1.00 22.68           C
ATOM   1656  C   TRP A 103      42.303  38.144  -2.487  1.00 23.01           C
ATOM   1657  O   TRP A 103      41.665  37.394  -1.750  1.00 24.72           O
ATOM   1658  CB  TRP A 103      41.252  40.390  -2.303  1.00 24.05           C
ATOM   1659  CG  TRP A 103      40.886  41.670  -2.983  1.00 25.59           C
ATOM   1660  CD1 TRP A 103      39.633  42.097  -3.312  1.00 27.26           C
ATOM   1661  CD2 TRP A 103      41.789  42.682  -3.447  1.00 26.51           C
ATOM   1662  NE1 TRP A 103      39.698  43.311  -3.953  1.00 27.55           N
ATOM   1663  CE2 TRP A 103      41.010  43.691  -4.051  1.00 27.13           C
ATOM   1664  CE3 TRP A 103      43.183  42.828  -3.415  1.00 27.38           C
ATOM   1665  CZ2 TRP A 103      41.577  44.839  -4.617  1.00 27.50           C
ATOM   1666  CZ3 TRP A 103      43.747  43.970  -3.979  1.00 26.81           C
ATOM   1667  CH2 TRP A 103      42.943  44.959  -4.573  1.00 26.60           C
ATOM   1668  N   TYR A 104      43.616  38.038  -2.655  1.00 22.77           N
ATOM   1669  CA  TYR A 104      44.368  37.012  -1.949  1.00 22.58           C
ATOM   1670  C   TYR A 104      44.545  37.349  -0.475  1.00 21.74           C
ATOM   1671  O   TYR A 104      44.834  38.489  -0.114  1.00 22.16           O
ATOM   1672  CB  TYR A 104      45.752  36.815  -2.572  1.00 24.16           C
ATOM   1673  CG  TYR A 104      46.616  35.854  -1.781  1.00 24.06           C
ATOM   1674  CD1 TYR A 104      46.327  34.491  -1.751  1.00 25.08           C
ATOM   1675  CD2 TYR A 104      47.693  36.315  -1.024  1.00 24.94           C
ATOM   1676  CE1 TYR A 104      47.085  33.608  -0.983  1.00 25.51           C
ATOM   1677  CE2 TYR A 104      48.459  35.441  -0.250  1.00 25.10           C
ATOM   1678  CZ  TYR A 104      48.149  34.089  -0.237  1.00 25.59           C
ATOM   1679  OH  TYR A 104      48.905  33.215   0.511  1.00 25.59           O
ATOM   1680  N   ARG A 105      44.367  36.337   0.366  1.00 20.53           N
ATOM   1681  CA  ARG A 105      44.529  36.461   1.809  1.00 19.64           C
ATOM   1682  C   ARG A 105      45.236  35.189   2.269  1.00 19.12           C
ATOM   1683  O   ARG A 105      44.661  34.103   2.219  1.00 19.97           O
ATOM   1684  CB  ARG A 105      43.164  36.587   2.501  1.00 19.09           C
ATOM   1685  CG  ARG A 105      42.525  37.973   2.398  1.00 18.57           C
ATOM   1686  CD  ARG A 105      43.141  38.949   3.400  1.00 18.13           C
ATOM   1687  NE  ARG A 105      42.492  38.885   4.709  1.00 16.16           N
ATOM   1688  CZ  ARG A 105      43.118  39.059   5.871  1.00 12.63           C
ATOM   1689  NH1 ARG A 105      42.439  38.987   7.007  1.00 14.58           N
ATOM   1690  NH2 ARG A 105      44.423  39.286   5.906  1.00 13.30           N
ATOM   1691  N   GLY A 106      46.488  35.328   2.699  1.00 19.18           N
ATOM   1692  CA  GLY A 106      47.255  34.177   3.149  1.00 18.41           C
ATOM   1693  C   GLY A 106      46.903  33.720   4.550  1.00 17.81           C
ATOM   1694  O   GLY A 106      47.363  32.675   5.012  1.00 18.82           O
ATOM   1695  N   TYR A 107      46.081  34.511   5.228  1.00 15.86           N
ATOM   1696  CA  TYR A 107      45.643  34.213   6.583  1.00 14.15           C
ATOM   1697  C   TYR A 107      44.420  35.076   6.868  1.00 12.84           C
ATOM   1698  O   TYR A 107      44.059  35.929   6.053  1.00 13.02           O
ATOM   1699  CB  TYR A 107      46.771  34.506   7.577  1.00 14.68           C
ATOM   1700  CG  TYR A 107      47.366  35.884   7.432  1.00 15.86           C
ATOM   1701  CD1 TYR A 107      46.737  36.997   7.983  1.00 16.09           C
ATOM   1702  CD2 TYR A 107      48.545  36.080   6.713  1.00 18.77           C
ATOM   1703  CE1 TYR A 107      47.265  38.275   7.824  1.00 17.75           C
ATOM   1704  CE2 TYR A 107      49.082  37.353   6.545  1.00 21.23           C
ATOM   1705  CZ  TYR A 107      48.436  38.444   7.103  1.00 20.22           C
ATOM   1706  OH  TYR A 107      48.963  39.705   6.945  1.00 24.31           O
ATOM   1707  N   CYS A 108      43.791  34.867   8.018  1.00 11.73           N
ATOM   1708  CA  CYS A 108      42.588  35.613   8.366  1.00 11.42           C
ATOM   1709  C   CYS A 108      42.646  36.264   9.744  1.00 11.97           C
ATOM   1710  O   CYS A 108      43.409  35.837  10.615  1.00 11.60           O
ATOM   1711  CB  CYS A 108      41.383  34.677   8.311  1.00 11.75           C
ATOM   1712  SG  CYS A 108      41.158  33.796   6.732  1.00 12.68           S
ATOM   1713  N   GLY A 109      41.821  37.293   9.927  1.00 10.35           N
ATOM   1714  CA  GLY A 109      41.753  38.006  11.191  1.00  9.85           C
ATOM   1715  C   GLY A 109      40.305  38.247  11.586  1.00  9.71           C
ATOM   1716  O   GLY A 109      39.407  38.103  10.755  1.00 10.22           O
ATOM   1717  N   THR A 110      40.069  38.625  12.840  1.00  9.35           N
ATOM   1718  CA  THR A 110      38.711  38.855  13.329  1.00  9.99           C
ATOM   1719  C   THR A 110      38.121  40.236  13.056  1.00  9.78           C
ATOM   1720  O   THR A 110      36.912  40.418  13.171  1.00  9.38           O
ATOM   1721  CB  THR A 110      38.608  38.613  14.849  1.00 11.91           C
ATOM   1722  OG1 THR A 110      39.432  39.560  15.538  1.00 16.39           O
ATOM   1723  CG2 THR A 110      39.055  37.199  15.201  1.00 13.02           C
ATOM   1724  N   ASN A 111      38.961  41.205  12.702  1.00  8.77           N
ATOM   1725  CA  ASN A 111      38.476  42.561  12.434  1.00  8.05           C
ATOM   1726  C   ASN A 111      37.250  42.516  11.520  1.00  7.03           C
ATOM   1727  O   ASN A 111      37.333  42.027  10.394  1.00  7.66           O
ATOM   1728  CB  ASN A 111      39.580  43.385  11.762  1.00  6.87           C
ATOM   1729  CG  ASN A 111      39.287  44.876  11.764  1.00  7.84           C
ATOM   1730  OD1 ASN A 111      38.153  45.304  11.554  1.00  8.47           O
ATOM   1731  ND2 ASN A 111      40.320  45.677  11.984  1.00  7.69           N
ATOM   1732  N   PRO A 112      36.097  43.027  11.986  1.00  7.98           N
ATOM   1733  CA  PRO A 112      34.909  42.993  11.125  1.00  7.93           C
ATOM   1734  C   PRO A 112      35.127  43.675   9.777  1.00  8.02           C
ATOM   1735  O   PRO A 112      34.478  43.339   8.789  1.00  8.29           O
ATOM   1736  CB  PRO A 112      33.854  43.711  11.963  1.00  9.10           C
ATOM   1737  CG  PRO A 112      34.259  43.365  13.365  1.00 10.39           C
ATOM   1738  CD  PRO A 112      35.762  43.545  13.324  1.00  9.14           C
ATOM   1739  N   ASN A 113      36.051  44.627   9.739  1.00  7.79           N
ATOM   1740  CA  ASN A 113      36.319  45.360   8.511  1.00  7.55           C
ATOM   1741  C   ASN A 113      37.113  44.572   7.480  1.00  8.62           C
ATOM   1742  O   ASN A 113      37.442  45.080   6.410  1.00  9.20           O
ATOM   1743  CB  ASN A 113      36.994  46.684   8.856  1.00  7.96           C
ATOM   1744  CG  ASN A 113      36.110  47.554   9.718  1.00  7.81           C
ATOM   1745  OD1 ASN A 113      34.930  47.724   9.418  1.00  9.26           O
ATOM   1746  ND2 ASN A 113      36.663  48.103  10.790  1.00  8.12           N
ATOM   1747  N   TYR A 114      37.412  43.320   7.806  1.00  7.84           N
ATOM   1748  CA  TYR A 114      38.123  42.452   6.882  1.00  8.12           C
ATOM   1749  C   TYR A 114      37.107  41.606   6.124  1.00  7.94           C
ATOM   1750  O   TYR A 114      37.486  40.753   5.327  1.00  9.59           O
ATOM   1751  CB  TYR A 114      39.082  41.518   7.623  1.00  7.59           C
ATOM   1752  CG  TYR A 114      40.266  42.195   8.275  1.00  5.90           C
ATOM   1753  CD1 TYR A 114      40.573  43.534   8.016  1.00  7.75           C
ATOM   1754  CD2 TYR A 114      41.093  41.487   9.143  1.00  6.57           C
ATOM   1755  CE1 TYR A 114      41.677  44.144   8.612  1.00  8.01           C
ATOM   1756  CE2 TYR A 114      42.198  42.085   9.741  1.00  7.00           C
ATOM   1757  CZ  TYR A 114      42.483  43.411   9.472  1.00  6.92           C
ATOM   1758  OH  TYR A 114      43.579  43.997  10.066  1.00  8.22           O
ATOM   1759  N   PHE A 115      35.820  41.842   6.377  1.00  8.45           N
ATOM   1760  CA  PHE A 115      34.756  41.093   5.709  1.00  8.74           C
ATOM   1761  C   PHE A 115      33.748  42.049   5.083  1.00  9.59           C
ATOM   1762  O   PHE A 115      33.163  42.880   5.778  1.00 11.06           O
ATOM   1763  CB  PHE A 115      34.011  40.191   6.701  1.00  8.57           C
ATOM   1764  CG  PHE A 115      34.908  39.311   7.523  1.00  8.87           C
ATOM   1765  CD1 PHE A 115      35.530  39.802   8.667  1.00 10.25           C
ATOM   1766  CD2 PHE A 115      35.128  37.990   7.157  1.00 10.19           C
ATOM   1767  CE1 PHE A 115      36.355  38.986   9.438  1.00 10.07           C
ATOM   1768  CE2 PHE A 115      35.953  37.164   7.921  1.00 10.46           C
ATOM   1769  CZ  PHE A 115      36.567  37.664   9.063  1.00 11.04           C
ATOM   1770  N   SER A 116      33.534  41.925   3.778  1.00 11.08           N
ATOM   1771  CA  SER A 116      32.577  42.790   3.094  1.00 11.17           C
ATOM   1772  C   SER A 116      31.197  42.158   2.957  1.00 12.17           C
ATOM   1773  O   SER A 116      30.269  42.801   2.466  1.00 13.39           O
ATOM   1774  CB  SER A 116      33.089  43.155   1.701  1.00 11.68           C
ATOM   1775  OG  SER A 116      34.235  43.983   1.774  1.00 12.90           O
ATOM   1776  N   TYR A 117      31.058  40.908   3.389  1.00 10.72           N
ATOM   1777  CA  TYR A 117      29.780  40.209   3.284  1.00 11.45           C
ATOM   1778  C   TYR A 117      29.238  39.702   4.610  1.00 11.47           C
ATOM   1779  O   TYR A 117      29.989  39.235   5.464  1.00 12.70           O
ATOM   1780  CB  TYR A 117      29.899  39.012   2.333  1.00 10.60           C
ATOM   1781  CG  TYR A 117      30.391  39.364   0.952  1.00 10.75           C
ATOM   1782  CD1 TYR A 117      31.749  39.544   0.699  1.00 11.94           C
ATOM   1783  CD2 TYR A 117      29.492  39.557  -0.094  1.00 10.41           C
ATOM   1784  CE1 TYR A 117      32.200  39.911  -0.564  1.00 12.68           C
ATOM   1785  CE2 TYR A 117      29.930  39.924  -1.357  1.00 10.56           C
ATOM   1786  CZ  TYR A 117      31.284  40.102  -1.586  1.00 11.33           C
ATOM   1787  OH  TYR A 117      31.723  40.483  -2.830  1.00 11.50           O
ATOM   1788  N   TRP A 118      27.923  39.807   4.773  1.00 10.78           N
ATOM   1789  CA  TRP A 118      27.238  39.309   5.961  1.00 12.44           C
ATOM   1790  C   TRP A 118      25.743  39.364   5.703  1.00 13.35           C
ATOM   1791  O   TRP A 118      25.299  39.992   4.739  1.00 12.61           O
ATOM   1792  CB  TRP A 118      27.613  40.116   7.211  1.00 11.04           C
ATOM   1793  CG  TRP A 118      27.175  41.543   7.229  1.00 10.90           C
ATOM   1794  CD1 TRP A 118      25.958  42.031   7.616  1.00 12.09           C
ATOM   1795  CD2 TRP A 118      27.977  42.680   6.899  1.00 11.05           C
ATOM   1796  NE1 TRP A 118      25.956  43.404   7.552  1.00 11.77           N
ATOM   1797  CE2 TRP A 118      27.183  43.828   7.111  1.00 10.40           C
ATOM   1798  CE3 TRP A 118      29.291  42.839   6.440  1.00  9.39           C
ATOM   1799  CZ2 TRP A 118      27.665  45.123   6.889  1.00 10.04           C
ATOM   1800  CZ3 TRP A 118      29.768  44.127   6.218  1.00 11.06           C
ATOM   1801  CH2 TRP A 118      28.955  45.251   6.441  1.00 10.46           C
ATOM   1802  N   GLY A 119      24.967  38.695   6.549  1.00 15.31           N
ATOM   1803  CA  GLY A 119      23.528  38.677   6.359  1.00 15.87           C
ATOM   1804  C   GLY A 119      22.737  39.156   7.554  1.00 16.42           C
ATOM   1805  O   GLY A 119      23.186  40.018   8.307  1.00 17.26           O
ATOM   1806  N   GLN A 120      21.543  38.594   7.723  1.00 17.33           N
ATOM   1807  CA  GLN A 120      20.676  38.958   8.834  1.00 17.31           C
ATOM   1808  C   GLN A 120      21.265  38.426  10.136  1.00 16.47           C
ATOM   1809  O   GLN A 120      21.852  37.346  10.160  1.00 18.08           O
ATOM   1810  CB  GLN A 120      19.276  38.379   8.618  1.00 19.36           C
ATOM   1811  N   GLY A 121      21.102  39.182  11.215  1.00 18.01           N
ATOM   1812  CA  GLY A 121      21.643  38.757  12.493  1.00 18.48           C
ATOM   1813  C   GLY A 121      20.660  38.067  13.419  1.00 20.38           C
ATOM   1814  O   GLY A 121      19.457  38.026  13.157  1.00 20.52           O
ATOM   1815  N   THR A 122      21.183  37.517  14.510  1.00 19.48           N
ATOM   1816  CA  THR A 122      20.365  36.831  15.500  1.00 19.79           C
ATOM   1817  C   THR A 122      20.710  37.384  16.885  1.00 19.67           C
ATOM   1818  O   THR A 122      21.882  37.555  17.225  1.00 19.46           O
ATOM   1819  CB  THR A 122      20.598  35.302  15.445  1.00 18.72           C
ATOM   1820  OG1 THR A 122      19.690  34.647  16.340  1.00 18.90           O
ATOM   1821  CG2 THR A 122      22.029  34.954  15.827  1.00 18.37           C
ATOM   1822  N   GLN A 123      19.683  37.675  17.675  1.00 19.14           N
ATOM   1823  CA  GLN A 123      19.865  38.247  19.003  1.00 19.08           C
ATOM   1824  C   GLN A 123      20.225  37.244  20.091  1.00 19.10           C
ATOM   1825  O   GLN A 123      19.618  36.179  20.206  1.00 19.49           O
ATOM   1826  CB  GLN A 123      18.596  38.999  19.417  1.00 18.38           C
ATOM   1827  CG  GLN A 123      18.651  39.649  20.796  1.00 21.04           C
ATOM   1828  CD  GLN A 123      19.681  40.763  20.894  1.00 21.41           C
ATOM   1829  OE1 GLN A 123      19.754  41.637  20.028  1.00 23.30           O
ATOM   1830  NE2 GLN A 123      20.469  40.747  21.962  1.00 21.63           N
ATOM   1831  N   VAL A 124      21.223  37.609  20.889  1.00 18.18           N
ATOM   1832  CA  VAL A 124      21.674  36.790  22.003  1.00 16.85           C
ATOM   1833  C   VAL A 124      21.573  37.646  23.253  1.00 18.22           C
ATOM   1834  O   VAL A 124      22.257  38.661  23.380  1.00 19.33           O
ATOM   1835  CB  VAL A 124      23.139  36.335  21.826  1.00 17.26           C
ATOM   1836  CG1 VAL A 124      23.659  35.728  23.124  1.00 18.67           C
ATOM   1837  CG2 VAL A 124      23.231  35.320  20.700  1.00 17.21           C
ATOM   1838  N   THR A 125      20.699  37.244  24.169  1.00 17.05           N
ATOM   1839  CA  THR A 125      20.514  37.978  25.410  1.00 19.17           C
ATOM   1840  C   THR A 125      20.851  37.069  26.585  1.00 19.67           C
ATOM   1841  O   THR A 125      20.339  35.956  26.688  1.00 20.86           O
ATOM   1842  CB  THR A 125      19.060  38.481  25.545  1.00 18.53           C
ATOM   1843  OG1 THR A 125      18.763  39.364  24.455  1.00 20.42           O
ATOM   1844  CG2 THR A 125      18.871  39.227  26.857  1.00 20.49           C
ATOM   1845  N   VAL A 126      21.724  37.550  27.463  1.00 20.21           N
ATOM   1846  CA  VAL A 126      22.139  36.782  28.631  1.00 21.70           C
ATOM   1847  C   VAL A 126      21.949  37.615  29.890  1.00 22.84           C
ATOM   1848  O   VAL A 126      22.508  38.703  30.010  1.00 23.81           O
ATOM   1849  CB  VAL A 126      23.625  36.375  28.524  1.00 22.01           C
ATOM   1850  CG1 VAL A 126      24.008  35.484  29.695  1.00 21.25           C
ATOM   1851  CG2 VAL A 126      23.876  35.663  27.205  1.00 22.23           C
ATOM   1852  N   SER A 127      21.162  37.101  30.832  1.00 24.09           N
ATOM   1853  CA  SER A 127      20.903  37.817  32.076  1.00 25.11           C
ATOM   1854  C   SER A 127      21.515  37.120  33.287  1.00 26.22           C
ATOM   1855  O   SER A 127      21.852  35.924  33.157  1.00 26.89           O
