# Supplementary material for: A non-redundant data set of nanobody-antigen crystal structures
Source: Data Brief. 2019 Mar 6;24:103754. doi: 10.1016/j.dib.2019.103754 (PMC6441729; doi:10.1016/j.dib.2019.103754)
Supplement: Multimedia component 5 [file mmc5.zip › Data_set/Nb-Ag_3/1zv5_3.pdb]

ATOM      1  N   LYS L   1      22.689 -30.738   0.203  1.00 47.45           N
ATOM      2  CA  LYS L   1      22.787 -29.676   1.245  1.00 48.77           C
ATOM      3  C   LYS L   1      23.014 -30.245   2.640  1.00 48.00           C
ATOM      4  O   LYS L   1      22.442 -31.273   3.008  1.00 48.77           O
ATOM      5  CB  LYS L   1      21.508 -28.828   1.252  1.00 49.50           C
ATOM      6  CG  LYS L   1      21.407 -27.868   2.434  1.00 51.29           C
ATOM      7  CD  LYS L   1      20.113 -27.067   2.398  1.00 51.39           C
ATOM      8  N   VAL L   2      23.861 -29.574   3.412  1.00 47.18           N
ATOM      9  CA  VAL L   2      24.133 -29.992   4.777  1.00 47.56           C
ATOM     10  C   VAL L   2      23.398 -29.020   5.692  1.00 48.47           C
ATOM     11  O   VAL L   2      23.677 -27.820   5.686  1.00 47.78           O
ATOM     12  CB  VAL L   2      25.646 -29.956   5.100  1.00 48.14           C
ATOM     13  CG1 VAL L   2      25.873 -30.269   6.571  1.00 46.69           C
ATOM     14  CG2 VAL L   2      26.390 -30.966   4.229  1.00 47.11           C
ATOM     15  N   PHE L   3      22.448 -29.538   6.466  1.00 47.84           N
ATOM     16  CA  PHE L   3      21.666 -28.706   7.376  1.00 48.21           C
ATOM     17  C   PHE L   3      22.353 -28.462   8.706  1.00 48.12           C
ATOM     18  O   PHE L   3      23.329 -29.126   9.052  1.00 48.62           O
ATOM     19  CB  PHE L   3      20.305 -29.345   7.669  1.00 48.96           C
ATOM     20  CG  PHE L   3      19.280 -29.121   6.604  1.00 49.00           C
ATOM     21  CD1 PHE L   3      19.338 -29.814   5.401  1.00 50.14           C
ATOM     22  CD2 PHE L   3      18.238 -28.221   6.812  1.00 49.36           C
ATOM     23  CE1 PHE L   3      18.371 -29.618   4.418  1.00 50.07           C
ATOM     24  CE2 PHE L   3      17.265 -28.016   5.836  1.00 50.07           C
ATOM     25  CZ  PHE L   3      17.331 -28.717   4.636  1.00 49.69           C
ATOM     26  N   GLY L   4      21.818 -27.497   9.447  1.00 47.77           N
ATOM     27  CA  GLY L   4      22.334 -27.183  10.763  1.00 46.51           C
ATOM     28  C   GLY L   4      21.361 -27.792  11.756  1.00 47.23           C
ATOM     29  O   GLY L   4      20.181 -27.968  11.444  1.00 47.54           O
ATOM     30  N   ARG L   5      21.848 -28.116  12.947  1.00 45.91           N
ATOM     31  CA  ARG L   5      21.020 -28.720  13.987  1.00 46.20           C
ATOM     32  C   ARG L   5      19.646 -28.053  14.132  1.00 46.01           C
ATOM     33  O   ARG L   5      18.603 -28.701  13.992  1.00 43.38           O
ATOM     34  CB  ARG L   5      21.771 -28.671  15.321  1.00 45.68           C
ATOM     35  CG  ARG L   5      21.068 -29.351  16.477  1.00 48.54           C
ATOM     36  CD  ARG L   5      21.984 -29.413  17.689  1.00 50.12           C
ATOM     37  NE  ARG L   5      22.322 -28.087  18.199  1.00 51.60           N
ATOM     38  CZ  ARG L   5      21.544 -27.375  19.008  1.00 52.22           C
ATOM     39  NH1 ARG L   5      20.378 -27.861  19.410  1.00 52.65           N
ATOM     40  NH2 ARG L   5      21.930 -26.175  19.416  1.00 54.03           N
ATOM     41  N   CYS L   6      19.651 -26.755  14.406  1.00 46.08           N
ATOM     42  CA  CYS L   6      18.412 -26.007  14.586  1.00 45.53           C
ATOM     43  C   CYS L   6      17.640 -25.768  13.294  1.00 44.20           C
ATOM     44  O   CYS L   6      16.407 -25.735  13.294  1.00 43.08           O
ATOM     45  CB  CYS L   6      18.714 -24.674  15.261  1.00 47.20           C
ATOM     46  SG  CYS L   6      19.307 -24.836  16.971  1.00 49.56           S
ATOM     47  N   GLU L   7      18.364 -25.595  12.194  1.00 42.21           N
ATOM     48  CA  GLU L   7      17.726 -25.375  10.904  1.00 41.21           C
ATOM     49  C   GLU L   7      16.893 -26.598  10.515  1.00 40.02           C
ATOM     50  O   GLU L   7      15.776 -26.471  10.010  1.00 38.77           O
ATOM     51  CB  GLU L   7      18.784 -25.106   9.832  1.00 40.38           C
ATOM     52  CG  GLU L   7      18.242 -25.147   8.418  1.00 44.92           C
ATOM     53  CD  GLU L   7      19.288 -24.799   7.377  1.00 46.54           C
ATOM     54  OE1 GLU L   7      20.436 -25.280   7.496  1.00 48.76           O
ATOM     55  OE2 GLU L   7      18.957 -24.056   6.431  1.00 48.55           O
ATOM     56  N   LEU L   8      17.444 -27.784  10.757  1.00 37.99           N
ATOM     57  CA  LEU L   8      16.750 -29.026  10.436  1.00 35.70           C
ATOM     58  C   LEU L   8      15.540 -29.205  11.341  1.00 34.36           C
ATOM     59  O   LEU L   8      14.470 -29.588  10.882  1.00 33.31           O
ATOM     60  CB  LEU L   8      17.687 -30.230  10.603  1.00 34.83           C
ATOM     61  CG  LEU L   8      17.047 -31.592  10.313  1.00 35.92           C
ATOM     62  CD1 LEU L   8      16.647 -31.671   8.844  1.00 34.06           C
ATOM     63  CD2 LEU L   8      18.025 -32.705  10.660  1.00 38.14           C
ATOM     64  N   ALA L   9      15.716 -28.933  12.629  1.00 31.72           N
ATOM     65  CA  ALA L   9      14.626 -29.077  13.582  1.00 32.84           C
ATOM     66  C   ALA L   9      13.413 -28.246  13.145  1.00 31.81           C
ATOM     67  O   ALA L   9      12.278 -28.716  13.208  1.00 31.18           O
ATOM     68  CB  ALA L   9      15.088 -28.652  14.972  1.00 33.58           C
ATOM     69  N   ALA L  10      13.662 -27.019  12.696  1.00 31.53           N
ATOM     70  CA  ALA L  10      12.588 -26.135  12.251  1.00 33.08           C
ATOM     71  C   ALA L  10      11.948 -26.643  10.960  1.00 32.54           C
ATOM     72  O   ALA L  10      10.729 -26.599  10.804  1.00 32.54           O
ATOM     73  CB  ALA L  10      13.122 -24.729  12.047  1.00 32.64           C
ATOM     74  N   ALA L  11      12.778 -27.125  10.040  1.00 33.96           N
ATOM     75  CA  ALA L  11      12.301 -27.647   8.764  1.00 33.12           C
ATOM     76  C   ALA L  11      11.385 -28.856   8.981  1.00 34.15           C
ATOM     77  O   ALA L  11      10.353 -28.997   8.314  1.00 32.29           O
ATOM     78  CB  ALA L  11      13.484 -28.032   7.886  1.00 33.61           C
ATOM     79  N   MET L  12      11.769 -29.726   9.914  1.00 32.16           N
ATOM     80  CA  MET L  12      10.975 -30.906  10.224  1.00 33.09           C
ATOM     81  C   MET L  12       9.678 -30.464  10.886  1.00 32.07           C
ATOM     82  O   MET L  12       8.624 -31.069  10.686  1.00 31.01           O
ATOM     83  CB  MET L  12      11.742 -31.835  11.170  1.00 33.12           C
ATOM     84  CG  MET L  12      13.102 -32.257  10.650  1.00 35.21           C
ATOM     85  SD  MET L  12      13.927 -33.426  11.746  1.00 37.11           S
ATOM     86  CE  MET L  12      14.508 -34.622  10.533  1.00 35.53           C
ATOM     87  N   LYS L  13       9.762 -29.400  11.676  1.00 31.49           N
ATOM     88  CA  LYS L  13       8.587 -28.885  12.360  1.00 33.92           C
ATOM     89  C   LYS L  13       7.586 -28.357  11.333  1.00 31.66           C
ATOM     90  O   LYS L  13       6.382 -28.510  11.503  1.00 32.74           O
ATOM     91  CB  LYS L  13       8.978 -27.769  13.333  1.00 34.61           C
ATOM     92  CG  LYS L  13       7.836 -27.307  14.224  1.00 37.51           C
ATOM     93  CD  LYS L  13       8.303 -26.252  15.217  1.00 42.72           C
ATOM     94  CE  LYS L  13       7.157 -25.785  16.105  1.00 42.69           C
ATOM     95  NZ  LYS L  13       6.609 -26.907  16.903  1.00 46.81           N
ATOM     96  N   ARG L  14       8.093 -27.748  10.266  1.00 32.28           N
ATOM     97  CA  ARG L  14       7.228 -27.207   9.216  1.00 32.62           C
ATOM     98  C   ARG L  14       6.462 -28.305   8.471  1.00 32.33           C
ATOM     99  O   ARG L  14       5.533 -28.014   7.722  1.00 33.20           O
ATOM    100  CB  ARG L  14       8.038 -26.394   8.205  1.00 30.47           C
ATOM    101  CG  ARG L  14       8.683 -25.138   8.756  1.00 32.23           C
ATOM    102  CD  ARG L  14       9.059 -24.210   7.611  1.00 32.64           C
ATOM    103  NE  ARG L  14       9.925 -23.115   8.032  1.00 34.91           N
ATOM    104  CZ  ARG L  14      11.236 -23.229   8.223  1.00 35.26           C
ATOM    105  NH1 ARG L  14      11.841 -24.393   8.029  1.00 34.55           N
ATOM    106  NH2 ARG L  14      11.943 -22.175   8.603  1.00 35.65           N
ATOM    107  N   HIS L  15       6.855 -29.562   8.657  1.00 32.05           N
ATOM    108  CA  HIS L  15       6.147 -30.655   7.998  1.00 32.98           C
ATOM    109  C   HIS L  15       5.566 -31.699   8.946  1.00 32.85           C
ATOM    110  O   HIS L  15       5.509 -32.892   8.645  1.00 33.31           O
ATOM    111  CB  HIS L  15       7.025 -31.297   6.918  1.00 32.20           C
ATOM    112  CG  HIS L  15       7.200 -30.428   5.710  1.00 33.64           C
ATOM    113  ND1 HIS L  15       8.173 -29.456   5.624  1.00 35.24           N
ATOM    114  CD2 HIS L  15       6.468 -30.328   4.573  1.00 33.28           C
ATOM    115  CE1 HIS L  15       8.034 -28.794   4.488  1.00 33.96           C
ATOM    116  NE2 HIS L  15       7.006 -29.303   3.833  1.00 33.98           N
ATOM    117  N   GLY L  16       5.120 -31.212  10.099  1.00 33.64           N
ATOM    118  CA  GLY L  16       4.469 -32.044  11.096  1.00 34.79           C
ATOM    119  C   GLY L  16       5.187 -33.183  11.788  1.00 34.08           C
ATOM    120  O   GLY L  16       4.530 -34.135  12.212  1.00 33.62           O
ATOM    121  N   LEU L  17       6.506 -33.102  11.921  1.00 35.45           N
ATOM    122  CA  LEU L  17       7.252 -34.161  12.596  1.00 37.11           C
ATOM    123  C   LEU L  17       7.330 -33.950  14.103  1.00 37.97           C
ATOM    124  O   LEU L  17       7.532 -34.902  14.859  1.00 38.47           O
ATOM    125  CB  LEU L  17       8.671 -34.271  12.033  1.00 38.59           C
ATOM    126  CG  LEU L  17       8.835 -35.202  10.831  1.00 41.71           C
ATOM    127  CD1 LEU L  17      10.320 -35.380  10.524  1.00 41.40           C
ATOM    128  CD2 LEU L  17       8.188 -36.555  11.137  1.00 40.28           C
ATOM    129  N   ASP L  18       7.175 -32.704  14.540  1.00 37.97           N
ATOM    130  CA  ASP L  18       7.235 -32.394  15.961  1.00 39.57           C
ATOM    131  C   ASP L  18       6.141 -33.158  16.709  1.00 40.58           C
ATOM    132  O   ASP L  18       4.964 -32.831  16.598  1.00 42.82           O
ATOM    133  CB  ASP L  18       7.075 -30.888  16.176  1.00 36.87           C
ATOM    134  CG  ASP L  18       7.405 -30.462  17.594  1.00 35.31           C
ATOM    135  OD1 ASP L  18       7.459 -29.244  17.850  1.00 32.88           O
ATOM    136  OD2 ASP L  18       7.609 -31.345  18.451  1.00 34.04           O
ATOM    137  N   ASN L  19       6.540 -34.187  17.450  1.00 42.44           N
ATOM    138  CA  ASN L  19       5.611 -35.011  18.220  1.00 44.37           C
ATOM    139  C   ASN L  19       4.730 -35.914  17.359  1.00 44.73           C
ATOM    140  O   ASN L  19       3.703 -36.406  17.828  1.00 44.44           O
ATOM    141  CB  ASN L  19       4.708 -34.134  19.095  1.00 47.75           C
ATOM    142  CG  ASN L  19       5.488 -33.285  20.074  1.00 51.40           C
ATOM    143  OD1 ASN L  19       6.297 -33.795  20.850  1.00 55.16           O
ATOM    144  ND2 ASN L  19       5.246 -31.978  20.047  1.00 53.25           N
ATOM    145  N   TYR L  20       5.119 -36.139  16.108  1.00 43.93           N
ATOM    146  CA  TYR L  20       4.321 -36.991  15.235  1.00 42.34           C
ATOM    147  C   TYR L  20       4.195 -38.385  15.841  1.00 42.19           C
ATOM    148  O   TYR L  20       5.189 -39.084  16.012  1.00 41.77           O
ATOM    149  CB  TYR L  20       4.953 -37.099  13.853  1.00 41.43           C
ATOM    150  CG  TYR L  20       4.108 -37.894  12.884  1.00 42.31           C
ATOM    151  CD1 TYR L  20       2.947 -37.350  12.336  1.00 42.63           C
ATOM    152  CD2 TYR L  20       4.454 -39.199  12.535  1.00 41.74           C
ATOM    153  CE1 TYR L  20       2.149 -38.087  11.463  1.00 42.57           C
ATOM    154  CE2 TYR L  20       3.664 -39.943  11.666  1.00 41.94           C
ATOM    155  CZ  TYR L  20       2.513 -39.381  11.133  1.00 43.19           C
ATOM    156  OH  TYR L  20       1.726 -40.113  10.270  1.00 46.02           O
ATOM    157  N   ARG L  21       2.966 -38.779  16.160  1.00 43.02           N
ATOM    158  CA  ARG L  21       2.696 -40.084  16.757  1.00 44.00           C
ATOM    159  C   ARG L  21       3.450 -40.274  18.069  1.00 43.79           C
ATOM    160  O   ARG L  21       3.771 -41.399  18.455  1.00 43.59           O
ATOM    161  CB  ARG L  21       3.056 -41.212  15.782  1.00 44.86           C
ATOM    162  CG  ARG L  21       2.111 -41.332  14.592  1.00 46.73           C
ATOM    163  N   GLY L  22       3.736 -39.169  18.747  1.00 44.16           N
ATOM    164  CA  GLY L  22       4.430 -39.246  20.020  1.00 45.39           C
ATOM    165  C   GLY L  22       5.947 -39.197  19.979  1.00 46.13           C
ATOM    166  O   GLY L  22       6.592 -39.283  21.025  1.00 45.61           O
ATOM    167  N   TYR L  23       6.528 -39.058  18.791  1.00 45.27           N
ATOM    168  CA  TYR L  23       7.985 -39.006  18.675  1.00 44.60           C
ATOM    169  C   TYR L  23       8.471 -37.564  18.666  1.00 42.87           C
ATOM    170  O   TYR L  23       8.210 -36.816  17.724  1.00 41.63           O
ATOM    171  CB  TYR L  23       8.429 -39.739  17.408  1.00 46.30           C
ATOM    172  CG  TYR L  23       8.035 -41.200  17.417  1.00 48.13           C
ATOM    173  CD1 TYR L  23       8.649 -42.104  18.285  1.00 49.24           C
ATOM    174  CD2 TYR L  23       7.011 -41.668  16.595  1.00 49.90           C
ATOM    175  CE1 TYR L  23       8.248 -43.440  18.338  1.00 49.32           C
ATOM    176  CE2 TYR L  23       6.602 -42.996  16.639  1.00 50.93           C
ATOM    177  CZ  TYR L  23       7.222 -43.876  17.513  1.00 50.67           C
ATOM    178  OH  TYR L  23       6.793 -45.183  17.572  1.00 52.12           O
ATOM    179  N   SER L  24       9.181 -37.181  19.724  1.00 41.77           N
ATOM    180  CA  SER L  24       9.681 -35.818  19.867  1.00 40.42           C
ATOM    181  C   SER L  24      10.659 -35.398  18.784  1.00 40.31           C
ATOM    182  O   SER L  24      11.354 -36.227  18.185  1.00 39.24           O
ATOM    183  CB  SER L  24      10.340 -35.626  21.236  1.00 41.53           C
ATOM    184  OG  SER L  24      11.571 -36.322  21.323  1.00 43.43           O
ATOM    185  N   LEU L  25      10.708 -34.090  18.556  1.00 37.88           N
ATOM    186  CA  LEU L  25      11.581 -33.500  17.557  1.00 39.33           C
ATOM    187  C   LEU L  25      13.041 -33.847  17.850  1.00 39.07           C
ATOM    188  O   LEU L  25      13.847 -34.002  16.932  1.00 36.99           O
ATOM    189  CB  LEU L  25      11.390 -31.984  17.548  1.00 38.42           C
ATOM    190  CG  LEU L  25      11.999 -31.206  16.384  1.00 40.78           C
ATOM    191  CD1 LEU L  25      11.468 -31.754  15.063  1.00 40.66           C
ATOM    192  CD2 LEU L  25      11.656 -29.728  16.536  1.00 41.69           C
ATOM    193  N   GLY L  26      13.369 -33.967  19.133  1.00 39.07           N
ATOM    194  CA  GLY L  26      14.726 -34.308  19.520  1.00 37.76           C
ATOM    195  C   GLY L  26      15.144 -35.627  18.896  1.00 37.77           C
ATOM    196  O   GLY L  26      16.225 -35.736  18.317  1.00 36.03           O
ATOM    197  N   ASN L  27      14.278 -36.631  19.013  1.00 38.17           N
ATOM    198  CA  ASN L  27      14.548 -37.952  18.454  1.00 38.48           C
ATOM    199  C   ASN L  27      14.812 -37.892  16.957  1.00 37.73           C
ATOM    200  O   ASN L  27      15.725 -38.548  16.458  1.00 37.71           O
ATOM    201  CB  ASN L  27      13.372 -38.896  18.709  1.00 39.36           C
ATOM    202  CG  ASN L  27      13.411 -39.517  20.086  1.00 42.00           C
ATOM    203  OD1 ASN L  27      14.372 -40.201  20.445  1.00 42.50           O
ATOM    204  ND2 ASN L  27      12.361 -39.288  20.867  1.00 43.59           N
ATOM    205  N   TRP L  28      14.008 -37.115  16.239  1.00 36.70           N
ATOM    206  CA  TRP L  28      14.177 -37.000  14.798  1.00 36.98           C
ATOM    207  C   TRP L  28      15.498 -36.333  14.444  1.00 37.37           C
ATOM    208  O   TRP L  28      16.166 -36.730  13.481  1.00 36.53           O
ATOM    209  CB  TRP L  28      13.014 -36.217  14.186  1.00 36.34           C
ATOM    210  CG  TRP L  28      11.716 -36.952  14.258  1.00 37.13           C
ATOM    211  CD1 TRP L  28      10.624 -36.625  15.015  1.00 37.35           C
ATOM    212  CD2 TRP L  28      11.376 -38.157  13.561  1.00 36.56           C
ATOM    213  NE1 TRP L  28       9.627 -37.554  14.831  1.00 36.82           N
ATOM    214  CE2 TRP L  28      10.061 -38.504  13.944  1.00 36.34           C
ATOM    215  CE3 TRP L  28      12.055 -38.978  12.650  1.00 35.83           C
ATOM    216  CZ2 TRP L  28       9.411 -39.639  13.448  1.00 36.50           C
ATOM    217  CZ3 TRP L  28      11.407 -40.107  12.157  1.00 35.73           C
ATOM    218  CH2 TRP L  28      10.098 -40.425  12.558  1.00 35.70           C
ATOM    219  N   VAL L  29      15.875 -35.317  15.218  1.00 35.62           N
ATOM    220  CA  VAL L  29      17.127 -34.613  14.969  1.00 35.72           C
ATOM    221  C   VAL L  29      18.309 -35.517  15.298  1.00 34.53           C
ATOM    222  O   VAL L  29      19.305 -35.544  14.575  1.00 34.60           O
ATOM    223  CB  VAL L  29      17.242 -33.329  15.819  1.00 36.85           C
ATOM    224  CG1 VAL L  29      18.606 -32.689  15.597  1.00 37.64           C
ATOM    225  CG2 VAL L  29      16.140 -32.350  15.442  1.00 36.25           C
ATOM    226  N   CYS L  30      18.202 -36.256  16.393  1.00 35.35           N
ATOM    227  CA  CYS L  30      19.283 -37.150  16.780  1.00 35.98           C
ATOM    228  C   CYS L  30      19.447 -38.245  15.724  1.00 34.85           C
ATOM    229  O   CYS L  30      20.568 -38.628  15.382  1.00 35.78           O
ATOM    230  CB  CYS L  30      19.008 -37.773  18.148  1.00 35.87           C
ATOM    231  SG  CYS L  30      20.407 -38.766  18.761  1.00 37.92           S
ATOM    232  N   ALA L  31      18.326 -38.733  15.199  1.00 33.55           N
ATOM    233  CA  ALA L  31      18.351 -39.774  14.177  1.00 33.35           C
ATOM    234  C   ALA L  31      19.083 -39.298  12.924  1.00 32.85           C
ATOM    235  O   ALA L  31      19.959 -39.993  12.409  1.00 33.12           O
ATOM    236  CB  ALA L  31      16.923 -40.201  13.815  1.00 31.37           C
ATOM    237  N   ALA L  32      18.724 -38.112  12.440  1.00 31.82           N
ATOM    238  CA  ALA L  32      19.344 -37.560  11.240  1.00 32.52           C
ATOM    239  C   ALA L  32      20.842 -37.315  11.431  1.00 32.58           C
ATOM    240  O   ALA L  32      21.623 -37.435  10.491  1.00 32.87           O
ATOM    241  CB  ALA L  32      18.645 -36.255  10.836  1.00 31.39           C
ATOM    242  N   LYS L  33      21.231 -36.960  12.648  1.00 31.75           N
ATOM    243  CA  LYS L  33      22.632 -36.698  12.949  1.00 33.33           C
ATOM    244  C   LYS L  33      23.484 -37.940  12.707  1.00 32.98           C
ATOM    245  O   LYS L  33      24.458 -37.901  11.961  1.00 33.58           O
ATOM    246  CB  LYS L  33      22.781 -36.254  14.409  1.00 32.66           C
ATOM    247  CG  LYS L  33      24.220 -36.232  14.918  1.00 33.95           C
ATOM    248  CD  LYS L  33      25.072 -35.229  14.152  1.00 35.15           C
ATOM    249  CE  LYS L  33      26.519 -35.269  14.629  1.00 37.04           C
ATOM    250  NZ  LYS L  33      27.366 -34.272  13.919  1.00 36.47           N
ATOM    251  N   PHE L  34      23.097 -39.044  13.331  1.00 33.23           N
ATOM    252  CA  PHE L  34      23.843 -40.289  13.217  1.00 34.47           C
ATOM    253  C   PHE L  34      23.563 -41.113  11.972  1.00 33.52           C
ATOM    254  O   PHE L  34      24.332 -42.014  11.641  1.00 34.96           O
ATOM    255  CB  PHE L  34      23.616 -41.124  14.476  1.00 35.70           C
ATOM    256  CG  PHE L  34      24.231 -40.517  15.708  1.00 40.37           C
ATOM    257  CD1 PHE L  34      25.609 -40.564  15.907  1.00 40.70           C
ATOM    258  CD2 PHE L  34      23.440 -39.851  16.643  1.00 40.78           C
ATOM    259  CE1 PHE L  34      26.194 -39.955  17.015  1.00 42.41           C
ATOM    260  CE2 PHE L  34      24.014 -39.238  17.758  1.00 42.52           C
ATOM    261  CZ  PHE L  34      25.395 -39.289  17.945  1.00 42.31           C
ATOM    262  N   GLU L  35      22.474 -40.809  11.276  1.00 33.82           N
ATOM    263  CA  GLU L  35      22.140 -41.539  10.058  1.00 31.21           C
ATOM    264  C   GLU L  35      22.815 -40.932   8.830  1.00 33.14           C
ATOM    265  O   GLU L  35      23.345 -41.651   7.982  1.00 31.34           O
ATOM    266  CB  GLU L  35      20.622 -41.551   9.825  1.00 30.57           C
ATOM    267  CG  GLU L  35      19.815 -42.419  10.781  1.00 29.58           C
ATOM    268  CD  GLU L  35      19.999 -43.912  10.556  1.00 31.61           C
ATOM    269  OE1 GLU L  35      20.584 -44.307   9.524  1.00 30.11           O
ATOM    270  OE2 GLU L  35      19.539 -44.695  11.413  1.00 30.94           O
ATOM    271  N   SER L  36      22.812 -39.606   8.738  1.00 32.83           N
ATOM    272  CA  SER L  36      23.391 -38.954   7.569  1.00 33.92           C
ATOM    273  C   SER L  36      24.257 -37.739   7.876  1.00 34.37           C
ATOM    274  O   SER L  36      24.758 -37.097   6.956  1.00 32.92           O
ATOM    275  CB  SER L  36      22.265 -38.514   6.636  1.00 34.09           C
ATOM    276  OG  SER L  36      21.531 -37.460   7.239  1.00 35.85           O
ATOM    277  N   ASN L  37      24.421 -37.418   9.155  1.00 36.96           N
ATOM    278  CA  ASN L  37      25.204 -36.253   9.557  1.00 39.58           C
ATOM    279  C   ASN L  37      24.599 -34.988   8.929  1.00 40.87           C
ATOM    280  O   ASN L  37      25.316 -34.090   8.473  1.00 40.12           O
ATOM    281  CB  ASN L  37      26.666 -36.413   9.126  1.00 41.54           C
ATOM    282  CG  ASN L  37      27.610 -35.560   9.951  1.00 44.91           C
ATOM    283  OD1 ASN L  37      27.541 -35.554  11.183  1.00 43.74           O
ATOM    284  ND2 ASN L  37      28.504 -34.842   9.278  1.00 47.39           N
ATOM    285  N   PHE L  38      23.268 -34.943   8.908  1.00 40.55           N
ATOM    286  CA  PHE L  38      22.515 -33.816   8.363  1.00 40.93           C
ATOM    287  C   PHE L  38      22.704 -33.579   6.866  1.00 41.15           C
ATOM    288  O   PHE L  38      22.314 -32.533   6.348  1.00 40.71           O
ATOM    289  CB  PHE L  38      22.862 -32.533   9.126  1.00 38.60           C
ATOM    290  CG  PHE L  38      22.600 -32.615  10.605  1.00 38.70           C
ATOM    291  CD1 PHE L  38      21.466 -33.261  11.094  1.00 37.21           C
ATOM    292  CD2 PHE L  38      23.473 -32.019  11.510  1.00 38.08           C
ATOM    293  CE1 PHE L  38      21.205 -33.309  12.464  1.00 39.00           C
ATOM    294  CE2 PHE L  38      23.221 -32.060  12.882  1.00 39.58           C
ATOM    295  CZ  PHE L  38      22.085 -32.706  13.361  1.00 38.09           C
ATOM    296  N   ASN L  39      23.280 -34.553   6.170  1.00 42.00           N
ATOM    297  CA  ASN L  39      23.520 -34.426   4.736  1.00 42.36           C
ATOM    298  C   ASN L  39      22.370 -35.020   3.924  1.00 42.25           C
ATOM    299  O   ASN L  39      22.108 -36.220   3.996  1.00 41.06           O
ATOM    300  CB  ASN L  39      24.826 -35.130   4.369  1.00 44.96           C
ATOM    301  CG  ASN L  39      25.338 -34.732   3.001  1.00 48.11           C
ATOM    302  OD1 ASN L  39      24.590 -34.715   2.020  1.00 48.29           O
ATOM    303  ND2 ASN L  39      26.628 -34.417   2.925  1.00 49.78           N
ATOM    304  N   THR L  40      21.694 -34.179   3.143  1.00 41.27           N
ATOM    305  CA  THR L  40      20.565 -34.625   2.332  1.00 41.53           C
ATOM    306  C   THR L  40      20.966 -35.510   1.155  1.00 41.49           C
ATOM    307  O   THR L  40      20.120 -36.188   0.569  1.00 41.37           O
ATOM    308  CB  THR L  40      19.753 -33.421   1.779  1.00 41.50           C
ATOM    309  OG1 THR L  40      20.582 -32.631   0.916  1.00 40.03           O
ATOM    310  CG2 THR L  40      19.242 -32.554   2.922  1.00 41.27           C
ATOM    311  N   GLN L  41      22.252 -35.513   0.812  1.00 41.85           N
ATOM    312  CA  GLN L  41      22.735 -36.312  -0.315  1.00 41.55           C
ATOM    313  C   GLN L  41      23.371 -37.644   0.088  1.00 41.27           C
ATOM    314  O   GLN L  41      23.761 -38.437  -0.770  1.00 40.94           O
ATOM    315  CB  GLN L  41      23.741 -35.501  -1.137  1.00 42.00           C
ATOM    316  CG  GLN L  41      23.170 -34.237  -1.746  1.00 42.29           C
ATOM    317  N   ALA L  42      23.470 -37.890   1.390  1.00 40.09           N
ATOM    318  CA  ALA L  42      24.063 -39.125   1.889  1.00 39.30           C
ATOM    319  C   ALA L  42      23.411 -40.368   1.293  1.00 39.21           C
ATOM    320  O   ALA L  42      22.189 -40.516   1.323  1.00 39.14           O
ATOM    321  CB  ALA L  42      23.964 -39.175   3.410  1.00 37.36           C
ATOM    322  N   THR L  43      24.238 -41.253   0.742  1.00 36.64           N
ATOM    323  CA  THR L  43      23.766 -42.507   0.165  1.00 35.86           C
ATOM    324  C   THR L  43      24.730 -43.589   0.642  1.00 34.63           C
ATOM    325  O   THR L  43      25.943 -43.425   0.545  1.00 36.92           O
ATOM    326  CB  THR L  43      23.774 -42.471  -1.372  1.00 37.05           C
ATOM    327  OG1 THR L  43      25.124 -42.384  -1.841  1.00 40.51           O
ATOM    328  CG2 THR L  43      22.989 -41.272  -1.882  1.00 37.06           C
ATOM    329  N   ASN L  44      24.194 -44.685   1.168  1.00 32.50           N
ATOM    330  CA  ASN L  44      25.023 -45.772   1.679  1.00 30.70           C
ATOM    331  C   ASN L  44      24.566 -47.145   1.222  1.00 30.87           C
ATOM    332  O   ASN L  44      23.428 -47.554   1.484  1.00 29.63           O
ATOM    333  CB  ASN L  44      25.033 -45.761   3.212  1.00 29.91           C
ATOM    334  CG  ASN L  44      25.886 -44.647   3.791  1.00 31.97           C
ATOM    335  OD1 ASN L  44      27.110 -44.641   3.641  1.00 28.94           O
ATOM    336  ND2 ASN L  44      25.241 -43.697   4.466  1.00 27.89           N
ATOM    337  N   ARG L  45      25.464 -47.857   0.547  1.00 28.30           N
ATOM    338  CA  ARG L  45      25.184 -49.208   0.082  1.00 28.43           C
ATOM    339  C   ARG L  45      25.367 -50.146   1.278  1.00 27.18           C
ATOM    340  O   ARG L  45      26.367 -50.061   1.994  1.00 26.91           O
ATOM    341  CB  ARG L  45      26.162 -49.590  -1.036  1.00 31.11           C
ATOM    342  CG  ARG L  45      26.039 -51.020  -1.541  1.00 32.98           C
ATOM    343  CD  ARG L  45      24.642 -51.300  -2.073  1.00 38.53           C
ATOM    344  NE  ARG L  45      24.203 -50.253  -2.988  1.00 39.32           N
ATOM    345  CZ  ARG L  45      24.745 -50.015  -4.176  1.00 42.36           C
ATOM    346  NH1 ARG L  45      25.759 -50.756  -4.614  1.00 44.27           N
ATOM    347  NH2 ARG L  45      24.278 -49.025  -4.925  1.00 43.05           N
ATOM    348  N   ASN L  46      24.399 -51.030   1.489  1.00 25.71           N
ATOM    349  CA  ASN L  46      24.445 -51.981   2.590  1.00 27.64           C
ATOM    350  C   ASN L  46      24.918 -53.331   2.075  1.00 27.76           C
ATOM    351  O   ASN L  46      24.919 -53.572   0.867  1.00 28.04           O
ATOM    352  CB  ASN L  46      23.064 -52.113   3.219  1.00 29.64           C
ATOM    353  CG  ASN L  46      22.558 -50.800   3.777  1.00 31.86           C
ATOM    354  OD1 ASN L  46      21.385 -50.458   3.611  1.00 33.66           O
ATOM    355  ND2 ASN L  46      23.440 -50.055   4.446  1.00 27.85           N
ATOM    356  N   THR L  47      25.305 -54.211   2.993  1.00 23.95           N
ATOM    357  CA  THR L  47      25.812 -55.526   2.619  1.00 22.40           C
ATOM    358  C   THR L  47      24.819 -56.428   1.880  1.00 24.66           C
ATOM    359  O   THR L  47      25.226 -57.369   1.193  1.00 25.17           O
ATOM    360  CB  THR L  47      26.342 -56.277   3.855  1.00 16.84           C
ATOM    361  OG1 THR L  47      25.318 -56.349   4.856  1.00 10.46           O
ATOM    362  CG2 THR L  47      27.553 -55.559   4.424  1.00 12.37           C
ATOM    363  N   ASP L  48      23.528 -56.134   2.002  1.00 26.53           N
ATOM    364  CA  ASP L  48      22.506 -56.949   1.352  1.00 28.15           C
ATOM    365  C   ASP L  48      22.092 -56.470  -0.043  1.00 29.33           C
ATOM    366  O   ASP L  48      21.148 -57.002  -0.626  1.00 29.45           O
ATOM    367  CB  ASP L  48      21.272 -57.032   2.251  1.00 31.05           C
ATOM    368  CG  ASP L  48      20.457 -55.755   2.248  1.00 32.69           C
ATOM    369  OD1 ASP L  48      21.025 -54.670   1.996  1.00 32.64           O
ATOM    370  OD2 ASP L  48      19.243 -55.838   2.513  1.00 36.80           O
ATOM    371  N   GLY L  49      22.788 -55.468  -0.573  1.00 28.17           N
ATOM    372  CA  GLY L  49      22.458 -54.970  -1.900  1.00 31.55           C
ATOM    373  C   GLY L  49      21.534 -53.761  -1.943  1.00 31.40           C
ATOM    374  O   GLY L  49      21.410 -53.110  -2.982  1.00 30.70           O
ATOM    375  N   SER L  50      20.881 -53.456  -0.825  1.00 30.34           N
ATOM    376  CA  SER L  50      19.984 -52.309  -0.768  1.00 30.59           C
ATOM    377  C   SER L  50      20.782 -51.051  -0.450  1.00 30.33           C
ATOM    378  O   SER L  50      21.918 -51.126   0.026  1.00 30.09           O
ATOM    379  CB  SER L  50      18.905 -52.519   0.301  1.00 31.11           C
ATOM    380  OG  SER L  50      19.456 -52.491   1.610  1.00 31.90           O
ATOM    381  N   THR L  51      20.186 -49.895  -0.717  1.00 29.06           N
ATOM    382  CA  THR L  51      20.844 -48.624  -0.456  1.00 30.09           C
ATOM    383  C   THR L  51      19.951 -47.739   0.405  1.00 29.07           C
ATOM    384  O   THR L  51      18.733 -47.739   0.239  1.00 30.75           O
ATOM    385  CB  THR L  51      21.150 -47.882  -1.773  1.00 30.19           C
ATOM    386  OG1 THR L  51      21.922 -48.729  -2.629  1.00 32.29           O
ATOM    387  CG2 THR L  51      21.920 -46.604  -1.503  1.00 31.47           C
ATOM    388  N   ASP L  52      20.557 -47.009   1.337  1.00 28.86           N
ATOM    389  CA  ASP L  52      19.813 -46.092   2.197  1.00 30.31           C
ATOM    390  C   ASP L  52      20.035 -44.681   1.648  1.00 31.61           C
ATOM    391  O   ASP L  52      21.177 -44.260   1.452  1.00 30.78           O
ATOM    392  CB  ASP L  52      20.299 -46.183   3.645  1.00 29.28           C
ATOM    393  CG  ASP L  52      19.979 -47.526   4.289  1.00 29.63           C
ATOM    394  OD1 ASP L  52      18.952 -48.144   3.929  1.00 30.26           O
ATOM    395  OD2 ASP L  52      20.748 -47.957   5.171  1.00 32.48           O
ATOM    396  N   TYR L  53      18.943 -43.957   1.408  1.00 33.51           N
ATOM    397  CA  TYR L  53      19.021 -42.610   0.834  1.00 33.80           C
ATOM    398  C   TYR L  53      18.548 -41.433   1.684  1.00 34.16           C
ATOM    399  O   TYR L  53      17.572 -41.533   2.435  1.00 32.47           O
ATOM    400  CB  TYR L  53      18.216 -42.541  -0.470  1.00 33.95           C
ATOM    401  CG  TYR L  53      18.613 -43.513  -1.557  1.00 35.70           C
ATOM    402  CD1 TYR L  53      18.232 -44.851  -1.500  1.00 35.55           C
ATOM    403  CD2 TYR L  53      19.348 -43.082  -2.664  1.00 37.43           C
ATOM    404  CE1 TYR L  53      18.570 -45.737  -2.518  1.00 36.93           C
ATOM    405  CE2 TYR L  53      19.692 -43.961  -3.686  1.00 36.78           C
ATOM    406  CZ  TYR L  53      19.300 -45.282  -3.607  1.00 36.28           C
ATOM    407  OH  TYR L  53      19.636 -46.152  -4.616  1.00 39.31           O
ATOM    408  N   GLY L  54      19.240 -40.307   1.525  1.00 33.97           N
ATOM    409  CA  GLY L  54      18.852 -39.079   2.195  1.00 33.13           C
ATOM    410  C   GLY L  54      19.200 -38.819   3.640  1.00 33.73           C
ATOM    411  O   GLY L  54      19.854 -39.615   4.309  1.00 33.41           O
ATOM    412  N   ILE L  55      18.727 -37.675   4.123  1.00 33.31           N
ATOM    413  CA  ILE L  55      18.984 -37.254   5.487  1.00 33.01           C
ATOM    414  C   ILE L  55      18.450 -38.240   6.526  1.00 31.27           C
ATOM    415  O   ILE L  55      18.935 -38.271   7.655  1.00 31.14           O
ATOM    416  CB  ILE L  55      18.410 -35.833   5.737  1.00 33.95           C
ATOM    417  CG1 ILE L  55      18.971 -35.278   7.046  1.00 36.99           C
ATOM    418  CG2 ILE L  55      16.887 -35.872   5.760  1.00 37.19           C
ATOM    419  CD1 ILE L  55      18.825 -33.788   7.197  1.00 37.89           C
ATOM    420  N   LEU L  56      17.465 -39.053   6.152  1.00 30.92           N
ATOM    421  CA  LEU L  56      16.926 -40.039   7.086  1.00 31.04           C
ATOM    422  C   LEU L  56      17.247 -41.480   6.682  1.00 30.97           C
ATOM    423  O   LEU L  56      16.710 -42.435   7.251  1.00 29.69           O
ATOM    424  CB  LEU L  56      15.418 -39.844   7.266  1.00 31.45           C
ATOM    425  CG  LEU L  56      15.078 -38.598   8.098  1.00 32.51           C
ATOM    426  CD1 LEU L  56      13.571 -38.378   8.134  1.00 31.34           C
ATOM    427  CD2 LEU L  56      15.629 -38.769   9.508  1.00 32.06           C
ATOM    428  N   GLN L  57      18.126 -41.622   5.692  1.00 30.68           N
ATOM    429  CA  GLN L  57      18.583 -42.929   5.222  1.00 31.21           C
ATOM    430  C   GLN L  57      17.488 -43.963   5.021  1.00 31.12           C
ATOM    431  O   GLN L  57      17.491 -45.019   5.662  1.00 31.27           O
ATOM    432  CB  GLN L  57      19.629 -43.473   6.201  1.00 30.54           C
ATOM    433  CG  GLN L  57      20.919 -42.689   6.166  1.00 31.58           C
ATOM    434  CD  GLN L  57      21.668 -42.906   4.864  1.00 33.12           C
ATOM    435  OE1 GLN L  57      22.289 -43.952   4.663  1.00 33.16           O
ATOM    436  NE2 GLN L  57      21.598 -41.928   3.966  1.00 30.73           N
ATOM    437  N   ILE L  58      16.571 -43.658   4.111  1.00 30.28           N
ATOM    438  CA  ILE L  58      15.451 -44.537   3.810  1.00 32.18           C
ATOM    439  C   ILE L  58      15.871 -45.650   2.844  1.00 30.54           C
ATOM    440  O   ILE L  58      16.434 -45.388   1.785  1.00 31.72           O
ATOM    441  CB  ILE L  58      14.272 -43.697   3.257  1.00 31.77           C
ATOM    442  CG1 ILE L  58      13.750 -42.789   4.385  1.00 32.89           C
ATOM    443  CG2 ILE L  58      13.170 -44.598   2.717  1.00 31.86           C
ATOM    444  CD1 ILE L  58      12.632 -41.855   3.988  1.00 33.01           C
ATOM    445  N   ASN L  59      15.580 -46.887   3.240  1.00 30.87           N
ATOM    446  CA  ASN L  59      15.950 -48.097   2.503  1.00 31.88           C
ATOM    447  C   ASN L  59      15.176 -48.409   1.219  1.00 32.85           C
ATOM    448  O   ASN L  59      13.941 -48.388   1.186  1.00 33.08           O
ATOM    449  CB  ASN L  59      15.890 -49.293   3.464  1.00 30.84           C
ATOM    450  CG  ASN L  59      16.562 -50.532   2.902  1.00 31.95           C
ATOM    451  OD1 ASN L  59      15.942 -51.325   2.195  1.00 32.08           O
ATOM    452  ND2 ASN L  59      17.847 -50.696   3.207  1.00 30.58           N
ATOM    453  N   SER L  60      15.929 -48.723   0.168  1.00 32.28           N
ATOM    454  CA  SER L  60      15.372 -49.021  -1.148  1.00 33.45           C
ATOM    455  C   SER L  60      14.758 -50.410  -1.250  1.00 35.00           C
ATOM    456  O   SER L  60      14.179 -50.770  -2.277  1.00 33.65           O
ATOM    457  CB  SER L  60      16.463 -48.880  -2.216  1.00 35.83           C
ATOM    458  OG  SER L  60      17.504 -49.821  -1.999  1.00 30.74           O
ATOM    459  N   ARG L  61      14.896 -51.198  -0.192  1.00 35.54           N
ATOM    460  CA  ARG L  61      14.350 -52.543  -0.190  1.00 37.49           C
ATOM    461  C   ARG L  61      12.871 -52.532   0.192  1.00 39.84           C
ATOM    462  O   ARG L  61      12.075 -53.300  -0.353  1.00 41.29           O
ATOM    463  N   TRP L  62      12.498 -51.646   1.107  1.00 38.50           N
ATOM    464  CA  TRP L  62      11.116 -51.599   1.556  1.00 41.39           C
ATOM    465  C   TRP L  62      10.335 -50.319   1.307  1.00 40.42           C
ATOM    466  O   TRP L  62       9.143 -50.371   0.992  1.00 40.19           O
ATOM    467  CB  TRP L  62      11.044 -51.895   3.056  1.00 44.40           C
ATOM    468  CG  TRP L  62      11.719 -53.158   3.470  1.00 49.62           C
ATOM    469  CD1 TRP L  62      13.027 -53.310   3.829  1.00 50.74           C
ATOM    470  CD2 TRP L  62      11.125 -54.457   3.552  1.00 52.24           C
ATOM    471  NE1 TRP L  62      13.285 -54.626   4.132  1.00 52.71           N
ATOM    472  CE2 TRP L  62      12.134 -55.353   3.971  1.00 53.36           C
ATOM    473  CE3 TRP L  62       9.835 -54.953   3.313  1.00 54.59           C
ATOM    474  CZ2 TRP L  62      11.895 -56.720   4.157  1.00 54.71           C
ATOM    475  CZ3 TRP L  62       9.597 -56.315   3.499  1.00 55.61           C
ATOM    476  CH2 TRP L  62      10.625 -57.180   3.917  1.00 55.74           C
ATOM    477  N   TRP L  63      11.006 -49.177   1.424  1.00 39.74           N
ATOM    478  CA  TRP L  63      10.327 -47.890   1.314  1.00 38.76           C
ATOM    479  C   TRP L  63      10.305 -47.104   0.007  1.00 39.36           C
ATOM    480  O   TRP L  63       9.266 -46.543  -0.351  1.00 39.46           O
ATOM    481  CB  TRP L  63      10.830 -47.005   2.449  1.00 37.05           C
ATOM    482  CG  TRP L  63      10.820 -47.748   3.745  1.00 36.26           C
ATOM    483  CD1 TRP L  63      11.895 -48.268   4.403  1.00 37.10           C
ATOM    484  CD2 TRP L  63       9.663 -48.135   4.497  1.00 37.54           C
ATOM    485  NE1 TRP L  63      11.481 -48.961   5.519  1.00 36.26           N
ATOM    486  CE2 TRP L  63      10.115 -48.895   5.600  1.00 36.69           C
ATOM    487  CE3 TRP L  63       8.284 -47.914   4.345  1.00 38.89           C
ATOM    488  CZ2 TRP L  63       9.237 -49.438   6.550  1.00 37.22           C
ATOM    489  CZ3 TRP L  63       7.409 -48.455   5.292  1.00 37.76           C
ATOM    490  CH2 TRP L  63       7.892 -49.208   6.379  1.00 38.05           C
ATOM    491  N   CYS L  64      11.428 -47.033  -0.699  1.00 39.20           N
ATOM    492  CA  CYS L  64      11.454 -46.294  -1.959  1.00 39.96           C
ATOM    493  C   CYS L  64      12.007 -47.167  -3.074  1.00 42.14           C
ATOM    494  O   CYS L  64      12.672 -48.172  -2.823  1.00 41.82           O
ATOM    495  CB  CYS L  64      12.296 -45.015  -1.826  1.00 38.74           C
ATOM    496  SG  CYS L  64      14.060 -45.316  -1.487  1.00 38.65           S
ATOM    497  N   ASN L  65      11.726 -46.783  -4.311  1.00 44.13           N
ATOM    498  CA  ASN L  65      12.203 -47.539  -5.457  1.00 46.10           C
ATOM    499  C   ASN L  65      13.339 -46.801  -6.152  1.00 46.41           C
ATOM    500  O   ASN L  65      13.163 -45.676  -6.621  1.00 46.33           O
ATOM    501  CB  ASN L  65      11.051 -47.784  -6.438  1.00 48.84           C
ATOM    502  CG  ASN L  65      11.519 -48.389  -7.749  1.00 51.70           C
ATOM    503  OD1 ASN L  65      12.045 -47.689  -8.616  1.00 54.09           O
ATOM    504  ND2 ASN L  65      11.340 -49.697  -7.896  1.00 52.61           N
ATOM    505  N   ASP L  66      14.512 -47.428  -6.198  1.00 46.19           N
ATOM    506  CA  ASP L  66      15.662 -46.823  -6.857  1.00 46.32           C
ATOM    507  C   ASP L  66      15.926 -47.543  -8.174  1.00 47.94           C
ATOM    508  O   ASP L  66      16.901 -47.258  -8.870  1.00 48.58           O
ATOM    509  CB  ASP L  66      16.906 -46.877  -5.955  1.00 44.96           C
ATOM    510  CG  ASP L  66      17.366 -48.298  -5.652  1.00 43.71           C
ATOM    511  OD1 ASP L  66      16.788 -49.261  -6.199  1.00 41.02           O
ATOM    512  OD2 ASP L  66      18.321 -48.446  -4.860  1.00 42.96           O
ATOM    513  N   GLY L  67      15.039 -48.478  -8.504  1.00 49.47           N
ATOM    514  CA  GLY L  67      15.160 -49.234  -9.737  1.00 51.79           C
ATOM    515  C   GLY L  67      16.358 -50.162  -9.798  1.00 53.00           C
ATOM    516  O   GLY L  67      16.670 -50.702 -10.860  1.00 53.78           O
ATOM    517  N   ARG L  68      17.026 -50.360  -8.666  1.00 52.77           N
ATOM    518  CA  ARG L  68      18.201 -51.223  -8.622  1.00 52.16           C
ATOM    519  C   ARG L  68      18.192 -52.166  -7.423  1.00 51.98           C
ATOM    520  O   ARG L  68      19.226 -52.727  -7.067  1.00 51.76           O
ATOM    521  CB  ARG L  68      19.473 -50.370  -8.590  1.00 52.52           C
ATOM    522  N   THR L  69      17.027 -52.343  -6.805  1.00 51.80           N
ATOM    523  CA  THR L  69      16.913 -53.222  -5.646  1.00 51.05           C
ATOM    524  C   THR L  69      15.823 -54.276  -5.822  1.00 52.51           C
ATOM    525  O   THR L  69      14.632 -53.978  -5.728  1.00 52.25           O
ATOM    526  CB  THR L  69      16.616 -52.419  -4.368  1.00 48.87           C
ATOM    527  OG1 THR L  69      17.591 -51.380  -4.225  1.00 46.94           O
ATOM    528  CG2 THR L  69      16.668 -53.325  -3.147  1.00 45.72           C
ATOM    529  N   PRO L  70      16.225 -55.532  -6.072  1.00 53.72           N
ATOM    530  CA  PRO L  70      15.282 -56.637  -6.263  1.00 54.39           C
ATOM    531  C   PRO L  70      14.335 -56.811  -5.079  1.00 54.80           C
ATOM    532  O   PRO L  70      14.742 -56.690  -3.922  1.00 55.01           O
ATOM    533  CB  PRO L  70      16.200 -57.843  -6.446  1.00 54.66           C
ATOM    534  CG  PRO L  70      17.413 -57.243  -7.085  1.00 54.81           C
ATOM    535  CD  PRO L  70      17.611 -55.992  -6.267  1.00 54.44           C
ATOM    536  N   GLY L  71      13.070 -57.089  -5.381  1.00 54.47           N
ATOM    537  CA  GLY L  71      12.079 -57.288  -4.338  1.00 54.26           C
ATOM    538  C   GLY L  71      11.743 -56.048  -3.531  1.00 53.49           C
ATOM    539  O   GLY L  71      11.353 -56.153  -2.369  1.00 53.63           O
ATOM    540  N   SER L  72      11.894 -54.876  -4.141  1.00 53.41           N
ATOM    541  CA  SER L  72      11.596 -53.614  -3.467  1.00 52.83           C
ATOM    542  C   SER L  72      10.089 -53.433  -3.317  1.00 51.91           C
ATOM    543  O   SER L  72       9.359 -53.400  -4.309  1.00 52.19           O
ATOM    544  CB  SER L  72      12.174 -52.439  -4.258  1.00 52.74           C
ATOM    545  OG  SER L  72      11.865 -51.208  -3.625  1.00 55.02           O
ATOM    546  N   ARG L  73       9.632 -53.307  -2.076  1.00 50.27           N
ATOM    547  CA  ARG L  73       8.209 -53.137  -1.792  1.00 49.94           C
ATOM    548  C   ARG L  73       7.711 -51.707  -2.028  1.00 49.36           C
ATOM    549  O   ARG L  73       6.522 -51.494  -2.269  1.00 49.40           O
ATOM    550  CB  ARG L  73       7.913 -53.563  -0.351  1.00 48.96           C
ATOM    551  N   ASN L  74       8.620 -50.736  -1.958  1.00 48.72           N
ATOM    552  CA  ASN L  74       8.289 -49.326  -2.171  1.00 48.33           C
ATOM    553  C   ASN L  74       7.003 -48.906  -1.456  1.00 47.56           C
ATOM    554  O   ASN L  74       6.060 -48.417  -2.082  1.00 47.72           O
ATOM    555  CB  ASN L  74       8.173 -49.046  -3.675  1.00 49.14           C
ATOM    556  CG  ASN L  74       7.927 -47.579  -3.982  1.00 50.30           C
ATOM    557  OD1 ASN L  74       8.483 -46.694  -3.331  1.00 49.56           O
ATOM    558  ND2 ASN L  74       7.103 -47.316  -4.989  1.00 50.96           N
ATOM    559  N   LEU L  75       6.982 -49.086  -0.138  1.00 45.73           N
ATOM    560  CA  LEU L  75       5.814 -48.756   0.675  1.00 44.43           C
ATOM    561  C   LEU L  75       5.464 -47.265   0.732  1.00 43.11           C
ATOM    562  O   LEU L  75       4.353 -46.899   1.123  1.00 41.62           O
ATOM    563  CB  LEU L  75       6.003 -49.302   2.096  1.00 44.65           C
ATOM    564  CG  LEU L  75       6.119 -50.828   2.202  1.00 46.77           C
ATOM    565  CD1 LEU L  75       6.453 -51.227   3.633  1.00 45.32           C
ATOM    566  CD2 LEU L  75       4.812 -51.474   1.755  1.00 45.82           C
ATOM    567  N   CYS L  76       6.405 -46.405   0.356  1.00 40.88           N
ATOM    568  CA  CYS L  76       6.150 -44.967   0.355  1.00 38.46           C
ATOM    569  C   CYS L  76       5.758 -44.491  -1.040  1.00 39.49           C
ATOM    570  O   CYS L  76       5.565 -43.297  -1.266  1.00 39.21           O
ATOM    571  CB  CYS L  76       7.384 -44.197   0.836  1.00 35.22           C
ATOM    572  SG  CYS L  76       7.638 -44.247   2.638  1.00 31.62           S
ATOM    573  N   ASN L  77       5.635 -45.436  -1.969  1.00 39.42           N
ATOM    574  CA  ASN L  77       5.268 -45.122  -3.346  1.00 41.88           C
ATOM    575  C   ASN L  77       6.016 -43.892  -3.847  1.00 42.21           C
ATOM    576  O   ASN L  77       5.407 -42.879  -4.196  1.00 42.48           O
ATOM    577  CB  ASN L  77       3.758 -44.884  -3.447  1.00 40.53           C
ATOM    578  CG  ASN L  77       2.950 -46.086  -3.004  1.00 41.24           C
ATOM    579  N   ILE L  78       7.340 -43.981  -3.890  1.00 42.54           N
ATOM    580  CA  ILE L  78       8.146 -42.859  -4.344  1.00 43.46           C
ATOM    581  C   ILE L  78       9.550 -43.283  -4.759  1.00 43.83           C
ATOM    582  O   ILE L  78      10.123 -44.214  -4.189  1.00 43.11           O
ATOM    583  CB  ILE L  78       8.265 -41.794  -3.234  1.00 44.63           C
ATOM    584  CG1 ILE L  78       9.118 -40.621  -3.716  1.00 46.03           C
ATOM    585  CG2 ILE L  78       8.875 -42.413  -1.982  1.00 45.05           C
ATOM    586  CD1 ILE L  78       9.251 -39.503  -2.699  1.00 49.45           C
ATOM    587  N   PRO L  79      10.112 -42.619  -5.784  1.00 43.96           N
ATOM    588  CA  PRO L  79      11.465 -42.943  -6.251  1.00 42.92           C
ATOM    589  C   PRO L  79      12.500 -42.444  -5.239  1.00 42.41           C
ATOM    590  O   PRO L  79      12.401 -41.324  -4.733  1.00 39.51           O
ATOM    591  CB  PRO L  79      11.551 -42.219  -7.593  1.00 43.31           C
ATOM    592  CG  PRO L  79      10.611 -41.056  -7.419  1.00 44.42           C
ATOM    593  CD  PRO L  79       9.440 -41.704  -6.726  1.00 44.17           C
ATOM    594  N   CYS L  80      13.487 -43.283  -4.942  1.00 40.84           N
ATOM    595  CA  CYS L  80      14.513 -42.926  -3.972  1.00 40.95           C
ATOM    596  C   CYS L  80      15.242 -41.628  -4.308  1.00 41.69           C
ATOM    597  O   CYS L  80      15.725 -40.933  -3.411  1.00 41.70           O
ATOM    598  CB  CYS L  80      15.530 -44.060  -3.841  1.00 40.52           C
ATOM    599  SG  CYS L  80      14.840 -45.669  -3.329  1.00 39.93           S
ATOM    600  N   SER L  81      15.323 -41.305  -5.597  1.00 43.09           N
ATOM    601  CA  SER L  81      16.003 -40.089  -6.036  1.00 44.01           C
ATOM    602  C   SER L  81      15.298 -38.838  -5.527  1.00 44.91           C
ATOM    603  O   SER L  81      15.877 -37.753  -5.506  1.00 45.02           O
ATOM    604  CB  SER L  81      16.098 -40.053  -7.567  1.00 44.94           C
ATOM    605  OG  SER L  81      14.824 -40.175  -8.170  1.00 45.99           O
ATOM    606  N   ALA L  82      14.044 -38.996  -5.113  1.00 45.95           N
ATOM    607  CA  ALA L  82      13.268 -37.880  -4.586  1.00 46.69           C
ATOM    608  C   ALA L  82      13.681 -37.607  -3.140  1.00 46.20           C
ATOM    609  O   ALA L  82      13.435 -36.525  -2.602  1.00 45.93           O
ATOM    610  CB  ALA L  82      11.774 -38.202  -4.655  1.00 46.21           C
ATOM    611  N   LEU L  83      14.319 -38.594  -2.519  1.00 45.61           N
ATOM    612  CA  LEU L  83      14.759 -38.473  -1.130  1.00 45.63           C
ATOM    613  C   LEU L  83      16.101 -37.764  -0.985  1.00 45.13           C
ATOM    614  O   LEU L  83      16.614 -37.616   0.124  1.00 44.25           O
ATOM    615  CB  LEU L  83      14.843 -39.864  -0.490  1.00 45.10           C
ATOM    616  CG  LEU L  83      13.560 -40.700  -0.583  1.00 46.77           C
ATOM    617  CD1 LEU L  83      13.763 -42.042   0.093  1.00 46.68           C
ATOM    618  CD2 LEU L  83      12.410 -39.948   0.066  1.00 47.65           C
ATOM    619  N   LEU L  84      16.665 -37.319  -2.102  1.00 46.13           N
ATOM    620  CA  LEU L  84      17.955 -36.637  -2.077  1.00 47.83           C
ATOM    621  C   LEU L  84      17.826 -35.126  -2.255  1.00 49.24           C
ATOM    622  O   LEU L  84      18.816 -34.395  -2.171  1.00 50.44           O
ATOM    623  CB  LEU L  84      18.871 -37.218  -3.160  1.00 47.86           C
ATOM    624  CG  LEU L  84      19.274 -38.684  -2.967  1.00 48.12           C
ATOM    625  CD1 LEU L  84      19.977 -39.201  -4.213  1.00 49.49           C
ATOM    626  CD2 LEU L  84      20.175 -38.810  -1.745  1.00 48.07           C
ATOM    627  N   SER L  85      16.603 -34.666  -2.492  1.00 49.43           N
ATOM    628  CA  SER L  85      16.325 -33.246  -2.681  1.00 50.03           C
ATOM    629  C   SER L  85      16.805 -32.375  -1.524  1.00 49.74           C
ATOM    630  O   SER L  85      17.045 -32.867  -0.422  1.00 48.99           O
ATOM    631  CB  SER L  85      14.822 -33.032  -2.871  1.00 51.10           C
ATOM    632  OG  SER L  85      14.474 -31.677  -2.650  1.00 50.56           O
ATOM    633  N   SER L  86      16.937 -31.076  -1.791  1.00 49.11           N
ATOM    634  CA  SER L  86      17.363 -30.108  -0.782  1.00 48.79           C
ATOM    635  C   SER L  86      16.183 -29.872   0.148  1.00 47.37           C
ATOM    636  O   SER L  86      16.346 -29.446   1.291  1.00 47.73           O
ATOM    637  CB  SER L  86      17.767 -28.787  -1.441  1.00 50.35           C
ATOM    638  OG  SER L  86      18.815 -28.979  -2.376  1.00 53.46           O
ATOM    639  N   ASP L  87      14.988 -30.141  -0.369  1.00 46.88           N
ATOM    640  CA  ASP L  87      13.756 -30.001   0.396  1.00 46.74           C
ATOM    641  C   ASP L  87      13.473 -31.371   1.009  1.00 44.09           C
ATOM    642  O   ASP L  87      13.338 -32.359   0.295  1.00 43.84           O
ATOM    643  CB  ASP L  87      12.605 -29.578  -0.520  1.00 49.12           C
ATOM    644  CG  ASP L  87      11.253 -29.699   0.154  1.00 52.40           C
ATOM    645  OD1 ASP L  87      11.055 -29.079   1.219  1.00 54.70           O
ATOM    646  OD2 ASP L  87      10.388 -30.422  -0.381  1.00 55.65           O
ATOM    647  N   ILE L  88      13.385 -31.420   2.332  1.00 43.30           N
ATOM    648  CA  ILE L  88      13.169 -32.674   3.045  1.00 41.71           C
ATOM    649  C   ILE L  88      11.729 -33.182   3.112  1.00 40.24           C
ATOM    650  O   ILE L  88      11.452 -34.156   3.808  1.00 40.20           O
ATOM    651  CB  ILE L  88      13.707 -32.566   4.487  1.00 43.23           C
ATOM    652  CG1 ILE L  88      12.862 -31.571   5.286  1.00 42.41           C
ATOM    653  CG2 ILE L  88      15.156 -32.107   4.466  1.00 44.09           C
ATOM    654  CD1 ILE L  88      13.294 -31.419   6.725  1.00 42.22           C
ATOM    655  N   THR L  89      10.817 -32.547   2.383  1.00 38.57           N
ATOM    656  CA  THR L  89       9.412 -32.953   2.410  1.00 37.61           C
ATOM    657  C   THR L  89       9.151 -34.434   2.138  1.00 36.41           C
ATOM    658  O   THR L  89       8.471 -35.104   2.918  1.00 35.62           O
ATOM    659  CB  THR L  89       8.572 -32.130   1.413  1.00 38.05           C
ATOM    660  OG1 THR L  89       8.692 -30.737   1.724  1.00 41.02           O
ATOM    661  CG2 THR L  89       7.105 -32.528   1.501  1.00 37.00           C
ATOM    662  N   ALA L  90       9.677 -34.945   1.029  1.00 35.22           N
ATOM    663  CA  ALA L  90       9.466 -36.346   0.676  1.00 35.10           C
ATOM    664  C   ALA L  90      10.037 -37.283   1.737  1.00 34.41           C
ATOM    665  O   ALA L  90       9.387 -38.256   2.134  1.00 34.52           O
ATOM    666  CB  ALA L  90      10.088 -36.647  -0.687  1.00 32.45           C
ATOM    667  N   SER L  91      11.249 -36.990   2.198  1.00 34.70           N
ATOM    668  CA  SER L  91      11.884 -37.818   3.221  1.00 33.84           C
ATOM    669  C   SER L  91      11.073 -37.825   4.508  1.00 32.18           C
ATOM    670  O   SER L  91      10.836 -38.877   5.095  1.00 31.53           O
ATOM    671  CB  SER L  91      13.302 -37.318   3.516  1.00 35.51           C
ATOM    672  OG  SER L  91      14.184 -37.643   2.457  1.00 37.03           O
ATOM    673  N   VAL L  92      10.651 -36.642   4.943  1.00 30.73           N
ATOM    674  CA  VAL L  92       9.867 -36.512   6.167  1.00 30.10           C
ATOM    675  C   VAL L  92       8.528 -37.236   6.081  1.00 28.27           C
ATOM    676  O   VAL L  92       8.089 -37.868   7.044  1.00 25.76           O
ATOM    677  CB  VAL L  92       9.621 -35.015   6.504  1.00 32.22           C
ATOM    678  CG1 VAL L  92       8.499 -34.874   7.516  1.00 34.49           C
ATOM    679  CG2 VAL L  92      10.895 -34.404   7.070  1.00 34.17           C
ATOM    680  N   ASN L  93       7.878 -37.151   4.925  1.00 27.96           N
ATOM    681  CA  ASN L  93       6.585 -37.796   4.764  1.00 28.35           C
ATOM    682  C   ASN L  93       6.674 -39.310   4.641  1.00 28.97           C
ATOM    683  O   ASN L  93       5.736 -40.024   5.001  1.00 28.85           O
ATOM    684  CB  ASN L  93       5.840 -37.170   3.587  1.00 28.77           C
ATOM    685  CG  ASN L  93       5.152 -35.872   3.982  1.00 29.68           C
ATOM    686  OD1 ASN L  93       4.253 -35.875   4.827  1.00 28.37           O
ATOM    687  ND2 ASN L  93       5.579 -34.760   3.393  1.00 28.13           N
ATOM    688  N   CYS L  94       7.803 -39.807   4.148  1.00 27.94           N
ATOM    689  CA  CYS L  94       7.977 -41.249   4.052  1.00 27.45           C
ATOM    690  C   CYS L  94       8.278 -41.744   5.469  1.00 26.53           C
ATOM    691  O   CYS L  94       7.805 -42.799   5.884  1.00 29.37           O
ATOM    692  CB  CYS L  94       9.118 -41.588   3.090  1.00 29.54           C
ATOM    693  SG  CYS L  94       9.453 -43.372   2.907  1.00 32.08           S
ATOM    694  N   ALA L  95       9.038 -40.959   6.226  1.00 26.92           N
ATOM    695  CA  ALA L  95       9.361 -41.330   7.599  1.00 27.25           C
ATOM    696  C   ALA L  95       8.075 -41.494   8.422  1.00 28.18           C
ATOM    697  O   ALA L  95       7.990 -42.361   9.296  1.00 27.01           O
ATOM    698  CB  ALA L  95      10.258 -40.268   8.234  1.00 28.38           C
ATOM    699  N   LYS L  96       7.083 -40.651   8.147  1.00 28.86           N
ATOM    700  CA  LYS L  96       5.807 -40.716   8.855  1.00 30.23           C
ATOM    701  C   LYS L  96       5.177 -42.088   8.653  1.00 31.87           C
ATOM    702  O   LYS L  96       4.629 -42.670   9.587  1.00 32.07           O
ATOM    703  CB  LYS L  96       4.842 -39.643   8.335  1.00 32.20           C
ATOM    704  CG  LYS L  96       5.234 -38.212   8.666  1.00 32.24           C
ATOM    705  CD  LYS L  96       4.244 -37.237   8.045  1.00 33.32           C
ATOM    706  CE  LYS L  96       4.658 -35.793   8.277  1.00 32.84           C
ATOM    707  NZ  LYS L  96       3.744 -34.844   7.572  1.00 30.68           N
ATOM    708  N   LYS L  97       5.254 -42.597   7.426  1.00 32.87           N
ATOM    709  CA  LYS L  97       4.690 -43.905   7.104  1.00 34.83           C
ATOM    710  C   LYS L  97       5.500 -45.023   7.761  1.00 36.31           C
ATOM    711  O   LYS L  97       4.949 -46.052   8.155  1.00 37.40           O
ATOM    712  CB  LYS L  97       4.659 -44.110   5.586  1.00 35.95           C
ATOM    713  N   ILE L  98       6.807 -44.812   7.883  1.00 36.34           N
ATOM    714  CA  ILE L  98       7.693 -45.800   8.492  1.00 36.83           C
ATOM    715  C   ILE L  98       7.418 -46.003   9.982  1.00 38.74           C
ATOM    716  O   ILE L  98       7.243 -47.135  10.435  1.00 35.01           O
ATOM    717  CB  ILE L  98       9.175 -45.397   8.317  1.00 36.97           C
ATOM    718  CG1 ILE L  98       9.541 -45.406   6.831  1.00 36.05           C
ATOM    719  CG2 ILE L  98      10.077 -46.347   9.098  1.00 36.18           C
ATOM    720  CD1 ILE L  98      10.960 -44.956   6.550  1.00 35.12           C
ATOM    721  N   VAL L  99       7.377 -44.910  10.740  1.00 40.66           N
ATOM    722  CA  VAL L  99       7.141 -44.993  12.181  1.00 45.38           C
ATOM    723  C   VAL L  99       5.732 -45.423  12.558  1.00 48.74           C
ATOM    724  O   VAL L  99       5.436 -45.628  13.733  1.00 50.99           O
ATOM    725  CB  VAL L  99       7.422 -43.651  12.880  1.00 43.69           C
ATOM    726  CG1 VAL L  99       8.894 -43.340  12.813  1.00 44.15           C
ATOM    727  CG2 VAL L  99       6.601 -42.544  12.240  1.00 42.41           C
ATOM    728  N   SER L 100       4.861 -45.559  11.565  1.00 52.57           N
ATOM    729  CA  SER L 100       3.488 -45.963  11.823  1.00 56.10           C
ATOM    730  C   SER L 100       3.311 -47.480  11.786  1.00 58.40           C
ATOM    731  O   SER L 100       2.358 -48.013  12.353  1.00 59.01           O
ATOM    732  CB  SER L 100       2.554 -45.311  10.802  1.00 56.34           C
ATOM    733  OG  SER L 100       2.610 -43.899  10.897  1.00 57.05           O
ATOM    734  N   ASP L 101       4.235 -48.171  11.124  1.00 60.87           N
ATOM    735  CA  ASP L 101       4.163 -49.624  11.005  1.00 63.47           C
ATOM    736  C   ASP L 101       4.022 -50.362  12.331  1.00 63.81           C
ATOM    737  O   ASP L 101       3.108 -51.168  12.499  1.00 65.43           O
ATOM    738  CB  ASP L 101       5.383 -50.152  10.250  1.00 65.16           C
ATOM    739  CG  ASP L 101       5.294 -49.897   8.760  1.00 66.91           C
ATOM    740  OD1 ASP L 101       5.194 -48.716   8.366  1.00 67.64           O
ATOM    741  OD2 ASP L 101       5.318 -50.877   7.983  1.00 67.97           O
ATOM    742  N   GLY L 102       4.921 -50.097  13.272  1.00 63.35           N
ATOM    743  CA  GLY L 102       4.832 -50.770  14.554  1.00 61.99           C
ATOM    744  C   GLY L 102       6.175 -51.011  15.207  1.00 60.70           C
ATOM    745  O   GLY L 102       6.246 -51.513  16.330  1.00 61.14           O
ATOM    746  N   ASN L 103       7.246 -50.664  14.503  1.00 58.69           N
ATOM    747  CA  ASN L 103       8.588 -50.834  15.039  1.00 56.12           C
ATOM    748  C   ASN L 103       9.041 -49.503  15.629  1.00 54.32           C
ATOM    749  O   ASN L 103      10.142 -49.393  16.173  1.00 54.52           O
ATOM    750  CB  ASN L 103       9.554 -51.270  13.932  1.00 56.70           C
ATOM    751  N   GLY L 104       8.176 -48.496  15.526  1.00 51.38           N
ATOM    752  CA  GLY L 104       8.509 -47.182  16.043  1.00 47.61           C
ATOM    753  C   GLY L 104       9.740 -46.667  15.324  1.00 45.37           C
ATOM    754  O   GLY L 104       9.902 -46.896  14.123  1.00 44.45           O
ATOM    755  N   MET L 105      10.615 -45.980  16.047  1.00 41.92           N
ATOM    756  CA  MET L 105      11.829 -45.462  15.437  1.00 40.68           C
ATOM    757  C   MET L 105      12.966 -46.482  15.449  1.00 39.17           C
ATOM    758  O   MET L 105      14.078 -46.188  15.014  1.00 36.90           O
ATOM    759  CB  MET L 105      12.263 -44.170  16.130  1.00 39.47           C
ATOM    760  CG  MET L 105      11.388 -42.981  15.771  1.00 40.87           C
ATOM    761  SD  MET L 105      12.005 -41.429  16.430  1.00 42.63           S
ATOM    762  CE  MET L 105      13.092 -40.911  15.111  1.00 41.70           C
ATOM    763  N   ASN L 106      12.683 -47.685  15.940  1.00 39.66           N
ATOM    764  CA  ASN L 106      13.698 -48.738  15.982  1.00 40.02           C
ATOM    765  C   ASN L 106      14.115 -49.107  14.566  1.00 38.74           C
ATOM    766  O   ASN L 106      15.159 -49.726  14.355  1.00 38.88           O
ATOM    767  CB  ASN L 106      13.162 -49.974  16.699  1.00 40.64           C
ATOM    768  CG  ASN L 106      12.927 -49.728  18.171  1.00 42.84           C
ATOM    769  OD1 ASN L 106      13.866 -49.476  18.924  1.00 41.34           O
ATOM    770  ND2 ASN L 106      11.667 -49.790  18.590  1.00 44.37           N
ATOM    771  N   ALA L 107      13.287 -48.721  13.602  1.00 35.89           N
ATOM    772  CA  ALA L 107      13.562 -48.989  12.200  1.00 34.85           C
ATOM    773  C   ALA L 107      14.875 -48.328  11.782  1.00 33.68           C
ATOM    774  O   ALA L 107      15.508 -48.752  10.821  1.00 34.14           O
ATOM    775  CB  ALA L 107      12.416 -48.465  11.337  1.00 36.23           C
ATOM    776  N   TRP L 108      15.273 -47.286  12.506  1.00 30.78           N
ATOM    777  CA  TRP L 108      16.510 -46.567  12.207  1.00 30.34           C
ATOM    778  C   TRP L 108      17.645 -47.122  13.050  1.00 30.20           C
ATOM    779  O   TRP L 108      17.752 -46.824  14.238  1.00 29.62           O
ATOM    780  CB  TRP L 108      16.328 -45.071  12.478  1.00 29.35           C
ATOM    781  CG  TRP L 108      15.618 -44.365  11.369  1.00 30.74           C
ATOM    782  CD1 TRP L 108      16.176 -43.850  10.233  1.00 29.82           C
ATOM    783  CD2 TRP L 108      14.207 -44.151  11.256  1.00 31.17           C
ATOM    784  NE1 TRP L 108      15.197 -43.326   9.416  1.00 30.36           N
ATOM    785  CE2 TRP L 108      13.979 -43.498  10.019  1.00 31.57           C
ATOM    786  CE3 TRP L 108      13.111 -44.448  12.077  1.00 31.70           C
ATOM    787  CZ2 TRP L 108      12.697 -43.137   9.584  1.00 31.90           C
ATOM    788  CZ3 TRP L 108      11.835 -44.088  11.646  1.00 32.71           C
ATOM    789  CH2 TRP L 108      11.640 -43.439  10.409  1.00 32.61           C
ATOM    790  N   VAL L 109      18.493 -47.924  12.414  1.00 29.61           N
ATOM    791  CA  VAL L 109      19.618 -48.572  13.077  1.00 29.69           C
ATOM    792  C   VAL L 109      20.558 -47.640  13.845  1.00 28.54           C
ATOM    793  O   VAL L 109      21.003 -47.976  14.938  1.00 30.69           O
ATOM    794  CB  VAL L 109      20.456 -49.392  12.060  1.00 29.43           C
ATOM    795  CG1 VAL L 109      21.329 -50.387  12.801  1.00 32.16           C
ATOM    796  CG2 VAL L 109      19.534 -50.116  11.090  1.00 32.51           C
ATOM    797  N   ALA L 110      20.874 -46.477  13.285  1.00 28.09           N
ATOM    798  CA  ALA L 110      21.769 -45.561  13.985  1.00 29.09           C
ATOM    799  C   ALA L 110      21.059 -44.947  15.192  1.00 30.37           C
ATOM    800  O   ALA L 110      21.656 -44.766  16.252  1.00 31.12           O
ATOM    801  CB  ALA L 110      22.258 -44.471  13.042  1.00 28.71           C
ATOM    802  N   TRP L 111      19.779 -44.637  15.034  1.00 31.20           N
ATOM    803  CA  TRP L 111      19.010 -44.063  16.131  1.00 32.51           C
ATOM    804  C   TRP L 111      18.951 -45.039  17.308  1.00 33.15           C
ATOM    805  O   TRP L 111      19.196 -44.658  18.455  1.00 32.80           O
ATOM    806  CB  TRP L 111      17.589 -43.737  15.670  1.00 31.86           C
ATOM    807  CG  TRP L 111      16.695 -43.277  16.790  1.00 33.41           C
ATOM    808  CD1 TRP L 111      16.564 -42.003  17.270  1.00 31.65           C
ATOM    809  CD2 TRP L 111      15.864 -44.104  17.612  1.00 32.62           C
ATOM    810  NE1 TRP L 111      15.703 -41.989  18.346  1.00 34.09           N
ATOM    811  CE2 TRP L 111      15.260 -43.264  18.577  1.00 33.94           C
ATOM    812  CE3 TRP L 111      15.573 -45.476  17.630  1.00 33.58           C
ATOM    813  CZ2 TRP L 111      14.383 -43.751  19.549  1.00 35.10           C
ATOM    814  CZ3 TRP L 111      14.698 -45.962  18.600  1.00 34.34           C
ATOM    815  CH2 TRP L 111      14.115 -45.099  19.546  1.00 35.95           C
ATOM    816  N   ARG L 112      18.635 -46.299  17.016  1.00 33.40           N
ATOM    817  CA  ARG L 112      18.524 -47.316  18.060  1.00 35.16           C
ATOM    818  C   ARG L 112      19.821 -47.507  18.835  1.00 33.18           C
ATOM    819  O   ARG L 112      19.798 -47.819  20.026  1.00 33.37           O
ATOM    820  CB  ARG L 112      18.109 -48.670  17.467  1.00 37.45           C
ATOM    821  CG  ARG L 112      19.291 -49.543  17.052  1.00 41.81           C
ATOM    822  CD  ARG L 112      18.872 -50.953  16.660  1.00 45.05           C
ATOM    823  NE  ARG L 112      17.946 -50.951  15.535  1.00 45.98           N
ATOM    824  CZ  ARG L 112      17.886 -51.905  14.613  1.00 44.50           C
ATOM    825  NH1 ARG L 112      18.704 -52.948  14.675  1.00 43.75           N
ATOM    826  NH2 ARG L 112      17.011 -51.808  13.623  1.00 44.15           N
ATOM    827  N   ASN L 113      20.949 -47.324  18.159  1.00 32.49           N
ATOM    828  CA  ASN L 113      22.249 -47.509  18.795  1.00 32.81           C
ATOM    829  C   ASN L 113      22.911 -46.263  19.363  1.00 33.06           C
ATOM    830  O   ASN L 113      23.789 -46.372  20.214  1.00 35.13           O
ATOM    831  CB  ASN L 113      23.217 -48.178  17.814  1.00 30.16           C
ATOM    832  CG  ASN L 113      22.854 -49.621  17.537  1.00 30.63           C
ATOM    833  OD1 ASN L 113      22.917 -50.465  18.426  1.00 29.90           O
ATOM    834  ND2 ASN L 113      22.460 -49.909  16.303  1.00 28.43           N
ATOM    835  N   ARG L 114      22.507 -45.084  18.903  1.00 34.46           N
ATOM    836  CA  ARG L 114      23.130 -43.857  19.389  1.00 36.08           C
ATOM    837  C   ARG L 114      22.197 -42.916  20.155  1.00 38.61           C
ATOM    838  O   ARG L 114      22.635 -42.222  21.071  1.00 38.41           O
ATOM    839  CB  ARG L 114      23.757 -43.090  18.215  1.00 34.85           C
ATOM    840  CG  ARG L 114      24.711 -43.913  17.349  1.00 35.83           C
ATOM    841  CD  ARG L 114      25.868 -44.476  18.166  1.00 36.65           C
ATOM    842  NE  ARG L 114      26.828 -43.454  18.571  1.00 34.31           N
ATOM    843  CZ  ARG L 114      27.816 -43.000  17.801  1.00 34.93           C
ATOM    844  NH1 ARG L 114      27.987 -43.475  16.576  1.00 32.79           N
ATOM    845  NH2 ARG L 114      28.636 -42.065  18.259  1.00 31.95           N
ATOM    846  N   CYS L 115      20.917 -42.904  19.789  1.00 40.39           N
ATOM    847  CA  CYS L 115      19.942 -42.009  20.411  1.00 41.90           C
ATOM    848  C   CYS L 115      19.057 -42.633  21.485  1.00 45.41           C
ATOM    849  O   CYS L 115      18.895 -42.071  22.569  1.00 46.19           O
ATOM    850  CB  CYS L 115      19.059 -41.403  19.322  1.00 39.67           C
ATOM    851  SG  CYS L 115      20.022 -40.609  18.001  1.00 37.89           S
ATOM    852  N   LYS L 116      18.472 -43.783  21.173  1.00 47.60           N
ATOM    853  CA  LYS L 116      17.601 -44.476  22.113  1.00 49.92           C
ATOM    854  C   LYS L 116      18.230 -44.524  23.503  1.00 51.60           C
ATOM    855  O   LYS L 116      19.392 -44.898  23.654  1.00 52.06           O
ATOM    856  CB  LYS L 116      17.331 -45.900  21.615  1.00 49.83           C
ATOM    857  CG  LYS L 116      16.332 -46.685  22.448  1.00 49.59           C
ATOM    858  N   GLY L 117      17.463 -44.124  24.514  1.00 54.06           N
ATOM    859  CA  GLY L 117      17.959 -44.151  25.881  1.00 54.43           C
ATOM    860  C   GLY L 117      18.844 -42.993  26.307  1.00 55.07           C
ATOM    861  O   GLY L 117      19.565 -43.093  27.303  1.00 55.66           O
ATOM    862  N   THR L 118      18.797 -41.893  25.562  1.00 54.48           N
ATOM    863  CA  THR L 118      19.602 -40.721  25.890  1.00 53.77           C
ATOM    864  C   THR L 118      18.722 -39.475  25.892  1.00 53.75           C
ATOM    865  O   THR L 118      17.590 -39.500  25.407  1.00 53.72           O
ATOM    866  CB  THR L 118      20.738 -40.504  24.863  1.00 53.23           C
ATOM    867  OG1 THR L 118      20.180 -40.052  23.623  1.00 52.12           O
ATOM    868  CG2 THR L 118      21.500 -41.799  24.621  1.00 52.13           C
ATOM    869  N   ASP L 119      19.247 -38.383  26.438  1.00 53.63           N
ATOM    870  CA  ASP L 119      18.509 -37.127  26.488  1.00 52.68           C
ATOM    871  C   ASP L 119      18.522 -36.473  25.110  1.00 51.70           C
ATOM    872  O   ASP L 119      19.355 -35.616  24.831  1.00 52.00           O
ATOM    873  N   VAL L 120      17.595 -36.886  24.253  1.00 51.95           N
ATOM    874  CA  VAL L 120      17.511 -36.347  22.902  1.00 51.90           C
ATOM    875  C   VAL L 120      16.990 -34.913  22.885  1.00 51.87           C
ATOM    876  O   VAL L 120      17.056 -34.234  21.858  1.00 51.25           O
ATOM    877  CB  VAL L 120      16.601 -37.222  22.006  1.00 52.80           C
ATOM    878  CG1 VAL L 120      17.194 -38.614  21.872  1.00 52.10           C
ATOM    879  CG2 VAL L 120      15.198 -37.297  22.597  1.00 52.08           C
ATOM    880  N   GLN L 121      16.470 -34.458  24.021  1.00 51.76           N
ATOM    881  CA  GLN L 121      15.950 -33.100  24.124  1.00 51.61           C
ATOM    882  C   GLN L 121      17.091 -32.103  23.937  1.00 50.91           C
ATOM    883  O   GLN L 121      16.873 -30.964  23.530  1.00 51.85           O
ATOM    884  CB  GLN L 121      15.290 -32.885  25.489  1.00 52.63           C
ATOM    885  N   ALA L 122      18.310 -32.543  24.229  1.00 50.05           N
ATOM    886  CA  ALA L 122      19.486 -31.692  24.089  1.00 48.84           C
ATOM    887  C   ALA L 122      19.694 -31.265  22.638  1.00 48.42           C
ATOM    888  O   ALA L 122      20.254 -30.200  22.367  1.00 46.97           O
ATOM    889  CB  ALA L 122      20.720 -32.425  24.594  1.00 48.58           C
ATOM    890  N   TRP L 123      19.238 -32.096  21.704  1.00 46.76           N
ATOM    891  CA  TRP L 123      19.394 -31.795  20.284  1.00 45.77           C
ATOM    892  C   TRP L 123      18.597 -30.593  19.788  1.00 45.78           C
ATOM    893  O   TRP L 123      18.879 -30.056  18.716  1.00 44.19           O
ATOM    894  CB  TRP L 123      19.051 -33.027  19.446  1.00 44.77           C
ATOM    895  CG  TRP L 123      20.060 -34.109  19.604  1.00 44.57           C
ATOM    896  CD1 TRP L 123      19.963 -35.216  20.397  1.00 44.04           C
ATOM    897  CD2 TRP L 123      21.363 -34.151  19.011  1.00 44.33           C
ATOM    898  NE1 TRP L 123      21.128 -35.943  20.338  1.00 44.44           N
ATOM    899  CE2 TRP L 123      22.004 -35.312  19.496  1.00 44.20           C
ATOM    900  CE3 TRP L 123      22.051 -33.318  18.119  1.00 44.82           C
ATOM    901  CZ2 TRP L 123      23.304 -35.662  19.119  1.00 44.27           C
ATOM    902  CZ3 TRP L 123      23.347 -33.667  17.742  1.00 45.92           C
ATOM    903  CH2 TRP L 123      23.958 -34.830  18.244  1.00 45.32           C
ATOM    904  N   ILE L 124      17.599 -30.172  20.556  1.00 46.68           N
ATOM    905  CA  ILE L 124      16.800 -29.019  20.161  1.00 48.58           C
ATOM    906  C   ILE L 124      17.026 -27.850  21.120  1.00 50.34           C
ATOM    907  O   ILE L 124      16.304 -26.853  21.084  1.00 50.40           O
ATOM    908  CB  ILE L 124      15.294 -29.362  20.112  1.00 48.78           C
ATOM    909  CG1 ILE L 124      14.830 -29.889  21.470  1.00 49.90           C
ATOM    910  CG2 ILE L 124      15.030 -30.385  19.013  1.00 48.42           C
ATOM    911  CD1 ILE L 124      13.349 -30.198  21.522  1.00 51.05           C
ATOM    912  N   ARG L 125      18.038 -27.980  21.973  1.00 51.70           N
ATOM    913  CA  ARG L 125      18.369 -26.936  22.936  1.00 53.43           C
ATOM    914  C   ARG L 125      19.088 -25.781  22.245  1.00 55.29           C
ATOM    915  O   ARG L 125      19.962 -25.995  21.404  1.00 54.67           O
ATOM    916  N   GLY L 126      18.708 -24.556  22.599  1.00 57.03           N
ATOM    917  CA  GLY L 126      19.334 -23.389  22.002  1.00 58.08           C
ATOM    918  C   GLY L 126      18.776 -23.047  20.634  1.00 58.98           C
ATOM    919  O   GLY L 126      19.298 -22.170  19.945  1.00 59.46           O
ATOM    920  N   CYS L 127      17.714 -23.741  20.239  1.00 59.06           N
ATOM    921  CA  CYS L 127      17.085 -23.507  18.945  1.00 59.03           C
ATOM    922  C   CYS L 127      15.907 -22.542  19.049  1.00 60.85           C
ATOM    923  O   CYS L 127      15.132 -22.591  20.006  1.00 61.12           O
ATOM    924  CB  CYS L 127      16.602 -24.829  18.348  1.00 57.18           C
ATOM    925  SG  CYS L 127      17.912 -26.002  17.865  1.00 52.32           S
ATOM    926  N   ARG L 128      15.769 -21.672  18.053  1.00 61.86           N
ATOM    927  CA  ARG L 128      14.681 -20.699  18.038  1.00 64.06           C
ATOM    928  C   ARG L 128      13.426 -21.266  17.380  1.00 65.01           C
ATOM    929  O   ARG L 128      12.903 -20.691  16.425  1.00 66.05           O
ATOM    930  N   LEU L 129      12.944 -22.391  17.898  1.00 65.50           N
ATOM    931  CA  LEU L 129      11.753 -23.032  17.350  1.00 65.84           C
ATOM    932  C   LEU L 129      10.477 -22.354  17.837  1.00 65.87           C
ATOM    933  O   LEU L 129      10.580 -21.456  18.699  1.00 66.35           O
ATOM    934  CB  LEU L 129      11.728 -24.511  17.741  1.00 66.02           C
ATOM    935  CG  LEU L 129      12.936 -25.340  17.298  1.00 66.34           C
ATOM    936  CD1 LEU L 129      12.814 -26.744  17.854  1.00 66.28           C
ATOM    937  CD2 LEU L 129      13.024 -25.365  15.778  1.00 66.24           C
ATOM    938  OXT LEU L 129       9.391 -22.734  17.350  1.00 65.23           O
ATOM    939  N   VAL A   2      34.674 -40.675  13.366  1.00 25.73           N
ATOM    940  CA  VAL A   2      35.206 -41.913  12.723  1.00 25.21           C
ATOM    941  C   VAL A   2      36.073 -41.593  11.510  1.00 25.56           C
ATOM    942  O   VAL A   2      35.714 -40.760  10.676  1.00 25.70           O
ATOM    943  CB  VAL A   2      34.056 -42.852  12.270  1.00 26.22           C
ATOM    944  CG1 VAL A   2      34.615 -44.011  11.446  1.00 24.71           C
ATOM    945  CG2 VAL A   2      33.313 -43.393  13.490  1.00 27.01           C
ATOM    946  N   GLN A   3      37.221 -42.258  11.432  1.00 23.28           N
ATOM    947  CA  GLN A   3      38.155 -42.096  10.323  1.00 25.05           C
ATOM    948  C   GLN A   3      38.627 -43.475   9.877  1.00 23.48           C
ATOM    949  O   GLN A   3      38.957 -44.320  10.704  1.00 23.44           O
ATOM    950  CB  GLN A   3      39.371 -41.262  10.746  1.00 26.42           C
ATOM    951  CG  GLN A   3      39.089 -39.779  10.926  1.00 32.93           C
ATOM    952  CD  GLN A   3      40.313 -39.028  11.416  1.00 36.30           C
ATOM    953  OE1 GLN A   3      40.670 -39.101  12.594  1.00 41.54           O
ATOM    954  NE2 GLN A   3      40.979 -38.325  10.512  1.00 33.01           N
ATOM    955  N   LEU A   4      38.644 -43.699   8.567  1.00 23.05           N
ATOM    956  CA  LEU A   4      39.084 -44.969   8.008  1.00 20.50           C
ATOM    957  C   LEU A   4      40.076 -44.690   6.890  1.00 23.10           C
ATOM    958  O   LEU A   4      39.723 -44.053   5.892  1.00 22.02           O
ATOM    959  CB  LEU A   4      37.892 -45.742   7.439  1.00 23.32           C
ATOM    960  CG  LEU A   4      36.716 -46.013   8.389  1.00 18.34           C
ATOM    961  CD1 LEU A   4      35.540 -46.553   7.592  1.00 21.09           C
ATOM    962  CD2 LEU A   4      37.140 -47.002   9.472  1.00 20.59           C
ATOM    963  N   VAL A   5      41.307 -45.167   7.045  1.00 20.16           N
ATOM    964  CA  VAL A   5      42.322 -44.948   6.020  1.00 21.97           C
ATOM    965  C   VAL A   5      42.876 -46.275   5.530  1.00 22.66           C
ATOM    966  O   VAL A   5      43.401 -47.075   6.308  1.00 22.61           O
ATOM    967  CB  VAL A   5      43.491 -44.074   6.546  1.00 22.02           C
ATOM    968  CG1 VAL A   5      44.574 -43.949   5.477  1.00 21.11           C
ATOM    969  CG2 VAL A   5      42.976 -42.687   6.929  1.00 20.70           C
ATOM    970  N   GLU A   6      42.761 -46.501   4.229  1.00 20.18           N
ATOM    971  CA  GLU A   6      43.245 -47.734   3.627  1.00 23.70           C
ATOM    972  C   GLU A   6      44.630 -47.587   3.018  1.00 25.63           C
ATOM    973  O   GLU A   6      45.092 -46.478   2.750  1.00 25.82           O
ATOM    974  CB  GLU A   6      42.289 -48.176   2.522  1.00 24.72           C
ATOM    975  CG  GLU A   6      40.843 -48.193   2.949  1.00 28.09           C
ATOM    976  CD  GLU A   6      39.909 -48.390   1.786  1.00 31.23           C
ATOM    977  OE1 GLU A   6      38.815 -47.782   1.808  1.00 28.76           O
ATOM    978  OE2 GLU A   6      40.273 -49.154   0.855  1.00 31.47           O
ATOM    979  N   SER A   7      45.274 -48.726   2.792  1.00 27.80           N
ATOM    980  CA  SER A   7      46.588 -48.782   2.158  1.00 30.72           C
ATOM    981  C   SER A   7      46.847 -50.222   1.730  1.00 31.89           C
ATOM    982  O   SER A   7      46.222 -51.149   2.254  1.00 30.78           O
ATOM    983  CB  SER A   7      47.689 -48.313   3.117  1.00 31.79           C
ATOM    984  OG  SER A   7      47.713 -49.078   4.306  1.00 37.29           O
ATOM    985  N   GLY A   8      47.739 -50.413   0.760  1.00 32.74           N
ATOM    986  CA  GLY A   8      48.060 -51.764   0.325  1.00 35.29           C
ATOM    987  C   GLY A   8      47.690 -52.152  -1.097  1.00 37.41           C
ATOM    988  O   GLY A   8      48.021 -53.252  -1.543  1.00 39.14           O
ATOM    989  N   GLY A   9      47.006 -51.269  -1.812  1.00 38.45           N
ATOM    990  CA  GLY A   9      46.622 -51.588  -3.176  1.00 41.67           C
ATOM    991  C   GLY A   9      47.814 -51.831  -4.087  1.00 43.59           C
ATOM    992  O   GLY A   9      48.957 -51.551  -3.722  1.00 43.53           O
ATOM    993  N   GLY A  10      47.550 -52.356  -5.279  1.00 44.51           N
ATOM    994  CA  GLY A  10      48.627 -52.614  -6.218  1.00 45.56           C
ATOM    995  C   GLY A  10      48.195 -53.391  -7.447  1.00 46.02           C
ATOM    996  O   GLY A  10      47.025 -53.746  -7.599  1.00 44.09           O
ATOM    997  N   SER A  11      49.152 -53.652  -8.331  1.00 46.88           N
ATOM    998  CA  SER A  11      48.884 -54.395  -9.554  1.00 48.00           C
ATOM    999  C   SER A  11      49.724 -55.665  -9.540  1.00 48.27           C
ATOM   1000  O   SER A  11      50.953 -55.606  -9.489  1.00 48.61           O
ATOM   1001  CB  SER A  11      49.227 -53.536 -10.775  1.00 49.38           C
ATOM   1002  OG  SER A  11      50.541 -53.014 -10.676  1.00 52.26           O
ATOM   1003  N   VAL A  12      49.056 -56.813  -9.579  1.00 47.49           N
ATOM   1004  CA  VAL A  12      49.751 -58.091  -9.546  1.00 47.85           C
ATOM   1005  C   VAL A  12      49.254 -59.066 -10.606  1.00 47.70           C
ATOM   1006  O   VAL A  12      48.332 -58.767 -11.366  1.00 47.45           O
ATOM   1007  CB  VAL A  12      49.603 -58.761  -8.163  1.00 48.25           C
ATOM   1008  CG1 VAL A  12      50.193 -57.866  -7.088  1.00 48.99           C
ATOM   1009  CG2 VAL A  12      48.136 -59.038  -7.875  1.00 48.41           C
ATOM   1010  N   GLN A  13      49.881 -60.237 -10.646  1.00 47.18           N
ATOM   1011  CA  GLN A  13      49.518 -61.270 -11.602  1.00 46.53           C
ATOM   1012  C   GLN A  13      48.662 -62.312 -10.905  1.00 46.23           C
ATOM   1013  O   GLN A  13      48.785 -62.516  -9.698  1.00 46.60           O
ATOM   1014  CB  GLN A  13      50.779 -61.932 -12.165  1.00 47.26           C
ATOM   1015  N   ALA A  14      47.797 -62.971 -11.667  1.00 44.96           N
ATOM   1016  CA  ALA A  14      46.928 -63.995 -11.107  1.00 45.84           C
ATOM   1017  C   ALA A  14      47.742 -64.961 -10.248  1.00 45.38           C
ATOM   1018  O   ALA A  14      48.932 -65.167 -10.489  1.00 46.92           O
ATOM   1019  CB  ALA A  14      46.223 -64.753 -12.228  1.00 44.88           C
ATOM   1020  N   GLY A  15      47.098 -65.543  -9.243  1.00 43.69           N
ATOM   1021  CA  GLY A  15      47.780 -66.487  -8.379  1.00 42.66           C
ATOM   1022  C   GLY A  15      48.492 -65.885  -7.181  1.00 40.68           C
ATOM   1023  O   GLY A  15      48.658 -66.553  -6.161  1.00 41.87           O
ATOM   1024  N   GLU A  16      48.914 -64.631  -7.288  1.00 39.63           N
ATOM   1025  CA  GLU A  16      49.614 -63.988  -6.183  1.00 38.53           C
ATOM   1026  C   GLU A  16      48.671 -63.555  -5.063  1.00 37.01           C
ATOM   1027  O   GLU A  16      47.448 -63.667  -5.184  1.00 35.66           O
ATOM   1028  CB  GLU A  16      50.395 -62.779  -6.684  1.00 42.09           C
ATOM   1029  CG  GLU A  16      51.393 -63.101  -7.781  1.00 47.00           C
ATOM   1030  CD  GLU A  16      52.203 -61.892  -8.181  1.00 49.85           C
ATOM   1031  OE1 GLU A  16      53.029 -61.440  -7.360  1.00 52.80           O
ATOM   1032  OE2 GLU A  16      52.008 -61.388  -9.308  1.00 52.52           O
ATOM   1033  N   SER A  17      49.259 -63.060  -3.978  1.00 34.34           N
ATOM   1034  CA  SER A  17      48.507 -62.603  -2.817  1.00 34.69           C
ATOM   1035  C   SER A  17      48.811 -61.145  -2.491  1.00 34.25           C
ATOM   1036  O   SER A  17      49.881 -60.628  -2.815  1.00 34.01           O
ATOM   1037  CB  SER A  17      48.843 -63.461  -1.594  1.00 33.50           C
ATOM   1038  OG  SER A  17      48.338 -64.774  -1.736  1.00 34.73           O
ATOM   1039  N   LEU A  18      47.851 -60.488  -1.852  1.00 31.99           N
ATOM   1040  CA  LEU A  18      47.997 -59.098  -1.450  1.00 30.87           C
ATOM   1041  C   LEU A  18      47.280 -58.922  -0.123  1.00 29.18           C
ATOM   1042  O   LEU A  18      46.320 -59.633   0.166  1.00 28.47           O
ATOM   1043  CB  LEU A  18      47.357 -58.160  -2.478  1.00 34.84           C
ATOM   1044  CG  LEU A  18      48.133 -57.703  -3.715  1.00 38.45           C
ATOM   1045  CD1 LEU A  18      47.233 -56.852  -4.606  1.00 39.63           C
ATOM   1046  CD2 LEU A  18      49.346 -56.901  -3.277  1.00 39.97           C
ATOM   1047  N   ARG A  19      47.752 -57.993   0.696  1.00 26.83           N
ATOM   1048  CA  ARG A  19      47.080 -57.734   1.962  1.00 27.54           C
ATOM   1049  C   ARG A  19      46.746 -56.251   2.053  1.00 25.69           C
ATOM   1050  O   ARG A  19      47.631 -55.401   1.930  1.00 25.41           O
ATOM   1051  CB  ARG A  19      47.954 -58.130   3.160  1.00 29.79           C
ATOM   1052  CG  ARG A  19      47.196 -58.048   4.484  1.00 33.73           C
ATOM   1053  CD  ARG A  19      47.970 -58.601   5.670  1.00 39.30           C
ATOM   1054  NE  ARG A  19      49.041 -57.710   6.101  1.00 43.80           N
ATOM   1055  CZ  ARG A  19      49.556 -57.707   7.327  1.00 45.40           C
ATOM   1056  NH1 ARG A  19      49.099 -58.549   8.246  1.00 46.58           N
ATOM   1057  NH2 ARG A  19      50.525 -56.858   7.638  1.00 46.55           N
ATOM   1058  N   LEU A  20      45.467 -55.941   2.233  1.00 22.21           N
ATOM   1059  CA  LEU A  20      45.053 -54.555   2.376  1.00 22.23           C
ATOM   1060  C   LEU A  20      44.883 -54.296   3.871  1.00 21.17           C
ATOM   1061  O   LEU A  20      44.613 -55.215   4.645  1.00 19.22           O
ATOM   1062  CB  LEU A  20      43.722 -54.297   1.664  1.00 23.51           C
ATOM   1063  CG  LEU A  20      43.645 -54.577   0.160  1.00 26.16           C
ATOM   1064  CD1 LEU A  20      42.239 -54.231  -0.333  1.00 25.92           C
ATOM   1065  CD2 LEU A  20      44.703 -53.766  -0.579  1.00 25.13           C
ATOM   1066  N   SER A  21      45.061 -53.047   4.273  1.00 20.54           N
ATOM   1067  CA  SER A  21      44.904 -52.690   5.666  1.00 23.49           C
ATOM   1068  C   SER A  21      43.992 -51.485   5.756  1.00 22.60           C
ATOM   1069  O   SER A  21      43.933 -50.651   4.842  1.00 21.42           O
ATOM   1070  CB  SER A  21      46.264 -52.373   6.312  1.00 26.09           C
ATOM   1071  OG  SER A  21      46.844 -51.209   5.756  1.00 30.33           O
ATOM   1072  N   CYS A  22      43.251 -51.423   6.852  1.00 20.15           N
ATOM   1073  CA  CYS A  22      42.353 -50.318   7.108  1.00 20.40           C
ATOM   1074  C   CYS A  22      42.599 -49.847   8.533  1.00 20.28           C
ATOM   1075  O   CYS A  22      42.195 -50.529   9.480  1.00 19.57           O
ATOM   1076  CB  CYS A  22      40.902 -50.765   6.996  1.00 22.69           C
ATOM   1077  SG  CYS A  22      39.729 -49.419   7.347  1.00 22.12           S
ATOM   1078  N   ALA A  23      43.273 -48.707   8.679  1.00 18.89           N
ATOM   1079  CA  ALA A  23      43.543 -48.134  10.001  1.00 20.72           C
ATOM   1080  C   ALA A  23      42.290 -47.359  10.348  1.00 21.25           C
ATOM   1081  O   ALA A  23      41.825 -46.518   9.570  1.00 20.27           O
ATOM   1082  CB  ALA A  23      44.747 -47.199   9.953  1.00 20.63           C
ATOM   1083  N   ALA A  24      41.731 -47.644  11.513  1.00 20.59           N
ATOM   1084  CA  ALA A  24      40.496 -46.990  11.907  1.00 20.50           C
ATOM   1085  C   ALA A  24      40.543 -46.344  13.282  1.00 22.97           C
ATOM   1086  O   ALA A  24      41.171 -46.862  14.198  1.00 22.59           O
ATOM   1087  CB  ALA A  24      39.371 -48.008  11.874  1.00 22.31           C
ATOM   1088  N   SER A  25      39.877 -45.203  13.418  1.00 23.92           N
ATOM   1089  CA  SER A  25      39.790 -44.545  14.716  1.00 24.78           C
ATOM   1090  C   SER A  25      38.311 -44.247  14.948  1.00 23.54           C
ATOM   1091  O   SER A  25      37.572 -43.966  14.001  1.00 25.78           O
ATOM   1092  CB  SER A  25      40.611 -43.245  14.754  1.00 23.79           C
ATOM   1093  OG  SER A  25      40.079 -42.262  13.883  1.00 30.69           O
ATOM   1094  N   GLY A  26      37.873 -44.344  16.197  1.00 22.79           N
ATOM   1095  CA  GLY A  26      36.485 -44.045  16.514  1.00 24.77           C
ATOM   1096  C   GLY A  26      35.461 -45.143  16.277  1.00 23.63           C
ATOM   1097  O   GLY A  26      34.268 -44.907  16.453  1.00 27.42           O
ATOM   1098  N   VAL A  27      35.896 -46.335  15.881  1.00 22.73           N
ATOM   1099  CA  VAL A  27      34.954 -47.429  15.642  1.00 22.96           C
ATOM   1100  C   VAL A  27      34.824 -48.234  16.934  1.00 24.38           C
ATOM   1101  O   VAL A  27      35.246 -49.387  17.023  1.00 26.02           O
ATOM   1102  CB  VAL A  27      35.432 -48.336  14.482  1.00 22.79           C
ATOM   1103  CG1 VAL A  27      34.430 -49.466  14.243  1.00 23.54           C
ATOM   1104  CG2 VAL A  27      35.582 -47.498  13.209  1.00 20.96           C
ATOM   1105  N   THR A  28      34.240 -47.594  17.939  1.00 25.40           N
ATOM   1106  CA  THR A  28      34.054 -48.205  19.249  1.00 27.63           C
ATOM   1107  C   THR A  28      32.618 -48.045  19.735  1.00 27.02           C
ATOM   1108  O   THR A  28      32.300 -48.410  20.868  1.00 27.93           O
ATOM   1109  CB  THR A  28      34.978 -47.542  20.286  1.00 29.40           C
ATOM   1110  OG1 THR A  28      34.746 -46.130  20.283  1.00 29.82           O
ATOM   1111  CG2 THR A  28      36.434 -47.803  19.954  1.00 31.30           C
ATOM   1112  N   TYR A  29      31.758 -47.495  18.882  1.00 25.48           N
ATOM   1113  CA  TYR A  29      30.365 -47.276  19.236  1.00 23.62           C
ATOM   1114  C   TYR A  29      29.590 -48.595  19.331  1.00 24.33           C
ATOM   1115  O   TYR A  29      30.035 -49.636  18.832  1.00 23.58           O
ATOM   1116  CB  TYR A  29      29.714 -46.315  18.225  1.00 23.82           C
ATOM   1117  CG  TYR A  29      29.867 -46.734  16.776  1.00 23.23           C
ATOM   1118  CD1 TYR A  29      29.005 -47.672  16.204  1.00 21.87           C
ATOM   1119  CD2 TYR A  29      30.909 -46.228  15.990  1.00 23.98           C
ATOM   1120  CE1 TYR A  29      29.175 -48.102  14.883  1.00 19.50           C
ATOM   1121  CE2 TYR A  29      31.093 -46.656  14.664  1.00 23.86           C
ATOM   1122  CZ  TYR A  29      30.224 -47.593  14.122  1.00 20.78           C
ATOM   1123  OH  TYR A  29      30.421 -48.041  12.831  1.00 21.95           O
ATOM   1124  N   LYS A  30      28.427 -48.547  19.972  1.00 24.76           N
ATOM   1125  CA  LYS A  30      27.605 -49.743  20.164  1.00 24.19           C
ATOM   1126  C   LYS A  30      27.229 -50.488  18.885  1.00 22.69           C
ATOM   1127  O   LYS A  30      26.810 -49.880  17.904  1.00 22.60           O
ATOM   1128  CB  LYS A  30      26.322 -49.379  20.922  1.00 25.13           C
ATOM   1129  N   ASN A  31      27.383 -51.813  18.920  1.00 22.08           N
ATOM   1130  CA  ASN A  31      27.049 -52.701  17.800  1.00 22.13           C
ATOM   1131  C   ASN A  31      27.675 -52.371  16.447  1.00 21.85           C
ATOM   1132  O   ASN A  31      27.011 -52.469  15.410  1.00 20.86           O
ATOM   1133  CB  ASN A  31      25.521 -52.797  17.633  1.00 23.85           C
ATOM   1134  CG  ASN A  31      24.874 -53.712  18.673  1.00 28.09           C
ATOM   1135  OD1 ASN A  31      25.448 -54.736  19.054  1.00 27.14           O
ATOM   1136  ND2 ASN A  31      23.671 -53.357  19.118  1.00 25.37           N
ATOM   1137  N   TYR A  32      28.949 -51.995  16.444  1.00 19.42           N
ATOM   1138  CA  TYR A  32      29.608 -51.672  15.183  1.00 19.98           C
ATOM   1139  C   TYR A  32      29.928 -52.929  14.379  1.00 19.16           C
ATOM   1140  O   TYR A  32      29.983 -54.033  14.913  1.00 18.90           O
ATOM   1141  CB  TYR A  32      30.919 -50.910  15.440  1.00 19.20           C
ATOM   1142  CG  TYR A  32      32.059 -51.766  15.979  1.00 19.48           C
ATOM   1143  CD1 TYR A  32      32.795 -52.606  15.136  1.00 21.79           C
ATOM   1144  CD2 TYR A  32      32.392 -51.745  17.334  1.00 21.38           C
ATOM   1145  CE1 TYR A  32      33.834 -53.404  15.629  1.00 22.22           C
ATOM   1146  CE2 TYR A  32      33.426 -52.533  17.839  1.00 21.97           C
ATOM   1147  CZ  TYR A  32      34.141 -53.360  16.986  1.00 25.21           C
ATOM   1148  OH  TYR A  32      35.148 -54.149  17.491  1.00 25.73           O
ATOM   1149  N   CYS A  33      30.095 -52.743  13.076  1.00 18.30           N
ATOM   1150  CA  CYS A  33      30.524 -53.800  12.178  1.00 18.81           C
ATOM   1151  C   CYS A  33      31.459 -53.057  11.234  1.00 18.25           C
ATOM   1152  O   CYS A  33      31.242 -51.880  10.911  1.00 17.72           O
ATOM   1153  CB  CYS A  33      29.353 -54.466  11.419  1.00 19.86           C
ATOM   1154  SG  CYS A  33      28.026 -53.383  10.833  1.00 22.48           S
ATOM   1155  N   ILE A  34      32.524 -53.723  10.826  1.00 16.58           N
ATOM   1156  CA  ILE A  34      33.485 -53.092   9.949  1.00 17.92           C
ATOM   1157  C   ILE A  34      33.951 -54.145   8.958  1.00 17.60           C
ATOM   1158  O   ILE A  34      34.070 -55.335   9.285  1.00 17.04           O
ATOM   1159  CB  ILE A  34      34.655 -52.485  10.786  1.00 18.83           C
ATOM   1160  CG1 ILE A  34      35.668 -51.780   9.878  1.00 19.81           C
ATOM   1161  CG2 ILE A  34      35.312 -53.571  11.634  1.00 18.57           C
ATOM   1162  CD1 ILE A  34      36.706 -50.965  10.677  1.00 21.93           C
ATOM   1163  N   GLY A  35      34.183 -53.715   7.729  1.00 17.48           N
ATOM   1164  CA  GLY A  35      34.588 -54.670   6.723  1.00 18.57           C
ATOM   1165  C   GLY A  35      34.994 -54.042   5.415  1.00 19.43           C
ATOM   1166  O   GLY A  35      35.401 -52.871   5.355  1.00 18.47           O
ATOM   1167  N   TRP A  36      34.854 -54.833   4.362  1.00 18.49           N
ATOM   1168  CA  TRP A  36      35.260 -54.415   3.035  1.00 19.95           C
ATOM   1169  C   TRP A  36      34.181 -54.575   1.977  1.00 18.45           C
ATOM   1170  O   TRP A  36      33.424 -55.541   1.992  1.00 18.39           O
ATOM   1171  CB  TRP A  36      36.479 -55.236   2.600  1.00 19.78           C
ATOM   1172  CG  TRP A  36      37.645 -55.124   3.524  1.00 21.66           C
ATOM   1173  CD1 TRP A  36      37.858 -55.828   4.680  1.00 22.55           C
ATOM   1174  CD2 TRP A  36      38.738 -54.219   3.397  1.00 21.38           C
ATOM   1175  NE1 TRP A  36      39.022 -55.410   5.280  1.00 21.06           N
ATOM   1176  CE2 TRP A  36      39.582 -54.422   4.514  1.00 22.05           C
ATOM   1177  CE3 TRP A  36      39.091 -53.252   2.447  1.00 20.90           C
ATOM   1178  CZ2 TRP A  36      40.757 -53.694   4.705  1.00 22.97           C
ATOM   1179  CZ3 TRP A  36      40.259 -52.528   2.636  1.00 23.53           C
ATOM   1180  CH2 TRP A  36      41.079 -52.755   3.761  1.00 23.85           C
ATOM   1181  N   PHE A  37      34.145 -53.602   1.073  1.00 19.15           N
ATOM   1182  CA  PHE A  37      33.250 -53.581  -0.076  1.00 20.69           C
ATOM   1183  C   PHE A  37      34.200 -53.553  -1.268  1.00 22.46           C
ATOM   1184  O   PHE A  37      35.374 -53.192  -1.132  1.00 20.61           O
ATOM   1185  CB  PHE A  37      32.393 -52.314  -0.126  1.00 21.10           C
ATOM   1186  CG  PHE A  37      31.062 -52.454   0.533  1.00 23.42           C
ATOM   1187  CD1 PHE A  37      30.938 -52.342   1.911  1.00 24.99           C
ATOM   1188  CD2 PHE A  37      29.924 -52.710  -0.226  1.00 24.61           C
ATOM   1189  CE1 PHE A  37      29.689 -52.485   2.529  1.00 25.40           C
ATOM   1190  CE2 PHE A  37      28.681 -52.855   0.377  1.00 25.29           C
ATOM   1191  CZ  PHE A  37      28.568 -52.740   1.766  1.00 23.68           C
ATOM   1192  N   ARG A  38      33.678 -53.911  -2.430  1.00 22.20           N
ATOM   1193  CA  ARG A  38      34.466 -53.939  -3.648  1.00 26.00           C
ATOM   1194  C   ARG A  38      33.612 -53.418  -4.804  1.00 26.17           C
ATOM   1195  O   ARG A  38      32.404 -53.668  -4.853  1.00 24.83           O
ATOM   1196  CB  ARG A  38      34.899 -55.388  -3.908  1.00 27.99           C
ATOM   1197  CG  ARG A  38      35.510 -55.667  -5.247  1.00 34.71           C
ATOM   1198  CD  ARG A  38      36.113 -57.069  -5.299  1.00 35.00           C
ATOM   1199  NE  ARG A  38      35.147 -58.159  -5.442  1.00 35.91           N
ATOM   1200  CZ  ARG A  38      35.503 -59.428  -5.638  1.00 36.20           C
ATOM   1201  NH1 ARG A  38      36.789 -59.749  -5.705  1.00 33.90           N
ATOM   1202  NH2 ARG A  38      34.584 -60.374  -5.785  1.00 35.12           N
ATOM   1203  N   GLN A  39      34.224 -52.659  -5.706  1.00 26.31           N
ATOM   1204  CA  GLN A  39      33.506 -52.175  -6.879  1.00 26.74           C
ATOM   1205  C   GLN A  39      34.365 -52.338  -8.130  1.00 26.60           C
ATOM   1206  O   GLN A  39      35.311 -51.586  -8.353  1.00 26.55           O
ATOM   1207  CB  GLN A  39      33.083 -50.714  -6.740  1.00 28.56           C
ATOM   1208  CG  GLN A  39      32.312 -50.234  -7.968  1.00 34.52           C
ATOM   1209  CD  GLN A  39      31.607 -48.910  -7.763  1.00 37.12           C
ATOM   1210  OE1 GLN A  39      32.213 -47.923  -7.348  1.00 41.77           O
ATOM   1211  NE2 GLN A  39      30.317 -48.878  -8.071  1.00 38.85           N
ATOM   1212  N   ALA A  40      34.031 -53.341  -8.928  1.00 24.57           N
ATOM   1213  CA  ALA A  40      34.750 -53.615 -10.167  1.00 26.85           C
ATOM   1214  C   ALA A  40      34.206 -52.717 -11.270  1.00 27.63           C
ATOM   1215  O   ALA A  40      33.062 -52.252 -11.205  1.00 24.85           O
ATOM   1216  CB  ALA A  40      34.573 -55.070 -10.559  1.00 28.20           C
ATOM   1217  N   PRO A  41      35.022 -52.456 -12.299  1.00 28.64           N
ATOM   1218  CA  PRO A  41      34.568 -51.606 -13.400  1.00 27.92           C
ATOM   1219  C   PRO A  41      33.258 -52.148 -13.962  1.00 26.20           C
ATOM   1220  O   PRO A  41      33.102 -53.357 -14.130  1.00 25.76           O
ATOM   1221  CB  PRO A  41      35.709 -51.713 -14.413  1.00 29.89           C
ATOM   1222  CG  PRO A  41      36.915 -51.955 -13.549  1.00 31.13           C
ATOM   1223  CD  PRO A  41      36.398 -52.934 -12.524  1.00 29.94           C
ATOM   1224  N   GLY A  42      32.315 -51.251 -14.224  1.00 26.54           N
ATOM   1225  CA  GLY A  42      31.040 -51.652 -14.791  1.00 27.86           C
ATOM   1226  C   GLY A  42      30.055 -52.360 -13.872  1.00 29.70           C
ATOM   1227  O   GLY A  42      28.952 -52.716 -14.304  1.00 29.02           O
ATOM   1228  N   LYS A  43      30.435 -52.563 -12.614  1.00 28.15           N
ATOM   1229  CA  LYS A  43      29.563 -53.243 -11.661  1.00 29.48           C
ATOM   1230  C   LYS A  43      29.214 -52.368 -10.465  1.00 29.22           C
ATOM   1231  O   LYS A  43      29.789 -51.301 -10.269  1.00 28.20           O
ATOM   1232  CB  LYS A  43      30.228 -54.525 -11.152  1.00 30.56           C
ATOM   1233  CG  LYS A  43      30.551 -55.545 -12.233  1.00 36.12           C
ATOM   1234  CD  LYS A  43      31.170 -56.785 -11.611  1.00 38.88           C
ATOM   1235  CE  LYS A  43      31.660 -57.763 -12.660  1.00 41.11           C
ATOM   1236  NZ  LYS A  43      32.255 -58.971 -12.015  1.00 45.41           N
ATOM   1237  N   ASP A  44      28.259 -52.831  -9.665  1.00 31.35           N
ATOM   1238  CA  ASP A  44      27.855 -52.096  -8.480  1.00 33.78           C
ATOM   1239  C   ASP A  44      28.788 -52.436  -7.321  1.00 32.62           C
ATOM   1240  O   ASP A  44      29.431 -53.489  -7.311  1.00 32.44           O
ATOM   1241  CB  ASP A  44      26.417 -52.455  -8.091  1.00 36.23           C
ATOM   1242  CG  ASP A  44      25.417 -52.095  -9.170  1.00 40.86           C
ATOM   1243  OD1 ASP A  44      25.374 -50.913  -9.579  1.00 43.56           O
ATOM   1244  OD2 ASP A  44      24.674 -52.995  -9.607  1.00 43.36           O
ATOM   1245  N   ARG A  45      28.863 -51.533  -6.353  1.00 32.65           N
ATOM   1246  CA  ARG A  45      29.692 -51.745  -5.178  1.00 33.18           C
ATOM   1247  C   ARG A  45      29.028 -52.876  -4.397  1.00 32.09           C
ATOM   1248  O   ARG A  45      27.830 -52.815  -4.115  1.00 30.63           O
ATOM   1249  CB  ARG A  45      29.732 -50.466  -4.342  1.00 36.81           C
ATOM   1250  CG  ARG A  45      30.710 -50.506  -3.193  1.00 40.84           C
ATOM   1251  CD  ARG A  45      30.795 -49.157  -2.512  1.00 44.85           C
ATOM   1252  NE  ARG A  45      31.142 -48.098  -3.455  1.00 46.45           N
ATOM   1253  CZ  ARG A  45      31.381 -46.837  -3.108  1.00 48.02           C
ATOM   1254  NH1 ARG A  45      31.311 -46.477  -1.834  1.00 47.87           N
ATOM   1255  NH2 ARG A  45      31.690 -45.937  -4.033  1.00 49.06           N
ATOM   1256  N   GLU A  46      29.790 -53.914  -4.066  1.00 29.82           N
ATOM   1257  CA  GLU A  46      29.233 -55.050  -3.334  1.00 28.12           C
ATOM   1258  C   GLU A  46      30.019 -55.375  -2.068  1.00 27.91           C
ATOM   1259  O   GLU A  46      31.230 -55.152  -2.005  1.00 25.43           O
ATOM   1260  CB  GLU A  46      29.202 -56.288  -4.233  1.00 28.89           C
ATOM   1261  N   GLY A  47      29.321 -55.912  -1.069  1.00 25.75           N
ATOM   1262  CA  GLY A  47      29.972 -56.278   0.177  1.00 24.54           C
ATOM   1263  C   GLY A  47      30.821 -57.526   0.017  1.00 25.38           C
ATOM   1264  O   GLY A  47      30.455 -58.454  -0.718  1.00 24.02           O
ATOM   1265  N   VAL A  48      31.954 -57.565   0.710  1.00 22.77           N
ATOM   1266  CA  VAL A  48      32.851 -58.711   0.624  1.00 21.83           C
ATOM   1267  C   VAL A  48      32.857 -59.533   1.901  1.00 22.17           C
ATOM   1268  O   VAL A  48      32.394 -60.674   1.916  1.00 22.27           O
ATOM   1269  CB  VAL A  48      34.293 -58.267   0.307  1.00 21.96           C
ATOM   1270  CG1 VAL A  48      35.213 -59.488   0.250  1.00 26.40           C
ATOM   1271  CG2 VAL A  48      34.326 -57.515  -1.021  1.00 24.10           C
ATOM   1272  N   VAL A  49      33.380 -58.952   2.977  1.00 21.59           N
ATOM   1273  CA  VAL A  49      33.433 -59.650   4.252  1.00 19.81           C
ATOM   1274  C   VAL A  49      33.487 -58.628   5.388  1.00 20.16           C
ATOM   1275  O   VAL A  49      34.104 -57.568   5.254  1.00 16.66           O
ATOM   1276  CB  VAL A  49      34.660 -60.603   4.306  1.00 21.36           C
ATOM   1277  CG1 VAL A  49      35.942 -59.808   4.199  1.00 21.57           C
ATOM   1278  CG2 VAL A  49      34.629 -61.433   5.586  1.00 23.87           C
ATOM   1279  N   PHE A  50      32.819 -58.951   6.493  1.00 19.89           N
ATOM   1280  CA  PHE A  50      32.740 -58.070   7.660  1.00 20.27           C
ATOM   1281  C   PHE A  50      32.913 -58.823   8.975  1.00 21.48           C
ATOM   1282  O   PHE A  50      32.679 -60.034   9.049  1.00 21.51           O
ATOM   1283  CB  PHE A  50      31.364 -57.381   7.722  1.00 19.72           C
ATOM   1284  CG  PHE A  50      31.244 -56.166   6.852  1.00 21.08           C
ATOM   1285  CD1 PHE A  50      31.246 -56.278   5.462  1.00 20.47           C
ATOM   1286  CD2 PHE A  50      31.177 -54.901   7.422  1.00 19.15           C
ATOM   1287  CE1 PHE A  50      31.194 -55.139   4.659  1.00 19.49           C
ATOM   1288  CE2 PHE A  50      31.124 -53.759   6.623  1.00 20.55           C
ATOM   1289  CZ  PHE A  50      31.135 -53.883   5.238  1.00 21.06           C
ATOM   1290  N   ILE A  51      33.312 -58.084  10.008  1.00 20.27           N
ATOM   1291  CA  ILE A  51      33.451 -58.627  11.353  1.00 21.74           C
ATOM   1292  C   ILE A  51      32.635 -57.704  12.272  1.00 22.68           C
ATOM   1293  O   ILE A  51      32.586 -56.493  12.055  1.00 20.04           O
ATOM   1294  CB  ILE A  51      34.938 -58.696  11.801  1.00 22.94           C
ATOM   1295  CG1 ILE A  51      35.037 -59.450  13.128  1.00 23.24           C
ATOM   1296  CG2 ILE A  51      35.536 -57.296  11.938  1.00 25.35           C
ATOM   1297  CD1 ILE A  51      36.460 -59.897  13.464  1.00 24.87           C
ATOM   1298  N   ASN A  52      31.960 -58.270  13.272  1.00 22.05           N
ATOM   1299  CA  ASN A  52      31.162 -57.442  14.167  1.00 20.36           C
ATOM   1300  C   ASN A  52      31.812 -57.269  15.544  1.00 21.89           C
ATOM   1301  O   ASN A  52      32.861 -57.858  15.819  1.00 19.74           O
ATOM   1302  CB  ASN A  52      29.744 -58.017  14.316  1.00 21.89           C
ATOM   1303  CG  ASN A  52      29.727 -59.381  14.976  1.00 22.10           C
ATOM   1304  OD1 ASN A  52      30.574 -59.688  15.812  1.00 24.09           O
ATOM   1305  ND2 ASN A  52      28.746 -60.200  14.617  1.00 21.96           N
ATOM   1306  N   SER A  53      31.175 -56.473  16.403  1.00 21.32           N
ATOM   1307  CA  SER A  53      31.711 -56.203  17.736  1.00 25.31           C
ATOM   1308  C   SER A  53      31.841 -57.421  18.649  1.00 27.16           C
ATOM   1309  O   SER A  53      32.471 -57.335  19.702  1.00 27.87           O
ATOM   1310  CB  SER A  53      30.897 -55.107  18.437  1.00 22.30           C
ATOM   1311  OG  SER A  53      29.517 -55.405  18.477  1.00 23.99           O
ATOM   1312  N   ASP A  54      31.249 -58.547  18.255  1.00 26.54           N
ATOM   1313  CA  ASP A  54      31.355 -59.769  19.049  1.00 29.22           C
ATOM   1314  C   ASP A  54      32.382 -60.728  18.457  1.00 29.54           C
ATOM   1315  O   ASP A  54      32.564 -61.836  18.958  1.00 30.93           O
ATOM   1316  CB  ASP A  54      30.001 -60.479  19.157  1.00 31.16           C
ATOM   1317  CG  ASP A  54      29.053 -59.780  20.109  1.00 31.06           C
ATOM   1318  OD1 ASP A  54      29.494 -59.403  21.216  1.00 34.60           O
ATOM   1319  OD2 ASP A  54      27.868 -59.612  19.761  1.00 32.08           O
ATOM   1320  N   GLY A  55      33.047 -60.299  17.388  1.00 27.82           N
ATOM   1321  CA  GLY A  55      34.051 -61.135  16.751  1.00 25.88           C
ATOM   1322  C   GLY A  55      33.509 -62.058  15.670  1.00 25.41           C
ATOM   1323  O   GLY A  55      34.251 -62.867  15.107  1.00 25.79           O
ATOM   1324  N   GLY A  56      32.218 -61.951  15.377  1.00 25.38           N
ATOM   1325  CA  GLY A  56      31.640 -62.800  14.346  1.00 25.28           C
ATOM   1326  C   GLY A  56      31.984 -62.291  12.955  1.00 24.86           C
ATOM   1327  O   GLY A  56      31.945 -61.090  12.711  1.00 24.53           O
ATOM   1328  N   ILE A  57      32.312 -63.205  12.045  1.00 25.57           N
ATOM   1329  CA  ILE A  57      32.670 -62.859  10.667  1.00 24.74           C
ATOM   1330  C   ILE A  57      31.610 -63.379   9.705  1.00 27.03           C
ATOM   1331  O   ILE A  57      31.180 -64.530   9.811  1.00 28.96           O
ATOM   1332  CB  ILE A  57      34.025 -63.475  10.271  1.00 24.66           C
ATOM   1333  CG1 ILE A  57      35.144 -62.837  11.093  1.00 24.32           C
ATOM   1334  CG2 ILE A  57      34.286 -63.269   8.766  1.00 23.40           C
ATOM   1335  CD1 ILE A  57      36.465 -63.601  11.038  1.00 28.05           C
ATOM   1336  N   THR A  58      31.196 -62.530   8.769  1.00 26.34           N
ATOM   1337  CA  THR A  58      30.175 -62.893   7.788  1.00 27.41           C
ATOM   1338  C   THR A  58      30.646 -62.535   6.388  1.00 28.25           C
ATOM   1339  O   THR A  58      31.142 -61.427   6.157  1.00 25.14           O
ATOM   1340  CB  THR A  58      28.841 -62.133   8.031  1.00 29.70           C
ATOM   1341  OG1 THR A  58      28.355 -62.402   9.350  1.00 30.60           O
ATOM   1342  CG2 THR A  58      27.786 -62.569   7.023  1.00 29.24           C
ATOM   1343  N   TYR A  59      30.482 -63.471   5.456  1.00 27.04           N
ATOM   1344  CA  TYR A  59      30.866 -63.244   4.063  1.00 28.23           C
ATOM   1345  C   TYR A  59      29.653 -62.862   3.222  1.00 29.68           C
ATOM   1346  O   TYR A  59      28.576 -63.439   3.378  1.00 30.14           O
ATOM   1347  CB  TYR A  59      31.493 -64.503   3.462  1.00 30.33           C
ATOM   1348  CG  TYR A  59      32.924 -64.748   3.870  1.00 30.89           C
ATOM   1349  CD1 TYR A  59      33.233 -65.419   5.052  1.00 31.87           C
ATOM   1350  CD2 TYR A  59      33.974 -64.303   3.068  1.00 32.10           C
ATOM   1351  CE1 TYR A  59      34.558 -65.644   5.426  1.00 33.14           C
ATOM   1352  CE2 TYR A  59      35.296 -64.518   3.429  1.00 32.80           C
ATOM   1353  CZ  TYR A  59      35.584 -65.188   4.607  1.00 33.55           C
ATOM   1354  OH  TYR A  59      36.896 -65.391   4.964  1.00 33.94           O
ATOM   1355  N   TYR A  60      29.834 -61.910   2.312  1.00 29.65           N
ATOM   1356  CA  TYR A  60      28.740 -61.478   1.456  1.00 31.21           C
ATOM   1357  C   TYR A  60      28.997 -61.783  -0.014  1.00 33.31           C
ATOM   1358  O   TYR A  60      28.081 -61.730  -0.835  1.00 34.34           O
ATOM   1359  CB  TYR A  60      28.470 -59.984   1.668  1.00 30.19           C
ATOM   1360  CG  TYR A  60      28.045 -59.679   3.087  1.00 28.04           C
ATOM   1361  CD1 TYR A  60      28.968 -59.245   4.039  1.00 28.97           C
ATOM   1362  CD2 TYR A  60      26.725 -59.880   3.492  1.00 27.28           C
ATOM   1363  CE1 TYR A  60      28.584 -59.017   5.368  1.00 27.77           C
ATOM   1364  CE2 TYR A  60      26.334 -59.662   4.810  1.00 27.71           C
ATOM   1365  CZ  TYR A  60      27.266 -59.231   5.743  1.00 27.69           C
ATOM   1366  OH  TYR A  60      26.874 -59.019   7.045  1.00 29.20           O
ATOM   1367  N   ALA A  61      30.245 -62.101  -0.340  1.00 35.09           N
ATOM   1368  CA  ALA A  61      30.626 -62.452  -1.703  1.00 39.09           C
ATOM   1369  C   ALA A  61      31.074 -63.913  -1.667  1.00 40.81           C
ATOM   1370  O   ALA A  61      32.173 -64.229  -1.215  1.00 41.62           O
ATOM   1371  CB  ALA A  61      31.755 -61.556  -2.189  1.00 38.43           C
ATOM   1372  N   ASP A  62      30.206 -64.800  -2.138  1.00 44.64           N
ATOM   1373  CA  ASP A  62      30.479 -66.235  -2.138  1.00 47.17           C
ATOM   1374  C   ASP A  62      31.724 -66.652  -2.912  1.00 46.40           C
ATOM   1375  O   ASP A  62      32.366 -67.647  -2.571  1.00 46.30           O
ATOM   1376  CB  ASP A  62      29.262 -66.991  -2.679  1.00 51.09           C
ATOM   1377  CG  ASP A  62      29.383 -68.491  -2.501  1.00 54.64           C
ATOM   1378  OD1 ASP A  62      30.301 -69.094  -3.099  1.00 56.72           O
ATOM   1379  OD2 ASP A  62      28.558 -69.068  -1.759  1.00 56.76           O
ATOM   1380  N   SER A  63      32.075 -65.895  -3.946  1.00 45.91           N
ATOM   1381  CA  SER A  63      33.245 -66.229  -4.751  1.00 46.65           C
ATOM   1382  C   SER A  63      34.583 -65.977  -4.051  1.00 46.82           C
ATOM   1383  O   SER A  63      35.622 -66.444  -4.518  1.00 47.29           O
ATOM   1384  CB  SER A  63      33.209 -65.461  -6.073  1.00 47.65           C
ATOM   1385  OG  SER A  63      33.213 -64.064  -5.855  1.00 50.62           O
ATOM   1386  N   VAL A  64      34.569 -65.250  -2.936  1.00 45.09           N
ATOM   1387  CA  VAL A  64      35.811 -64.966  -2.225  1.00 43.88           C
ATOM   1388  C   VAL A  64      36.023 -65.868  -1.016  1.00 43.68           C
ATOM   1389  O   VAL A  64      37.085 -65.840  -0.393  1.00 43.95           O
ATOM   1390  CB  VAL A  64      35.876 -63.491  -1.756  1.00 43.00           C
ATOM   1391  CG1 VAL A  64      35.646 -62.560  -2.943  1.00 41.10           C
ATOM   1392  CG2 VAL A  64      34.861 -63.244  -0.658  1.00 41.35           C
ATOM   1393  N   LYS A  65      35.012 -66.661  -0.679  1.00 42.90           N
ATOM   1394  CA  LYS A  65      35.122 -67.566   0.455  1.00 42.01           C
ATOM   1395  C   LYS A  65      36.267 -68.535   0.187  1.00 42.90           C
ATOM   1396  O   LYS A  65      36.404 -69.055  -0.921  1.00 42.84           O
ATOM   1397  CB  LYS A  65      33.815 -68.339   0.648  1.00 43.29           C
ATOM   1398  N   GLY A  66      37.097 -68.769   1.198  1.00 42.74           N
ATOM   1399  CA  GLY A  66      38.220 -69.672   1.024  1.00 41.02           C
ATOM   1400  C   GLY A  66      39.457 -69.002   0.446  1.00 40.63           C
ATOM   1401  O   GLY A  66      40.553 -69.551   0.540  1.00 42.58           O
ATOM   1402  N   ARG A  67      39.292 -67.828  -0.158  1.00 37.80           N
ATOM   1403  CA  ARG A  67      40.424 -67.101  -0.735  1.00 35.20           C
ATOM   1404  C   ARG A  67      40.754 -65.826   0.050  1.00 34.08           C
ATOM   1405  O   ARG A  67      41.925 -65.468   0.201  1.00 32.45           O
ATOM   1406  CB  ARG A  67      40.141 -66.713  -2.191  1.00 35.51           C
ATOM   1407  CG  ARG A  67      40.077 -67.871  -3.174  1.00 36.62           C
ATOM   1408  CD  ARG A  67      40.093 -67.345  -4.600  1.00 35.09           C
ATOM   1409  NE  ARG A  67      38.993 -66.419  -4.852  1.00 34.09           N
ATOM   1410  CZ  ARG A  67      39.137 -65.213  -5.391  1.00 33.29           C
ATOM   1411  NH1 ARG A  67      38.074 -64.442  -5.583  1.00 34.89           N
ATOM   1412  NH2 ARG A  67      40.341 -64.769  -5.729  1.00 31.79           N
ATOM   1413  N   PHE A  68      39.717 -65.143   0.533  1.00 31.51           N
ATOM   1414  CA  PHE A  68      39.884 -63.902   1.295  1.00 30.33           C
ATOM   1415  C   PHE A  68      39.618 -64.121   2.773  1.00 29.13           C
ATOM   1416  O   PHE A  68      38.655 -64.790   3.147  1.00 31.21           O
ATOM   1417  CB  PHE A  68      38.927 -62.813   0.799  1.00 28.77           C
ATOM   1418  CG  PHE A  68      39.242 -62.282  -0.571  1.00 30.25           C
ATOM   1419  CD1 PHE A  68      38.592 -61.145  -1.043  1.00 30.72           C
ATOM   1420  CD2 PHE A  68      40.152 -62.928  -1.405  1.00 30.64           C
ATOM   1421  CE1 PHE A  68      38.839 -60.657  -2.327  1.00 32.50           C
ATOM   1422  CE2 PHE A  68      40.405 -62.451  -2.687  1.00 31.26           C
ATOM   1423  CZ  PHE A  68      39.745 -61.312  -3.150  1.00 32.08           C
ATOM   1424  N   THR A  69      40.464 -63.528   3.607  1.00 28.63           N
ATOM   1425  CA  THR A  69      40.349 -63.643   5.057  1.00 28.87           C
ATOM   1426  C   THR A  69      40.405 -62.255   5.697  1.00 26.70           C
ATOM   1427  O   THR A  69      41.130 -61.381   5.231  1.00 25.00           O
ATOM   1428  CB  THR A  69      41.506 -64.501   5.632  1.00 30.18           C
ATOM   1429  OG1 THR A  69      41.285 -65.881   5.309  1.00 37.10           O
ATOM   1430  CG2 THR A  69      41.593 -64.350   7.140  1.00 35.30           C
ATOM   1431  N   ILE A  70      39.630 -62.051   6.755  1.00 25.68           N
ATOM   1432  CA  ILE A  70      39.642 -60.769   7.433  1.00 25.86           C
ATOM   1433  C   ILE A  70      40.170 -60.993   8.840  1.00 27.55           C
ATOM   1434  O   ILE A  70      39.922 -62.039   9.453  1.00 26.92           O
ATOM   1435  CB  ILE A  70      38.218 -60.128   7.495  1.00 25.47           C
ATOM   1436  CG1 ILE A  70      38.320 -58.667   7.952  1.00 22.50           C
ATOM   1437  CG2 ILE A  70      37.321 -60.899   8.462  1.00 23.79           C
ATOM   1438  CD1 ILE A  70      36.999 -57.904   7.908  1.00 20.97           C
ATOM   1439  N   SER A  71      40.929 -60.028   9.340  1.00 28.51           N
ATOM   1440  CA  SER A  71      41.464 -60.129  10.692  1.00 31.08           C
ATOM   1441  C   SER A  71      41.576 -58.734  11.279  1.00 32.43           C
ATOM   1442  O   SER A  71      41.727 -57.752  10.553  1.00 30.07           O
ATOM   1443  CB  SER A  71      42.830 -60.832  10.697  1.00 30.60           C
ATOM   1444  OG  SER A  71      43.782 -60.134   9.922  1.00 32.42           O
ATOM   1445  N   GLN A  72      41.483 -58.660  12.601  1.00 34.77           N
ATOM   1446  CA  GLN A  72      41.546 -57.396  13.314  1.00 37.51           C
ATOM   1447  C   GLN A  72      42.697 -57.430  14.315  1.00 39.13           C
ATOM   1448  O   GLN A  72      42.845 -58.392  15.069  1.00 39.91           O
ATOM   1449  CB  GLN A  72      40.209 -57.168  14.026  1.00 40.37           C
ATOM   1450  CG  GLN A  72      40.128 -55.937  14.909  1.00 47.41           C
ATOM   1451  CD  GLN A  72      38.765 -55.798  15.574  1.00 50.86           C
ATOM   1452  OE1 GLN A  72      38.590 -55.008  16.504  1.00 53.25           O
ATOM   1453  NE2 GLN A  72      37.792 -56.564  15.094  1.00 51.56           N
ATOM   1454  N   ASP A  73      43.521 -56.389  14.305  1.00 38.79           N
ATOM   1455  CA  ASP A  73      44.651 -56.298  15.222  1.00 39.79           C
ATOM   1456  C   ASP A  73      44.391 -55.152  16.195  1.00 40.39           C
ATOM   1457  O   ASP A  73      44.696 -53.994  15.904  1.00 38.37           O
ATOM   1458  CB  ASP A  73      45.944 -56.056  14.436  1.00 41.86           C
ATOM   1459  CG  ASP A  73      47.178 -56.015  15.324  1.00 42.20           C
ATOM   1460  OD1 ASP A  73      48.293 -56.127  14.776  1.00 44.84           O
ATOM   1461  OD2 ASP A  73      47.044 -55.865  16.559  1.00 42.99           O
ATOM   1462  N   ASN A  74      43.815 -55.489  17.346  1.00 40.45           N
ATOM   1463  CA  ASN A  74      43.483 -54.507  18.377  1.00 42.23           C
ATOM   1464  C   ASN A  74      44.639 -53.592  18.748  1.00 40.23           C
ATOM   1465  O   ASN A  74      44.477 -52.377  18.821  1.00 39.53           O
ATOM   1466  CB  ASN A  74      42.983 -55.207  19.646  1.00 45.16           C
ATOM   1467  CG  ASN A  74      41.702 -55.979  19.420  1.00 48.73           C
ATOM   1468  OD1 ASN A  74      40.771 -55.484  18.783  1.00 50.71           O
ATOM   1469  ND2 ASN A  74      41.641 -57.196  19.956  1.00 51.26           N
ATOM   1470  N   ALA A  75      45.804 -54.180  18.990  1.00 39.24           N
ATOM   1471  CA  ALA A  75      46.979 -53.405  19.364  1.00 38.17           C
ATOM   1472  C   ALA A  75      47.286 -52.290  18.365  1.00 37.58           C
ATOM   1473  O   ALA A  75      47.923 -51.298  18.719  1.00 38.64           O
ATOM   1474  CB  ALA A  75      48.186 -54.326  19.502  1.00 37.86           C
ATOM   1475  N   LYS A  76      46.834 -52.437  17.122  1.00 34.83           N
ATOM   1476  CA  LYS A  76      47.109 -51.412  16.113  1.00 32.64           C
ATOM   1477  C   LYS A  76      45.860 -50.787  15.504  1.00 32.23           C
ATOM   1478  O   LYS A  76      45.954 -50.090  14.490  1.00 32.62           O
ATOM   1479  CB  LYS A  76      47.965 -52.003  14.989  1.00 33.62           C
ATOM   1480  CG  LYS A  76      49.351 -52.463  15.420  1.00 35.56           C
ATOM   1481  N   ASN A  77      44.708 -51.014  16.133  1.00 28.31           N
ATOM   1482  CA  ASN A  77      43.422 -50.522  15.633  1.00 29.57           C
ATOM   1483  C   ASN A  77      43.371 -50.582  14.104  1.00 28.19           C
ATOM   1484  O   ASN A  77      43.030 -49.609  13.431  1.00 27.42           O
ATOM   1485  CB  ASN A  77      43.126 -49.094  16.127  1.00 32.35           C
ATOM   1486  CG  ASN A  77      44.305 -48.163  15.986  1.00 35.32           C
ATOM   1487  OD1 ASN A  77      45.180 -48.110  16.858  1.00 34.58           O
ATOM   1488  ND2 ASN A  77      44.340 -47.415  14.886  1.00 34.37           N
ATOM   1489  N   THR A  78      43.712 -51.752  13.575  1.00 25.12           N
ATOM   1490  CA  THR A  78      43.727 -51.992  12.145  1.00 23.38           C
ATOM   1491  C   THR A  78      42.999 -53.284  11.785  1.00 23.12           C
ATOM   1492  O   THR A  78      43.090 -54.293  12.504  1.00 22.63           O
ATOM   1493  CB  THR A  78      45.181 -52.090  11.629  1.00 24.06           C
ATOM   1494  OG1 THR A  78      45.829 -50.824  11.797  1.00 25.55           O
ATOM   1495  CG2 THR A  78      45.217 -52.490  10.154  1.00 23.68           C
ATOM   1496  N   VAL A  79      42.279 -53.244  10.669  1.00 20.63           N
ATOM   1497  CA  VAL A  79      41.563 -54.403  10.151  1.00 20.89           C
ATOM   1498  C   VAL A  79      42.254 -54.754   8.824  1.00 23.04           C
ATOM   1499  O   VAL A  79      42.592 -53.861   8.047  1.00 21.02           O
ATOM   1500  CB  VAL A  79      40.082 -54.075   9.892  1.00 24.08           C
ATOM   1501  CG1 VAL A  79      39.416 -55.226   9.139  1.00 26.40           C
ATOM   1502  CG2 VAL A  79      39.371 -53.824  11.226  1.00 23.67           C
ATOM   1503  N   TYR A  80      42.472 -56.040   8.573  1.00 21.08           N
ATOM   1504  CA  TYR A  80      43.145 -56.469   7.346  1.00 23.18           C
ATOM   1505  C   TYR A  80      42.271 -57.344   6.464  1.00 22.81           C
ATOM   1506  O   TYR A  80      41.336 -57.998   6.936  1.00 22.90           O
ATOM   1507  CB  TYR A  80      44.407 -57.278   7.671  1.00 25.24           C
ATOM   1508  CG  TYR A  80      45.428 -56.565   8.517  1.00 27.43           C
ATOM   1509  CD1 TYR A  80      46.356 -55.693   7.945  1.00 28.92           C
ATOM   1510  CD2 TYR A  80      45.461 -56.751   9.893  1.00 30.31           C
ATOM   1511  CE1 TYR A  80      47.292 -55.022   8.727  1.00 30.44           C
ATOM   1512  CE2 TYR A  80      46.388 -56.084  10.686  1.00 32.34           C
ATOM   1513  CZ  TYR A  80      47.298 -55.222  10.098  1.00 32.89           C
ATOM   1514  OH  TYR A  80      48.198 -54.552  10.891  1.00 34.33           O
ATOM   1515  N   LEU A  81      42.587 -57.341   5.173  1.00 22.33           N
ATOM   1516  CA  LEU A  81      41.900 -58.180   4.204  1.00 21.97           C
ATOM   1517  C   LEU A  81      43.032 -58.907   3.479  1.00 23.18           C
ATOM   1518  O   LEU A  81      43.774 -58.299   2.708  1.00 22.72           O
ATOM   1519  CB  LEU A  81      41.098 -57.352   3.197  1.00 23.43           C
ATOM   1520  CG  LEU A  81      40.415 -58.210   2.119  1.00 24.46           C
ATOM   1521  CD1 LEU A  81      39.357 -59.114   2.767  1.00 23.44           C
ATOM   1522  CD2 LEU A  81      39.762 -57.305   1.073  1.00 27.46           C
ATOM   1523  N   GLN A  82      43.188 -60.190   3.778  1.00 21.89           N
ATOM   1524  CA  GLN A  82      44.219 -61.007   3.151  1.00 25.79           C
ATOM   1525  C   GLN A  82      43.582 -61.595   1.893  1.00 25.78           C
ATOM   1526  O   GLN A  82      42.597 -62.327   1.975  1.00 26.20           O
ATOM   1527  CB  GLN A  82      44.666 -62.113   4.116  1.00 26.90           C
ATOM   1528  CG  GLN A  82      45.669 -63.109   3.535  1.00 28.46           C
ATOM   1529  CD  GLN A  82      46.959 -62.453   3.087  1.00 30.54           C
ATOM   1530  OE1 GLN A  82      47.405 -62.647   1.953  1.00 34.39           O
ATOM   1531  NE2 GLN A  82      47.569 -61.675   3.971  1.00 24.44           N
ATOM   1532  N   MET A  83      44.133 -61.248   0.733  1.00 27.12           N
ATOM   1533  CA  MET A  83      43.594 -61.717  -0.542  1.00 29.40           C
ATOM   1534  C   MET A  83      44.559 -62.701  -1.197  1.00 29.43           C
ATOM   1535  O   MET A  83      45.635 -62.315  -1.644  1.00 30.27           O
ATOM   1536  CB  MET A  83      43.358 -60.520  -1.465  1.00 30.14           C
ATOM   1537  CG  MET A  83      42.623 -59.369  -0.784  1.00 34.59           C
ATOM   1538  SD  MET A  83      42.408 -57.915  -1.836  1.00 38.62           S
ATOM   1539  CE  MET A  83      44.068 -57.325  -1.960  1.00 38.93           C
ATOM   1540  N   ASN A  84      44.161 -63.967  -1.242  1.00 30.03           N
ATOM   1541  CA  ASN A  84      44.983 -65.031  -1.815  1.00 30.79           C
ATOM   1542  C   ASN A  84      44.414 -65.516  -3.151  1.00 32.44           C
ATOM   1543  O   ASN A  84      43.231 -65.319  -3.439  1.00 30.29           O
ATOM   1544  CB  ASN A  84      45.053 -66.203  -0.830  1.00 28.35           C
ATOM   1545  CG  ASN A  84      45.696 -65.819   0.497  1.00 26.84           C
ATOM   1546  OD1 ASN A  84      45.353 -66.364   1.547  1.00 28.73           O
ATOM   1547  ND2 ASN A  84      46.640 -64.891   0.452  1.00 24.04           N
ATOM   1548  N   SER A  85      45.264 -66.152  -3.955  1.00 33.83           N
ATOM   1549  CA  SER A  85      44.860 -66.681  -5.259  1.00 35.02           C
ATOM   1550  C   SER A  85      44.088 -65.654  -6.068  1.00 34.16           C
ATOM   1551  O   SER A  85      42.997 -65.937  -6.554  1.00 35.45           O
ATOM   1552  CB  SER A  85      43.987 -67.919  -5.075  1.00 35.96           C
ATOM   1553  OG  SER A  85      44.620 -68.864  -4.238  1.00 39.73           O
ATOM   1554  N   LEU A  86      44.650 -64.462  -6.213  1.00 35.88           N
ATOM   1555  CA  LEU A  86      43.980 -63.410  -6.956  1.00 35.18           C
ATOM   1556  C   LEU A  86      43.714 -63.796  -8.411  1.00 38.48           C
ATOM   1557  O   LEU A  86      44.532 -64.457  -9.057  1.00 36.65           O
ATOM   1558  CB  LEU A  86      44.797 -62.117  -6.891  1.00 35.13           C
ATOM   1559  CG  LEU A  86      44.759 -61.427  -5.525  1.00 33.77           C
ATOM   1560  CD1 LEU A  86      45.673 -60.208  -5.508  1.00 35.04           C
ATOM   1561  CD2 LEU A  86      43.326 -61.022  -5.227  1.00 36.73           C
ATOM   1562  N   LYS A  87      42.548 -63.384  -8.901  1.00 38.52           N
ATOM   1563  CA  LYS A  87      42.113 -63.642 -10.267  1.00 39.92           C
ATOM   1564  C   LYS A  87      41.781 -62.290 -10.881  1.00 40.39           C
ATOM   1565  O   LYS A  87      41.448 -61.346 -10.164  1.00 39.08           O
ATOM   1566  CB  LYS A  87      40.866 -64.528 -10.269  1.00 38.93           C
ATOM   1567  CG  LYS A  87      41.067 -65.879  -9.612  1.00 39.49           C
ATOM   1568  N   PRO A  88      41.853 -62.181 -12.217  1.00 40.69           N
ATOM   1569  CA  PRO A  88      41.557 -60.921 -12.906  1.00 40.28           C
ATOM   1570  C   PRO A  88      40.204 -60.326 -12.525  1.00 39.98           C
ATOM   1571  O   PRO A  88      40.036 -59.106 -12.515  1.00 40.53           O
ATOM   1572  CB  PRO A  88      41.635 -61.310 -14.384  1.00 41.54           C
ATOM   1573  CG  PRO A  88      41.216 -62.745 -14.370  1.00 42.54           C
ATOM   1574  CD  PRO A  88      41.983 -63.284 -13.185  1.00 41.68           C
ATOM   1575  N   GLU A  89      39.242 -61.186 -12.206  1.00 40.30           N
ATOM   1576  CA  GLU A  89      37.918 -60.715 -11.821  1.00 41.63           C
ATOM   1577  C   GLU A  89      37.959 -59.984 -10.479  1.00 40.02           C
ATOM   1578  O   GLU A  89      37.020 -59.277 -10.122  1.00 39.57           O
ATOM   1579  CB  GLU A  89      36.930 -61.882 -11.739  1.00 45.00           C
ATOM   1580  CG  GLU A  89      37.358 -63.014 -10.816  1.00 50.67           C
ATOM   1581  CD  GLU A  89      36.263 -64.052 -10.630  1.00 54.06           C
ATOM   1582  OE1 GLU A  89      35.583 -64.382 -11.626  1.00 56.73           O
ATOM   1583  OE2 GLU A  89      36.085 -64.544  -9.495  1.00 55.59           O
ATOM   1584  N   ASP A  90      39.049 -60.149  -9.739  1.00 37.80           N
ATOM   1585  CA  ASP A  90      39.175 -59.482  -8.448  1.00 35.96           C
ATOM   1586  C   ASP A  90      39.581 -58.028  -8.623  1.00 34.90           C
ATOM   1587  O   ASP A  90      39.647 -57.271  -7.653  1.00 32.96           O
ATOM   1588  CB  ASP A  90      40.198 -60.199  -7.567  1.00 34.23           C
ATOM   1589  CG  ASP A  90      39.744 -61.578  -7.159  1.00 34.32           C
ATOM   1590  OD1 ASP A  90      38.583 -61.721  -6.715  1.00 34.32           O
ATOM   1591  OD2 ASP A  90      40.553 -62.521  -7.270  1.00 34.77           O
ATOM   1592  N   THR A  91      39.869 -57.639  -9.862  1.00 33.12           N
ATOM   1593  CA  THR A  91      40.249 -56.260 -10.146  1.00 32.22           C
ATOM   1594  C   THR A  91      39.094 -55.355  -9.736  1.00 31.62           C
ATOM   1595  O   THR A  91      37.957 -55.563 -10.159  1.00 31.21           O
ATOM   1596  CB  THR A  91      40.535 -56.047 -11.651  1.00 33.35           C
ATOM   1597  OG1 THR A  91      41.671 -56.832 -12.036  1.00 32.86           O
ATOM   1598  CG2 THR A  91      40.817 -54.579 -11.937  1.00 30.85           C
ATOM   1599  N   ALA A  92      39.388 -54.348  -8.921  1.00 29.75           N
ATOM   1600  CA  ALA A  92      38.354 -53.434  -8.457  1.00 28.60           C
ATOM   1601  C   ALA A  92      38.905 -52.448  -7.442  1.00 27.15           C
ATOM   1602  O   ALA A  92      40.060 -52.547  -7.023  1.00 26.42           O
ATOM   1603  CB  ALA A  92      37.212 -54.225  -7.818  1.00 28.87           C
ATOM   1604  N   SER A  93      38.079 -51.475  -7.083  1.00 24.68           N
ATOM   1605  CA  SER A  93      38.450 -50.512  -6.058  1.00 27.11           C
ATOM   1606  C   SER A  93      37.926 -51.185  -4.791  1.00 26.80           C
ATOM   1607  O   SER A  93      36.790 -51.669  -4.767  1.00 24.78           O
ATOM   1608  CB  SER A  93      37.735 -49.175  -6.262  1.00 28.41           C
ATOM   1609  OG  SER A  93      38.219 -48.515  -7.417  1.00 35.92           O
ATOM   1610  N   TYR A  94      38.757 -51.240  -3.758  1.00 23.40           N
ATOM   1611  CA  TYR A  94      38.363 -51.864  -2.507  1.00 22.06           C
ATOM   1612  C   TYR A  94      38.184 -50.787  -1.446  1.00 21.89           C
ATOM   1613  O   TYR A  94      39.045 -49.916  -1.283  1.00 23.02           O
ATOM   1614  CB  TYR A  94      39.417 -52.892  -2.076  1.00 21.23           C
ATOM   1615  CG  TYR A  94      39.366 -54.175  -2.875  1.00 21.71           C
ATOM   1616  CD1 TYR A  94      39.852 -54.230  -4.190  1.00 23.44           C
ATOM   1617  CD2 TYR A  94      38.788 -55.322  -2.340  1.00 22.60           C
ATOM   1618  CE1 TYR A  94      39.758 -55.404  -4.945  1.00 20.48           C
ATOM   1619  CE2 TYR A  94      38.681 -56.497  -3.088  1.00 23.72           C
ATOM   1620  CZ  TYR A  94      39.170 -56.527  -4.390  1.00 23.39           C
ATOM   1621  OH  TYR A  94      39.049 -57.686  -5.120  1.00 24.27           O
ATOM   1622  N   TYR A  95      37.056 -50.841  -0.743  1.00 21.65           N
ATOM   1623  CA  TYR A  95      36.738 -49.858   0.291  1.00 21.78           C
ATOM   1624  C   TYR A  95      36.566 -50.459   1.665  1.00 20.06           C
ATOM   1625  O   TYR A  95      35.933 -51.501   1.829  1.00 20.45           O
ATOM   1626  CB  TYR A  95      35.434 -49.118  -0.020  1.00 24.08           C
ATOM   1627  CG  TYR A  95      35.409 -48.392  -1.334  1.00 25.53           C
ATOM   1628  CD1 TYR A  95      34.972 -49.027  -2.494  1.00 27.06           C
ATOM   1629  CD2 TYR A  95      35.858 -47.077  -1.425  1.00 26.45           C
ATOM   1630  CE1 TYR A  95      34.986 -48.364  -3.723  1.00 26.14           C
ATOM   1631  CE2 TYR A  95      35.877 -46.409  -2.643  1.00 28.79           C
ATOM   1632  CZ  TYR A  95      35.442 -47.060  -3.785  1.00 29.37           C
ATOM   1633  OH  TYR A  95      35.476 -46.398  -4.991  1.00 33.36           O
ATOM   1634  N   CYS A  96      37.129 -49.784   2.653  1.00 21.84           N
ATOM   1635  CA  CYS A  96      36.971 -50.206   4.034  1.00 20.84           C
ATOM   1636  C   CYS A  96      35.709 -49.450   4.442  1.00 18.48           C
ATOM   1637  O   CYS A  96      35.543 -48.291   4.067  1.00 19.54           O
ATOM   1638  CB  CYS A  96      38.141 -49.718   4.867  1.00 22.33           C
ATOM   1639  SG  CYS A  96      38.003 -50.168   6.616  1.00 28.39           S
ATOM   1640  N   ALA A  97      34.814 -50.092   5.181  1.00 18.49           N
ATOM   1641  CA  ALA A  97      33.585 -49.429   5.597  1.00 17.71           C
ATOM   1642  C   ALA A  97      33.152 -49.876   6.989  1.00 18.20           C
ATOM   1643  O   ALA A  97      33.427 -50.996   7.402  1.00 17.87           O
ATOM   1644  CB  ALA A  97      32.476 -49.730   4.598  1.00 18.50           C
ATOM   1645  N   ALA A  98      32.463 -48.999   7.705  1.00 18.25           N
ATOM   1646  CA  ALA A  98      31.977 -49.338   9.032  1.00 17.31           C
ATOM   1647  C   ALA A  98      30.526 -48.901   9.166  1.00 18.41           C
ATOM   1648  O   ALA A  98      30.094 -47.918   8.551  1.00 17.19           O
ATOM   1649  CB  ALA A  98      32.846 -48.671  10.100  1.00 17.62           C
ATOM   1650  N   GLY A  99      29.768 -49.635   9.973  1.00 18.56           N
ATOM   1651  CA  GLY A  99      28.371 -49.299  10.160  1.00 18.84           C
ATOM   1652  C   GLY A  99      27.827 -49.924  11.428  1.00 19.78           C
ATOM   1653  O   GLY A  99      28.565 -50.086  12.405  1.00 17.44           O
ATOM   1654  N   TYR A 100      26.544 -50.277  11.399  1.00 19.44           N
ATOM   1655  CA  TYR A 100      25.871 -50.885  12.546  1.00 20.35           C
ATOM   1656  C   TYR A 100      25.319 -52.263  12.200  1.00 20.85           C
ATOM   1657  O   TYR A 100      24.801 -52.477  11.101  1.00 21.49           O
ATOM   1658  CB  TYR A 100      24.715 -49.994  13.015  1.00 21.24           C
ATOM   1659  CG  TYR A 100      25.141 -48.622  13.472  1.00 21.78           C
ATOM   1660  CD1 TYR A 100      25.290 -47.576  12.562  1.00 26.29           C
ATOM   1661  CD2 TYR A 100      25.423 -48.371  14.814  1.00 24.79           C
ATOM   1662  CE1 TYR A 100      25.712 -46.311  12.976  1.00 24.17           C
ATOM   1663  CE2 TYR A 100      25.845 -47.111  15.241  1.00 23.06           C
ATOM   1664  CZ  TYR A 100      25.989 -46.087  14.314  1.00 25.52           C
ATOM   1665  OH  TYR A 100      26.417 -44.843  14.722  1.00 24.98           O
ATOM   1666  N   ARG A 101      25.439 -53.198  13.140  1.00 21.03           N
ATOM   1667  CA  ARG A 101      24.933 -54.549  12.945  1.00 21.93           C
ATOM   1668  C   ARG A 101      23.420 -54.468  12.785  1.00 23.88           C
ATOM   1669  O   ARG A 101      22.742 -53.764  13.535  1.00 24.49           O
ATOM   1670  CB  ARG A 101      25.268 -55.430  14.158  1.00 20.86           C
ATOM   1671  CG  ARG A 101      26.761 -55.571  14.424  1.00 23.00           C
ATOM   1672  CD  ARG A 101      27.049 -56.059  15.842  1.00 22.17           C
ATOM   1673  NE  ARG A 101      26.602 -57.434  16.082  1.00 24.99           N
ATOM   1674  CZ  ARG A 101      26.860 -58.112  17.199  1.00 28.49           C
ATOM   1675  NH1 ARG A 101      27.561 -57.540  18.174  1.00 28.40           N
ATOM   1676  NH2 ARG A 101      26.423 -59.359  17.348  1.00 27.95           N
ATOM   1677  N   ASN A 102      22.890 -55.177  11.797  1.00 22.85           N
ATOM   1678  CA  ASN A 102      21.455 -55.165  11.582  1.00 25.68           C
ATOM   1679  C   ASN A 102      20.985 -56.556  11.201  1.00 25.53           C
ATOM   1680  O   ASN A 102      20.674 -56.832  10.043  1.00 24.53           O
ATOM   1681  CB  ASN A 102      21.079 -54.147  10.498  1.00 26.91           C
ATOM   1682  CG  ASN A 102      19.594 -53.821  10.500  1.00 32.43           C
ATOM   1683  OD1 ASN A 102      18.975 -53.696  11.558  1.00 30.79           O
ATOM   1684  ND2 ASN A 102      19.021 -53.668   9.314  1.00 36.48           N
ATOM   1685  N   TYR A 103      20.958 -57.431  12.200  1.00 25.94           N
ATOM   1686  CA  TYR A 103      20.524 -58.808  12.029  1.00 27.84           C
ATOM   1687  C   TYR A 103      21.207 -59.547  10.893  1.00 27.53           C
ATOM   1688  O   TYR A 103      20.542 -60.039   9.982  1.00 27.55           O
ATOM   1689  CB  TYR A 103      19.005 -58.859  11.831  1.00 31.03           C
ATOM   1690  CG  TYR A 103      18.243 -58.216  12.959  1.00 33.56           C
ATOM   1691  CD1 TYR A 103      18.016 -56.841  12.974  1.00 35.36           C
ATOM   1692  CD2 TYR A 103      17.795 -58.973  14.045  1.00 36.64           C
ATOM   1693  CE1 TYR A 103      17.369 -56.229  14.041  1.00 37.34           C
ATOM   1694  CE2 TYR A 103      17.144 -58.370  15.122  1.00 38.01           C
ATOM   1695  CZ  TYR A 103      16.937 -56.995  15.110  1.00 39.08           C
ATOM   1696  OH  TYR A 103      16.313 -56.382  16.171  1.00 40.37           O
ATOM   1697  N   GLY A 104      22.534 -59.625  10.951  1.00 27.93           N
ATOM   1698  CA  GLY A 104      23.278 -60.338   9.928  1.00 26.60           C
ATOM   1699  C   GLY A 104      23.820 -59.485   8.801  1.00 26.37           C
ATOM   1700  O   GLY A 104      24.658 -59.938   8.021  1.00 27.92           O
ATOM   1701  N   GLN A 105      23.340 -58.252   8.709  1.00 25.80           N
ATOM   1702  CA  GLN A 105      23.793 -57.326   7.675  1.00 24.56           C
ATOM   1703  C   GLN A 105      24.504 -56.154   8.342  1.00 24.98           C
ATOM   1704  O   GLN A 105      24.307 -55.897   9.529  1.00 24.57           O
ATOM   1705  CB  GLN A 105      22.598 -56.786   6.883  1.00 24.93           C
ATOM   1706  CG  GLN A 105      21.751 -57.845   6.171  1.00 27.43           C
ATOM   1707  CD  GLN A 105      22.531 -58.631   5.135  1.00 29.67           C
ATOM   1708  OE1 GLN A 105      23.408 -58.091   4.456  1.00 29.59           O
ATOM   1709  NE2 GLN A 105      22.199 -59.914   4.991  1.00 31.28           N
ATOM   1710  N   CYS A 106      25.341 -55.447   7.592  1.00 23.11           N
ATOM   1711  CA  CYS A 106      26.004 -54.281   8.159  1.00 23.17           C
ATOM   1712  C   CYS A 106      25.459 -53.052   7.446  1.00 24.21           C
ATOM   1713  O   CYS A 106      25.627 -52.906   6.230  1.00 23.70           O
ATOM   1714  CB  CYS A 106      27.530 -54.355   7.995  1.00 23.26           C
ATOM   1715  SG  CYS A 106      28.433 -53.026   8.873  1.00 21.16           S
ATOM   1716  N   ALA A 107      24.778 -52.188   8.196  1.00 23.34           N
ATOM   1717  CA  ALA A 107      24.226 -50.947   7.639  1.00 24.18           C
ATOM   1718  C   ALA A 107      25.378 -49.947   7.685  1.00 22.73           C
ATOM   1719  O   ALA A 107      25.680 -49.367   8.735  1.00 20.13           O
ATOM   1720  CB  ALA A 107      23.046 -50.457   8.484  1.00 23.37           C
ATOM   1721  N   THR A 108      26.024 -49.757   6.539  1.00 21.15           N
ATOM   1722  CA  THR A 108      27.189 -48.886   6.454  1.00 23.88           C
ATOM   1723  C   THR A 108      26.883 -47.403   6.518  1.00 22.71           C
ATOM   1724  O   THR A 108      25.929 -46.925   5.909  1.00 23.22           O
ATOM   1725  CB  THR A 108      27.988 -49.165   5.160  1.00 26.76           C
ATOM   1726  OG1 THR A 108      27.224 -48.732   4.030  1.00 31.46           O
ATOM   1727  CG2 THR A 108      28.259 -50.649   5.020  1.00 26.77           C
ATOM   1728  N   ARG A 109      27.720 -46.676   7.249  1.00 22.15           N
ATOM   1729  CA  ARG A 109      27.542 -45.241   7.397  1.00 22.17           C
ATOM   1730  C   ARG A 109      28.854 -44.461   7.272  1.00 23.02           C
ATOM   1731  O   ARG A 109      28.835 -43.237   7.149  1.00 22.67           O
ATOM   1732  CB  ARG A 109      26.884 -44.948   8.749  1.00 24.63           C
ATOM   1733  CG  ARG A 109      25.483 -45.542   8.898  1.00 21.41           C
ATOM   1734  CD  ARG A 109      24.504 -44.891   7.908  1.00 26.18           C
ATOM   1735  NE  ARG A 109      23.115 -45.303   8.129  1.00 26.70           N
ATOM   1736  CZ  ARG A 109      22.506 -46.299   7.492  1.00 29.16           C
ATOM   1737  NH1 ARG A 109      23.158 -47.009   6.576  1.00 25.29           N
ATOM   1738  NH2 ARG A 109      21.234 -46.584   7.767  1.00 27.06           N
ATOM   1739  N   TYR A 110      29.985 -45.166   7.300  1.00 20.48           N
ATOM   1740  CA  TYR A 110      31.303 -44.529   7.203  1.00 22.06           C
ATOM   1741  C   TYR A 110      32.164 -45.249   6.172  1.00 23.16           C
ATOM   1742  O   TYR A 110      32.200 -46.476   6.153  1.00 20.37           O
ATOM   1743  CB  TYR A 110      32.021 -44.569   8.553  1.00 24.30           C
ATOM   1744  CG  TYR A 110      31.233 -43.976   9.702  1.00 26.34           C
ATOM   1745  CD1 TYR A 110      30.480 -44.788  10.555  1.00 29.14           C
ATOM   1746  CD2 TYR A 110      31.246 -42.601   9.941  1.00 27.70           C
ATOM   1747  CE1 TYR A 110      29.766 -44.243  11.623  1.00 28.52           C
ATOM   1748  CE2 TYR A 110      30.536 -42.046  10.999  1.00 28.01           C
ATOM   1749  CZ  TYR A 110      29.799 -42.871  11.837  1.00 30.73           C
ATOM   1750  OH  TYR A 110      29.099 -42.320  12.887  1.00 30.22           O
ATOM   1751  N   TRP A 111      32.871 -44.490   5.334  1.00 22.59           N
ATOM   1752  CA  TRP A 111      33.700 -45.095   4.294  1.00 22.20           C
ATOM   1753  C   TRP A 111      35.140 -44.596   4.237  1.00 22.40           C
ATOM   1754  O   TRP A 111      35.420 -43.449   4.563  1.00 21.94           O
ATOM   1755  CB  TRP A 111      33.063 -44.865   2.919  1.00 23.77           C
ATOM   1756  CG  TRP A 111      31.699 -45.463   2.768  1.00 24.62           C
ATOM   1757  CD1 TRP A 111      30.521 -44.963   3.249  1.00 25.47           C
ATOM   1758  CD2 TRP A 111      31.375 -46.694   2.109  1.00 24.95           C
ATOM   1759  NE1 TRP A 111      29.482 -45.811   2.929  1.00 26.52           N
ATOM   1760  CE2 TRP A 111      29.979 -46.880   2.230  1.00 25.85           C
ATOM   1761  CE3 TRP A 111      32.133 -47.659   1.427  1.00 26.38           C
ATOM   1762  CZ2 TRP A 111      29.320 -47.996   1.694  1.00 25.43           C
ATOM   1763  CZ3 TRP A 111      31.481 -48.766   0.896  1.00 25.67           C
ATOM   1764  CH2 TRP A 111      30.084 -48.926   1.034  1.00 26.17           C
ATOM   1765  N   GLY A 112      36.042 -45.479   3.812  1.00 23.60           N
ATOM   1766  CA  GLY A 112      37.439 -45.121   3.661  1.00 23.74           C
ATOM   1767  C   GLY A 112      37.585 -44.504   2.277  1.00 26.90           C
ATOM   1768  O   GLY A 112      36.600 -44.417   1.534  1.00 25.03           O
ATOM   1769  N   GLN A 113      38.798 -44.100   1.916  1.00 27.03           N
ATOM   1770  CA  GLN A 113      39.025 -43.465   0.621  1.00 30.39           C
ATOM   1771  C   GLN A 113      39.068 -44.432  -0.563  1.00 30.60           C
ATOM   1772  O   GLN A 113      38.864 -44.029  -1.708  1.00 30.79           O
ATOM   1773  CB  GLN A 113      40.314 -42.624   0.659  1.00 31.09           C
ATOM   1774  CG  GLN A 113      41.616 -43.351   0.294  1.00 33.24           C
ATOM   1775  CD  GLN A 113      42.282 -44.089   1.459  1.00 34.38           C
ATOM   1776  OE1 GLN A 113      43.444 -44.491   1.358  1.00 33.99           O
ATOM   1777  NE2 GLN A 113      41.553 -44.272   2.559  1.00 29.99           N
ATOM   1778  N   GLY A 114      39.328 -45.703  -0.290  1.00 31.13           N
ATOM   1779  CA  GLY A 114      39.379 -46.680  -1.360  1.00 32.61           C
ATOM   1780  C   GLY A 114      40.786 -46.879  -1.888  1.00 32.52           C
ATOM   1781  O   GLY A 114      41.594 -45.948  -1.905  1.00 34.13           O
ATOM   1782  N   THR A 115      41.087 -48.103  -2.299  1.00 30.98           N
ATOM   1783  CA  THR A 115      42.397 -48.419  -2.846  1.00 31.21           C
ATOM   1784  C   THR A 115      42.174 -49.320  -4.061  1.00 31.65           C
ATOM   1785  O   THR A 115      41.262 -50.146  -4.067  1.00 32.11           O
ATOM   1786  CB  THR A 115      43.289 -49.120  -1.790  1.00 30.07           C
ATOM   1787  OG1 THR A 115      44.636 -49.202  -2.273  1.00 34.93           O
ATOM   1788  CG2 THR A 115      42.784 -50.507  -1.496  1.00 29.96           C
ATOM   1789  N   GLN A 116      42.991 -49.148  -5.094  1.00 31.93           N
ATOM   1790  CA  GLN A 116      42.846 -49.936  -6.316  1.00 33.83           C
ATOM   1791  C   GLN A 116      43.673 -51.218  -6.348  1.00 32.40           C
ATOM   1792  O   GLN A 116      44.847 -51.233  -5.969  1.00 32.42           O
ATOM   1793  CB  GLN A 116      43.207 -49.069  -7.531  1.00 37.91           C
ATOM   1794  CG  GLN A 116      43.101 -49.765  -8.893  1.00 42.42           C
ATOM   1795  CD  GLN A 116      41.671 -50.132  -9.276  1.00 46.85           C
ATOM   1796  OE1 GLN A 116      40.738 -49.349  -9.074  1.00 48.09           O
ATOM   1797  NE2 GLN A 116      41.497 -51.322  -9.849  1.00 47.25           N
ATOM   1798  N   VAL A 117      43.040 -52.298  -6.789  1.00 31.07           N
ATOM   1799  CA  VAL A 117      43.703 -53.587  -6.922  1.00 32.99           C
ATOM   1800  C   VAL A 117      43.459 -54.086  -8.346  1.00 34.78           C
ATOM   1801  O   VAL A 117      42.323 -54.390  -8.734  1.00 32.35           O
ATOM   1802  CB  VAL A 117      43.161 -54.627  -5.922  1.00 33.69           C
ATOM   1803  CG1 VAL A 117      43.662 -56.020  -6.295  1.00 34.11           C
ATOM   1804  CG2 VAL A 117      43.622 -54.277  -4.505  1.00 32.68           C
ATOM   1805  N   THR A 118      44.533 -54.147  -9.125  1.00 35.74           N
ATOM   1806  CA  THR A 118      44.448 -54.601 -10.507  1.00 37.40           C
ATOM   1807  C   THR A 118      45.138 -55.948 -10.672  1.00 37.98           C
ATOM   1808  O   THR A 118      46.318 -56.099 -10.354  1.00 37.18           O
ATOM   1809  CB  THR A 118      45.108 -53.594 -11.469  1.00 37.45           C
ATOM   1810  OG1 THR A 118      44.538 -52.295 -11.270  1.00 40.15           O
ATOM   1811  CG2 THR A 118      44.883 -54.019 -12.918  1.00 39.23           C
ATOM   1812  N   VAL A 119      44.391 -56.929 -11.159  1.00 39.40           N
ATOM   1813  CA  VAL A 119      44.941 -58.255 -11.380  1.00 42.10           C
ATOM   1814  C   VAL A 119      44.945 -58.502 -12.888  1.00 45.17           C
ATOM   1815  O   VAL A 119      43.907 -58.396 -13.543  1.00 45.46           O
ATOM   1816  CB  VAL A 119      44.087 -59.334 -10.689  1.00 41.98           C
ATOM   1817  CG1 VAL A 119      44.748 -60.696 -10.836  1.00 40.89           C
ATOM   1818  CG2 VAL A 119      43.896 -58.979  -9.212  1.00 40.48           C
ATOM   1819  N   SER A 120      46.112 -58.817 -13.439  1.00 46.83           N
ATOM   1820  CA  SER A 120      46.214 -59.069 -14.874  1.00 48.88           C
ATOM   1821  C   SER A 120      46.024 -60.553 -15.160  1.00 48.46           C
ATOM   1822  O   SER A 120      46.699 -61.344 -14.471  1.00 48.38           O
ATOM   1823  CB  SER A 120      47.577 -58.620 -15.400  1.00 49.16           C
ATOM   1824  OG  SER A 120      48.599 -59.479 -14.928  1.00 52.28           O
