# Supplementary material for: A non-redundant data set of nanobody-antigen crystal structures
Source: Data Brief. 2019 Mar 6;24:103754. doi: 10.1016/j.dib.2019.103754 (PMC6441729; doi:10.1016/j.dib.2019.103754)
Supplement: Multimedia component 5 [file mmc5.zip › Data_set/Nb-Ag_3/1zvh_3.pdb]

ATOM      1  N   LYS L   1      36.662  14.170   0.310  1.00 23.53           N
ATOM      2  CA  LYS L   1      37.345  13.259  -0.651  1.00 19.93           C
ATOM      3  C   LYS L   1      36.816  11.846  -0.538  1.00 19.74           C
ATOM      4  O   LYS L   1      36.679  11.309   0.558  1.00 16.73           O
ATOM      5  CB  LYS L   1      38.848  13.244  -0.387  1.00 19.39           C
ATOM      6  CG  LYS L   1      39.615  12.183  -1.183  1.00 20.02           C
ATOM      7  CD  LYS L   1      41.088  12.189  -0.803  1.00 20.72           C
ATOM      8  CE  LYS L   1      41.887  11.108  -1.530  1.00 22.98           C
ATOM      9  NZ  LYS L   1      42.042  11.377  -2.984  1.00 28.05           N
ATOM     10  N   VAL L   2      36.490  11.248  -1.675  1.00 17.30           N
ATOM     11  CA  VAL L   2      36.025   9.877  -1.665  1.00 18.17           C
ATOM     12  C   VAL L   2      37.159   9.100  -2.289  1.00 17.19           C
ATOM     13  O   VAL L   2      37.448   9.244  -3.475  1.00 17.89           O
ATOM     14  CB  VAL L   2      34.761   9.657  -2.501  1.00 20.54           C
ATOM     15  CG1 VAL L   2      34.369   8.191  -2.436  1.00 21.75           C
ATOM     16  CG2 VAL L   2      33.624  10.530  -1.974  1.00 19.73           C
ATOM     17  N   PHE L   3      37.820   8.298  -1.469  1.00 14.62           N
ATOM     18  CA  PHE L   3      38.935   7.508  -1.929  1.00 12.38           C
ATOM     19  C   PHE L   3      38.538   6.403  -2.853  1.00 13.02           C
ATOM     20  O   PHE L   3      37.427   5.882  -2.796  1.00 15.12           O
ATOM     21  CB  PHE L   3      39.636   6.816  -0.770  1.00 10.55           C
ATOM     22  CG  PHE L   3      40.709   7.618  -0.142  1.00 10.49           C
ATOM     23  CD1 PHE L   3      40.409   8.593   0.797  1.00  9.08           C
ATOM     24  CD2 PHE L   3      42.035   7.377  -0.462  1.00 10.82           C
ATOM     25  CE1 PHE L   3      41.417   9.305   1.405  1.00 11.21           C
ATOM     26  CE2 PHE L   3      43.053   8.087   0.141  1.00 12.89           C
ATOM     27  CZ  PHE L   3      42.747   9.055   1.081  1.00 11.28           C
ATOM     28  N   GLY L   4      39.491   6.046  -3.700  1.00 12.44           N
ATOM     29  CA  GLY L   4      39.307   4.910  -4.564  1.00 11.15           C
ATOM     30  C   GLY L   4      39.804   3.798  -3.653  1.00 11.44           C
ATOM     31  O   GLY L   4      40.603   4.027  -2.736  1.00 11.84           O
ATOM     32  N   ARG L   5      39.338   2.590  -3.904  1.00 11.16           N
ATOM     33  CA  ARG L   5      39.726   1.441  -3.108  1.00 11.82           C
ATOM     34  C   ARG L   5      41.241   1.295  -3.021  1.00 11.00           C
ATOM     35  O   ARG L   5      41.820   1.206  -1.943  1.00 11.02           O
ATOM     36  CB  ARG L   5      39.124   0.191  -3.737  1.00 14.28           C
ATOM     37  CG  ARG L   5      39.521  -1.088  -3.065  1.00 13.24           C
ATOM     38  CD  ARG L   5      38.834  -2.260  -3.732  1.00 16.05           C
ATOM     39  NE  ARG L   5      39.197  -2.397  -5.141  1.00 15.65           N
ATOM     40  CZ  ARG L   5      40.275  -3.039  -5.588  1.00 18.37           C
ATOM     41  NH1 ARG L   5      41.119  -3.613  -4.741  1.00 17.28           N
ATOM     42  NH2 ARG L   5      40.498  -3.125  -6.896  1.00 18.02           N
ATOM     43  N   CYS L   6      41.886   1.274  -4.173  1.00 11.52           N
ATOM     44  CA  CYS L   6      43.326   1.102  -4.206  1.00 11.15           C
ATOM     45  C   CYS L   6      44.082   2.261  -3.628  1.00 12.24           C
ATOM     46  O   CYS L   6      45.112   2.088  -2.992  1.00 11.38           O
ATOM     47  CB  CYS L   6      43.775   0.858  -5.630  1.00 12.52           C
ATOM     48  SG  CYS L   6      43.326  -0.808  -6.171  1.00 16.78           S
ATOM     49  N   GLU L   7      43.585   3.459  -3.885  1.00 11.62           N
ATOM     50  CA  GLU L   7      44.224   4.643  -3.356  1.00 11.47           C
ATOM     51  C   GLU L   7      44.186   4.560  -1.839  1.00 11.53           C
ATOM     52  O   GLU L   7      45.159   4.871  -1.156  1.00 10.23           O
ATOM     53  CB  GLU L   7      43.484   5.890  -3.818  1.00 16.50           C
ATOM     54  CG  GLU L   7      43.663   6.209  -5.288  1.00 16.52           C
ATOM     55  CD  GLU L   7      42.853   5.317  -6.222  1.00 21.29           C
ATOM     56  OE1 GLU L   7      42.098   4.434  -5.757  1.00 20.19           O
ATOM     57  OE2 GLU L   7      42.974   5.517  -7.447  1.00 21.60           O
ATOM     58  N   LEU L   8      43.046   4.140  -1.318  1.00 10.85           N
ATOM     59  CA  LEU L   8      42.911   4.021   0.122  1.00 10.23           C
ATOM     60  C   LEU L   8      43.791   2.894   0.632  1.00 12.30           C
ATOM     61  O   LEU L   8      44.434   3.018   1.675  1.00 10.15           O
ATOM     62  CB  LEU L   8      41.455   3.762   0.491  1.00  9.39           C
ATOM     63  CG  LEU L   8      41.255   3.657   1.998  1.00 10.75           C
ATOM     64  CD1 LEU L   8      41.624   5.002   2.631  1.00  9.34           C
ATOM     65  CD2 LEU L   8      39.823   3.287   2.305  1.00 12.04           C
ATOM     66  N   ALA L   9      43.820   1.789  -0.103  1.00 10.64           N
ATOM     67  CA  ALA L   9      44.656   0.673   0.305  1.00 10.21           C
ATOM     68  C   ALA L   9      46.094   1.156   0.410  1.00 10.72           C
ATOM     69  O   ALA L   9      46.789   0.861   1.370  1.00 11.08           O
ATOM     70  CB  ALA L   9      44.565  -0.457  -0.713  1.00 10.20           C
ATOM     71  N   ALA L  10      46.540   1.909  -0.587  1.00 11.55           N
ATOM     72  CA  ALA L  10      47.906   2.402  -0.573  1.00 10.82           C
ATOM     73  C   ALA L  10      48.136   3.353   0.585  1.00  9.83           C
ATOM     74  O   ALA L  10      49.176   3.308   1.235  1.00 13.02           O
ATOM     75  CB  ALA L  10      48.227   3.098  -1.882  1.00 10.68           C
ATOM     76  N   ALA L  11      47.155   4.208   0.846  1.00  9.46           N
ATOM     77  CA  ALA L  11      47.280   5.162   1.930  1.00 10.93           C
ATOM     78  C   ALA L  11      47.311   4.399   3.243  1.00 10.54           C
ATOM     79  O   ALA L  11      48.120   4.683   4.123  1.00 11.21           O
ATOM     80  CB  ALA L  11      46.120   6.136   1.909  1.00 12.06           C
ATOM     81  N   MET L  12      46.440   3.408   3.380  1.00 11.73           N
ATOM     82  CA  MET L  12      46.431   2.652   4.622  1.00 10.12           C
ATOM     83  C   MET L  12      47.712   1.870   4.805  1.00 12.82           C
ATOM     84  O   MET L  12      48.195   1.702   5.924  1.00 12.65           O
ATOM     85  CB  MET L  12      45.229   1.735   4.654  1.00 10.07           C
ATOM     86  CG  MET L  12      43.955   2.519   4.764  1.00 10.51           C
ATOM     87  SD  MET L  12      42.589   1.419   4.851  1.00  9.58           S
ATOM     88  CE  MET L  12      41.454   2.322   5.922  1.00 10.52           C
ATOM     89  N   LYS L  13      48.261   1.386   3.701  1.00 11.38           N
ATOM     90  CA  LYS L  13      49.509   0.655   3.775  1.00 12.90           C
ATOM     91  C   LYS L  13      50.590   1.637   4.206  1.00 14.70           C
ATOM     92  O   LYS L  13      51.416   1.326   5.063  1.00 15.51           O
ATOM     93  CB  LYS L  13      49.846   0.052   2.416  1.00 15.01           C
ATOM     94  CG  LYS L  13      51.139  -0.741   2.408  1.00 17.76           C
ATOM     95  CD  LYS L  13      51.219  -1.611   1.165  1.00 20.24           C
ATOM     96  N   ARG L  14      50.570   2.826   3.615  1.00 14.39           N
ATOM     97  CA  ARG L  14      51.544   3.857   3.945  1.00 15.58           C
ATOM     98  C   ARG L  14      51.467   4.176   5.430  1.00 16.55           C
ATOM     99  O   ARG L  14      52.466   4.535   6.052  1.00 17.05           O
ATOM    100  CB  ARG L  14      51.270   5.123   3.132  1.00 17.19           C
ATOM    101  CG  ARG L  14      52.219   6.277   3.425  1.00 24.91           C
ATOM    102  CD  ARG L  14      51.825   7.516   2.634  1.00 28.45           C
ATOM    103  N   HIS L  15      50.270   4.043   5.996  1.00 14.06           N
ATOM    104  CA  HIS L  15      50.078   4.325   7.408  1.00 16.55           C
ATOM    105  C   HIS L  15      50.289   3.094   8.274  1.00 14.32           C
ATOM    106  O   HIS L  15      49.879   3.060   9.433  1.00 21.52           O
ATOM    107  CB  HIS L  15      48.684   4.901   7.653  1.00 16.44           C
ATOM    108  CG  HIS L  15      48.521   6.300   7.155  1.00 17.26           C
ATOM    109  ND1 HIS L  15      48.201   6.595   5.848  1.00 21.96           N
ATOM    110  CD2 HIS L  15      48.674   7.490   7.782  1.00 20.34           C
ATOM    111  CE1 HIS L  15      48.165   7.907   5.690  1.00 21.06           C
ATOM    112  NE2 HIS L  15      48.449   8.472   6.848  1.00 23.15           N
ATOM    113  N   GLY L  16      50.922   2.082   7.697  1.00 16.21           N
ATOM    114  CA  GLY L  16      51.225   0.873   8.435  1.00 17.95           C
ATOM    115  C   GLY L  16      50.049   0.076   8.947  1.00 18.24           C
ATOM    116  O   GLY L  16      50.137  -0.548  10.006  1.00 19.81           O
ATOM    117  N   LEU L  17      48.940   0.082   8.218  1.00 15.69           N
ATOM    118  CA  LEU L  17      47.794  -0.691   8.661  1.00 14.54           C
ATOM    119  C   LEU L  17      47.889  -2.131   8.217  1.00 15.04           C
ATOM    120  O   LEU L  17      47.212  -2.997   8.766  1.00 16.75           O
ATOM    121  CB  LEU L  17      46.486  -0.099   8.142  1.00 15.00           C
ATOM    122  CG  LEU L  17      45.945   1.078   8.946  1.00 12.08           C
ATOM    123  CD1 LEU L  17      44.600   1.489   8.375  1.00 14.27           C
ATOM    124  CD2 LEU L  17      45.801   0.689  10.416  1.00 15.11           C
ATOM    125  N   ASP L  18      48.730  -2.402   7.228  1.00 16.10           N
ATOM    126  CA  ASP L  18      48.838  -3.771   6.778  1.00 16.86           C
ATOM    127  C   ASP L  18      49.403  -4.629   7.889  1.00 18.66           C
ATOM    128  O   ASP L  18      50.552  -4.460   8.303  1.00 21.02           O
ATOM    129  CB  ASP L  18      49.707  -3.886   5.531  1.00 16.84           C
ATOM    130  CG  ASP L  18      49.667  -5.276   4.949  1.00 18.07           C
ATOM    131  OD1 ASP L  18      48.662  -5.974   5.186  1.00 17.20           O
ATOM    132  OD2 ASP L  18      50.623  -5.671   4.255  1.00 22.21           O
ATOM    133  N   ASN L  19      48.563  -5.538   8.370  1.00 20.03           N
ATOM    134  CA  ASN L  19      48.895  -6.453   9.448  1.00 18.53           C
ATOM    135  C   ASN L  19      49.032  -5.740  10.773  1.00 19.36           C
ATOM    136  O   ASN L  19      49.622  -6.263  11.723  1.00 20.72           O
ATOM    137  CB  ASN L  19      50.165  -7.227   9.123  1.00 22.10           C
ATOM    138  CG  ASN L  19      49.987  -8.120   7.923  1.00 23.93           C
ATOM    139  OD1 ASN L  19      48.997  -8.852   7.828  1.00 27.98           O
ATOM    140  ND2 ASN L  19      50.932  -8.066   6.995  1.00 27.66           N
ATOM    141  N   TYR L  20      48.489  -4.532  10.844  1.00 18.70           N
ATOM    142  CA  TYR L  20      48.552  -3.807  12.091  1.00 17.71           C
ATOM    143  C   TYR L  20      47.743  -4.634  13.074  1.00 16.00           C
ATOM    144  O   TYR L  20      46.608  -5.016  12.789  1.00 15.10           O
ATOM    145  CB  TYR L  20      47.930  -2.426  11.964  1.00 16.62           C
ATOM    146  CG  TYR L  20      48.074  -1.657  13.243  1.00 15.82           C
ATOM    147  CD1 TYR L  20      49.280  -1.055  13.575  1.00 18.97           C
ATOM    148  CD2 TYR L  20      47.023  -1.585  14.153  1.00 16.57           C
ATOM    149  CE1 TYR L  20      49.440  -0.394  14.783  1.00 18.33           C
ATOM    150  CE2 TYR L  20      47.173  -0.933  15.364  1.00 16.30           C
ATOM    151  CZ  TYR L  20      48.380  -0.339  15.670  1.00 17.40           C
ATOM    152  OH  TYR L  20      48.523   0.329  16.855  1.00 19.35           O
ATOM    153  N   ARG L  21      48.326  -4.904  14.237  1.00 19.26           N
ATOM    154  CA  ARG L  21      47.663  -5.723  15.240  1.00 21.48           C
ATOM    155  C   ARG L  21      47.230  -7.035  14.601  1.00 21.28           C
ATOM    156  O   ARG L  21      46.255  -7.648  15.018  1.00 22.33           O
ATOM    157  CB  ARG L  21      46.450  -5.000  15.827  1.00 24.41           C
ATOM    158  CG  ARG L  21      46.808  -3.865  16.772  1.00 26.85           C
ATOM    159  N   GLY L  22      47.957  -7.443  13.562  1.00 21.54           N
ATOM    160  CA  GLY L  22      47.655  -8.692  12.887  1.00 21.42           C
ATOM    161  C   GLY L  22      46.535  -8.669  11.865  1.00 21.87           C
ATOM    162  O   GLY L  22      46.154  -9.713  11.337  1.00 24.24           O
ATOM    163  N   TYR L  23      45.997  -7.489  11.579  1.00 18.69           N
ATOM    164  CA  TYR L  23      44.919  -7.380  10.608  1.00 18.30           C
ATOM    165  C   TYR L  23      45.453  -6.987   9.256  1.00 16.97           C
ATOM    166  O   TYR L  23      45.949  -5.875   9.074  1.00 16.03           O
ATOM    167  CB  TYR L  23      43.892  -6.359  11.078  1.00 19.28           C
ATOM    168  CG  TYR L  23      43.023  -6.900  12.179  1.00 20.79           C
ATOM    169  CD1 TYR L  23      41.915  -7.690  11.885  1.00 20.22           C
ATOM    170  CD2 TYR L  23      43.337  -6.669  13.516  1.00 24.45           C
ATOM    171  CE1 TYR L  23      41.138  -8.243  12.895  1.00 24.73           C
ATOM    172  CE2 TYR L  23      42.566  -7.217  14.536  1.00 26.24           C
ATOM    173  CZ  TYR L  23      41.470  -8.004  14.215  1.00 25.36           C
ATOM    174  OH  TYR L  23      40.705  -8.566  15.212  1.00 29.33           O
ATOM    175  N   SER L  24      45.346  -7.914   8.311  1.00 15.13           N
ATOM    176  CA  SER L  24      45.825  -7.673   6.965  1.00 16.22           C
ATOM    177  C   SER L  24      45.152  -6.433   6.404  1.00 14.56           C
ATOM    178  O   SER L  24      44.008  -6.113   6.736  1.00 14.15           O
ATOM    179  CB  SER L  24      45.541  -8.885   6.078  1.00 13.98           C
ATOM    180  OG  SER L  24      44.160  -9.066   5.876  1.00 17.16           O
ATOM    181  N   LEU L  25      45.874  -5.748   5.533  1.00 14.58           N
ATOM    182  CA  LEU L  25      45.391  -4.522   4.926  1.00 13.27           C
ATOM    183  C   LEU L  25      43.947  -4.532   4.442  1.00 13.47           C
ATOM    184  O   LEU L  25      43.225  -3.568   4.651  1.00 11.72           O
ATOM    185  CB  LEU L  25      46.301  -4.143   3.768  1.00 12.67           C
ATOM    186  CG  LEU L  25      46.050  -2.748   3.205  1.00 11.04           C
ATOM    187  CD1 LEU L  25      46.265  -1.689   4.283  1.00 13.00           C
ATOM    188  CD2 LEU L  25      47.018  -2.521   2.052  1.00 11.78           C
ATOM    189  N   GLY L  26      43.532  -5.610   3.779  1.00 11.32           N
ATOM    190  CA  GLY L  26      42.180  -5.681   3.261  1.00 10.28           C
ATOM    191  C   GLY L  26      41.103  -5.444   4.302  1.00  8.21           C
ATOM    192  O   GLY L  26      40.016  -4.977   3.978  1.00 10.36           O
ATOM    193  N   ASN L  27      41.407  -5.793   5.543  1.00 11.67           N
ATOM    194  CA  ASN L  27      40.455  -5.603   6.628  1.00 10.43           C
ATOM    195  C   ASN L  27      40.099  -4.152   6.777  1.00 11.28           C
ATOM    196  O   ASN L  27      38.931  -3.799   6.936  1.00 13.65           O
ATOM    197  CB  ASN L  27      41.055  -6.084   7.935  1.00 12.15           C
ATOM    198  CG  ASN L  27      41.039  -7.571   8.044  1.00 12.79           C
ATOM    199  OD1 ASN L  27      39.974  -8.170   8.138  1.00 16.99           O
ATOM    200  ND2 ASN L  27      42.221  -8.187   8.015  1.00 11.89           N
ATOM    201  N   TRP L  28      41.129  -3.321   6.730  1.00 11.32           N
ATOM    202  CA  TRP L  28      40.961  -1.890   6.899  1.00 10.31           C
ATOM    203  C   TRP L  28      40.290  -1.240   5.717  1.00 11.48           C
ATOM    204  O   TRP L  28      39.454  -0.360   5.873  1.00 12.45           O
ATOM    205  CB  TRP L  28      42.314  -1.261   7.157  1.00 12.35           C
ATOM    206  CG  TRP L  28      43.023  -1.936   8.278  1.00 11.88           C
ATOM    207  CD1 TRP L  28      43.917  -2.965   8.184  1.00 12.87           C
ATOM    208  CD2 TRP L  28      42.898  -1.638   9.672  1.00 12.95           C
ATOM    209  NE1 TRP L  28      44.358  -3.321   9.434  1.00 13.83           N
ATOM    210  CE2 TRP L  28      43.749  -2.522  10.366  1.00 15.10           C
ATOM    211  CE3 TRP L  28      42.148  -0.706  10.401  1.00 19.13           C
ATOM    212  CZ2 TRP L  28      43.876  -2.504  11.754  1.00 17.38           C
ATOM    213  CZ3 TRP L  28      42.271  -0.689  11.783  1.00 20.03           C
ATOM    214  CH2 TRP L  28      43.130  -1.582  12.444  1.00 20.41           C
ATOM    215  N   VAL L  29      40.657  -1.675   4.522  1.00 10.95           N
ATOM    216  CA  VAL L  29      40.050  -1.133   3.326  1.00 11.23           C
ATOM    217  C   VAL L  29      38.587  -1.551   3.323  1.00 11.70           C
ATOM    218  O   VAL L  29      37.685  -0.761   3.064  1.00 10.25           O
ATOM    219  CB  VAL L  29      40.746  -1.683   2.070  1.00 10.82           C
ATOM    220  CG1 VAL L  29      40.003  -1.240   0.814  1.00 13.48           C
ATOM    221  CG2 VAL L  29      42.196  -1.206   2.059  1.00 13.39           C
ATOM    222  N   CYS L  30      38.355  -2.814   3.633  1.00 12.85           N
ATOM    223  CA  CYS L  30      37.002  -3.298   3.659  1.00 13.26           C
ATOM    224  C   CYS L  30      36.203  -2.516   4.708  1.00 12.00           C
ATOM    225  O   CYS L  30      35.090  -2.060   4.441  1.00 12.13           O
ATOM    226  CB  CYS L  30      37.022  -4.788   3.976  1.00 13.91           C
ATOM    227  SG  CYS L  30      35.364  -5.500   3.942  1.00 17.18           S
ATOM    228  N   ALA L  31      36.779  -2.351   5.889  1.00 10.36           N
ATOM    229  CA  ALA L  31      36.084  -1.627   6.946  1.00 12.20           C
ATOM    230  C   ALA L  31      35.701  -0.241   6.437  1.00 11.27           C
ATOM    231  O   ALA L  31      34.563   0.213   6.601  1.00 13.13           O
ATOM    232  CB  ALA L  31      36.964  -1.502   8.166  1.00 11.37           C
ATOM    233  N   ALA L  32      36.653   0.435   5.816  1.00 12.27           N
ATOM    234  CA  ALA L  32      36.380   1.767   5.304  1.00 12.21           C
ATOM    235  C   ALA L  32      35.284   1.715   4.257  1.00 12.52           C
ATOM    236  O   ALA L  32      34.432   2.595   4.190  1.00 13.62           O
ATOM    237  CB  ALA L  32      37.631   2.366   4.704  1.00 10.15           C
ATOM    238  N   LYS L  33      35.299   0.673   3.437  1.00 12.40           N
ATOM    239  CA  LYS L  33      34.293   0.569   2.399  1.00 12.74           C
ATOM    240  C   LYS L  33      32.901   0.545   2.987  1.00 12.94           C
ATOM    241  O   LYS L  33      32.025   1.276   2.558  1.00 14.90           O
ATOM    242  CB  LYS L  33      34.502  -0.699   1.564  1.00 14.34           C
ATOM    243  CG  LYS L  33      33.410  -0.942   0.512  1.00 14.67           C
ATOM    244  CD  LYS L  33      33.349   0.159  -0.539  1.00 19.69           C
ATOM    245  CE  LYS L  33      32.400  -0.209  -1.674  1.00 23.48           C
ATOM    246  NZ  LYS L  33      31.009  -0.401  -1.197  1.00 30.64           N
ATOM    247  N   PHE L  34      32.704  -0.290   3.988  1.00 13.12           N
ATOM    248  CA  PHE L  34      31.382  -0.413   4.554  1.00 14.35           C
ATOM    249  C   PHE L  34      31.025   0.629   5.574  1.00 16.15           C
ATOM    250  O   PHE L  34      29.849   0.903   5.798  1.00 18.13           O
ATOM    251  CB  PHE L  34      31.215  -1.831   5.067  1.00 18.34           C
ATOM    252  CG  PHE L  34      31.234  -2.834   3.965  1.00 20.07           C
ATOM    253  CD1 PHE L  34      30.170  -2.908   3.070  1.00 21.61           C
ATOM    254  CD2 PHE L  34      32.346  -3.639   3.757  1.00 22.90           C
ATOM    255  CE1 PHE L  34      30.215  -3.766   1.979  1.00 23.49           C
ATOM    256  CE2 PHE L  34      32.400  -4.502   2.665  1.00 23.73           C
ATOM    257  CZ  PHE L  34      31.334  -4.563   1.777  1.00 24.28           C
ATOM    258  N   GLU L  35      32.035   1.245   6.171  1.00 13.28           N
ATOM    259  CA  GLU L  35      31.763   2.291   7.135  1.00 12.79           C
ATOM    260  C   GLU L  35      31.379   3.571   6.425  1.00 11.83           C
ATOM    261  O   GLU L  35      30.364   4.178   6.738  1.00 13.63           O
ATOM    262  CB  GLU L  35      32.990   2.576   7.996  1.00 12.08           C
ATOM    263  CG  GLU L  35      33.251   1.556   9.075  1.00 13.86           C
ATOM    264  CD  GLU L  35      32.116   1.465  10.077  1.00 16.86           C
ATOM    265  OE1 GLU L  35      31.215   2.331  10.066  1.00 14.43           O
ATOM    266  OE2 GLU L  35      32.122   0.517  10.886  1.00 23.30           O
ATOM    267  N   SER L  36      32.165   3.947   5.427  1.00 14.04           N
ATOM    268  CA  SER L  36      31.955   5.220   4.756  1.00 11.21           C
ATOM    269  C   SER L  36      31.942   5.180   3.250  1.00 11.58           C
ATOM    270  O   SER L  36      31.822   6.218   2.609  1.00 13.65           O
ATOM    271  CB  SER L  36      33.086   6.144   5.146  1.00 11.28           C
ATOM    272  OG  SER L  36      34.295   5.632   4.594  1.00 11.28           O
ATOM    273  N   ASN L  37      32.080   3.992   2.685  1.00 12.86           N
ATOM    274  CA  ASN L  37      32.167   3.869   1.247  1.00 15.80           C
ATOM    275  C   ASN L  37      33.350   4.723   0.786  1.00 14.99           C
ATOM    276  O   ASN L  37      33.298   5.369  -0.257  1.00 17.27           O
ATOM    277  CB  ASN L  37      30.878   4.329   0.572  1.00 19.55           C
ATOM    278  CG  ASN L  37      30.728   3.738  -0.810  1.00 20.71           C
ATOM    279  OD1 ASN L  37      31.239   2.652  -1.076  1.00 23.36           O
ATOM    280  ND2 ASN L  37      30.026   4.436  -1.689  1.00 24.01           N
ATOM    281  N   PHE L  38      34.412   4.718   1.593  1.00 14.55           N
ATOM    282  CA  PHE L  38      35.654   5.452   1.317  1.00 13.26           C
ATOM    283  C   PHE L  38      35.540   6.966   1.339  1.00 10.94           C
ATOM    284  O   PHE L  38      36.456   7.665   0.920  1.00 13.74           O
ATOM    285  CB  PHE L  38      36.250   5.050  -0.036  1.00 13.60           C
ATOM    286  CG  PHE L  38      36.463   3.578  -0.197  1.00 14.35           C
ATOM    287  CD1 PHE L  38      36.864   2.804   0.879  1.00 11.10           C
ATOM    288  CD2 PHE L  38      36.320   2.975  -1.442  1.00 13.91           C
ATOM    289  CE1 PHE L  38      37.126   1.450   0.727  1.00 14.93           C
ATOM    290  CE2 PHE L  38      36.581   1.622  -1.605  1.00 15.98           C
ATOM    291  CZ  PHE L  38      36.986   0.861  -0.517  1.00 13.37           C
ATOM    292  N   ASN L  39      34.424   7.473   1.833  1.00 12.71           N
ATOM    293  CA  ASN L  39      34.231   8.910   1.878  1.00 13.44           C
ATOM    294  C   ASN L  39      34.837   9.487   3.148  1.00 11.35           C
ATOM    295  O   ASN L  39      34.353   9.224   4.249  1.00 10.71           O
ATOM    296  CB  ASN L  39      32.736   9.210   1.809  1.00 14.89           C
ATOM    297  CG  ASN L  39      32.437  10.680   1.900  1.00 14.09           C
ATOM    298  OD1 ASN L  39      33.330  11.511   1.794  1.00 15.34           O
ATOM    299  ND2 ASN L  39      31.165  11.012   2.100  1.00 19.11           N
ATOM    300  N   THR L  40      35.897  10.271   2.994  1.00 10.78           N
ATOM    301  CA  THR L  40      36.553  10.872   4.152  1.00 13.46           C
ATOM    302  C   THR L  40      35.645  11.844   4.863  1.00 14.18           C
ATOM    303  O   THR L  40      35.885  12.188   6.015  1.00 11.43           O
ATOM    304  CB  THR L  40      37.811  11.663   3.766  1.00 13.13           C
ATOM    305  OG1 THR L  40      37.444  12.745   2.896  1.00 13.30           O
ATOM    306  CG2 THR L  40      38.817  10.777   3.069  1.00 14.23           C
ATOM    307  N   GLN L  41      34.608  12.301   4.177  1.00 13.94           N
ATOM    308  CA  GLN L  41      33.710  13.278   4.775  1.00 15.62           C
ATOM    309  C   GLN L  41      32.462  12.671   5.366  1.00 14.49           C
ATOM    310  O   GLN L  41      31.595  13.384   5.856  1.00 15.66           O
ATOM    311  CB  GLN L  41      33.324  14.328   3.732  1.00 15.21           C
ATOM    312  CG  GLN L  41      34.519  14.991   3.069  1.00 19.42           C
ATOM    313  CD  GLN L  41      35.490  15.578   4.067  1.00 25.61           C
ATOM    314  OE1 GLN L  41      36.632  15.126   4.186  1.00 24.71           O
ATOM    315  NE2 GLN L  41      35.042  16.593   4.793  1.00 27.27           N
ATOM    316  N   ALA L  42      32.371  11.349   5.335  1.00 14.44           N
ATOM    317  CA  ALA L  42      31.198  10.679   5.850  1.00 14.47           C
ATOM    318  C   ALA L  42      30.929  10.994   7.309  1.00 12.59           C
ATOM    319  O   ALA L  42      31.821  10.980   8.141  1.00 11.41           O
ATOM    320  CB  ALA L  42      31.330   9.176   5.667  1.00 14.42           C
ATOM    321  N   THR L  43      29.679  11.286   7.614  1.00 15.27           N
ATOM    322  CA  THR L  43      29.305  11.547   8.984  1.00 15.41           C
ATOM    323  C   THR L  43      27.943  10.928   9.176  1.00 17.80           C
ATOM    324  O   THR L  43      27.084  11.002   8.297  1.00 20.57           O
ATOM    325  CB  THR L  43      29.207  13.046   9.297  1.00 18.26           C
ATOM    326  OG1 THR L  43      28.110  13.611   8.572  1.00 22.56           O
ATOM    327  CG2 THR L  43      30.503  13.750   8.925  1.00 14.59           C
ATOM    328  N   ASN L  44      27.771  10.277  10.311  1.00 13.35           N
ATOM    329  CA  ASN L  44      26.510   9.662  10.649  1.00 16.91           C
ATOM    330  C   ASN L  44      26.219  10.025  12.079  1.00 16.16           C
ATOM    331  O   ASN L  44      26.993   9.724  12.985  1.00 13.44           O
ATOM    332  CB  ASN L  44      26.573   8.141  10.520  1.00 18.22           C
ATOM    333  CG  ASN L  44      25.420   7.452  11.236  1.00 22.11           C
ATOM    334  OD1 ASN L  44      25.561   6.991  12.369  1.00 21.95           O
ATOM    335  ND2 ASN L  44      24.267   7.404  10.584  1.00 24.31           N
ATOM    336  N   ARG L  45      25.097  10.692  12.278  1.00 15.27           N
ATOM    337  CA  ARG L  45      24.714  11.077  13.610  1.00 17.34           C
ATOM    338  C   ARG L  45      23.874   9.971  14.195  1.00 18.13           C
ATOM    339  O   ARG L  45      23.055   9.364  13.508  1.00 21.53           O
ATOM    340  CB  ARG L  45      23.951  12.392  13.572  1.00 17.23           C
ATOM    341  CG  ARG L  45      24.795  13.497  12.995  1.00 19.57           C
ATOM    342  CD  ARG L  45      24.401  14.821  13.582  1.00 17.00           C
ATOM    343  NE  ARG L  45      24.439  14.754  15.036  1.00 18.57           N
ATOM    344  CZ  ARG L  45      24.172  15.779  15.833  1.00 15.12           C
ATOM    345  NH1 ARG L  45      23.849  16.949  15.315  1.00 14.15           N
ATOM    346  NH2 ARG L  45      24.226  15.628  17.148  1.00 17.06           N
ATOM    347  N   ASN L  46      24.112   9.697  15.465  1.00 18.91           N
ATOM    348  CA  ASN L  46      23.396   8.650  16.158  1.00 21.86           C
ATOM    349  C   ASN L  46      22.421   9.260  17.137  1.00 24.24           C
ATOM    350  O   ASN L  46      22.616  10.379  17.613  1.00 22.77           O
ATOM    351  CB  ASN L  46      24.393   7.755  16.876  1.00 22.38           C
ATOM    352  CG  ASN L  46      25.380   7.120  15.920  1.00 24.72           C
ATOM    353  OD1 ASN L  46      25.002   6.302  15.079  1.00 25.37           O
ATOM    354  ND2 ASN L  46      26.648   7.503  16.031  1.00 21.47           N
ATOM    355  N   THR L  47      21.368   8.514  17.437  1.00 26.32           N
ATOM    356  CA  THR L  47      20.352   8.979  18.362  1.00 28.81           C
ATOM    357  C   THR L  47      20.938   9.244  19.744  1.00 28.65           C
ATOM    358  O   THR L  47      20.392  10.036  20.512  1.00 31.12           O
ATOM    359  CB  THR L  47      19.221   7.947  18.487  1.00 29.20           C
ATOM    360  OG1 THR L  47      19.746   6.723  19.013  1.00 33.62           O
ATOM    361  CG2 THR L  47      18.600   7.681  17.129  1.00 27.62           C
ATOM    362  N   ASP L  48      22.054   8.595  20.062  1.00 28.32           N
ATOM    363  CA  ASP L  48      22.679   8.774  21.369  1.00 26.62           C
ATOM    364  C   ASP L  48      23.435  10.099  21.490  1.00 25.13           C
ATOM    365  O   ASP L  48      24.062  10.375  22.514  1.00 24.87           O
ATOM    366  CB  ASP L  48      23.620   7.603  21.668  1.00 29.14           C
ATOM    367  CG  ASP L  48      24.936   7.710  20.932  1.00 31.21           C
ATOM    368  OD1 ASP L  48      24.952   8.297  19.832  1.00 28.50           O
ATOM    369  OD2 ASP L  48      25.950   7.197  21.452  1.00 33.91           O
ATOM    370  N   GLY L  49      23.376  10.915  20.442  1.00 23.07           N
ATOM    371  CA  GLY L  49      24.050  12.200  20.478  1.00 20.03           C
ATOM    372  C   GLY L  49      25.477  12.156  19.973  1.00 18.67           C
ATOM    373  O   GLY L  49      26.121  13.191  19.822  1.00 17.45           O
ATOM    374  N   SER L  50      25.982  10.954  19.735  1.00 16.23           N
ATOM    375  CA  SER L  50      27.336  10.810  19.223  1.00 15.34           C
ATOM    376  C   SER L  50      27.225  10.825  17.715  1.00 14.12           C
ATOM    377  O   SER L  50      26.143  10.692  17.147  1.00 13.29           O
ATOM    378  CB  SER L  50      27.956   9.486  19.674  1.00 16.76           C
ATOM    379  OG  SER L  50      27.353   8.395  19.008  1.00 17.07           O
ATOM    380  N   THR L  51      28.361  10.972  17.061  1.00 12.33           N
ATOM    381  CA  THR L  51      28.379  10.996  15.622  1.00 10.70           C
ATOM    382  C   THR L  51      29.563  10.168  15.188  1.00 10.13           C
ATOM    383  O   THR L  51      30.584  10.137  15.860  1.00 12.17           O
ATOM    384  CB  THR L  51      28.546  12.439  15.110  1.00 12.00           C
ATOM    385  OG1 THR L  51      27.419  13.209  15.531  1.00 13.86           O
ATOM    386  CG2 THR L  51      28.649  12.482  13.584  1.00 12.34           C
ATOM    387  N   ASP L  52      29.403   9.490  14.064  1.00 10.31           N
ATOM    388  CA  ASP L  52      30.471   8.695  13.508  1.00 10.93           C
ATOM    389  C   ASP L  52      31.069   9.558  12.432  1.00  9.83           C
ATOM    390  O   ASP L  52      30.371  10.065  11.560  1.00  9.72           O
ATOM    391  CB  ASP L  52      29.905   7.405  12.950  1.00 10.99           C
ATOM    392  CG  ASP L  52      29.203   6.605  14.013  1.00 13.65           C
ATOM    393  OD1 ASP L  52      29.856   6.291  15.028  1.00 17.22           O
ATOM    394  OD2 ASP L  52      28.011   6.306  13.840  1.00 21.10           O
ATOM    395  N   TYR L  53      32.377   9.718  12.510  1.00  8.82           N
ATOM    396  CA  TYR L  53      33.076  10.584  11.607  1.00  7.98           C
ATOM    397  C   TYR L  53      34.119   9.986  10.731  1.00  8.86           C
ATOM    398  O   TYR L  53      34.930   9.186  11.160  1.00 10.75           O
ATOM    399  CB  TYR L  53      33.788  11.661  12.389  1.00  7.70           C
ATOM    400  CG  TYR L  53      32.884  12.577  13.120  1.00  9.05           C
ATOM    401  CD1 TYR L  53      32.312  13.666  12.473  1.00  9.06           C
ATOM    402  CD2 TYR L  53      32.631  12.388  14.472  1.00  8.64           C
ATOM    403  CE1 TYR L  53      31.517  14.552  13.160  1.00 10.41           C
ATOM    404  CE2 TYR L  53      31.834  13.265  15.170  1.00 10.06           C
ATOM    405  CZ  TYR L  53      31.282  14.349  14.503  1.00  9.42           C
ATOM    406  OH  TYR L  53      30.506  15.236  15.184  1.00  9.46           O
ATOM    407  N   GLY L  54      34.108  10.452   9.497  1.00  9.95           N
ATOM    408  CA  GLY L  54      35.136  10.057   8.577  1.00  7.63           C
ATOM    409  C   GLY L  54      35.075   8.728   7.906  1.00  7.38           C
ATOM    410  O   GLY L  54      34.133   7.949   8.021  1.00 10.24           O
ATOM    411  N   ILE L  55      36.174   8.474   7.225  1.00  8.81           N
ATOM    412  CA  ILE L  55      36.315   7.289   6.427  1.00  8.55           C
ATOM    413  C   ILE L  55      36.144   6.002   7.206  1.00  8.99           C
ATOM    414  O   ILE L  55      35.754   4.992   6.636  1.00  9.21           O
ATOM    415  CB  ILE L  55      37.647   7.358   5.693  1.00 11.18           C
ATOM    416  CG1 ILE L  55      37.619   6.410   4.501  1.00 12.55           C
ATOM    417  CG2 ILE L  55      38.788   7.122   6.655  1.00 10.20           C
ATOM    418  CD1 ILE L  55      38.680   6.713   3.492  1.00 13.84           C
ATOM    419  N   LEU L  56      36.411   6.035   8.505  1.00  9.21           N
ATOM    420  CA  LEU L  56      36.240   4.838   9.310  1.00  8.66           C
ATOM    421  C   LEU L  56      35.102   5.004  10.310  1.00 10.91           C
ATOM    422  O   LEU L  56      34.953   4.206  11.230  1.00 10.34           O
ATOM    423  CB  LEU L  56      37.546   4.482  10.013  1.00 11.15           C
ATOM    424  CG  LEU L  56      38.562   3.886   9.035  1.00 14.22           C
ATOM    425  CD1 LEU L  56      39.884   3.675   9.730  1.00 12.99           C
ATOM    426  CD2 LEU L  56      38.035   2.569   8.494  1.00 14.96           C
ATOM    427  N   GLN L  57      34.296   6.042  10.110  1.00 10.54           N
ATOM    428  CA  GLN L  57      33.135   6.288  10.952  1.00 10.89           C
ATOM    429  C   GLN L  57      33.406   6.090  12.428  1.00 11.45           C
ATOM    430  O   GLN L  57      32.734   5.325  13.132  1.00 12.24           O
ATOM    431  CB  GLN L  57      31.997   5.389  10.479  1.00 11.98           C
ATOM    432  CG  GLN L  57      31.465   5.830   9.143  1.00 12.40           C
ATOM    433  CD  GLN L  57      30.770   7.171   9.249  1.00 14.35           C
ATOM    434  OE1 GLN L  57      29.585   7.237   9.582  1.00 14.69           O
ATOM    435  NE2 GLN L  57      31.510   8.250   8.999  1.00 11.47           N
ATOM    436  N   ILE L  58      34.393   6.823  12.900  1.00 10.35           N
ATOM    437  CA  ILE L  58      34.801   6.742  14.275  1.00  9.90           C
ATOM    438  C   ILE L  58      33.855   7.562  15.123  1.00 11.18           C
ATOM    439  O   ILE L  58      33.578   8.726  14.845  1.00  9.67           O
ATOM    440  CB  ILE L  58      36.251   7.184  14.395  1.00 10.23           C
ATOM    441  CG1 ILE L  58      37.135   6.080  13.808  1.00 11.86           C
ATOM    442  CG2 ILE L  58      36.606   7.477  15.830  1.00 10.59           C
ATOM    443  CD1 ILE L  58      38.582   6.490  13.610  1.00 13.13           C
ATOM    444  N   ASN L  59      33.363   6.912  16.165  1.00 12.22           N
ATOM    445  CA  ASN L  59      32.384   7.485  17.060  1.00 12.28           C
ATOM    446  C   ASN L  59      32.899   8.512  18.045  1.00 12.04           C
ATOM    447  O   ASN L  59      33.929   8.336  18.686  1.00 12.71           O
ATOM    448  CB  ASN L  59      31.687   6.364  17.811  1.00 13.46           C
ATOM    449  CG  ASN L  59      30.479   6.847  18.537  1.00 15.74           C
ATOM    450  OD1 ASN L  59      30.533   7.159  19.724  1.00 19.15           O
ATOM    451  ND2 ASN L  59      29.378   6.948  17.818  1.00 12.88           N
ATOM    452  N   SER L  60      32.126   9.579  18.186  1.00 11.82           N
ATOM    453  CA  SER L  60      32.495  10.680  19.059  1.00 11.63           C
ATOM    454  C   SER L  60      32.255  10.451  20.544  1.00 14.35           C
ATOM    455  O   SER L  60      32.636  11.283  21.357  1.00 13.78           O
ATOM    456  CB  SER L  60      31.756  11.941  18.625  1.00 11.28           C
ATOM    457  OG  SER L  60      30.363  11.772  18.799  1.00 12.92           O
ATOM    458  N   ARG L  61      31.620   9.348  20.912  1.00 13.97           N
ATOM    459  CA  ARG L  61      31.416   9.127  22.332  1.00 16.65           C
ATOM    460  C   ARG L  61      32.708   8.633  22.953  1.00 16.25           C
ATOM    461  O   ARG L  61      33.147   9.119  23.991  1.00 20.75           O
ATOM    462  CB  ARG L  61      30.316   8.103  22.590  1.00 18.09           C
ATOM    463  CG  ARG L  61      30.131   7.822  24.085  1.00 21.63           C
ATOM    464  CD  ARG L  61      28.972   6.877  24.336  1.00 27.67           C
ATOM    465  NE  ARG L  61      27.738   7.367  23.729  1.00 34.21           N
ATOM    466  CZ  ARG L  61      27.197   8.554  23.985  1.00 39.16           C
ATOM    467  NH1 ARG L  61      27.781   9.380  24.841  1.00 42.11           N
ATOM    468  NH2 ARG L  61      26.075   8.919  23.386  1.00 40.11           N
ATOM    469  N   TRP L  62      33.344   7.682  22.291  1.00 15.43           N
ATOM    470  CA  TRP L  62      34.558   7.117  22.828  1.00 16.59           C
ATOM    471  C   TRP L  62      35.876   7.582  22.247  1.00 12.27           C
ATOM    472  O   TRP L  62      36.856   7.765  22.970  1.00 14.48           O
ATOM    473  CB  TRP L  62      34.489   5.587  22.704  1.00 23.20           C
ATOM    474  CG  TRP L  62      33.766   4.915  23.840  1.00 31.29           C
ATOM    475  CD1 TRP L  62      34.260   4.658  25.086  1.00 33.84           C
ATOM    476  CD2 TRP L  62      32.405   4.466  23.849  1.00 34.55           C
ATOM    477  NE1 TRP L  62      33.293   4.080  25.873  1.00 36.53           N
ATOM    478  CE2 TRP L  62      32.143   3.951  25.139  1.00 37.36           C
ATOM    479  CE3 TRP L  62      31.380   4.452  22.893  1.00 35.34           C
ATOM    480  CZ2 TRP L  62      30.898   3.427  25.499  1.00 39.07           C
ATOM    481  CZ3 TRP L  62      30.141   3.931  23.250  1.00 39.84           C
ATOM    482  CH2 TRP L  62      29.911   3.426  24.544  1.00 40.81           C
ATOM    483  N   TRP L  63      35.891   7.841  20.949  1.00 11.63           N
ATOM    484  CA  TRP L  63      37.148   8.107  20.282  1.00 10.83           C
ATOM    485  C   TRP L  63      37.668   9.483  19.994  1.00  8.68           C
ATOM    486  O   TRP L  63      38.868   9.708  20.058  1.00 10.27           O
ATOM    487  CB  TRP L  63      37.145   7.301  18.999  1.00 11.99           C
ATOM    488  CG  TRP L  63      36.683   5.923  19.272  1.00 12.37           C
ATOM    489  CD1 TRP L  63      35.519   5.351  18.868  1.00 11.41           C
ATOM    490  CD2 TRP L  63      37.369   4.947  20.051  1.00 12.71           C
ATOM    491  NE1 TRP L  63      35.435   4.062  19.345  1.00 14.89           N
ATOM    492  CE2 TRP L  63      36.562   3.794  20.075  1.00 11.72           C
ATOM    493  CE3 TRP L  63      38.592   4.935  20.730  1.00 14.16           C
ATOM    494  CZ2 TRP L  63      36.940   2.635  20.753  1.00 14.05           C
ATOM    495  CZ3 TRP L  63      38.969   3.778  21.407  1.00 14.80           C
ATOM    496  CH2 TRP L  63      38.141   2.649  21.411  1.00 12.90           C
ATOM    497  N   CYS L  64      36.782  10.398  19.637  1.00  9.97           N
ATOM    498  CA  CYS L  64      37.237  11.737  19.339  1.00 10.32           C
ATOM    499  C   CYS L  64      36.247  12.656  20.003  1.00  9.19           C
ATOM    500  O   CYS L  64      35.134  12.259  20.330  1.00 11.85           O
ATOM    501  CB  CYS L  64      37.262  11.971  17.824  1.00  9.92           C
ATOM    502  SG  CYS L  64      35.640  11.717  17.049  1.00  9.60           S
ATOM    503  N   ASN L  65      36.655  13.897  20.198  1.00 10.93           N
ATOM    504  CA  ASN L  65      35.767  14.838  20.830  1.00 10.18           C
ATOM    505  C   ASN L  65      35.222  15.778  19.782  1.00  9.13           C
ATOM    506  O   ASN L  65      35.983  16.440  19.080  1.00 10.79           O
ATOM    507  CB  ASN L  65      36.538  15.625  21.879  1.00 10.05           C
ATOM    508  CG  ASN L  65      35.653  16.570  22.662  1.00 12.45           C
ATOM    509  OD1 ASN L  65      34.437  16.568  22.505  1.00 14.28           O
ATOM    510  ND2 ASN L  65      36.267  17.377  23.524  1.00 18.44           N
ATOM    511  N   ASP L  66      33.906  15.815  19.643  1.00  8.62           N
ATOM    512  CA  ASP L  66      33.339  16.755  18.697  1.00  8.83           C
ATOM    513  C   ASP L  66      32.698  17.912  19.434  1.00 12.16           C
ATOM    514  O   ASP L  66      32.113  18.785  18.824  1.00 10.90           O
ATOM    515  CB  ASP L  66      32.355  16.087  17.732  1.00  9.41           C
ATOM    516  CG  ASP L  66      31.156  15.467  18.416  1.00 10.16           C
ATOM    517  OD1 ASP L  66      31.005  15.588  19.647  1.00  9.70           O
ATOM    518  OD2 ASP L  66      30.353  14.855  17.683  1.00 11.59           O
ATOM    519  N   GLY L  67      32.823  17.896  20.756  1.00 10.92           N
ATOM    520  CA  GLY L  67      32.303  18.975  21.567  1.00 12.61           C
ATOM    521  C   GLY L  67      30.810  18.993  21.761  1.00 15.05           C
ATOM    522  O   GLY L  67      30.279  19.929  22.351  1.00 16.00           O
ATOM    523  N   ARG L  68      30.115  17.975  21.281  1.00 12.18           N
ATOM    524  CA  ARG L  68      28.675  17.955  21.454  1.00 11.84           C
ATOM    525  C   ARG L  68      28.185  16.579  21.854  1.00 12.01           C
ATOM    526  O   ARG L  68      26.984  16.326  21.863  1.00 13.88           O
ATOM    527  CB  ARG L  68      27.984  18.368  20.166  1.00 13.23           C
ATOM    528  CG  ARG L  68      28.169  17.379  19.047  1.00 11.85           C
ATOM    529  CD  ARG L  68      27.301  17.740  17.875  1.00 11.53           C
ATOM    530  NE  ARG L  68      27.512  16.808  16.777  1.00 12.66           N
ATOM    531  CZ  ARG L  68      27.219  17.065  15.512  1.00 11.01           C
ATOM    532  NH1 ARG L  68      26.692  18.235  15.174  1.00  9.85           N
ATOM    533  NH2 ARG L  68      27.471  16.156  14.582  1.00 14.61           N
ATOM    534  N   THR L  69      29.124  15.695  22.168  1.00 11.91           N
ATOM    535  CA  THR L  69      28.782  14.339  22.556  1.00 15.54           C
ATOM    536  C   THR L  69      28.979  14.128  24.044  1.00 15.30           C
ATOM    537  O   THR L  69      30.075  14.275  24.569  1.00 18.26           O
ATOM    538  CB  THR L  69      29.643  13.321  21.818  1.00 12.46           C
ATOM    539  OG1 THR L  69      29.536  13.553  20.414  1.00 12.60           O
ATOM    540  CG2 THR L  69      29.169  11.915  22.117  1.00 12.86           C
ATOM    541  N   PRO L  70      27.905  13.778  24.745  1.00 20.55           N
ATOM    542  CA  PRO L  70      28.040  13.557  26.183  1.00 22.53           C
ATOM    543  C   PRO L  70      28.858  12.298  26.447  1.00 22.61           C
ATOM    544  O   PRO L  70      28.884  11.387  25.625  1.00 22.02           O
ATOM    545  CB  PRO L  70      26.591  13.435  26.643  1.00 25.23           C
ATOM    546  CG  PRO L  70      25.923  12.811  25.473  1.00 22.61           C
ATOM    547  CD  PRO L  70      26.525  13.543  24.291  1.00 20.66           C
ATOM    548  N   GLY L  71      29.551  12.267  27.579  1.00 23.83           N
ATOM    549  CA  GLY L  71      30.352  11.103  27.921  1.00 22.41           C
ATOM    550  C   GLY L  71      31.518  10.896  26.977  1.00 22.25           C
ATOM    551  O   GLY L  71      31.935   9.772  26.723  1.00 24.14           O
ATOM    552  N   SER L  72      32.042  11.995  26.456  1.00 20.75           N
ATOM    553  CA  SER L  72      33.160  11.943  25.534  1.00 20.63           C
ATOM    554  C   SER L  72      34.433  11.479  26.231  1.00 18.90           C
ATOM    555  O   SER L  72      34.886  12.092  27.198  1.00 21.16           O
ATOM    556  CB  SER L  72      33.373  13.327  24.915  1.00 19.14           C
ATOM    557  OG  SER L  72      34.566  13.370  24.152  1.00 26.42           O
ATOM    558  N   ARG L  73      35.000  10.380  25.746  1.00 17.76           N
ATOM    559  CA  ARG L  73      36.232   9.854  26.309  1.00 18.73           C
ATOM    560  C   ARG L  73      37.402  10.372  25.505  1.00 17.35           C
ATOM    561  O   ARG L  73      38.502  10.526  26.020  1.00 19.04           O
ATOM    562  CB  ARG L  73      36.265   8.330  26.239  1.00 17.58           C
ATOM    563  CG  ARG L  73      35.525   7.595  27.337  1.00 19.83           C
ATOM    564  CD  ARG L  73      34.033   7.670  27.181  1.00 22.60           C
ATOM    565  NE  ARG L  73      33.392   6.731  28.093  1.00 24.00           N
ATOM    566  CZ  ARG L  73      32.081   6.649  28.289  1.00 26.16           C
ATOM    567  NH1 ARG L  73      31.258   7.456  27.638  1.00 27.89           N
ATOM    568  NH2 ARG L  73      31.595   5.746  29.132  1.00 24.41           N
ATOM    569  N   ASN L  74      37.155  10.616  24.224  1.00 15.42           N
ATOM    570  CA  ASN L  74      38.193  11.092  23.329  1.00 13.93           C
ATOM    571  C   ASN L  74      39.458  10.256  23.522  1.00 14.30           C
ATOM    572  O   ASN L  74      40.542  10.784  23.764  1.00 13.54           O
ATOM    573  CB  ASN L  74      38.494  12.560  23.607  1.00 13.36           C
ATOM    574  CG  ASN L  74      39.381  13.174  22.555  1.00 12.79           C
ATOM    575  OD1 ASN L  74      39.838  14.303  22.694  1.00 16.99           O
ATOM    576  ND2 ASN L  74      39.626  12.431  21.487  1.00  9.06           N
ATOM    577  N   LEU L  75      39.311   8.944  23.402  1.00 14.09           N
ATOM    578  CA  LEU L  75      40.450   8.059  23.593  1.00 14.85           C
ATOM    579  C   LEU L  75      41.508   8.206  22.522  1.00 14.44           C
ATOM    580  O   LEU L  75      42.668   7.844  22.725  1.00 16.78           O
ATOM    581  CB  LEU L  75      39.976   6.617  23.682  1.00 15.74           C
ATOM    582  CG  LEU L  75      39.052   6.442  24.884  1.00 19.79           C
ATOM    583  CD1 LEU L  75      38.690   4.978  25.037  1.00 16.79           C
ATOM    584  CD2 LEU L  75      39.749   6.975  26.131  1.00 18.50           C
ATOM    585  N   CYS L  76      41.126   8.744  21.374  1.00 12.50           N
ATOM    586  CA  CYS L  76      42.107   8.943  20.335  1.00 12.39           C
ATOM    587  C   CYS L  76      42.777  10.264  20.518  1.00  9.87           C
ATOM    588  O   CYS L  76      43.694  10.613  19.786  1.00 11.60           O
ATOM    589  CB  CYS L  76      41.451   8.879  18.983  1.00  9.79           C
ATOM    590  SG  CYS L  76      41.121   7.156  18.615  1.00 12.01           S
ATOM    591  N   ASN L  77      42.290  10.997  21.510  1.00 10.50           N
ATOM    592  CA  ASN L  77      42.827  12.289  21.848  1.00 14.05           C
ATOM    593  C   ASN L  77      42.869  13.167  20.626  1.00 11.70           C
ATOM    594  O   ASN L  77      43.898  13.710  20.277  1.00 12.53           O
ATOM    595  CB  ASN L  77      44.239  12.148  22.413  1.00 17.63           C
ATOM    596  CG  ASN L  77      44.678  13.376  23.167  1.00 26.34           C
ATOM    597  OD1 ASN L  77      45.873  13.624  23.341  1.00 34.94           O
ATOM    598  ND2 ASN L  77      43.711  14.155  23.633  1.00 28.86           N
ATOM    599  N   ILE L  78      41.724  13.300  19.972  1.00 10.83           N
ATOM    600  CA  ILE L  78      41.636  14.144  18.800  1.00 10.72           C
ATOM    601  C   ILE L  78      40.253  14.720  18.688  1.00  8.62           C
ATOM    602  O   ILE L  78      39.285  14.160  19.183  1.00 10.49           O
ATOM    603  CB  ILE L  78      41.862  13.380  17.478  1.00 11.00           C
ATOM    604  CG1 ILE L  78      40.987  12.129  17.451  1.00 11.11           C
ATOM    605  CG2 ILE L  78      43.327  13.070  17.288  1.00 11.01           C
ATOM    606  CD1 ILE L  78      40.781  11.568  16.054  1.00 10.73           C
ATOM    607  N   PRO L  79      40.160  15.893  18.069  1.00  8.69           N
ATOM    608  CA  PRO L  79      38.841  16.492  17.898  1.00  8.92           C
ATOM    609  C   PRO L  79      38.316  15.663  16.732  1.00  7.92           C
ATOM    610  O   PRO L  79      39.095  15.245  15.879  1.00  9.62           O
ATOM    611  CB  PRO L  79      39.167  17.918  17.488  1.00  8.33           C
ATOM    612  CG  PRO L  79      40.489  17.787  16.786  1.00  7.79           C
ATOM    613  CD  PRO L  79      41.229  16.821  17.674  1.00  9.72           C
ATOM    614  N   CYS L  80      37.019  15.417  16.693  1.00  7.91           N
ATOM    615  CA  CYS L  80      36.476  14.622  15.612  1.00  6.63           C
ATOM    616  C   CYS L  80      36.715  15.268  14.281  1.00  7.76           C
ATOM    617  O   CYS L  80      36.758  14.597  13.263  1.00  9.76           O
ATOM    618  CB  CYS L  80      34.997  14.416  15.821  1.00  7.12           C
ATOM    619  SG  CYS L  80      34.697  13.483  17.340  1.00  9.49           S
ATOM    620  N   SER L  81      36.870  16.581  14.286  1.00  7.23           N
ATOM    621  CA  SER L  81      37.101  17.300  13.054  1.00  7.07           C
ATOM    622  C   SER L  81      38.367  16.801  12.379  1.00  8.47           C
ATOM    623  O   SER L  81      38.504  16.888  11.166  1.00  9.07           O
ATOM    624  CB  SER L  81      37.208  18.792  13.344  1.00  7.35           C
ATOM    625  OG  SER L  81      38.160  19.006  14.364  1.00  8.85           O
ATOM    626  N   ALA L  82      39.287  16.264  13.169  1.00  8.00           N
ATOM    627  CA  ALA L  82      40.523  15.753  12.604  1.00  8.06           C
ATOM    628  C   ALA L  82      40.210  14.551  11.738  1.00  9.43           C
ATOM    629  O   ALA L  82      40.948  14.242  10.808  1.00  9.92           O
ATOM    630  CB  ALA L  82      41.474  15.342  13.706  1.00  9.80           C
ATOM    631  N   LEU L  83      39.110  13.878  12.040  1.00  9.49           N
ATOM    632  CA  LEU L  83      38.749  12.690  11.286  1.00  8.36           C
ATOM    633  C   LEU L  83      38.134  12.985   9.946  1.00  8.83           C
ATOM    634  O   LEU L  83      37.870  12.069   9.181  1.00 13.97           O
ATOM    635  CB  LEU L  83      37.770  11.838  12.078  1.00  7.17           C
ATOM    636  CG  LEU L  83      38.335  11.332  13.391  1.00  9.04           C
ATOM    637  CD1 LEU L  83      37.250  10.603  14.151  1.00 10.72           C
ATOM    638  CD2 LEU L  83      39.499  10.420  13.096  1.00  9.20           C
ATOM    639  N   LEU L  84      37.888  14.253   9.662  1.00  9.31           N
ATOM    640  CA  LEU L  84      37.282  14.618   8.401  1.00 11.84           C
ATOM    641  C   LEU L  84      38.306  15.172   7.439  1.00 12.45           C
ATOM    642  O   LEU L  84      37.961  15.744   6.412  1.00 14.26           O
ATOM    643  CB  LEU L  84      36.159  15.618   8.647  1.00 13.85           C
ATOM    644  CG  LEU L  84      35.042  15.026   9.515  1.00 18.94           C
ATOM    645  CD1 LEU L  84      33.888  15.997   9.574  1.00 21.21           C
ATOM    646  CD2 LEU L  84      34.572  13.696   8.940  1.00 21.08           C
ATOM    647  N   SER L  85      39.575  14.993   7.787  1.00 10.67           N
ATOM    648  CA  SER L  85      40.664  15.437   6.937  1.00 11.30           C
ATOM    649  C   SER L  85      40.590  14.609   5.663  1.00 12.38           C
ATOM    650  O   SER L  85      40.034  13.508   5.664  1.00 12.99           O
ATOM    651  CB  SER L  85      42.001  15.177   7.622  1.00  9.95           C
ATOM    652  OG  SER L  85      42.124  13.795   7.955  1.00 14.45           O
ATOM    653  N   SER L  86      41.151  15.136   4.583  1.00 13.57           N
ATOM    654  CA  SER L  86      41.144  14.420   3.314  1.00 15.25           C
ATOM    655  C   SER L  86      42.183  13.315   3.373  1.00 13.78           C
ATOM    656  O   SER L  86      42.065  12.302   2.681  1.00 14.69           O
ATOM    657  CB  SER L  86      41.438  15.371   2.152  1.00 18.44           C
ATOM    658  OG  SER L  86      42.745  15.908   2.233  1.00 24.36           O
ATOM    659  N   ASP L  87      43.212  13.511   4.184  1.00 12.77           N
ATOM    660  CA  ASP L  87      44.218  12.481   4.347  1.00 15.00           C
ATOM    661  C   ASP L  87      43.633  11.620   5.448  1.00 12.39           C
ATOM    662  O   ASP L  87      42.884  12.102   6.296  1.00 12.84           O
ATOM    663  CB  ASP L  87      45.558  13.052   4.789  1.00 17.64           C
ATOM    664  CG  ASP L  87      45.483  13.701   6.135  1.00 21.20           C
ATOM    665  OD1 ASP L  87      44.982  14.845   6.208  1.00 20.44           O
ATOM    666  OD2 ASP L  87      45.905  13.054   7.115  1.00 18.03           O
ATOM    667  N   ILE L  88      43.985  10.349   5.456  1.00 13.14           N
ATOM    668  CA  ILE L  88      43.404   9.462   6.441  1.00  8.96           C
ATOM    669  C   ILE L  88      44.175   9.307   7.724  1.00 10.98           C
ATOM    670  O   ILE L  88      43.784   8.533   8.585  1.00  9.99           O
ATOM    671  CB  ILE L  88      43.194   8.089   5.816  1.00  8.41           C
ATOM    672  CG1 ILE L  88      44.536   7.429   5.525  1.00 11.78           C
ATOM    673  CG2 ILE L  88      42.398   8.252   4.529  1.00 10.43           C
ATOM    674  CD1 ILE L  88      44.395   5.989   5.097  1.00 12.68           C
ATOM    675  N   THR L  89      45.249  10.070   7.874  1.00 10.78           N
ATOM    676  CA  THR L  89      46.083   9.938   9.051  1.00 10.60           C
ATOM    677  C   THR L  89      45.378   9.884  10.396  1.00 10.03           C
ATOM    678  O   THR L  89      45.552   8.926  11.140  1.00  9.16           O
ATOM    679  CB  THR L  89      47.127  11.041   9.106  1.00 13.69           C
ATOM    680  OG1 THR L  89      47.840  11.070   7.866  1.00 17.53           O
ATOM    681  CG2 THR L  89      48.116  10.765  10.233  1.00 14.72           C
ATOM    682  N   ALA L  90      44.592  10.905  10.724  1.00 10.72           N
ATOM    683  CA  ALA L  90      43.909  10.907  12.007  1.00 10.70           C
ATOM    684  C   ALA L  90      42.989   9.707  12.153  1.00 10.24           C
ATOM    685  O   ALA L  90      42.898   9.113  13.216  1.00  9.80           O
ATOM    686  CB  ALA L  90      43.115  12.198  12.182  1.00 10.90           C
ATOM    687  N   SER L  91      42.286   9.359  11.083  1.00  9.17           N
ATOM    688  CA  SER L  91      41.390   8.218  11.155  1.00  7.77           C
ATOM    689  C   SER L  91      42.165   6.938  11.378  1.00  9.08           C
ATOM    690  O   SER L  91      41.765   6.086  12.171  1.00  9.87           O
ATOM    691  CB  SER L  91      40.557   8.120   9.882  1.00  8.79           C
ATOM    692  OG  SER L  91      39.605   9.158   9.852  1.00  8.06           O
ATOM    693  N   VAL L  92      43.288   6.807  10.688  1.00  9.22           N
ATOM    694  CA  VAL L  92      44.103   5.624  10.838  1.00  8.59           C
ATOM    695  C   VAL L  92      44.689   5.558  12.231  1.00  9.81           C
ATOM    696  O   VAL L  92      44.639   4.516  12.870  1.00 10.34           O
ATOM    697  CB  VAL L  92      45.240   5.607   9.826  1.00 10.53           C
ATOM    698  CG1 VAL L  92      46.275   4.546  10.202  1.00 12.37           C
ATOM    699  CG2 VAL L  92      44.671   5.340   8.461  1.00 10.59           C
ATOM    700  N   ASN L  93      45.247   6.667  12.702  1.00 10.44           N
ATOM    701  CA  ASN L  93      45.837   6.655  14.028  1.00 11.11           C
ATOM    702  C   ASN L  93      44.807   6.296  15.061  1.00  9.53           C
ATOM    703  O   ASN L  93      45.092   5.581  16.005  1.00 12.03           O
ATOM    704  CB  ASN L  93      46.466   8.003  14.371  1.00 10.30           C
ATOM    705  CG  ASN L  93      47.764   8.215  13.643  1.00 13.54           C
ATOM    706  OD1 ASN L  93      48.389   7.249  13.197  1.00 17.85           O
ATOM    707  ND2 ASN L  93      48.184   9.464  13.517  1.00 13.65           N
ATOM    708  N   CYS L  94      43.596   6.800  14.890  1.00  9.17           N
ATOM    709  CA  CYS L  94      42.554   6.494  15.841  1.00  9.33           C
ATOM    710  C   CYS L  94      42.125   5.043  15.671  1.00  9.75           C
ATOM    711  O   CYS L  94      41.943   4.326  16.644  1.00 11.12           O
ATOM    712  CB  CYS L  94      41.379   7.430  15.621  1.00 12.25           C
ATOM    713  SG  CYS L  94      40.090   7.266  16.880  1.00 11.67           S
ATOM    714  N   ALA L  95      41.968   4.606  14.429  1.00  9.15           N
ATOM    715  CA  ALA L  95      41.586   3.230  14.199  1.00 10.69           C
ATOM    716  C   ALA L  95      42.619   2.320  14.855  1.00  8.76           C
ATOM    717  O   ALA L  95      42.268   1.288  15.410  1.00 10.67           O
ATOM    718  CB  ALA L  95      41.503   2.952  12.704  1.00  9.84           C
ATOM    719  N   LYS L  96      43.889   2.692  14.783  1.00 11.04           N
ATOM    720  CA  LYS L  96      44.925   1.869  15.391  1.00 11.15           C
ATOM    721  C   LYS L  96      44.675   1.754  16.870  1.00 14.08           C
ATOM    722  O   LYS L  96      44.879   0.703  17.465  1.00 14.46           O
ATOM    723  CB  LYS L  96      46.299   2.469  15.143  1.00 11.32           C
ATOM    724  CG  LYS L  96      46.807   2.254  13.733  1.00 14.54           C
ATOM    725  CD  LYS L  96      48.187   2.837  13.576  1.00 14.36           C
ATOM    726  CE  LYS L  96      48.727   2.580  12.188  1.00 14.86           C
ATOM    727  NZ  LYS L  96      50.093   3.131  12.040  1.00 17.18           N
ATOM    728  N   LYS L  97      44.219   2.846  17.462  1.00 13.27           N
ATOM    729  CA  LYS L  97      43.931   2.870  18.881  1.00 14.89           C
ATOM    730  C   LYS L  97      42.701   2.014  19.168  1.00 14.47           C
ATOM    731  O   LYS L  97      42.679   1.214  20.106  1.00 16.21           O
ATOM    732  CB  LYS L  97      43.701   4.319  19.309  1.00 16.49           C
ATOM    733  CG  LYS L  97      42.991   4.493  20.633  1.00 15.84           C
ATOM    734  CD  LYS L  97      43.799   3.907  21.762  1.00 17.41           C
ATOM    735  CE  LYS L  97      43.203   4.321  23.096  1.00 16.79           C
ATOM    736  NZ  LYS L  97      43.979   3.756  24.224  1.00 19.54           N
ATOM    737  N   ILE L  98      41.673   2.181  18.349  1.00 16.24           N
ATOM    738  CA  ILE L  98      40.438   1.436  18.510  1.00 14.89           C
ATOM    739  C   ILE L  98      40.682  -0.068  18.442  1.00 17.85           C
ATOM    740  O   ILE L  98      40.101  -0.837  19.207  1.00 20.20           O
ATOM    741  CB  ILE L  98      39.430   1.821  17.412  1.00 14.23           C
ATOM    742  CG1 ILE L  98      39.011   3.286  17.590  1.00 14.68           C
ATOM    743  CG2 ILE L  98      38.229   0.888  17.449  1.00 14.32           C
ATOM    744  CD1 ILE L  98      38.228   3.841  16.413  1.00 15.08           C
ATOM    745  N   VAL L  99      41.547  -0.486  17.527  1.00 17.24           N
ATOM    746  CA  VAL L  99      41.830  -1.901  17.370  1.00 17.14           C
ATOM    747  C   VAL L  99      42.791  -2.413  18.417  1.00 21.45           C
ATOM    748  O   VAL L  99      42.762  -3.592  18.762  1.00 21.28           O
ATOM    749  CB  VAL L  99      42.383  -2.190  15.974  1.00 16.29           C
ATOM    750  CG1 VAL L  99      42.834  -3.643  15.868  1.00 17.61           C
ATOM    751  CG2 VAL L  99      41.301  -1.915  14.967  1.00 18.73           C
ATOM    752  N   SER L 100      43.642  -1.527  18.916  1.00 23.96           N
ATOM    753  CA  SER L 100      44.604  -1.900  19.945  1.00 27.91           C
ATOM    754  C   SER L 100      43.882  -2.162  21.257  1.00 30.37           C
ATOM    755  O   SER L 100      44.108  -3.181  21.903  1.00 31.11           O
ATOM    756  CB  SER L 100      45.634  -0.790  20.139  1.00 26.54           C
ATOM    757  OG  SER L 100      46.441  -0.651  18.987  1.00 29.73           O
ATOM    758  N   ASP L 101      43.008  -1.238  21.644  1.00 34.45           N
ATOM    759  CA  ASP L 101      42.250  -1.375  22.882  1.00 36.49           C
ATOM    760  C   ASP L 101      41.150  -2.422  22.737  1.00 38.11           C
ATOM    761  O   ASP L 101      40.841  -2.863  21.628  1.00 39.14           O
ATOM    762  N   GLY L 104      41.408  -6.123  17.959  1.00 34.48           N
ATOM    763  CA  GLY L 104      40.142  -6.558  17.393  1.00 32.95           C
ATOM    764  C   GLY L 104      39.462  -5.484  16.573  1.00 32.42           C
ATOM    765  O   GLY L 104      39.355  -4.339  17.008  1.00 33.76           O
ATOM    766  N   MET L 105      38.992  -5.852  15.384  1.00 27.84           N
ATOM    767  CA  MET L 105      38.321  -4.914  14.499  1.00 27.19           C
ATOM    768  C   MET L 105      36.808  -4.986  14.595  1.00 25.48           C
ATOM    769  O   MET L 105      36.083  -4.300  13.864  1.00 26.83           O
ATOM    770  CB  MET L 105      38.739  -5.168  13.067  1.00 26.90           C
ATOM    771  CG  MET L 105      40.145  -4.758  12.791  1.00 25.71           C
ATOM    772  SD  MET L 105      40.346  -4.698  11.054  1.00 23.14           S
ATOM    773  CE  MET L 105      39.273  -3.361  10.615  1.00 25.14           C
ATOM    774  N   ASN L 106      36.330  -5.830  15.491  1.00 22.14           N
ATOM    775  CA  ASN L 106      34.898  -5.982  15.688  1.00 26.77           C
ATOM    776  C   ASN L 106      34.278  -4.644  16.066  1.00 26.02           C
ATOM    777  O   ASN L 106      33.081  -4.428  15.867  1.00 26.14           O
ATOM    778  CB  ASN L 106      34.633  -7.016  16.782  1.00 27.33           C
ATOM    779  CG  ASN L 106      35.073  -8.411  16.375  1.00 31.74           C
ATOM    780  OD1 ASN L 106      34.510  -9.007  15.454  1.00 33.81           O
ATOM    781  ND2 ASN L 106      36.089  -8.935  17.053  1.00 33.27           N
ATOM    782  N   ALA L 107      35.103  -3.753  16.608  1.00 26.02           N
ATOM    783  CA  ALA L 107      34.659  -2.425  17.017  1.00 30.53           C
ATOM    784  C   ALA L 107      33.879  -1.808  15.868  1.00 30.48           C
ATOM    785  O   ALA L 107      32.957  -1.014  16.070  1.00 31.45           O
ATOM    786  CB  ALA L 107      35.859  -1.556  17.374  1.00 31.33           C
ATOM    787  N   TRP L 108      34.267  -2.170  14.652  1.00 30.44           N
ATOM    788  CA  TRP L 108      33.563  -1.683  13.480  1.00 30.51           C
ATOM    789  C   TRP L 108      32.529  -2.729  13.158  1.00 33.02           C
ATOM    790  O   TRP L 108      32.811  -3.695  12.449  1.00 31.43           O
ATOM    791  CB  TRP L 108      34.502  -1.522  12.294  1.00 27.85           C
ATOM    792  CG  TRP L 108      35.275  -0.279  12.349  1.00 23.86           C
ATOM    793  CD1 TRP L 108      34.870   0.958  11.955  1.00 24.49           C
ATOM    794  CD2 TRP L 108      36.582  -0.126  12.889  1.00 22.97           C
ATOM    795  NE1 TRP L 108      35.851   1.883  12.220  1.00 22.26           N
ATOM    796  CE2 TRP L 108      36.916   1.242  12.795  1.00 23.28           C
ATOM    797  CE3 TRP L 108      37.507  -1.012  13.449  1.00 22.67           C
ATOM    798  CZ2 TRP L 108      38.138   1.746  13.240  1.00 20.58           C
ATOM    799  CZ3 TRP L 108      38.721  -0.512  13.892  1.00 23.23           C
ATOM    800  CH2 TRP L 108      39.027   0.855  13.785  1.00 23.72           C
ATOM    801  N   VAL L 109      31.337  -2.552  13.712  1.00 33.59           N
ATOM    802  CA  VAL L 109      30.256  -3.481  13.460  1.00 33.84           C
ATOM    803  C   VAL L 109      30.281  -3.744  11.960  1.00 33.71           C
ATOM    804  O   VAL L 109      30.096  -4.874  11.508  1.00 32.68           O
ATOM    805  CB  VAL L 109      28.904  -2.865  13.870  1.00 33.94           C
ATOM    806  CG1 VAL L 109      27.779  -3.852  13.625  1.00 35.48           C
ATOM    807  CG2 VAL L 109      28.954  -2.460  15.331  1.00 35.30           C
ATOM    808  N   ALA L 110      30.547  -2.689  11.196  1.00 31.21           N
ATOM    809  CA  ALA L 110      30.616  -2.791   9.748  1.00 30.14           C
ATOM    810  C   ALA L 110      31.667  -3.819   9.354  1.00 27.63           C
ATOM    811  O   ALA L 110      31.422  -4.655   8.488  1.00 28.86           O
ATOM    812  CB  ALA L 110      30.949  -1.440   9.143  1.00 30.77           C
ATOM    813  N   TRP L 111      32.835  -3.760   9.988  1.00 26.77           N
ATOM    814  CA  TRP L 111      33.893  -4.717   9.682  1.00 24.24           C
ATOM    815  C   TRP L 111      33.472  -6.122  10.078  1.00 23.57           C
ATOM    816  O   TRP L 111      33.527  -7.047   9.269  1.00 22.47           O
ATOM    817  CB  TRP L 111      35.183  -4.395  10.427  1.00 23.90           C
ATOM    818  CG  TRP L 111      36.219  -5.466  10.221  1.00 22.32           C
ATOM    819  CD1 TRP L 111      37.057  -5.604   9.151  1.00 20.91           C
ATOM    820  CD2 TRP L 111      36.481  -6.582  11.080  1.00 21.81           C
ATOM    821  NE1 TRP L 111      37.822  -6.732   9.293  1.00 16.44           N
ATOM    822  CE2 TRP L 111      37.490  -7.354  10.467  1.00 19.08           C
ATOM    823  CE3 TRP L 111      35.958  -7.005  12.309  1.00 21.12           C
ATOM    824  CZ2 TRP L 111      37.989  -8.526  11.041  1.00 21.49           C
ATOM    825  CZ3 TRP L 111      36.454  -8.169  12.880  1.00 22.53           C
ATOM    826  CH2 TRP L 111      37.461  -8.917  12.244  1.00 21.61           C
ATOM    827  N   ARG L 112      33.061  -6.285  11.331  1.00 23.96           N
ATOM    828  CA  ARG L 112      32.652  -7.601  11.795  1.00 24.77           C
ATOM    829  C   ARG L 112      31.556  -8.164  10.902  1.00 25.13           C
ATOM    830  O   ARG L 112      31.564  -9.351  10.583  1.00 24.64           O
ATOM    831  CB  ARG L 112      32.161  -7.543  13.252  1.00 24.57           C
ATOM    832  CG  ARG L 112      31.706  -8.903  13.796  1.00 27.65           C
ATOM    833  CD  ARG L 112      31.516  -8.903  15.310  1.00 28.33           C
ATOM    834  NE  ARG L 112      30.502  -7.950  15.745  1.00 32.69           N
ATOM    835  NH2 ARG L 112      28.504  -6.521  16.208  1.00 35.43           N
ATOM    836  N   ASN L 113      30.635  -7.310  10.469  1.00 24.95           N
ATOM    837  CA  ASN L 113      29.519  -7.762   9.644  1.00 24.41           C
ATOM    838  C   ASN L 113      29.710  -7.855   8.132  1.00 23.94           C
ATOM    839  O   ASN L 113      29.096  -8.699   7.487  1.00 23.63           O
ATOM    840  CB  ASN L 113      28.279  -6.907   9.921  1.00 26.93           C
ATOM    841  CG  ASN L 113      27.776  -7.053  11.344  1.00 26.37           C
ATOM    842  OD1 ASN L 113      28.055  -8.046  12.014  1.00 25.65           O
ATOM    843  ND2 ASN L 113      27.023  -6.063  11.809  1.00 28.38           N
ATOM    844  N   ARG L 114      30.546  -7.006   7.549  1.00 21.97           N
ATOM    845  CA  ARG L 114      30.714  -7.045   6.102  1.00 21.41           C
ATOM    846  C   ARG L 114      32.094  -7.482   5.639  1.00 16.38           C
ATOM    847  O   ARG L 114      32.290  -7.790   4.465  1.00 19.62           O
ATOM    848  CB  ARG L 114      30.410  -5.671   5.506  1.00 23.70           C
ATOM    849  CG  ARG L 114      28.991  -5.172   5.749  1.00 27.46           C
ATOM    850  CD  ARG L 114      27.964  -6.172   5.237  1.00 29.13           C
ATOM    851  NE  ARG L 114      28.116  -6.458   3.811  1.00 29.84           N
ATOM    852  CZ  ARG L 114      27.762  -5.627   2.836  1.00 30.46           C
ATOM    853  NH1 ARG L 114      27.231  -4.448   3.129  1.00 31.75           N
ATOM    854  NH2 ARG L 114      27.933  -5.975   1.568  1.00 30.29           N
ATOM    855  N   CYS L 115      33.036  -7.527   6.563  1.00 17.39           N
ATOM    856  CA  CYS L 115      34.406  -7.877   6.221  1.00 19.46           C
ATOM    857  C   CYS L 115      34.866  -9.150   6.859  1.00 18.35           C
ATOM    858  O   CYS L 115      35.326 -10.071   6.185  1.00 17.68           O
ATOM    859  CB  CYS L 115      35.317  -6.744   6.645  1.00 19.76           C
ATOM    860  SG  CYS L 115      34.776  -5.214   5.856  1.00 18.70           S
ATOM    861  N   LYS L 116      34.771  -9.187   8.176  1.00 17.76           N
ATOM    862  CA  LYS L 116      35.154 -10.360   8.919  1.00 18.48           C
ATOM    863  C   LYS L 116      34.467 -11.552   8.262  1.00 17.58           C
ATOM    864  O   LYS L 116      33.290 -11.485   7.892  1.00 17.09           O
ATOM    865  CB  LYS L 116      34.690 -10.216  10.361  1.00 21.19           C
ATOM    866  CG  LYS L 116      34.991 -11.390  11.246  1.00 25.13           C
ATOM    867  CD  LYS L 116      34.343 -11.150  12.595  1.00 30.45           C
ATOM    868  CE  LYS L 116      34.529 -12.312  13.535  1.00 32.92           C
ATOM    869  NZ  LYS L 116      33.730 -12.093  14.772  1.00 35.45           N
ATOM    870  N   GLY L 117      35.222 -12.623   8.075  1.00 16.19           N
ATOM    871  CA  GLY L 117      34.638 -13.806   7.480  1.00 18.19           C
ATOM    872  C   GLY L 117      34.612 -13.801   5.971  1.00 17.21           C
ATOM    873  O   GLY L 117      34.071 -14.716   5.360  1.00 17.49           O
ATOM    874  N   THR L 118      35.169 -12.768   5.350  1.00 15.41           N
ATOM    875  CA  THR L 118      35.207 -12.742   3.897  1.00 13.38           C
ATOM    876  C   THR L 118      36.662 -12.634   3.511  1.00 11.23           C
ATOM    877  O   THR L 118      37.530 -12.436   4.361  1.00 12.23           O
ATOM    878  CB  THR L 118      34.488 -11.540   3.284  1.00 16.38           C
ATOM    879  OG1 THR L 118      35.224 -10.344   3.573  1.00 15.25           O
ATOM    880  CG2 THR L 118      33.063 -11.433   3.827  1.00 16.25           C
ATOM    881  N   ASP L 119      36.915 -12.783   2.221  1.00 12.32           N
ATOM    882  CA  ASP L 119      38.263 -12.686   1.694  1.00 11.78           C
ATOM    883  C   ASP L 119      38.577 -11.197   1.677  1.00 11.14           C
ATOM    884  O   ASP L 119      38.518 -10.558   0.637  1.00 12.67           O
ATOM    885  CB  ASP L 119      38.289 -13.269   0.285  1.00 12.22           C
ATOM    886  CG  ASP L 119      39.659 -13.205  -0.352  1.00 11.75           C
ATOM    887  OD1 ASP L 119      40.629 -12.884   0.355  1.00 11.69           O
ATOM    888  OD2 ASP L 119      39.752 -13.480  -1.559  1.00 14.13           O
ATOM    889  N   VAL L 120      38.890 -10.657   2.847  1.00 13.05           N
ATOM    890  CA  VAL L 120      39.154  -9.230   2.942  1.00 12.58           C
ATOM    891  C   VAL L 120      40.294  -8.769   2.070  1.00 12.12           C
ATOM    892  O   VAL L 120      40.305  -7.628   1.636  1.00 12.45           O
ATOM    893  CB  VAL L 120      39.434  -8.777   4.393  1.00 13.64           C
ATOM    894  CG1 VAL L 120      38.169  -8.939   5.231  1.00 18.39           C
ATOM    895  CG2 VAL L 120      40.583  -9.555   4.982  1.00 14.74           C
ATOM    896  N   GLN L 121      41.245  -9.652   1.798  1.00 12.21           N
ATOM    897  CA  GLN L 121      42.362  -9.259   0.960  1.00 11.96           C
ATOM    898  C   GLN L 121      41.918  -8.951  -0.463  1.00 11.58           C
ATOM    899  O   GLN L 121      42.664  -8.362  -1.240  1.00 12.30           O
ATOM    900  CB  GLN L 121      43.436 -10.337   0.970  1.00 12.03           C
ATOM    901  CG  GLN L 121      44.189 -10.405   2.286  1.00 14.07           C
ATOM    902  CD  GLN L 121      44.756  -9.052   2.687  1.00 14.25           C
ATOM    903  OE1 GLN L 121      44.119  -8.286   3.411  1.00 12.84           O
ATOM    904  NE2 GLN L 121      45.951  -8.746   2.199  1.00 14.81           N
ATOM    905  N   ALA L 122      40.703  -9.342  -0.812  1.00 11.13           N
ATOM    906  CA  ALA L 122      40.196  -9.051  -2.136  1.00 11.04           C
ATOM    907  C   ALA L 122      40.138  -7.533  -2.283  1.00 11.19           C
ATOM    908  O   ALA L 122      40.221  -6.998  -3.382  1.00 14.71           O
ATOM    909  CB  ALA L 122      38.797  -9.645  -2.308  1.00 13.05           C
ATOM    910  N   TRP L 123      40.012  -6.845  -1.155  1.00 10.97           N
ATOM    911  CA  TRP L 123      39.924  -5.399  -1.186  1.00 12.96           C
ATOM    912  C   TRP L 123      41.174  -4.692  -1.628  1.00 13.71           C
ATOM    913  O   TRP L 123      41.122  -3.527  -2.026  1.00 13.18           O
ATOM    914  CB  TRP L 123      39.484  -4.870   0.173  1.00 12.61           C
ATOM    915  CG  TRP L 123      38.058  -5.134   0.385  1.00 12.95           C
ATOM    916  CD1 TRP L 123      37.505  -6.178   1.071  1.00 13.86           C
ATOM    917  CD2 TRP L 123      36.983  -4.441  -0.235  1.00 13.19           C
ATOM    918  NE1 TRP L 123      36.145  -6.181   0.902  1.00 15.48           N
ATOM    919  CE2 TRP L 123      35.796  -5.126   0.102  1.00 14.32           C
ATOM    920  CE3 TRP L 123      36.903  -3.306  -1.050  1.00 13.69           C
ATOM    921  CZ2 TRP L 123      34.542  -4.714  -0.352  1.00 14.65           C
ATOM    922  CZ3 TRP L 123      35.651  -2.895  -1.504  1.00 16.24           C
ATOM    923  CH2 TRP L 123      34.490  -3.601  -1.152  1.00 16.93           C
ATOM    924  N   ILE L 124      42.302  -5.393  -1.582  1.00 14.09           N
ATOM    925  CA  ILE L 124      43.552  -4.778  -1.990  1.00 14.40           C
ATOM    926  C   ILE L 124      44.078  -5.327  -3.307  1.00 14.55           C
ATOM    927  O   ILE L 124      45.162  -4.965  -3.736  1.00 15.05           O
ATOM    928  CB  ILE L 124      44.624  -4.912  -0.882  1.00 14.74           C
ATOM    929  CG1 ILE L 124      44.810  -6.375  -0.478  1.00 17.51           C
ATOM    930  CG2 ILE L 124      44.197  -4.118   0.341  1.00 17.08           C
ATOM    931  CD1 ILE L 124      45.592  -7.203  -1.468  1.00 21.82           C
ATOM    932  N   ARG L 125      43.298  -6.179  -3.965  1.00 17.24           N
ATOM    933  CA  ARG L 125      43.735  -6.743  -5.245  1.00 17.07           C
ATOM    934  C   ARG L 125      43.587  -5.794  -6.412  1.00 20.32           C
ATOM    935  O   ARG L 125      42.621  -5.036  -6.494  1.00 18.94           O
ATOM    936  CB  ARG L 125      42.988  -8.039  -5.543  1.00 17.82           C
ATOM    937  CG  ARG L 125      43.243  -9.040  -4.477  1.00 15.14           C
ATOM    938  CD  ARG L 125      42.924 -10.481  -4.848  1.00 14.96           C
ATOM    939  NE  ARG L 125      43.200 -11.256  -3.656  1.00 11.03           N
ATOM    940  CZ  ARG L 125      42.288 -11.902  -2.939  1.00 11.76           C
ATOM    941  NH1 ARG L 125      42.663 -12.545  -1.847  1.00 12.41           N
ATOM    942  NH2 ARG L 125      41.022 -11.939  -3.342  1.00 12.81           N
ATOM    943  N   GLY L 126      44.563  -5.853  -7.320  1.00 20.03           N
ATOM    944  CA  GLY L 126      44.563  -4.988  -8.483  1.00 23.20           C
ATOM    945  C   GLY L 126      45.249  -3.687  -8.130  1.00 23.73           C
ATOM    946  O   GLY L 126      45.554  -2.865  -8.995  1.00 27.95           O
ATOM    947  N   CYS L 127      45.500  -3.509  -6.840  1.00 21.41           N
ATOM    948  CA  CYS L 127      46.140  -2.306  -6.343  1.00 20.27           C
ATOM    949  C   CYS L 127      47.652  -2.372  -6.424  1.00 22.18           C
ATOM    950  O   CYS L 127      48.253  -3.417  -6.182  1.00 23.49           O
ATOM    951  CB  CYS L 127      45.746  -2.082  -4.895  1.00 16.60           C
ATOM    952  SG  CYS L 127      43.959  -1.960  -4.631  1.00 17.79           S
ATOM    953  N   ARG L 128      48.263  -1.246  -6.767  1.00 23.25           N
ATOM    954  CA  ARG L 128      49.714  -1.175  -6.844  1.00 27.66           C
ATOM    955  C   ARG L 128      50.150  -0.905  -5.415  1.00 28.92           C
ATOM    956  O   ARG L 128      50.073   0.229  -4.938  1.00 31.40           O
ATOM    957  CB  ARG L 128      50.150  -0.028  -7.757  1.00 28.20           C
ATOM    958  N   LEU L 129      50.588  -1.950  -4.723  1.00 28.38           N
ATOM    959  CA  LEU L 129      51.003  -1.806  -3.337  1.00 29.24           C
ATOM    960  C   LEU L 129      52.420  -2.300  -3.089  1.00 31.68           C
ATOM    961  O   LEU L 129      53.105  -1.685  -2.244  1.00 31.85           O
ATOM    962  CB  LEU L 129      50.021  -2.545  -2.424  1.00 26.95           C
ATOM    963  CG  LEU L 129      48.567  -2.089  -2.565  1.00 27.30           C
ATOM    964  CD1 LEU L 129      47.670  -2.925  -1.658  1.00 27.51           C
ATOM    965  CD2 LEU L 129      48.458  -0.614  -2.208  1.00 26.13           C
ATOM    966  OXT LEU L 129      52.817  -3.303  -3.722  1.00 33.57           O
ATOM    967  N   ASP A   1      44.751  20.967   3.907  1.00 25.61           N
ATOM    968  CA  ASP A   1      44.039  21.244   2.623  1.00 22.38           C
ATOM    969  C   ASP A   1      43.489  22.667   2.610  1.00 20.84           C
ATOM    970  O   ASP A   1      42.921  23.116   1.617  1.00 19.54           O
ATOM    971  CB  ASP A   1      42.890  20.250   2.436  1.00 23.29           C
ATOM    972  N   VAL A   2      43.657  23.367   3.727  1.00 18.28           N
ATOM    973  CA  VAL A   2      43.185  24.732   3.851  1.00 17.23           C
ATOM    974  C   VAL A   2      44.298  25.624   4.371  1.00 15.65           C
ATOM    975  O   VAL A   2      45.024  25.264   5.299  1.00 16.84           O
ATOM    976  CB  VAL A   2      41.984  24.829   4.818  1.00 14.74           C
ATOM    977  CG1 VAL A   2      41.650  26.285   5.096  1.00 14.91           C
ATOM    978  CG2 VAL A   2      40.777  24.127   4.216  1.00 15.15           C
ATOM    979  N   GLN A   3      44.441  26.783   3.745  1.00 14.94           N
ATOM    980  CA  GLN A   3      45.439  27.754   4.150  1.00 15.44           C
ATOM    981  C   GLN A   3      44.672  28.950   4.665  1.00 15.24           C
ATOM    982  O   GLN A   3      43.648  29.326   4.100  1.00 13.23           O
ATOM    983  CB  GLN A   3      46.298  28.170   2.958  1.00 19.54           C
ATOM    984  CG  GLN A   3      47.147  27.051   2.382  1.00 28.30           C
ATOM    985  CD  GLN A   3      48.405  26.796   3.182  1.00 32.45           C
ATOM    986  OE1 GLN A   3      49.186  25.897   2.862  1.00 37.23           O
ATOM    987  NE2 GLN A   3      48.617  27.591   4.228  1.00 36.31           N
ATOM    988  N   LEU A   4      45.163  29.529   5.750  1.00 11.25           N
ATOM    989  CA  LEU A   4      44.538  30.691   6.353  1.00 13.88           C
ATOM    990  C   LEU A   4      45.567  31.797   6.420  1.00 13.81           C
ATOM    991  O   LEU A   4      46.653  31.609   6.958  1.00 14.38           O
ATOM    992  CB  LEU A   4      44.050  30.355   7.756  1.00 11.75           C
ATOM    993  CG  LEU A   4      43.008  29.239   7.838  1.00 13.08           C
ATOM    994  CD1 LEU A   4      42.639  29.001   9.299  1.00 13.28           C
ATOM    995  CD2 LEU A   4      41.774  29.628   7.035  1.00 11.10           C
ATOM    996  N   VAL A   5      45.230  32.943   5.851  1.00 14.46           N
ATOM    997  CA  VAL A   5      46.142  34.073   5.856  1.00 17.09           C
ATOM    998  C   VAL A   5      45.450  35.256   6.487  1.00 16.75           C
ATOM    999  O   VAL A   5      44.416  35.709   6.002  1.00 16.20           O
ATOM   1000  CB  VAL A   5      46.576  34.451   4.426  1.00 21.23           C
ATOM   1001  CG1 VAL A   5      47.449  35.697   4.461  1.00 22.39           C
ATOM   1002  CG2 VAL A   5      47.333  33.298   3.795  1.00 22.53           C
ATOM   1003  N   GLU A   6      46.017  35.739   7.584  1.00 16.82           N
ATOM   1004  CA  GLU A   6      45.452  36.878   8.280  1.00 18.99           C
ATOM   1005  C   GLU A   6      46.157  38.136   7.847  1.00 19.36           C
ATOM   1006  O   GLU A   6      47.255  38.096   7.289  1.00 21.24           O
ATOM   1007  CB  GLU A   6      45.611  36.743   9.793  1.00 21.43           C
ATOM   1008  CG  GLU A   6      45.050  35.473  10.365  1.00 19.75           C
ATOM   1009  CD  GLU A   6      46.134  34.495  10.721  1.00 18.75           C
ATOM   1010  OE1 GLU A   6      47.082  34.353   9.917  1.00 22.95           O
ATOM   1011  OE2 GLU A   6      46.037  33.865  11.795  1.00 16.30           O
ATOM   1012  N   SER A   7      45.503  39.253   8.109  1.00 21.40           N
ATOM   1013  CA  SER A   7      46.042  40.563   7.809  1.00 20.78           C
ATOM   1014  C   SER A   7      45.160  41.541   8.557  1.00 21.41           C
ATOM   1015  O   SER A   7      44.137  41.147   9.122  1.00 16.97           O
ATOM   1016  CB  SER A   7      46.000  40.838   6.307  1.00 22.03           C
ATOM   1017  OG  SER A   7      44.691  40.709   5.794  1.00 23.64           O
ATOM   1018  N   GLY A   8      45.566  42.806   8.589  1.00 22.81           N
ATOM   1019  CA  GLY A   8      44.765  43.811   9.260  1.00 25.42           C
ATOM   1020  C   GLY A   8      45.188  44.149  10.674  1.00 25.72           C
ATOM   1021  O   GLY A   8      44.648  45.074  11.279  1.00 29.29           O
ATOM   1022  N   GLY A   9      46.151  43.409  11.206  1.00 25.97           N
ATOM   1023  CA  GLY A   9      46.603  43.672  12.557  1.00 27.44           C
ATOM   1024  C   GLY A   9      47.329  44.996  12.672  1.00 30.34           C
ATOM   1025  O   GLY A   9      47.450  45.742  11.699  1.00 30.34           O
ATOM   1026  N   GLY A  10      47.819  45.290  13.867  1.00 31.40           N
ATOM   1027  CA  GLY A  10      48.536  46.530  14.070  1.00 32.59           C
ATOM   1028  C   GLY A  10      48.311  47.087  15.455  1.00 33.18           C
ATOM   1029  O   GLY A  10      47.604  46.496  16.271  1.00 30.51           O
ATOM   1030  N   SER A  11      48.929  48.229  15.725  1.00 35.66           N
ATOM   1031  CA  SER A  11      48.790  48.876  17.017  1.00 37.90           C
ATOM   1032  C   SER A  11      47.848  50.060  16.878  1.00 38.34           C
ATOM   1033  O   SER A  11      47.988  50.879  15.970  1.00 39.06           O
ATOM   1034  CB  SER A  11      50.155  49.344  17.525  1.00 39.30           C
ATOM   1035  OG  SER A  11      50.784  50.185  16.576  1.00 43.21           O
ATOM   1036  N   VAL A  12      46.877  50.134  17.778  1.00 38.66           N
ATOM   1037  CA  VAL A  12      45.906  51.214  17.772  1.00 38.45           C
ATOM   1038  C   VAL A  12      45.760  51.717  19.205  1.00 37.83           C
ATOM   1039  O   VAL A  12      46.262  51.095  20.143  1.00 36.17           O
ATOM   1040  CB  VAL A  12      44.537  50.720  17.249  1.00 39.40           C
ATOM   1041  CG1 VAL A  12      43.948  49.716  18.220  1.00 40.02           C
ATOM   1042  CG2 VAL A  12      43.595  51.894  17.037  1.00 40.79           C
ATOM   1043  N   GLN A  13      45.087  52.848  19.373  1.00 36.80           N
ATOM   1044  CA  GLN A  13      44.889  53.412  20.699  1.00 35.87           C
ATOM   1045  C   GLN A  13      43.586  52.891  21.283  1.00 34.35           C
ATOM   1046  O   GLN A  13      42.638  52.614  20.546  1.00 34.44           O
ATOM   1047  CB  GLN A  13      44.845  54.941  20.621  1.00 36.47           C
ATOM   1048  N   ALA A  14      43.544  52.756  22.605  1.00 32.76           N
ATOM   1049  CA  ALA A  14      42.344  52.282  23.274  1.00 32.65           C
ATOM   1050  C   ALA A  14      41.162  53.058  22.712  1.00 32.30           C
ATOM   1051  O   ALA A  14      41.243  54.272  22.518  1.00 32.90           O
ATOM   1052  CB  ALA A  14      42.454  52.503  24.779  1.00 32.90           C
ATOM   1053  N   GLY A  15      40.069  52.353  22.444  1.00 30.45           N
ATOM   1054  CA  GLY A  15      38.892  52.997  21.898  1.00 28.69           C
ATOM   1055  C   GLY A  15      38.932  52.986  20.386  1.00 25.76           C
ATOM   1056  O   GLY A  15      37.925  53.230  19.725  1.00 26.78           O
ATOM   1057  N   GLY A  16      40.108  52.706  19.837  1.00 26.82           N
ATOM   1058  CA  GLY A  16      40.247  52.664  18.396  1.00 26.64           C
ATOM   1059  C   GLY A  16      39.672  51.376  17.849  1.00 27.92           C
ATOM   1060  O   GLY A  16      39.081  50.587  18.584  1.00 26.30           O
ATOM   1061  N   SER A  17      39.845  51.156  16.554  1.00 28.19           N
ATOM   1062  CA  SER A  17      39.335  49.946  15.941  1.00 28.29           C
ATOM   1063  C   SER A  17      40.294  49.412  14.895  1.00 28.53           C
ATOM   1064  O   SER A  17      41.142  50.137  14.368  1.00 29.77           O
ATOM   1065  CB  SER A  17      37.959  50.202  15.316  1.00 28.63           C
ATOM   1066  OG  SER A  17      38.026  51.184  14.299  1.00 32.45           O
ATOM   1067  N   LEU A  18      40.165  48.122  14.623  1.00 25.64           N
ATOM   1068  CA  LEU A  18      40.984  47.448  13.634  1.00 25.71           C
ATOM   1069  C   LEU A  18      40.094  46.398  13.004  1.00 22.93           C
ATOM   1070  O   LEU A  18      39.149  45.917  13.627  1.00 22.86           O
ATOM   1071  CB  LEU A  18      42.187  46.768  14.288  1.00 25.82           C
ATOM   1072  CG  LEU A  18      43.325  47.656  14.786  1.00 28.40           C
ATOM   1073  CD1 LEU A  18      44.320  46.826  15.581  1.00 28.94           C
ATOM   1074  CD2 LEU A  18      44.006  48.316  13.594  1.00 28.38           C
ATOM   1075  N   ARG A  19      40.374  46.057  11.759  1.00 22.24           N
ATOM   1076  CA  ARG A  19      39.584  45.042  11.094  1.00 23.06           C
ATOM   1077  C   ARG A  19      40.520  43.956  10.632  1.00 19.52           C
ATOM   1078  O   ARG A  19      41.302  44.152   9.703  1.00 21.77           O
ATOM   1079  CB  ARG A  19      38.834  45.617   9.894  1.00 22.36           C
ATOM   1080  CG  ARG A  19      37.947  44.599   9.194  1.00 23.78           C
ATOM   1081  CD  ARG A  19      37.174  45.227   8.045  1.00 26.29           C
ATOM   1082  N   LEU A  20      40.452  42.811  11.297  1.00 16.73           N
ATOM   1083  CA  LEU A  20      41.297  41.700  10.919  1.00 15.32           C
ATOM   1084  C   LEU A  20      40.587  40.942   9.826  1.00 14.61           C
ATOM   1085  O   LEU A  20      39.361  40.855   9.798  1.00 14.79           O
ATOM   1086  CB  LEU A  20      41.534  40.768  12.096  1.00 15.91           C
ATOM   1087  CG  LEU A  20      42.110  41.418  13.346  1.00 16.90           C
ATOM   1088  CD1 LEU A  20      42.535  40.328  14.316  1.00 17.94           C
ATOM   1089  CD2 LEU A  20      43.296  42.295  12.971  1.00 18.69           C
ATOM   1090  N   SER A  21      41.371  40.406   8.911  1.00 14.03           N
ATOM   1091  CA  SER A  21      40.801  39.638   7.840  1.00 13.54           C
ATOM   1092  C   SER A  21      41.568  38.350   7.799  1.00 13.79           C
ATOM   1093  O   SER A  21      42.752  38.287   8.152  1.00 14.01           O
ATOM   1094  CB  SER A  21      40.942  40.365   6.510  1.00 16.17           C
ATOM   1095  OG  SER A  21      42.293  40.397   6.109  1.00 23.29           O
ATOM   1096  N   CYS A  22      40.872  37.307   7.396  1.00 14.40           N
ATOM   1097  CA  CYS A  22      41.475  36.013   7.271  1.00 13.84           C
ATOM   1098  C   CYS A  22      40.960  35.400   6.006  1.00 13.56           C
ATOM   1099  O   CYS A  22      39.771  35.110   5.878  1.00 14.19           O
ATOM   1100  CB  CYS A  22      41.089  35.124   8.417  1.00 14.58           C
ATOM   1101  SG  CYS A  22      41.799  33.487   8.147  1.00 14.37           S
ATOM   1102  N   ALA A  23      41.867  35.188   5.071  1.00 11.81           N
ATOM   1103  CA  ALA A  23      41.496  34.616   3.804  1.00 12.67           C
ATOM   1104  C   ALA A  23      41.789  33.134   3.834  1.00 12.87           C
ATOM   1105  O   ALA A  23      42.921  32.720   4.092  1.00 14.13           O
ATOM   1106  CB  ALA A  23      42.276  35.292   2.698  1.00 13.91           C
ATOM   1107  N   ALA A  24      40.758  32.343   3.584  1.00 12.58           N
ATOM   1108  CA  ALA A  24      40.899  30.903   3.562  1.00 10.40           C
ATOM   1109  C   ALA A  24      40.992  30.489   2.114  1.00 13.65           C
ATOM   1110  O   ALA A  24      40.306  31.027   1.249  1.00 15.86           O
ATOM   1111  CB  ALA A  24      39.700  30.238   4.211  1.00 13.85           C
ATOM   1112  N   SER A  25      41.866  29.538   1.848  1.00 14.65           N
ATOM   1113  CA  SER A  25      42.016  29.035   0.504  1.00 15.88           C
ATOM   1114  C   SER A  25      42.153  27.541   0.636  1.00 16.96           C
ATOM   1115  O   SER A  25      42.433  27.031   1.721  1.00 15.81           O
ATOM   1116  CB  SER A  25      43.250  29.634  -0.161  1.00 17.50           C
ATOM   1117  OG  SER A  25      44.411  29.369   0.592  1.00 21.05           O
ATOM   1118  N   GLY A  26      41.939  26.840  -0.466  1.00 17.22           N
ATOM   1119  CA  GLY A  26      42.034  25.400  -0.442  1.00 19.02           C
ATOM   1120  C   GLY A  26      40.656  24.777  -0.368  1.00 17.64           C
ATOM   1121  O   GLY A  26      39.705  25.286  -0.952  1.00 20.49           O
ATOM   1122  N   TYR A  27      40.560  23.678   0.368  1.00 19.20           N
ATOM   1123  CA  TYR A  27      39.321  22.925   0.533  1.00 19.15           C
ATOM   1124  C   TYR A  27      38.363  23.680   1.455  1.00 18.22           C
ATOM   1125  O   TYR A  27      37.955  23.182   2.498  1.00 17.20           O
ATOM   1126  CB  TYR A  27      39.669  21.550   1.106  1.00 19.63           C
ATOM   1127  CG  TYR A  27      38.568  20.511   1.086  1.00 25.10           C
ATOM   1128  CD1 TYR A  27      37.438  20.661   0.280  1.00 28.54           C
ATOM   1129  CD2 TYR A  27      38.682  19.349   1.853  1.00 27.44           C
ATOM   1130  CE1 TYR A  27      36.445  19.675   0.241  1.00 28.12           C
ATOM   1131  CE2 TYR A  27      37.700  18.359   1.820  1.00 27.31           C
ATOM   1132  CZ  TYR A  27      36.586  18.528   1.014  1.00 29.90           C
ATOM   1133  OH  TYR A  27      35.617  17.547   0.997  1.00 28.79           O
ATOM   1134  N   ILE A  28      38.008  24.890   1.048  1.00 19.64           N
ATOM   1135  CA  ILE A  28      37.120  25.745   1.825  1.00 19.54           C
ATOM   1136  C   ILE A  28      35.780  25.090   2.160  1.00 18.33           C
ATOM   1137  O   ILE A  28      35.173  25.404   3.183  1.00 17.14           O
ATOM   1138  CB  ILE A  28      36.858  27.054   1.074  1.00 24.87           C
ATOM   1139  CG1 ILE A  28      36.332  26.731  -0.326  1.00 29.20           C
ATOM   1140  CG2 ILE A  28      38.145  27.875   0.996  1.00 28.00           C
ATOM   1141  CD1 ILE A  28      35.810  27.919  -1.088  1.00 34.96           C
ATOM   1142  N   ALA A  29      35.324  24.170   1.318  1.00 17.03           N
ATOM   1143  CA  ALA A  29      34.052  23.502   1.567  1.00 15.55           C
ATOM   1144  C   ALA A  29      34.113  22.633   2.819  1.00 15.85           C
ATOM   1145  O   ALA A  29      33.085  22.284   3.386  1.00 17.47           O
ATOM   1146  CB  ALA A  29      33.648  22.652   0.354  1.00 15.72           C
ATOM   1147  N   SER A  30      35.320  22.306   3.267  1.00 14.01           N
ATOM   1148  CA  SER A  30      35.462  21.454   4.443  1.00 16.05           C
ATOM   1149  C   SER A  30      35.392  22.258   5.725  1.00 15.50           C
ATOM   1150  O   SER A  30      35.424  21.695   6.813  1.00 16.04           O
ATOM   1151  CB  SER A  30      36.797  20.716   4.408  1.00 15.52           C
ATOM   1152  OG  SER A  30      37.865  21.623   4.610  1.00 17.80           O
ATOM   1153  N   ILE A  31      35.298  23.572   5.596  1.00 12.94           N
ATOM   1154  CA  ILE A  31      35.254  24.432   6.766  1.00 12.60           C
ATOM   1155  C   ILE A  31      33.875  24.548   7.385  1.00 13.47           C
ATOM   1156  O   ILE A  31      32.911  24.920   6.709  1.00 16.77           O
ATOM   1157  CB  ILE A  31      35.733  25.846   6.417  1.00 15.03           C
ATOM   1158  CG1 ILE A  31      37.191  25.801   5.981  1.00 14.33           C
ATOM   1159  CG2 ILE A  31      35.533  26.775   7.605  1.00 13.61           C
ATOM   1160  CD1 ILE A  31      37.691  27.115   5.409  1.00 12.96           C
ATOM   1161  N   ASN A  32      33.779  24.239   8.673  1.00 13.16           N
ATOM   1162  CA  ASN A  32      32.509  24.377   9.358  1.00 12.73           C
ATOM   1163  C   ASN A  32      32.528  25.626  10.213  1.00 13.61           C
ATOM   1164  O   ASN A  32      31.501  26.262  10.419  1.00 14.08           O
ATOM   1165  CB  ASN A  32      32.203  23.201  10.266  1.00 15.36           C
ATOM   1166  CG  ASN A  32      30.797  23.279  10.811  1.00 21.51           C
ATOM   1167  OD1 ASN A  32      30.519  22.846  11.920  1.00 24.33           O
ATOM   1168  ND2 ASN A  32      29.893  23.842  10.015  1.00 21.46           N
ATOM   1169  N   TYR A  33      33.692  25.945  10.756  1.00 10.23           N
ATOM   1170  CA  TYR A  33      33.833  27.147  11.538  1.00 10.21           C
ATOM   1171  C   TYR A  33      35.094  27.859  11.159  1.00  9.97           C
ATOM   1172  O   TYR A  33      36.129  27.245  10.946  1.00  9.70           O
ATOM   1173  CB  TYR A  33      33.894  26.858  13.036  1.00 13.07           C
ATOM   1174  CG  TYR A  33      32.591  26.367  13.600  1.00 14.93           C
ATOM   1175  CD1 TYR A  33      32.375  25.013  13.847  1.00 18.77           C
ATOM   1176  CD2 TYR A  33      31.550  27.251  13.837  1.00 15.12           C
ATOM   1177  CE1 TYR A  33      31.146  24.558  14.314  1.00 22.09           C
ATOM   1178  CE2 TYR A  33      30.321  26.812  14.303  1.00 20.80           C
ATOM   1179  CZ  TYR A  33      30.119  25.466  14.540  1.00 23.80           C
ATOM   1180  OH  TYR A  33      28.886  25.029  14.993  1.00 28.27           O
ATOM   1181  N   LEU A  34      34.986  29.167  11.034  1.00 11.15           N
ATOM   1182  CA  LEU A  34      36.139  29.987  10.779  1.00 11.58           C
ATOM   1183  C   LEU A  34      36.119  30.807  12.033  1.00 13.24           C
ATOM   1184  O   LEU A  34      35.102  31.401  12.377  1.00 15.34           O
ATOM   1185  CB  LEU A  34      35.941  30.871   9.567  1.00 13.18           C
ATOM   1186  CG  LEU A  34      36.515  30.280   8.291  1.00 16.40           C
ATOM   1187  CD1 LEU A  34      36.199  31.201   7.128  1.00 17.39           C
ATOM   1188  CD2 LEU A  34      38.014  30.120   8.443  1.00 15.02           C
ATOM   1189  N   GLY A  35      37.232  30.813  12.743  1.00 12.82           N
ATOM   1190  CA  GLY A  35      37.248  31.547  13.976  1.00 15.06           C
ATOM   1191  C   GLY A  35      38.497  32.343  14.195  1.00 13.59           C
ATOM   1192  O   GLY A  35      39.493  32.228  13.480  1.00 12.69           O
ATOM   1193  N   TRP A  36      38.410  33.179  15.212  1.00 12.20           N
ATOM   1194  CA  TRP A  36      39.508  34.007  15.608  1.00 12.36           C
ATOM   1195  C   TRP A  36      39.839  33.651  17.021  1.00 12.58           C
ATOM   1196  O   TRP A  36      38.961  33.616  17.884  1.00 13.60           O
ATOM   1197  CB  TRP A  36      39.115  35.470  15.555  1.00 11.77           C
ATOM   1198  CG  TRP A  36      39.000  35.965  14.193  1.00 12.24           C
ATOM   1199  CD1 TRP A  36      37.858  36.139  13.469  1.00 12.96           C
ATOM   1200  CD2 TRP A  36      40.074  36.377  13.360  1.00 13.39           C
ATOM   1201  NE1 TRP A  36      38.158  36.642  12.235  1.00 14.76           N
ATOM   1202  CE2 TRP A  36      39.515  36.800  12.141  1.00 12.17           C
ATOM   1203  CE3 TRP A  36      41.460  36.430  13.527  1.00 12.10           C
ATOM   1204  CZ2 TRP A  36      40.297  37.276  11.089  1.00 15.08           C
ATOM   1205  CZ3 TRP A  36      42.240  36.900  12.484  1.00 12.81           C
ATOM   1206  CH2 TRP A  36      41.653  37.319  11.279  1.00 14.19           C
ATOM   1207  N   PHE A  37      41.106  33.359  17.245  1.00 11.12           N
ATOM   1208  CA  PHE A  37      41.573  33.047  18.571  1.00 13.50           C
ATOM   1209  C   PHE A  37      42.657  34.041  18.851  1.00 16.26           C
ATOM   1210  O   PHE A  37      43.422  34.406  17.964  1.00 20.84           O
ATOM   1211  CB  PHE A  37      42.132  31.635  18.634  1.00 11.46           C
ATOM   1212  CG  PHE A  37      41.085  30.593  18.568  1.00 12.48           C
ATOM   1213  CD1 PHE A  37      40.535  30.219  17.349  1.00 10.67           C
ATOM   1214  CD2 PHE A  37      40.592  30.031  19.733  1.00 10.60           C
ATOM   1215  CE1 PHE A  37      39.501  29.298  17.301  1.00 10.50           C
ATOM   1216  CE2 PHE A  37      39.559  29.110  19.700  1.00 11.29           C
ATOM   1217  CZ  PHE A  37      39.009  28.741  18.477  1.00 13.27           C
ATOM   1218  N   ARG A  38      42.717  34.512  20.078  1.00 13.56           N
ATOM   1219  CA  ARG A  38      43.764  35.450  20.380  1.00 15.33           C
ATOM   1220  C   ARG A  38      44.534  34.928  21.555  1.00 15.58           C
ATOM   1221  O   ARG A  38      44.030  34.128  22.340  1.00 16.77           O
ATOM   1222  CB  ARG A  38      43.189  36.814  20.698  1.00 13.54           C
ATOM   1223  CG  ARG A  38      42.405  36.853  21.964  1.00 13.09           C
ATOM   1224  CD  ARG A  38      41.818  38.228  22.128  1.00 13.52           C
ATOM   1225  NE  ARG A  38      40.954  38.302  23.290  1.00 16.27           N
ATOM   1226  CZ  ARG A  38      40.276  39.391  23.630  1.00 17.47           C
ATOM   1227  NH1 ARG A  38      40.370  40.478  22.880  1.00 15.33           N
ATOM   1228  NH2 ARG A  38      39.529  39.397  24.722  1.00 16.04           N
ATOM   1229  N   GLN A  39      45.775  35.370  21.655  1.00 19.23           N
ATOM   1230  CA  GLN A  39      46.616  34.939  22.740  1.00 20.96           C
ATOM   1231  C   GLN A  39      47.593  36.043  23.047  1.00 22.59           C
ATOM   1232  O   GLN A  39      48.307  36.516  22.164  1.00 24.69           O
ATOM   1233  CB  GLN A  39      47.365  33.673  22.349  1.00 21.80           C
ATOM   1234  CG  GLN A  39      48.118  33.063  23.501  1.00 20.85           C
ATOM   1235  CD  GLN A  39      48.422  31.605  23.267  1.00 19.22           C
ATOM   1236  OE1 GLN A  39      48.433  30.810  24.201  1.00 25.14           O
ATOM   1237  NE2 GLN A  39      48.674  31.247  22.015  1.00 22.56           N
ATOM   1238  N   ALA A  40      47.596  36.460  24.305  1.00 28.08           N
ATOM   1239  CA  ALA A  40      48.490  37.506  24.768  1.00 31.49           C
ATOM   1240  C   ALA A  40      49.794  36.812  25.123  1.00 34.29           C
ATOM   1241  O   ALA A  40      49.830  35.591  25.284  1.00 33.58           O
ATOM   1242  CB  ALA A  40      47.903  38.186  25.991  1.00 33.40           C
ATOM   1243  N   PRO A  41      50.887  37.576  25.246  1.00 36.62           N
ATOM   1244  CA  PRO A  41      52.163  36.943  25.588  1.00 37.83           C
ATOM   1245  C   PRO A  41      52.081  36.140  26.885  1.00 37.02           C
ATOM   1246  O   PRO A  41      51.603  36.636  27.906  1.00 37.16           O
ATOM   1247  CB  PRO A  41      53.121  38.131  25.686  1.00 39.41           C
ATOM   1248  CG  PRO A  41      52.215  39.266  26.100  1.00 39.69           C
ATOM   1249  CD  PRO A  41      51.016  39.043  25.216  1.00 38.41           C
ATOM   1250  N   GLY A  42      52.533  34.891  26.827  1.00 36.49           N
ATOM   1251  CA  GLY A  42      52.518  34.037  28.002  1.00 34.88           C
ATOM   1252  C   GLY A  42      51.149  33.753  28.590  1.00 33.78           C
ATOM   1253  O   GLY A  42      51.046  33.222  29.695  1.00 34.81           O
ATOM   1254  N   LYS A  43      50.092  34.102  27.864  1.00 32.29           N
ATOM   1255  CA  LYS A  43      48.736  33.859  28.345  1.00 28.95           C
ATOM   1256  C   LYS A  43      48.089  32.762  27.507  1.00 26.81           C
ATOM   1257  O   LYS A  43      48.554  32.460  26.411  1.00 25.36           O
ATOM   1258  CB  LYS A  43      47.901  35.137  28.249  1.00 30.14           C
ATOM   1259  N   GLU A  44      47.025  32.163  28.026  1.00 26.40           N
ATOM   1260  CA  GLU A  44      46.336  31.113  27.288  1.00 26.18           C
ATOM   1261  C   GLU A  44      45.511  31.743  26.184  1.00 26.39           C
ATOM   1262  O   GLU A  44      45.038  32.874  26.309  1.00 24.33           O
ATOM   1263  CB  GLU A  44      45.423  30.302  28.206  1.00 28.20           C
ATOM   1264  CG  GLU A  44      46.164  29.356  29.127  1.00 30.51           C
ATOM   1265  CD  GLU A  44      45.225  28.497  29.949  1.00 32.22           C
ATOM   1266  OE2 GLU A  44      45.054  27.309  29.599  1.00 30.43           O
ATOM   1267  N   ARG A  45      45.341  31.008  25.096  1.00 19.90           N
ATOM   1268  CA  ARG A  45      44.577  31.523  23.982  1.00 19.67           C
ATOM   1269  C   ARG A  45      43.119  31.632  24.365  1.00 17.84           C
ATOM   1270  O   ARG A  45      42.645  30.998  25.303  1.00 18.54           O
ATOM   1271  CB  ARG A  45      44.709  30.610  22.771  1.00 20.01           C
ATOM   1272  CG  ARG A  45      43.774  29.425  22.790  1.00 18.98           C
ATOM   1273  CD  ARG A  45      44.114  28.517  21.632  1.00 18.29           C
ATOM   1274  NE  ARG A  45      45.421  27.917  21.865  1.00 18.27           N
ATOM   1275  CZ  ARG A  45      45.618  26.880  22.667  1.00 17.18           C
ATOM   1276  NH1 ARG A  45      44.594  26.319  23.294  1.00 16.66           N
ATOM   1277  NH2 ARG A  45      46.850  26.427  22.876  1.00 16.31           N
ATOM   1278  N   GLU A  46      42.403  32.430  23.598  1.00 15.99           N
ATOM   1279  CA  GLU A  46      41.002  32.641  23.847  1.00 16.66           C
ATOM   1280  C   GLU A  46      40.257  32.738  22.527  1.00 13.68           C
ATOM   1281  O   GLU A  46      40.674  33.464  21.630  1.00 12.71           O
ATOM   1282  CB  GLU A  46      40.846  33.934  24.651  1.00 19.17           C
ATOM   1283  CG  GLU A  46      39.479  34.549  24.634  1.00 23.42           C
ATOM   1284  CD  GLU A  46      39.404  35.764  25.530  1.00 22.88           C
ATOM   1285  OE1 GLU A  46      40.324  36.608  25.471  1.00 22.19           O
ATOM   1286  OE2 GLU A  46      38.419  35.873  26.284  1.00 28.99           O
ATOM   1287  N   GLY A  47      39.175  31.976  22.408  1.00 13.80           N
ATOM   1288  CA  GLY A  47      38.361  32.044  21.215  1.00 12.53           C
ATOM   1289  C   GLY A  47      37.697  33.402  21.297  1.00 12.10           C
ATOM   1290  O   GLY A  47      37.081  33.737  22.303  1.00 13.40           O
ATOM   1291  N   VAL A  48      37.828  34.186  20.242  1.00 11.63           N
ATOM   1292  CA  VAL A  48      37.276  35.530  20.214  1.00 12.46           C
ATOM   1293  C   VAL A  48      35.945  35.547  19.498  1.00 12.71           C
ATOM   1294  O   VAL A  48      34.943  36.043  20.007  1.00 12.46           O
ATOM   1295  CB  VAL A  48      38.243  36.465  19.480  1.00 15.16           C
ATOM   1296  CG1 VAL A  48      37.641  37.843  19.327  1.00 15.39           C
ATOM   1297  CG2 VAL A  48      39.560  36.514  20.232  1.00 14.89           C
ATOM   1298  N   ALA A  49      35.936  34.990  18.303  1.00 10.76           N
ATOM   1299  CA  ALA A  49      34.724  34.971  17.528  1.00 10.06           C
ATOM   1300  C   ALA A  49      34.864  33.896  16.499  1.00 11.15           C
ATOM   1301  O   ALA A  49      35.969  33.583  16.059  1.00 14.40           O
ATOM   1302  CB  ALA A  49      34.530  36.304  16.853  1.00 10.26           C
ATOM   1303  N   ALA A  50      33.741  33.333  16.105  1.00  9.57           N
ATOM   1304  CA  ALA A  50      33.776  32.289  15.115  1.00 10.66           C
ATOM   1305  C   ALA A  50      32.473  32.355  14.380  1.00 12.64           C
ATOM   1306  O   ALA A  50      31.475  32.834  14.905  1.00 13.28           O
ATOM   1307  CB  ALA A  50      33.930  30.945  15.783  1.00 13.96           C
ATOM   1308  N   VAL A  51      32.476  31.872  13.155  1.00 10.77           N
ATOM   1309  CA  VAL A  51      31.261  31.888  12.381  1.00 10.84           C
ATOM   1310  C   VAL A  51      31.262  30.647  11.523  1.00 12.26           C
ATOM   1311  O   VAL A  51      32.313  30.217  11.055  1.00 12.83           O
ATOM   1312  CB  VAL A  51      31.209  33.140  11.493  1.00 14.21           C
ATOM   1313  CG1 VAL A  51      32.368  33.137  10.512  1.00 20.44           C
ATOM   1314  CG2 VAL A  51      29.870  33.199  10.775  1.00 18.46           C
ATOM   1315  N   SER A  52      30.095  30.049  11.344  1.00 12.62           N
ATOM   1316  CA  SER A  52      30.007  28.884  10.488  1.00 13.35           C
ATOM   1317  C   SER A  52      29.636  29.441   9.129  1.00 14.27           C
ATOM   1318  O   SER A  52      28.592  30.066   8.970  1.00 15.80           O
ATOM   1319  CB  SER A  52      28.941  27.913  10.976  1.00 17.19           C
ATOM   1320  OG  SER A  52      28.976  26.742  10.175  1.00 21.58           O
ATOM   1321  N   PRO A  53      30.497  29.235   8.131  1.00 14.46           N
ATOM   1322  CA  PRO A  53      30.285  29.723   6.769  1.00 16.11           C
ATOM   1323  C   PRO A  53      28.955  29.418   6.110  1.00 17.48           C
ATOM   1324  O   PRO A  53      28.354  30.292   5.488  1.00 19.76           O
ATOM   1325  CB  PRO A  53      31.446  29.104   5.999  1.00 16.07           C
ATOM   1326  CG  PRO A  53      32.525  29.065   7.020  1.00 18.98           C
ATOM   1327  CD  PRO A  53      31.799  28.551   8.237  1.00 15.58           C
ATOM   1328  N   ALA A  54      28.493  28.182   6.234  1.00 16.46           N
ATOM   1329  CA  ALA A  54      27.252  27.804   5.579  1.00 16.27           C
ATOM   1330  C   ALA A  54      26.023  28.544   6.099  1.00 16.18           C
ATOM   1331  O   ALA A  54      25.236  29.103   5.315  1.00 13.52           O
ATOM   1332  CB  ALA A  54      27.046  26.288   5.697  1.00 18.63           C
ATOM   1333  N   GLY A  55      25.873  28.550   7.418  1.00 17.74           N
ATOM   1334  CA  GLY A  55      24.721  29.176   8.032  1.00 16.80           C
ATOM   1335  C   GLY A  55      24.945  30.570   8.562  1.00 17.82           C
ATOM   1336  O   GLY A  55      23.988  31.248   8.917  1.00 18.83           O
ATOM   1337  N   GLY A  56      26.200  30.987   8.645  1.00 16.50           N
ATOM   1338  CA  GLY A  56      26.504  32.329   9.110  1.00 17.04           C
ATOM   1339  C   GLY A  56      26.328  32.628  10.583  1.00 15.41           C
ATOM   1340  O   GLY A  56      26.467  33.773  10.985  1.00 17.96           O
ATOM   1341  N   THR A  57      26.025  31.624  11.396  1.00 16.60           N
ATOM   1342  CA  THR A  57      25.858  31.864  12.826  1.00 17.57           C
ATOM   1343  C   THR A  57      27.182  32.286  13.454  1.00 17.73           C
ATOM   1344  O   THR A  57      28.191  31.588  13.319  1.00 19.07           O
ATOM   1345  CB  THR A  57      25.363  30.602  13.552  1.00 19.67           C
ATOM   1346  OG1 THR A  57      24.121  30.177  12.976  1.00 21.51           O
ATOM   1347  CG2 THR A  57      25.157  30.887  15.033  1.00 19.74           C
ATOM   1348  N   PRO A  58      27.200  33.441  14.137  1.00 14.46           N
ATOM   1349  CA  PRO A  58      28.428  33.913  14.769  1.00 13.47           C
ATOM   1350  C   PRO A  58      28.441  33.587  16.249  1.00 14.37           C
ATOM   1351  O   PRO A  58      27.397  33.477  16.890  1.00 14.77           O
ATOM   1352  CB  PRO A  58      28.377  35.409  14.530  1.00 14.10           C
ATOM   1353  CG  PRO A  58      26.920  35.690  14.796  1.00 14.38           C
ATOM   1354  CD  PRO A  58      26.192  34.519  14.110  1.00 15.31           C
ATOM   1355  N   TYR A  59      29.641  33.426  16.781  1.00 11.18           N
ATOM   1356  CA  TYR A  59      29.835  33.132  18.181  1.00 12.12           C
ATOM   1357  C   TYR A  59      30.881  34.097  18.661  1.00 11.77           C
ATOM   1358  O   TYR A  59      31.833  34.392  17.947  1.00 10.91           O
ATOM   1359  CB  TYR A  59      30.326  31.708  18.361  1.00 12.67           C
ATOM   1360  CG  TYR A  59      29.311  30.702  17.924  1.00 13.14           C
ATOM   1361  CD1 TYR A  59      29.228  30.306  16.596  1.00 13.48           C
ATOM   1362  CD2 TYR A  59      28.419  30.157  18.834  1.00 14.17           C
ATOM   1363  CE1 TYR A  59      28.276  29.388  16.188  1.00 17.53           C
ATOM   1364  CE2 TYR A  59      27.465  29.238  18.438  1.00 16.02           C
ATOM   1365  CZ  TYR A  59      27.400  28.856  17.113  1.00 16.88           C
ATOM   1366  OH  TYR A  59      26.467  27.926  16.717  1.00 20.84           O
ATOM   1367  N   TYR A  60      30.695  34.596  19.870  1.00 11.65           N
ATOM   1368  CA  TYR A  60      31.618  35.555  20.420  1.00 10.58           C
ATOM   1369  C   TYR A  60      31.982  35.295  21.842  1.00 10.24           C
ATOM   1370  O   TYR A  60      31.163  34.845  22.646  1.00 12.15           O
ATOM   1371  CB  TYR A  60      31.030  36.952  20.411  1.00 12.45           C
ATOM   1372  CG  TYR A  60      30.700  37.477  19.064  1.00 10.43           C
ATOM   1373  CD1 TYR A  60      29.405  37.394  18.560  1.00 11.71           C
ATOM   1374  CD2 TYR A  60      31.672  38.096  18.298  1.00 11.56           C
ATOM   1375  CE1 TYR A  60      29.096  37.931  17.318  1.00 13.19           C
ATOM   1376  CE2 TYR A  60      31.377  38.634  17.072  1.00 12.30           C
ATOM   1377  CZ  TYR A  60      30.088  38.553  16.585  1.00 12.95           C
ATOM   1378  OH  TYR A  60      29.789  39.123  15.377  1.00 14.72           O
ATOM   1379  N   ALA A  61      33.222  35.625  22.149  1.00 10.99           N
ATOM   1380  CA  ALA A  61      33.696  35.532  23.511  1.00 11.68           C
ATOM   1381  C   ALA A  61      32.882  36.620  24.181  1.00 10.63           C
ATOM   1382  O   ALA A  61      32.661  37.686  23.599  1.00 11.17           O
ATOM   1383  CB  ALA A  61      35.150  35.883  23.576  1.00 12.44           C
ATOM   1384  N   ASP A  62      32.421  36.357  25.391  1.00 11.08           N
ATOM   1385  CA  ASP A  62      31.645  37.357  26.092  1.00 12.09           C
ATOM   1386  C   ASP A  62      32.377  38.691  26.180  1.00 12.95           C
ATOM   1387  O   ASP A  62      31.754  39.741  26.128  1.00 13.89           O
ATOM   1388  CB  ASP A  62      31.324  36.873  27.498  1.00 12.50           C
ATOM   1389  CG  ASP A  62      30.418  37.825  28.227  1.00 10.60           C
ATOM   1390  OD1 ASP A  62      30.917  38.610  29.056  1.00 12.59           O
ATOM   1391  OD2 ASP A  62      29.204  37.790  27.944  1.00 13.67           O
ATOM   1392  N   SER A  63      33.698  38.642  26.307  1.00 12.26           N
ATOM   1393  CA  SER A  63      34.495  39.849  26.447  1.00 13.55           C
ATOM   1394  C   SER A  63      34.484  40.733  25.220  1.00 12.81           C
ATOM   1395  O   SER A  63      34.836  41.908  25.297  1.00 13.45           O
ATOM   1396  CB  SER A  63      35.944  39.490  26.790  1.00 16.99           C
ATOM   1397  OG  SER A  63      36.528  38.740  25.748  1.00 22.79           O
ATOM   1398  N   VAL A  64      34.083  40.180  24.084  1.00 11.94           N
ATOM   1399  CA  VAL A  64      34.056  40.984  22.873  1.00 11.74           C
ATOM   1400  C   VAL A  64      32.668  41.057  22.270  1.00 14.97           C
ATOM   1401  O   VAL A  64      32.419  41.879  21.386  1.00 14.89           O
ATOM   1402  CB  VAL A  64      35.043  40.432  21.806  1.00 11.14           C
ATOM   1403  CG1 VAL A  64      36.418  40.240  22.427  1.00 13.20           C
ATOM   1404  CG2 VAL A  64      34.519  39.111  21.222  1.00 10.31           C
ATOM   1405  N   LYS A  65      31.768  40.203  22.750  1.00 14.83           N
ATOM   1406  CA  LYS A  65      30.404  40.167  22.230  1.00 16.50           C
ATOM   1407  C   LYS A  65      29.687  41.469  22.531  1.00 16.04           C
ATOM   1408  O   LYS A  65      29.593  41.894  23.680  1.00 18.45           O
ATOM   1409  CB  LYS A  65      29.621  38.994  22.827  1.00 15.77           C
ATOM   1410  CG  LYS A  65      28.258  38.779  22.159  1.00 17.32           C
ATOM   1411  CD  LYS A  65      27.534  37.582  22.750  1.00 22.35           C
ATOM   1412  N   GLY A  66      29.180  42.095  21.477  1.00 17.76           N
ATOM   1413  CA  GLY A  66      28.496  43.361  21.630  1.00 18.00           C
ATOM   1414  C   GLY A  66      29.510  44.471  21.450  1.00 19.51           C
ATOM   1415  O   GLY A  66      29.222  45.641  21.670  1.00 16.36           O
ATOM   1416  N   ARG A  67      30.717  44.093  21.045  1.00 19.84           N
ATOM   1417  CA  ARG A  67      31.782  45.057  20.827  1.00 19.61           C
ATOM   1418  C   ARG A  67      32.450  44.710  19.506  1.00 20.55           C
ATOM   1419  O   ARG A  67      32.472  45.514  18.575  1.00 22.70           O
ATOM   1420  CB  ARG A  67      32.783  44.985  21.977  1.00 21.08           C
ATOM   1421  CG  ARG A  67      33.833  46.077  21.963  1.00 20.67           C
ATOM   1422  CD  ARG A  67      34.399  46.273  23.358  1.00 17.18           C
ATOM   1423  NE  ARG A  67      35.051  45.070  23.867  1.00 18.64           N
ATOM   1424  CZ  ARG A  67      36.331  44.778  23.674  1.00 15.41           C
ATOM   1425  NH1 ARG A  67      36.842  43.660  24.168  1.00 18.77           N
ATOM   1426  NH2 ARG A  67      37.108  45.615  22.999  1.00 16.86           N
ATOM   1427  N   PHE A  68      32.991  43.501  19.430  1.00 18.59           N
ATOM   1428  CA  PHE A  68      33.617  43.018  18.209  1.00 16.99           C
ATOM   1429  C   PHE A  68      32.523  42.377  17.387  1.00 17.34           C
ATOM   1430  O   PHE A  68      31.504  41.940  17.918  1.00 19.45           O
ATOM   1431  CB  PHE A  68      34.629  41.908  18.492  1.00 14.55           C
ATOM   1432  CG  PHE A  68      35.929  42.371  19.063  1.00 14.08           C
ATOM   1433  CD1 PHE A  68      36.098  43.668  19.541  1.00 14.14           C
ATOM   1434  CD2 PHE A  68      36.983  41.475  19.172  1.00 14.27           C
ATOM   1435  CE1 PHE A  68      37.295  44.050  20.118  1.00 17.17           C
ATOM   1436  CE2 PHE A  68      38.184  41.851  19.747  1.00 15.90           C
ATOM   1437  CZ  PHE A  68      38.342  43.142  20.223  1.00 14.53           C
ATOM   1438  N   THR A  69      32.725  42.328  16.083  1.00 16.71           N
ATOM   1439  CA  THR A  69      31.775  41.645  15.240  1.00 16.55           C
ATOM   1440  C   THR A  69      32.624  40.818  14.320  1.00 17.13           C
ATOM   1441  O   THR A  69      33.740  41.191  13.961  1.00 18.07           O
ATOM   1442  CB  THR A  69      30.892  42.583  14.400  1.00 18.97           C
ATOM   1443  OG1 THR A  69      31.711  43.404  13.568  1.00 25.87           O
ATOM   1444  CG2 THR A  69      30.037  43.442  15.304  1.00 20.92           C
ATOM   1445  N   VAL A  70      32.110  39.657  13.981  1.00 14.57           N
ATOM   1446  CA  VAL A  70      32.832  38.802  13.081  1.00 15.75           C
ATOM   1447  C   VAL A  70      31.921  38.729  11.887  1.00 15.75           C
ATOM   1448  O   VAL A  70      30.699  38.704  12.023  1.00 17.19           O
ATOM   1449  CB  VAL A  70      33.071  37.409  13.694  1.00 13.08           C
ATOM   1450  CG1 VAL A  70      31.745  36.724  14.003  1.00 14.91           C
ATOM   1451  CG2 VAL A  70      33.925  36.582  12.753  1.00 11.24           C
ATOM   1452  N   SER A  71      32.507  38.768  10.704  1.00 16.57           N
ATOM   1453  CA  SER A  71      31.703  38.698   9.512  1.00 15.03           C
ATOM   1454  C   SER A  71      32.431  37.759   8.595  1.00 15.06           C
ATOM   1455  O   SER A  71      33.656  37.662   8.613  1.00 17.14           O
ATOM   1456  CB  SER A  71      31.552  40.080   8.876  1.00 17.00           C
ATOM   1457  OG  SER A  71      32.806  40.600   8.485  1.00 23.87           O
ATOM   1458  N   LEU A  72      31.664  37.034   7.812  1.00 13.29           N
ATOM   1459  CA  LEU A  72      32.256  36.095   6.908  1.00 15.81           C
ATOM   1460  C   LEU A  72      31.803  36.473   5.531  1.00 14.18           C
ATOM   1461  O   LEU A  72      30.649  36.831   5.320  1.00 17.06           O
ATOM   1462  CB  LEU A  72      31.798  34.683   7.267  1.00 20.20           C
ATOM   1463  CG  LEU A  72      32.509  33.516   6.579  1.00 23.04           C
ATOM   1464  CD1 LEU A  72      32.228  32.248   7.342  1.00 28.42           C
ATOM   1465  CD2 LEU A  72      32.049  33.394   5.142  1.00 26.30           C
ATOM   1466  N   ASP A  73      32.742  36.446   4.606  1.00 12.26           N
ATOM   1467  CA  ASP A  73      32.438  36.737   3.228  1.00 11.48           C
ATOM   1468  C   ASP A  73      32.664  35.420   2.521  1.00 12.12           C
ATOM   1469  O   ASP A  73      33.794  35.081   2.162  1.00 11.78           O
ATOM   1470  CB  ASP A  73      33.386  37.786   2.688  1.00 10.43           C
ATOM   1471  CG  ASP A  73      33.148  38.079   1.234  1.00 12.19           C
ATOM   1472  OD1 ASP A  73      32.348  37.356   0.598  1.00 14.16           O
ATOM   1473  OD2 ASP A  73      33.775  39.027   0.729  1.00 15.32           O
ATOM   1474  N   ASN A  74      31.591  34.668   2.335  1.00 11.41           N
ATOM   1475  CA  ASN A  74      31.710  33.384   1.682  1.00 11.74           C
ATOM   1476  C   ASN A  74      32.140  33.486   0.240  1.00 12.79           C
ATOM   1477  O   ASN A  74      32.684  32.537  -0.309  1.00 16.07           O
ATOM   1478  CB  ASN A  74      30.400  32.615   1.777  1.00 12.77           C
ATOM   1479  CG  ASN A  74      30.244  31.923   3.107  1.00 16.55           C
ATOM   1480  OD1 ASN A  74      31.149  31.212   3.550  1.00 18.48           O
ATOM   1481  ND2 ASN A  74      29.111  32.119   3.751  1.00 14.30           N
ATOM   1482  N   ALA A  75      31.892  34.631  -0.383  1.00 12.79           N
ATOM   1483  CA  ALA A  75      32.287  34.808  -1.773  1.00 13.24           C
ATOM   1484  C   ALA A  75      33.799  34.746  -1.864  1.00 14.88           C
ATOM   1485  O   ALA A  75      34.356  34.198  -2.812  1.00 16.62           O
ATOM   1486  CB  ALA A  75      31.791  36.154  -2.304  1.00 14.63           C
ATOM   1487  N   GLU A  76      34.461  35.313  -0.867  1.00 11.83           N
ATOM   1488  CA  GLU A  76      35.911  35.343  -0.853  1.00 11.06           C
ATOM   1489  C   GLU A  76      36.521  34.412   0.177  1.00 11.86           C
ATOM   1490  O   GLU A  76      37.731  34.418   0.376  1.00 13.98           O
ATOM   1491  CB  GLU A  76      36.377  36.766  -0.583  1.00 11.01           C
ATOM   1492  CG  GLU A  76      35.812  37.764  -1.573  1.00 12.03           C
ATOM   1493  CD  GLU A  76      36.189  37.420  -2.988  1.00 15.18           C
ATOM   1494  OE1 GLU A  76      37.376  37.114  -3.219  1.00 16.78           O
ATOM   1495  OE2 GLU A  76      35.310  37.458  -3.872  1.00 15.69           O
ATOM   1496  N   ASN A  77      35.679  33.623   0.840  1.00 12.55           N
ATOM   1497  CA  ASN A  77      36.153  32.694   1.858  1.00 13.89           C
ATOM   1498  C   ASN A  77      37.052  33.437   2.811  1.00 14.38           C
ATOM   1499  O   ASN A  77      38.146  32.988   3.149  1.00 14.88           O
ATOM   1500  CB  ASN A  77      36.915  31.552   1.207  1.00 16.81           C
ATOM   1501  CG  ASN A  77      36.065  30.808   0.226  1.00 19.53           C
ATOM   1502  OD1 ASN A  77      34.979  30.351   0.568  1.00 22.68           O
ATOM   1503  ND2 ASN A  77      36.537  30.693  -1.006  1.00 21.85           N
ATOM   1504  N   THR A  78      36.580  34.600   3.225  1.00 12.80           N
ATOM   1505  CA  THR A  78      37.332  35.430   4.129  1.00 13.28           C
ATOM   1506  C   THR A  78      36.479  35.743   5.330  1.00 15.19           C
ATOM   1507  O   THR A  78      35.290  36.025   5.213  1.00 16.10           O
ATOM   1508  CB  THR A  78      37.755  36.725   3.434  1.00 15.69           C
ATOM   1509  OG1 THR A  78      38.605  36.392   2.331  1.00 15.27           O
ATOM   1510  CG2 THR A  78      38.499  37.649   4.396  1.00 15.91           C
ATOM   1511  N   VAL A  79      37.081  35.641   6.500  1.00 13.53           N
ATOM   1512  CA  VAL A  79      36.358  35.960   7.704  1.00 13.18           C
ATOM   1513  C   VAL A  79      37.017  37.213   8.245  1.00 13.90           C
ATOM   1514  O   VAL A  79      38.231  37.394   8.149  1.00 13.74           O
ATOM   1515  CB  VAL A  79      36.419  34.804   8.716  1.00 12.81           C
ATOM   1516  CG1 VAL A  79      37.845  34.549   9.135  1.00 11.29           C
ATOM   1517  CG2 VAL A  79      35.533  35.110   9.896  1.00 14.36           C
ATOM   1518  N   TYR A  80      36.201  38.106   8.773  1.00 13.93           N
ATOM   1519  CA  TYR A  80      36.717  39.343   9.301  1.00 12.85           C
ATOM   1520  C   TYR A  80      36.367  39.492  10.748  1.00 15.11           C
ATOM   1521  O   TYR A  80      35.357  38.979  11.218  1.00 16.19           O
ATOM   1522  CB  TYR A  80      36.135  40.540   8.561  1.00 15.65           C
ATOM   1523  CG  TYR A  80      36.498  40.597   7.112  1.00 14.41           C
ATOM   1524  CD1 TYR A  80      35.722  39.949   6.155  1.00 16.98           C
ATOM   1525  CD2 TYR A  80      37.622  41.300   6.694  1.00 16.69           C
ATOM   1526  CE1 TYR A  80      36.054  40.007   4.815  1.00 18.30           C
ATOM   1527  CE2 TYR A  80      37.966  41.363   5.359  1.00 20.18           C
ATOM   1528  CZ  TYR A  80      37.179  40.718   4.427  1.00 18.99           C
ATOM   1529  OH  TYR A  80      37.504  40.807   3.104  1.00 22.25           O
ATOM   1530  N   LEU A  81      37.218  40.209  11.455  1.00 15.62           N
ATOM   1531  CA  LEU A  81      36.954  40.470  12.844  1.00 13.72           C
ATOM   1532  C   LEU A  81      37.008  41.973  12.952  1.00 13.98           C
ATOM   1533  O   LEU A  81      38.070  42.569  12.820  1.00 16.46           O
ATOM   1534  CB  LEU A  81      38.025  39.853  13.734  1.00 13.01           C
ATOM   1535  CG  LEU A  81      37.698  40.035  15.218  1.00 13.44           C
ATOM   1536  CD1 LEU A  81      36.466  39.220  15.570  1.00 15.55           C
ATOM   1537  CD2 LEU A  81      38.884  39.616  16.058  1.00 12.45           C
ATOM   1538  N   GLN A  82      35.845  42.584  13.144  1.00 15.77           N
ATOM   1539  CA  GLN A  82      35.765  44.024  13.298  1.00 15.59           C
ATOM   1540  C   GLN A  82      36.004  44.277  14.766  1.00 14.67           C
ATOM   1541  O   GLN A  82      35.169  43.956  15.606  1.00 16.08           O
ATOM   1542  CB  GLN A  82      34.382  44.537  12.906  1.00 15.88           C
ATOM   1543  CG  GLN A  82      34.133  44.561  11.408  1.00 20.78           C
ATOM   1544  N   MET A  83      37.166  44.823  15.072  1.00 15.45           N
ATOM   1545  CA  MET A  83      37.511  45.102  16.452  1.00 17.56           C
ATOM   1546  C   MET A  83      37.211  46.556  16.783  1.00 18.97           C
ATOM   1547  O   MET A  83      38.014  47.445  16.515  1.00 21.53           O
ATOM   1548  CB  MET A  83      38.984  44.789  16.670  1.00 18.60           C
ATOM   1549  CG  MET A  83      39.329  43.367  16.284  1.00 19.08           C
ATOM   1550  SD  MET A  83      41.094  43.079  16.286  1.00 22.95           S
ATOM   1551  CE  MET A  83      41.347  42.800  18.002  1.00 21.89           C
ATOM   1552  N   ASN A  84      36.036  46.789  17.355  1.00 21.23           N
ATOM   1553  CA  ASN A  84      35.623  48.136  17.729  1.00 23.80           C
ATOM   1554  C   ASN A  84      35.865  48.322  19.211  1.00 24.00           C
ATOM   1555  O   ASN A  84      36.016  47.344  19.949  1.00 21.58           O
ATOM   1556  CB  ASN A  84      34.136  48.335  17.447  1.00 26.26           C
ATOM   1557  CG  ASN A  84      33.753  47.910  16.056  1.00 28.33           C
ATOM   1558  OD1 ASN A  84      34.243  48.461  15.074  1.00 30.15           O
ATOM   1559  ND2 ASN A  84      32.878  46.913  15.961  1.00 31.10           N
ATOM   1560  N   SER A  85      35.893  49.580  19.642  1.00 24.25           N
ATOM   1561  CA  SER A  85      36.103  49.914  21.043  1.00 24.81           C
ATOM   1562  C   SER A  85      37.207  49.052  21.622  1.00 24.57           C
ATOM   1563  O   SER A  85      37.032  48.411  22.655  1.00 24.35           O
ATOM   1564  CB  SER A  85      34.815  49.691  21.836  1.00 24.54           C
ATOM   1565  OG  SER A  85      33.735  50.408  21.265  1.00 27.93           O
ATOM   1566  N   LEU A  86      38.343  49.028  20.938  1.00 25.41           N
ATOM   1567  CA  LEU A  86      39.471  48.236  21.389  1.00 25.12           C
ATOM   1568  C   LEU A  86      39.954  48.687  22.749  1.00 26.48           C
ATOM   1569  O   LEU A  86      39.968  49.878  23.062  1.00 26.86           O
ATOM   1570  CB  LEU A  86      40.610  48.315  20.375  1.00 25.96           C
ATOM   1571  CG  LEU A  86      40.403  47.406  19.163  1.00 24.45           C
ATOM   1572  CD1 LEU A  86      41.291  47.845  18.021  1.00 26.82           C
ATOM   1573  CD2 LEU A  86      40.689  45.959  19.568  1.00 25.73           C
ATOM   1574  N   LYS A  87      40.344  47.715  23.558  1.00 25.63           N
ATOM   1575  CA  LYS A  87      40.839  47.982  24.891  1.00 26.80           C
ATOM   1576  C   LYS A  87      42.185  47.298  25.031  1.00 26.25           C
ATOM   1577  O   LYS A  87      42.515  46.396  24.262  1.00 24.50           O
ATOM   1578  CB  LYS A  87      39.855  47.442  25.930  1.00 28.92           C
ATOM   1579  CG  LYS A  87      38.459  48.034  25.814  1.00 31.85           C
ATOM   1580  CD  LYS A  87      37.542  47.540  26.920  1.00 35.71           C
ATOM   1581  CE  LYS A  87      37.379  46.033  26.884  1.00 35.24           C
ATOM   1582  NZ  LYS A  87      36.530  45.557  28.009  1.00 37.74           N
ATOM   1583  N   PRO A  88      42.993  47.731  26.006  1.00 27.22           N
ATOM   1584  CA  PRO A  88      44.309  47.129  26.216  1.00 26.42           C
ATOM   1585  C   PRO A  88      44.222  45.611  26.355  1.00 26.12           C
ATOM   1586  O   PRO A  88      45.083  44.881  25.864  1.00 24.66           O
ATOM   1587  CB  PRO A  88      44.788  47.808  27.496  1.00 28.06           C
ATOM   1588  CG  PRO A  88      44.209  49.179  27.361  1.00 28.72           C
ATOM   1589  CD  PRO A  88      42.795  48.888  26.900  1.00 27.66           C
ATOM   1590  N   GLU A  89      43.170  45.145  27.017  1.00 25.82           N
ATOM   1591  CA  GLU A  89      42.969  43.718  27.228  1.00 23.99           C
ATOM   1592  C   GLU A  89      42.818  42.960  25.913  1.00 24.48           C
ATOM   1593  O   GLU A  89      42.889  41.734  25.897  1.00 24.25           O
ATOM   1594  CB  GLU A  89      41.731  43.486  28.096  1.00 25.45           C
ATOM   1595  N   ASP A  90      42.607  43.683  24.816  1.00 22.81           N
ATOM   1596  CA  ASP A  90      42.450  43.040  23.514  1.00 21.03           C
ATOM   1597  C   ASP A  90      43.786  42.820  22.840  1.00 21.82           C
ATOM   1598  O   ASP A  90      43.867  42.189  21.786  1.00 21.38           O
ATOM   1599  CB  ASP A  90      41.572  43.877  22.588  1.00 20.10           C
ATOM   1600  CG  ASP A  90      40.162  44.017  23.096  1.00 19.28           C
ATOM   1601  OD1 ASP A  90      39.584  43.007  23.541  1.00 19.38           O
ATOM   1602  OD2 ASP A  90      39.627  45.141  23.036  1.00 18.32           O
ATOM   1603  N   THR A  91      44.836  43.357  23.440  1.00 19.84           N
ATOM   1604  CA  THR A  91      46.164  43.204  22.881  1.00 20.09           C
ATOM   1605  C   THR A  91      46.510  41.732  22.896  1.00 19.09           C
ATOM   1606  O   THR A  91      46.396  41.080  23.928  1.00 20.78           O
ATOM   1607  CB  THR A  91      47.192  43.976  23.701  1.00 20.27           C
ATOM   1608  OG1 THR A  91      46.939  45.380  23.563  1.00 25.24           O
ATOM   1609  CG2 THR A  91      48.602  43.657  23.221  1.00 19.89           C
ATOM   1610  N   ALA A  92      46.927  41.213  21.748  1.00 18.61           N
ATOM   1611  CA  ALA A  92      47.276  39.805  21.644  1.00 17.54           C
ATOM   1612  C   ALA A  92      47.558  39.437  20.207  1.00 17.67           C
ATOM   1613  O   ALA A  92      47.394  40.247  19.296  1.00 17.43           O
ATOM   1614  CB  ALA A  92      46.123  38.939  22.164  1.00 18.54           C
ATOM   1615  N   LEU A  93      48.003  38.203  20.013  1.00 19.94           N
ATOM   1616  CA  LEU A  93      48.237  37.691  18.677  1.00 21.70           C
ATOM   1617  C   LEU A  93      46.882  37.115  18.309  1.00 19.94           C
ATOM   1618  O   LEU A  93      46.318  36.331  19.072  1.00 18.53           O
ATOM   1619  CB  LEU A  93      49.279  36.574  18.693  1.00 23.50           C
ATOM   1620  CG  LEU A  93      50.744  37.004  18.704  1.00 26.97           C
ATOM   1621  CD1 LEU A  93      51.635  35.787  18.906  1.00 29.30           C
ATOM   1622  CD2 LEU A  93      51.066  37.699  17.388  1.00 28.34           C
ATOM   1623  N   TYR A  94      46.345  37.529  17.172  1.00 17.44           N
ATOM   1624  CA  TYR A  94      45.049  37.026  16.736  1.00 17.41           C
ATOM   1625  C   TYR A  94      45.230  36.028  15.631  1.00 15.80           C
ATOM   1626  O   TYR A  94      45.720  36.350  14.549  1.00 18.02           O
ATOM   1627  CB  TYR A  94      44.152  38.156  16.263  1.00 14.64           C
ATOM   1628  CG  TYR A  94      43.563  38.927  17.410  1.00 14.93           C
ATOM   1629  CD1 TYR A  94      44.368  39.732  18.212  1.00 16.41           C
ATOM   1630  CD2 TYR A  94      42.211  38.822  17.722  1.00 13.51           C
ATOM   1631  CE1 TYR A  94      43.845  40.409  19.292  1.00 15.34           C
ATOM   1632  CE2 TYR A  94      41.677  39.500  18.803  1.00 14.13           C
ATOM   1633  CZ  TYR A  94      42.499  40.292  19.582  1.00 16.11           C
ATOM   1634  OH  TYR A  94      41.963  40.980  20.644  1.00 16.60           O
ATOM   1635  N   TYR A  95      44.815  34.805  15.924  1.00 14.00           N
ATOM   1636  CA  TYR A  95      44.939  33.723  14.981  1.00 12.71           C
ATOM   1637  C   TYR A  95      43.638  33.397  14.340  1.00 11.19           C
ATOM   1638  O   TYR A  95      42.613  33.287  14.996  1.00 10.97           O
ATOM   1639  CB  TYR A  95      45.397  32.441  15.656  1.00 12.25           C
ATOM   1640  CG  TYR A  95      46.754  32.510  16.256  1.00 14.38           C
ATOM   1641  CD1 TYR A  95      46.933  32.983  17.544  1.00 16.94           C
ATOM   1642  CD2 TYR A  95      47.870  32.103  15.530  1.00 17.56           C
ATOM   1643  CE1 TYR A  95      48.195  33.048  18.106  1.00 20.02           C
ATOM   1644  CE2 TYR A  95      49.131  32.166  16.077  1.00 19.32           C
ATOM   1645  CZ  TYR A  95      49.286  32.639  17.364  1.00 20.50           C
ATOM   1646  OH  TYR A  95      50.542  32.706  17.904  1.00 22.42           O
ATOM   1647  N   CYS A  96      43.702  33.212  13.042  1.00 12.16           N
ATOM   1648  CA  CYS A  96      42.547  32.799  12.307  1.00 11.96           C
ATOM   1649  C   CYS A  96      42.629  31.282  12.377  1.00 11.97           C
ATOM   1650  O   CYS A  96      43.720  30.711  12.350  1.00 13.22           O
ATOM   1651  CB  CYS A  96      42.685  33.211  10.876  1.00 15.61           C
ATOM   1652  SG  CYS A  96      41.331  32.580   9.875  1.00 14.79           S
ATOM   1653  N   ALA A  97      41.489  30.629  12.462  1.00  9.67           N
ATOM   1654  CA  ALA A  97      41.491  29.185  12.515  1.00 11.23           C
ATOM   1655  C   ALA A  97      40.259  28.662  11.829  1.00  9.98           C
ATOM   1656  O   ALA A  97      39.234  29.330  11.769  1.00 10.72           O
ATOM   1657  CB  ALA A  97      41.532  28.710  13.957  1.00 10.66           C
ATOM   1658  N   ALA A  98      40.357  27.456  11.300  1.00 10.23           N
ATOM   1659  CA  ALA A  98      39.227  26.857  10.637  1.00  9.14           C
ATOM   1660  C   ALA A  98      39.072  25.478  11.229  1.00  9.92           C
ATOM   1661  O   ALA A  98      40.058  24.782  11.483  1.00 10.85           O
ATOM   1662  CB  ALA A  98      39.476  26.765   9.143  1.00 12.63           C
ATOM   1663  N   ALA A  99      37.832  25.106  11.479  1.00  9.37           N
ATOM   1664  CA  ALA A  99      37.537  23.805  12.020  1.00  7.79           C
ATOM   1665  C   ALA A  99      36.640  23.124  11.020  1.00  9.73           C
ATOM   1666  O   ALA A  99      35.732  23.737  10.471  1.00 10.31           O
ATOM   1667  CB  ALA A  99      36.806  23.946  13.328  1.00 11.01           C
ATOM   1668  N   ARG A 100      36.885  21.852  10.775  1.00 10.49           N
ATOM   1669  CA  ARG A 100      36.008  21.136   9.875  1.00  8.64           C
ATOM   1670  C   ARG A 100      34.823  20.704  10.704  1.00 10.44           C
ATOM   1671  O   ARG A 100      34.727  20.982  11.897  1.00 10.87           O
ATOM   1672  CB  ARG A 100      36.654  19.857   9.365  1.00  9.92           C
ATOM   1673  CG  ARG A 100      37.983  20.022   8.713  1.00  8.69           C
ATOM   1674  CD  ARG A 100      38.428  18.686   8.161  1.00  7.77           C
ATOM   1675  NE  ARG A 100      39.813  18.778   7.738  1.00  8.73           N
ATOM   1676  CZ  ARG A 100      40.851  18.536   8.526  1.00  9.16           C
ATOM   1677  NH1 ARG A 100      40.663  18.154   9.781  1.00 10.75           N
ATOM   1678  NH2 ARG A 100      42.082  18.734   8.080  1.00 11.51           N
ATOM   1679  N   GLN A 101      33.913  20.018  10.039  1.00 10.73           N
ATOM   1680  CA  GLN A 101      32.776  19.437  10.700  1.00  8.02           C
ATOM   1681  C   GLN A 101      33.402  18.514  11.747  1.00  9.97           C
ATOM   1682  O   GLN A 101      34.535  18.054  11.578  1.00 10.06           O
ATOM   1683  CB  GLN A 101      31.989  18.632   9.677  1.00 10.94           C
ATOM   1684  CG  GLN A 101      30.823  17.881  10.225  1.00 12.09           C
ATOM   1685  CD  GLN A 101      30.065  17.184   9.124  1.00 16.81           C
ATOM   1686  OE1 GLN A 101      28.904  16.801   9.296  1.00 18.19           O
ATOM   1687  NE2 GLN A 101      30.720  17.010   7.981  1.00 13.80           N
ATOM   1688  N   GLY A 102      32.686  18.241  12.824  1.00  8.80           N
ATOM   1689  CA  GLY A 102      33.254  17.373  13.836  1.00  9.88           C
ATOM   1690  C   GLY A 102      33.753  18.139  15.038  1.00  9.88           C
ATOM   1691  O   GLY A 102      34.385  17.568  15.903  1.00  8.41           O
ATOM   1692  N   TRP A 103      33.519  19.446  15.079  1.00  8.62           N
ATOM   1693  CA  TRP A 103      33.924  20.222  16.229  1.00  9.13           C
ATOM   1694  C   TRP A 103      32.866  21.267  16.402  1.00  9.64           C
ATOM   1695  O   TRP A 103      32.680  22.116  15.542  1.00 10.45           O
ATOM   1696  CB  TRP A 103      35.274  20.890  16.044  1.00  8.77           C
ATOM   1697  CG  TRP A 103      35.633  21.605  17.292  1.00  7.75           C
ATOM   1698  CD1 TRP A 103      35.819  22.947  17.455  1.00  8.46           C
ATOM   1699  CD2 TRP A 103      35.781  21.015  18.582  1.00  7.52           C
ATOM   1700  NE1 TRP A 103      36.069  23.227  18.776  1.00 10.69           N
ATOM   1701  CE2 TRP A 103      36.051  22.058  19.489  1.00 10.10           C
ATOM   1702  CE3 TRP A 103      35.709  19.701  19.063  1.00  9.21           C
ATOM   1703  CZ2 TRP A 103      36.251  21.832  20.852  1.00  9.35           C
ATOM   1704  CZ3 TRP A 103      35.908  19.473  20.417  1.00  9.94           C
ATOM   1705  CH2 TRP A 103      36.175  20.540  21.299  1.00  9.41           C
ATOM   1706  N   TYR A 104      32.197  21.221  17.537  1.00  7.85           N
ATOM   1707  CA  TYR A 104      31.079  22.102  17.745  1.00  9.38           C
ATOM   1708  C   TYR A 104      31.125  23.064  18.900  1.00  8.26           C
ATOM   1709  O   TYR A 104      30.095  23.420  19.456  1.00 11.78           O
ATOM   1710  CB  TYR A 104      29.810  21.260  17.784  1.00 10.15           C
ATOM   1711  CG  TYR A 104      29.670  20.499  16.504  1.00  8.99           C
ATOM   1712  CD1 TYR A 104      30.110  19.189  16.410  1.00  9.07           C
ATOM   1713  CD2 TYR A 104      29.216  21.132  15.349  1.00  9.79           C
ATOM   1714  CE1 TYR A 104      30.113  18.534  15.205  1.00  8.87           C
ATOM   1715  CE2 TYR A 104      29.213  20.488  14.143  1.00  9.51           C
ATOM   1716  CZ  TYR A 104      29.668  19.188  14.077  1.00  9.54           C
ATOM   1717  OH  TYR A 104      29.726  18.546  12.885  1.00 10.32           O
ATOM   1718  N   ILE A 105      32.327  23.463  19.277  1.00  9.08           N
ATOM   1719  CA  ILE A 105      32.471  24.473  20.313  1.00  9.48           C
ATOM   1720  C   ILE A 105      33.285  25.512  19.576  1.00 10.78           C
ATOM   1721  O   ILE A 105      34.505  25.472  19.553  1.00  9.93           O
ATOM   1722  CB  ILE A 105      33.218  23.952  21.512  1.00  8.59           C
ATOM   1723  CG1 ILE A 105      32.524  22.701  22.039  1.00 11.86           C
ATOM   1724  CG2 ILE A 105      33.208  25.016  22.593  1.00 10.96           C
ATOM   1725  CD1 ILE A 105      33.272  22.024  23.145  1.00 14.46           C
ATOM   1726  N   PRO A 106      32.598  26.460  18.943  1.00  9.40           N
ATOM   1727  CA  PRO A 106      33.200  27.528  18.155  1.00 11.94           C
ATOM   1728  C   PRO A 106      34.372  28.261  18.747  1.00 10.66           C
ATOM   1729  O   PRO A 106      35.324  28.560  18.039  1.00 11.64           O
ATOM   1730  CB  PRO A 106      32.025  28.467  17.886  1.00 17.07           C
ATOM   1731  CG  PRO A 106      30.851  27.593  17.966  1.00 17.20           C
ATOM   1732  CD  PRO A 106      31.155  26.693  19.112  1.00  8.88           C
ATOM   1733  N   LEU A 107      34.306  28.558  20.038  1.00 11.30           N
ATOM   1734  CA  LEU A 107      35.373  29.318  20.646  1.00 10.42           C
ATOM   1735  C   LEU A 107      36.392  28.476  21.365  1.00 10.31           C
ATOM   1736  O   LEU A 107      37.233  28.989  22.085  1.00 13.04           O
ATOM   1737  CB  LEU A 107      34.794  30.370  21.584  1.00 11.27           C
ATOM   1738  CG  LEU A 107      33.780  31.264  20.873  1.00 14.12           C
ATOM   1739  CD1 LEU A 107      33.309  32.333  21.843  1.00 17.80           C
ATOM   1740  CD2 LEU A 107      34.419  31.901  19.640  1.00 16.69           C
ATOM   1741  N   ASN A 108      36.301  27.170  21.156  1.00 11.18           N
ATOM   1742  CA  ASN A 108      37.248  26.263  21.761  1.00 10.78           C
ATOM   1743  C   ASN A 108      38.146  25.831  20.615  1.00 11.60           C
ATOM   1744  O   ASN A 108      37.684  25.235  19.647  1.00 11.73           O
ATOM   1745  CB  ASN A 108      36.532  25.065  22.359  1.00 10.05           C
ATOM   1746  CG  ASN A 108      37.467  24.162  23.107  1.00 12.44           C
ATOM   1747  OD1 ASN A 108      38.544  23.856  22.622  1.00 11.60           O
ATOM   1748  ND2 ASN A 108      37.061  23.725  24.290  1.00 19.06           N
ATOM   1749  N   SER A 109      39.430  26.124  20.741  1.00 12.15           N
ATOM   1750  CA  SER A 109      40.406  25.830  19.698  1.00 10.63           C
ATOM   1751  C   SER A 109      40.683  24.367  19.430  1.00 10.35           C
ATOM   1752  O   SER A 109      41.276  24.030  18.405  1.00 10.80           O
ATOM   1753  CB  SER A 109      41.736  26.485  20.055  1.00 12.46           C
ATOM   1754  OG  SER A 109      42.178  26.006  21.312  1.00 13.75           O
ATOM   1755  N   TYR A 110      40.251  23.509  20.339  1.00 10.24           N
ATOM   1756  CA  TYR A 110      40.570  22.104  20.228  1.00 10.34           C
ATOM   1757  C   TYR A 110      40.295  21.465  18.894  1.00 10.51           C
ATOM   1758  O   TYR A 110      41.132  20.759  18.351  1.00 12.04           O
ATOM   1759  CB  TYR A 110      39.856  21.309  21.301  1.00 11.23           C
ATOM   1760  CG  TYR A 110      40.338  19.898  21.332  1.00 11.73           C
ATOM   1761  CD1 TYR A 110      41.645  19.601  21.713  1.00 11.10           C
ATOM   1762  CD2 TYR A 110      39.512  18.862  20.943  1.00 11.07           C
ATOM   1763  CE1 TYR A 110      42.109  18.301  21.706  1.00 11.57           C
ATOM   1764  CE2 TYR A 110      39.965  17.554  20.931  1.00 11.35           C
ATOM   1765  CZ  TYR A 110      41.262  17.287  21.314  1.00 13.75           C
ATOM   1766  OH  TYR A 110      41.702  15.994  21.315  1.00 12.10           O
ATOM   1767  N   GLY A 111      39.110  21.724  18.373  1.00  8.73           N
ATOM   1768  CA  GLY A 111      38.727  21.128  17.118  1.00  9.79           C
ATOM   1769  C   GLY A 111      39.077  21.906  15.879  1.00  8.60           C
ATOM   1770  O   GLY A 111      38.647  21.528  14.794  1.00  9.31           O
ATOM   1771  N   TYR A 112      39.812  23.004  16.021  1.00  9.51           N
ATOM   1772  CA  TYR A 112      40.202  23.747  14.835  1.00  8.37           C
ATOM   1773  C   TYR A 112      41.362  23.006  14.228  1.00 10.45           C
ATOM   1774  O   TYR A 112      42.280  22.568  14.922  1.00 12.60           O
ATOM   1775  CB  TYR A 112      40.544  25.185  15.187  1.00  9.98           C
ATOM   1776  CG  TYR A 112      39.278  25.985  15.328  1.00  9.66           C
ATOM   1777  CD1 TYR A 112      38.476  25.869  16.464  1.00  9.32           C
ATOM   1778  CD2 TYR A 112      38.852  26.815  14.302  1.00 10.70           C
ATOM   1779  CE1 TYR A 112      37.287  26.560  16.568  1.00  9.14           C
ATOM   1780  CE2 TYR A 112      37.663  27.509  14.400  1.00 11.26           C
ATOM   1781  CZ  TYR A 112      36.891  27.383  15.526  1.00 10.28           C
ATOM   1782  OH  TYR A 112      35.718  28.099  15.607  1.00 11.86           O
ATOM   1783  N   ASN A 113      41.300  22.844  12.921  1.00  9.70           N
ATOM   1784  CA  ASN A 113      42.292  22.061  12.220  1.00  8.06           C
ATOM   1785  C   ASN A 113      43.275  22.843  11.413  1.00  8.88           C
ATOM   1786  O   ASN A 113      44.308  22.309  11.001  1.00 12.28           O
ATOM   1787  CB  ASN A 113      41.562  21.083  11.329  1.00  9.33           C
ATOM   1788  CG  ASN A 113      40.439  20.415  12.054  1.00 11.07           C
ATOM   1789  OD1 ASN A 113      40.663  19.627  12.973  1.00 13.52           O
ATOM   1790  ND2 ASN A 113      39.221  20.742  11.675  1.00  6.68           N
ATOM   1791  N   TYR A 114      42.951  24.103  11.178  1.00 10.54           N
ATOM   1792  CA  TYR A 114      43.803  24.964  10.398  1.00 10.26           C
ATOM   1793  C   TYR A 114      43.994  26.240  11.135  1.00 10.10           C
ATOM   1794  O   TYR A 114      43.066  26.761  11.743  1.00 10.18           O
ATOM   1795  CB  TYR A 114      43.174  25.263   9.056  1.00 11.20           C
ATOM   1796  CG  TYR A 114      42.917  24.013   8.285  1.00 12.15           C
ATOM   1797  CD1 TYR A 114      41.643  23.468   8.218  1.00 12.88           C
ATOM   1798  CD2 TYR A 114      43.947  23.387   7.601  1.00 13.05           C
ATOM   1799  CE1 TYR A 114      41.398  22.330   7.476  1.00 13.40           C
ATOM   1800  CE2 TYR A 114      43.715  22.248   6.858  1.00 15.63           C
ATOM   1801  CZ  TYR A 114      42.439  21.730   6.798  1.00 16.08           C
ATOM   1802  OH  TYR A 114      42.201  20.627   6.032  1.00 17.19           O
ATOM   1803  N   TRP A 115      45.215  26.734  11.071  1.00 11.40           N
ATOM   1804  CA  TRP A 115      45.560  27.951  11.754  1.00 12.62           C
ATOM   1805  C   TRP A 115      46.322  28.897  10.877  1.00 14.80           C
ATOM   1806  O   TRP A 115      47.109  28.489  10.019  1.00 14.80           O
ATOM   1807  CB  TRP A 115      46.407  27.643  12.979  1.00 12.77           C
ATOM   1808  CG  TRP A 115      45.668  26.874  13.988  1.00 12.33           C
ATOM   1809  CD1 TRP A 115      45.508  25.519  14.043  1.00 14.86           C
ATOM   1810  CD2 TRP A 115      44.918  27.412  15.074  1.00 14.69           C
ATOM   1811  NE1 TRP A 115      44.702  25.182  15.103  1.00 15.72           N
ATOM   1812  CE2 TRP A 115      44.325  26.329  15.752  1.00 16.08           C
ATOM   1813  CE3 TRP A 115      44.688  28.711  15.540  1.00 15.20           C
ATOM   1814  CZ2 TRP A 115      43.512  26.505  16.874  1.00 18.60           C
ATOM   1815  CZ3 TRP A 115      43.882  28.888  16.654  1.00 16.32           C
ATOM   1816  CH2 TRP A 115      43.303  27.791  17.308  1.00 17.89           C
ATOM   1817  N   GLY A 116      46.070  30.175  11.104  1.00 17.27           N
ATOM   1818  CA  GLY A 116      46.781  31.195  10.377  1.00 16.37           C
ATOM   1819  C   GLY A 116      48.047  31.431  11.178  1.00 17.58           C
ATOM   1820  O   GLY A 116      48.273  30.775  12.203  1.00 17.00           O
ATOM   1821  N   GLN A 117      48.864  32.371  10.722  1.00 19.42           N
ATOM   1822  CA  GLN A 117      50.122  32.684  11.385  1.00 21.93           C
ATOM   1823  C   GLN A 117      49.906  33.553  12.611  1.00 24.21           C
ATOM   1824  O   GLN A 117      50.763  33.628  13.492  1.00 24.19           O
ATOM   1825  CB  GLN A 117      51.053  33.401  10.407  1.00 21.88           C
ATOM   1826  N   GLY A 118      48.753  34.208  12.660  1.00 24.29           N
ATOM   1827  CA  GLY A 118      48.445  35.071  13.779  1.00 28.15           C
ATOM   1828  C   GLY A 118      48.931  36.478  13.518  1.00 29.24           C
ATOM   1829  O   GLY A 118      50.117  36.698  13.267  1.00 30.92           O
ATOM   1830  N   THR A 119      48.011  37.432  13.563  1.00 29.49           N
ATOM   1831  CA  THR A 119      48.357  38.824  13.338  1.00 28.17           C
ATOM   1832  C   THR A 119      48.342  39.530  14.687  1.00 27.36           C
ATOM   1833  O   THR A 119      47.440  39.327  15.496  1.00 22.73           O
ATOM   1834  CB  THR A 119      47.363  39.492  12.365  1.00 28.95           C
ATOM   1835  OG1 THR A 119      47.780  40.835  12.098  1.00 32.34           O
ATOM   1836  CG2 THR A 119      45.961  39.503  12.949  1.00 30.67           C
ATOM   1837  N   GLN A 120      49.356  40.348  14.938  1.00 26.14           N
ATOM   1838  CA  GLN A 120      49.440  41.048  16.205  1.00 25.81           C
ATOM   1839  C   GLN A 120      48.510  42.243  16.276  1.00 24.78           C
ATOM   1840  O   GLN A 120      48.395  43.019  15.330  1.00 26.23           O
ATOM   1841  CB  GLN A 120      50.874  41.512  16.461  1.00 27.28           C
ATOM   1842  CG  GLN A 120      51.050  42.288  17.760  1.00 28.58           C
ATOM   1843  CD  GLN A 120      50.741  41.456  18.985  1.00 29.13           C
ATOM   1844  OE1 GLN A 120      51.294  40.372  19.167  1.00 31.62           O
ATOM   1845  NE2 GLN A 120      49.859  41.961  19.839  1.00 31.55           N
ATOM   1846  N   VAL A 121      47.826  42.367  17.404  1.00 23.26           N
ATOM   1847  CA  VAL A 121      46.937  43.486  17.636  1.00 23.74           C
ATOM   1848  C   VAL A 121      47.390  44.076  18.951  1.00 24.14           C
ATOM   1849  O   VAL A 121      47.432  43.386  19.966  1.00 23.82           O
ATOM   1850  CB  VAL A 121      45.469  43.053  17.764  1.00 21.87           C
ATOM   1851  CG1 VAL A 121      44.624  44.219  18.272  1.00 22.47           C
ATOM   1852  CG2 VAL A 121      44.953  42.598  16.408  1.00 20.66           C
ATOM   1853  N   THR A 122      47.755  45.351  18.925  1.00 26.90           N
ATOM   1854  CA  THR A 122      48.212  46.018  20.129  1.00 29.37           C
ATOM   1855  C   THR A 122      47.354  47.240  20.387  1.00 29.46           C
ATOM   1856  O   THR A 122      47.160  48.074  19.505  1.00 29.80           O
ATOM   1857  CB  THR A 122      49.677  46.445  19.999  1.00 29.83           C
ATOM   1858  OG1 THR A 122      50.471  45.306  19.647  1.00 32.17           O
ATOM   1859  CG2 THR A 122      50.180  47.003  21.316  1.00 32.41           C
ATOM   1860  N   VAL A 123      46.828  47.329  21.601  1.00 29.05           N
ATOM   1861  CA  VAL A 123      45.985  48.449  21.973  1.00 31.47           C
ATOM   1862  C   VAL A 123      46.636  49.197  23.123  1.00 32.90           C
ATOM   1863  O   VAL A 123      46.875  48.628  24.185  1.00 32.35           O
ATOM   1864  CB  VAL A 123      44.592  47.972  22.413  1.00 30.78           C
ATOM   1865  CG1 VAL A 123      43.664  49.167  22.569  1.00 30.73           C
ATOM   1866  CG2 VAL A 123      44.039  46.976  21.401  1.00 27.99           C
ATOM   1867  N   SER A 124      46.928  50.473  22.896  1.00 35.71           N
ATOM   1868  CA  SER A 124      47.547  51.310  23.913  1.00 38.68           C
ATOM   1869  C   SER A 124      46.583  52.404  24.345  1.00 38.69           C
ATOM   1870  O   SER A 124      46.263  53.260  23.497  1.00 39.84           O
ATOM   1871  CB  SER A 124      48.830  51.938  23.370  1.00 38.85           C
ATOM   1872  OG  SER A 124      49.808  50.945  23.121  1.00 41.61           O
