# Supplementary material for: A non-redundant data set of nanobody-antigen crystal structures
Source: Data Brief. 2019 Mar 6;24:103754. doi: 10.1016/j.dib.2019.103754 (PMC6441729; doi:10.1016/j.dib.2019.103754)
Supplement: Multimedia component 5 [file mmc5.zip › Data_set/Nb-Ag_3/1zvy_3.pdb]

ATOM      1  N   LYS B   1      26.863  82.765  26.175  1.00 23.68           N
ATOM      2  CA  LYS B   1      28.120  83.520  25.914  1.00 22.44           C
ATOM      3  C   LYS B   1      29.342  82.618  25.893  1.00 22.04           C
ATOM      4  O   LYS B   1      29.528  81.788  26.788  1.00 20.47           O
ATOM      5  CB  LYS B   1      28.330  84.596  26.983  1.00 23.04           C
ATOM      6  CG  LYS B   1      29.692  85.286  26.908  1.00 23.20           C
ATOM      7  CD  LYS B   1      29.904  86.225  28.086  1.00 23.91           C
ATOM      8  CE  LYS B   1      31.270  86.896  28.038  1.00 24.90           C
ATOM      9  NZ  LYS B   1      31.411  87.800  26.869  1.00 27.24           N
ATOM     10  N   VAL B   2      30.168  82.793  24.867  1.00 20.63           N
ATOM     11  CA  VAL B   2      31.399  82.034  24.730  1.00 20.26           C
ATOM     12  C   VAL B   2      32.552  82.985  25.022  1.00 19.85           C
ATOM     13  O   VAL B   2      32.847  83.895  24.238  1.00 21.04           O
ATOM     14  CB  VAL B   2      31.563  81.452  23.313  1.00 21.61           C
ATOM     15  CG1 VAL B   2      32.919  80.763  23.191  1.00 21.76           C
ATOM     16  CG2 VAL B   2      30.443  80.469  23.026  1.00 23.36           C
ATOM     17  N   PHE B   3      33.185  82.780  26.171  1.00 15.48           N
ATOM     18  CA  PHE B   3      34.302  83.601  26.602  1.00 14.29           C
ATOM     19  C   PHE B   3      35.569  83.352  25.794  1.00 14.30           C
ATOM     20  O   PHE B   3      35.769  82.276  25.227  1.00 14.51           O
ATOM     21  CB  PHE B   3      34.670  83.294  28.055  1.00 14.46           C
ATOM     22  CG  PHE B   3      33.878  84.042  29.072  1.00 12.85           C
ATOM     23  CD1 PHE B   3      32.602  83.624  29.432  1.00 14.43           C
ATOM     24  CD2 PHE B   3      34.430  85.144  29.718  1.00 14.88           C
ATOM     25  CE1 PHE B   3      31.891  84.300  30.430  1.00 11.88           C
ATOM     26  CE2 PHE B   3      33.730  85.820  30.710  1.00 12.62           C
ATOM     27  CZ  PHE B   3      32.462  85.398  31.065  1.00 13.92           C
ATOM     28  N   GLY B   4      36.430  84.362  25.778  1.00 13.74           N
ATOM     29  CA  GLY B   4      37.722  84.227  25.143  1.00 13.85           C
ATOM     30  C   GLY B   4      38.553  83.723  26.316  1.00 13.74           C
ATOM     31  O   GLY B   4      38.179  83.952  27.468  1.00 14.30           O
ATOM     32  N   ARG B   5      39.653  83.032  26.045  1.00 12.02           N
ATOM     33  CA  ARG B   5      40.498  82.491  27.105  1.00 11.97           C
ATOM     34  C   ARG B   5      40.920  83.544  28.123  1.00 13.17           C
ATOM     35  O   ARG B   5      40.680  83.397  29.317  1.00 10.94           O
ATOM     36  CB  ARG B   5      41.745  81.832  26.505  1.00 10.96           C
ATOM     37  CG  ARG B   5      42.757  81.341  27.540  1.00 11.70           C
ATOM     38  CD  ARG B   5      43.938  80.646  26.860  1.00  9.06           C
ATOM     39  NE  ARG B   5      44.748  81.580  26.073  1.00 12.23           N
ATOM     40  CZ  ARG B   5      45.751  82.312  26.558  1.00 12.30           C
ATOM     41  NH1 ARG B   5      46.088  82.238  27.840  1.00 12.11           N
ATOM     42  NH2 ARG B   5      46.446  83.102  25.748  1.00 14.66           N
ATOM     43  N   CYS B   6      41.547  84.610  27.650  1.00 10.88           N
ATOM     44  CA  CYS B   6      42.001  85.659  28.553  1.00 13.19           C
ATOM     45  C   CYS B   6      40.852  86.452  29.175  1.00 13.44           C
ATOM     46  O   CYS B   6      40.967  86.947  30.306  1.00 12.04           O
ATOM     47  CB  CYS B   6      42.965  86.577  27.820  1.00 12.79           C
ATOM     48  SG  CYS B   6      44.599  85.817  27.529  1.00 14.57           S
ATOM     49  N   GLU B   7      39.751  86.574  28.440  1.00 12.19           N
ATOM     50  CA  GLU B   7      38.578  87.270  28.960  1.00 13.40           C
ATOM     51  C   GLU B   7      38.095  86.513  30.198  1.00 13.09           C
ATOM     52  O   GLU B   7      37.766  87.116  31.223  1.00 12.52           O
ATOM     53  CB  GLU B   7      37.465  87.289  27.917  1.00 14.49           C
ATOM     54  CG  GLU B   7      36.170  87.905  28.419  1.00 15.82           C
ATOM     55  CD  GLU B   7      35.063  87.850  27.386  1.00 17.14           C
ATOM     56  OE1 GLU B   7      35.104  86.965  26.502  1.00 16.58           O
ATOM     57  OE2 GLU B   7      34.140  88.687  27.473  1.00 19.73           O
ATOM     58  N   LEU B   8      38.058  85.187  30.090  1.00 12.50           N
ATOM     59  CA  LEU B   8      37.617  84.351  31.202  1.00 11.49           C
ATOM     60  C   LEU B   8      38.637  84.370  32.331  1.00  9.33           C
ATOM     61  O   LEU B   8      38.265  84.387  33.504  1.00 10.44           O
ATOM     62  CB  LEU B   8      37.409  82.908  30.740  1.00  9.77           C
ATOM     63  CG  LEU B   8      36.860  81.960  31.815  1.00  9.43           C
ATOM     64  CD1 LEU B   8      35.513  82.462  32.328  1.00  8.92           C
ATOM     65  CD2 LEU B   8      36.718  80.571  31.222  1.00 11.04           C
ATOM     66  N   ALA B   9      39.921  84.341  31.982  1.00 11.08           N
ATOM     67  CA  ALA B   9      40.963  84.358  32.997  1.00  8.80           C
ATOM     68  C   ALA B   9      40.814  85.611  33.849  1.00 11.24           C
ATOM     69  O   ALA B   9      40.895  85.551  35.073  1.00 11.76           O
ATOM     70  CB  ALA B   9      42.341  84.326  32.349  1.00 12.21           C
ATOM     71  N   ALA B  10      40.605  86.747  33.188  1.00 10.90           N
ATOM     72  CA  ALA B  10      40.434  88.017  33.898  1.00 12.62           C
ATOM     73  C   ALA B  10      39.211  87.964  34.806  1.00 13.57           C
ATOM     74  O   ALA B  10      39.261  88.384  35.963  1.00 12.20           O
ATOM     75  CB  ALA B  10      40.282  89.168  32.891  1.00 13.79           C
ATOM     76  N   ALA B  11      38.110  87.450  34.277  1.00 12.57           N
ATOM     77  CA  ALA B  11      36.888  87.356  35.059  1.00 13.04           C
ATOM     78  C   ALA B  11      37.077  86.417  36.249  1.00 10.37           C
ATOM     79  O   ALA B  11      36.640  86.714  37.366  1.00 12.03           O
ATOM     80  CB  ALA B  11      35.743  86.886  34.183  1.00 12.12           C
ATOM     81  N   MET B  12      37.743  85.290  36.028  1.00 10.98           N
ATOM     82  CA  MET B  12      37.945  84.361  37.129  1.00 11.35           C
ATOM     83  C   MET B  12      38.867  84.939  38.187  1.00 11.73           C
ATOM     84  O   MET B  12      38.712  84.644  39.372  1.00 12.87           O
ATOM     85  CB  MET B  12      38.476  83.024  36.615  1.00 11.23           C
ATOM     86  CG  MET B  12      37.413  82.246  35.857  1.00 13.00           C
ATOM     87  SD  MET B  12      38.035  80.683  35.225  1.00 11.64           S
ATOM     88  CE  MET B  12      36.561  79.687  35.300  1.00 14.36           C
ATOM     89  N   LYS B  13      39.817  85.769  37.767  1.00 12.20           N
ATOM     90  CA  LYS B  13      40.728  86.385  38.710  1.00 11.22           C
ATOM     91  C   LYS B  13      39.939  87.365  39.574  1.00 12.19           C
ATOM     92  O   LYS B  13      40.116  87.413  40.792  1.00 12.93           O
ATOM     93  CB  LYS B  13      41.844  87.131  37.988  1.00 12.70           C
ATOM     94  CG  LYS B  13      42.982  87.521  38.918  1.00 17.77           C
ATOM     95  CD  LYS B  13      44.146  88.124  38.145  1.00 22.49           C
ATOM     96  CE  LYS B  13      45.376  88.274  39.028  1.00 25.76           C
ATOM     97  NZ  LYS B  13      45.073  89.017  40.273  1.00 29.33           N
ATOM     98  N   ARG B  14      39.063  88.137  38.936  1.00 12.04           N
ATOM     99  CA  ARG B  14      38.245  89.104  39.662  1.00 13.38           C
ATOM    100  C   ARG B  14      37.351  88.407  40.687  1.00 13.57           C
ATOM    101  O   ARG B  14      37.034  88.980  41.739  1.00 14.70           O
ATOM    102  CB  ARG B  14      37.386  89.915  38.685  1.00 14.48           C
ATOM    103  CG  ARG B  14      38.185  90.878  37.812  1.00 15.10           C
ATOM    104  CD  ARG B  14      37.270  91.905  37.155  1.00 19.69           C
ATOM    105  NE  ARG B  14      36.359  91.332  36.162  1.00 21.47           N
ATOM    106  CZ  ARG B  14      36.679  91.097  34.892  1.00 22.23           C
ATOM    107  NH1 ARG B  14      37.895  91.381  34.446  1.00 21.45           N
ATOM    108  NH2 ARG B  14      35.774  90.596  34.064  1.00 21.93           N
ATOM    109  N   HIS B  15      36.944  87.177  40.374  1.00 12.89           N
ATOM    110  CA  HIS B  15      36.092  86.389  41.262  1.00 12.58           C
ATOM    111  C   HIS B  15      36.865  85.690  42.375  1.00 13.56           C
ATOM    112  O   HIS B  15      36.292  84.933  43.161  1.00 17.82           O
ATOM    113  CB  HIS B  15      35.294  85.358  40.468  1.00 14.37           C
ATOM    114  CG  HIS B  15      34.034  85.905  39.883  1.00 12.26           C
ATOM    115  ND1 HIS B  15      33.993  86.546  38.665  1.00 17.24           N
ATOM    116  CD2 HIS B  15      32.776  85.963  40.380  1.00 14.36           C
ATOM    117  CE1 HIS B  15      32.765  86.974  38.436  1.00 14.08           C
ATOM    118  NE2 HIS B  15      32.008  86.632  39.461  1.00 17.16           N
ATOM    119  N   GLY B  16      38.166  85.940  42.430  1.00 12.56           N
ATOM    120  CA  GLY B  16      38.997  85.369  43.478  1.00 13.59           C
ATOM    121  C   GLY B  16      39.328  83.892  43.379  1.00 14.73           C
ATOM    122  O   GLY B  16      39.608  83.246  44.396  1.00 15.97           O
ATOM    123  N   LEU B  17      39.317  83.344  42.170  1.00 12.01           N
ATOM    124  CA  LEU B  17      39.633  81.927  42.007  1.00 11.95           C
ATOM    125  C   LEU B  17      41.124  81.599  42.019  1.00 11.98           C
ATOM    126  O   LEU B  17      41.499  80.436  42.198  1.00 12.54           O
ATOM    127  CB  LEU B  17      39.009  81.384  40.722  1.00 10.83           C
ATOM    128  CG  LEU B  17      37.508  81.106  40.771  1.00 11.37           C
ATOM    129  CD1 LEU B  17      37.051  80.680  39.390  1.00 13.71           C
ATOM    130  CD2 LEU B  17      37.195  79.994  41.789  1.00 11.67           C
ATOM    131  N   ASP B  18      41.978  82.603  41.840  1.00 11.27           N
ATOM    132  CA  ASP B  18      43.418  82.347  41.833  1.00 13.50           C
ATOM    133  C   ASP B  18      43.869  81.813  43.194  1.00 14.31           C
ATOM    134  O   ASP B  18      43.797  82.515  44.203  1.00 14.33           O
ATOM    135  CB  ASP B  18      44.197  83.623  41.491  1.00 15.61           C
ATOM    136  CG  ASP B  18      45.644  83.337  41.114  1.00 20.01           C
ATOM    137  OD1 ASP B  18      46.439  84.300  41.023  1.00 22.26           O
ATOM    138  OD2 ASP B  18      45.995  82.153  40.901  1.00 16.16           O
ATOM    139  N   ASN B  19      44.312  80.558  43.205  1.00 12.33           N
ATOM    140  CA  ASN B  19      44.776  79.888  44.416  1.00 14.45           C
ATOM    141  C   ASN B  19      43.630  79.499  45.358  1.00 13.59           C
ATOM    142  O   ASN B  19      43.869  79.162  46.523  1.00 13.50           O
ATOM    143  CB  ASN B  19      45.781  80.769  45.172  1.00 16.91           C
ATOM    144  CG  ASN B  19      46.781  79.958  45.972  1.00 25.22           C
ATOM    145  OD1 ASN B  19      46.416  79.146  46.821  1.00 34.34           O
ATOM    146  N   TYR B  20      42.390  79.545  44.874  1.00 10.83           N
ATOM    147  CA  TYR B  20      41.260  79.149  45.723  1.00 10.86           C
ATOM    148  C   TYR B  20      41.441  77.654  46.025  1.00 12.08           C
ATOM    149  O   TYR B  20      41.553  76.831  45.106  1.00 11.37           O
ATOM    150  CB  TYR B  20      39.927  79.389  45.013  1.00 11.57           C
ATOM    151  CG  TYR B  20      38.753  79.345  45.958  1.00 10.75           C
ATOM    152  CD1 TYR B  20      38.332  80.493  46.634  1.00 13.47           C
ATOM    153  CD2 TYR B  20      38.098  78.146  46.227  1.00 11.38           C
ATOM    154  CE1 TYR B  20      37.287  80.439  47.557  1.00 12.58           C
ATOM    155  CE2 TYR B  20      37.058  78.084  47.144  1.00 15.06           C
ATOM    156  CZ  TYR B  20      36.659  79.233  47.807  1.00 15.56           C
ATOM    157  OH  TYR B  20      35.641  79.161  48.728  1.00 16.81           O
ATOM    158  N   ARG B  21      41.463  77.315  47.314  1.00  9.24           N
ATOM    159  CA  ARG B  21      41.698  75.949  47.783  1.00 10.41           C
ATOM    160  C   ARG B  21      43.021  75.430  47.227  1.00 10.72           C
ATOM    161  O   ARG B  21      43.215  74.229  47.039  1.00 12.35           O
ATOM    162  CB  ARG B  21      40.537  75.010  47.416  1.00 11.84           C
ATOM    163  CG  ARG B  21      39.265  75.275  48.208  1.00 10.10           C
ATOM    164  CD  ARG B  21      39.486  75.207  49.715  1.00 15.04           C
ATOM    165  NE  ARG B  21      38.264  75.559  50.433  1.00 16.28           N
ATOM    166  CZ  ARG B  21      38.170  75.647  51.755  1.00 21.48           C
ATOM    167  NH1 ARG B  21      39.231  75.405  52.515  1.00 18.65           N
ATOM    168  NH2 ARG B  21      37.015  75.986  52.314  1.00 20.55           N
ATOM    169  N   GLY B  22      43.931  76.362  46.955  1.00 11.22           N
ATOM    170  CA  GLY B  22      45.244  75.986  46.465  1.00 12.02           C
ATOM    171  C   GLY B  22      45.400  75.791  44.977  1.00 13.49           C
ATOM    172  O   GLY B  22      46.467  75.391  44.522  1.00 15.75           O
ATOM    173  N   TYR B  23      44.351  76.081  44.216  1.00 10.04           N
ATOM    174  CA  TYR B  23      44.410  75.912  42.774  1.00 10.46           C
ATOM    175  C   TYR B  23      44.672  77.212  42.042  1.00  9.58           C
ATOM    176  O   TYR B  23      43.817  78.095  42.020  1.00 10.87           O
ATOM    177  CB  TYR B  23      43.105  75.295  42.286  1.00  8.57           C
ATOM    178  CG  TYR B  23      42.947  73.873  42.739  1.00 11.49           C
ATOM    179  CD1 TYR B  23      43.598  72.838  42.067  1.00  9.62           C
ATOM    180  CD2 TYR B  23      42.171  73.556  43.850  1.00 11.30           C
ATOM    181  CE1 TYR B  23      43.483  71.523  42.488  1.00 11.64           C
ATOM    182  CE2 TYR B  23      42.043  72.230  44.285  1.00 11.84           C
ATOM    183  CZ  TYR B  23      42.703  71.221  43.595  1.00 12.16           C
ATOM    184  OH  TYR B  23      42.579  69.912  43.997  1.00 12.56           O
ATOM    185  N   SER B  24      45.861  77.325  41.450  1.00 10.26           N
ATOM    186  CA  SER B  24      46.222  78.525  40.698  1.00 10.31           C
ATOM    187  C   SER B  24      45.191  78.774  39.605  1.00 11.03           C
ATOM    188  O   SER B  24      44.549  77.841  39.118  1.00 10.01           O
ATOM    189  CB  SER B  24      47.614  78.380  40.069  1.00 11.85           C
ATOM    190  OG  SER B  24      47.629  77.345  39.103  1.00 11.75           O
ATOM    191  N   LEU B  25      45.064  80.037  39.211  1.00 10.18           N
ATOM    192  CA  LEU B  25      44.094  80.473  38.199  1.00  9.99           C
ATOM    193  C   LEU B  25      44.025  79.617  36.937  1.00  9.49           C
ATOM    194  O   LEU B  25      42.932  79.332  36.438  1.00  9.49           O
ATOM    195  CB  LEU B  25      44.373  81.927  37.808  1.00 11.65           C
ATOM    196  CG  LEU B  25      43.317  82.622  36.937  1.00  9.41           C
ATOM    197  CD1 LEU B  25      41.968  82.591  37.645  1.00 13.57           C
ATOM    198  CD2 LEU B  25      43.748  84.066  36.669  1.00 10.87           C
ATOM    199  N   GLY B  26      45.183  79.210  36.429  1.00  8.43           N
ATOM    200  CA  GLY B  26      45.221  78.402  35.224  1.00  8.80           C
ATOM    201  C   GLY B  26      44.394  77.126  35.311  1.00 11.65           C
ATOM    202  O   GLY B  26      43.864  76.669  34.303  1.00 10.93           O
ATOM    203  N   ASN B  27      44.293  76.545  36.504  1.00  9.86           N
ATOM    204  CA  ASN B  27      43.507  75.321  36.686  1.00 11.06           C
ATOM    205  C   ASN B  27      42.058  75.562  36.312  1.00  9.88           C
ATOM    206  O   ASN B  27      41.422  74.721  35.680  1.00 10.77           O
ATOM    207  CB  ASN B  27      43.533  74.865  38.144  1.00 10.25           C
ATOM    208  CG  ASN B  27      44.827  74.189  38.518  1.00 10.37           C
ATOM    209  OD1 ASN B  27      45.092  73.062  38.102  1.00 12.67           O
ATOM    210  ND2 ASN B  27      45.651  74.877  39.302  1.00 12.23           N
ATOM    211  N   TRP B  28      41.545  76.712  36.734  1.00  9.88           N
ATOM    212  CA  TRP B  28      40.157  77.076  36.488  1.00  9.24           C
ATOM    213  C   TRP B  28      39.853  77.364  35.036  1.00 11.47           C
ATOM    214  O   TRP B  28      38.796  76.975  34.530  1.00  9.10           O
ATOM    215  CB  TRP B  28      39.790  78.275  37.358  1.00  9.24           C
ATOM    216  CG  TRP B  28      39.959  77.957  38.803  1.00 10.85           C
ATOM    217  CD1 TRP B  28      41.029  78.268  39.598  1.00  8.34           C
ATOM    218  CD2 TRP B  28      39.051  77.213  39.627  1.00  9.45           C
ATOM    219  NE1 TRP B  28      40.840  77.766  40.861  1.00  9.85           N
ATOM    220  CE2 TRP B  28      39.635  77.115  40.907  1.00 13.31           C
ATOM    221  CE3 TRP B  28      37.798  76.621  39.405  1.00 11.03           C
ATOM    222  CZ2 TRP B  28      39.009  76.448  41.969  1.00 11.61           C
ATOM    223  CZ3 TRP B  28      37.175  75.959  40.458  1.00 12.83           C
ATOM    224  CH2 TRP B  28      37.785  75.881  41.726  1.00 12.55           C
ATOM    225  N   VAL B  29      40.778  78.049  34.373  1.00 12.17           N
ATOM    226  CA  VAL B  29      40.604  78.369  32.968  1.00 12.26           C
ATOM    227  C   VAL B  29      40.673  77.067  32.171  1.00 11.31           C
ATOM    228  O   VAL B  29      39.846  76.832  31.299  1.00  8.94           O
ATOM    229  CB  VAL B  29      41.685  79.357  32.483  1.00 11.62           C
ATOM    230  CG1 VAL B  29      41.520  79.621  30.987  1.00 11.64           C
ATOM    231  CG2 VAL B  29      41.569  80.667  33.273  1.00 11.09           C
ATOM    232  N   CYS B  30      41.649  76.216  32.495  1.00 11.07           N
ATOM    233  CA  CYS B  30      41.798  74.925  31.818  1.00 10.89           C
ATOM    234  C   CYS B  30      40.540  74.067  32.036  1.00 12.13           C
ATOM    235  O   CYS B  30      40.045  73.420  31.107  1.00 11.90           O
ATOM    236  CB  CYS B  30      43.042  74.189  32.348  1.00 12.67           C
ATOM    237  SG  CYS B  30      43.384  72.606  31.504  1.00 14.48           S
ATOM    238  N   ALA B  31      40.023  74.067  33.262  1.00 10.18           N
ATOM    239  CA  ALA B  31      38.827  73.296  33.569  1.00 11.39           C
ATOM    240  C   ALA B  31      37.668  73.755  32.699  1.00 11.69           C
ATOM    241  O   ALA B  31      36.948  72.937  32.136  1.00 11.54           O
ATOM    242  CB  ALA B  31      38.456  73.440  35.041  1.00 10.57           C
ATOM    243  N   ALA B  32      37.489  75.067  32.581  1.00 11.62           N
ATOM    244  CA  ALA B  32      36.390  75.592  31.776  1.00 11.69           C
ATOM    245  C   ALA B  32      36.535  75.239  30.297  1.00 12.02           C
ATOM    246  O   ALA B  32      35.550  74.941  29.622  1.00 12.15           O
ATOM    247  CB  ALA B  32      36.290  77.102  31.948  1.00 11.42           C
ATOM    248  N   LYS B  33      37.764  75.265  29.801  1.00 11.37           N
ATOM    249  CA  LYS B  33      38.023  74.943  28.407  1.00 11.93           C
ATOM    250  C   LYS B  33      37.575  73.526  28.091  1.00 10.89           C
ATOM    251  O   LYS B  33      36.868  73.294  27.123  1.00 13.13           O
ATOM    252  CB  LYS B  33      39.516  75.089  28.096  1.00 13.14           C
ATOM    253  CG  LYS B  33      39.954  74.442  26.784  1.00 18.22           C
ATOM    254  CD  LYS B  33      39.279  75.071  25.575  1.00 20.31           C
ATOM    255  CE  LYS B  33      39.636  74.308  24.304  1.00 23.87           C
ATOM    256  NZ  LYS B  33      39.064  74.958  23.087  1.00 25.90           N
ATOM    257  N   PHE B  34      37.973  72.573  28.922  1.00 12.09           N
ATOM    258  CA  PHE B  34      37.611  71.193  28.637  1.00 11.92           C
ATOM    259  C   PHE B  34      36.227  70.758  29.079  1.00 11.93           C
ATOM    260  O   PHE B  34      35.680  69.796  28.540  1.00 13.57           O
ATOM    261  CB  PHE B  34      38.705  70.273  29.172  1.00 12.43           C
ATOM    262  CG  PHE B  34      40.005  70.416  28.419  1.00  9.64           C
ATOM    263  CD1 PHE B  34      40.125  69.928  27.116  1.00 12.88           C
ATOM    264  CD2 PHE B  34      41.080  71.097  28.977  1.00 11.87           C
ATOM    265  CE1 PHE B  34      41.293  70.119  26.377  1.00 13.79           C
ATOM    266  CE2 PHE B  34      42.271  71.297  28.243  1.00 13.41           C
ATOM    267  CZ  PHE B  34      42.369  70.803  26.934  1.00 12.01           C
ATOM    268  N   GLU B  35      35.641  71.470  30.034  1.00 10.59           N
ATOM    269  CA  GLU B  35      34.296  71.132  30.486  1.00 11.43           C
ATOM    270  C   GLU B  35      33.239  71.699  29.540  1.00 11.78           C
ATOM    271  O   GLU B  35      32.291  71.003  29.172  1.00 13.23           O
ATOM    272  CB  GLU B  35      34.020  71.689  31.885  1.00 11.83           C
ATOM    273  CG  GLU B  35      34.696  70.935  33.022  1.00 13.21           C
ATOM    274  CD  GLU B  35      34.175  69.514  33.180  1.00 15.95           C
ATOM    275  OE1 GLU B  35      33.194  69.148  32.496  1.00 19.07           O
ATOM    276  OE2 GLU B  35      34.750  68.759  33.991  1.00 12.68           O
ATOM    277  N   SER B  36      33.414  72.954  29.135  1.00 13.76           N
ATOM    278  CA  SER B  36      32.415  73.626  28.293  1.00 13.68           C
ATOM    279  C   SER B  36      32.933  74.366  27.067  1.00 14.87           C
ATOM    280  O   SER B  36      32.145  74.980  26.338  1.00 16.98           O
ATOM    281  CB  SER B  36      31.687  74.653  29.142  1.00 12.18           C
ATOM    282  OG  SER B  36      32.610  75.682  29.478  1.00 12.88           O
ATOM    283  N   ASN B  37      34.237  74.340  26.850  1.00 15.55           N
ATOM    284  CA  ASN B  37      34.833  75.061  25.739  1.00 16.54           C
ATOM    285  C   ASN B  37      34.521  76.556  25.905  1.00 17.23           C
ATOM    286  O   ASN B  37      34.266  77.267  24.930  1.00 17.68           O
ATOM    287  CB  ASN B  37      34.292  74.536  24.409  1.00 21.37           C
ATOM    288  CG  ASN B  37      35.152  74.945  23.239  1.00 24.56           C
ATOM    289  OD1 ASN B  37      36.378  74.885  23.309  1.00 27.35           O
ATOM    290  ND2 ASN B  37      34.516  75.356  22.150  1.00 31.69           N
ATOM    291  N   PHE B  38      34.528  77.006  27.161  1.00 13.48           N
ATOM    292  CA  PHE B  38      34.285  78.406  27.529  1.00 14.03           C
ATOM    293  C   PHE B  38      32.865  78.899  27.255  1.00 15.66           C
ATOM    294  O   PHE B  38      32.628  80.108  27.196  1.00 14.33           O
ATOM    295  CB  PHE B  38      35.269  79.344  26.803  1.00 15.20           C
ATOM    296  CG  PHE B  38      36.724  79.048  27.067  1.00 14.23           C
ATOM    297  CD1 PHE B  38      37.170  78.723  28.346  1.00 14.24           C
ATOM    298  CD2 PHE B  38      37.659  79.146  26.042  1.00 12.47           C
ATOM    299  CE1 PHE B  38      38.523  78.505  28.597  1.00 13.48           C
ATOM    300  CE2 PHE B  38      39.022  78.929  26.284  1.00 15.02           C
ATOM    301  CZ  PHE B  38      39.455  78.609  27.563  1.00 13.51           C
ATOM    302  N   ASN B  39      31.924  77.969  27.122  1.00 15.51           N
ATOM    303  CA  ASN B  39      30.531  78.303  26.825  1.00 17.34           C
ATOM    304  C   ASN B  39      29.649  78.291  28.075  1.00 18.28           C
ATOM    305  O   ASN B  39      29.429  77.236  28.675  1.00 16.86           O
ATOM    306  CB  ASN B  39      29.987  77.303  25.796  1.00 17.83           C
ATOM    307  CG  ASN B  39      28.628  77.702  25.241  1.00 20.17           C
ATOM    308  OD1 ASN B  39      28.012  78.669  25.690  1.00 17.60           O
ATOM    309  ND2 ASN B  39      28.155  76.950  24.256  1.00 22.89           N
ATOM    310  N   THR B  40      29.139  79.462  28.456  1.00 17.79           N
ATOM    311  CA  THR B  40      28.282  79.579  29.633  1.00 19.16           C
ATOM    312  C   THR B  40      26.939  78.870  29.443  1.00 19.09           C
ATOM    313  O   THR B  40      26.261  78.546  30.419  1.00 18.98           O
ATOM    314  CB  THR B  40      28.010  81.066  29.999  1.00 19.84           C
ATOM    315  OG1 THR B  40      27.232  81.693  28.966  1.00 21.77           O
ATOM    316  CG2 THR B  40      29.318  81.821  30.154  1.00 20.05           C
ATOM    317  N   GLN B  41      26.557  78.617  28.192  1.00 19.11           N
ATOM    318  CA  GLN B  41      25.283  77.955  27.923  1.00 19.41           C
ATOM    319  C   GLN B  41      25.381  76.449  27.688  1.00 19.96           C
ATOM    320  O   GLN B  41      24.385  75.802  27.362  1.00 21.07           O
ATOM    321  CB  GLN B  41      24.601  78.605  26.719  1.00 22.73           C
ATOM    322  CG  GLN B  41      24.346  80.084  26.896  1.00 26.31           C
ATOM    323  CD  GLN B  41      23.455  80.639  25.810  1.00 29.93           C
ATOM    324  OE1 GLN B  41      23.604  80.299  24.638  1.00 32.83           O
ATOM    325  NE2 GLN B  41      22.525  81.503  26.194  1.00 34.16           N
ATOM    326  N   ALA B  42      26.575  75.890  27.852  1.00 18.12           N
ATOM    327  CA  ALA B  42      26.781  74.457  27.657  1.00 17.52           C
ATOM    328  C   ALA B  42      25.912  73.630  28.605  1.00 18.71           C
ATOM    329  O   ALA B  42      25.765  73.968  29.779  1.00 17.88           O
ATOM    330  CB  ALA B  42      28.254  74.113  27.873  1.00 14.36           C
ATOM    331  N   THR B  43      25.338  72.547  28.086  1.00 19.55           N
ATOM    332  CA  THR B  43      24.504  71.653  28.885  1.00 21.37           C
ATOM    333  C   THR B  43      24.727  70.231  28.407  1.00 23.44           C
ATOM    334  O   THR B  43      24.915  69.992  27.213  1.00 22.78           O
ATOM    335  CB  THR B  43      22.997  71.959  28.748  1.00 21.49           C
ATOM    336  OG1 THR B  43      22.600  71.798  27.379  1.00 26.49           O
ATOM    337  CG2 THR B  43      22.689  73.376  29.205  1.00 23.76           C
ATOM    338  N   ASN B  44      24.704  69.289  29.341  1.00 23.26           N
ATOM    339  CA  ASN B  44      24.910  67.894  29.005  1.00 25.45           C
ATOM    340  C   ASN B  44      24.031  67.017  29.882  1.00 25.55           C
ATOM    341  O   ASN B  44      24.146  67.032  31.106  1.00 22.85           O
ATOM    342  CB  ASN B  44      26.383  67.522  29.189  1.00 26.97           C
ATOM    343  CG  ASN B  44      26.638  66.039  29.005  1.00 32.88           C
ATOM    344  OD1 ASN B  44      26.372  65.236  29.899  1.00 36.87           O
ATOM    345  ND2 ASN B  44      27.146  65.666  27.836  1.00 36.14           N
ATOM    346  N   ARG B  45      23.142  66.260  29.247  1.00 25.95           N
ATOM    347  CA  ARG B  45      22.241  65.374  29.970  1.00 27.00           C
ATOM    348  C   ARG B  45      22.951  64.064  30.275  1.00 27.26           C
ATOM    349  O   ARG B  45      23.748  63.579  29.471  1.00 27.52           O
ATOM    350  CB  ARG B  45      20.986  65.108  29.134  1.00 27.33           C
ATOM    351  CG  ARG B  45      20.194  66.367  28.802  1.00 28.89           C
ATOM    352  CD  ARG B  45      18.967  66.053  27.956  1.00 28.80           C
ATOM    353  N   ASN B  46      22.671  63.496  31.443  1.00 27.44           N
ATOM    354  CA  ASN B  46      23.296  62.241  31.838  1.00 27.61           C
ATOM    355  C   ASN B  46      22.265  61.126  31.922  1.00 26.84           C
ATOM    356  O   ASN B  46      21.065  61.387  31.960  1.00 26.33           O
ATOM    357  CB  ASN B  46      24.007  62.407  33.179  1.00 29.38           C
ATOM    358  CG  ASN B  46      25.085  63.471  33.130  1.00 31.42           C
ATOM    359  OD1 ASN B  46      24.819  64.653  33.355  1.00 31.44           O
ATOM    360  ND2 ASN B  46      26.309  63.059  32.810  1.00 31.86           N
ATOM    361  N   THR B  47      22.739  59.886  31.955  1.00 27.47           N
ATOM    362  CA  THR B  47      21.846  58.735  32.009  1.00 28.69           C
ATOM    363  C   THR B  47      21.040  58.609  33.299  1.00 28.27           C
ATOM    364  O   THR B  47      20.092  57.831  33.360  1.00 29.80           O
ATOM    365  CB  THR B  47      22.618  57.422  31.772  1.00 29.57           C
ATOM    366  OG1 THR B  47      23.716  57.333  32.687  1.00 33.03           O
ATOM    367  CG2 THR B  47      23.149  57.370  30.345  1.00 31.98           C
ATOM    368  N   ASP B  48      21.398  59.371  34.328  1.00 26.74           N
ATOM    369  CA  ASP B  48      20.665  59.297  35.587  1.00 26.02           C
ATOM    370  C   ASP B  48      19.595  60.382  35.697  1.00 25.61           C
ATOM    371  O   ASP B  48      19.031  60.601  36.769  1.00 28.36           O
ATOM    372  CB  ASP B  48      21.633  59.394  36.771  1.00 24.17           C
ATOM    373  CG  ASP B  48      22.293  60.758  36.875  1.00 25.23           C
ATOM    374  OD1 ASP B  48      22.269  61.507  35.876  1.00 23.02           O
ATOM    375  OD2 ASP B  48      22.845  61.072  37.953  1.00 25.78           O
ATOM    376  N   GLY B  49      19.323  61.065  34.589  1.00 24.67           N
ATOM    377  CA  GLY B  49      18.305  62.103  34.593  1.00 23.05           C
ATOM    378  C   GLY B  49      18.778  63.489  34.994  1.00 22.92           C
ATOM    379  O   GLY B  49      18.013  64.454  34.948  1.00 21.47           O
ATOM    380  N   SER B  50      20.036  63.593  35.404  1.00 20.65           N
ATOM    381  CA  SER B  50      20.587  64.883  35.794  1.00 19.56           C
ATOM    382  C   SER B  50      21.176  65.573  34.570  1.00 19.15           C
ATOM    383  O   SER B  50      21.299  64.980  33.498  1.00 20.04           O
ATOM    384  CB  SER B  50      21.685  64.699  36.839  1.00 17.29           C
ATOM    385  OG  SER B  50      22.806  64.059  36.266  1.00 18.40           O
ATOM    386  N   THR B  51      21.550  66.832  34.745  1.00 17.04           N
ATOM    387  CA  THR B  51      22.133  67.615  33.671  1.00 17.29           C
ATOM    388  C   THR B  51      23.279  68.449  34.219  1.00 16.34           C
ATOM    389  O   THR B  51      23.213  68.931  35.352  1.00 16.00           O
ATOM    390  CB  THR B  51      21.093  68.574  33.060  1.00 19.84           C
ATOM    391  OG1 THR B  51      19.990  67.821  32.536  1.00 18.79           O
ATOM    392  CG2 THR B  51      21.722  69.404  31.946  1.00 21.74           C
ATOM    393  N   ASP B  52      24.322  68.606  33.406  1.00 16.40           N
ATOM    394  CA  ASP B  52      25.487  69.416  33.758  1.00 16.45           C
ATOM    395  C   ASP B  52      25.263  70.773  33.096  1.00 16.58           C
ATOM    396  O   ASP B  52      25.000  70.844  31.892  1.00 17.89           O
ATOM    397  CB  ASP B  52      26.759  68.763  33.223  1.00 17.89           C
ATOM    398  CG  ASP B  52      27.035  67.415  33.871  1.00 19.85           C
ATOM    399  OD1 ASP B  52      27.508  66.496  33.169  1.00 24.90           O
ATOM    400  OD2 ASP B  52      26.785  67.281  35.087  1.00 22.07           O
ATOM    401  N   TYR B  53      25.379  71.841  33.882  1.00 14.87           N
ATOM    402  CA  TYR B  53      25.135  73.199  33.400  1.00 17.51           C
ATOM    403  C   TYR B  53      26.274  74.197  33.498  1.00 16.60           C
ATOM    404  O   TYR B  53      27.032  74.210  34.466  1.00 14.55           O
ATOM    405  CB  TYR B  53      23.974  73.822  34.175  1.00 18.05           C
ATOM    406  CG  TYR B  53      22.647  73.128  34.035  1.00 19.74           C
ATOM    407  CD1 TYR B  53      21.786  73.434  32.980  1.00 19.76           C
ATOM    408  CD2 TYR B  53      22.244  72.167  34.963  1.00 19.18           C
ATOM    409  CE1 TYR B  53      20.556  72.797  32.855  1.00 20.48           C
ATOM    410  CE2 TYR B  53      21.016  71.522  34.844  1.00 20.02           C
ATOM    411  CZ  TYR B  53      20.180  71.843  33.787  1.00 21.33           C
ATOM    412  OH  TYR B  53      18.975  71.201  33.654  1.00 20.11           O
ATOM    413  N   GLY B  54      26.349  75.067  32.497  1.00 15.96           N
ATOM    414  CA  GLY B  54      27.322  76.136  32.511  1.00 15.63           C
ATOM    415  C   GLY B  54      28.749  75.891  32.100  1.00 11.53           C
ATOM    416  O   GLY B  54      29.140  74.793  31.694  1.00 13.40           O
ATOM    417  N   ILE B  55      29.530  76.955  32.243  1.00 12.08           N
ATOM    418  CA  ILE B  55      30.931  76.966  31.871  1.00 13.92           C
ATOM    419  C   ILE B  55      31.768  75.950  32.650  1.00 12.84           C
ATOM    420  O   ILE B  55      32.825  75.529  32.181  1.00 13.72           O
ATOM    421  CB  ILE B  55      31.490  78.403  32.023  1.00 14.76           C
ATOM    422  CG1 ILE B  55      32.803  78.544  31.252  1.00 17.34           C
ATOM    423  CG2 ILE B  55      31.643  78.757  33.492  1.00 17.17           C
ATOM    424  CD1 ILE B  55      33.109  79.976  30.876  1.00 17.70           C
ATOM    425  N   LEU B  56      31.286  75.546  33.826  1.00 11.62           N
ATOM    426  CA  LEU B  56      31.996  74.557  34.623  1.00 10.44           C
ATOM    427  C   LEU B  56      31.211  73.254  34.789  1.00 12.76           C
ATOM    428  O   LEU B  56      31.510  72.430  35.654  1.00 12.77           O
ATOM    429  CB  LEU B  56      32.398  75.142  35.985  1.00 12.13           C
ATOM    430  CG  LEU B  56      33.592  76.101  35.901  1.00 15.37           C
ATOM    431  CD1 LEU B  56      33.858  76.708  37.272  1.00 16.04           C
ATOM    432  CD2 LEU B  56      34.830  75.348  35.411  1.00 18.51           C
ATOM    433  N   GLN B  57      30.194  73.081  33.948  1.00 11.05           N
ATOM    434  CA  GLN B  57      29.393  71.859  33.925  1.00 11.46           C
ATOM    435  C   GLN B  57      29.064  71.284  35.295  1.00 12.71           C
ATOM    436  O   GLN B  57      29.485  70.181  35.644  1.00 14.73           O
ATOM    437  CB  GLN B  57      30.127  70.820  33.078  1.00 12.90           C
ATOM    438  CG  GLN B  57      30.164  71.179  31.606  1.00 14.93           C
ATOM    439  CD  GLN B  57      28.797  71.062  30.971  1.00 15.25           C
ATOM    440  OE1 GLN B  57      28.363  69.968  30.620  1.00 15.81           O
ATOM    441  NE2 GLN B  57      28.099  72.187  30.845  1.00 16.18           N
ATOM    442  N   ILE B  58      28.283  72.040  36.052  1.00 13.09           N
ATOM    443  CA  ILE B  58      27.867  71.668  37.397  1.00 13.26           C
ATOM    444  C   ILE B  58      26.581  70.833  37.360  1.00 13.70           C
ATOM    445  O   ILE B  58      25.589  71.205  36.725  1.00 13.71           O
ATOM    446  CB  ILE B  58      27.726  72.955  38.240  1.00 14.78           C
ATOM    447  CG1 ILE B  58      29.127  73.537  38.474  1.00 12.73           C
ATOM    448  CG2 ILE B  58      27.022  72.678  39.543  1.00 15.25           C
ATOM    449  CD1 ILE B  58      29.129  74.939  39.030  1.00 15.69           C
ATOM    450  N   ASN B  59      26.610  69.704  38.062  1.00 11.97           N
ATOM    451  CA  ASN B  59      25.502  68.743  38.053  1.00 11.90           C
ATOM    452  C   ASN B  59      24.258  69.017  38.891  1.00 13.04           C
ATOM    453  O   ASN B  59      24.335  69.330  40.077  1.00 14.24           O
ATOM    454  CB  ASN B  59      26.063  67.357  38.383  1.00 15.16           C
ATOM    455  CG  ASN B  59      25.118  66.241  37.998  1.00 15.09           C
ATOM    456  OD1 ASN B  59      24.376  65.725  38.830  1.00 18.80           O
ATOM    457  ND2 ASN B  59      25.132  65.871  36.723  1.00 17.86           N
ATOM    458  N   SER B  60      23.099  68.851  38.256  1.00 12.89           N
ATOM    459  CA  SER B  60      21.818  69.090  38.905  1.00 13.46           C
ATOM    460  C   SER B  60      21.387  68.035  39.925  1.00 14.22           C
ATOM    461  O   SER B  60      20.399  68.235  40.630  1.00 16.85           O
ATOM    462  CB  SER B  60      20.728  69.240  37.846  1.00 13.81           C
ATOM    463  OG  SER B  60      20.494  68.002  37.209  1.00 16.43           O
ATOM    464  N   ARG B  61      22.101  66.916  40.014  1.00 14.24           N
ATOM    465  CA  ARG B  61      21.727  65.901  40.993  1.00 14.54           C
ATOM    466  C   ARG B  61      22.148  66.372  42.382  1.00 15.60           C
ATOM    467  O   ARG B  61      21.520  66.025  43.383  1.00 17.67           O
ATOM    468  CB  ARG B  61      22.405  64.557  40.675  1.00 13.22           C
ATOM    469  CG  ARG B  61      22.003  63.376  41.580  1.00 18.83           C
ATOM    470  CD  ARG B  61      22.514  62.047  40.999  1.00 20.18           C
ATOM    471  NE  ARG B  61      22.293  60.887  41.865  1.00 21.50           N
ATOM    472  CZ  ARG B  61      22.553  59.632  41.502  1.00 23.84           C
ATOM    473  NH1 ARG B  61      23.037  59.376  40.294  1.00 23.45           N
ATOM    474  NH2 ARG B  61      22.337  58.628  42.343  1.00 26.17           N
ATOM    475  N   TRP B  62      23.191  67.196  42.442  1.00 14.46           N
ATOM    476  CA  TRP B  62      23.701  67.635  43.736  1.00 12.69           C
ATOM    477  C   TRP B  62      23.784  69.121  44.048  1.00 13.09           C
ATOM    478  O   TRP B  62      23.561  69.539  45.191  1.00 13.77           O
ATOM    479  CB  TRP B  62      25.119  67.089  43.936  1.00 14.07           C
ATOM    480  CG  TRP B  62      25.282  65.649  43.625  1.00 13.17           C
ATOM    481  CD1 TRP B  62      26.016  65.110  42.607  1.00 14.86           C
ATOM    482  CD2 TRP B  62      24.722  64.544  44.347  1.00 14.22           C
ATOM    483  NE1 TRP B  62      25.948  63.736  42.652  1.00 16.41           N
ATOM    484  CE2 TRP B  62      25.161  63.363  43.709  1.00 15.22           C
ATOM    485  CE3 TRP B  62      23.893  64.438  45.470  1.00 17.59           C
ATOM    486  CZ2 TRP B  62      24.797  62.084  44.159  1.00 17.39           C
ATOM    487  CZ3 TRP B  62      23.531  63.162  45.919  1.00 19.17           C
ATOM    488  CH2 TRP B  62      23.985  62.006  45.261  1.00 16.39           C
ATOM    489  N   TRP B  63      24.113  69.919  43.041  1.00 12.52           N
ATOM    490  CA  TRP B  63      24.365  71.326  43.289  1.00 12.56           C
ATOM    491  C   TRP B  63      23.324  72.391  43.020  1.00 14.31           C
ATOM    492  O   TRP B  63      23.261  73.381  43.741  1.00 19.50           O
ATOM    493  CB  TRP B  63      25.665  71.689  42.573  1.00 14.82           C
ATOM    494  CG  TRP B  63      26.739  70.661  42.824  1.00 13.77           C
ATOM    495  CD1 TRP B  63      27.129  69.651  41.985  1.00 11.50           C
ATOM    496  CD2 TRP B  63      27.498  70.495  44.031  1.00 14.18           C
ATOM    497  NE1 TRP B  63      28.081  68.867  42.601  1.00 12.56           N
ATOM    498  CE2 TRP B  63      28.325  69.363  43.854  1.00 12.48           C
ATOM    499  CE3 TRP B  63      27.559  71.195  45.245  1.00 13.43           C
ATOM    500  CZ2 TRP B  63      29.203  68.913  44.848  1.00 12.64           C
ATOM    501  CZ3 TRP B  63      28.430  70.752  46.231  1.00 13.39           C
ATOM    502  CH2 TRP B  63      29.242  69.617  46.025  1.00 12.72           C
ATOM    503  N   CYS B  64      22.534  72.209  41.975  1.00 16.66           N
ATOM    504  CA  CYS B  64      21.521  73.191  41.620  1.00 18.12           C
ATOM    505  C   CYS B  64      20.226  72.464  41.307  1.00 19.05           C
ATOM    506  O   CYS B  64      20.230  71.277  40.988  1.00 18.41           O
ATOM    507  CB  CYS B  64      21.972  73.995  40.394  1.00 19.34           C
ATOM    508  SG  CYS B  64      22.216  72.985  38.895  1.00 19.88           S
ATOM    509  N   ASN B  65      19.115  73.180  41.390  1.00 20.88           N
ATOM    510  CA  ASN B  65      17.828  72.573  41.113  1.00 22.60           C
ATOM    511  C   ASN B  65      17.288  72.987  39.750  1.00 22.23           C
ATOM    512  O   ASN B  65      17.129  74.177  39.477  1.00 22.65           O
ATOM    513  CB  ASN B  65      16.822  72.966  42.190  1.00 25.40           C
ATOM    514  CG  ASN B  65      15.434  72.443  41.899  1.00 27.58           C
ATOM    515  OD1 ASN B  65      15.218  71.232  41.823  1.00 30.42           O
ATOM    516  ND2 ASN B  65      14.483  73.353  41.723  1.00 31.57           N
ATOM    517  N   ASP B  66      17.036  72.007  38.886  1.00 22.86           N
ATOM    518  CA  ASP B  66      16.464  72.302  37.580  1.00 25.95           C
ATOM    519  C   ASP B  66      15.047  71.737  37.551  1.00 27.46           C
ATOM    520  O   ASP B  66      14.379  71.744  36.518  1.00 27.65           O
ATOM    521  CB  ASP B  66      17.317  71.734  36.428  1.00 22.82           C
ATOM    522  CG  ASP B  66      17.387  70.219  36.408  1.00 23.41           C
ATOM    523  OD1 ASP B  66      16.630  69.543  37.139  1.00 21.54           O
ATOM    524  OD2 ASP B  66      18.214  69.697  35.629  1.00 23.78           O
ATOM    525  N   GLY B  67      14.608  71.256  38.714  1.00 28.30           N
ATOM    526  CA  GLY B  67      13.273  70.700  38.863  1.00 32.47           C
ATOM    527  C   GLY B  67      12.907  69.519  37.983  1.00 33.78           C
ATOM    528  O   GLY B  67      11.727  69.203  37.835  1.00 35.89           O
ATOM    529  N   ARG B  68      13.902  68.854  37.409  1.00 34.13           N
ATOM    530  CA  ARG B  68      13.641  67.713  36.541  1.00 33.99           C
ATOM    531  C   ARG B  68      14.567  66.543  36.847  1.00 34.84           C
ATOM    532  O   ARG B  68      14.558  65.532  36.141  1.00 36.49           O
ATOM    533  CB  ARG B  68      13.818  68.127  35.078  1.00 35.78           C
ATOM    534  N   THR B  69      15.356  66.676  37.907  1.00 33.34           N
ATOM    535  CA  THR B  69      16.307  65.638  38.278  1.00 33.35           C
ATOM    536  C   THR B  69      15.894  64.835  39.505  1.00 34.82           C
ATOM    537  O   THR B  69      15.556  65.399  40.549  1.00 34.18           O
ATOM    538  CB  THR B  69      17.696  66.249  38.547  1.00 29.03           C
ATOM    539  OG1 THR B  69      18.054  67.113  37.463  1.00 25.66           O
ATOM    540  CG2 THR B  69      18.740  65.153  38.680  1.00 28.21           C
ATOM    541  N   PRO B  70      15.919  63.498  39.394  1.00 36.39           N
ATOM    542  CA  PRO B  70      15.547  62.621  40.507  1.00 37.53           C
ATOM    543  C   PRO B  70      16.636  62.569  41.582  1.00 38.34           C
ATOM    544  O   PRO B  70      17.817  62.383  41.275  1.00 37.99           O
ATOM    545  CB  PRO B  70      15.340  61.276  39.822  1.00 38.00           C
ATOM    546  CG  PRO B  70      16.359  61.311  38.724  1.00 38.86           C
ATOM    547  CD  PRO B  70      16.185  62.712  38.175  1.00 37.71           C
ATOM    548  N   GLY B  71      16.229  62.745  42.837  1.00 38.12           N
ATOM    549  CA  GLY B  71      17.170  62.711  43.945  1.00 38.36           C
ATOM    550  C   GLY B  71      18.101  63.909  44.016  1.00 38.00           C
ATOM    551  O   GLY B  71      19.267  63.773  44.391  1.00 40.53           O
ATOM    552  N   SER B  72      17.586  65.084  43.668  1.00 35.05           N
ATOM    553  CA  SER B  72      18.373  66.315  43.676  1.00 33.86           C
ATOM    554  C   SER B  72      18.544  66.870  45.087  1.00 32.61           C
ATOM    555  O   SER B  72      17.650  66.726  45.924  1.00 32.61           O
ATOM    556  CB  SER B  72      17.693  67.361  42.797  1.00 34.48           C
ATOM    557  OG  SER B  72      17.458  66.852  41.497  1.00 37.80           O
ATOM    558  N   ARG B  73      19.680  67.519  45.345  1.00 28.39           N
ATOM    559  CA  ARG B  73      19.955  68.079  46.667  1.00 27.56           C
ATOM    560  C   ARG B  73      20.268  69.578  46.741  1.00 26.09           C
ATOM    561  O   ARG B  73      20.447  70.124  47.832  1.00 27.89           O
ATOM    562  CB  ARG B  73      21.083  67.290  47.328  1.00 25.65           C
ATOM    563  CG  ARG B  73      20.728  65.838  47.565  1.00 26.71           C
ATOM    564  CD  ARG B  73      19.399  65.729  48.302  1.00 24.80           C
ATOM    565  N   ASN B  74      20.334  70.230  45.585  1.00 22.81           N
ATOM    566  CA  ASN B  74      20.603  71.665  45.481  1.00 19.72           C
ATOM    567  C   ASN B  74      21.474  72.249  46.597  1.00 17.94           C
ATOM    568  O   ASN B  74      21.051  73.148  47.326  1.00 15.98           O
ATOM    569  CB  ASN B  74      19.270  72.422  45.416  1.00 20.60           C
ATOM    570  CG  ASN B  74      19.437  73.874  45.012  1.00 22.14           C
ATOM    571  OD1 ASN B  74      20.501  74.284  44.550  1.00 17.93           O
ATOM    572  ND2 ASN B  74      18.374  74.659  45.172  1.00 20.55           N
ATOM    573  N   LEU B  75      22.702  71.761  46.721  1.00 14.07           N
ATOM    574  CA  LEU B  75      23.587  72.248  47.774  1.00 15.18           C
ATOM    575  C   LEU B  75      24.076  73.680  47.592  1.00 13.77           C
ATOM    576  O   LEU B  75      24.502  74.323  48.560  1.00 16.61           O
ATOM    577  CB  LEU B  75      24.785  71.321  47.922  1.00 15.15           C
ATOM    578  CG  LEU B  75      24.460  69.882  48.318  1.00 15.36           C
ATOM    579  CD1 LEU B  75      25.768  69.123  48.448  1.00 17.35           C
ATOM    580  CD2 LEU B  75      23.684  69.843  49.638  1.00 15.32           C
ATOM    581  N   CYS B  76      24.027  74.179  46.363  1.00 15.08           N
ATOM    582  CA  CYS B  76      24.455  75.549  46.100  1.00 16.76           C
ATOM    583  C   CYS B  76      23.269  76.504  46.255  1.00 18.40           C
ATOM    584  O   CYS B  76      23.411  77.723  46.144  1.00 17.92           O
ATOM    585  CB  CYS B  76      25.072  75.661  44.701  1.00 16.17           C
ATOM    586  SG  CYS B  76      26.763  74.960  44.611  1.00 17.06           S
ATOM    587  N   ASN B  77      22.100  75.925  46.521  1.00 19.72           N
ATOM    588  CA  ASN B  77      20.870  76.682  46.737  1.00 22.59           C
ATOM    589  C   ASN B  77      20.598  77.701  45.639  1.00 22.39           C
ATOM    590  O   ASN B  77      20.390  78.889  45.906  1.00 22.09           O
ATOM    591  CB  ASN B  77      20.932  77.375  48.100  1.00 25.88           C
ATOM    592  CG  ASN B  77      19.593  77.932  48.530  1.00 30.12           C
ATOM    593  OD1 ASN B  77      18.562  77.274  48.386  1.00 33.62           O
ATOM    594  ND2 ASN B  77      19.602  79.143  49.073  1.00 32.32           N
ATOM    595  N   ILE B  78      20.583  77.213  44.403  1.00 20.30           N
ATOM    596  CA  ILE B  78      20.346  78.045  43.235  1.00 22.37           C
ATOM    597  C   ILE B  78      19.661  77.263  42.134  1.00 19.76           C
ATOM    598  O   ILE B  78      19.773  76.039  42.056  1.00 20.85           O
ATOM    599  CB  ILE B  78      21.660  78.543  42.611  1.00 22.22           C
ATOM    600  CG1 ILE B  78      22.550  77.334  42.297  1.00 22.85           C
ATOM    601  CG2 ILE B  78      22.343  79.532  43.531  1.00 25.93           C
ATOM    602  CD1 ILE B  78      23.680  77.623  41.331  1.00 24.02           C
ATOM    603  N   PRO B  79      18.935  77.968  41.260  1.00 20.28           N
ATOM    604  CA  PRO B  79      18.255  77.307  40.150  1.00 19.73           C
ATOM    605  C   PRO B  79      19.370  77.069  39.131  1.00 17.68           C
ATOM    606  O   PRO B  79      20.258  77.914  38.988  1.00 20.12           O
ATOM    607  CB  PRO B  79      17.252  78.364  39.690  1.00 19.94           C
ATOM    608  CG  PRO B  79      17.983  79.642  39.954  1.00 19.80           C
ATOM    609  CD  PRO B  79      18.604  79.405  41.310  1.00 21.65           C
ATOM    610  N   CYS B  80      19.353  75.934  38.441  1.00 19.62           N
ATOM    611  CA  CYS B  80      20.412  75.659  37.478  1.00 20.69           C
ATOM    612  C   CYS B  80      20.467  76.704  36.369  1.00 22.13           C
ATOM    613  O   CYS B  80      21.506  76.895  35.739  1.00 22.11           O
ATOM    614  CB  CYS B  80      20.260  74.258  36.874  1.00 21.38           C
ATOM    615  SG  CYS B  80      20.354  72.873  38.064  1.00 21.89           S
ATOM    616  N   SER B  81      19.354  77.392  36.136  1.00 21.78           N
ATOM    617  CA  SER B  81      19.323  78.420  35.101  1.00 22.05           C
ATOM    618  C   SER B  81      20.342  79.524  35.390  1.00 19.84           C
ATOM    619  O   SER B  81      20.834  80.181  34.472  1.00 21.69           O
ATOM    620  CB  SER B  81      17.916  79.021  34.995  1.00 22.53           C
ATOM    621  OG  SER B  81      17.523  79.628  36.212  1.00 25.74           O
ATOM    622  N   ALA B  82      20.667  79.719  36.667  1.00 18.66           N
ATOM    623  CA  ALA B  82      21.627  80.743  37.068  1.00 17.22           C
ATOM    624  C   ALA B  82      23.029  80.383  36.576  1.00 17.96           C
ATOM    625  O   ALA B  82      23.895  81.251  36.443  1.00 17.17           O
ATOM    626  CB  ALA B  82      21.626  80.897  38.589  1.00 16.14           C
ATOM    627  N   LEU B  83      23.238  79.098  36.305  1.00 18.95           N
ATOM    628  CA  LEU B  83      24.517  78.603  35.817  1.00 18.23           C
ATOM    629  C   LEU B  83      24.660  78.755  34.301  1.00 19.63           C
ATOM    630  O   LEU B  83      25.705  78.428  33.731  1.00 16.28           O
ATOM    631  CB  LEU B  83      24.687  77.132  36.196  1.00 19.27           C
ATOM    632  CG  LEU B  83      24.757  76.840  37.693  1.00 18.25           C
ATOM    633  CD1 LEU B  83      24.856  75.338  37.913  1.00 21.14           C
ATOM    634  CD2 LEU B  83      25.955  77.566  38.301  1.00 21.30           C
ATOM    635  N   LEU B  84      23.608  79.246  33.651  1.00 19.09           N
ATOM    636  CA  LEU B  84      23.632  79.433  32.203  1.00 20.32           C
ATOM    637  C   LEU B  84      23.754  80.913  31.850  1.00 22.43           C
ATOM    638  O   LEU B  84      23.703  81.294  30.676  1.00 22.69           O
ATOM    639  CB  LEU B  84      22.357  78.858  31.576  1.00 19.88           C
ATOM    640  CG  LEU B  84      22.142  77.355  31.788  1.00 19.79           C
ATOM    641  CD1 LEU B  84      20.810  76.937  31.184  1.00 22.27           C
ATOM    642  CD2 LEU B  84      23.286  76.575  31.155  1.00 20.32           C
ATOM    643  N   SER B  85      23.931  81.742  32.872  1.00 21.57           N
ATOM    644  CA  SER B  85      24.042  83.184  32.678  1.00 20.85           C
ATOM    645  C   SER B  85      25.356  83.631  32.034  1.00 22.69           C
ATOM    646  O   SER B  85      26.378  82.955  32.141  1.00 22.10           O
ATOM    647  CB  SER B  85      23.868  83.894  34.019  1.00 22.21           C
ATOM    648  OG  SER B  85      24.054  85.290  33.885  1.00 22.13           O
ATOM    649  N   SER B  86      25.321  84.776  31.359  1.00 22.45           N
ATOM    650  CA  SER B  86      26.519  85.315  30.728  1.00 23.54           C
ATOM    651  C   SER B  86      27.419  85.837  31.838  1.00 21.19           C
ATOM    652  O   SER B  86      28.598  86.103  31.626  1.00 23.01           O
ATOM    653  CB  SER B  86      26.156  86.450  29.763  1.00 26.36           C
ATOM    654  OG  SER B  86      25.380  87.444  30.412  1.00 31.55           O
ATOM    655  N   ASP B  87      26.835  85.982  33.023  1.00 20.17           N
ATOM    656  CA  ASP B  87      27.543  86.448  34.211  1.00 20.25           C
ATOM    657  C   ASP B  87      27.907  85.173  34.971  1.00 18.48           C
ATOM    658  O   ASP B  87      27.022  84.458  35.444  1.00 19.62           O
ATOM    659  CB  ASP B  87      26.613  87.321  35.057  1.00 22.06           C
ATOM    660  CG  ASP B  87      27.284  87.849  36.306  1.00 27.50           C
ATOM    661  OD2 ASP B  87      27.901  87.046  37.031  1.00 24.21           O
ATOM    662  N   ILE B  88      29.201  84.894  35.090  1.00 17.03           N
ATOM    663  CA  ILE B  88      29.654  83.665  35.753  1.00 15.47           C
ATOM    664  C   ILE B  88      29.603  83.616  37.281  1.00 16.31           C
ATOM    665  O   ILE B  88      29.997  82.615  37.875  1.00 15.70           O
ATOM    666  CB  ILE B  88      31.092  83.301  35.322  1.00 14.93           C
ATOM    667  CG1 ILE B  88      32.089  84.300  35.922  1.00 13.02           C
ATOM    668  CG2 ILE B  88      31.187  83.296  33.798  1.00 14.49           C
ATOM    669  CD1 ILE B  88      33.538  83.949  35.679  1.00 13.89           C
ATOM    670  N   THR B  89      29.111  84.670  37.918  1.00 14.50           N
ATOM    671  CA  THR B  89      29.036  84.706  39.377  1.00 15.93           C
ATOM    672  C   THR B  89      28.464  83.446  40.033  1.00 15.88           C
ATOM    673  O   THR B  89      29.069  82.889  40.947  1.00 12.45           O
ATOM    674  CB  THR B  89      28.205  85.907  39.854  1.00 16.73           C
ATOM    675  OG1 THR B  89      28.808  87.113  39.374  1.00 18.01           O
ATOM    676  CG2 THR B  89      28.144  85.943  41.381  1.00 20.62           C
ATOM    677  N   ALA B  90      27.295  83.006  39.577  1.00 12.44           N
ATOM    678  CA  ALA B  90      26.657  81.822  40.149  1.00 14.64           C
ATOM    679  C   ALA B  90      27.498  80.564  39.955  1.00 13.45           C
ATOM    680  O   ALA B  90      27.609  79.737  40.861  1.00 14.46           O
ATOM    681  CB  ALA B  90      25.287  81.622  39.538  1.00 15.70           C
ATOM    682  N   SER B  91      28.078  80.419  38.771  1.00 12.87           N
ATOM    683  CA  SER B  91      28.916  79.260  38.494  1.00 13.22           C
ATOM    684  C   SER B  91      30.139  79.276  39.394  1.00 12.08           C
ATOM    685  O   SER B  91      30.516  78.246  39.946  1.00 11.44           O
ATOM    686  CB  SER B  91      29.361  79.244  37.034  1.00 14.83           C
ATOM    687  OG  SER B  91      28.315  78.778  36.208  1.00 14.81           O
ATOM    688  N   VAL B  92      30.754  80.448  39.533  1.00 12.12           N
ATOM    689  CA  VAL B  92      31.945  80.589  40.369  1.00 13.70           C
ATOM    690  C   VAL B  92      31.633  80.280  41.827  1.00 12.35           C
ATOM    691  O   VAL B  92      32.343  79.510  42.469  1.00 11.21           O
ATOM    692  CB  VAL B  92      32.535  82.017  40.293  1.00 16.61           C
ATOM    693  CG1 VAL B  92      33.629  82.186  41.349  1.00 16.31           C
ATOM    694  CG2 VAL B  92      33.115  82.269  38.909  1.00 13.46           C
ATOM    695  N   ASN B  93      30.571  80.879  42.358  1.00 13.34           N
ATOM    696  CA  ASN B  93      30.238  80.638  43.748  1.00 14.45           C
ATOM    697  C   ASN B  93      29.935  79.180  44.025  1.00 13.54           C
ATOM    698  O   ASN B  93      30.297  78.672  45.077  1.00 12.92           O
ATOM    699  CB  ASN B  93      29.079  81.526  44.202  1.00 18.14           C
ATOM    700  CG  ASN B  93      29.477  82.985  44.271  1.00 21.37           C
ATOM    701  OD1 ASN B  93      30.668  83.309  44.327  1.00 24.83           O
ATOM    702  ND2 ASN B  93      28.492  83.873  44.276  1.00 24.67           N
ATOM    703  N   CYS B  94      29.287  78.501  43.083  1.00 11.91           N
ATOM    704  CA  CYS B  94      28.981  77.095  43.282  1.00 12.66           C
ATOM    705  C   CYS B  94      30.278  76.287  43.155  1.00 10.56           C
ATOM    706  O   CYS B  94      30.510  75.360  43.926  1.00 10.14           O
ATOM    707  CB  CYS B  94      27.936  76.632  42.271  1.00 14.25           C
ATOM    708  SG  CYS B  94      27.223  74.997  42.620  1.00 18.99           S
ATOM    709  N   ALA B  95      31.125  76.652  42.193  1.00 10.25           N
ATOM    710  CA  ALA B  95      32.406  75.973  42.018  1.00  9.03           C
ATOM    711  C   ALA B  95      33.223  76.094  43.301  1.00 11.13           C
ATOM    712  O   ALA B  95      33.917  75.160  43.687  1.00  9.35           O
ATOM    713  CB  ALA B  95      33.191  76.580  40.845  1.00  9.95           C
ATOM    714  N   LYS B  96      33.147  77.247  43.963  1.00  9.34           N
ATOM    715  CA  LYS B  96      33.890  77.421  45.208  1.00 10.68           C
ATOM    716  C   LYS B  96      33.405  76.407  46.242  1.00 11.24           C
ATOM    717  O   LYS B  96      34.198  75.855  46.997  1.00 11.04           O
ATOM    718  CB  LYS B  96      33.729  78.848  45.728  1.00  9.27           C
ATOM    719  CG  LYS B  96      34.582  79.845  44.961  1.00 12.91           C
ATOM    720  CD  LYS B  96      34.365  81.263  45.456  1.00 11.25           C
ATOM    721  CE  LYS B  96      35.281  82.245  44.740  1.00 13.02           C
ATOM    722  NZ  LYS B  96      34.985  83.658  45.151  1.00 12.93           N
ATOM    723  N   LYS B  97      32.101  76.143  46.273  1.00 10.70           N
ATOM    724  CA  LYS B  97      31.578  75.160  47.216  1.00 10.21           C
ATOM    725  C   LYS B  97      32.008  73.747  46.822  1.00 10.42           C
ATOM    726  O   LYS B  97      32.389  72.943  47.673  1.00  9.85           O
ATOM    727  CB  LYS B  97      30.049  75.212  47.278  1.00 10.35           C
ATOM    728  CG  LYS B  97      29.473  74.260  48.312  1.00 15.15           C
ATOM    729  CD  LYS B  97      27.975  74.441  48.482  1.00 20.39           C
ATOM    730  N   ILE B  98      31.926  73.442  45.531  1.00  9.42           N
ATOM    731  CA  ILE B  98      32.295  72.117  45.047  1.00 10.52           C
ATOM    732  C   ILE B  98      33.756  71.791  45.327  1.00  9.77           C
ATOM    733  O   ILE B  98      34.072  70.713  45.847  1.00  8.74           O
ATOM    734  CB  ILE B  98      32.031  71.988  43.529  1.00 11.44           C
ATOM    735  CG1 ILE B  98      30.522  72.057  43.268  1.00 12.02           C
ATOM    736  CG2 ILE B  98      32.585  70.664  43.003  1.00 11.09           C
ATOM    737  CD1 ILE B  98      30.150  72.287  41.807  1.00 11.97           C
ATOM    738  N   VAL B  99      34.644  72.725  44.995  1.00 10.50           N
ATOM    739  CA  VAL B  99      36.067  72.489  45.193  1.00  9.28           C
ATOM    740  C   VAL B  99      36.434  72.439  46.679  1.00 11.09           C
ATOM    741  O   VAL B  99      37.532  72.006  47.039  1.00 10.68           O
ATOM    742  CB  VAL B  99      36.920  73.559  44.457  1.00  7.91           C
ATOM    743  CG1 VAL B  99      36.852  74.904  45.185  1.00  6.51           C
ATOM    744  CG2 VAL B  99      38.350  73.061  44.304  1.00  9.83           C
ATOM    745  N   SER B 100      35.507  72.875  47.533  1.00  8.55           N
ATOM    746  CA  SER B 100      35.720  72.862  48.981  1.00 10.89           C
ATOM    747  C   SER B 100      35.069  71.634  49.609  1.00 10.34           C
ATOM    748  O   SER B 100      35.109  71.452  50.833  1.00 10.90           O
ATOM    749  CB  SER B 100      35.127  74.125  49.618  1.00  9.31           C
ATOM    750  OG  SER B 100      35.773  75.287  49.137  1.00 10.03           O
ATOM    751  N   ASP B 101      34.476  70.785  48.772  1.00 10.50           N
ATOM    752  CA  ASP B 101      33.794  69.594  49.266  1.00 11.46           C
ATOM    753  C   ASP B 101      34.690  68.576  49.970  1.00 10.66           C
ATOM    754  O   ASP B 101      34.224  67.822  50.836  1.00 13.04           O
ATOM    755  CB  ASP B 101      33.040  68.912  48.126  1.00 10.82           C
ATOM    756  CG  ASP B 101      32.054  67.890  48.630  1.00 13.16           C
ATOM    757  OD1 ASP B 101      32.253  66.685  48.366  1.00 10.23           O
ATOM    758  OD2 ASP B 101      31.086  68.301  49.305  1.00 14.54           O
ATOM    759  N   GLY B 102      35.968  68.537  49.610  1.00 10.95           N
ATOM    760  CA  GLY B 102      36.865  67.608  50.269  1.00 11.07           C
ATOM    761  C   GLY B 102      37.791  66.873  49.328  1.00 11.47           C
ATOM    762  O   GLY B 102      38.748  66.229  49.770  1.00 13.49           O
ATOM    763  N   ASN B 103      37.528  66.981  48.030  1.00  9.31           N
ATOM    764  CA  ASN B 103      38.361  66.295  47.057  1.00  9.26           C
ATOM    765  C   ASN B 103      38.929  67.185  45.963  1.00  8.93           C
ATOM    766  O   ASN B 103      39.259  66.722  44.871  1.00 10.03           O
ATOM    767  CB  ASN B 103      37.578  65.115  46.482  1.00  7.78           C
ATOM    768  CG  ASN B 103      37.404  64.005  47.509  1.00  8.00           C
ATOM    769  OD1 ASN B 103      38.392  63.431  47.967  1.00  9.29           O
ATOM    770  ND2 ASN B 103      36.161  63.713  47.893  1.00  9.23           N
ATOM    771  N   GLY B 104      39.048  68.473  46.278  1.00  9.69           N
ATOM    772  CA  GLY B 104      39.618  69.422  45.342  1.00  9.05           C
ATOM    773  C   GLY B 104      38.935  69.494  43.996  1.00  6.18           C
ATOM    774  O   GLY B 104      37.723  69.280  43.875  1.00  9.25           O
ATOM    775  N   MET B 105      39.718  69.793  42.972  1.00  8.70           N
ATOM    776  CA  MET B 105      39.158  69.918  41.635  1.00  8.27           C
ATOM    777  C   MET B 105      38.893  68.585  40.953  1.00  7.59           C
ATOM    778  O   MET B 105      38.455  68.552  39.802  1.00  9.66           O
ATOM    779  CB  MET B 105      40.066  70.795  40.770  1.00  9.59           C
ATOM    780  CG  MET B 105      40.044  72.257  41.194  1.00 10.52           C
ATOM    781  SD  MET B 105      40.822  73.328  39.987  1.00 10.07           S
ATOM    782  CE  MET B 105      39.544  73.385  38.701  1.00  9.54           C
ATOM    783  N   ASN B 106      39.129  67.488  41.668  1.00  7.61           N
ATOM    784  CA  ASN B 106      38.892  66.168  41.103  1.00  7.71           C
ATOM    785  C   ASN B 106      37.422  65.974  40.757  1.00  9.44           C
ATOM    786  O   ASN B 106      37.079  65.109  39.947  1.00 10.73           O
ATOM    787  CB  ASN B 106      39.380  65.091  42.074  1.00  9.54           C
ATOM    788  CG  ASN B 106      40.883  65.043  42.143  1.00  8.70           C
ATOM    789  OD1 ASN B 106      41.537  64.646  41.179  1.00  8.54           O
ATOM    790  ND2 ASN B 106      41.449  65.474  43.271  1.00 11.58           N
ATOM    791  N   ALA B 107      36.562  66.789  41.366  1.00  8.46           N
ATOM    792  CA  ALA B 107      35.132  66.732  41.090  1.00 10.48           C
ATOM    793  C   ALA B 107      34.842  67.061  39.625  1.00 12.28           C
ATOM    794  O   ALA B 107      33.750  66.791  39.137  1.00 14.26           O
ATOM    795  CB  ALA B 107      34.369  67.699  42.007  1.00  9.58           C
ATOM    796  N   TRP B 108      35.806  67.671  38.937  1.00  9.79           N
ATOM    797  CA  TRP B 108      35.649  67.999  37.521  1.00  9.49           C
ATOM    798  C   TRP B 108      36.428  66.974  36.706  1.00  9.26           C
ATOM    799  O   TRP B 108      37.663  66.980  36.697  1.00  9.69           O
ATOM    800  CB  TRP B 108      36.175  69.409  37.219  1.00  9.97           C
ATOM    801  CG  TRP B 108      35.205  70.464  37.615  1.00 10.49           C
ATOM    802  CD1 TRP B 108      34.104  70.863  36.916  1.00  9.87           C
ATOM    803  CD2 TRP B 108      35.197  71.205  38.842  1.00  9.41           C
ATOM    804  NE1 TRP B 108      33.402  71.804  37.634  1.00 10.53           N
ATOM    805  CE2 TRP B 108      34.053  72.034  38.820  1.00 12.29           C
ATOM    806  CE3 TRP B 108      36.047  71.248  39.959  1.00 10.47           C
ATOM    807  CZ2 TRP B 108      33.733  72.900  39.873  1.00 10.24           C
ATOM    808  CZ3 TRP B 108      35.729  72.110  41.010  1.00 11.48           C
ATOM    809  CH2 TRP B 108      34.579  72.927  40.956  1.00 11.93           C
ATOM    810  N   VAL B 109      35.701  66.099  36.019  1.00 10.31           N
ATOM    811  CA  VAL B 109      36.336  65.060  35.212  1.00 11.93           C
ATOM    812  C   VAL B 109      37.271  65.645  34.157  1.00 10.37           C
ATOM    813  O   VAL B 109      38.385  65.147  33.951  1.00 10.03           O
ATOM    814  CB  VAL B 109      35.281  64.192  34.490  1.00 13.96           C
ATOM    815  CG1 VAL B 109      35.972  63.090  33.689  1.00 14.22           C
ATOM    816  CG2 VAL B 109      34.335  63.583  35.501  1.00 17.45           C
ATOM    817  N   ALA B 110      36.823  66.707  33.496  1.00  9.83           N
ATOM    818  CA  ALA B 110      37.627  67.330  32.446  1.00 11.34           C
ATOM    819  C   ALA B 110      38.947  67.834  33.015  1.00 11.16           C
ATOM    820  O   ALA B 110      39.991  67.723  32.373  1.00 11.53           O
ATOM    821  CB  ALA B 110      36.856  68.467  31.795  1.00 12.19           C
ATOM    822  N   TRP B 111      38.899  68.390  34.221  1.00  8.01           N
ATOM    823  CA  TRP B 111      40.109  68.877  34.862  1.00 10.35           C
ATOM    824  C   TRP B 111      41.057  67.712  35.183  1.00 10.56           C
ATOM    825  O   TRP B 111      42.257  67.781  34.910  1.00  9.03           O
ATOM    826  CB  TRP B 111      39.769  69.638  36.146  1.00  9.36           C
ATOM    827  CG  TRP B 111      40.994  70.096  36.879  1.00 12.02           C
ATOM    828  CD1 TRP B 111      41.734  71.217  36.620  1.00  9.53           C
ATOM    829  CD2 TRP B 111      41.654  69.418  37.953  1.00 11.93           C
ATOM    830  NE1 TRP B 111      42.815  71.275  37.469  1.00  9.69           N
ATOM    831  CE2 TRP B 111      42.791  70.184  38.295  1.00 13.09           C
ATOM    832  CE3 TRP B 111      41.395  68.233  38.663  1.00 11.84           C
ATOM    833  CZ2 TRP B 111      43.671  69.804  39.318  1.00 13.01           C
ATOM    834  CZ3 TRP B 111      42.263  67.857  39.677  1.00 13.39           C
ATOM    835  CH2 TRP B 111      43.392  68.641  39.998  1.00 10.96           C
ATOM    836  N   ARG B 112      40.525  66.637  35.754  1.00 10.60           N
ATOM    837  CA  ARG B 112      41.364  65.485  36.073  1.00  9.69           C
ATOM    838  C   ARG B 112      42.086  64.953  34.841  1.00 10.32           C
ATOM    839  O   ARG B 112      43.286  64.678  34.870  1.00 12.83           O
ATOM    840  CB  ARG B 112      40.542  64.314  36.625  1.00 10.50           C
ATOM    841  CG  ARG B 112      39.880  64.517  37.953  1.00 12.19           C
ATOM    842  CD  ARG B 112      39.678  63.148  38.627  1.00 10.97           C
ATOM    843  NE  ARG B 112      39.004  62.155  37.775  1.00 11.87           N
ATOM    844  CZ  ARG B 112      37.685  62.024  37.661  1.00 10.11           C
ATOM    845  NH1 ARG B 112      36.871  62.826  38.338  1.00 11.38           N
ATOM    846  NH2 ARG B 112      37.174  61.071  36.879  1.00 11.91           N
ATOM    847  N   ASN B 113      41.348  64.817  33.748  1.00 11.04           N
ATOM    848  CA  ASN B 113      41.921  64.229  32.546  1.00 11.03           C
ATOM    849  C   ASN B 113      42.760  65.070  31.606  1.00 12.05           C
ATOM    850  O   ASN B 113      43.595  64.525  30.888  1.00 10.74           O
ATOM    851  CB  ASN B 113      40.817  63.553  31.748  1.00 11.54           C
ATOM    852  CG  ASN B 113      40.208  62.403  32.498  1.00 14.47           C
ATOM    853  OD1 ASN B 113      40.892  61.742  33.287  1.00 18.95           O
ATOM    854  ND2 ASN B 113      38.933  62.142  32.256  1.00 12.14           N
ATOM    855  N   ARG B 114      42.565  66.383  31.611  1.00  9.93           N
ATOM    856  CA  ARG B 114      43.315  67.236  30.693  1.00 11.06           C
ATOM    857  C   ARG B 114      44.051  68.414  31.321  1.00 11.97           C
ATOM    858  O   ARG B 114      44.792  69.123  30.631  1.00 15.47           O
ATOM    859  CB  ARG B 114      42.373  67.747  29.596  1.00 11.96           C
ATOM    860  CG  ARG B 114      41.668  66.650  28.805  1.00 15.14           C
ATOM    861  CD  ARG B 114      42.658  65.801  28.010  1.00 13.75           C
ATOM    862  NE  ARG B 114      43.428  66.615  27.070  1.00 14.41           N
ATOM    863  CZ  ARG B 114      42.984  67.051  25.894  1.00 14.14           C
ATOM    864  NH1 ARG B 114      41.759  66.754  25.480  1.00 12.49           N
ATOM    865  NH2 ARG B 114      43.773  67.796  25.132  1.00 16.22           N
ATOM    866  N   CYS B 115      43.870  68.618  32.622  1.00 10.58           N
ATOM    867  CA  CYS B 115      44.508  69.734  33.315  1.00 11.72           C
ATOM    868  C   CYS B 115      45.424  69.317  34.455  1.00 11.91           C
ATOM    869  O   CYS B 115      46.550  69.795  34.562  1.00 13.99           O
ATOM    870  CB  CYS B 115      43.444  70.684  33.862  1.00 10.93           C
ATOM    871  SG  CYS B 115      42.285  71.276  32.596  1.00 15.10           S
ATOM    872  N   LYS B 116      44.929  68.430  35.312  1.00 11.30           N
ATOM    873  CA  LYS B 116      45.694  67.949  36.456  1.00 12.59           C
ATOM    874  C   LYS B 116      47.073  67.457  36.026  1.00 14.32           C
ATOM    875  O   LYS B 116      47.198  66.668  35.091  1.00 15.65           O
ATOM    876  CB  LYS B 116      44.917  66.826  37.144  1.00 12.08           C
ATOM    877  CG  LYS B 116      45.539  66.289  38.426  1.00 14.63           C
ATOM    878  CD  LYS B 116      44.621  65.231  39.030  1.00 14.67           C
ATOM    879  CE  LYS B 116      45.104  64.726  40.381  1.00 16.31           C
ATOM    880  NZ  LYS B 116      44.153  63.688  40.908  1.00 16.47           N
ATOM    881  N   GLY B 117      48.107  67.943  36.701  1.00 16.96           N
ATOM    882  CA  GLY B 117      49.456  67.522  36.373  1.00 17.83           C
ATOM    883  C   GLY B 117      50.085  68.200  35.169  1.00 19.18           C
ATOM    884  O   GLY B 117      51.232  67.906  34.834  1.00 22.33           O
ATOM    885  N   THR B 118      49.362  69.099  34.511  1.00 17.53           N
ATOM    886  CA  THR B 118      49.921  69.793  33.350  1.00 16.73           C
ATOM    887  C   THR B 118      50.377  71.193  33.737  1.00 17.01           C
ATOM    888  O   THR B 118      50.183  71.631  34.876  1.00 16.85           O
ATOM    889  CB  THR B 118      48.897  69.951  32.206  1.00 17.11           C
ATOM    890  OG1 THR B 118      47.897  70.908  32.590  1.00 14.43           O
ATOM    891  CG2 THR B 118      48.234  68.615  31.883  1.00 16.72           C
ATOM    892  N   ASP B 119      50.974  71.890  32.774  1.00 18.58           N
ATOM    893  CA  ASP B 119      51.449  73.253  32.986  1.00 19.81           C
ATOM    894  C   ASP B 119      50.254  74.190  32.826  1.00 18.44           C
ATOM    895  O   ASP B 119      50.139  74.908  31.836  1.00 17.81           O
ATOM    896  CB  ASP B 119      52.538  73.575  31.956  1.00 23.64           C
ATOM    897  CG  ASP B 119      53.002  75.020  32.021  1.00 28.89           C
ATOM    898  OD1 ASP B 119      53.133  75.555  33.143  1.00 28.34           O
ATOM    899  OD2 ASP B 119      53.251  75.611  30.945  1.00 30.92           O
ATOM    900  N   VAL B 120      49.361  74.177  33.811  1.00 18.30           N
ATOM    901  CA  VAL B 120      48.153  74.993  33.757  1.00 15.25           C
ATOM    902  C   VAL B 120      48.373  76.501  33.626  1.00 16.20           C
ATOM    903  O   VAL B 120      47.502  77.211  33.118  1.00 16.97           O
ATOM    904  CB  VAL B 120      47.239  74.714  34.980  1.00 15.46           C
ATOM    905  CG1 VAL B 120      46.805  73.246  34.974  1.00 15.86           C
ATOM    906  CG2 VAL B 120      47.959  75.053  36.271  1.00 15.82           C
ATOM    907  N   GLN B 121      49.530  76.988  34.066  1.00 17.50           N
ATOM    908  CA  GLN B 121      49.828  78.415  33.968  1.00 18.89           C
ATOM    909  C   GLN B 121      49.773  78.862  32.506  1.00 19.71           C
ATOM    910  O   GLN B 121      49.540  80.039  32.208  1.00 16.83           O
ATOM    911  CB  GLN B 121      51.217  78.708  34.550  1.00 20.86           C
ATOM    912  N   ALA B 122      49.988  77.921  31.591  1.00 19.09           N
ATOM    913  CA  ALA B 122      49.958  78.242  30.171  1.00 17.33           C
ATOM    914  C   ALA B 122      48.625  78.874  29.811  1.00 17.55           C
ATOM    915  O   ALA B 122      48.553  79.731  28.935  1.00 17.38           O
ATOM    916  CB  ALA B 122      50.181  76.981  29.330  1.00 17.80           C
ATOM    917  N   TRP B 123      47.575  78.468  30.519  1.00 14.39           N
ATOM    918  CA  TRP B 123      46.237  78.970  30.257  1.00 14.09           C
ATOM    919  C   TRP B 123      45.986  80.430  30.582  1.00 12.29           C
ATOM    920  O   TRP B 123      44.963  80.983  30.178  1.00 14.88           O
ATOM    921  CB  TRP B 123      45.208  78.094  30.962  1.00 12.38           C
ATOM    922  CG  TRP B 123      45.152  76.752  30.344  1.00 14.86           C
ATOM    923  CD1 TRP B 123      45.789  75.619  30.766  1.00 14.53           C
ATOM    924  CD2 TRP B 123      44.493  76.414  29.122  1.00 14.87           C
ATOM    925  NE1 TRP B 123      45.567  74.595  29.879  1.00 15.85           N
ATOM    926  CE2 TRP B 123      44.777  75.055  28.859  1.00 15.25           C
ATOM    927  CE3 TRP B 123      43.695  77.131  28.219  1.00 15.19           C
ATOM    928  CZ2 TRP B 123      44.287  74.392  27.727  1.00 20.26           C
ATOM    929  CZ3 TRP B 123      43.206  76.471  27.089  1.00 19.68           C
ATOM    930  CH2 TRP B 123      43.507  75.113  26.857  1.00 20.60           C
ATOM    931  N   ILE B 124      46.903  81.057  31.309  1.00 13.09           N
ATOM    932  CA  ILE B 124      46.733  82.469  31.615  1.00 13.25           C
ATOM    933  C   ILE B 124      47.880  83.292  31.025  1.00 14.64           C
ATOM    934  O   ILE B 124      47.936  84.507  31.186  1.00 13.84           O
ATOM    935  CB  ILE B 124      46.621  82.713  33.134  1.00 14.62           C
ATOM    936  CG1 ILE B 124      47.889  82.255  33.851  1.00 13.21           C
ATOM    937  CG2 ILE B 124      45.401  81.975  33.671  1.00 14.61           C
ATOM    938  CD1 ILE B 124      47.970  82.749  35.293  1.00 18.89           C
ATOM    939  N   ARG B 125      48.786  82.627  30.320  1.00 12.70           N
ATOM    940  CA  ARG B 125      49.912  83.324  29.705  1.00 15.11           C
ATOM    941  C   ARG B 125      49.425  84.199  28.548  1.00 14.57           C
ATOM    942  O   ARG B 125      48.579  83.783  27.751  1.00 12.96           O
ATOM    943  CB  ARG B 125      50.949  82.319  29.188  1.00 14.84           C
ATOM    944  N   GLY B 126      49.966  85.412  28.464  1.00 14.41           N
ATOM    945  CA  GLY B 126      49.576  86.330  27.407  1.00 13.59           C
ATOM    946  C   GLY B 126      48.378  87.178  27.790  1.00 11.42           C
ATOM    947  O   GLY B 126      48.034  88.130  27.098  1.00 12.99           O
ATOM    948  N   CYS B 127      47.756  86.856  28.918  1.00 13.11           N
ATOM    949  CA  CYS B 127      46.575  87.589  29.355  1.00 12.85           C
ATOM    950  C   CYS B 127      46.845  88.908  30.081  1.00 13.86           C
ATOM    951  O   CYS B 127      45.912  89.630  30.419  1.00 14.76           O
ATOM    952  CB  CYS B 127      45.726  86.693  30.241  1.00 14.91           C
ATOM    953  SG  CYS B 127      45.116  85.195  29.406  1.00 17.09           S
ATOM    954  N   ARG B 128      48.115  89.202  30.339  1.00 15.06           N
ATOM    955  CA  ARG B 128      48.495  90.445  31.007  1.00 15.96           C
ATOM    956  C   ARG B 128      47.647  90.747  32.242  1.00 18.11           C
ATOM    957  O   ARG B 128      47.199  91.876  32.436  1.00 17.34           O
ATOM    958  CB  ARG B 128      48.390  91.607  30.012  1.00 15.67           C
ATOM    959  CG  ARG B 128      49.257  91.446  28.767  1.00 19.02           C
ATOM    960  CD  ARG B 128      50.737  91.608  29.087  1.00 18.39           C
ATOM    961  NE  ARG B 128      51.547  91.712  27.879  1.00 24.03           N
ATOM    962  CZ  ARG B 128      51.815  90.706  27.053  1.00 23.58           C
ATOM    963  NH1 ARG B 128      51.347  89.489  27.299  1.00 27.59           N
ATOM    964  NH2 ARG B 128      52.536  90.925  25.962  1.00 25.76           N
ATOM    965  N   LEU B 129      47.439  89.741  33.083  1.00 18.30           N
ATOM    966  CA  LEU B 129      46.634  89.910  34.287  1.00 21.63           C
ATOM    967  C   LEU B 129      47.364  90.665  35.395  1.00 25.41           C
ATOM    968  O   LEU B 129      46.669  91.296  36.217  1.00 28.51           O
ATOM    969  CB  LEU B 129      46.183  88.546  34.806  1.00 20.21           C
ATOM    970  CG  LEU B 129      45.374  87.740  33.792  1.00 20.36           C
ATOM    971  CD1 LEU B 129      45.008  86.387  34.389  1.00 21.69           C
ATOM    972  CD2 LEU B 129      44.126  88.512  33.403  1.00 22.06           C
ATOM    973  OXT LEU B 129      48.612  90.604  35.440  1.00 28.07           O
ATOM    974  CA  ASP A   1      27.997  49.853  32.448  1.00 33.36           C
ATOM    975  C   ASP A   1      29.163  49.239  33.221  1.00 32.25           C
ATOM    976  O   ASP A   1      29.940  48.455  32.672  1.00 33.74           O
ATOM    977  N   VAL A   2      29.280  49.602  34.495  1.00 31.62           N
ATOM    978  CA  VAL A   2      30.343  49.084  35.345  1.00 26.74           C
ATOM    979  C   VAL A   2      29.893  47.835  36.091  1.00 27.02           C
ATOM    980  O   VAL A   2      28.838  47.824  36.726  1.00 27.14           O
ATOM    981  CB  VAL A   2      30.790  50.134  36.382  1.00 27.05           C
ATOM    982  CG1 VAL A   2      31.804  49.528  37.341  1.00 24.26           C
ATOM    983  CG2 VAL A   2      31.393  51.335  35.672  1.00 26.89           C
ATOM    984  N   GLN A   3      30.699  46.782  36.009  1.00 22.67           N
ATOM    985  CA  GLN A   3      30.393  45.531  36.693  1.00 21.18           C
ATOM    986  C   GLN A   3      31.230  45.479  37.963  1.00 17.71           C
ATOM    987  O   GLN A   3      32.409  45.827  37.946  1.00 17.49           O
ATOM    988  CB  GLN A   3      30.741  44.334  35.804  1.00 22.62           C
ATOM    989  CG  GLN A   3      30.024  44.319  34.466  1.00 27.48           C
ATOM    990  NE2 GLN A   3      31.632  44.188  31.894  1.00 56.52           N
ATOM    991  N   LEU A   4      30.616  45.055  39.064  1.00 16.97           N
ATOM    992  CA  LEU A   4      31.321  44.954  40.339  1.00 17.35           C
ATOM    993  C   LEU A   4      31.229  43.531  40.884  1.00 17.71           C
ATOM    994  O   LEU A   4      30.137  42.991  41.061  1.00 19.61           O
ATOM    995  CB  LEU A   4      30.735  45.940  41.354  1.00 15.93           C
ATOM    996  CG  LEU A   4      30.781  47.414  40.934  1.00 16.87           C
ATOM    997  CD1 LEU A   4      30.014  48.269  41.934  1.00 15.52           C
ATOM    998  CD2 LEU A   4      32.233  47.873  40.843  1.00 14.90           C
ATOM    999  N   VAL A   5      32.386  42.936  41.146  1.00 18.05           N
ATOM   1000  CA  VAL A   5      32.461  41.572  41.659  1.00 19.15           C
ATOM   1001  C   VAL A   5      33.116  41.507  43.037  1.00 18.19           C
ATOM   1002  O   VAL A   5      34.250  41.951  43.217  1.00 16.76           O
ATOM   1003  CB  VAL A   5      33.273  40.671  40.710  1.00 18.56           C
ATOM   1004  CG1 VAL A   5      33.388  39.277  41.299  1.00 19.77           C
ATOM   1005  CG2 VAL A   5      32.611  40.617  39.343  1.00 23.30           C
ATOM   1006  N   GLU A   6      32.402  40.939  44.004  1.00 18.46           N
ATOM   1007  CA  GLU A   6      32.925  40.803  45.355  1.00 17.75           C
ATOM   1008  C   GLU A   6      33.453  39.397  45.581  1.00 19.34           C
ATOM   1009  O   GLU A   6      32.999  38.436  44.951  1.00 19.13           O
ATOM   1010  CB  GLU A   6      31.840  41.074  46.404  1.00 17.54           C
ATOM   1011  CG  GLU A   6      31.175  42.432  46.294  1.00 21.19           C
ATOM   1012  CD  GLU A   6      29.821  42.368  45.616  1.00 21.19           C
ATOM   1013  OE1 GLU A   6      29.586  41.424  44.827  1.00 21.72           O
ATOM   1014  OE2 GLU A   6      28.998  43.272  45.864  1.00 18.86           O
ATOM   1015  N   SER A   7      34.422  39.290  46.481  1.00 16.13           N
ATOM   1016  CA  SER A   7      34.999  38.007  46.846  1.00 17.93           C
ATOM   1017  C   SER A   7      35.631  38.160  48.224  1.00 18.32           C
ATOM   1018  O   SER A   7      35.840  39.278  48.697  1.00 15.53           O
ATOM   1019  CB  SER A   7      36.051  37.581  45.823  1.00 17.76           C
ATOM   1020  OG  SER A   7      37.142  38.479  45.817  1.00 21.96           O
ATOM   1021  N   GLY A   8      35.901  37.038  48.882  1.00 18.81           N
ATOM   1022  CA  GLY A   8      36.520  37.084  50.194  1.00 20.66           C
ATOM   1023  C   GLY A   8      35.580  36.931  51.375  1.00 22.74           C
ATOM   1024  O   GLY A   8      36.017  36.979  52.523  1.00 26.09           O
ATOM   1025  N   GLY A   9      34.293  36.748  51.108  1.00 24.95           N
ATOM   1026  CA  GLY A   9      33.341  36.598  52.195  1.00 29.09           C
ATOM   1027  C   GLY A   9      33.439  35.240  52.864  1.00 31.87           C
ATOM   1028  O   GLY A   9      34.093  34.333  52.347  1.00 32.51           O
ATOM   1029  N   GLY A  10      32.789  35.097  54.015  1.00 31.03           N
ATOM   1030  CA  GLY A  10      32.824  33.832  54.725  1.00 32.30           C
ATOM   1031  C   GLY A  10      32.620  33.975  56.220  1.00 33.15           C
ATOM   1032  O   GLY A  10      32.193  35.024  56.709  1.00 32.46           O
ATOM   1033  N   SER A  11      32.928  32.911  56.954  1.00 33.36           N
ATOM   1034  CA  SER A  11      32.775  32.920  58.398  1.00 32.80           C
ATOM   1035  C   SER A  11      34.049  33.363  59.089  1.00 32.49           C
ATOM   1036  O   SER A  11      35.160  33.112  58.616  1.00 35.90           O
ATOM   1037  CB  SER A  11      32.372  31.533  58.901  1.00 34.47           C
ATOM   1038  OG  SER A  11      31.095  31.173  58.404  1.00 38.07           O
ATOM   1039  N   VAL A  12      33.873  34.035  60.214  1.00 30.18           N
ATOM   1040  CA  VAL A  12      34.983  34.528  61.002  1.00 29.61           C
ATOM   1041  C   VAL A  12      34.476  34.626  62.428  1.00 29.93           C
ATOM   1042  O   VAL A  12      33.306  34.941  62.662  1.00 29.42           O
ATOM   1043  CB  VAL A  12      35.443  35.923  60.508  1.00 29.30           C
ATOM   1044  CG1 VAL A  12      34.252  36.874  60.448  1.00 29.06           C
ATOM   1045  CG2 VAL A  12      36.513  36.479  61.432  1.00 29.56           C
ATOM   1046  N   GLN A  13      35.344  34.335  63.384  1.00 29.39           N
ATOM   1047  CA  GLN A  13      34.951  34.407  64.779  1.00 29.14           C
ATOM   1048  C   GLN A  13      35.083  35.841  65.266  1.00 28.85           C
ATOM   1049  O   GLN A  13      35.935  36.597  64.790  1.00 25.96           O
ATOM   1050  N   ALA A  14      34.229  36.212  66.210  1.00 28.05           N
ATOM   1051  CA  ALA A  14      34.255  37.549  66.776  1.00 27.41           C
ATOM   1052  C   ALA A  14      35.675  37.873  67.212  1.00 26.35           C
ATOM   1053  O   ALA A  14      36.304  37.098  67.934  1.00 29.26           O
ATOM   1054  CB  ALA A  14      33.306  37.631  67.966  1.00 28.43           C
ATOM   1055  N   GLY A  15      36.184  39.012  66.756  1.00 22.46           N
ATOM   1056  CA  GLY A  15      37.529  39.419  67.113  1.00 21.62           C
ATOM   1057  C   GLY A  15      38.529  39.119  66.013  1.00 20.74           C
ATOM   1058  O   GLY A  15      39.652  39.620  66.036  1.00 22.22           O
ATOM   1059  N   GLY A  16      38.108  38.303  65.051  1.00 20.65           N
ATOM   1060  CA  GLY A  16      38.968  37.941  63.940  1.00 19.69           C
ATOM   1061  C   GLY A  16      38.994  39.008  62.863  1.00 18.34           C
ATOM   1062  O   GLY A  16      38.546  40.133  63.070  1.00 16.67           O
ATOM   1063  N   SER A  17      39.526  38.646  61.702  1.00 20.16           N
ATOM   1064  CA  SER A  17      39.626  39.573  60.589  1.00 20.24           C
ATOM   1065  C   SER A  17      39.295  38.876  59.283  1.00 20.61           C
ATOM   1066  O   SER A  17      39.430  37.657  59.156  1.00 21.79           O
ATOM   1067  CB  SER A  17      41.041  40.133  60.509  1.00 20.46           C
ATOM   1068  OG  SER A  17      41.959  39.074  60.305  1.00 25.20           O
ATOM   1069  N   LEU A  18      38.867  39.668  58.311  1.00 16.93           N
ATOM   1070  CA  LEU A  18      38.518  39.162  56.997  1.00 19.14           C
ATOM   1071  C   LEU A  18      38.815  40.283  56.010  1.00 18.84           C
ATOM   1072  O   LEU A  18      38.790  41.458  56.369  1.00 19.32           O
ATOM   1073  CB  LEU A  18      37.032  38.804  56.955  1.00 21.67           C
ATOM   1074  CG  LEU A  18      36.503  38.151  55.681  1.00 28.53           C
ATOM   1075  CD2 LEU A  18      35.059  37.728  55.866  1.00 27.55           C
ATOM   1076  N   ARG A  19      39.111  39.924  54.773  1.00 18.59           N
ATOM   1077  CA  ARG A  19      39.388  40.936  53.772  1.00 19.09           C
ATOM   1078  C   ARG A  19      38.473  40.688  52.585  1.00 17.98           C
ATOM   1079  O   ARG A  19      38.438  39.587  52.035  1.00 18.35           O
ATOM   1080  CB  ARG A  19      40.854  40.865  53.348  1.00 23.12           C
ATOM   1081  CG  ARG A  19      41.419  42.187  52.886  1.00 30.17           C
ATOM   1082  CD  ARG A  19      40.993  42.530  51.483  1.00 34.68           C
ATOM   1083  NE  ARG A  19      42.118  42.424  50.558  1.00 40.23           N
ATOM   1084  CZ  ARG A  19      42.740  41.289  50.260  1.00 41.40           C
ATOM   1085  NH1 ARG A  19      42.348  40.149  50.810  1.00 42.86           N
ATOM   1086  NH2 ARG A  19      43.760  41.296  49.411  1.00 43.41           N
ATOM   1087  N   LEU A  20      37.701  41.705  52.220  1.00 15.00           N
ATOM   1088  CA  LEU A  20      36.796  41.596  51.086  1.00 13.23           C
ATOM   1089  C   LEU A  20      37.413  42.356  49.928  1.00 12.77           C
ATOM   1090  O   LEU A  20      38.111  43.355  50.125  1.00 15.16           O
ATOM   1091  CB  LEU A  20      35.426  42.209  51.402  1.00 15.05           C
ATOM   1092  CG  LEU A  20      34.610  41.676  52.578  1.00 16.93           C
ATOM   1093  CD1 LEU A  20      33.292  42.427  52.648  1.00 17.59           C
ATOM   1094  CD2 LEU A  20      34.367  40.185  52.414  1.00 19.81           C
ATOM   1095  N   SER A  21      37.148  41.877  48.722  1.00 12.67           N
ATOM   1096  CA  SER A  21      37.654  42.512  47.519  1.00 13.38           C
ATOM   1097  C   SER A  21      36.499  42.871  46.602  1.00 14.27           C
ATOM   1098  O   SER A  21      35.495  42.161  46.540  1.00 14.49           O
ATOM   1099  CB  SER A  21      38.625  41.573  46.783  1.00 16.87           C
ATOM   1100  OG  SER A  21      39.813  41.352  47.539  1.00 20.80           O
ATOM   1101  N   CYS A  22      36.623  44.009  45.924  1.00 13.00           N
ATOM   1102  CA  CYS A  22      35.623  44.442  44.965  1.00 14.77           C
ATOM   1103  C   CYS A  22      36.385  44.765  43.697  1.00 14.33           C
ATOM   1104  O   CYS A  22      37.224  45.668  43.686  1.00 15.61           O
ATOM   1105  CB  CYS A  22      34.898  45.709  45.407  1.00 14.09           C
ATOM   1106  SG  CYS A  22      33.732  46.282  44.130  1.00 17.81           S
ATOM   1107  N   ALA A  23      36.105  44.022  42.637  1.00 14.60           N
ATOM   1108  CA  ALA A  23      36.769  44.242  41.366  1.00 16.18           C
ATOM   1109  C   ALA A  23      35.787  44.845  40.378  1.00 15.46           C
ATOM   1110  O   ALA A  23      34.698  44.306  40.161  1.00 16.11           O
ATOM   1111  CB  ALA A  23      37.317  42.916  40.821  1.00 16.06           C
ATOM   1112  N   ALA A  24      36.164  45.974  39.784  1.00 14.89           N
ATOM   1113  CA  ALA A  24      35.304  46.624  38.812  1.00 14.87           C
ATOM   1114  C   ALA A  24      35.807  46.340  37.400  1.00 16.79           C
ATOM   1115  O   ALA A  24      37.011  46.194  37.175  1.00 17.85           O
ATOM   1116  CB  ALA A  24      35.277  48.135  39.056  1.00 16.35           C
ATOM   1117  N   SER A  25      34.878  46.259  36.456  1.00 18.98           N
ATOM   1118  CA  SER A  25      35.230  46.026  35.060  1.00 22.95           C
ATOM   1119  C   SER A  25      34.242  46.795  34.190  1.00 25.82           C
ATOM   1120  O   SER A  25      33.028  46.709  34.391  1.00 27.74           O
ATOM   1121  CB  SER A  25      35.184  44.526  34.737  1.00 18.86           C
ATOM   1122  OG  SER A  25      33.885  43.987  34.926  1.00 22.26           O
ATOM   1123  N   GLY A  26      34.769  47.560  33.237  1.00 28.71           N
ATOM   1124  CA  GLY A  26      33.925  48.352  32.357  1.00 30.54           C
ATOM   1125  C   GLY A  26      34.417  49.786  32.271  1.00 32.94           C
ATOM   1126  O   GLY A  26      33.868  50.602  31.528  1.00 33.78           O
ATOM   1127  N   SER A  27      35.452  50.092  33.049  1.00 33.64           N
ATOM   1128  CA  SER A  27      36.054  51.421  33.070  1.00 32.39           C
ATOM   1129  C   SER A  27      37.125  51.481  34.149  1.00 31.69           C
ATOM   1130  O   SER A  27      37.189  50.604  35.008  1.00 31.43           O
ATOM   1131  CB  SER A  27      35.000  52.492  33.345  1.00 32.39           C
ATOM   1132  OG  SER A  27      35.450  53.748  32.874  1.00 27.84           O
ATOM   1133  N   THR A  28      37.961  52.517  34.107  1.00 30.12           N
ATOM   1134  CA  THR A  28      39.027  52.672  35.092  1.00 26.18           C
ATOM   1135  C   THR A  28      38.940  53.974  35.887  1.00 23.97           C
ATOM   1136  O   THR A  28      38.300  54.022  36.931  1.00 20.01           O
ATOM   1137  CB  THR A  28      40.426  52.585  34.433  1.00 27.56           C
ATOM   1138  OG1 THR A  28      40.530  53.556  33.382  1.00 28.48           O
ATOM   1139  CG2 THR A  28      40.660  51.188  33.876  1.00 27.74           C
ATOM   1140  N   ASP A  29      39.575  55.029  35.386  1.00 23.22           N
ATOM   1141  CA  ASP A  29      39.576  56.312  36.083  1.00 25.46           C
ATOM   1142  C   ASP A  29      38.282  57.115  36.006  1.00 24.64           C
ATOM   1143  O   ASP A  29      38.206  58.203  36.571  1.00 29.63           O
ATOM   1144  CB  ASP A  29      40.755  57.171  35.604  1.00 24.28           C
ATOM   1145  CG  ASP A  29      40.675  57.513  34.133  1.00 28.04           C
ATOM   1146  OD1 ASP A  29      41.720  57.436  33.448  1.00 27.23           O
ATOM   1147  OD2 ASP A  29      39.574  57.873  33.667  1.00 26.25           O
ATOM   1148  N   SER A  30      37.263  56.598  35.316  1.00 23.60           N
ATOM   1149  CA  SER A  30      35.990  57.319  35.228  1.00 17.90           C
ATOM   1150  C   SER A  30      35.204  57.017  36.510  1.00 14.15           C
ATOM   1151  O   SER A  30      34.293  57.749  36.904  1.00 13.12           O
ATOM   1152  CB  SER A  30      35.208  56.891  33.982  1.00 20.03           C
ATOM   1153  OG  SER A  30      34.756  55.552  34.051  1.00 13.73           O
ATOM   1154  N   ILE A  31      35.578  55.927  37.161  1.00 13.80           N
ATOM   1155  CA  ILE A  31      34.954  55.560  38.419  1.00 12.59           C
ATOM   1156  C   ILE A  31      35.405  56.626  39.417  1.00 12.62           C
ATOM   1157  O   ILE A  31      36.589  56.960  39.479  1.00 13.81           O
ATOM   1158  CB  ILE A  31      35.439  54.175  38.882  1.00 15.91           C
ATOM   1159  CG1 ILE A  31      34.814  53.097  37.994  1.00 15.85           C
ATOM   1160  CG2 ILE A  31      35.119  53.969  40.351  1.00 12.92           C
ATOM   1161  CD1 ILE A  31      35.392  51.716  38.197  1.00 20.30           C
ATOM   1162  N   GLU A  32      34.459  57.171  40.173  1.00  8.48           N
ATOM   1163  CA  GLU A  32      34.766  58.202  41.157  1.00 10.28           C
ATOM   1164  C   GLU A  32      34.869  57.559  42.538  1.00  9.79           C
ATOM   1165  O   GLU A  32      35.949  57.499  43.116  1.00 13.50           O
ATOM   1166  CB  GLU A  32      33.687  59.292  41.134  1.00 11.45           C
ATOM   1167  CG  GLU A  32      33.513  59.983  39.769  1.00 16.36           C
ATOM   1168  CD  GLU A  32      34.165  61.358  39.678  1.00 16.22           C
ATOM   1169  OE1 GLU A  32      34.602  61.899  40.718  1.00 14.77           O
ATOM   1170  OE2 GLU A  32      34.222  61.912  38.554  1.00 12.74           O
ATOM   1171  N   TYR A  33      33.749  57.077  43.065  1.00  8.42           N
ATOM   1172  CA  TYR A  33      33.761  56.401  44.356  1.00  7.41           C
ATOM   1173  C   TYR A  33      33.586  54.895  44.220  1.00  8.86           C
ATOM   1174  O   TYR A  33      32.836  54.430  43.363  1.00  9.98           O
ATOM   1175  CB  TYR A  33      32.611  56.866  45.258  1.00  6.91           C
ATOM   1176  CG  TYR A  33      32.765  58.238  45.856  1.00  8.53           C
ATOM   1177  CD1 TYR A  33      32.407  59.379  45.142  1.00  8.20           C
ATOM   1178  CD2 TYR A  33      33.220  58.394  47.163  1.00 10.64           C
ATOM   1179  CE1 TYR A  33      32.486  60.649  45.720  1.00 10.47           C
ATOM   1180  CE2 TYR A  33      33.302  59.652  47.754  1.00  8.55           C
ATOM   1181  CZ  TYR A  33      32.933  60.776  47.037  1.00 10.55           C
ATOM   1182  OH  TYR A  33      32.990  62.008  47.659  1.00 10.12           O
ATOM   1183  N   MET A  34      34.286  54.159  45.084  1.00  8.34           N
ATOM   1184  CA  MET A  34      34.178  52.698  45.220  1.00 10.68           C
ATOM   1185  C   MET A  34      33.783  52.611  46.696  1.00 10.67           C
ATOM   1186  O   MET A  34      34.527  53.080  47.569  1.00 12.67           O
ATOM   1187  CB  MET A  34      35.528  52.004  45.026  1.00 18.11           C
ATOM   1188  CG  MET A  34      36.052  51.999  43.602  1.00 27.54           C
ATOM   1189  SD  MET A  34      35.195  50.814  42.564  1.00 36.27           S
ATOM   1190  CE  MET A  34      35.927  49.262  43.097  1.00 30.13           C
ATOM   1191  N   THR A  35      32.646  51.994  46.991  1.00  9.11           N
ATOM   1192  CA  THR A  35      32.172  51.958  48.368  1.00 10.86           C
ATOM   1193  C   THR A  35      31.579  50.625  48.812  1.00 10.97           C
ATOM   1194  O   THR A  35      31.016  49.883  48.008  1.00 13.26           O
ATOM   1195  CB  THR A  35      31.126  53.081  48.537  1.00  8.81           C
ATOM   1196  OG1 THR A  35      31.774  54.343  48.314  1.00 11.32           O
ATOM   1197  CG2 THR A  35      30.483  53.055  49.915  1.00 10.96           C
ATOM   1198  N   TRP A  36      31.732  50.322  50.096  1.00  9.41           N
ATOM   1199  CA  TRP A  36      31.187  49.099  50.656  1.00  9.57           C
ATOM   1200  C   TRP A  36      29.956  49.392  51.489  1.00 10.66           C
ATOM   1201  O   TRP A  36      29.959  50.292  52.336  1.00 11.36           O
ATOM   1202  CB  TRP A  36      32.214  48.384  51.539  1.00 10.61           C
ATOM   1203  CG  TRP A  36      33.223  47.613  50.758  1.00 10.97           C
ATOM   1204  CD1 TRP A  36      34.480  48.015  50.414  1.00 14.01           C
ATOM   1205  CD2 TRP A  36      33.049  46.310  50.193  1.00 11.52           C
ATOM   1206  NE1 TRP A  36      35.102  47.040  49.668  1.00 13.26           N
ATOM   1207  CE2 TRP A  36      34.245  45.983  49.518  1.00 14.37           C
ATOM   1208  CE3 TRP A  36      31.996  45.385  50.191  1.00 14.60           C
ATOM   1209  CZ2 TRP A  36      34.420  44.767  48.847  1.00 16.10           C
ATOM   1210  CZ3 TRP A  36      32.170  44.171  49.522  1.00 14.97           C
ATOM   1211  CH2 TRP A  36      33.375  43.878  48.861  1.00 17.00           C
ATOM   1212  N   PHE A  37      28.904  48.630  51.219  1.00 11.49           N
ATOM   1213  CA  PHE A  37      27.647  48.738  51.947  1.00 11.43           C
ATOM   1214  C   PHE A  37      27.392  47.378  52.577  1.00 11.85           C
ATOM   1215  O   PHE A  37      28.018  46.388  52.212  1.00 13.32           O
ATOM   1216  CB  PHE A  37      26.488  49.051  50.993  1.00 12.17           C
ATOM   1217  CG  PHE A  37      26.471  50.463  50.506  1.00 12.36           C
ATOM   1218  CD1 PHE A  37      27.322  50.874  49.483  1.00 15.05           C
ATOM   1219  CD2 PHE A  37      25.636  51.397  51.105  1.00 15.01           C
ATOM   1220  CE1 PHE A  37      27.339  52.201  49.065  1.00 17.65           C
ATOM   1221  CE2 PHE A  37      25.648  52.729  50.696  1.00 16.74           C
ATOM   1222  CZ  PHE A  37      26.503  53.127  49.674  1.00 15.02           C
ATOM   1223  N   ARG A  38      26.482  47.328  53.536  1.00 12.69           N
ATOM   1224  CA  ARG A  38      26.150  46.053  54.137  1.00 14.96           C
ATOM   1225  C   ARG A  38      24.699  46.046  54.581  1.00 15.34           C
ATOM   1226  O   ARG A  38      24.106  47.090  54.856  1.00 16.42           O
ATOM   1227  CB  ARG A  38      27.063  45.746  55.326  1.00 15.92           C
ATOM   1228  CG  ARG A  38      26.742  46.517  56.585  1.00 15.87           C
ATOM   1229  CD  ARG A  38      27.735  46.156  57.689  1.00 15.29           C
ATOM   1230  NE  ARG A  38      27.585  47.027  58.843  1.00 16.19           N
ATOM   1231  CZ  ARG A  38      28.352  46.978  59.928  1.00 19.70           C
ATOM   1232  NH1 ARG A  38      29.335  46.088  60.014  1.00 16.51           N
ATOM   1233  NH2 ARG A  38      28.141  47.826  60.922  1.00 18.95           N
ATOM   1234  N   GLN A  39      24.131  44.853  54.642  1.00 18.99           N
ATOM   1235  CA  GLN A  39      22.754  44.703  55.063  1.00 22.41           C
ATOM   1236  C   GLN A  39      22.675  43.538  56.030  1.00 21.48           C
ATOM   1237  O   GLN A  39      22.819  42.382  55.635  1.00 21.96           O
ATOM   1238  CB  GLN A  39      21.852  44.458  53.853  1.00 23.84           C
ATOM   1239  CG  GLN A  39      20.392  44.240  54.212  1.00 29.26           C
ATOM   1240  CD  GLN A  39      19.451  44.607  53.081  1.00 30.54           C
ATOM   1241  OE1 GLN A  39      19.658  44.219  51.931  1.00 33.10           O
ATOM   1242  NE2 GLN A  39      18.401  45.356  53.407  1.00 32.20           N
ATOM   1243  N   ALA A  40      22.485  43.864  57.304  1.00 24.85           N
ATOM   1244  CA  ALA A  40      22.381  42.854  58.348  1.00 27.43           C
ATOM   1245  C   ALA A  40      21.009  42.218  58.220  1.00 30.65           C
ATOM   1246  O   ALA A  40      20.065  42.852  57.752  1.00 29.63           O
ATOM   1247  CB  ALA A  40      22.536  43.497  59.717  1.00 28.24           C
ATOM   1248  N   PRO A  41      20.877  40.953  58.638  1.00 31.91           N
ATOM   1249  CA  PRO A  41      19.570  40.301  58.531  1.00 33.08           C
ATOM   1250  C   PRO A  41      18.474  41.128  59.198  1.00 31.77           C
ATOM   1251  O   PRO A  41      18.631  41.595  60.327  1.00 30.92           O
ATOM   1252  CB  PRO A  41      19.800  38.956  59.219  1.00 32.78           C
ATOM   1253  CG  PRO A  41      20.857  39.276  60.235  1.00 34.92           C
ATOM   1254  CD  PRO A  41      21.807  40.141  59.440  1.00 32.96           C
ATOM   1255  N   GLY A  42      17.380  41.330  58.472  1.00 32.55           N
ATOM   1256  CA  GLY A  42      16.263  42.088  59.001  1.00 31.47           C
ATOM   1257  C   GLY A  42      16.492  43.580  59.137  1.00 30.97           C
ATOM   1258  O   GLY A  42      15.688  44.273  59.757  1.00 30.56           O
ATOM   1259  N   LYS A  43      17.577  44.088  58.561  1.00 29.35           N
ATOM   1260  CA  LYS A  43      17.862  45.515  58.650  1.00 28.03           C
ATOM   1261  C   LYS A  43      18.035  46.149  57.272  1.00 26.74           C
ATOM   1262  O   LYS A  43      18.144  45.451  56.262  1.00 24.68           O
ATOM   1263  CB  LYS A  43      19.121  45.753  59.488  1.00 31.20           C
ATOM   1264  N   ALA A  44      18.056  47.477  57.242  1.00 25.78           N
ATOM   1265  CA  ALA A  44      18.220  48.213  55.993  1.00 25.94           C
ATOM   1266  C   ALA A  44      19.692  48.307  55.617  1.00 25.41           C
ATOM   1267  O   ALA A  44      20.566  48.305  56.483  1.00 25.09           O
ATOM   1268  CB  ALA A  44      17.637  49.610  56.132  1.00 26.27           C
ATOM   1269  N   ARG A  45      19.961  48.384  54.318  1.00 25.51           N
ATOM   1270  CA  ARG A  45      21.327  48.497  53.830  1.00 25.06           C
ATOM   1271  C   ARG A  45      21.921  49.813  54.336  1.00 25.30           C
ATOM   1272  O   ARG A  45      21.237  50.838  54.378  1.00 23.77           O
ATOM   1273  CB  ARG A  45      21.332  48.459  52.298  1.00 27.67           C
ATOM   1274  CG  ARG A  45      22.670  48.782  51.658  1.00 31.86           C
ATOM   1275  CD  ARG A  45      22.564  48.762  50.138  1.00 33.21           C
ATOM   1276  NE  ARG A  45      22.344  47.416  49.616  1.00 36.17           N
ATOM   1277  CZ  ARG A  45      22.067  47.143  48.344  1.00 38.48           C
ATOM   1278  NH1 ARG A  45      21.971  48.126  47.457  1.00 37.02           N
ATOM   1279  NH2 ARG A  45      21.895  45.887  47.954  1.00 37.50           N
ATOM   1280  N   GLU A  46      23.188  49.782  54.737  1.00 20.70           N
ATOM   1281  CA  GLU A  46      23.846  50.984  55.234  1.00 19.69           C
ATOM   1282  C   GLU A  46      25.240  51.108  54.642  1.00 18.07           C
ATOM   1283  O   GLU A  46      25.892  50.103  54.365  1.00 15.10           O
ATOM   1284  CB  GLU A  46      23.966  50.959  56.763  1.00 22.11           C
ATOM   1285  CG  GLU A  46      24.767  49.784  57.316  1.00 25.97           C
ATOM   1286  CD  GLU A  46      25.191  49.980  58.766  1.00 29.13           C
ATOM   1287  OE1 GLU A  46      25.737  49.023  59.359  1.00 30.64           O
ATOM   1288  OE2 GLU A  46      24.987  51.086  59.314  1.00 30.24           O
ATOM   1289  N   GLY A  47      25.674  52.345  54.428  1.00 15.82           N
ATOM   1290  CA  GLY A  47      27.009  52.576  53.913  1.00 15.14           C
ATOM   1291  C   GLY A  47      27.989  52.247  55.023  1.00 13.41           C
ATOM   1292  O   GLY A  47      27.773  52.614  56.175  1.00 16.70           O
ATOM   1293  N   VAL A  48      29.072  51.558  54.686  1.00 12.70           N
ATOM   1294  CA  VAL A  48      30.072  51.175  55.680  1.00 12.20           C
ATOM   1295  C   VAL A  48      31.363  51.980  55.529  1.00 10.25           C
ATOM   1296  O   VAL A  48      31.857  52.577  56.486  1.00 11.58           O
ATOM   1297  CB  VAL A  48      30.393  49.667  55.554  1.00 12.26           C
ATOM   1298  CG1 VAL A  48      31.584  49.295  56.419  1.00 14.07           C
ATOM   1299  CG2 VAL A  48      29.174  48.854  55.959  1.00 16.35           C
ATOM   1300  N   ALA A  49      31.904  51.992  54.316  1.00  9.42           N
ATOM   1301  CA  ALA A  49      33.147  52.699  54.044  1.00 10.14           C
ATOM   1302  C   ALA A  49      33.175  53.108  52.581  1.00  9.81           C
ATOM   1303  O   ALA A  49      32.872  52.308  51.699  1.00 12.07           O
ATOM   1304  CB  ALA A  49      34.339  51.794  54.364  1.00 10.69           C
ATOM   1305  N   ALA A  50      33.532  54.362  52.334  1.00  9.45           N
ATOM   1306  CA  ALA A  50      33.585  54.885  50.976  1.00  9.77           C
ATOM   1307  C   ALA A  50      34.987  55.387  50.694  1.00  9.27           C
ATOM   1308  O   ALA A  50      35.661  55.909  51.583  1.00 11.85           O
ATOM   1309  CB  ALA A  50      32.587  56.027  50.815  1.00 11.27           C
ATOM   1310  N   LEU A  51      35.420  55.215  49.454  1.00 10.14           N
ATOM   1311  CA  LEU A  51      36.733  55.670  49.045  1.00  7.95           C
ATOM   1312  C   LEU A  51      36.621  56.443  47.735  1.00  7.56           C
ATOM   1313  O   LEU A  51      36.056  55.947  46.760  1.00 10.08           O
ATOM   1314  CB  LEU A  51      37.679  54.467  48.885  1.00  9.33           C
ATOM   1315  CG  LEU A  51      39.128  54.800  48.488  1.00 11.05           C
ATOM   1316  CD1 LEU A  51      40.072  53.735  49.045  1.00 14.66           C
ATOM   1317  CD2 LEU A  51      39.254  54.890  46.971  1.00 12.78           C
ATOM   1318  N   TYR A  52      37.127  57.672  47.735  1.00  7.23           N
ATOM   1319  CA  TYR A  52      37.122  58.491  46.535  1.00  4.75           C
ATOM   1320  C   TYR A  52      38.432  58.124  45.854  1.00 10.03           C
ATOM   1321  O   TYR A  52      39.513  58.437  46.352  1.00  9.42           O
ATOM   1322  CB  TYR A  52      37.092  59.975  46.879  1.00  7.73           C
ATOM   1323  CG  TYR A  52      36.971  60.786  45.628  1.00  6.65           C
ATOM   1324  CD1 TYR A  52      35.864  60.630  44.793  1.00  8.12           C
ATOM   1325  CD2 TYR A  52      38.003  61.627  45.212  1.00  8.38           C
ATOM   1326  CE1 TYR A  52      35.785  61.279  43.571  1.00 10.91           C
ATOM   1327  CE2 TYR A  52      37.936  62.288  43.988  1.00 11.10           C
ATOM   1328  CZ  TYR A  52      36.826  62.107  43.173  1.00 11.29           C
ATOM   1329  OH  TYR A  52      36.764  62.739  41.952  1.00 11.38           O
ATOM   1330  N   THR A  53      38.327  57.458  44.708  1.00  9.68           N
ATOM   1331  CA  THR A  53      39.511  56.947  44.020  1.00 10.11           C
ATOM   1332  C   THR A  53      40.543  57.917  43.498  1.00 11.52           C
ATOM   1333  O   THR A  53      41.691  57.531  43.309  1.00 15.74           O
ATOM   1334  CB  THR A  53      39.117  56.035  42.861  1.00  9.19           C
ATOM   1335  OG1 THR A  53      38.491  56.823  41.844  1.00 14.13           O
ATOM   1336  CG2 THR A  53      38.161  54.937  43.349  1.00 11.28           C
ATOM   1337  N   HIS A  54      40.171  59.171  43.277  1.00 10.31           N
ATOM   1338  CA  HIS A  54      41.150  60.105  42.751  1.00 10.83           C
ATOM   1339  C   HIS A  54      41.972  60.844  43.787  1.00 12.42           C
ATOM   1340  O   HIS A  54      42.877  61.593  43.426  1.00 14.61           O
ATOM   1341  CB  HIS A  54      40.457  61.066  41.797  1.00 12.09           C
ATOM   1342  CG  HIS A  54      39.840  60.360  40.638  1.00 11.37           C
ATOM   1343  ND1 HIS A  54      40.600  59.777  39.648  1.00 12.51           N
ATOM   1344  CD2 HIS A  54      38.556  60.012  40.386  1.00 13.53           C
ATOM   1345  CE1 HIS A  54      39.810  59.094  38.839  1.00 13.62           C
ATOM   1346  NE2 HIS A  54      38.567  59.219  39.265  1.00 13.36           N
ATOM   1347  N   THR A  55      41.669  60.630  45.067  1.00 10.78           N
ATOM   1348  CA  THR A  55      42.432  61.269  46.136  1.00  7.70           C
ATOM   1349  C   THR A  55      42.796  60.250  47.196  1.00  8.48           C
ATOM   1350  O   THR A  55      43.704  60.471  47.999  1.00 11.55           O
ATOM   1351  CB  THR A  55      41.639  62.367  46.859  1.00  9.01           C
ATOM   1352  OG1 THR A  55      40.474  61.794  47.471  1.00  9.64           O
ATOM   1353  CG2 THR A  55      41.229  63.465  45.887  1.00  8.31           C
ATOM   1354  N   GLY A  56      42.073  59.134  47.194  1.00  9.13           N
ATOM   1355  CA  GLY A  56      42.298  58.105  48.189  1.00 10.20           C
ATOM   1356  C   GLY A  56      41.620  58.428  49.511  1.00 12.11           C
ATOM   1357  O   GLY A  56      41.801  57.702  50.491  1.00 12.81           O
ATOM   1358  N   ASN A  57      40.854  59.514  49.564  1.00 10.31           N
ATOM   1359  CA  ASN A  57      40.165  59.862  50.797  1.00 10.29           C
ATOM   1360  C   ASN A  57      39.124  58.801  51.135  1.00 10.04           C
ATOM   1361  O   ASN A  57      38.484  58.217  50.247  1.00 11.04           O
ATOM   1362  CB  ASN A  57      39.512  61.244  50.702  1.00 10.49           C
ATOM   1363  CG  ASN A  57      40.528  62.367  50.777  1.00 10.88           C
ATOM   1364  OD1 ASN A  57      41.586  62.213  51.389  1.00 13.49           O
ATOM   1365  ND2 ASN A  57      40.208  63.510  50.172  1.00  9.49           N
ATOM   1366  N   THR A  58      38.966  58.549  52.427  1.00  9.86           N
ATOM   1367  CA  THR A  58      38.025  57.539  52.881  1.00 10.14           C
ATOM   1368  C   THR A  58      37.028  58.114  53.865  1.00 10.63           C
ATOM   1369  O   THR A  58      37.305  59.100  54.557  1.00 12.34           O
ATOM   1370  CB  THR A  58      38.764  56.357  53.532  1.00 10.60           C
ATOM   1371  OG1 THR A  58      39.592  56.849  54.590  1.00 11.76           O
ATOM   1372  CG2 THR A  58      39.616  55.629  52.502  1.00 11.69           C
ATOM   1373  N   TYR A  59      35.860  57.485  53.911  1.00 10.42           N
ATOM   1374  CA  TYR A  59      34.770  57.907  54.772  1.00 10.22           C
ATOM   1375  C   TYR A  59      34.160  56.668  55.404  1.00 10.01           C
ATOM   1376  O   TYR A  59      33.833  55.705  54.712  1.00 12.05           O
ATOM   1377  CB  TYR A  59      33.744  58.663  53.933  1.00  8.59           C
ATOM   1378  CG  TYR A  59      34.405  59.690  53.045  1.00  9.98           C
ATOM   1379  CD1 TYR A  59      34.834  59.356  51.763  1.00  9.43           C
ATOM   1380  CD2 TYR A  59      34.679  60.974  53.518  1.00 11.94           C
ATOM   1381  CE1 TYR A  59      35.523  60.273  50.973  1.00 13.05           C
ATOM   1382  CE2 TYR A  59      35.360  61.897  52.739  1.00 13.52           C
ATOM   1383  CZ  TYR A  59      35.781  61.540  51.469  1.00 12.06           C
ATOM   1384  OH  TYR A  59      36.460  62.459  50.708  1.00 12.14           O
ATOM   1385  N   TYR A  60      34.000  56.697  56.722  1.00 10.02           N
ATOM   1386  CA  TYR A  60      33.477  55.545  57.440  1.00 10.84           C
ATOM   1387  C   TYR A  60      32.269  55.824  58.296  1.00 12.29           C
ATOM   1388  O   TYR A  60      32.129  56.911  58.849  1.00 12.16           O
ATOM   1389  CB  TYR A  60      34.553  55.005  58.365  1.00  9.62           C
ATOM   1390  CG  TYR A  60      35.786  54.554  57.646  1.00  8.38           C
ATOM   1391  CD1 TYR A  60      35.887  53.253  57.163  1.00  9.85           C
ATOM   1392  CD2 TYR A  60      36.858  55.417  57.463  1.00 11.31           C
ATOM   1393  CE1 TYR A  60      37.034  52.820  56.519  1.00  8.84           C
ATOM   1394  CE2 TYR A  60      38.019  54.997  56.817  1.00 10.56           C
ATOM   1395  CZ  TYR A  60      38.098  53.692  56.351  1.00 12.18           C
ATOM   1396  OH  TYR A  60      39.246  53.245  55.751  1.00 13.56           O
ATOM   1397  N   THR A  61      31.409  54.823  58.424  1.00 11.88           N
ATOM   1398  CA  THR A  61      30.256  54.974  59.292  1.00 12.70           C
ATOM   1399  C   THR A  61      30.855  54.841  60.698  1.00 14.00           C
ATOM   1400  O   THR A  61      31.839  54.119  60.902  1.00 14.52           O
ATOM   1401  CB  THR A  61      29.179  53.890  59.008  1.00 14.55           C
ATOM   1402  OG1 THR A  61      27.964  54.256  59.676  1.00 14.65           O
ATOM   1403  CG2 THR A  61      29.624  52.509  59.479  1.00 13.06           C
ATOM   1404  N   ASP A  62      30.285  55.548  61.665  1.00 12.91           N
ATOM   1405  CA  ASP A  62      30.828  55.529  63.016  1.00 17.29           C
ATOM   1406  C   ASP A  62      31.116  54.171  63.646  1.00 14.43           C
ATOM   1407  O   ASP A  62      32.175  53.983  64.243  1.00 16.04           O
ATOM   1408  CB  ASP A  62      29.927  56.327  63.965  1.00 21.64           C
ATOM   1409  CG  ASP A  62      29.907  57.812  63.645  1.00 28.77           C
ATOM   1410  OD1 ASP A  62      30.967  58.361  63.281  1.00 29.48           O
ATOM   1411  OD2 ASP A  62      28.831  58.434  63.774  1.00 31.66           O
ATOM   1412  N   SER A  63      30.197  53.225  63.491  1.00 15.73           N
ATOM   1413  CA  SER A  63      30.345  51.916  64.119  1.00 17.74           C
ATOM   1414  C   SER A  63      31.522  51.062  63.661  1.00 16.88           C
ATOM   1415  O   SER A  63      31.821  50.037  64.291  1.00 16.38           O
ATOM   1416  CB  SER A  63      29.050  51.120  63.967  1.00 17.04           C
ATOM   1417  OG  SER A  63      28.888  50.673  62.640  1.00 19.38           O
ATOM   1418  N   VAL A  64      32.198  51.466  62.586  1.00 14.58           N
ATOM   1419  CA  VAL A  64      33.334  50.684  62.105  1.00 14.98           C
ATOM   1420  C   VAL A  64      34.644  51.464  62.125  1.00 13.29           C
ATOM   1421  O   VAL A  64      35.712  50.914  61.840  1.00 13.24           O
ATOM   1422  CB  VAL A  64      33.096  50.133  60.663  1.00 13.98           C
ATOM   1423  CG1 VAL A  64      31.787  49.361  60.610  1.00 13.68           C
ATOM   1424  CG2 VAL A  64      33.099  51.272  59.641  1.00 12.13           C
ATOM   1425  N   LYS A  65      34.571  52.749  62.465  1.00 14.78           N
ATOM   1426  CA  LYS A  65      35.771  53.576  62.497  1.00 14.68           C
ATOM   1427  C   LYS A  65      36.848  52.954  63.363  1.00 16.48           C
ATOM   1428  O   LYS A  65      36.598  52.621  64.521  1.00 17.77           O
ATOM   1429  CB  LYS A  65      35.448  54.969  63.030  1.00 19.67           C
ATOM   1430  CG  LYS A  65      34.518  55.777  62.151  1.00 18.57           C
ATOM   1431  CD  LYS A  65      34.228  57.119  62.805  1.00 21.77           C
ATOM   1432  CE  LYS A  65      33.524  58.068  61.850  1.00 24.75           C
ATOM   1433  NZ  LYS A  65      34.420  58.483  60.745  1.00 29.77           N
ATOM   1434  N   GLY A  66      38.042  52.804  62.796  1.00 15.66           N
ATOM   1435  CA  GLY A  66      39.156  52.224  63.531  1.00 17.67           C
ATOM   1436  C   GLY A  66      39.274  50.714  63.394  1.00 16.22           C
ATOM   1437  O   GLY A  66      40.347  50.149  63.622  1.00 18.01           O
ATOM   1438  N   ARG A  67      38.182  50.057  63.013  1.00 16.23           N
ATOM   1439  CA  ARG A  67      38.164  48.603  62.869  1.00 15.27           C
ATOM   1440  C   ARG A  67      38.232  48.142  61.417  1.00 16.38           C
ATOM   1441  O   ARG A  67      38.801  47.093  61.117  1.00 19.52           O
ATOM   1442  CB  ARG A  67      36.893  48.014  63.498  1.00 16.82           C
ATOM   1443  CG  ARG A  67      36.676  48.358  64.960  1.00 19.39           C
ATOM   1444  CD  ARG A  67      35.525  47.564  65.566  1.00 18.24           C
ATOM   1445  NE  ARG A  67      34.229  47.821  64.937  1.00 18.01           N
ATOM   1446  CZ  ARG A  67      33.571  46.939  64.192  1.00 15.29           C
ATOM   1447  NH1 ARG A  67      34.084  45.733  63.974  1.00 16.93           N
ATOM   1448  NH2 ARG A  67      32.393  47.254  63.671  1.00 18.26           N
ATOM   1449  N   PHE A  68      37.627  48.920  60.525  1.00 14.57           N
ATOM   1450  CA  PHE A  68      37.603  48.592  59.103  1.00 13.26           C
ATOM   1451  C   PHE A  68      38.438  49.601  58.335  1.00 12.69           C
ATOM   1452  O   PHE A  68      38.485  50.779  58.689  1.00 13.81           O
ATOM   1453  CB  PHE A  68      36.167  48.658  58.548  1.00 13.62           C
ATOM   1454  CG  PHE A  68      35.260  47.530  58.987  1.00 14.01           C
ATOM   1455  CD1 PHE A  68      35.589  46.696  60.053  1.00 16.27           C
ATOM   1456  CD2 PHE A  68      34.042  47.332  58.335  1.00 15.83           C
ATOM   1457  CE1 PHE A  68      34.719  45.687  60.462  1.00 16.60           C
ATOM   1458  CE2 PHE A  68      33.165  46.322  58.739  1.00 17.45           C
ATOM   1459  CZ  PHE A  68      33.505  45.501  59.804  1.00 17.41           C
ATOM   1460  N   THR A  69      39.104  49.131  57.286  1.00 12.54           N
ATOM   1461  CA  THR A  69      39.894  50.006  56.438  1.00 13.63           C
ATOM   1462  C   THR A  69      39.567  49.707  54.982  1.00 11.95           C
ATOM   1463  O   THR A  69      39.644  48.559  54.540  1.00 12.10           O
ATOM   1464  CB  THR A  69      41.410  49.795  56.615  1.00 16.39           C
ATOM   1465  OG1 THR A  69      41.792  50.090  57.965  1.00 17.37           O
ATOM   1466  CG2 THR A  69      42.177  50.703  55.655  1.00 15.80           C
ATOM   1467  N   ILE A  70      39.180  50.733  54.242  1.00 10.50           N
ATOM   1468  CA  ILE A  70      38.899  50.535  52.832  1.00 11.89           C
ATOM   1469  C   ILE A  70      40.100  51.115  52.110  1.00  9.31           C
ATOM   1470  O   ILE A  70      40.628  52.160  52.511  1.00 11.64           O
ATOM   1471  CB  ILE A  70      37.581  51.234  52.375  1.00  9.43           C
ATOM   1472  CG1 ILE A  70      37.359  50.982  50.878  1.00 10.17           C
ATOM   1473  CG2 ILE A  70      37.614  52.732  52.683  1.00 12.21           C
ATOM   1474  CD1 ILE A  70      36.002  51.461  50.362  1.00 12.10           C
ATOM   1475  N   SER A  71      40.559  50.404  51.084  1.00 10.87           N
ATOM   1476  CA  SER A  71      41.704  50.832  50.291  1.00 12.43           C
ATOM   1477  C   SER A  71      41.469  50.449  48.831  1.00 14.09           C
ATOM   1478  O   SER A  71      40.477  49.795  48.499  1.00 14.52           O
ATOM   1479  CB  SER A  71      42.995  50.175  50.812  1.00 13.42           C
ATOM   1480  OG  SER A  71      42.932  48.760  50.733  1.00 14.33           O
ATOM   1481  N   GLN A  72      42.381  50.841  47.954  1.00 14.93           N
ATOM   1482  CA  GLN A  72      42.201  50.523  46.551  1.00 15.06           C
ATOM   1483  C   GLN A  72      43.494  50.213  45.829  1.00 17.48           C
ATOM   1484  O   GLN A  72      44.587  50.346  46.374  1.00 19.04           O
ATOM   1485  CB  GLN A  72      41.552  51.707  45.828  1.00 14.24           C
ATOM   1486  CG  GLN A  72      42.413  52.966  45.910  1.00 15.89           C
ATOM   1487  CD  GLN A  72      42.035  54.037  44.906  1.00 12.80           C
ATOM   1488  OE1 GLN A  72      42.539  55.161  44.965  1.00 20.38           O
ATOM   1489  NE2 GLN A  72      41.163  53.694  43.975  1.00 10.38           N
ATOM   1490  N   ASP A  73      43.319  49.794  44.583  1.00 22.29           N
ATOM   1491  CA  ASP A  73      44.394  49.526  43.641  1.00 24.96           C
ATOM   1492  C   ASP A  73      43.759  50.118  42.390  1.00 25.17           C
ATOM   1493  O   ASP A  73      43.182  49.402  41.569  1.00 27.57           O
ATOM   1494  CB  ASP A  73      44.635  48.032  43.443  1.00 28.85           C
ATOM   1495  CG  ASP A  73      45.768  47.757  42.464  1.00 32.64           C
ATOM   1496  OD1 ASP A  73      45.708  48.272  41.325  1.00 35.39           O
ATOM   1497  OD2 ASP A  73      46.717  47.033  42.832  1.00 36.03           O
ATOM   1498  N   LYS A  74      43.831  51.442  42.284  1.00 25.13           N
ATOM   1499  CA  LYS A  74      43.240  52.177  41.175  1.00 25.71           C
ATOM   1500  C   LYS A  74      43.540  51.596  39.796  1.00 26.38           C
ATOM   1501  O   LYS A  74      42.652  51.507  38.947  1.00 26.55           O
ATOM   1502  CB  LYS A  74      43.686  53.645  41.230  1.00 21.07           C
ATOM   1503  N   ALA A  75      44.783  51.191  39.575  1.00 27.45           N
ATOM   1504  CA  ALA A  75      45.170  50.642  38.283  1.00 30.44           C
ATOM   1505  C   ALA A  75      44.355  49.413  37.885  1.00 31.48           C
ATOM   1506  O   ALA A  75      44.030  49.228  36.707  1.00 31.55           O
ATOM   1507  CB  ALA A  75      46.662  50.305  38.289  1.00 29.10           C
ATOM   1508  N   LYS A  76      44.020  48.582  38.867  1.00 32.16           N
ATOM   1509  CA  LYS A  76      43.262  47.359  38.614  1.00 32.78           C
ATOM   1510  C   LYS A  76      41.778  47.497  38.944  1.00 32.25           C
ATOM   1511  O   LYS A  76      41.036  46.513  38.925  1.00 33.70           O
ATOM   1512  CB  LYS A  76      43.857  46.205  39.425  1.00 32.94           C
ATOM   1513  CG  LYS A  76      45.347  46.013  39.217  1.00 35.78           C
ATOM   1514  N   ASN A  77      41.346  48.720  39.233  1.00 29.60           N
ATOM   1515  CA  ASN A  77      39.952  48.971  39.571  1.00 29.10           C
ATOM   1516  C   ASN A  77      39.509  48.058  40.699  1.00 25.67           C
ATOM   1517  O   ASN A  77      38.444  47.445  40.628  1.00 25.21           O
ATOM   1518  CB  ASN A  77      39.053  48.738  38.358  1.00 31.43           C
ATOM   1519  CG  ASN A  77      39.319  49.715  37.249  1.00 33.04           C
ATOM   1520  OD1 ASN A  77      39.337  50.925  37.469  1.00 33.20           O
ATOM   1521  ND2 ASN A  77      39.521  49.201  36.045  1.00 34.01           N
ATOM   1522  N   MET A  78      40.336  47.959  41.732  1.00 22.94           N
ATOM   1523  CA  MET A  78      40.018  47.123  42.883  1.00 21.60           C
ATOM   1524  C   MET A  78      39.811  47.977  44.121  1.00 19.04           C
ATOM   1525  O   MET A  78      40.471  48.998  44.304  1.00 18.13           O
ATOM   1526  CB  MET A  78      41.155  46.141  43.182  1.00 22.50           C
ATOM   1527  CG  MET A  78      41.471  45.153  42.081  1.00 25.56           C
ATOM   1528  SD  MET A  78      40.148  43.979  41.855  1.00 30.42           S
ATOM   1529  CE  MET A  78      40.292  43.014  43.383  1.00 28.37           C
ATOM   1530  N   ALA A  79      38.883  47.550  44.965  1.00 17.13           N
ATOM   1531  CA  ALA A  79      38.621  48.228  46.223  1.00 15.69           C
ATOM   1532  C   ALA A  79      38.639  47.095  47.239  1.00 15.27           C
ATOM   1533  O   ALA A  79      38.152  46.003  46.959  1.00 20.04           O
ATOM   1534  CB  ALA A  79      37.262  48.908  46.203  1.00 15.72           C
ATOM   1535  N   TYR A  80      39.209  47.347  48.409  1.00 13.15           N
ATOM   1536  CA  TYR A  80      39.294  46.320  49.435  1.00 13.61           C
ATOM   1537  C   TYR A  80      38.729  46.797  50.754  1.00 12.65           C
ATOM   1538  O   TYR A  80      38.830  47.973  51.095  1.00 13.45           O
ATOM   1539  CB  TYR A  80      40.754  45.935  49.673  1.00 15.68           C
ATOM   1540  CG  TYR A  80      41.486  45.454  48.449  1.00 17.98           C
ATOM   1541  CD1 TYR A  80      41.322  44.154  47.979  1.00 21.08           C
ATOM   1542  CD2 TYR A  80      42.376  46.292  47.780  1.00 22.43           C
ATOM   1543  CE1 TYR A  80      42.034  43.699  46.877  1.00 21.67           C
ATOM   1544  CE2 TYR A  80      43.090  45.850  46.675  1.00 23.77           C
ATOM   1545  CZ  TYR A  80      42.917  44.552  46.231  1.00 24.21           C
ATOM   1546  OH  TYR A  80      43.641  44.102  45.154  1.00 26.47           O
ATOM   1547  N   LEU A  81      38.139  45.873  51.501  1.00 12.95           N
ATOM   1548  CA  LEU A  81      37.624  46.205  52.810  1.00 12.12           C
ATOM   1549  C   LEU A  81      38.310  45.270  53.789  1.00 16.16           C
ATOM   1550  O   LEU A  81      38.020  44.072  53.824  1.00 15.90           O
ATOM   1551  CB  LEU A  81      36.110  46.011  52.895  1.00 14.07           C
ATOM   1552  CG  LEU A  81      35.528  46.486  54.234  1.00 10.59           C
ATOM   1553  CD1 LEU A  81      35.699  47.989  54.363  1.00 14.86           C
ATOM   1554  CD2 LEU A  81      34.044  46.126  54.309  1.00 13.82           C
ATOM   1555  N   ARG A  82      39.251  45.810  54.553  1.00 15.18           N
ATOM   1556  CA  ARG A  82      39.948  45.012  55.548  1.00 17.01           C
ATOM   1557  C   ARG A  82      39.135  45.160  56.824  1.00 15.00           C
ATOM   1558  O   ARG A  82      39.038  46.247  57.393  1.00 14.44           O
ATOM   1559  CB  ARG A  82      41.372  45.533  55.768  1.00 18.58           C
ATOM   1560  CG  ARG A  82      42.127  44.849  56.905  1.00 23.70           C
ATOM   1561  CD  ARG A  82      42.437  43.396  56.595  1.00 24.33           C
ATOM   1562  N   MET A  83      38.523  44.065  57.248  1.00 14.65           N
ATOM   1563  CA  MET A  83      37.728  44.070  58.455  1.00 14.48           C
ATOM   1564  C   MET A  83      38.592  43.517  59.569  1.00 16.95           C
ATOM   1565  O   MET A  83      38.846  42.324  59.640  1.00 15.05           O
ATOM   1566  CB  MET A  83      36.481  43.218  58.253  1.00 16.35           C
ATOM   1567  CG  MET A  83      35.599  43.749  57.134  1.00 18.15           C
ATOM   1568  SD  MET A  83      34.411  42.532  56.593  1.00 23.28           S
ATOM   1569  CE  MET A  83      33.489  42.342  58.021  1.00 14.97           C
ATOM   1570  N   ASP A  84      39.062  44.412  60.425  1.00 20.33           N
ATOM   1571  CA  ASP A  84      39.897  44.020  61.550  1.00 25.66           C
ATOM   1572  C   ASP A  84      39.063  44.052  62.828  1.00 24.86           C
ATOM   1573  O   ASP A  84      38.176  44.890  62.974  1.00 29.10           O
ATOM   1574  CB  ASP A  84      41.082  44.982  61.661  1.00 29.08           C
ATOM   1575  CG  ASP A  84      41.990  44.920  60.454  1.00 35.47           C
ATOM   1576  OD1 ASP A  84      42.618  43.860  60.243  1.00 38.58           O
ATOM   1577  OD2 ASP A  84      42.074  45.922  59.710  1.00 37.42           O
ATOM   1578  N   SER A  85      39.347  43.131  63.745  1.00 28.39           N
ATOM   1579  CA  SER A  85      38.638  43.046  65.018  1.00 29.43           C
ATOM   1580  C   SER A  85      37.124  43.083  64.853  1.00 29.45           C
ATOM   1581  O   SER A  85      36.443  43.895  65.489  1.00 31.33           O
ATOM   1582  CB  SER A  85      39.076  44.183  65.937  1.00 31.50           C
ATOM   1583  OG  SER A  85      38.468  44.054  67.209  1.00 38.11           O
ATOM   1584  N   VAL A  86      36.600  42.194  64.012  1.00 24.87           N
ATOM   1585  CA  VAL A  86      35.162  42.135  63.759  1.00 22.33           C
ATOM   1586  C   VAL A  86      34.341  41.852  65.013  1.00 22.72           C
ATOM   1587  O   VAL A  86      34.840  41.290  65.994  1.00 23.00           O
ATOM   1588  CB  VAL A  86      34.813  41.066  62.702  1.00 22.55           C
ATOM   1589  CG1 VAL A  86      35.524  41.380  61.397  1.00 23.09           C
ATOM   1590  CG2 VAL A  86      35.194  39.677  63.205  1.00 21.60           C
ATOM   1591  N   LYS A  87      33.075  42.251  64.961  1.00 20.63           N
ATOM   1592  CA  LYS A  87      32.137  42.065  66.064  1.00 19.64           C
ATOM   1593  C   LYS A  87      30.898  41.346  65.536  1.00 20.60           C
ATOM   1594  O   LYS A  87      30.633  41.353  64.335  1.00 20.12           O
ATOM   1595  CB  LYS A  87      31.737  43.424  66.639  1.00 17.73           C
ATOM   1596  CG  LYS A  87      32.888  44.245  67.198  1.00 20.89           C
ATOM   1597  CD  LYS A  87      32.426  45.631  67.631  1.00 21.43           C
ATOM   1598  N   SER A  88      30.131  40.727  66.427  1.00 20.96           N
ATOM   1599  CA  SER A  88      28.934  40.012  65.999  1.00 23.48           C
ATOM   1600  C   SER A  88      27.974  40.901  65.203  1.00 22.96           C
ATOM   1601  O   SER A  88      27.247  40.417  64.332  1.00 22.55           O
ATOM   1602  CB  SER A  88      28.210  39.421  67.212  1.00 25.46           C
ATOM   1603  OG  SER A  88      27.810  40.436  68.115  1.00 30.94           O
ATOM   1604  N   GLU A  89      27.984  42.198  65.492  1.00 22.50           N
ATOM   1605  CA  GLU A  89      27.102  43.137  64.800  1.00 24.57           C
ATOM   1606  C   GLU A  89      27.478  43.296  63.325  1.00 22.56           C
ATOM   1607  O   GLU A  89      26.681  43.783  62.527  1.00 22.49           O
ATOM   1608  CB  GLU A  89      27.138  44.506  65.492  1.00 25.96           C
ATOM   1609  CG  GLU A  89      28.450  45.269  65.320  1.00 29.98           C
ATOM   1610  CD  GLU A  89      28.596  46.434  66.295  1.00 34.06           C
ATOM   1611  OE1 GLU A  89      28.558  46.189  67.520  1.00 35.53           O
ATOM   1612  OE2 GLU A  89      28.757  47.590  65.841  1.00 31.98           O
ATOM   1613  N   ASP A  90      28.688  42.879  62.963  1.00 20.86           N
ATOM   1614  CA  ASP A  90      29.141  43.002  61.578  1.00 20.00           C
ATOM   1615  C   ASP A  90      28.582  41.942  60.632  1.00 19.92           C
ATOM   1616  O   ASP A  90      28.809  42.008  59.426  1.00 21.83           O
ATOM   1617  CB  ASP A  90      30.676  42.977  61.510  1.00 16.97           C
ATOM   1618  CG  ASP A  90      31.318  44.112  62.286  1.00 18.34           C
ATOM   1619  OD1 ASP A  90      30.743  45.224  62.319  1.00 16.64           O
ATOM   1620  OD2 ASP A  90      32.418  43.902  62.847  1.00 15.50           O
ATOM   1621  N   THR A  91      27.871  40.955  61.168  1.00 19.37           N
ATOM   1622  CA  THR A  91      27.292  39.914  60.329  1.00 19.64           C
ATOM   1623  C   THR A  91      26.321  40.551  59.345  1.00 20.33           C
ATOM   1624  O   THR A  91      25.415  41.283  59.743  1.00 20.43           O
ATOM   1625  CB  THR A  91      26.531  38.858  61.168  1.00 18.81           C
ATOM   1626  OG1 THR A  91      27.461  38.152  61.994  1.00 22.55           O
ATOM   1627  CG2 THR A  91      25.816  37.867  60.253  1.00 19.37           C
ATOM   1628  N   ALA A  92      26.522  40.280  58.060  1.00 20.15           N
ATOM   1629  CA  ALA A  92      25.662  40.838  57.027  1.00 20.72           C
ATOM   1630  C   ALA A  92      26.148  40.485  55.639  1.00 18.80           C
ATOM   1631  O   ALA A  92      27.189  39.858  55.465  1.00 19.21           O
ATOM   1632  CB  ALA A  92      25.606  42.356  57.162  1.00 21.38           C
ATOM   1633  N   ILE A  93      25.361  40.882  54.648  1.00 20.11           N
ATOM   1634  CA  ILE A  93      25.734  40.683  53.260  1.00 20.58           C
ATOM   1635  C   ILE A  93      26.427  41.996  52.894  1.00 19.21           C
ATOM   1636  O   ILE A  93      25.837  43.069  53.033  1.00 18.86           O
ATOM   1637  CB  ILE A  93      24.502  40.503  52.354  1.00 20.98           C
ATOM   1638  CG1 ILE A  93      23.818  39.166  52.661  1.00 25.35           C
ATOM   1639  CG2 ILE A  93      24.917  40.560  50.892  1.00 20.43           C
ATOM   1640  CD1 ILE A  93      22.574  38.915  51.835  1.00 28.35           C
ATOM   1641  N   TYR A  94      27.686  41.913  52.478  1.00 18.11           N
ATOM   1642  CA  TYR A  94      28.428  43.106  52.087  1.00 17.37           C
ATOM   1643  C   TYR A  94      28.357  43.250  50.580  1.00 16.81           C
ATOM   1644  O   TYR A  94      28.594  42.292  49.839  1.00 18.68           O
ATOM   1645  CB  TYR A  94      29.880  43.020  52.552  1.00 14.93           C
ATOM   1646  CG  TYR A  94      30.014  43.227  54.035  1.00 16.15           C
ATOM   1647  CD1 TYR A  94      29.517  42.286  54.937  1.00 15.59           C
ATOM   1648  CD2 TYR A  94      30.569  44.398  54.542  1.00 14.35           C
ATOM   1649  CE1 TYR A  94      29.566  42.514  56.307  1.00 13.84           C
ATOM   1650  CE2 TYR A  94      30.621  44.639  55.910  1.00 12.45           C
ATOM   1651  CZ  TYR A  94      30.114  43.695  56.787  1.00 16.84           C
ATOM   1652  OH  TYR A  94      30.141  43.952  58.136  1.00 14.82           O
ATOM   1653  N   THR A  95      28.017  44.452  50.131  1.00 16.87           N
ATOM   1654  CA  THR A  95      27.884  44.717  48.709  1.00 16.36           C
ATOM   1655  C   THR A  95      28.699  45.926  48.304  1.00 15.14           C
ATOM   1656  O   THR A  95      28.742  46.930  49.016  1.00 13.98           O
ATOM   1657  CB  THR A  95      26.414  44.969  48.341  1.00 16.64           C
ATOM   1658  OG1 THR A  95      25.626  43.857  48.787  1.00 18.32           O
ATOM   1659  CG2 THR A  95      26.250  45.129  46.837  1.00 16.99           C
ATOM   1660  N   CYS A  96      29.333  45.818  47.147  1.00 15.30           N
ATOM   1661  CA  CYS A  96      30.154  46.892  46.617  1.00 15.10           C
ATOM   1662  C   CYS A  96      29.333  47.800  45.716  1.00 14.83           C
ATOM   1663  O   CYS A  96      28.499  47.335  44.942  1.00 14.26           O
ATOM   1664  CB  CYS A  96      31.306  46.289  45.825  1.00 17.06           C
ATOM   1665  SG  CYS A  96      32.481  47.495  45.157  1.00 21.46           S
ATOM   1666  N   GLY A  97      29.576  49.102  45.826  1.00 12.19           N
ATOM   1667  CA  GLY A  97      28.867  50.065  45.005  1.00 12.86           C
ATOM   1668  C   GLY A  97      29.874  51.014  44.385  1.00 12.17           C
ATOM   1669  O   GLY A  97      30.993  51.166  44.887  1.00 12.87           O
ATOM   1670  N   ALA A  98      29.491  51.654  43.291  1.00 11.02           N
ATOM   1671  CA  ALA A  98      30.398  52.584  42.632  1.00  9.71           C
ATOM   1672  C   ALA A  98      29.601  53.615  41.864  1.00 11.95           C
ATOM   1673  O   ALA A  98      28.405  53.443  41.630  1.00 11.84           O
ATOM   1674  CB  ALA A  98      31.321  51.822  41.678  1.00 10.39           C
ATOM   1675  N   THR A  99      30.267  54.699  41.494  1.00 11.67           N
ATOM   1676  CA  THR A  99      29.633  55.748  40.713  1.00 14.70           C
ATOM   1677  C   THR A  99      30.675  56.257  39.738  1.00 13.58           C
ATOM   1678  O   THR A  99      31.871  56.142  39.995  1.00 15.64           O
ATOM   1679  CB  THR A  99      29.182  56.945  41.587  1.00 19.28           C
ATOM   1680  OG1 THR A  99      30.332  57.580  42.166  1.00 23.43           O
ATOM   1681  CG2 THR A  99      28.257  56.486  42.689  1.00 24.38           C
ATOM   1682  N   ARG A 100      30.223  56.798  38.612  1.00 14.43           N
ATOM   1683  CA  ARG A 100      31.140  57.369  37.635  1.00 15.48           C
ATOM   1684  C   ARG A 100      30.878  58.868  37.563  1.00 16.50           C
ATOM   1685  O   ARG A 100      31.156  59.517  36.558  1.00 19.66           O
ATOM   1686  CB  ARG A 100      30.956  56.723  36.260  1.00 17.48           C
ATOM   1687  CG  ARG A 100      31.478  55.295  36.185  1.00 22.87           C
ATOM   1688  CD  ARG A 100      31.208  54.693  34.819  1.00 26.74           C
ATOM   1689  NE  ARG A 100      31.903  55.440  33.780  1.00 28.59           N
ATOM   1690  CZ  ARG A 100      31.644  55.335  32.482  1.00 34.49           C
ATOM   1691  NH2 ARG A 100      31.246  56.403  31.805  1.00 35.13           N
ATOM   1692  N   LYS A 101      30.329  59.400  38.650  1.00 13.13           N
ATOM   1693  CA  LYS A 101      30.033  60.824  38.770  1.00 14.17           C
ATOM   1694  C   LYS A 101      30.424  61.244  40.183  1.00 13.89           C
ATOM   1695  O   LYS A 101      30.375  60.440  41.109  1.00 12.73           O
ATOM   1696  CB  LYS A 101      28.539  61.083  38.550  1.00 17.68           C
ATOM   1697  CG  LYS A 101      28.046  60.723  37.156  1.00 24.77           C
ATOM   1698  N   TYR A 102      30.824  62.496  40.355  1.00 10.65           N
ATOM   1699  CA  TYR A 102      31.204  62.941  41.685  1.00 11.80           C
ATOM   1700  C   TYR A 102      29.977  62.954  42.583  1.00 12.32           C
ATOM   1701  O   TYR A 102      28.855  63.160  42.117  1.00 13.32           O
ATOM   1702  CB  TYR A 102      31.807  64.349  41.657  1.00 12.15           C
ATOM   1703  CG  TYR A 102      32.423  64.719  42.988  1.00  9.05           C
ATOM   1704  CD1 TYR A 102      33.558  64.056  43.457  1.00 11.28           C
ATOM   1705  CD2 TYR A 102      31.842  65.687  43.815  1.00 10.25           C
ATOM   1706  CE1 TYR A 102      34.096  64.340  44.710  1.00 10.86           C
ATOM   1707  CE2 TYR A 102      32.379  65.975  45.077  1.00 10.58           C
ATOM   1708  CZ  TYR A 102      33.502  65.292  45.513  1.00 10.94           C
ATOM   1709  OH  TYR A 102      34.007  65.535  46.765  1.00  9.56           O
ATOM   1710  N   VAL A 103      30.204  62.695  43.865  1.00  8.79           N
ATOM   1711  CA  VAL A 103      29.143  62.693  44.868  1.00 11.37           C
ATOM   1712  C   VAL A 103      29.663  63.520  46.036  1.00 10.70           C
ATOM   1713  O   VAL A 103      30.799  63.335  46.471  1.00 11.93           O
ATOM   1714  CB  VAL A 103      28.853  61.253  45.383  1.00  9.60           C
ATOM   1715  CG1 VAL A 103      27.856  61.289  46.563  1.00 10.58           C
ATOM   1716  CG2 VAL A 103      28.299  60.411  44.249  1.00 12.64           C
ATOM   1717  N   PRO A 104      28.854  64.460  46.545  1.00  8.92           N
ATOM   1718  CA  PRO A 104      29.315  65.270  47.674  1.00  9.46           C
ATOM   1719  C   PRO A 104      29.681  64.315  48.804  1.00 10.23           C
ATOM   1720  O   PRO A 104      28.986  63.327  49.040  1.00  9.72           O
ATOM   1721  CB  PRO A 104      28.093  66.109  48.030  1.00  8.04           C
ATOM   1722  CG  PRO A 104      27.346  66.213  46.736  1.00  9.46           C
ATOM   1723  CD  PRO A 104      27.479  64.827  46.156  1.00 10.92           C
ATOM   1724  N   VAL A 105      30.764  64.613  49.504  1.00  9.22           N
ATOM   1725  CA  VAL A 105      31.206  63.754  50.585  1.00 10.36           C
ATOM   1726  C   VAL A 105      30.107  63.435  51.601  1.00  9.69           C
ATOM   1727  O   VAL A 105      30.001  62.303  52.087  1.00 10.06           O
ATOM   1728  CB  VAL A 105      32.410  64.396  51.307  1.00 12.16           C
ATOM   1729  CG1 VAL A 105      32.692  63.673  52.601  1.00 15.91           C
ATOM   1730  CG2 VAL A 105      33.631  64.350  50.385  1.00 10.62           C
ATOM   1731  N   ARG A 106      29.282  64.425  51.910  1.00 10.93           N
ATOM   1732  CA  ARG A 106      28.226  64.228  52.892  1.00 13.65           C
ATOM   1733  C   ARG A 106      27.240  63.125  52.504  1.00 14.92           C
ATOM   1734  O   ARG A 106      26.543  62.591  53.367  1.00 14.37           O
ATOM   1735  CB  ARG A 106      27.489  65.553  53.135  1.00 14.99           C
ATOM   1736  CG  ARG A 106      26.761  66.102  51.915  1.00 17.85           C
ATOM   1737  CD  ARG A 106      26.255  67.528  52.146  1.00 18.36           C
ATOM   1738  NE  ARG A 106      27.314  68.529  52.027  1.00 21.29           N
ATOM   1739  CZ  ARG A 106      27.154  69.823  52.291  1.00 24.66           C
ATOM   1740  NH1 ARG A 106      25.976  70.285  52.696  1.00 27.29           N
ATOM   1741  NH2 ARG A 106      28.172  70.660  52.144  1.00 27.25           N
ATOM   1742  N   PHE A 107      27.193  62.770  51.219  1.00 11.43           N
ATOM   1743  CA  PHE A 107      26.283  61.727  50.763  1.00 11.23           C
ATOM   1744  C   PHE A 107      27.010  60.480  50.268  1.00  8.43           C
ATOM   1745  O   PHE A 107      26.401  59.596  49.663  1.00 10.62           O
ATOM   1746  CB  PHE A 107      25.388  62.258  49.639  1.00 11.15           C
ATOM   1747  CG  PHE A 107      24.634  63.510  50.001  1.00 13.22           C
ATOM   1748  CD1 PHE A 107      23.765  63.529  51.089  1.00 15.98           C
ATOM   1749  CD2 PHE A 107      24.785  64.667  49.241  1.00 13.73           C
ATOM   1750  CE1 PHE A 107      23.053  64.690  51.416  1.00 13.70           C
ATOM   1751  CE2 PHE A 107      24.080  65.829  49.557  1.00 14.81           C
ATOM   1752  CZ  PHE A 107      23.210  65.838  50.649  1.00 14.73           C
ATOM   1753  N   ALA A 108      28.311  60.394  50.533  1.00  9.58           N
ATOM   1754  CA  ALA A 108      29.085  59.249  50.060  1.00 11.49           C
ATOM   1755  C   ALA A 108      28.751  57.909  50.702  1.00  9.86           C
ATOM   1756  O   ALA A 108      29.176  56.863  50.205  1.00  9.87           O
ATOM   1757  CB  ALA A 108      30.584  59.527  50.208  1.00 11.18           C
ATOM   1758  N   LEU A 109      28.019  57.926  51.814  1.00 11.51           N
ATOM   1759  CA  LEU A 109      27.657  56.677  52.470  1.00 11.22           C
ATOM   1760  C   LEU A 109      26.174  56.368  52.320  1.00 14.19           C
ATOM   1761  O   LEU A 109      25.643  55.486  53.003  1.00 14.00           O
ATOM   1762  CB  LEU A 109      28.061  56.708  53.949  1.00 11.19           C
ATOM   1763  CG  LEU A 109      29.574  56.630  54.193  1.00 14.51           C
ATOM   1764  CD1 LEU A 109      29.882  56.893  55.659  1.00 12.63           C
ATOM   1765  CD2 LEU A 109      30.094  55.252  53.765  1.00 13.88           C
ATOM   1766  N   ASP A 110      25.506  57.091  51.422  1.00 12.11           N
ATOM   1767  CA  ASP A 110      24.087  56.858  51.177  1.00 14.85           C
ATOM   1768  C   ASP A 110      23.918  55.991  49.926  1.00 14.71           C
ATOM   1769  O   ASP A 110      24.459  56.295  48.863  1.00 13.16           O
ATOM   1770  CB  ASP A 110      23.343  58.184  51.008  1.00 14.96           C
ATOM   1771  CG  ASP A 110      23.431  59.059  52.245  1.00 20.89           C
ATOM   1772  OD1 ASP A 110      23.575  58.509  53.361  1.00 23.71           O
ATOM   1773  OD2 ASP A 110      23.342  60.299  52.107  1.00 24.60           O
ATOM   1774  N   GLN A 111      23.164  54.905  50.065  1.00 16.17           N
ATOM   1775  CA  GLN A 111      22.943  53.975  48.960  1.00 15.66           C
ATOM   1776  C   GLN A 111      22.415  54.635  47.689  1.00 14.79           C
ATOM   1777  O   GLN A 111      22.788  54.249  46.582  1.00 14.53           O
ATOM   1778  CB  GLN A 111      21.975  52.870  49.395  1.00 19.82           C
ATOM   1779  N   SER A 112      21.561  55.640  47.849  1.00 15.74           N
ATOM   1780  CA  SER A 112      20.975  56.322  46.693  1.00 15.62           C
ATOM   1781  C   SER A 112      21.989  57.107  45.860  1.00 16.65           C
ATOM   1782  O   SER A 112      21.682  57.539  44.748  1.00 17.88           O
ATOM   1783  CB  SER A 112      19.847  57.253  47.148  1.00 16.75           C
ATOM   1784  OG  SER A 112      20.335  58.262  48.003  1.00 19.09           O
ATOM   1785  N   SER A 113      23.195  57.287  46.391  1.00 12.84           N
ATOM   1786  CA  SER A 113      24.228  58.021  45.670  1.00 14.47           C
ATOM   1787  C   SER A 113      24.965  57.140  44.667  1.00 14.48           C
ATOM   1788  O   SER A 113      25.745  57.644  43.853  1.00 14.81           O
ATOM   1789  CB  SER A 113      25.247  58.602  46.654  1.00 15.92           C
ATOM   1790  OG  SER A 113      24.629  59.505  47.548  1.00 12.97           O
ATOM   1791  N   TYR A 114      24.708  55.833  44.714  1.00 14.27           N
ATOM   1792  CA  TYR A 114      25.401  54.906  43.826  1.00 12.63           C
ATOM   1793  C   TYR A 114      24.597  54.334  42.665  1.00 14.90           C
ATOM   1794  O   TYR A 114      23.439  53.946  42.816  1.00 15.62           O
ATOM   1795  CB  TYR A 114      26.032  53.792  44.662  1.00 11.85           C
ATOM   1796  CG  TYR A 114      27.097  54.348  45.575  1.00 10.22           C
ATOM   1797  CD1 TYR A 114      26.758  55.055  46.728  1.00 10.84           C
ATOM   1798  CD2 TYR A 114      28.441  54.280  45.217  1.00 11.09           C
ATOM   1799  CE1 TYR A 114      27.729  55.693  47.497  1.00 10.11           C
ATOM   1800  CE2 TYR A 114      29.420  54.915  45.976  1.00  9.19           C
ATOM   1801  CZ  TYR A 114      29.058  55.622  47.107  1.00 10.32           C
ATOM   1802  OH  TYR A 114      30.023  56.280  47.821  1.00 11.02           O
ATOM   1803  N   ASP A 115      25.248  54.272  41.507  1.00 15.63           N
ATOM   1804  CA  ASP A 115      24.623  53.806  40.271  1.00 17.32           C
ATOM   1805  C   ASP A 115      24.967  52.376  39.853  1.00 17.78           C
ATOM   1806  O   ASP A 115      24.287  51.801  38.996  1.00 19.57           O
ATOM   1807  CB  ASP A 115      25.009  54.761  39.136  1.00 18.42           C
ATOM   1808  CG  ASP A 115      24.620  56.200  39.430  1.00 24.91           C
ATOM   1809  OD1 ASP A 115      25.373  57.118  39.035  1.00 26.92           O
ATOM   1810  OD2 ASP A 115      23.559  56.415  40.053  1.00 25.85           O
ATOM   1811  N   TYR A 116      26.024  51.815  40.434  1.00 15.18           N
ATOM   1812  CA  TYR A 116      26.454  50.462  40.096  1.00 15.81           C
ATOM   1813  C   TYR A 116      26.629  49.630  41.351  1.00 15.18           C
ATOM   1814  O   TYR A 116      27.194  50.098  42.343  1.00 13.24           O
ATOM   1815  CB  TYR A 116      27.772  50.498  39.314  1.00 18.29           C
ATOM   1816  CG  TYR A 116      27.711  51.367  38.081  1.00 18.57           C
ATOM   1817  CD1 TYR A 116      28.248  52.653  38.082  1.00 22.40           C
ATOM   1818  CD2 TYR A 116      27.077  50.916  36.921  1.00 20.21           C
ATOM   1819  CE1 TYR A 116      28.154  53.471  36.955  1.00 23.56           C
ATOM   1820  CE2 TYR A 116      26.978  51.724  35.795  1.00 22.69           C
ATOM   1821  CZ  TYR A 116      27.516  52.998  35.818  1.00 24.13           C
ATOM   1822  OH  TYR A 116      27.411  53.802  34.704  1.00 26.97           O
ATOM   1823  N   TRP A 117      26.168  48.384  41.288  1.00 17.18           N
ATOM   1824  CA  TRP A 117      26.234  47.487  42.428  1.00 16.06           C
ATOM   1825  C   TRP A 117      26.705  46.081  42.104  1.00 16.81           C
ATOM   1826  O   TRP A 117      26.468  45.565  41.010  1.00 19.84           O
ATOM   1827  CB  TRP A 117      24.857  47.372  43.077  1.00 16.80           C
ATOM   1828  CG  TRP A 117      24.331  48.649  43.604  1.00 17.00           C
ATOM   1829  CD1 TRP A 117      23.525  49.534  42.962  1.00 16.56           C
ATOM   1830  CD2 TRP A 117      24.589  49.197  44.896  1.00 16.33           C
ATOM   1831  NE1 TRP A 117      23.257  50.607  43.777  1.00 18.52           N
ATOM   1832  CE2 TRP A 117      23.900  50.424  44.973  1.00 16.36           C
ATOM   1833  CE3 TRP A 117      25.339  48.768  45.999  1.00 16.09           C
ATOM   1834  CZ2 TRP A 117      23.935  51.231  46.110  1.00 14.80           C
ATOM   1835  CZ3 TRP A 117      25.375  49.574  47.136  1.00 18.85           C
ATOM   1836  CH2 TRP A 117      24.674  50.794  47.180  1.00 16.41           C
ATOM   1837  N   GLY A 118      27.365  45.469  43.079  1.00 16.96           N
ATOM   1838  CA  GLY A 118      27.826  44.105  42.926  1.00 19.52           C
ATOM   1839  C   GLY A 118      26.644  43.256  43.350  1.00 21.61           C
ATOM   1840  O   GLY A 118      25.532  43.773  43.481  1.00 21.71           O
ATOM   1841  N   GLN A 119      26.865  41.969  43.582  1.00 23.38           N
ATOM   1842  CA  GLN A 119      25.771  41.094  43.987  1.00 27.88           C
ATOM   1843  C   GLN A 119      25.799  40.772  45.476  1.00 28.65           C
ATOM   1844  O   GLN A 119      24.821  40.263  46.027  1.00 30.14           O
ATOM   1845  CB  GLN A 119      25.794  39.813  43.151  1.00 28.73           C
ATOM   1846  CG  GLN A 119      25.511  40.077  41.673  1.00 32.67           C
ATOM   1847  CD  GLN A 119      25.409  38.811  40.841  1.00 36.15           C
ATOM   1848  OE1 GLN A 119      25.184  38.867  39.627  1.00 38.33           O
ATOM   1849  NE2 GLN A 119      25.570  37.662  41.487  1.00 37.53           N
ATOM   1850  N   GLY A 120      26.922  41.069  46.122  1.00 27.83           N
ATOM   1851  CA  GLY A 120      27.041  40.832  47.547  1.00 27.96           C
ATOM   1852  C   GLY A 120      27.736  39.552  47.961  1.00 29.34           C
ATOM   1853  O   GLY A 120      27.715  38.549  47.243  1.00 29.48           O
ATOM   1854  N   THR A 121      28.374  39.603  49.126  1.00 26.88           N
ATOM   1855  CA  THR A 121      29.069  38.454  49.690  1.00 27.47           C
ATOM   1856  C   THR A 121      28.690  38.377  51.166  1.00 26.99           C
ATOM   1857  O   THR A 121      28.610  39.395  51.853  1.00 24.00           O
ATOM   1858  CB  THR A 121      30.607  38.581  49.555  1.00 27.48           C
ATOM   1859  OG1 THR A 121      31.230  37.381  50.033  1.00 32.00           O
ATOM   1860  CG2 THR A 121      31.128  39.764  50.355  1.00 28.23           C
ATOM   1861  N   GLN A 122      28.452  37.165  51.648  1.00 26.15           N
ATOM   1862  CA  GLN A 122      28.059  36.966  53.032  1.00 26.88           C
ATOM   1863  C   GLN A 122      29.236  36.903  53.998  1.00 24.12           C
ATOM   1864  O   GLN A 122      30.237  36.232  53.738  1.00 25.72           O
ATOM   1865  CB  GLN A 122      27.235  35.679  53.144  1.00 28.23           C
ATOM   1866  CG  GLN A 122      26.807  35.297  54.560  1.00 30.74           C
ATOM   1867  CD  GLN A 122      25.807  36.264  55.158  1.00 31.83           C
ATOM   1868  OE1 GLN A 122      24.823  36.629  54.516  1.00 34.95           O
ATOM   1869  NE2 GLN A 122      26.048  36.677  56.398  1.00 32.20           N
ATOM   1870  N   VAL A 123      29.108  37.624  55.107  1.00 22.73           N
ATOM   1871  CA  VAL A 123      30.115  37.634  56.160  1.00 23.28           C
ATOM   1872  C   VAL A 123      29.390  37.245  57.443  1.00 23.26           C
ATOM   1873  O   VAL A 123      28.429  37.900  57.842  1.00 22.71           O
ATOM   1874  CB  VAL A 123      30.754  39.028  56.346  1.00 24.23           C
ATOM   1875  CG1 VAL A 123      31.572  39.058  57.630  1.00 24.21           C
ATOM   1876  CG2 VAL A 123      31.648  39.346  55.159  1.00 22.84           C
ATOM   1877  N   THR A 124      29.853  36.177  58.083  1.00 23.45           N
ATOM   1878  CA  THR A 124      29.229  35.695  59.310  1.00 25.07           C
ATOM   1879  C   THR A 124      30.205  35.696  60.481  1.00 26.49           C
ATOM   1880  O   THR A 124      31.228  35.008  60.453  1.00 28.15           O
ATOM   1881  CB  THR A 124      28.688  34.259  59.118  1.00 26.42           C
ATOM   1882  OG1 THR A 124      27.751  34.242  58.033  1.00 27.62           O
ATOM   1883  CG2 THR A 124      27.999  33.763  60.391  1.00 25.77           C
ATOM   1884  N   VAL A 125      29.892  36.477  61.508  1.00 24.84           N
ATOM   1885  CA  VAL A 125      30.744  36.546  62.685  1.00 28.21           C
ATOM   1886  C   VAL A 125      30.126  35.655  63.754  1.00 31.33           C
ATOM   1887  O   VAL A 125      28.979  35.859  64.150  1.00 32.08           O
ATOM   1888  CB  VAL A 125      30.848  37.988  63.224  1.00 27.52           C
ATOM   1889  CG1 VAL A 125      31.827  38.041  64.388  1.00 25.05           C
ATOM   1890  CG2 VAL A 125      31.299  38.921  62.114  1.00 27.30           C
