# Supplementary material for: A non-redundant data set of nanobody-antigen crystal structures
Source: Data Brief. 2019 Mar 6;24:103754. doi: 10.1016/j.dib.2019.103754 (PMC6441729; doi:10.1016/j.dib.2019.103754)
Supplement: Multimedia component 5 [file mmc5.zip › Data_set/Nb-Ag_3/2bse_3.pdb]

ATOM      1  N   SER A 158     -12.692  35.617  31.084  1.00 41.13           N
ATOM      2  CA  SER A 158     -12.064  34.283  31.306  1.00 41.16           C
ATOM      3  C   SER A 158     -12.965  33.149  30.820  1.00 41.07           C
ATOM      4  O   SER A 158     -14.150  33.090  31.169  1.00 41.05           O
ATOM      5  CB  SER A 158     -11.722  34.087  32.787  1.00 41.27           C
ATOM      6  OG  SER A 158     -10.715  33.100  32.955  1.00 41.40           O
ATOM      7  N   ILE A 159     -12.389  32.254  30.017  1.00 40.87           N
ATOM      8  CA  ILE A 159     -13.115  31.103  29.476  1.00 40.62           C
ATOM      9  C   ILE A 159     -12.796  29.821  30.260  1.00 40.32           C
ATOM     10  O   ILE A 159     -11.629  29.526  30.548  1.00 40.23           O
ATOM     11  CB  ILE A 159     -12.852  30.961  27.942  1.00 40.66           C
ATOM     12  CG1 ILE A 159     -14.010  31.578  27.151  1.00 40.74           C
ATOM     13  CG2 ILE A 159     -12.636  29.501  27.518  1.00 40.74           C
ATOM     14  CD1 ILE A 159     -13.572  32.470  26.006  1.00 40.97           C
ATOM     15  N   ASP A 160     -13.850  29.081  30.608  1.00 39.88           N
ATOM     16  CA  ASP A 160     -13.734  27.841  31.376  1.00 39.43           C
ATOM     17  C   ASP A 160     -13.658  26.609  30.475  1.00 38.90           C
ATOM     18  O   ASP A 160     -14.425  26.475  29.516  1.00 38.90           O
ATOM     19  CB  ASP A 160     -14.902  27.707  32.362  1.00 39.60           C
ATOM     20  CG  ASP A 160     -14.684  26.602  33.389  1.00 40.05           C
ATOM     21  OD1 ASP A 160     -13.553  26.478  33.915  1.00 40.60           O
ATOM     22  OD2 ASP A 160     -15.592  25.812  33.733  1.00 40.36           O
ATOM     23  N   VAL A 161     -12.729  25.714  30.803  1.00 38.18           N
ATOM     24  CA  VAL A 161     -12.478  24.499  30.025  1.00 37.47           C
ATOM     25  C   VAL A 161     -12.356  23.272  30.944  1.00 36.83           C
ATOM     26  O   VAL A 161     -11.916  23.409  32.092  1.00 36.97           O
ATOM     27  CB  VAL A 161     -11.192  24.631  29.148  1.00 37.59           C
ATOM     28  CG1 VAL A 161     -11.434  25.560  27.961  1.00 37.60           C
ATOM     29  CG2 VAL A 161      -9.990  25.099  29.976  1.00 37.35           C
ATOM     30  N   PRO A 162     -12.744  22.087  30.457  1.00 36.02           N
ATOM     31  CA  PRO A 162     -12.601  20.845  31.236  1.00 35.31           C
ATOM     32  C   PRO A 162     -11.141  20.542  31.600  1.00 34.57           C
ATOM     33  O   PRO A 162     -10.252  20.700  30.756  1.00 34.44           O
ATOM     34  CB  PRO A 162     -13.144  19.768  30.288  1.00 35.33           C
ATOM     35  CG  PRO A 162     -14.004  20.502  29.326  1.00 35.62           C
ATOM     36  CD  PRO A 162     -13.362  21.838  29.140  1.00 35.87           C
ATOM     37  N   VAL A 163     -10.908  20.128  32.847  1.00 33.60           N
ATOM     38  CA  VAL A 163      -9.562  19.810  33.333  1.00 32.65           C
ATOM     39  C   VAL A 163      -9.492  18.386  33.893  1.00 32.01           C
ATOM     40  O   VAL A 163     -10.261  18.020  34.784  1.00 32.03           O
ATOM     41  CB  VAL A 163      -9.073  20.820  34.418  1.00 32.64           C
ATOM     42  CG1 VAL A 163      -7.621  20.556  34.795  1.00 32.42           C
ATOM     43  CG2 VAL A 163      -9.240  22.265  33.951  1.00 32.59           C
ATOM     44  N   GLN A 164      -8.570  17.589  33.360  1.00 31.14           N
ATOM     45  CA  GLN A 164      -8.311  16.243  33.870  1.00 30.33           C
ATOM     46  C   GLN A 164      -6.883  16.135  34.404  1.00 29.63           C
ATOM     47  O   GLN A 164      -6.009  16.914  34.025  1.00 29.50           O
ATOM     48  CB  GLN A 164      -8.567  15.193  32.789  1.00 30.44           C
ATOM     49  CG  GLN A 164      -9.973  14.618  32.803  1.00 30.87           C
ATOM     50  CD  GLN A 164     -10.234  13.693  31.626  1.00 31.43           C
ATOM     51  OE1 GLN A 164      -9.904  12.506  31.677  1.00 31.74           O
ATOM     52  NE2 GLN A 164     -10.825  14.234  30.566  1.00 31.21           N
ATOM     53  N   THR A 165      -6.658  15.161  35.279  1.00 28.83           N
ATOM     54  CA  THR A 165      -5.399  15.037  36.003  1.00 28.08           C
ATOM     55  C   THR A 165      -4.977  13.574  36.123  1.00 27.55           C
ATOM     56  O   THR A 165      -5.812  12.695  36.352  1.00 27.66           O
ATOM     57  CB  THR A 165      -5.535  15.725  37.393  1.00 28.14           C
ATOM     58  OG1 THR A 165      -4.796  16.951  37.389  1.00 28.09           O
ATOM     59  CG2 THR A 165      -4.884  14.917  38.517  1.00 28.30           C
ATOM     60  N   LEU A 166      -3.681  13.320  35.956  1.00 26.82           N
ATOM     61  CA  LEU A 166      -3.135  11.971  36.067  1.00 25.99           C
ATOM     62  C   LEU A 166      -1.704  11.977  36.587  1.00 25.54           C
ATOM     63  O   LEU A 166      -0.892  12.811  36.186  1.00 25.53           O
ATOM     64  CB  LEU A 166      -3.199  11.255  34.711  1.00 25.94           C
ATOM     65  CG  LEU A 166      -2.638   9.835  34.567  1.00 25.69           C
ATOM     66  CD1 LEU A 166      -3.521   8.806  35.268  1.00 25.69           C
ATOM     67  CD2 LEU A 166      -2.469   9.485  33.101  1.00 25.43           C
ATOM     68  N   THR A 167      -1.409  11.039  37.483  1.00 24.98           N
ATOM     69  CA  THR A 167      -0.043  10.790  37.930  1.00 24.48           C
ATOM     70  C   THR A 167       0.403   9.406  37.461  1.00 24.15           C
ATOM     71  O   THR A 167      -0.282   8.406  37.695  1.00 24.03           O
ATOM     72  CB  THR A 167       0.073  10.926  39.461  1.00 24.48           C
ATOM     73  OG1 THR A 167      -0.357  12.234  39.856  1.00 24.78           O
ATOM     74  CG2 THR A 167       1.529  10.904  39.902  1.00 24.36           C
ATOM     75  N   VAL A 168       1.549   9.366  36.785  1.00 23.73           N
ATOM     76  CA  VAL A 168       2.092   8.127  36.240  1.00 23.35           C
ATOM     77  C   VAL A 168       3.461   7.811  36.841  1.00 23.14           C
ATOM     78  O   VAL A 168       4.405   8.593  36.704  1.00 23.06           O
ATOM     79  CB  VAL A 168       2.214   8.182  34.688  1.00 23.34           C
ATOM     80  CG1 VAL A 168       2.703   6.851  34.131  1.00 23.29           C
ATOM     81  CG2 VAL A 168       0.890   8.558  34.052  1.00 23.19           C
ATOM     82  N   GLU A 169       3.557   6.667  37.513  1.00 22.89           N
ATOM     83  CA  GLU A 169       4.849   6.127  37.915  1.00 22.67           C
ATOM     84  C   GLU A 169       5.443   5.432  36.695  1.00 22.43           C
ATOM     85  O   GLU A 169       5.194   4.248  36.456  1.00 22.38           O
ATOM     86  CB  GLU A 169       4.710   5.154  39.093  1.00 22.79           C
ATOM     87  CG  GLU A 169       4.059   5.726  40.352  1.00 23.39           C
ATOM     88  CD  GLU A 169       4.759   6.965  40.903  1.00 24.21           C
ATOM     89  OE1 GLU A 169       6.007   7.047  40.838  1.00 24.47           O
ATOM     90  OE2 GLU A 169       4.051   7.863  41.411  1.00 24.06           O
ATOM     91  N   ALA A 170       6.215   6.192  35.920  1.00 22.21           N
ATOM     92  CA  ALA A 170       6.728   5.756  34.621  1.00 21.97           C
ATOM     93  C   ALA A 170       7.714   4.595  34.718  1.00 21.87           C
ATOM     94  O   ALA A 170       7.919   3.864  33.746  1.00 21.89           O
ATOM     95  CB  ALA A 170       7.364   6.929  33.887  1.00 21.98           C
ATOM     96  N   GLY A 171       8.308   4.430  35.897  1.00 21.67           N
ATOM     97  CA  GLY A 171       9.295   3.395  36.133  1.00 21.33           C
ATOM     98  C   GLY A 171      10.677   3.997  36.267  1.00 21.19           C
ATOM     99  O   GLY A 171      10.909   5.132  35.833  1.00 21.19           O
ATOM    100  N   ASN A 172      11.589   3.234  36.874  1.00 20.96           N
ATOM    101  CA  ASN A 172      12.984   3.643  37.071  1.00 20.65           C
ATOM    102  C   ASN A 172      13.144   4.860  37.990  1.00 20.63           C
ATOM    103  O   ASN A 172      14.228   5.440  38.090  1.00 20.51           O
ATOM    104  CB  ASN A 172      13.682   3.879  35.723  1.00 20.58           C
ATOM    105  CG  ASN A 172      13.607   2.671  34.804  1.00 20.10           C
ATOM    106  OD1 ASN A 172      14.494   1.818  34.811  1.00 19.35           O
ATOM    107  ND2 ASN A 172      12.548   2.597  34.006  1.00 19.59           N
ATOM    108  N   GLY A 173      12.056   5.229  38.662  1.00 20.64           N
ATOM    109  CA  GLY A 173      12.050   6.353  39.578  1.00 20.71           C
ATOM    110  C   GLY A 173      11.341   7.591  39.061  1.00 20.81           C
ATOM    111  O   GLY A 173      10.900   8.423  39.854  1.00 21.05           O
ATOM    112  N   LEU A 174      11.226   7.712  37.739  1.00 20.87           N
ATOM    113  CA  LEU A 174      10.605   8.879  37.111  1.00 20.83           C
ATOM    114  C   LEU A 174       9.099   8.981  37.367  1.00 20.92           C
ATOM    115  O   LEU A 174       8.338   8.056  37.074  1.00 20.74           O
ATOM    116  CB  LEU A 174      10.897   8.902  35.606  1.00 20.80           C
ATOM    117  CG  LEU A 174      10.486  10.139  34.796  1.00 20.54           C
ATOM    118  CD1 LEU A 174      11.399  11.329  35.065  1.00 20.13           C
ATOM    119  CD2 LEU A 174      10.469   9.813  33.313  1.00 20.30           C
ATOM    120  N   GLN A 175       8.697  10.124  37.918  1.00 20.00           N
ATOM    121  CA  GLN A 175       7.301  10.447  38.203  1.00 20.00           C
ATOM    122  C   GLN A 175       6.807  11.501  37.209  1.00 20.00           C
ATOM    123  O   GLN A 175       7.509  12.478  36.935  1.00 20.00           O
ATOM    124  CB  GLN A 175       7.165  11.003  39.621  1.00 20.00           C
ATOM    125  CG  GLN A 175       5.717  11.318  39.997  1.00 20.00           C
ATOM    126  CD  GLN A 175       5.551  11.676  41.474  1.00 20.00           C
ATOM    127  OE1 GLN A 175       4.598  11.231  42.109  1.00 20.00           O
ATOM    128  NE2 GLN A 175       6.426  12.461  42.066  1.00 20.00           N
ATOM    129  N   LEU A 176       5.610  11.292  36.663  1.00 21.65           N
ATOM    130  CA  LEU A 176       4.999  12.246  35.733  1.00 21.51           C
ATOM    131  C   LEU A 176       3.676  12.750  36.269  1.00 21.44           C
ATOM    132  O   LEU A 176       2.837  11.959  36.705  1.00 21.30           O
ATOM    133  CB  LEU A 176       4.755  11.625  34.351  1.00 21.46           C
ATOM    134  CG  LEU A 176       5.803  10.773  33.632  1.00 21.70           C
ATOM    135  CD1 LEU A 176       5.337  10.502  32.214  1.00 22.07           C
ATOM    136  CD2 LEU A 176       7.156  11.440  33.612  1.00 21.48           C
ATOM    137  N   GLN A 177       3.497  14.067  36.228  1.00 21.45           N
ATOM    138  CA  GLN A 177       2.226  14.686  36.577  1.00 21.51           C
ATOM    139  C   GLN A 177       1.617  15.379  35.360  1.00 21.34           C
ATOM    140  O   GLN A 177       2.092  16.432  34.922  1.00 21.30           O
ATOM    141  CB  GLN A 177       2.397  15.665  37.738  1.00 21.69           C
ATOM    142  CG  GLN A 177       1.230  15.654  38.711  1.00 22.32           C
ATOM    143  CD  GLN A 177       0.206  16.753  38.453  1.00 23.34           C
ATOM    144  OE1 GLN A 177      -0.747  16.904  39.230  1.00 25.42           O
ATOM    145  NE2 GLN A 177       0.390  17.518  37.376  1.00 22.51           N
ATOM    146  N   LEU A 178       0.559  14.777  34.825  1.00 21.16           N
ATOM    147  CA  LEU A 178      -0.045  15.223  33.576  1.00 21.02           C
ATOM    148  C   LEU A 178      -1.340  15.979  33.826  1.00 21.01           C
ATOM    149  O   LEU A 178      -2.224  15.491  34.528  1.00 21.07           O
ATOM    150  CB  LEU A 178      -0.308  14.023  32.660  1.00 20.98           C
ATOM    151  CG  LEU A 178       0.902  13.293  32.070  1.00 20.87           C
ATOM    152  CD1 LEU A 178       1.242  12.072  32.897  1.00 20.84           C
ATOM    153  CD2 LEU A 178       0.638  12.898  30.632  1.00 20.77           C
ATOM    154  N   THR A 179      -1.441  17.174  33.253  1.00 21.07           N
ATOM    155  CA  THR A 179      -2.656  17.977  33.351  1.00 21.19           C
ATOM    156  C   THR A 179      -3.175  18.310  31.959  1.00 21.33           C
ATOM    157  O   THR A 179      -2.496  18.967  31.168  1.00 21.35           O
ATOM    158  CB  THR A 179      -2.401  19.256  34.176  1.00 21.18           C
ATOM    159  OG1 THR A 179      -2.237  18.904  35.555  1.00 21.37           O
ATOM    160  CG2 THR A 179      -3.630  20.157  34.195  1.00 21.04           C
ATOM    161  N   LYS A 180      -4.385  17.845  31.672  1.00 21.59           N
ATOM    162  CA  LYS A 180      -5.002  18.015  30.361  1.00 21.76           C
ATOM    163  C   LYS A 180      -6.151  19.017  30.443  1.00 21.81           C
ATOM    164  O   LYS A 180      -7.166  18.761  31.092  1.00 21.83           O
ATOM    165  CB  LYS A 180      -5.490  16.656  29.842  1.00 21.72           C
ATOM    166  CG  LYS A 180      -6.197  16.677  28.498  1.00 21.67           C
ATOM    167  CD  LYS A 180      -6.705  15.291  28.132  1.00 21.92           C
ATOM    168  CE  LYS A 180      -7.991  14.943  28.868  1.00 22.34           C
ATOM    169  NZ  LYS A 180      -8.455  13.563  28.559  1.00 22.49           N
ATOM    170  N   LYS A 181      -5.977  20.164  29.792  1.00 21.90           N
ATOM    171  CA  LYS A 181      -7.023  21.183  29.745  1.00 22.02           C
ATOM    172  C   LYS A 181      -7.638  21.259  28.358  1.00 21.95           C
ATOM    173  O   LYS A 181      -6.927  21.195  27.353  1.00 21.87           O
ATOM    174  CB  LYS A 181      -6.490  22.550  30.177  1.00 22.08           C
ATOM    175  CG  LYS A 181      -5.918  22.555  31.586  1.00 22.65           C
ATOM    176  CD  LYS A 181      -6.133  23.880  32.285  1.00 23.26           C
ATOM    177  CE  LYS A 181      -5.390  23.906  33.611  1.00 23.54           C
ATOM    178  NZ  LYS A 181      -6.239  24.405  34.720  1.00 24.29           N
ATOM    179  N   ASN A 182      -8.966  21.388  28.330  1.00 21.96           N
ATOM    180  CA  ASN A 182      -9.761  21.420  27.101  1.00 22.00           C
ATOM    181  C   ASN A 182      -9.597  20.162  26.238  1.00 22.07           C
ATOM    182  O   ASN A 182      -9.732  20.217  25.012  1.00 22.26           O
ATOM    183  CB  ASN A 182      -9.491  22.703  26.295  1.00 21.97           C
ATOM    184  CG  ASN A 182     -10.648  23.078  25.376  1.00 22.12           C
ATOM    185  OD1 ASN A 182     -11.814  23.106  25.789  1.00 22.21           O
ATOM    186  ND2 ASN A 182     -10.327  23.369  24.120  1.00 21.77           N
ATOM    187  N   ASN A 183      -9.312  19.036  26.895  1.00 21.98           N
ATOM    188  CA  ASN A 183      -9.157  17.727  26.242  1.00 21.92           C
ATOM    189  C   ASN A 183      -8.168  17.698  25.066  1.00 21.83           C
ATOM    190  O   ASN A 183      -8.284  16.859  24.169  1.00 21.90           O
ATOM    191  CB  ASN A 183     -10.524  17.165  25.818  1.00 21.86           C
ATOM    192  CG  ASN A 183     -11.145  16.274  26.882  1.00 22.12           C
ATOM    193  OD1 ASN A 183     -11.957  16.726  27.698  1.00 21.98           O
ATOM    194  ND2 ASN A 183     -10.768  14.999  26.879  1.00 21.99           N
ATOM    195  N   ASP A 184      -7.196  18.608  25.085  1.00 21.73           N
ATOM    196  CA  ASP A 184      -6.231  18.744  23.998  1.00 21.64           C
ATOM    197  C   ASP A 184      -4.825  18.999  24.526  1.00 21.35           C
ATOM    198  O   ASP A 184      -3.957  18.128  24.431  1.00 21.51           O
ATOM    199  CB  ASP A 184      -6.646  19.878  23.054  1.00 21.85           C
ATOM    200  CG  ASP A 184      -6.039  19.746  21.664  1.00 22.57           C
ATOM    201  OD1 ASP A 184      -4.968  19.115  21.515  1.00 23.25           O
ATOM    202  OD2 ASP A 184      -6.574  20.252  20.651  1.00 23.48           O
ATOM    203  N   LEU A 185      -4.610  20.194  25.076  1.00 20.85           N
ATOM    204  CA  LEU A 185      -3.299  20.613  25.558  1.00 20.28           C
ATOM    205  C   LEU A 185      -2.947  19.935  26.879  1.00 19.98           C
ATOM    206  O   LEU A 185      -3.699  20.015  27.846  1.00 20.18           O
ATOM    207  CB  LEU A 185      -3.238  22.142  25.690  1.00 20.18           C
ATOM    208  CG  LEU A 185      -1.966  22.803  26.247  1.00 20.29           C
ATOM    209  CD1 LEU A 185      -0.756  22.640  25.325  1.00 18.90           C
ATOM    210  CD2 LEU A 185      -2.225  24.273  26.538  1.00 20.15           C
ATOM    211  N   VAL A 186      -1.804  19.258  26.898  1.00 19.64           N
ATOM    212  CA  VAL A 186      -1.315  18.569  28.089  1.00 19.33           C
ATOM    213  C   VAL A 186       0.030  19.155  28.502  1.00 19.25           C
ATOM    214  O   VAL A 186       0.926  19.283  27.669  1.00 19.36           O
ATOM    215  CB  VAL A 186      -1.145  17.048  27.839  1.00 19.35           C
ATOM    216  CG1 VAL A 186      -0.711  16.320  29.115  1.00 19.15           C
ATOM    217  CG2 VAL A 186      -2.422  16.439  27.284  1.00 19.03           C
ATOM    218  N   ILE A 187       0.168  19.514  29.777  1.00 19.11           N
ATOM    219  CA  ILE A 187       1.471  19.907  30.323  1.00 19.00           C
ATOM    220  C   ILE A 187       1.980  18.869  31.323  1.00 18.97           C
ATOM    221  O   ILE A 187       1.366  18.634  32.365  1.00 19.11           O
ATOM    222  CB  ILE A 187       1.446  21.335  30.934  1.00 19.00           C
ATOM    223  CG1 ILE A 187       1.121  22.371  29.852  1.00 18.73           C
ATOM    224  CG2 ILE A 187       2.792  21.659  31.601  1.00 18.78           C
ATOM    225  CD1 ILE A 187       1.164  23.808  30.320  1.00 18.79           C
ATOM    226  N   VAL A 188       3.103  18.249  30.976  1.00 18.91           N
ATOM    227  CA  VAL A 188       3.710  17.196  31.779  1.00 18.93           C
ATOM    228  C   VAL A 188       4.739  17.801  32.720  1.00 18.91           C
ATOM    229  O   VAL A 188       5.603  18.579  32.297  1.00 18.96           O
ATOM    230  CB  VAL A 188       4.389  16.122  30.882  1.00 18.99           C
ATOM    231  CG1 VAL A 188       5.152  15.095  31.720  1.00 19.00           C
ATOM    232  CG2 VAL A 188       3.356  15.430  30.004  1.00 18.97           C
ATOM    233  N   ARG A 189       4.635  17.442  33.996  1.00 18.81           N
ATOM    234  CA  ARG A 189       5.608  17.844  35.004  1.00 18.68           C
ATOM    235  C   ARG A 189       6.408  16.620  35.443  1.00 18.73           C
ATOM    236  O   ARG A 189       5.832  15.567  35.739  1.00 18.77           O
ATOM    237  CB  ARG A 189       4.903  18.503  36.192  1.00 18.56           C
ATOM    238  CG  ARG A 189       4.228  19.829  35.847  1.00 18.50           C
ATOM    239  CD  ARG A 189       3.116  20.253  36.801  1.00 18.38           C
ATOM    240  NE  ARG A 189       3.656  20.702  38.080  1.00 18.71           N
ATOM    241  CZ  ARG A 189       3.167  20.370  39.269  1.00 18.90           C
ATOM    242  NH1 ARG A 189       2.102  19.580  39.366  1.00 19.03           N
ATOM    243  NH2 ARG A 189       3.747  20.829  40.370  1.00 18.40           N
ATOM    244  N   PHE A 190       7.732  16.753  35.460  1.00 18.73           N
ATOM    245  CA  PHE A 190       8.613  15.659  35.866  1.00 18.77           C
ATOM    246  C   PHE A 190       8.924  15.731  37.347  1.00 18.79           C
ATOM    247  O   PHE A 190       9.115  16.819  37.892  1.00 18.78           O
ATOM    248  CB  PHE A 190       9.927  15.686  35.077  1.00 18.85           C
ATOM    249  CG  PHE A 190       9.766  15.395  33.613  1.00 19.37           C
ATOM    250  CD1 PHE A 190       9.203  14.199  33.181  1.00 19.38           C
ATOM    251  CD2 PHE A 190      10.186  16.320  32.661  1.00 19.85           C
ATOM    252  CE1 PHE A 190       9.051  13.930  31.827  1.00 19.85           C
ATOM    253  CE2 PHE A 190      10.043  16.059  31.304  1.00 20.09           C
ATOM    254  CZ  PHE A 190       9.472  14.862  30.886  1.00 20.39           C
ATOM    255  N   PHE A 191       8.972  14.566  37.990  1.00 18.95           N
ATOM    256  CA  PHE A 191       9.357  14.454  39.397  1.00 19.11           C
ATOM    257  C   PHE A 191      10.081  13.139  39.673  1.00 19.34           C
ATOM    258  O   PHE A 191      10.214  12.298  38.783  1.00 19.48           O
ATOM    259  CB  PHE A 191       8.137  14.605  40.311  1.00 18.99           C
ATOM    260  CG  PHE A 191       7.581  15.995  40.344  1.00 18.85           C
ATOM    261  CD1 PHE A 191       8.233  17.002  41.053  1.00 18.80           C
ATOM    262  CD2 PHE A 191       6.417  16.306  39.649  1.00 18.56           C
ATOM    263  CE1 PHE A 191       7.730  18.297  41.077  1.00 18.85           C
ATOM    264  CE2 PHE A 191       5.904  17.601  39.666  1.00 18.92           C
ATOM    265  CZ  PHE A 191       6.561  18.598  40.382  1.00 19.09           C
ATOM    266  N   GLY A 192      10.552  12.973  40.905  1.00 19.60           N
ATOM    267  CA  GLY A 192      11.284  11.784  41.302  1.00 19.94           C
ATOM    268  C   GLY A 192      12.740  11.827  40.885  1.00 20.26           C
ATOM    269  O   GLY A 192      13.330  12.902  40.749  1.00 20.27           O
ATOM    270  N   SER A 193      13.316  10.645  40.682  1.00 20.53           N
ATOM    271  CA  SER A 193      14.718  10.502  40.318  1.00 20.76           C
ATOM    272  C   SER A 193      14.888   9.269  39.454  1.00 20.91           C
ATOM    273  O   SER A 193      14.419   8.189  39.814  1.00 21.10           O
ATOM    274  CB  SER A 193      15.587  10.361  41.569  1.00 20.78           C
ATOM    275  OG  SER A 193      15.528  11.521  42.377  1.00 21.27           O
ATOM    276  N   VAL A 194      15.567   9.428  38.323  1.00 20.99           N
ATOM    277  CA  VAL A 194      15.773   8.326  37.389  1.00 21.06           C
ATOM    278  C   VAL A 194      17.057   7.555  37.714  1.00 21.07           C
ATOM    279  O   VAL A 194      18.016   8.135  38.224  1.00 21.18           O
ATOM    280  CB  VAL A 194      15.743   8.822  35.913  1.00 21.04           C
ATOM    281  CG1 VAL A 194      17.075   9.433  35.495  1.00 21.24           C
ATOM    282  CG2 VAL A 194      15.342   7.698  34.967  1.00 21.23           C
ATOM    283  N   SER A 195      17.051   6.249  37.439  1.00 21.10           N
ATOM    284  CA  SER A 195      18.228   5.385  37.589  1.00 21.11           C
ATOM    285  C   SER A 195      18.052   4.053  36.861  1.00 21.13           C
ATOM    286  O   SER A 195      16.924   3.620  36.613  1.00 21.09           O
ATOM    287  CB  SER A 195      18.537   5.120  39.065  1.00 21.09           C
ATOM    288  OG  SER A 195      17.477   4.421  39.691  1.00 21.53           O
ATOM    289  N   ASN A 196      19.178   3.414  36.531  1.00 21.13           N
ATOM    290  CA  ASN A 196      19.210   2.078  35.921  1.00 21.14           C
ATOM    291  C   ASN A 196      18.398   1.933  34.628  1.00 21.02           C
ATOM    292  O   ASN A 196      17.677   0.950  34.441  1.00 21.01           O
ATOM    293  CB  ASN A 196      18.799   1.002  36.939  1.00 21.31           C
ATOM    294  CG  ASN A 196      19.906   0.673  37.925  1.00 21.85           C
ATOM    295  OD1 ASN A 196      19.923   1.176  39.049  1.00 22.77           O
ATOM    296  ND2 ASN A 196      20.834  -0.181  37.510  1.00 22.15           N
ATOM    297  N   ILE A 197      18.524   2.912  33.739  1.00 20.94           N
ATOM    298  CA  ILE A 197      17.851   2.860  32.442  1.00 20.82           C
ATOM    299  C   ILE A 197      18.827   3.134  31.299  1.00 20.94           C
ATOM    300  O   ILE A 197      19.609   4.086  31.351  1.00 21.02           O
ATOM    301  CB  ILE A 197      16.615   3.815  32.407  1.00 20.76           C
ATOM    302  CG1 ILE A 197      15.775   3.586  31.145  1.00 20.28           C
ATOM    303  CG2 ILE A 197      17.032   5.280  32.536  1.00 20.49           C
ATOM    304  CD1 ILE A 197      14.644   2.606  31.320  1.00 19.51           C
ATOM    305  N   GLN A 198      18.786   2.277  30.281  1.00 21.01           N
ATOM    306  CA  GLN A 198      19.622   2.432  29.096  1.00 21.08           C
ATOM    307  C   GLN A 198      18.927   3.335  28.078  1.00 21.01           C
ATOM    308  O   GLN A 198      17.714   3.549  28.159  1.00 20.83           O
ATOM    309  CB  GLN A 198      19.935   1.066  28.486  1.00 21.10           C
ATOM    310  CG  GLN A 198      20.815   0.184  29.361  1.00 21.82           C
ATOM    311  CD  GLN A 198      21.140  -1.161  28.710  1.00 23.18           C
ATOM    312  OE1 GLN A 198      21.716  -1.212  27.619  1.00 22.99           O
ATOM    313  NE2 GLN A 198      20.773  -2.250  29.382  1.00 23.59           N
ATOM    314  N   LYS A 199      19.698   3.872  27.133  1.00 21.01           N
ATOM    315  CA  LYS A 199      19.145   4.760  26.112  1.00 21.00           C
ATOM    316  C   LYS A 199      18.271   4.012  25.105  1.00 21.01           C
ATOM    317  O   LYS A 199      18.604   2.908  24.666  1.00 21.00           O
ATOM    318  CB  LYS A 199      20.245   5.567  25.411  1.00 21.01           C
ATOM    319  CG  LYS A 199      21.255   4.759  24.618  1.00 21.28           C
ATOM    320  CD  LYS A 199      22.004   5.641  23.634  1.00 21.87           C
ATOM    321  CE  LYS A 199      23.499   5.640  23.917  1.00 22.47           C
ATOM    322  NZ  LYS A 199      24.122   4.306  23.664  1.00 23.06           N
ATOM    323  N   GLY A 200      17.136   4.617  24.770  1.00 21.11           N
ATOM    324  CA  GLY A 200      16.198   4.040  23.822  1.00 21.17           C
ATOM    325  C   GLY A 200      15.321   2.932  24.369  1.00 21.15           C
ATOM    326  O   GLY A 200      14.556   2.327  23.619  1.00 21.27           O
ATOM    327  N   TRP A 201      15.421   2.673  25.670  1.00 21.08           N
ATOM    328  CA  TRP A 201      14.702   1.564  26.286  1.00 21.08           C
ATOM    329  C   TRP A 201      13.331   1.959  26.821  1.00 20.93           C
ATOM    330  O   TRP A 201      13.096   3.112  27.185  1.00 20.76           O
ATOM    331  CB  TRP A 201      15.545   0.917  27.391  1.00 21.15           C
ATOM    332  CG  TRP A 201      16.520  -0.108  26.876  1.00 21.57           C
ATOM    333  CD1 TRP A 201      17.544   0.102  25.998  1.00 21.72           C
ATOM    334  CD2 TRP A 201      16.560  -1.504  27.206  1.00 22.07           C
ATOM    335  NE1 TRP A 201      18.216  -1.072  25.759  1.00 21.83           N
ATOM    336  CE2 TRP A 201      17.636  -2.075  26.489  1.00 21.76           C
ATOM    337  CE3 TRP A 201      15.793  -2.335  28.037  1.00 22.35           C
ATOM    338  CZ2 TRP A 201      17.967  -3.429  26.577  1.00 21.95           C
ATOM    339  CZ3 TRP A 201      16.122  -3.683  28.124  1.00 22.39           C
ATOM    340  CH2 TRP A 201      17.202  -4.215  27.397  1.00 22.39           C
ATOM    341  N   ASN A 202      12.430   0.981  26.840  1.00 20.88           N
ATOM    342  CA  ASN A 202      11.115   1.118  27.445  1.00 20.78           C
ATOM    343  C   ASN A 202      11.266   1.293  28.948  1.00 20.67           C
ATOM    344  O   ASN A 202      12.028   0.569  29.591  1.00 20.63           O
ATOM    345  CB  ASN A 202      10.270  -0.124  27.142  1.00 20.86           C
ATOM    346  CG  ASN A 202       8.778   0.126  27.284  1.00 21.25           C
ATOM    347  OD1 ASN A 202       8.078   0.349  26.296  1.00 21.42           O
ATOM    348  ND2 ASN A 202       8.282   0.077  28.517  1.00 21.74           N
ATOM    349  N   MET A 203      10.548   2.263  29.502  1.00 20.56           N
ATOM    350  CA  MET A 203      10.582   2.508  30.939  1.00 20.49           C
ATOM    351  C   MET A 203       9.729   1.465  31.653  1.00 20.53           C
ATOM    352  O   MET A 203       8.680   1.061  31.148  1.00 20.45           O
ATOM    353  CB  MET A 203      10.133   3.935  31.254  1.00 20.46           C
ATOM    354  CG  MET A 203      10.995   4.994  30.574  1.00 20.11           C
ATOM    355  SD  MET A 203      11.100   6.557  31.452  1.00 19.43           S
ATOM    356  CE  MET A 203      12.239   6.148  32.777  1.00 20.15           C
ATOM    357  N   SER A 204      10.195   1.029  32.820  1.00 20.62           N
ATOM    358  CA  SER A 204       9.664  -0.166  33.480  1.00 20.77           C
ATOM    359  C   SER A 204       8.545   0.100  34.488  1.00 20.67           C
ATOM    360  O   SER A 204       8.533  -0.480  35.578  1.00 20.74           O
ATOM    361  CB  SER A 204      10.801  -0.933  34.160  1.00 20.87           C
ATOM    362  OG  SER A 204      11.237  -0.249  35.325  1.00 21.18           O
ATOM    363  N   GLY A 205       7.606   0.966  34.121  1.00 20.52           N
ATOM    364  CA  GLY A 205       6.488   1.277  34.990  1.00 20.29           C
ATOM    365  C   GLY A 205       5.170   1.351  34.253  1.00 20.24           C
ATOM    366  O   GLY A 205       4.984   0.703  33.220  1.00 20.21           O
ATOM    367  N   THR A 206       4.258   2.154  34.796  1.00 20.19           N
ATOM    368  CA  THR A 206       2.914   2.312  34.249  1.00 20.13           C
ATOM    369  C   THR A 206       2.921   3.066  32.925  1.00 20.03           C
ATOM    370  O   THR A 206       3.645   4.048  32.759  1.00 20.12           O
ATOM    371  CB  THR A 206       1.996   3.030  35.264  1.00 20.08           C
ATOM    372  OG1 THR A 206       2.186   2.465  36.565  1.00 20.37           O
ATOM    373  CG2 THR A 206       0.531   2.731  34.972  1.00 20.01           C
ATOM    374  N   TRP A 207       2.112   2.589  31.987  1.00 19.91           N
ATOM    375  CA  TRP A 207       1.898   3.275  30.723  1.00 19.84           C
ATOM    376  C   TRP A 207       0.870   4.385  30.922  1.00 19.91           C
ATOM    377  O   TRP A 207       0.026   4.307  31.820  1.00 19.87           O
ATOM    378  CB  TRP A 207       1.415   2.288  29.659  1.00 19.75           C
ATOM    379  CG  TRP A 207       2.446   1.272  29.222  1.00 19.34           C
ATOM    380  CD1 TRP A 207       3.512   0.805  29.946  1.00 18.94           C
ATOM    381  CD2 TRP A 207       2.499   0.596  27.961  1.00 18.83           C
ATOM    382  NE1 TRP A 207       4.220  -0.113  29.210  1.00 18.68           N
ATOM    383  CE2 TRP A 207       3.622  -0.260  27.986  1.00 18.71           C
ATOM    384  CE3 TRP A 207       1.708   0.628  26.803  1.00 18.86           C
ATOM    385  CZ2 TRP A 207       3.970  -1.076  26.905  1.00 18.82           C
ATOM    386  CZ3 TRP A 207       2.057  -0.182  25.728  1.00 18.88           C
ATOM    387  CH2 TRP A 207       3.179  -1.021  25.788  1.00 18.80           C
ATOM    388  N   VAL A 208       0.954   5.418  30.088  1.00 19.94           N
ATOM    389  CA  VAL A 208       0.022   6.540  30.127  1.00 20.08           C
ATOM    390  C   VAL A 208      -1.388   6.063  29.776  1.00 20.39           C
ATOM    391  O   VAL A 208      -1.582   5.398  28.752  1.00 20.36           O
ATOM    392  CB  VAL A 208       0.452   7.661  29.149  1.00 20.07           C
ATOM    393  CG1 VAL A 208      -0.546   8.804  29.157  1.00 19.87           C
ATOM    394  CG2 VAL A 208       1.851   8.173  29.484  1.00 19.98           C
ATOM    395  N   ASP A 209      -2.354   6.399  30.636  1.00 20.61           N
ATOM    396  CA  ASP A 209      -3.769   6.059  30.437  1.00 20.86           C
ATOM    397  C   ASP A 209      -4.321   6.575  29.109  1.00 20.79           C
ATOM    398  O   ASP A 209      -3.865   7.596  28.592  1.00 20.85           O
ATOM    399  CB  ASP A 209      -4.616   6.626  31.580  1.00 21.08           C
ATOM    400  CG  ASP A 209      -4.611   5.739  32.812  1.00 21.84           C
ATOM    401  OD1 ASP A 209      -5.706   5.372  33.288  1.00 21.55           O
ATOM    402  OD2 ASP A 209      -3.559   5.368  33.379  1.00 23.52           O
ATOM    403  N   ARG A 210      -5.324   5.875  28.579  1.00 20.71           N
ATOM    404  CA  ARG A 210      -5.937   6.220  27.291  1.00 20.64           C
ATOM    405  C   ARG A 210      -6.339   7.702  27.092  1.00 20.26           C
ATOM    406  O   ARG A 210      -6.012   8.271  26.049  1.00 20.22           O
ATOM    407  CB  ARG A 210      -7.111   5.283  26.973  1.00 20.77           C
ATOM    408  CG  ARG A 210      -7.032   4.647  25.592  1.00 21.64           C
ATOM    409  CD  ARG A 210      -8.224   3.766  25.249  1.00 22.95           C
ATOM    410  NE  ARG A 210      -7.844   2.384  24.943  1.00 24.14           N
ATOM    411  CZ  ARG A 210      -7.541   1.455  25.851  1.00 24.71           C
ATOM    412  NH1 ARG A 210      -7.552   1.745  27.148  1.00 24.54           N
ATOM    413  NH2 ARG A 210      -7.218   0.228  25.459  1.00 25.00           N
ATOM    414  N   PRO A 211      -7.030   8.326  28.058  1.00 19.94           N
ATOM    415  CA  PRO A 211      -7.436   9.737  27.921  1.00 19.65           C
ATOM    416  C   PRO A 211      -6.284  10.721  27.686  1.00 19.40           C
ATOM    417  O   PRO A 211      -6.517  11.795  27.128  1.00 19.33           O
ATOM    418  CB  PRO A 211      -8.104  10.041  29.267  1.00 19.60           C
ATOM    419  CG  PRO A 211      -8.528   8.730  29.789  1.00 19.57           C
ATOM    420  CD  PRO A 211      -7.502   7.755  29.336  1.00 19.82           C
ATOM    421  N   PHE A 212      -5.072  10.361  28.103  1.00 19.18           N
ATOM    422  CA  PHE A 212      -3.913  11.251  27.988  1.00 18.97           C
ATOM    423  C   PHE A 212      -2.991  10.904  26.819  1.00 18.73           C
ATOM    424  O   PHE A 212      -2.028  11.626  26.549  1.00 18.80           O
ATOM    425  CB  PHE A 212      -3.120  11.274  29.300  1.00 18.96           C
ATOM    426  CG  PHE A 212      -3.802  12.022  30.406  1.00 19.20           C
ATOM    427  CD1 PHE A 212      -3.406  13.314  30.730  1.00 19.15           C
ATOM    428  CD2 PHE A 212      -4.852  11.439  31.119  1.00 18.88           C
ATOM    429  CE1 PHE A 212      -4.041  14.012  31.754  1.00 19.49           C
ATOM    430  CE2 PHE A 212      -5.493  12.128  32.139  1.00 18.96           C
ATOM    431  CZ  PHE A 212      -5.089  13.415  32.458  1.00 19.47           C
ATOM    432  N   ARG A 213      -3.293   9.808  26.128  1.00 18.45           N
ATOM    433  CA  ARG A 213      -2.488   9.359  24.996  1.00 18.18           C
ATOM    434  C   ARG A 213      -2.566  10.341  23.830  1.00 17.94           C
ATOM    435  O   ARG A 213      -3.655  10.806  23.485  1.00 18.16           O
ATOM    436  CB  ARG A 213      -2.943   7.974  24.537  1.00 18.18           C
ATOM    437  CG  ARG A 213      -2.209   6.836  25.209  1.00 18.15           C
ATOM    438  CD  ARG A 213      -2.959   5.522  25.191  1.00 18.34           C
ATOM    439  NE  ARG A 213      -2.639   4.713  26.364  1.00 18.43           N
ATOM    440  CZ  ARG A 213      -2.803   3.399  26.443  1.00 18.10           C
ATOM    441  NH1 ARG A 213      -3.292   2.719  25.415  1.00 18.09           N
ATOM    442  NH2 ARG A 213      -2.474   2.759  27.556  1.00 18.02           N
ATOM    443  N   PRO A 214      -1.418  10.656  23.228  1.00 17.53           N
ATOM    444  CA  PRO A 214      -1.379  11.519  22.043  1.00 17.30           C
ATOM    445  C   PRO A 214      -1.702  10.739  20.769  1.00 17.08           C
ATOM    446  O   PRO A 214      -1.523   9.522  20.742  1.00 17.12           O
ATOM    447  CB  PRO A 214       0.074  11.997  22.017  1.00 17.32           C
ATOM    448  CG  PRO A 214       0.855  10.885  22.647  1.00 17.31           C
ATOM    449  CD  PRO A 214      -0.069  10.217  23.632  1.00 17.52           C
ATOM    450  N   ALA A 215      -2.174  11.427  19.734  1.00 16.82           N
ATOM    451  CA  ALA A 215      -2.430  10.784  18.447  1.00 16.56           C
ATOM    452  C   ALA A 215      -1.120  10.425  17.735  1.00 16.41           C
ATOM    453  O   ALA A 215      -1.052   9.430  17.011  1.00 16.50           O
ATOM    454  CB  ALA A 215      -3.301  11.664  17.567  1.00 16.53           C
ATOM    455  N   ALA A 216      -0.088  11.238  17.951  1.00 20.00           N
ATOM    456  CA  ALA A 216       1.243  10.976  17.407  1.00 20.00           C
ATOM    457  C   ALA A 216       2.318  11.219  18.477  1.00 20.00           C
ATOM    458  O   ALA A 216       2.081  11.946  19.441  1.00 20.00           O
ATOM    459  CB  ALA A 216       1.518  11.899  16.216  1.00 20.00           C
ATOM    460  N   VAL A 217       3.484  10.597  18.304  1.00 15.13           N
ATOM    461  CA  VAL A 217       4.579  10.632  19.285  1.00 14.79           C
ATOM    462  C   VAL A 217       4.979  12.050  19.719  1.00 14.66           C
ATOM    463  O   VAL A 217       4.953  12.987  18.922  1.00 14.55           O
ATOM    464  CB  VAL A 217       5.818   9.810  18.784  1.00 14.77           C
ATOM    465  CG1 VAL A 217       6.628  10.571  17.729  1.00 14.61           C
ATOM    466  CG2 VAL A 217       6.700   9.356  19.944  1.00 14.58           C
ATOM    467  N   GLN A 218       5.319  12.200  20.996  1.00 14.57           N
ATOM    468  CA  GLN A 218       5.713  13.492  21.541  1.00 14.65           C
ATOM    469  C   GLN A 218       6.951  13.342  22.424  1.00 14.83           C
ATOM    470  O   GLN A 218       6.944  12.581  23.394  1.00 14.80           O
ATOM    471  CB  GLN A 218       4.566  14.131  22.336  1.00 14.68           C
ATOM    472  CG  GLN A 218       3.197  14.140  21.642  1.00 14.42           C
ATOM    473  CD  GLN A 218       3.073  15.197  20.549  1.00 14.17           C
ATOM    474  OE1 GLN A 218       3.584  16.312  20.684  1.00 14.05           O
ATOM    475  NE2 GLN A 218       2.382  14.848  19.470  1.00 13.79           N
ATOM    476  N   SER A 219       8.015  14.062  22.071  1.00 14.92           N
ATOM    477  CA  SER A 219       9.254  14.041  22.834  1.00 14.98           C
ATOM    478  C   SER A 219       9.284  15.220  23.795  1.00 15.21           C
ATOM    479  O   SER A 219       9.205  16.379  23.375  1.00 15.34           O
ATOM    480  CB  SER A 219      10.461  14.092  21.903  1.00 15.04           C
ATOM    481  OG  SER A 219      10.332  13.157  20.850  1.00 15.39           O
ATOM    482  N   LEU A 220       9.390  14.920  25.088  1.00 15.27           N
ATOM    483  CA  LEU A 220       9.360  15.955  26.118  1.00 15.17           C
ATOM    484  C   LEU A 220      10.699  16.077  26.842  1.00 15.13           C
ATOM    485  O   LEU A 220      11.220  15.100  27.381  1.00 15.15           O
ATOM    486  CB  LEU A 220       8.208  15.715  27.097  1.00 15.03           C
ATOM    487  CG  LEU A 220       6.823  15.621  26.445  1.00 15.10           C
ATOM    488  CD1 LEU A 220       5.898  14.761  27.285  1.00 15.05           C
ATOM    489  CD2 LEU A 220       6.205  16.994  26.209  1.00 14.83           C
ATOM    490  N   VAL A 221      11.247  17.289  26.833  1.00 15.04           N
ATOM    491  CA  VAL A 221      12.565  17.558  27.397  1.00 14.85           C
ATOM    492  C   VAL A 221      12.470  17.796  28.896  1.00 14.75           C
ATOM    493  O   VAL A 221      11.595  18.522  29.371  1.00 14.83           O
ATOM    494  CB  VAL A 221      13.254  18.764  26.695  1.00 14.89           C
ATOM    495  CG1 VAL A 221      14.651  19.015  27.266  1.00 15.11           C
ATOM    496  CG2 VAL A 221      13.345  18.530  25.191  1.00 14.67           C
ATOM    497  N   GLY A 222      13.369  17.156  29.634  1.00 14.70           N
ATOM    498  CA  GLY A 222      13.484  17.356  31.064  1.00 14.67           C
ATOM    499  C   GLY A 222      14.899  17.747  31.428  1.00 14.70           C
ATOM    500  O   GLY A 222      15.782  17.793  30.562  1.00 14.68           O
ATOM    501  N   HIS A 223      15.115  18.020  32.710  1.00 14.64           N
ATOM    502  CA  HIS A 223      16.409  18.483  33.192  1.00 14.77           C
ATOM    503  C   HIS A 223      16.798  17.813  34.506  1.00 14.78           C
ATOM    504  O   HIS A 223      15.953  17.594  35.375  1.00 14.75           O
ATOM    505  CB  HIS A 223      16.395  20.007  33.355  1.00 14.79           C
ATOM    506  CG  HIS A 223      17.684  20.574  33.862  1.00 15.20           C
ATOM    507  ND1 HIS A 223      17.802  21.155  35.105  1.00 15.30           N
ATOM    508  CD2 HIS A 223      18.912  20.643  33.298  1.00 15.65           C
ATOM    509  CE1 HIS A 223      19.046  21.563  35.283  1.00 15.84           C
ATOM    510  NE2 HIS A 223      19.742  21.261  34.201  1.00 15.38           N
ATOM    511  N   PHE A 224      18.083  17.490  34.637  1.00 14.79           N
ATOM    512  CA  PHE A 224      18.627  16.948  35.878  1.00 14.86           C
ATOM    513  C   PHE A 224      18.997  18.090  36.818  1.00 14.91           C
ATOM    514  O   PHE A 224      19.772  18.971  36.460  1.00 15.02           O
ATOM    515  CB  PHE A 224      19.851  16.072  35.601  1.00 14.79           C
ATOM    516  CG  PHE A 224      19.547  14.831  34.810  1.00 14.75           C
ATOM    517  CD1 PHE A 224      18.707  13.845  35.321  1.00 14.73           C
ATOM    518  CD2 PHE A 224      20.107  14.644  33.552  1.00 14.63           C
ATOM    519  CE1 PHE A 224      18.434  12.693  34.583  1.00 15.19           C
ATOM    520  CE2 PHE A 224      19.835  13.496  32.808  1.00 14.53           C
ATOM    521  CZ  PHE A 224      19.002  12.521  33.323  1.00 14.58           C
ATOM    522  N   ALA A 225      18.436  18.054  38.021  1.00 15.08           N
ATOM    523  CA  ALA A 225      18.570  19.126  39.004  1.00 15.23           C
ATOM    524  C   ALA A 225      20.001  19.332  39.496  1.00 15.42           C
ATOM    525  O   ALA A 225      20.699  18.370  39.819  1.00 15.54           O
ATOM    526  CB  ALA A 225      17.643  18.859  40.179  1.00 15.25           C
ATOM    527  N   GLY A 226      20.425  20.594  39.550  1.00 15.59           N
ATOM    528  CA  GLY A 226      21.751  20.956  40.032  1.00 15.91           C
ATOM    529  C   GLY A 226      22.889  20.590  39.092  1.00 16.18           C
ATOM    530  O   GLY A 226      24.058  20.626  39.482  1.00 16.32           O
ATOM    531  N   ARG A 227      22.541  20.235  37.858  1.00 16.36           N
ATOM    532  CA  ARG A 227      23.508  19.847  36.837  1.00 16.60           C
ATOM    533  C   ARG A 227      23.204  20.610  35.552  1.00 16.77           C
ATOM    534  O   ARG A 227      22.150  21.243  35.443  1.00 16.73           O
ATOM    535  CB  ARG A 227      23.429  18.337  36.585  1.00 16.51           C
ATOM    536  CG  ARG A 227      24.107  17.490  37.652  1.00 16.96           C
ATOM    537  CD  ARG A 227      23.356  16.221  38.018  1.00 17.20           C
ATOM    538  NE  ARG A 227      23.970  15.030  37.433  1.00 17.53           N
ATOM    539  CZ  ARG A 227      24.380  13.970  38.125  1.00 17.66           C
ATOM    540  NH1 ARG A 227      24.251  13.929  39.444  1.00 17.76           N
ATOM    541  NH2 ARG A 227      24.926  12.943  37.492  1.00 17.65           N
ATOM    542  N   ASP A 228      24.122  20.563  34.589  1.00 16.84           N
ATOM    543  CA  ASP A 228      23.869  21.159  33.275  1.00 17.20           C
ATOM    544  C   ASP A 228      23.401  20.140  32.243  1.00 16.94           C
ATOM    545  O   ASP A 228      23.176  20.482  31.082  1.00 16.98           O
ATOM    546  CB  ASP A 228      25.091  21.911  32.737  1.00 17.55           C
ATOM    547  CG  ASP A 228      26.372  21.541  33.443  1.00 19.17           C
ATOM    548  OD1 ASP A 228      26.568  20.341  33.774  1.00 21.29           O
ATOM    549  OD2 ASP A 228      27.249  22.394  33.699  1.00 20.39           O
ATOM    550  N   THR A 229      23.244  18.893  32.679  1.00 16.74           N
ATOM    551  CA  THR A 229      22.896  17.794  31.785  1.00 16.37           C
ATOM    552  C   THR A 229      21.393  17.693  31.595  1.00 16.20           C
ATOM    553  O   THR A 229      20.621  18.201  32.403  1.00 16.10           O
ATOM    554  CB  THR A 229      23.466  16.465  32.301  1.00 16.34           C
ATOM    555  OG1 THR A 229      23.144  16.309  33.688  1.00 16.79           O
ATOM    556  CG2 THR A 229      24.993  16.488  32.279  1.00 15.98           C
ATOM    557  N   SER A 230      20.993  17.015  30.524  1.00 16.08           N
ATOM    558  CA  SER A 230      19.609  17.008  30.073  1.00 15.83           C
ATOM    559  C   SER A 230      19.123  15.602  29.724  1.00 15.55           C
ATOM    560  O   SER A 230      19.921  14.667  29.609  1.00 15.47           O
ATOM    561  CB  SER A 230      19.479  17.914  28.848  1.00 15.77           C
ATOM    562  OG  SER A 230      18.156  18.389  28.722  1.00 16.86           O
ATOM    563  N   PHE A 231      17.809  15.463  29.563  1.00 15.21           N
ATOM    564  CA  PHE A 231      17.206  14.233  29.050  1.00 15.07           C
ATOM    565  C   PHE A 231      15.913  14.533  28.304  1.00 15.02           C
ATOM    566  O   PHE A 231      15.385  15.644  28.384  1.00 15.24           O
ATOM    567  CB  PHE A 231      16.959  13.217  30.180  1.00 14.99           C
ATOM    568  CG  PHE A 231      15.796  13.560  31.081  1.00 15.07           C
ATOM    569  CD1 PHE A 231      14.512  13.094  30.797  1.00 14.99           C
ATOM    570  CD2 PHE A 231      15.989  14.330  32.224  1.00 15.29           C
ATOM    571  CE1 PHE A 231      13.434  13.401  31.630  1.00 15.04           C
ATOM    572  CE2 PHE A 231      14.914  14.643  33.067  1.00 15.31           C
ATOM    573  CZ  PHE A 231      13.637  14.176  32.765  1.00 15.19           C
ATOM    574  N   HIS A 232      15.410  13.543  27.577  1.00 14.84           N
ATOM    575  CA  HIS A 232      14.076  13.626  26.992  1.00 14.80           C
ATOM    576  C   HIS A 232      13.413  12.251  26.901  1.00 14.78           C
ATOM    577  O   HIS A 232      14.092  11.223  26.840  1.00 14.58           O
ATOM    578  CB  HIS A 232      14.090  14.373  25.645  1.00 14.85           C
ATOM    579  CG  HIS A 232      14.204  13.485  24.442  1.00 14.88           C
ATOM    580  ND1 HIS A 232      13.106  12.922  23.827  1.00 14.98           N
ATOM    581  CD2 HIS A 232      15.281  13.086  23.725  1.00 14.23           C
ATOM    582  CE1 HIS A 232      13.504  12.206  22.791  1.00 14.61           C
ATOM    583  NE2 HIS A 232      14.819  12.291  22.706  1.00 14.24           N
ATOM    584  N   ILE A 233      12.083  12.244  26.930  1.00 14.80           N
ATOM    585  CA  ILE A 233      11.321  11.000  26.863  1.00 14.78           C
ATOM    586  C   ILE A 233      10.295  11.042  25.743  1.00 14.81           C
ATOM    587  O   ILE A 233       9.788  12.111  25.392  1.00 14.89           O
ATOM    588  CB  ILE A 233      10.616  10.677  28.210  1.00 14.65           C
ATOM    589  CG1 ILE A 233       9.714  11.830  28.662  1.00 14.84           C
ATOM    590  CG2 ILE A 233      11.625  10.285  29.281  1.00 14.49           C
ATOM    591  CD1 ILE A 233       8.288  11.413  28.938  1.00 14.30           C
ATOM    592  N   ASP A 234       9.987   9.869  25.198  1.00 14.66           N
ATOM    593  CA  ASP A 234       8.969   9.747  24.172  1.00 14.65           C
ATOM    594  C   ASP A 234       7.710   9.091  24.719  1.00 14.54           C
ATOM    595  O   ASP A 234       7.740   7.931  25.137  1.00 14.52           O
ATOM    596  CB  ASP A 234       9.505   8.927  22.998  1.00 14.86           C
ATOM    597  CG  ASP A 234      10.142   9.788  21.922  1.00 15.35           C
ATOM    598  OD1 ASP A 234      10.546  10.934  22.219  1.00 15.91           O
ATOM    599  OD2 ASP A 234      10.292   9.391  20.746  1.00 15.66           O
ATOM    600  N   ILE A 235       6.609   9.839  24.725  1.00 14.44           N
ATOM    601  CA  ILE A 235       5.297   9.255  24.984  1.00 14.33           C
ATOM    602  C   ILE A 235       4.709   8.803  23.649  1.00 14.34           C
ATOM    603  O   ILE A 235       4.340   9.632  22.813  1.00 14.45           O
ATOM    604  CB  ILE A 235       4.356  10.255  25.699  1.00 14.33           C
ATOM    605  CG1 ILE A 235       4.959  10.698  27.036  1.00 14.23           C
ATOM    606  CG2 ILE A 235       2.957   9.641  25.893  1.00 13.90           C
ATOM    607  CD1 ILE A 235       4.099  11.686  27.814  1.00 14.63           C
ATOM    608  N   ASN A 236       4.648   7.489  23.449  1.00 14.29           N
ATOM    609  CA  ASN A 236       4.115   6.914  22.216  1.00 14.16           C
ATOM    610  C   ASN A 236       2.601   6.818  22.270  1.00 14.10           C
ATOM    611  O   ASN A 236       2.040   6.588  23.343  1.00 14.18           O
ATOM    612  CB  ASN A 236       4.701   5.526  21.966  1.00 14.19           C
ATOM    613  CG  ASN A 236       6.208   5.495  22.099  1.00 14.35           C
ATOM    614  OD1 ASN A 236       6.742   4.996  23.091  1.00 14.94           O
ATOM    615  ND2 ASN A 236       6.904   6.022  21.098  1.00 13.88           N
ATOM    616  N   PRO A 237       1.938   6.993  21.123  1.00 13.99           N
ATOM    617  CA  PRO A 237       0.477   6.870  21.029  1.00 13.90           C
ATOM    618  C   PRO A 237      -0.105   5.638  21.721  1.00 13.87           C
ATOM    619  O   PRO A 237      -1.248   5.703  22.170  1.00 14.11           O
ATOM    620  CB  PRO A 237       0.240   6.774  19.522  1.00 13.86           C
ATOM    621  CG  PRO A 237       1.340   7.555  18.931  1.00 13.70           C
ATOM    622  CD  PRO A 237       2.531   7.350  19.821  1.00 13.90           C
ATOM    623  N   ASN A 238       0.661   4.550  21.803  1.00 13.83           N
ATOM    624  CA  ASN A 238       0.189   3.306  22.424  1.00 13.75           C
ATOM    625  C   ASN A 238       0.147   3.339  23.958  1.00 13.65           C
ATOM    626  O   ASN A 238      -0.466   2.472  24.589  1.00 13.53           O
ATOM    627  CB  ASN A 238       0.990   2.094  21.910  1.00 13.75           C
ATOM    628  CG  ASN A 238       2.358   1.956  22.567  1.00 13.70           C
ATOM    629  OD1 ASN A 238       2.939   2.925  23.047  1.00 14.45           O
ATOM    630  ND2 ASN A 238       2.880   0.740  22.578  1.00 13.71           N
ATOM    631  N   GLY A 239       0.802   4.345  24.539  1.00 13.55           N
ATOM    632  CA  GLY A 239       0.798   4.561  25.976  1.00 13.44           C
ATOM    633  C   GLY A 239       2.156   4.411  26.634  1.00 13.40           C
ATOM    634  O   GLY A 239       2.391   4.957  27.711  1.00 13.30           O
ATOM    635  N   SER A 240       3.044   3.667  25.980  1.00 13.48           N
ATOM    636  CA  SER A 240       4.379   3.389  26.495  1.00 13.62           C
ATOM    637  C   SER A 240       5.273   4.628  26.482  1.00 13.80           C
ATOM    638  O   SER A 240       5.135   5.497  25.616  1.00 13.81           O
ATOM    639  CB  SER A 240       5.030   2.282  25.671  1.00 13.63           C
ATOM    640  OG  SER A 240       5.311   2.738  24.357  1.00 13.88           O
ATOM    641  N   ILE A 241       6.187   4.694  27.448  1.00 13.90           N
ATOM    642  CA  ILE A 241       7.167   5.772  27.530  1.00 13.90           C
ATOM    643  C   ILE A 241       8.559   5.231  27.225  1.00 14.12           C
ATOM    644  O   ILE A 241       8.988   4.240  27.821  1.00 14.07           O
ATOM    645  CB  ILE A 241       7.135   6.435  28.922  1.00 13.90           C
ATOM    646  CG1 ILE A 241       5.737   6.983  29.224  1.00 13.55           C
ATOM    647  CG2 ILE A 241       8.187   7.551  29.026  1.00 13.86           C
ATOM    648  CD1 ILE A 241       5.382   6.970  30.688  1.00 12.97           C
ATOM    649  N   THR A 242       9.249   5.882  26.287  1.00 14.34           N
ATOM    650  CA  THR A 242      10.620   5.527  25.926  1.00 14.61           C
ATOM    651  C   THR A 242      11.609   6.513  26.532  1.00 14.81           C
ATOM    652  O   THR A 242      11.417   7.729  26.443  1.00 14.95           O
ATOM    653  CB  THR A 242      10.806   5.489  24.391  1.00 14.60           C
ATOM    654  OG1 THR A 242       9.668   4.878  23.773  1.00 14.85           O
ATOM    655  CG2 THR A 242      11.946   4.552  24.012  1.00 14.51           C
ATOM    656  N   TRP A 243      12.665   5.980  27.142  1.00 14.93           N
ATOM    657  CA  TRP A 243      13.730   6.801  27.700  1.00 15.06           C
ATOM    658  C   TRP A 243      14.732   7.151  26.616  1.00 15.29           C
ATOM    659  O   TRP A 243      15.322   6.263  26.005  1.00 15.22           O
ATOM    660  CB  TRP A 243      14.443   6.073  28.837  1.00 14.92           C
ATOM    661  CG  TRP A 243      15.630   6.832  29.371  1.00 14.55           C
ATOM    662  CD1 TRP A 243      16.954   6.587  29.113  1.00 13.96           C
ATOM    663  CD2 TRP A 243      15.599   7.965  30.247  1.00 13.96           C
ATOM    664  NE1 TRP A 243      17.743   7.494  29.779  1.00 13.56           N
ATOM    665  CE2 TRP A 243      16.938   8.353  30.483  1.00 13.66           C
ATOM    666  CE3 TRP A 243      14.571   8.694  30.863  1.00 13.64           C
ATOM    667  CZ2 TRP A 243      17.272   9.432  31.305  1.00 13.25           C
ATOM    668  CZ3 TRP A 243      14.905   9.766  31.680  1.00 13.43           C
ATOM    669  CH2 TRP A 243      16.245  10.123  31.893  1.00 13.50           C
ATOM    670  N   TRP A 244      14.935   8.447  26.393  1.00 15.77           N
ATOM    671  CA  TRP A 244      15.876   8.901  25.372  1.00 16.21           C
ATOM    672  C   TRP A 244      16.951   9.850  25.896  1.00 16.68           C
ATOM    673  O   TRP A 244      17.488  10.670  25.151  1.00 16.78           O
ATOM    674  CB  TRP A 244      15.132   9.492  24.175  1.00 15.98           C
ATOM    675  CG  TRP A 244      14.687   8.445  23.214  1.00 15.68           C
ATOM    676  CD1 TRP A 244      13.403   8.116  22.897  1.00 15.44           C
ATOM    677  CD2 TRP A 244      15.526   7.562  22.452  1.00 15.78           C
ATOM    678  NE1 TRP A 244      13.385   7.090  21.984  1.00 15.64           N
ATOM    679  CE2 TRP A 244      14.675   6.729  21.692  1.00 15.89           C
ATOM    680  CE3 TRP A 244      16.916   7.394  22.327  1.00 15.29           C
ATOM    681  CZ2 TRP A 244      15.166   5.748  20.816  1.00 15.71           C
ATOM    682  CZ3 TRP A 244      17.401   6.418  21.463  1.00 15.03           C
ATOM    683  CH2 TRP A 244      16.527   5.609  20.718  1.00 15.14           C
ATOM    684  N   GLY A 245      17.258   9.727  27.182  1.00 17.19           N
ATOM    685  CA  GLY A 245      18.420  10.375  27.754  1.00 17.89           C
ATOM    686  C   GLY A 245      19.606   9.435  27.656  1.00 18.53           C
ATOM    687  O   GLY A 245      19.526   8.379  27.021  1.00 18.44           O
ATOM    688  N   ALA A 246      20.708   9.827  28.288  1.00 20.00           N
ATOM    689  CA  ALA A 246      21.921   9.018  28.350  1.00 20.00           C
ATOM    690  C   ALA A 246      21.705   7.776  29.227  1.00 20.00           C
ATOM    691  O   ALA A 246      20.695   7.679  29.933  1.00 20.00           O
ATOM    692  CB  ALA A 246      23.074   9.838  28.939  1.00 20.00           C
ATOM    693  N   ASN A 247      22.641   6.830  29.174  1.00 20.00           N
ATOM    694  CA  ASN A 247      22.609   5.655  30.045  1.00 20.00           C
ATOM    695  C   ASN A 247      22.863   6.074  31.496  1.00 20.00           C
ATOM    696  O   ASN A 247      23.932   6.603  31.819  1.00 20.00           O
ATOM    697  CB  ASN A 247      23.689   4.655  29.623  1.00 20.00           C
ATOM    698  CG  ASN A 247      23.304   3.852  28.382  1.00 20.00           C
ATOM    699  OD1 ASN A 247      22.129   3.577  28.170  1.00 20.00           O
ATOM    700  ND2 ASN A 247      24.238   3.455  27.540  1.00 20.00           N
ATOM    701  N   ILE A 248      21.868   5.847  32.354  1.00 21.07           N
ATOM    702  CA  ILE A 248      21.953   6.179  33.776  1.00 21.39           C
ATOM    703  C   ILE A 248      22.250   4.912  34.574  1.00 21.62           C
ATOM    704  O   ILE A 248      21.614   3.880  34.358  1.00 21.69           O
ATOM    705  CB  ILE A 248      20.626   6.830  34.274  1.00 21.39           C
ATOM    706  CG1 ILE A 248      20.089   7.860  33.268  1.00 21.49           C
ATOM    707  CG2 ILE A 248      20.796   7.443  35.667  1.00 21.27           C
ATOM    708  CD1 ILE A 248      20.954   9.103  33.086  1.00 21.87           C
ATOM    709  N   ASP A 249      23.213   4.995  35.492  1.00 22.02           N
ATOM    710  CA  ASP A 249      23.605   3.838  36.309  1.00 22.46           C
ATOM    711  C   ASP A 249      22.828   3.742  37.635  1.00 22.41           C
ATOM    712  O   ASP A 249      21.700   4.232  37.733  1.00 22.40           O
ATOM    713  CB  ASP A 249      25.135   3.775  36.519  1.00 22.63           C
ATOM    714  CG  ASP A 249      25.723   5.086  37.030  1.00 23.53           C
ATOM    715  OD1 ASP A 249      25.435   5.465  38.191  1.00 24.75           O
ATOM    716  OD2 ASP A 249      26.491   5.800  36.344  1.00 24.03           O
ATOM    717  N   LYS A 250      23.434   3.111  38.640  1.00 20.00           N
ATOM    718  CA  LYS A 250      22.760   2.806  39.907  1.00 20.00           C
ATOM    719  C   LYS A 250      22.408   4.011  40.782  1.00 20.00           C
ATOM    720  O   LYS A 250      21.467   3.948  41.580  1.00 20.00           O
ATOM    721  CB  LYS A 250      23.665   1.831  40.721  1.00 20.00           C
ATOM    722  CG  LYS A 250      23.848   0.467  40.063  1.00 20.00           C
ATOM    723  CD  LYS A 250      24.731  -0.475  40.878  1.00 20.00           C
ATOM    724  CE  LYS A 250      24.901  -1.845  40.220  1.00 20.00           C
ATOM    725  NZ  LYS A 250      25.751  -2.757  40.999  1.00 20.00           N
ATOM    726  N   THR A 251      23.160   5.100  40.624  1.00 22.35           N
ATOM    727  CA  THR A 251      22.926   6.337  41.367  1.00 22.03           C
ATOM    728  C   THR A 251      21.735   7.104  40.789  1.00 21.79           C
ATOM    729  O   THR A 251      21.748   7.466  39.612  1.00 21.96           O
ATOM    730  CB  THR A 251      24.198   7.220  41.347  1.00 22.10           C
ATOM    731  OG1 THR A 251      25.289   6.502  41.936  1.00 21.92           O
ATOM    732  CG2 THR A 251      24.038   8.437  42.260  1.00 22.01           C
ATOM    733  N   PRO A 252      20.713   7.352  41.609  1.00 21.56           N
ATOM    734  CA  PRO A 252      19.528   8.100  41.164  1.00 21.32           C
ATOM    735  C   PRO A 252      19.802   9.599  41.028  1.00 21.22           C
ATOM    736  O   PRO A 252      20.434  10.191  41.910  1.00 21.22           O
ATOM    737  CB  PRO A 252      18.505   7.846  42.280  1.00 21.24           C
ATOM    738  CG  PRO A 252      19.121   6.803  43.169  1.00 21.28           C
ATOM    739  CD  PRO A 252      20.599   6.936  43.018  1.00 21.50           C
ATOM    740  N   ILE A 253      19.336  10.193  39.928  1.00 20.98           N
ATOM    741  CA  ILE A 253      19.469  11.630  39.691  1.00 20.63           C
ATOM    742  C   ILE A 253      18.090  12.274  39.595  1.00 20.55           C
ATOM    743  O   ILE A 253      17.256  11.837  38.802  1.00 20.56           O
ATOM    744  CB  ILE A 253      20.275  11.915  38.400  1.00 20.59           C
ATOM    745  CG1 ILE A 253      21.520  11.021  38.314  1.00 20.49           C
ATOM    746  CG2 ILE A 253      20.661  13.396  38.329  1.00 20.35           C
ATOM    747  CD1 ILE A 253      22.052  10.827  36.898  1.00 19.91           C
ATOM    748  N   ALA A 254      17.864  13.315  40.395  1.00 20.45           N
ATOM    749  CA  ALA A 254      16.575  14.014  40.428  1.00 20.32           C
ATOM    750  C   ALA A 254      16.233  14.642  39.079  1.00 20.23           C
ATOM    751  O   ALA A 254      17.078  15.282  38.453  1.00 20.13           O
ATOM    752  CB  ALA A 254      16.555  15.065  41.537  1.00 20.21           C
ATOM    753  N   THR A 255      14.985  14.449  38.652  1.00 20.21           N
ATOM    754  CA  THR A 255      14.522  14.831  37.318  1.00 20.22           C
ATOM    755  C   THR A 255      13.364  15.823  37.383  1.00 20.27           C
ATOM    756  O   THR A 255      12.353  15.570  38.047  1.00 20.38           O
ATOM    757  CB  THR A 255      14.075  13.578  36.536  1.00 20.28           C
ATOM    758  OG1 THR A 255      13.282  12.739  37.388  1.00 20.58           O
ATOM    759  CG2 THR A 255      15.263  12.700  36.192  1.00 20.26           C
ATOM    760  N   ARG A 256      13.513  16.945  36.683  1.00 20.24           N
ATOM    761  CA  ARG A 256      12.519  18.017  36.706  1.00 20.26           C
ATOM    762  C   ARG A 256      12.302  18.626  35.329  1.00 20.28           C
ATOM    763  O   ARG A 256      13.201  18.607  34.493  1.00 20.39           O
ATOM    764  CB  ARG A 256      12.952  19.127  37.672  1.00 20.29           C
ATOM    765  CG  ARG A 256      12.898  18.767  39.146  1.00 20.22           C
ATOM    766  CD  ARG A 256      11.508  18.438  39.680  1.00 20.07           C
ATOM    767  NE  ARG A 256      11.487  18.398  41.139  1.00 20.11           N
ATOM    768  CZ  ARG A 256      11.971  17.404  41.880  1.00 20.10           C
ATOM    769  NH1 ARG A 256      12.521  16.336  41.311  1.00 19.50           N
ATOM    770  NH2 ARG A 256      11.901  17.482  43.201  1.00 20.70           N
ATOM    771  N   GLY A 257      11.110  19.178  35.109  1.00 20.39           N
ATOM    772  CA  GLY A 257      10.812  19.913  33.891  1.00 20.38           C
ATOM    773  C   GLY A 257       9.337  19.987  33.539  1.00 20.38           C
ATOM    774  O   GLY A 257       8.541  19.148  33.970  1.00 20.45           O
ATOM    775  N   ASN A 258       8.978  21.007  32.761  1.00 20.29           N
ATOM    776  CA  ASN A 258       7.646  21.118  32.174  1.00 20.25           C
ATOM    777  C   ASN A 258       7.721  20.937  30.663  1.00 20.37           C
ATOM    778  O   ASN A 258       8.538  21.577  29.993  1.00 20.37           O
ATOM    779  CB  ASN A 258       7.016  22.481  32.488  1.00 20.18           C
ATOM    780  CG  ASN A 258       6.358  22.532  33.859  1.00 19.96           C
ATOM    781  OD1 ASN A 258       6.672  21.744  34.749  1.00 19.78           O
ATOM    782  ND2 ASN A 258       5.445  23.482  34.035  1.00 19.61           N
ATOM    783  N   GLY A 259       6.875  20.057  30.135  1.00 20.41           N
ATOM    784  CA  GLY A 259       6.763  19.846  28.701  1.00 20.42           C
ATOM    785  C   GLY A 259       5.306  19.761  28.294  1.00 20.64           C
ATOM    786  O   GLY A 259       4.494  19.145  28.992  1.00 20.72           O
ATOM    787  N   SER A 260       4.958  20.381  27.171  1.00 20.65           N
ATOM    788  CA  SER A 260       3.567  20.369  26.721  1.00 20.64           C
ATOM    789  C   SER A 260       3.391  19.708  25.355  1.00 20.43           C
ATOM    790  O   SER A 260       4.285  19.759  24.505  1.00 20.31           O
ATOM    791  CB  SER A 260       2.962  21.780  26.743  1.00 20.62           C
ATOM    792  OG  SER A 260       3.455  22.579  25.683  1.00 21.52           O
ATOM    793  N   TYR A 261       2.236  19.072  25.171  1.00 20.31           N
ATOM    794  CA  TYR A 261       1.879  18.454  23.899  1.00 20.17           C
ATOM    795  C   TYR A 261       0.375  18.487  23.657  1.00 20.32           C
ATOM    796  O   TYR A 261      -0.410  18.629  24.595  1.00 20.24           O
ATOM    797  CB  TYR A 261       2.429  17.023  23.803  1.00 20.03           C
ATOM    798  CG  TYR A 261       1.782  16.010  24.722  1.00 19.36           C
ATOM    799  CD1 TYR A 261       0.610  15.345  24.348  1.00 18.79           C
ATOM    800  CD2 TYR A 261       2.352  15.699  25.954  1.00 18.64           C
ATOM    801  CE1 TYR A 261       0.014  14.410  25.186  1.00 18.21           C
ATOM    802  CE2 TYR A 261       1.768  14.764  26.800  1.00 18.38           C
ATOM    803  CZ  TYR A 261       0.599  14.123  26.411  1.00 18.53           C
ATOM    804  OH  TYR A 261       0.017  13.195  27.245  1.00 17.86           O
ATOM    805  N   PHE A 262      -0.006  18.354  22.389  1.00 20.62           N
ATOM    806  CA  PHE A 262      -1.403  18.279  21.978  1.00 20.83           C
ATOM    807  C   PHE A 262      -1.816  16.824  21.789  1.00 21.03           C
ATOM    808  O   PHE A 262      -0.983  15.983  21.445  1.00 21.09           O
ATOM    809  CB  PHE A 262      -1.594  19.014  20.652  1.00 20.83           C
ATOM    810  CG  PHE A 262      -1.589  20.512  20.768  1.00 20.78           C
ATOM    811  CD1 PHE A 262      -2.273  21.156  21.796  1.00 20.75           C
ATOM    812  CD2 PHE A 262      -0.916  21.283  19.823  1.00 21.11           C
ATOM    813  CE1 PHE A 262      -2.276  22.545  21.889  1.00 20.98           C
ATOM    814  CE2 PHE A 262      -0.912  22.672  19.904  1.00 21.46           C
ATOM    815  CZ  PHE A 262      -1.593  23.305  20.941  1.00 21.59           C
ATOM    816  N   ILE A 263      -3.100  16.534  21.992  1.00 21.16           N
ATOM    817  CA  ILE A 263      -3.631  15.186  21.777  1.00 21.47           C
ATOM    818  C   ILE A 263      -4.283  15.026  20.398  1.00 21.71           C
ATOM    819  O   ILE A 263      -4.106  13.996  19.743  1.00 21.80           O
ATOM    820  CB  ILE A 263      -4.627  14.796  22.905  1.00 21.59           C
ATOM    821  CG1 ILE A 263      -3.873  14.494  24.201  1.00 21.24           C
ATOM    822  CG2 ILE A 263      -5.501  13.594  22.496  1.00 21.51           C
ATOM    823  CD1 ILE A 263      -4.762  14.422  25.407  1.00 20.86           C
ATOM    824  N   LYS A 264      -5.035  16.041  19.973  1.00 21.93           N
ATOM    825  CA  LYS A 264      -5.795  15.995  18.719  1.00 22.11           C
ATOM    826  C   LYS A 264      -4.914  16.134  17.475  1.00 22.15           C
ATOM    827  O   LYS A 264      -3.810  16.675  17.537  1.00 22.27           O
ATOM    828  CB  LYS A 264      -6.885  17.069  18.714  1.00 22.12           C
ATOM    829  CG  LYS A 264      -8.204  16.621  19.321  1.00 22.57           C
ATOM    830  CD  LYS A 264      -8.697  17.596  20.382  1.00 23.17           C
ATOM    831  CE  LYS A 264      -9.920  17.044  21.116  1.00 23.78           C
ATOM    832  NZ  LYS A 264     -10.878  18.133  21.515  1.00 23.95           N
ATOM    833  N   VAL E   2      -0.364 -12.177   8.395  1.00 32.26           N
ATOM    834  CA  VAL E   2       1.089 -12.376   8.671  1.00 32.20           C
ATOM    835  C   VAL E   2       1.689 -11.101   9.259  1.00 32.10           C
ATOM    836  O   VAL E   2       1.635 -10.037   8.635  1.00 32.17           O
ATOM    837  CB  VAL E   2       1.878 -12.781   7.389  1.00 32.23           C
ATOM    838  CG1 VAL E   2       3.277 -13.287   7.744  1.00 32.21           C
ATOM    839  CG2 VAL E   2       1.117 -13.834   6.582  1.00 32.22           C
ATOM    840  N   GLN E   3       2.251 -11.212  10.460  1.00 31.90           N
ATOM    841  CA  GLN E   3       2.936 -10.086  11.089  1.00 31.66           C
ATOM    842  C   GLN E   3       4.387  -9.996  10.618  1.00 31.47           C
ATOM    843  O   GLN E   3       4.812  -8.957  10.112  1.00 31.55           O
ATOM    844  CB  GLN E   3       2.867 -10.178  12.620  1.00 31.68           C
ATOM    845  CG  GLN E   3       1.679  -9.453  13.251  1.00 31.75           C
ATOM    846  CD  GLN E   3       1.678  -7.956  12.981  1.00 31.97           C
ATOM    847  OE1 GLN E   3       2.546  -7.228  13.468  1.00 32.24           O
ATOM    848  NE2 GLN E   3       0.703  -7.493  12.207  1.00 32.03           N
ATOM    849  N   LEU E   4       5.136 -11.088  10.775  1.00 31.23           N
ATOM    850  CA  LEU E   4       6.559 -11.111  10.435  1.00 31.05           C
ATOM    851  C   LEU E   4       6.942 -12.260   9.499  1.00 30.97           C
ATOM    852  O   LEU E   4       6.323 -13.327   9.518  1.00 30.97           O
ATOM    853  CB  LEU E   4       7.416 -11.159  11.709  1.00 31.03           C
ATOM    854  CG  LEU E   4       7.341 -10.005  12.721  1.00 30.84           C
ATOM    855  CD1 LEU E   4       8.217 -10.309  13.922  1.00 30.64           C
ATOM    856  CD2 LEU E   4       7.735  -8.666  12.106  1.00 30.65           C
ATOM    857  N   GLN E   5       7.969 -12.028   8.683  1.00 30.83           N
ATOM    858  CA  GLN E   5       8.483 -13.042   7.764  1.00 30.70           C
ATOM    859  C   GLN E   5       9.994 -13.203   7.913  1.00 30.51           C
ATOM    860  O   GLN E   5      10.756 -12.294   7.584  1.00 30.45           O
ATOM    861  CB  GLN E   5       8.123 -12.693   6.316  1.00 30.75           C
ATOM    862  CG  GLN E   5       6.782 -13.249   5.850  1.00 30.93           C
ATOM    863  CD  GLN E   5       6.825 -13.790   4.428  1.00 31.07           C
ATOM    864  OE1 GLN E   5       6.779 -15.004   4.221  1.00 31.28           O
ATOM    865  NE2 GLN E   5       6.903 -12.893   3.449  1.00 30.91           N
ATOM    866  N   GLU E   6      10.416 -14.364   8.408  1.00 30.35           N
ATOM    867  CA  GLU E   6      11.834 -14.656   8.619  1.00 30.21           C
ATOM    868  C   GLU E   6      12.431 -15.469   7.473  1.00 30.08           C
ATOM    869  O   GLU E   6      11.776 -16.356   6.919  1.00 30.07           O
ATOM    870  CB  GLU E   6      12.041 -15.415   9.932  1.00 30.22           C
ATOM    871  CG  GLU E   6      11.589 -14.673  11.176  1.00 30.27           C
ATOM    872  CD  GLU E   6      11.492 -15.579  12.389  1.00 30.45           C
ATOM    873  OE1 GLU E   6      10.589 -16.445  12.419  1.00 30.63           O
ATOM    874  OE2 GLU E   6      12.320 -15.427  13.313  1.00 30.41           O
ATOM    875  N   SER E   7      13.679 -15.160   7.129  1.00 29.88           N
ATOM    876  CA  SER E   7      14.431 -15.938   6.148  1.00 29.72           C
ATOM    877  C   SER E   7      15.891 -16.084   6.575  1.00 29.54           C
ATOM    878  O   SER E   7      16.327 -15.459   7.544  1.00 29.52           O
ATOM    879  CB  SER E   7      14.329 -15.309   4.753  1.00 29.76           C
ATOM    880  OG  SER E   7      14.827 -13.984   4.744  1.00 29.86           O
ATOM    881  N   GLY E   8      16.635 -16.919   5.853  1.00 29.36           N
ATOM    882  CA  GLY E   8      18.035 -17.162   6.153  1.00 29.11           C
ATOM    883  C   GLY E   8      18.230 -18.182   7.259  1.00 28.89           C
ATOM    884  O   GLY E   8      17.332 -18.974   7.552  1.00 28.85           O
ATOM    885  N   GLY E   9      19.412 -18.156   7.872  1.00 28.68           N
ATOM    886  CA  GLY E   9      19.758 -19.092   8.928  1.00 28.34           C
ATOM    887  C   GLY E   9      20.145 -20.462   8.403  1.00 28.09           C
ATOM    888  O   GLY E   9      20.223 -20.675   7.190  1.00 28.04           O
ATOM    889  N   GLY E  10      20.391 -21.390   9.326  1.00 27.88           N
ATOM    890  CA  GLY E  10      20.725 -22.761   8.980  1.00 27.64           C
ATOM    891  C   GLY E  10      22.039 -23.229   9.575  1.00 27.50           C
ATOM    892  O   GLY E  10      22.359 -22.913  10.724  1.00 27.47           O
ATOM    893  N   LEU E  11      22.801 -23.981   8.781  1.00 27.32           N
ATOM    894  CA  LEU E  11      24.064 -24.562   9.228  1.00 27.11           C
ATOM    895  C   LEU E  11      25.278 -23.752   8.783  1.00 27.01           C
ATOM    896  O   LEU E  11      25.323 -23.262   7.652  1.00 27.05           O
ATOM    897  CB  LEU E  11      24.186 -26.004   8.734  1.00 27.09           C
ATOM    898  CG  LEU E  11      23.723 -27.096   9.702  1.00 27.08           C
ATOM    899  CD1 LEU E  11      23.689 -28.448   9.009  1.00 26.88           C
ATOM    900  CD2 LEU E  11      24.612 -27.138  10.939  1.00 27.18           C
ATOM    901  N   VAL E  12      26.258 -23.625   9.678  1.00 26.86           N
ATOM    902  CA  VAL E  12      27.460 -22.825   9.423  1.00 26.72           C
ATOM    903  C   VAL E  12      28.704 -23.353  10.162  1.00 26.63           C
ATOM    904  O   VAL E  12      28.593 -23.974  11.223  1.00 26.58           O
ATOM    905  CB  VAL E  12      27.210 -21.311   9.728  1.00 26.71           C
ATOM    906  CG1 VAL E  12      27.213 -21.026  11.232  1.00 26.70           C
ATOM    907  CG2 VAL E  12      28.212 -20.425   8.990  1.00 26.75           C
ATOM    908  N   GLN E  13      29.879 -23.104   9.581  1.00 26.53           N
ATOM    909  CA  GLN E  13      31.164 -23.506  10.161  1.00 26.39           C
ATOM    910  C   GLN E  13      31.652 -22.510  11.223  1.00 26.28           C
ATOM    911  O   GLN E  13      31.114 -21.402  11.340  1.00 26.22           O
ATOM    912  CB  GLN E  13      32.215 -23.682   9.058  1.00 26.36           C
ATOM    913  CG  GLN E  13      31.943 -24.855   8.120  1.00 26.52           C
ATOM    914  CD  GLN E  13      32.675 -24.739   6.789  1.00 26.91           C
ATOM    915  OE1 GLN E  13      32.168 -24.119   5.849  1.00 27.05           O
ATOM    916  NE2 GLN E  13      33.864 -25.340   6.706  1.00 26.83           N
ATOM    917  N   ALA E  14      32.661 -22.913  11.997  1.00 26.13           N
ATOM    918  CA  ALA E  14      33.217 -22.076  13.065  1.00 25.93           C
ATOM    919  C   ALA E  14      33.992 -20.892  12.506  1.00 25.76           C
ATOM    920  O   ALA E  14      34.741 -21.029  11.533  1.00 25.78           O
ATOM    921  CB  ALA E  14      34.107 -22.898  13.988  1.00 25.95           C
ATOM    922  N   GLY E  15      33.803 -19.732  13.131  1.00 25.55           N
ATOM    923  CA  GLY E  15      34.426 -18.496  12.689  1.00 25.36           C
ATOM    924  C   GLY E  15      33.860 -17.981  11.377  1.00 25.21           C
ATOM    925  O   GLY E  15      34.417 -17.059  10.778  1.00 25.25           O
ATOM    926  N   GLY E  16      32.751 -18.578  10.938  1.00 25.03           N
ATOM    927  CA  GLY E  16      32.115 -18.224   9.681  1.00 24.76           C
ATOM    928  C   GLY E  16      31.148 -17.059   9.791  1.00 24.63           C
ATOM    929  O   GLY E  16      31.267 -16.214  10.687  1.00 24.48           O
ATOM    930  N   SER E  17      30.188 -17.020   8.868  1.00 24.46           N
ATOM    931  CA  SER E  17      29.225 -15.925   8.781  1.00 24.23           C
ATOM    932  C   SER E  17      27.845 -16.402   8.333  1.00 24.10           C
ATOM    933  O   SER E  17      27.724 -17.369   7.580  1.00 24.10           O
ATOM    934  CB  SER E  17      29.739 -14.836   7.834  1.00 24.26           C
ATOM    935  OG  SER E  17      30.717 -14.026   8.468  1.00 24.25           O
ATOM    936  N   LEU E  18      26.812 -15.709   8.804  1.00 23.98           N
ATOM    937  CA  LEU E  18      25.427 -16.035   8.474  1.00 23.84           C
ATOM    938  C   LEU E  18      24.557 -14.783   8.507  1.00 23.77           C
ATOM    939  O   LEU E  18      24.740 -13.917   9.366  1.00 23.69           O
ATOM    940  CB  LEU E  18      24.885 -17.090   9.446  1.00 23.82           C
ATOM    941  CG  LEU E  18      23.791 -18.052   8.971  1.00 23.74           C
ATOM    942  CD1 LEU E  18      24.292 -18.986   7.872  1.00 23.89           C
ATOM    943  CD2 LEU E  18      23.269 -18.856  10.149  1.00 23.65           C
ATOM    944  N   ARG E  19      23.620 -14.690   7.566  1.00 23.73           N
ATOM    945  CA  ARG E  19      22.729 -13.534   7.476  1.00 23.80           C
ATOM    946  C   ARG E  19      21.275 -13.882   7.795  1.00 23.73           C
ATOM    947  O   ARG E  19      20.801 -14.974   7.465  1.00 23.75           O
ATOM    948  CB  ARG E  19      22.825 -12.876   6.096  1.00 23.81           C
ATOM    949  CG  ARG E  19      22.775 -11.352   6.141  1.00 24.17           C
ATOM    950  CD  ARG E  19      22.296 -10.700   4.848  1.00 24.63           C
ATOM    951  NE  ARG E  19      22.332  -9.238   4.923  1.00 25.10           N
ATOM    952  CZ  ARG E  19      21.919  -8.418   3.956  1.00 25.22           C
ATOM    953  NH1 ARG E  19      21.427  -8.904   2.818  1.00 25.42           N
ATOM    954  NH2 ARG E  19      21.995  -7.104   4.126  1.00 24.94           N
ATOM    955  N   LEU E  20      20.578 -12.945   8.437  1.00 23.63           N
ATOM    956  CA  LEU E  20      19.171 -13.122   8.798  1.00 23.55           C
ATOM    957  C   LEU E  20      18.320 -11.932   8.370  1.00 23.54           C
ATOM    958  O   LEU E  20      18.724 -10.778   8.530  1.00 23.55           O
ATOM    959  CB  LEU E  20      19.020 -13.354  10.305  1.00 23.46           C
ATOM    960  CG  LEU E  20      19.335 -14.745  10.862  1.00 23.46           C
ATOM    961  CD1 LEU E  20      19.233 -14.737  12.377  1.00 23.44           C
ATOM    962  CD2 LEU E  20      18.417 -15.809  10.276  1.00 23.68           C
ATOM    963  N   SER E  21      17.139 -12.225   7.830  1.00 23.53           N
ATOM    964  CA  SER E  21      16.219 -11.193   7.357  1.00 23.63           C
ATOM    965  C   SER E  21      14.847 -11.315   8.009  1.00 23.60           C
ATOM    966  O   SER E  21      14.396 -12.420   8.322  1.00 23.70           O
ATOM    967  CB  SER E  21      16.073 -11.264   5.838  1.00 23.59           C
ATOM    968  OG  SER E  21      17.012 -10.418   5.201  1.00 24.04           O
ATOM    969  N   CYS E  22      14.189 -10.172   8.204  1.00 23.54           N
ATOM    970  CA  CYS E  22      12.858 -10.129   8.806  1.00 23.45           C
ATOM    971  C   CYS E  22      12.095  -8.867   8.408  1.00 23.62           C
ATOM    972  O   CYS E  22      12.431  -7.764   8.845  1.00 23.67           O
ATOM    973  CB  CYS E  22      12.956 -10.229  10.330  1.00 23.32           C
ATOM    974  SG  CYS E  22      11.370 -10.268  11.194  1.00 22.73           S
ATOM    975  N   THR E  23      11.069  -9.039   7.579  1.00 23.82           N
ATOM    976  CA  THR E  23      10.219  -7.927   7.155  1.00 24.13           C
ATOM    977  C   THR E  23       8.903  -7.904   7.934  1.00 24.37           C
ATOM    978  O   THR E  23       8.435  -8.938   8.422  1.00 24.28           O
ATOM    979  CB  THR E  23       9.945  -7.959   5.625  1.00 24.10           C
ATOM    980  OG1 THR E  23       8.760  -8.719   5.359  1.00 24.47           O
ATOM    981  CG2 THR E  23      11.027  -8.731   4.873  1.00 24.25           C
ATOM    982  N   ALA E  24       8.317  -6.714   8.045  1.00 24.73           N
ATOM    983  CA  ALA E  24       7.035  -6.533   8.717  1.00 25.02           C
ATOM    984  C   ALA E  24       5.980  -6.021   7.742  1.00 25.23           C
ATOM    985  O   ALA E  24       6.256  -5.146   6.916  1.00 25.29           O
ATOM    986  CB  ALA E  24       7.182  -5.580   9.894  1.00 25.01           C
ATOM    987  N   SER E  25       4.774  -6.571   7.852  1.00 25.47           N
ATOM    988  CA  SER E  25       3.654  -6.196   6.991  1.00 25.72           C
ATOM    989  C   SER E  25       3.087  -4.815   7.320  1.00 25.92           C
ATOM    990  O   SER E  25       2.551  -4.132   6.443  1.00 26.00           O
ATOM    991  CB  SER E  25       2.540  -7.239   7.095  1.00 25.71           C
ATOM    992  OG  SER E  25       1.995  -7.268   8.405  1.00 25.64           O
ATOM    993  N   ARG E  26       3.205  -4.415   8.585  1.00 26.06           N
ATOM    994  CA  ARG E  26       2.570  -3.198   9.076  1.00 26.21           C
ATOM    995  C   ARG E  26       3.340  -2.587  10.240  1.00 26.19           C
ATOM    996  O   ARG E  26       3.954  -3.304  11.035  1.00 26.22           O
ATOM    997  CB  ARG E  26       1.137  -3.511   9.517  1.00 26.33           C
ATOM    998  CG  ARG E  26       0.159  -2.358   9.363  1.00 26.86           C
ATOM    999  CD  ARG E  26      -0.612  -2.027  10.635  1.00 27.71           C
ATOM   1000  NE  ARG E  26      -1.453  -3.139  11.081  1.00 28.29           N
ATOM   1001  CZ  ARG E  26      -1.663  -3.466  12.354  1.00 28.61           C
ATOM   1002  NH1 ARG E  26      -1.095  -2.771  13.335  1.00 28.83           N
ATOM   1003  NH2 ARG E  26      -2.446  -4.496  12.650  1.00 28.42           N
ATOM   1004  N   ARG E  27       3.307  -1.259  10.325  1.00 26.14           N
ATOM   1005  CA  ARG E  27       3.836  -0.531  11.472  1.00 26.08           C
ATOM   1006  C   ARG E  27       2.706  -0.287  12.470  1.00 25.97           C
ATOM   1007  O   ARG E  27       1.620   0.153  12.084  1.00 26.04           O
ATOM   1008  CB  ARG E  27       4.442   0.799  11.027  1.00 26.17           C
ATOM   1009  CG  ARG E  27       5.930   0.930  11.306  1.00 26.50           C
ATOM   1010  CD  ARG E  27       6.709   1.635  10.206  1.00 26.61           C
ATOM   1011  NE  ARG E  27       7.562   2.694  10.741  1.00 27.07           N
ATOM   1012  CZ  ARG E  27       8.770   3.001  10.275  1.00 27.34           C
ATOM   1013  NH1 ARG E  27       9.292   2.332   9.251  1.00 27.37           N
ATOM   1014  NH2 ARG E  27       9.461   3.985  10.836  1.00 27.13           N
ATOM   1015  N   THR E  28       2.959  -0.578  13.745  1.00 25.74           N
ATOM   1016  CA  THR E  28       1.940  -0.428  14.789  1.00 25.52           C
ATOM   1017  C   THR E  28       1.968   0.940  15.471  1.00 25.27           C
ATOM   1018  O   THR E  28       1.030   1.299  16.190  1.00 25.31           O
ATOM   1019  CB  THR E  28       2.042  -1.553  15.853  1.00 25.59           C
ATOM   1020  OG1 THR E  28       3.365  -1.591  16.399  1.00 25.54           O
ATOM   1021  CG2 THR E  28       1.866  -2.930  15.215  1.00 25.82           C
ATOM   1022  N   GLY E  29       3.041   1.695  15.248  1.00 24.90           N
ATOM   1023  CA  GLY E  29       3.174   3.021  15.822  1.00 24.48           C
ATOM   1024  C   GLY E  29       4.593   3.554  15.853  1.00 24.18           C
ATOM   1025  O   GLY E  29       5.465   3.098  15.111  1.00 24.17           O
ATOM   1026  N   SER E  30       4.815   4.531  16.726  1.00 23.84           N
ATOM   1027  CA  SER E  30       6.101   5.209  16.834  1.00 23.54           C
ATOM   1028  C   SER E  30       7.123   4.394  17.629  1.00 23.34           C
ATOM   1029  O   SER E  30       6.779   3.374  18.232  1.00 23.23           O
ATOM   1030  CB  SER E  30       5.907   6.580  17.468  1.00 23.53           C
ATOM   1031  OG  SER E  30       5.332   6.450  18.753  1.00 23.39           O
ATOM   1032  N   ASN E  31       8.372   4.864  17.629  1.00 23.08           N
ATOM   1033  CA  ASN E  31       9.506   4.135  18.208  1.00 22.89           C
ATOM   1034  C   ASN E  31       9.535   2.675  17.762  1.00 22.84           C
ATOM   1035  O   ASN E  31       9.725   1.764  18.571  1.00 22.84           O
ATOM   1036  CB  ASN E  31       9.523   4.249  19.736  1.00 22.86           C
ATOM   1037  CG  ASN E  31      10.290   5.460  20.219  1.00 22.72           C
ATOM   1038  OD1 ASN E  31       9.716   6.526  20.439  1.00 22.40           O
ATOM   1039  ND2 ASN E  31      11.596   5.303  20.390  1.00 22.57           N
ATOM   1040  N   TRP E  32       9.334   2.478  16.460  1.00 22.77           N
ATOM   1041  CA  TRP E  32       9.287   1.159  15.842  1.00 22.66           C
ATOM   1042  C   TRP E  32      10.644   0.473  15.944  1.00 22.54           C
ATOM   1043  O   TRP E  32      11.658   1.008  15.492  1.00 22.36           O
ATOM   1044  CB  TRP E  32       8.846   1.289  14.381  1.00 22.77           C
ATOM   1045  CG  TRP E  32       8.731  -0.010  13.642  1.00 22.88           C
ATOM   1046  CD1 TRP E  32       9.575  -0.478  12.675  1.00 23.12           C
ATOM   1047  CD2 TRP E  32       7.710  -1.000  13.795  1.00 23.03           C
ATOM   1048  NE1 TRP E  32       9.145  -1.703  12.222  1.00 23.18           N
ATOM   1049  CE2 TRP E  32       8.001  -2.046  12.892  1.00 23.13           C
ATOM   1050  CE3 TRP E  32       6.573  -1.113  14.606  1.00 23.22           C
ATOM   1051  CZ2 TRP E  32       7.201  -3.187  12.780  1.00 23.43           C
ATOM   1052  CZ3 TRP E  32       5.780  -2.248  14.495  1.00 23.39           C
ATOM   1053  CH2 TRP E  32       6.098  -3.269  13.588  1.00 23.48           C
ATOM   1054  N   CYS E  33      10.649  -0.706  16.558  1.00 22.50           N
ATOM   1055  CA  CYS E  33      11.874  -1.463  16.777  1.00 22.43           C
ATOM   1056  C   CYS E  33      11.749  -2.896  16.297  1.00 22.47           C
ATOM   1057  O   CYS E  33      10.740  -3.558  16.544  1.00 22.41           O
ATOM   1058  CB  CYS E  33      12.247  -1.457  18.256  1.00 22.38           C
ATOM   1059  SG  CYS E  33      12.701   0.168  18.875  1.00 22.22           S
ATOM   1060  N   MET E  34      12.787  -3.363  15.608  1.00 22.53           N
ATOM   1061  CA  MET E  34      12.878  -4.753  15.168  1.00 22.65           C
ATOM   1062  C   MET E  34      14.224  -5.327  15.576  1.00 22.74           C
ATOM   1063  O   MET E  34      15.243  -4.635  15.529  1.00 22.76           O
ATOM   1064  CB  MET E  34      12.700  -4.875  13.655  1.00 22.56           C
ATOM   1065  CG  MET E  34      11.652  -3.953  13.061  1.00 22.51           C
ATOM   1066  SD  MET E  34      10.709  -4.735  11.764  1.00 22.61           S
ATOM   1067  CE  MET E  34      11.893  -4.800  10.486  1.00 22.88           C
ATOM   1068  N   GLY E  35      14.221  -6.593  15.972  1.00 22.84           N
ATOM   1069  CA  GLY E  35      15.423  -7.235  16.459  1.00 23.10           C
ATOM   1070  C   GLY E  35      15.262  -8.721  16.673  1.00 23.35           C
ATOM   1071  O   GLY E  35      14.329  -9.337  16.150  1.00 23.38           O
ATOM   1072  N   TRP E  36      16.173  -9.297  17.451  1.00 23.64           N
ATOM   1073  CA  TRP E  36      16.225 -10.743  17.623  1.00 23.99           C
ATOM   1074  C   TRP E  36      16.452 -11.177  19.063  1.00 24.32           C
ATOM   1075  O   TRP E  36      17.190 -10.534  19.811  1.00 24.21           O
ATOM   1076  CB  TRP E  36      17.303 -11.348  16.722  1.00 23.86           C
ATOM   1077  CG  TRP E  36      16.780 -11.776  15.393  1.00 23.58           C
ATOM   1078  CD1 TRP E  36      16.184 -12.968  15.089  1.00 23.39           C
ATOM   1079  CD2 TRP E  36      16.795 -11.017  14.181  1.00 23.35           C
ATOM   1080  NE1 TRP E  36      15.829 -12.998  13.761  1.00 23.25           N
ATOM   1081  CE2 TRP E  36      16.194 -11.812  13.178  1.00 23.22           C
ATOM   1082  CE3 TRP E  36      17.259  -9.740  13.834  1.00 23.26           C
ATOM   1083  CZ2 TRP E  36      16.046 -11.375  11.859  1.00 23.01           C
ATOM   1084  CZ3 TRP E  36      17.112  -9.308  12.523  1.00 23.23           C
ATOM   1085  CH2 TRP E  36      16.509 -10.124  11.551  1.00 23.04           C
ATOM   1086  N   PHE E  37      15.814 -12.285  19.427  1.00 24.91           N
ATOM   1087  CA  PHE E  37      15.955 -12.871  20.753  1.00 25.54           C
ATOM   1088  C   PHE E  37      16.768 -14.163  20.707  1.00 26.12           C
ATOM   1089  O   PHE E  37      16.690 -14.926  19.741  1.00 26.14           O
ATOM   1090  CB  PHE E  37      14.578 -13.117  21.376  1.00 25.44           C
ATOM   1091  CG  PHE E  37      13.982 -11.899  22.026  1.00 25.12           C
ATOM   1092  CD1 PHE E  37      13.278 -10.963  21.272  1.00 24.82           C
ATOM   1093  CD2 PHE E  37      14.127 -11.686  23.395  1.00 24.84           C
ATOM   1094  CE1 PHE E  37      12.726  -9.832  21.875  1.00 24.75           C
ATOM   1095  CE2 PHE E  37      13.581 -10.558  24.006  1.00 24.57           C
ATOM   1096  CZ  PHE E  37      12.879  -9.630  23.244  1.00 24.54           C
ATOM   1097  N   ARG E  38      17.541 -14.394  21.764  1.00 26.92           N
ATOM   1098  CA  ARG E  38      18.463 -15.523  21.842  1.00 27.69           C
ATOM   1099  C   ARG E  38      18.069 -16.475  22.968  1.00 28.24           C
ATOM   1100  O   ARG E  38      18.248 -16.162  24.149  1.00 28.28           O
ATOM   1101  CB  ARG E  38      19.892 -15.009  22.058  1.00 27.69           C
ATOM   1102  CG  ARG E  38      21.005 -15.992  21.717  1.00 27.72           C
ATOM   1103  CD  ARG E  38      22.281 -15.314  21.217  1.00 28.16           C
ATOM   1104  NE  ARG E  38      23.421 -15.460  22.125  1.00 28.45           N
ATOM   1105  CZ  ARG E  38      23.602 -14.764  23.249  1.00 28.65           C
ATOM   1106  NH1 ARG E  38      22.715 -13.856  23.645  1.00 28.66           N
ATOM   1107  NH2 ARG E  38      24.681 -14.983  23.989  1.00 28.73           N
ATOM   1108  N   GLN E  39      17.524 -17.630  22.593  1.00 29.00           N
ATOM   1109  CA  GLN E  39      17.208 -18.689  23.549  1.00 29.75           C
ATOM   1110  C   GLN E  39      18.184 -19.852  23.383  1.00 30.25           C
ATOM   1111  O   GLN E  39      18.132 -20.583  22.389  1.00 30.33           O
ATOM   1112  CB  GLN E  39      15.755 -19.168  23.387  1.00 29.76           C
ATOM   1113  CG  GLN E  39      15.318 -20.237  24.404  1.00 29.94           C
ATOM   1114  CD  GLN E  39      13.933 -20.805  24.122  1.00 29.83           C
ATOM   1115  OE1 GLN E  39      12.929 -20.282  24.608  1.00 29.67           O
ATOM   1116  NE2 GLN E  39      13.879 -21.880  23.343  1.00 29.74           N
ATOM   1117  N   LEU E  40      19.080 -20.006  24.356  1.00 30.91           N
ATOM   1118  CA  LEU E  40      20.012 -21.134  24.383  1.00 31.51           C
ATOM   1119  C   LEU E  40      19.294 -22.389  24.883  1.00 31.97           C
ATOM   1120  O   LEU E  40      18.302 -22.288  25.613  1.00 31.99           O
ATOM   1121  CB  LEU E  40      21.232 -20.816  25.257  1.00 31.49           C
ATOM   1122  CG  LEU E  40      22.088 -19.607  24.860  1.00 31.43           C
ATOM   1123  CD1 LEU E  40      22.573 -18.860  26.093  1.00 31.26           C
ATOM   1124  CD2 LEU E  40      23.265 -20.027  23.987  1.00 31.48           C
ATOM   1125  N   ALA E  41      19.798 -23.558  24.487  1.00 32.52           N
ATOM   1126  CA  ALA E  41      19.150 -24.845  24.772  1.00 33.13           C
ATOM   1127  C   ALA E  41      18.862 -25.082  26.261  1.00 33.56           C
ATOM   1128  O   ALA E  41      19.700 -25.616  26.995  1.00 33.67           O
ATOM   1129  CB  ALA E  41      19.969 -26.000  24.183  1.00 33.04           C
ATOM   1130  N   GLY E  42      17.667 -24.679  26.691  1.00 34.03           N
ATOM   1131  CA  GLY E  42      17.253 -24.802  28.079  1.00 34.64           C
ATOM   1132  C   GLY E  42      17.288 -23.492  28.852  1.00 35.09           C
ATOM   1133  O   GLY E  42      16.572 -23.335  29.843  1.00 35.14           O
ATOM   1134  N   LYS E  43      18.117 -22.554  28.396  1.00 35.51           N
ATOM   1135  CA  LYS E  43      18.315 -21.278  29.085  1.00 35.98           C
ATOM   1136  C   LYS E  43      17.178 -20.272  28.856  1.00 36.20           C
ATOM   1137  O   LYS E  43      16.278 -20.503  28.042  1.00 36.24           O
ATOM   1138  CB  LYS E  43      19.664 -20.661  28.689  1.00 36.01           C
ATOM   1139  CG  LYS E  43      20.768 -20.818  29.737  1.00 36.29           C
ATOM   1140  CD  LYS E  43      20.573 -19.876  30.928  1.00 36.82           C
ATOM   1141  CE  LYS E  43      21.340 -18.568  30.753  1.00 37.02           C
ATOM   1142  NZ  LYS E  43      20.573 -17.398  31.276  1.00 37.13           N
ATOM   1143  N   GLU E  44      17.231 -19.161  29.588  1.00 36.48           N
ATOM   1144  CA  GLU E  44      16.235 -18.098  29.479  1.00 36.81           C
ATOM   1145  C   GLU E  44      16.516 -17.187  28.280  1.00 36.87           C
ATOM   1146  O   GLU E  44      17.617 -16.639  28.162  1.00 36.91           O
ATOM   1147  CB  GLU E  44      16.193 -17.267  30.766  1.00 36.88           C
ATOM   1148  CG  GLU E  44      15.124 -17.700  31.759  1.00 37.32           C
ATOM   1149  CD  GLU E  44      13.846 -16.881  31.655  1.00 37.83           C
ATOM   1150  OE1 GLU E  44      13.915 -15.633  31.753  1.00 37.68           O
ATOM   1151  OE2 GLU E  44      12.767 -17.489  31.481  1.00 38.06           O
ATOM   1152  N   PRO E  45      15.524 -17.036  27.395  1.00 36.87           N
ATOM   1153  CA  PRO E  45      15.638 -16.159  26.217  1.00 36.68           C
ATOM   1154  C   PRO E  45      16.016 -14.722  26.570  1.00 36.41           C
ATOM   1155  O   PRO E  45      15.566 -14.201  27.594  1.00 36.42           O
ATOM   1156  CB  PRO E  45      14.230 -16.195  25.615  1.00 36.77           C
ATOM   1157  CG  PRO E  45      13.654 -17.486  26.081  1.00 36.90           C
ATOM   1158  CD  PRO E  45      14.216 -17.716  27.450  1.00 36.92           C
ATOM   1159  N   GLU E  46      16.833 -14.103  25.719  1.00 36.03           N
ATOM   1160  CA  GLU E  46      17.350 -12.753  25.951  1.00 35.62           C
ATOM   1161  C   GLU E  46      17.409 -11.934  24.658  1.00 35.15           C
ATOM   1162  O   GLU E  46      17.697 -12.470  23.585  1.00 35.12           O
ATOM   1163  CB  GLU E  46      18.741 -12.816  26.602  1.00 35.72           C
ATOM   1164  CG  GLU E  46      19.790 -13.574  25.792  1.00 36.29           C
ATOM   1165  CD  GLU E  46      21.063 -13.854  26.568  1.00 36.89           C
ATOM   1166  OE1 GLU E  46      21.244 -15.007  27.018  1.00 37.00           O
ATOM   1167  OE2 GLU E  46      21.888 -12.926  26.718  1.00 37.13           O
ATOM   1168  N   LEU E  47      17.132 -10.636  24.768  1.00 34.59           N
ATOM   1169  CA  LEU E  47      17.242  -9.717  23.637  1.00 33.92           C
ATOM   1170  C   LEU E  47      18.711  -9.530  23.284  1.00 33.39           C
ATOM   1171  O   LEU E  47      19.491  -9.014  24.088  1.00 33.33           O
ATOM   1172  CB  LEU E  47      16.590  -8.370  23.971  1.00 34.04           C
ATOM   1173  CG  LEU E  47      16.139  -7.390  22.872  1.00 34.05           C
ATOM   1174  CD1 LEU E  47      17.134  -6.254  22.735  1.00 34.00           C
ATOM   1175  CD2 LEU E  47      15.891  -8.050  21.516  1.00 33.92           C
ATOM   1176  N   VAL E  48      19.080  -9.966  22.083  1.00 32.73           N
ATOM   1177  CA  VAL E  48      20.477  -9.962  21.657  1.00 32.09           C
ATOM   1178  C   VAL E  48      20.829  -8.776  20.747  1.00 31.57           C
ATOM   1179  O   VAL E  48      21.946  -8.258  20.802  1.00 31.44           O
ATOM   1180  CB  VAL E  48      20.883 -11.328  21.017  1.00 32.17           C
ATOM   1181  CG1 VAL E  48      20.427 -11.440  19.559  1.00 32.14           C
ATOM   1182  CG2 VAL E  48      22.379 -11.554  21.138  1.00 32.22           C
ATOM   1183  N   VAL E  49      19.867  -8.351  19.929  1.00 30.93           N
ATOM   1184  CA  VAL E  49      20.085  -7.289  18.950  1.00 30.33           C
ATOM   1185  C   VAL E  49      18.770  -6.596  18.570  1.00 29.93           C
ATOM   1186  O   VAL E  49      17.731  -7.247  18.473  1.00 29.87           O
ATOM   1187  CB  VAL E  49      20.840  -7.826  17.694  1.00 30.30           C
ATOM   1188  CG1 VAL E  49      19.904  -8.552  16.725  1.00 30.21           C
ATOM   1189  CG2 VAL E  49      21.583  -6.711  17.002  1.00 30.26           C
ATOM   1190  N   ALA E  50      18.823  -5.278  18.371  1.00 29.42           N
ATOM   1191  CA  ALA E  50      17.639  -4.496  18.006  1.00 29.02           C
ATOM   1192  C   ALA E  50      17.987  -3.151  17.369  1.00 28.74           C
ATOM   1193  O   ALA E  50      19.070  -2.611  17.595  1.00 28.65           O
ATOM   1194  CB  ALA E  50      16.740  -4.287  19.222  1.00 29.06           C
ATOM   1195  N   LEU E  51      17.051  -2.621  16.583  1.00 28.43           N
ATOM   1196  CA  LEU E  51      17.213  -1.335  15.904  1.00 28.18           C
ATOM   1197  C   LEU E  51      15.936  -0.492  15.982  1.00 27.97           C
ATOM   1198  O   LEU E  51      14.837  -1.002  15.760  1.00 27.95           O
ATOM   1199  CB  LEU E  51      17.604  -1.554  14.437  1.00 28.15           C
ATOM   1200  CG  LEU E  51      17.872  -0.332  13.549  1.00 28.25           C
ATOM   1201  CD1 LEU E  51      19.139  -0.526  12.736  1.00 28.59           C
ATOM   1202  CD2 LEU E  51      16.696  -0.057  12.625  1.00 28.20           C
ATOM   1203  N   ASN E  52      16.094   0.794  16.292  1.00 27.68           N
ATOM   1204  CA  ASN E  52      14.994   1.756  16.246  1.00 27.40           C
ATOM   1205  C   ASN E  52      14.939   2.430  14.879  1.00 27.37           C
ATOM   1206  O   ASN E  52      15.921   3.021  14.435  1.00 27.52           O
ATOM   1207  CB  ASN E  52      15.151   2.810  17.348  1.00 27.27           C
ATOM   1208  CG  ASN E  52      13.820   3.398  17.803  1.00 26.94           C
ATOM   1209  OD1 ASN E  52      13.438   3.269  18.968  1.00 26.53           O
ATOM   1210  ND2 ASN E  52      13.118   4.061  16.891  1.00 26.43           N
ATOM   1211  N   PHE E  53      13.790   2.334  14.216  1.00 27.30           N
ATOM   1212  CA  PHE E  53      13.603   2.904  12.881  1.00 27.21           C
ATOM   1213  C   PHE E  53      13.472   4.425  12.908  1.00 27.24           C
ATOM   1214  O   PHE E  53      13.946   5.108  12.003  1.00 27.27           O
ATOM   1215  CB  PHE E  53      12.368   2.296  12.209  1.00 27.19           C
ATOM   1216  CG  PHE E  53      12.657   1.060  11.405  1.00 27.11           C
ATOM   1217  CD1 PHE E  53      13.016  -0.129  12.032  1.00 26.87           C
ATOM   1218  CD2 PHE E  53      12.559   1.083  10.018  1.00 27.36           C
ATOM   1219  CE1 PHE E  53      13.282  -1.270  11.291  1.00 26.90           C
ATOM   1220  CE2 PHE E  53      12.822  -0.060   9.265  1.00 27.45           C
ATOM   1221  CZ  PHE E  53      13.184  -1.238   9.905  1.00 27.19           C
ATOM   1222  N   ASP E  54      12.821   4.942  13.947  1.00 27.28           N
ATOM   1223  CA  ASP E  54      12.576   6.372  14.094  1.00 27.28           C
ATOM   1224  C   ASP E  54      13.843   7.145  14.448  1.00 27.14           C
ATOM   1225  O   ASP E  54      13.966   8.322  14.112  1.00 27.19           O
ATOM   1226  CB  ASP E  54      11.521   6.621  15.178  1.00 27.45           C
ATOM   1227  CG  ASP E  54      10.142   6.108  14.794  1.00 27.93           C
ATOM   1228  OD1 ASP E  54      10.044   5.136  14.014  1.00 28.35           O
ATOM   1229  OD2 ASP E  54       9.090   6.616  15.242  1.00 28.83           O
ATOM   1230  N   TYR E  55      14.776   6.477  15.123  1.00 26.94           N
ATOM   1231  CA  TYR E  55      15.950   7.137  15.690  1.00 26.75           C
ATOM   1232  C   TYR E  55      17.268   6.704  15.058  1.00 26.74           C
ATOM   1233  O   TYR E  55      18.303   7.342  15.277  1.00 26.82           O
ATOM   1234  CB  TYR E  55      16.004   6.894  17.196  1.00 26.74           C
ATOM   1235  CG  TYR E  55      15.101   7.797  18.000  1.00 26.48           C
ATOM   1236  CD1 TYR E  55      13.739   7.524  18.124  1.00 26.25           C
ATOM   1237  CD2 TYR E  55      15.608   8.921  18.640  1.00 26.20           C
ATOM   1238  CE1 TYR E  55      12.906   8.354  18.865  1.00 26.19           C
ATOM   1239  CE2 TYR E  55      14.787   9.754  19.382  1.00 26.21           C
ATOM   1240  CZ  TYR E  55      13.440   9.466  19.492  1.00 26.05           C
ATOM   1241  OH  TYR E  55      12.633  10.294  20.233  1.00 25.78           O
ATOM   1242  N   ASP E  56      17.225   5.620  14.284  1.00 26.59           N
ATOM   1243  CA  ASP E  56      18.404   5.087  13.597  1.00 26.48           C
ATOM   1244  C   ASP E  56      19.527   4.715  14.578  1.00 26.17           C
ATOM   1245  O   ASP E  56      20.702   5.010  14.343  1.00 26.38           O
ATOM   1246  CB  ASP E  56      18.891   6.073  12.520  1.00 26.64           C
ATOM   1247  CG  ASP E  56      19.529   5.380  11.333  1.00 27.24           C
ATOM   1248  OD1 ASP E  56      18.931   4.413  10.810  1.00 28.31           O
ATOM   1249  OD2 ASP E  56      20.627   5.738  10.849  1.00 28.11           O
ATOM   1250  N   MET E  57      19.147   4.064  15.676  1.00 25.72           N
ATOM   1251  CA  MET E  57      20.091   3.618  16.699  1.00 25.22           C
ATOM   1252  C   MET E  57      19.891   2.139  17.042  1.00 24.87           C
ATOM   1253  O   MET E  57      18.804   1.585  16.843  1.00 24.77           O
ATOM   1254  CB  MET E  57      19.970   4.486  17.952  1.00 25.33           C
ATOM   1255  CG  MET E  57      20.861   5.715  17.927  1.00 25.33           C
ATOM   1256  SD  MET E  57      20.583   6.786  19.336  1.00 25.29           S
ATOM   1257  CE  MET E  57      19.356   7.894  18.665  1.00 24.99           C
ATOM   1258  N   THR E  58      20.946   1.511  17.559  1.00 24.38           N
ATOM   1259  CA  THR E  58      20.981   0.057  17.742  1.00 23.83           C
ATOM   1260  C   THR E  58      21.267  -0.366  19.177  1.00 23.45           C
ATOM   1261  O   THR E  58      21.837   0.397  19.959  1.00 23.40           O
ATOM   1262  CB  THR E  58      22.060  -0.576  16.831  1.00 23.81           C
ATOM   1263  OG1 THR E  58      23.318   0.069  17.065  1.00 23.79           O
ATOM   1264  CG2 THR E  58      21.780  -0.301  15.359  1.00 23.77           C
ATOM   1265  N   TYR E  59      20.874  -1.594  19.507  1.00 22.95           N
ATOM   1266  CA  TYR E  59      21.316  -2.245  20.735  1.00 22.49           C
ATOM   1267  C   TYR E  59      21.995  -3.573  20.414  1.00 22.30           C
ATOM   1268  O   TYR E  59      21.519  -4.333  19.570  1.00 22.13           O
ATOM   1269  CB  TYR E  59      20.153  -2.464  21.714  1.00 22.39           C
ATOM   1270  CG  TYR E  59      20.532  -3.305  22.917  1.00 21.86           C
ATOM   1271  CD1 TYR E  59      21.158  -2.732  24.023  1.00 21.76           C
ATOM   1272  CD2 TYR E  59      20.289  -4.679  22.938  1.00 21.35           C
ATOM   1273  CE1 TYR E  59      21.520  -3.506  25.126  1.00 21.79           C
ATOM   1274  CE2 TYR E  59      20.647  -5.462  24.033  1.00 21.01           C
ATOM   1275  CZ  TYR E  59      21.261  -4.870  25.122  1.00 21.24           C
ATOM   1276  OH  TYR E  59      21.616  -5.636  26.208  1.00 20.93           O
ATOM   1277  N   TYR E  60      23.106  -3.836  21.098  1.00 22.21           N
ATOM   1278  CA  TYR E  60      23.802  -5.118  21.015  1.00 22.23           C
ATOM   1279  C   TYR E  60      24.049  -5.666  22.417  1.00 22.35           C
ATOM   1280  O   TYR E  60      24.275  -4.901  23.360  1.00 22.35           O
ATOM   1281  CB  TYR E  60      25.139  -4.975  20.274  1.00 22.15           C
ATOM   1282  CG  TYR E  60      25.023  -4.481  18.847  1.00 21.87           C
ATOM   1283  CD1 TYR E  60      24.687  -5.352  17.811  1.00 21.75           C
ATOM   1284  CD2 TYR E  60      25.259  -3.145  18.531  1.00 21.52           C
ATOM   1285  CE1 TYR E  60      24.579  -4.902  16.498  1.00 21.86           C
ATOM   1286  CE2 TYR E  60      25.154  -2.685  17.224  1.00 21.78           C
ATOM   1287  CZ  TYR E  60      24.814  -3.569  16.212  1.00 22.06           C
ATOM   1288  OH  TYR E  60      24.710  -3.121  14.914  1.00 22.40           O
ATOM   1289  N   ALA E  61      23.994  -6.990  22.549  1.00 22.49           N
ATOM   1290  CA  ALA E  61      24.315  -7.661  23.807  1.00 22.66           C
ATOM   1291  C   ALA E  61      25.829  -7.730  23.992  1.00 22.87           C
ATOM   1292  O   ALA E  61      26.576  -7.797  23.010  1.00 22.87           O
ATOM   1293  CB  ALA E  61      23.708  -9.055  23.834  1.00 22.64           C
ATOM   1294  N   ASP E  62      26.271  -7.718  25.250  1.00 23.09           N
ATOM   1295  CA  ASP E  62      27.698  -7.738  25.590  1.00 23.37           C
ATOM   1296  C   ASP E  62      28.456  -8.883  24.914  1.00 23.44           C
ATOM   1297  O   ASP E  62      29.589  -8.702  24.460  1.00 23.44           O
ATOM   1298  CB  ASP E  62      27.893  -7.804  27.111  1.00 23.41           C
ATOM   1299  CG  ASP E  62      27.563  -6.490  27.805  1.00 23.91           C
ATOM   1300  OD1 ASP E  62      28.146  -5.449  27.428  1.00 24.21           O
ATOM   1301  OD2 ASP E  62      26.734  -6.403  28.741  1.00 24.31           O
ATOM   1302  N   SER E  63      27.810 -10.046  24.843  1.00 23.61           N
ATOM   1303  CA  SER E  63      28.393 -11.259  24.267  1.00 23.74           C
ATOM   1304  C   SER E  63      28.590 -11.190  22.751  1.00 23.81           C
ATOM   1305  O   SER E  63      29.461 -11.873  22.207  1.00 23.89           O
ATOM   1306  CB  SER E  63      27.544 -12.487  24.627  1.00 23.78           C
ATOM   1307  OG  SER E  63      26.279 -12.116  25.168  1.00 23.90           O
ATOM   1308  N   VAL E  64      27.786 -10.371  22.076  1.00 23.92           N
ATOM   1309  CA  VAL E  64      27.843 -10.260  20.614  1.00 24.06           C
ATOM   1310  C   VAL E  64      28.340  -8.898  20.109  1.00 24.26           C
ATOM   1311  O   VAL E  64      28.362  -8.650  18.898  1.00 24.28           O
ATOM   1312  CB  VAL E  64      26.482 -10.609  19.944  1.00 24.00           C
ATOM   1313  CG1 VAL E  64      26.044 -12.027  20.303  1.00 23.89           C
ATOM   1314  CG2 VAL E  64      25.408  -9.585  20.309  1.00 23.88           C
ATOM   1315  N   LYS E  65      28.740  -8.031  21.039  1.00 24.50           N
ATOM   1316  CA  LYS E  65      29.219  -6.684  20.721  1.00 24.73           C
ATOM   1317  C   LYS E  65      30.418  -6.702  19.772  1.00 24.86           C
ATOM   1318  O   LYS E  65      31.458  -7.286  20.084  1.00 24.93           O
ATOM   1319  CB  LYS E  65      29.584  -5.938  22.007  1.00 24.79           C
ATOM   1320  CG  LYS E  65      29.101  -4.497  22.057  1.00 25.10           C
ATOM   1321  CD  LYS E  65      28.558  -4.149  23.434  1.00 25.42           C
ATOM   1322  CE  LYS E  65      28.874  -2.707  23.804  1.00 26.29           C
ATOM   1323  NZ  LYS E  65      27.765  -1.766  23.425  1.00 26.73           N
ATOM   1324  N   GLY E  66      30.254  -6.075  18.608  1.00 25.01           N
ATOM   1325  CA  GLY E  66      31.321  -5.974  17.623  1.00 25.12           C
ATOM   1326  C   GLY E  66      31.366  -7.090  16.590  1.00 25.24           C
ATOM   1327  O   GLY E  66      31.952  -6.922  15.517  1.00 25.31           O
ATOM   1328  N   ARG E  67      30.759  -8.230  16.910  1.00 25.29           N
ATOM   1329  CA  ARG E  67      30.723  -9.373  15.998  1.00 25.36           C
ATOM   1330  C   ARG E  67      29.469  -9.358  15.123  1.00 25.49           C
ATOM   1331  O   ARG E  67      29.509  -9.773  13.960  1.00 25.36           O
ATOM   1332  CB  ARG E  67      30.794 -10.689  16.778  1.00 25.33           C
ATOM   1333  CG  ARG E  67      31.966 -10.798  17.747  1.00 25.30           C
ATOM   1334  CD  ARG E  67      31.672 -11.637  18.986  1.00 25.22           C
ATOM   1335  NE  ARG E  67      31.449 -13.046  18.653  1.00 25.09           N
ATOM   1336  CZ  ARG E  67      30.381 -13.751  19.017  1.00 24.77           C
ATOM   1337  NH1 ARG E  67      29.418 -13.193  19.741  1.00 24.43           N
ATOM   1338  NH2 ARG E  67      30.276 -15.024  18.659  1.00 24.59           N
ATOM   1339  N   PHE E  68      28.364  -8.881  15.697  1.00 25.70           N
ATOM   1340  CA  PHE E  68      27.067  -8.829  15.022  1.00 25.88           C
ATOM   1341  C   PHE E  68      26.759  -7.410  14.537  1.00 26.18           C
ATOM   1342  O   PHE E  68      27.130  -6.429  15.190  1.00 26.10           O
ATOM   1343  CB  PHE E  68      25.955  -9.297  15.970  1.00 25.80           C
ATOM   1344  CG  PHE E  68      25.898 -10.795  16.184  1.00 25.54           C
ATOM   1345  CD1 PHE E  68      26.977 -11.621  15.862  1.00 25.47           C
ATOM   1346  CD2 PHE E  68      24.752 -11.378  16.721  1.00 25.12           C
ATOM   1347  CE1 PHE E  68      26.914 -13.001  16.066  1.00 25.03           C
ATOM   1348  CE2 PHE E  68      24.679 -12.754  16.929  1.00 24.99           C
ATOM   1349  CZ  PHE E  68      25.763 -13.567  16.600  1.00 25.00           C
ATOM   1350  N   THR E  69      26.082  -7.308  13.394  1.00 26.64           N
ATOM   1351  CA  THR E  69      25.693  -6.013  12.829  1.00 27.14           C
ATOM   1352  C   THR E  69      24.262  -6.030  12.288  1.00 27.51           C
ATOM   1353  O   THR E  69      23.908  -6.881  11.466  1.00 27.51           O
ATOM   1354  CB  THR E  69      26.679  -5.567  11.718  1.00 27.04           C
ATOM   1355  OG1 THR E  69      28.028  -5.738  12.167  1.00 27.12           O
ATOM   1356  CG2 THR E  69      26.587  -4.063  11.486  1.00 27.01           C
ATOM   1357  N   VAL E  70      23.453  -5.080  12.755  1.00 27.97           N
ATOM   1358  CA  VAL E  70      22.074  -4.932  12.295  1.00 28.53           C
ATOM   1359  C   VAL E  70      21.894  -3.653  11.480  1.00 28.97           C
ATOM   1360  O   VAL E  70      22.389  -2.587  11.856  1.00 29.00           O
ATOM   1361  CB  VAL E  70      21.064  -5.002  13.474  1.00 28.48           C
ATOM   1362  CG1 VAL E  70      19.820  -4.178  13.200  1.00 28.48           C
ATOM   1363  CG2 VAL E  70      20.663  -6.434  13.723  1.00 28.63           C
ATOM   1364  N   SER E  71      21.188  -3.776  10.359  1.00 29.60           N
ATOM   1365  CA  SER E  71      20.917  -2.644   9.479  1.00 30.27           C
ATOM   1366  C   SER E  71      19.557  -2.765   8.786  1.00 30.75           C
ATOM   1367  O   SER E  71      18.932  -3.828   8.797  1.00 30.69           O
ATOM   1368  CB  SER E  71      22.038  -2.490   8.443  1.00 30.21           C
ATOM   1369  OG  SER E  71      22.161  -3.653   7.643  1.00 30.36           O
ATOM   1370  N   ARG E  72      19.106  -1.657   8.201  1.00 31.42           N
ATOM   1371  CA  ARG E  72      17.881  -1.621   7.405  1.00 32.06           C
ATOM   1372  C   ARG E  72      18.183  -1.106   5.995  1.00 32.36           C
ATOM   1373  O   ARG E  72      19.337  -0.808   5.669  1.00 32.45           O
ATOM   1374  CB  ARG E  72      16.817  -0.751   8.088  1.00 32.14           C
ATOM   1375  CG  ARG E  72      17.249   0.685   8.378  1.00 32.78           C
ATOM   1376  CD  ARG E  72      16.099   1.618   8.725  1.00 34.08           C
ATOM   1377  NE  ARG E  72      15.754   2.493   7.606  1.00 35.14           N
ATOM   1378  CZ  ARG E  72      15.116   3.655   7.721  1.00 35.78           C
ATOM   1379  NH1 ARG E  72      14.738   4.105   8.914  1.00 35.73           N
ATOM   1380  NH2 ARG E  72      14.856   4.373   6.635  1.00 36.12           N
ATOM   1381  N   ASP E  73      17.151  -1.015   5.160  1.00 32.73           N
ATOM   1382  CA  ASP E  73      17.306  -0.452   3.823  1.00 33.06           C
ATOM   1383  C   ASP E  73      16.656   0.929   3.751  1.00 33.20           C
ATOM   1384  O   ASP E  73      17.337   1.946   3.909  1.00 33.27           O
ATOM   1385  CB  ASP E  73      16.730  -1.391   2.762  1.00 33.10           C
ATOM   1386  CG  ASP E  73      17.620  -1.505   1.538  1.00 33.45           C
ATOM   1387  OD1 ASP E  73      18.063  -2.632   1.226  1.00 33.92           O
ATOM   1388  OD2 ASP E  73      17.929  -0.526   0.824  1.00 33.67           O
ATOM   1389  N   SER E  74      15.343   0.957   3.521  1.00 33.33           N
ATOM   1390  CA  SER E  74      14.578   2.204   3.496  1.00 33.46           C
ATOM   1391  C   SER E  74      13.112   1.959   3.865  1.00 33.52           C
ATOM   1392  O   SER E  74      12.790   1.727   5.037  1.00 33.64           O
ATOM   1393  CB  SER E  74      14.702   2.914   2.135  1.00 33.51           C
ATOM   1394  OG  SER E  74      15.146   2.032   1.116  1.00 33.47           O
ATOM   1395  N   GLY E  75      12.231   2.004   2.867  1.00 33.45           N
ATOM   1396  CA  GLY E  75      10.815   1.759   3.081  1.00 33.38           C
ATOM   1397  C   GLY E  75      10.494   0.281   3.204  1.00 33.31           C
ATOM   1398  O   GLY E  75       9.340  -0.089   3.451  1.00 33.36           O
ATOM   1399  N   LYS E  76      11.524  -0.554   3.047  1.00 33.12           N
ATOM   1400  CA  LYS E  76      11.399  -2.016   3.036  1.00 32.92           C
ATOM   1401  C   LYS E  76      10.792  -2.608   4.317  1.00 32.56           C
ATOM   1402  O   LYS E  76      10.298  -3.740   4.302  1.00 32.56           O
ATOM   1403  CB  LYS E  76      12.762  -2.670   2.744  1.00 33.08           C
ATOM   1404  CG  LYS E  76      13.378  -2.298   1.387  1.00 33.58           C
ATOM   1405  CD  LYS E  76      14.476  -3.275   0.960  1.00 34.15           C
ATOM   1406  CE  LYS E  76      14.959  -2.987  -0.465  1.00 34.49           C
ATOM   1407  NZ  LYS E  76      16.319  -3.535  -0.761  1.00 34.35           N
ATOM   1408  N   ASN E  77      10.823  -1.833   5.405  1.00 32.06           N
ATOM   1409  CA  ASN E  77      10.387  -2.283   6.731  1.00 31.49           C
ATOM   1410  C   ASN E  77      11.033  -3.614   7.123  1.00 30.93           C
ATOM   1411  O   ASN E  77      10.367  -4.524   7.627  1.00 30.85           O
ATOM   1412  CB  ASN E  77       8.856  -2.356   6.820  1.00 31.67           C
ATOM   1413  CG  ASN E  77       8.308  -1.645   8.047  1.00 32.07           C
ATOM   1414  OD1 ASN E  77       7.897  -0.486   7.976  1.00 32.60           O
ATOM   1415  ND2 ASN E  77       8.303  -2.339   9.182  1.00 32.25           N
ATOM   1416  N   THR E  78      12.340  -3.702   6.881  1.00 30.21           N
ATOM   1417  CA  THR E  78      13.108  -4.928   7.065  1.00 29.50           C
ATOM   1418  C   THR E  78      14.364  -4.650   7.881  1.00 29.02           C
ATOM   1419  O   THR E  78      14.965  -3.581   7.765  1.00 29.06           O
ATOM   1420  CB  THR E  78      13.495  -5.526   5.692  1.00 29.53           C
ATOM   1421  OG1 THR E  78      12.333  -5.612   4.857  1.00 29.39           O
ATOM   1422  CG2 THR E  78      13.936  -6.981   5.831  1.00 29.51           C
ATOM   1423  N   VAL E  79      14.748  -5.618   8.709  1.00 28.39           N
ATOM   1424  CA  VAL E  79      15.995  -5.546   9.462  1.00 27.81           C
ATOM   1425  C   VAL E  79      16.896  -6.724   9.095  1.00 27.38           C
ATOM   1426  O   VAL E  79      16.461  -7.879   9.083  1.00 27.34           O
ATOM   1427  CB  VAL E  79      15.743  -5.455  10.991  1.00 27.85           C
ATOM   1428  CG1 VAL E  79      16.898  -6.035  11.788  1.00 27.85           C
ATOM   1429  CG2 VAL E  79      15.516  -4.011  11.395  1.00 27.75           C
ATOM   1430  N   TYR E  80      18.148  -6.406   8.780  1.00 26.85           N
ATOM   1431  CA  TYR E  80      19.136  -7.388   8.355  1.00 26.29           C
ATOM   1432  C   TYR E  80      20.143  -7.633   9.468  1.00 25.94           C
ATOM   1433  O   TYR E  80      20.677  -6.686  10.045  1.00 25.92           O
ATOM   1434  CB  TYR E  80      19.855  -6.900   7.093  1.00 26.34           C
ATOM   1435  CG  TYR E  80      18.935  -6.648   5.917  1.00 26.31           C
ATOM   1436  CD1 TYR E  80      18.639  -7.668   5.011  1.00 26.33           C
ATOM   1437  CD2 TYR E  80      18.363  -5.392   5.707  1.00 26.26           C
ATOM   1438  CE1 TYR E  80      17.792  -7.448   3.929  1.00 26.32           C
ATOM   1439  CE2 TYR E  80      17.513  -5.160   4.627  1.00 26.38           C
ATOM   1440  CZ  TYR E  80      17.234  -6.194   3.743  1.00 26.48           C
ATOM   1441  OH  TYR E  80      16.396  -5.978   2.673  1.00 26.63           O
ATOM   1442  N   LEU E  81      20.397  -8.905   9.767  1.00 25.51           N
ATOM   1443  CA  LEU E  81      21.368  -9.271  10.792  1.00 25.15           C
ATOM   1444  C   LEU E  81      22.556 -10.025  10.193  1.00 25.00           C
ATOM   1445  O   LEU E  81      22.433 -11.188   9.792  1.00 25.05           O
ATOM   1446  CB  LEU E  81      20.694 -10.081  11.909  1.00 25.08           C
ATOM   1447  CG  LEU E  81      21.532 -10.723  13.025  1.00 24.97           C
ATOM   1448  CD1 LEU E  81      22.355  -9.702  13.809  1.00 24.60           C
ATOM   1449  CD2 LEU E  81      20.636 -11.519  13.962  1.00 24.61           C
ATOM   1450  N   GLN E  82      23.699  -9.345  10.127  1.00 24.72           N
ATOM   1451  CA  GLN E  82      24.940  -9.954   9.659  1.00 24.50           C
ATOM   1452  C   GLN E  82      25.744 -10.452  10.856  1.00 24.38           C
ATOM   1453  O   GLN E  82      26.134  -9.666  11.724  1.00 24.44           O
ATOM   1454  CB  GLN E  82      25.753  -8.954   8.826  1.00 24.51           C
ATOM   1455  CG  GLN E  82      27.047  -9.507   8.231  1.00 24.27           C
ATOM   1456  CD  GLN E  82      26.811 -10.491   7.096  1.00 24.07           C
ATOM   1457  OE1 GLN E  82      26.004 -10.238   6.202  1.00 23.87           O
ATOM   1458  NE2 GLN E  82      27.522 -11.613   7.130  1.00 24.03           N
ATOM   1459  N   MET E  83      25.973 -11.761  10.900  1.00 24.18           N
ATOM   1460  CA  MET E  83      26.699 -12.387  12.001  1.00 24.02           C
ATOM   1461  C   MET E  83      28.088 -12.829  11.549  1.00 23.96           C
ATOM   1462  O   MET E  83      28.231 -13.489  10.522  1.00 23.83           O
ATOM   1463  CB  MET E  83      25.916 -13.584  12.555  1.00 24.00           C
ATOM   1464  CG  MET E  83      24.535 -13.241  13.105  1.00 23.80           C
ATOM   1465  SD  MET E  83      23.596 -14.696  13.633  1.00 23.55           S
ATOM   1466  CE  MET E  83      22.925 -15.253  12.079  1.00 23.23           C
ATOM   1467  N   ASN E  84      29.103 -12.451  12.322  1.00 23.92           N
ATOM   1468  CA  ASN E  84      30.491 -12.814  12.040  1.00 23.82           C
ATOM   1469  C   ASN E  84      31.175 -13.393  13.275  1.00 23.90           C
ATOM   1470  O   ASN E  84      30.736 -13.149  14.402  1.00 23.95           O
ATOM   1471  CB  ASN E  84      31.279 -11.602  11.528  1.00 23.71           C
ATOM   1472  CG  ASN E  84      30.588 -10.890  10.378  1.00 23.40           C
ATOM   1473  OD1 ASN E  84      30.159 -11.516   9.406  1.00 22.99           O
ATOM   1474  ND2 ASN E  84      30.481  -9.571  10.482  1.00 22.93           N
ATOM   1475  N   SER E  85      32.251 -14.149  13.051  1.00 23.99           N
ATOM   1476  CA  SER E  85      33.013 -14.806  14.121  1.00 24.05           C
ATOM   1477  C   SER E  85      32.099 -15.614  15.046  1.00 24.12           C
ATOM   1478  O   SER E  85      32.000 -15.338  16.245  1.00 24.12           O
ATOM   1479  CB  SER E  85      33.846 -13.787  14.916  1.00 24.03           C
ATOM   1480  OG  SER E  85      34.585 -12.939  14.054  1.00 23.90           O
ATOM   1481  N   LEU E  86      31.435 -16.612  14.468  1.00 24.24           N
ATOM   1482  CA  LEU E  86      30.427 -17.396  15.179  1.00 24.32           C
ATOM   1483  C   LEU E  86      31.052 -18.492  16.042  1.00 24.32           C
ATOM   1484  O   LEU E  86      31.686 -19.417  15.532  1.00 24.31           O
ATOM   1485  CB  LEU E  86      29.415 -17.988  14.187  1.00 24.33           C
ATOM   1486  CG  LEU E  86      28.267 -17.069  13.753  1.00 24.46           C
ATOM   1487  CD1 LEU E  86      28.670 -16.205  12.573  1.00 24.85           C
ATOM   1488  CD2 LEU E  86      27.027 -17.868  13.404  1.00 24.65           C
ATOM   1489  N   LYS E  87      30.873 -18.365  17.357  1.00 24.35           N
ATOM   1490  CA  LYS E  87      31.389 -19.333  18.323  1.00 24.35           C
ATOM   1491  C   LYS E  87      30.399 -20.487  18.511  1.00 24.32           C
ATOM   1492  O   LYS E  87      29.199 -20.311  18.290  1.00 24.32           O
ATOM   1493  CB  LYS E  87      31.663 -18.646  19.666  1.00 24.40           C
ATOM   1494  CG  LYS E  87      32.932 -17.808  19.697  1.00 24.50           C
ATOM   1495  CD  LYS E  87      33.023 -16.992  20.981  1.00 24.69           C
ATOM   1496  CE  LYS E  87      32.988 -15.494  20.698  1.00 24.63           C
ATOM   1497  NZ  LYS E  87      34.306 -14.966  20.242  1.00 24.63           N
ATOM   1498  N   PRO E  88      30.891 -21.662  18.918  1.00 24.30           N
ATOM   1499  CA  PRO E  88      30.023 -22.829  19.139  1.00 24.29           C
ATOM   1500  C   PRO E  88      29.018 -22.655  20.286  1.00 24.30           C
ATOM   1501  O   PRO E  88      28.126 -23.493  20.433  1.00 24.39           O
ATOM   1502  CB  PRO E  88      31.018 -23.948  19.467  1.00 24.24           C
ATOM   1503  CG  PRO E  88      32.224 -23.247  19.972  1.00 24.29           C
ATOM   1504  CD  PRO E  88      32.307 -21.979  19.179  1.00 24.30           C
ATOM   1505  N   GLU E  89      29.165 -21.593  21.076  1.00 24.26           N
ATOM   1506  CA  GLU E  89      28.224 -21.289  22.157  1.00 24.30           C
ATOM   1507  C   GLU E  89      27.146 -20.283  21.726  1.00 24.21           C
ATOM   1508  O   GLU E  89      26.370 -19.795  22.556  1.00 24.19           O
ATOM   1509  CB  GLU E  89      28.970 -20.794  23.406  1.00 24.38           C
ATOM   1510  CG  GLU E  89      29.677 -19.454  23.240  1.00 24.71           C
ATOM   1511  CD  GLU E  89      30.994 -19.388  23.990  1.00 25.07           C
ATOM   1512  OE1 GLU E  89      31.085 -18.593  24.951  1.00 25.22           O
ATOM   1513  OE2 GLU E  89      31.937 -20.126  23.618  1.00 24.98           O
ATOM   1514  N   ASP E  90      27.110 -19.981  20.428  1.00 24.07           N
ATOM   1515  CA  ASP E  90      26.115 -19.074  19.858  1.00 23.86           C
ATOM   1516  C   ASP E  90      24.979 -19.830  19.161  1.00 23.68           C
ATOM   1517  O   ASP E  90      24.053 -19.209  18.627  1.00 23.67           O
ATOM   1518  CB  ASP E  90      26.775 -18.094  18.884  1.00 23.93           C
ATOM   1519  CG  ASP E  90      27.585 -17.027  19.592  1.00 24.13           C
ATOM   1520  OD1 ASP E  90      27.033 -15.939  19.874  1.00 24.27           O
ATOM   1521  OD2 ASP E  90      28.782 -17.189  19.908  1.00 24.32           O
ATOM   1522  N   THR E  91      25.059 -21.164  19.173  1.00 23.33           N
ATOM   1523  CA  THR E  91      24.027 -22.026  18.592  1.00 22.99           C
ATOM   1524  C   THR E  91      22.700 -21.848  19.325  1.00 22.69           C
ATOM   1525  O   THR E  91      22.604 -22.125  20.525  1.00 22.62           O
ATOM   1526  CB  THR E  91      24.448 -23.519  18.629  1.00 23.04           C
ATOM   1527  OG1 THR E  91      24.678 -23.925  19.984  1.00 23.25           O
ATOM   1528  CG2 THR E  91      25.799 -23.728  17.975  1.00 23.09           C
ATOM   1529  N   ALA E  92      21.687 -21.379  18.598  1.00 22.36           N
ATOM   1530  CA  ALA E  92      20.372 -21.103  19.176  1.00 22.12           C
ATOM   1531  C   ALA E  92      19.272 -21.001  18.120  1.00 21.91           C
ATOM   1532  O   ALA E  92      19.547 -20.961  16.918  1.00 21.85           O
ATOM   1533  CB  ALA E  92      20.419 -19.819  20.016  1.00 22.14           C
ATOM   1534  N   ILE E  93      18.026 -20.973  18.589  1.00 21.69           N
ATOM   1535  CA  ILE E  93      16.875 -20.650  17.751  1.00 21.51           C
ATOM   1536  C   ILE E  93      16.560 -19.154  17.898  1.00 21.30           C
ATOM   1537  O   ILE E  93      16.083 -18.704  18.945  1.00 21.37           O
ATOM   1538  CB  ILE E  93      15.651 -21.572  18.089  1.00 21.58           C
ATOM   1539  CG1 ILE E  93      14.386 -21.126  17.340  1.00 21.67           C
ATOM   1540  CG2 ILE E  93      15.416 -21.681  19.606  1.00 21.70           C
ATOM   1541  CD1 ILE E  93      13.522 -22.284  16.847  1.00 21.80           C
ATOM   1542  N   TYR E  94      16.857 -18.391  16.847  1.00 20.96           N
ATOM   1543  CA  TYR E  94      16.728 -16.935  16.868  1.00 20.66           C
ATOM   1544  C   TYR E  94      15.336 -16.484  16.431  1.00 20.61           C
ATOM   1545  O   TYR E  94      14.916 -16.735  15.300  1.00 20.53           O
ATOM   1546  CB  TYR E  94      17.808 -16.285  15.987  1.00 20.61           C
ATOM   1547  CG  TYR E  94      19.203 -16.330  16.580  1.00 20.07           C
ATOM   1548  CD1 TYR E  94      19.984 -17.484  16.493  1.00 19.46           C
ATOM   1549  CD2 TYR E  94      19.741 -15.220  17.228  1.00 19.57           C
ATOM   1550  CE1 TYR E  94      21.262 -17.533  17.038  1.00 19.02           C
ATOM   1551  CE2 TYR E  94      21.022 -15.258  17.777  1.00 19.21           C
ATOM   1552  CZ  TYR E  94      21.774 -16.418  17.678  1.00 19.12           C
ATOM   1553  OH  TYR E  94      23.037 -16.465  18.217  1.00 19.11           O
ATOM   1554  N   TYR E  95      14.629 -15.818  17.341  1.00 20.59           N
ATOM   1555  CA  TYR E  95      13.268 -15.350  17.087  1.00 20.60           C
ATOM   1556  C   TYR E  95      13.262 -13.875  16.701  1.00 20.67           C
ATOM   1557  O   TYR E  95      13.879 -13.049  17.378  1.00 20.68           O
ATOM   1558  CB  TYR E  95      12.388 -15.556  18.326  1.00 20.55           C
ATOM   1559  CG  TYR E  95      12.168 -17.001  18.726  1.00 20.38           C
ATOM   1560  CD1 TYR E  95      13.044 -17.645  19.601  1.00 20.32           C
ATOM   1561  CD2 TYR E  95      11.072 -17.719  18.246  1.00 20.37           C
ATOM   1562  CE1 TYR E  95      12.844 -18.974  19.978  1.00 20.44           C
ATOM   1563  CE2 TYR E  95      10.861 -19.049  18.617  1.00 20.55           C
ATOM   1564  CZ  TYR E  95      11.751 -19.670  19.483  1.00 20.51           C
ATOM   1565  OH  TYR E  95      11.548 -20.984  19.853  1.00 20.14           O
ATOM   1566  N   CYS E  96      12.571 -13.549  15.610  1.00 20.75           N
ATOM   1567  CA  CYS E  96      12.381 -12.158  15.212  1.00 20.86           C
ATOM   1568  C   CYS E  96      11.255 -11.532  16.024  1.00 20.85           C
ATOM   1569  O   CYS E  96      10.268 -12.200  16.348  1.00 20.89           O
ATOM   1570  CB  CYS E  96      12.070 -12.043  13.721  1.00 20.93           C
ATOM   1571  SG  CYS E  96      11.729 -10.347  13.191  1.00 21.55           S
ATOM   1572  N   ALA E  97      11.406 -10.249  16.344  1.00 20.74           N
ATOM   1573  CA  ALA E  97      10.443  -9.546  17.182  1.00 20.62           C
ATOM   1574  C   ALA E  97      10.361  -8.064  16.829  1.00 20.63           C
ATOM   1575  O   ALA E  97      11.384  -7.389  16.707  1.00 20.67           O
ATOM   1576  CB  ALA E  97      10.800  -9.727  18.648  1.00 20.55           C
ATOM   1577  N   ALA E  98       9.137  -7.569  16.666  1.00 20.65           N
ATOM   1578  CA  ALA E  98       8.909  -6.155  16.381  1.00 20.69           C
ATOM   1579  C   ALA E  98       7.911  -5.542  17.357  1.00 20.70           C
ATOM   1580  O   ALA E  98       6.899  -6.156  17.683  1.00 20.62           O
ATOM   1581  CB  ALA E  98       8.440  -5.966  14.948  1.00 20.64           C
ATOM   1582  N   ARG E  99       8.210  -4.333  17.823  1.00 20.85           N
ATOM   1583  CA  ARG E  99       7.316  -3.603  18.720  1.00 20.97           C
ATOM   1584  C   ARG E  99       7.423  -2.091  18.549  1.00 21.10           C
ATOM   1585  O   ARG E  99       8.424  -1.575  18.043  1.00 21.10           O
ATOM   1586  CB  ARG E  99       7.550  -4.012  20.184  1.00 20.94           C
ATOM   1587  CG  ARG E  99       8.488  -3.106  20.980  1.00 21.03           C
ATOM   1588  CD  ARG E  99       8.674  -3.537  22.422  1.00 21.35           C
ATOM   1589  NE  ARG E  99       7.550  -3.134  23.266  1.00 21.86           N
ATOM   1590  CZ  ARG E  99       7.498  -2.012  23.977  1.00 21.91           C
ATOM   1591  NH1 ARG E  99       6.426  -1.748  24.711  1.00 22.52           N
ATOM   1592  NH2 ARG E  99       8.509  -1.154  23.962  1.00 21.51           N
ATOM   1593  N   SER E 100       6.368  -1.397  18.968  1.00 21.31           N
ATOM   1594  CA  SER E 100       6.348   0.058  19.021  1.00 21.54           C
ATOM   1595  C   SER E 100       6.453   0.503  20.479  1.00 21.68           C
ATOM   1596  O   SER E 100       5.578   0.196  21.292  1.00 21.69           O
ATOM   1597  CB  SER E 100       5.065   0.593  18.375  1.00 21.50           C
ATOM   1598  OG  SER E 100       4.679   1.838  18.930  1.00 21.78           O
ATOM   1599  N   GLY E 101       7.534   1.209  20.805  1.00 21.90           N
ATOM   1600  CA  GLY E 101       7.758   1.696  22.158  1.00 22.14           C
ATOM   1601  C   GLY E 101       9.200   1.660  22.645  1.00 22.36           C
ATOM   1602  O   GLY E 101       9.481   2.090  23.767  1.00 22.30           O
ATOM   1603  N   GLY E 102      10.108   1.143  21.818  1.00 22.47           N
ATOM   1604  CA  GLY E 102      11.518   1.077  22.169  1.00 22.76           C
ATOM   1605  C   GLY E 102      12.022  -0.309  22.532  1.00 23.02           C
ATOM   1606  O   GLY E 102      11.308  -1.303  22.378  1.00 23.02           O
ATOM   1607  N   PHE E 103      13.260  -0.368  23.020  1.00 23.28           N
ATOM   1608  CA  PHE E 103      13.905  -1.629  23.388  1.00 23.61           C
ATOM   1609  C   PHE E 103      13.367  -2.198  24.703  1.00 23.90           C
ATOM   1610  O   PHE E 103      13.201  -1.469  25.683  1.00 23.87           O
ATOM   1611  CB  PHE E 103      15.425  -1.449  23.500  1.00 23.53           C
ATOM   1612  CG  PHE E 103      16.070  -0.827  22.286  1.00 23.50           C
ATOM   1613  CD1 PHE E 103      16.995   0.204  22.436  1.00 23.48           C
ATOM   1614  CD2 PHE E 103      15.780  -1.283  21.003  1.00 23.32           C
ATOM   1615  CE1 PHE E 103      17.608   0.781  21.328  1.00 23.47           C
ATOM   1616  CE2 PHE E 103      16.387  -0.711  19.889  1.00 23.46           C
ATOM   1617  CZ  PHE E 103      17.304   0.324  20.052  1.00 23.42           C
ATOM   1618  N   SER E 104      13.110  -3.505  24.716  1.00 24.27           N
ATOM   1619  CA  SER E 104      12.649  -4.196  25.918  1.00 24.73           C
ATOM   1620  C   SER E 104      13.270  -5.582  26.067  1.00 25.19           C
ATOM   1621  O   SER E 104      13.434  -6.311  25.085  1.00 25.16           O
ATOM   1622  CB  SER E 104      11.125  -4.312  25.926  1.00 24.63           C
ATOM   1623  OG  SER E 104      10.650  -4.593  27.230  1.00 24.42           O
ATOM   1624  N   SER E 105      13.612  -5.932  27.305  1.00 25.81           N
ATOM   1625  CA  SER E 105      14.121  -7.261  27.641  1.00 26.42           C
ATOM   1626  C   SER E 105      12.971  -8.257  27.741  1.00 26.82           C
ATOM   1627  O   SER E 105      13.145  -9.456  27.522  1.00 26.83           O
ATOM   1628  CB  SER E 105      14.872  -7.218  28.974  1.00 26.46           C
ATOM   1629  OG  SER E 105      16.254  -6.968  28.783  1.00 26.51           O
ATOM   1630  N   ASN E 106      11.797  -7.736  28.078  1.00 27.43           N
ATOM   1631  CA  ASN E 106      10.602  -8.536  28.294  1.00 27.97           C
ATOM   1632  C   ASN E 106       9.990  -9.020  26.979  1.00 28.32           C
ATOM   1633  O   ASN E 106       9.733  -8.221  26.076  1.00 28.36           O
ATOM   1634  CB  ASN E 106       9.581  -7.705  29.077  1.00 27.97           C
ATOM   1635  CG  ASN E 106       8.684  -8.548  29.971  1.00 28.29           C
ATOM   1636  OD1 ASN E 106       7.822  -8.008  30.668  1.00 28.69           O
ATOM   1637  ND2 ASN E 106       8.873  -9.867  29.961  1.00 28.62           N
ATOM   1638  N   ARG E 107       9.764 -10.330  26.883  1.00 28.84           N
ATOM   1639  CA  ARG E 107       9.080 -10.931  25.735  1.00 29.32           C
ATOM   1640  C   ARG E 107       7.679 -10.322  25.572  1.00 29.64           C
ATOM   1641  O   ARG E 107       7.096 -10.358  24.487  1.00 29.60           O
ATOM   1642  CB  ARG E 107       9.005 -12.451  25.907  1.00 29.34           C
ATOM   1643  CG  ARG E 107       8.890 -13.222  24.597  1.00 29.59           C
ATOM   1644  CD  ARG E 107       8.337 -14.640  24.745  1.00 30.29           C
ATOM   1645  NE  ARG E 107       8.857 -15.335  25.926  1.00 30.86           N
ATOM   1646  CZ  ARG E 107      10.023 -15.971  25.980  1.00 31.07           C
ATOM   1647  NH1 ARG E 107      10.819 -16.014  24.913  1.00 31.26           N
ATOM   1648  NH2 ARG E 107      10.405 -16.569  27.102  1.00 31.20           N
ATOM   1649  N   GLU E 108       7.184  -9.776  26.686  1.00 30.19           N
ATOM   1650  CA  GLU E 108       5.971  -8.941  26.810  1.00 30.66           C
ATOM   1651  C   GLU E 108       5.139  -8.713  25.533  1.00 30.77           C
ATOM   1652  O   GLU E 108       4.521  -9.648  25.002  1.00 30.72           O
ATOM   1653  CB  GLU E 108       6.392  -7.592  27.430  1.00 30.77           C
ATOM   1654  CG  GLU E 108       5.266  -6.628  27.791  1.00 31.11           C
ATOM   1655  CD  GLU E 108       5.539  -5.212  27.291  1.00 31.50           C
ATOM   1656  OE1 GLU E 108       6.573  -4.988  26.611  1.00 31.46           O
ATOM   1657  OE2 GLU E 108       4.716  -4.312  27.571  1.00 31.96           O
ATOM   1658  N   LEU E 109       5.090  -7.446  25.084  1.00 30.92           N
ATOM   1659  CA  LEU E 109       4.320  -7.082  23.904  1.00 30.99           C
ATOM   1660  C   LEU E 109       5.250  -6.657  22.784  1.00 30.98           C
ATOM   1661  O   LEU E 109       5.738  -5.514  22.738  1.00 31.10           O
ATOM   1662  CB  LEU E 109       3.281  -5.989  24.209  1.00 30.98           C
ATOM   1663  CG  LEU E 109       1.841  -6.221  23.709  1.00 30.92           C
ATOM   1664  CD1 LEU E 109       1.737  -6.299  22.178  1.00 30.42           C
ATOM   1665  CD2 LEU E 109       1.183  -7.445  24.370  1.00 30.84           C
ATOM   1666  N   TYR E 110       5.507  -7.622  21.907  1.00 30.94           N
ATOM   1667  CA  TYR E 110       6.147  -7.375  20.637  1.00 30.88           C
ATOM   1668  C   TYR E 110       5.081  -7.783  19.637  1.00 30.94           C
ATOM   1669  O   TYR E 110       4.899  -8.971  19.355  1.00 31.01           O
ATOM   1670  CB  TYR E 110       7.401  -8.239  20.486  1.00 30.87           C
ATOM   1671  CG  TYR E 110       8.663  -7.610  21.034  1.00 30.61           C
ATOM   1672  CD1 TYR E 110       9.064  -7.837  22.350  1.00 30.44           C
ATOM   1673  CD2 TYR E 110       9.465  -6.799  20.232  1.00 30.44           C
ATOM   1674  CE1 TYR E 110      10.227  -7.264  22.856  1.00 30.35           C
ATOM   1675  CE2 TYR E 110      10.628  -6.219  20.728  1.00 30.33           C
ATOM   1676  CZ  TYR E 110      11.004  -6.457  22.040  1.00 30.26           C
ATOM   1677  OH  TYR E 110      12.154  -5.888  22.535  1.00 29.99           O
ATOM   1678  N   ASP E 111       4.359  -6.782  19.132  1.00 30.90           N
ATOM   1679  CA  ASP E 111       3.198  -6.983  18.256  1.00 30.85           C
ATOM   1680  C   ASP E 111       3.422  -8.059  17.193  1.00 30.68           C
ATOM   1681  O   ASP E 111       2.493  -8.783  16.828  1.00 30.69           O
ATOM   1682  CB  ASP E 111       2.790  -5.659  17.604  1.00 30.96           C
ATOM   1683  CG  ASP E 111       2.495  -4.571  18.626  1.00 31.24           C
ATOM   1684  OD1 ASP E 111       1.412  -4.621  19.251  1.00 31.71           O
ATOM   1685  OD2 ASP E 111       3.285  -3.633  18.875  1.00 31.12           O
ATOM   1686  N   GLY E 112       4.659  -8.148  16.708  1.00 30.48           N
ATOM   1687  CA  GLY E 112       5.082  -9.228  15.836  1.00 30.20           C
ATOM   1688  C   GLY E 112       6.028 -10.175  16.551  1.00 29.97           C
ATOM   1689  O   GLY E 112       6.948  -9.737  17.248  1.00 29.92           O
ATOM   1690  N   TRP E 113       5.794 -11.475  16.384  1.00 29.73           N
ATOM   1691  CA  TRP E 113       6.684 -12.503  16.915  1.00 29.51           C
ATOM   1692  C   TRP E 113       6.815 -13.648  15.918  1.00 29.34           C
ATOM   1693  O   TRP E 113       5.879 -14.431  15.727  1.00 29.34           O
ATOM   1694  CB  TRP E 113       6.187 -13.017  18.271  1.00 29.56           C
ATOM   1695  CG  TRP E 113       7.149 -13.956  18.949  1.00 29.65           C
ATOM   1696  CD1 TRP E 113       7.138 -15.324  18.900  1.00 29.65           C
ATOM   1697  CD2 TRP E 113       8.263 -13.597  19.777  1.00 29.62           C
ATOM   1698  NE1 TRP E 113       8.175 -15.835  19.644  1.00 29.67           N
ATOM   1699  CE2 TRP E 113       8.882 -14.798  20.194  1.00 29.64           C
ATOM   1700  CE3 TRP E 113       8.804 -12.378  20.212  1.00 29.56           C
ATOM   1701  CZ2 TRP E 113      10.011 -14.815  21.022  1.00 29.49           C
ATOM   1702  CZ3 TRP E 113       9.925 -12.397  21.035  1.00 29.56           C
ATOM   1703  CH2 TRP E 113      10.516 -13.609  21.429  1.00 29.52           C
ATOM   1704  N   GLY E 114       7.983 -13.733  15.286  1.00 29.12           N
ATOM   1705  CA  GLY E 114       8.267 -14.752  14.288  1.00 28.81           C
ATOM   1706  C   GLY E 114       8.291 -16.160  14.851  1.00 28.61           C
ATOM   1707  O   GLY E 114       8.414 -16.356  16.063  1.00 28.61           O
ATOM   1708  N   GLN E 115       8.173 -17.142  13.960  1.00 28.38           N
ATOM   1709  CA  GLN E 115       8.154 -18.551  14.348  1.00 28.13           C
ATOM   1710  C   GLN E 115       9.533 -19.043  14.797  1.00 27.88           C
ATOM   1711  O   GLN E 115       9.639 -20.030  15.529  1.00 27.85           O
ATOM   1712  CB  GLN E 115       7.618 -19.415  13.203  1.00 28.19           C
ATOM   1713  CG  GLN E 115       6.118 -19.250  12.951  1.00 28.35           C
ATOM   1714  CD  GLN E 115       5.576 -20.228  11.922  1.00 28.64           C
ATOM   1715  OE1 GLN E 115       4.753 -21.086  12.249  1.00 28.52           O
ATOM   1716  NE2 GLN E 115       6.029 -20.099  10.676  1.00 28.69           N
ATOM   1717  N   GLY E 116      10.577 -18.342  14.361  1.00 27.57           N
ATOM   1718  CA  GLY E 116      11.942 -18.659  14.741  1.00 27.23           C
ATOM   1719  C   GLY E 116      12.725 -19.287  13.608  1.00 27.01           C
ATOM   1720  O   GLY E 116      12.141 -19.793  12.649  1.00 27.09           O
ATOM   1721  N   THR E 117      14.051 -19.245  13.719  1.00 26.76           N
ATOM   1722  CA  THR E 117      14.939 -19.873  12.738  1.00 26.49           C
ATOM   1723  C   THR E 117      16.162 -20.498  13.414  1.00 26.33           C
ATOM   1724  O   THR E 117      16.895 -19.825  14.142  1.00 26.27           O
ATOM   1725  CB  THR E 117      15.346 -18.877  11.610  1.00 26.45           C
ATOM   1726  OG1 THR E 117      16.607 -19.263  11.048  1.00 26.54           O
ATOM   1727  CG2 THR E 117      15.623 -17.486  12.162  1.00 26.44           C
ATOM   1728  N   GLN E 118      16.362 -21.791  13.167  1.00 26.20           N
ATOM   1729  CA  GLN E 118      17.454 -22.553  13.772  1.00 26.06           C
ATOM   1730  C   GLN E 118      18.826 -22.101  13.264  1.00 25.99           C
ATOM   1731  O   GLN E 118      19.049 -21.998  12.056  1.00 25.94           O
ATOM   1732  CB  GLN E 118      17.252 -24.057  13.530  1.00 25.98           C
ATOM   1733  CG  GLN E 118      18.284 -24.977  14.192  1.00 25.81           C
ATOM   1734  CD  GLN E 118      18.345 -24.826  15.704  1.00 25.62           C
ATOM   1735  OE1 GLN E 118      19.386 -24.467  16.252  1.00 25.60           O
ATOM   1736  NE2 GLN E 118      17.236 -25.105  16.378  1.00 25.67           N
ATOM   1737  N   VAL E 119      19.727 -21.818  14.203  1.00 25.91           N
ATOM   1738  CA  VAL E 119      21.103 -21.441  13.888  1.00 25.85           C
ATOM   1739  C   VAL E 119      22.068 -22.344  14.661  1.00 25.86           C
ATOM   1740  O   VAL E 119      22.132 -22.297  15.892  1.00 25.81           O
ATOM   1741  CB  VAL E 119      21.376 -19.938  14.189  1.00 25.86           C
ATOM   1742  CG1 VAL E 119      22.870 -19.619  14.154  1.00 25.83           C
ATOM   1743  CG2 VAL E 119      20.625 -19.043  13.207  1.00 25.86           C
ATOM   1744  N   THR E 120      22.798 -23.176  13.920  1.00 25.88           N
ATOM   1745  CA  THR E 120      23.766 -24.107  14.497  1.00 25.93           C
ATOM   1746  C   THR E 120      25.169 -23.821  13.962  1.00 25.95           C
ATOM   1747  O   THR E 120      25.357 -23.606  12.761  1.00 25.91           O
ATOM   1748  CB  THR E 120      23.358 -25.574  14.205  1.00 25.95           C
ATOM   1749  OG1 THR E 120      21.977 -25.769  14.535  1.00 26.04           O
ATOM   1750  CG2 THR E 120      24.076 -26.538  15.146  1.00 25.91           C
ATOM   1751  N   VAL E 121      26.144 -23.819  14.867  1.00 25.99           N
ATOM   1752  CA  VAL E 121      27.539 -23.565  14.525  1.00 26.07           C
ATOM   1753  C   VAL E 121      28.375 -24.820  14.758  1.00 26.21           C
ATOM   1754  O   VAL E 121      28.507 -25.288  15.893  1.00 26.24           O
ATOM   1755  CB  VAL E 121      28.128 -22.385  15.342  1.00 26.04           C
ATOM   1756  CG1 VAL E 121      29.605 -22.179  15.027  1.00 26.13           C
ATOM   1757  CG2 VAL E 121      27.350 -21.108  15.079  1.00 26.01           C
ATOM   1758  N   SER E 122      28.921 -25.362  13.670  1.00 26.31           N
ATOM   1759  CA  SER E 122      29.852 -26.483  13.735  1.00 26.38           C
ATOM   1760  C   SER E 122      31.261 -25.968  13.996  1.00 26.43           C
ATOM   1761  O   SER E 122      31.542 -24.791  13.775  1.00 26.44           O
ATOM   1762  CB  SER E 122      29.824 -27.283  12.431  1.00 26.42           C
ATOM   1763  OG  SER E 122      30.182 -26.482  11.317  1.00 26.60           O
ATOM   1764  N   SER E 123      32.140 -26.851  14.464  1.00 26.53           N
ATOM   1765  CA  SER E 123      33.539 -26.500  14.689  1.00 26.59           C
ATOM   1766  C   SER E 123      34.388 -26.759  13.445  1.00 26.61           C
ATOM   1767  O   SER E 123      35.251 -25.959  13.079  1.00 26.66           O
ATOM   1768  CB  SER E 123      34.100 -27.260  15.894  1.00 26.61           C
ATOM   1769  OG  SER E 123      33.614 -26.705  17.107  1.00 26.49           O
ATOM   1770  OXT SER E 123      34.235 -27.771  12.762  1.00 26.62           O
