# Supplementary material for: A non-redundant data set of nanobody-antigen crystal structures
Source: Data Brief. 2019 Mar 6;24:103754. doi: 10.1016/j.dib.2019.103754 (PMC6441729; doi:10.1016/j.dib.2019.103754)
Supplement: Multimedia component 5 [file mmc5.zip › Data_set/Nb-Ag_3/3g9a_3.pdb]

ATOM      1  N   GLY A   2      48.693 106.016 -17.256  1.00 41.59           N
ATOM      2  CA  GLY A   2      47.367 105.461 -17.456  1.00 43.05           C
ATOM      3  C   GLY A   2      46.362 105.973 -16.443  1.00 35.49           C
ATOM      4  O   GLY A   2      46.724 106.324 -15.316  1.00 34.22           O
ATOM      5  N   LYS A   3      45.094 106.018 -16.844  1.00 31.29           N
ATOM      6  CA  LYS A   3      44.029 106.479 -15.962  1.00 36.73           C
ATOM      7  C   LYS A   3      43.991 105.635 -14.692  1.00 26.16           C
ATOM      8  O   LYS A   3      43.902 106.173 -13.591  1.00 29.38           O
ATOM      9  CB  LYS A   3      42.675 106.434 -16.676  1.00 43.35           C
ATOM     10  CG  LYS A   3      41.599 107.314 -16.047  1.00 45.04           C
ATOM     11  CD  LYS A   3      40.983 106.675 -14.810  1.00 37.79           C
ATOM     12  CE  LYS A   3      39.945 107.590 -14.176  1.00 34.49           C
ATOM     13  NZ  LYS A   3      39.201 106.918 -13.074  1.00 43.17           N
ATOM     14  N   GLY A   4      44.065 104.315 -14.853  1.00 28.18           N
ATOM     15  CA  GLY A   4      44.029 103.406 -13.722  1.00 17.05           C
ATOM     16  C   GLY A   4      45.136 103.679 -12.721  1.00 17.64           C
ATOM     17  O   GLY A   4      44.881 103.895 -11.535  1.00 16.31           O
ATOM     18  N   GLU A   5      46.370 103.661 -13.210  1.00 18.67           N
ATOM     19  CA  GLU A   5      47.548 103.946 -12.399  1.00 18.15           C
ATOM     20  C   GLU A   5      47.432 105.267 -11.626  1.00 16.25           C
ATOM     21  O   GLU A   5      47.824 105.349 -10.462  1.00 15.23           O
ATOM     22  CB  GLU A   5      48.789 103.941 -13.304  1.00 23.28           C
ATOM     23  CG  GLU A   5      50.062 104.453 -12.674  1.00 32.16           C
ATOM     24  CD  GLU A   5      51.238 104.420 -13.642  1.00 36.14           C
ATOM     25  OE1 GLU A   5      51.128 103.770 -14.706  1.00 31.91           O
ATOM     26  OE2 GLU A   5      52.274 105.043 -13.336  1.00 25.71           O
ATOM     27  N   GLU A   6      46.893 106.301 -12.266  1.00 16.47           N
ATOM     28  CA  GLU A   6      46.792 107.613 -11.623  1.00 16.41           C
ATOM     29  C   GLU A   6      45.907 107.592 -10.369  1.00 14.61           C
ATOM     30  O   GLU A   6      46.061 108.429  -9.478  1.00 14.47           O
ATOM     31  CB  GLU A   6      46.297 108.676 -12.616  1.00 21.60           C
ATOM     32  CG  GLU A   6      47.232 108.919 -13.789  1.00 26.44           C
ATOM     33  CD  GLU A   6      46.678 109.928 -14.777  1.00 28.54           C
ATOM     34  OE1 GLU A   6      45.490 110.292 -14.652  1.00 28.53           O
ATOM     35  OE2 GLU A   6      47.430 110.354 -15.678  1.00 28.51           O
ATOM     36  N   LEU A   7      44.993 106.627 -10.290  1.00 11.60           N
ATOM     37  CA  LEU A   7      44.084 106.544  -9.149  1.00 11.01           C
ATOM     38  C   LEU A   7      44.804 106.125  -7.869  1.00 11.89           C
ATOM     39  O   LEU A   7      44.233 106.192  -6.786  1.00 10.43           O
ATOM     40  CB  LEU A   7      42.946 105.561  -9.439  1.00 10.72           C
ATOM     41  CG  LEU A   7      42.106 105.894 -10.673  1.00 14.10           C
ATOM     42  CD1 LEU A   7      41.057 104.816 -10.945  1.00 13.92           C
ATOM     43  CD2 LEU A   7      41.449 107.253 -10.500  1.00 21.11           C
ATOM     44  N   PHE A   8      46.059 105.707  -7.990  1.00 10.97           N
ATOM     45  CA  PHE A   8      46.756 105.115  -6.856  1.00 10.85           C
ATOM     46  C   PHE A   8      47.970 105.896  -6.377  1.00 13.03           C
ATOM     47  O   PHE A   8      48.730 105.398  -5.555  1.00 13.62           O
ATOM     48  CB  PHE A   8      47.176 103.681  -7.188  1.00  9.82           C
ATOM     49  CG  PHE A   8      46.023 102.744  -7.314  1.00  7.77           C
ATOM     50  CD1 PHE A   8      45.580 102.028  -6.210  1.00  8.91           C
ATOM     51  CD2 PHE A   8      45.361 102.592  -8.522  1.00 12.04           C
ATOM     52  CE1 PHE A   8      44.512 101.165  -6.307  1.00  8.74           C
ATOM     53  CE2 PHE A   8      44.282 101.724  -8.630  1.00  8.79           C
ATOM     54  CZ  PHE A   8      43.854 101.013  -7.518  1.00  8.77           C
ATOM     55  N   THR A   9      48.141 107.120  -6.867  1.00 12.31           N
ATOM     56  CA  THR A   9      49.333 107.901  -6.527  1.00 11.55           C
ATOM     57  C   THR A   9      49.324 108.422  -5.094  1.00 12.57           C
ATOM     58  O   THR A   9      50.367 108.805  -4.559  1.00 15.69           O
ATOM     59  CB  THR A   9      49.529 109.067  -7.500  1.00 15.50           C
ATOM     60  OG1 THR A   9      48.315 109.822  -7.579  1.00 16.67           O
ATOM     61  CG2 THR A   9      49.882 108.536  -8.875  1.00 19.32           C
ATOM     62  N   GLY A  10      48.147 108.432  -4.476  1.00 12.22           N
ATOM     63  CA  GLY A  10      48.008 108.863  -3.097  1.00  7.86           C
ATOM     64  C   GLY A  10      47.442 107.767  -2.221  1.00 10.04           C
ATOM     65  O   GLY A  10      47.384 106.609  -2.630  1.00 11.84           O
ATOM     66  N   VAL A  11      47.024 108.143  -1.017  1.00 12.16           N
ATOM     67  CA  VAL A  11      46.425 107.213  -0.073  1.00 10.85           C
ATOM     68  C   VAL A  11      44.965 107.000  -0.450  1.00 11.50           C
ATOM     69  O   VAL A  11      44.220 107.961  -0.632  1.00 12.58           O
ATOM     70  CB  VAL A  11      46.523 107.762   1.356  1.00 11.12           C
ATOM     71  CG1 VAL A  11      45.737 106.886   2.335  1.00 15.01           C
ATOM     72  CG2 VAL A  11      47.991 107.875   1.780  1.00 12.02           C
ATOM     73  N   VAL A  12      44.568 105.738  -0.571  1.00  9.42           N
ATOM     74  CA  VAL A  12      43.231 105.367  -1.022  1.00  8.14           C
ATOM     75  C   VAL A  12      42.519 104.564   0.067  1.00  8.71           C
ATOM     76  O   VAL A  12      43.054 103.567   0.549  1.00  8.12           O
ATOM     77  CB  VAL A  12      43.320 104.480  -2.290  1.00 11.02           C
ATOM     78  CG1 VAL A  12      41.937 103.986  -2.707  1.00 10.91           C
ATOM     79  CG2 VAL A  12      43.999 105.237  -3.429  1.00 11.67           C
ATOM     80  N   PRO A  13      41.303 104.983   0.453  1.00  8.03           N
ATOM     81  CA  PRO A  13      40.531 104.214   1.440  1.00  7.03           C
ATOM     82  C   PRO A  13      40.124 102.857   0.876  1.00  7.71           C
ATOM     83  O   PRO A  13      39.823 102.746  -0.313  1.00  9.17           O
ATOM     84  CB  PRO A  13      39.269 105.064   1.662  1.00 10.06           C
ATOM     85  CG  PRO A  13      39.571 106.402   1.046  1.00 15.81           C
ATOM     86  CD  PRO A  13      40.555 106.146  -0.054  1.00 10.47           C
ATOM     87  N   ILE A  14      40.118 101.843   1.731  1.00  7.69           N
ATOM     88  CA  ILE A  14      39.774 100.487   1.322  1.00  5.79           C
ATOM     89  C   ILE A  14      38.672  99.932   2.205  1.00  7.45           C
ATOM     90  O   ILE A  14      38.689 100.120   3.422  1.00  8.82           O
ATOM     91  CB  ILE A  14      40.977  99.532   1.469  1.00  5.72           C
ATOM     92  CG1 ILE A  14      42.148  99.986   0.587  1.00  7.07           C
ATOM     93  CG2 ILE A  14      40.562  98.103   1.134  1.00  5.92           C
ATOM     94  CD1 ILE A  14      43.454  99.258   0.901  1.00  6.00           C
ATOM     95  N   LEU A  15      37.727  99.236   1.586  1.00  5.50           N
ATOM     96  CA  LEU A  15      36.700  98.499   2.312  1.00  5.29           C
ATOM     97  C   LEU A  15      36.744  97.058   1.856  1.00  8.14           C
ATOM     98  O   LEU A  15      36.824  96.789   0.660  1.00  7.22           O
ATOM     99  CB  LEU A  15      35.315  99.083   2.036  1.00  8.53           C
ATOM    100  CG  LEU A  15      35.146 100.527   2.501  1.00  7.74           C
ATOM    101  CD1 LEU A  15      33.820 101.109   2.002  1.00  8.76           C
ATOM    102  CD2 LEU A  15      35.233 100.612   4.011  1.00  9.38           C
ATOM    103  N   VAL A  16      36.695  96.131   2.809  1.00  7.21           N
ATOM    104  CA  VAL A  16      36.666  94.717   2.484  1.00  7.46           C
ATOM    105  C   VAL A  16      35.434  94.089   3.123  1.00  8.35           C
ATOM    106  O   VAL A  16      35.135  94.343   4.287  1.00  8.47           O
ATOM    107  CB  VAL A  16      37.925  93.992   3.005  1.00  6.56           C
ATOM    108  CG1 VAL A  16      37.847  92.514   2.658  1.00  8.63           C
ATOM    109  CG2 VAL A  16      39.172  94.622   2.409  1.00  8.37           C
ATOM    110  N   GLU A  17      34.715  93.278   2.356  1.00  7.18           N
ATOM    111  CA  GLU A  17      33.515  92.625   2.864  1.00  6.48           C
ATOM    112  C   GLU A  17      33.515  91.174   2.422  1.00  6.67           C
ATOM    113  O   GLU A  17      33.638  90.876   1.231  1.00  8.28           O
ATOM    114  CB  GLU A  17      32.250  93.317   2.346  1.00  8.88           C
ATOM    115  CG  GLU A  17      32.032  94.709   2.920  1.00 10.75           C
ATOM    116  CD  GLU A  17      31.588  94.674   4.372  1.00 12.27           C
ATOM    117  OE1 GLU A  17      30.689  93.870   4.702  1.00 22.21           O
ATOM    118  OE2 GLU A  17      32.101  95.476   5.174  1.00 15.57           O
ATOM    119  N   LEU A  18      33.382  90.265   3.383  1.00  7.46           N
ATOM    120  CA  LEU A  18      33.409  88.844   3.062  1.00  7.30           C
ATOM    121  C   LEU A  18      32.252  88.099   3.706  1.00  9.34           C
ATOM    122  O   LEU A  18      31.953  88.298   4.876  1.00  9.99           O
ATOM    123  CB  LEU A  18      34.738  88.210   3.504  1.00  7.63           C
ATOM    124  CG  LEU A  18      34.847  86.695   3.279  1.00  6.26           C
ATOM    125  CD1 LEU A  18      36.298  86.280   3.000  1.00  9.18           C
ATOM    126  CD2 LEU A  18      34.276  85.930   4.470  1.00  8.05           C
ATOM    127  N   ASP A  19      31.596  87.255   2.918  1.00  8.50           N
ATOM    128  CA  ASP A  19      30.636  86.294   3.450  1.00  8.99           C
ATOM    129  C   ASP A  19      31.229  84.916   3.235  1.00 10.26           C
ATOM    130  O   ASP A  19      31.676  84.598   2.134  1.00  9.76           O
ATOM    131  CB  ASP A  19      29.293  86.407   2.737  1.00 12.43           C
ATOM    132  CG  ASP A  19      28.502  87.628   3.175  1.00 25.00           C
ATOM    133  OD1 ASP A  19      28.544  87.982   4.378  1.00 19.22           O
ATOM    134  OD2 ASP A  19      27.831  88.234   2.314  1.00 34.77           O
ATOM    135  N   GLY A  20      31.246  84.103   4.285  1.00  9.03           N
ATOM    136  CA  GLY A  20      31.902  82.813   4.225  1.00  8.76           C
ATOM    137  C   GLY A  20      31.026  81.669   4.701  1.00  9.04           C
ATOM    138  O   GLY A  20      30.115  81.859   5.502  1.00 10.98           O
ATOM    139  N   ASP A  21      31.298  80.481   4.171  1.00  9.39           N
ATOM    140  CA  ASP A  21      30.642  79.256   4.613  1.00 10.05           C
ATOM    141  C   ASP A  21      31.698  78.164   4.519  1.00  9.64           C
ATOM    142  O   ASP A  21      32.114  77.789   3.424  1.00 11.70           O
ATOM    143  CB  ASP A  21      29.458  78.935   3.705  1.00 10.52           C
ATOM    144  CG  ASP A  21      28.800  77.609   4.041  1.00 17.40           C
ATOM    145  OD1 ASP A  21      29.441  76.761   4.688  1.00 15.83           O
ATOM    146  OD2 ASP A  21      27.634  77.412   3.641  1.00 23.21           O
ATOM    147  N   VAL A  22      32.170  77.692   5.665  1.00 10.52           N
ATOM    148  CA  VAL A  22      33.192  76.655   5.681  1.00  7.95           C
ATOM    149  C   VAL A  22      32.628  75.451   6.424  1.00  9.56           C
ATOM    150  O   VAL A  22      32.359  75.532   7.623  1.00 10.00           O
ATOM    151  CB  VAL A  22      34.493  77.129   6.360  1.00  9.40           C
ATOM    152  CG1 VAL A  22      35.491  75.977   6.439  1.00 10.13           C
ATOM    153  CG2 VAL A  22      35.106  78.300   5.585  1.00  9.40           C
ATOM    154  N   ASN A  23      32.449  74.346   5.708  1.00  9.62           N
ATOM    155  CA  ASN A  23      31.851  73.144   6.291  1.00 12.92           C
ATOM    156  C   ASN A  23      30.508  73.451   6.944  1.00 13.93           C
ATOM    157  O   ASN A  23      30.151  72.846   7.955  1.00 15.24           O
ATOM    158  CB  ASN A  23      32.787  72.504   7.327  1.00 11.84           C
ATOM    159  CG  ASN A  23      33.780  71.529   6.710  1.00 11.83           C
ATOM    160  OD1 ASN A  23      34.272  71.733   5.599  1.00 11.74           O
ATOM    161  ND2 ASN A  23      34.079  70.455   7.439  1.00 14.48           N
ATOM    162  N   GLY A  24      29.771  74.400   6.378  1.00 11.45           N
ATOM    163  CA  GLY A  24      28.478  74.779   6.919  1.00 13.08           C
ATOM    164  C   GLY A  24      28.534  75.824   8.022  1.00 14.09           C
ATOM    165  O   GLY A  24      27.498  76.313   8.467  1.00 14.79           O
ATOM    166  N   HIS A  25      29.740  76.173   8.465  1.00 13.00           N
ATOM    167  CA  HIS A  25      29.909  77.239   9.452  1.00 10.50           C
ATOM    168  C   HIS A  25      29.881  78.584   8.741  1.00 12.48           C
ATOM    169  O   HIS A  25      30.803  78.900   7.993  1.00 12.96           O
ATOM    170  CB  HIS A  25      31.238  77.087  10.188  1.00 11.88           C
ATOM    171  CG  HIS A  25      31.396  75.770  10.878  1.00 11.68           C
ATOM    172  ND1 HIS A  25      30.669  75.426  11.998  1.00 21.08           N
ATOM    173  CD2 HIS A  25      32.196  74.713  10.607  1.00 11.50           C
ATOM    174  CE1 HIS A  25      31.015  74.211  12.386  1.00 21.44           C
ATOM    175  NE2 HIS A  25      31.936  73.755  11.556  1.00 16.41           N
ATOM    176  N   LYS A  26      28.824  79.361   8.962  1.00 12.40           N
ATOM    177  CA  LYS A  26      28.654  80.637   8.263  1.00 10.99           C
ATOM    178  C   LYS A  26      29.257  81.785   9.061  1.00 13.66           C
ATOM    179  O   LYS A  26      29.173  81.816  10.290  1.00 13.51           O
ATOM    180  CB  LYS A  26      27.168  80.924   8.025  1.00 12.46           C
ATOM    181  CG  LYS A  26      26.405  79.799   7.344  1.00 20.91           C
ATOM    182  CD  LYS A  26      26.603  79.815   5.845  1.00 23.09           C
ATOM    183  CE  LYS A  26      25.499  79.027   5.142  1.00 33.66           C
ATOM    184  NZ  LYS A  26      25.606  79.122   3.657  1.00 38.16           N
ATOM    185  N   PHE A  27      29.859  82.738   8.357  1.00 10.89           N
ATOM    186  CA  PHE A  27      30.439  83.909   9.010  1.00  9.88           C
ATOM    187  C   PHE A  27      30.546  85.074   8.037  1.00  8.48           C
ATOM    188  O   PHE A  27      30.508  84.889   6.821  1.00 11.11           O
ATOM    189  CB  PHE A  27      31.820  83.579   9.594  1.00 10.84           C
ATOM    190  CG  PHE A  27      32.820  83.086   8.579  1.00 12.13           C
ATOM    191  CD1 PHE A  27      33.787  83.941   8.067  1.00 11.10           C
ATOM    192  CD2 PHE A  27      32.804  81.767   8.149  1.00  9.04           C
ATOM    193  CE1 PHE A  27      34.720  83.490   7.141  1.00  7.41           C
ATOM    194  CE2 PHE A  27      33.742  81.302   7.223  1.00 11.64           C
ATOM    195  CZ  PHE A  27      34.698  82.170   6.721  1.00 12.76           C
ATOM    196  N   SER A  28      30.658  86.274   8.590  1.00  8.10           N
ATOM    197  CA  SER A  28      30.852  87.479   7.790  1.00  9.70           C
ATOM    198  C   SER A  28      31.953  88.324   8.406  1.00 11.32           C
ATOM    199  O   SER A  28      32.109  88.368   9.629  1.00  9.46           O
ATOM    200  CB  SER A  28      29.561  88.295   7.713  1.00 12.38           C
ATOM    201  OG  SER A  28      28.530  87.551   7.093  1.00 15.57           O
ATOM    202  N   VAL A  29      32.715  88.996   7.550  1.00  7.95           N
ATOM    203  CA  VAL A  29      33.790  89.863   8.004  1.00  7.49           C
ATOM    204  C   VAL A  29      33.724  91.199   7.282  1.00  8.51           C
ATOM    205  O   VAL A  29      33.534  91.255   6.061  1.00  9.80           O
ATOM    206  CB  VAL A  29      35.184  89.232   7.756  1.00  7.97           C
ATOM    207  CG1 VAL A  29      36.287  90.228   8.107  1.00  8.37           C
ATOM    208  CG2 VAL A  29      35.351  87.942   8.564  1.00  8.75           C
ATOM    209  N   SER A  30      33.866  92.276   8.045  1.00  6.71           N
ATOM    210  CA  SER A  30      33.966  93.621   7.476  1.00  8.33           C
ATOM    211  C   SER A  30      35.325  94.216   7.790  1.00  8.68           C
ATOM    212  O   SER A  30      35.768  94.174   8.931  1.00 10.53           O
ATOM    213  CB  SER A  30      32.877  94.534   8.041  1.00 12.51           C
ATOM    214  OG  SER A  30      31.593  94.148   7.582  1.00 13.54           O
ATOM    215  N   GLY A  31      35.987  94.781   6.786  1.00  6.70           N
ATOM    216  CA  GLY A  31      37.277  95.408   7.008  1.00  8.57           C
ATOM    217  C   GLY A  31      37.355  96.825   6.466  1.00  6.57           C
ATOM    218  O   GLY A  31      36.661  97.175   5.506  1.00  7.82           O
ATOM    219  N   GLU A  32      38.214  97.630   7.086  1.00  8.03           N
ATOM    220  CA  GLU A  32      38.441  99.011   6.685  1.00  7.06           C
ATOM    221  C   GLU A  32      39.926  99.300   6.783  1.00  7.69           C
ATOM    222  O   GLU A  32      40.620  98.780   7.662  1.00  8.99           O
ATOM    223  CB  GLU A  32      37.735  99.980   7.634  1.00 10.91           C
ATOM    224  CG  GLU A  32      36.251  99.790   7.764  1.00  8.71           C
ATOM    225  CD  GLU A  32      35.616 100.842   8.659  1.00 10.28           C
ATOM    226  OE1 GLU A  32      36.275 101.864   8.946  1.00 16.21           O
ATOM    227  OE2 GLU A  32      34.454 100.642   9.065  1.00 13.33           O
ATOM    228  N   GLY A  33      40.416 100.152   5.900  1.00  7.56           N
ATOM    229  CA  GLY A  33      41.781 100.614   6.027  1.00  9.52           C
ATOM    230  C   GLY A  33      42.132 101.501   4.869  1.00  7.56           C
ATOM    231  O   GLY A  33      41.275 102.191   4.322  1.00  7.41           O
ATOM    232  N   GLU A  34      43.401 101.490   4.494  1.00  9.31           N
ATOM    233  CA  GLU A  34      43.836 102.310   3.380  1.00  9.55           C
ATOM    234  C   GLU A  34      45.069 101.712   2.730  1.00  7.87           C
ATOM    235  O   GLU A  34      45.774 100.896   3.330  1.00  8.67           O
ATOM    236  CB  GLU A  34      44.084 103.754   3.833  1.00 13.14           C
ATOM    237  CG  GLU A  34      45.160 103.891   4.883  1.00 11.08           C
ATOM    238  CD  GLU A  34      45.288 105.306   5.444  1.00 15.82           C
ATOM    239  OE1 GLU A  34      44.287 106.058   5.463  1.00 19.28           O
ATOM    240  OE2 GLU A  34      46.401 105.661   5.873  1.00 19.93           O
ATOM    241  N   GLY A  35      45.316 102.110   1.488  1.00  5.88           N
ATOM    242  CA  GLY A  35      46.468 101.613   0.763  1.00  6.52           C
ATOM    243  C   GLY A  35      47.242 102.767   0.154  1.00  7.64           C
ATOM    244  O   GLY A  35      46.667 103.768  -0.270  1.00  9.04           O
ATOM    245  N   ASP A  36      48.555 102.603   0.089  1.00  7.34           N
ATOM    246  CA  ASP A  36      49.455 103.635  -0.413  1.00  8.03           C
ATOM    247  C   ASP A  36      50.433 102.923  -1.351  1.00  8.90           C
ATOM    248  O   ASP A  36      51.520 102.501  -0.935  1.00  8.61           O
ATOM    249  CB  ASP A  36      50.192 104.281   0.770  1.00 12.75           C
ATOM    250  CG  ASP A  36      50.716 105.677   0.468  1.00 14.61           C
ATOM    251  OD1 ASP A  36      50.659 106.114  -0.698  1.00 18.13           O
ATOM    252  OD2 ASP A  36      51.187 106.345   1.418  1.00 18.30           O
ATOM    253  N   ALA A  37      50.024 102.768  -2.611  1.00  7.72           N
ATOM    254  CA  ALA A  37      50.758 101.950  -3.580  1.00  9.12           C
ATOM    255  C   ALA A  37      52.151 102.498  -3.862  1.00  7.26           C
ATOM    256  O   ALA A  37      53.052 101.763  -4.280  1.00  9.14           O
ATOM    257  CB  ALA A  37      49.968 101.822  -4.877  1.00  9.52           C
ATOM    258  N   THR A  38      52.328 103.790  -3.631  1.00  9.13           N
ATOM    259  CA  THR A  38      53.642 104.400  -3.786  1.00  9.34           C
ATOM    260  C   THR A  38      54.682 103.651  -2.958  1.00  8.26           C
ATOM    261  O   THR A  38      55.853 103.549  -3.352  1.00  9.53           O
ATOM    262  CB  THR A  38      53.582 105.871  -3.377  1.00  8.94           C
ATOM    263  OG1 THR A  38      52.672 106.553  -4.250  1.00 12.06           O
ATOM    264  CG2 THR A  38      54.959 106.524  -3.466  1.00  9.08           C
ATOM    265  N   TYR A  39      54.235 103.082  -1.840  1.00  8.59           N
ATOM    266  CA  TYR A  39      55.111 102.348  -0.932  1.00  9.08           C
ATOM    267  C   TYR A  39      54.710 100.876  -0.823  1.00  8.87           C
ATOM    268  O   TYR A  39      55.262 100.138  -0.002  1.00 10.95           O
ATOM    269  CB  TYR A  39      55.094 103.009   0.450  1.00  9.33           C
ATOM    270  CG  TYR A  39      55.361 104.487   0.354  1.00 10.15           C
ATOM    271  CD1 TYR A  39      56.639 104.958   0.094  1.00 10.81           C
ATOM    272  CD2 TYR A  39      54.329 105.409   0.462  1.00 13.56           C
ATOM    273  CE1 TYR A  39      56.885 106.308  -0.022  1.00 11.07           C
ATOM    274  CE2 TYR A  39      54.567 106.767   0.350  1.00 15.79           C
ATOM    275  CZ  TYR A  39      55.851 107.206   0.106  1.00 13.59           C
ATOM    276  OH  TYR A  39      56.108 108.555  -0.012  1.00 17.94           O
ATOM    277  N   GLY A  40      53.763 100.457  -1.662  1.00  6.63           N
ATOM    278  CA  GLY A  40      53.204  99.108  -1.606  1.00  7.37           C
ATOM    279  C   GLY A  40      52.615  98.773  -0.245  1.00  8.85           C
ATOM    280  O   GLY A  40      52.623  97.621   0.191  1.00  8.26           O
ATOM    281  N   LYS A  41      52.077  99.788   0.424  1.00  8.95           N
ATOM    282  CA  LYS A  41      51.718  99.661   1.827  1.00  5.87           C
ATOM    283  C   LYS A  41      50.215  99.541   2.065  1.00  9.14           C
ATOM    284  O   LYS A  41      49.442 100.366   1.589  1.00  9.71           O
ATOM    285  CB  LYS A  41      52.235 100.878   2.593  1.00  8.34           C
ATOM    286  CG  LYS A  41      51.914 100.870   4.076  1.00  9.92           C
ATOM    287  CD  LYS A  41      52.553 102.058   4.771  1.00 10.67           C
ATOM    288  CE  LYS A  41      52.352 102.006   6.282  1.00 13.28           C
ATOM    289  NZ  LYS A  41      53.019 103.166   6.973  1.00 14.33           N
ATOM    290  N   LEU A  42      49.828  98.521   2.827  1.00  6.24           N
ATOM    291  CA  LEU A  42      48.433  98.316   3.216  1.00  7.23           C
ATOM    292  C   LEU A  42      48.303  98.268   4.729  1.00  8.30           C
ATOM    293  O   LEU A  42      49.088  97.611   5.413  1.00  7.88           O
ATOM    294  CB  LEU A  42      47.926  96.992   2.652  1.00  7.90           C
ATOM    295  CG  LEU A  42      47.728  96.944   1.144  1.00  9.13           C
ATOM    296  CD1 LEU A  42      47.683  95.500   0.666  1.00 11.20           C
ATOM    297  CD2 LEU A  42      46.461  97.679   0.779  1.00 12.66           C
ATOM    298  N   THR A  43      47.306  98.978   5.242  1.00  7.51           N
ATOM    299  CA  THR A  43      46.943  98.896   6.646  1.00  7.80           C
ATOM    300  C   THR A  43      45.447  98.606   6.715  1.00  6.89           C
ATOM    301  O   THR A  43      44.637  99.396   6.229  1.00  9.15           O
ATOM    302  CB  THR A  43      47.289 100.205   7.398  1.00  8.63           C
ATOM    303  OG1 THR A  43      46.682 101.322   6.740  1.00 15.50           O
ATOM    304  CG2 THR A  43      48.774 100.429   7.392  1.00  8.68           C
ATOM    305  N   LEU A  44      45.084  97.470   7.304  1.00  6.87           N
ATOM    306  CA  LEU A  44      43.698  97.020   7.286  1.00  5.46           C
ATOM    307  C   LEU A  44      43.306  96.395   8.614  1.00  8.93           C
ATOM    308  O   LEU A  44      44.093  95.680   9.223  1.00 10.56           O
ATOM    309  CB  LEU A  44      43.496  95.988   6.171  1.00  7.77           C
ATOM    310  CG  LEU A  44      43.625  96.494   4.733  1.00  8.99           C
ATOM    311  CD1 LEU A  44      43.871  95.325   3.787  1.00 10.80           C
ATOM    312  CD2 LEU A  44      42.379  97.242   4.319  1.00  9.32           C
ATOM    313  N   LYS A  45      42.083  96.666   9.059  1.00  7.14           N
ATOM    314  CA  LYS A  45      41.551  95.999  10.249  1.00  6.99           C
ATOM    315  C   LYS A  45      40.253  95.298   9.882  1.00  7.54           C
ATOM    316  O   LYS A  45      39.334  95.923   9.345  1.00  8.40           O
ATOM    317  CB  LYS A  45      41.311  97.002  11.386  1.00  7.87           C
ATOM    318  CG  LYS A  45      40.604  96.378  12.592  1.00  6.66           C
ATOM    319  CD  LYS A  45      40.280  97.418  13.667  1.00  6.99           C
ATOM    320  CE  LYS A  45      39.543  96.777  14.831  1.00  9.13           C
ATOM    321  NZ  LYS A  45      39.098  97.822  15.822  1.00  9.51           N
ATOM    322  N   PHE A  46      40.195  94.001  10.173  1.00  6.59           N
ATOM    323  CA  PHE A  46      39.045  93.165   9.846  1.00  7.75           C
ATOM    324  C   PHE A  46      38.321  92.738  11.113  1.00  9.41           C
ATOM    325  O   PHE A  46      38.957  92.338  12.089  1.00  8.17           O
ATOM    326  CB  PHE A  46      39.527  91.914   9.112  1.00  7.19           C
ATOM    327  CG  PHE A  46      40.352  92.211   7.891  1.00  8.07           C
ATOM    328  CD1 PHE A  46      39.736  92.492   6.688  1.00  8.60           C
ATOM    329  CD2 PHE A  46      41.740  92.213   7.950  1.00  8.21           C
ATOM    330  CE1 PHE A  46      40.475  92.779   5.557  1.00  6.58           C
ATOM    331  CE2 PHE A  46      42.491  92.481   6.820  1.00  9.71           C
ATOM    332  CZ  PHE A  46      41.860  92.775   5.623  1.00  8.29           C
ATOM    333  N   ILE A  47      36.994  92.805  11.090  1.00  7.52           N
ATOM    334  CA  ILE A  47      36.181  92.399  12.230  1.00  7.81           C
ATOM    335  C   ILE A  47      35.186  91.314  11.819  1.00  9.85           C
ATOM    336  O   ILE A  47      34.483  91.460  10.819  1.00  9.70           O
ATOM    337  CB  ILE A  47      35.392  93.602  12.788  1.00  7.94           C
ATOM    338  CG1 ILE A  47      36.357  94.706  13.221  1.00  9.62           C
ATOM    339  CG2 ILE A  47      34.488  93.166  13.939  1.00 11.55           C
ATOM    340  CD1 ILE A  47      35.659  96.017  13.555  1.00 10.43           C
ATOM    341  N   CYS A  48      35.124  90.223  12.579  1.00  8.39           N
ATOM    342  CA  CYS A  48      34.087  89.221  12.339  1.00  8.87           C
ATOM    343  C   CYS A  48      32.794  89.749  12.939  1.00 13.09           C
ATOM    344  O   CYS A  48      32.702  89.963  14.146  1.00 15.20           O
ATOM    345  CB  CYS A  48      34.452  87.881  12.967  1.00 12.10           C
ATOM    346  SG  CYS A  48      33.173  86.622  12.703  1.00 12.26           S
ATOM    347  N   THR A  49      31.799  89.980  12.093  1.00 10.66           N
ATOM    348  CA  THR A  49      30.566  90.608  12.539  1.00 12.95           C
ATOM    349  C   THR A  49      29.529  89.587  12.996  1.00 13.78           C
ATOM    350  O   THR A  49      28.441  89.955  13.435  1.00 17.81           O
ATOM    351  CB  THR A  49      29.953  91.483  11.431  1.00 13.06           C
ATOM    352  OG1 THR A  49      29.705  90.679  10.274  1.00 13.48           O
ATOM    353  CG2 THR A  49      30.904  92.633  11.059  1.00 14.52           C
ATOM    354  N   THR A  50      29.870  88.309  12.895  1.00 12.44           N
ATOM    355  CA  THR A  50      28.937  87.248  13.256  1.00 13.91           C
ATOM    356  C   THR A  50      29.376  86.532  14.530  1.00 16.57           C
ATOM    357  O   THR A  50      28.827  85.489  14.891  1.00 23.37           O
ATOM    358  CB  THR A  50      28.786  86.240  12.104  1.00 13.95           C
ATOM    359  OG1 THR A  50      30.086  85.897  11.603  1.00 12.90           O
ATOM    360  CG2 THR A  50      27.963  86.856  10.985  1.00 14.17           C
ATOM    361  N   GLY A  51      30.359  87.107  15.216  1.00 15.45           N
ATOM    362  CA  GLY A  51      30.864  86.533  16.450  1.00 16.15           C
ATOM    363  C   GLY A  51      32.263  85.976  16.275  1.00 16.46           C
ATOM    364  O   GLY A  51      33.153  86.670  15.799  1.00 15.79           O
ATOM    365  N   LYS A  52      32.459  84.717  16.650  1.00 15.39           N
ATOM    366  CA  LYS A  52      33.772  84.091  16.552  1.00 13.93           C
ATOM    367  C   LYS A  52      34.028  83.593  15.133  1.00 11.53           C
ATOM    368  O   LYS A  52      33.178  82.929  14.547  1.00 15.10           O
ATOM    369  CB  LYS A  52      33.877  82.926  17.544  1.00 19.60           C
ATOM    370  CG  LYS A  52      35.174  82.126  17.448  1.00 23.37           C
ATOM    371  CD  LYS A  52      35.201  80.996  18.464  1.00 20.43           C
ATOM    372  CE  LYS A  52      36.586  80.379  18.567  1.00 19.58           C
ATOM    373  NZ  LYS A  52      37.094  79.931  17.243  1.00 18.17           N
ATOM    374  N   LEU A  53      35.192  83.921  14.577  1.00 11.40           N
ATOM    375  CA  LEU A  53      35.573  83.397  13.266  1.00 12.27           C
ATOM    376  C   LEU A  53      35.821  81.888  13.386  1.00 12.85           C
ATOM    377  O   LEU A  53      36.556  81.451  14.267  1.00 12.83           O
ATOM    378  CB  LEU A  53      36.833  84.111  12.759  1.00 10.29           C
ATOM    379  CG  LEU A  53      37.185  83.980  11.272  1.00 10.19           C
ATOM    380  CD1 LEU A  53      36.183  84.742  10.412  1.00  9.28           C
ATOM    381  CD2 LEU A  53      38.581  84.496  11.013  1.00  9.47           C
ATOM    382  N   PRO A  54      35.196  81.082  12.512  1.00  9.59           N
ATOM    383  CA  PRO A  54      35.309  79.618  12.636  1.00 10.08           C
ATOM    384  C   PRO A  54      36.569  79.037  11.994  1.00 10.89           C
ATOM    385  O   PRO A  54      36.804  77.828  12.078  1.00 11.88           O
ATOM    386  CB  PRO A  54      34.062  79.107  11.915  1.00 12.97           C
ATOM    387  CG  PRO A  54      33.742  80.175  10.924  1.00 12.34           C
ATOM    388  CD  PRO A  54      34.175  81.486  11.529  1.00  9.05           C
ATOM    389  N   VAL A  55      37.360  79.895  11.356  1.00  9.54           N
ATOM    390  CA  VAL A  55      38.646  79.499  10.789  1.00  8.11           C
ATOM    391  C   VAL A  55      39.704  80.469  11.318  1.00  8.15           C
ATOM    392  O   VAL A  55      39.361  81.532  11.841  1.00  8.67           O
ATOM    393  CB  VAL A  55      38.625  79.533   9.241  1.00  8.20           C
ATOM    394  CG1 VAL A  55      37.616  78.527   8.686  1.00 10.69           C
ATOM    395  CG2 VAL A  55      38.325  80.949   8.728  1.00  9.28           C
ATOM    396  N   PRO A  56      40.991  80.110  11.202  1.00 10.04           N
ATOM    397  CA  PRO A  56      42.017  81.010  11.733  1.00  8.27           C
ATOM    398  C   PRO A  56      42.174  82.246  10.865  1.00  9.10           C
ATOM    399  O   PRO A  56      42.171  82.148   9.632  1.00  8.75           O
ATOM    400  CB  PRO A  56      43.300  80.175  11.663  1.00  9.93           C
ATOM    401  CG  PRO A  56      42.832  78.738  11.549  1.00 10.81           C
ATOM    402  CD  PRO A  56      41.561  78.825  10.759  1.00 11.50           C
ATOM    403  N   TRP A  57      42.327  83.398  11.506  1.00  7.50           N
ATOM    404  CA  TRP A  57      42.569  84.640  10.773  1.00  7.76           C
ATOM    405  C   TRP A  57      43.665  84.526   9.703  1.00  6.95           C
ATOM    406  O   TRP A  57      43.490  85.015   8.584  1.00  7.27           O
ATOM    407  CB  TRP A  57      42.873  85.791  11.741  1.00  8.85           C
ATOM    408  CG  TRP A  57      41.661  86.296  12.449  1.00  7.22           C
ATOM    409  CD1 TRP A  57      41.333  86.101  13.759  1.00  7.56           C
ATOM    410  CD2 TRP A  57      40.601  87.079  11.882  1.00  8.04           C
ATOM    411  NE1 TRP A  57      40.133  86.718  14.043  1.00  9.42           N
ATOM    412  CE2 TRP A  57      39.664  87.322  12.908  1.00  8.94           C
ATOM    413  CE3 TRP A  57      40.357  87.599  10.605  1.00  7.75           C
ATOM    414  CZ2 TRP A  57      38.497  88.067  12.699  1.00  9.78           C
ATOM    415  CZ3 TRP A  57      39.205  88.333  10.395  1.00  9.19           C
ATOM    416  CH2 TRP A  57      38.285  88.564  11.440  1.00  9.26           C
ATOM    417  N   PRO A  58      44.802  83.894  10.032  1.00  6.31           N
ATOM    418  CA  PRO A  58      45.851  83.870   9.007  1.00  6.72           C
ATOM    419  C   PRO A  58      45.413  83.175   7.719  1.00  8.28           C
ATOM    420  O   PRO A  58      45.956  83.514   6.663  1.00  9.48           O
ATOM    421  CB  PRO A  58      46.994  83.103   9.681  1.00  8.74           C
ATOM    422  CG  PRO A  58      46.777  83.344  11.158  1.00 11.66           C
ATOM    423  CD  PRO A  58      45.274  83.369  11.326  1.00  8.04           C
ATOM    424  N   THR A  59      44.449  82.257   7.788  1.00  6.47           N
ATOM    425  CA  THR A  59      44.051  81.524   6.579  1.00  6.53           C
ATOM    426  C   THR A  59      43.283  82.386   5.599  1.00  8.79           C
ATOM    427  O   THR A  59      43.096  81.986   4.454  1.00  7.24           O
ATOM    428  CB  THR A  59      43.200  80.260   6.857  1.00  6.74           C
ATOM    429  OG1 THR A  59      41.910  80.626   7.366  1.00  7.65           O
ATOM    430  CG2 THR A  59      43.922  79.315   7.832  1.00  7.13           C
ATOM    431  N   LEU A  60      42.846  83.560   6.051  1.00  7.11           N
ATOM    432  CA  LEU A  60      42.053  84.476   5.230  1.00  6.29           C
ATOM    433  C   LEU A  60      42.836  85.691   4.721  1.00  6.93           C
ATOM    434  O   LEU A  60      42.311  86.510   3.974  1.00  7.54           O
ATOM    435  CB  LEU A  60      40.827  84.949   6.008  1.00  7.39           C
ATOM    436  CG  LEU A  60      39.813  83.869   6.383  1.00  8.97           C
ATOM    437  CD1 LEU A  60      38.633  84.493   7.126  1.00  8.01           C
ATOM    438  CD2 LEU A  60      39.317  83.154   5.139  1.00  8.81           C
ATOM    439  N   VAL A  61      44.091  85.817   5.131  1.00  6.58           N
ATOM    440  CA  VAL A  61      44.903  86.961   4.718  1.00  6.94           C
ATOM    441  C   VAL A  61      44.926  87.144   3.196  1.00  6.18           C
ATOM    442  O   VAL A  61      44.652  88.231   2.705  1.00  6.72           O
ATOM    443  CB  VAL A  61      46.334  86.849   5.290  1.00  6.49           C
ATOM    444  CG1 VAL A  61      47.282  87.830   4.604  1.00  7.52           C
ATOM    445  CG2 VAL A  61      46.306  87.081   6.794  1.00  7.42           C
ATOM    446  N   THR A  62      45.222  86.083   2.447  1.00  7.26           N
ATOM    447  CA  THR A  62      45.370  86.245   0.996  1.00  5.94           C
ATOM    448  C   THR A  62      44.035  86.574   0.344  1.00  7.96           C
ATOM    449  O   THR A  62      43.983  87.216  -0.709  1.00  7.10           O
ATOM    450  CB  THR A  62      45.975  85.000   0.320  1.00  7.82           C
ATOM    451  OG1 THR A  62      45.164  83.859   0.615  1.00  6.71           O
ATOM    452  CG2 THR A  62      47.383  84.755   0.833  1.00  6.74           C
ATOM    453  N   THR A  63      42.952  86.130   0.967  1.00  5.90           N
ATOM    454  CA  THR A  63      41.618  86.402   0.430  1.00  6.63           C
ATOM    455  C   THR A  63      41.206  87.861   0.666  1.00  6.50           C
ATOM    456  O   THR A  63      40.709  88.533  -0.242  1.00  7.52           O
ATOM    457  CB  THR A  63      40.574  85.440   1.023  1.00  7.46           C
ATOM    458  OG1 THR A  63      40.917  84.094   0.659  1.00  6.52           O
ATOM    459  CG2 THR A  63      39.180  85.766   0.495  1.00  7.46           C
ATOM    460  N   PHE A  64      41.425  88.348   1.885  1.00  7.05           N
ATOM    461  CA  PHE A  64      41.144  89.737   2.221  1.00  5.92           C
ATOM    462  C   PHE A  64      42.038  90.668   1.401  1.00  6.50           C
ATOM    463  O   PHE A  64      41.623  91.770   1.004  1.00  8.07           O
ATOM    464  CB  PHE A  64      41.400  90.013   3.704  1.00  6.45           C
ATOM    465  CG  PHE A  64      40.473  89.308   4.659  1.00  7.78           C
ATOM    466  CD1 PHE A  64      39.124  89.128   4.374  1.00  9.08           C
ATOM    467  CD2 PHE A  64      40.953  88.892   5.892  1.00  6.07           C
ATOM    468  CE1 PHE A  64      38.281  88.500   5.288  1.00 10.20           C
ATOM    469  CE2 PHE A  64      40.126  88.268   6.810  1.00  7.92           C
ATOM    470  CZ  PHE A  64      38.782  88.068   6.508  1.00  9.49           C
ATOM    471  N   VAL A  68      43.951  92.668  -2.508  1.00  6.41           N
ATOM    472  CA  VAL A  68      43.904  93.968  -3.197  1.00  6.49           C
ATOM    473  C   VAL A  68      45.266  94.328  -3.788  1.00  8.44           C
ATOM    474  O   VAL A  68      45.890  95.335  -3.430  1.00  8.65           O
ATOM    475  CB  VAL A  68      43.342  95.100  -2.293  1.00  5.64           C
ATOM    476  CG1 VAL A  68      41.852  94.858  -2.009  1.00  9.09           C
ATOM    477  CG2 VAL A  68      44.128  95.219  -0.982  1.00  8.51           C
ATOM    478  N   GLN A  69      45.698  93.488  -4.718  1.00  7.48           N
ATOM    479  CA  GLN A  69      47.047  93.560  -5.264  1.00  7.80           C
ATOM    480  C   GLN A  69      47.254  94.758  -6.179  1.00  7.44           C
ATOM    481  O   GLN A  69      48.366  95.009  -6.643  1.00  8.60           O
ATOM    482  CB  GLN A  69      47.401  92.228  -5.934  1.00  7.60           C
ATOM    483  CG  GLN A  69      47.517  91.103  -4.909  1.00  8.60           C
ATOM    484  CD  GLN A  69      47.627  89.733  -5.548  1.00  9.28           C
ATOM    485  OE1 GLN A  69      46.934  89.433  -6.520  1.00 11.25           O
ATOM    486  NE2 GLN A  69      48.481  88.888  -4.989  1.00 10.85           N
ATOM    487  N   CYS A  70      46.182  95.506  -6.418  1.00  9.26           N
ATOM    488  CA  CYS A  70      46.304  96.801  -7.069  1.00  8.00           C
ATOM    489  C   CYS A  70      47.116  97.791  -6.225  1.00  6.97           C
ATOM    490  O   CYS A  70      47.539  98.821  -6.726  1.00  7.25           O
ATOM    491  CB  CYS A  70      44.925  97.374  -7.399  1.00 10.35           C
ATOM    492  SG  CYS A  70      43.733  97.271  -6.010  1.00 10.25           S
ATOM    493  N   PHE A  71      47.354  97.472  -4.955  1.00  8.06           N
ATOM    494  CA  PHE A  71      48.180  98.342  -4.110  1.00  8.54           C
ATOM    495  C   PHE A  71      49.651  97.960  -4.088  1.00  9.25           C
ATOM    496  O   PHE A  71      50.439  98.543  -3.327  1.00  8.57           O
ATOM    497  CB  PHE A  71      47.614  98.425  -2.688  1.00  6.92           C
ATOM    498  CG  PHE A  71      46.345  99.215  -2.615  1.00  7.69           C
ATOM    499  CD1 PHE A  71      46.381 100.602  -2.649  1.00  8.07           C
ATOM    500  CD2 PHE A  71      45.118  98.576  -2.558  1.00  8.60           C
ATOM    501  CE1 PHE A  71      45.204 101.353  -2.601  1.00  7.12           C
ATOM    502  CE2 PHE A  71      43.943  99.309  -2.512  1.00  9.95           C
ATOM    503  CZ  PHE A  71      43.989 100.707  -2.534  1.00  8.51           C
ATOM    504  N   SER A  72      50.021  96.990  -4.921  1.00  8.25           N
ATOM    505  CA  SER A  72      51.417  96.597  -5.070  1.00  7.14           C
ATOM    506  C   SER A  72      52.236  97.784  -5.556  1.00  9.12           C
ATOM    507  O   SER A  72      51.768  98.587  -6.367  1.00 10.01           O
ATOM    508  CB  SER A  72      51.554  95.464  -6.092  1.00  8.60           C
ATOM    509  OG  SER A  72      50.885  94.285  -5.671  1.00 11.92           O
ATOM    510  N   ARG A  73      53.464  97.902  -5.068  1.00  7.16           N
ATOM    511  CA  ARG A  73      54.374  98.872  -5.654  1.00  8.88           C
ATOM    512  C   ARG A  73      55.053  98.257  -6.867  1.00  7.00           C
ATOM    513  O   ARG A  73      55.867  97.330  -6.734  1.00  9.71           O
ATOM    514  CB  ARG A  73      55.439  99.345  -4.666  1.00  7.90           C
ATOM    515  CG  ARG A  73      56.374 100.377  -5.299  1.00  9.22           C
ATOM    516  CD  ARG A  73      57.404 100.911  -4.325  1.00  8.55           C
ATOM    517  NE  ARG A  73      58.488  99.976  -4.053  1.00  9.56           N
ATOM    518  CZ  ARG A  73      59.554  99.806  -4.834  1.00 10.73           C
ATOM    519  NH1 ARG A  73      59.673 100.480  -5.972  1.00 13.67           N
ATOM    520  NH2 ARG A  73      60.496  98.948  -4.479  1.00 12.63           N
ATOM    521  N   TYR A  74      54.711  98.766  -8.048  1.00  7.91           N
ATOM    522  CA  TYR A  74      55.436  98.393  -9.251  1.00  8.71           C
ATOM    523  C   TYR A  74      56.533  99.420  -9.480  1.00  8.85           C
ATOM    524  O   TYR A  74      56.241 100.591  -9.691  1.00  9.76           O
ATOM    525  CB  TYR A  74      54.508  98.304 -10.468  1.00  8.79           C
ATOM    526  CG  TYR A  74      53.829  96.949 -10.598  1.00  8.40           C
ATOM    527  CD1 TYR A  74      52.788  96.583  -9.745  1.00  7.34           C
ATOM    528  CD2 TYR A  74      54.244  96.027 -11.560  1.00 10.04           C
ATOM    529  CE1 TYR A  74      52.179  95.334  -9.848  1.00 11.24           C
ATOM    530  CE2 TYR A  74      53.637  94.777 -11.676  1.00  9.64           C
ATOM    531  CZ  TYR A  74      52.605  94.439 -10.814  1.00  9.65           C
ATOM    532  OH  TYR A  74      51.984  93.211 -10.907  1.00  7.54           O
ATOM    533  N   PRO A  75      57.795  98.982  -9.420  1.00  8.44           N
ATOM    534  CA  PRO A  75      58.899  99.897  -9.727  1.00  9.99           C
ATOM    535  C   PRO A  75      58.666 100.541 -11.087  1.00  9.60           C
ATOM    536  O   PRO A  75      58.063  99.924 -11.964  1.00 11.31           O
ATOM    537  CB  PRO A  75      60.113  98.970  -9.783  1.00 11.19           C
ATOM    538  CG  PRO A  75      59.755  97.831  -8.873  1.00  9.50           C
ATOM    539  CD  PRO A  75      58.271  97.621  -9.103  1.00  7.21           C
ATOM    540  N   ASP A  76      59.149 101.764 -11.272  1.00  9.21           N
ATOM    541  CA  ASP A  76      58.898 102.479 -12.513  1.00  9.68           C
ATOM    542  C   ASP A  76      59.255 101.641 -13.743  1.00 11.85           C
ATOM    543  O   ASP A  76      58.525 101.631 -14.734  1.00 12.21           O
ATOM    544  CB  ASP A  76      59.677 103.795 -12.549  1.00 10.43           C
ATOM    545  CG  ASP A  76      59.405 104.580 -13.809  1.00 10.72           C
ATOM    546  OD1 ASP A  76      58.313 105.192 -13.903  1.00 14.55           O
ATOM    547  OD2 ASP A  76      60.276 104.565 -14.705  1.00 13.07           O
ATOM    548  N   HIS A  77      60.381 100.944 -13.688  1.00 10.92           N
ATOM    549  CA  HIS A  77      60.813 100.180 -14.860  1.00 12.47           C
ATOM    550  C   HIS A  77      59.892  98.990 -15.170  1.00 16.03           C
ATOM    551  O   HIS A  77      59.975  98.400 -16.248  1.00 17.99           O
ATOM    552  CB  HIS A  77      62.266  99.721 -14.710  1.00 16.04           C
ATOM    553  CG  HIS A  77      62.440  98.564 -13.782  1.00 13.02           C
ATOM    554  ND1 HIS A  77      62.586  98.716 -12.420  1.00 18.49           N
ATOM    555  CD2 HIS A  77      62.500  97.233 -14.021  1.00 13.35           C
ATOM    556  CE1 HIS A  77      62.722  97.528 -11.858  1.00 15.17           C
ATOM    557  NE2 HIS A  77      62.680  96.613 -12.808  1.00 16.70           N
ATOM    558  N   MET A  78      59.004  98.656 -14.236  1.00 11.68           N
ATOM    559  CA  MET A  78      58.065  97.545 -14.418  1.00 12.45           C
ATOM    560  C   MET A  78      56.622  97.993 -14.608  1.00 13.19           C
ATOM    561  O   MET A  78      55.713  97.167 -14.597  1.00 12.48           O
ATOM    562  CB  MET A  78      58.106  96.593 -13.215  1.00 13.88           C
ATOM    563  CG  MET A  78      59.321  95.712 -13.151  1.00 12.98           C
ATOM    564  SD  MET A  78      59.326  94.678 -11.677  1.00 12.44           S
ATOM    565  CE  MET A  78      58.048  93.488 -12.069  1.00 11.75           C
ATOM    566  N   LYS A  79      56.396  99.290 -14.768  1.00 13.88           N
ATOM    567  CA  LYS A  79      55.023  99.801 -14.746  1.00 14.22           C
ATOM    568  C   LYS A  79      54.118  99.202 -15.820  1.00 10.21           C
ATOM    569  O   LYS A  79      52.910  99.100 -15.624  1.00 13.78           O
ATOM    570  CB  LYS A  79      54.993 101.327 -14.850  1.00 17.84           C
ATOM    571  CG  LYS A  79      55.680 102.045 -13.713  1.00 33.53           C
ATOM    572  CD  LYS A  79      54.835 102.075 -12.458  1.00 29.61           C
ATOM    573  CE  LYS A  79      55.356 103.150 -11.516  1.00 26.70           C
ATOM    574  NZ  LYS A  79      54.478 103.393 -10.344  1.00 34.60           N
ATOM    575  N   ARG A  80      54.689  98.805 -16.952  1.00 12.58           N
ATOM    576  CA  ARG A  80      53.855  98.257 -18.013  1.00 11.47           C
ATOM    577  C   ARG A  80      53.338  96.862 -17.680  1.00 13.15           C
ATOM    578  O   ARG A  80      52.537  96.303 -18.426  1.00 14.85           O
ATOM    579  CB  ARG A  80      54.588  98.242 -19.358  1.00 15.10           C
ATOM    580  CG  ARG A  80      55.502  97.054 -19.580  1.00 18.65           C
ATOM    581  CD  ARG A  80      55.809  96.911 -21.075  1.00 28.75           C
ATOM    582  NE  ARG A  80      56.866  95.939 -21.352  1.00 24.75           N
ATOM    583  CZ  ARG A  80      56.649  94.678 -21.716  1.00 25.63           C
ATOM    584  NH1 ARG A  80      55.411  94.223 -21.841  1.00 27.73           N
ATOM    585  NH2 ARG A  80      57.674  93.870 -21.952  1.00 23.78           N
ATOM    586  N   HIS A  81      53.791  96.304 -16.559  1.00 10.39           N
ATOM    587  CA  HIS A  81      53.369  94.960 -16.163  1.00 10.24           C
ATOM    588  C   HIS A  81      52.280  94.942 -15.093  1.00 12.41           C
ATOM    589  O   HIS A  81      51.925  93.875 -14.598  1.00 11.37           O
ATOM    590  CB  HIS A  81      54.570  94.139 -15.691  1.00 10.14           C
ATOM    591  CG  HIS A  81      55.653  94.035 -16.716  1.00 13.09           C
ATOM    592  ND1 HIS A  81      55.572  93.184 -17.798  1.00 13.09           N
ATOM    593  CD2 HIS A  81      56.824  94.701 -16.846  1.00 12.55           C
ATOM    594  CE1 HIS A  81      56.656  93.320 -18.541  1.00 17.12           C
ATOM    595  NE2 HIS A  81      57.428  94.238 -17.989  1.00 14.19           N
ATOM    596  N   ASP A  82      51.761  96.116 -14.745  1.00 11.06           N
ATOM    597  CA  ASP A  82      50.791  96.235 -13.654  1.00 10.04           C
ATOM    598  C   ASP A  82      49.358  96.057 -14.166  1.00  9.68           C
ATOM    599  O   ASP A  82      48.657  97.029 -14.459  1.00  9.10           O
ATOM    600  CB  ASP A  82      50.952  97.594 -12.956  1.00 11.02           C
ATOM    601  CG  ASP A  82      50.138  97.705 -11.670  1.00 10.19           C
ATOM    602  OD1 ASP A  82      49.262  96.834 -11.411  1.00  9.82           O
ATOM    603  OD2 ASP A  82      50.392  98.668 -10.909  1.00 12.33           O
ATOM    604  N   PHE A  83      48.919  94.803 -14.272  1.00  9.23           N
ATOM    605  CA  PHE A  83      47.558  94.536 -14.723  1.00 10.66           C
ATOM    606  C   PHE A  83      46.516  95.116 -13.768  1.00  8.54           C
ATOM    607  O   PHE A  83      45.507  95.669 -14.201  1.00  8.49           O
ATOM    608  CB  PHE A  83      47.313  93.032 -14.868  1.00  8.70           C
ATOM    609  CG  PHE A  83      45.860  92.659 -14.851  1.00 10.14           C
ATOM    610  CD1 PHE A  83      45.111  92.678 -16.016  1.00  9.84           C
ATOM    611  CD2 PHE A  83      45.231  92.330 -13.664  1.00  9.15           C
ATOM    612  CE1 PHE A  83      43.771  92.352 -16.005  1.00 13.23           C
ATOM    613  CE2 PHE A  83      43.894  92.002 -13.645  1.00 12.71           C
ATOM    614  CZ  PHE A  83      43.157  92.018 -14.817  1.00 13.06           C
ATOM    615  N   PHE A  84      46.773  94.985 -12.468  1.00 10.83           N
ATOM    616  CA  PHE A  84      45.769  95.263 -11.445  1.00  9.61           C
ATOM    617  C   PHE A  84      45.280  96.709 -11.499  1.00  9.33           C
ATOM    618  O   PHE A  84      44.077  96.978 -11.461  1.00  8.07           O
ATOM    619  CB  PHE A  84      46.335  94.976 -10.052  1.00  8.12           C
ATOM    620  CG  PHE A  84      46.933  93.605  -9.897  1.00  7.49           C
ATOM    621  CD1 PHE A  84      46.129  92.516  -9.608  1.00  9.43           C
ATOM    622  CD2 PHE A  84      48.306  93.415 -10.002  1.00  9.01           C
ATOM    623  CE1 PHE A  84      46.681  91.253  -9.446  1.00  8.03           C
ATOM    624  CE2 PHE A  84      48.863  92.157  -9.833  1.00  9.54           C
ATOM    625  CZ  PHE A  84      48.047  91.072  -9.561  1.00  9.12           C
ATOM    626  N   LYS A  85      46.210  97.656 -11.577  1.00  8.11           N
ATOM    627  CA  LYS A  85      45.796  99.054 -11.661  1.00  8.69           C
ATOM    628  C   LYS A  85      45.186  99.376 -13.015  1.00  9.47           C
ATOM    629  O   LYS A  85      44.285 100.209 -13.104  1.00  9.31           O
ATOM    630  CB  LYS A  85      46.957 100.008 -11.366  1.00  8.79           C
ATOM    631  CG  LYS A  85      47.459  99.945  -9.936  1.00  9.10           C
ATOM    632  CD  LYS A  85      48.539 100.988  -9.710  1.00  8.03           C
ATOM    633  CE  LYS A  85      49.275 100.779  -8.387  1.00  9.94           C
ATOM    634  NZ  LYS A  85      49.889  99.417  -8.306  1.00  9.44           N
ATOM    635  N   SER A  86      45.677  98.724 -14.062  1.00  9.64           N
ATOM    636  CA  SER A  86      45.218  99.030 -15.418  1.00 10.60           C
ATOM    637  C   SER A  86      43.730  98.744 -15.586  1.00 12.73           C
ATOM    638  O   SER A  86      43.071  99.322 -16.447  1.00 11.66           O
ATOM    639  CB  SER A  86      46.039  98.270 -16.468  1.00  9.13           C
ATOM    640  OG  SER A  86      45.635  96.920 -16.589  1.00 10.51           O
ATOM    641  N   ALA A  87      43.202  97.858 -14.749  1.00  8.97           N
ATOM    642  CA  ALA A  87      41.798  97.466 -14.827  1.00  9.09           C
ATOM    643  C   ALA A  87      40.859  98.426 -14.101  1.00 11.17           C
ATOM    644  O   ALA A  87      39.641  98.276 -14.168  1.00 10.99           O
ATOM    645  CB  ALA A  87      41.628  96.053 -14.278  1.00 10.46           C
ATOM    646  N   MET A  88      41.428  99.400 -13.399  1.00  9.16           N
ATOM    647  CA  MET A  88      40.634 100.340 -12.618  1.00  9.52           C
ATOM    648  C   MET A  88      40.198 101.539 -13.448  1.00 13.25           C
ATOM    649  O   MET A  88      40.876 101.918 -14.405  1.00 12.81           O
ATOM    650  CB  MET A  88      41.430 100.784 -11.393  1.00  9.27           C
ATOM    651  CG  MET A  88      41.807  99.606 -10.490  1.00  7.05           C
ATOM    652  SD  MET A  88      40.314  98.910  -9.731  1.00 10.92           S
ATOM    653  CE  MET A  88      40.939  97.342  -9.114  1.00  8.89           C
ATOM    654  N   PRO A  89      39.077 102.169 -13.069  1.00 10.53           N
ATOM    655  CA  PRO A  89      38.256 101.914 -11.873  1.00 11.28           C
ATOM    656  C   PRO A  89      37.207 100.802 -11.992  1.00 11.48           C
ATOM    657  O   PRO A  89      36.633 100.428 -10.967  1.00  8.60           O
ATOM    658  CB  PRO A  89      37.545 103.256 -11.660  1.00 10.33           C
ATOM    659  CG  PRO A  89      37.397 103.807 -13.047  1.00 13.40           C
ATOM    660  CD  PRO A  89      38.587 103.325 -13.843  1.00 14.39           C
ATOM    661  N   GLU A  90      36.938 100.300 -13.191  1.00  9.48           N
ATOM    662  CA  GLU A  90      35.877  99.307 -13.355  1.00 10.54           C
ATOM    663  C   GLU A  90      36.182  98.030 -12.571  1.00 13.07           C
ATOM    664  O   GLU A  90      35.268  97.357 -12.072  1.00 11.81           O
ATOM    665  CB  GLU A  90      35.659  98.992 -14.832  1.00 12.92           C
ATOM    666  CG  GLU A  90      34.905 100.072 -15.580  1.00 20.71           C
ATOM    667  CD  GLU A  90      34.912  99.829 -17.071  1.00 34.43           C
ATOM    668  OE1 GLU A  90      36.018  99.767 -17.651  1.00 32.42           O
ATOM    669  OE2 GLU A  90      33.818  99.692 -17.661  1.00 36.72           O
ATOM    670  N   GLY A  91      37.468  97.711 -12.470  1.00  9.61           N
ATOM    671  CA  GLY A  91      37.935  96.670 -11.570  1.00  9.03           C
ATOM    672  C   GLY A  91      38.158  95.311 -12.203  1.00 10.12           C
ATOM    673  O   GLY A  91      38.138  95.162 -13.423  1.00  9.59           O
ATOM    674  N   TYR A  92      38.373  94.310 -11.356  1.00  7.43           N
ATOM    675  CA  TYR A  92      38.578  92.952 -11.830  1.00  8.84           C
ATOM    676  C   TYR A  92      37.902  91.932 -10.921  1.00 10.66           C
ATOM    677  O   TYR A  92      37.619  92.210  -9.753  1.00  9.04           O
ATOM    678  CB  TYR A  92      40.075  92.633 -11.963  1.00  8.04           C
ATOM    679  CG  TYR A  92      40.930  92.901 -10.740  1.00  9.44           C
ATOM    680  CD1 TYR A  92      40.987  91.997  -9.679  1.00  8.97           C
ATOM    681  CD2 TYR A  92      41.724  94.039 -10.671  1.00  8.01           C
ATOM    682  CE1 TYR A  92      41.798  92.245  -8.565  1.00  9.71           C
ATOM    683  CE2 TYR A  92      42.525  94.294  -9.575  1.00  9.81           C
ATOM    684  CZ  TYR A  92      42.566  93.398  -8.531  1.00 11.31           C
ATOM    685  OH  TYR A  92      43.376  93.681  -7.450  1.00 10.12           O
ATOM    686  N   VAL A  93      37.629  90.761 -11.481  1.00  9.18           N
ATOM    687  CA  VAL A  93      37.191  89.624 -10.694  1.00  7.33           C
ATOM    688  C   VAL A  93      38.422  88.821 -10.301  1.00  8.30           C
ATOM    689  O   VAL A  93      39.284  88.542 -11.134  1.00 11.93           O
ATOM    690  CB  VAL A  93      36.226  88.733 -11.499  1.00 10.00           C
ATOM    691  CG1 VAL A  93      35.809  87.531 -10.672  1.00 12.50           C
ATOM    692  CG2 VAL A  93      35.007  89.529 -11.919  1.00 14.81           C
ATOM    693  N   GLN A  94      38.533  88.473  -9.026  1.00  6.53           N
ATOM    694  CA  GLN A  94      39.640  87.635  -8.586  1.00  6.97           C
ATOM    695  C   GLN A  94      39.071  86.341  -8.031  1.00  8.47           C
ATOM    696  O   GLN A  94      38.278  86.366  -7.089  1.00  9.39           O
ATOM    697  CB  GLN A  94      40.482  88.357  -7.530  1.00  8.44           C
ATOM    698  CG  GLN A  94      41.592  87.497  -6.934  1.00  8.87           C
ATOM    699  CD  GLN A  94      42.668  88.328  -6.248  1.00  7.09           C
ATOM    700  OE1 GLN A  94      43.271  89.211  -6.861  1.00  8.34           O
ATOM    701  NE2 GLN A  94      42.916  88.044  -4.970  1.00  9.39           N
ATOM    702  N   GLU A  95      39.455  85.216  -8.630  1.00  7.76           N
ATOM    703  CA  GLU A  95      38.979  83.919  -8.173  1.00  7.25           C
ATOM    704  C   GLU A  95      40.140  83.065  -7.707  1.00  9.09           C
ATOM    705  O   GLU A  95      41.198  83.057  -8.335  1.00 10.12           O
ATOM    706  CB  GLU A  95      38.217  83.199  -9.296  1.00  8.70           C
ATOM    707  CG  GLU A  95      36.869  83.840  -9.586  1.00 11.57           C
ATOM    708  CD  GLU A  95      36.285  83.422 -10.920  1.00 24.10           C
ATOM    709  OE1 GLU A  95      36.946  83.632 -11.959  1.00 22.97           O
ATOM    710  OE2 GLU A  95      35.149  82.904 -10.927  1.00 26.25           O
ATOM    711  N   ARG A  96      39.949  82.356  -6.597  1.00  7.36           N
ATOM    712  CA  ARG A  96      40.969  81.412  -6.148  1.00  5.82           C
ATOM    713  C   ARG A  96      40.408  80.056  -5.745  1.00  8.31           C
ATOM    714  O   ARG A  96      39.245  79.933  -5.356  1.00  8.79           O
ATOM    715  CB  ARG A  96      41.759  81.969  -4.962  1.00  7.27           C
ATOM    716  CG  ARG A  96      42.649  83.156  -5.278  1.00  7.33           C
ATOM    717  CD  ARG A  96      43.846  83.112  -4.358  1.00  7.99           C
ATOM    718  NE  ARG A  96      44.745  84.252  -4.506  1.00  7.93           N
ATOM    719  CZ  ARG A  96      44.701  85.348  -3.758  1.00  9.75           C
ATOM    720  NH1 ARG A  96      43.768  85.476  -2.822  1.00  9.12           N
ATOM    721  NH2 ARG A  96      45.588  86.317  -3.954  1.00  8.65           N
ATOM    722  N   THR A  97      41.256  79.041  -5.853  1.00  7.14           N
ATOM    723  CA  THR A  97      41.078  77.812  -5.095  1.00  6.91           C
ATOM    724  C   THR A  97      42.284  77.715  -4.170  1.00  8.02           C
ATOM    725  O   THR A  97      43.427  77.787  -4.628  1.00  8.83           O
ATOM    726  CB  THR A  97      41.027  76.566  -5.996  1.00  9.74           C
ATOM    727  OG1 THR A  97      39.889  76.658  -6.862  1.00 11.25           O
ATOM    728  CG2 THR A  97      40.905  75.317  -5.134  1.00 11.28           C
ATOM    729  N   ILE A  98      42.030  77.598  -2.869  1.00  5.87           N
ATOM    730  CA  ILE A  98      43.090  77.462  -1.884  1.00  5.00           C
ATOM    731  C   ILE A  98      42.959  76.090  -1.248  1.00  7.02           C
ATOM    732  O   ILE A  98      41.969  75.792  -0.574  1.00  8.23           O
ATOM    733  CB  ILE A  98      43.028  78.543  -0.781  1.00  5.31           C
ATOM    734  CG1 ILE A  98      43.159  79.936  -1.401  1.00  6.84           C
ATOM    735  CG2 ILE A  98      44.141  78.291   0.250  1.00  6.04           C
ATOM    736  CD1 ILE A  98      42.789  81.081  -0.431  1.00  6.77           C
ATOM    737  N   SER A  99      43.956  75.253  -1.503  1.00  6.64           N
ATOM    738  CA  SER A  99      43.937  73.857  -1.089  1.00  8.85           C
ATOM    739  C   SER A  99      44.873  73.643   0.092  1.00  8.55           C
ATOM    740  O   SER A  99      46.087  73.750  -0.045  1.00 11.20           O
ATOM    741  CB  SER A  99      44.362  72.972  -2.263  1.00 11.29           C
ATOM    742  OG  SER A  99      43.495  73.149  -3.368  1.00 13.24           O
ATOM    743  N   PHE A 100      44.305  73.341   1.254  1.00  9.11           N
ATOM    744  CA  PHE A 100      45.116  73.085   2.438  1.00  9.92           C
ATOM    745  C   PHE A 100      45.552  71.629   2.454  1.00 11.79           C
ATOM    746  O   PHE A 100      44.718  70.727   2.364  1.00 11.74           O
ATOM    747  CB  PHE A 100      44.333  73.438   3.703  1.00  9.56           C
ATOM    748  CG  PHE A 100      44.013  74.900   3.815  1.00  8.51           C
ATOM    749  CD1 PHE A 100      44.895  75.765   4.444  1.00  8.85           C
ATOM    750  CD2 PHE A 100      42.848  75.414   3.269  1.00  9.43           C
ATOM    751  CE1 PHE A 100      44.616  77.125   4.538  1.00  9.08           C
ATOM    752  CE2 PHE A 100      42.551  76.770   3.362  1.00  6.90           C
ATOM    753  CZ  PHE A 100      43.433  77.628   3.998  1.00  8.09           C
ATOM    754  N   LYS A 101      46.860  71.408   2.558  1.00 13.76           N
ATOM    755  CA  LYS A 101      47.412  70.057   2.423  1.00 15.31           C
ATOM    756  C   LYS A 101      46.798  69.112   3.444  1.00 14.75           C
ATOM    757  O   LYS A 101      46.752  69.417   4.638  1.00 13.39           O
ATOM    758  CB  LYS A 101      48.937  70.082   2.571  1.00 14.60           C
ATOM    759  CG  LYS A 101      49.598  68.705   2.444  1.00 13.57           C
ATOM    760  CD  LYS A 101      49.555  68.203   1.021  1.00 22.07           C
ATOM    761  CE  LYS A 101      50.325  66.896   0.876  1.00 35.14           C
ATOM    762  NZ  LYS A 101      50.272  66.378  -0.518  1.00 34.77           N
ATOM    763  N   ASP A 102      46.328  67.969   2.955  1.00 14.98           N
ATOM    764  CA  ASP A 102      45.730  66.934   3.790  1.00 18.30           C
ATOM    765  C   ASP A 102      44.488  67.438   4.520  1.00 16.66           C
ATOM    766  O   ASP A 102      44.087  66.882   5.541  1.00 16.08           O
ATOM    767  CB  ASP A 102      46.757  66.379   4.780  1.00 18.20           C
ATOM    768  CG  ASP A 102      47.862  65.585   4.093  1.00 24.44           C
ATOM    769  OD1 ASP A 102      47.615  65.022   3.004  1.00 27.79           O
ATOM    770  OD2 ASP A 102      48.978  65.521   4.645  1.00 28.24           O
ATOM    771  N   ASP A 103      43.879  68.496   3.987  1.00 10.76           N
ATOM    772  CA  ASP A 103      42.663  69.051   4.577  1.00 11.94           C
ATOM    773  C   ASP A 103      41.759  69.619   3.474  1.00 13.23           C
ATOM    774  O   ASP A 103      41.931  69.291   2.294  1.00 11.60           O
ATOM    775  CB  ASP A 103      43.020  70.128   5.607  1.00 14.12           C
ATOM    776  CG  ASP A 103      42.026  70.204   6.755  1.00 12.26           C
ATOM    777  OD1 ASP A 103      40.829  69.897   6.557  1.00 11.09           O
ATOM    778  OD2 ASP A 103      42.443  70.608   7.859  1.00 13.12           O
ATOM    779  N   GLY A 104      40.811  70.469   3.859  1.00 10.21           N
ATOM    780  CA  GLY A 104      39.830  71.019   2.929  1.00 10.00           C
ATOM    781  C   GLY A 104      40.338  72.113   1.994  1.00 11.19           C
ATOM    782  O   GLY A 104      41.532  72.398   1.943  1.00 10.58           O
ATOM    783  N   ASN A 105      39.418  72.726   1.252  1.00  7.92           N
ATOM    784  CA  ASN A 105      39.771  73.823   0.350  1.00  8.42           C
ATOM    785  C   ASN A 105      38.792  74.983   0.427  1.00  8.18           C
ATOM    786  O   ASN A 105      37.611  74.795   0.715  1.00  9.61           O
ATOM    787  CB  ASN A 105      39.899  73.339  -1.107  1.00 10.05           C
ATOM    788  CG  ASN A 105      38.589  72.796  -1.666  1.00 15.87           C
ATOM    789  OD1 ASN A 105      37.766  73.541  -2.203  1.00 16.25           O
ATOM    790  ND2 ASN A 105      38.401  71.485  -1.558  1.00 14.81           N
ATOM    791  N   TYR A 106      39.304  76.193   0.199  1.00  7.49           N
ATOM    792  CA  TYR A 106      38.458  77.357   0.006  1.00  8.35           C
ATOM    793  C   TYR A 106      38.341  77.613  -1.481  1.00  8.10           C
ATOM    794  O   TYR A 106      39.325  77.494  -2.209  1.00  9.06           O
ATOM    795  CB  TYR A 106      39.096  78.626   0.588  1.00  7.53           C
ATOM    796  CG  TYR A 106      39.322  78.682   2.081  1.00  7.79           C
ATOM    797  CD1 TYR A 106      38.609  77.880   2.958  1.00  8.68           C
ATOM    798  CD2 TYR A 106      40.218  79.598   2.614  1.00  9.28           C
ATOM    799  CE1 TYR A 106      38.827  77.958   4.331  1.00  7.67           C
ATOM    800  CE2 TYR A 106      40.428  79.695   3.974  1.00  7.92           C
ATOM    801  CZ  TYR A 106      39.731  78.876   4.828  1.00  9.60           C
ATOM    802  OH  TYR A 106      39.945  78.964   6.183  1.00  9.31           O
ATOM    803  N   LYS A 107      37.154  78.008  -1.925  1.00  7.09           N
ATOM    804  CA  LYS A 107      37.007  78.614  -3.242  1.00  7.69           C
ATOM    805  C   LYS A 107      36.463  80.010  -3.027  1.00  9.64           C
ATOM    806  O   LYS A 107      35.492  80.203  -2.290  1.00  9.87           O
ATOM    807  CB  LYS A 107      36.090  77.791  -4.148  1.00 11.14           C
ATOM    808  CG  LYS A 107      36.774  76.544  -4.693  1.00 13.88           C
ATOM    809  CD  LYS A 107      35.948  75.888  -5.779  1.00 23.83           C
ATOM    810  CE  LYS A 107      36.698  74.721  -6.390  1.00 28.73           C
ATOM    811  NZ  LYS A 107      37.055  73.712  -5.359  1.00 37.20           N
ATOM    812  N   THR A 108      37.116  80.990  -3.641  1.00  7.32           N
ATOM    813  CA  THR A 108      36.722  82.369  -3.448  1.00  8.07           C
ATOM    814  C   THR A 108      36.441  83.051  -4.777  1.00  6.71           C
ATOM    815  O   THR A 108      37.104  82.789  -5.786  1.00  9.33           O
ATOM    816  CB  THR A 108      37.791  83.166  -2.656  1.00  9.28           C
ATOM    817  OG1 THR A 108      39.005  83.251  -3.416  1.00  7.26           O
ATOM    818  CG2 THR A 108      38.084  82.480  -1.326  1.00  8.24           C
ATOM    819  N   ARG A 109      35.430  83.909  -4.767  1.00  7.67           N
ATOM    820  CA  ARG A 109      35.206  84.838  -5.865  1.00  8.16           C
ATOM    821  C   ARG A 109      35.045  86.237  -5.293  1.00 10.49           C
ATOM    822  O   ARG A 109      34.205  86.471  -4.422  1.00  9.62           O
ATOM    823  CB  ARG A 109      33.960  84.465  -6.668  1.00  9.39           C
ATOM    824  CG  ARG A 109      33.793  85.337  -7.915  1.00 15.02           C
ATOM    825  CD  ARG A 109      32.443  85.140  -8.579  1.00 17.78           C
ATOM    826  NE  ARG A 109      32.309  85.967  -9.778  1.00 19.18           N
ATOM    827  CZ  ARG A 109      31.930  87.240  -9.771  1.00 19.34           C
ATOM    828  NH1 ARG A 109      31.638  87.844  -8.625  1.00 18.39           N
ATOM    829  NH2 ARG A 109      31.837  87.911 -10.914  1.00 22.46           N
ATOM    830  N   ALA A 110      35.851  87.165  -5.793  1.00  7.63           N
ATOM    831  CA  ALA A 110      35.834  88.531  -5.296  1.00  7.69           C
ATOM    832  C   ALA A 110      35.757  89.494  -6.462  1.00  6.52           C
ATOM    833  O   ALA A 110      36.265  89.204  -7.548  1.00  9.10           O
ATOM    834  CB  ALA A 110      37.093  88.799  -4.496  1.00  8.18           C
ATOM    835  N   GLU A 111      35.119  90.636  -6.231  1.00  8.20           N
ATOM    836  CA  GLU A 111      35.192  91.756  -7.164  1.00  7.93           C
ATOM    837  C   GLU A 111      35.946  92.895  -6.479  1.00  8.16           C
ATOM    838  O   GLU A 111      35.617  93.291  -5.349  1.00  9.82           O
ATOM    839  CB  GLU A 111      33.791  92.197  -7.614  1.00 13.13           C
ATOM    840  CG  GLU A 111      33.000  91.067  -8.268  1.00 18.67           C
ATOM    841  CD  GLU A 111      31.745  91.531  -8.993  1.00 30.56           C
ATOM    842  OE1 GLU A 111      31.574  92.750  -9.195  1.00 22.19           O
ATOM    843  OE2 GLU A 111      30.932  90.663  -9.377  1.00 32.37           O
ATOM    844  N   VAL A 112      36.967  93.408  -7.161  1.00  8.23           N
ATOM    845  CA  VAL A 112      37.793  94.489  -6.644  1.00  7.61           C
ATOM    846  C   VAL A 112      37.608  95.664  -7.586  1.00  7.85           C
ATOM    847  O   VAL A 112      37.920  95.569  -8.767  1.00 10.19           O
ATOM    848  CB  VAL A 112      39.276  94.089  -6.620  1.00  5.21           C
ATOM    849  CG1 VAL A 112      40.109  95.155  -5.882  1.00  7.82           C
ATOM    850  CG2 VAL A 112      39.444  92.727  -5.932  1.00  7.02           C
ATOM    851  N   LYS A 113      37.051  96.753  -7.081  1.00  8.04           N
ATOM    852  CA  LYS A 113      36.751  97.892  -7.936  1.00  7.65           C
ATOM    853  C   LYS A 113      36.533  99.124  -7.089  1.00  7.56           C
ATOM    854  O   LYS A 113      36.388  99.027  -5.875  1.00  7.51           O
ATOM    855  CB  LYS A 113      35.502  97.622  -8.776  1.00  7.65           C
ATOM    856  CG  LYS A 113      34.220  97.573  -7.964  1.00  9.92           C
ATOM    857  CD  LYS A 113      33.027  97.202  -8.849  1.00 19.72           C
ATOM    858  CE  LYS A 113      31.770  96.996  -8.031  1.00 39.76           C
ATOM    859  NZ  LYS A 113      30.674  96.419  -8.855  1.00 44.31           N
ATOM    860  N   PHE A 114      36.525 100.292  -7.728  1.00  7.23           N
ATOM    861  CA  PHE A 114      36.219 101.516  -7.007  1.00  8.00           C
ATOM    862  C   PHE A 114      34.716 101.722  -6.852  1.00 11.38           C
ATOM    863  O   PHE A 114      33.934 101.476  -7.775  1.00 12.04           O
ATOM    864  CB  PHE A 114      36.836 102.741  -7.701  1.00  7.87           C
ATOM    865  CG  PHE A 114      38.286 102.950  -7.372  1.00  7.75           C
ATOM    866  CD1 PHE A 114      38.657 103.780  -6.329  1.00  9.94           C
ATOM    867  CD2 PHE A 114      39.277 102.307  -8.105  1.00 10.84           C
ATOM    868  CE1 PHE A 114      39.999 103.970  -6.017  1.00 10.97           C
ATOM    869  CE2 PHE A 114      40.609 102.487  -7.799  1.00 10.20           C
ATOM    870  CZ  PHE A 114      40.973 103.326  -6.757  1.00 11.39           C
ATOM    871  N   GLU A 115      34.331 102.163  -5.662  1.00  8.10           N
ATOM    872  CA  GLU A 115      33.016 102.727  -5.424  1.00 10.31           C
ATOM    873  C   GLU A 115      33.292 104.149  -4.961  1.00  7.40           C
ATOM    874  O   GLU A 115      33.709 104.374  -3.823  1.00  9.05           O
ATOM    875  CB  GLU A 115      32.276 101.942  -4.343  1.00  9.49           C
ATOM    876  CG  GLU A 115      31.977 100.492  -4.717  1.00 10.18           C
ATOM    877  CD  GLU A 115      30.918 100.367  -5.807  1.00 16.64           C
ATOM    878  OE1 GLU A 115      30.280 101.381  -6.154  1.00 13.11           O
ATOM    879  OE2 GLU A 115      30.731  99.243  -6.325  1.00 19.32           O
ATOM    880  N   GLY A 116      33.099 105.107  -5.859  1.00 10.12           N
ATOM    881  CA  GLY A 116      33.536 106.461  -5.578  1.00 10.62           C
ATOM    882  C   GLY A 116      35.052 106.470  -5.477  1.00 12.07           C
ATOM    883  O   GLY A 116      35.734 105.931  -6.348  1.00 11.96           O
ATOM    884  N   ASP A 117      35.580 107.046  -4.400  1.00  9.78           N
ATOM    885  C   ASP A 117      37.602 106.023  -3.398  1.00 11.91           C
ATOM    886  O   ASP A 117      38.785 106.038  -3.046  1.00 13.18           O
ATOM    887  CA AASP A 117      37.019 107.184  -4.194  1.00 13.20           C
ATOM    888  CB AASP A 117      37.319 108.490  -3.448  1.00 15.49           C
ATOM    889  CG AASP A 117      36.982 108.413  -1.960  1.00 16.82           C
ATOM    890  OD1AASP A 117      36.186 107.536  -1.554  1.00 16.12           O
ATOM    891  OD2AASP A 117      37.519 109.237  -1.187  1.00 23.65           O
ATOM    892  N   THR A 118      36.763 105.039  -3.091  1.00  8.95           N
ATOM    893  CA  THR A 118      37.137 103.949  -2.199  1.00  9.66           C
ATOM    894  C   THR A 118      37.324 102.634  -2.957  1.00  9.80           C
ATOM    895  O   THR A 118      36.489 102.252  -3.774  1.00 10.16           O
ATOM    896  CB  THR A 118      36.058 103.788  -1.119  1.00  9.25           C
ATOM    897  OG1 THR A 118      35.949 105.014  -0.379  1.00 13.32           O
ATOM    898  CG2 THR A 118      36.388 102.664  -0.173  1.00  9.69           C
ATOM    899  N   LEU A 119      38.436 101.952  -2.690  1.00  6.49           N
ATOM    900  CA  LEU A 119      38.722 100.681  -3.338  1.00  6.47           C
ATOM    901  C   LEU A 119      38.054  99.588  -2.515  1.00  9.25           C
ATOM    902  O   LEU A 119      38.317  99.453  -1.319  1.00  8.10           O
ATOM    903  CB  LEU A 119      40.242 100.479  -3.434  1.00  6.90           C
ATOM    904  CG  LEU A 119      40.785  99.301  -4.255  1.00  7.58           C
ATOM    905  CD1 LEU A 119      40.581  97.963  -3.547  1.00  7.14           C
ATOM    906  CD2 LEU A 119      40.178  99.278  -5.657  1.00  8.66           C
ATOM    907  N   VAL A 120      37.162  98.838  -3.156  1.00  7.30           N
ATOM    908  CA  VAL A 120      36.350  97.840  -2.469  1.00  6.40           C
ATOM    909  C   VAL A 120      36.687  96.431  -2.920  1.00  8.42           C
ATOM    910  O   VAL A 120      36.837  96.174  -4.112  1.00  7.96           O
ATOM    911  CB  VAL A 120      34.860  98.080  -2.746  1.00  6.99           C
ATOM    912  CG1 VAL A 120      34.018  96.932  -2.187  1.00 14.30           C
ATOM    913  CG2 VAL A 120      34.439  99.421  -2.159  1.00  7.84           C
ATOM    914  N   ASN A 121      36.810  95.531  -1.950  1.00  6.51           N
ATOM    915  CA  ASN A 121      37.007  94.111  -2.211  1.00  7.50           C
ATOM    916  C   ASN A 121      35.821  93.357  -1.620  1.00  8.03           C
ATOM    917  O   ASN A 121      35.739  93.215  -0.400  1.00  8.68           O
ATOM    918  CB  ASN A 121      38.312  93.647  -1.551  1.00  7.34           C
ATOM    919  CG  ASN A 121      38.644  92.207  -1.859  1.00  7.69           C
ATOM    920  OD1 ASN A 121      38.083  91.612  -2.777  1.00  7.38           O
ATOM    921  ND2 ASN A 121      39.569  91.630  -1.086  1.00  6.46           N
ATOM    922  N   ARG A 122      34.900  92.900  -2.475  1.00  8.42           N
ATOM    923  CA  ARG A 122      33.719  92.133  -2.038  1.00  6.51           C
ATOM    924  C   ARG A 122      33.926  90.655  -2.351  1.00  8.14           C
ATOM    925  O   ARG A 122      34.090  90.289  -3.514  1.00 10.06           O
ATOM    926  CB  ARG A 122      32.461  92.576  -2.800  1.00 10.17           C
ATOM    927  CG  ARG A 122      31.907  93.963  -2.528  1.00 19.20           C
ATOM    928  CD  ARG A 122      30.784  94.212  -3.541  1.00 20.86           C
ATOM    929  NE  ARG A 122      29.983  95.406  -3.292  1.00 26.11           N
ATOM    930  CZ  ARG A 122      30.193  96.592  -3.862  1.00 20.49           C
ATOM    931  NH1 ARG A 122      31.199  96.765  -4.712  1.00 20.67           N
ATOM    932  NH2 ARG A 122      29.392  97.609  -3.576  1.00 26.59           N
ATOM    933  N   ILE A 123      33.887  89.805  -1.323  1.00  7.20           N
ATOM    934  CA  ILE A 123      34.290  88.405  -1.453  1.00  7.74           C
ATOM    935  C   ILE A 123      33.199  87.432  -1.011  1.00  8.33           C
ATOM    936  O   ILE A 123      32.539  87.656  -0.006  1.00  8.24           O
ATOM    937  CB  ILE A 123      35.518  88.110  -0.568  1.00  8.99           C
ATOM    938  CG1 ILE A 123      36.599  89.180  -0.765  1.00  9.39           C
ATOM    939  CG2 ILE A 123      36.051  86.690  -0.841  1.00 10.81           C
ATOM    940  CD1 ILE A 123      37.369  89.494   0.516  1.00 10.81           C
ATOM    941  N   GLU A 124      33.014  86.360  -1.778  1.00  7.49           N
ATOM    942  CA  GLU A 124      32.243  85.205  -1.322  1.00  9.92           C
ATOM    943  C   GLU A 124      33.194  84.021  -1.210  1.00  9.97           C
ATOM    944  O   GLU A 124      33.977  83.769  -2.120  1.00 10.83           O
ATOM    945  CB  GLU A 124      31.123  84.872  -2.308  1.00 10.00           C
ATOM    946  CG  GLU A 124      30.089  85.976  -2.440  1.00 26.01           C
ATOM    947  CD  GLU A 124      29.393  86.277  -1.127  1.00 49.87           C
ATOM    948  OE1 GLU A 124      29.168  85.332  -0.341  1.00 61.44           O
ATOM    949  OE2 GLU A 124      29.069  87.458  -0.880  1.00 52.57           O
ATOM    950  N   LEU A 125      33.147  83.313  -0.084  1.00  6.88           N
ATOM    951  CA  LEU A 125      34.062  82.202   0.152  1.00  6.10           C
ATOM    952  C   LEU A 125      33.291  80.953   0.554  1.00  7.72           C
ATOM    953  O   LEU A 125      32.386  81.017   1.385  1.00 10.51           O
ATOM    954  CB  LEU A 125      35.073  82.561   1.255  1.00  7.60           C
ATOM    955  CG  LEU A 125      36.066  81.476   1.710  1.00  7.55           C
ATOM    956  CD1 LEU A 125      37.302  82.146   2.306  1.00  7.10           C
ATOM    957  CD2 LEU A 125      35.452  80.528   2.729  1.00  9.68           C
ATOM    958  N   LYS A 126      33.652  79.822  -0.045  1.00  6.07           N
ATOM    959  CA  LYS A 126      33.045  78.539   0.293  1.00  9.15           C
ATOM    960  C   LYS A 126      34.155  77.558   0.603  1.00 10.48           C
ATOM    961  O   LYS A 126      35.064  77.363  -0.213  1.00  9.21           O
ATOM    962  CB  LYS A 126      32.203  78.007  -0.878  1.00  8.65           C
ATOM    963  CG  LYS A 126      31.523  76.649  -0.623  1.00 20.31           C
ATOM    964  CD  LYS A 126      30.174  76.805   0.076  1.00 25.04           C
ATOM    965  CE  LYS A 126      29.456  75.463   0.254  1.00 24.02           C
ATOM    966  NZ  LYS A 126      29.140  74.797  -1.038  1.00 34.67           N
ATOM    967  N   GLY A 127      34.088  76.949   1.785  1.00  8.72           N
ATOM    968  CA  GLY A 127      35.065  75.951   2.191  1.00  7.82           C
ATOM    969  C   GLY A 127      34.392  74.609   2.384  1.00 10.22           C
ATOM    970  O   GLY A 127      33.335  74.527   3.006  1.00 10.58           O
ATOM    971  N   ILE A 128      34.994  73.559   1.836  1.00  9.84           N
ATOM    972  CA  ILE A 128      34.438  72.210   1.975  1.00 10.07           C
ATOM    973  C   ILE A 128      35.520  71.191   2.313  1.00 10.48           C
ATOM    974  O   ILE A 128      36.709  71.431   2.102  1.00  9.63           O
ATOM    975  CB  ILE A 128      33.698  71.747   0.696  1.00 11.54           C
ATOM    976  CG1 ILE A 128      34.673  71.597  -0.470  1.00 13.91           C
ATOM    977  CG2 ILE A 128      32.565  72.707   0.340  1.00 14.14           C
ATOM    978  CD1 ILE A 128      34.013  71.109  -1.757  1.00 19.73           C
ATOM    979  N   ASP A 129      35.083  70.046   2.839  1.00 12.55           N
ATOM    980  CA  ASP A 129      35.950  68.898   3.103  1.00 13.19           C
ATOM    981  C   ASP A 129      37.032  69.143   4.147  1.00 11.50           C
ATOM    982  O   ASP A 129      38.069  68.481   4.145  1.00 11.45           O
ATOM    983  CB  ASP A 129      36.561  68.360   1.806  1.00 15.29           C
ATOM    984  CG  ASP A 129      35.514  67.784   0.869  1.00 22.97           C
ATOM    985  OD1 ASP A 129      34.525  67.208   1.366  1.00 24.25           O
ATOM    986  OD2 ASP A 129      35.678  67.912  -0.362  1.00 29.90           O
ATOM    987  N   PHE A 130      36.791  70.085   5.051  1.00 11.29           N
ATOM    988  CA  PHE A 130      37.714  70.277   6.158  1.00 11.61           C
ATOM    989  C   PHE A 130      37.499  69.260   7.275  1.00 11.34           C
ATOM    990  O   PHE A 130      36.405  68.721   7.448  1.00 11.29           O
ATOM    991  CB  PHE A 130      37.614  71.694   6.705  1.00 11.11           C
ATOM    992  CG  PHE A 130      38.243  72.718   5.813  1.00  9.48           C
ATOM    993  CD1 PHE A 130      39.566  73.078   5.982  1.00 12.10           C
ATOM    994  CD2 PHE A 130      37.510  73.323   4.803  1.00  8.48           C
ATOM    995  CE1 PHE A 130      40.154  74.018   5.153  1.00  9.53           C
ATOM    996  CE2 PHE A 130      38.091  74.265   3.976  1.00  8.90           C
ATOM    997  CZ  PHE A 130      39.416  74.613   4.154  1.00  9.81           C
ATOM    998  N   LYS A 131      38.568  68.998   8.016  1.00 13.46           N
ATOM    999  CA  LYS A 131      38.500  68.189   9.230  1.00 10.45           C
ATOM   1000  C   LYS A 131      38.207  69.095  10.418  1.00 10.49           C
ATOM   1001  O   LYS A 131      38.925  70.068  10.644  1.00 11.70           O
ATOM   1002  CB  LYS A 131      39.849  67.503   9.462  1.00 11.00           C
ATOM   1003  CG  LYS A 131      40.188  66.437   8.427  1.00 11.92           C
ATOM   1004  CD  LYS A 131      41.586  65.866   8.659  1.00 15.64           C
ATOM   1005  CE  LYS A 131      42.672  66.892   8.372  1.00 20.71           C
ATOM   1006  NZ  LYS A 131      44.040  66.292   8.473  1.00 25.71           N
ATOM   1007  N   GLU A 132      37.177  68.782  11.194  1.00 10.79           N
ATOM   1008  CA  GLU A 132      36.930  69.535  12.418  1.00 10.76           C
ATOM   1009  C   GLU A 132      38.115  69.418  13.376  1.00 15.47           C
ATOM   1010  O   GLU A 132      38.337  70.299  14.212  1.00 16.65           O
ATOM   1011  CB  GLU A 132      35.648  69.064  13.092  1.00 12.74           C
ATOM   1012  CG  GLU A 132      34.394  69.425  12.315  1.00  9.47           C
ATOM   1013  CD  GLU A 132      33.961  70.881  12.506  1.00 15.35           C
ATOM   1014  OE1 GLU A 132      34.556  71.586  13.344  1.00 16.18           O
ATOM   1015  OE2 GLU A 132      33.009  71.307  11.825  1.00 17.99           O
ATOM   1016  N   ASP A 133      38.874  68.331  13.228  1.00 11.57           N
ATOM   1017  CA  ASP A 133      40.023  68.015  14.083  1.00 16.78           C
ATOM   1018  C   ASP A 133      41.315  68.582  13.491  1.00 16.15           C
ATOM   1019  O   ASP A 133      42.385  68.421  14.073  1.00 15.52           O
ATOM   1020  CB  ASP A 133      40.141  66.482  14.219  1.00 15.91           C
ATOM   1021  CG  ASP A 133      41.239  66.025  15.190  1.00 24.25           C
ATOM   1022  OD1 ASP A 133      41.223  66.414  16.375  1.00 23.63           O
ATOM   1023  OD2 ASP A 133      42.098  65.218  14.774  1.00 25.37           O
ATOM   1024  N   GLY A 134      41.214  69.230  12.332  1.00 13.56           N
ATOM   1025  CA  GLY A 134      42.392  69.666  11.598  1.00 11.88           C
ATOM   1026  C   GLY A 134      42.937  71.017  12.038  1.00  9.70           C
ATOM   1027  O   GLY A 134      42.423  71.634  12.964  1.00 11.88           O
ATOM   1028  N   ASN A 135      43.994  71.466  11.370  1.00 10.52           N
ATOM   1029  CA  ASN A 135      44.671  72.707  11.746  1.00 10.45           C
ATOM   1030  C   ASN A 135      43.805  73.936  11.532  1.00 13.65           C
ATOM   1031  O   ASN A 135      43.975  74.950  12.208  1.00 12.69           O
ATOM   1032  CB  ASN A 135      45.974  72.862  10.962  1.00 12.38           C
ATOM   1033  CG  ASN A 135      47.025  71.850  11.376  1.00 11.27           C
ATOM   1034  OD1 ASN A 135      47.109  71.472  12.547  1.00 13.96           O
ATOM   1035  ND2 ASN A 135      47.838  71.410  10.419  1.00 15.04           N
ATOM   1036  N   ILE A 136      42.880  73.846  10.586  1.00 11.04           N
ATOM   1037  CA  ILE A 136      42.053  74.999  10.240  1.00  9.37           C
ATOM   1038  C   ILE A 136      40.845  75.114  11.171  1.00  9.26           C
ATOM   1039  O   ILE A 136      40.759  76.040  11.971  1.00 11.39           O
ATOM   1040  CB  ILE A 136      41.637  74.980   8.747  1.00  7.39           C
ATOM   1041  CG1 ILE A 136      42.868  75.140   7.847  1.00 12.84           C
ATOM   1042  CG2 ILE A 136      40.649  76.085   8.448  1.00  9.00           C
ATOM   1043  CD1 ILE A 136      43.615  73.860   7.591  1.00 15.69           C
ATOM   1044  N   LEU A 137      39.928  74.152  11.107  1.00  8.97           N
ATOM   1045  CA  LEU A 137      38.748  74.232  11.956  1.00  9.98           C
ATOM   1046  C   LEU A 137      39.095  74.057  13.434  1.00 12.74           C
ATOM   1047  O   LEU A 137      38.345  74.487  14.310  1.00 12.70           O
ATOM   1048  CB  LEU A 137      37.677  73.233  11.516  1.00 10.18           C
ATOM   1049  CG  LEU A 137      37.003  73.525  10.174  1.00 11.03           C
ATOM   1050  CD1 LEU A 137      36.005  72.416   9.837  1.00 10.28           C
ATOM   1051  CD2 LEU A 137      36.312  74.892  10.173  1.00 12.70           C
ATOM   1052  N   GLY A 138      40.236  73.432  13.706  1.00 10.92           N
ATOM   1053  CA  GLY A 138      40.701  73.290  15.075  1.00 12.04           C
ATOM   1054  C   GLY A 138      41.527  74.455  15.607  1.00 15.33           C
ATOM   1055  O   GLY A 138      41.995  74.414  16.751  1.00 14.65           O
ATOM   1056  N   HIS A 139      41.709  75.495  14.794  1.00 10.64           N
ATOM   1057  CA  HIS A 139      42.479  76.673  15.214  1.00  9.86           C
ATOM   1058  C   HIS A 139      43.857  76.336  15.776  1.00 13.64           C
ATOM   1059  O   HIS A 139      44.191  76.727  16.903  1.00 15.84           O
ATOM   1060  CB  HIS A 139      41.704  77.495  16.242  1.00 11.92           C
ATOM   1061  CG  HIS A 139      40.459  78.117  15.697  1.00 13.38           C
ATOM   1062  ND1 HIS A 139      40.448  79.352  15.085  1.00 15.53           N
ATOM   1063  CD2 HIS A 139      39.182  77.668  15.664  1.00 15.61           C
ATOM   1064  CE1 HIS A 139      39.215  79.641  14.706  1.00 13.60           C
ATOM   1065  NE2 HIS A 139      38.428  78.636  15.045  1.00 17.46           N
ATOM   1066  N   LYS A 140      44.667  75.646  14.982  1.00 10.22           N
ATOM   1067  CA  LYS A 140      46.003  75.256  15.418  1.00 11.52           C
ATOM   1068  C   LYS A 140      47.133  76.043  14.747  1.00 12.60           C
ATOM   1069  O   LYS A 140      48.311  75.710  14.904  1.00 12.22           O
ATOM   1070  CB  LYS A 140      46.201  73.754  15.194  1.00 11.68           C
ATOM   1071  CG  LYS A 140      45.035  72.921  15.704  1.00 12.10           C
ATOM   1072  CD  LYS A 140      45.333  71.434  15.656  1.00 17.35           C
ATOM   1073  CE  LYS A 140      44.105  70.629  16.076  1.00 16.55           C
ATOM   1074  NZ  LYS A 140      44.325  69.156  15.945  1.00 18.73           N
ATOM   1075  N   LEU A 141      46.782  77.086  14.001  1.00  9.25           N
ATOM   1076  CA  LEU A 141      47.790  77.902  13.343  1.00  8.45           C
ATOM   1077  C   LEU A 141      48.269  78.997  14.274  1.00  9.87           C
ATOM   1078  O   LEU A 141      47.483  79.560  15.038  1.00 11.15           O
ATOM   1079  CB  LEU A 141      47.208  78.586  12.106  1.00 10.89           C
ATOM   1080  CG  LEU A 141      47.226  77.880  10.758  1.00 14.99           C
ATOM   1081  CD1 LEU A 141      46.271  76.720  10.765  1.00 18.26           C
ATOM   1082  CD2 LEU A 141      46.854  78.866   9.666  1.00 15.67           C
ATOM   1083  N   GLU A 142      49.559  79.306  14.203  1.00  9.16           N
ATOM   1084  C   GLU A 142      49.564  81.725  14.367  1.00 11.87           C
ATOM   1085  O   GLU A 142      49.218  81.781  13.181  1.00 12.47           O
ATOM   1086  CA AGLU A 142      50.128  80.434  14.933  1.00  9.40           C
ATOM   1087  CB AGLU A 142      51.647  80.467  14.770  1.00  9.99           C
ATOM   1088  CG AGLU A 142      52.363  79.202  15.215  1.00 12.31           C
ATOM   1089  CD AGLU A 142      52.648  79.180  16.703  1.00 18.73           C
ATOM   1090  OE1AGLU A 142      52.329  80.174  17.389  1.00 15.92           O
ATOM   1091  OE2AGLU A 142      53.198  78.165  17.185  1.00 19.23           O
ATOM   1092  N   TYR A 143      49.494  82.755  15.202  1.00  9.49           N
ATOM   1093  CA  TYR A 143      49.034  84.065  14.748  1.00  9.12           C
ATOM   1094  C   TYR A 143      50.225  84.867  14.240  1.00  8.63           C
ATOM   1095  O   TYR A 143      50.676  85.826  14.871  1.00 10.79           O
ATOM   1096  CB  TYR A 143      48.310  84.806  15.872  1.00 10.93           C
ATOM   1097  CG  TYR A 143      47.526  86.025  15.424  1.00 10.18           C
ATOM   1098  CD1 TYR A 143      46.332  85.890  14.723  1.00 10.01           C
ATOM   1099  CD2 TYR A 143      47.973  87.310  15.720  1.00  8.92           C
ATOM   1100  CE1 TYR A 143      45.605  87.005  14.315  1.00 10.13           C
ATOM   1101  CE2 TYR A 143      47.251  88.434  15.316  1.00  9.30           C
ATOM   1102  CZ  TYR A 143      46.069  88.275  14.621  1.00 10.97           C
ATOM   1103  OH  TYR A 143      45.347  89.383  14.224  1.00 10.45           O
ATOM   1104  N   ASN A 144      50.758  84.436  13.104  1.00 10.09           N
ATOM   1105  CA  ASN A 144      51.854  85.123  12.455  1.00  9.81           C
ATOM   1106  C   ASN A 144      51.805  84.830  10.965  1.00 10.59           C
ATOM   1107  O   ASN A 144      50.872  84.182  10.485  1.00  9.60           O
ATOM   1108  CB  ASN A 144      53.218  84.755  13.081  1.00 10.29           C
ATOM   1109  CG  ASN A 144      53.464  83.249  13.140  1.00 15.31           C
ATOM   1110  OD1 ASN A 144      53.051  82.508  12.253  1.00 13.97           O
ATOM   1111  ND2 ASN A 144      54.148  82.795  14.196  1.00 12.72           N
ATOM   1112  N   TYR A 145      52.787  85.325  10.228  1.00 11.67           N
ATOM   1113  CA  TYR A 145      52.750  85.193   8.784  1.00  9.82           C
ATOM   1114  C   TYR A 145      54.134  85.368   8.193  1.00 11.13           C
ATOM   1115  O   TYR A 145      54.853  86.295   8.549  1.00 12.61           O
ATOM   1116  CB  TYR A 145      51.790  86.232   8.190  1.00  9.31           C
ATOM   1117  CG  TYR A 145      51.021  85.717   6.994  1.00  9.83           C
ATOM   1118  CD1 TYR A 145      49.778  85.103   7.154  1.00  8.91           C
ATOM   1119  CD2 TYR A 145      51.536  85.838   5.712  1.00  9.37           C
ATOM   1120  CE1 TYR A 145      49.076  84.615   6.063  1.00  6.15           C
ATOM   1121  CE2 TYR A 145      50.837  85.364   4.610  1.00  9.44           C
ATOM   1122  CZ  TYR A 145      49.609  84.759   4.795  1.00  9.47           C
ATOM   1123  OH  TYR A 145      48.926  84.294   3.699  1.00  8.97           O
ATOM   1124  N   ASN A 146      54.494  84.474   7.281  1.00 11.93           N
ATOM   1125  CA  ASN A 146      55.796  84.513   6.637  1.00 14.04           C
ATOM   1126  C   ASN A 146      55.746  85.337   5.356  1.00  9.55           C
ATOM   1127  O   ASN A 146      54.669  85.590   4.818  1.00 12.16           O
ATOM   1128  CB  ASN A 146      56.256  83.084   6.325  1.00 12.60           C
ATOM   1129  CG  ASN A 146      56.348  82.218   7.568  1.00 19.74           C
ATOM   1130  OD1 ASN A 146      57.030  82.573   8.528  1.00 21.76           O
ATOM   1131  ND2 ASN A 146      55.662  81.078   7.556  1.00 17.75           N
ATOM   1132  N   SER A 147      56.914  85.752   4.871  1.00  9.86           N
ATOM   1133  CA  SER A 147      57.003  86.430   3.583  1.00 12.53           C
ATOM   1134  C   SER A 147      56.809  85.416   2.459  1.00 11.23           C
ATOM   1135  O   SER A 147      57.304  84.294   2.547  1.00 11.42           O
ATOM   1136  CB  SER A 147      58.373  87.099   3.442  1.00 14.92           C
ATOM   1137  OG  SER A 147      58.525  87.710   2.172  1.00 20.86           O
ATOM   1138  N   HIS A 148      56.108  85.811   1.400  1.00  8.93           N
ATOM   1139  CA  HIS A 148      55.890  84.909   0.270  1.00  7.84           C
ATOM   1140  C   HIS A 148      55.908  85.664  -1.039  1.00 11.00           C
ATOM   1141  O   HIS A 148      55.523  86.833  -1.091  1.00 10.05           O
ATOM   1142  CB  HIS A 148      54.526  84.222   0.365  1.00  7.31           C
ATOM   1143  CG  HIS A 148      54.378  83.305   1.536  1.00  9.82           C
ATOM   1144  ND1 HIS A 148      53.937  83.737   2.769  1.00 13.40           N
ATOM   1145  CD2 HIS A 148      54.582  81.972   1.655  1.00 14.85           C
ATOM   1146  CE1 HIS A 148      53.890  82.711   3.600  1.00 13.92           C
ATOM   1147  NE2 HIS A 148      54.274  81.629   2.948  1.00 15.56           N
ATOM   1148  N   ASN A 149      56.304  84.969  -2.101  1.00 10.59           N
ATOM   1149  CA  ASN A 149      56.167  85.491  -3.455  1.00  9.09           C
ATOM   1150  C   ASN A 149      54.925  84.950  -4.153  1.00  9.67           C
ATOM   1151  O   ASN A 149      54.520  83.807  -3.929  1.00 11.45           O
ATOM   1152  CB  ASN A 149      57.406  85.161  -4.286  1.00  9.87           C
ATOM   1153  CG  ASN A 149      58.655  85.845  -3.765  1.00 11.55           C
ATOM   1154  OD1 ASN A 149      58.581  86.887  -3.101  1.00 13.23           O
ATOM   1155  ND2 ASN A 149      59.814  85.271  -4.074  1.00 12.27           N
ATOM   1156  N   VAL A 150      54.329  85.789  -4.994  1.00  8.07           N
ATOM   1157  CA  VAL A 150      53.158  85.444  -5.793  1.00  7.23           C
ATOM   1158  C   VAL A 150      53.578  85.439  -7.255  1.00  7.82           C
ATOM   1159  O   VAL A 150      53.974  86.466  -7.781  1.00  8.94           O
ATOM   1160  CB  VAL A 150      52.027  86.487  -5.598  1.00 10.07           C
ATOM   1161  CG1 VAL A 150      50.880  86.265  -6.591  1.00  8.85           C
ATOM   1162  CG2 VAL A 150      51.521  86.451  -4.158  1.00 10.33           C
ATOM   1163  N   TYR A 151      53.476  84.290  -7.915  1.00  7.69           N
ATOM   1164  CA  TYR A 151      54.000  84.153  -9.270  1.00  6.22           C
ATOM   1165  C   TYR A 151      52.936  84.370 -10.332  1.00  5.98           C
ATOM   1166  O   TYR A 151      51.976  83.606 -10.438  1.00  8.36           O
ATOM   1167  CB  TYR A 151      54.725  82.804  -9.428  1.00  5.99           C
ATOM   1168  CG  TYR A 151      55.867  82.710  -8.446  1.00  9.36           C
ATOM   1169  CD1 TYR A 151      57.091  83.294  -8.736  1.00  6.65           C
ATOM   1170  CD2 TYR A 151      55.713  82.091  -7.209  1.00  7.68           C
ATOM   1171  CE1 TYR A 151      58.136  83.246  -7.846  1.00  7.94           C
ATOM   1172  CE2 TYR A 151      56.771  82.026  -6.304  1.00  7.88           C
ATOM   1173  CZ  TYR A 151      57.980  82.624  -6.632  1.00  6.81           C
ATOM   1174  OH  TYR A 151      59.045  82.583  -5.755  1.00  9.77           O
ATOM   1175  N   ILE A 152      53.129  85.425 -11.122  1.00  8.60           N
ATOM   1176  CA  ILE A 152      52.129  85.878 -12.077  1.00  8.45           C
ATOM   1177  C   ILE A 152      52.478  85.500 -13.512  1.00  8.50           C
ATOM   1178  O   ILE A 152      53.613  85.699 -13.958  1.00 10.59           O
ATOM   1179  CB  ILE A 152      51.940  87.403 -11.998  1.00 10.75           C
ATOM   1180  CG1 ILE A 152      51.370  87.790 -10.625  1.00  9.22           C
ATOM   1181  CG2 ILE A 152      51.027  87.888 -13.123  1.00  7.70           C
ATOM   1182  CD1 ILE A 152      51.316  89.290 -10.398  1.00  9.17           C
ATOM   1183  N   THR A 153      51.488  84.957 -14.215  1.00 10.81           N
ATOM   1184  CA  THR A 153      51.598  84.639 -15.643  1.00  9.86           C
ATOM   1185  C   THR A 153      50.425  85.285 -16.379  1.00 13.00           C
ATOM   1186  O   THR A 153      49.337  85.416 -15.826  1.00 15.78           O
ATOM   1187  CB  THR A 153      51.587  83.102 -15.907  1.00 10.58           C
ATOM   1188  OG1 THR A 153      50.482  82.492 -15.224  1.00 11.47           O
ATOM   1189  CG2 THR A 153      52.886  82.451 -15.435  1.00 13.55           C
ATOM   1190  N   ALA A 154      50.629  85.704 -17.624  1.00 11.82           N
ATOM   1191  CA  ALA A 154      49.537  86.348 -18.347  1.00 13.83           C
ATOM   1192  C   ALA A 154      48.519  85.320 -18.832  1.00 14.82           C
ATOM   1193  O   ALA A 154      48.853  84.154 -19.039  1.00 18.04           O
ATOM   1194  CB  ALA A 154      50.066  87.156 -19.518  1.00 18.46           C
ATOM   1195  N   ASP A 155      47.276  85.764 -19.010  1.00 13.81           N
ATOM   1196  CA  ASP A 155      46.225  84.928 -19.585  1.00 18.02           C
ATOM   1197  C   ASP A 155      45.567  85.692 -20.729  1.00 24.80           C
ATOM   1198  O   ASP A 155      44.453  86.197 -20.589  1.00 23.01           O
ATOM   1199  CB  ASP A 155      45.187  84.566 -18.516  1.00 20.40           C
ATOM   1200  CG  ASP A 155      44.176  83.544 -19.001  1.00 31.91           C
ATOM   1201  OD1 ASP A 155      44.262  83.124 -20.174  1.00 30.35           O
ATOM   1202  OD2 ASP A 155      43.291  83.164 -18.205  1.00 29.58           O
ATOM   1203  N   LYS A 156      46.274  85.791 -21.853  1.00 23.58           N
ATOM   1204  CA  LYS A 156      45.807  86.576 -22.996  1.00 26.98           C
ATOM   1205  C   LYS A 156      44.371  86.244 -23.406  1.00 27.89           C
ATOM   1206  O   LYS A 156      43.609  87.135 -23.782  1.00 29.53           O
ATOM   1207  CB  LYS A 156      46.752  86.412 -24.192  1.00 31.37           C
ATOM   1208  CG  LYS A 156      47.905  87.405 -24.230  1.00 28.30           C
ATOM   1209  CD  LYS A 156      48.954  87.104 -23.172  1.00 26.34           C
ATOM   1210  CE  LYS A 156      50.139  88.049 -23.300  1.00 27.54           C
ATOM   1211  NZ  LYS A 156      51.250  87.691 -22.376  1.00 26.28           N
ATOM   1212  N   GLN A 157      44.005  84.969 -23.323  1.00 31.97           N
ATOM   1213  CA  GLN A 157      42.682  84.520 -23.752  1.00 33.67           C
ATOM   1214  C   GLN A 157      41.540  85.182 -22.981  1.00 34.13           C
ATOM   1215  O   GLN A 157      40.482  85.456 -23.548  1.00 40.96           O
ATOM   1216  CB  GLN A 157      42.565  82.996 -23.657  1.00 32.53           C
ATOM   1217  CG  GLN A 157      43.309  82.247 -24.750  1.00 32.67           C
ATOM   1218  CD  GLN A 157      42.931  80.781 -24.811  1.00 32.36           C
ATOM   1219  OE1 GLN A 157      42.090  80.312 -24.044  1.00 33.27           O
ATOM   1220  NE2 GLN A 157      43.550  80.048 -25.730  1.00 31.29           N
ATOM   1221  N   LYS A 158      41.753  85.430 -21.691  1.00 26.12           N
ATOM   1222  CA  LYS A 158      40.732  86.053 -20.854  1.00 26.56           C
ATOM   1223  C   LYS A 158      41.020  87.537 -20.641  1.00 23.75           C
ATOM   1224  O   LYS A 158      40.340  88.209 -19.863  1.00 22.95           O
ATOM   1225  CB  LYS A 158      40.633  85.341 -19.504  1.00 23.68           C
ATOM   1226  CG  LYS A 158      40.264  83.870 -19.599  1.00 36.06           C
ATOM   1227  CD  LYS A 158      39.002  83.669 -20.422  1.00 32.29           C
ATOM   1228  CE  LYS A 158      38.684  82.192 -20.592  1.00 34.00           C
ATOM   1229  NZ  LYS A 158      37.485  81.978 -21.450  1.00 35.00           N
ATOM   1230  N   ASN A 159      42.029  88.044 -21.340  1.00 22.71           N
ATOM   1231  CA  ASN A 159      42.445  89.431 -21.187  1.00 23.59           C
ATOM   1232  C   ASN A 159      42.775  89.739 -19.735  1.00 18.68           C
ATOM   1233  O   ASN A 159      42.451  90.811 -19.228  1.00 20.68           O
ATOM   1234  CB  ASN A 159      41.360  90.385 -21.684  1.00 22.39           C
ATOM   1235  CG  ASN A 159      41.915  91.741 -22.063  1.00 25.06           C
ATOM   1236  OD1 ASN A 159      43.049  91.847 -22.532  1.00 29.37           O
ATOM   1237  ND2 ASN A 159      41.119  92.786 -21.868  1.00 31.17           N
ATOM   1238  N   GLY A 160      43.411  88.787 -19.063  1.00 16.51           N
ATOM   1239  CA  GLY A 160      43.744  88.954 -17.662  1.00 15.12           C
ATOM   1240  C   GLY A 160      45.027  88.242 -17.297  1.00 12.28           C
ATOM   1241  O   GLY A 160      45.921  88.084 -18.126  1.00 17.21           O
ATOM   1242  N   ILE A 161      45.123  87.822 -16.041  1.00 11.48           N
ATOM   1243  CA  ILE A 161      46.303  87.142 -15.555  1.00  9.29           C
ATOM   1244  C   ILE A 161      45.902  85.951 -14.703  1.00 10.16           C
ATOM   1245  O   ILE A 161      44.734  85.799 -14.328  1.00 10.82           O
ATOM   1246  CB  ILE A 161      47.191  88.073 -14.697  1.00 10.61           C
ATOM   1247  CG1 ILE A 161      46.417  88.577 -13.475  1.00 10.28           C
ATOM   1248  CG2 ILE A 161      47.697  89.251 -15.527  1.00 10.92           C
ATOM   1249  CD1 ILE A 161      47.268  89.374 -12.505  1.00 12.90           C
ATOM   1250  N   LYS A 162      46.878  85.094 -14.428  1.00 11.15           N
ATOM   1251  CA  LYS A 162      46.733  84.039 -13.436  1.00  7.99           C
ATOM   1252  C   LYS A 162      47.904  84.130 -12.478  1.00  8.49           C
ATOM   1253  O   LYS A 162      48.895  84.798 -12.760  1.00  9.47           O
ATOM   1254  CB  LYS A 162      46.693  82.650 -14.098  1.00  9.59           C
ATOM   1255  CG  LYS A 162      45.425  82.391 -14.885  1.00 15.01           C
ATOM   1256  CD  LYS A 162      45.347  80.954 -15.375  1.00 21.40           C
ATOM   1257  CE  LYS A 162      44.070  80.722 -16.169  1.00 28.54           C
ATOM   1258  NZ  LYS A 162      43.902  79.288 -16.534  1.00 38.27           N
ATOM   1259  N   ALA A 163      47.785  83.476 -11.334  1.00  9.15           N
ATOM   1260  CA  ALA A 163      48.895  83.412 -10.406  1.00  8.71           C
ATOM   1261  C   ALA A 163      48.871  82.089  -9.661  1.00 10.01           C
ATOM   1262  O   ALA A 163      47.814  81.459  -9.520  1.00 10.09           O
ATOM   1263  CB  ALA A 163      48.848  84.578  -9.425  1.00 11.05           C
ATOM   1264  N   ASN A 164      50.040  81.663  -9.197  1.00  8.24           N
ATOM   1265  CA  ASN A 164      50.110  80.516  -8.304  1.00  8.15           C
ATOM   1266  C   ASN A 164      51.220  80.711  -7.304  1.00  6.89           C
ATOM   1267  O   ASN A 164      52.173  81.466  -7.548  1.00  7.66           O
ATOM   1268  CB  ASN A 164      50.296  79.209  -9.074  1.00 10.03           C
ATOM   1269  CG  ASN A 164      51.651  79.110  -9.733  1.00  9.71           C
ATOM   1270  OD1 ASN A 164      51.875  79.692 -10.795  1.00 10.54           O
ATOM   1271  ND2 ASN A 164      52.558  78.353  -9.119  1.00  9.73           N
ATOM   1272  N   PHE A 165      51.071  80.057  -6.162  1.00  8.11           N
ATOM   1273  CA  PHE A 165      52.025  80.143  -5.074  1.00  8.80           C
ATOM   1274  C   PHE A 165      51.489  79.279  -3.955  1.00 10.14           C
ATOM   1275  O   PHE A 165      50.327  78.879  -3.979  1.00  9.10           O
ATOM   1276  CB  PHE A 165      52.222  81.600  -4.591  1.00  8.71           C
ATOM   1277  CG  PHE A 165      50.939  82.312  -4.200  1.00  8.95           C
ATOM   1278  CD1 PHE A 165      50.556  82.414  -2.871  1.00  8.77           C
ATOM   1279  CD2 PHE A 165      50.145  82.915  -5.166  1.00  7.43           C
ATOM   1280  CE1 PHE A 165      49.383  83.083  -2.515  1.00  8.50           C
ATOM   1281  CE2 PHE A 165      48.981  83.589  -4.821  1.00  7.93           C
ATOM   1282  CZ  PHE A 165      48.605  83.678  -3.495  1.00  7.37           C
ATOM   1283  N   LYS A 166      52.335  78.973  -2.985  1.00  9.94           N
ATOM   1284  CA  LYS A 166      51.854  78.306  -1.792  1.00  7.61           C
ATOM   1285  C   LYS A 166      52.191  79.162  -0.591  1.00 10.85           C
ATOM   1286  O   LYS A 166      53.221  79.838  -0.568  1.00 14.27           O
ATOM   1287  CB  LYS A 166      52.494  76.925  -1.650  1.00  9.35           C
ATOM   1288  CG  LYS A 166      52.457  76.097  -2.921  1.00  9.45           C
ATOM   1289  CD  LYS A 166      52.707  74.630  -2.590  1.00 12.62           C
ATOM   1290  CE  LYS A 166      52.930  73.801  -3.843  1.00 10.43           C
ATOM   1291  NZ  LYS A 166      52.918  72.327  -3.512  1.00 13.54           N
ATOM   1292  N   ILE A 167      51.294  79.165   0.382  1.00  8.87           N
ATOM   1293  CA  ILE A 167      51.528  79.844   1.644  1.00  9.01           C
ATOM   1294  C   ILE A 167      51.946  78.809   2.681  1.00  7.08           C
ATOM   1295  O   ILE A 167      51.349  77.738   2.765  1.00  9.27           O
ATOM   1296  CB  ILE A 167      50.242  80.543   2.132  1.00  8.58           C
ATOM   1297  CG1 ILE A 167      49.865  81.694   1.188  1.00  7.09           C
ATOM   1298  CG2 ILE A 167      50.404  81.030   3.564  1.00 11.67           C
ATOM   1299  CD1 ILE A 167      50.869  82.855   1.181  1.00  7.69           C
ATOM   1300  N   ARG A 168      52.977  79.127   3.457  1.00  9.34           N
ATOM   1301  C   ARG A 168      52.856  78.860   5.860  1.00 10.67           C
ATOM   1302  O   ARG A 168      53.300  79.914   6.298  1.00 12.93           O
ATOM   1303  CA AARG A 168      53.403  78.277   4.563  1.00 10.92           C
ATOM   1304  CB AARG A 168      54.932  78.220   4.631  1.00 14.02           C
ATOM   1305  CG AARG A 168      55.595  77.602   3.412  1.00 16.43           C
ATOM   1306  CD AARG A 168      57.043  78.057   3.288  1.00 24.40           C
ATOM   1307  NE AARG A 168      57.123  79.485   2.996  1.00 24.05           N
ATOM   1308  CZ AARG A 168      57.549  80.408   3.852  1.00 15.20           C
ATOM   1309  NH1AARG A 168      57.573  81.677   3.487  1.00 23.78           N
ATOM   1310  NH2AARG A 168      57.965  80.063   5.064  1.00 24.63           N
ATOM   1311  N   HIS A 169      51.884  78.180   6.466  1.00  7.72           N
ATOM   1312  CA  HIS A 169      51.307  78.621   7.741  1.00 10.78           C
ATOM   1313  C   HIS A 169      51.969  77.891   8.902  1.00 11.70           C
ATOM   1314  O   HIS A 169      51.891  76.665   8.991  1.00 11.94           O
ATOM   1315  CB  HIS A 169      49.810  78.310   7.804  1.00  8.44           C
ATOM   1316  CG  HIS A 169      48.971  79.092   6.843  1.00 10.62           C
ATOM   1317  ND1 HIS A 169      48.844  80.462   6.913  1.00  9.63           N
ATOM   1318  CD2 HIS A 169      48.172  78.690   5.825  1.00  9.60           C
ATOM   1319  CE1 HIS A 169      48.023  80.875   5.963  1.00  9.24           C
ATOM   1320  NE2 HIS A 169      47.606  79.820   5.284  1.00 10.96           N
ATOM   1321  N   ASN A 170      52.602  78.623   9.806  1.00  9.51           N
ATOM   1322  CA  ASN A 170      53.224  77.959  10.953  1.00 12.84           C
ATOM   1323  C   ASN A 170      52.171  77.338  11.866  1.00 12.39           C
ATOM   1324  O   ASN A 170      51.173  77.976  12.187  1.00 12.48           O
ATOM   1325  CB  ASN A 170      54.073  78.944  11.751  1.00 11.38           C
ATOM   1326  CG  ASN A 170      55.335  79.361  11.019  1.00 17.99           C
ATOM   1327  OD1 ASN A 170      55.623  78.890   9.918  1.00 17.10           O
ATOM   1328  ND2 ASN A 170      56.095  80.256  11.632  1.00 21.89           N
ATOM   1329  N   ILE A 171      52.401  76.097  12.288  1.00 13.29           N
ATOM   1330  CA  ILE A 171      51.472  75.398  13.175  1.00 14.59           C
ATOM   1331  C   ILE A 171      51.980  75.455  14.617  1.00 14.45           C
ATOM   1332  O   ILE A 171      53.190  75.549  14.855  1.00 17.80           O
ATOM   1333  CB  ILE A 171      51.269  73.938  12.721  1.00 14.61           C
ATOM   1334  CG1 ILE A 171      50.689  73.911  11.306  1.00 14.65           C
ATOM   1335  CG2 ILE A 171      50.350  73.173  13.680  1.00 18.58           C
ATOM   1336  CD1 ILE A 171      49.386  74.701  11.171  1.00 19.12           C
ATOM   1337  N   GLU A 172      51.051  75.395  15.570  1.00 15.35           N
ATOM   1338  C   GLU A 172      52.359  74.549  17.533  1.00 24.76           C
ATOM   1339  O   GLU A 172      53.033  74.798  18.529  1.00 26.10           O
ATOM   1340  CA AGLU A 172      51.391  75.592  16.978  1.00 18.19           C
ATOM   1341  CB AGLU A 172      50.128  75.664  17.843  1.00 18.58           C
ATOM   1342  CG AGLU A 172      49.377  76.981  17.726  1.00 19.73           C
ATOM   1343  CD AGLU A 172      48.138  77.024  18.600  1.00 22.24           C
ATOM   1344  OE1AGLU A 172      47.696  75.950  19.056  1.00 23.72           O
ATOM   1345  OE2AGLU A 172      47.607  78.130  18.832  1.00 23.96           O
ATOM   1346  N   ASP A 173      52.445  73.394  16.887  1.00 22.09           N
ATOM   1347  CA  ASP A 173      53.343  72.347  17.372  1.00 26.70           C
ATOM   1348  C   ASP A 173      54.724  72.395  16.722  1.00 24.34           C
ATOM   1349  O   ASP A 173      55.548  71.510  16.943  1.00 28.39           O
ATOM   1350  CB  ASP A 173      52.714  70.962  17.195  1.00 25.31           C
ATOM   1351  CG  ASP A 173      52.567  70.569  15.742  1.00 28.43           C
ATOM   1352  OD1 ASP A 173      52.963  71.366  14.863  1.00 23.44           O
ATOM   1353  OD2 ASP A 173      52.050  69.465  15.476  1.00 34.63           O
ATOM   1354  N   GLY A 174      54.975  73.425  15.920  1.00 23.45           N
ATOM   1355  CA  GLY A 174      56.268  73.590  15.280  1.00 22.20           C
ATOM   1356  C   GLY A 174      56.308  73.179  13.819  1.00 20.50           C
ATOM   1357  O   GLY A 174      57.283  73.455  13.118  1.00 25.40           O
ATOM   1358  N   SER A 175      55.256  72.515  13.352  1.00 21.84           N
ATOM   1359  CA  SER A 175      55.198  72.102  11.953  1.00 22.14           C
ATOM   1360  C   SER A 175      54.692  73.239  11.067  1.00 16.78           C
ATOM   1361  O   SER A 175      54.435  74.339  11.549  1.00 16.98           O
ATOM   1362  CB  SER A 175      54.324  70.854  11.786  1.00 22.00           C
ATOM   1363  OG  SER A 175      52.980  71.098  12.172  1.00 24.61           O
ATOM   1364  N   VAL A 176      54.568  72.965   9.773  1.00 17.10           N
ATOM   1365  CA  VAL A 176      54.032  73.929   8.817  1.00 13.47           C
ATOM   1366  C   VAL A 176      52.886  73.325   8.002  1.00 14.39           C
ATOM   1367  O   VAL A 176      52.942  72.162   7.594  1.00 19.44           O
ATOM   1368  CB  VAL A 176      55.126  74.446   7.862  1.00 17.05           C
ATOM   1369  CG1 VAL A 176      54.500  75.171   6.680  1.00 18.85           C
ATOM   1370  CG2 VAL A 176      56.103  75.358   8.608  1.00 21.93           C
ATOM   1371  N   GLN A 177      51.840  74.119   7.783  1.00 11.52           N
ATOM   1372  CA  GLN A 177      50.685  73.709   6.986  1.00 12.60           C
ATOM   1373  C   GLN A 177      50.736  74.468   5.669  1.00 15.02           C
ATOM   1374  O   GLN A 177      50.753  75.695   5.662  1.00 12.01           O
ATOM   1375  CB  GLN A 177      49.386  74.057   7.718  1.00 15.56           C
ATOM   1376  CG  GLN A 177      48.125  74.060   6.838  1.00 19.58           C
ATOM   1377  CD  GLN A 177      47.570  72.670   6.589  1.00 17.74           C
ATOM   1378  OE1 GLN A 177      47.162  71.979   7.520  1.00 20.45           O
ATOM   1379  NE2 GLN A 177      47.524  72.265   5.322  1.00 16.30           N
ATOM   1380  N   LEU A 178      50.774  73.742   4.556  1.00 12.43           N
ATOM   1381  CA  LEU A 178      50.825  74.385   3.242  1.00  9.75           C
ATOM   1382  C   LEU A 178      49.438  74.686   2.705  1.00 10.66           C
ATOM   1383  O   LEU A 178      48.500  73.908   2.889  1.00 12.13           O
ATOM   1384  CB  LEU A 178      51.590  73.518   2.232  1.00 13.48           C
ATOM   1385  CG  LEU A 178      53.114  73.540   2.377  1.00 18.91           C
ATOM   1386  CD1 LEU A 178      53.753  72.378   1.633  1.00 24.10           C
ATOM   1387  CD2 LEU A 178      53.697  74.858   1.904  1.00 18.39           C
ATOM   1388  N   ALA A 179      49.317  75.825   2.032  1.00  9.21           N
ATOM   1389  CA  ALA A 179      48.068  76.209   1.391  1.00  8.32           C
ATOM   1390  C   ALA A 179      48.381  76.581  -0.049  1.00  8.18           C
ATOM   1391  O   ALA A 179      48.920  77.656  -0.321  1.00  9.06           O
ATOM   1392  CB  ALA A 179      47.418  77.397   2.124  1.00  8.30           C
ATOM   1393  N   ASP A 180      48.064  75.673  -0.968  1.00  7.33           N
ATOM   1394  CA  ASP A 180      48.328  75.899  -2.380  1.00  7.75           C
ATOM   1395  C   ASP A 180      47.290  76.844  -2.966  1.00  7.07           C
ATOM   1396  O   ASP A 180      46.087  76.650  -2.773  1.00  8.90           O
ATOM   1397  CB  ASP A 180      48.298  74.579  -3.142  1.00 11.48           C
ATOM   1398  CG  ASP A 180      48.406  74.780  -4.624  1.00 10.99           C
ATOM   1399  OD1 ASP A 180      49.539  74.984  -5.111  1.00 12.56           O
ATOM   1400  OD2 ASP A 180      47.357  74.759  -5.299  1.00 12.40           O
ATOM   1401  N   HIS A 181      47.756  77.871  -3.674  1.00  7.76           N
ATOM   1402  CA  HIS A 181      46.865  78.874  -4.244  1.00  6.55           C
ATOM   1403  C   HIS A 181      46.859  78.821  -5.763  1.00  8.42           C
ATOM   1404  O   HIS A 181      47.908  78.907  -6.398  1.00  9.88           O
ATOM   1405  CB  HIS A 181      47.299  80.283  -3.834  1.00  7.54           C
ATOM   1406  CG  HIS A 181      46.928  80.668  -2.435  1.00  8.60           C
ATOM   1407  ND1 HIS A 181      47.378  79.987  -1.324  1.00  8.21           N
ATOM   1408  CD2 HIS A 181      46.192  81.706  -1.970  1.00  7.88           C
ATOM   1409  CE1 HIS A 181      46.913  80.577  -0.234  1.00  6.37           C
ATOM   1410  NE2 HIS A 181      46.193  81.624  -0.598  1.00  9.70           N
ATOM   1411  N   TYR A 182      45.669  78.684  -6.335  1.00  7.39           N
ATOM   1412  CA  TYR A 182      45.454  78.924  -7.756  1.00  7.31           C
ATOM   1413  C   TYR A 182      44.646  80.206  -7.859  1.00 10.58           C
ATOM   1414  O   TYR A 182      43.649  80.363  -7.160  1.00  9.44           O
ATOM   1415  CB  TYR A 182      44.665  77.779  -8.400  1.00 11.42           C
ATOM   1416  CG  TYR A 182      44.154  78.159  -9.767  1.00  9.48           C
ATOM   1417  CD1 TYR A 182      45.010  78.191 -10.860  1.00 13.97           C
ATOM   1418  CD2 TYR A 182      42.836  78.543  -9.955  1.00 21.72           C
ATOM   1419  CE1 TYR A 182      44.554  78.560 -12.112  1.00 13.71           C
ATOM   1420  CE2 TYR A 182      42.372  78.919 -11.206  1.00 22.84           C
ATOM   1421  CZ  TYR A 182      43.235  78.921 -12.280  1.00 25.55           C
ATOM   1422  OH  TYR A 182      42.779  79.291 -13.525  1.00 28.43           O
ATOM   1423  N   GLN A 183      45.080  81.129  -8.712  1.00  7.13           N
ATOM   1424  CA  GLN A 183      44.438  82.436  -8.784  1.00  7.38           C
ATOM   1425  C   GLN A 183      44.189  82.837 -10.229  1.00  8.65           C
ATOM   1426  O   GLN A 183      45.044  82.622 -11.085  1.00  9.40           O
ATOM   1427  CB  GLN A 183      45.346  83.471  -8.112  1.00  8.71           C
ATOM   1428  CG  GLN A 183      44.837  84.907  -8.172  1.00  9.22           C
ATOM   1429  CD  GLN A 183      45.780  85.854  -7.464  1.00  8.87           C
ATOM   1430  OE1 GLN A 183      46.521  85.441  -6.571  1.00  9.28           O
ATOM   1431  NE2 GLN A 183      45.757  87.133  -7.854  1.00  9.91           N
ATOM   1432  N   GLN A 184      43.019  83.410 -10.500  1.00  7.20           N
ATOM   1433  CA  GLN A 184      42.768  84.032 -11.797  1.00  9.66           C
ATOM   1434  C   GLN A 184      42.109  85.399 -11.652  1.00  9.83           C
ATOM   1435  O   GLN A 184      41.266  85.607 -10.784  1.00 10.88           O
ATOM   1436  CB  GLN A 184      41.946  83.123 -12.709  1.00 14.21           C
ATOM   1437  CG  GLN A 184      40.590  82.742 -12.193  1.00 19.12           C
ATOM   1438  CD  GLN A 184      39.871  81.811 -13.155  1.00 29.09           C
ATOM   1439  OE1 GLN A 184      40.459  80.857 -13.668  1.00 23.87           O
ATOM   1440  NE2 GLN A 184      38.599  82.091 -13.413  1.00 32.86           N
ATOM   1441  N   ASN A 185      42.523  86.335 -12.500  1.00 11.19           N
ATOM   1442  CA  ASN A 185      41.980  87.685 -12.479  1.00 11.64           C
ATOM   1443  C   ASN A 185      41.522  88.074 -13.870  1.00 11.57           C
ATOM   1444  O   ASN A 185      42.270  87.943 -14.838  1.00 13.29           O
ATOM   1445  CB  ASN A 185      43.034  88.696 -12.021  1.00 10.82           C
ATOM   1446  CG  ASN A 185      43.465  88.491 -10.583  1.00 14.94           C
ATOM   1447  OD1 ASN A 185      44.112  87.501 -10.265  1.00 13.16           O
ATOM   1448  ND2 ASN A 185      43.145  89.456  -9.713  1.00  9.21           N
ATOM   1449  N   THR A 186      40.297  88.567 -13.963  1.00  9.00           N
ATOM   1450  C   THR A 186      39.101  90.357 -15.084  1.00 10.77           C
ATOM   1451  O   THR A 186      38.423  90.620 -14.098  1.00 12.11           O
ATOM   1452  CA ATHR A 186      39.764  89.001 -15.242  1.00 11.32           C
ATOM   1453  CB ATHR A 186      38.764  87.991 -15.822  1.00 14.90           C
ATOM   1454  OG1ATHR A 186      37.739  87.721 -14.858  1.00 12.33           O
ATOM   1455  CG2ATHR A 186      39.475  86.691 -16.182  1.00 14.95           C
ATOM   1456  N   PRO A 187      39.321  91.245 -16.062  1.00 11.64           N
ATOM   1457  CA  PRO A 187      38.743  92.590 -15.958  1.00 10.04           C
ATOM   1458  C   PRO A 187      37.218  92.570 -15.978  1.00 12.42           C
ATOM   1459  O   PRO A 187      36.610  91.738 -16.664  1.00 13.61           O
ATOM   1460  CB  PRO A 187      39.262  93.312 -17.212  1.00 11.68           C
ATOM   1461  CG  PRO A 187      40.312  92.432 -17.789  1.00 17.46           C
ATOM   1462  CD  PRO A 187      40.071  91.045 -17.312  1.00 14.57           C
ATOM   1463  N   ILE A 188      36.611  93.482 -15.230  1.00 12.32           N
ATOM   1464  CA  ILE A 188      35.162  93.644 -15.257  1.00 13.39           C
ATOM   1465  C   ILE A 188      34.764  94.466 -16.475  1.00 19.38           C
ATOM   1466  O   ILE A 188      33.789  94.153 -17.157  1.00 19.97           O
ATOM   1467  CB  ILE A 188      34.655  94.317 -13.975  1.00 12.21           C
ATOM   1468  CG1 ILE A 188      34.875  93.383 -12.782  1.00 11.86           C
ATOM   1469  CG2 ILE A 188      33.184  94.702 -14.104  1.00 15.75           C
ATOM   1470  CD1 ILE A 188      34.592  94.034 -11.446  1.00 14.41           C
ATOM   1471  N   GLY A 189      35.533  95.512 -16.754  1.00 17.95           N
ATOM   1472  CA  GLY A 189      35.286  96.327 -17.930  1.00 21.56           C
ATOM   1473  C   GLY A 189      35.749  95.641 -19.202  1.00 24.95           C
ATOM   1474  O   GLY A 189      36.472  94.643 -19.159  1.00 18.61           O
ATOM   1475  N   ASP A 190      35.341  96.188 -20.342  1.00 24.30           N
ATOM   1476  CA  ASP A 190      35.697  95.617 -21.635  1.00 29.06           C
ATOM   1477  C   ASP A 190      36.829  96.392 -22.312  1.00 32.87           C
ATOM   1478  O   ASP A 190      37.222  96.079 -23.435  1.00 33.88           O
ATOM   1479  CB  ASP A 190      34.469  95.564 -22.550  1.00 36.04           C
ATOM   1480  CG  ASP A 190      33.850  96.929 -22.782  1.00 47.15           C
ATOM   1481  OD1 ASP A 190      34.496  97.945 -22.450  1.00 54.60           O
ATOM   1482  OD2 ASP A 190      32.716  96.986 -23.300  1.00 66.37           O
ATOM   1483  N   GLY A 191      37.351  97.398 -21.616  1.00 27.86           N
ATOM   1484  CA  GLY A 191      38.411  98.238 -22.146  1.00 25.61           C
ATOM   1485  C   GLY A 191      39.788  97.606 -22.064  1.00 22.92           C
ATOM   1486  O   GLY A 191      39.935  96.456 -21.655  1.00 21.62           O
ATOM   1487  N   PRO A 192      40.820  98.359 -22.464  1.00 17.48           N
ATOM   1488  CA  PRO A 192      42.169  97.792 -22.509  1.00 16.64           C
ATOM   1489  C   PRO A 192      42.771  97.625 -21.120  1.00 14.30           C
ATOM   1490  O   PRO A 192      42.503  98.427 -20.224  1.00 17.48           O
ATOM   1491  CB  PRO A 192      42.970  98.839 -23.296  1.00 23.23           C
ATOM   1492  CG  PRO A 192      41.959  99.732 -23.929  1.00 23.28           C
ATOM   1493  CD  PRO A 192      40.771  99.717 -23.025  1.00 21.00           C
ATOM   1494  N   VAL A 193      43.582  96.589 -20.959  1.00 13.22           N
ATOM   1495  CA  VAL A 193      44.357  96.390 -19.743  1.00 13.67           C
ATOM   1496  C   VAL A 193      45.793  96.077 -20.136  1.00 12.21           C
ATOM   1497  O   VAL A 193      46.081  95.810 -21.306  1.00 16.16           O
ATOM   1498  CB  VAL A 193      43.811  95.219 -18.906  1.00 14.07           C
ATOM   1499  CG1 VAL A 193      42.414  95.547 -18.383  1.00 19.08           C
ATOM   1500  CG2 VAL A 193      43.798  93.944 -19.731  1.00 18.39           C
ATOM   1501  N   LEU A 194      46.698  96.122 -19.165  1.00 12.01           N
ATOM   1502  CA  LEU A 194      48.081  95.731 -19.411  1.00 13.69           C
ATOM   1503  C   LEU A 194      48.249  94.240 -19.171  1.00 17.88           C
ATOM   1504  O   LEU A 194      47.873  93.723 -18.119  1.00 15.94           O
ATOM   1505  CB  LEU A 194      49.035  96.512 -18.504  1.00 11.74           C
ATOM   1506  CG  LEU A 194      49.061  98.019 -18.723  1.00 11.99           C
ATOM   1507  CD1 LEU A 194      49.867  98.702 -17.624  1.00 15.06           C
ATOM   1508  CD2 LEU A 194      49.630  98.344 -20.098  1.00 17.44           C
ATOM   1509  N   LEU A 195      48.810  93.538 -20.148  1.00 13.81           N
ATOM   1510  CA  LEU A 195      49.130  92.130 -19.956  1.00 15.06           C
ATOM   1511  C   LEU A 195      50.623  92.006 -19.709  1.00 14.41           C
ATOM   1512  O   LEU A 195      51.431  92.441 -20.528  1.00 14.61           O
ATOM   1513  CB  LEU A 195      48.686  91.304 -21.158  1.00 16.51           C
ATOM   1514  CG  LEU A 195      47.188  91.410 -21.459  1.00 20.10           C
ATOM   1515  CD1 LEU A 195      46.833  90.596 -22.694  1.00 31.88           C
ATOM   1516  CD2 LEU A 195      46.344  90.977 -20.253  1.00 23.96           C
ATOM   1517  N   PRO A 196      50.993  91.444 -18.551  1.00 12.50           N
ATOM   1518  CA  PRO A 196      52.382  91.453 -18.098  1.00  9.92           C
ATOM   1519  C   PRO A 196      53.186  90.295 -18.653  1.00 12.34           C
ATOM   1520  O   PRO A 196      52.634  89.280 -19.086  1.00 11.81           O
ATOM   1521  CB  PRO A 196      52.265  91.250 -16.585  1.00 10.00           C
ATOM   1522  CG  PRO A 196      50.908  90.634 -16.354  1.00 14.14           C
ATOM   1523  CD  PRO A 196      50.103  90.725 -17.625  1.00 14.70           C
ATOM   1524  N   ASP A 197      54.501  90.461 -18.632  1.00 10.15           N
ATOM   1525  CA  ASP A 197      55.408  89.339 -18.744  1.00 11.92           C
ATOM   1526  C   ASP A 197      55.447  88.682 -17.371  1.00 12.99           C
ATOM   1527  O   ASP A 197      54.987  89.270 -16.387  1.00 12.14           O
ATOM   1528  CB  ASP A 197      56.799  89.822 -19.136  1.00 17.09           C
ATOM   1529  CG  ASP A 197      56.853  90.324 -20.562  1.00 16.65           C
ATOM   1530  OD1 ASP A 197      55.979  89.932 -21.365  1.00 20.60           O
ATOM   1531  OD2 ASP A 197      57.772  91.098 -20.881  1.00 19.24           O
ATOM   1532  N   ASN A 198      55.992  87.475 -17.292  1.00 11.89           N
ATOM   1533  CA  ASN A 198      56.053  86.776 -16.008  1.00  9.57           C
ATOM   1534  C   ASN A 198      56.835  87.582 -14.990  1.00 11.33           C
ATOM   1535  O   ASN A 198      57.894  88.130 -15.295  1.00 12.08           O
ATOM   1536  CB  ASN A 198      56.700  85.399 -16.162  1.00 11.00           C
ATOM   1537  CG  ASN A 198      55.917  84.481 -17.074  1.00 12.83           C
ATOM   1538  OD1 ASN A 198      54.776  84.764 -17.431  1.00 11.78           O
ATOM   1539  ND2 ASN A 198      56.530  83.363 -17.455  1.00 11.96           N
ATOM   1540  N   HIS A 199      56.303  87.658 -13.778  1.00  9.38           N
ATOM   1541  CA  HIS A 199      56.994  88.316 -12.687  1.00  7.14           C
ATOM   1542  C   HIS A 199      56.352  87.878 -11.384  1.00  8.42           C
ATOM   1543  O   HIS A 199      55.415  87.075 -11.387  1.00  7.64           O
ATOM   1544  CB  HIS A 199      56.918  89.842 -12.836  1.00  9.43           C
ATOM   1545  CG  HIS A 199      55.535  90.407 -12.710  1.00  9.32           C
ATOM   1546  ND1 HIS A 199      54.596  90.321 -13.716  1.00 11.23           N
ATOM   1547  CD2 HIS A 199      54.944  91.097 -11.703  1.00  7.96           C
ATOM   1548  CE1 HIS A 199      53.484  90.927 -13.331  1.00 11.07           C
ATOM   1549  NE2 HIS A 199      53.671  91.408 -12.114  1.00  8.59           N
ATOM   1550  N   TYR A 200      56.839  88.401 -10.267  1.00  9.10           N
ATOM   1551  CA  TYR A 200      56.239  88.032  -8.988  1.00  8.97           C
ATOM   1552  C   TYR A 200      56.018  89.229  -8.067  1.00  9.91           C
ATOM   1553  O   TYR A 200      56.626  90.293  -8.236  1.00  9.44           O
ATOM   1554  CB  TYR A 200      57.042  86.926  -8.276  1.00  7.82           C
ATOM   1555  CG  TYR A 200      58.477  87.284  -7.913  1.00  9.20           C
ATOM   1556  CD1 TYR A 200      58.773  87.882  -6.694  1.00 10.67           C
ATOM   1557  CD2 TYR A 200      59.533  86.992  -8.776  1.00 10.02           C
ATOM   1558  CE1 TYR A 200      60.089  88.197  -6.351  1.00 11.02           C
ATOM   1559  CE2 TYR A 200      60.844  87.304  -8.445  1.00 11.97           C
ATOM   1560  CZ  TYR A 200      61.114  87.901  -7.231  1.00 12.32           C
ATOM   1561  OH  TYR A 200      62.414  88.215  -6.893  1.00 13.80           O
ATOM   1562  N   LEU A 201      55.119  89.052  -7.105  1.00  7.96           N
ATOM   1563  CA  LEU A 201      54.920  90.054  -6.067  1.00  7.45           C
ATOM   1564  C   LEU A 201      55.534  89.521  -4.780  1.00  9.71           C
ATOM   1565  O   LEU A 201      55.195  88.428  -4.326  1.00 11.90           O
ATOM   1566  CB  LEU A 201      53.427  90.340  -5.843  1.00  6.86           C
ATOM   1567  CG  LEU A 201      52.571  90.733  -7.051  1.00  7.32           C
ATOM   1568  CD1 LEU A 201      51.113  90.922  -6.632  1.00  8.93           C
ATOM   1569  CD2 LEU A 201      53.112  91.995  -7.724  1.00  6.78           C
ATOM   1570  N   SER A 202      56.436  90.295  -4.189  1.00  7.96           N
ATOM   1571  CA  SER A 202      57.036  89.918  -2.915  1.00  9.39           C
ATOM   1572  C   SER A 202      56.205  90.537  -1.805  1.00  9.47           C
ATOM   1573  O   SER A 202      56.040  91.754  -1.758  1.00  9.96           O
ATOM   1574  CB  SER A 202      58.468  90.442  -2.847  1.00 11.44           C
ATOM   1575  OG  SER A 202      59.005  90.320  -1.542  1.00 14.71           O
ATOM   1576  N   THR A 203      55.682  89.704  -0.914  1.00  8.07           N
ATOM   1577  CA  THR A 203      54.694  90.175   0.041  1.00  8.12           C
ATOM   1578  C   THR A 203      55.089  89.837   1.465  1.00 10.38           C
ATOM   1579  O   THR A 203      55.359  88.683   1.774  1.00 11.69           O
ATOM   1580  CB  THR A 203      53.332  89.547  -0.264  1.00 11.28           C
ATOM   1581  OG1 THR A 203      53.017  89.772  -1.643  1.00 14.62           O
ATOM   1582  CG2 THR A 203      52.248  90.165   0.610  1.00  9.76           C
ATOM   1583  N   GLN A 204      55.116  90.853   2.325  1.00 10.73           N
ATOM   1584  CA  GLN A 204      55.366  90.665   3.750  1.00  7.89           C
ATOM   1585  C   GLN A 204      54.138  91.117   4.519  1.00 13.12           C
ATOM   1586  O   GLN A 204      53.599  92.192   4.262  1.00 11.55           O
ATOM   1587  CB  GLN A 204      56.587  91.481   4.203  1.00 12.42           C
ATOM   1588  CG  GLN A 204      57.881  91.052   3.560  1.00 16.66           C
ATOM   1589  CD  GLN A 204      57.989  91.482   2.115  1.00 17.89           C
ATOM   1590  OE1 GLN A 204      57.845  92.666   1.794  1.00 19.81           O
ATOM   1591  NE2 GLN A 204      58.256  90.522   1.230  1.00 17.67           N
ATOM   1592  N   SER A 205      53.708  90.300   5.472  1.00 10.12           N
ATOM   1593  CA  SER A 205      52.482  90.571   6.210  1.00  9.42           C
ATOM   1594  C   SER A 205      52.735  90.446   7.706  1.00 12.98           C
ATOM   1595  O   SER A 205      53.367  89.494   8.149  1.00 12.79           O
ATOM   1596  CB  SER A 205      51.392  89.578   5.798  1.00  9.12           C
ATOM   1597  OG  SER A 205      51.268  89.505   4.387  1.00  9.33           O
ATOM   1598  N   ALA A 206      52.224  91.395   8.481  1.00  7.99           N
ATOM   1599  CA  ALA A 206      52.353  91.352   9.933  1.00 10.92           C
ATOM   1600  C   ALA A 206      50.968  91.399  10.557  1.00  8.47           C
ATOM   1601  O   ALA A 206      50.168  92.282  10.228  1.00 10.09           O
ATOM   1602  CB  ALA A 206      53.194  92.520  10.422  1.00  9.54           C
ATOM   1603  N   LEU A 207      50.682  90.456  11.452  1.00  7.54           N
ATOM   1604  CA  LEU A 207      49.361  90.376  12.070  1.00  8.59           C
ATOM   1605  C   LEU A 207      49.411  90.851  13.510  1.00  9.52           C
ATOM   1606  O   LEU A 207      50.342  90.529  14.247  1.00 10.11           O
ATOM   1607  CB  LEU A 207      48.833  88.941  12.034  1.00  8.91           C
ATOM   1608  CG  LEU A 207      49.055  88.164  10.740  1.00 10.37           C
ATOM   1609  CD1 LEU A 207      48.385  86.798  10.860  1.00  9.73           C
ATOM   1610  CD2 LEU A 207      48.532  88.942   9.541  1.00 11.18           C
ATOM   1611  N   SER A 208      48.399  91.604  13.916  1.00  8.68           N
ATOM   1612  CA  SER A 208      48.359  92.119  15.281  1.00  9.69           C
ATOM   1613  C   SER A 208      46.924  92.281  15.779  1.00 11.42           C
ATOM   1614  O   SER A 208      45.975  91.913  15.093  1.00  7.96           O
ATOM   1615  CB  SER A 208      49.130  93.438  15.369  1.00 10.80           C
ATOM   1616  OG  SER A 208      48.547  94.431  14.538  1.00 11.09           O
ATOM   1617  N   LYS A 209      46.770  92.809  16.989  1.00  9.80           N
ATOM   1618  CA  LYS A 209      45.448  93.040  17.546  1.00  8.52           C
ATOM   1619  C   LYS A 209      45.335  94.485  17.991  1.00 12.01           C
ATOM   1620  O   LYS A 209      46.320  95.093  18.414  1.00 16.56           O
ATOM   1621  CB  LYS A 209      45.193  92.114  18.742  1.00  9.81           C
ATOM   1622  CG  LYS A 209      45.273  90.627  18.419  1.00  9.81           C
ATOM   1623  CD  LYS A 209      44.075  90.140  17.605  1.00  9.49           C
ATOM   1624  CE  LYS A 209      44.099  88.617  17.485  1.00  9.54           C
ATOM   1625  NZ  LYS A 209      43.037  88.069  16.584  1.00  7.96           N
ATOM   1626  N   ASP A 210      44.130  95.028  17.877  1.00  9.65           N
ATOM   1627  CA  ASP A 210      43.817  96.366  18.360  1.00 12.46           C
ATOM   1628  C   ASP A 210      43.489  96.252  19.844  1.00 13.30           C
ATOM   1629  O   ASP A 210      42.511  95.615  20.208  1.00 13.49           O
ATOM   1630  CB  ASP A 210      42.611  96.887  17.582  1.00 10.90           C
ATOM   1631  CG  ASP A 210      42.053  98.197  18.135  1.00 15.62           C
ATOM   1632  OD1 ASP A 210      42.548  98.690  19.171  1.00 16.28           O
ATOM   1633  OD2 ASP A 210      41.099  98.730  17.522  1.00 14.85           O
ATOM   1634  N   PRO A 211      44.309  96.873  20.707  1.00 13.71           N
ATOM   1635  CA  PRO A 211      44.155  96.662  22.155  1.00 21.13           C
ATOM   1636  C   PRO A 211      42.779  97.064  22.685  1.00 20.43           C
ATOM   1637  O   PRO A 211      42.341  96.553  23.723  1.00 22.58           O
ATOM   1638  CB  PRO A 211      45.245  97.561  22.751  1.00 21.57           C
ATOM   1639  CG  PRO A 211      45.531  98.570  21.666  1.00 27.66           C
ATOM   1640  CD  PRO A 211      45.439  97.763  20.410  1.00 18.29           C
ATOM   1641  N   ASN A 212      42.095  97.951  21.972  1.00 19.07           N
ATOM   1642  CA  ASN A 212      40.791  98.434  22.417  1.00 20.32           C
ATOM   1643  C   ASN A 212      39.600  97.718  21.775  1.00 23.00           C
ATOM   1644  O   ASN A 212      38.449  98.146  21.917  1.00 20.97           O
ATOM   1645  CB  ASN A 212      40.694  99.942  22.198  1.00 20.82           C
ATOM   1646  CG  ASN A 212      41.741 100.706  22.985  1.00 27.03           C
ATOM   1647  OD1 ASN A 212      42.524 101.474  22.423  1.00 29.28           O
ATOM   1648  ND2 ASN A 212      41.778 100.476  24.294  1.00 26.09           N
ATOM   1649  N   GLU A 213      39.876  96.618  21.081  1.00 16.31           N
ATOM   1650  CA  GLU A 213      38.835  95.900  20.365  1.00 14.20           C
ATOM   1651  C   GLU A 213      38.467  94.598  21.074  1.00 14.44           C
ATOM   1652  O   GLU A 213      39.316  93.730  21.266  1.00 18.26           O
ATOM   1653  CB  GLU A 213      39.299  95.592  18.939  1.00 14.00           C
ATOM   1654  CG  GLU A 213      38.258  94.865  18.115  1.00 11.73           C
ATOM   1655  CD  GLU A 213      36.973  95.664  17.994  1.00 16.40           C
ATOM   1656  OE1 GLU A 213      36.984  96.736  17.344  1.00 15.21           O
ATOM   1657  OE2 GLU A 213      35.946  95.218  18.547  1.00 14.84           O
ATOM   1658  N   LYS A 214      37.199  94.468  21.451  1.00 14.53           N
ATOM   1659  CA  LYS A 214      36.720  93.265  22.130  1.00 20.07           C
ATOM   1660  C   LYS A 214      36.239  92.185  21.160  1.00 18.61           C
ATOM   1661  O   LYS A 214      36.201  91.007  21.511  1.00 17.05           O
ATOM   1662  CB  LYS A 214      35.598  93.609  23.116  1.00 22.98           C
ATOM   1663  CG  LYS A 214      36.082  94.183  24.441  1.00 32.19           C
ATOM   1664  CD  LYS A 214      36.706  95.557  24.271  1.00 25.41           C
ATOM   1665  CE  LYS A 214      37.111  96.146  25.612  1.00 26.68           C
ATOM   1666  NZ  LYS A 214      37.824  97.444  25.456  1.00 26.59           N
ATOM   1667  N   ARG A 215      35.863  92.586  19.949  1.00 13.77           N
ATOM   1668  CA  ARG A 215      35.390  91.632  18.949  1.00 13.93           C
ATOM   1669  C   ARG A 215      36.551  90.807  18.390  1.00  9.83           C
ATOM   1670  O   ARG A 215      37.715  91.170  18.556  1.00 12.89           O
ATOM   1671  CB  ARG A 215      34.645  92.357  17.821  1.00 12.11           C
ATOM   1672  CG  ARG A 215      33.379  93.075  18.280  1.00 16.82           C
ATOM   1673  CD  ARG A 215      32.912  94.107  17.245  1.00 16.54           C
ATOM   1674  NE  ARG A 215      33.791  95.269  17.194  1.00 19.88           N
ATOM   1675  CZ  ARG A 215      33.588  96.335  16.422  1.00 17.63           C
ATOM   1676  NH1 ARG A 215      34.445  97.348  16.456  1.00 14.54           N
ATOM   1677  NH2 ARG A 215      32.531  96.393  15.618  1.00 16.99           N
ATOM   1678  N   ASP A 216      36.226  89.681  17.760  1.00  9.46           N
ATOM   1679  CA  ASP A 216      37.225  88.849  17.105  1.00  7.98           C
ATOM   1680  C   ASP A 216      37.638  89.602  15.848  1.00 11.16           C
ATOM   1681  O   ASP A 216      36.787  90.013  15.060  1.00  9.76           O
ATOM   1682  CB  ASP A 216      36.612  87.487  16.749  1.00 10.10           C
ATOM   1683  CG  ASP A 216      37.655  86.415  16.454  1.00 10.78           C
ATOM   1684  OD1 ASP A 216      38.865  86.659  16.634  1.00 11.89           O
ATOM   1685  OD2 ASP A 216      37.244  85.309  16.046  1.00 13.46           O
ATOM   1686  N   HIS A 217      38.936  89.805  15.669  1.00  7.99           N
ATOM   1687  CA  HIS A 217      39.395  90.702  14.624  1.00  7.24           C
ATOM   1688  C   HIS A 217      40.861  90.450  14.286  1.00  9.11           C
ATOM   1689  O   HIS A 217      41.545  89.702  14.983  1.00  9.05           O
ATOM   1690  CB  HIS A 217      39.231  92.148  15.101  1.00  8.28           C
ATOM   1691  CG  HIS A 217      40.241  92.558  16.127  1.00  7.91           C
ATOM   1692  ND1 HIS A 217      40.175  92.155  17.445  1.00  8.68           N
ATOM   1693  CD2 HIS A 217      41.355  93.320  16.023  1.00  9.52           C
ATOM   1694  CE1 HIS A 217      41.204  92.651  18.108  1.00 10.00           C
ATOM   1695  NE2 HIS A 217      41.936  93.363  17.270  1.00 11.40           N
ATOM   1696  N   MET A 218      41.332  91.088  13.215  1.00  8.39           N
ATOM   1697  CA  MET A 218      42.743  91.027  12.834  1.00  8.73           C
ATOM   1698  C   MET A 218      43.183  92.375  12.288  1.00 10.64           C
ATOM   1699  O   MET A 218      42.495  92.975  11.462  1.00 10.58           O
ATOM   1700  CB  MET A 218      42.979  89.944  11.776  1.00  8.84           C
ATOM   1701  CG  MET A 218      44.382  89.960  11.161  1.00  8.10           C
ATOM   1702  SD  MET A 218      44.648  88.625   9.963  1.00  8.91           S
ATOM   1703  CE  MET A 218      43.549  89.095   8.626  1.00  7.23           C
ATOM   1704  N   VAL A 219      44.323  92.857  12.769  1.00  7.67           N
ATOM   1705  CA  VAL A 219      44.972  94.019  12.186  1.00  4.86           C
ATOM   1706  C   VAL A 219      46.100  93.514  11.293  1.00  8.64           C
ATOM   1707  O   VAL A 219      46.916  92.692  11.714  1.00  8.85           O
ATOM   1708  CB  VAL A 219      45.541  94.957  13.268  1.00  8.81           C
ATOM   1709  CG1 VAL A 219      46.262  96.130  12.624  1.00  9.12           C
ATOM   1710  CG2 VAL A 219      44.413  95.464  14.174  1.00 12.29           C
ATOM   1711  N   LEU A 220      46.110  93.982  10.050  1.00  7.77           N
ATOM   1712  CA  LEU A 220      47.103  93.576   9.067  1.00  7.56           C
ATOM   1713  C   LEU A 220      47.911  94.759   8.543  1.00  7.48           C
ATOM   1714  O   LEU A 220      47.345  95.748   8.072  1.00  7.97           O
ATOM   1715  CB  LEU A 220      46.407  92.882   7.895  1.00  5.11           C
ATOM   1716  CG  LEU A 220      47.249  92.559   6.659  1.00  8.53           C
ATOM   1717  CD1 LEU A 220      48.231  91.427   6.949  1.00  7.80           C
ATOM   1718  CD2 LEU A 220      46.313  92.165   5.522  1.00 10.29           C
ATOM   1719  N   LEU A 221      49.233  94.656   8.641  1.00  7.64           N
ATOM   1720  CA  LEU A 221      50.139  95.602   7.993  1.00  8.76           C
ATOM   1721  C   LEU A 221      50.903  94.815   6.948  1.00  9.00           C
ATOM   1722  O   LEU A 221      51.578  93.847   7.276  1.00  9.96           O
ATOM   1723  CB  LEU A 221      51.119  96.210   8.996  1.00  9.69           C
ATOM   1724  CG  LEU A 221      52.274  97.028   8.408  1.00 14.60           C
ATOM   1725  CD1 LEU A 221      51.748  98.273   7.692  1.00 16.15           C
ATOM   1726  CD2 LEU A 221      53.267  97.408   9.499  1.00 15.80           C
ATOM   1727  N   GLU A 222      50.806  95.239   5.695  1.00  8.12           N
ATOM   1728  CA  GLU A 222      51.364  94.468   4.596  1.00  9.82           C
ATOM   1729  C   GLU A 222      52.104  95.359   3.603  1.00 10.06           C
ATOM   1730  O   GLU A 222      51.700  96.500   3.352  1.00 10.70           O
ATOM   1731  CB  GLU A 222      50.229  93.721   3.888  1.00  9.92           C
ATOM   1732  CG  GLU A 222      50.660  92.580   2.995  1.00 13.10           C
ATOM   1733  CD  GLU A 222      49.487  91.703   2.605  1.00 13.26           C
ATOM   1734  OE1 GLU A 222      49.238  90.704   3.308  1.00 10.34           O
ATOM   1735  OE2 GLU A 222      48.799  92.030   1.612  1.00 15.86           O
ATOM   1736  N   PHE A 223      53.195  94.830   3.053  1.00  9.54           N
ATOM   1737  CA  PHE A 223      53.940  95.502   1.998  1.00  7.73           C
ATOM   1738  C   PHE A 223      54.046  94.563   0.807  1.00 10.44           C
ATOM   1739  O   PHE A 223      54.391  93.394   0.960  1.00 12.81           O
ATOM   1740  CB  PHE A 223      55.328  95.898   2.491  1.00 10.81           C
ATOM   1741  CG  PHE A 223      55.299  96.921   3.578  1.00  8.98           C
ATOM   1742  CD1 PHE A 223      55.224  98.273   3.269  1.00 11.06           C
ATOM   1743  CD2 PHE A 223      55.322  96.536   4.910  1.00 11.11           C
ATOM   1744  CE1 PHE A 223      55.180  99.229   4.271  1.00 10.86           C
ATOM   1745  CE2 PHE A 223      55.279  97.495   5.920  1.00 13.98           C
ATOM   1746  CZ  PHE A 223      55.213  98.835   5.600  1.00 12.15           C
ATOM   1747  N   VAL A 224      53.739  95.082  -0.375  1.00  9.59           N
ATOM   1748  CA  VAL A 224      53.730  94.278  -1.588  1.00  9.31           C
ATOM   1749  C   VAL A 224      54.541  95.007  -2.638  1.00  8.84           C
ATOM   1750  O   VAL A 224      54.279  96.171  -2.919  1.00 10.66           O
ATOM   1751  CB  VAL A 224      52.310  94.095  -2.123  1.00 12.82           C
ATOM   1752  CG1 VAL A 224      52.293  93.044  -3.244  1.00 11.15           C
ATOM   1753  CG2 VAL A 224      51.372  93.680  -0.994  1.00 15.74           C
ATOM   1754  N   THR A 225      55.523  94.317  -3.209  1.00 10.48           N
ATOM   1755  CA  THR A 225      56.431  94.923  -4.176  1.00 10.76           C
ATOM   1756  C   THR A 225      56.590  93.993  -5.370  1.00  9.79           C
ATOM   1757  O   THR A 225      56.903  92.815  -5.198  1.00 10.49           O
ATOM   1758  CB  THR A 225      57.823  95.126  -3.571  1.00 11.00           C
ATOM   1759  OG1 THR A 225      57.718  95.843  -2.332  1.00 14.73           O
ATOM   1760  CG2 THR A 225      58.715  95.895  -4.535  1.00  9.72           C
ATOM   1761  N   ALA A 226      56.364  94.509  -6.574  1.00  7.64           N
ATOM   1762  CA  ALA A 226      56.599  93.712  -7.779  1.00  9.96           C
ATOM   1763  C   ALA A 226      58.090  93.568  -8.041  1.00  8.36           C
ATOM   1764  O   ALA A 226      58.870  94.497  -7.802  1.00  9.01           O
ATOM   1765  CB  ALA A 226      55.910  94.340  -8.989  1.00  9.52           C
ATOM   1766  N   ALA A 227      58.476  92.403  -8.553  1.00  7.46           N
ATOM   1767  CA  ALA A 227      59.882  92.085  -8.779  1.00  9.32           C
ATOM   1768  C   ALA A 227      60.043  91.016  -9.847  1.00 12.62           C
ATOM   1769  O   ALA A 227      59.060  90.499 -10.386  1.00 10.14           O
ATOM   1770  CB  ALA A 227      60.533  91.625  -7.478  1.00 11.30           C
ATOM   1771  N   GLY A 228      61.294  90.684 -10.148  1.00 11.29           N
ATOM   1772  CA  GLY A 228      61.579  89.578 -11.046  1.00 12.51           C
ATOM   1773  C   GLY A 228      61.934  89.996 -12.454  1.00 15.97           C
ATOM   1774  O   GLY A 228      62.367  89.175 -13.259  1.00 16.72           O
ATOM   1775  N   ILE A 229      61.732  91.272 -12.760  1.00 13.90           N
ATOM   1776  C   ILE A 229      63.135  92.929 -13.862  1.00 17.95           C
ATOM   1777  O   ILE A 229      62.944  93.816 -13.038  1.00 19.91           O
ATOM   1778  CA AILE A 229      62.109  91.820 -14.057  1.00 17.64           C
ATOM   1779  CB AILE A 229      60.886  92.371 -14.809  1.00 16.05           C
ATOM   1780  CG1AILE A 229      59.890  91.243 -15.100  1.00 17.31           C
ATOM   1781  CG2AILE A 229      61.314  93.060 -16.098  1.00 19.29           C
ATOM   1782  CD1AILE A 229      58.604  91.714 -15.742  1.00 14.82           C
ATOM   1783  N   THR A 230      64.230  92.869 -14.613  1.00 27.83           N
ATOM   1784  CA  THR A 230      65.288  93.868 -14.480  1.00 32.06           C
ATOM   1785  C   THR A 230      65.207  94.916 -15.584  1.00 25.88           C
ATOM   1786  O   THR A 230      64.480  94.739 -16.559  1.00 31.73           O
ATOM   1787  CB  THR A 230      66.682  93.217 -14.505  1.00 41.71           C
ATOM   1788  OG1 THR A 230      66.819  92.421 -15.689  1.00 40.21           O
ATOM   1789  CG2 THR A 230      66.876  92.334 -13.280  1.00 38.92           C
ATOM   1790  N   VAL B   2      59.217  60.688  -2.279  1.00 32.94           N
ATOM   1791  CA  VAL B   2      59.925  60.811  -3.547  1.00 23.82           C
ATOM   1792  C   VAL B   2      61.296  61.453  -3.360  1.00 20.87           C
ATOM   1793  O   VAL B   2      61.424  62.496  -2.717  1.00 29.50           O
ATOM   1794  CB  VAL B   2      59.127  61.645  -4.568  1.00 19.27           C
ATOM   1795  CG1 VAL B   2      59.853  61.696  -5.902  1.00 24.35           C
ATOM   1796  CG2 VAL B   2      57.729  61.076  -4.746  1.00 23.80           C
ATOM   1797  N   GLN B   3      62.318  60.820  -3.924  1.00 12.24           N
ATOM   1798  CA  GLN B   3      63.644  61.410  -4.001  1.00 12.91           C
ATOM   1799  C   GLN B   3      63.900  61.749  -5.459  1.00 11.91           C
ATOM   1800  O   GLN B   3      63.508  60.990  -6.343  1.00 11.99           O
ATOM   1801  CB  GLN B   3      64.699  60.404  -3.543  1.00 19.33           C
ATOM   1802  CG  GLN B   3      64.490  59.897  -2.132  1.00 29.34           C
ATOM   1803  CD  GLN B   3      64.902  60.914  -1.092  1.00 30.10           C
ATOM   1804  OE1 GLN B   3      65.994  61.481  -1.159  1.00 40.06           O
ATOM   1805  NE2 GLN B   3      64.034  61.144  -0.114  1.00 41.38           N
ATOM   1806  N   LEU B   4      64.554  62.880  -5.702  1.00 13.04           N
ATOM   1807  CA  LEU B   4      64.951  63.278  -7.051  1.00 11.17           C
ATOM   1808  C   LEU B   4      66.469  63.330  -7.133  1.00 10.46           C
ATOM   1809  O   LEU B   4      67.114  63.904  -6.259  1.00 14.94           O
ATOM   1810  CB  LEU B   4      64.387  64.662  -7.385  1.00  8.58           C
ATOM   1811  CG  LEU B   4      62.866  64.791  -7.380  1.00  9.76           C
ATOM   1812  CD1 LEU B   4      62.465  66.237  -7.640  1.00 10.36           C
ATOM   1813  CD2 LEU B   4      62.221  63.842  -8.393  1.00  9.28           C
ATOM   1814  N   GLN B   5      67.036  62.748  -8.187  1.00 11.13           N
ATOM   1815  CA  GLN B   5      68.489  62.734  -8.365  1.00 13.83           C
ATOM   1816  C   GLN B   5      68.895  63.212  -9.754  1.00 13.21           C
ATOM   1817  O   GLN B   5      68.606  62.555 -10.754  1.00 15.49           O
ATOM   1818  CB  GLN B   5      69.052  61.329  -8.116  1.00 16.77           C
ATOM   1819  CG  GLN B   5      68.736  60.785  -6.730  1.00 20.73           C
ATOM   1820  CD  GLN B   5      69.174  59.340  -6.539  1.00 24.75           C
ATOM   1821  OE1 GLN B   5      69.607  58.672  -7.482  1.00 29.42           O
ATOM   1822  NE2 GLN B   5      69.062  58.853  -5.310  1.00 28.34           N
ATOM   1823  N   GLU B   6      69.573  64.352  -9.806  1.00 12.82           N
ATOM   1824  CA  GLU B   6      70.087  64.878 -11.067  1.00 12.71           C
ATOM   1825  C   GLU B   6      71.412  64.231 -11.460  1.00 14.72           C
ATOM   1826  O   GLU B   6      72.207  63.832 -10.608  1.00 15.98           O
ATOM   1827  CB  GLU B   6      70.280  66.389 -10.979  1.00 14.12           C
ATOM   1828  CG  GLU B   6      69.036  67.160 -10.572  1.00 16.21           C
ATOM   1829  CD  GLU B   6      68.972  67.434  -9.080  1.00 14.81           C
ATOM   1830  OE1 GLU B   6      69.594  66.681  -8.292  1.00 12.78           O
ATOM   1831  OE2 GLU B   6      68.296  68.409  -8.700  1.00 13.87           O
ATOM   1832  N   SER B   7      71.643  64.134 -12.763  1.00 13.51           N
ATOM   1833  CA  SER B   7      72.934  63.698 -13.281  1.00 13.32           C
ATOM   1834  C   SER B   7      73.152  64.335 -14.649  1.00 12.75           C
ATOM   1835  O   SER B   7      72.254  64.983 -15.195  1.00 12.86           O
ATOM   1836  CB  SER B   7      72.985  62.176 -13.387  1.00 14.41           C
ATOM   1837  OG  SER B   7      72.056  61.702 -14.340  1.00 19.26           O
ATOM   1838  N   GLY B   8      74.351  64.171 -15.196  1.00 15.50           N
ATOM   1839  CA  GLY B   8      74.619  64.628 -16.547  1.00 15.85           C
ATOM   1840  C   GLY B   8      75.154  66.043 -16.663  1.00 23.39           C
ATOM   1841  O   GLY B   8      75.263  66.572 -17.767  1.00 21.65           O
ATOM   1842  N   GLY B   9      75.490  66.655 -15.530  1.00 15.15           N
ATOM   1843  CA  GLY B   9      76.064  67.986 -15.530  1.00 22.15           C
ATOM   1844  C   GLY B   9      77.575  67.969 -15.669  1.00 22.20           C
ATOM   1845  O   GLY B   9      78.147  67.044 -16.248  1.00 26.04           O
ATOM   1846  N   GLY B  10      78.224  69.000 -15.142  1.00 20.38           N
ATOM   1847  CA  GLY B  10      79.671  69.088 -15.188  1.00 23.03           C
ATOM   1848  C   GLY B  10      80.180  70.189 -16.097  1.00 20.22           C
ATOM   1849  O   GLY B  10      79.475  71.157 -16.384  1.00 17.49           O
ATOM   1850  N   SER B  11      81.415  70.036 -16.558  1.00 17.41           N
ATOM   1851  CA  SER B  11      82.050  71.061 -17.372  1.00 17.59           C
ATOM   1852  C   SER B  11      81.783  70.823 -18.847  1.00 24.13           C
ATOM   1853  O   SER B  11      81.628  69.682 -19.286  1.00 28.06           O
ATOM   1854  CB  SER B  11      83.555  71.100 -17.106  1.00 26.42           C
ATOM   1855  OG  SER B  11      83.822  71.669 -15.836  1.00 42.36           O
ATOM   1856  N   VAL B  12      81.716  71.907 -19.608  1.00 17.74           N
ATOM   1857  CA  VAL B  12      81.438  71.819 -21.033  1.00 20.44           C
ATOM   1858  C   VAL B  12      81.950  73.076 -21.715  1.00 19.15           C
ATOM   1859  O   VAL B  12      81.956  74.150 -21.119  1.00 19.20           O
ATOM   1860  CB  VAL B  12      79.922  71.662 -21.291  1.00 24.05           C
ATOM   1861  CG1 VAL B  12      79.164  72.845 -20.721  1.00 21.52           C
ATOM   1862  CG2 VAL B  12      79.635  71.502 -22.783  1.00 21.33           C
ATOM   1863  N   GLN B  13      82.405  72.940 -22.956  1.00 20.54           N
ATOM   1864  CA  GLN B  13      82.843  74.089 -23.732  1.00 17.47           C
ATOM   1865  C   GLN B  13      81.630  74.883 -24.194  1.00 15.98           C
ATOM   1866  O   GLN B  13      80.586  74.303 -24.501  1.00 14.54           O
ATOM   1867  CB  GLN B  13      83.645  73.650 -24.967  1.00 19.91           C
ATOM   1868  CG  GLN B  13      85.115  73.331 -24.721  1.00 23.05           C
ATOM   1869  CD  GLN B  13      85.935  73.373 -26.004  1.00 27.96           C
ATOM   1870  OE1 GLN B  13      85.621  74.129 -26.926  1.00 25.22           O
ATOM   1871  NE2 GLN B  13      86.996  72.569 -26.065  1.00 25.06           N
ATOM   1872  N   ALA B  14      81.770  76.205 -24.251  1.00 15.84           N
ATOM   1873  CA  ALA B  14      80.750  77.036 -24.882  1.00 13.19           C
ATOM   1874  C   ALA B  14      80.531  76.543 -26.310  1.00 15.60           C
ATOM   1875  O   ALA B  14      81.495  76.262 -27.031  1.00 15.09           O
ATOM   1876  CB  ALA B  14      81.175  78.496 -24.881  1.00 16.29           C
ATOM   1877  N   GLY B  15      79.267  76.450 -26.714  1.00 12.97           N
ATOM   1878  CA  GLY B  15      78.909  75.938 -28.025  1.00 13.31           C
ATOM   1879  C   GLY B  15      78.610  74.455 -27.978  1.00 12.33           C
ATOM   1880  O   GLY B  15      78.121  73.874 -28.948  1.00 12.85           O
ATOM   1881  N   GLY B  16      78.914  73.842 -26.838  1.00 13.06           N
ATOM   1882  CA  GLY B  16      78.678  72.428 -26.640  1.00 13.40           C
ATOM   1883  C   GLY B  16      77.281  72.120 -26.140  1.00 16.17           C
ATOM   1884  O   GLY B  16      76.424  73.000 -26.051  1.00 13.98           O
ATOM   1885  N   SER B  17      77.056  70.857 -25.806  1.00 13.36           N
ATOM   1886  CA  SER B  17      75.738  70.412 -25.385  1.00 13.16           C
ATOM   1887  C   SER B  17      75.841  69.537 -24.145  1.00 13.04           C
ATOM   1888  O   SER B  17      76.884  68.946 -23.875  1.00 15.26           O
ATOM   1889  CB  SER B  17      75.059  69.652 -26.521  1.00 17.45           C
ATOM   1890  OG  SER B  17      75.826  68.517 -26.888  1.00 31.35           O
ATOM   1891  N   LEU B  18      74.755  69.485 -23.381  1.00 13.02           N
ATOM   1892  CA  LEU B  18      74.667  68.621 -22.210  1.00 12.31           C
ATOM   1893  C   LEU B  18      73.230  68.185 -22.075  1.00 12.21           C
ATOM   1894  O   LEU B  18      72.317  68.953 -22.376  1.00 13.97           O
ATOM   1895  CB  LEU B  18      75.049  69.378 -20.933  1.00 12.13           C
ATOM   1896  CG  LEU B  18      76.503  69.559 -20.510  1.00 22.99           C
ATOM   1897  CD1 LEU B  18      76.550  70.251 -19.151  1.00 21.43           C
ATOM   1898  CD2 LEU B  18      77.217  68.220 -20.453  1.00 22.89           C
ATOM   1899  N   ARG B  19      73.022  66.963 -21.604  1.00 10.59           N
ATOM   1900  CA  ARG B  19      71.683  66.500 -21.296  1.00 13.67           C
ATOM   1901  C   ARG B  19      71.614  66.233 -19.807  1.00 15.08           C
ATOM   1902  O   ARG B  19      72.247  65.303 -19.313  1.00 16.89           O
ATOM   1903  CB  ARG B  19      71.371  65.215 -22.052  1.00 16.25           C
ATOM   1904  CG  ARG B  19      69.942  64.746 -21.885  1.00 16.69           C
ATOM   1905  CD  ARG B  19      69.836  63.272 -22.188  1.00 23.30           C
ATOM   1906  NE  ARG B  19      68.479  62.902 -22.551  1.00 27.82           N
ATOM   1907  CZ  ARG B  19      68.039  61.649 -22.595  1.00 35.60           C
ATOM   1908  NH1 ARG B  19      68.857  60.650 -22.284  1.00 28.33           N
ATOM   1909  NH2 ARG B  19      66.783  61.399 -22.943  1.00 35.19           N
ATOM   1910  N   LEU B  20      70.868  67.058 -19.082  1.00  9.33           N
ATOM   1911  CA  LEU B  20      70.641  66.781 -17.673  1.00 10.93           C
ATOM   1912  C   LEU B  20      69.529  65.763 -17.540  1.00  9.50           C
ATOM   1913  O   LEU B  20      68.567  65.775 -18.307  1.00 10.70           O
ATOM   1914  CB  LEU B  20      70.269  68.058 -16.916  1.00  7.64           C
ATOM   1915  CG  LEU B  20      71.248  69.223 -17.054  1.00 10.79           C
ATOM   1916  CD1 LEU B  20      70.847  70.352 -16.115  1.00 11.86           C
ATOM   1917  CD2 LEU B  20      72.672  68.781 -16.769  1.00 13.51           C
ATOM   1918  N   SER B  21      69.677  64.863 -16.570  1.00  9.22           N
ATOM   1919  CA  SER B  21      68.652  63.875 -16.275  1.00  9.13           C
ATOM   1920  C   SER B  21      68.288  64.013 -14.812  1.00  9.86           C
ATOM   1921  O   SER B  21      69.123  64.383 -13.986  1.00 13.55           O
ATOM   1922  CB  SER B  21      69.169  62.457 -16.522  1.00 15.51           C
ATOM   1923  OG  SER B  21      69.256  62.158 -17.901  1.00 20.18           O
ATOM   1924  N   CYS B  22      67.034  63.724 -14.503  1.00 10.93           N
ATOM   1925  CA  CYS B  22      66.576  63.705 -13.131  1.00 11.17           C
ATOM   1926  C   CYS B  22      65.675  62.495 -12.938  1.00 14.23           C
ATOM   1927  O   CYS B  22      64.644  62.375 -13.590  1.00 12.79           O
ATOM   1928  CB  CYS B  22      65.827  64.994 -12.818  1.00 12.72           C
ATOM   1929  SG  CYS B  22      64.931  64.930 -11.272  1.00 15.17           S
ATOM   1930  N   ALA B  23      66.087  61.589 -12.057  1.00 11.20           N
ATOM   1931  CA  ALA B  23      65.345  60.365 -11.808  1.00 10.81           C
ATOM   1932  C   ALA B  23      64.580  60.463 -10.494  1.00  9.39           C
ATOM   1933  O   ALA B  23      65.142  60.866  -9.471  1.00 12.57           O
ATOM   1934  CB  ALA B  23      66.304  59.166 -11.773  1.00 14.49           C
ATOM   1935  N   ALA B  24      63.302  60.102 -10.531  1.00  9.49           N
ATOM   1936  CA  ALA B  24      62.465  60.114  -9.339  1.00 10.55           C
ATOM   1937  C   ALA B  24      62.329  58.691  -8.817  1.00 12.67           C
ATOM   1938  O   ALA B  24      62.278  57.746  -9.599  1.00 14.35           O
ATOM   1939  CB  ALA B  24      61.091  60.676  -9.664  1.00 13.43           C
ATOM   1940  N   SER B  25      62.282  58.546  -7.497  1.00 11.72           N
ATOM   1941  CA  SER B  25      62.023  57.249  -6.885  1.00 12.09           C
ATOM   1942  C   SER B  25      60.519  57.054  -6.739  1.00 15.32           C
ATOM   1943  O   SER B  25      59.757  58.016  -6.771  1.00 14.97           O
ATOM   1944  CB  SER B  25      62.700  57.161  -5.516  1.00 15.18           C
ATOM   1945  OG  SER B  25      62.081  58.029  -4.582  1.00 14.46           O
ATOM   1946  N   GLY B  26      60.085  55.810  -6.587  1.00 13.73           N
ATOM   1947  CA  GLY B  26      58.685  55.554  -6.304  1.00 13.18           C
ATOM   1948  C   GLY B  26      57.836  55.280  -7.527  1.00 14.87           C
ATOM   1949  O   GLY B  26      58.344  55.114  -8.636  1.00 14.73           O
ATOM   1950  N   ASP B  27      56.524  55.245  -7.325  1.00 17.06           N
ATOM   1951  CA  ASP B  27      55.606  54.859  -8.387  1.00 17.23           C
ATOM   1952  C   ASP B  27      54.553  55.927  -8.679  1.00 20.37           C
ATOM   1953  O   ASP B  27      53.471  55.610  -9.172  1.00 23.06           O
ATOM   1954  CB  ASP B  27      54.910  53.546  -8.009  1.00 19.99           C
ATOM   1955  CG  ASP B  27      54.014  53.690  -6.784  1.00 33.38           C
ATOM   1956  OD1 ASP B  27      54.271  54.577  -5.942  1.00 28.06           O
ATOM   1957  OD2 ASP B  27      53.046  52.911  -6.661  1.00 42.03           O
ATOM   1958  N   THR B  28      54.868  57.189  -8.389  1.00 18.90           N
ATOM   1959  CA  THR B  28      53.871  58.259  -8.497  1.00 19.21           C
ATOM   1960  C   THR B  28      54.235  59.416  -9.438  1.00 29.05           C
ATOM   1961  O   THR B  28      53.671  60.503  -9.329  1.00 30.92           O
ATOM   1962  CB  THR B  28      53.549  58.849  -7.107  1.00 22.69           C
ATOM   1963  OG1 THR B  28      54.729  59.446  -6.548  1.00 23.33           O
ATOM   1964  CG2 THR B  28      53.046  57.764  -6.170  1.00 21.57           C
ATOM   1965  N   PHE B  29      55.143  59.166 -10.374  1.00 20.16           N
ATOM   1966  CA  PHE B  29      55.745  60.210 -11.211  1.00 20.50           C
ATOM   1967  C   PHE B  29      54.818  60.986 -12.156  1.00 19.97           C
ATOM   1968  O   PHE B  29      54.873  62.221 -12.209  1.00 18.23           O
ATOM   1969  CB  PHE B  29      56.879  59.587 -12.031  1.00 20.22           C
ATOM   1970  CG  PHE B  29      57.693  60.580 -12.815  1.00 12.45           C
ATOM   1971  CD1 PHE B  29      58.635  61.375 -12.186  1.00 12.74           C
ATOM   1972  CD2 PHE B  29      57.529  60.696 -14.190  1.00 14.93           C
ATOM   1973  CE1 PHE B  29      59.396  62.282 -12.903  1.00 13.65           C
ATOM   1974  CE2 PHE B  29      58.292  61.597 -14.919  1.00 14.75           C
ATOM   1975  CZ  PHE B  29      59.221  62.394 -14.275  1.00 13.54           C
ATOM   1976  N   SER B  30      53.990  60.268 -12.912  1.00 20.15           N
ATOM   1977  CA  SER B  30      53.255  60.845 -14.040  1.00 22.44           C
ATOM   1978  C   SER B  30      52.304  61.974 -13.648  1.00 21.24           C
ATOM   1979  O   SER B  30      51.983  62.840 -14.463  1.00 24.89           O
ATOM   1980  CB  SER B  30      52.470  59.758 -14.777  1.00 29.27           C
ATOM   1981  OG  SER B  30      51.392  59.293 -13.985  1.00 26.88           O
ATOM   1982  N   SER B  31      51.851  61.958 -12.403  1.00 20.63           N
ATOM   1983  CA  SER B  31      50.903  62.961 -11.952  1.00 21.23           C
ATOM   1984  C   SER B  31      51.592  64.273 -11.565  1.00 18.17           C
ATOM   1985  O   SER B  31      50.924  65.288 -11.393  1.00 22.47           O
ATOM   1986  CB  SER B  31      50.072  62.429 -10.782  1.00 23.56           C
ATOM   1987  OG  SER B  31      50.894  62.115  -9.674  1.00 28.77           O
ATOM   1988  N   TYR B  32      52.920  64.253 -11.442  1.00 11.99           N
ATOM   1989  CA  TYR B  32      53.662  65.451 -11.036  1.00 12.95           C
ATOM   1990  C   TYR B  32      53.975  66.380 -12.215  1.00 13.71           C
ATOM   1991  O   TYR B  32      54.281  65.924 -13.318  1.00 15.58           O
ATOM   1992  CB  TYR B  32      54.961  65.080 -10.298  1.00 14.33           C
ATOM   1993  CG  TYR B  32      54.748  64.612  -8.864  1.00 15.78           C
ATOM   1994  CD1 TYR B  32      54.635  65.527  -7.824  1.00 20.41           C
ATOM   1995  CD2 TYR B  32      54.662  63.263  -8.554  1.00 24.47           C
ATOM   1996  CE1 TYR B  32      54.438  65.107  -6.513  1.00 22.91           C
ATOM   1997  CE2 TYR B  32      54.468  62.836  -7.253  1.00 25.36           C
ATOM   1998  CZ  TYR B  32      54.354  63.758  -6.237  1.00 25.72           C
ATOM   1999  OH  TYR B  32      54.158  63.329  -4.940  1.00 26.98           O
ATOM   2000  N   SER B  33      53.872  67.685 -11.980  1.00 10.16           N
ATOM   2001  CA  SER B  33      54.461  68.659 -12.893  1.00  8.36           C
ATOM   2002  C   SER B  33      55.940  68.756 -12.550  1.00  9.88           C
ATOM   2003  O   SER B  33      56.303  68.809 -11.375  1.00 12.20           O
ATOM   2004  CB  SER B  33      53.777  70.029 -12.756  1.00 11.11           C
ATOM   2005  OG  SER B  33      52.422  69.966 -13.175  1.00 15.67           O
ATOM   2006  N   MET B  34      56.802  68.774 -13.565  1.00  9.91           N
ATOM   2007  CA  MET B  34      58.245  68.779 -13.324  1.00  8.92           C
ATOM   2008  C   MET B  34      58.856  70.069 -13.827  1.00  9.30           C
ATOM   2009  O   MET B  34      58.348  70.682 -14.766  1.00 10.87           O
ATOM   2010  CB  MET B  34      58.923  67.590 -14.018  1.00 11.29           C
ATOM   2011  CG  MET B  34      58.319  66.237 -13.672  1.00  9.48           C
ATOM   2012  SD  MET B  34      58.595  65.794 -11.944  1.00 12.21           S
ATOM   2013  CE  MET B  34      60.380  65.788 -11.867  1.00 12.51           C
ATOM   2014  N   ALA B  35      59.934  70.491 -13.181  1.00  9.15           N
ATOM   2015  CA  ALA B  35      60.576  71.751 -13.520  1.00  8.83           C
ATOM   2016  C   ALA B  35      62.079  71.682 -13.311  1.00  8.43           C
ATOM   2017  O   ALA B  35      62.575  70.899 -12.497  1.00 10.81           O
ATOM   2018  CB  ALA B  35      59.979  72.901 -12.691  1.00 10.36           C
ATOM   2019  N   TRP B  36      62.791  72.507 -14.069  1.00  7.30           N
ATOM   2020  CA  TRP B  36      64.218  72.722 -13.870  1.00  7.91           C
ATOM   2021  C   TRP B  36      64.440  74.161 -13.452  1.00  8.29           C
ATOM   2022  O   TRP B  36      63.949  75.076 -14.108  1.00  9.69           O
ATOM   2023  CB  TRP B  36      65.001  72.449 -15.155  1.00  8.78           C
ATOM   2024  CG  TRP B  36      65.148  70.996 -15.473  1.00  7.44           C
ATOM   2025  CD1 TRP B  36      64.380  70.266 -16.322  1.00  8.58           C
ATOM   2026  CD2 TRP B  36      66.140  70.093 -14.949  1.00  8.20           C
ATOM   2027  NE1 TRP B  36      64.818  68.961 -16.357  1.00  9.66           N
ATOM   2028  CE2 TRP B  36      65.896  68.831 -15.523  1.00 10.40           C
ATOM   2029  CE3 TRP B  36      67.203  70.234 -14.050  1.00  7.80           C
ATOM   2030  CZ2 TRP B  36      66.681  67.713 -15.234  1.00 11.43           C
ATOM   2031  CZ3 TRP B  36      67.976  69.122 -13.757  1.00 10.62           C
ATOM   2032  CH2 TRP B  36      67.713  67.881 -14.351  1.00 10.03           C
ATOM   2033  N   PHE B  37      65.165  74.342 -12.352  1.00 10.45           N
ATOM   2034  CA  PHE B  37      65.545  75.657 -11.848  1.00 10.54           C
ATOM   2035  C   PHE B  37      67.051  75.761 -12.004  1.00 11.23           C
ATOM   2036  O   PHE B  37      67.737  74.736 -12.057  1.00 10.96           O
ATOM   2037  CB  PHE B  37      65.234  75.755 -10.354  1.00  9.52           C
ATOM   2038  CG  PHE B  37      63.771  75.801 -10.032  1.00  8.43           C
ATOM   2039  CD1 PHE B  37      63.167  77.001  -9.697  1.00 11.15           C
ATOM   2040  CD2 PHE B  37      63.005  74.645 -10.053  1.00  9.51           C
ATOM   2041  CE1 PHE B  37      61.817  77.054  -9.395  1.00  9.88           C
ATOM   2042  CE2 PHE B  37      61.656  74.688  -9.758  1.00 10.45           C
ATOM   2043  CZ  PHE B  37      61.061  75.891  -9.421  1.00 10.02           C
ATOM   2044  N   ARG B  38      67.574  76.982 -12.044  1.00  8.04           N
ATOM   2045  CA  ARG B  38      69.021  77.164 -11.999  1.00  8.01           C
ATOM   2046  C   ARG B  38      69.381  78.423 -11.229  1.00 11.31           C
ATOM   2047  O   ARG B  38      68.642  79.409 -11.236  1.00 11.66           O
ATOM   2048  CB  ARG B  38      69.638  77.204 -13.404  1.00 10.23           C
ATOM   2049  CG  ARG B  38      69.306  78.456 -14.174  1.00 10.76           C
ATOM   2050  CD  ARG B  38      69.872  78.392 -15.580  1.00 11.66           C
ATOM   2051  NE  ARG B  38      69.564  79.602 -16.333  1.00 13.46           N
ATOM   2052  CZ  ARG B  38      69.946  79.814 -17.588  1.00 16.58           C
ATOM   2053  NH1 ARG B  38      70.638  78.887 -18.239  1.00 12.71           N
ATOM   2054  NH2 ARG B  38      69.628  80.949 -18.193  1.00 18.61           N
ATOM   2055  N   GLN B  39      70.515  78.377 -10.543  1.00 11.79           N
ATOM   2056  CA  GLN B  39      70.986  79.546  -9.828  1.00 12.41           C
ATOM   2057  C   GLN B  39      72.490  79.701  -9.953  1.00 16.14           C
ATOM   2058  O   GLN B  39      73.246  78.788  -9.614  1.00 14.44           O
ATOM   2059  CB  GLN B  39      70.605  79.479  -8.354  1.00 16.06           C
ATOM   2060  CG  GLN B  39      70.823  80.802  -7.634  1.00 15.94           C
ATOM   2061  CD  GLN B  39      70.269  80.786  -6.238  1.00 14.04           C
ATOM   2062  OE1 GLN B  39      70.289  79.756  -5.564  1.00 19.69           O
ATOM   2063  NE2 GLN B  39      69.765  81.928  -5.788  1.00 16.21           N
ATOM   2064  N   ALA B  40      72.903  80.863 -10.442  1.00 16.26           N
ATOM   2065  CA  ALA B  40      74.316  81.228 -10.488  1.00 21.49           C
ATOM   2066  C   ALA B  40      74.656  82.055  -9.255  1.00 25.19           C
ATOM   2067  O   ALA B  40      73.776  82.678  -8.666  1.00 21.66           O
ATOM   2068  CB  ALA B  40      74.615  82.011 -11.749  1.00 23.63           C
ATOM   2069  N   PRO B  41      75.937  82.066  -8.855  1.00 25.09           N
ATOM   2070  CA  PRO B  41      76.356  82.845  -7.685  1.00 28.99           C
ATOM   2071  C   PRO B  41      75.917  84.309  -7.757  1.00 25.92           C
ATOM   2072  O   PRO B  41      76.126  84.974  -8.774  1.00 26.81           O
ATOM   2073  CB  PRO B  41      77.891  82.741  -7.731  1.00 41.59           C
ATOM   2074  CG  PRO B  41      78.204  82.232  -9.129  1.00 42.18           C
ATOM   2075  CD  PRO B  41      77.069  81.317  -9.421  1.00 28.46           C
ATOM   2076  N   GLY B  42      75.295  84.784  -6.682  1.00 27.37           N
ATOM   2077  CA  GLY B  42      74.929  86.183  -6.550  1.00 22.23           C
ATOM   2078  C   GLY B  42      73.716  86.630  -7.349  1.00 33.75           C
ATOM   2079  O   GLY B  42      73.428  87.825  -7.423  1.00 30.57           O
ATOM   2080  N   LYS B  43      73.001  85.680  -7.945  1.00 24.88           N
ATOM   2081  CA  LYS B  43      71.843  86.012  -8.771  1.00 16.94           C
ATOM   2082  C   LYS B  43      70.575  85.363  -8.233  1.00 14.05           C
ATOM   2083  O   LYS B  43      70.637  84.412  -7.455  1.00 17.75           O
ATOM   2084  CB  LYS B  43      72.072  85.564 -10.216  1.00 21.62           C
ATOM   2085  CG  LYS B  43      73.183  86.313 -10.932  1.00 31.04           C
ATOM   2086  CD  LYS B  43      73.297  85.863 -12.381  1.00 42.53           C
ATOM   2087  CE  LYS B  43      74.466  86.542 -13.082  1.00 51.59           C
ATOM   2088  NZ  LYS B  43      74.335  88.027 -13.071  1.00 52.60           N
ATOM   2089  N   GLU B  44      69.425  85.876  -8.647  1.00 14.87           N
ATOM   2090  CA  GLU B  44      68.176  85.225  -8.282  1.00 13.94           C
ATOM   2091  C   GLU B  44      68.116  83.869  -8.950  1.00 12.02           C
ATOM   2092  O   GLU B  44      68.652  83.678 -10.041  1.00 13.18           O
ATOM   2093  CB  GLU B  44      66.965  86.057  -8.710  1.00 14.04           C
ATOM   2094  CG  GLU B  44      66.755  87.317  -7.899  1.00 16.57           C
ATOM   2095  CD  GLU B  44      65.398  87.939  -8.153  1.00 22.49           C
ATOM   2096  OE1 GLU B  44      64.406  87.185  -8.278  1.00 14.30           O
ATOM   2097  OE2 GLU B  44      65.325  89.183  -8.226  1.00 28.19           O
ATOM   2098  N   CYS B  45      67.471  82.926  -8.277  1.00 11.42           N
ATOM   2099  CA  CYS B  45      67.182  81.640  -8.876  1.00 11.50           C
ATOM   2100  C   CYS B  45      66.192  81.855 -10.005  1.00  9.58           C
ATOM   2101  O   CYS B  45      65.347  82.742  -9.943  1.00 10.77           O
ATOM   2102  CB  CYS B  45      66.580  80.696  -7.845  1.00  9.01           C
ATOM   2103  SG  CYS B  45      66.291  79.023  -8.498  1.00 13.64           S
ATOM   2104  N   GLU B  46      66.298  81.026 -11.034  1.00  9.82           N
ATOM   2105  CA  GLU B  46      65.454  81.122 -12.210  1.00 11.86           C
ATOM   2106  C   GLU B  46      64.775  79.779 -12.458  1.00  9.91           C
ATOM   2107  O   GLU B  46      65.428  78.741 -12.416  1.00 10.33           O
ATOM   2108  CB  GLU B  46      66.343  81.478 -13.401  1.00 13.74           C
ATOM   2109  CG  GLU B  46      65.639  81.671 -14.720  1.00 16.56           C
ATOM   2110  CD  GLU B  46      66.612  82.079 -15.822  1.00 24.78           C
ATOM   2111  OE1 GLU B  46      67.816  81.741 -15.716  1.00 22.14           O
ATOM   2112  OE2 GLU B  46      66.179  82.740 -16.789  1.00 28.23           O
ATOM   2113  N   LEU B  47      63.463  79.792 -12.685  1.00 11.08           N
ATOM   2114  CA  LEU B  47      62.763  78.602 -13.144  1.00  9.85           C
ATOM   2115  C   LEU B  47      62.918  78.620 -14.653  1.00 11.88           C
ATOM   2116  O   LEU B  47      62.341  79.477 -15.325  1.00  9.95           O
ATOM   2117  CB  LEU B  47      61.277  78.647 -12.753  1.00  9.66           C
ATOM   2118  CG  LEU B  47      60.576  77.284 -12.643  1.00  9.14           C
ATOM   2119  CD1 LEU B  47      59.204  77.428 -11.966  1.00  9.69           C
ATOM   2120  CD2 LEU B  47      60.421  76.613 -13.999  1.00  9.99           C
ATOM   2121  N   VAL B  48      63.726  77.710 -15.193  1.00  9.30           N
ATOM   2122  CA  VAL B  48      64.083  77.812 -16.612  1.00 10.05           C
ATOM   2123  C   VAL B  48      63.162  77.052 -17.554  1.00 10.45           C
ATOM   2124  O   VAL B  48      62.985  77.454 -18.696  1.00 12.39           O
ATOM   2125  CB  VAL B  48      65.563  77.445 -16.905  1.00 17.79           C
ATOM   2126  CG1 VAL B  48      66.492  78.451 -16.254  1.00 25.47           C
ATOM   2127  CG2 VAL B  48      65.891  76.047 -16.451  1.00 16.48           C
ATOM   2128  N   SER B  49      62.563  75.967 -17.080  1.00  9.08           N
ATOM   2129  CA  SER B  49      61.670  75.196 -17.937  1.00  9.52           C
ATOM   2130  C   SER B  49      60.707  74.352 -17.117  1.00  9.55           C
ATOM   2131  O   SER B  49      61.078  73.871 -16.050  1.00 10.07           O
ATOM   2132  CB  SER B  49      62.493  74.301 -18.865  1.00 11.43           C
ATOM   2133  OG  SER B  49      61.652  73.607 -19.767  1.00 12.10           O
ATOM   2134  N   ASN B  50      59.472  74.207 -17.604  1.00 10.31           N
ATOM   2135  CA  ASN B  50      58.468  73.332 -16.990  1.00  9.32           C
ATOM   2136  C   ASN B  50      57.978  72.308 -17.984  1.00 11.16           C
ATOM   2137  O   ASN B  50      57.881  72.584 -19.180  1.00  9.65           O
ATOM   2138  CB  ASN B  50      57.190  74.091 -16.608  1.00 11.38           C
ATOM   2139  CG  ASN B  50      57.412  75.161 -15.561  1.00 14.48           C
ATOM   2140  OD1 ASN B  50      57.360  74.891 -14.361  1.00 13.47           O
ATOM   2141  ND2 ASN B  50      57.601  76.393 -16.012  1.00  9.43           N
ATOM   2142  N   ILE B  51      57.598  71.147 -17.469  1.00 11.32           N
ATOM   2143  CA  ILE B  51      56.721  70.256 -18.214  1.00  8.05           C
ATOM   2144  C   ILE B  51      55.592  69.839 -17.278  1.00  9.17           C
ATOM   2145  O   ILE B  51      55.800  69.133 -16.292  1.00 11.39           O
ATOM   2146  CB  ILE B  51      57.471  69.064 -18.851  1.00  8.41           C
ATOM   2147  CG1 ILE B  51      56.525  68.260 -19.747  1.00  9.60           C
ATOM   2148  CG2 ILE B  51      58.160  68.196 -17.785  1.00 11.32           C
ATOM   2149  CD1 ILE B  51      57.247  67.281 -20.686  1.00 11.15           C
ATOM   2150  N   LEU B  52      54.398  70.335 -17.566  1.00  9.78           N
ATOM   2151  CA  LEU B  52      53.275  70.143 -16.657  1.00 12.76           C
ATOM   2152  C   LEU B  52      52.725  68.730 -16.744  1.00 16.72           C
ATOM   2153  O   LEU B  52      53.132  67.943 -17.598  1.00 17.74           O
ATOM   2154  CB  LEU B  52      52.169  71.162 -16.947  1.00 14.01           C
ATOM   2155  CG  LEU B  52      52.590  72.631 -16.927  1.00 13.41           C
ATOM   2156  CD1 LEU B  52      51.382  73.536 -17.153  1.00 17.44           C
ATOM   2157  CD2 LEU B  52      53.267  72.979 -15.610  1.00 15.37           C
ATOM   2158  N   ARG B  53      51.810  68.411 -15.837  1.00 15.12           N
ATOM   2159  CA  ARG B  53      51.141  67.123 -15.866  1.00 22.81           C
ATOM   2160  C   ARG B  53      50.483  66.912 -17.223  1.00 22.81           C
ATOM   2161  O   ARG B  53      50.556  65.823 -17.786  1.00 26.12           O
ATOM   2162  CB  ARG B  53      50.103  67.031 -14.747  1.00 22.33           C
ATOM   2163  CG  ARG B  53      49.394  65.686 -14.677  1.00 24.41           C
ATOM   2164  CD  ARG B  53      48.388  65.646 -13.538  1.00 29.02           C
ATOM   2165  NE  ARG B  53      47.713  64.353 -13.451  1.00 31.08           N
ATOM   2166  CZ  ARG B  53      46.837  64.029 -12.505  1.00 29.70           C
ATOM   2167  NH1 ARG B  53      46.527  64.904 -11.558  1.00 30.39           N
ATOM   2168  NH2 ARG B  53      46.272  62.830 -12.504  1.00 29.90           N
ATOM   2169  N   ASP B  54      49.861  67.959 -17.759  1.00 23.96           N
ATOM   2170  CA  ASP B  54      49.155  67.831 -19.036  1.00 27.78           C
ATOM   2171  C   ASP B  54      50.075  67.812 -20.264  1.00 33.43           C
ATOM   2172  O   ASP B  54      49.596  67.730 -21.394  1.00 32.48           O
ATOM   2173  CB  ASP B  54      48.050  68.891 -19.180  1.00 25.42           C
ATOM   2174  CG  ASP B  54      48.592  70.301 -19.352  1.00 33.07           C
ATOM   2175  OD1 ASP B  54      49.819  70.471 -19.519  1.00 21.58           O
ATOM   2176  OD2 ASP B  54      47.776  71.249 -19.321  1.00 31.13           O
ATOM   2177  N   GLY B  55      51.387  67.883 -20.036  1.00 22.22           N
ATOM   2178  CA  GLY B  55      52.372  67.801 -21.105  1.00 18.68           C
ATOM   2179  C   GLY B  55      52.884  69.136 -21.627  1.00 18.70           C
ATOM   2180  O   GLY B  55      53.853  69.183 -22.387  1.00 17.43           O
ATOM   2181  N   THR B  56      52.233  70.219 -21.216  1.00 19.87           N
ATOM   2182  CA  THR B  56      52.589  71.560 -21.669  1.00 16.95           C
ATOM   2183  C   THR B  56      54.016  71.926 -21.259  1.00 11.49           C
ATOM   2184  O   THR B  56      54.399  71.746 -20.106  1.00 14.00           O
ATOM   2185  CB  THR B  56      51.630  72.620 -21.088  1.00 21.08           C
ATOM   2186  OG1 THR B  56      50.277  72.294 -21.436  1.00 26.65           O
ATOM   2187  CG2 THR B  56      51.962  73.997 -21.634  1.00 23.09           C
ATOM   2188  N   THR B  57      54.792  72.450 -22.202  1.00 11.69           N
ATOM   2189  CA  THR B  57      56.150  72.896 -21.892  1.00 10.44           C
ATOM   2190  C   THR B  57      56.301  74.412 -22.007  1.00 10.43           C
ATOM   2191  O   THR B  57      55.674  75.051 -22.857  1.00 14.77           O
ATOM   2192  CB  THR B  57      57.214  72.213 -22.778  1.00 11.90           C
ATOM   2193  OG1 THR B  57      57.001  72.558 -24.153  1.00 13.53           O
ATOM   2194  CG2 THR B  57      57.159  70.699 -22.611  1.00 12.00           C
ATOM   2195  N   THR B  58      57.130  74.979 -21.134  1.00  9.55           N
ATOM   2196  CA  THR B  58      57.478  76.395 -21.189  1.00  8.08           C
ATOM   2197  C   THR B  58      58.966  76.573 -20.928  1.00  8.59           C
ATOM   2198  O   THR B  58      59.603  75.727 -20.289  1.00  9.51           O
ATOM   2199  CB  THR B  58      56.709  77.218 -20.147  1.00  9.90           C
ATOM   2200  OG1 THR B  58      56.791  76.555 -18.881  1.00 13.30           O
ATOM   2201  CG2 THR B  58      55.247  77.363 -20.553  1.00 11.04           C
ATOM   2202  N   TYR B  59      59.504  77.695 -21.408  1.00 10.39           N
ATOM   2203  CA  TYR B  59      60.932  77.981 -21.343  1.00 10.32           C
ATOM   2204  C   TYR B  59      61.187  79.450 -21.078  1.00 10.43           C
ATOM   2205  O   TYR B  59      60.538  80.305 -21.678  1.00 11.31           O
ATOM   2206  CB  TYR B  59      61.576  77.666 -22.689  1.00 11.51           C
ATOM   2207  CG  TYR B  59      61.458  76.227 -23.091  1.00  9.06           C
ATOM   2208  CD1 TYR B  59      62.374  75.284 -22.632  1.00  9.09           C
ATOM   2209  CD2 TYR B  59      60.422  75.799 -23.910  1.00 10.61           C
ATOM   2210  CE1 TYR B  59      62.265  73.958 -22.984  1.00  8.66           C
ATOM   2211  CE2 TYR B  59      60.305  74.470 -24.270  1.00 12.69           C
ATOM   2212  CZ  TYR B  59      61.235  73.558 -23.803  1.00 12.50           C
ATOM   2213  OH  TYR B  59      61.135  72.239 -24.153  1.00  9.51           O
ATOM   2214  N   ALA B  60      62.163  79.744 -20.228  1.00  9.65           N
ATOM   2215  CA  ALA B  60      62.604  81.123 -20.045  1.00 11.98           C
ATOM   2216  C   ALA B  60      63.064  81.660 -21.399  1.00 12.46           C
ATOM   2217  O   ALA B  60      63.587  80.912 -22.218  1.00 12.06           O
ATOM   2218  CB  ALA B  60      63.724  81.195 -19.020  1.00 12.80           C
ATOM   2219  N   GLY B  61      62.837  82.942 -21.651  1.00 13.73           N
ATOM   2220  CA  GLY B  61      63.174  83.517 -22.944  1.00 16.84           C
ATOM   2221  C   GLY B  61      64.616  83.304 -23.385  1.00 16.53           C
ATOM   2222  O   GLY B  61      64.894  83.128 -24.574  1.00 15.28           O
ATOM   2223  N   SER B  62      65.533  83.311 -22.426  1.00 11.88           N
ATOM   2224  CA  SER B  62      66.960  83.222 -22.737  1.00 16.67           C
ATOM   2225  C   SER B  62      67.408  81.837 -23.204  1.00 14.89           C
ATOM   2226  O   SER B  62      68.510  81.693 -23.748  1.00 15.25           O
ATOM   2227  CB  SER B  62      67.799  83.656 -21.536  1.00 17.31           C
ATOM   2228  OG  SER B  62      67.657  82.745 -20.463  1.00 18.40           O
ATOM   2229  N   VAL B  63      66.570  80.823 -22.997  1.00 11.65           N
ATOM   2230  CA  VAL B  63      66.941  79.457 -23.373  1.00 11.02           C
ATOM   2231  C   VAL B  63      66.039  78.871 -24.452  1.00  9.75           C
ATOM   2232  O   VAL B  63      66.315  77.804 -24.998  1.00 13.15           O
ATOM   2233  CB  VAL B  63      66.970  78.504 -22.152  1.00  9.33           C
ATOM   2234  CG1 VAL B  63      67.773  79.124 -21.022  1.00 11.28           C
ATOM   2235  CG2 VAL B  63      65.547  78.170 -21.695  1.00 10.17           C
ATOM   2236  N   LYS B  64      64.949  79.567 -24.757  1.00 15.73           N
ATOM   2237  CA  LYS B  64      64.042  79.120 -25.803  1.00 15.03           C
ATOM   2238  C   LYS B  64      64.824  78.842 -27.085  1.00 16.96           C
ATOM   2239  O   LYS B  64      65.641  79.655 -27.513  1.00 20.90           O
ATOM   2240  CB  LYS B  64      62.955  80.178 -26.047  1.00 22.62           C
ATOM   2241  CG  LYS B  64      61.950  79.809 -27.121  1.00 34.21           C
ATOM   2242  CD  LYS B  64      61.223  78.522 -26.777  1.00 25.43           C
ATOM   2243  CE  LYS B  64      60.141  78.211 -27.797  1.00 29.66           C
ATOM   2244  NZ  LYS B  64      59.160  79.324 -27.922  1.00 33.25           N
ATOM   2245  N   GLY B  65      64.594  77.679 -27.684  1.00 18.93           N
ATOM   2246  CA  GLY B  65      65.281  77.324 -28.911  1.00 18.84           C
ATOM   2247  C   GLY B  65      66.600  76.606 -28.690  1.00 21.48           C
ATOM   2248  O   GLY B  65      67.138  75.996 -29.617  1.00 23.85           O
ATOM   2249  N   ARG B  66      67.135  76.680 -27.474  1.00 13.13           N
ATOM   2250  CA  ARG B  66      68.378  75.972 -27.149  1.00 10.74           C
ATOM   2251  C   ARG B  66      68.152  74.835 -26.150  1.00 11.64           C
ATOM   2252  O   ARG B  66      68.885  73.843 -26.148  1.00 12.32           O
ATOM   2253  CB  ARG B  66      69.433  76.929 -26.581  1.00 12.16           C
ATOM   2254  CG  ARG B  66      69.897  78.004 -27.555  1.00 13.55           C
ATOM   2255  CD  ARG B  66      71.051  78.808 -26.985  1.00 11.69           C
ATOM   2256  NE  ARG B  66      70.707  79.462 -25.724  1.00 15.02           N
ATOM   2257  CZ  ARG B  66      71.312  79.219 -24.565  1.00 12.44           C
ATOM   2258  NH1 ARG B  66      72.312  78.346 -24.501  1.00 12.11           N
ATOM   2259  NH2 ARG B  66      70.920  79.855 -23.466  1.00 13.35           N
ATOM   2260  N   PHE B  67      67.161  75.000 -25.282  1.00 11.99           N
ATOM   2261  CA  PHE B  67      66.843  73.988 -24.275  1.00  8.39           C
ATOM   2262  C   PHE B  67      65.557  73.259 -24.647  1.00  9.01           C
ATOM   2263  O   PHE B  67      64.598  73.864 -25.145  1.00 11.86           O
ATOM   2264  CB  PHE B  67      66.634  74.640 -22.905  1.00  8.74           C
ATOM   2265  CG  PHE B  67      67.889  75.107 -22.226  1.00  9.95           C
ATOM   2266  CD1 PHE B  67      69.033  75.434 -22.945  1.00  9.64           C
ATOM   2267  CD2 PHE B  67      67.909  75.257 -20.844  1.00 10.05           C
ATOM   2268  CE1 PHE B  67      70.174  75.876 -22.293  1.00 10.92           C
ATOM   2269  CE2 PHE B  67      69.046  75.715 -20.189  1.00 13.48           C
ATOM   2270  CZ  PHE B  67      70.178  76.024 -20.916  1.00 14.44           C
ATOM   2271  N   THR B  68      65.529  71.958 -24.377  1.00  9.07           N
ATOM   2272  CA  THR B  68      64.342  71.144 -24.594  1.00  8.63           C
ATOM   2273  C   THR B  68      64.113  70.277 -23.363  1.00  9.05           C
ATOM   2274  O   THR B  68      64.987  69.502 -22.960  1.00 11.14           O
ATOM   2275  CB  THR B  68      64.483  70.234 -25.823  1.00 13.64           C
ATOM   2276  OG1 THR B  68      64.782  71.033 -26.980  1.00 15.31           O
ATOM   2277  CG2 THR B  68      63.184  69.464 -26.057  1.00 13.87           C
ATOM   2278  N   ILE B  69      62.951  70.444 -22.746  1.00 10.38           N
ATOM   2279  CA  ILE B  69      62.565  69.618 -21.610  1.00  9.71           C
ATOM   2280  C   ILE B  69      61.669  68.480 -22.093  1.00 10.64           C
ATOM   2281  O   ILE B  69      60.903  68.639 -23.043  1.00 11.57           O
ATOM   2282  CB  ILE B  69      61.854  70.453 -20.524  1.00  7.27           C
ATOM   2283  CG1 ILE B  69      61.764  69.676 -19.205  1.00  6.87           C
ATOM   2284  CG2 ILE B  69      60.460  70.922 -21.005  1.00  8.73           C
ATOM   2285  CD1 ILE B  69      61.298  70.549 -18.027  1.00  9.32           C
ATOM   2286  N   SER B  70      61.790  67.323 -21.449  1.00  7.97           N
ATOM   2287  CA  SER B  70      60.970  66.170 -21.797  1.00  9.45           C
ATOM   2288  C   SER B  70      60.888  65.239 -20.599  1.00 11.02           C
ATOM   2289  O   SER B  70      61.680  65.350 -19.657  1.00 11.21           O
ATOM   2290  CB  SER B  70      61.565  65.434 -23.002  1.00 11.84           C
ATOM   2291  OG  SER B  70      62.843  64.896 -22.687  1.00 14.06           O
ATOM   2292  N   ARG B  71      59.915  64.334 -20.625  1.00  9.18           N
ATOM   2293  CA  ARG B  71      59.755  63.386 -19.531  1.00  8.47           C
ATOM   2294  C   ARG B  71      59.491  61.994 -20.060  1.00 11.87           C
ATOM   2295  O   ARG B  71      59.033  61.818 -21.186  1.00 11.15           O
ATOM   2296  CB  ARG B  71      58.622  63.822 -18.597  1.00 11.02           C
ATOM   2297  CG  ARG B  71      57.246  63.717 -19.206  1.00 11.59           C
ATOM   2298  CD  ARG B  71      56.214  64.449 -18.358  1.00 11.90           C
ATOM   2299  NE  ARG B  71      56.019  63.824 -17.050  1.00 10.63           N
ATOM   2300  CZ  ARG B  71      55.511  64.450 -15.991  1.00 15.81           C
ATOM   2301  NH1 ARG B  71      55.148  65.727 -16.075  1.00 11.92           N
ATOM   2302  NH2 ARG B  71      55.376  63.803 -14.842  1.00 12.88           N
ATOM   2303  N   ASP B  72      59.817  61.006 -19.238  1.00 11.90           N
ATOM   2304  CA  ASP B  72      59.555  59.618 -19.567  1.00 11.78           C
ATOM   2305  C   ASP B  72      58.793  59.053 -18.384  1.00 10.38           C
ATOM   2306  O   ASP B  72      59.349  58.903 -17.299  1.00 11.40           O
ATOM   2307  CB  ASP B  72      60.875  58.880 -19.789  1.00 10.37           C
ATOM   2308  CG  ASP B  72      60.680  57.436 -20.236  1.00 13.44           C
ATOM   2309  OD1 ASP B  72      59.680  56.813 -19.827  1.00 13.01           O
ATOM   2310  OD2 ASP B  72      61.537  56.924 -20.992  1.00 15.73           O
ATOM   2311  N   ASP B  73      57.508  58.784 -18.585  1.00 11.43           N
ATOM   2312  CA  ASP B  73      56.649  58.352 -17.490  1.00 12.96           C
ATOM   2313  C   ASP B  73      56.763  56.852 -17.218  1.00 16.38           C
ATOM   2314  O   ASP B  73      56.097  56.331 -16.327  1.00 19.42           O
ATOM   2315  CB  ASP B  73      55.192  58.740 -17.761  1.00 13.42           C
ATOM   2316  CG  ASP B  73      54.940  60.231 -17.594  1.00 16.19           C
ATOM   2317  OD1 ASP B  73      55.748  60.908 -16.928  1.00 16.22           O
ATOM   2318  OD2 ASP B  73      53.921  60.724 -18.122  1.00 18.98           O
ATOM   2319  N   ALA B  74      57.598  56.169 -17.995  1.00 13.71           N
ATOM   2320  CA  ALA B  74      57.931  54.775 -17.729  1.00 13.41           C
ATOM   2321  C   ALA B  74      59.184  54.692 -16.861  1.00 15.77           C
ATOM   2322  O   ALA B  74      59.242  53.917 -15.900  1.00 16.09           O
ATOM   2323  CB  ALA B  74      58.128  54.016 -19.033  1.00 15.45           C
ATOM   2324  N   LYS B  75      60.183  55.508 -17.192  1.00 11.76           N
ATOM   2325  CA  LYS B  75      61.433  55.536 -16.447  1.00 12.83           C
ATOM   2326  C   LYS B  75      61.377  56.521 -15.282  1.00 11.45           C
ATOM   2327  O   LYS B  75      62.321  56.627 -14.498  1.00 11.84           O
ATOM   2328  CB  LYS B  75      62.602  55.867 -17.375  1.00 12.47           C
ATOM   2329  CG  LYS B  75      62.879  54.794 -18.420  1.00 13.87           C
ATOM   2330  CD  LYS B  75      64.095  55.161 -19.265  1.00 18.42           C
ATOM   2331  CE  LYS B  75      64.398  54.087 -20.295  1.00 28.15           C
ATOM   2332  NZ  LYS B  75      65.542  54.479 -21.168  1.00 27.67           N
ATOM   2333  N   ASN B  76      60.262  57.241 -15.186  1.00 12.54           N
ATOM   2334  CA  ASN B  76      60.066  58.261 -14.163  1.00 11.04           C
ATOM   2335  C   ASN B  76      61.233  59.224 -14.098  1.00 10.04           C
ATOM   2336  O   ASN B  76      61.855  59.425 -13.050  1.00 11.04           O
ATOM   2337  CB  ASN B  76      59.770  57.630 -12.806  1.00 11.66           C
ATOM   2338  CG  ASN B  76      58.461  56.880 -12.807  1.00 11.30           C
ATOM   2339  OD1 ASN B  76      57.696  56.956 -13.771  1.00 14.46           O
ATOM   2340  ND2 ASN B  76      58.187  56.151 -11.731  1.00 12.95           N
ATOM   2341  N   THR B  77      61.511  59.827 -15.244  1.00  9.59           N
ATOM   2342  C   THR B  77      62.220  61.969 -16.168  1.00 10.16           C
ATOM   2343  O   THR B  77      61.334  61.900 -17.011  1.00 13.19           O
ATOM   2344  CA ATHR B  77      62.634  60.743 -15.379  1.00  9.92           C
ATOM   2345  CB ATHR B  77      63.801  60.083 -16.122  1.00 13.17           C
ATOM   2346  OG1ATHR B  77      63.317  59.514 -17.345  1.00 19.78           O
ATOM   2347  CG2ATHR B  77      64.419  58.990 -15.267  1.00  8.07           C
ATOM   2348  N   VAL B  78      62.861  63.092 -15.873  1.00  9.97           N
ATOM   2349  CA  VAL B  78      62.690  64.305 -16.659  1.00 10.30           C
ATOM   2350  C   VAL B  78      64.078  64.725 -17.128  1.00  9.90           C
ATOM   2351  O   VAL B  78      65.065  64.497 -16.431  1.00 10.15           O
ATOM   2352  CB  VAL B  78      61.998  65.429 -15.836  1.00  8.71           C
ATOM   2353  CG1 VAL B  78      62.895  65.879 -14.691  1.00  9.78           C
ATOM   2354  CG2 VAL B  78      61.606  66.601 -16.723  1.00 10.66           C
ATOM   2355  N   TYR B  79      64.148  65.327 -18.314  1.00  8.45           N
ATOM   2356  CA  TYR B  79      65.415  65.658 -18.949  1.00  9.02           C
ATOM   2357  C   TYR B  79      65.460  67.123 -19.348  1.00  9.89           C
ATOM   2358  O   TYR B  79      64.424  67.736 -19.610  1.00 10.50           O
ATOM   2359  CB  TYR B  79      65.590  64.814 -20.215  1.00  8.68           C
ATOM   2360  CG  TYR B  79      65.473  63.329 -19.981  1.00  8.95           C
ATOM   2361  CD1 TYR B  79      66.568  62.586 -19.575  1.00 11.80           C
ATOM   2362  CD2 TYR B  79      64.266  62.673 -20.175  1.00 11.72           C
ATOM   2363  CE1 TYR B  79      66.461  61.225 -19.368  1.00 12.17           C
ATOM   2364  CE2 TYR B  79      64.150  61.315 -19.972  1.00 13.22           C
ATOM   2365  CZ  TYR B  79      65.251  60.597 -19.567  1.00 12.49           C
ATOM   2366  OH  TYR B  79      65.135  59.237 -19.358  1.00 12.32           O
ATOM   2367  N   LEU B  80      66.664  67.681 -19.398  1.00  7.00           N
ATOM   2368  CA  LEU B  80      66.846  69.007 -19.975  1.00  7.69           C
ATOM   2369  C   LEU B  80      67.989  68.915 -20.969  1.00 10.95           C
ATOM   2370  O   LEU B  80      69.155  68.843 -20.585  1.00 11.12           O
ATOM   2371  CB  LEU B  80      67.140  70.051 -18.896  1.00  7.94           C
ATOM   2372  CG  LEU B  80      67.076  71.519 -19.341  1.00  8.99           C
ATOM   2373  CD1 LEU B  80      65.648  71.907 -19.742  1.00 10.46           C
ATOM   2374  CD2 LEU B  80      67.588  72.425 -18.235  1.00  8.27           C
ATOM   2375  N   GLN B  81      67.643  68.884 -22.251  1.00  9.81           N
ATOM   2376  CA  GLN B  81      68.648  68.872 -23.301  1.00  9.73           C
ATOM   2377  C   GLN B  81      69.058  70.302 -23.610  1.00 10.46           C
ATOM   2378  O   GLN B  81      68.220  71.150 -23.938  1.00 13.36           O
ATOM   2379  CB  GLN B  81      68.106  68.183 -24.556  1.00 14.22           C
ATOM   2380  CG  GLN B  81      69.094  68.162 -25.717  1.00 16.72           C
ATOM   2381  CD  GLN B  81      70.325  67.321 -25.421  1.00 20.22           C
ATOM   2382  OE1 GLN B  81      70.230  66.104 -25.242  1.00 24.31           O
ATOM   2383  NE2 GLN B  81      71.491  67.965 -25.382  1.00 20.15           N
ATOM   2384  N   MET B  82      70.347  70.583 -23.468  1.00  9.68           N
ATOM   2385  CA  MET B  82      70.846  71.931 -23.703  1.00 11.72           C
ATOM   2386  C   MET B  82      71.808  71.905 -24.882  1.00 15.89           C
ATOM   2387  O   MET B  82      72.734  71.096 -24.912  1.00 14.98           O
ATOM   2388  CB  MET B  82      71.528  72.468 -22.442  1.00 12.21           C
ATOM   2389  CG  MET B  82      70.616  72.447 -21.205  1.00 10.85           C
ATOM   2390  SD  MET B  82      71.390  73.078 -19.702  1.00 15.41           S
ATOM   2391  CE  MET B  82      72.654  71.837 -19.467  1.00 15.31           C
ATOM   2392  N   VAL B  82A     71.571  72.769 -25.865  1.00 11.88           N
ATOM   2393  C   VAL B  82A     72.998  74.296 -27.155  1.00 14.85           C
ATOM   2394  O   VAL B  82A     72.370  75.257 -26.705  1.00 15.20           O
ATOM   2395  CA AVAL B  82A     72.448  72.876 -27.030  1.00 15.58           C
ATOM   2396  CB AVAL B  82A     71.722  72.460 -28.335  1.00 16.89           C
ATOM   2397  CG1AVAL B  82A     70.409  73.201 -28.480  1.00 19.39           C
ATOM   2398  CG2AVAL B  82A     72.607  72.698 -29.550  1.00 14.55           C
ATOM   2399  N   ASN B  82B     74.167  74.431 -27.771  1.00 13.47           N
ATOM   2400  CA  ASN B  82B     74.837  75.720 -27.859  1.00 11.08           C
ATOM   2401  C   ASN B  82B     74.900  76.434 -26.519  1.00 11.61           C
ATOM   2402  O   ASN B  82B     74.402  77.548 -26.378  1.00 12.63           O
ATOM   2403  CB  ASN B  82B     74.178  76.640 -28.891  1.00 11.83           C
ATOM   2404  CG  ASN B  82B     75.009  77.879 -29.166  1.00 13.92           C
ATOM   2405  OD1 ASN B  82B     76.224  77.871 -28.969  1.00 15.21           O
ATOM   2406  ND2 ASN B  82B     74.361  78.953 -29.607  1.00 12.78           N
ATOM   2407  N   LEU B  82C     75.518  75.788 -25.538  1.00  9.57           N
ATOM   2408  CA  LEU B  82C     75.655  76.380 -24.215  1.00 11.67           C
ATOM   2409  C   LEU B  82C     76.502  77.640 -24.255  1.00 13.24           C
ATOM   2410  O   LEU B  82C     77.440  77.748 -25.046  1.00 11.42           O
ATOM   2411  CB  LEU B  82C     76.246  75.366 -23.239  1.00 12.30           C
ATOM   2412  CG  LEU B  82C     75.208  74.338 -22.773  1.00 16.35           C
ATOM   2413  CD1 LEU B  82C     75.852  73.053 -22.295  1.00 17.14           C
ATOM   2414  CD2 LEU B  82C     74.303  74.939 -21.695  1.00 14.68           C
ATOM   2415  N   LYS B  83      76.157  78.589 -23.394  1.00 11.51           N
ATOM   2416  CA  LYS B  83      76.855  79.866 -23.292  1.00 12.86           C
ATOM   2417  C   LYS B  83      77.307  80.095 -21.854  1.00 15.19           C
ATOM   2418  O   LYS B  83      76.805  79.461 -20.936  1.00 13.31           O
ATOM   2419  CB  LYS B  83      75.924  81.008 -23.718  1.00 18.04           C
ATOM   2420  CG  LYS B  83      75.214  80.795 -25.048  1.00 12.87           C
ATOM   2421  CD  LYS B  83      74.138  81.859 -25.280  1.00 17.85           C
ATOM   2422  CE  LYS B  83      73.410  81.625 -26.602  1.00 22.14           C
ATOM   2423  NZ  LYS B  83      72.476  82.745 -26.961  1.00 21.26           N
ATOM   2424  N   SER B  84      78.250  81.008 -21.651  1.00 16.15           N
ATOM   2425  C   SER B  84      77.567  81.676 -19.380  1.00 16.56           C
ATOM   2426  O   SER B  84      77.589  81.351 -18.192  1.00 18.26           O
ATOM   2427  CA ASER B  84      78.727  81.325 -20.310  1.00 19.59           C
ATOM   2428  CB ASER B  84      79.723  82.488 -20.357  1.00 24.57           C
ATOM   2429  OG ASER B  84      80.752  82.240 -21.298  1.00 25.15           O
ATOM   2430  N   GLU B  85      76.555  82.342 -19.931  1.00 16.49           N
ATOM   2431  CA  GLU B  85      75.387  82.763 -19.156  1.00 20.66           C
ATOM   2432  C   GLU B  85      74.635  81.580 -18.535  1.00 18.38           C
ATOM   2433  O   GLU B  85      73.880  81.753 -17.574  1.00 18.91           O
ATOM   2434  CB  GLU B  85      74.436  83.620 -20.014  1.00 21.13           C
ATOM   2435  CG  GLU B  85      73.635  82.837 -21.057  1.00 25.52           C
ATOM   2436  CD  GLU B  85      72.968  83.732 -22.096  1.00 32.95           C
ATOM   2437  OE1 GLU B  85      73.692  84.499 -22.770  1.00 31.91           O
ATOM   2438  OE2 GLU B  85      71.722  83.659 -22.249  1.00 20.87           O
ATOM   2439  N   ASP B  86      74.849  80.385 -19.083  1.00 13.99           N
ATOM   2440  CA  ASP B  86      74.172  79.176 -18.609  1.00 14.04           C
ATOM   2441  C   ASP B  86      74.851  78.514 -17.413  1.00 11.71           C
ATOM   2442  O   ASP B  86      74.316  77.571 -16.839  1.00 13.09           O
ATOM   2443  CB  ASP B  86      74.057  78.152 -19.741  1.00 13.50           C
ATOM   2444  CG  ASP B  86      73.237  78.657 -20.907  1.00 15.38           C
ATOM   2445  OD1 ASP B  86      72.167  79.266 -20.680  1.00 13.06           O
ATOM   2446  OD2 ASP B  86      73.651  78.424 -22.062  1.00 13.73           O
ATOM   2447  N   THR B  87      76.038  78.983 -17.046  1.00 10.67           N
ATOM   2448  CA  THR B  87      76.730  78.429 -15.882  1.00 10.74           C
ATOM   2449  C   THR B  87      75.892  78.662 -14.625  1.00 12.38           C
ATOM   2450  O   THR B  87      75.495  79.793 -14.334  1.00 12.88           O
ATOM   2451  CB  THR B  87      78.113  79.070 -15.702  1.00 14.03           C
ATOM   2452  OG1 THR B  87      78.955  78.699 -16.802  1.00 12.76           O
ATOM   2453  CG2 THR B  87      78.763  78.620 -14.389  1.00 14.14           C
ATOM   2454  N   ALA B  88      75.618  77.588 -13.896  1.00 13.27           N
ATOM   2455  CA  ALA B  88      74.806  77.655 -12.683  1.00 12.46           C
ATOM   2456  C   ALA B  88      74.703  76.268 -12.066  1.00 12.61           C
ATOM   2457  O   ALA B  88      75.104  75.276 -12.675  1.00 12.48           O
ATOM   2458  CB  ALA B  88      73.404  78.184 -13.013  1.00  9.66           C
ATOM   2459  N   ARG B  89      74.161  76.192 -10.855  1.00 10.52           N
ATOM   2460  CA  ARG B  89      73.741  74.904 -10.332  1.00 11.21           C
ATOM   2461  C   ARG B  89      72.290  74.698 -10.746  1.00 11.07           C
ATOM   2462  O   ARG B  89      71.452  75.583 -10.546  1.00 11.47           O
ATOM   2463  CB  ARG B  89      73.877  74.846  -8.809  1.00 13.55           C
ATOM   2464  CG  ARG B  89      73.669  73.446  -8.251  1.00 16.06           C
ATOM   2465  CD  ARG B  89      73.988  73.375  -6.766  1.00 21.61           C
ATOM   2466  NE  ARG B  89      73.927  72.001  -6.273  1.00 18.36           N
ATOM   2467  CZ  ARG B  89      74.954  71.155  -6.286  1.00 22.56           C
ATOM   2468  NH1 ARG B  89      76.132  71.541  -6.762  1.00 20.25           N
ATOM   2469  NH2 ARG B  89      74.805  69.925  -5.816  1.00 23.16           N
ATOM   2470  N   TYR B  90      72.011  73.539 -11.335  1.00 11.59           N
ATOM   2471  CA  TYR B  90      70.688  73.208 -11.859  1.00 12.78           C
ATOM   2472  C   TYR B  90      69.965  72.237 -10.940  1.00 11.89           C
ATOM   2473  O   TYR B  90      70.531  71.224 -10.534  1.00 12.94           O
ATOM   2474  CB  TYR B  90      70.811  72.588 -13.255  1.00  8.34           C
ATOM   2475  CG  TYR B  90      71.110  73.589 -14.346  1.00  8.94           C
ATOM   2476  CD1 TYR B  90      70.171  73.883 -15.336  1.00  8.08           C
ATOM   2477  CD2 TYR B  90      72.331  74.252 -14.382  1.00 11.81           C
ATOM   2478  CE1 TYR B  90      70.449  74.817 -16.325  1.00  9.54           C
ATOM   2479  CE2 TYR B  90      72.615  75.179 -15.364  1.00 10.31           C
ATOM   2480  CZ  TYR B  90      71.675  75.455 -16.333  1.00 11.16           C
ATOM   2481  OH  TYR B  90      71.974  76.384 -17.305  1.00 11.43           O
ATOM   2482  N   TYR B  91      68.706  72.537 -10.631  1.00  8.96           N
ATOM   2483  CA  TYR B  91      67.916  71.688  -9.751  1.00 10.17           C
ATOM   2484  C   TYR B  91      66.669  71.154 -10.442  1.00 10.23           C
ATOM   2485  O   TYR B  91      65.977  71.890 -11.150  1.00 11.86           O
ATOM   2486  CB  TYR B  91      67.457  72.462  -8.519  1.00 12.41           C
ATOM   2487  CG  TYR B  91      68.545  73.120  -7.703  1.00 10.43           C
ATOM   2488  CD1 TYR B  91      69.123  72.460  -6.622  1.00 14.47           C
ATOM   2489  CD2 TYR B  91      68.962  74.409  -7.987  1.00  9.57           C
ATOM   2490  CE1 TYR B  91      70.098  73.064  -5.856  1.00 16.43           C
ATOM   2491  CE2 TYR B  91      69.940  75.020  -7.230  1.00 14.78           C
ATOM   2492  CZ  TYR B  91      70.502  74.347  -6.168  1.00 17.25           C
ATOM   2493  OH  TYR B  91      71.470  74.963  -5.411  1.00 20.87           O
ATOM   2494  N   CYS B  92      66.383  69.877 -10.200  1.00  9.34           N
ATOM   2495  C   CYS B  92      64.118  69.415  -9.478  1.00 11.26           C
ATOM   2496  O   CYS B  92      64.471  69.390  -8.295  1.00 11.88           O
ATOM   2497  SG ACYS B  92      63.991  66.724 -11.423  1.00 23.78           S
ATOM   2498  N   ALA B  93      62.862  69.632  -9.843  1.00 10.40           N
ATOM   2499  CA  ALA B  93      61.790  69.715  -8.852  1.00  9.53           C
ATOM   2500  C   ALA B  93      60.509  69.083  -9.367  1.00  8.30           C
ATOM   2501  O   ALA B  93      60.250  69.081 -10.571  1.00 10.50           O
ATOM   2502  CB  ALA B  93      61.538  71.168  -8.442  1.00 11.33           C
ATOM   2503  N   ALA B  94      59.704  68.557  -8.443  1.00  8.06           N
ATOM   2504  CA  ALA B  94      58.429  67.926  -8.776  1.00 11.01           C
ATOM   2505  C   ALA B  94      57.346  68.500  -7.880  1.00 10.92           C
ATOM   2506  O   ALA B  94      57.583  68.730  -6.694  1.00 11.84           O
ATOM   2507  CB  ALA B  94      58.517  66.408  -8.582  1.00 11.13           C
ATOM   2508  N   ASP B  95      56.162  68.731  -8.438  1.00 10.09           N
ATOM   2509  CA  ASP B  95      55.066  69.276  -7.638  1.00  8.80           C
ATOM   2510  C   ASP B  95      53.697  68.797  -8.071  1.00 11.16           C
ATOM   2511  O   ASP B  95      53.429  68.632  -9.261  1.00 10.87           O
ATOM   2512  CB  ASP B  95      55.094  70.802  -7.646  1.00 11.66           C
ATOM   2513  CG  ASP B  95      54.191  71.394  -6.583  1.00 11.23           C
ATOM   2514  OD1 ASP B  95      54.465  71.160  -5.389  1.00 11.87           O
ATOM   2515  OD2 ASP B  95      53.212  72.079  -6.937  1.00  9.62           O
ATOM   2516  N   SER B  96      52.831  68.598  -7.080  1.00 10.91           N
ATOM   2517  CA  SER B  96      51.484  68.101  -7.299  1.00 10.49           C
ATOM   2518  C   SER B  96      50.445  69.190  -7.067  1.00 14.14           C
ATOM   2519  O   SER B  96      49.243  68.931  -7.158  1.00 12.43           O
ATOM   2520  CB  SER B  96      51.201  66.935  -6.350  1.00 14.68           C
ATOM   2521  OG  SER B  96      51.224  67.371  -4.998  1.00 24.22           O
ATOM   2522  N   GLY B  97      50.910  70.396  -6.751  1.00 13.98           N
ATOM   2523  CA  GLY B  97      50.025  71.532  -6.540  1.00 12.38           C
ATOM   2524  C   GLY B  97      49.769  72.292  -7.835  1.00 10.97           C
ATOM   2525  O   GLY B  97      49.942  71.756  -8.936  1.00 12.07           O
ATOM   2526  N   THR B  98      49.362  73.549  -7.715  1.00  8.70           N
ATOM   2527  CA  THR B  98      49.064  74.350  -8.902  1.00  7.50           C
ATOM   2528  C   THR B  98      50.328  74.724  -9.671  1.00 10.39           C
ATOM   2529  O   THR B  98      51.199  75.400  -9.140  1.00 10.84           O
ATOM   2530  CB  THR B  98      48.329  75.636  -8.526  1.00  8.49           C
ATOM   2531  OG1 THR B  98      47.093  75.288  -7.891  1.00 11.09           O
ATOM   2532  CG2 THR B  98      48.033  76.461  -9.776  1.00 11.75           C
ATOM   2533  N   GLN B  99      50.419  74.280 -10.922  1.00  8.91           N
ATOM   2534  CA  GLN B  99      51.550  74.642 -11.772  1.00  7.53           C
ATOM   2535  C   GLN B  99      51.021  75.121 -13.113  1.00  8.95           C
ATOM   2536  O   GLN B  99      50.250  74.416 -13.782  1.00 10.87           O
ATOM   2537  CB  GLN B  99      52.531  73.471 -11.927  1.00 10.25           C
ATOM   2538  CG  GLN B  99      53.233  73.070 -10.626  1.00 11.16           C
ATOM   2539  CD  GLN B  99      53.979  74.234  -9.978  1.00 10.12           C
ATOM   2540  OE1 GLN B  99      54.452  75.139 -10.663  1.00 10.27           O
ATOM   2541  NE2 GLN B  99      54.110  74.193  -8.652  1.00  8.85           N
ATOM   2542  N   LEU B 100      51.405  76.342 -13.486  1.00  9.35           N
ATOM   2543  CA  LEU B 100      50.827  77.007 -14.642  1.00  8.61           C
ATOM   2544  C   LEU B 100      51.860  77.283 -15.735  1.00  9.92           C
ATOM   2545  O   LEU B 100      51.523  77.819 -16.789  1.00 13.71           O
ATOM   2546  CB  LEU B 100      50.177  78.325 -14.215  1.00 10.13           C
ATOM   2547  CG  LEU B 100      49.115  78.198 -13.119  1.00  8.99           C
ATOM   2548  CD1 LEU B 100      48.552  79.567 -12.728  1.00 11.78           C
ATOM   2549  CD2 LEU B 100      48.004  77.275 -13.575  1.00  9.94           C
ATOM   2550  N   GLY B 100A     53.118  76.938 -15.475  1.00  9.50           N
ATOM   2551  CA  GLY B 100A     54.163  77.138 -16.462  1.00 11.35           C
ATOM   2552  C   GLY B 100A     54.975  78.412 -16.291  1.00 12.28           C
ATOM   2553  O   GLY B 100A     55.673  78.828 -17.216  1.00 11.35           O
ATOM   2554  N   TYR B 100B     54.898  79.036 -15.118  1.00 10.50           N
ATOM   2555  CA  TYR B 100B     55.751  80.188 -14.828  1.00  9.85           C
ATOM   2556  C   TYR B 100B     57.220  79.893 -15.153  1.00 10.31           C
ATOM   2557  O   TYR B 100B     57.754  78.869 -14.739  1.00  9.81           O
ATOM   2558  CB  TYR B 100B     55.652  80.576 -13.345  1.00  9.73           C
ATOM   2559  CG  TYR B 100B     56.477  81.808 -12.999  1.00 11.00           C
ATOM   2560  CD1 TYR B 100B     55.913  83.073 -13.056  1.00  9.95           C
ATOM   2561  CD2 TYR B 100B     57.812  81.700 -12.620  1.00 11.73           C
ATOM   2562  CE1 TYR B 100B     56.655  84.201 -12.759  1.00 10.08           C
ATOM   2563  CE2 TYR B 100B     58.574  82.834 -12.320  1.00 10.28           C
ATOM   2564  CZ  TYR B 100B     57.978  84.077 -12.387  1.00 12.11           C
ATOM   2565  OH  TYR B 100B     58.698  85.219 -12.090  1.00 13.09           O
ATOM   2566  N   VAL B 100C     57.867  80.797 -15.887  1.00  9.52           N
ATOM   2567  CA  VAL B 100C     59.320  80.750 -16.058  1.00  8.14           C
ATOM   2568  C   VAL B 100C     59.904  82.139 -15.819  1.00  9.30           C
ATOM   2569  O   VAL B 100C     59.260  83.146 -16.114  1.00 10.63           O
ATOM   2570  CB  VAL B 100C     59.740  80.269 -17.469  1.00 11.12           C
ATOM   2571  CG1 VAL B 100C     59.416  78.800 -17.657  1.00 11.68           C
ATOM   2572  CG2 VAL B 100C     59.083  81.127 -18.551  1.00 11.57           C
ATOM   2573  N   GLY B 100D     61.124  82.185 -15.290  1.00 10.45           N
ATOM   2574  CA  GLY B 100D     61.782  83.438 -14.967  1.00 11.16           C
ATOM   2575  C   GLY B 100D     62.321  83.458 -13.549  1.00 10.79           C
ATOM   2576  O   GLY B 100D     62.408  82.419 -12.889  1.00  9.04           O
ATOM   2577  N   ALA B 100E     62.690  84.647 -13.075  1.00 10.13           N
ATOM   2578  CA  ALA B 100E     63.233  84.792 -11.725  1.00  9.51           C
ATOM   2579  C   ALA B 100E     62.201  84.420 -10.660  1.00 10.67           C
ATOM   2580  O   ALA B 100E     61.012  84.713 -10.809  1.00 11.46           O
ATOM   2581  CB  ALA B 100E     63.733  86.223 -11.507  1.00 11.15           C
ATOM   2582  N   VAL B 100F     62.651  83.771  -9.587  1.00 10.18           N
ATOM   2583  CA  VAL B 100F     61.728  83.372  -8.521  1.00  8.95           C
ATOM   2584  C   VAL B 100F     62.121  83.877  -7.138  1.00  9.68           C
ATOM   2585  O   VAL B 100F     61.433  83.611  -6.160  1.00 11.50           O
ATOM   2586  CB  VAL B 100F     61.538  81.842  -8.447  1.00  8.02           C
ATOM   2587  CG1 VAL B 100F     60.948  81.314  -9.750  1.00 11.19           C
ATOM   2588  CG2 VAL B 100F     62.860  81.136  -8.099  1.00  9.24           C
ATOM   2589  N   GLY B 100G     63.219  84.614  -7.058  1.00 10.96           N
ATOM   2590  CA  GLY B 100G     63.672  85.134  -5.783  1.00 12.06           C
ATOM   2591  C   GLY B 100G     65.090  84.694  -5.486  1.00 13.88           C
ATOM   2592  O   GLY B 100G     65.711  83.987  -6.279  1.00 12.99           O
ATOM   2593  N   LEU B 100H     65.607  85.097  -4.332  1.00 14.68           N
ATOM   2594  CA  LEU B 100H     66.994  84.797  -3.995  1.00 14.25           C
ATOM   2595  C   LEU B 100H     67.234  83.342  -3.604  1.00 15.61           C
ATOM   2596  O   LEU B 100H     68.380  82.899  -3.539  1.00 14.10           O
ATOM   2597  CB  LEU B 100H     67.497  85.739  -2.899  1.00 20.41           C
ATOM   2598  CG  LEU B 100H     67.713  87.173  -3.392  1.00 28.08           C
ATOM   2599  CD1 LEU B 100H     68.007  88.117  -2.239  1.00 34.61           C
ATOM   2600  CD2 LEU B 100H     68.830  87.212  -4.429  1.00 26.67           C
ATOM   2601  N   SER B 100I     66.159  82.604  -3.339  1.00 12.66           N
ATOM   2602  CA  SER B 100I     66.269  81.172  -3.083  1.00 14.49           C
ATOM   2603  C   SER B 100I     65.315  80.421  -3.996  1.00 12.98           C
ATOM   2604  O   SER B 100I     64.171  80.830  -4.168  1.00 11.88           O
ATOM   2605  CB  SER B 100I     65.940  80.852  -1.627  1.00 15.95           C
ATOM   2606  OG  SER B 100I     65.950  79.450  -1.415  1.00 17.60           O
ATOM   2607  N   CYS B 100J     65.781  79.324  -4.586  1.00 12.45           N
ATOM   2608  CA  CYS B 100J     64.912  78.527  -5.439  1.00 11.68           C
ATOM   2609  C   CYS B 100J     63.690  78.059  -4.652  1.00  9.67           C
ATOM   2610  O   CYS B 100J     62.604  77.887  -5.212  1.00 10.55           O
ATOM   2611  CB  CYS B 100J     65.674  77.317  -5.991  1.00 12.59           C
ATOM   2612  SG  CYS B 100J     67.050  77.758  -7.085  1.00 15.06           S
ATOM   2613  N   LEU B 100K     63.872  77.847  -3.351  1.00 10.72           N
ATOM   2614  CA  LEU B 100K     62.800  77.315  -2.506  1.00 13.93           C
ATOM   2615  C   LEU B 100K     61.660  78.302  -2.289  1.00 14.81           C
ATOM   2616  O   LEU B 100K     60.604  77.922  -1.779  1.00 15.19           O
ATOM   2617  CB  LEU B 100K     63.356  76.864  -1.154  1.00 13.14           C
ATOM   2618  CG  LEU B 100K     64.536  75.899  -1.254  1.00 21.43           C
ATOM   2619  CD1 LEU B 100K     65.177  75.685   0.107  1.00 26.42           C
ATOM   2620  CD2 LEU B 100K     64.081  74.579  -1.865  1.00 21.98           C
ATOM   2621  N   ASP B 100L     61.875  79.559  -2.674  1.00 11.86           N
ATOM   2622  CA  ASP B 100L     60.834  80.581  -2.577  1.00 13.50           C
ATOM   2623  C   ASP B 100L     59.663  80.232  -3.492  1.00 12.43           C
ATOM   2624  O   ASP B 100L     58.529  80.659  -3.268  1.00 10.66           O
ATOM   2625  CB  ASP B 100L     61.395  81.955  -2.951  1.00 12.63           C
ATOM   2626  CG  ASP B 100L     62.374  82.482  -1.926  1.00 16.32           C
ATOM   2627  OD1 ASP B 100L     62.361  81.982  -0.783  1.00 20.02           O
ATOM   2628  OD2 ASP B 100L     63.168  83.386  -2.269  1.00 17.71           O
ATOM   2629  N   TYR B 100M     59.960  79.467  -4.536  1.00  7.75           N
ATOM   2630  CA  TYR B 100M     58.935  78.919  -5.405  1.00 10.05           C
ATOM   2631  C   TYR B 100M     58.635  77.522  -4.866  1.00 11.36           C
ATOM   2632  O   TYR B 100M     59.378  76.568  -5.117  1.00 10.48           O
ATOM   2633  CB  TYR B 100M     59.423  78.895  -6.866  1.00  8.26           C
ATOM   2634  CG  TYR B 100M     58.324  78.567  -7.849  1.00  7.73           C
ATOM   2635  CD1 TYR B 100M     57.695  79.567  -8.587  1.00  8.24           C
ATOM   2636  CD2 TYR B 100M     57.883  77.253  -8.010  1.00 11.36           C
ATOM   2637  CE1 TYR B 100M     56.662  79.257  -9.470  1.00 10.49           C
ATOM   2638  CE2 TYR B 100M     56.861  76.941  -8.885  1.00  9.51           C
ATOM   2639  CZ  TYR B 100M     56.257  77.938  -9.611  1.00  8.31           C
ATOM   2640  OH  TYR B 100M     55.233  77.618 -10.472  1.00  8.38           O
ATOM   2641  N   VAL B 100N     57.562  77.400  -4.088  1.00  8.85           N
ATOM   2642  CA  VAL B 100N     57.371  76.189  -3.296  1.00  9.35           C
ATOM   2643  C   VAL B 100N     57.041  74.951  -4.130  1.00 10.07           C
ATOM   2644  O   VAL B 100N     56.060  74.929  -4.871  1.00 10.22           O
ATOM   2645  CB  VAL B 100N     56.302  76.370  -2.200  1.00 13.91           C
ATOM   2646  CG1 VAL B 100N     56.207  75.110  -1.351  1.00 13.35           C
ATOM   2647  CG2 VAL B 100N     56.643  77.575  -1.331  1.00 15.35           C
ATOM   2648  N   MET B 100O     57.873  73.926  -3.984  1.00 10.07           N
ATOM   2649  CA  MET B 100O     57.675  72.651  -4.668  1.00 10.18           C
ATOM   2650  C   MET B 100O     57.671  71.487  -3.682  1.00  9.71           C
ATOM   2651  O   MET B 100O     58.413  71.500  -2.699  1.00 13.68           O
ATOM   2652  CB  MET B 100O     58.779  72.425  -5.705  1.00 10.48           C
ATOM   2653  CG  MET B 100O     58.891  73.524  -6.744  1.00 10.71           C
ATOM   2654  SD  MET B 100O     57.525  73.502  -7.922  1.00 10.94           S
ATOM   2655  CE  MET B 100O     58.077  72.230  -9.067  1.00 11.01           C
ATOM   2656  N   ASP B 101      56.844  70.480  -3.959  1.00 11.91           N
ATOM   2657  CA  ASP B 101      56.783  69.265  -3.143  1.00 10.82           C
ATOM   2658  C   ASP B 101      58.145  68.602  -2.927  1.00 13.50           C
ATOM   2659  O   ASP B 101      58.484  68.225  -1.805  1.00 16.03           O
ATOM   2660  CB  ASP B 101      55.840  68.237  -3.777  1.00 10.16           C
ATOM   2661  CG  ASP B 101      54.377  68.575  -3.577  1.00 16.00           C
ATOM   2662  OD1 ASP B 101      54.056  69.353  -2.648  1.00 16.24           O
ATOM   2663  OD2 ASP B 101      53.541  68.046  -4.341  1.00 13.97           O
ATOM   2664  N   TYR B 102      58.915  68.444  -4.004  1.00 11.33           N
ATOM   2665  CA  TYR B 102      60.188  67.728  -3.931  1.00  9.45           C
ATOM   2666  C   TYR B 102      61.281  68.414  -4.737  1.00 10.11           C
ATOM   2667  O   TYR B 102      61.024  68.967  -5.809  1.00 11.84           O
ATOM   2668  CB  TYR B 102      60.019  66.293  -4.439  1.00 11.50           C
ATOM   2669  CG  TYR B 102      58.991  65.494  -3.668  1.00 11.12           C
ATOM   2670  CD1 TYR B 102      59.269  65.026  -2.392  1.00 15.80           C
ATOM   2671  CD2 TYR B 102      57.744  65.232  -4.209  1.00 15.20           C
ATOM   2672  CE1 TYR B 102      58.334  64.307  -1.677  1.00 17.82           C
ATOM   2673  CE2 TYR B 102      56.798  64.506  -3.500  1.00 17.34           C
ATOM   2674  CZ  TYR B 102      57.103  64.054  -2.235  1.00 18.87           C
ATOM   2675  OH  TYR B 102      56.172  63.331  -1.526  1.00 24.51           O
ATOM   2676  N   TRP B 103      62.504  68.344  -4.218  1.00 10.92           N
ATOM   2677  CA  TRP B 103      63.658  68.976  -4.836  1.00 12.81           C
ATOM   2678  C   TRP B 103      64.817  67.998  -4.895  1.00 12.05           C
ATOM   2679  O   TRP B 103      65.053  67.262  -3.939  1.00 12.75           O
ATOM   2680  CB  TRP B 103      64.121  70.155  -3.982  1.00 14.32           C
ATOM   2681  CG  TRP B 103      63.274  71.368  -4.065  1.00 13.83           C
ATOM   2682  CD1 TRP B 103      62.255  71.723  -3.224  1.00 11.85           C
ATOM   2683  CD2 TRP B 103      63.379  72.416  -5.033  1.00 10.32           C
ATOM   2684  NE1 TRP B 103      61.719  72.925  -3.614  1.00 13.70           N
ATOM   2685  CE2 TRP B 103      62.389  73.371  -4.725  1.00 12.91           C
ATOM   2686  CE3 TRP B 103      64.212  72.637  -6.136  1.00 11.92           C
ATOM   2687  CZ2 TRP B 103      62.211  74.532  -5.477  1.00 10.60           C
ATOM   2688  CZ3 TRP B 103      64.036  73.787  -6.882  1.00 10.88           C
ATOM   2689  CH2 TRP B 103      63.039  74.721  -6.553  1.00 12.42           C
ATOM   2690  N   GLY B 104      65.553  68.006  -6.001  1.00 11.72           N
ATOM   2691  CA  GLY B 104      66.848  67.346  -6.040  1.00 11.87           C
ATOM   2692  C   GLY B 104      67.896  68.224  -5.374  1.00 13.08           C
ATOM   2693  O   GLY B 104      67.637  69.395  -5.085  1.00 18.34           O
ATOM   2694  N   LYS B 105      69.083  67.670  -5.131  1.00 12.84           N
ATOM   2695  CA  LYS B 105      70.164  68.436  -4.515  1.00 15.68           C
ATOM   2696  C   LYS B 105      70.913  69.262  -5.553  1.00 17.07           C
ATOM   2697  O   LYS B 105      71.779  70.076  -5.212  1.00 17.39           O
ATOM   2698  CB  LYS B 105      71.140  67.518  -3.771  1.00 21.24           C
ATOM   2699  CG  LYS B 105      70.533  66.791  -2.572  1.00 23.20           C
ATOM   2700  CD  LYS B 105      71.588  65.959  -1.845  1.00 37.39           C
ATOM   2701  CE  LYS B 105      70.970  65.019  -0.816  1.00 46.13           C
ATOM   2702  NZ  LYS B 105      70.488  65.734   0.398  1.00 56.20           N
ATOM   2703  N   GLY B 106      70.583  69.039  -6.821  1.00 14.29           N
ATOM   2704  CA  GLY B 106      71.142  69.832  -7.902  1.00 13.09           C
ATOM   2705  C   GLY B 106      72.450  69.321  -8.467  1.00 15.88           C
ATOM   2706  O   GLY B 106      73.093  68.438  -7.904  1.00 18.08           O
ATOM   2707  N   THR B 107      72.847  69.890  -9.598  1.00 13.69           N
ATOM   2708  CA  THR B 107      74.116  69.533 -10.209  1.00 17.01           C
ATOM   2709  C   THR B 107      74.730  70.749 -10.883  1.00 16.77           C
ATOM   2710  O   THR B 107      74.036  71.538 -11.533  1.00 12.51           O
ATOM   2711  CB  THR B 107      73.960  68.372 -11.211  1.00 19.58           C
ATOM   2712  OG1 THR B 107      75.251  67.978 -11.686  1.00 21.95           O
ATOM   2713  CG2 THR B 107      73.092  68.775 -12.387  1.00 17.04           C
ATOM   2714  N   GLN B 108      76.036  70.909 -10.713  1.00 15.09           N
ATOM   2715  CA  GLN B 108      76.726  72.059 -11.279  1.00 13.42           C
ATOM   2716  C   GLN B 108      76.941  71.909 -12.781  1.00 12.20           C
ATOM   2717  O   GLN B 108      77.293  70.838 -13.270  1.00 15.11           O
ATOM   2718  CB  GLN B 108      78.068  72.286 -10.573  1.00 14.95           C
ATOM   2719  CG  GLN B 108      78.881  73.441 -11.137  1.00 17.08           C
ATOM   2720  CD  GLN B 108      78.239  74.799 -10.882  1.00 19.92           C
ATOM   2721  OE1 GLN B 108      77.523  74.989  -9.895  1.00 17.70           O
ATOM   2722  NE2 GLN B 108      78.501  75.753 -11.771  1.00 16.54           N
ATOM   2723  N   VAL B 109      76.700  72.994 -13.508  1.00 11.17           N
ATOM   2724  CA  VAL B 109      77.020  73.062 -14.927  1.00 14.80           C
ATOM   2725  C   VAL B 109      77.916  74.274 -15.126  1.00 12.87           C
ATOM   2726  O   VAL B 109      77.530  75.402 -14.812  1.00 14.51           O
ATOM   2727  CB  VAL B 109      75.759  73.213 -15.797  1.00 11.42           C
ATOM   2728  CG1 VAL B 109      76.142  73.509 -17.259  1.00 13.23           C
ATOM   2729  CG2 VAL B 109      74.887  71.971 -15.697  1.00 12.73           C
ATOM   2730  N   THR B 110      79.124  74.041 -15.628  1.00 11.83           N
ATOM   2731  CA  THR B 110      80.088  75.118 -15.817  1.00 11.81           C
ATOM   2732  C   THR B 110      80.518  75.197 -17.273  1.00 16.86           C
ATOM   2733  O   THR B 110      81.138  74.269 -17.800  1.00 18.20           O
ATOM   2734  CB  THR B 110      81.330  74.928 -14.926  1.00 15.15           C
ATOM   2735  OG1 THR B 110      80.920  74.731 -13.568  1.00 17.70           O
ATOM   2736  CG2 THR B 110      82.235  76.154 -14.997  1.00 18.15           C
ATOM   2737  N   VAL B 111      80.177  76.307 -17.916  1.00 13.45           N
ATOM   2738  CA  VAL B 111      80.466  76.511 -19.331  1.00 13.70           C
ATOM   2739  C   VAL B 111      81.729  77.355 -19.493  1.00 20.61           C
ATOM   2740  O   VAL B 111      81.796  78.483 -19.001  1.00 22.90           O
ATOM   2741  CB  VAL B 111      79.289  77.202 -20.047  1.00 14.70           C
ATOM   2742  CG1 VAL B 111      79.542  77.287 -21.544  1.00 15.45           C
ATOM   2743  CG2 VAL B 111      77.982  76.469 -19.769  1.00 13.70           C
ATOM   2744  N   SER B 112      82.721  76.805 -20.187  1.00 22.78           N
ATOM   2745  CA  SER B 112      84.013  77.469 -20.343  1.00 28.11           C
ATOM   2746  C   SER B 112      84.177  78.067 -21.735  1.00 29.82           C
ATOM   2747  O   SER B 112      83.728  77.485 -22.722  1.00 23.33           O
ATOM   2748  CB  SER B 112      85.153  76.486 -20.063  1.00 34.53           C
ATOM   2749  OG  SER B 112      85.069  75.348 -20.907  1.00 36.24           O
