# Supplementary material for: A non-redundant data set of nanobody-antigen crystal structures
Source: Data Brief. 2019 Mar 6;24:103754. doi: 10.1016/j.dib.2019.103754 (PMC6441729; doi:10.1016/j.dib.2019.103754)
Supplement: Multimedia component 5 [file mmc5.zip › Data_set/Nb-Ag_3/3k1k_3.pdb]

ATOM      1  N   LYS A   3     135.863  49.537   5.192  1.00 55.24           N
ATOM      2  CA  LYS A   3     136.487  49.024   6.409  1.00 44.96           C
ATOM      3  C   LYS A   3     136.666  47.493   6.376  1.00 38.15           C
ATOM      4  O   LYS A   3     137.692  47.018   5.914  1.00 39.65           O
ATOM      5  CB  LYS A   3     135.717  49.505   7.643  1.00 56.91           C
ATOM      6  CG  LYS A   3     136.484  49.434   8.963  1.00 41.46           C
ATOM      7  CD  LYS A   3     135.799  48.454   9.930  1.00 54.68           C
ATOM      8  CE  LYS A   3     134.415  48.964  10.359  1.00 42.77           C
ATOM      9  NZ  LYS A   3     133.715  48.048  11.314  1.00 50.28           N
ATOM     10  N   GLY A   4     135.699  46.715   6.853  1.00 41.69           N
ATOM     11  CA  GLY A   4     135.846  45.256   6.816  1.00 38.59           C
ATOM     12  C   GLY A   4     136.194  44.709   5.422  1.00 46.01           C
ATOM     13  O   GLY A   4     136.901  43.707   5.270  1.00 41.00           O
ATOM     14  N   GLU A   5     135.709  45.398   4.394  1.00 39.48           N
ATOM     15  CA  GLU A   5     135.889  44.988   3.009  1.00 38.90           C
ATOM     16  C   GLU A   5     137.358  44.837   2.606  1.00 43.06           C
ATOM     17  O   GLU A   5     137.691  44.045   1.723  1.00 37.46           O
ATOM     18  CB  GLU A   5     135.180  45.991   2.087  1.00 42.42           C
ATOM     19  CG  GLU A   5     135.346  45.702   0.608  1.00 55.88           C
ATOM     20  CD  GLU A   5     134.895  46.858  -0.263  1.00 46.97           C
ATOM     21  OE1 GLU A   5     134.211  47.764   0.259  1.00 46.50           O
ATOM     22  OE2 GLU A   5     135.225  46.862  -1.467  1.00 47.08           O
ATOM     23  N   GLU A   6     138.255  45.573   3.250  1.00 37.33           N
ATOM     24  CA  GLU A   6     139.649  45.548   2.801  1.00 39.85           C
ATOM     25  C   GLU A   6     140.417  44.317   3.264  1.00 34.14           C
ATOM     26  O   GLU A   6     141.576  44.130   2.900  1.00 36.65           O
ATOM     27  CB  GLU A   6     140.375  46.829   3.221  1.00 45.39           C
ATOM     28  CG  GLU A   6     139.839  47.392   4.513  1.00 46.92           C
ATOM     29  CD  GLU A   6     140.501  48.709   4.910  1.00 59.44           C
ATOM     30  OE1 GLU A   6     140.806  49.528   4.010  1.00 58.57           O
ATOM     31  OE2 GLU A   6     140.697  48.918   6.127  1.00 48.64           O
ATOM     32  N   LEU A   7     139.779  43.479   4.073  1.00 31.06           N
ATOM     33  CA  LEU A   7     140.383  42.201   4.439  1.00 32.58           C
ATOM     34  C   LEU A   7     140.239  41.153   3.303  1.00 39.18           C
ATOM     35  O   LEU A   7     140.779  40.050   3.390  1.00 36.18           O
ATOM     36  CB  LEU A   7     139.743  41.682   5.712  1.00 32.99           C
ATOM     37  CG  LEU A   7     140.074  42.404   7.025  1.00 42.34           C
ATOM     38  CD1 LEU A   7     138.887  42.353   7.975  1.00 39.87           C
ATOM     39  CD2 LEU A   7     141.326  41.817   7.689  1.00 32.20           C
ATOM     40  N   PHE A   8     139.546  41.528   2.227  1.00 40.99           N
ATOM     41  CA  PHE A   8     139.174  40.586   1.168  1.00 37.65           C
ATOM     42  C   PHE A   8     139.649  40.980  -0.217  1.00 42.38           C
ATOM     43  O   PHE A   8     139.093  40.515  -1.203  1.00 44.16           O
ATOM     44  CB  PHE A   8     137.665  40.420   1.130  1.00 28.66           C
ATOM     45  CG  PHE A   8     137.127  39.763   2.338  1.00 35.52           C
ATOM     46  CD1 PHE A   8     136.585  40.516   3.368  1.00 35.53           C
ATOM     47  CD2 PHE A   8     137.206  38.389   2.482  1.00 33.39           C
ATOM     48  CE1 PHE A   8     136.111  39.908   4.512  1.00 31.71           C
ATOM     49  CE2 PHE A   8     136.725  37.779   3.627  1.00 33.94           C
ATOM     50  CZ  PHE A   8     136.174  38.538   4.636  1.00 32.41           C
ATOM     51  N   THR A   9     140.670  41.827  -0.291  1.00 43.54           N
ATOM     52  CA  THR A   9     141.176  42.276  -1.573  1.00 40.40           C
ATOM     53  C   THR A   9     142.081  41.217  -2.181  1.00 43.73           C
ATOM     54  O   THR A   9     142.480  41.322  -3.343  1.00 48.30           O
ATOM     55  CB  THR A   9     141.953  43.610  -1.445  1.00 44.60           C
ATOM     56  OG1 THR A   9     143.081  43.432  -0.582  1.00 45.59           O
ATOM     57  CG2 THR A   9     141.066  44.688  -0.869  1.00 41.49           C
ATOM     58  N   GLY A  10     142.417  40.198  -1.397  1.00 38.83           N
ATOM     59  CA  GLY A  10     143.302  39.144  -1.880  1.00 40.70           C
ATOM     60  C   GLY A  10     142.835  37.753  -1.477  1.00 38.72           C
ATOM     61  O   GLY A  10     141.705  37.582  -1.016  1.00 39.41           O
ATOM     62  N   VAL A  11     143.698  36.758  -1.655  1.00 38.09           N
ATOM     63  CA  VAL A  11     143.392  35.390  -1.238  1.00 42.54           C
ATOM     64  C   VAL A  11     143.447  35.202   0.287  1.00 38.38           C
ATOM     65  O   VAL A  11     144.464  35.456   0.920  1.00 37.69           O
ATOM     66  CB  VAL A  11     144.357  34.372  -1.877  1.00 37.15           C
ATOM     67  CG1 VAL A  11     144.013  32.971  -1.411  1.00 40.95           C
ATOM     68  CG2 VAL A  11     144.280  34.453  -3.383  1.00 42.76           C
ATOM     69  N   VAL A  12     142.367  34.706   0.865  1.00 40.44           N
ATOM     70  CA  VAL A  12     142.308  34.513   2.304  1.00 36.66           C
ATOM     71  C   VAL A  12     142.202  33.028   2.649  1.00 40.32           C
ATOM     72  O   VAL A  12     141.362  32.328   2.092  1.00 36.97           O
ATOM     73  CB  VAL A  12     141.095  35.258   2.896  1.00 33.30           C
ATOM     74  CG1 VAL A  12     141.040  35.085   4.417  1.00 38.34           C
ATOM     75  CG2 VAL A  12     141.137  36.735   2.520  1.00 33.53           C
ATOM     76  N   PRO A  13     143.047  32.546   3.585  1.00 43.19           N
ATOM     77  CA  PRO A  13     142.962  31.160   4.066  1.00 34.60           C
ATOM     78  C   PRO A  13     141.662  30.936   4.817  1.00 34.99           C
ATOM     79  O   PRO A  13     141.220  31.828   5.544  1.00 37.39           O
ATOM     80  CB  PRO A  13     144.143  31.045   5.041  1.00 36.39           C
ATOM     81  CG  PRO A  13     145.047  32.161   4.690  1.00 43.32           C
ATOM     82  CD  PRO A  13     144.172  33.271   4.196  1.00 38.05           C
ATOM     83  N   ILE A  14     141.055  29.765   4.654  1.00 34.22           N
ATOM     84  CA  ILE A  14     139.807  29.472   5.354  1.00 33.30           C
ATOM     85  C   ILE A  14     139.914  28.220   6.195  1.00 37.40           C
ATOM     86  O   ILE A  14     140.617  27.272   5.841  1.00 36.47           O
ATOM     87  CB  ILE A  14     138.630  29.293   4.398  1.00 37.82           C
ATOM     88  CG1 ILE A  14     138.566  30.471   3.411  1.00 36.15           C
ATOM     89  CG2 ILE A  14     137.324  29.119   5.186  1.00 29.79           C
ATOM     90  CD1 ILE A  14     137.464  30.329   2.404  1.00 32.30           C
ATOM     91  N   LEU A  15     139.199  28.222   7.314  1.00 38.25           N
ATOM     92  CA  LEU A  15     139.172  27.066   8.177  1.00 36.14           C
ATOM     93  C   LEU A  15     137.727  26.801   8.583  1.00 34.29           C
ATOM     94  O   LEU A  15     137.008  27.718   8.981  1.00 35.96           O
ATOM     95  CB  LEU A  15     140.041  27.345   9.398  1.00 41.90           C
ATOM     96  CG  LEU A  15     140.739  26.136   9.996  1.00 50.74           C
ATOM     97  CD1 LEU A  15     141.646  25.495   8.954  1.00 43.38           C
ATOM     98  CD2 LEU A  15     141.520  26.578  11.226  1.00 53.99           C
ATOM     99  N   VAL A  16     137.281  25.560   8.438  1.00 33.48           N
ATOM    100  CA  VAL A  16     135.918  25.216   8.819  1.00 35.09           C
ATOM    101  C   VAL A  16     135.916  24.089   9.855  1.00 40.79           C
ATOM    102  O   VAL A  16     136.674  23.130   9.736  1.00 39.16           O
ATOM    103  CB  VAL A  16     135.075  24.782   7.611  1.00 35.61           C
ATOM    104  CG1 VAL A  16     133.620  24.646   8.018  1.00 31.80           C
ATOM    105  CG2 VAL A  16     135.195  25.800   6.486  1.00 35.17           C
ATOM    106  N   GLU A  17     135.063  24.217  10.866  1.00 40.36           N
ATOM    107  CA  GLU A  17     134.914  23.185  11.897  1.00 45.93           C
ATOM    108  C   GLU A  17     133.443  23.009  12.232  1.00 39.94           C
ATOM    109  O   GLU A  17     132.758  23.976  12.539  1.00 43.15           O
ATOM    110  CB  GLU A  17     135.661  23.571  13.178  1.00 38.60           C
ATOM    111  CG  GLU A  17     137.162  23.837  13.016  1.00 48.97           C
ATOM    112  CD  GLU A  17     137.981  22.555  12.950  1.00 60.28           C
ATOM    113  OE1 GLU A  17     137.363  21.468  13.043  1.00 60.52           O
ATOM    114  OE2 GLU A  17     139.231  22.626  12.811  1.00 59.80           O
ATOM    115  N   LEU A  18     132.954  21.778  12.189  1.00 43.52           N
ATOM    116  CA  LEU A  18     131.552  21.526  12.517  1.00 45.00           C
ATOM    117  C   LEU A  18     131.377  20.397  13.545  1.00 48.06           C
ATOM    118  O   LEU A  18     132.063  19.374  13.480  1.00 50.04           O
ATOM    119  CB  LEU A  18     130.779  21.200  11.241  1.00 40.69           C
ATOM    120  CG  LEU A  18     129.298  20.872  11.377  1.00 40.57           C
ATOM    121  CD1 LEU A  18     128.541  21.276  10.103  1.00 38.76           C
ATOM    122  CD2 LEU A  18     129.106  19.396  11.686  1.00 41.29           C
ATOM    123  N   ASP A  19     130.461  20.597  14.490  1.00 44.98           N
ATOM    124  CA  ASP A  19     130.021  19.530  15.386  1.00 47.34           C
ATOM    125  C   ASP A  19     128.547  19.276  15.113  1.00 44.34           C
ATOM    126  O   ASP A  19     127.735  20.211  15.095  1.00 41.23           O
ATOM    127  CB  ASP A  19     130.223  19.914  16.859  1.00 50.01           C
ATOM    128  CG  ASP A  19     131.659  19.720  17.333  1.00 56.85           C
ATOM    129  OD1 ASP A  19     131.956  20.109  18.482  1.00 72.00           O
ATOM    130  OD2 ASP A  19     132.490  19.178  16.573  1.00 58.49           O
ATOM    131  N   GLY A  20     128.195  18.015  14.901  1.00 45.33           N
ATOM    132  CA  GLY A  20     126.835  17.690  14.522  1.00 45.85           C
ATOM    133  C   GLY A  20     126.205  16.509  15.237  1.00 49.27           C
ATOM    134  O   GLY A  20     126.879  15.693  15.873  1.00 52.76           O
ATOM    135  N   ASP A  21     124.888  16.425  15.103  1.00 44.19           N
ATOM    136  CA  ASP A  21     124.086  15.372  15.690  1.00 43.87           C
ATOM    137  C   ASP A  21     122.820  15.302  14.852  1.00 42.16           C
ATOM    138  O   ASP A  21     122.009  16.225  14.860  1.00 43.61           O
ATOM    139  CB  ASP A  21     123.763  15.744  17.146  1.00 51.89           C
ATOM    140  CG  ASP A  21     122.717  14.835  17.788  1.00 54.64           C
ATOM    141  OD1 ASP A  21     122.350  13.795  17.203  1.00 54.63           O
ATOM    142  OD2 ASP A  21     122.265  15.171  18.906  1.00 63.96           O
ATOM    143  N   VAL A  22     122.659  14.224  14.100  1.00 44.10           N
ATOM    144  CA  VAL A  22     121.458  14.054  13.295  1.00 48.00           C
ATOM    145  C   VAL A  22     120.747  12.782  13.731  1.00 52.17           C
ATOM    146  O   VAL A  22     121.330  11.691  13.688  1.00 53.53           O
ATOM    147  CB  VAL A  22     121.774  13.964  11.777  1.00 42.82           C
ATOM    148  CG1 VAL A  22     120.514  13.653  11.006  1.00 39.16           C
ATOM    149  CG2 VAL A  22     122.403  15.258  11.281  1.00 43.96           C
ATOM    150  N   ASN A  23     119.488  12.911  14.134  1.00 48.18           N
ATOM    151  CA  ASN A  23     118.773  11.768  14.680  1.00 50.51           C
ATOM    152  C   ASN A  23     119.663  10.987  15.660  1.00 55.07           C
ATOM    153  O   ASN A  23     119.649   9.757  15.685  1.00 63.50           O
ATOM    154  CB  ASN A  23     118.270  10.842  13.565  1.00 42.20           C
ATOM    155  CG  ASN A  23     116.937  11.286  12.979  1.00 44.14           C
ATOM    156  OD1 ASN A  23     116.646  12.477  12.889  1.00 45.12           O
ATOM    157  ND2 ASN A  23     116.126  10.323  12.570  1.00 42.90           N
ATOM    158  N   GLY A  24     120.458  11.704  16.444  1.00 54.26           N
ATOM    159  CA  GLY A  24     121.229  11.083  17.506  1.00 56.90           C
ATOM    160  C   GLY A  24     122.608  10.586  17.128  1.00 59.66           C
ATOM    161  O   GLY A  24     123.416  10.316  18.015  1.00 62.61           O
ATOM    162  N   HIS A  25     122.876  10.450  15.827  1.00 61.08           N
ATOM    163  CA  HIS A  25     124.217  10.112  15.346  1.00 58.11           C
ATOM    164  C   HIS A  25     125.080  11.362  15.378  1.00 59.64           C
ATOM    165  O   HIS A  25     124.778  12.354  14.704  1.00 57.08           O
ATOM    166  CB  HIS A  25     124.195   9.617  13.903  1.00 59.64           C
ATOM    167  CG  HIS A  25     123.239   8.496  13.641  1.00 67.43           C
ATOM    168  ND1 HIS A  25     121.915   8.541  14.023  1.00 70.80           N
ATOM    169  CD2 HIS A  25     123.403   7.327  12.981  1.00 68.49           C
ATOM    170  CE1 HIS A  25     121.311   7.432  13.632  1.00 71.08           C
ATOM    171  NE2 HIS A  25     122.189   6.679  12.996  1.00 72.58           N
ATOM    172  N   LYS A  26     126.162  11.315  16.143  1.00 56.47           N
ATOM    173  CA  LYS A  26     127.038  12.470  16.267  1.00 53.88           C
ATOM    174  C   LYS A  26     128.241  12.338  15.344  1.00 55.62           C
ATOM    175  O   LYS A  26     128.693  11.225  15.060  1.00 53.42           O
ATOM    176  CB  LYS A  26     127.455  12.651  17.726  1.00 55.80           C
ATOM    177  CG  LYS A  26     126.254  12.651  18.661  1.00 57.86           C
ATOM    178  CD  LYS A  26     126.599  13.051  20.077  1.00 69.71           C
ATOM    179  CE  LYS A  26     125.413  12.793  20.998  1.00 72.11           C
ATOM    180  NZ  LYS A  26     125.796  12.915  22.431  1.00 83.43           N
ATOM    181  N   PHE A  27     128.739  13.473  14.855  1.00 54.00           N
ATOM    182  CA  PHE A  27     129.876  13.470  13.933  1.00 48.01           C
ATOM    183  C   PHE A  27     130.631  14.801  13.924  1.00 46.61           C
ATOM    184  O   PHE A  27     130.130  15.823  14.385  1.00 43.40           O
ATOM    185  CB  PHE A  27     129.414  13.128  12.517  1.00 52.10           C
ATOM    186  CG  PHE A  27     128.430  14.112  11.953  1.00 52.29           C
ATOM    187  CD1 PHE A  27     127.095  14.064  12.320  1.00 51.98           C
ATOM    188  CD2 PHE A  27     128.841  15.093  11.072  1.00 47.32           C
ATOM    189  CE1 PHE A  27     126.188  14.970  11.819  1.00 50.34           C
ATOM    190  CE2 PHE A  27     127.943  15.992  10.565  1.00 47.55           C
ATOM    191  CZ  PHE A  27     126.613  15.930  10.934  1.00 48.62           C
ATOM    192  N   SER A  28     131.843  14.779  13.387  1.00 47.69           N
ATOM    193  CA  SER A  28     132.644  15.987  13.287  1.00 49.42           C
ATOM    194  C   SER A  28     133.288  16.132  11.915  1.00 48.34           C
ATOM    195  O   SER A  28     133.603  15.139  11.245  1.00 47.47           O
ATOM    196  CB  SER A  28     133.712  16.021  14.384  1.00 49.14           C
ATOM    197  OG  SER A  28     133.144  16.477  15.592  1.00 51.62           O
ATOM    198  N   VAL A  29     133.479  17.380  11.499  1.00 49.61           N
ATOM    199  CA  VAL A  29     134.113  17.662  10.218  1.00 45.76           C
ATOM    200  C   VAL A  29     135.065  18.843  10.321  1.00 42.51           C
ATOM    201  O   VAL A  29     134.777  19.841  10.969  1.00 42.90           O
ATOM    202  CB  VAL A  29     133.065  17.935   9.114  1.00 39.14           C
ATOM    203  CG1 VAL A  29     133.726  18.534   7.868  1.00 38.88           C
ATOM    204  CG2 VAL A  29     132.315  16.663   8.768  1.00 37.92           C
ATOM    205  N   SER A  30     136.215  18.714   9.687  1.00 40.73           N
ATOM    206  C   SER A  30     137.449  20.128   8.145  1.00 41.31           C
ATOM    207  O   SER A  30     137.610  19.218   7.326  1.00 39.93           O
ATOM    208  CA ASER A  30     137.168  19.810   9.606  1.00 43.75           C
ATOM    209  CB ASER A  30     138.472  19.444  10.311  1.00 43.75           C
ATOM    210  OG ASER A  30     139.180  18.456   9.582  1.00 43.56           O
ATOM    211  N   GLY A  31     137.516  21.415   7.821  1.00 38.70           N
ATOM    212  CA  GLY A  31     137.764  21.827   6.450  1.00 41.99           C
ATOM    213  C   GLY A  31     138.793  22.931   6.328  1.00 38.69           C
ATOM    214  O   GLY A  31     138.970  23.733   7.240  1.00 38.73           O
ATOM    215  N   GLU A  32     139.472  22.972   5.190  1.00 37.95           N
ATOM    216  CA  GLU A  32     140.443  24.019   4.924  1.00 39.15           C
ATOM    217  C   GLU A  32     140.425  24.404   3.444  1.00 41.77           C
ATOM    218  O   GLU A  32     140.133  23.578   2.582  1.00 36.53           O
ATOM    219  CB  GLU A  32     141.849  23.560   5.324  1.00 40.25           C
ATOM    220  CG  GLU A  32     142.485  22.562   4.353  1.00 44.40           C
ATOM    221  CD  GLU A  32     143.672  21.822   4.962  1.00 49.46           C
ATOM    222  OE1 GLU A  32     143.695  21.648   6.199  1.00 46.03           O
ATOM    223  OE2 GLU A  32     144.575  21.413   4.202  1.00 46.67           O
ATOM    224  N   GLY A  33     140.746  25.660   3.160  1.00 35.58           N
ATOM    225  CA  GLY A  33     140.951  26.097   1.798  1.00 39.54           C
ATOM    226  C   GLY A  33     141.280  27.567   1.719  1.00 37.69           C
ATOM    227  O   GLY A  33     141.970  28.101   2.582  1.00 37.17           O
ATOM    228  N   GLU A  34     140.787  28.224   0.675  1.00 36.34           N
ATOM    229  CA  GLU A  34     141.002  29.650   0.528  1.00 37.29           C
ATOM    230  C   GLU A  34     139.900  30.281  -0.302  1.00 36.81           C
ATOM    231  O   GLU A  34     139.237  29.610  -1.093  1.00 36.12           O
ATOM    232  CB  GLU A  34     142.378  29.932  -0.070  1.00 43.08           C
ATOM    233  CG  GLU A  34     142.534  29.423  -1.481  1.00 48.39           C
ATOM    234  CD  GLU A  34     143.984  29.381  -1.922  1.00 57.36           C
ATOM    235  OE1 GLU A  34     144.852  29.004  -1.096  1.00 57.40           O
ATOM    236  OE2 GLU A  34     144.250  29.719  -3.100  1.00 62.43           O
ATOM    237  N   GLY A  35     139.679  31.568  -0.073  1.00 33.69           N
ATOM    238  CA  GLY A  35     138.648  32.312  -0.766  1.00 35.25           C
ATOM    239  C   GLY A  35     139.237  33.571  -1.368  1.00 37.73           C
ATOM    240  O   GLY A  35     140.174  34.151  -0.817  1.00 40.24           O
ATOM    241  N   ASP A  36     138.671  34.008  -2.487  1.00 40.77           N
ATOM    242  CA  ASP A  36     139.179  35.158  -3.228  1.00 34.83           C
ATOM    243  C   ASP A  36     137.948  35.930  -3.682  1.00 37.33           C
ATOM    244  O   ASP A  36     137.354  35.625  -4.735  1.00 36.37           O
ATOM    245  CB  ASP A  36     139.985  34.644  -4.431  1.00 37.18           C
ATOM    246  CG  ASP A  36     140.991  35.663  -4.979  1.00 43.46           C
ATOM    247  OD1 ASP A  36     140.984  36.848  -4.578  1.00 45.49           O
ATOM    248  OD2 ASP A  36     141.801  35.257  -5.840  1.00 51.71           O
ATOM    249  N   ALA A  37     137.530  36.905  -2.884  1.00 27.48           N
ATOM    250  CA  ALA A  37     136.286  37.605  -3.183  1.00 29.73           C
ATOM    251  C   ALA A  37     136.367  38.458  -4.450  1.00 26.08           C
ATOM    252  O   ALA A  37     135.363  38.884  -4.968  1.00 32.04           O
ATOM    253  CB  ALA A  37     135.834  38.443  -2.005  1.00 28.13           C
ATOM    254  N   THR A  38     137.556  38.737  -4.928  1.00 29.96           N
ATOM    255  CA  THR A  38     137.671  39.486  -6.175  1.00 35.57           C
ATOM    256  C   THR A  38     136.848  38.757  -7.243  1.00 35.11           C
ATOM    257  O   THR A  38     136.053  39.370  -7.941  1.00 38.55           O
ATOM    258  CB  THR A  38     139.129  39.625  -6.617  1.00 35.69           C
ATOM    259  OG1 THR A  38     139.880  40.274  -5.580  1.00 39.24           O
ATOM    260  CG2 THR A  38     139.229  40.458  -7.918  1.00 33.53           C
ATOM    261  N   TYR A  39     136.991  37.432  -7.269  1.00 36.70           N
ATOM    262  CA  TYR A  39     136.329  36.535  -8.212  1.00 36.57           C
ATOM    263  C   TYR A  39     135.096  35.839  -7.660  1.00 39.28           C
ATOM    264  O   TYR A  39     134.453  35.070  -8.371  1.00 31.30           O
ATOM    265  CB  TYR A  39     137.324  35.475  -8.649  1.00 30.75           C
ATOM    266  CG  TYR A  39     138.613  36.102  -9.085  1.00 39.32           C
ATOM    267  CD1 TYR A  39     138.666  36.865 -10.255  1.00 36.28           C
ATOM    268  CD2 TYR A  39     139.779  35.958  -8.335  1.00 38.21           C
ATOM    269  CE1 TYR A  39     139.841  37.457 -10.670  1.00 33.58           C
ATOM    270  CE2 TYR A  39     140.974  36.548  -8.752  1.00 40.06           C
ATOM    271  CZ  TYR A  39     140.989  37.301  -9.925  1.00 40.00           C
ATOM    272  OH  TYR A  39     142.149  37.910 -10.359  1.00 43.85           O
ATOM    273  N   GLY A  40     134.767  36.097  -6.397  1.00 30.81           N
ATOM    274  CA  GLY A  40     133.680  35.383  -5.749  1.00 27.13           C
ATOM    275  C   GLY A  40     133.957  33.889  -5.681  1.00 28.60           C
ATOM    276  O   GLY A  40     133.046  33.079  -5.711  1.00 34.08           O
ATOM    277  N   LYS A  41     135.229  33.529  -5.597  1.00 28.08           N
ATOM    278  CA  LYS A  41     135.665  32.153  -5.773  1.00 31.23           C
ATOM    279  C   LYS A  41     136.097  31.478  -4.464  1.00 35.82           C
ATOM    280  O   LYS A  41     136.794  32.076  -3.653  1.00 37.26           O
ATOM    281  CB  LYS A  41     136.835  32.140  -6.749  1.00 32.42           C
ATOM    282  CG  LYS A  41     137.367  30.764  -7.094  1.00 35.36           C
ATOM    283  CD  LYS A  41     138.331  30.858  -8.272  1.00 38.90           C
ATOM    284  CE  LYS A  41     138.942  29.510  -8.576  1.00 42.68           C
ATOM    285  NZ  LYS A  41     139.828  29.569  -9.774  1.00 46.86           N
ATOM    286  N   LEU A  42     135.702  30.224  -4.282  1.00 33.39           N
ATOM    287  CA  LEU A  42     136.027  29.465  -3.072  1.00 34.75           C
ATOM    288  C   LEU A  42     136.440  28.053  -3.430  1.00 34.00           C
ATOM    289  O   LEU A  42     135.790  27.399  -4.231  1.00 33.92           O
ATOM    290  CB  LEU A  42     134.813  29.359  -2.153  1.00 33.18           C
ATOM    291  CG  LEU A  42     134.442  30.546  -1.293  1.00 35.65           C
ATOM    292  CD1 LEU A  42     133.075  30.334  -0.697  1.00 39.03           C
ATOM    293  CD2 LEU A  42     135.480  30.647  -0.214  1.00 43.83           C
ATOM    294  N   THR A  43     137.511  27.594  -2.802  1.00 34.28           N
ATOM    295  CA  THR A  43     137.986  26.236  -2.927  1.00 35.56           C
ATOM    296  C   THR A  43     138.202  25.660  -1.528  1.00 38.50           C
ATOM    297  O   THR A  43     139.069  26.121  -0.778  1.00 37.13           O
ATOM    298  CB  THR A  43     139.325  26.197  -3.686  1.00 39.13           C
ATOM    299  OG1 THR A  43     139.131  26.697  -5.017  1.00 45.99           O
ATOM    300  CG2 THR A  43     139.844  24.767  -3.751  1.00 46.07           C
ATOM    301  N   LEU A  44     137.415  24.648  -1.182  1.00 38.68           N
ATOM    302  CA  LEU A  44     137.477  24.050   0.146  1.00 38.43           C
ATOM    303  C   LEU A  44     137.477  22.526   0.074  1.00 40.05           C
ATOM    304  O   LEU A  44     136.861  21.924  -0.813  1.00 34.34           O
ATOM    305  CB  LEU A  44     136.288  24.508   0.996  1.00 34.05           C
ATOM    306  CG  LEU A  44     136.140  25.995   1.298  1.00 33.33           C
ATOM    307  CD1 LEU A  44     134.760  26.285   1.841  1.00 32.81           C
ATOM    308  CD2 LEU A  44     137.196  26.444   2.286  1.00 37.34           C
ATOM    309  N   LYS A  45     138.166  21.912   1.024  1.00 38.38           N
ATOM    310  CA  LYS A  45     138.172  20.469   1.164  1.00 40.79           C
ATOM    311  C   LYS A  45     137.793  20.133   2.591  1.00 41.99           C
ATOM    312  O   LYS A  45     138.364  20.680   3.535  1.00 43.67           O
ATOM    313  CB  LYS A  45     139.550  19.892   0.864  1.00 40.15           C
ATOM    314  CG  LYS A  45     139.628  18.413   1.173  1.00 49.81           C
ATOM    315  CD  LYS A  45     140.880  17.775   0.600  1.00 51.84           C
ATOM    316  CE  LYS A  45     141.057  16.371   1.167  1.00 48.57           C
ATOM    317  NZ  LYS A  45     142.428  15.840   0.952  1.00 52.38           N
ATOM    318  N   PHE A  46     136.824  19.238   2.743  1.00 41.78           N
ATOM    319  CA  PHE A  46     136.339  18.851   4.058  1.00 41.83           C
ATOM    320  C   PHE A  46     136.671  17.401   4.333  1.00 44.05           C
ATOM    321  O   PHE A  46     136.774  16.593   3.412  1.00 47.85           O
ATOM    322  CB  PHE A  46     134.831  19.081   4.143  1.00 36.47           C
ATOM    323  CG  PHE A  46     134.432  20.481   3.822  1.00 35.57           C
ATOM    324  CD1 PHE A  46     134.076  20.829   2.533  1.00 33.77           C
ATOM    325  CD2 PHE A  46     134.448  21.466   4.809  1.00 37.37           C
ATOM    326  CE1 PHE A  46     133.722  22.125   2.223  1.00 33.80           C
ATOM    327  CE2 PHE A  46     134.090  22.776   4.510  1.00 37.35           C
ATOM    328  CZ  PHE A  46     133.730  23.106   3.211  1.00 35.90           C
ATOM    329  N   ILE A  47     136.842  17.078   5.608  1.00 48.87           N
ATOM    330  CA  ILE A  47     137.143  15.720   6.027  1.00 46.46           C
ATOM    331  C   ILE A  47     136.356  15.372   7.282  1.00 43.14           C
ATOM    332  O   ILE A  47     136.365  16.122   8.251  1.00 42.79           O
ATOM    333  CB  ILE A  47     138.648  15.553   6.274  1.00 49.36           C
ATOM    334  CG1 ILE A  47     139.383  15.495   4.930  1.00 53.09           C
ATOM    335  CG2 ILE A  47     138.923  14.295   7.076  1.00 49.37           C
ATOM    336  CD1 ILE A  47     140.863  15.763   5.040  1.00 56.35           C
ATOM    337  N   CYS A  48     135.664  14.237   7.244  1.00 47.54           N
ATOM    338  CA  CYS A  48     134.927  13.741   8.400  1.00 51.57           C
ATOM    339  C   CYS A  48     135.901  13.098   9.370  1.00 50.87           C
ATOM    340  O   CYS A  48     136.384  11.999   9.128  1.00 51.52           O
ATOM    341  CB  CYS A  48     133.871  12.718   7.975  1.00 48.74           C
ATOM    342  SG  CYS A  48     132.862  12.148   9.362  1.00 55.14           S
ATOM    343  N   THR A  49     136.202  13.791  10.462  1.00 52.65           N
ATOM    344  CA  THR A  49     137.268  13.354  11.357  1.00 54.50           C
ATOM    345  C   THR A  49     136.799  12.257  12.309  1.00 58.56           C
ATOM    346  O   THR A  49     137.557  11.776  13.155  1.00 52.28           O
ATOM    347  CB  THR A  49     137.808  14.524  12.180  1.00 49.27           C
ATOM    348  OG1 THR A  49     136.721  15.159  12.864  1.00 54.60           O
ATOM    349  CG2 THR A  49     138.494  15.533  11.274  1.00 53.98           C
ATOM    350  N   THR A  50     135.546  11.858  12.151  1.00 56.65           N
ATOM    351  CA  THR A  50     134.913  10.967  13.100  1.00 54.79           C
ATOM    352  C   THR A  50     134.467   9.663  12.416  1.00 59.64           C
ATOM    353  O   THR A  50     133.650   8.914  12.952  1.00 64.32           O
ATOM    354  CB  THR A  50     133.732  11.679  13.780  1.00 52.43           C
ATOM    355  OG1 THR A  50     133.185  10.841  14.798  1.00 66.65           O
ATOM    356  CG2 THR A  50     132.646  11.977  12.773  1.00 54.84           C
ATOM    357  N   GLY A  51     135.013   9.397  11.233  1.00 53.45           N
ATOM    358  CA  GLY A  51     134.684   8.189  10.501  1.00 54.95           C
ATOM    359  C   GLY A  51     133.888   8.434   9.231  1.00 60.43           C
ATOM    360  O   GLY A  51     134.261   9.266   8.404  1.00 58.01           O
ATOM    361  N   LYS A  52     132.796   7.687   9.073  1.00 60.37           N
ATOM    362  CA  LYS A  52     131.900   7.831   7.933  1.00 54.02           C
ATOM    363  C   LYS A  52     130.862   8.915   8.214  1.00 57.29           C
ATOM    364  O   LYS A  52     130.369   9.030   9.334  1.00 55.06           O
ATOM    365  CB  LYS A  52     131.199   6.501   7.637  1.00 53.08           C
ATOM    366  CG  LYS A  52     130.206   6.557   6.487  1.00 54.74           C
ATOM    367  CD  LYS A  52     129.415   5.262   6.381  1.00 55.16           C
ATOM    368  CE  LYS A  52     128.453   5.293   5.204  1.00 54.67           C
ATOM    369  NZ  LYS A  52     129.171   5.372   3.903  1.00 55.28           N
ATOM    370  N   LEU A  53     130.531   9.716   7.205  1.00 52.76           N
ATOM    371  CA  LEU A  53     129.531  10.763   7.396  1.00 53.25           C
ATOM    372  C   LEU A  53     128.137  10.140   7.484  1.00 50.29           C
ATOM    373  O   LEU A  53     127.739   9.374   6.608  1.00 52.30           O
ATOM    374  CB  LEU A  53     129.587  11.804   6.262  1.00 51.22           C
ATOM    375  CG  LEU A  53     128.828  13.112   6.536  1.00 47.83           C
ATOM    376  CD1 LEU A  53     129.465  13.871   7.685  1.00 42.53           C
ATOM    377  CD2 LEU A  53     128.755  13.992   5.304  1.00 39.72           C
ATOM    378  N   PRO A  54     127.391  10.476   8.545  1.00 49.39           N
ATOM    379  CA  PRO A  54     126.040   9.963   8.801  1.00 44.68           C
ATOM    380  C   PRO A  54     125.016  10.414   7.760  1.00 49.17           C
ATOM    381  O   PRO A  54     123.998   9.748   7.597  1.00 47.37           O
ATOM    382  CB  PRO A  54     125.674  10.583  10.155  1.00 50.77           C
ATOM    383  CG  PRO A  54     126.929  11.154  10.702  1.00 52.72           C
ATOM    384  CD  PRO A  54     127.810  11.462   9.550  1.00 47.69           C
ATOM    385  N   VAL A  55     125.272  11.538   7.087  1.00 48.15           N
ATOM    386  CA  VAL A  55     124.354  12.077   6.077  1.00 38.95           C
ATOM    387  C   VAL A  55     125.130  12.372   4.792  1.00 41.50           C
ATOM    388  O   VAL A  55     126.361  12.359   4.793  1.00 42.94           O
ATOM    389  CB  VAL A  55     123.694  13.380   6.556  1.00 41.61           C
ATOM    390  CG1 VAL A  55     122.785  13.127   7.755  1.00 37.40           C
ATOM    391  CG2 VAL A  55     124.766  14.435   6.883  1.00 37.38           C
ATOM    392  N   PRO A  56     124.415  12.639   3.690  1.00 38.09           N
ATOM    393  CA  PRO A  56     125.094  12.936   2.422  1.00 39.36           C
ATOM    394  C   PRO A  56     125.863  14.259   2.488  1.00 36.64           C
ATOM    395  O   PRO A  56     125.313  15.260   2.950  1.00 33.62           O
ATOM    396  CB  PRO A  56     123.937  13.050   1.416  1.00 34.90           C
ATOM    397  CG  PRO A  56     122.752  12.391   2.096  1.00 36.62           C
ATOM    398  CD  PRO A  56     122.949  12.665   3.553  1.00 36.89           C
ATOM    399  N   TRP A  57     127.117  14.250   2.035  1.00 37.98           N
ATOM    400  CA  TRP A  57     127.940  15.461   1.963  1.00 36.07           C
ATOM    401  C   TRP A  57     127.209  16.704   1.407  1.00 35.48           C
ATOM    402  O   TRP A  57     127.367  17.806   1.925  1.00 33.47           O
ATOM    403  CB  TRP A  57     129.201  15.197   1.136  1.00 37.35           C
ATOM    404  CG  TRP A  57     130.277  14.475   1.886  1.00 36.73           C
ATOM    405  CD1 TRP A  57     130.666  13.186   1.704  1.00 38.80           C
ATOM    406  CD2 TRP A  57     131.100  14.999   2.936  1.00 39.11           C
ATOM    407  NE1 TRP A  57     131.674  12.871   2.570  1.00 41.81           N
ATOM    408  CE2 TRP A  57     131.958  13.966   3.343  1.00 38.93           C
ATOM    409  CE3 TRP A  57     131.183  16.241   3.580  1.00 39.25           C
ATOM    410  CZ2 TRP A  57     132.902  14.130   4.359  1.00 42.09           C
ATOM    411  CZ3 TRP A  57     132.123  16.404   4.583  1.00 40.93           C
ATOM    412  CH2 TRP A  57     132.967  15.351   4.968  1.00 39.17           C
ATOM    413  N   PRO A  58     126.407  16.534   0.350  1.00 35.48           N
ATOM    414  CA  PRO A  58     125.747  17.743  -0.171  1.00 38.29           C
ATOM    415  C   PRO A  58     124.760  18.432   0.793  1.00 38.02           C
ATOM    416  O   PRO A  58     124.536  19.644   0.629  1.00 33.53           O
ATOM    417  CB  PRO A  58     125.010  17.242  -1.424  1.00 27.22           C
ATOM    418  CG  PRO A  58     125.686  15.977  -1.789  1.00 28.39           C
ATOM    419  CD  PRO A  58     126.224  15.371  -0.535  1.00 31.05           C
ATOM    420  N   THR A  59     124.163  17.709   1.744  1.00 31.57           N
ATOM    421  CA  THR A  59     123.174  18.355   2.625  1.00 32.44           C
ATOM    422  C   THR A  59     123.845  19.392   3.510  1.00 29.40           C
ATOM    423  O   THR A  59     123.179  20.232   4.102  1.00 33.41           O
ATOM    424  CB  THR A  59     122.404  17.360   3.532  1.00 32.92           C
ATOM    425  OG1 THR A  59     123.308  16.745   4.464  1.00 32.66           O
ATOM    426  CG2 THR A  59     121.707  16.297   2.697  1.00 30.44           C
ATOM    427  N   LEU A  60     125.174  19.321   3.580  1.00 31.78           N
ATOM    428  CA  LEU A  60     125.973  20.179   4.444  1.00 28.84           C
ATOM    429  C   LEU A  60     126.691  21.355   3.735  1.00 34.33           C
ATOM    430  O   LEU A  60     127.417  22.112   4.386  1.00 28.32           O
ATOM    431  CB  LEU A  60     127.020  19.319   5.150  1.00 34.62           C
ATOM    432  CG  LEU A  60     126.568  18.244   6.159  1.00 33.51           C
ATOM    433  CD1 LEU A  60     127.771  17.440   6.629  1.00 35.68           C
ATOM    434  CD2 LEU A  60     125.851  18.861   7.357  1.00 31.66           C
ATOM    435  N   VAL A  61     126.508  21.510   2.418  1.00 29.22           N
ATOM    436  CA  VAL A  61     127.266  22.529   1.685  1.00 25.66           C
ATOM    437  C   VAL A  61     126.949  23.960   2.143  1.00 23.22           C
ATOM    438  O   VAL A  61     127.843  24.741   2.436  1.00 24.95           O
ATOM    439  CB  VAL A  61     127.116  22.386   0.127  1.00 30.97           C
ATOM    440  CG1 VAL A  61     127.504  23.683  -0.579  1.00 25.12           C
ATOM    441  CG2 VAL A  61     127.961  21.218  -0.382  1.00 27.16           C
ATOM    442  N   THR A  62     125.674  24.303   2.213  1.00 25.37           N
ATOM    443  CA  THR A  62     125.301  25.630   2.666  1.00 27.15           C
ATOM    444  C   THR A  62     125.839  25.919   4.083  1.00 32.05           C
ATOM    445  O   THR A  62     126.259  27.041   4.369  1.00 29.36           O
ATOM    446  CB  THR A  62     123.792  25.831   2.614  1.00 29.85           C
ATOM    447  OG1 THR A  62     123.138  24.725   3.243  1.00 30.86           O
ATOM    448  CG2 THR A  62     123.298  25.961   1.120  1.00 29.55           C
ATOM    449  N   THR A  63     125.856  24.900   4.948  1.00 27.54           N
ATOM    450  CA  THR A  63     126.327  25.072   6.322  1.00 29.13           C
ATOM    451  C   THR A  63     127.824  25.381   6.401  1.00 31.68           C
ATOM    452  O   THR A  63     128.238  26.328   7.081  1.00 32.31           O
ATOM    453  CB  THR A  63     125.974  23.837   7.193  1.00 26.82           C
ATOM    454  OG1 THR A  63     124.558  23.656   7.168  1.00 27.39           O
ATOM    455  CG2 THR A  63     126.431  24.036   8.613  1.00 30.21           C
ATOM    456  N   PHE A  64     128.633  24.576   5.713  1.00 33.34           N
ATOM    457  CA  PHE A  64     130.068  24.847   5.603  1.00 29.60           C
ATOM    458  C   PHE A  64     130.317  26.193   4.942  1.00 31.33           C
ATOM    459  O   PHE A  64     131.397  26.766   5.070  1.00 27.87           O
ATOM    460  CB  PHE A  64     130.767  23.764   4.777  1.00 30.84           C
ATOM    461  CG  PHE A  64     130.715  22.399   5.389  1.00 33.24           C
ATOM    462  CD1 PHE A  64     130.777  22.235   6.769  1.00 37.30           C
ATOM    463  CD2 PHE A  64     130.627  21.272   4.589  1.00 34.88           C
ATOM    464  CE1 PHE A  64     130.737  20.962   7.341  1.00 33.88           C
ATOM    465  CE2 PHE A  64     130.584  20.003   5.146  1.00 37.87           C
ATOM    466  CZ  PHE A  64     130.643  19.846   6.527  1.00 38.08           C
ATOM    467  N   VAL A  68     130.340  30.748   4.215  1.00 26.58           N
ATOM    468  CA  VAL A  68     131.257  31.892   4.269  1.00 27.93           C
ATOM    469  C   VAL A  68     130.946  32.980   3.236  1.00 28.79           C
ATOM    470  O   VAL A  68     131.774  33.340   2.376  1.00 29.78           O
ATOM    471  CB  VAL A  68     132.737  31.458   4.198  1.00 30.39           C
ATOM    472  CG1 VAL A  68     133.155  30.758   5.509  1.00 30.95           C
ATOM    473  CG2 VAL A  68     132.966  30.547   3.023  1.00 24.81           C
ATOM    474  N   GLN A  69     129.754  33.534   3.345  1.00 27.53           N
ATOM    475  CA  GLN A  69     129.265  34.441   2.308  1.00 27.88           C
ATOM    476  C   GLN A  69     130.009  35.767   2.186  1.00 38.20           C
ATOM    477  O   GLN A  69     129.742  36.555   1.260  1.00 34.59           O
ATOM    478  CB  GLN A  69     127.761  34.622   2.441  1.00 31.04           C
ATOM    479  CG  GLN A  69     127.034  33.353   2.024  1.00 29.48           C
ATOM    480  CD  GLN A  69     125.608  33.288   2.497  1.00 36.24           C
ATOM    481  OE1 GLN A  69     125.283  33.699   3.611  1.00 37.77           O
ATOM    482  NE2 GLN A  69     124.743  32.737   1.662  1.00 30.48           N
ATOM    483  N   CYS A  70     130.972  35.993   3.087  1.00 31.49           N
ATOM    484  CA  CYS A  70     131.861  37.142   2.981  1.00 29.09           C
ATOM    485  C   CYS A  70     132.753  37.082   1.746  1.00 30.86           C
ATOM    486  O   CYS A  70     133.339  38.086   1.368  1.00 31.87           O
ATOM    487  CB  CYS A  70     132.734  37.282   4.233  1.00 27.15           C
ATOM    488  SG  CYS A  70     133.414  35.722   4.844  1.00 30.69           S
ATOM    489  N   PHE A  71     132.867  35.911   1.124  1.00 32.66           N
ATOM    490  CA  PHE A  71     133.686  35.778  -0.079  1.00 31.81           C
ATOM    491  C   PHE A  71     132.903  35.993  -1.378  1.00 31.64           C
ATOM    492  O   PHE A  71     133.422  35.756  -2.466  1.00 26.57           O
ATOM    493  CB  PHE A  71     134.455  34.446  -0.093  1.00 32.33           C
ATOM    494  CG  PHE A  71     135.560  34.364   0.957  1.00 32.73           C
ATOM    495  CD1 PHE A  71     136.759  35.050   0.789  1.00 30.79           C
ATOM    496  CD2 PHE A  71     135.395  33.599   2.099  1.00 30.76           C
ATOM    497  CE1 PHE A  71     137.774  34.975   1.738  1.00 34.00           C
ATOM    498  CE2 PHE A  71     136.417  33.531   3.072  1.00 28.60           C
ATOM    499  CZ  PHE A  71     137.599  34.216   2.880  1.00 29.72           C
ATOM    500  N   SER A  72     131.654  36.421  -1.242  1.00 30.32           N
ATOM    501  CA  SER A  72     130.820  36.773  -2.384  1.00 32.62           C
ATOM    502  C   SER A  72     131.416  37.974  -3.131  1.00 37.94           C
ATOM    503  O   SER A  72     131.904  38.934  -2.517  1.00 35.63           O
ATOM    504  CB  SER A  72     129.414  37.138  -1.911  1.00 31.79           C
ATOM    505  OG  SER A  72     128.759  36.021  -1.325  1.00 35.66           O
ATOM    506  N   ARG A  73     131.393  37.929  -4.455  1.00 35.17           N
ATOM    507  CA  ARG A  73     131.727  39.118  -5.236  1.00 31.51           C
ATOM    508  C   ARG A  73     130.559  40.095  -5.262  1.00 36.44           C
ATOM    509  O   ARG A  73     129.534  39.834  -5.909  1.00 40.42           O
ATOM    510  CB  ARG A  73     132.087  38.748  -6.673  1.00 37.97           C
ATOM    511  CG  ARG A  73     132.441  39.961  -7.509  1.00 42.59           C
ATOM    512  CD  ARG A  73     133.200  39.580  -8.777  1.00 47.06           C
ATOM    513  NE  ARG A  73     132.314  39.594  -9.929  1.00 54.16           N
ATOM    514  CZ  ARG A  73     131.861  40.708 -10.498  1.00 59.53           C
ATOM    515  NH1 ARG A  73     132.225  41.897 -10.018  1.00 56.92           N
ATOM    516  NH2 ARG A  73     131.045  40.633 -11.543  1.00 56.99           N
ATOM    517  N   TYR A  74     130.703  41.213  -4.557  1.00 32.85           N
ATOM    518  CA  TYR A  74     129.793  42.344  -4.717  1.00 37.33           C
ATOM    519  C   TYR A  74     130.349  43.286  -5.795  1.00 42.61           C
ATOM    520  O   TYR A  74     131.503  43.713  -5.731  1.00 50.98           O
ATOM    521  CB  TYR A  74     129.600  43.080  -3.390  1.00 35.51           C
ATOM    522  CG  TYR A  74     128.514  42.476  -2.535  1.00 34.51           C
ATOM    523  CD1 TYR A  74     128.704  41.258  -1.882  1.00 29.66           C
ATOM    524  CD2 TYR A  74     127.291  43.115  -2.386  1.00 32.39           C
ATOM    525  CE1 TYR A  74     127.695  40.697  -1.120  1.00 27.27           C
ATOM    526  CE2 TYR A  74     126.285  42.564  -1.625  1.00 30.35           C
ATOM    527  CZ  TYR A  74     126.496  41.355  -0.996  1.00 29.10           C
ATOM    528  OH  TYR A  74     125.488  40.814  -0.241  1.00 34.25           O
ATOM    529  N   PRO A  75     129.548  43.580  -6.822  1.00 45.34           N
ATOM    530  CA  PRO A  75     130.042  44.523  -7.834  1.00 48.49           C
ATOM    531  C   PRO A  75     130.187  45.941  -7.265  1.00 46.96           C
ATOM    532  O   PRO A  75     129.448  46.309  -6.346  1.00 44.12           O
ATOM    533  CB  PRO A  75     128.939  44.504  -8.904  1.00 48.89           C
ATOM    534  CG  PRO A  75     128.144  43.265  -8.646  1.00 50.47           C
ATOM    535  CD  PRO A  75     128.232  43.017  -7.169  1.00 43.14           C
ATOM    536  N   ASP A  76     131.112  46.718  -7.832  1.00 52.16           N
ATOM    537  CA  ASP A  76     131.373  48.106  -7.432  1.00 50.64           C
ATOM    538  C   ASP A  76     130.117  48.851  -6.969  1.00 51.30           C
ATOM    539  O   ASP A  76     130.092  49.421  -5.874  1.00 53.15           O
ATOM    540  CB  ASP A  76     132.023  48.889  -8.588  1.00 53.01           C
ATOM    541  CG  ASP A  76     133.492  48.517  -8.822  1.00 61.74           C
ATOM    542  OD1 ASP A  76     134.079  49.029  -9.808  1.00 62.69           O
ATOM    543  OD2 ASP A  76     134.063  47.726  -8.036  1.00 60.75           O
ATOM    544  N   HIS A  77     129.077  48.840  -7.799  1.00 42.60           N
ATOM    545  CA  HIS A  77     127.890  49.641  -7.534  1.00 45.08           C
ATOM    546  C   HIS A  77     127.025  49.066  -6.423  1.00 45.23           C
ATOM    547  O   HIS A  77     125.979  49.626  -6.091  1.00 45.04           O
ATOM    548  CB  HIS A  77     127.055  49.828  -8.815  1.00 50.26           C
ATOM    549  CG  HIS A  77     126.331  48.591  -9.257  1.00 49.62           C
ATOM    550  ND1 HIS A  77     126.907  47.648 -10.084  1.00 49.97           N
ATOM    551  CD2 HIS A  77     125.078  48.151  -8.999  1.00 50.03           C
ATOM    552  CE1 HIS A  77     126.039  46.678 -10.309  1.00 50.11           C
ATOM    553  NE2 HIS A  77     124.925  46.951  -9.652  1.00 50.11           N
ATOM    554  N   LYS A  79     128.790  47.604  -3.504  1.00 42.97           N
ATOM    555  CA  LYS A  79     129.669  47.448  -2.345  1.00 45.17           C
ATOM    556  C   LYS A  79     128.981  47.854  -1.032  1.00 48.49           C
ATOM    557  O   LYS A  79     129.265  47.290   0.022  1.00 48.58           O
ATOM    558  CB  LYS A  79     130.973  48.231  -2.511  1.00 42.86           C
ATOM    559  CG  LYS A  79     131.785  47.868  -3.745  1.00 50.18           C
ATOM    560  CD  LYS A  79     132.551  46.561  -3.602  1.00 52.05           C
ATOM    561  CE  LYS A  79     133.313  46.216  -4.869  1.00 49.33           C
ATOM    562  NZ  LYS A  79     134.015  44.909  -4.749  1.00 47.81           N
ATOM    563  N   ARG A  80     128.070  48.818  -1.101  1.00 41.67           N
ATOM    564  CA  ARG A  80     127.406  49.329   0.088  1.00 41.65           C
ATOM    565  C   ARG A  80     126.357  48.362   0.634  1.00 46.90           C
ATOM    566  O   ARG A  80     125.744  48.633   1.672  1.00 48.11           O
ATOM    567  CB  ARG A  80     126.723  50.665  -0.219  1.00 51.07           C
ATOM    568  CG  ARG A  80     125.207  50.540  -0.332  1.00 55.12           C
ATOM    569  CD  ARG A  80     124.549  51.768  -0.929  1.00 64.03           C
ATOM    570  NE  ARG A  80     123.168  51.900  -0.462  1.00 63.00           N
ATOM    571  CZ  ARG A  80     122.244  52.640  -1.067  1.00 69.43           C
ATOM    572  NH1 ARG A  80     122.555  53.306  -2.176  1.00 71.97           N
ATOM    573  NH2 ARG A  80     121.010  52.708  -0.571  1.00 64.47           N
ATOM    574  N   HIS A  81     126.135  47.247  -0.059  1.00 42.94           N
ATOM    575  CA  HIS A  81     125.111  46.286   0.363  1.00 41.82           C
ATOM    576  C   HIS A  81     125.700  45.003   0.953  1.00 38.99           C
ATOM    577  O   HIS A  81     124.965  44.089   1.331  1.00 38.02           O
ATOM    578  CB  HIS A  81     124.167  45.960  -0.801  1.00 42.98           C
ATOM    579  CG  HIS A  81     123.408  47.148  -1.295  1.00 46.07           C
ATOM    580  ND1 HIS A  81     122.257  47.601  -0.688  1.00 46.71           N
ATOM    581  CD2 HIS A  81     123.653  47.999  -2.322  1.00 44.83           C
ATOM    582  CE1 HIS A  81     121.813  48.666  -1.330  1.00 49.83           C
ATOM    583  NE2 HIS A  81     122.644  48.927  -2.325  1.00 48.94           N
ATOM    584  N   ASP A  82     127.028  44.958   1.035  1.00 37.63           N
ATOM    585  CA  ASP A  82     127.764  43.803   1.547  1.00 38.63           C
ATOM    586  C   ASP A  82     127.845  43.806   3.094  1.00 41.22           C
ATOM    587  O   ASP A  82     128.859  44.196   3.678  1.00 40.83           O
ATOM    588  CB  ASP A  82     129.168  43.801   0.937  1.00 34.16           C
ATOM    589  CG  ASP A  82     129.901  42.509   1.146  1.00 31.49           C
ATOM    590  OD1 ASP A  82     129.437  41.682   1.947  1.00 29.49           O
ATOM    591  OD2 ASP A  82     130.950  42.311   0.488  1.00 36.59           O
ATOM    592  N   PHE A  83     126.774  43.365   3.744  1.00 35.26           N
ATOM    593  CA  PHE A  83     126.786  43.190   5.180  1.00 40.74           C
ATOM    594  C   PHE A  83     127.927  42.297   5.641  1.00 44.06           C
ATOM    595  O   PHE A  83     128.590  42.587   6.641  1.00 43.55           O
ATOM    596  CB  PHE A  83     125.482  42.576   5.658  1.00 39.64           C
ATOM    597  CG  PHE A  83     125.542  42.093   7.081  1.00 45.67           C
ATOM    598  CD1 PHE A  83     125.289  42.966   8.134  1.00 45.45           C
ATOM    599  CD2 PHE A  83     125.873  40.774   7.367  1.00 38.30           C
ATOM    600  CE1 PHE A  83     125.354  42.536   9.439  1.00 40.53           C
ATOM    601  CE2 PHE A  83     125.941  40.329   8.669  1.00 41.76           C
ATOM    602  CZ  PHE A  83     125.676  41.217   9.718  1.00 45.36           C
ATOM    603  N   PHE A  84     128.147  41.211   4.906  1.00 35.54           N
ATOM    604  CA  PHE A  84     129.042  40.143   5.338  1.00 39.30           C
ATOM    605  C   PHE A  84     130.450  40.650   5.628  1.00 39.17           C
ATOM    606  O   PHE A  84     131.005  40.358   6.683  1.00 43.36           O
ATOM    607  CB  PHE A  84     129.062  38.980   4.316  1.00 35.46           C
ATOM    608  CG  PHE A  84     127.692  38.414   4.010  1.00 29.39           C
ATOM    609  CD1 PHE A  84     127.111  37.477   4.842  1.00 31.64           C
ATOM    610  CD2 PHE A  84     126.989  38.830   2.882  1.00 36.40           C
ATOM    611  CE1 PHE A  84     125.849  36.967   4.570  1.00 34.55           C
ATOM    612  CE2 PHE A  84     125.724  38.331   2.596  1.00 32.24           C
ATOM    613  CZ  PHE A  84     125.151  37.394   3.436  1.00 34.25           C
ATOM    614  N   LYS A  85     131.021  41.407   4.697  1.00 37.16           N
ATOM    615  CA  LYS A  85     132.376  41.925   4.858  1.00 36.55           C
ATOM    616  C   LYS A  85     132.445  43.069   5.901  1.00 40.82           C
ATOM    617  O   LYS A  85     133.410  43.161   6.655  1.00 41.46           O
ATOM    618  CB  LYS A  85     132.951  42.387   3.511  1.00 35.00           C
ATOM    619  CG  LYS A  85     133.261  41.277   2.498  1.00 27.26           C
ATOM    620  CD  LYS A  85     133.976  41.851   1.261  1.00 33.22           C
ATOM    621  CE  LYS A  85     133.946  40.873   0.059  1.00 31.43           C
ATOM    622  NZ  LYS A  85     132.559  40.342  -0.154  1.00 28.55           N
ATOM    623  N   SER A  86     131.417  43.914   5.961  1.00 38.78           N
ATOM    624  CA  SER A  86     131.427  45.060   6.869  1.00 42.97           C
ATOM    625  C   SER A  86     131.395  44.666   8.355  1.00 43.84           C
ATOM    626  O   SER A  86     131.639  45.497   9.230  1.00 47.64           O
ATOM    627  CB  SER A  86     130.271  46.011   6.565  1.00 38.56           C
ATOM    628  OG  SER A  86     129.076  45.599   7.205  1.00 39.72           O
ATOM    629  N   ALA A  87     131.081  43.409   8.633  1.00 41.11           N
ATOM    630  CA  ALA A  87     131.064  42.923   9.996  1.00 44.68           C
ATOM    631  C   ALA A  87     132.427  42.378  10.414  1.00 42.19           C
ATOM    632  O   ALA A  87     132.610  41.984  11.571  1.00 44.35           O
ATOM    633  CB  ALA A  87     129.973  41.872  10.184  1.00 37.87           C
ATOM    634  N   PRO A  89     136.657  42.661  10.995  1.00 45.68           N
ATOM    635  CA  PRO A  89     137.116  41.311  11.352  1.00 47.39           C
ATOM    636  C   PRO A  89     136.347  40.630  12.487  1.00 45.48           C
ATOM    637  O   PRO A  89     136.520  39.429  12.681  1.00 44.85           O
ATOM    638  CB  PRO A  89     138.569  41.533  11.801  1.00 48.87           C
ATOM    639  CG  PRO A  89     138.787  43.046  11.838  1.00 49.54           C
ATOM    640  CD  PRO A  89     137.460  43.704  11.656  1.00 45.87           C
ATOM    641  N   GLU A  90     135.520  41.366  13.219  1.00 43.28           N
ATOM    642  CA  GLU A  90     134.865  40.811  14.400  1.00 45.15           C
ATOM    643  C   GLU A  90     133.898  39.685  14.061  1.00 47.66           C
ATOM    644  O   GLU A  90     133.741  38.731  14.825  1.00 42.75           O
ATOM    645  CB  GLU A  90     134.154  41.918  15.175  1.00 53.23           C
ATOM    646  CG  GLU A  90     135.079  43.074  15.554  1.00 56.82           C
ATOM    647  CD  GLU A  90     134.328  44.231  16.199  1.00 75.65           C
ATOM    648  OE1 GLU A  90     133.833  45.123  15.462  1.00 74.59           O
ATOM    649  OE2 GLU A  90     134.238  44.245  17.451  1.00 83.74           O
ATOM    650  N   GLY A  91     133.235  39.799  12.913  1.00 47.00           N
ATOM    651  CA  GLY A  91     132.483  38.678  12.383  1.00 35.90           C
ATOM    652  C   GLY A  91     131.012  38.650  12.704  1.00 38.31           C
ATOM    653  O   GLY A  91     130.446  39.611  13.221  1.00 38.48           O
ATOM    654  N   TYR A  92     130.366  37.539  12.376  1.00 35.45           N
ATOM    655  CA  TYR A  92     128.940  37.466  12.590  1.00 30.17           C
ATOM    656  C   TYR A  92     128.525  36.088  13.025  1.00 33.62           C
ATOM    657  O   TYR A  92     129.295  35.132  12.915  1.00 37.82           O
ATOM    658  CB  TYR A  92     128.174  37.911  11.344  1.00 41.19           C
ATOM    659  CG  TYR A  92     128.583  37.214  10.062  1.00 35.14           C
ATOM    660  CD1 TYR A  92     128.139  35.929   9.775  1.00 30.97           C
ATOM    661  CD2 TYR A  92     129.400  37.852   9.136  1.00 34.10           C
ATOM    662  CE1 TYR A  92     128.517  35.275   8.575  1.00 33.10           C
ATOM    663  CE2 TYR A  92     129.779  37.221   7.949  1.00 36.96           C
ATOM    664  CZ  TYR A  92     129.332  35.936   7.674  1.00 33.80           C
ATOM    665  OH  TYR A  92     129.712  35.327   6.502  1.00 35.77           O
ATOM    666  N   VAL A  93     127.319  36.007  13.571  1.00 31.61           N
ATOM    667  CA  VAL A  93     126.709  34.736  13.876  1.00 38.51           C
ATOM    668  C   VAL A  93     125.742  34.406  12.747  1.00 41.24           C
ATOM    669  O   VAL A  93     124.938  35.251  12.349  1.00 40.06           O
ATOM    670  CB  VAL A  93     125.901  34.802  15.181  1.00 39.32           C
ATOM    671  CG1 VAL A  93     125.138  33.514  15.372  1.00 39.29           C
ATOM    672  CG2 VAL A  93     126.822  35.054  16.381  1.00 41.03           C
ATOM    673  N   GLN A  94     125.803  33.179  12.242  1.00 37.77           N
ATOM    674  CA  GLN A  94     124.876  32.761  11.201  1.00 33.81           C
ATOM    675  C   GLN A  94     124.030  31.613  11.700  1.00 30.86           C
ATOM    676  O   GLN A  94     124.540  30.568  12.085  1.00 33.51           O
ATOM    677  CB  GLN A  94     125.640  32.347   9.932  1.00 32.87           C
ATOM    678  CG  GLN A  94     124.741  31.834   8.808  1.00 35.15           C
ATOM    679  CD  GLN A  94     125.466  31.810   7.454  1.00 34.73           C
ATOM    680  OE1 GLN A  94     125.943  32.844   6.970  1.00 30.52           O
ATOM    681  NE2 GLN A  94     125.578  30.617   6.863  1.00 28.35           N
ATOM    682  N   GLU A  95     122.726  31.799  11.681  1.00 30.76           N
ATOM    683  CA  GLU A  95     121.837  30.755  12.127  1.00 34.23           C
ATOM    684  C   GLU A  95     120.857  30.398  11.030  1.00 29.72           C
ATOM    685  O   GLU A  95     120.369  31.268  10.316  1.00 32.84           O
ATOM    686  CB  GLU A  95     121.050  31.229  13.352  1.00 37.16           C
ATOM    687  CG  GLU A  95     121.919  31.869  14.404  1.00 43.32           C
ATOM    688  CD  GLU A  95     121.118  32.296  15.627  1.00 45.35           C
ATOM    689  OE1 GLU A  95     120.757  33.492  15.704  1.00 46.51           O
ATOM    690  OE2 GLU A  95     120.845  31.430  16.488  1.00 40.20           O
ATOM    691  N   ARG A  96     120.530  29.121  10.940  1.00 30.17           N
ATOM    692  CA  ARG A  96     119.558  28.685   9.960  1.00 36.80           C
ATOM    693  C   ARG A  96     118.663  27.593  10.503  1.00 36.36           C
ATOM    694  O   ARG A  96     119.064  26.763  11.335  1.00 32.69           O
ATOM    695  CB  ARG A  96     120.250  28.139   8.693  1.00 34.28           C
ATOM    696  CG  ARG A  96     121.019  29.131   7.857  1.00 29.08           C
ATOM    697  CD  ARG A  96     121.093  28.612   6.379  1.00 34.89           C
ATOM    698  NE  ARG A  96     121.843  29.499   5.492  1.00 23.77           N
ATOM    699  CZ  ARG A  96     123.098  29.286   5.108  1.00 27.59           C
ATOM    700  NH1 ARG A  96     123.750  28.214   5.524  1.00 26.33           N
ATOM    701  NH2 ARG A  96     123.713  30.160   4.314  1.00 27.69           N
ATOM    702  N   THR A  97     117.443  27.600   9.996  1.00 35.74           N
ATOM    703  CA  THR A  97     116.636  26.408   9.957  1.00 37.30           C
ATOM    704  C   THR A  97     116.644  25.915   8.508  1.00 35.43           C
ATOM    705  O   THR A  97     116.355  26.667   7.581  1.00 35.82           O
ATOM    706  CB  THR A  97     115.219  26.698  10.447  1.00 38.96           C
ATOM    707  OG1 THR A  97     115.284  27.112  11.819  1.00 46.01           O
ATOM    708  CG2 THR A  97     114.349  25.461  10.345  1.00 32.97           C
ATOM    709  N   ILE A  98     117.025  24.662   8.318  1.00 34.22           N
ATOM    710  CA  ILE A  98     116.989  24.054   6.998  1.00 38.46           C
ATOM    711  C   ILE A  98     115.975  22.936   7.040  1.00 33.23           C
ATOM    712  O   ILE A  98     116.195  21.918   7.690  1.00 33.39           O
ATOM    713  CB  ILE A  98     118.369  23.494   6.570  1.00 33.91           C
ATOM    714  CG1 ILE A  98     119.398  24.626   6.455  1.00 33.83           C
ATOM    715  CG2 ILE A  98     118.251  22.772   5.233  1.00 34.17           C
ATOM    716  CD1 ILE A  98     120.835  24.154   6.338  1.00 27.60           C
ATOM    717  N   SER A  99     114.856  23.125   6.354  1.00 34.56           N
ATOM    718  C   SER A  99     113.786  21.321   5.032  1.00 38.21           C
ATOM    719  O   SER A  99     113.578  21.877   3.951  1.00 34.39           O
ATOM    720  CA ASER A  99     113.809  22.120   6.346  1.00 36.51           C
ATOM    721  CB ASER A  99     112.454  22.771   6.603  1.00 35.83           C
ATOM    722  OG ASER A  99     111.410  21.849   6.357  1.00 35.70           O
ATOM    723  N   PHE A 100     114.003  20.014   5.135  1.00 37.42           N
ATOM    724  CA  PHE A 100     113.944  19.136   3.966  1.00 38.31           C
ATOM    725  C   PHE A 100     112.508  18.689   3.687  1.00 38.47           C
ATOM    726  O   PHE A 100     111.850  18.161   4.564  1.00 41.89           O
ATOM    727  CB  PHE A 100     114.866  17.929   4.157  1.00 34.61           C
ATOM    728  CG  PHE A 100     116.332  18.293   4.296  1.00 37.63           C
ATOM    729  CD1 PHE A 100     116.871  18.612   5.541  1.00 36.75           C
ATOM    730  CD2 PHE A 100     117.170  18.307   3.181  1.00 32.26           C
ATOM    731  CE1 PHE A 100     118.219  18.943   5.677  1.00 32.95           C
ATOM    732  CE2 PHE A 100     118.509  18.635   3.300  1.00 29.00           C
ATOM    733  CZ  PHE A 100     119.046  18.957   4.547  1.00 34.72           C
ATOM    734  N   LYS A 101     112.026  18.900   2.463  1.00 40.83           N
ATOM    735  CA  LYS A 101     110.639  18.594   2.114  1.00 37.99           C
ATOM    736  C   LYS A 101     110.317  17.122   2.400  1.00 48.91           C
ATOM    737  O   LYS A 101     111.091  16.227   2.028  1.00 37.19           O
ATOM    738  CB  LYS A 101     110.378  18.926   0.637  1.00 48.81           C
ATOM    739  CG  LYS A 101     108.910  18.862   0.212  1.00 49.15           C
ATOM    740  CD  LYS A 101     108.042  19.743   1.107  1.00 58.58           C
ATOM    741  CE  LYS A 101     106.555  19.413   0.979  1.00 64.76           C
ATOM    742  NZ  LYS A 101     105.982  19.830  -0.339  1.00 75.85           N
ATOM    743  N   ASP A 102     109.189  16.875   3.077  1.00 45.20           N
ATOM    744  CA  ASP A 102     108.781  15.510   3.434  1.00 46.57           C
ATOM    745  C   ASP A 102     109.804  14.746   4.288  1.00 42.98           C
ATOM    746  O   ASP A 102     109.854  13.520   4.253  1.00 49.45           O
ATOM    747  CB  ASP A 102     108.482  14.685   2.174  1.00 46.47           C
ATOM    748  CG  ASP A 102     107.186  15.084   1.510  1.00 50.33           C
ATOM    749  OD1 ASP A 102     107.048  14.869   0.287  1.00 51.70           O
ATOM    750  OD2 ASP A 102     106.301  15.608   2.218  1.00 60.79           O
ATOM    751  N   ASP A 103     110.628  15.453   5.043  1.00 40.21           N
ATOM    752  CA  ASP A 103     111.607  14.777   5.898  1.00 41.03           C
ATOM    753  C   ASP A 103     112.026  15.695   7.055  1.00 40.96           C
ATOM    754  O   ASP A 103     111.278  16.606   7.438  1.00 37.09           O
ATOM    755  CB  ASP A 103     112.815  14.341   5.057  1.00 43.99           C
ATOM    756  CG  ASP A 103     113.590  13.188   5.680  1.00 49.78           C
ATOM    757  OD1 ASP A 103     113.611  13.080   6.925  1.00 52.41           O
ATOM    758  OD2 ASP A 103     114.198  12.396   4.926  1.00 50.44           O
ATOM    759  N   GLY A 104     113.216  15.468   7.605  1.00 38.26           N
ATOM    760  CA  GLY A 104     113.669  16.225   8.757  1.00 40.94           C
ATOM    761  C   GLY A 104     114.129  17.657   8.517  1.00 43.39           C
ATOM    762  O   GLY A 104     113.945  18.229   7.434  1.00 41.41           O
ATOM    763  N   ASN A 105     114.730  18.244   9.548  1.00 37.55           N
ATOM    764  CA  ASN A 105     115.309  19.574   9.439  1.00 38.97           C
ATOM    765  C   ASN A 105     116.650  19.647  10.155  1.00 41.88           C
ATOM    766  O   ASN A 105     116.915  18.859  11.061  1.00 39.11           O
ATOM    767  CB  ASN A 105     114.367  20.624  10.013  1.00 40.74           C
ATOM    768  CG  ASN A 105     113.808  20.219  11.376  1.00 52.61           C
ATOM    769  OD1 ASN A 105     112.799  19.501  11.454  1.00 50.04           O
ATOM    770  ND2 ASN A 105     114.470  20.661  12.455  1.00 43.72           N
ATOM    771  N   TYR A 106     117.499  20.574   9.708  1.00 42.34           N
ATOM    772  CA  TYR A 106     118.726  20.930  10.405  1.00 36.97           C
ATOM    773  C   TYR A 106     118.485  22.281  11.043  1.00 34.67           C
ATOM    774  O   TYR A 106     117.809  23.127  10.464  1.00 32.63           O
ATOM    775  CB  TYR A 106     119.903  21.103   9.432  1.00 36.36           C
ATOM    776  CG  TYR A 106     120.459  19.853   8.777  1.00 37.63           C
ATOM    777  CD1 TYR A 106     120.241  18.590   9.320  1.00 35.27           C
ATOM    778  CD2 TYR A 106     121.246  19.950   7.621  1.00 35.09           C
ATOM    779  CE1 TYR A 106     120.773  17.446   8.715  1.00 38.86           C
ATOM    780  CE2 TYR A 106     121.783  18.817   7.006  1.00 31.00           C
ATOM    781  CZ  TYR A 106     121.538  17.569   7.552  1.00 41.52           C
ATOM    782  OH  TYR A 106     122.064  16.446   6.954  1.00 39.87           O
ATOM    783  N   LYS A 107     119.036  22.486  12.235  1.00 37.64           N
ATOM    784  CA  LYS A 107     119.156  23.824  12.794  1.00 36.95           C
ATOM    785  C   LYS A 107     120.627  24.001  13.029  1.00 34.44           C
ATOM    786  O   LYS A 107     121.283  23.098  13.534  1.00 35.87           O
ATOM    787  CB  LYS A 107     118.365  23.980  14.094  1.00 37.35           C
ATOM    788  CG  LYS A 107     116.886  23.681  13.904  1.00 42.51           C
ATOM    789  CD  LYS A 107     116.043  24.156  15.079  1.00 52.71           C
ATOM    790  CE  LYS A 107     114.547  24.017  14.771  1.00 51.18           C
ATOM    791  NZ  LYS A 107     114.157  22.604  14.526  1.00 47.62           N
ATOM    792  N   THR A 108     121.155  25.158  12.647  1.00 32.78           N
ATOM    793  CA  THR A 108     122.590  25.347  12.670  1.00 35.81           C
ATOM    794  C   THR A 108     122.902  26.692  13.278  1.00 31.91           C
ATOM    795  O   THR A 108     122.115  27.634  13.167  1.00 32.70           O
ATOM    796  CB  THR A 108     123.204  25.314  11.223  1.00 36.02           C
ATOM    797  OG1 THR A 108     122.921  26.549  10.552  1.00 23.69           O
ATOM    798  CG2 THR A 108     122.644  24.155  10.415  1.00 33.16           C
ATOM    799  N   ARG A 109     124.082  26.795  13.870  1.00 31.57           N
ATOM    800  CA  ARG A 109     124.497  28.044  14.495  1.00 35.93           C
ATOM    801  C   ARG A 109     125.982  28.151  14.292  1.00 25.39           C
ATOM    802  O   ARG A 109     126.720  27.210  14.548  1.00 32.03           O
ATOM    803  CB  ARG A 109     124.159  28.035  15.988  1.00 37.55           C
ATOM    804  CG  ARG A 109     124.316  29.372  16.676  1.00 38.36           C
ATOM    805  CD  ARG A 109     124.056  29.253  18.195  1.00 46.55           C
ATOM    806  NE  ARG A 109     124.778  30.306  18.900  1.00 40.46           N
ATOM    807  CZ  ARG A 109     124.304  31.534  19.084  1.00 47.34           C
ATOM    808  NH1 ARG A 109     123.095  31.845  18.637  1.00 46.65           N
ATOM    809  NH2 ARG A 109     125.036  32.450  19.717  1.00 47.38           N
ATOM    810  N   ALA A 110     126.435  29.293  13.816  1.00 29.64           N
ATOM    811  CA  ALA A 110     127.819  29.371  13.420  1.00 30.39           C
ATOM    812  C   ALA A 110     128.370  30.741  13.727  1.00 29.95           C
ATOM    813  O   ALA A 110     127.637  31.735  13.727  1.00 36.25           O
ATOM    814  CB  ALA A 110     127.948  29.065  11.904  1.00 31.38           C
ATOM    815  N   GLU A 111     129.668  30.790  13.976  1.00 30.33           N
ATOM    816  CA  GLU A 111     130.368  32.055  14.017  1.00 36.30           C
ATOM    817  C   GLU A 111     131.404  32.113  12.910  1.00 32.05           C
ATOM    818  O   GLU A 111     132.184  31.188  12.729  1.00 35.52           O
ATOM    819  CB  GLU A 111     131.040  32.275  15.383  1.00 38.59           C
ATOM    820  CG  GLU A 111     130.084  32.792  16.447  1.00 43.92           C
ATOM    821  CD  GLU A 111     130.796  33.149  17.758  1.00 51.54           C
ATOM    822  OE1 GLU A 111     132.051  33.132  17.788  1.00 46.16           O
ATOM    823  OE2 GLU A 111     130.091  33.445  18.747  1.00 50.75           O
ATOM    824  N   VAL A 112     131.414  33.232  12.200  1.00 34.98           N
ATOM    825  CA  VAL A 112     132.327  33.451  11.105  1.00 32.41           C
ATOM    826  C   VAL A 112     133.125  34.690  11.435  1.00 30.67           C
ATOM    827  O   VAL A 112     132.556  35.760  11.554  1.00 34.92           O
ATOM    828  CB  VAL A 112     131.542  33.700   9.762  1.00 31.41           C
ATOM    829  CG1 VAL A 112     132.504  33.957   8.618  1.00 27.71           C
ATOM    830  CG2 VAL A 112     130.614  32.535   9.458  1.00 27.27           C
ATOM    831  N   LYS A 113     134.444  34.559  11.538  1.00 32.33           N
ATOM    832  CA  LYS A 113     135.278  35.682  11.931  1.00 31.90           C
ATOM    833  C   LYS A 113     136.715  35.377  11.613  1.00 29.31           C
ATOM    834  O   LYS A 113     137.078  34.232  11.413  1.00 32.00           O
ATOM    835  CB  LYS A 113     135.147  35.946  13.444  1.00 34.08           C
ATOM    836  CG  LYS A 113     135.403  34.702  14.303  1.00 32.70           C
ATOM    837  CD  LYS A 113     135.699  35.087  15.748  1.00 45.71           C
ATOM    838  CE  LYS A 113     135.825  33.856  16.641  1.00 42.81           C
ATOM    839  NZ  LYS A 113     134.490  33.221  16.859  1.00 41.68           N
ATOM    840  N   PHE A 114     137.542  36.411  11.582  1.00 31.34           N
ATOM    841  CA  PHE A 114     138.964  36.213  11.448  1.00 35.51           C
ATOM    842  C   PHE A 114     139.594  35.712  12.750  1.00 40.66           C
ATOM    843  O   PHE A 114     139.207  36.133  13.852  1.00 39.96           O
ATOM    844  CB  PHE A 114     139.634  37.510  10.999  1.00 37.79           C
ATOM    845  CG  PHE A 114     139.643  37.693   9.506  1.00 36.60           C
ATOM    846  CD1 PHE A 114     138.589  38.325   8.867  1.00 30.31           C
ATOM    847  CD2 PHE A 114     140.695  37.198   8.742  1.00 38.60           C
ATOM    848  CE1 PHE A 114     138.588  38.486   7.483  1.00 36.31           C
ATOM    849  CE2 PHE A 114     140.701  37.346   7.346  1.00 39.82           C
ATOM    850  CZ  PHE A 114     139.651  37.994   6.722  1.00 33.05           C
ATOM    851  N   GLU A 115     140.547  34.797  12.616  1.00 38.48           N
ATOM    852  CA  GLU A 115     141.395  34.397  13.736  1.00 38.69           C
ATOM    853  C   GLU A 115     142.815  34.512  13.222  1.00 42.87           C
ATOM    854  O   GLU A 115     143.274  33.689  12.423  1.00 42.55           O
ATOM    855  CB  GLU A 115     141.052  32.988  14.220  1.00 39.31           C
ATOM    856  CG  GLU A 115     139.681  32.915  14.913  1.00 34.19           C
ATOM    857  CD  GLU A 115     139.208  31.493  15.200  1.00 45.68           C
ATOM    858  OE1 GLU A 115     140.036  30.554  15.125  1.00 45.72           O
ATOM    859  OE2 GLU A 115     138.001  31.312  15.508  1.00 48.26           O
ATOM    860  N   GLY A 116     143.495  35.578  13.631  1.00 38.00           N
ATOM    861  CA  GLY A 116     144.737  35.948  12.979  1.00 44.29           C
ATOM    862  C   GLY A 116     144.481  36.266  11.511  1.00 47.26           C
ATOM    863  O   GLY A 116     143.579  37.041  11.175  1.00 45.61           O
ATOM    864  N   ASP A 117     145.257  35.653  10.626  1.00 45.98           N
ATOM    865  CA  ASP A 117     145.140  35.936   9.197  1.00 45.92           C
ATOM    866  C   ASP A 117     144.207  34.974   8.435  1.00 44.84           C
ATOM    867  O   ASP A 117     144.184  34.982   7.209  1.00 44.01           O
ATOM    868  CB  ASP A 117     146.526  35.981   8.531  1.00 46.28           C
ATOM    869  CG  ASP A 117     147.155  34.603   8.370  1.00 52.89           C
ATOM    870  OD1 ASP A 117     146.605  33.613   8.902  1.00 53.77           O
ATOM    871  OD2 ASP A 117     148.212  34.509   7.708  1.00 63.71           O
ATOM    872  N   THR A 118     143.445  34.155   9.157  1.00 43.66           N
ATOM    873  CA  THR A 118     142.541  33.215   8.515  1.00 38.63           C
ATOM    874  C   THR A 118     141.067  33.415   8.850  1.00 40.95           C
ATOM    875  O   THR A 118     140.710  33.758   9.974  1.00 37.48           O
ATOM    876  CB  THR A 118     142.984  31.727   8.692  1.00 48.31           C
ATOM    877  OG1 THR A 118     141.872  30.922   9.116  1.00 43.77           O
ATOM    878  CG2 THR A 118     144.093  31.603   9.679  1.00 40.32           C
ATOM    879  N   LEU A 119     140.216  33.212   7.841  1.00 35.01           N
ATOM    880  CA  LEU A 119     138.775  33.304   8.019  1.00 31.27           C
ATOM    881  C   LEU A 119     138.239  31.952   8.539  1.00 38.86           C
ATOM    882  O   LEU A 119     138.441  30.902   7.901  1.00 35.07           O
ATOM    883  CB  LEU A 119     138.106  33.735   6.692  1.00 29.11           C
ATOM    884  CG  LEU A 119     136.626  34.125   6.683  1.00 30.17           C
ATOM    885  CD1 LEU A 119     135.724  32.886   6.735  1.00 25.80           C
ATOM    886  CD2 LEU A 119     136.266  35.125   7.821  1.00 34.25           C
ATOM    887  N   VAL A 120     137.578  31.971   9.700  1.00 32.53           N
ATOM    888  CA  VAL A 120     137.151  30.736  10.351  1.00 29.80           C
ATOM    889  C   VAL A 120     135.643  30.655  10.492  1.00 30.12           C
ATOM    890  O   VAL A 120     135.007  31.621  10.879  1.00 36.30           O
ATOM    891  CB  VAL A 120     137.809  30.567  11.751  1.00 37.70           C
ATOM    892  CG1 VAL A 120     137.234  29.354  12.477  1.00 37.37           C
ATOM    893  CG2 VAL A 120     139.309  30.447  11.619  1.00 34.09           C
ATOM    894  N   ASN A 121     135.084  29.491  10.177  1.00 31.49           N
ATOM    895  CA  ASN A 121     133.649  29.238  10.239  1.00 32.83           C
ATOM    896  C   ASN A 121     133.470  28.072  11.185  1.00 35.85           C
ATOM    897  O   ASN A 121     133.850  26.951  10.844  1.00 34.45           O
ATOM    898  CB  ASN A 121     133.105  28.847   8.837  1.00 29.00           C
ATOM    899  CG  ASN A 121     131.595  28.615   8.825  1.00 31.45           C
ATOM    900  OD1 ASN A 121     130.869  29.132   9.670  1.00 29.40           O
ATOM    901  ND2 ASN A 121     131.111  27.867   7.830  1.00 31.32           N
ATOM    902  N   ARG A 122     132.914  28.337  12.370  1.00 37.54           N
ATOM    903  CA  ARG A 122     132.738  27.316  13.415  1.00 36.91           C
ATOM    904  C   ARG A 122     131.254  27.047  13.627  1.00 34.92           C
ATOM    905  O   ARG A 122     130.498  27.967  13.951  1.00 34.94           O
ATOM    906  CB  ARG A 122     133.350  27.797  14.737  1.00 44.44           C
ATOM    907  CG  ARG A 122     134.876  27.874  14.780  1.00 39.51           C
ATOM    908  CD  ARG A 122     135.355  28.413  16.152  1.00 49.09           C
ATOM    909  NE  ARG A 122     136.775  28.759  16.135  1.00 45.56           N
ATOM    910  CZ  ARG A 122     137.751  27.859  16.026  1.00 55.62           C
ATOM    911  NH1 ARG A 122     137.452  26.563  15.943  1.00 51.42           N
ATOM    912  NH2 ARG A 122     139.024  28.245  15.997  1.00 51.34           N
ATOM    913  N   ILE A 123     130.834  25.797  13.457  1.00 31.70           N
ATOM    914  CA  ILE A 123     129.404  25.483  13.417  1.00 34.80           C
ATOM    915  C   ILE A 123     128.901  24.442  14.428  1.00 34.95           C
ATOM    916  O   ILE A 123     129.601  23.491  14.746  1.00 37.90           O
ATOM    917  CB  ILE A 123     129.004  24.952  12.013  1.00 29.97           C
ATOM    918  CG1 ILE A 123     129.521  25.902  10.911  1.00 35.58           C
ATOM    919  CG2 ILE A 123     127.510  24.804  11.929  1.00 26.93           C
ATOM    920  CD1 ILE A 123     130.335  25.203   9.832  1.00 33.21           C
ATOM    921  N   GLU A 124     127.661  24.613  14.884  1.00 30.22           N
ATOM    922  CA  GLU A 124     126.948  23.548  15.570  1.00 39.95           C
ATOM    923  C   GLU A 124     125.692  23.224  14.797  1.00 36.62           C
ATOM    924  O   GLU A 124     124.916  24.113  14.462  1.00 35.04           O
ATOM    925  CB  GLU A 124     126.588  23.943  17.019  1.00 40.91           C
ATOM    926  CG  GLU A 124     127.785  23.948  17.956  1.00 41.21           C
ATOM    927  CD  GLU A 124     127.432  24.408  19.355  1.00 41.80           C
ATOM    928  OE1 GLU A 124     126.338  24.982  19.536  1.00 42.07           O
ATOM    929  OE2 GLU A 124     128.253  24.198  20.273  1.00 42.82           O
ATOM    930  N   LEU A 125     125.482  21.939  14.541  1.00 38.62           N
ATOM    931  CA  LEU A 125     124.313  21.505  13.801  1.00 42.39           C
ATOM    932  C   LEU A 125     123.544  20.425  14.565  1.00 41.52           C
ATOM    933  O   LEU A 125     124.138  19.493  15.114  1.00 39.43           O
ATOM    934  CB  LEU A 125     124.739  20.998  12.415  1.00 35.59           C
ATOM    935  CG  LEU A 125     123.681  20.416  11.476  1.00 44.62           C
ATOM    936  CD1 LEU A 125     124.117  20.569  10.000  1.00 34.64           C
ATOM    937  CD2 LEU A 125     123.386  18.950  11.802  1.00 36.87           C
ATOM    938  N   LYS A 126     122.221  20.555  14.571  1.00 38.99           N
ATOM    939  CA  LYS A 126     121.343  19.551  15.151  1.00 39.53           C
ATOM    940  C   LYS A 126     120.282  19.177  14.145  1.00 37.76           C
ATOM    941  O   LYS A 126     119.541  20.045  13.687  1.00 38.45           O
ATOM    942  CB  LYS A 126     120.634  20.102  16.388  1.00 42.48           C
ATOM    943  CG  LYS A 126     119.566  19.157  16.939  1.00 43.26           C
ATOM    944  CD  LYS A 126     120.218  17.974  17.641  1.00 52.33           C
ATOM    945  CE  LYS A 126     119.262  17.265  18.586  1.00 48.17           C
ATOM    946  NZ  LYS A 126     118.357  16.326  17.873  1.00 47.55           N
ATOM    947  N   GLY A 127     120.181  17.890  13.824  1.00 39.83           N
ATOM    948  CA  GLY A 127     119.149  17.417  12.915  1.00 42.68           C
ATOM    949  C   GLY A 127     118.142  16.507  13.598  1.00 46.07           C
ATOM    950  O   GLY A 127     118.520  15.635  14.393  1.00 46.63           O
ATOM    951  N   ILE A 128     116.860  16.690  13.290  1.00 38.77           N
ATOM    952  CA  ILE A 128     115.842  15.806  13.841  1.00 44.70           C
ATOM    953  C   ILE A 128     114.776  15.418  12.834  1.00 49.32           C
ATOM    954  O   ILE A 128     114.599  16.079  11.800  1.00 45.72           O
ATOM    955  CB  ILE A 128     115.122  16.430  15.050  1.00 44.37           C
ATOM    956  CG1 ILE A 128     114.137  17.499  14.596  1.00 43.48           C
ATOM    957  CG2 ILE A 128     116.114  17.001  16.026  1.00 43.33           C
ATOM    958  CD1 ILE A 128     113.771  18.485  15.689  1.00 50.80           C
ATOM    959  N   ASP A 129     114.073  14.335  13.154  1.00 42.51           N
ATOM    960  CA  ASP A 129     112.872  13.945  12.435  1.00 46.65           C
ATOM    961  C   ASP A 129     113.188  13.370  11.062  1.00 44.96           C
ATOM    962  O   ASP A 129     112.349  13.379  10.167  1.00 46.01           O
ATOM    963  CB  ASP A 129     111.904  15.132  12.322  1.00 48.87           C
ATOM    964  CG  ASP A 129     111.140  15.393  13.614  1.00 48.95           C
ATOM    965  OD1 ASP A 129     110.953  14.438  14.397  1.00 51.20           O
ATOM    966  OD2 ASP A 129     110.715  16.552  13.839  1.00 53.06           O
ATOM    967  N   PHE A 130     114.396  12.851  10.907  1.00 44.89           N
ATOM    968  CA  PHE A 130     114.801  12.280   9.637  1.00 46.51           C
ATOM    969  C   PHE A 130     114.327  10.838   9.495  1.00 54.09           C
ATOM    970  O   PHE A 130     114.572  10.008  10.365  1.00 54.42           O
ATOM    971  CB  PHE A 130     116.315  12.411   9.445  1.00 43.00           C
ATOM    972  CG  PHE A 130     116.748  13.806   9.073  1.00 42.54           C
ATOM    973  CD1 PHE A 130     117.251  14.671  10.029  1.00 41.97           C
ATOM    974  CD2 PHE A 130     116.619  14.257   7.766  1.00 44.99           C
ATOM    975  CE1 PHE A 130     117.630  15.958   9.692  1.00 42.74           C
ATOM    976  CE2 PHE A 130     116.996  15.545   7.414  1.00 41.19           C
ATOM    977  CZ  PHE A 130     117.506  16.397   8.380  1.00 41.27           C
ATOM    978  N   LYS A 131     113.625  10.556   8.400  1.00 44.53           N
ATOM    979  CA  LYS A 131     113.120   9.219   8.135  1.00 47.06           C
ATOM    980  C   LYS A 131     114.266   8.286   7.773  1.00 53.99           C
ATOM    981  O   LYS A 131     115.037   8.566   6.856  1.00 52.52           O
ATOM    982  CB  LYS A 131     112.080   9.259   7.009  1.00 52.01           C
ATOM    983  CG  LYS A 131     110.918  10.203   7.291  1.00 49.95           C
ATOM    984  CD  LYS A 131     110.114  10.514   6.033  1.00 53.13           C
ATOM    985  CE  LYS A 131     108.996  11.495   6.359  1.00 48.78           C
ATOM    986  NZ  LYS A 131     107.973  11.582   5.281  1.00 55.88           N
ATOM    987  N   GLU A 132     114.367   7.170   8.486  1.00 52.85           N
ATOM    988  CA  GLU A 132     115.465   6.231   8.280  1.00 57.54           C
ATOM    989  C   GLU A 132     115.520   5.701   6.847  1.00 53.05           C
ATOM    990  O   GLU A 132     116.578   5.286   6.371  1.00 56.98           O
ATOM    991  CB  GLU A 132     115.383   5.069   9.281  1.00 58.53           C
ATOM    992  CG  GLU A 132     115.652   5.468  10.722  1.00 56.10           C
ATOM    993  CD  GLU A 132     117.109   5.805  10.971  1.00 54.73           C
ATOM    994  OE1 GLU A 132     117.427   6.291  12.076  1.00 55.26           O
ATOM    995  OE2 GLU A 132     117.936   5.585  10.061  1.00 54.20           O
ATOM    996  N   ASP A 133     114.384   5.714   6.161  1.00 55.22           N
ATOM    997  CA  ASP A 133     114.348   5.267   4.769  1.00 58.42           C
ATOM    998  C   ASP A 133     114.214   6.429   3.779  1.00 56.36           C
ATOM    999  O   ASP A 133     113.909   6.219   2.606  1.00 55.34           O
ATOM   1000  CB  ASP A 133     113.214   4.256   4.559  1.00 62.74           C
ATOM   1001  CG  ASP A 133     111.839   4.865   4.768  1.00 57.28           C
ATOM   1002  OD1 ASP A 133     111.758   6.062   5.114  1.00 55.97           O
ATOM   1003  OD2 ASP A 133     110.836   4.143   4.584  1.00 57.77           O
ATOM   1004  N   GLY A 134     114.441   7.652   4.255  1.00 55.16           N
ATOM   1005  CA  GLY A 134     114.331   8.834   3.413  1.00 48.10           C
ATOM   1006  C   GLY A 134     115.582   9.133   2.597  1.00 46.15           C
ATOM   1007  O   GLY A 134     116.566   8.396   2.653  1.00 45.28           O
ATOM   1008  N   ASN A 135     115.547  10.225   1.838  1.00 46.79           N
ATOM   1009  CA  ASN A 135     116.644  10.576   0.935  1.00 42.23           C
ATOM   1010  C   ASN A 135     117.937  10.904   1.658  1.00 40.96           C
ATOM   1011  O   ASN A 135     119.019  10.670   1.135  1.00 40.08           O
ATOM   1012  CB  ASN A 135     116.244  11.757   0.064  1.00 40.99           C
ATOM   1013  CG  ASN A 135     115.226  11.386  -0.971  1.00 37.15           C
ATOM   1014  OD1 ASN A 135     115.149  10.232  -1.399  1.00 43.90           O
ATOM   1015  ND2 ASN A 135     114.431  12.356  -1.387  1.00 39.41           N
ATOM   1016  N   ILE A 136     117.824  11.442   2.868  1.00 40.94           N
ATOM   1017  CA  ILE A 136     119.002  11.834   3.630  1.00 40.34           C
ATOM   1018  C   ILE A 136     119.679  10.664   4.345  1.00 46.25           C
ATOM   1019  O   ILE A 136     120.836  10.330   4.054  1.00 42.54           O
ATOM   1020  CB  ILE A 136     118.690  12.949   4.634  1.00 40.63           C
ATOM   1021  CG1 ILE A 136     118.347  14.240   3.899  1.00 39.32           C
ATOM   1022  CG2 ILE A 136     119.887  13.200   5.517  1.00 36.44           C
ATOM   1023  CD1 ILE A 136     116.979  14.273   3.265  1.00 40.81           C
ATOM   1024  N   LEU A 137     118.972  10.038   5.283  1.00 48.25           N
ATOM   1025  CA  LEU A 137     119.532   8.882   5.971  1.00 41.08           C
ATOM   1026  C   LEU A 137     119.615   7.675   5.025  1.00 42.57           C
ATOM   1027  O   LEU A 137     120.391   6.749   5.254  1.00 43.75           O
ATOM   1028  CB  LEU A 137     118.714   8.532   7.217  1.00 46.12           C
ATOM   1029  CG  LEU A 137     118.665   9.480   8.422  1.00 47.39           C
ATOM   1030  CD1 LEU A 137     117.852   8.829   9.546  1.00 48.54           C
ATOM   1031  CD2 LEU A 137     120.047   9.865   8.927  1.00 41.31           C
ATOM   1032  N   GLY A 138     118.811   7.682   3.967  1.00 41.86           N
ATOM   1033  CA  GLY A 138     118.879   6.632   2.958  1.00 47.04           C
ATOM   1034  C   GLY A 138     120.064   6.787   2.002  1.00 47.92           C
ATOM   1035  O   GLY A 138     120.315   5.920   1.155  1.00 48.93           O
ATOM   1036  N   HIS A 139     120.808   7.880   2.160  1.00 42.33           N
ATOM   1037  CA  HIS A 139     121.894   8.243   1.248  1.00 44.27           C
ATOM   1038  C   HIS A 139     121.479   8.138  -0.213  1.00 42.82           C
ATOM   1039  O   HIS A 139     122.098   7.425  -1.001  1.00 40.84           O
ATOM   1040  CB  HIS A 139     123.153   7.422   1.534  1.00 44.27           C
ATOM   1041  CG  HIS A 139     123.906   7.898   2.738  1.00 46.20           C
ATOM   1042  ND1 HIS A 139     123.463   7.678   4.025  1.00 48.42           N
ATOM   1043  CD2 HIS A 139     125.051   8.610   2.851  1.00 48.00           C
ATOM   1044  CE1 HIS A 139     124.309   8.224   4.878  1.00 45.86           C
ATOM   1045  NE2 HIS A 139     125.283   8.797   4.193  1.00 44.11           N
ATOM   1046  N   LYS A 140     120.424   8.858  -0.568  1.00 39.98           N
ATOM   1047  CA  LYS A 140     119.899   8.791  -1.918  1.00 42.58           C
ATOM   1048  C   LYS A 140     120.222  10.028  -2.775  1.00 43.48           C
ATOM   1049  O   LYS A 140     119.810  10.103  -3.936  1.00 38.07           O
ATOM   1050  CB  LYS A 140     118.392   8.547  -1.871  1.00 39.52           C
ATOM   1051  CG  LYS A 140     118.002   7.185  -1.317  1.00 45.95           C
ATOM   1052  CD  LYS A 140     116.505   7.101  -1.099  1.00 46.76           C
ATOM   1053  CE  LYS A 140     116.091   5.741  -0.554  1.00 55.24           C
ATOM   1054  NZ  LYS A 140     114.715   5.787   0.022  1.00 54.25           N
ATOM   1055  N   LEU A 141     120.934  11.004  -2.208  1.00 41.14           N
ATOM   1056  CA  LEU A 141     121.296  12.190  -2.983  1.00 39.38           C
ATOM   1057  C   LEU A 141     122.458  11.873  -3.907  1.00 39.26           C
ATOM   1058  O   LEU A 141     123.393  11.165  -3.530  1.00 39.11           O
ATOM   1059  CB  LEU A 141     121.721  13.377  -2.105  1.00 38.24           C
ATOM   1060  CG  LEU A 141     120.984  13.978  -0.910  1.00 41.69           C
ATOM   1061  CD1 LEU A 141     121.285  15.483  -0.868  1.00 37.21           C
ATOM   1062  CD2 LEU A 141     119.493  13.724  -0.904  1.00 40.29           C
ATOM   1063  N   GLU A 142     122.407  12.420  -5.114  1.00 39.31           N
ATOM   1064  CA  GLU A 142     123.563  12.378  -6.001  1.00 39.88           C
ATOM   1065  C   GLU A 142     124.672  13.261  -5.457  1.00 36.82           C
ATOM   1066  O   GLU A 142     124.408  14.259  -4.773  1.00 38.20           O
ATOM   1067  CB  GLU A 142     123.173  12.859  -7.386  1.00 38.75           C
ATOM   1068  CG  GLU A 142     122.022  12.080  -7.994  1.00 38.67           C
ATOM   1069  CD  GLU A 142     121.943  12.293  -9.481  1.00 49.18           C
ATOM   1070  OE1 GLU A 142     122.863  11.823 -10.186  1.00 55.48           O
ATOM   1071  OE2 GLU A 142     120.973  12.932  -9.941  1.00 45.09           O
ATOM   1072  N   TYR A 143     125.910  12.905  -5.771  1.00 30.24           N
ATOM   1073  CA  TYR A 143     127.043  13.690  -5.311  1.00 35.67           C
ATOM   1074  C   TYR A 143     127.322  14.831  -6.278  1.00 33.52           C
ATOM   1075  O   TYR A 143     128.290  14.803  -7.014  1.00 36.13           O
ATOM   1076  CB  TYR A 143     128.278  12.811  -5.130  1.00 27.48           C
ATOM   1077  CG  TYR A 143     129.458  13.515  -4.507  1.00 40.42           C
ATOM   1078  CD1 TYR A 143     129.451  13.838  -3.156  1.00 33.83           C
ATOM   1079  CD2 TYR A 143     130.581  13.864  -5.265  1.00 34.18           C
ATOM   1080  CE1 TYR A 143     130.518  14.475  -2.568  1.00 37.70           C
ATOM   1081  CE2 TYR A 143     131.663  14.513  -4.676  1.00 34.11           C
ATOM   1082  CZ  TYR A 143     131.617  14.813  -3.324  1.00 38.56           C
ATOM   1083  OH  TYR A 143     132.667  15.439  -2.694  1.00 40.52           O
ATOM   1084  N   ASN A 144     126.442  15.822  -6.280  1.00 33.62           N
ATOM   1085  CA  ASN A 144     126.644  17.033  -7.053  1.00 36.40           C
ATOM   1086  C   ASN A 144     125.872  18.173  -6.413  1.00 34.35           C
ATOM   1087  O   ASN A 144     125.184  17.981  -5.409  1.00 36.30           O
ATOM   1088  CB  ASN A 144     126.208  16.836  -8.509  1.00 36.63           C
ATOM   1089  CG  ASN A 144     124.816  16.223  -8.622  1.00 40.27           C
ATOM   1090  OD1 ASN A 144     123.925  16.525  -7.826  1.00 39.43           O
ATOM   1091  ND2 ASN A 144     124.631  15.350  -9.609  1.00 34.76           N
ATOM   1092  N   TYR A 145     125.973  19.360  -6.993  1.00 32.85           N
ATOM   1093  CA  TYR A 145     125.322  20.517  -6.404  1.00 31.14           C
ATOM   1094  C   TYR A 145     124.839  21.499  -7.454  1.00 31.94           C
ATOM   1095  O   TYR A 145     125.539  21.806  -8.426  1.00 35.83           O
ATOM   1096  CB  TYR A 145     126.244  21.203  -5.389  1.00 28.16           C
ATOM   1097  CG  TYR A 145     125.495  21.812  -4.230  1.00 28.98           C
ATOM   1098  CD1 TYR A 145     125.171  21.050  -3.102  1.00 28.52           C
ATOM   1099  CD2 TYR A 145     125.088  23.141  -4.266  1.00 28.37           C
ATOM   1100  CE1 TYR A 145     124.465  21.607  -2.039  1.00 27.93           C
ATOM   1101  CE2 TYR A 145     124.384  23.707  -3.211  1.00 29.38           C
ATOM   1102  CZ  TYR A 145     124.081  22.938  -2.098  1.00 29.11           C
ATOM   1103  OH  TYR A 145     123.396  23.518  -1.055  1.00 28.62           O
ATOM   1104  N   ASN A 146     123.625  21.981  -7.254  1.00 29.82           N
ATOM   1105  CA  ASN A 146     123.002  22.876  -8.199  1.00 28.45           C
ATOM   1106  C   ASN A 146     123.361  24.350  -7.968  1.00 31.08           C
ATOM   1107  O   ASN A 146     124.233  24.660  -7.152  1.00 27.74           O
ATOM   1108  CB  ASN A 146     121.502  22.627  -8.230  1.00 24.86           C
ATOM   1109  CG  ASN A 146     121.155  21.318  -8.940  1.00 36.03           C
ATOM   1110  OD1 ASN A 146     121.785  20.960  -9.952  1.00 33.49           O
ATOM   1111  ND2 ASN A 146     120.154  20.600  -8.420  1.00 32.15           N
ATOM   1112  N   SER A 147     122.721  25.245  -8.716  1.00 27.79           N
ATOM   1113  CA  SER A 147     123.063  26.655  -8.676  1.00 28.71           C
ATOM   1114  C   SER A 147     121.843  27.417  -8.253  1.00 32.14           C
ATOM   1115  O   SER A 147     120.770  27.178  -8.786  1.00 27.99           O
ATOM   1116  CB  SER A 147     123.560  27.139 -10.036  1.00 25.88           C
ATOM   1117  OG  SER A 147     124.766  26.475 -10.360  1.00 29.15           O
ATOM   1118  N   HIS A 148     121.990  28.299  -7.260  1.00 27.45           N
ATOM   1119  CA  HIS A 148     120.813  28.938  -6.677  1.00 27.82           C
ATOM   1120  C   HIS A 148     120.904  30.468  -6.497  1.00 31.01           C
ATOM   1121  O   HIS A 148     121.971  31.069  -6.663  1.00 33.02           O
ATOM   1122  CB  HIS A 148     120.486  28.287  -5.334  1.00 29.78           C
ATOM   1123  CG  HIS A 148     120.493  26.789  -5.356  1.00 28.93           C
ATOM   1124  ND1 HIS A 148     121.629  26.041  -5.102  1.00 25.75           N
ATOM   1125  CD2 HIS A 148     119.501  25.891  -5.568  1.00 27.44           C
ATOM   1126  CE1 HIS A 148     121.335  24.759  -5.166  1.00 25.99           C
ATOM   1127  NE2 HIS A 148     120.046  24.637  -5.450  1.00 24.34           N
ATOM   1128  N   ASN A 149     119.763  31.081  -6.187  1.00 30.19           N
ATOM   1129  CA  ASN A 149     119.703  32.470  -5.736  1.00 35.10           C
ATOM   1130  C   ASN A 149     119.425  32.577  -4.211  1.00 34.53           C
ATOM   1131  O   ASN A 149     118.396  32.115  -3.728  1.00 31.84           O
ATOM   1132  CB  ASN A 149     118.613  33.232  -6.491  1.00 30.93           C
ATOM   1133  CG  ASN A 149     118.935  33.424  -7.963  1.00 37.04           C
ATOM   1134  OD1 ASN A 149     120.083  33.318  -8.374  1.00 34.90           O
ATOM   1135  ND2 ASN A 149     117.914  33.724  -8.758  1.00 33.05           N
ATOM   1136  N   VAL A 150     120.343  33.200  -3.477  1.00 34.88           N
ATOM   1137  CA  VAL A 150     120.159  33.473  -2.054  1.00 28.05           C
ATOM   1138  C   VAL A 150     119.573  34.874  -1.884  1.00 30.63           C
ATOM   1139  O   VAL A 150     120.258  35.861  -2.129  1.00 35.13           O
ATOM   1140  CB  VAL A 150     121.509  33.363  -1.314  1.00 33.67           C
ATOM   1141  CG1 VAL A 150     121.380  33.796   0.160  1.00 31.32           C
ATOM   1142  CG2 VAL A 150     122.052  31.941  -1.420  1.00 30.07           C
ATOM   1143  N   TYR A 151     118.304  34.969  -1.491  1.00 31.36           N
ATOM   1144  CA  TYR A 151     117.649  36.270  -1.371  1.00 35.00           C
ATOM   1145  C   TYR A 151     117.868  36.897   0.018  1.00 37.78           C
ATOM   1146  O   TYR A 151     117.436  36.343   1.038  1.00 36.74           O
ATOM   1147  CB  TYR A 151     116.151  36.161  -1.706  1.00 36.17           C
ATOM   1148  CG  TYR A 151     115.903  35.580  -3.088  1.00 46.66           C
ATOM   1149  CD1 TYR A 151     116.085  36.355  -4.242  1.00 44.06           C
ATOM   1150  CD2 TYR A 151     115.530  34.247  -3.245  1.00 45.98           C
ATOM   1151  CE1 TYR A 151     115.884  35.815  -5.507  1.00 41.58           C
ATOM   1152  CE2 TYR A 151     115.324  33.697  -4.512  1.00 43.85           C
ATOM   1153  CZ  TYR A 151     115.507  34.484  -5.634  1.00 44.85           C
ATOM   1154  OH  TYR A 151     115.300  33.933  -6.882  1.00 50.43           O
ATOM   1155  N   ILE A 152     118.548  38.042   0.026  1.00 35.65           N
ATOM   1156  CA  ILE A 152     118.931  38.768   1.234  1.00 33.60           C
ATOM   1157  C   ILE A 152     118.010  39.950   1.537  1.00 43.95           C
ATOM   1158  O   ILE A 152     117.629  40.713   0.647  1.00 40.52           O
ATOM   1159  CB  ILE A 152     120.321  39.401   1.085  1.00 37.00           C
ATOM   1160  CG1 ILE A 152     121.395  38.355   0.787  1.00 30.23           C
ATOM   1161  CG2 ILE A 152     120.664  40.221   2.327  1.00 39.67           C
ATOM   1162  CD1 ILE A 152     121.438  37.260   1.799  1.00 41.61           C
ATOM   1163  N   THR A 153     117.685  40.134   2.807  1.00 41.90           N
ATOM   1164  CA  THR A 153     116.977  41.342   3.225  1.00 46.91           C
ATOM   1165  C   THR A 153     117.551  41.884   4.561  1.00 48.09           C
ATOM   1166  O   THR A 153     118.137  41.132   5.348  1.00 40.82           O
ATOM   1167  CB  THR A 153     115.453  41.087   3.301  1.00 48.17           C
ATOM   1168  OG1 THR A 153     114.757  42.318   3.528  1.00 52.96           O
ATOM   1169  CG2 THR A 153     115.124  40.102   4.401  1.00 43.82           C
ATOM   1170  N   ALA A 154     117.419  43.191   4.783  1.00 50.77           N
ATOM   1171  CA  ALA A 154     117.899  43.830   6.015  1.00 50.84           C
ATOM   1172  C   ALA A 154     116.967  43.547   7.187  1.00 49.95           C
ATOM   1173  O   ALA A 154     115.748  43.532   7.024  1.00 52.67           O
ATOM   1174  CB  ALA A 154     118.045  45.344   5.812  1.00 43.88           C
ATOM   1175  N   ASP A 155     117.546  43.322   8.364  1.00 52.57           N
ATOM   1176  CA  ASP A 155     116.780  43.135   9.596  1.00 54.64           C
ATOM   1177  C   ASP A 155     117.208  44.204  10.620  1.00 59.76           C
ATOM   1178  O   ASP A 155     118.046  43.945  11.496  1.00 56.24           O
ATOM   1179  CB  ASP A 155     117.022  41.725  10.154  1.00 53.81           C
ATOM   1180  CG  ASP A 155     116.058  41.353  11.290  1.00 67.72           C
ATOM   1181  OD1 ASP A 155     116.227  40.252  11.869  1.00 66.57           O
ATOM   1182  OD2 ASP A 155     115.131  42.140  11.599  1.00 66.96           O
ATOM   1183  N   LYS A 156     116.631  45.399  10.502  1.00 57.65           N
ATOM   1184  CA  LYS A 156     117.070  46.563  11.284  1.00 59.93           C
ATOM   1185  C   LYS A 156     116.999  46.321  12.792  1.00 59.95           C
ATOM   1186  O   LYS A 156     117.892  46.724  13.533  1.00 58.85           O
ATOM   1187  CB  LYS A 156     116.258  47.806  10.902  1.00 56.80           C
ATOM   1188  CG  LYS A 156     117.051  49.108  10.914  1.00 59.06           C
ATOM   1189  CD  LYS A 156     117.527  49.476  12.310  1.00 59.42           C
ATOM   1190  CE  LYS A 156     118.389  50.727  12.284  1.00 59.54           C
ATOM   1191  NZ  LYS A 156     119.589  50.556  11.418  1.00 59.18           N
ATOM   1192  N   GLN A 157     115.945  45.647  13.237  1.00 60.81           N
ATOM   1193  CA  GLN A 157     115.796  45.314  14.650  1.00 62.98           C
ATOM   1194  C   GLN A 157     117.034  44.599  15.228  1.00 64.18           C
ATOM   1195  O   GLN A 157     117.423  44.854  16.371  1.00 62.68           O
ATOM   1196  CB  GLN A 157     114.520  44.491  14.879  1.00 62.72           C
ATOM   1197  CG  GLN A 157     114.357  43.965  16.296  1.00 62.71           C
ATOM   1198  CD  GLN A 157     113.128  43.091  16.453  1.00 63.34           C
ATOM   1199  OE1 GLN A 157     112.925  42.465  17.493  1.00 63.59           O
ATOM   1200  NE2 GLN A 157     112.300  43.042  15.416  1.00 63.53           N
ATOM   1201  N   LYS A 158     117.663  43.725  14.443  1.00 59.30           N
ATOM   1202  CA  LYS A 158     118.807  42.954  14.939  1.00 53.94           C
ATOM   1203  C   LYS A 158     120.139  43.471  14.422  1.00 52.46           C
ATOM   1204  O   LYS A 158     121.176  42.843  14.637  1.00 60.54           O
ATOM   1205  CB  LYS A 158     118.662  41.463  14.604  1.00 56.96           C
ATOM   1206  CG  LYS A 158     117.500  40.775  15.312  1.00 63.35           C
ATOM   1207  CD  LYS A 158     117.607  39.258  15.229  1.00 61.71           C
ATOM   1208  CE  LYS A 158     116.551  38.589  16.097  1.00 60.79           C
ATOM   1209  NZ  LYS A 158     116.721  37.110  16.150  1.00 59.89           N
ATOM   1210  N   ASN A 159     120.111  44.615  13.744  1.00 49.20           N
ATOM   1211  CA  ASN A 159     121.309  45.183  13.127  1.00 46.89           C
ATOM   1212  C   ASN A 159     121.994  44.229  12.146  1.00 52.01           C
ATOM   1213  O   ASN A 159     123.213  44.302  11.942  1.00 51.21           O
ATOM   1214  CB  ASN A 159     122.314  45.652  14.194  1.00 51.56           C
ATOM   1215  CG  ASN A 159     123.315  46.666  13.652  1.00 51.78           C
ATOM   1216  OD1 ASN A 159     122.995  47.471  12.770  1.00 55.89           O
ATOM   1217  ND2 ASN A 159     124.537  46.629  14.178  1.00 52.36           N
ATOM   1218  N   GLY A 160     121.221  43.345  11.522  1.00 50.02           N
ATOM   1219  CA  GLY A 160     121.805  42.393  10.591  1.00 48.95           C
ATOM   1220  C   GLY A 160     121.006  42.170   9.321  1.00 48.53           C
ATOM   1221  O   GLY A 160     120.464  43.116   8.740  1.00 49.07           O
ATOM   1222  N   ILE A 161     120.948  40.913   8.886  1.00 47.08           N
ATOM   1223  CA  ILE A 161     120.203  40.527   7.689  1.00 41.89           C
ATOM   1224  C   ILE A 161     119.494  39.199   7.885  1.00 43.72           C
ATOM   1225  O   ILE A 161     119.792  38.427   8.808  1.00 39.64           O
ATOM   1226  CB  ILE A 161     121.113  40.367   6.454  1.00 37.93           C
ATOM   1227  CG1 ILE A 161     122.045  39.171   6.648  1.00 35.97           C
ATOM   1228  CG2 ILE A 161     121.889  41.637   6.162  1.00 34.59           C
ATOM   1229  CD1 ILE A 161     123.028  38.987   5.542  1.00 39.75           C
ATOM   1230  N   LYS A 162     118.534  38.957   7.004  1.00 47.57           N
ATOM   1231  CA  LYS A 162     117.873  37.669   6.886  1.00 45.35           C
ATOM   1232  C   LYS A 162     118.059  37.200   5.443  1.00 43.25           C
ATOM   1233  O   LYS A 162     118.222  38.016   4.534  1.00 35.47           O
ATOM   1234  CB  LYS A 162     116.382  37.802   7.207  1.00 44.61           C
ATOM   1235  CG  LYS A 162     116.053  37.864   8.689  1.00 52.91           C
ATOM   1236  CD  LYS A 162     114.565  38.144   8.921  1.00 59.92           C
ATOM   1237  CE  LYS A 162     114.163  37.898  10.371  1.00 56.72           C
ATOM   1238  NZ  LYS A 162     112.706  38.113  10.592  1.00 59.82           N
ATOM   1239  N   ALA A 163     118.071  35.887   5.241  1.00 43.32           N
ATOM   1240  CA  ALA A 163     118.041  35.331   3.894  1.00 41.22           C
ATOM   1241  C   ALA A 163     117.046  34.175   3.830  1.00 39.30           C
ATOM   1242  O   ALA A 163     116.762  33.523   4.843  1.00 35.59           O
ATOM   1243  CB  ALA A 163     119.431  34.893   3.445  1.00 30.98           C
ATOM   1244  N   ASN A 164     116.495  33.962   2.639  1.00 36.25           N
ATOM   1245  CA  ASN A 164     115.579  32.864   2.360  1.00 35.10           C
ATOM   1246  C   ASN A 164     115.937  32.300   0.982  1.00 38.36           C
ATOM   1247  O   ASN A 164     116.159  33.072   0.040  1.00 35.67           O
ATOM   1248  CB  ASN A 164     114.133  33.363   2.318  1.00 37.70           C
ATOM   1249  CG  ASN A 164     113.619  33.811   3.675  1.00 54.29           C
ATOM   1250  OD1 ASN A 164     113.155  32.993   4.480  1.00 57.92           O
ATOM   1251  ND2 ASN A 164     113.674  35.119   3.930  1.00 54.45           N
ATOM   1252  N   PHE A 165     116.020  30.975   0.861  1.00 33.16           N
ATOM   1253  CA  PHE A 165     116.232  30.355  -0.452  1.00 32.59           C
ATOM   1254  C   PHE A 165     115.865  28.886  -0.449  1.00 35.93           C
ATOM   1255  O   PHE A 165     115.637  28.295   0.615  1.00 32.61           O
ATOM   1256  CB  PHE A 165     117.672  30.560  -0.968  1.00 30.06           C
ATOM   1257  CG  PHE A 165     118.754  30.173   0.025  1.00 32.33           C
ATOM   1258  CD1 PHE A 165     119.066  30.998   1.095  1.00 31.51           C
ATOM   1259  CD2 PHE A 165     119.462  28.995  -0.123  1.00 27.91           C
ATOM   1260  CE1 PHE A 165     120.071  30.664   1.990  1.00 26.57           C
ATOM   1261  CE2 PHE A 165     120.470  28.652   0.757  1.00 28.14           C
ATOM   1262  CZ  PHE A 165     120.772  29.492   1.830  1.00 30.58           C
ATOM   1263  N   LYS A 166     115.810  28.306  -1.649  1.00 34.21           N
ATOM   1264  CA  LYS A 166     115.478  26.897  -1.827  1.00 29.08           C
ATOM   1265  C   LYS A 166     116.631  26.159  -2.479  1.00 31.19           C
ATOM   1266  O   LYS A 166     117.062  26.508  -3.575  1.00 32.71           O
ATOM   1267  CB  LYS A 166     114.222  26.750  -2.687  1.00 39.86           C
ATOM   1268  CG  LYS A 166     112.956  27.233  -2.001  1.00 46.56           C
ATOM   1269  CD  LYS A 166     111.718  26.917  -2.830  1.00 54.09           C
ATOM   1270  CE  LYS A 166     110.477  27.568  -2.241  1.00 57.89           C
ATOM   1271  NZ  LYS A 166     109.515  27.977  -3.317  1.00 72.06           N
ATOM   1272  N   ILE A 167     117.169  25.170  -1.783  1.00 29.71           N
ATOM   1273  CA  ILE A 167     118.223  24.352  -2.354  1.00 31.57           C
ATOM   1274  C   ILE A 167     117.539  23.166  -3.029  1.00 36.65           C
ATOM   1275  O   ILE A 167     116.650  22.558  -2.434  1.00 32.47           O
ATOM   1276  CB  ILE A 167     119.217  23.876  -1.278  1.00 28.39           C
ATOM   1277  CG1 ILE A 167     120.009  25.074  -0.723  1.00 30.83           C
ATOM   1278  CG2 ILE A 167     120.173  22.842  -1.829  1.00 27.22           C
ATOM   1279  CD1 ILE A 167     120.845  25.868  -1.807  1.00 23.80           C
ATOM   1280  N   ARG A 168     117.923  22.876  -4.276  1.00 28.93           N
ATOM   1281  CA  ARG A 168     117.400  21.713  -5.008  1.00 27.81           C
ATOM   1282  C   ARG A 168     118.444  20.608  -4.972  1.00 30.03           C
ATOM   1283  O   ARG A 168     119.515  20.751  -5.552  1.00 31.61           O
ATOM   1284  CB  ARG A 168     117.028  22.102  -6.445  1.00 26.22           C
ATOM   1285  CG  ARG A 168     115.754  22.949  -6.519  1.00 23.25           C
ATOM   1286  CD  ARG A 168     115.561  23.623  -7.877  1.00 29.57           C
ATOM   1287  NE  ARG A 168     116.648  24.546  -8.167  1.00 28.99           N
ATOM   1288  CZ  ARG A 168     117.663  24.294  -8.990  1.00 34.91           C
ATOM   1289  NH1 ARG A 168     118.595  25.218  -9.162  1.00 33.34           N
ATOM   1290  NH2 ARG A 168     117.738  23.140  -9.660  1.00 29.55           N
ATOM   1291  N   HIS A 169     118.165  19.529  -4.239  1.00 27.93           N
ATOM   1292  CA  HIS A 169     119.085  18.397  -4.209  1.00 30.61           C
ATOM   1293  C   HIS A 169     118.635  17.337  -5.225  1.00 35.09           C
ATOM   1294  O   HIS A 169     117.526  16.825  -5.140  1.00 34.66           O
ATOM   1295  CB  HIS A 169     119.155  17.758  -2.813  1.00 30.88           C
ATOM   1296  CG  HIS A 169     119.841  18.596  -1.775  1.00 34.10           C
ATOM   1297  ND1 HIS A 169     121.199  18.846  -1.792  1.00 36.58           N
ATOM   1298  CD2 HIS A 169     119.368  19.189  -0.653  1.00 35.22           C
ATOM   1299  CE1 HIS A 169     121.527  19.576  -0.740  1.00 31.35           C
ATOM   1300  NE2 HIS A 169     120.437  19.799  -0.031  1.00 31.62           N
ATOM   1301  N   ASN A 170     119.494  17.025  -6.190  1.00 33.99           N
ATOM   1302  CA  ASN A 170     119.217  15.972  -7.157  1.00 30.00           C
ATOM   1303  C   ASN A 170     119.224  14.607  -6.459  1.00 35.51           C
ATOM   1304  O   ASN A 170     120.205  14.250  -5.787  1.00 34.24           O
ATOM   1305  CB  ASN A 170     120.272  15.990  -8.278  1.00 30.11           C
ATOM   1306  CG  ASN A 170     120.059  17.114  -9.273  1.00 34.41           C
ATOM   1307  OD1 ASN A 170     119.010  17.777  -9.288  1.00 34.30           O
ATOM   1308  ND2 ASN A 170     121.051  17.324 -10.136  1.00 36.22           N
ATOM   1309  N   ILE A 171     118.132  13.858  -6.626  1.00 33.06           N
ATOM   1310  CA  ILE A 171     117.970  12.521  -6.034  1.00 40.49           C
ATOM   1311  C   ILE A 171     118.242  11.390  -7.045  1.00 36.17           C
ATOM   1312  O   ILE A 171     117.833  11.467  -8.197  1.00 37.21           O
ATOM   1313  CB  ILE A 171     116.535  12.343  -5.424  1.00 38.78           C
ATOM   1314  CG1 ILE A 171     116.269  13.418  -4.372  1.00 35.06           C
ATOM   1315  CG2 ILE A 171     116.369  10.979  -4.795  1.00 38.36           C
ATOM   1316  CD1 ILE A 171     117.342  13.481  -3.329  1.00 30.75           C
ATOM   1317  N   GLU A 172     118.909  10.333  -6.590  1.00 39.19           N
ATOM   1318  CA  GLU A 172     119.338   9.237  -7.461  1.00 44.26           C
ATOM   1319  C   GLU A 172     118.248   8.648  -8.377  1.00 46.58           C
ATOM   1320  O   GLU A 172     118.558   8.140  -9.457  1.00 50.69           O
ATOM   1321  CB  GLU A 172     120.004   8.130  -6.633  1.00 43.53           C
ATOM   1322  CG  GLU A 172     121.339   8.522  -6.019  1.00 42.95           C
ATOM   1323  CD  GLU A 172     121.942   7.413  -5.178  1.00 43.92           C
ATOM   1324  OE1 GLU A 172     121.336   6.324  -5.104  1.00 45.60           O
ATOM   1325  OE2 GLU A 172     123.022   7.630  -4.590  1.00 43.49           O
ATOM   1326  N   ASP A 173     116.984   8.726  -7.964  1.00 43.88           N
ATOM   1327  CA  ASP A 173     115.880   8.175  -8.762  1.00 38.88           C
ATOM   1328  C   ASP A 173     115.334   9.158  -9.786  1.00 36.91           C
ATOM   1329  O   ASP A 173     114.284   8.926 -10.387  1.00 38.29           O
ATOM   1330  CB  ASP A 173     114.741   7.692  -7.853  1.00 46.82           C
ATOM   1331  CG  ASP A 173     114.133   8.818  -7.014  1.00 45.06           C
ATOM   1332  OD1 ASP A 173     114.462   9.999  -7.255  1.00 42.45           O
ATOM   1333  OD2 ASP A 173     113.321   8.524  -6.117  1.00 46.35           O
ATOM   1334  N   GLY A 174     116.036  10.266  -9.980  1.00 38.13           N
ATOM   1335  CA  GLY A 174     115.607  11.261 -10.955  1.00 37.74           C
ATOM   1336  C   GLY A 174     114.741  12.384 -10.401  1.00 37.85           C
ATOM   1337  O   GLY A 174     114.386  13.308 -11.138  1.00 35.45           O
ATOM   1338  N   SER A 175     114.397  12.317  -9.110  1.00 35.69           N
ATOM   1339  CA  SER A 175     113.563  13.353  -8.504  1.00 35.59           C
ATOM   1340  C   SER A 175     114.429  14.452  -7.900  1.00 36.89           C
ATOM   1341  O   SER A 175     115.650  14.426  -8.008  1.00 32.66           O
ATOM   1342  CB  SER A 175     112.630  12.774  -7.430  1.00 35.58           C
ATOM   1343  OG  SER A 175     113.366  12.292  -6.319  1.00 35.25           O
ATOM   1344  N   VAL A 176     113.781  15.413  -7.253  1.00 35.76           N
ATOM   1345  CA  VAL A 176     114.477  16.550  -6.672  1.00 32.86           C
ATOM   1346  C   VAL A 176     113.954  16.780  -5.269  1.00 37.24           C
ATOM   1347  O   VAL A 176     112.745  16.861  -5.049  1.00 39.62           O
ATOM   1348  CB  VAL A 176     114.271  17.820  -7.514  1.00 36.92           C
ATOM   1349  CG1 VAL A 176     114.720  19.053  -6.750  1.00 33.68           C
ATOM   1350  CG2 VAL A 176     115.016  17.701  -8.853  1.00 31.29           C
ATOM   1351  N   GLN A 177     114.879  16.863  -4.321  1.00 35.98           N
ATOM   1352  CA  GLN A 177     114.551  17.080  -2.917  1.00 40.76           C
ATOM   1353  C   GLN A 177     114.834  18.532  -2.523  1.00 37.30           C
ATOM   1354  O   GLN A 177     115.987  18.954  -2.484  1.00 35.88           O
ATOM   1355  CB  GLN A 177     115.392  16.136  -2.080  1.00 38.69           C
ATOM   1356  CG  GLN A 177     115.518  16.522  -0.635  1.00 45.53           C
ATOM   1357  CD  GLN A 177     114.507  15.834   0.235  1.00 42.42           C
ATOM   1358  OE1 GLN A 177     114.542  14.622   0.394  1.00 37.01           O
ATOM   1359  NE2 GLN A 177     113.602  16.611   0.816  1.00 46.56           N
ATOM   1360  N   LEU A 178     113.776  19.294  -2.267  1.00 34.02           N
ATOM   1361  CA  LEU A 178     113.903  20.671  -1.809  1.00 33.14           C
ATOM   1362  C   LEU A 178     114.348  20.759  -0.346  1.00 37.02           C
ATOM   1363  O   LEU A 178     113.910  19.967   0.504  1.00 35.78           O
ATOM   1364  CB  LEU A 178     112.583  21.430  -1.978  1.00 33.49           C
ATOM   1365  CG  LEU A 178     112.011  21.483  -3.403  1.00 51.18           C
ATOM   1366  CD1 LEU A 178     110.647  22.188  -3.441  1.00 48.05           C
ATOM   1367  CD2 LEU A 178     113.006  22.148  -4.376  1.00 40.47           C
ATOM   1368  N   ALA A 179     115.227  21.721  -0.079  1.00 30.18           N
ATOM   1369  CA  ALA A 179     115.636  22.083   1.271  1.00 32.50           C
ATOM   1370  C   ALA A 179     115.417  23.583   1.464  1.00 36.34           C
ATOM   1371  O   ALA A 179     116.196  24.398   0.962  1.00 31.21           O
ATOM   1372  CB  ALA A 179     117.086  21.733   1.499  1.00 27.93           C
ATOM   1373  N   ASP A 180     114.348  23.946   2.175  1.00 35.95           N
ATOM   1374  CA  ASP A 180     114.056  25.351   2.425  1.00 37.15           C
ATOM   1375  C   ASP A 180     114.978  25.920   3.503  1.00 37.67           C
ATOM   1376  O   ASP A 180     115.117  25.347   4.588  1.00 38.07           O
ATOM   1377  CB  ASP A 180     112.590  25.551   2.782  1.00 41.38           C
ATOM   1378  CG  ASP A 180     111.666  25.329   1.596  1.00 52.64           C
ATOM   1379  OD1 ASP A 180     111.828  26.017   0.558  1.00 54.83           O
ATOM   1380  OD2 ASP A 180     110.768  24.471   1.703  1.00 56.18           O
ATOM   1381  N   HIS A 181     115.621  27.040   3.176  1.00 35.79           N
ATOM   1382  CA  HIS A 181     116.647  27.646   4.021  1.00 36.24           C
ATOM   1383  C   HIS A 181     116.117  28.943   4.602  1.00 41.59           C
ATOM   1384  O   HIS A 181     115.718  29.838   3.854  1.00 43.48           O
ATOM   1385  CB  HIS A 181     117.926  27.934   3.210  1.00 34.13           C
ATOM   1386  CG  HIS A 181     118.843  26.758   3.101  1.00 30.49           C
ATOM   1387  ND1 HIS A 181     118.453  25.561   2.548  1.00 26.82           N
ATOM   1388  CD2 HIS A 181     120.124  26.585   3.513  1.00 29.72           C
ATOM   1389  CE1 HIS A 181     119.454  24.697   2.617  1.00 27.29           C
ATOM   1390  NE2 HIS A 181     120.481  25.299   3.190  1.00 27.58           N
ATOM   1391  N   TYR A 182     116.099  29.033   5.929  1.00 39.04           N
ATOM   1392  CA  TYR A 182     115.735  30.262   6.630  1.00 36.60           C
ATOM   1393  C   TYR A 182     116.948  30.725   7.429  1.00 33.15           C
ATOM   1394  O   TYR A 182     117.481  29.982   8.237  1.00 36.67           O
ATOM   1395  CB  TYR A 182     114.547  30.014   7.550  1.00 37.04           C
ATOM   1396  CG  TYR A 182     113.381  29.356   6.860  1.00 41.43           C
ATOM   1397  CD1 TYR A 182     112.331  30.113   6.362  1.00 46.27           C
ATOM   1398  CD2 TYR A 182     113.330  27.971   6.693  1.00 48.52           C
ATOM   1399  CE1 TYR A 182     111.262  29.518   5.720  1.00 53.32           C
ATOM   1400  CE2 TYR A 182     112.254  27.360   6.053  1.00 45.38           C
ATOM   1401  CZ  TYR A 182     111.224  28.143   5.573  1.00 49.96           C
ATOM   1402  OH  TYR A 182     110.148  27.565   4.938  1.00 53.69           O
ATOM   1403  N   GLN A 183     117.389  31.950   7.181  1.00 37.03           N
ATOM   1404  CA  GLN A 183     118.697  32.388   7.626  1.00 35.42           C
ATOM   1405  C   GLN A 183     118.692  33.755   8.322  1.00 39.76           C
ATOM   1406  O   GLN A 183     118.001  34.674   7.891  1.00 38.77           O
ATOM   1407  CB  GLN A 183     119.637  32.440   6.431  1.00 33.49           C
ATOM   1408  CG  GLN A 183     120.995  32.995   6.745  1.00 32.00           C
ATOM   1409  CD  GLN A 183     121.909  32.970   5.552  1.00 32.07           C
ATOM   1410  OE1 GLN A 183     121.700  32.196   4.611  1.00 33.14           O
ATOM   1411  NE2 GLN A 183     122.942  33.800   5.581  1.00 27.11           N
ATOM   1412  N   GLN A 184     119.502  33.874   9.376  1.00 35.18           N
ATOM   1413  CA  GLN A 184     119.619  35.110  10.161  1.00 44.98           C
ATOM   1414  C   GLN A 184     121.090  35.344  10.476  1.00 36.16           C
ATOM   1415  O   GLN A 184     121.774  34.433  10.940  1.00 41.51           O
ATOM   1416  CB  GLN A 184     118.806  35.005  11.467  1.00 43.76           C
ATOM   1417  CG  GLN A 184     119.015  36.157  12.460  1.00 50.11           C
ATOM   1418  CD  GLN A 184     118.101  37.358  12.204  1.00 60.49           C
ATOM   1419  OE1 GLN A 184     116.869  37.225  12.172  1.00 65.33           O
ATOM   1420  NE2 GLN A 184     118.703  38.544  12.037  1.00 57.81           N
ATOM   1421  N   ASN A 185     121.592  36.538  10.175  1.00 35.40           N
ATOM   1422  CA  ASN A 185     122.961  36.891  10.516  1.00 35.26           C
ATOM   1423  C   ASN A 185     122.994  38.110  11.447  1.00 46.01           C
ATOM   1424  O   ASN A 185     122.261  39.081  11.238  1.00 41.69           O
ATOM   1425  CB  ASN A 185     123.797  37.156   9.269  1.00 39.58           C
ATOM   1426  CG  ASN A 185     123.960  35.920   8.395  1.00 37.08           C
ATOM   1427  OD1 ASN A 185     122.982  35.308   7.982  1.00 30.93           O
ATOM   1428  ND2 ASN A 185     125.199  35.553   8.117  1.00 36.04           N
ATOM   1429  N   THR A 186     123.846  38.042  12.471  1.00 42.16           N
ATOM   1430  CA  THR A 186     123.950  39.095  13.493  1.00 41.45           C
ATOM   1431  C   THR A 186     125.417  39.447  13.707  1.00 37.71           C
ATOM   1432  O   THR A 186     126.255  38.554  13.840  1.00 40.03           O
ATOM   1433  CB  THR A 186     123.356  38.627  14.835  1.00 39.54           C
ATOM   1434  OG1 THR A 186     122.003  38.210  14.642  1.00 46.58           O
ATOM   1435  CG2 THR A 186     123.371  39.753  15.855  1.00 53.60           C
ATOM   1436  N   PRO A 187     125.750  40.746  13.717  1.00 34.89           N
ATOM   1437  CA  PRO A 187     127.162  41.082  13.919  1.00 40.95           C
ATOM   1438  C   PRO A 187     127.610  40.668  15.325  1.00 40.65           C
ATOM   1439  O   PRO A 187     126.764  40.514  16.218  1.00 36.75           O
ATOM   1440  CB  PRO A 187     127.191  42.611  13.782  1.00 44.07           C
ATOM   1441  CG  PRO A 187     125.833  43.005  13.320  1.00 41.71           C
ATOM   1442  CD  PRO A 187     124.898  41.938  13.751  1.00 40.95           C
ATOM   1443  N   ILE A 188     128.911  40.453  15.489  1.00 41.02           N
ATOM   1444  CA  ILE A 188     129.488  40.047  16.760  1.00 46.42           C
ATOM   1445  C   ILE A 188     130.019  41.294  17.459  1.00 49.88           C
ATOM   1446  O   ILE A 188     129.739  41.512  18.628  1.00 53.24           O
ATOM   1447  CB  ILE A 188     130.608  38.987  16.585  1.00 46.34           C
ATOM   1448  CG1 ILE A 188     130.029  37.668  16.064  1.00 41.09           C
ATOM   1449  CG2 ILE A 188     131.316  38.721  17.911  1.00 44.57           C
ATOM   1450  CD1 ILE A 188     131.020  36.552  16.053  1.00 34.60           C
ATOM   1451  N   GLY A 189     130.771  42.111  16.727  1.00 50.78           N
ATOM   1452  CA  GLY A 189     131.142  43.439  17.184  1.00 55.94           C
ATOM   1453  C   GLY A 189     129.914  44.311  17.366  1.00 56.13           C
ATOM   1454  O   GLY A 189     128.821  43.928  16.973  1.00 54.58           O
ATOM   1455  N   ASP A 190     130.076  45.476  17.984  1.00 61.61           N
ATOM   1456  CA  ASP A 190     128.935  46.359  18.225  1.00 62.24           C
ATOM   1457  C   ASP A 190     129.035  47.574  17.331  1.00 62.59           C
ATOM   1458  O   ASP A 190     128.129  48.418  17.309  1.00 59.15           O
ATOM   1459  CB  ASP A 190     128.882  46.819  19.684  1.00 66.30           C
ATOM   1460  CG  ASP A 190     128.803  45.667  20.654  1.00 69.10           C
ATOM   1461  OD1 ASP A 190     127.749  44.987  20.699  1.00 68.12           O
ATOM   1462  OD2 ASP A 190     129.804  45.444  21.367  1.00 67.58           O
ATOM   1463  N   GLY A 191     130.148  47.659  16.606  1.00 57.87           N
ATOM   1464  CA  GLY A 191     130.393  48.769  15.709  1.00 60.72           C
ATOM   1465  C   GLY A 191     129.383  48.825  14.585  1.00 58.06           C
ATOM   1466  O   GLY A 191     128.406  48.078  14.584  1.00 56.99           O
ATOM   1467  N   PRO A 192     129.618  49.718  13.614  1.00 64.30           N
ATOM   1468  CA  PRO A 192     128.735  49.908  12.456  1.00 60.96           C
ATOM   1469  C   PRO A 192     128.794  48.725  11.491  1.00 53.99           C
ATOM   1470  O   PRO A 192     129.871  48.163  11.298  1.00 56.58           O
ATOM   1471  CB  PRO A 192     129.322  51.150  11.761  1.00 62.86           C
ATOM   1472  CG  PRO A 192     130.274  51.762  12.748  1.00 65.60           C
ATOM   1473  CD  PRO A 192     130.774  50.629  13.586  1.00 61.19           C
ATOM   1474  N   VAL A 193     127.654  48.356  10.907  1.00 56.93           N
ATOM   1475  CA  VAL A 193     127.621  47.423   9.774  1.00 53.86           C
ATOM   1476  C   VAL A 193     126.703  47.939   8.666  1.00 53.62           C
ATOM   1477  O   VAL A 193     125.790  48.723   8.922  1.00 51.97           O
ATOM   1478  CB  VAL A 193     127.156  46.004  10.175  1.00 45.02           C
ATOM   1479  CG1 VAL A 193     128.190  45.332  11.064  1.00 53.24           C
ATOM   1480  CG2 VAL A 193     125.785  46.049  10.844  1.00 47.52           C
ATOM   1481  N   LEU A 194     126.948  47.491   7.438  1.00 52.58           N
ATOM   1482  CA  LEU A 194     126.086  47.822   6.300  1.00 48.01           C
ATOM   1483  C   LEU A 194     124.799  47.008   6.317  1.00 47.97           C
ATOM   1484  O   LEU A 194     124.833  45.781   6.355  1.00 50.76           O
ATOM   1485  CB  LEU A 194     126.835  47.571   4.995  1.00 44.07           C
ATOM   1486  CG  LEU A 194     128.071  48.457   4.877  1.00 43.04           C
ATOM   1487  CD1 LEU A 194     129.080  47.920   3.880  1.00 43.11           C
ATOM   1488  CD2 LEU A 194     127.652  49.882   4.544  1.00 42.04           C
ATOM   1489  N   LEU A 195     123.661  47.689   6.321  1.00 50.05           N
ATOM   1490  CA  LEU A 195     122.383  47.011   6.162  1.00 49.33           C
ATOM   1491  C   LEU A 195     121.925  47.267   4.732  1.00 51.30           C
ATOM   1492  O   LEU A 195     121.646  48.405   4.357  1.00 50.79           O
ATOM   1493  CB  LEU A 195     121.354  47.525   7.161  1.00 47.08           C
ATOM   1494  CG  LEU A 195     121.762  47.558   8.641  1.00 55.70           C
ATOM   1495  CD1 LEU A 195     120.584  48.011   9.483  1.00 56.00           C
ATOM   1496  CD2 LEU A 195     122.275  46.208   9.143  1.00 49.78           C
ATOM   1497  N   PRO A 196     121.851  46.202   3.925  1.00 50.70           N
ATOM   1498  CA  PRO A 196     121.670  46.305   2.475  1.00 46.32           C
ATOM   1499  C   PRO A 196     120.205  46.427   2.067  1.00 46.75           C
ATOM   1500  O   PRO A 196     119.311  45.992   2.805  1.00 48.85           O
ATOM   1501  CB  PRO A 196     122.201  44.960   2.007  1.00 46.51           C
ATOM   1502  CG  PRO A 196     121.629  44.015   3.062  1.00 43.73           C
ATOM   1503  CD  PRO A 196     121.744  44.802   4.379  1.00 47.73           C
ATOM   1504  N   ASP A 197     119.963  47.026   0.905  1.00 43.63           N
ATOM   1505  CA  ASP A 197     118.669  46.880   0.236  1.00 50.09           C
ATOM   1506  C   ASP A 197     118.461  45.419  -0.218  1.00 46.75           C
ATOM   1507  O   ASP A 197     119.428  44.653  -0.336  1.00 38.92           O
ATOM   1508  CB  ASP A 197     118.588  47.816  -0.978  1.00 53.66           C
ATOM   1509  CG  ASP A 197     118.495  49.288  -0.583  1.00 53.92           C
ATOM   1510  OD1 ASP A 197     119.057  50.135  -1.307  1.00 57.28           O
ATOM   1511  OD2 ASP A 197     117.863  49.598   0.447  1.00 52.79           O
ATOM   1512  N   ASN A 198     117.205  45.040  -0.463  1.00 43.34           N
ATOM   1513  CA  ASN A 198     116.891  43.714  -0.991  1.00 44.47           C
ATOM   1514  C   ASN A 198     117.712  43.384  -2.226  1.00 43.25           C
ATOM   1515  O   ASN A 198     117.809  44.180  -3.157  1.00 47.63           O
ATOM   1516  CB  ASN A 198     115.400  43.581  -1.302  1.00 45.56           C
ATOM   1517  CG  ASN A 198     114.554  43.513  -0.049  1.00 50.66           C
ATOM   1518  OD1 ASN A 198     115.075  43.555   1.067  1.00 53.62           O
ATOM   1519  ND2 ASN A 198     113.247  43.399  -0.222  1.00 48.46           N
ATOM   1520  N   HIS A 199     118.332  42.210  -2.204  1.00 44.15           N
ATOM   1521  CA  HIS A 199     119.144  41.743  -3.313  1.00 38.01           C
ATOM   1522  C   HIS A 199     119.311  40.237  -3.180  1.00 38.93           C
ATOM   1523  O   HIS A 199     118.726  39.621  -2.282  1.00 34.99           O
ATOM   1524  CB  HIS A 199     120.492  42.479  -3.377  1.00 38.62           C
ATOM   1525  CG  HIS A 199     121.448  42.147  -2.263  1.00 43.41           C
ATOM   1526  ND1 HIS A 199     121.330  42.669  -0.996  1.00 38.87           N
ATOM   1527  CD2 HIS A 199     122.577  41.387  -2.247  1.00 38.80           C
ATOM   1528  CE1 HIS A 199     122.315  42.224  -0.236  1.00 38.07           C
ATOM   1529  NE2 HIS A 199     123.089  41.447  -0.976  1.00 40.63           N
ATOM   1530  N   TYR A 200     120.090  39.637  -4.070  1.00 33.64           N
ATOM   1531  CA  TYR A 200     120.365  38.223  -3.940  1.00 31.55           C
ATOM   1532  C   TYR A 200     121.786  37.879  -4.324  1.00 32.78           C
ATOM   1533  O   TYR A 200     122.495  38.677  -4.949  1.00 33.72           O
ATOM   1534  CB  TYR A 200     119.361  37.395  -4.745  1.00 35.48           C
ATOM   1535  CG  TYR A 200     119.472  37.587  -6.237  1.00 36.41           C
ATOM   1536  CD1 TYR A 200     120.258  36.744  -7.001  1.00 34.79           C
ATOM   1537  CD2 TYR A 200     118.787  38.613  -6.877  1.00 41.92           C
ATOM   1538  CE1 TYR A 200     120.363  36.911  -8.373  1.00 41.91           C
ATOM   1539  CE2 TYR A 200     118.883  38.792  -8.258  1.00 44.93           C
ATOM   1540  CZ  TYR A 200     119.675  37.933  -8.997  1.00 42.36           C
ATOM   1541  OH  TYR A 200     119.787  38.091 -10.358  1.00 49.53           O
ATOM   1542  N   LEU A 201     122.201  36.683  -3.920  1.00 29.82           N
ATOM   1543  CA  LEU A 201     123.484  36.130  -4.310  1.00 31.54           C
ATOM   1544  C   LEU A 201     123.246  34.972  -5.260  1.00 34.27           C
ATOM   1545  O   LEU A 201     122.400  34.095  -4.997  1.00 32.02           O
ATOM   1546  CB  LEU A 201     124.225  35.596  -3.088  1.00 33.73           C
ATOM   1547  CG  LEU A 201     124.432  36.578  -1.939  1.00 26.58           C
ATOM   1548  CD1 LEU A 201     125.055  35.823  -0.789  1.00 28.76           C
ATOM   1549  CD2 LEU A 201     125.322  37.749  -2.386  1.00 21.33           C
ATOM   1550  N   SER A 202     123.999  34.957  -6.349  1.00 29.54           N
ATOM   1551  CA  SER A 202     123.827  33.922  -7.354  1.00 36.61           C
ATOM   1552  C   SER A 202     125.009  32.989  -7.225  1.00 28.59           C
ATOM   1553  O   SER A 202     126.148  33.413  -7.340  1.00 34.86           O
ATOM   1554  CB  SER A 202     123.707  34.541  -8.764  1.00 34.96           C
ATOM   1555  OG  SER A 202     124.066  33.609  -9.774  1.00 40.43           O
ATOM   1556  N   THR A 203     124.733  31.719  -6.955  1.00 30.09           N
ATOM   1557  CA  THR A 203     125.775  30.767  -6.590  1.00 29.02           C
ATOM   1558  C   THR A 203     125.871  29.555  -7.543  1.00 30.65           C
ATOM   1559  O   THR A 203     124.871  29.109  -8.079  1.00 34.23           O
ATOM   1560  CB  THR A 203     125.517  30.213  -5.171  1.00 36.71           C
ATOM   1561  OG1 THR A 203     125.093  31.268  -4.275  1.00 33.19           O
ATOM   1562  CG2 THR A 203     126.786  29.563  -4.640  1.00 35.15           C
ATOM   1563  N   GLN A 204     127.075  29.024  -7.730  1.00 25.46           N
ATOM   1564  CA  GLN A 204     127.292  27.823  -8.527  1.00 29.96           C
ATOM   1565  C   GLN A 204     128.340  27.009  -7.794  1.00 27.87           C
ATOM   1566  O   GLN A 204     129.316  27.575  -7.294  1.00 27.83           O
ATOM   1567  CB  GLN A 204     127.763  28.181  -9.967  1.00 25.84           C
ATOM   1568  CG  GLN A 204     126.792  29.109 -10.676  1.00 29.37           C
ATOM   1569  CD  GLN A 204     127.273  29.562 -12.072  1.00 53.88           C
ATOM   1570  OE1 GLN A 204     127.278  30.760 -12.376  1.00 56.35           O
ATOM   1571  NE2 GLN A 204     127.663  28.603 -12.922  1.00 41.47           N
ATOM   1572  N   SER A 205     128.133  25.696  -7.704  1.00 23.54           N
ATOM   1573  CA  SER A 205     129.047  24.852  -6.938  1.00 30.82           C
ATOM   1574  C   SER A 205     129.291  23.533  -7.636  1.00 30.70           C
ATOM   1575  O   SER A 205     128.365  22.914  -8.146  1.00 34.87           O
ATOM   1576  CB  SER A 205     128.504  24.576  -5.513  1.00 28.02           C
ATOM   1577  OG  SER A 205     127.982  25.753  -4.910  1.00 27.96           O
ATOM   1578  N   ALA A 206     130.537  23.083  -7.601  1.00 29.53           N
ATOM   1579  CA  ALA A 206     130.899  21.800  -8.164  1.00 34.57           C
ATOM   1580  C   ALA A 206     131.548  20.970  -7.082  1.00 31.68           C
ATOM   1581  O   ALA A 206     132.469  21.439  -6.419  1.00 32.26           O
ATOM   1582  CB  ALA A 206     131.867  21.988  -9.340  1.00 32.91           C
ATOM   1583  N   LEU A 207     131.067  19.741  -6.912  1.00 31.56           N
ATOM   1584  CA  LEU A 207     131.615  18.810  -5.928  1.00 29.02           C
ATOM   1585  C   LEU A 207     132.513  17.788  -6.606  1.00 35.90           C
ATOM   1586  O   LEU A 207     132.231  17.358  -7.718  1.00 35.86           O
ATOM   1587  CB  LEU A 207     130.486  18.067  -5.211  1.00 29.59           C
ATOM   1588  CG  LEU A 207     129.338  18.877  -4.604  1.00 32.63           C
ATOM   1589  CD1 LEU A 207     128.487  17.968  -3.720  1.00 30.89           C
ATOM   1590  CD2 LEU A 207     129.872  20.058  -3.799  1.00 32.36           C
ATOM   1591  N   SER A 208     133.586  17.386  -5.932  1.00 37.06           N
ATOM   1592  CA  SER A 208     134.503  16.407  -6.502  1.00 41.23           C
ATOM   1593  C   SER A 208     135.178  15.627  -5.395  1.00 40.37           C
ATOM   1594  O   SER A 208     134.895  15.848  -4.227  1.00 39.14           O
ATOM   1595  CB  SER A 208     135.555  17.090  -7.375  1.00 41.54           C
ATOM   1596  OG  SER A 208     136.273  18.053  -6.639  1.00 36.60           O
ATOM   1597  N   LYS A 209     136.073  14.717  -5.761  1.00 42.58           N
ATOM   1598  CA  LYS A 209     136.813  13.942  -4.765  1.00 44.11           C
ATOM   1599  C   LYS A 209     138.330  14.116  -4.912  1.00 44.48           C
ATOM   1600  O   LYS A 209     138.838  14.389  -5.995  1.00 48.44           O
ATOM   1601  CB  LYS A 209     136.431  12.451  -4.832  1.00 42.92           C
ATOM   1602  CG  LYS A 209     134.950  12.142  -4.542  1.00 39.82           C
ATOM   1603  CD  LYS A 209     134.630  12.240  -3.067  1.00 42.00           C
ATOM   1604  CE  LYS A 209     133.191  11.868  -2.762  1.00 41.30           C
ATOM   1605  NZ  LYS A 209     132.943  11.889  -1.263  1.00 38.51           N
ATOM   1606  N   ASP A 210     139.042  13.976  -3.803  1.00 49.81           N
ATOM   1607  CA  ASP A 210     140.494  13.948  -3.824  1.00 54.61           C
ATOM   1608  C   ASP A 210     140.943  12.491  -4.003  1.00 60.48           C
ATOM   1609  O   ASP A 210     140.753  11.658  -3.109  1.00 59.88           O
ATOM   1610  CB  ASP A 210     141.056  14.540  -2.527  1.00 52.92           C
ATOM   1611  CG  ASP A 210     142.563  14.523  -2.494  1.00 59.85           C
ATOM   1612  OD1 ASP A 210     143.160  14.120  -3.512  1.00 61.70           O
ATOM   1613  OD2 ASP A 210     143.152  14.914  -1.466  1.00 56.66           O
ATOM   1614  N   PRO A 211     141.535  12.177  -5.168  1.00 64.62           N
ATOM   1615  CA  PRO A 211     141.871  10.798  -5.548  1.00 62.84           C
ATOM   1616  C   PRO A 211     142.853  10.149  -4.586  1.00 65.51           C
ATOM   1617  O   PRO A 211     142.943   8.927  -4.527  1.00 70.67           O
ATOM   1618  CB  PRO A 211     142.512  10.966  -6.931  1.00 66.32           C
ATOM   1619  CG  PRO A 211     142.957  12.409  -6.963  1.00 70.44           C
ATOM   1620  CD  PRO A 211     141.863  13.122  -6.250  1.00 63.46           C
ATOM   1621  N   ASN A 212     143.574  10.964  -3.831  1.00 65.11           N
ATOM   1622  CA  ASN A 212     144.570  10.456  -2.901  1.00 66.35           C
ATOM   1623  C   ASN A 212     144.103  10.593  -1.462  1.00 65.21           C
ATOM   1624  O   ASN A 212     144.876  10.397  -0.520  1.00 62.52           O
ATOM   1625  CB  ASN A 212     145.895  11.190  -3.102  1.00 64.02           C
ATOM   1626  CG  ASN A 212     146.267  11.307  -4.562  1.00 74.00           C
ATOM   1627  OD1 ASN A 212     146.395  10.300  -5.263  1.00 76.22           O
ATOM   1628  ND2 ASN A 212     146.431  12.540  -5.037  1.00 76.85           N
ATOM   1629  N   GLU A 213     142.831  10.932  -1.293  1.00 64.85           N
ATOM   1630  CA  GLU A 213     142.263  11.022   0.043  1.00 60.91           C
ATOM   1631  C   GLU A 213     141.588   9.712   0.430  1.00 59.49           C
ATOM   1632  O   GLU A 213     140.701   9.224  -0.275  1.00 59.74           O
ATOM   1633  CB  GLU A 213     141.278  12.189   0.148  1.00 56.52           C
ATOM   1634  CG  GLU A 213     140.778  12.417   1.561  1.00 54.33           C
ATOM   1635  CD  GLU A 213     141.912  12.560   2.559  1.00 60.08           C
ATOM   1636  OE1 GLU A 213     142.804  13.412   2.344  1.00 61.34           O
ATOM   1637  OE2 GLU A 213     141.911  11.819   3.562  1.00 60.71           O
ATOM   1638  N   LYS A 214     142.012   9.148   1.555  1.00 58.48           N
ATOM   1639  CA  LYS A 214     141.448   7.893   2.031  1.00 61.51           C
ATOM   1640  C   LYS A 214     140.273   8.103   2.993  1.00 61.68           C
ATOM   1641  O   LYS A 214     139.404   7.233   3.114  1.00 54.83           O
ATOM   1642  CB  LYS A 214     142.533   7.030   2.685  1.00 65.19           C
ATOM   1643  CG  LYS A 214     143.631   6.585   1.724  1.00 60.93           C
ATOM   1644  CD  LYS A 214     144.584   5.605   2.386  1.00 62.66           C
ATOM   1645  CE  LYS A 214     145.631   5.107   1.402  1.00 63.26           C
ATOM   1646  NZ  LYS A 214     146.550   4.114   2.023  1.00 63.80           N
ATOM   1647  N   ARG A 215     140.240   9.249   3.672  1.00 56.69           N
ATOM   1648  CA  ARG A 215     139.147   9.529   4.599  1.00 52.66           C
ATOM   1649  C   ARG A 215     137.869   9.936   3.875  1.00 50.17           C
ATOM   1650  O   ARG A 215     137.890  10.236   2.684  1.00 47.93           O
ATOM   1651  CB  ARG A 215     139.539  10.601   5.610  1.00 57.07           C
ATOM   1652  CG  ARG A 215     140.684  10.201   6.509  1.00 59.50           C
ATOM   1653  CD  ARG A 215     141.939  10.933   6.126  1.00 60.59           C
ATOM   1654  NE  ARG A 215     142.222  12.053   7.017  1.00 63.04           N
ATOM   1655  CZ  ARG A 215     142.924  13.127   6.661  1.00 64.44           C
ATOM   1656  NH1 ARG A 215     143.386  13.239   5.421  1.00 62.98           N
ATOM   1657  NH2 ARG A 215     143.152  14.097   7.539  1.00 68.38           N
ATOM   1658  N   ASP A 216     136.747   9.928   4.591  1.00 50.50           N
ATOM   1659  CA  ASP A 216     135.505  10.413   4.005  1.00 50.87           C
ATOM   1660  C   ASP A 216     135.640  11.934   3.838  1.00 48.34           C
ATOM   1661  O   ASP A 216     136.037  12.630   4.776  1.00 49.84           O
ATOM   1662  CB  ASP A 216     134.311  10.046   4.885  1.00 47.78           C
ATOM   1663  CG  ASP A 216     133.009  10.011   4.113  1.00 46.31           C
ATOM   1664  OD1 ASP A 216     133.039  10.150   2.871  1.00 48.52           O
ATOM   1665  OD2 ASP A 216     131.950   9.835   4.744  1.00 50.04           O
ATOM   1666  N   HIS A 217     135.338  12.448   2.648  1.00 43.38           N
ATOM   1667  CA  HIS A 217     135.680  13.834   2.351  1.00 45.90           C
ATOM   1668  C   HIS A 217     134.854  14.429   1.223  1.00 43.80           C
ATOM   1669  O   HIS A 217     134.173  13.714   0.484  1.00 45.02           O
ATOM   1670  CB  HIS A 217     137.179  13.959   2.009  1.00 45.58           C
ATOM   1671  CG  HIS A 217     137.541  13.388   0.674  1.00 44.91           C
ATOM   1672  ND1 HIS A 217     137.663  12.034   0.452  1.00 42.53           N
ATOM   1673  CD2 HIS A 217     137.780  13.988  -0.520  1.00 46.63           C
ATOM   1674  CE1 HIS A 217     137.962  11.823  -0.817  1.00 49.25           C
ATOM   1675  NE2 HIS A 217     138.042  12.991  -1.429  1.00 48.45           N
ATOM   1676  N   VAL A 219     135.372  17.805  -1.784  1.00 34.71           N
ATOM   1677  CA  VAL A 219     136.042  18.975  -2.358  1.00 34.06           C
ATOM   1678  C   VAL A 219     135.006  19.877  -3.011  1.00 33.44           C
ATOM   1679  O   VAL A 219     134.192  19.438  -3.831  1.00 35.28           O
ATOM   1680  CB  VAL A 219     137.124  18.598  -3.406  1.00 37.40           C
ATOM   1681  CG1 VAL A 219     137.708  19.855  -4.042  1.00 34.02           C
ATOM   1682  CG2 VAL A 219     138.214  17.762  -2.771  1.00 39.81           C
ATOM   1683  N   LEU A 220     135.025  21.145  -2.638  1.00 31.61           N
ATOM   1684  CA  LEU A 220     134.021  22.070  -3.111  1.00 30.67           C
ATOM   1685  C   LEU A 220     134.685  23.239  -3.833  1.00 31.90           C
ATOM   1686  O   LEU A 220     135.644  23.809  -3.336  1.00 35.13           O
ATOM   1687  CB  LEU A 220     133.164  22.565  -1.936  1.00 29.68           C
ATOM   1688  CG  LEU A 220     132.267  23.769  -2.227  1.00 31.88           C
ATOM   1689  CD1 LEU A 220     131.193  23.408  -3.221  1.00 33.88           C
ATOM   1690  CD2 LEU A 220     131.638  24.340  -0.961  1.00 29.77           C
ATOM   1691  N   LEU A 221     134.186  23.556  -5.024  1.00 33.07           N
ATOM   1692  CA  LEU A 221     134.575  24.750  -5.764  1.00 28.43           C
ATOM   1693  C   LEU A 221     133.315  25.570  -5.945  1.00 27.60           C
ATOM   1694  O   LEU A 221     132.315  25.072  -6.458  1.00 33.67           O
ATOM   1695  CB  LEU A 221     135.123  24.380  -7.152  1.00 29.01           C
ATOM   1696  CG  LEU A 221     135.326  25.550  -8.133  1.00 28.53           C
ATOM   1697  CD1 LEU A 221     136.468  26.440  -7.700  1.00 27.58           C
ATOM   1698  CD2 LEU A 221     135.572  25.043  -9.586  1.00 36.61           C
ATOM   1699  N   GLU A 222     133.339  26.835  -5.554  1.00 27.12           N
ATOM   1700  CA  GLU A 222     132.108  27.606  -5.583  1.00 24.56           C
ATOM   1701  C   GLU A 222     132.345  29.027  -6.104  1.00 24.46           C
ATOM   1702  O   GLU A 222     133.411  29.576  -5.918  1.00 28.38           O
ATOM   1703  CB  GLU A 222     131.508  27.605  -4.172  1.00 27.00           C
ATOM   1704  CG  GLU A 222     130.064  27.979  -4.084  1.00 30.63           C
ATOM   1705  CD  GLU A 222     129.510  27.718  -2.686  1.00 37.42           C
ATOM   1706  OE1 GLU A 222     128.894  26.647  -2.488  1.00 35.26           O
ATOM   1707  OE2 GLU A 222     129.710  28.572  -1.788  1.00 36.27           O
ATOM   1708  N   PHE A 223     131.347  29.609  -6.757  1.00 22.52           N
ATOM   1709  CA  PHE A 223     131.427  30.976  -7.247  1.00 27.65           C
ATOM   1710  C   PHE A 223     130.151  31.610  -6.785  1.00 30.80           C
ATOM   1711  O   PHE A 223     129.078  31.023  -6.937  1.00 30.64           O
ATOM   1712  CB  PHE A 223     131.498  31.050  -8.779  1.00 28.84           C
ATOM   1713  CG  PHE A 223     132.784  30.563  -9.347  1.00 31.39           C
ATOM   1714  CD1 PHE A 223     132.967  29.218  -9.622  1.00 28.74           C
ATOM   1715  CD2 PHE A 223     133.816  31.451  -9.626  1.00 33.49           C
ATOM   1716  CE1 PHE A 223     134.162  28.760 -10.157  1.00 33.14           C
ATOM   1717  CE2 PHE A 223     135.015  31.000 -10.154  1.00 29.97           C
ATOM   1718  CZ  PHE A 223     135.186  29.656 -10.416  1.00 36.10           C
ATOM   1719  N   VAL A 224     130.273  32.791  -6.184  1.00 34.15           N
ATOM   1720  CA  VAL A 224     129.129  33.522  -5.653  1.00 32.13           C
ATOM   1721  C   VAL A 224     129.231  34.990  -6.084  1.00 34.06           C
ATOM   1722  O   VAL A 224     130.292  35.615  -5.977  1.00 29.64           O
ATOM   1723  CB  VAL A 224     129.078  33.455  -4.103  1.00 36.74           C
ATOM   1724  CG1 VAL A 224     127.789  34.101  -3.589  1.00 28.35           C
ATOM   1725  CG2 VAL A 224     129.196  32.014  -3.631  1.00 32.68           C
ATOM   1726  N   THR A 225     128.125  35.539  -6.565  1.00 33.65           N
ATOM   1727  CA  THR A 225     128.140  36.881  -7.091  1.00 33.66           C
ATOM   1728  C   THR A 225     126.854  37.570  -6.702  1.00 37.30           C
ATOM   1729  O   THR A 225     125.770  37.040  -6.933  1.00 37.86           O
ATOM   1730  CB  THR A 225     128.310  36.872  -8.631  1.00 37.21           C
ATOM   1731  OG1 THR A 225     129.605  36.339  -8.969  1.00 32.29           O
ATOM   1732  CG2 THR A 225     128.173  38.275  -9.197  1.00 36.47           C
ATOM   1733  N   ALA A 226     126.982  38.739  -6.079  1.00 35.06           N
ATOM   1734  CA  ALA A 226     125.828  39.537  -5.694  1.00 35.17           C
ATOM   1735  C   ALA A 226     125.194  40.186  -6.936  1.00 37.67           C
ATOM   1736  O   ALA A 226     125.895  40.535  -7.874  1.00 35.07           O
ATOM   1737  CB  ALA A 226     126.249  40.614  -4.694  1.00 34.70           C
ATOM   1738  N   ALA A 227     123.876  40.359  -6.914  1.00 36.63           N
ATOM   1739  CA  ALA A 227     123.151  40.875  -8.059  1.00 44.43           C
ATOM   1740  C   ALA A 227     121.804  41.405  -7.607  1.00 43.67           C
ATOM   1741  O   ALA A 227     121.373  41.145  -6.475  1.00 39.56           O
ATOM   1742  CB  ALA A 227     122.960  39.763  -9.118  1.00 39.88           C
ATOM   1743  N   GLY A 228     121.152  42.168  -8.484  1.00 44.81           N
ATOM   1744  CA  GLY A 228     119.750  42.503  -8.300  1.00 48.56           C
ATOM   1745  C   GLY A 228     119.481  43.953  -7.983  1.00 49.60           C
ATOM   1746  O   GLY A 228     118.376  44.316  -7.577  1.00 55.52           O
ATOM   1747  N   ILE A 229     120.496  44.786  -8.162  1.00 55.09           N
ATOM   1748  CA  ILE A 229     120.365  46.217  -7.908  1.00 56.79           C
ATOM   1749  C   ILE A 229     120.972  47.016  -9.054  1.00 59.00           C
ATOM   1750  O   ILE A 229     122.138  46.811  -9.407  1.00 62.46           O
ATOM   1751  CB  ILE A 229     121.062  46.608  -6.595  1.00 52.62           C
ATOM   1752  CG1 ILE A 229     120.267  46.101  -5.395  1.00 48.56           C
ATOM   1753  CG2 ILE A 229     121.233  48.110  -6.502  1.00 55.60           C
ATOM   1754  CD1 ILE A 229     121.050  46.196  -4.098  1.00 45.48           C
ATOM   1755  N   GLN C   1     131.113  23.634 -23.858  1.00 48.60           N
ATOM   1756  CA  GLN C   1     130.739  22.508 -24.708  1.00 46.14           C
ATOM   1757  C   GLN C   1     129.589  21.625 -24.184  1.00 46.53           C
ATOM   1758  O   GLN C   1     128.977  20.896 -24.982  1.00 42.12           O
ATOM   1759  CB  GLN C   1     131.949  21.651 -25.070  1.00 41.00           C
ATOM   1760  CG  GLN C   1     132.884  22.293 -26.105  1.00 57.74           C
ATOM   1761  CD  GLN C   1     132.152  22.918 -27.270  1.00 42.77           C
ATOM   1762  OE1 GLN C   1     131.188  23.657 -27.087  1.00 41.21           O
ATOM   1763  NE2 GLN C   1     132.621  22.638 -28.480  1.00 41.00           N
ATOM   1764  N   VAL C   2     129.287  21.663 -22.882  1.00 36.79           N
ATOM   1765  CA  VAL C   2     128.004  21.101 -22.451  1.00 35.15           C
ATOM   1766  C   VAL C   2     126.889  22.028 -22.928  1.00 34.97           C
ATOM   1767  O   VAL C   2     126.882  23.222 -22.622  1.00 34.28           O
ATOM   1768  CB  VAL C   2     127.885  20.852 -20.915  1.00 36.95           C
ATOM   1769  CG1 VAL C   2     126.434  20.636 -20.529  1.00 32.34           C
ATOM   1770  CG2 VAL C   2     128.712  19.643 -20.503  1.00 34.64           C
ATOM   1771  N   GLN C   3     125.952  21.482 -23.698  1.00 34.53           N
ATOM   1772  CA  GLN C   3     124.821  22.261 -24.197  1.00 35.28           C
ATOM   1773  C   GLN C   3     123.560  21.405 -24.139  1.00 35.98           C
ATOM   1774  O   GLN C   3     123.633  20.189 -24.286  1.00 36.13           O
ATOM   1775  CB  GLN C   3     125.048  22.713 -25.643  1.00 35.93           C
ATOM   1776  CG  GLN C   3     126.101  23.810 -25.890  1.00 34.80           C
ATOM   1777  CD  GLN C   3     126.351  24.029 -27.399  1.00 33.09           C
ATOM   1778  OE1 GLN C   3     127.106  23.288 -28.032  1.00 33.25           O
ATOM   1779  NE2 GLN C   3     125.707  25.042 -27.968  1.00 27.84           N
ATOM   1780  N   LEU C   4     122.413  22.051 -23.931  1.00 32.68           N
ATOM   1781  CA  LEU C   4     121.117  21.388 -23.979  1.00 36.26           C
ATOM   1782  C   LEU C   4     120.211  22.234 -24.825  1.00 36.34           C
ATOM   1783  O   LEU C   4     120.208  23.451 -24.681  1.00 33.18           O
ATOM   1784  CB  LEU C   4     120.493  21.271 -22.587  1.00 34.40           C
ATOM   1785  CG  LEU C   4     121.269  20.498 -21.532  1.00 32.29           C
ATOM   1786  CD1 LEU C   4     120.679  20.769 -20.137  1.00 32.47           C
ATOM   1787  CD2 LEU C   4     121.264  19.022 -21.838  1.00 34.66           C
ATOM   1788  N   VAL C   5     119.438  21.601 -25.709  1.00 31.67           N
ATOM   1789  CA  VAL C   5     118.503  22.353 -26.522  1.00 32.45           C
ATOM   1790  C   VAL C   5     117.137  21.657 -26.564  1.00 38.40           C
ATOM   1791  O   VAL C   5     117.025  20.503 -26.984  1.00 35.09           O
ATOM   1792  CB  VAL C   5     119.080  22.613 -27.940  1.00 38.61           C
ATOM   1793  CG1 VAL C   5     118.194  23.562 -28.714  1.00 35.83           C
ATOM   1794  CG2 VAL C   5     120.494  23.177 -27.823  1.00 34.73           C
ATOM   1795  N   GLU C   6     116.115  22.359 -26.079  1.00 38.88           N
ATOM   1796  CA  GLU C   6     114.768  21.829 -26.034  1.00 39.29           C
ATOM   1797  C   GLU C   6     114.055  22.170 -27.332  1.00 40.25           C
ATOM   1798  O   GLU C   6     114.326  23.207 -27.956  1.00 37.31           O
ATOM   1799  CB  GLU C   6     113.966  22.427 -24.870  1.00 38.85           C
ATOM   1800  CG  GLU C   6     114.528  22.173 -23.452  1.00 38.84           C
ATOM   1801  CD  GLU C   6     115.467  23.277 -22.992  1.00 39.40           C
ATOM   1802  OE1 GLU C   6     115.916  24.072 -23.855  1.00 37.67           O
ATOM   1803  OE2 GLU C   6     115.761  23.343 -21.775  1.00 38.21           O
ATOM   1804  N   SER C   7     113.132  21.302 -27.730  1.00 34.57           N
ATOM   1805  CA  SER C   7     112.249  21.621 -28.845  1.00 36.91           C
ATOM   1806  C   SER C   7     110.917  20.889 -28.698  1.00 40.16           C
ATOM   1807  O   SER C   7     110.773  19.987 -27.851  1.00 40.55           O
ATOM   1808  CB  SER C   7     112.918  21.265 -30.183  1.00 38.45           C
ATOM   1809  OG  SER C   7     113.203  19.881 -30.240  1.00 39.57           O
ATOM   1810  N   GLY C   8     109.949  21.278 -29.525  1.00 41.39           N
ATOM   1811  CA  GLY C   8     108.657  20.617 -29.549  1.00 40.20           C
ATOM   1812  C   GLY C   8     107.515  21.504 -29.082  1.00 49.85           C
ATOM   1813  O   GLY C   8     106.348  21.250 -29.392  1.00 50.73           O
ATOM   1814  N   GLY C   9     107.840  22.546 -28.325  1.00 44.92           N
ATOM   1815  CA  GLY C   9     106.815  23.443 -27.838  1.00 43.43           C
ATOM   1816  C   GLY C   9     105.844  23.829 -28.931  1.00 46.31           C
ATOM   1817  O   GLY C   9     106.216  23.941 -30.098  1.00 51.25           O
ATOM   1818  N   ALA C  10     104.589  24.038 -28.560  1.00 48.23           N
ATOM   1819  CA  ALA C  10     103.601  24.499 -29.524  1.00 47.66           C
ATOM   1820  C   ALA C  10     102.278  24.776 -28.844  1.00 53.40           C
ATOM   1821  O   ALA C  10     102.082  24.451 -27.663  1.00 49.23           O
ATOM   1822  CB  ALA C  10     103.413  23.462 -30.640  1.00 50.22           C
ATOM   1823  N   LEU C  11     101.371  25.382 -29.600  1.00 48.21           N
ATOM   1824  CA  LEU C  11      99.985  25.492 -29.181  1.00 50.18           C
ATOM   1825  C   LEU C  11      99.353  24.099 -29.243  1.00 50.76           C
ATOM   1826  O   LEU C  11      99.603  23.336 -30.177  1.00 55.00           O
ATOM   1827  CB  LEU C  11      99.252  26.457 -30.106  1.00 54.61           C
ATOM   1828  CG  LEU C  11      97.783  26.735 -29.808  1.00 55.81           C
ATOM   1829  CD1 LEU C  11      97.606  27.105 -28.348  1.00 54.39           C
ATOM   1830  CD2 LEU C  11      97.275  27.842 -30.721  1.00 51.68           C
ATOM   1831  N   VAL C  12      98.553  23.759 -28.240  1.00 50.91           N
ATOM   1832  CA  VAL C  12      97.895  22.458 -28.180  1.00 48.62           C
ATOM   1833  C   VAL C  12      96.565  22.620 -27.444  1.00 56.29           C
ATOM   1834  O   VAL C  12      96.481  23.363 -26.464  1.00 52.98           O
ATOM   1835  CB  VAL C  12      98.794  21.394 -27.482  1.00 52.48           C
ATOM   1836  CG1 VAL C  12      99.275  21.883 -26.122  1.00 54.58           C
ATOM   1837  CG2 VAL C  12      98.068  20.074 -27.329  1.00 51.60           C
ATOM   1838  N   GLN C  13      95.514  21.954 -27.911  1.00 53.09           N
ATOM   1839  CA  GLN C  13      94.231  22.096 -27.233  1.00 56.44           C
ATOM   1840  C   GLN C  13      94.169  21.228 -25.984  1.00 53.08           C
ATOM   1841  O   GLN C  13      94.867  20.221 -25.890  1.00 54.51           O
ATOM   1842  CB  GLN C  13      93.047  21.841 -28.175  1.00 62.63           C
ATOM   1843  CG  GLN C  13      93.248  20.740 -29.190  1.00 61.45           C
ATOM   1844  CD  GLN C  13      92.067  20.624 -30.137  1.00 65.64           C
ATOM   1845  OE1 GLN C  13      90.981  21.131 -29.858  1.00 64.25           O
ATOM   1846  NE2 GLN C  13      92.277  19.953 -31.264  1.00 64.09           N
ATOM   1847  N   PRO C  14      93.355  21.635 -24.999  1.00 52.09           N
ATOM   1848  CA  PRO C  14      93.270  20.827 -23.774  1.00 55.72           C
ATOM   1849  C   PRO C  14      92.828  19.402 -24.111  1.00 49.35           C
ATOM   1850  O   PRO C  14      91.997  19.227 -24.996  1.00 50.47           O
ATOM   1851  CB  PRO C  14      92.204  21.556 -22.940  1.00 55.49           C
ATOM   1852  CG  PRO C  14      92.151  22.949 -23.511  1.00 52.24           C
ATOM   1853  CD  PRO C  14      92.462  22.806 -24.968  1.00 48.66           C
ATOM   1854  N   GLY C  15      93.388  18.411 -23.424  1.00 50.88           N
ATOM   1855  CA  GLY C  15      93.164  17.012 -23.748  1.00 50.93           C
ATOM   1856  C   GLY C  15      94.220  16.457 -24.697  1.00 55.86           C
ATOM   1857  O   GLY C  15      94.504  15.256 -24.703  1.00 57.60           O
ATOM   1858  N   GLY C  16      94.806  17.347 -25.494  1.00 51.30           N
ATOM   1859  CA  GLY C  16      95.794  16.984 -26.489  1.00 45.70           C
ATOM   1860  C   GLY C  16      97.030  16.267 -25.985  1.00 48.27           C
ATOM   1861  O   GLY C  16      97.211  16.048 -24.784  1.00 46.07           O
ATOM   1862  N   SER C  17      97.880  15.885 -26.933  1.00 43.41           N
ATOM   1863  CA  SER C  17      99.122  15.191 -26.636  1.00 46.97           C
ATOM   1864  C   SER C  17     100.256  15.955 -27.303  1.00 44.01           C
ATOM   1865  O   SER C  17     100.041  16.638 -28.300  1.00 42.01           O
ATOM   1866  CB  SER C  17      99.087  13.759 -27.181  1.00 41.27           C
ATOM   1867  OG  SER C  17      98.489  12.859 -26.273  1.00 40.20           O
ATOM   1868  N   LEU C  18     101.456  15.841 -26.749  1.00 43.96           N
ATOM   1869  CA  LEU C  18     102.619  16.512 -27.315  1.00 42.33           C
ATOM   1870  C   LEU C  18     103.881  15.893 -26.753  1.00 38.83           C
ATOM   1871  O   LEU C  18     103.884  15.365 -25.642  1.00 39.04           O
ATOM   1872  CB  LEU C  18     102.577  18.011 -27.023  1.00 45.44           C
ATOM   1873  CG  LEU C  18     103.597  18.889 -27.750  1.00 43.90           C
ATOM   1874  CD1 LEU C  18     103.285  18.991 -29.237  1.00 48.43           C
ATOM   1875  CD2 LEU C  18     103.624  20.269 -27.124  1.00 43.94           C
ATOM   1876  N   ARG C  19     104.953  15.930 -27.535  1.00 37.29           N
ATOM   1877  CA  ARG C  19     106.228  15.383 -27.075  1.00 44.36           C
ATOM   1878  C   ARG C  19     107.345  16.407 -27.231  1.00 43.85           C
ATOM   1879  O   ARG C  19     107.531  16.982 -28.300  1.00 39.27           O
ATOM   1880  CB  ARG C  19     106.566  14.096 -27.832  1.00 38.80           C
ATOM   1881  CG  ARG C  19     107.923  13.459 -27.533  1.00 40.47           C
ATOM   1882  CD  ARG C  19     107.851  12.014 -28.001  1.00 48.33           C
ATOM   1883  NE  ARG C  19     109.088  11.363 -28.440  1.00 47.89           N
ATOM   1884  CZ  ARG C  19     109.749  11.649 -29.563  1.00 50.89           C
ATOM   1885  NH1 ARG C  19     109.355  12.639 -30.365  1.00 52.07           N
ATOM   1886  NH2 ARG C  19     110.836  10.958 -29.867  1.00 50.00           N
ATOM   1887  N   LEU C  20     108.091  16.624 -26.155  1.00 40.77           N
ATOM   1888  CA  LEU C  20     109.214  17.553 -26.194  1.00 38.41           C
ATOM   1889  C   LEU C  20     110.510  16.778 -26.286  1.00 34.38           C
ATOM   1890  O   LEU C  20     110.613  15.657 -25.780  1.00 37.88           O
ATOM   1891  CB  LEU C  20     109.247  18.445 -24.939  1.00 32.46           C
ATOM   1892  CG  LEU C  20     107.977  19.194 -24.561  1.00 30.32           C
ATOM   1893  CD1 LEU C  20     108.228  19.999 -23.267  1.00 38.38           C
ATOM   1894  CD2 LEU C  20     107.556  20.102 -25.691  1.00 36.70           C
ATOM   1895  N   SER C  21     111.506  17.400 -26.909  1.00 35.44           N
ATOM   1896  CA  SER C  21     112.830  16.811 -27.016  1.00 35.99           C
ATOM   1897  C   SER C  21     113.889  17.697 -26.376  1.00 31.18           C
ATOM   1898  O   SER C  21     113.823  18.916 -26.458  1.00 34.31           O
ATOM   1899  CB  SER C  21     113.191  16.610 -28.496  1.00 38.05           C
ATOM   1900  OG  SER C  21     112.418  15.570 -29.051  1.00 45.61           O
ATOM   1901  N   CYS C  22     114.887  17.055 -25.792  1.00 36.08           N
ATOM   1902  CA  CYS C  22     116.041  17.728 -25.236  1.00 36.76           C
ATOM   1903  C   CYS C  22     117.321  17.155 -25.837  1.00 33.35           C
ATOM   1904  O   CYS C  22     117.767  16.091 -25.433  1.00 35.73           O
ATOM   1905  CB  CYS C  22     116.061  17.531 -23.722  1.00 34.62           C
ATOM   1906  SG  CYS C  22     117.534  18.169 -22.926  1.00 45.48           S
ATOM   1907  N   ALA C  23     117.913  17.861 -26.800  1.00 37.84           N
ATOM   1908  CA  ALA C  23     119.136  17.377 -27.447  1.00 35.05           C
ATOM   1909  C   ALA C  23     120.376  17.759 -26.644  1.00 35.63           C
ATOM   1910  O   ALA C  23     120.610  18.938 -26.380  1.00 41.66           O
ATOM   1911  CB  ALA C  23     119.230  17.925 -28.870  1.00 37.94           C
ATOM   1912  N   ALA C  24     121.170  16.771 -26.252  1.00 36.29           N
ATOM   1913  CA  ALA C  24     122.350  17.037 -25.432  1.00 41.96           C
ATOM   1914  C   ALA C  24     123.661  16.912 -26.199  1.00 44.33           C
ATOM   1915  O   ALA C  24     123.882  15.942 -26.933  1.00 40.74           O
ATOM   1916  CB  ALA C  24     122.385  16.112 -24.215  1.00 34.98           C
ATOM   1917  N   SER C  25     124.547  17.876 -25.974  1.00 40.13           N
ATOM   1918  CA  SER C  25     125.899  17.826 -26.513  1.00 38.46           C
ATOM   1919  C   SER C  25     126.916  18.009 -25.390  1.00 40.61           C
ATOM   1920  O   SER C  25     126.651  18.716 -24.414  1.00 42.92           O
ATOM   1921  CB  SER C  25     126.098  18.924 -27.552  1.00 34.43           C
ATOM   1922  OG  SER C  25     127.420  18.860 -28.050  1.00 40.26           O
ATOM   1923  N   GLY C  26     128.069  17.358 -25.515  1.00 37.52           N
ATOM   1924  CA  GLY C  26     129.170  17.585 -24.595  1.00 36.61           C
ATOM   1925  C   GLY C  26     129.287  16.566 -23.484  1.00 37.15           C
ATOM   1926  O   GLY C  26     130.279  16.543 -22.762  1.00 44.95           O
ATOM   1927  N   PHE C  27     128.272  15.722 -23.342  1.00 39.61           N
ATOM   1928  CA  PHE C  27     128.270  14.670 -22.326  1.00 38.33           C
ATOM   1929  C   PHE C  27     127.284  13.596 -22.804  1.00 31.41           C
ATOM   1930  O   PHE C  27     126.367  13.911 -23.567  1.00 33.76           O
ATOM   1931  CB  PHE C  27     127.791  15.241 -20.980  1.00 31.31           C
ATOM   1932  CG  PHE C  27     126.335  15.564 -20.972  1.00 27.87           C
ATOM   1933  CD1 PHE C  27     125.412  14.664 -20.451  1.00 30.36           C
ATOM   1934  CD2 PHE C  27     125.870  16.728 -21.553  1.00 28.95           C
ATOM   1935  CE1 PHE C  27     124.067  14.934 -20.484  1.00 24.20           C
ATOM   1936  CE2 PHE C  27     124.510  17.008 -21.573  1.00 30.96           C
ATOM   1937  CZ  PHE C  27     123.609  16.093 -21.042  1.00 26.28           C
ATOM   1938  N   PRO C  28     127.452  12.346 -22.331  1.00 31.40           N
ATOM   1939  CA  PRO C  28     126.574  11.211 -22.623  1.00 40.77           C
ATOM   1940  C   PRO C  28     125.375  11.154 -21.672  1.00 40.81           C
ATOM   1941  O   PRO C  28     125.514  10.955 -20.457  1.00 41.78           O
ATOM   1942  CB  PRO C  28     127.470   9.992 -22.367  1.00 34.23           C
ATOM   1943  CG  PRO C  28     128.714  10.516 -21.737  1.00 35.97           C
ATOM   1944  CD  PRO C  28     128.515  11.948 -21.404  1.00 36.73           C
ATOM   1945  N   VAL C  29     124.206  11.327 -22.264  1.00 37.53           N
ATOM   1946  CA  VAL C  29     122.912  11.247 -21.601  1.00 40.24           C
ATOM   1947  C   VAL C  29     122.703   9.994 -20.734  1.00 45.97           C
ATOM   1948  O   VAL C  29     121.841   9.980 -19.844  1.00 39.90           O
ATOM   1949  CB  VAL C  29     121.805  11.355 -22.681  1.00 41.95           C
ATOM   1950  CG1 VAL C  29     120.507  10.803 -22.188  1.00 56.16           C
ATOM   1951  CG2 VAL C  29     121.644  12.797 -23.116  1.00 37.76           C
ATOM   1952  N   ASN C  30     123.488   8.945 -20.977  1.00 40.70           N
ATOM   1953  CA  ASN C  30     123.313   7.701 -20.244  1.00 35.68           C
ATOM   1954  C   ASN C  30     124.313   7.562 -19.125  1.00 42.51           C
ATOM   1955  O   ASN C  30     124.445   6.510 -18.508  1.00 43.32           O
ATOM   1956  CB  ASN C  30     123.367   6.484 -21.171  1.00 46.03           C
ATOM   1957  CG  ASN C  30     124.703   6.352 -21.902  1.00 50.42           C
ATOM   1958  OD1 ASN C  30     125.607   7.171 -21.731  1.00 45.00           O
ATOM   1959  ND2 ASN C  30     124.822   5.319 -22.733  1.00 47.36           N
ATOM   1960  N   ARG C  31     125.014   8.644 -18.844  1.00 44.30           N
ATOM   1961  CA  ARG C  31     125.927   8.649 -17.712  1.00 44.28           C
ATOM   1962  C   ARG C  31     125.486   9.642 -16.625  1.00 42.41           C
ATOM   1963  O   ARG C  31     126.047   9.670 -15.535  1.00 40.60           O
ATOM   1964  CB  ARG C  31     127.347   8.930 -18.201  1.00 43.20           C
ATOM   1965  CG  ARG C  31     127.888   7.795 -19.074  1.00 46.70           C
ATOM   1966  CD  ARG C  31     128.194   6.572 -18.218  1.00 51.92           C
ATOM   1967  NE  ARG C  31     128.479   5.389 -19.024  1.00 61.10           N
ATOM   1968  CZ  ARG C  31     127.584   4.455 -19.328  1.00 50.71           C
ATOM   1969  NH1 ARG C  31     126.337   4.561 -18.892  1.00 48.79           N
ATOM   1970  NH2 ARG C  31     127.938   3.413 -20.068  1.00 50.73           N
ATOM   1971  N   TYR C  32     124.456  10.428 -16.931  1.00 40.21           N
ATOM   1972  CA  TYR C  32     123.950  11.458 -16.026  1.00 45.03           C
ATOM   1973  C   TYR C  32     122.426  11.433 -15.945  1.00 45.59           C
ATOM   1974  O   TYR C  32     121.740  11.263 -16.970  1.00 37.45           O
ATOM   1975  CB  TYR C  32     124.403  12.857 -16.497  1.00 38.45           C
ATOM   1976  CG  TYR C  32     125.898  13.041 -16.454  1.00 42.50           C
ATOM   1977  CD1 TYR C  32     126.554  13.375 -15.268  1.00 41.44           C
ATOM   1978  CD2 TYR C  32     126.661  12.862 -17.594  1.00 40.48           C
ATOM   1979  CE1 TYR C  32     127.942  13.529 -15.239  1.00 40.76           C
ATOM   1980  CE2 TYR C  32     128.029  13.011 -17.580  1.00 36.75           C
ATOM   1981  CZ  TYR C  32     128.670  13.341 -16.416  1.00 42.00           C
ATOM   1982  OH  TYR C  32     130.039  13.476 -16.450  1.00 41.46           O
ATOM   1983  N   SER C  33     121.891  11.632 -14.740  1.00 41.12           N
ATOM   1984  CA  SER C  33     120.448  11.817 -14.611  1.00 40.44           C
ATOM   1985  C   SER C  33     120.034  13.107 -15.285  1.00 38.02           C
ATOM   1986  O   SER C  33     120.777  14.082 -15.297  1.00 39.36           O
ATOM   1987  CB  SER C  33     120.001  11.819 -13.145  1.00 39.42           C
ATOM   1988  OG  SER C  33     120.921  12.498 -12.321  1.00 42.01           O
ATOM   1989  N   MET C  34     118.837  13.122 -15.842  1.00 37.00           N
ATOM   1990  CA  MET C  34     118.345  14.334 -16.445  1.00 36.09           C
ATOM   1991  C   MET C  34     116.905  14.596 -16.101  1.00 36.13           C
ATOM   1992  O   MET C  34     116.155  13.682 -15.797  1.00 34.07           O
ATOM   1993  CB  MET C  34     118.571  14.302 -17.950  1.00 42.34           C
ATOM   1994  CG  MET C  34     120.049  14.513 -18.243  1.00 45.15           C
ATOM   1995  SD  MET C  34     120.467  14.380 -19.947  1.00 40.25           S
ATOM   1996  CE  MET C  34     119.494  15.700 -20.676  1.00 29.03           C
ATOM   1997  N   ARG C  35     116.523  15.861 -16.191  1.00 35.28           N
ATOM   1998  CA  ARG C  35     115.301  16.327 -15.570  1.00 31.79           C
ATOM   1999  C   ARG C  35     114.631  17.362 -16.446  1.00 28.95           C
ATOM   2000  O   ARG C  35     115.300  18.076 -17.197  1.00 30.84           O
ATOM   2001  CB  ARG C  35     115.632  16.908 -14.175  1.00 31.17           C
ATOM   2002  CG  ARG C  35     115.572  15.869 -13.063  1.00 32.97           C
ATOM   2003  CD  ARG C  35     116.187  16.330 -11.732  1.00 35.38           C
ATOM   2004  NE  ARG C  35     117.535  15.800 -11.581  1.00 40.38           N
ATOM   2005  CZ  ARG C  35     117.869  14.738 -10.859  1.00 36.74           C
ATOM   2006  NH1 ARG C  35     117.052  14.247  -9.967  1.00 38.99           N
ATOM   2007  NH2 ARG C  35     119.043  14.165 -11.034  1.00 45.02           N
ATOM   2008  N   TRP C  36     113.303  17.421 -16.372  1.00 31.39           N
ATOM   2009  CA  TRP C  36     112.550  18.518 -16.958  1.00 29.08           C
ATOM   2010  C   TRP C  36     111.992  19.393 -15.830  1.00 35.14           C
ATOM   2011  O   TRP C  36     111.511  18.889 -14.819  1.00 35.33           O
ATOM   2012  CB  TRP C  36     111.373  18.000 -17.789  1.00 31.93           C
ATOM   2013  CG  TRP C  36     111.768  17.345 -19.093  1.00 33.74           C
ATOM   2014  CD1 TRP C  36     112.037  16.023 -19.303  1.00 30.91           C
ATOM   2015  CD2 TRP C  36     111.954  17.998 -20.344  1.00 32.05           C
ATOM   2016  NE1 TRP C  36     112.378  15.810 -20.614  1.00 30.98           N
ATOM   2017  CE2 TRP C  36     112.318  17.004 -21.284  1.00 34.61           C
ATOM   2018  CE3 TRP C  36     111.823  19.319 -20.778  1.00 30.22           C
ATOM   2019  CZ2 TRP C  36     112.569  17.295 -22.616  1.00 28.77           C
ATOM   2020  CZ3 TRP C  36     112.075  19.608 -22.109  1.00 32.67           C
ATOM   2021  CH2 TRP C  36     112.449  18.599 -23.010  1.00 33.21           C
ATOM   2022  N   TYR C  37     112.051  20.700 -16.026  1.00 31.61           N
ATOM   2023  CA  TYR C  37     111.371  21.647 -15.170  1.00 32.06           C
ATOM   2024  C   TYR C  37     110.449  22.416 -16.083  1.00 32.25           C
ATOM   2025  O   TYR C  37     110.567  22.338 -17.306  1.00 36.09           O
ATOM   2026  CB  TYR C  37     112.375  22.625 -14.570  1.00 31.21           C
ATOM   2027  CG  TYR C  37     113.239  22.094 -13.450  1.00 32.46           C
ATOM   2028  CD1 TYR C  37     113.099  22.593 -12.145  1.00 31.47           C
ATOM   2029  CD2 TYR C  37     114.224  21.146 -13.687  1.00 29.33           C
ATOM   2030  CE1 TYR C  37     113.895  22.146 -11.120  1.00 26.06           C
ATOM   2031  CE2 TYR C  37     115.025  20.673 -12.653  1.00 28.94           C
ATOM   2032  CZ  TYR C  37     114.852  21.191 -11.364  1.00 32.88           C
ATOM   2033  OH  TYR C  37     115.634  20.754 -10.314  1.00 30.61           O
ATOM   2034  N   ARG C  38     109.529  23.171 -15.501  1.00 37.19           N
ATOM   2035  CA  ARG C  38     108.782  24.163 -16.261  1.00 31.32           C
ATOM   2036  C   ARG C  38     108.582  25.430 -15.439  1.00 39.65           C
ATOM   2037  O   ARG C  38     108.655  25.416 -14.205  1.00 36.79           O
ATOM   2038  CB  ARG C  38     107.426  23.610 -16.703  1.00 37.57           C
ATOM   2039  CG  ARG C  38     106.495  23.296 -15.560  1.00 36.67           C
ATOM   2040  CD  ARG C  38     105.203  22.698 -16.048  1.00 40.92           C
ATOM   2041  NE  ARG C  38     104.417  22.161 -14.944  1.00 47.13           N
ATOM   2042  CZ  ARG C  38     103.254  21.530 -15.082  1.00 49.67           C
ATOM   2043  NH1 ARG C  38     102.735  21.341 -16.292  1.00 43.07           N
ATOM   2044  NH2 ARG C  38     102.616  21.074 -14.006  1.00 49.44           N
ATOM   2045  N   GLN C  39     108.328  26.531 -16.127  1.00 41.39           N
ATOM   2046  CA  GLN C  39     108.011  27.767 -15.441  1.00 47.75           C
ATOM   2047  C   GLN C  39     106.911  28.521 -16.167  1.00 49.10           C
ATOM   2048  O   GLN C  39     107.103  28.981 -17.292  1.00 46.93           O
ATOM   2049  CB  GLN C  39     109.248  28.651 -15.288  1.00 43.54           C
ATOM   2050  CG  GLN C  39     108.972  29.901 -14.470  1.00 52.31           C
ATOM   2051  CD  GLN C  39     110.232  30.620 -14.035  1.00 54.88           C
ATOM   2052  OE1 GLN C  39     111.328  30.342 -14.529  1.00 50.74           O
ATOM   2053  NE2 GLN C  39     110.080  31.555 -13.100  1.00 62.21           N
ATOM   2054  N   ALA C  40     105.755  28.635 -15.517  1.00 47.61           N
ATOM   2055  CA  ALA C  40     104.683  29.492 -16.008  1.00 58.79           C
ATOM   2056  C   ALA C  40     104.980  30.936 -15.607  1.00 60.97           C
ATOM   2057  O   ALA C  40     105.694  31.176 -14.634  1.00 59.13           O
ATOM   2058  CB  ALA C  40     103.342  29.043 -15.446  1.00 60.71           C
ATOM   2059  N   PRO C  41     104.459  31.908 -16.374  1.00 72.67           N
ATOM   2060  CA  PRO C  41     104.717  33.304 -16.000  1.00 73.50           C
ATOM   2061  C   PRO C  41     104.050  33.629 -14.672  1.00 73.81           C
ATOM   2062  O   PRO C  41     102.882  33.279 -14.456  1.00 69.39           O
ATOM   2063  CB  PRO C  41     104.075  34.102 -17.138  1.00 72.74           C
ATOM   2064  CG  PRO C  41     104.030  33.142 -18.292  1.00 75.58           C
ATOM   2065  CD  PRO C  41     103.758  31.803 -17.665  1.00 74.18           C
ATOM   2066  N   GLY C  42     104.802  34.281 -13.789  1.00 71.92           N
ATOM   2067  CA  GLY C  42     104.325  34.595 -12.458  1.00 69.70           C
ATOM   2068  C   GLY C  42     104.850  33.602 -11.442  1.00 73.00           C
ATOM   2069  O   GLY C  42     105.375  33.992 -10.393  1.00 75.67           O
ATOM   2070  N   LYS C  43     104.726  32.316 -11.761  1.00 66.58           N
ATOM   2071  CA  LYS C  43     105.049  31.262 -10.809  1.00 57.45           C
ATOM   2072  C   LYS C  43     106.539  30.908 -10.791  1.00 55.23           C
ATOM   2073  O   LYS C  43     107.315  31.383 -11.617  1.00 56.10           O
ATOM   2074  CB  LYS C  43     104.187  30.025 -11.083  1.00 61.11           C
ATOM   2075  CG  LYS C  43     102.708  30.223 -10.790  1.00 61.92           C
ATOM   2076  CD  LYS C  43     101.928  28.933 -10.993  1.00 61.49           C
ATOM   2077  CE  LYS C  43     100.456  29.117 -10.662  1.00 62.14           C
ATOM   2078  NZ  LYS C  43      99.685  27.857 -10.854  1.00 62.39           N
ATOM   2079  N   GLU C  44     106.937  30.084  -9.827  1.00 58.49           N
ATOM   2080  CA  GLU C  44     108.321  29.634  -9.733  1.00 57.75           C
ATOM   2081  C   GLU C  44     108.541  28.439 -10.654  1.00 53.15           C
ATOM   2082  O   GLU C  44     107.587  27.738 -10.992  1.00 48.13           O
ATOM   2083  CB  GLU C  44     108.675  29.244  -8.295  1.00 48.54           C
ATOM   2084  CG  GLU C  44     108.597  30.388  -7.290  1.00 62.44           C
ATOM   2085  CD  GLU C  44     109.066  29.976  -5.911  1.00 59.63           C
ATOM   2086  OE1 GLU C  44     109.580  28.847  -5.775  1.00 59.03           O
ATOM   2087  OE2 GLU C  44     108.923  30.780  -4.965  1.00 60.23           O
ATOM   2088  N   ARG C  45     109.800  28.231 -11.046  1.00 46.46           N
ATOM   2089  CA  ARG C  45     110.223  27.112 -11.876  1.00 45.48           C
ATOM   2090  C   ARG C  45     110.188  25.816 -11.067  1.00 54.69           C
ATOM   2091  O   ARG C  45     111.032  25.609 -10.184  1.00 55.27           O
ATOM   2092  CB  ARG C  45     111.655  27.360 -12.380  1.00 45.02           C
ATOM   2093  CG  ARG C  45     112.286  26.177 -13.108  1.00 46.91           C
ATOM   2094  CD  ARG C  45     113.666  26.500 -13.728  1.00 42.36           C
ATOM   2095  NE  ARG C  45     113.674  27.768 -14.462  1.00 44.58           N
ATOM   2096  CZ  ARG C  45     114.709  28.233 -15.158  1.00 41.92           C
ATOM   2097  NH1 ARG C  45     115.823  27.529 -15.240  1.00 42.61           N
ATOM   2098  NH2 ARG C  45     114.628  29.400 -15.781  1.00 44.71           N
ATOM   2099  N   GLU C  46     109.227  24.942 -11.359  1.00 48.28           N
ATOM   2100  CA  GLU C  46     109.119  23.679 -10.627  1.00 41.45           C
ATOM   2101  C   GLU C  46     109.692  22.498 -11.408  1.00 40.63           C
ATOM   2102  O   GLU C  46     109.657  22.477 -12.644  1.00 39.21           O
ATOM   2103  CB  GLU C  46     107.664  23.390 -10.269  1.00 44.12           C
ATOM   2104  CG  GLU C  46     106.853  22.845 -11.423  1.00 42.84           C
ATOM   2105  CD  GLU C  46     105.356  23.005 -11.239  1.00 50.11           C
ATOM   2106  OE1 GLU C  46     104.681  23.441 -12.198  1.00 54.52           O
ATOM   2107  OE2 GLU C  46     104.855  22.705 -10.138  1.00 57.95           O
ATOM   2108  N   TRP C  47     110.218  21.530 -10.664  1.00 31.52           N
ATOM   2109  CA  TRP C  47     110.639  20.247 -11.193  1.00 36.39           C
ATOM   2110  C   TRP C  47     109.427  19.469 -11.715  1.00 42.60           C
ATOM   2111  O   TRP C  47     108.405  19.387 -11.037  1.00 37.51           O
ATOM   2112  CB  TRP C  47     111.357  19.442 -10.110  1.00 32.03           C
ATOM   2113  CG  TRP C  47     111.615  18.010 -10.496  1.00 37.70           C
ATOM   2114  CD1 TRP C  47     112.508  17.557 -11.422  1.00 38.38           C
ATOM   2115  CD2 TRP C  47     110.967  16.843  -9.963  1.00 40.98           C
ATOM   2116  NE1 TRP C  47     112.461  16.184 -11.500  1.00 39.46           N
ATOM   2117  CE2 TRP C  47     111.520  15.722 -10.617  1.00 42.35           C
ATOM   2118  CE3 TRP C  47     109.968  16.639  -9.002  1.00 41.23           C
ATOM   2119  CZ2 TRP C  47     111.107  14.417 -10.342  1.00 40.74           C
ATOM   2120  CZ3 TRP C  47     109.564  15.344  -8.728  1.00 42.20           C
ATOM   2121  CH2 TRP C  47     110.128  14.249  -9.401  1.00 43.40           C
ATOM   2122  N   VAL C  48     109.541  18.917 -12.926  1.00 38.67           N
ATOM   2123  CA  VAL C  48     108.444  18.171 -13.543  1.00 33.35           C
ATOM   2124  C   VAL C  48     108.712  16.676 -13.561  1.00 39.41           C
ATOM   2125  O   VAL C  48     107.917  15.891 -13.036  1.00 36.49           O
ATOM   2126  CB  VAL C  48     108.174  18.633 -14.962  1.00 38.17           C
ATOM   2127  CG1 VAL C  48     107.182  17.688 -15.641  1.00 40.00           C
ATOM   2128  CG2 VAL C  48     107.639  20.038 -14.950  1.00 36.56           C
ATOM   2129  N   ALA C  49     109.833  16.272 -14.159  1.00 37.73           N
ATOM   2130  CA  ALA C  49     110.164  14.849 -14.224  1.00 36.58           C
ATOM   2131  C   ALA C  49     111.660  14.574 -14.253  1.00 33.08           C
ATOM   2132  O   ALA C  49     112.459  15.466 -14.498  1.00 34.65           O
ATOM   2133  CB  ALA C  49     109.486  14.215 -15.425  1.00 31.48           C
ATOM   2134  N   GLY C  50     112.038  13.329 -14.009  1.00 35.29           N
ATOM   2135  CA  GLY C  50     113.432  12.949 -14.097  1.00 37.78           C
ATOM   2136  C   GLY C  50     113.676  11.462 -14.293  1.00 43.28           C
ATOM   2137  O   GLY C  50     112.809  10.620 -14.032  1.00 39.98           O
ATOM   2138  N   MET C  51     114.889  11.139 -14.725  1.00 38.66           N
ATOM   2139  CA  MET C  51     115.297   9.762 -14.950  1.00 38.12           C
ATOM   2140  C   MET C  51     116.685   9.578 -14.339  1.00 39.34           C
ATOM   2141  O   MET C  51     117.531  10.461 -14.453  1.00 47.62           O
ATOM   2142  CB  MET C  51     115.309   9.514 -16.466  1.00 39.46           C
ATOM   2143  CG  MET C  51     115.750   8.148 -16.922  1.00 44.39           C
ATOM   2144  SD  MET C  51     115.428   7.894 -18.706  1.00 47.40           S
ATOM   2145  CE  MET C  51     116.136   6.267 -18.877  1.00 49.77           C
ATOM   2146  N   SER C  52     116.925   8.454 -13.680  1.00 35.67           N
ATOM   2147  CA  SER C  52     118.248   8.148 -13.149  1.00 38.23           C
ATOM   2148  C   SER C  52     119.332   8.016 -14.232  1.00 40.90           C
ATOM   2149  O   SER C  52     119.028   7.834 -15.411  1.00 40.08           O
ATOM   2150  CB  SER C  52     118.193   6.854 -12.325  1.00 45.83           C
ATOM   2151  OG  SER C  52     117.787   5.762 -13.132  1.00 40.47           O
ATOM   2152  N   SER C  52A    120.600   8.064 -13.825  1.00 44.08           N
ATOM   2153  CA  SER C  52A    121.689   7.937 -14.798  1.00 47.72           C
ATOM   2154  C   SER C  52A    121.657   6.570 -15.487  1.00 47.28           C
ATOM   2155  O   SER C  52A    121.759   6.480 -16.714  1.00 44.90           O
ATOM   2156  CB  SER C  52A    123.061   8.220 -14.168  1.00 40.34           C
ATOM   2157  OG  SER C  52A    123.264   7.492 -12.975  1.00 50.76           O
ATOM   2158  N   ALA C  53     121.476   5.520 -14.692  1.00 43.25           N
ATOM   2159  CA  ALA C  53     121.412   4.156 -15.205  1.00 44.38           C
ATOM   2160  C   ALA C  53     120.165   3.889 -16.053  1.00 45.54           C
ATOM   2161  O   ALA C  53     120.148   2.966 -16.867  1.00 50.63           O
ATOM   2162  CB  ALA C  53     121.510   3.152 -14.057  1.00 43.86           C
ATOM   2163  N   GLY C  54     119.126   4.693 -15.870  1.00 43.74           N
ATOM   2164  CA  GLY C  54     117.903   4.534 -16.644  1.00 41.36           C
ATOM   2165  C   GLY C  54     116.835   3.681 -15.966  1.00 40.96           C
ATOM   2166  O   GLY C  54     115.712   3.583 -16.446  1.00 42.79           O
ATOM   2167  N   ASP C  55     117.193   3.066 -14.844  1.00 41.23           N
ATOM   2168  CA  ASP C  55     116.318   2.132 -14.139  1.00 46.47           C
ATOM   2169  C   ASP C  55     115.178   2.776 -13.326  1.00 50.38           C
ATOM   2170  O   ASP C  55     114.260   2.081 -12.904  1.00 54.10           O
ATOM   2171  CB  ASP C  55     117.149   1.244 -13.217  1.00 43.68           C
ATOM   2172  CG  ASP C  55     118.010   2.054 -12.252  1.00 55.10           C
ATOM   2173  OD1 ASP C  55     118.313   3.230 -12.562  1.00 51.98           O
ATOM   2174  OD2 ASP C  55     118.382   1.519 -11.185  1.00 54.42           O
ATOM   2175  N   ARG C  56     115.226   4.086 -13.101  1.00 44.00           N
ATOM   2176  CA  ARG C  56     114.166   4.748 -12.341  1.00 40.58           C
ATOM   2177  C   ARG C  56     113.718   6.050 -12.975  1.00 39.23           C
ATOM   2178  O   ARG C  56     114.535   6.806 -13.490  1.00 45.09           O
ATOM   2179  CB  ARG C  56     114.597   4.962 -10.887  1.00 41.60           C
ATOM   2180  CG  ARG C  56     114.325   3.754  -9.997  1.00 49.51           C
ATOM   2181  CD  ARG C  56     115.133   3.817  -8.733  1.00 51.38           C
ATOM   2182  NE  ARG C  56     116.547   4.024  -9.033  1.00 61.36           N
ATOM   2183  CZ  ARG C  56     117.478   4.339  -8.130  1.00 64.88           C
ATOM   2184  NH1 ARG C  56     117.144   4.489  -6.845  1.00 59.04           N
ATOM   2185  NH2 ARG C  56     118.746   4.499  -8.515  1.00 54.06           N
ATOM   2186  N   SER C  57     112.408   6.284 -12.980  1.00 38.75           N
ATOM   2187  CA  SER C  57     111.835   7.559 -13.408  1.00 38.36           C
ATOM   2188  C   SER C  57     110.992   8.126 -12.268  1.00 42.10           C
ATOM   2189  O   SER C  57     110.455   7.372 -11.449  1.00 42.49           O
ATOM   2190  CB  SER C  57     110.963   7.403 -14.654  1.00 36.17           C
ATOM   2191  OG  SER C  57     111.719   6.935 -15.741  1.00 45.70           O
ATOM   2192  N   SER C  58     110.874   9.452 -12.217  1.00 45.31           N
ATOM   2193  CA  SER C  58     110.123  10.123 -11.154  1.00 39.94           C
ATOM   2194  C   SER C  58     109.369  11.295 -11.728  1.00 41.12           C
ATOM   2195  O   SER C  58     109.835  11.932 -12.678  1.00 37.49           O
ATOM   2196  CB  SER C  58     111.050  10.631 -10.065  1.00 38.48           C
ATOM   2197  OG  SER C  58     111.663   9.562  -9.378  1.00 43.38           O
ATOM   2198  N   TYR C  59     108.210  11.579 -11.146  1.00 34.28           N
ATOM   2199  CA  TYR C  59     107.387  12.706 -11.566  1.00 32.89           C
ATOM   2200  C   TYR C  59     106.849  13.492 -10.362  1.00 42.72           C
ATOM   2201  O   TYR C  59     106.715  12.959  -9.252  1.00 35.05           O
ATOM   2202  CB  TYR C  59     106.230  12.222 -12.436  1.00 34.22           C
ATOM   2203  CG  TYR C  59     106.688  11.349 -13.597  1.00 40.42           C
ATOM   2204  CD1 TYR C  59     106.924  11.895 -14.851  1.00 35.49           C
ATOM   2205  CD2 TYR C  59     106.902   9.986 -13.424  1.00 36.91           C
ATOM   2206  CE1 TYR C  59     107.357  11.096 -15.912  1.00 35.40           C
ATOM   2207  CE2 TYR C  59     107.335   9.190 -14.458  1.00 38.22           C
ATOM   2208  CZ  TYR C  59     107.559   9.746 -15.703  1.00 36.22           C
ATOM   2209  OH  TYR C  59     107.986   8.940 -16.734  1.00 43.21           O
ATOM   2210  N   GLU C  60     106.562  14.767 -10.589  1.00 41.13           N
ATOM   2211  CA  GLU C  60     105.806  15.559  -9.629  1.00 47.03           C
ATOM   2212  C   GLU C  60     104.339  15.115  -9.692  1.00 49.51           C
ATOM   2213  O   GLU C  60     103.813  14.796 -10.781  1.00 37.88           O
ATOM   2214  CB  GLU C  60     105.939  17.063  -9.914  1.00 40.20           C
ATOM   2215  CG  GLU C  60     105.157  17.579 -11.101  1.00 36.05           C
ATOM   2216  CD  GLU C  60     105.173  19.104 -11.190  1.00 44.58           C
ATOM   2217  OE1 GLU C  60     105.073  19.749 -10.130  1.00 49.85           O
ATOM   2218  OE2 GLU C  60     105.286  19.668 -12.303  1.00 40.76           O
ATOM   2219  N   ASP C  61     103.699  15.095  -8.518  1.00 44.20           N
ATOM   2220  CA  ASP C  61     102.343  14.572  -8.360  1.00 46.17           C
ATOM   2221  C   ASP C  61     101.372  15.075  -9.418  1.00 38.15           C
ATOM   2222  O   ASP C  61     100.544  14.319  -9.914  1.00 46.72           O
ATOM   2223  CB  ASP C  61     101.795  14.902  -6.965  1.00 48.45           C
ATOM   2224  CG  ASP C  61     102.610  14.271  -5.850  1.00 54.76           C
ATOM   2225  OD1 ASP C  61     103.202  13.190  -6.077  1.00 51.78           O
ATOM   2226  OD2 ASP C  61     102.655  14.856  -4.740  1.00 60.63           O
ATOM   2227  N   SER C  62     101.466  16.347  -9.768  1.00 36.69           N
ATOM   2228  CA  SER C  62     100.476  16.946 -10.668  1.00 44.00           C
ATOM   2229  C   SER C  62     100.577  16.477 -12.124  1.00 44.43           C
ATOM   2230  O   SER C  62      99.700  16.790 -12.943  1.00 44.38           O
ATOM   2231  CB  SER C  62     100.562  18.471 -10.616  1.00 46.52           C
ATOM   2232  OG  SER C  62     101.733  18.931 -11.270  1.00 46.02           O
ATOM   2233  N   VAL C  63     101.641  15.744 -12.452  1.00 43.48           N
ATOM   2234  CA  VAL C  63     101.784  15.200 -13.808  1.00 44.68           C
ATOM   2235  C   VAL C  63     101.892  13.672 -13.828  1.00 44.16           C
ATOM   2236  O   VAL C  63     101.887  13.069 -14.902  1.00 43.90           O
ATOM   2237  CB  VAL C  63     102.998  15.796 -14.565  1.00 38.26           C
ATOM   2238  CG1 VAL C  63     102.955  17.308 -14.540  1.00 38.44           C
ATOM   2239  CG2 VAL C  63     104.304  15.269 -13.962  1.00 38.72           C
ATOM   2240  N   LYS C  64     102.005  13.048 -12.657  1.00 40.73           N
ATOM   2241  CA  LYS C  64     102.009  11.591 -12.596  1.00 43.36           C
ATOM   2242  C   LYS C  64     100.845  11.027 -13.408  1.00 49.94           C
ATOM   2243  O   LYS C  64      99.732  11.556 -13.354  1.00 52.83           O
ATOM   2244  CB  LYS C  64     101.937  11.086 -11.156  1.00 44.89           C
ATOM   2245  CG  LYS C  64     103.264  11.077 -10.435  1.00 43.45           C
ATOM   2246  CD  LYS C  64     103.294   9.990  -9.371  1.00 49.05           C
ATOM   2247  CE  LYS C  64     103.431  10.569  -7.972  1.00 60.50           C
ATOM   2248  NZ  LYS C  64     104.859  10.708  -7.524  1.00 53.29           N
ATOM   2249  N   GLY C  65     101.126   9.981 -14.187  1.00 47.98           N
ATOM   2250  CA  GLY C  65     100.125   9.284 -14.970  1.00 36.06           C
ATOM   2251  C   GLY C  65      99.732   9.983 -16.246  1.00 41.84           C
ATOM   2252  O   GLY C  65      98.907   9.465 -16.998  1.00 51.11           O
ATOM   2253  N   ARG C  66     100.303  11.154 -16.507  1.00 39.88           N
ATOM   2254  CA  ARG C  66      99.971  11.893 -17.734  1.00 44.68           C
ATOM   2255  C   ARG C  66     101.210  12.170 -18.614  1.00 37.24           C
ATOM   2256  O   ARG C  66     101.093  12.387 -19.808  1.00 41.15           O
ATOM   2257  CB  ARG C  66      99.253  13.213 -17.395  1.00 42.50           C
ATOM   2258  CG  ARG C  66      98.293  13.112 -16.206  1.00 50.43           C
ATOM   2259  CD  ARG C  66      97.941  14.489 -15.586  1.00 54.62           C
ATOM   2260  NE  ARG C  66      97.807  15.521 -16.606  1.00 51.36           N
ATOM   2261  CZ  ARG C  66      98.451  16.682 -16.591  1.00 40.25           C
ATOM   2262  NH1 ARG C  66      99.252  17.003 -15.584  1.00 47.02           N
ATOM   2263  NH2 ARG C  66      98.274  17.533 -17.584  1.00 47.98           N
ATOM   2264  N   PHE C  67     102.381  12.180 -17.990  1.00 41.23           N
ATOM   2265  CA  PHE C  67     103.655  12.486 -18.636  1.00 37.55           C
ATOM   2266  C   PHE C  67     104.553  11.270 -18.541  1.00 36.54           C
ATOM   2267  O   PHE C  67     104.521  10.535 -17.556  1.00 36.35           O
ATOM   2268  CB  PHE C  67     104.377  13.619 -17.899  1.00 38.52           C
ATOM   2269  CG  PHE C  67     103.837  14.987 -18.180  1.00 38.93           C
ATOM   2270  CD1 PHE C  67     102.620  15.158 -18.796  1.00 37.17           C
ATOM   2271  CD2 PHE C  67     104.548  16.104 -17.792  1.00 37.11           C
ATOM   2272  CE1 PHE C  67     102.134  16.407 -19.039  1.00 37.39           C
ATOM   2273  CE2 PHE C  67     104.068  17.356 -18.031  1.00 36.69           C
ATOM   2274  CZ  PHE C  67     102.858  17.514 -18.654  1.00 39.24           C
ATOM   2275  N   THR C  68     105.369  11.058 -19.561  1.00 34.39           N
ATOM   2276  CA  THR C  68     106.359   9.999 -19.489  1.00 37.83           C
ATOM   2277  C   THR C  68     107.702  10.534 -19.942  1.00 33.56           C
ATOM   2278  O   THR C  68     107.820  11.153 -21.005  1.00 34.91           O
ATOM   2279  CB  THR C  68     105.990   8.759 -20.356  1.00 40.40           C
ATOM   2280  OG1 THR C  68     104.783   8.161 -19.864  1.00 40.15           O
ATOM   2281  CG2 THR C  68     107.121   7.715 -20.304  1.00 35.35           C
ATOM   2282  N   ILE C  69     108.718  10.294 -19.131  1.00 36.84           N
ATOM   2283  CA  ILE C  69     110.056  10.689 -19.524  1.00 40.38           C
ATOM   2284  C   ILE C  69     110.774   9.476 -20.095  1.00 35.51           C
ATOM   2285  O   ILE C  69     110.660   8.371 -19.559  1.00 38.85           O
ATOM   2286  CB  ILE C  69     110.846  11.279 -18.339  1.00 32.08           C
ATOM   2287  CG1 ILE C  69     112.157  11.914 -18.826  1.00 36.99           C
ATOM   2288  CG2 ILE C  69     111.058  10.223 -17.250  1.00 30.66           C
ATOM   2289  CD1 ILE C  69     113.037  12.474 -17.703  1.00 33.27           C
ATOM   2290  N   SER C  70     111.505   9.679 -21.185  1.00 35.87           N
ATOM   2291  CA  SER C  70     112.345   8.615 -21.718  1.00 35.76           C
ATOM   2292  C   SER C  70     113.587   9.204 -22.377  1.00 39.31           C
ATOM   2293  O   SER C  70     113.704  10.431 -22.504  1.00 35.00           O
ATOM   2294  CB  SER C  70     111.555   7.746 -22.711  1.00 37.68           C
ATOM   2295  OG  SER C  70     111.113   8.512 -23.817  1.00 36.82           O
ATOM   2296  N   ARG C  71     114.508   8.334 -22.800  1.00 40.13           N
ATOM   2297  CA  ARG C  71     115.701   8.783 -23.522  1.00 42.17           C
ATOM   2298  C   ARG C  71     116.207   7.786 -24.584  1.00 44.67           C
ATOM   2299  O   ARG C  71     116.190   6.566 -24.374  1.00 42.12           O
ATOM   2300  CB  ARG C  71     116.826   9.117 -22.539  1.00 31.70           C
ATOM   2301  CG  ARG C  71     117.352   7.915 -21.773  1.00 36.98           C
ATOM   2302  CD  ARG C  71     118.572   8.280 -20.966  1.00 34.35           C
ATOM   2303  NE  ARG C  71     119.282   7.104 -20.499  1.00 36.01           N
ATOM   2304  CZ  ARG C  71     119.721   6.934 -19.259  1.00 38.81           C
ATOM   2305  NH1 ARG C  71     119.546   7.881 -18.347  1.00 37.17           N
ATOM   2306  NH2 ARG C  71     120.361   5.823 -18.941  1.00 38.46           N
ATOM   2307  N   ASP C  72     116.654   8.323 -25.720  1.00 46.09           N
ATOM   2308  CA  ASP C  72     117.411   7.537 -26.708  1.00 43.20           C
ATOM   2309  C   ASP C  72     118.904   7.794 -26.541  1.00 37.45           C
ATOM   2310  O   ASP C  72     119.400   8.845 -26.898  1.00 36.80           O
ATOM   2311  CB  ASP C  72     116.979   7.863 -28.139  1.00 45.19           C
ATOM   2312  CG  ASP C  72     117.587   6.898 -29.173  1.00 52.24           C
ATOM   2313  OD1 ASP C  72     118.760   6.464 -28.994  1.00 48.69           O
ATOM   2314  OD2 ASP C  72     116.888   6.563 -30.152  1.00 50.29           O
ATOM   2315  N   ASP C  73     119.604   6.826 -25.972  1.00 42.48           N
ATOM   2316  CA  ASP C  73     121.020   6.959 -25.702  1.00 37.60           C
ATOM   2317  C   ASP C  73     121.841   7.225 -26.965  1.00 50.58           C
ATOM   2318  O   ASP C  73     122.789   8.012 -26.937  1.00 48.23           O
ATOM   2319  CB  ASP C  73     121.505   5.733 -24.931  1.00 39.95           C
ATOM   2320  CG  ASP C  73     120.848   5.637 -23.562  1.00 50.47           C
ATOM   2321  OD1 ASP C  73     120.042   6.552 -23.274  1.00 44.61           O
ATOM   2322  OD2 ASP C  73     121.121   4.689 -22.776  1.00 45.79           O
ATOM   2323  N   ALA C  74     121.444   6.615 -28.081  1.00 46.67           N
ATOM   2324  CA  ALA C  74     122.228   6.690 -29.304  1.00 44.38           C
ATOM   2325  C   ALA C  74     122.132   8.071 -29.912  1.00 44.99           C
ATOM   2326  O   ALA C  74     123.124   8.599 -30.424  1.00 43.92           O
ATOM   2327  CB  ALA C  74     121.772   5.624 -30.309  1.00 48.19           C
ATOM   2328  N   ARG C  75     120.939   8.655 -29.856  1.00 41.14           N
ATOM   2329  CA  ARG C  75     120.733  10.010 -30.356  1.00 42.30           C
ATOM   2330  C   ARG C  75     121.050  11.079 -29.288  1.00 43.13           C
ATOM   2331  O   ARG C  75     120.891  12.285 -29.546  1.00 35.30           O
ATOM   2332  CB  ARG C  75     119.297  10.177 -30.844  1.00 46.51           C
ATOM   2333  CG  ARG C  75     118.847   9.083 -31.794  1.00 55.00           C
ATOM   2334  CD  ARG C  75     117.338   8.905 -31.757  1.00 61.95           C
ATOM   2335  NE  ARG C  75     116.676   9.562 -32.877  1.00 66.31           N
ATOM   2336  CZ  ARG C  75     116.288   8.931 -33.982  1.00 66.64           C
ATOM   2337  NH1 ARG C  75     116.496   7.624 -34.113  1.00 66.98           N
ATOM   2338  NH2 ARG C  75     115.692   9.603 -34.956  1.00 68.37           N
ATOM   2339  N   ASN C  76     121.492  10.625 -28.108  1.00 36.29           N
ATOM   2340  CA  ASN C  76     121.816  11.508 -26.976  1.00 42.39           C
ATOM   2341  C   ASN C  76     120.732  12.555 -26.722  1.00 40.69           C
ATOM   2342  O   ASN C  76     121.015  13.747 -26.609  1.00 41.42           O
ATOM   2343  CB  ASN C  76     123.157  12.205 -27.215  1.00 40.72           C
ATOM   2344  CG  ASN C  76     123.950  12.382 -25.953  1.00 38.63           C
ATOM   2345  OD1 ASN C  76     124.191  11.423 -25.216  1.00 35.40           O
ATOM   2346  ND2 ASN C  76     124.391  13.611 -25.705  1.00 36.03           N
ATOM   2347  N   THR C  77     119.491  12.095 -26.651  1.00 39.94           N
ATOM   2348  CA  THR C  77     118.330  12.965 -26.553  1.00 40.51           C
ATOM   2349  C   THR C  77     117.428  12.482 -25.398  1.00 42.94           C
ATOM   2350  O   THR C  77     117.401  11.290 -25.085  1.00 39.08           O
ATOM   2351  CB  THR C  77     117.583  12.983 -27.898  1.00 38.73           C
ATOM   2352  OG1 THR C  77     118.475  13.464 -28.912  1.00 46.42           O
ATOM   2353  CG2 THR C  77     116.346  13.888 -27.855  1.00 36.86           C
ATOM   2354  N   VAL C  78     116.736  13.412 -24.739  1.00 41.38           N
ATOM   2355  CA  VAL C  78     115.773  13.056 -23.689  1.00 33.95           C
ATOM   2356  C   VAL C  78     114.397  13.552 -24.131  1.00 35.02           C
ATOM   2357  O   VAL C  78     114.287  14.599 -24.767  1.00 38.84           O
ATOM   2358  CB  VAL C  78     116.201  13.620 -22.298  1.00 36.47           C
ATOM   2359  CG1 VAL C  78     115.133  13.366 -21.203  1.00 31.42           C
ATOM   2360  CG2 VAL C  78     117.529  13.003 -21.873  1.00 32.17           C
ATOM   2361  N   TYR C  79     113.347  12.786 -23.865  1.00 33.72           N
ATOM   2362  CA  TYR C  79     112.020  13.233 -24.286  1.00 38.47           C
ATOM   2363  C   TYR C  79     111.046  13.380 -23.111  1.00 33.15           C
ATOM   2364  O   TYR C  79     111.197  12.731 -22.080  1.00 32.66           O
ATOM   2365  CB  TYR C  79     111.405  12.278 -25.323  1.00 41.91           C
ATOM   2366  CG  TYR C  79     112.321  11.871 -26.455  1.00 34.98           C
ATOM   2367  CD1 TYR C  79     112.378  12.601 -27.638  1.00 36.59           C
ATOM   2368  CD2 TYR C  79     113.112  10.747 -26.340  1.00 39.03           C
ATOM   2369  CE1 TYR C  79     113.224  12.210 -28.681  1.00 43.81           C
ATOM   2370  CE2 TYR C  79     113.947  10.346 -27.363  1.00 47.96           C
ATOM   2371  CZ  TYR C  79     114.006  11.074 -28.525  1.00 46.23           C
ATOM   2372  OH  TYR C  79     114.858  10.638 -29.522  1.00 59.46           O
ATOM   2373  N   LEU C  80     110.048  14.237 -23.294  1.00 34.78           N
ATOM   2374  CA  LEU C  80     108.921  14.301 -22.371  1.00 39.29           C
ATOM   2375  C   LEU C  80     107.645  14.071 -23.163  1.00 33.91           C
ATOM   2376  O   LEU C  80     107.221  14.941 -23.934  1.00 32.78           O
ATOM   2377  CB  LEU C  80     108.847  15.664 -21.670  1.00 34.04           C
ATOM   2378  CG  LEU C  80     107.838  15.689 -20.526  1.00 39.66           C
ATOM   2379  CD1 LEU C  80     108.249  14.668 -19.472  1.00 32.81           C
ATOM   2380  CD2 LEU C  80     107.729  17.097 -19.907  1.00 39.89           C
ATOM   2381  N   GLN C  81     107.042  12.900 -22.990  1.00 34.26           N
ATOM   2382  CA  GLN C  81     105.760  12.643 -23.633  1.00 36.27           C
ATOM   2383  C   GLN C  81     104.663  13.174 -22.719  1.00 38.24           C
ATOM   2384  O   GLN C  81     104.572  12.757 -21.554  1.00 31.57           O
ATOM   2385  CB  GLN C  81     105.530  11.147 -23.860  1.00 30.37           C
ATOM   2386  CG  GLN C  81     104.155  10.859 -24.494  1.00 34.86           C
ATOM   2387  CD  GLN C  81     104.077  11.318 -25.935  1.00 38.35           C
ATOM   2388  OE1 GLN C  81     104.935  10.967 -26.748  1.00 45.65           O
ATOM   2389  NE2 GLN C  81     103.060  12.106 -26.265  1.00 36.64           N
ATOM   2390  N   MET C  82     103.832  14.067 -23.251  1.00 36.21           N
ATOM   2391  CA  MET C  82     102.710  14.613 -22.492  1.00 42.41           C
ATOM   2392  C   MET C  82     101.365  14.190 -23.089  1.00 42.82           C
ATOM   2393  O   MET C  82     101.159  14.277 -24.298  1.00 42.87           O
ATOM   2394  CB  MET C  82     102.811  16.145 -22.393  1.00 41.83           C
ATOM   2395  CG  MET C  82     104.089  16.625 -21.700  1.00 41.71           C
ATOM   2396  SD  MET C  82     104.393  18.402 -21.749  1.00 51.49           S
ATOM   2397  CE  MET C  82     103.920  18.823 -23.402  1.00 38.66           C
ATOM   2398  N   ASN C  82A    100.469  13.718 -22.224  1.00 40.68           N
ATOM   2399  CA  ASN C  82A     99.084  13.428 -22.596  1.00 47.00           C
ATOM   2400  C   ASN C  82A     98.122  14.145 -21.647  1.00 51.14           C
ATOM   2401  O   ASN C  82A     98.534  14.622 -20.593  1.00 45.87           O
ATOM   2402  CB  ASN C  82A     98.818  11.924 -22.525  1.00 42.25           C
ATOM   2403  CG  ASN C  82A     99.592  11.140 -23.568  1.00 38.99           C
ATOM   2404  OD1 ASN C  82A    100.447  10.326 -23.230  1.00 37.28           O
ATOM   2405  ND2 ASN C  82A     99.301  11.385 -24.830  1.00 32.54           N
ATOM   2406  N   SER C  82B     96.844  14.199 -22.004  1.00 51.03           N
ATOM   2407  CA  SER C  82B     95.843  14.840 -21.151  1.00 50.42           C
ATOM   2408  C   SER C  82B     96.297  16.236 -20.735  1.00 48.56           C
ATOM   2409  O   SER C  82B     96.270  16.594 -19.551  1.00 46.29           O
ATOM   2410  CB  SER C  82B     95.565  13.998 -19.900  1.00 52.37           C
ATOM   2411  OG  SER C  82B     95.569  12.607 -20.184  1.00 61.12           O
ATOM   2412  N   LEU C  82C     96.720  17.020 -21.717  1.00 51.16           N
ATOM   2413  CA  LEU C  82C     97.226  18.354 -21.451  1.00 52.74           C
ATOM   2414  C   LEU C  82C     96.147  19.277 -20.888  1.00 54.21           C
ATOM   2415  O   LEU C  82C     95.056  19.392 -21.451  1.00 53.19           O
ATOM   2416  CB  LEU C  82C     97.865  18.950 -22.708  1.00 45.46           C
ATOM   2417  CG  LEU C  82C     99.290  18.424 -22.920  1.00 51.25           C
ATOM   2418  CD1 LEU C  82C     99.868  18.825 -24.288  1.00 48.21           C
ATOM   2419  CD2 LEU C  82C    100.191  18.881 -21.770  1.00 45.05           C
ATOM   2420  N   LYS C  83      96.470  19.917 -19.766  1.00 51.17           N
ATOM   2421  CA  LYS C  83      95.602  20.915 -19.147  1.00 56.09           C
ATOM   2422  C   LYS C  83      96.151  22.323 -19.385  1.00 53.52           C
ATOM   2423  O   LYS C  83      97.363  22.521 -19.451  1.00 52.01           O
ATOM   2424  CB  LYS C  83      95.496  20.665 -17.641  1.00 47.98           C
ATOM   2425  CG  LYS C  83      95.166  19.233 -17.251  1.00 45.75           C
ATOM   2426  CD  LYS C  83      94.998  19.122 -15.740  1.00 48.78           C
ATOM   2427  CE  LYS C  83      94.631  17.711 -15.303  1.00 49.31           C
ATOM   2428  NZ  LYS C  83      94.474  17.612 -13.826  1.00 49.29           N
ATOM   2429  N   PRO C  84      95.259  23.310 -19.523  1.00 57.85           N
ATOM   2430  CA  PRO C  84      95.708  24.702 -19.644  1.00 57.45           C
ATOM   2431  C   PRO C  84      96.685  25.077 -18.521  1.00 54.26           C
ATOM   2432  O   PRO C  84      97.545  25.930 -18.720  1.00 53.99           O
ATOM   2433  CB  PRO C  84      94.408  25.490 -19.516  1.00 58.52           C
ATOM   2434  CG  PRO C  84      93.364  24.558 -20.064  1.00 59.79           C
ATOM   2435  CD  PRO C  84      93.795  23.180 -19.642  1.00 59.81           C
ATOM   2436  N   GLU C  85      96.559  24.413 -17.376  1.00 48.19           N
ATOM   2437  CA  GLU C  85      97.458  24.594 -16.246  1.00 51.01           C
ATOM   2438  C   GLU C  85      98.893  24.162 -16.576  1.00 52.29           C
ATOM   2439  O   GLU C  85      99.838  24.553 -15.890  1.00 46.28           O
ATOM   2440  CB  GLU C  85      96.939  23.797 -15.045  1.00 52.51           C
ATOM   2441  CG  GLU C  85      95.438  23.440 -15.129  1.00 52.14           C
ATOM   2442  CD  GLU C  85      94.892  22.908 -13.818  1.00 52.25           C
ATOM   2443  OE1 GLU C  85      95.665  22.827 -12.840  1.00 52.42           O
ATOM   2444  OE2 GLU C  85      93.690  22.574 -13.765  1.00 52.40           O
ATOM   2445  N   ASP C  86      99.050  23.345 -17.618  1.00 49.97           N
ATOM   2446  CA  ASP C  86     100.370  22.859 -18.041  1.00 48.62           C
ATOM   2447  C   ASP C  86     101.134  23.881 -18.886  1.00 44.30           C
ATOM   2448  O   ASP C  86     102.284  23.646 -19.255  1.00 45.06           O
ATOM   2449  CB  ASP C  86     100.247  21.567 -18.861  1.00 50.98           C
ATOM   2450  CG  ASP C  86      99.745  20.393 -18.050  1.00 49.29           C
ATOM   2451  OD1 ASP C  86     100.283  20.140 -16.949  1.00 47.70           O
ATOM   2452  OD2 ASP C  86      98.814  19.711 -18.533  1.00 45.47           O
ATOM   2453  N   THR C  87     100.489  24.995 -19.215  1.00 45.25           N
ATOM   2454  CA  THR C  87     101.126  26.042 -20.010  1.00 46.28           C
ATOM   2455  C   THR C  87     102.339  26.625 -19.290  1.00 48.64           C
ATOM   2456  O   THR C  87     102.241  27.061 -18.143  1.00 48.44           O
ATOM   2457  CB  THR C  87     100.148  27.172 -20.335  1.00 47.27           C
ATOM   2458  OG1 THR C  87      99.190  26.705 -21.288  1.00 51.23           O
ATOM   2459  CG2 THR C  87     100.890  28.366 -20.920  1.00 48.70           C
ATOM   2460  N   ALA C  88     103.479  26.638 -19.972  1.00 40.79           N
ATOM   2461  CA  ALA C  88     104.731  27.010 -19.336  1.00 41.68           C
ATOM   2462  C   ALA C  88     105.874  26.926 -20.333  1.00 45.81           C
ATOM   2463  O   ALA C  88     105.700  26.453 -21.461  1.00 45.00           O
ATOM   2464  CB  ALA C  88     105.003  26.095 -18.162  1.00 40.85           C
ATOM   2465  N   VAL C  89     107.043  27.394 -19.918  1.00 38.64           N
ATOM   2466  CA  VAL C  89     108.252  27.179 -20.684  1.00 34.71           C
ATOM   2467  C   VAL C  89     108.858  25.964 -20.046  1.00 38.77           C
ATOM   2468  O   VAL C  89     109.004  25.928 -18.829  1.00 32.26           O
ATOM   2469  CB  VAL C  89     109.225  28.374 -20.556  1.00 36.50           C
ATOM   2470  CG1 VAL C  89     110.523  28.091 -21.273  1.00 34.32           C
ATOM   2471  CG2 VAL C  89     108.588  29.647 -21.100  1.00 35.43           C
ATOM   2472  N   TYR C  90     109.191  24.955 -20.852  1.00 40.03           N
ATOM   2473  CA  TYR C  90     109.780  23.721 -20.334  1.00 34.43           C
ATOM   2474  C   TYR C  90     111.290  23.712 -20.555  1.00 32.36           C
ATOM   2475  O   TYR C  90     111.755  24.128 -21.611  1.00 37.23           O
ATOM   2476  CB  TYR C  90     109.118  22.491 -20.996  1.00 35.20           C
ATOM   2477  CG  TYR C  90     107.719  22.228 -20.489  1.00 31.81           C
ATOM   2478  CD1 TYR C  90     106.686  23.096 -20.785  1.00 31.46           C
ATOM   2479  CD2 TYR C  90     107.442  21.128 -19.674  1.00 36.17           C
ATOM   2480  CE1 TYR C  90     105.411  22.882 -20.305  1.00 32.92           C
ATOM   2481  CE2 TYR C  90     106.161  20.903 -19.186  1.00 35.15           C
ATOM   2482  CZ  TYR C  90     105.154  21.782 -19.511  1.00 38.34           C
ATOM   2483  OH  TYR C  90     103.881  21.578 -19.036  1.00 41.15           O
ATOM   2484  N   TYR C  91     112.040  23.214 -19.567  1.00 30.26           N
ATOM   2485  CA  TYR C  91     113.509  23.214 -19.582  1.00 33.22           C
ATOM   2486  C   TYR C  91     114.016  21.834 -19.245  1.00 31.49           C
ATOM   2487  O   TYR C  91     113.442  21.170 -18.399  1.00 33.79           O
ATOM   2488  CB  TYR C  91     114.072  24.156 -18.487  1.00 31.79           C
ATOM   2489  CG  TYR C  91     113.723  25.618 -18.649  1.00 33.86           C
ATOM   2490  CD1 TYR C  91     114.501  26.464 -19.455  1.00 33.66           C
ATOM   2491  CD2 TYR C  91     112.632  26.157 -17.995  1.00 34.16           C
ATOM   2492  CE1 TYR C  91     114.180  27.787 -19.610  1.00 33.70           C
ATOM   2493  CE2 TYR C  91     112.306  27.497 -18.133  1.00 39.65           C
ATOM   2494  CZ  TYR C  91     113.085  28.299 -18.935  1.00 36.77           C
ATOM   2495  OH  TYR C  91     112.749  29.612 -19.063  1.00 38.45           O
ATOM   2496  N   CYS C  92     115.117  21.408 -19.850  1.00 25.53           N
ATOM   2497  CA  CYS C  92     115.784  20.212 -19.357  1.00 27.68           C
ATOM   2498  C   CYS C  92     117.057  20.612 -18.641  1.00 23.90           C
ATOM   2499  O   CYS C  92     117.482  21.759 -18.705  1.00 35.29           O
ATOM   2500  CB  CYS C  92     116.064  19.180 -20.467  1.00 35.20           C
ATOM   2501  SG  CYS C  92     117.018  19.817 -21.821  1.00 50.88           S
ATOM   2502  N   ASN C  93     117.674  19.658 -17.972  1.00 32.56           N
ATOM   2503  CA  ASN C  93     118.557  19.985 -16.869  1.00 27.93           C
ATOM   2504  C   ASN C  93     119.464  18.821 -16.631  1.00 26.58           C
ATOM   2505  O   ASN C  93     119.052  17.670 -16.685  1.00 30.87           O
ATOM   2506  CB  ASN C  93     117.694  20.266 -15.621  1.00 32.39           C
ATOM   2507  CG  ASN C  93     118.518  20.519 -14.362  1.00 32.26           C
ATOM   2508  OD1 ASN C  93     118.931  19.581 -13.664  1.00 33.42           O
ATOM   2509  ND2 ASN C  93     118.748  21.792 -14.060  1.00 31.10           N
ATOM   2510  N   VAL C  94     120.720  19.115 -16.368  1.00 28.72           N
ATOM   2511  CA  VAL C  94     121.676  18.073 -16.076  1.00 28.09           C
ATOM   2512  C   VAL C  94     122.756  18.729 -15.228  1.00 28.84           C
ATOM   2513  O   VAL C  94     122.923  19.933 -15.264  1.00 29.35           O
ATOM   2514  CB  VAL C  94     122.293  17.517 -17.388  1.00 28.73           C
ATOM   2515  CG1 VAL C  94     123.013  18.634 -18.142  1.00 29.60           C
ATOM   2516  CG2 VAL C  94     123.227  16.358 -17.090  1.00 26.11           C
ATOM   2517  N   ASN C  95     123.495  17.935 -14.481  1.00 28.11           N
ATOM   2518  CA  ASN C  95     124.558  18.460 -13.681  1.00 30.21           C
ATOM   2519  C   ASN C  95     125.833  17.736 -14.068  1.00 28.11           C
ATOM   2520  O   ASN C  95     125.975  16.538 -13.839  1.00 30.72           O
ATOM   2521  CB  ASN C  95     124.251  18.258 -12.187  1.00 30.16           C
ATOM   2522  CG  ASN C  95     125.186  19.060 -11.295  1.00 32.44           C
ATOM   2523  OD1 ASN C  95     126.377  18.797 -11.248  1.00 33.42           O
ATOM   2524  ND2 ASN C  95     124.645  20.053 -10.599  1.00 30.53           N
ATOM   2525  N   VAL C  96     126.764  18.479 -14.655  1.00 32.01           N
ATOM   2526  CA  VAL C  96     128.026  17.923 -15.109  1.00 35.77           C
ATOM   2527  C   VAL C  96     129.152  18.813 -14.586  1.00 36.31           C
ATOM   2528  O   VAL C  96     129.650  19.698 -15.291  1.00 31.09           O
ATOM   2529  CB  VAL C  96     128.059  17.833 -16.657  1.00 34.97           C
ATOM   2530  CG1 VAL C  96     129.354  17.189 -17.139  1.00 32.41           C
ATOM   2531  CG2 VAL C  96     126.829  17.068 -17.172  1.00 31.77           C
ATOM   2532  N   GLY C  97     129.555  18.561 -13.345  1.00 38.28           N
ATOM   2533  CA  GLY C  97     130.357  19.518 -12.592  1.00 38.22           C
ATOM   2534  C   GLY C  97     129.453  20.597 -12.014  1.00 34.29           C
ATOM   2535  O   GLY C  97     129.178  20.627 -10.813  1.00 33.27           O
ATOM   2536  N   PHE C  98     128.970  21.477 -12.878  1.00 30.60           N
ATOM   2537  CA  PHE C  98     127.957  22.455 -12.496  1.00 33.83           C
ATOM   2538  C   PHE C  98     126.632  22.089 -13.142  1.00 34.81           C
ATOM   2539  O   PHE C  98     126.587  21.210 -13.987  1.00 33.57           O
ATOM   2540  CB  PHE C  98     128.368  23.867 -12.936  1.00 33.66           C
ATOM   2541  CG  PHE C  98     129.598  24.378 -12.246  1.00 34.34           C
ATOM   2542  CD1 PHE C  98     129.507  24.971 -10.974  1.00 32.66           C
ATOM   2543  CD2 PHE C  98     130.843  24.259 -12.848  1.00 30.54           C
ATOM   2544  CE1 PHE C  98     130.650  25.445 -10.327  1.00 35.92           C
ATOM   2545  CE2 PHE C  98     131.996  24.727 -12.215  1.00 38.33           C
ATOM   2546  CZ  PHE C  98     131.905  25.318 -10.952  1.00 38.02           C
ATOM   2547  N   GLU C 101     125.565  22.780 -12.750  1.00 30.03           N
ATOM   2548  CA  GLU C 101     124.254  22.610 -13.333  1.00 31.04           C
ATOM   2549  C   GLU C 101     124.111  23.353 -14.647  1.00 33.51           C
ATOM   2550  O   GLU C 101     124.500  24.513 -14.752  1.00 31.37           O
ATOM   2551  CB  GLU C 101     123.257  23.200 -12.371  1.00 27.90           C
ATOM   2552  CG  GLU C 101     121.813  23.123 -12.808  1.00 33.51           C
ATOM   2553  CD  GLU C 101     120.848  23.445 -11.662  1.00 37.69           C
ATOM   2554  OE1 GLU C 101     119.782  22.786 -11.572  1.00 34.09           O
ATOM   2555  OE2 GLU C 101     121.157  24.359 -10.853  1.00 35.56           O
ATOM   2556  N   TYR C 102     123.498  22.703 -15.633  1.00 30.88           N
ATOM   2557  CA  TYR C 102     123.179  23.332 -16.911  1.00 29.72           C
ATOM   2558  C   TYR C 102     121.700  23.253 -17.217  1.00 28.96           C
ATOM   2559  O   TYR C 102     121.046  22.279 -16.877  1.00 30.31           O
ATOM   2560  CB  TYR C 102     123.935  22.656 -18.053  1.00 30.47           C
ATOM   2561  CG  TYR C 102     125.431  22.823 -18.001  1.00 33.16           C
ATOM   2562  CD1 TYR C 102     126.072  23.783 -18.791  1.00 33.40           C
ATOM   2563  CD2 TYR C 102     126.205  22.027 -17.171  1.00 26.62           C
ATOM   2564  CE1 TYR C 102     127.441  23.938 -18.754  1.00 35.30           C
ATOM   2565  CE2 TYR C 102     127.574  22.177 -17.116  1.00 32.52           C
ATOM   2566  CZ  TYR C 102     128.194  23.137 -17.915  1.00 34.38           C
ATOM   2567  OH  TYR C 102     129.567  23.287 -17.880  1.00 34.76           O
ATOM   2568  N   TRP C 103     121.189  24.297 -17.855  1.00 28.71           N
ATOM   2569  CA  TRP C 103     119.827  24.362 -18.348  1.00 30.99           C
ATOM   2570  C   TRP C 103     119.846  24.540 -19.865  1.00 36.05           C
ATOM   2571  O   TRP C 103     120.807  25.075 -20.409  1.00 33.37           O
ATOM   2572  CB  TRP C 103     119.125  25.586 -17.772  1.00 33.65           C
ATOM   2573  CG  TRP C 103     118.990  25.584 -16.296  1.00 40.71           C
ATOM   2574  CD1 TRP C 103     119.859  26.132 -15.383  1.00 37.74           C
ATOM   2575  CD2 TRP C 103     117.903  25.038 -15.545  1.00 33.50           C
ATOM   2576  NE1 TRP C 103     119.376  25.947 -14.101  1.00 35.17           N
ATOM   2577  CE2 TRP C 103     118.180  25.280 -14.168  1.00 35.16           C
ATOM   2578  CE3 TRP C 103     116.725  24.368 -15.890  1.00 27.56           C
ATOM   2579  CZ2 TRP C 103     117.325  24.858 -13.146  1.00 34.53           C
ATOM   2580  CZ3 TRP C 103     115.867  23.953 -14.874  1.00 35.57           C
ATOM   2581  CH2 TRP C 103     116.173  24.200 -13.513  1.00 32.91           C
ATOM   2582  N   GLY C 104     118.783  24.112 -20.543  1.00 32.19           N
ATOM   2583  CA  GLY C 104     118.597  24.473 -21.935  1.00 35.95           C
ATOM   2584  C   GLY C 104     117.962  25.847 -21.949  1.00 36.99           C
ATOM   2585  O   GLY C 104     117.738  26.427 -20.882  1.00 36.93           O
ATOM   2586  N   GLN C 105     117.673  26.366 -23.139  1.00 30.72           N
ATOM   2587  CA  GLN C 105     117.047  27.675 -23.295  1.00 32.35           C
ATOM   2588  C   GLN C 105     115.525  27.640 -23.093  1.00 34.31           C
ATOM   2589  O   GLN C 105     114.890  28.676 -22.936  1.00 31.65           O
ATOM   2590  CB  GLN C 105     117.366  28.259 -24.674  1.00 36.41           C
ATOM   2591  CG  GLN C 105     116.320  27.926 -25.765  1.00 47.96           C
ATOM   2592  CD  GLN C 105     116.408  26.485 -26.267  1.00 46.22           C
ATOM   2593  OE1 GLN C 105     117.450  25.827 -26.126  1.00 46.49           O
ATOM   2594  NE2 GLN C 105     115.319  25.995 -26.862  1.00 41.61           N
ATOM   2595  N   GLY C 106     114.943  26.447 -23.122  1.00 36.92           N
ATOM   2596  CA  GLY C 106     113.516  26.291 -22.900  1.00 35.30           C
ATOM   2597  C   GLY C 106     112.652  26.335 -24.150  1.00 41.48           C
ATOM   2598  O   GLY C 106     112.985  27.019 -25.122  1.00 39.05           O
ATOM   2599  N   THR C 107     111.538  25.600 -24.121  1.00 41.77           N
ATOM   2600  CA  THR C 107     110.559  25.631 -25.213  1.00 37.00           C
ATOM   2601  C   THR C 107     109.147  25.944 -24.694  1.00 38.21           C
ATOM   2602  O   THR C 107     108.716  25.398 -23.679  1.00 37.98           O
ATOM   2603  CB  THR C 107     110.584  24.313 -26.064  1.00 38.62           C
ATOM   2604  OG1 THR C 107     109.627  24.401 -27.119  1.00 42.51           O
ATOM   2605  CG2 THR C 107     110.276  23.094 -25.217  1.00 37.94           C
ATOM   2606  N   GLN C 108     108.436  26.835 -25.384  1.00 38.15           N
ATOM   2607  CA  GLN C 108     107.106  27.263 -24.945  1.00 40.91           C
ATOM   2608  C   GLN C 108     106.015  26.267 -25.321  1.00 46.14           C
ATOM   2609  O   GLN C 108     105.823  25.966 -26.498  1.00 43.50           O
ATOM   2610  CB  GLN C 108     106.758  28.636 -25.529  1.00 38.09           C
ATOM   2611  CG  GLN C 108     105.367  29.145 -25.167  1.00 46.86           C
ATOM   2612  CD  GLN C 108     105.194  29.442 -23.667  1.00 46.37           C
ATOM   2613  OE1 GLN C 108     106.069  30.024 -23.031  1.00 47.59           O
ATOM   2614  NE2 GLN C 108     104.054  29.056 -23.114  1.00 45.07           N
ATOM   2615  N   VAL C 109     105.312  25.760 -24.310  1.00 42.99           N
ATOM   2616  CA  VAL C 109     104.127  24.942 -24.511  1.00 42.49           C
ATOM   2617  C   VAL C 109     102.907  25.743 -24.086  1.00 50.46           C
ATOM   2618  O   VAL C 109     102.800  26.145 -22.920  1.00 45.54           O
ATOM   2619  CB  VAL C 109     104.153  23.672 -23.645  1.00 44.84           C
ATOM   2620  CG1 VAL C 109     102.818  22.940 -23.744  1.00 42.35           C
ATOM   2621  CG2 VAL C 109     105.325  22.763 -24.019  1.00 40.46           C
ATOM   2622  N   THR C 110     101.986  25.982 -25.015  1.00 46.71           N
ATOM   2623  CA  THR C 110     100.738  26.656 -24.661  1.00 52.54           C
ATOM   2624  C   THR C 110      99.530  25.742 -24.853  1.00 53.80           C
ATOM   2625  O   THR C 110      99.247  25.312 -25.962  1.00 48.67           O
ATOM   2626  CB  THR C 110     100.537  27.940 -25.482  1.00 53.43           C
ATOM   2627  OG1 THR C 110     101.737  28.726 -25.445  1.00 54.55           O
ATOM   2628  CG2 THR C 110      99.378  28.751 -24.919  1.00 49.51           C
ATOM   2629  N   VAL C 111      98.829  25.441 -23.766  1.00 52.98           N
ATOM   2630  CA  VAL C 111      97.637  24.608 -23.840  1.00 52.07           C
ATOM   2631  C   VAL C 111      96.368  25.461 -23.803  1.00 59.00           C
ATOM   2632  O   VAL C 111      95.903  25.845 -22.725  1.00 61.72           O
ATOM   2633  CB  VAL C 111      97.589  23.584 -22.692  1.00 52.80           C
ATOM   2634  CG1 VAL C 111      96.440  22.612 -22.903  1.00 53.83           C
ATOM   2635  CG2 VAL C 111      98.897  22.833 -22.598  1.00 51.55           C
ATOM   2636  N   SER C 112      95.822  25.758 -24.980  1.00 50.73           N
ATOM   2637  CA  SER C 112      94.606  26.550 -25.102  1.00 54.49           C
ATOM   2638  C   SER C 112      93.624  25.886 -26.055  1.00 57.79           C
ATOM   2639  O   SER C 112      93.801  25.935 -27.273  1.00 62.20           O
ATOM   2640  CB  SER C 112      94.926  27.960 -25.606  1.00 60.29           C
ATOM   2641  OG  SER C 112      93.742  28.716 -25.815  1.00 66.00           O
