# Supplementary material for: A non-redundant data set of nanobody-antigen crystal structures
Source: Data Brief. 2019 Mar 6;24:103754. doi: 10.1016/j.dib.2019.103754 (PMC6441729; doi:10.1016/j.dib.2019.103754)
Supplement: Multimedia component 5 [file mmc5.zip › Data_set/Nb-Ag_3/3k7u_3.pdb]

ATOM      1  N   SER C  21      -2.909 -30.835   9.715  1.00 33.03           N
ATOM      2  CA  SER C  21      -2.720 -29.446   9.182  1.00 33.98           C
ATOM      3  C   SER C  21      -3.955 -28.819   8.454  1.00 32.37           C
ATOM      4  O   SER C  21      -4.560 -29.396   7.538  1.00 32.86           O
ATOM      5  CB  SER C  21      -1.522 -29.391   8.214  1.00 35.25           C
ATOM      6  OG  SER C  21      -1.526 -28.165   7.497  1.00 37.66           O
ATOM      7  N   VAL C  22      -4.264 -27.591   8.849  1.00 28.96           N
ATOM      8  CA  VAL C  22      -5.318 -26.812   8.250  1.00 25.95           C
ATOM      9  C   VAL C  22      -4.710 -25.822   7.249  1.00 23.12           C
ATOM     10  O   VAL C  22      -5.399 -25.051   6.654  1.00 19.71           O
ATOM     11  CB  VAL C  22      -6.147 -26.082   9.387  1.00 26.21           C
ATOM     12  CG1 VAL C  22      -6.935 -27.089  10.263  1.00 25.23           C
ATOM     13  CG2 VAL C  22      -5.237 -25.227  10.246  1.00 24.90           C
ATOM     14  N   ASN C  23      -3.386 -25.820   7.126  1.00 22.59           N
ATOM     15  CA  ASN C  23      -2.660 -24.796   6.383  1.00 21.78           C
ATOM     16  C   ASN C  23      -1.307 -25.369   5.912  1.00 21.83           C
ATOM     17  O   ASN C  23      -0.336 -25.444   6.694  1.00 22.98           O
ATOM     18  CB  ASN C  23      -2.479 -23.529   7.261  1.00 21.23           C
ATOM     19  CG  ASN C  23      -1.808 -22.380   6.507  1.00 20.36           C
ATOM     20  OD1 ASN C  23      -1.128 -22.592   5.486  1.00 18.48           O
ATOM     21  ND2 ASN C  23      -2.009 -21.161   6.993  1.00 19.22           N
ATOM     22  N   SER C  24      -1.267 -25.835   4.653  1.00 20.81           N
ATOM     23  CA  SER C  24      -0.097 -26.498   4.118  1.00 19.89           C
ATOM     24  C   SER C  24       0.171 -26.017   2.717  1.00 20.14           C
ATOM     25  O   SER C  24      -0.731 -26.016   1.871  1.00 19.45           O
ATOM     26  CB  SER C  24      -0.280 -28.019   4.149  1.00 21.33           C
ATOM     27  OG  SER C  24       0.878 -28.632   3.599  1.00 25.71           O
ATOM     28  N   VAL C  25       1.410 -25.603   2.457  1.00 19.10           N
ATOM     29  CA  VAL C  25       1.837 -25.171   1.146  1.00 20.41           C
ATOM     30  C   VAL C  25       3.060 -25.966   0.824  1.00 19.75           C
ATOM     31  O   VAL C  25       3.918 -26.118   1.683  1.00 19.52           O
ATOM     32  CB  VAL C  25       2.194 -23.634   1.129  1.00 21.13           C
ATOM     33  CG1 VAL C  25       2.390 -23.112  -0.282  1.00 26.20           C
ATOM     34  CG2 VAL C  25       1.086 -22.842   1.774  1.00 22.04           C
ATOM     35  N   THR C  26       3.153 -26.430  -0.421  1.00 17.14           N
ATOM     36  CA  THR C  26       4.324 -27.001  -1.016  1.00 17.94           C
ATOM     37  C   THR C  26       4.689 -26.265  -2.297  1.00 18.67           C
ATOM     38  O   THR C  26       3.887 -26.156  -3.229  1.00 19.36           O
ATOM     39  CB  THR C  26       4.067 -28.522  -1.343  1.00 18.37           C
ATOM     40  OG1 THR C  26       3.729 -29.187  -0.124  1.00 22.30           O
ATOM     41  CG2 THR C  26       5.291 -29.208  -1.943  1.00 20.18           C
ATOM     42  N   LEU C  27       5.919 -25.772  -2.375  1.00 19.81           N
ATOM     43  CA  LEU C  27       6.386 -25.004  -3.523  1.00 20.33           C
ATOM     44  C   LEU C  27       7.704 -25.594  -3.949  1.00 20.40           C
ATOM     45  O   LEU C  27       8.558 -25.946  -3.093  1.00 18.73           O
ATOM     46  CB  LEU C  27       6.617 -23.540  -3.073  1.00 20.62           C
ATOM     47  CG  LEU C  27       5.403 -22.793  -2.545  1.00 22.09           C
ATOM     48  CD1 LEU C  27       5.794 -21.320  -1.983  1.00 22.06           C
ATOM     49  CD2 LEU C  27       4.251 -22.667  -3.612  1.00 21.95           C
ATOM     50  N   VAL C  28       7.880 -25.741  -5.264  1.00 20.10           N
ATOM     51  CA  VAL C  28       9.144 -26.167  -5.822  1.00 20.63           C
ATOM     52  C   VAL C  28       9.603 -25.068  -6.770  1.00 21.46           C
ATOM     53  O   VAL C  28       8.857 -24.640  -7.652  1.00 21.37           O
ATOM     54  CB  VAL C  28       9.030 -27.542  -6.544  1.00 22.00           C
ATOM     55  CG1 VAL C  28      10.374 -27.982  -7.131  1.00 20.87           C
ATOM     56  CG2 VAL C  28       8.406 -28.635  -5.587  1.00 22.78           C
ATOM     57  N   GLY C  29      10.793 -24.556  -6.543  1.00 22.33           N
ATOM     58  CA  GLY C  29      11.306 -23.514  -7.412  1.00 22.18           C
ATOM     59  C   GLY C  29      12.738 -23.145  -7.189  1.00 22.09           C
ATOM     60  O   GLY C  29      13.536 -23.929  -6.622  1.00 21.91           O
ATOM     61  N   VAL C  30      13.087 -21.926  -7.603  1.00 21.87           N
ATOM     62  CA  VAL C  30      14.467 -21.492  -7.560  1.00 21.87           C
ATOM     63  C   VAL C  30      14.644 -20.435  -6.514  1.00 21.89           C
ATOM     64  O   VAL C  30      13.847 -19.496  -6.391  1.00 22.15           O
ATOM     65  CB  VAL C  30      14.964 -20.919  -8.910  1.00 21.70           C
ATOM     66  CG1 VAL C  30      16.408 -20.333  -8.733  1.00 21.43           C
ATOM     67  CG2 VAL C  30      14.870 -21.980 -10.034  1.00 23.62           C
ATOM     68  N   VAL C  31      15.746 -20.546  -5.792  1.00 21.56           N
ATOM     69  CA  VAL C  31      15.972 -19.703  -4.665  1.00 21.01           C
ATOM     70  C   VAL C  31      16.695 -18.383  -5.104  1.00 22.86           C
ATOM     71  O   VAL C  31      17.636 -18.416  -5.898  1.00 21.34           O
ATOM     72  CB  VAL C  31      16.873 -20.443  -3.627  1.00 21.57           C
ATOM     73  CG1 VAL C  31      17.319 -19.488  -2.592  1.00 21.53           C
ATOM     74  CG2 VAL C  31      16.094 -21.654  -2.995  1.00 22.28           C
ATOM     75  N   HIS C  32      16.313 -17.257  -4.492  1.00 24.35           N
ATOM     76  CA  HIS C  32      17.003 -15.968  -4.715  1.00 25.40           C
ATOM     77  C   HIS C  32      16.989 -15.115  -3.481  1.00 25.41           C
ATOM     78  O   HIS C  32      16.101 -15.190  -2.643  1.00 25.16           O
ATOM     79  CB  HIS C  32      16.403 -15.128  -5.878  1.00 25.87           C
ATOM     80  CG  HIS C  32      16.335 -15.847  -7.182  1.00 24.92           C
ATOM     81  ND1 HIS C  32      17.438 -16.092  -7.968  1.00 27.16           N
ATOM     82  CD2 HIS C  32      15.274 -16.345  -7.859  1.00 29.96           C
ATOM     83  CE1 HIS C  32      17.062 -16.736  -9.064  1.00 27.43           C
ATOM     84  NE2 HIS C  32      15.751 -16.898  -9.023  1.00 26.03           N
ATOM     85  N   ASP C  33      18.010 -14.275  -3.376  1.00 25.29           N
ATOM     86  CA  ASP C  33      18.012 -13.246  -2.401  1.00 25.47           C
ATOM     87  C   ASP C  33      17.882 -13.751  -0.974  1.00 25.15           C
ATOM     88  O   ASP C  33      17.038 -13.288  -0.199  1.00 26.00           O
ATOM     89  CB  ASP C  33      16.943 -12.178  -2.748  1.00 26.66           C
ATOM     90  CG  ASP C  33      17.209 -11.442  -4.130  1.00 28.32           C
ATOM     91  OD1 ASP C  33      18.291 -11.536  -4.779  1.00 31.51           O
ATOM     92  OD2 ASP C  33      16.294 -10.734  -4.557  1.00 35.33           O
ATOM     93  N   ILE C  34      18.777 -14.661  -0.607  1.00 25.17           N
ATOM     94  CA  ILE C  34      18.831 -15.185   0.754  1.00 25.45           C
ATOM     95  C   ILE C  34      19.359 -14.121   1.684  1.00 25.42           C
ATOM     96  O   ILE C  34      20.426 -13.597   1.450  1.00 24.97           O
ATOM     97  CB  ILE C  34      19.803 -16.414   0.902  1.00 26.01           C
ATOM     98  CG1 ILE C  34      19.316 -17.610   0.099  1.00 28.31           C
ATOM     99  CG2 ILE C  34      19.928 -16.812   2.386  1.00 26.22           C
ATOM    100  CD1 ILE C  34      20.422 -18.267  -0.702  1.00 27.15           C
ATOM    101  N   GLN C  35      18.695 -13.869   2.792  1.00 26.28           N
ATOM    102  CA  GLN C  35      19.275 -12.961   3.747  1.00 27.74           C
ATOM    103  C   GLN C  35      18.722 -13.317   5.087  1.00 29.32           C
ATOM    104  O   GLN C  35      17.750 -14.027   5.158  1.00 28.71           O
ATOM    105  CB  GLN C  35      18.979 -11.484   3.381  1.00 27.56           C
ATOM    106  CG  GLN C  35      17.502 -11.089   3.344  1.00 26.18           C
ATOM    107  CD  GLN C  35      17.229  -9.950   2.387  1.00 29.28           C
ATOM    108  OE1 GLN C  35      16.516 -10.132   1.387  1.00 29.87           O
ATOM    109  NE2 GLN C  35      17.870  -8.796   2.629  1.00 21.37           N
ATOM    110  N   SER C  36      19.338 -12.789   6.137  1.00 30.71           N
ATOM    111  CA  SER C  36      19.140 -13.266   7.490  1.00 33.16           C
ATOM    112  C   SER C  36      18.860 -12.075   8.390  1.00 34.53           C
ATOM    113  O   SER C  36      19.225 -10.965   8.070  1.00 35.08           O
ATOM    114  CB  SER C  36      20.404 -14.005   7.930  1.00 33.15           C
ATOM    115  OG  SER C  36      20.314 -14.428   9.270  1.00 36.24           O
ATOM    116  N   GLY C  37      18.204 -12.296   9.514  1.00 36.66           N
ATOM    117  CA  GLY C  37      17.898 -11.191  10.389  1.00 38.39           C
ATOM    118  C   GLY C  37      17.013 -11.492  11.576  1.00 39.82           C
ATOM    119  O   GLY C  37      17.112 -12.544  12.210  1.00 39.80           O
ATOM    120  N   PHE C  38      16.194 -10.502  11.899  1.00 41.80           N
ATOM    121  CA  PHE C  38      15.269 -10.551  13.014  1.00 43.55           C
ATOM    122  C   PHE C  38      13.997  -9.871  12.495  1.00 44.67           C
ATOM    123  O   PHE C  38      14.053  -8.740  11.987  1.00 44.95           O
ATOM    124  CB  PHE C  38      15.844  -9.848  14.278  1.00 43.63           C
ATOM    125  CG  PHE C  38      16.983 -10.613  14.964  1.00 44.91           C
ATOM    126  CD1 PHE C  38      16.717 -11.563  15.955  1.00 46.43           C
ATOM    127  CD2 PHE C  38      18.317 -10.373  14.621  1.00 46.46           C
ATOM    128  CE1 PHE C  38      17.768 -12.279  16.591  1.00 47.13           C
ATOM    129  CE2 PHE C  38      19.371 -11.080  15.238  1.00 47.45           C
ATOM    130  CZ  PHE C  38      19.095 -12.039  16.224  1.00 47.90           C
ATOM    131  N   VAL C  39      12.876 -10.587  12.546  1.00 45.90           N
ATOM    132  CA  VAL C  39      11.589  -9.985  12.213  1.00 47.04           C
ATOM    133  C   VAL C  39      11.179  -9.094  13.415  1.00 48.08           C
ATOM    134  O   VAL C  39      11.249  -7.852  13.336  1.00 48.17           O
ATOM    135  CB  VAL C  39      10.526 -11.060  11.793  1.00 47.33           C
ATOM    136  CG1 VAL C  39       9.081 -10.564  12.024  1.00 46.63           C
ATOM    137  CG2 VAL C  39      10.740 -11.446  10.322  1.00 46.37           C
ATOM    138  N   TYR C  40      10.793  -9.712  14.531  1.00 48.70           N
ATOM    139  CA  TYR C  40      10.661  -8.963  15.784  1.00 49.04           C
ATOM    140  C   TYR C  40      11.920  -9.276  16.595  1.00 48.12           C
ATOM    141  O   TYR C  40      12.973  -8.642  16.434  1.00 47.70           O
ATOM    142  CB  TYR C  40       9.415  -9.407  16.569  1.00 49.64           C
ATOM    143  CG  TYR C  40       8.086  -8.756  16.230  1.00 52.79           C
ATOM    144  CD1 TYR C  40       7.763  -7.474  16.715  1.00 55.09           C
ATOM    145  CD2 TYR C  40       7.109  -9.454  15.501  1.00 55.61           C
ATOM    146  CE1 TYR C  40       6.515  -6.886  16.444  1.00 56.33           C
ATOM    147  CE2 TYR C  40       5.854  -8.875  15.222  1.00 56.89           C
ATOM    148  CZ  TYR C  40       5.564  -7.593  15.700  1.00 57.47           C
ATOM    149  OH  TYR C  40       4.332  -7.027  15.430  1.00 58.56           O
ATOM    150  N   GLU C  41      11.775 -10.303  17.429  1.00 47.40           N
ATOM    151  CA  GLU C  41      12.789 -10.804  18.337  1.00 46.95           C
ATOM    152  C   GLU C  41      13.247 -12.220  17.907  1.00 45.46           C
ATOM    153  O   GLU C  41      14.177 -12.808  18.482  1.00 45.20           O
ATOM    154  CB  GLU C  41      12.183 -10.860  19.752  1.00 47.58           C
ATOM    155  CG  GLU C  41      11.330  -9.612  20.218  1.00 49.20           C
ATOM    156  CD  GLU C  41      12.060  -8.702  21.225  1.00 50.97           C
ATOM    157  OE1 GLU C  41      12.563  -9.223  22.247  1.00 51.64           O
ATOM    158  OE2 GLU C  41      12.121  -7.469  20.995  1.00 51.70           O
ATOM    159  N   ASP C  42      12.556 -12.766  16.908  1.00 43.73           N
ATOM    160  CA  ASP C  42      12.900 -14.043  16.311  1.00 41.92           C
ATOM    161  C   ASP C  42      13.892 -13.824  15.179  1.00 39.50           C
ATOM    162  O   ASP C  42      13.715 -12.946  14.327  1.00 38.96           O
ATOM    163  CB  ASP C  42      11.651 -14.720  15.739  1.00 42.36           C
ATOM    164  CG  ASP C  42      10.522 -14.779  16.732  1.00 43.58           C
ATOM    165  OD1 ASP C  42      10.181 -15.904  17.169  1.00 44.71           O
ATOM    166  OD2 ASP C  42       9.997 -13.696  17.075  1.00 45.14           O
ATOM    167  N   ALA C  43      14.939 -14.628  15.190  1.00 37.10           N
ATOM    168  CA  ALA C  43      15.864 -14.744  14.068  1.00 35.38           C
ATOM    169  C   ALA C  43      15.143 -15.410  12.898  1.00 33.39           C
ATOM    170  O   ALA C  43      14.375 -16.342  13.081  1.00 31.49           O
ATOM    171  CB  ALA C  43      17.067 -15.586  14.461  1.00 35.41           C
ATOM    172  N   VAL C  44      15.437 -14.926  11.705  1.00 32.31           N
ATOM    173  CA  VAL C  44      14.764 -15.382  10.484  1.00 32.45           C
ATOM    174  C   VAL C  44      15.724 -15.348   9.312  1.00 30.85           C
ATOM    175  O   VAL C  44      16.437 -14.355   9.075  1.00 30.84           O
ATOM    176  CB  VAL C  44      13.548 -14.453  10.153  1.00 32.74           C
ATOM    177  CG1 VAL C  44      14.043 -13.152   9.510  1.00 33.89           C
ATOM    178  CG2 VAL C  44      12.558 -15.122   9.229  1.00 33.67           C
ATOM    179  N   THR C  45      15.767 -16.434   8.549  1.00 28.81           N
ATOM    180  CA  THR C  45      16.376 -16.367   7.276  1.00 26.26           C
ATOM    181  C   THR C  45      15.239 -16.324   6.280  1.00 28.07           C
ATOM    182  O   THR C  45      14.323 -17.143   6.305  1.00 29.74           O
ATOM    183  CB  THR C  45      17.300 -17.526   6.995  1.00 25.16           C
ATOM    184  OG1 THR C  45      18.322 -17.537   7.974  1.00 22.06           O
ATOM    185  CG2 THR C  45      17.917 -17.431   5.588  1.00 21.88           C
ATOM    186  N   GLN C  46      15.358 -15.411   5.340  1.00 28.41           N
ATOM    187  CA  GLN C  46      14.321 -15.163   4.404  1.00 28.01           C
ATOM    188  C   GLN C  46      14.942 -15.324   3.024  1.00 28.22           C
ATOM    189  O   GLN C  46      16.142 -14.998   2.804  1.00 28.41           O
ATOM    190  CB  GLN C  46      13.700 -13.769   4.661  1.00 28.59           C
ATOM    191  CG  GLN C  46      12.929 -13.221   3.462  1.00 28.82           C
ATOM    192  CD  GLN C  46      12.220 -11.927   3.730  1.00 29.35           C
ATOM    193  OE1 GLN C  46      11.662 -11.723   4.805  1.00 31.58           O
ATOM    194  NE2 GLN C  46      12.176 -11.071   2.728  1.00 31.77           N
ATOM    195  N   PHE C  47      14.148 -15.884   2.097  1.00 28.02           N
ATOM    196  CA  PHE C  47      14.515 -15.961   0.701  1.00 25.68           C
ATOM    197  C   PHE C  47      13.322 -15.951  -0.180  1.00 25.21           C
ATOM    198  O   PHE C  47      12.225 -16.120   0.287  1.00 24.47           O
ATOM    199  CB  PHE C  47      15.408 -17.149   0.420  1.00 26.92           C
ATOM    200  CG  PHE C  47      14.807 -18.526   0.685  1.00 27.87           C
ATOM    201  CD1 PHE C  47      15.014 -19.167   1.909  1.00 30.54           C
ATOM    202  CD2 PHE C  47      14.153 -19.227  -0.327  1.00 24.70           C
ATOM    203  CE1 PHE C  47      14.538 -20.448   2.134  1.00 29.49           C
ATOM    204  CE2 PHE C  47      13.681 -20.528  -0.108  1.00 25.60           C
ATOM    205  CZ  PHE C  47      13.865 -21.127   1.109  1.00 27.44           C
ATOM    206  N   THR C  48      13.549 -15.696  -1.458  1.00 25.38           N
ATOM    207  CA  THR C  48      12.507 -15.615  -2.448  1.00 26.97           C
ATOM    208  C   THR C  48      12.535 -16.915  -3.230  1.00 26.30           C
ATOM    209  O   THR C  48      13.590 -17.374  -3.601  1.00 25.84           O
ATOM    210  CB  THR C  48      12.725 -14.373  -3.412  1.00 28.01           C
ATOM    211  OG1 THR C  48      12.448 -13.175  -2.691  1.00 28.54           O
ATOM    212  CG2 THR C  48      11.815 -14.412  -4.646  1.00 29.20           C
ATOM    213  N   LEU C  49      11.383 -17.535  -3.432  1.00 25.71           N
ATOM    214  CA  LEU C  49      11.337 -18.793  -4.157  1.00 25.03           C
ATOM    215  C   LEU C  49      10.451 -18.567  -5.361  1.00 23.79           C
ATOM    216  O   LEU C  49       9.295 -18.358  -5.204  1.00 23.20           O
ATOM    217  CB  LEU C  49      10.757 -19.863  -3.221  1.00 24.63           C
ATOM    218  CG  LEU C  49      10.462 -21.289  -3.689  1.00 28.31           C
ATOM    219  CD1 LEU C  49      11.806 -21.786  -4.149  1.00 31.33           C
ATOM    220  CD2 LEU C  49       9.984 -22.183  -2.549  1.00 26.78           C
ATOM    221  N   THR C  50      10.998 -18.655  -6.558  1.00 22.93           N
ATOM    222  CA  THR C  50      10.234 -18.485  -7.770  1.00 23.17           C
ATOM    223  C   THR C  50       9.686 -19.809  -8.257  1.00 22.23           C
ATOM    224  O   THR C  50      10.447 -20.749  -8.545  1.00 22.52           O
ATOM    225  CB  THR C  50      11.126 -17.807  -8.864  1.00 23.67           C
ATOM    226  OG1 THR C  50      11.576 -16.549  -8.357  1.00 25.74           O
ATOM    227  CG2 THR C  50      10.396 -17.584 -10.203  1.00 24.30           C
ATOM    228  N   THR C  51       8.367 -19.890  -8.330  1.00 21.58           N
ATOM    229  CA  THR C  51       7.710 -20.991  -8.964  1.00 22.78           C
ATOM    230  C   THR C  51       7.253 -20.568 -10.395  1.00 23.75           C
ATOM    231  O   THR C  51       6.867 -19.388 -10.654  1.00 21.45           O
ATOM    232  CB  THR C  51       6.490 -21.523  -8.129  1.00 22.36           C
ATOM    233  OG1 THR C  51       5.556 -20.464  -7.855  1.00 22.03           O
ATOM    234  CG2 THR C  51       6.965 -22.164  -6.782  1.00 23.56           C
ATOM    235  N   THR C  52       7.265 -21.557 -11.273  1.00 24.88           N
ATOM    236  CA  THR C  52       6.975 -21.367 -12.691  1.00 26.61           C
ATOM    237  C   THR C  52       5.976 -22.401 -13.245  1.00 27.58           C
ATOM    238  O   THR C  52       6.257 -23.592 -13.237  1.00 27.37           O
ATOM    239  CB  THR C  52       8.276 -21.407 -13.554  1.00 25.98           C
ATOM    240  OG1 THR C  52       9.178 -20.387 -13.111  1.00 26.80           O
ATOM    241  CG2 THR C  52       7.936 -21.151 -15.042  1.00 27.00           C
ATOM    242  N   SER C  53       4.830 -21.928 -13.743  1.00 29.54           N
ATOM    243  CA  SER C  53       3.867 -22.779 -14.442  1.00 32.07           C
ATOM    244  C   SER C  53       3.618 -22.270 -15.901  1.00 32.98           C
ATOM    245  O   SER C  53       3.628 -21.058 -16.159  1.00 34.55           O
ATOM    246  CB  SER C  53       2.560 -22.910 -13.613  1.00 32.89           C
ATOM    247  OG  SER C  53       2.774 -23.501 -12.293  1.00 35.71           O
ATOM    248  N   ILE C  54       3.450 -23.178 -16.868  1.00 33.49           N
ATOM    249  CA  ILE C  54       3.358 -22.759 -18.289  1.00 33.90           C
ATOM    250  C   ILE C  54       2.002 -23.103 -18.981  1.00 34.10           C
ATOM    251  O   ILE C  54       1.446 -24.201 -18.800  1.00 33.56           O
ATOM    252  CB  ILE C  54       4.584 -23.262 -19.117  1.00 33.80           C
ATOM    253  CG1 ILE C  54       5.895 -22.918 -18.389  1.00 35.04           C
ATOM    254  CG2 ILE C  54       4.621 -22.590 -20.472  1.00 32.74           C
ATOM    255  CD1 ILE C  54       7.142 -23.432 -19.060  1.00 34.28           C
ATOM    256  N   GLU C  66       3.399 -17.798 -16.076  1.00 41.60           N
ATOM    257  CA  GLU C  66       2.938 -17.826 -14.693  1.00 40.90           C
ATOM    258  C   GLU C  66       4.195 -17.983 -13.829  1.00 39.51           C
ATOM    259  O   GLU C  66       4.744 -19.086 -13.659  1.00 39.22           O
ATOM    260  CB  GLU C  66       1.896 -18.961 -14.477  1.00 41.75           C
ATOM    261  CG  GLU C  66       1.246 -19.084 -13.044  1.00 44.01           C
ATOM    262  CD  GLU C  66      -0.034 -19.991 -12.987  1.00 48.89           C
ATOM    263  OE1 GLU C  66      -0.298 -20.665 -11.940  1.00 50.22           O
ATOM    264  OE2 GLU C  66      -0.787 -20.017 -13.990  1.00 49.99           O
ATOM    265  N   LYS C  67       4.668 -16.861 -13.319  1.00 37.50           N
ATOM    266  CA  LYS C  67       5.756 -16.852 -12.380  1.00 36.22           C
ATOM    267  C   LYS C  67       5.249 -16.195 -11.125  1.00 34.13           C
ATOM    268  O   LYS C  67       4.509 -15.208 -11.190  1.00 31.39           O
ATOM    269  CB  LYS C  67       6.919 -16.066 -12.941  1.00 37.60           C
ATOM    270  CG  LYS C  67       8.271 -16.700 -12.704  1.00 39.49           C
ATOM    271  CD  LYS C  67       9.439 -16.026 -13.486  1.00 42.03           C
ATOM    272  CE  LYS C  67       9.183 -15.958 -14.982  1.00 45.16           C
ATOM    273  NZ  LYS C  67       8.614 -17.225 -15.487  1.00 47.00           N
ATOM    274  N   ASP C  68       5.602 -16.778  -9.977  1.00 31.59           N
ATOM    275  CA  ASP C  68       5.284 -16.203  -8.707  1.00 30.25           C
ATOM    276  C   ASP C  68       6.498 -16.194  -7.821  1.00 30.25           C
ATOM    277  O   ASP C  68       7.212 -17.209  -7.677  1.00 28.18           O
ATOM    278  CB  ASP C  68       4.164 -16.984  -8.035  1.00 31.17           C
ATOM    279  CG  ASP C  68       2.844 -16.882  -8.772  1.00 30.25           C
ATOM    280  OD1 ASP C  68       2.227 -15.793  -8.702  1.00 31.62           O
ATOM    281  OD2 ASP C  68       2.416 -17.889  -9.396  1.00 30.36           O
ATOM    282  N   HIS C  69       6.697 -15.071  -7.150  1.00 30.48           N
ATOM    283  CA  HIS C  69       7.901 -14.829  -6.338  1.00 30.89           C
ATOM    284  C   HIS C  69       7.596 -14.868  -4.835  1.00 31.31           C
ATOM    285  O   HIS C  69       7.276 -13.838  -4.218  1.00 32.17           O
ATOM    286  CB  HIS C  69       8.529 -13.484  -6.727  1.00 31.93           C
ATOM    287  CG  HIS C  69       8.895 -13.411  -8.166  1.00 32.38           C
ATOM    288  ND1 HIS C  69      10.002 -14.062  -8.682  1.00 34.97           N
ATOM    289  CD2 HIS C  69       8.280 -12.808  -9.211  1.00 32.79           C
ATOM    290  CE1 HIS C  69      10.045 -13.859  -9.988  1.00 34.63           C
ATOM    291  NE2 HIS C  69       9.012 -13.104 -10.329  1.00 33.60           N
ATOM    292  N   HIS C  70       7.708 -16.053  -4.238  1.00 28.31           N
ATOM    293  CA  HIS C  70       7.148 -16.236  -2.926  1.00 27.54           C
ATOM    294  C   HIS C  70       8.194 -15.888  -1.884  1.00 26.87           C
ATOM    295  O   HIS C  70       9.381 -16.181  -2.067  1.00 27.75           O
ATOM    296  CB  HIS C  70       6.683 -17.714  -2.717  1.00 26.85           C
ATOM    297  CG  HIS C  70       5.782 -18.243  -3.789  1.00 21.95           C
ATOM    298  ND1 HIS C  70       4.410 -18.190  -3.713  1.00 22.90           N
ATOM    299  CD2 HIS C  70       6.066 -18.912  -4.924  1.00 24.50           C
ATOM    300  CE1 HIS C  70       3.895 -18.760  -4.792  1.00 22.31           C
ATOM    301  NE2 HIS C  70       4.885 -19.218  -5.539  1.00 19.87           N
ATOM    302  N   THR C  71       7.756 -15.359  -0.754  1.00 25.65           N
ATOM    303  CA  THR C  71       8.666 -15.019   0.297  1.00 25.12           C
ATOM    304  C   THR C  71       8.630 -16.107   1.324  1.00 25.77           C
ATOM    305  O   THR C  71       7.578 -16.337   1.920  1.00 24.02           O
ATOM    306  CB  THR C  71       8.288 -13.695   0.964  1.00 27.15           C
ATOM    307  OG1 THR C  71       8.330 -12.634   0.006  1.00 26.62           O
ATOM    308  CG2 THR C  71       9.215 -13.374   2.111  1.00 23.79           C
ATOM    309  N   ILE C  72       9.797 -16.754   1.532  1.00 25.39           N
ATOM    310  CA  ILE C  72       9.960 -17.831   2.512  1.00 24.73           C
ATOM    311  C   ILE C  72      10.725 -17.338   3.728  1.00 25.50           C
ATOM    312  O   ILE C  72      11.785 -16.711   3.556  1.00 25.90           O
ATOM    313  CB  ILE C  72      10.753 -18.986   1.900  1.00 23.62           C
ATOM    314  CG1 ILE C  72      10.205 -19.310   0.468  1.00 22.94           C
ATOM    315  CG2 ILE C  72      10.769 -20.198   2.865  1.00 23.05           C
ATOM    316  CD1 ILE C  72       8.676 -19.593   0.418  1.00 16.82           C
ATOM    317  N   ARG C  73      10.199 -17.628   4.915  1.00 26.12           N
ATOM    318  CA  ARG C  73      10.844 -17.278   6.198  1.00 27.40           C
ATOM    319  C   ARG C  73      10.988 -18.488   7.074  1.00 26.52           C
ATOM    320  O   ARG C  73       9.970 -19.147   7.471  1.00 26.39           O
ATOM    321  CB  ARG C  73      10.007 -16.242   6.966  1.00 26.95           C
ATOM    322  CG  ARG C  73       9.930 -14.964   6.271  1.00 30.31           C
ATOM    323  CD  ARG C  73       9.190 -13.911   7.096  1.00 34.81           C
ATOM    324  NE  ARG C  73       9.392 -12.613   6.450  1.00 41.54           N
ATOM    325  CZ  ARG C  73       8.859 -11.453   6.861  1.00 45.74           C
ATOM    326  NH1 ARG C  73       9.138 -10.332   6.193  1.00 46.90           N
ATOM    327  NH2 ARG C  73       8.061 -11.405   7.931  1.00 46.33           N
ATOM    328  N   CYS C  74      12.240 -18.754   7.398  1.00 27.66           N
ATOM    329  CA  CYS C  74      12.637 -19.922   8.132  1.00 29.19           C
ATOM    330  C   CYS C  74      12.974 -19.467   9.532  1.00 30.89           C
ATOM    331  O   CYS C  74      13.879 -18.630   9.696  1.00 32.79           O
ATOM    332  CB  CYS C  74      13.858 -20.534   7.445  1.00 29.97           C
ATOM    333  SG  CYS C  74      13.592 -21.030   5.719  1.00 31.46           S
ATOM    334  N   PHE C  75      12.308 -20.023  10.535  1.00 31.80           N
ATOM    335  CA  PHE C  75      12.419 -19.523  11.884  1.00 32.81           C
ATOM    336  C   PHE C  75      13.196 -20.446  12.784  1.00 33.16           C
ATOM    337  O   PHE C  75      13.191 -21.631  12.585  1.00 33.01           O
ATOM    338  CB  PHE C  75      11.041 -19.359  12.493  1.00 33.77           C
ATOM    339  CG  PHE C  75      10.258 -18.212  11.916  1.00 35.52           C
ATOM    340  CD1 PHE C  75      10.250 -16.976  12.554  1.00 37.86           C
ATOM    341  CD2 PHE C  75       9.545 -18.367  10.725  1.00 35.49           C
ATOM    342  CE1 PHE C  75       9.498 -15.891  12.019  1.00 39.92           C
ATOM    343  CE2 PHE C  75       8.810 -17.310  10.178  1.00 35.80           C
ATOM    344  CZ  PHE C  75       8.774 -16.076  10.813  1.00 38.06           C
ATOM    345  N   GLY C  76      13.793 -19.867  13.826  1.00 33.94           N
ATOM    346  CA  GLY C  76      14.518 -20.598  14.869  1.00 34.31           C
ATOM    347  C   GLY C  76      15.977 -20.197  14.718  1.00 34.29           C
ATOM    348  O   GLY C  76      16.467 -19.995  13.590  1.00 32.61           O
ATOM    349  N   GLU C  77      16.685 -20.052  15.834  1.00 34.37           N
ATOM    350  CA  GLU C  77      18.114 -19.614  15.776  1.00 35.30           C
ATOM    351  C   GLU C  77      18.993 -20.605  15.010  1.00 33.55           C
ATOM    352  O   GLU C  77      19.837 -20.196  14.195  1.00 34.26           O
ATOM    353  CB  GLU C  77      18.698 -19.367  17.208  1.00 35.79           C
ATOM    354  CG  GLU C  77      19.945 -18.433  17.249  1.00 40.52           C
ATOM    355  CD  GLU C  77      20.025 -17.525  18.545  1.00 45.07           C
ATOM    356  OE1 GLU C  77      19.024 -17.407  19.313  1.00 44.30           O
ATOM    357  OE2 GLU C  77      21.106 -16.907  18.769  1.00 50.05           O
ATOM    358  N   LEU C  78      18.789 -21.895  15.263  1.00 31.20           N
ATOM    359  CA  LEU C  78      19.569 -22.891  14.583  1.00 31.19           C
ATOM    360  C   LEU C  78      19.107 -23.122  13.132  1.00 30.60           C
ATOM    361  O   LEU C  78      19.929 -23.238  12.208  1.00 29.02           O
ATOM    362  CB  LEU C  78      19.530 -24.205  15.355  1.00 31.61           C
ATOM    363  CG  LEU C  78      20.076 -24.213  16.799  1.00 33.74           C
ATOM    364  CD1 LEU C  78      20.175 -25.658  17.329  1.00 31.69           C
ATOM    365  CD2 LEU C  78      21.433 -23.502  16.873  1.00 36.75           C
ATOM    366  N   PHE C  79      17.799 -23.201  12.910  1.00 30.80           N
ATOM    367  CA  PHE C  79      17.339 -23.535  11.555  1.00 30.13           C
ATOM    368  C   PHE C  79      17.626 -22.352  10.660  1.00 30.36           C
ATOM    369  O   PHE C  79      18.173 -22.502   9.588  1.00 28.05           O
ATOM    370  CB  PHE C  79      15.855 -23.959  11.569  1.00 30.74           C
ATOM    371  CG  PHE C  79      15.267 -24.188  10.181  1.00 29.30           C
ATOM    372  CD1 PHE C  79      15.860 -25.082   9.286  1.00 29.22           C
ATOM    373  CD2 PHE C  79      14.108 -23.520   9.784  1.00 31.39           C
ATOM    374  CE1 PHE C  79      15.306 -25.320   8.034  1.00 29.66           C
ATOM    375  CE2 PHE C  79      13.550 -23.742   8.512  1.00 29.49           C
ATOM    376  CZ  PHE C  79      14.159 -24.639   7.640  1.00 31.30           C
ATOM    377  N   SER C  80      17.267 -21.148  11.094  1.00 31.83           N
ATOM    378  CA  SER C  80      17.611 -19.970  10.328  1.00 33.37           C
ATOM    379  C   SER C  80      19.098 -19.922   9.977  1.00 33.35           C
ATOM    380  O   SER C  80      19.459 -19.488   8.891  1.00 34.05           O
ATOM    381  CB  SER C  80      17.226 -18.679  11.087  1.00 34.39           C
ATOM    382  OG  SER C  80      17.907 -18.557  12.348  1.00 39.34           O
ATOM    383  N   ALA C  81      19.978 -20.375  10.867  1.00 32.47           N
ATOM    384  CA  ALA C  81      21.420 -20.340  10.558  1.00 31.57           C
ATOM    385  C   ALA C  81      21.781 -21.455   9.564  1.00 30.32           C
ATOM    386  O   ALA C  81      22.563 -21.243   8.655  1.00 30.75           O
ATOM    387  CB  ALA C  81      22.298 -20.447  11.872  1.00 30.56           C
ATOM    388  N   GLU C  82      21.236 -22.648   9.754  1.00 29.69           N
ATOM    389  CA  GLU C  82      21.402 -23.743   8.761  1.00 28.92           C
ATOM    390  C   GLU C  82      21.005 -23.312   7.374  1.00 28.32           C
ATOM    391  O   GLU C  82      21.732 -23.506   6.409  1.00 28.08           O
ATOM    392  CB  GLU C  82      20.552 -24.937   9.127  1.00 29.13           C
ATOM    393  CG  GLU C  82      21.068 -25.682  10.291  1.00 30.82           C
ATOM    394  CD  GLU C  82      20.055 -26.619  10.918  1.00 29.86           C
ATOM    395  OE1 GLU C  82      18.885 -26.724  10.474  1.00 30.37           O
ATOM    396  OE2 GLU C  82      20.452 -27.274  11.911  1.00 28.31           O
ATOM    397  N   VAL C  83      19.856 -22.680   7.254  1.00 28.34           N
ATOM    398  CA  VAL C  83      19.405 -22.249   5.911  1.00 28.89           C
ATOM    399  C   VAL C  83      20.320 -21.146   5.354  1.00 29.35           C
ATOM    400  O   VAL C  83      20.725 -21.229   4.224  1.00 29.94           O
ATOM    401  CB  VAL C  83      17.909 -21.824   5.947  1.00 29.74           C
ATOM    402  CG1 VAL C  83      17.460 -21.082   4.652  1.00 29.87           C
ATOM    403  CG2 VAL C  83      17.034 -23.075   6.245  1.00 26.27           C
ATOM    404  N   LYS C  84      20.663 -20.129   6.160  1.00 29.75           N
ATOM    405  CA  LYS C  84      21.545 -19.051   5.725  1.00 29.62           C
ATOM    406  C   LYS C  84      22.906 -19.570   5.225  1.00 29.41           C
ATOM    407  O   LYS C  84      23.488 -19.106   4.195  1.00 28.49           O
ATOM    408  CB  LYS C  84      21.735 -18.068   6.897  1.00 30.22           C
ATOM    409  CG  LYS C  84      22.624 -16.819   6.592  1.00 31.48           C
ATOM    410  CD  LYS C  84      22.321 -16.254   5.231  1.00 36.20           C
ATOM    411  CE  LYS C  84      23.335 -15.196   4.759  1.00 41.83           C
ATOM    412  NZ  LYS C  84      22.743 -13.842   4.702  1.00 42.42           N
ATOM    413  N   GLN C  85      23.406 -20.561   5.959  1.00 29.13           N
ATOM    414  CA  GLN C  85      24.698 -21.103   5.679  1.00 29.89           C
ATOM    415  C   GLN C  85      24.785 -22.030   4.475  1.00 30.08           C
ATOM    416  O   GLN C  85      25.755 -21.953   3.730  1.00 30.88           O
ATOM    417  CB  GLN C  85      25.224 -21.799   6.921  1.00 29.72           C
ATOM    418  CG  GLN C  85      25.634 -20.773   7.973  1.00 30.08           C
ATOM    419  CD  GLN C  85      26.092 -21.431   9.225  1.00 32.19           C
ATOM    420  OE1 GLN C  85      26.456 -22.612   9.215  1.00 31.91           O
ATOM    421  NE2 GLN C  85      26.109 -20.673  10.316  1.00 34.44           N
ATOM    422  N   LYS C  86      23.786 -22.881   4.267  1.00 30.79           N
ATOM    423  CA  LYS C  86      23.895 -23.965   3.267  1.00 30.78           C
ATOM    424  C   LYS C  86      22.924 -23.900   2.075  1.00 30.28           C
ATOM    425  O   LYS C  86      23.042 -24.679   1.138  1.00 31.30           O
ATOM    426  CB  LYS C  86      23.820 -25.315   3.987  1.00 31.05           C
ATOM    427  CG  LYS C  86      25.049 -25.584   4.941  1.00 31.72           C
ATOM    428  CD  LYS C  86      26.269 -25.922   4.111  1.00 36.72           C
ATOM    429  CE  LYS C  86      27.658 -25.580   4.725  1.00 40.53           C
ATOM    430  NZ  LYS C  86      28.718 -25.387   3.603  1.00 39.31           N
ATOM    431  N   VAL C  87      21.983 -22.988   2.090  1.00 29.37           N
ATOM    432  CA  VAL C  87      21.162 -22.775   0.903  1.00 30.27           C
ATOM    433  C   VAL C  87      21.774 -21.588   0.087  1.00 29.41           C
ATOM    434  O   VAL C  87      22.051 -20.529   0.650  1.00 31.18           O
ATOM    435  CB  VAL C  87      19.667 -22.535   1.291  1.00 29.85           C
ATOM    436  CG1 VAL C  87      18.845 -22.209   0.093  1.00 30.26           C
ATOM    437  CG2 VAL C  87      19.076 -23.779   2.015  1.00 29.73           C
ATOM    438  N   LYS C  88      21.932 -21.771  -1.215  1.00 28.22           N
ATOM    439  CA  LYS C  88      22.552 -20.782  -2.098  1.00 27.23           C
ATOM    440  C   LYS C  88      21.592 -20.216  -3.163  1.00 26.70           C
ATOM    441  O   LYS C  88      20.635 -20.857  -3.565  1.00 23.06           O
ATOM    442  CB  LYS C  88      23.756 -21.415  -2.779  1.00 27.06           C
ATOM    443  CG  LYS C  88      24.796 -21.966  -1.806  1.00 29.92           C
ATOM    444  CD  LYS C  88      26.032 -22.427  -2.531  1.00 35.66           C
ATOM    445  CE  LYS C  88      25.826 -23.727  -3.329  1.00 39.42           C
ATOM    446  NZ  LYS C  88      27.210 -24.122  -3.935  1.00 41.03           N
ATOM    447  N   GLU C  89      21.906 -18.994  -3.593  1.00 26.76           N
ATOM    448  CA  GLU C  89      21.293 -18.342  -4.734  1.00 27.38           C
ATOM    449  C   GLU C  89      21.264 -19.309  -5.922  1.00 25.51           C
ATOM    450  O   GLU C  89      22.251 -19.905  -6.278  1.00 25.21           O
ATOM    451  CB  GLU C  89      22.120 -17.080  -5.041  1.00 28.57           C
ATOM    452  CG  GLU C  89      21.658 -16.209  -6.184  1.00 33.59           C
ATOM    453  CD  GLU C  89      20.535 -15.222  -5.830  1.00 38.11           C
ATOM    454  OE1 GLU C  89      20.370 -14.836  -4.651  1.00 36.32           O
ATOM    455  OE2 GLU C  89      19.820 -14.811  -6.779  1.00 44.31           O
ATOM    456  N   GLY C  90      20.104 -19.521  -6.508  1.00 24.97           N
ATOM    457  CA  GLY C  90      20.000 -20.380  -7.694  1.00 23.95           C
ATOM    458  C   GLY C  90      19.787 -21.849  -7.352  1.00 23.74           C
ATOM    459  O   GLY C  90      19.629 -22.643  -8.245  1.00 24.08           O
ATOM    460  N   ASN C  91      19.797 -22.236  -6.075  1.00 23.07           N
ATOM    461  CA  ASN C  91      19.509 -23.668  -5.738  1.00 23.19           C
ATOM    462  C   ASN C  91      18.061 -23.922  -6.128  1.00 23.43           C
ATOM    463  O   ASN C  91      17.228 -22.996  -6.057  1.00 21.48           O
ATOM    464  CB  ASN C  91      19.656 -23.973  -4.215  1.00 23.41           C
ATOM    465  CG  ASN C  91      21.097 -24.197  -3.740  1.00 23.21           C
ATOM    466  OD1 ASN C  91      21.314 -24.228  -2.533  1.00 28.41           O
ATOM    467  ND2 ASN C  91      22.082 -24.323  -4.651  1.00 24.00           N
ATOM    468  N   VAL C  92      17.755 -25.151  -6.533  1.00 23.41           N
ATOM    469  CA  VAL C  92      16.390 -25.598  -6.638  1.00 23.20           C
ATOM    470  C   VAL C  92      15.995 -26.237  -5.295  1.00 22.62           C
ATOM    471  O   VAL C  92      16.685 -27.129  -4.811  1.00 21.05           O
ATOM    472  CB  VAL C  92      16.202 -26.618  -7.761  1.00 24.81           C
ATOM    473  CG1 VAL C  92      14.796 -27.287  -7.730  1.00 24.78           C
ATOM    474  CG2 VAL C  92      16.518 -25.984  -9.144  1.00 24.60           C
ATOM    475  N   VAL C  93      14.858 -25.810  -4.740  1.00 22.49           N
ATOM    476  CA  VAL C  93      14.323 -26.319  -3.471  1.00 22.38           C
ATOM    477  C   VAL C  93      12.859 -26.634  -3.522  1.00 23.01           C
ATOM    478  O   VAL C  93      12.074 -26.050  -4.319  1.00 24.15           O
ATOM    479  CB  VAL C  93      14.499 -25.292  -2.362  1.00 21.92           C
ATOM    480  CG1 VAL C  93      15.989 -24.795  -2.220  1.00 23.73           C
ATOM    481  CG2 VAL C  93      13.649 -24.144  -2.576  1.00 25.40           C
ATOM    482  N   CYS C  94      12.450 -27.553  -2.660  1.00 23.02           N
ATOM    483  CA  CYS C  94      11.065 -27.817  -2.351  1.00 21.40           C
ATOM    484  C   CYS C  94      10.884 -27.323  -0.937  1.00 21.66           C
ATOM    485  O   CYS C  94      11.642 -27.731  -0.018  1.00 20.11           O
ATOM    486  CB  CYS C  94      10.796 -29.311  -2.471  1.00 23.07           C
ATOM    487  SG  CYS C  94       9.063 -29.794  -1.986  1.00 29.04           S
ATOM    488  N   VAL C  95       9.922 -26.422  -0.732  1.00 20.74           N
ATOM    489  CA  VAL C  95       9.588 -25.964   0.620  1.00 19.70           C
ATOM    490  C   VAL C  95       8.187 -26.421   0.963  1.00 18.10           C
ATOM    491  O   VAL C  95       7.252 -26.372   0.119  1.00 18.89           O
ATOM    492  CB  VAL C  95       9.635 -24.399   0.645  1.00 21.12           C
ATOM    493  CG1 VAL C  95       9.212 -23.842   2.063  1.00 21.64           C
ATOM    494  CG2 VAL C  95      11.018 -23.922   0.282  1.00 19.88           C
ATOM    495  N   ASN C  96       8.030 -26.875   2.161  1.00 19.07           N
ATOM    496  C   ASN C  96       6.632 -26.199   4.028  1.00 18.64           C
ATOM    497  O   ASN C  96       7.546 -26.179   4.859  1.00 18.90           O
ATOM    498  CA AASN C  96       6.709 -27.106   2.800  1.00 18.92           C
ATOM    499  CB AASN C  96       6.509 -28.563   3.264  1.00 19.77           C
ATOM    500  CG AASN C  96       6.449 -29.566   2.098  1.00 20.52           C
ATOM    501  OD1AASN C  96       7.290 -30.459   1.994  1.00 23.69           O
ATOM    502  ND2AASN C  96       5.476 -29.412   1.234  1.00 20.10           N
ATOM    503  N   GLY C  97       5.543 -25.468   4.165  1.00 18.04           N
ATOM    504  CA  GLY C  97       5.363 -24.566   5.283  1.00 18.58           C
ATOM    505  C   GLY C  97       3.896 -24.138   5.345  1.00 19.15           C
ATOM    506  O   GLY C  97       3.027 -24.830   4.790  1.00 19.02           O
ATOM    507  N   ARG C  98       3.619 -23.021   6.020  1.00 18.98           N
ATOM    508  CA  ARG C  98       2.252 -22.514   6.249  1.00 19.23           C
ATOM    509  C   ARG C  98       2.128 -21.198   5.603  1.00 18.20           C
ATOM    510  O   ARG C  98       3.052 -20.365   5.728  1.00 17.48           O
ATOM    511  CB  ARG C  98       1.993 -22.243   7.735  1.00 20.30           C
ATOM    512  CG  ARG C  98       2.118 -23.461   8.602  1.00 28.08           C
ATOM    513  CD  ARG C  98       1.700 -23.215  10.030  1.00 31.00           C
ATOM    514  NE  ARG C  98       1.217 -24.467  10.670  1.00 38.13           N
ATOM    515  CZ  ARG C  98       1.245 -24.709  11.992  1.00 42.38           C
ATOM    516  NH1 ARG C  98       1.775 -23.812  12.817  1.00 41.81           N
ATOM    517  NH2 ARG C  98       0.779 -25.862  12.500  1.00 43.81           N
ATOM    518  N   LEU C  99       0.964 -20.922   5.049  1.00 17.81           N
ATOM    519  CA  LEU C  99       0.733 -19.614   4.460  1.00 19.48           C
ATOM    520  C   LEU C  99       0.326 -18.614   5.559  1.00 21.55           C
ATOM    521  O   LEU C  99      -0.645 -18.847   6.293  1.00 19.82           O
ATOM    522  CB  LEU C  99      -0.414 -19.663   3.488  1.00 20.14           C
ATOM    523  CG  LEU C  99      -0.289 -18.738   2.271  1.00 21.74           C
ATOM    524  CD1 LEU C  99      -1.631 -18.692   1.661  1.00 20.37           C
ATOM    525  CD2 LEU C  99       0.393 -17.352   2.404  1.00 22.83           C
ATOM    526  N   ARG C 100       1.078 -17.526   5.689  1.00 23.79           N
ATOM    527  CA  ARG C 100       0.771 -16.503   6.691  1.00 26.36           C
ATOM    528  C   ARG C 100       0.573 -15.155   6.034  1.00 28.36           C
ATOM    529  O   ARG C 100       1.140 -14.835   4.981  1.00 27.99           O
ATOM    530  CB  ARG C 100       1.851 -16.381   7.772  1.00 26.91           C
ATOM    531  CG  ARG C 100       2.297 -17.671   8.441  1.00 26.88           C
ATOM    532  CD  ARG C 100       1.269 -18.357   9.240  1.00 28.64           C
ATOM    533  NE  ARG C 100       0.473 -17.415   9.999  1.00 33.07           N
ATOM    534  CZ  ARG C 100       0.845 -16.757  11.098  1.00 34.63           C
ATOM    535  NH1 ARG C 100       2.053 -16.929  11.605  1.00 35.72           N
ATOM    536  NH2 ARG C 100      -0.023 -15.912  11.696  1.00 34.43           N
ATOM    537  N   LEU C 101      -0.310 -14.400   6.649  1.00 31.70           N
ATOM    538  CA  LEU C 101      -0.707 -13.094   6.145  1.00 34.89           C
ATOM    539  C   LEU C 101      -0.499 -12.116   7.309  1.00 36.58           C
ATOM    540  O   LEU C 101      -1.270 -12.141   8.276  1.00 35.75           O
ATOM    541  CB  LEU C 101      -2.174 -13.129   5.662  1.00 34.99           C
ATOM    542  CG  LEU C 101      -2.505 -14.133   4.548  1.00 35.73           C
ATOM    543  CD1 LEU C 101      -4.051 -14.197   4.315  1.00 35.39           C
ATOM    544  CD2 LEU C 101      -1.760 -13.729   3.280  1.00 33.74           C
ATOM    545  N   SER C 102       0.587 -11.342   7.233  1.00 39.37           N
ATOM    546  CA  SER C 102       0.921 -10.331   8.244  1.00 41.90           C
ATOM    547  C   SER C 102       0.575  -8.966   7.654  1.00 44.13           C
ATOM    548  O   SER C 102       1.288  -8.498   6.769  1.00 43.87           O
ATOM    549  CB  SER C 102       2.409 -10.406   8.628  1.00 41.94           C
ATOM    550  OG  SER C 102       3.234 -10.522   7.487  1.00 40.89           O
ATOM    551  N   PRO C 103      -0.524  -8.333   8.131  1.00 47.22           N
ATOM    552  CA  PRO C 103      -1.110  -7.230   7.346  1.00 49.27           C
ATOM    553  C   PRO C 103      -0.152  -6.058   7.060  1.00 51.50           C
ATOM    554  O   PRO C 103      -0.161  -5.537   5.928  1.00 51.91           O
ATOM    555  CB  PRO C 103      -2.328  -6.785   8.179  1.00 49.14           C
ATOM    556  CG  PRO C 103      -2.515  -7.838   9.241  1.00 48.49           C
ATOM    557  CD  PRO C 103      -1.158  -8.449   9.460  1.00 47.37           C
ATOM    558  N   GLN C 104       0.683  -5.692   8.047  1.00 53.83           N
ATOM    559  CA  GLN C 104       1.569  -4.508   7.967  1.00 55.85           C
ATOM    560  C   GLN C 104       0.782  -3.302   7.381  1.00 57.36           C
ATOM    561  O   GLN C 104      -0.273  -2.944   7.931  1.00 57.62           O
ATOM    562  CB  GLN C 104       2.870  -4.818   7.192  1.00 55.92           C
ATOM    563  CG  GLN C 104       3.729  -5.929   7.806  1.00 56.85           C
ATOM    564  CD  GLN C 104       5.089  -6.085   7.123  1.00 58.51           C
ATOM    565  OE1 GLN C 104       5.390  -5.391   6.146  1.00 60.26           O
ATOM    566  NE2 GLN C 104       5.915  -7.000   7.636  1.00 57.92           N
ATOM    567  N   LEU C 105       1.269  -2.697   6.285  1.00 59.00           N
ATOM    568  CA  LEU C 105       0.533  -1.648   5.542  1.00 60.18           C
ATOM    569  C   LEU C 105      -0.076  -0.535   6.456  1.00 61.32           C
ATOM    570  O   LEU C 105      -0.949   0.212   6.016  1.00 61.44           O
ATOM    571  CB  LEU C 105      -0.559  -2.295   4.623  1.00 60.18           C
ATOM    572  CG  LEU C 105      -0.202  -3.199   3.398  1.00 60.01           C
ATOM    573  CD1 LEU C 105      -1.220  -4.347   3.149  1.00 58.56           C
ATOM    574  CD2 LEU C 105      -0.021  -2.395   2.105  1.00 59.25           C
ATOM    575  N   GLU C 106       0.412  -0.394   7.697  1.00 62.59           N
ATOM    576  CA  GLU C 106      -0.374   0.294   8.750  1.00 63.66           C
ATOM    577  C   GLU C 106       0.302   0.912  10.027  1.00 64.43           C
ATOM    578  O   GLU C 106      -0.361   1.712  10.706  1.00 64.70           O
ATOM    579  CB  GLU C 106      -1.538  -0.640   9.179  1.00 63.82           C
ATOM    580  CG  GLU C 106      -2.734   0.010   9.915  1.00 64.62           C
ATOM    581  CD  GLU C 106      -3.426   1.130   9.130  1.00 65.68           C
ATOM    582  OE1 GLU C 106      -3.069   1.371   7.953  1.00 66.03           O
ATOM    583  OE2 GLU C 106      -4.339   1.772   9.703  1.00 66.11           O
ATOM    584  N   PRO C 107       1.581   0.574  10.375  1.00 65.17           N
ATOM    585  CA  PRO C 107       2.153   1.274  11.582  1.00 65.39           C
ATOM    586  C   PRO C 107       2.195   2.842  11.520  1.00 65.46           C
ATOM    587  O   PRO C 107       2.391   3.389  10.437  1.00 65.50           O
ATOM    588  CB  PRO C 107       3.578   0.693  11.684  1.00 65.43           C
ATOM    589  CG  PRO C 107       3.498  -0.664  11.023  1.00 65.38           C
ATOM    590  CD  PRO C 107       2.447  -0.547   9.933  1.00 65.33           C
ATOM    591  N   SER C 108       1.981   3.572  12.625  1.00 65.50           N
ATOM    592  CA  SER C 108       1.539   3.043  13.923  1.00 65.48           C
ATOM    593  C   SER C 108       0.717   4.094  14.691  1.00 65.32           C
ATOM    594  O   SER C 108       1.238   4.847  15.514  1.00 65.12           O
ATOM    595  CB  SER C 108       2.734   2.552  14.755  1.00 65.47           C
ATOM    596  OG  SER C 108       3.777   3.514  14.788  1.00 65.31           O
ATOM    597  N   TYR C 114       6.792  -8.270   3.501  1.00 41.07           N
ATOM    598  CA  TYR C 114       6.098  -9.295   2.706  1.00 40.73           C
ATOM    599  C   TYR C 114       4.773  -9.756   3.361  1.00 40.29           C
ATOM    600  O   TYR C 114       4.711 -10.871   3.913  1.00 40.95           O
ATOM    601  CB  TYR C 114       7.022 -10.497   2.451  1.00 40.37           C
ATOM    602  N   PHE C 115       3.745  -8.882   3.299  1.00 38.99           N
ATOM    603  CA  PHE C 115       2.304  -9.222   3.582  1.00 37.84           C
ATOM    604  C   PHE C 115       2.091 -10.784   3.583  1.00 34.71           C
ATOM    605  O   PHE C 115       2.038 -11.369   4.653  1.00 33.75           O
ATOM    606  CB  PHE C 115       1.390  -8.398   2.627  1.00 38.44           C
ATOM    607  CG  PHE C 115      -0.109  -8.424   2.938  1.00 41.47           C
ATOM    608  CD1 PHE C 115      -1.014  -8.076   1.937  1.00 44.69           C
ATOM    609  CD2 PHE C 115      -0.615  -8.745   4.202  1.00 46.50           C
ATOM    610  CE1 PHE C 115      -2.405  -8.058   2.173  1.00 47.34           C
ATOM    611  CE2 PHE C 115      -2.028  -8.738   4.460  1.00 47.92           C
ATOM    612  CZ  PHE C 115      -2.912  -8.391   3.440  1.00 48.90           C
ATOM    613  N   PRO C 116       2.060 -11.453   2.408  1.00 32.21           N
ATOM    614  CA  PRO C 116       2.091 -12.933   2.389  1.00 30.79           C
ATOM    615  C   PRO C 116       3.474 -13.551   2.497  1.00 28.77           C
ATOM    616  O   PRO C 116       4.390 -13.142   1.774  1.00 28.99           O
ATOM    617  CB  PRO C 116       1.572 -13.277   1.000  1.00 29.91           C
ATOM    618  CG  PRO C 116       2.000 -12.191   0.191  1.00 31.19           C
ATOM    619  CD  PRO C 116       1.843 -10.951   1.040  1.00 32.35           C
ATOM    620  N   TYR C 117       3.614 -14.552   3.344  1.00 26.71           N
ATOM    621  CA  TYR C 117       4.833 -15.337   3.342  1.00 25.20           C
ATOM    622  C   TYR C 117       4.607 -16.763   3.838  1.00 24.18           C
ATOM    623  O   TYR C 117       3.629 -17.064   4.513  1.00 22.40           O
ATOM    624  CB  TYR C 117       5.883 -14.668   4.222  1.00 25.30           C
ATOM    625  CG  TYR C 117       5.552 -14.685   5.704  1.00 25.25           C
ATOM    626  CD1 TYR C 117       6.072 -15.658   6.566  1.00 25.83           C
ATOM    627  CD2 TYR C 117       4.746 -13.727   6.239  1.00 27.83           C
ATOM    628  CE1 TYR C 117       5.786 -15.660   7.922  1.00 22.78           C
ATOM    629  CE2 TYR C 117       4.444 -13.717   7.579  1.00 28.02           C
ATOM    630  CZ  TYR C 117       4.971 -14.675   8.418  1.00 27.82           C
ATOM    631  OH  TYR C 117       4.608 -14.583   9.746  1.00 30.51           O
ATOM    632  N   ILE C 118       5.585 -17.618   3.561  1.00 23.23           N
ATOM    633  CA  ILE C 118       5.528 -19.001   3.979  1.00 22.39           C
ATOM    634  C   ILE C 118       6.405 -19.188   5.198  1.00 20.78           C
ATOM    635  O   ILE C 118       7.566 -18.966   5.131  1.00 21.74           O
ATOM    636  CB  ILE C 118       5.946 -19.918   2.818  1.00 22.82           C
ATOM    637  CG1 ILE C 118       4.959 -19.675   1.665  1.00 24.63           C
ATOM    638  CG2 ILE C 118       5.917 -21.408   3.261  1.00 19.85           C
ATOM    639  CD1 ILE C 118       5.636 -19.258   0.532  1.00 28.78           C
ATOM    640  N   GLN C 119       5.806 -19.616   6.298  1.00 19.80           N
ATOM    641  CA  GLN C 119       6.509 -19.897   7.505  1.00 21.56           C
ATOM    642  C   GLN C 119       6.981 -21.351   7.537  1.00 19.71           C
ATOM    643  O   GLN C 119       6.194 -22.281   7.429  1.00 18.51           O
ATOM    644  CB  GLN C 119       5.571 -19.615   8.670  1.00 22.65           C
ATOM    645  CG  GLN C 119       6.105 -19.941  10.032  1.00 26.39           C
ATOM    646  CD  GLN C 119       4.991 -19.734  11.064  1.00 34.09           C
ATOM    647  OE1 GLN C 119       4.572 -20.661  11.780  1.00 37.33           O
ATOM    648  NE2 GLN C 119       4.453 -18.506  11.085  1.00 37.95           N
ATOM    649  N   VAL C 120       8.283 -21.512   7.686  1.00 19.34           N
ATOM    650  CA  VAL C 120       8.936 -22.777   7.679  1.00 18.80           C
ATOM    651  C   VAL C 120       9.645 -22.834   9.028  1.00 21.48           C
ATOM    652  O   VAL C 120      10.590 -22.015   9.362  1.00 19.16           O
ATOM    653  CB  VAL C 120       9.943 -22.915   6.513  1.00 18.90           C
ATOM    654  CG1 VAL C 120      10.522 -24.384   6.526  1.00 17.95           C
ATOM    655  CG2 VAL C 120       9.283 -22.632   5.112  1.00 17.15           C
ATOM    656  N   GLN C 121       9.196 -23.751   9.826  1.00 23.70           N
ATOM    657  CA  GLN C 121       9.883 -24.019  11.055  1.00 28.66           C
ATOM    658  C   GLN C 121       9.752 -25.476  11.329  1.00 29.23           C
ATOM    659  O   GLN C 121       8.653 -25.948  11.349  1.00 30.66           O
ATOM    660  CB  GLN C 121       9.172 -23.286  12.157  1.00 30.26           C
ATOM    661  CG  GLN C 121       9.697 -23.628  13.492  1.00 36.46           C
ATOM    662  CD  GLN C 121       9.748 -22.403  14.381  1.00 41.43           C
ATOM    663  OE1 GLN C 121       8.910 -21.478  14.238  1.00 43.07           O
ATOM    664  NE2 GLN C 121      10.736 -22.380  15.306  1.00 42.71           N
ATOM    665  N   PRO C 122      10.865 -26.196  11.543  1.00 29.90           N
ATOM    666  CA  PRO C 122      10.618 -27.581  11.907  1.00 30.60           C
ATOM    667  C   PRO C 122      10.018 -27.704  13.295  1.00 31.71           C
ATOM    668  O   PRO C 122      10.140 -26.784  14.122  1.00 31.90           O
ATOM    669  CB  PRO C 122      12.001 -28.235  11.846  1.00 31.17           C
ATOM    670  CG  PRO C 122      12.965 -27.105  11.928  1.00 31.70           C
ATOM    671  CD  PRO C 122      12.286 -25.910  11.312  1.00 29.20           C
ATOM    672  N   PRO C 123       9.348 -28.824  13.554  1.00 32.94           N
ATOM    673  CA  PRO C 123       9.138 -29.943  12.640  1.00 33.53           C
ATOM    674  C   PRO C 123       7.903 -29.762  11.685  1.00 34.60           C
ATOM    675  O   PRO C 123       7.589 -30.648  10.888  1.00 34.41           O
ATOM    676  CB  PRO C 123       8.926 -31.114  13.608  1.00 33.78           C
ATOM    677  CG  PRO C 123       8.317 -30.486  14.829  1.00 33.69           C
ATOM    678  CD  PRO C 123       8.598 -28.996  14.799  1.00 32.47           C
ATOM    679  N   HIS C 124       7.217 -28.625  11.749  1.00 35.94           N
ATOM    680  CA  HIS C 124       6.070 -28.389  10.862  1.00 37.32           C
ATOM    681  C   HIS C 124       6.535 -28.314   9.360  1.00 36.00           C
ATOM    682  O   HIS C 124       5.934 -28.931   8.460  1.00 38.75           O
ATOM    683  CB  HIS C 124       5.298 -27.106  11.291  1.00 38.44           C
ATOM    684  CG  HIS C 124       4.947 -27.059  12.747  1.00 41.80           C
ATOM    685  ND1 HIS C 124       4.358 -28.119  13.407  1.00 45.42           N
ATOM    686  CD2 HIS C 124       5.109 -26.080  13.675  1.00 46.30           C
ATOM    687  CE1 HIS C 124       4.177 -27.792  14.678  1.00 46.35           C
ATOM    688  NE2 HIS C 124       4.621 -26.562  14.867  1.00 44.17           N
ATOM    689  N   GLY C 125       7.624 -27.630   9.098  1.00 33.17           N
ATOM    690  CA  GLY C 125       8.043 -27.366   7.738  1.00 31.71           C
ATOM    691  C   GLY C 125       9.462 -27.771   7.494  1.00 29.58           C
ATOM    692  O   GLY C 125      10.175 -28.084   8.410  1.00 29.61           O
ATOM    693  N   GLN C 126       9.857 -27.728   6.240  1.00 27.06           N
ATOM    694  CA  GLN C 126      11.232 -27.985   5.840  1.00 26.38           C
ATOM    695  C   GLN C 126      11.550 -27.352   4.498  1.00 24.59           C
ATOM    696  O   GLN C 126      10.622 -27.119   3.671  1.00 22.05           O
ATOM    697  CB  GLN C 126      11.458 -29.507   5.689  1.00 27.36           C
ATOM    698  CG  GLN C 126      10.582 -30.143   4.699  1.00 31.65           C
ATOM    699  CD  GLN C 126      10.764 -31.693   4.626  1.00 38.31           C
ATOM    700  OE1 GLN C 126      10.814 -32.401   5.663  1.00 38.80           O
ATOM    701  NE2 GLN C 126      10.860 -32.211   3.380  1.00 37.60           N
ATOM    702  N   VAL C 127      12.859 -27.212   4.250  1.00 21.92           N
ATOM    703  CA  VAL C 127      13.408 -26.878   2.966  1.00 22.75           C
ATOM    704  C   VAL C 127      14.286 -28.036   2.528  1.00 22.93           C
ATOM    705  O   VAL C 127      15.196 -28.457   3.284  1.00 21.84           O
ATOM    706  CB  VAL C 127      14.244 -25.622   3.094  1.00 22.70           C
ATOM    707  CG1 VAL C 127      14.902 -25.298   1.768  1.00 24.46           C
ATOM    708  CG2 VAL C 127      13.367 -24.470   3.638  1.00 21.55           C
ATOM    709  N   ALA C 128      13.952 -28.600   1.364  1.00 22.34           N
ATOM    710  CA  ALA C 128      14.788 -29.630   0.693  1.00 22.94           C
ATOM    711  C   ALA C 128      15.468 -29.110  -0.590  1.00 22.94           C
ATOM    712  O   ALA C 128      14.762 -28.712  -1.540  1.00 24.90           O
ATOM    713  CB  ALA C 128      13.964 -30.862   0.473  1.00 21.75           C
ATOM    714  N   VAL C 129      16.804 -28.996  -0.566  1.00 23.41           N
ATOM    715  CA  VAL C 129      17.633 -28.696  -1.731  1.00 23.26           C
ATOM    716  C   VAL C 129      17.751 -29.920  -2.587  1.00 24.11           C
ATOM    717  O   VAL C 129      18.038 -31.029  -2.086  1.00 21.59           O
ATOM    718  CB  VAL C 129      18.973 -28.157  -1.311  1.00 23.83           C
ATOM    719  CG1 VAL C 129      19.891 -27.818  -2.534  1.00 24.09           C
ATOM    720  CG2 VAL C 129      18.774 -26.933  -0.447  1.00 24.66           C
ATOM    721  N   ILE C 130      17.525 -29.740  -3.883  1.00 24.06           N
ATOM    722  CA  ILE C 130      17.601 -30.826  -4.846  1.00 24.55           C
ATOM    723  C   ILE C 130      18.894 -30.613  -5.646  1.00 24.28           C
ATOM    724  O   ILE C 130      19.100 -29.512  -6.244  1.00 25.45           O
ATOM    725  CB  ILE C 130      16.433 -30.812  -5.779  1.00 24.55           C
ATOM    726  CG1 ILE C 130      15.100 -30.788  -5.014  1.00 28.35           C
ATOM    727  CG2 ILE C 130      16.498 -31.965  -6.702  1.00 26.30           C
ATOM    728  CD1 ILE C 130      14.858 -31.819  -3.878  1.00 31.12           C
ATOM    729  N   HIS C 131      19.782 -31.599  -5.599  1.00 20.69           N
ATOM    730  CA  HIS C 131      21.091 -31.461  -6.177  1.00 19.41           C
ATOM    731  C   HIS C 131      21.284 -32.390  -7.391  1.00 19.58           C
ATOM    732  O   HIS C 131      20.909 -33.533  -7.344  1.00 17.36           O
ATOM    733  CB  HIS C 131      22.161 -31.706  -5.116  1.00 18.57           C
ATOM    734  CG  HIS C 131      23.554 -31.731  -5.664  1.00 16.19           C
ATOM    735  ND1 HIS C 131      24.232 -30.589  -6.041  1.00 15.15           N
ATOM    736  CD2 HIS C 131      24.382 -32.769  -5.932  1.00 13.16           C
ATOM    737  CE1 HIS C 131      25.424 -30.926  -6.502  1.00 15.74           C
ATOM    738  NE2 HIS C 131      25.532 -32.245  -6.459  1.00 13.71           N
ATOM    739  N   GLY C 132      21.876 -31.877  -8.467  1.00 21.58           N
ATOM    740  CA  GLY C 132      22.094 -32.674  -9.686  1.00 24.11           C
ATOM    741  C   GLY C 132      23.102 -32.067 -10.626  1.00 26.45           C
ATOM    742  O   GLY C 132      23.906 -31.230 -10.211  1.00 26.83           O
ATOM    743  N   ASP C 133      23.046 -32.496 -11.897  1.00 29.77           N
ATOM    744  CA  ASP C 133      23.775 -31.880 -13.053  1.00 31.27           C
ATOM    745  C   ASP C 133      25.224 -32.352 -13.103  1.00 33.22           C
ATOM    746  O   ASP C 133      25.593 -33.306 -12.387  1.00 33.74           O
ATOM    747  CB  ASP C 133      23.695 -30.335 -13.077  1.00 31.39           C
ATOM    748  CG  ASP C 133      22.321 -29.817 -13.488  1.00 31.93           C
ATOM    749  OD1 ASP C 133      21.298 -30.208 -12.871  1.00 32.50           O
ATOM    750  OD2 ASP C 133      22.267 -29.002 -14.426  1.00 30.07           O
ATOM    751  N   ARG C 134      26.017 -31.707 -13.972  1.00 34.96           N
ATOM    752  CA  ARG C 134      27.468 -31.990 -14.187  1.00 36.42           C
ATOM    753  C   ARG C 134      27.734 -33.212 -15.080  1.00 36.43           C
ATOM    754  O   ARG C 134      28.621 -33.171 -15.941  1.00 36.66           O
ATOM    755  CB  ARG C 134      28.273 -32.095 -12.857  1.00 37.03           C
ATOM    756  CG  ARG C 134      29.146 -30.865 -12.541  1.00 39.09           C
ATOM    757  CD  ARG C 134      28.292 -29.617 -12.214  1.00 41.65           C
ATOM    758  NE  ARG C 134      27.563 -29.733 -10.940  1.00 43.77           N
ATOM    759  CZ  ARG C 134      26.765 -28.787 -10.437  1.00 44.84           C
ATOM    760  NH1 ARG C 134      26.588 -27.628 -11.088  1.00 45.77           N
ATOM    761  NH2 ARG C 134      26.146 -28.996  -9.279  1.00 43.73           N
ATOM    762  N   GLN A   3      31.985 -42.973  16.003  1.00 39.25           N
ATOM    763  CA  GLN A   3      31.493 -44.295  15.469  1.00 38.73           C
ATOM    764  C   GLN A   3      30.006 -44.277  14.975  1.00 37.14           C
ATOM    765  O   GLN A   3      29.081 -43.795  15.674  1.00 35.99           O
ATOM    766  CB  GLN A   3      31.709 -45.380  16.523  1.00 39.26           C
ATOM    767  CG  GLN A   3      32.314 -46.686  15.972  1.00 42.41           C
ATOM    768  CD  GLN A   3      31.259 -47.697  15.548  1.00 46.48           C
ATOM    769  OE1 GLN A   3      31.392 -48.370  14.509  1.00 49.58           O
ATOM    770  NE2 GLN A   3      30.202 -47.819  16.358  1.00 48.44           N
ATOM    771  N   LEU A   4      29.823 -44.810  13.763  1.00 35.35           N
ATOM    772  CA  LEU A   4      28.536 -44.881  13.065  1.00 34.55           C
ATOM    773  C   LEU A   4      28.298 -46.295  12.532  1.00 33.33           C
ATOM    774  O   LEU A   4      29.177 -46.893  11.924  1.00 32.94           O
ATOM    775  CB  LEU A   4      28.510 -43.904  11.870  1.00 33.90           C
ATOM    776  CG  LEU A   4      28.728 -42.401  12.105  1.00 33.49           C
ATOM    777  CD1 LEU A   4      29.089 -41.722  10.790  1.00 30.54           C
ATOM    778  CD2 LEU A   4      27.493 -41.759  12.761  1.00 31.95           C
ATOM    779  N   GLN A   5      27.103 -46.820  12.733  1.00 33.09           N
ATOM    780  CA  GLN A   5      26.824 -48.178  12.292  1.00 33.73           C
ATOM    781  C   GLN A   5      25.564 -48.212  11.496  1.00 31.89           C
ATOM    782  O   GLN A   5      24.486 -47.978  12.024  1.00 31.50           O
ATOM    783  CB  GLN A   5      26.717 -49.175  13.483  1.00 34.78           C
ATOM    784  CG  GLN A   5      26.694 -50.700  13.043  1.00 39.02           C
ATOM    785  CD  GLN A   5      27.858 -51.090  12.080  1.00 43.11           C
ATOM    786  OE1 GLN A   5      29.013 -51.250  12.503  1.00 45.20           O
ATOM    787  NE2 GLN A   5      27.537 -51.250  10.779  1.00 44.48           N
ATOM    788  N   GLU A   6      25.699 -48.528  10.221  1.00 31.43           N
ATOM    789  CA  GLU A   6      24.536 -48.724   9.381  1.00 31.07           C
ATOM    790  C   GLU A   6      23.885 -50.059   9.623  1.00 31.55           C
ATOM    791  O   GLU A   6      24.556 -51.018   9.964  1.00 31.12           O
ATOM    792  CB  GLU A   6      24.884 -48.628   7.906  1.00 30.76           C
ATOM    793  CG  GLU A   6      25.550 -47.293   7.525  1.00 29.56           C
ATOM    794  CD  GLU A   6      27.034 -47.371   7.571  1.00 26.54           C
ATOM    795  OE1 GLU A   6      27.581 -48.213   8.309  1.00 28.27           O
ATOM    796  OE2 GLU A   6      27.673 -46.598   6.877  1.00 24.79           O
ATOM    797  N   SER A   7      22.573 -50.090   9.435  1.00 31.71           N
ATOM    798  CA  SER A   7      21.819 -51.344   9.295  1.00 32.95           C
ATOM    799  C   SER A   7      20.640 -51.171   8.312  1.00 32.86           C
ATOM    800  O   SER A   7      20.422 -50.069   7.742  1.00 31.81           O
ATOM    801  CB  SER A   7      21.343 -51.878  10.687  1.00 32.29           C
ATOM    802  OG  SER A   7      20.544 -50.925  11.375  1.00 33.58           O
ATOM    803  N   GLY A   8      19.892 -52.255   8.099  1.00 32.30           N
ATOM    804  CA  GLY A   8      18.660 -52.174   7.298  1.00 32.33           C
ATOM    805  C   GLY A   8      18.818 -52.542   5.844  1.00 32.10           C
ATOM    806  O   GLY A   8      17.819 -52.682   5.112  1.00 33.73           O
ATOM    807  N   GLY A   9      20.051 -52.714   5.400  1.00 32.19           N
ATOM    808  CA  GLY A   9      20.318 -53.124   4.022  1.00 32.36           C
ATOM    809  C   GLY A   9      19.757 -54.509   3.675  1.00 33.16           C
ATOM    810  O   GLY A   9      19.235 -55.244   4.541  1.00 32.81           O
ATOM    811  N   GLY A  10      19.867 -54.897   2.413  1.00 32.92           N
ATOM    812  CA  GLY A  10      19.316 -56.175   2.045  1.00 33.67           C
ATOM    813  C   GLY A  10      19.163 -56.358   0.563  1.00 33.88           C
ATOM    814  O   GLY A  10      19.548 -55.491  -0.224  1.00 33.39           O
ATOM    815  N   LEU A  11      18.644 -57.538   0.213  1.00 34.34           N
ATOM    816  CA  LEU A  11      18.365 -57.927  -1.160  1.00 34.86           C
ATOM    817  C   LEU A  11      16.861 -57.703  -1.276  1.00 35.63           C
ATOM    818  O   LEU A  11      16.110 -57.958  -0.320  1.00 36.74           O
ATOM    819  CB  LEU A  11      18.806 -59.379  -1.418  1.00 34.89           C
ATOM    820  CG  LEU A  11      20.257 -59.735  -1.030  1.00 35.16           C
ATOM    821  CD1 LEU A  11      20.508 -61.247  -0.925  1.00 34.76           C
ATOM    822  CD2 LEU A  11      21.211 -59.103  -2.026  1.00 35.88           C
ATOM    823  N   VAL A  12      16.437 -57.138  -2.396  1.00 35.61           N
ATOM    824  CA  VAL A  12      15.067 -56.674  -2.570  1.00 36.04           C
ATOM    825  C   VAL A  12      14.834 -56.699  -4.057  1.00 36.11           C
ATOM    826  O   VAL A  12      15.786 -56.712  -4.838  1.00 36.22           O
ATOM    827  CB  VAL A  12      14.873 -55.219  -2.005  1.00 36.15           C
ATOM    828  CG1 VAL A  12      15.518 -54.202  -2.905  1.00 36.75           C
ATOM    829  CG2 VAL A  12      13.396 -54.870  -1.826  1.00 37.87           C
ATOM    830  N   GLN A  13      13.575 -56.752  -4.463  1.00 36.66           N
ATOM    831  CA  GLN A  13      13.259 -56.806  -5.886  1.00 37.06           C
ATOM    832  C   GLN A  13      12.918 -55.400  -6.302  1.00 35.96           C
ATOM    833  O   GLN A  13      12.478 -54.599  -5.466  1.00 36.13           O
ATOM    834  CB  GLN A  13      12.084 -57.778  -6.159  1.00 38.07           C
ATOM    835  CG  GLN A  13      12.339 -58.758  -7.321  1.00 40.74           C
ATOM    836  CD  GLN A  13      11.269 -59.843  -7.407  1.00 46.13           C
ATOM    837  OE1 GLN A  13      10.990 -60.543  -6.417  1.00 49.63           O
ATOM    838  NE2 GLN A  13      10.657 -59.985  -8.589  1.00 46.59           N
ATOM    839  N   ALA A  14      13.147 -55.106  -7.578  1.00 35.29           N
ATOM    840  CA  ALA A  14      12.692 -53.860  -8.201  1.00 34.85           C
ATOM    841  C   ALA A  14      11.239 -53.543  -7.832  1.00 33.93           C
ATOM    842  O   ALA A  14      10.387 -54.442  -7.854  1.00 33.58           O
ATOM    843  CB  ALA A  14      12.845 -53.936  -9.743  1.00 34.95           C
ATOM    844  N   GLY A  15      10.971 -52.269  -7.502  1.00 32.46           N
ATOM    845  CA  GLY A  15       9.660 -51.812  -7.049  1.00 31.04           C
ATOM    846  C   GLY A  15       9.598 -51.869  -5.546  1.00 30.36           C
ATOM    847  O   GLY A  15       8.705 -51.342  -4.931  1.00 29.00           O
ATOM    848  N   GLY A  16      10.563 -52.532  -4.930  1.00 30.94           N
ATOM    849  CA  GLY A  16      10.534 -52.716  -3.485  1.00 31.25           C
ATOM    850  C   GLY A  16      10.917 -51.483  -2.662  1.00 31.10           C
ATOM    851  O   GLY A  16      11.219 -50.457  -3.218  1.00 31.41           O
ATOM    852  N   SER A  17      10.866 -51.625  -1.332  1.00 31.65           N
ATOM    853  CA  SER A  17      11.254 -50.613  -0.361  1.00 32.49           C
ATOM    854  C   SER A  17      12.265 -51.179   0.622  1.00 32.61           C
ATOM    855  O   SER A  17      12.315 -52.406   0.823  1.00 33.13           O
ATOM    856  CB  SER A  17      10.055 -50.212   0.503  1.00 33.00           C
ATOM    857  OG  SER A  17       9.011 -49.733  -0.309  1.00 35.31           O
ATOM    858  N   LEU A  18      12.999 -50.293   1.300  1.00 31.34           N
ATOM    859  CA  LEU A  18      13.856 -50.687   2.432  1.00 30.71           C
ATOM    860  C   LEU A  18      14.021 -49.489   3.338  1.00 30.32           C
ATOM    861  O   LEU A  18      13.892 -48.334   2.876  1.00 29.88           O
ATOM    862  CB  LEU A  18      15.257 -51.099   1.964  1.00 30.53           C
ATOM    863  CG  LEU A  18      15.580 -52.435   1.284  1.00 32.06           C
ATOM    864  CD1 LEU A  18      16.971 -52.388   0.680  1.00 28.72           C
ATOM    865  CD2 LEU A  18      15.443 -53.640   2.251  1.00 31.64           C
ATOM    866  N   THR A  19      14.334 -49.747   4.599  1.00 29.70           N
ATOM    867  CA  THR A  19      14.619 -48.679   5.546  1.00 30.64           C
ATOM    868  C   THR A  19      16.011 -48.865   6.134  1.00 30.14           C
ATOM    869  O   THR A  19      16.242 -49.788   6.937  1.00 30.19           O
ATOM    870  CB  THR A  19      13.568 -48.602   6.661  1.00 31.81           C
ATOM    871  OG1 THR A  19      12.263 -48.567   6.061  1.00 34.55           O
ATOM    872  CG2 THR A  19      13.759 -47.331   7.541  1.00 29.80           C
ATOM    873  N   LEU A  20      16.933 -47.992   5.719  1.00 28.39           N
ATOM    874  CA  LEU A  20      18.282 -48.002   6.254  1.00 27.68           C
ATOM    875  C   LEU A  20      18.349 -47.080   7.487  1.00 28.44           C
ATOM    876  O   LEU A  20      17.630 -46.040   7.602  1.00 28.11           O
ATOM    877  CB  LEU A  20      19.332 -47.609   5.224  1.00 27.27           C
ATOM    878  CG  LEU A  20      19.436 -48.398   3.916  1.00 28.76           C
ATOM    879  CD1 LEU A  20      18.085 -48.415   3.203  1.00 28.67           C
ATOM    880  CD2 LEU A  20      20.499 -47.804   3.015  1.00 26.29           C
ATOM    881  N   SER A  21      19.239 -47.444   8.399  1.00 27.85           N
ATOM    882  CA  SER A  21      19.333 -46.756   9.640  1.00 29.26           C
ATOM    883  C   SER A  21      20.777 -46.657  10.020  1.00 29.87           C
ATOM    884  O   SER A  21      21.585 -47.540   9.729  1.00 30.20           O
ATOM    885  CB  SER A  21      18.512 -47.510  10.672  1.00 29.75           C
ATOM    886  OG  SER A  21      18.440 -46.795  11.863  1.00 33.37           O
ATOM    887  N   CYS A  22      21.118 -45.547  10.622  1.00 30.79           N
ATOM    888  CA  CYS A  22      22.459 -45.312  11.053  1.00 32.16           C
ATOM    889  C   CYS A  22      22.374 -44.952  12.545  1.00 32.53           C
ATOM    890  O   CYS A  22      21.699 -43.963  12.912  1.00 31.76           O
ATOM    891  CB  CYS A  22      23.054 -44.173  10.237  1.00 32.56           C
ATOM    892  SG  CYS A  22      24.684 -43.548  10.737  1.00 35.45           S
ATOM    893  N   ALA A  23      23.022 -45.759  13.403  1.00 32.27           N
ATOM    894  CA  ALA A  23      23.107 -45.415  14.811  1.00 32.04           C
ATOM    895  C   ALA A  23      24.464 -44.764  15.001  1.00 32.13           C
ATOM    896  O   ALA A  23      25.455 -45.218  14.442  1.00 31.57           O
ATOM    897  CB  ALA A  23      22.932 -46.623  15.682  1.00 32.76           C
ATOM    898  N   ALA A  24      24.471 -43.686  15.781  1.00 33.09           N
ATOM    899  CA  ALA A  24      25.609 -42.787  15.943  1.00 33.95           C
ATOM    900  C   ALA A  24      25.979 -42.505  17.424  1.00 34.83           C
ATOM    901  O   ALA A  24      25.120 -42.391  18.299  1.00 34.24           O
ATOM    902  CB  ALA A  24      25.308 -41.461  15.221  1.00 34.09           C
ATOM    903  N   SER A  25      27.276 -42.364  17.668  1.00 36.24           N
ATOM    904  CA  SER A  25      27.793 -41.927  18.970  1.00 37.32           C
ATOM    905  C   SER A  25      27.541 -40.440  19.218  1.00 38.32           C
ATOM    906  O   SER A  25      27.518 -39.642  18.279  1.00 38.97           O
ATOM    907  CB  SER A  25      29.290 -42.205  19.060  1.00 37.32           C
ATOM    908  OG  SER A  25      30.031 -41.433  18.130  1.00 37.10           O
ATOM    909  N   GLY A  26      27.353 -40.066  20.480  1.00 38.86           N
ATOM    910  CA  GLY A  26      27.058 -38.673  20.828  1.00 39.35           C
ATOM    911  C   GLY A  26      28.009 -37.672  20.188  1.00 39.58           C
ATOM    912  O   GLY A  26      27.597 -36.666  19.633  1.00 39.42           O
ATOM    913  N   ARG A  27      29.292 -37.975  20.297  1.00 40.10           N
ATOM    914  CA  ARG A  27      30.416 -37.282  19.627  1.00 40.48           C
ATOM    915  C   ARG A  27      30.253 -36.966  18.108  1.00 39.12           C
ATOM    916  O   ARG A  27      30.565 -35.852  17.665  1.00 38.83           O
ATOM    917  CB  ARG A  27      31.627 -38.200  19.843  1.00 41.29           C
ATOM    918  CG  ARG A  27      32.970 -37.776  19.316  1.00 44.83           C
ATOM    919  CD  ARG A  27      34.041 -38.704  19.943  1.00 49.14           C
ATOM    920  NE  ARG A  27      35.188 -38.993  19.073  1.00 53.30           N
ATOM    921  CZ  ARG A  27      36.136 -38.116  18.708  1.00 56.54           C
ATOM    922  NH1 ARG A  27      36.100 -36.835  19.097  1.00 57.46           N
ATOM    923  NH2 ARG A  27      37.131 -38.524  17.920  1.00 57.51           N
ATOM    924  N   THR A  28      29.780 -37.947  17.326  1.00 37.52           N
ATOM    925  CA  THR A  28      29.621 -37.779  15.877  1.00 36.38           C
ATOM    926  C   THR A  28      28.274 -37.096  15.469  1.00 36.23           C
ATOM    927  O   THR A  28      28.211 -36.384  14.463  1.00 35.39           O
ATOM    928  CB  THR A  28      29.838 -39.123  15.092  1.00 36.26           C
ATOM    929  OG1 THR A  28      28.836 -40.112  15.428  1.00 33.16           O
ATOM    930  CG2 THR A  28      31.252 -39.641  15.344  1.00 36.26           C
ATOM    931  N   PHE A  29      27.244 -37.277  16.299  1.00 35.74           N
ATOM    932  CA  PHE A  29      25.860 -36.939  15.969  1.00 35.05           C
ATOM    933  C   PHE A  29      25.452 -35.565  16.485  1.00 34.78           C
ATOM    934  O   PHE A  29      24.744 -34.808  15.796  1.00 34.91           O
ATOM    935  CB  PHE A  29      24.968 -38.018  16.574  1.00 35.11           C
ATOM    936  CG  PHE A  29      23.521 -37.879  16.260  1.00 33.28           C
ATOM    937  CD1 PHE A  29      22.724 -37.036  16.994  1.00 32.98           C
ATOM    938  CD2 PHE A  29      22.943 -38.638  15.270  1.00 32.49           C
ATOM    939  CE1 PHE A  29      21.363 -36.922  16.712  1.00 33.25           C
ATOM    940  CE2 PHE A  29      21.610 -38.515  14.979  1.00 31.85           C
ATOM    941  CZ  PHE A  29      20.813 -37.665  15.709  1.00 30.22           C
ATOM    942  N   SER A  30      25.907 -35.228  17.687  1.00 33.53           N
ATOM    943  CA  SER A  30      25.391 -34.049  18.365  1.00 33.65           C
ATOM    944  C   SER A  30      25.667 -32.786  17.558  1.00 31.79           C
ATOM    945  O   SER A  30      26.795 -32.577  17.122  1.00 31.17           O
ATOM    946  CB  SER A  30      25.972 -33.892  19.795  1.00 34.24           C
ATOM    947  OG  SER A  30      25.865 -35.096  20.542  1.00 37.02           O
ATOM    948  N   ASN A  31      24.644 -31.948  17.388  1.00 29.94           N
ATOM    949  CA  ASN A  31      24.802 -30.708  16.652  1.00 29.21           C
ATOM    950  C   ASN A  31      25.306 -30.906  15.212  1.00 27.35           C
ATOM    951  O   ASN A  31      25.727 -29.946  14.576  1.00 26.93           O
ATOM    952  CB  ASN A  31      25.763 -29.777  17.437  1.00 31.13           C
ATOM    953  CG  ASN A  31      25.538 -29.846  18.987  1.00 33.42           C
ATOM    954  OD1 ASN A  31      24.503 -29.428  19.486  1.00 35.76           O
ATOM    955  ND2 ASN A  31      26.509 -30.415  19.719  1.00 38.11           N
ATOM    956  N   ASN A  32      25.325 -32.136  14.698  1.00 25.31           N
ATOM    957  CA  ASN A  32      26.001 -32.354  13.415  1.00 25.52           C
ATOM    958  C   ASN A  32      25.023 -32.664  12.324  1.00 24.31           C
ATOM    959  O   ASN A  32      24.080 -33.404  12.560  1.00 24.82           O
ATOM    960  CB  ASN A  32      27.028 -33.503  13.494  1.00 25.01           C
ATOM    961  CG  ASN A  32      28.353 -33.057  14.119  1.00 27.11           C
ATOM    962  OD1 ASN A  32      28.769 -31.884  13.985  1.00 28.74           O
ATOM    963  ND2 ASN A  32      29.016 -33.976  14.795  1.00 23.99           N
ATOM    964  N   ALA A  33      25.273 -32.139  11.127  1.00 24.17           N
ATOM    965  CA  ALA A  33      24.547 -32.629   9.932  1.00 23.13           C
ATOM    966  C   ALA A  33      24.942 -34.076   9.655  1.00 23.36           C
ATOM    967  O   ALA A  33      26.139 -34.451   9.856  1.00 22.65           O
ATOM    968  CB  ALA A  33      24.843 -31.761   8.736  1.00 21.83           C
ATOM    969  N   MET A  34      23.999 -34.871   9.109  1.00 22.35           N
ATOM    970  CA  MET A  34      24.231 -36.306   8.805  1.00 22.93           C
ATOM    971  C   MET A  34      23.928 -36.597   7.300  1.00 23.98           C
ATOM    972  O   MET A  34      23.007 -35.978   6.718  1.00 23.29           O
ATOM    973  CB  MET A  34      23.306 -37.171   9.622  1.00 22.00           C
ATOM    974  CG  MET A  34      23.412 -37.058  11.134  1.00 26.19           C
ATOM    975  SD  MET A  34      24.942 -37.726  11.779  1.00 32.96           S
ATOM    976  CE  MET A  34      24.619 -39.519  11.587  1.00 23.49           C
ATOM    977  N   GLY A  35      24.671 -37.506   6.675  1.00 22.82           N
ATOM    978  CA  GLY A  35      24.495 -37.759   5.268  1.00 23.13           C
ATOM    979  C   GLY A  35      24.484 -39.207   4.914  1.00 22.87           C
ATOM    980  O   GLY A  35      25.065 -40.049   5.695  1.00 22.62           O
ATOM    981  N   TRP A  36      23.791 -39.519   3.802  1.00 20.74           N
ATOM    982  CA  TRP A  36      23.912 -40.788   3.099  1.00 20.39           C
ATOM    983  C   TRP A  36      24.538 -40.639   1.714  1.00 21.54           C
ATOM    984  O   TRP A  36      24.151 -39.787   0.882  1.00 21.12           O
ATOM    985  CB  TRP A  36      22.569 -41.535   2.993  1.00 20.94           C
ATOM    986  CG  TRP A  36      21.963 -41.997   4.302  1.00 22.91           C
ATOM    987  CD1 TRP A  36      21.124 -41.293   5.142  1.00 23.93           C
ATOM    988  CD2 TRP A  36      22.175 -43.267   4.932  1.00 26.74           C
ATOM    989  NE1 TRP A  36      20.822 -42.049   6.253  1.00 25.23           N
ATOM    990  CE2 TRP A  36      21.444 -43.267   6.147  1.00 27.76           C
ATOM    991  CE3 TRP A  36      22.910 -44.405   4.582  1.00 29.99           C
ATOM    992  CZ2 TRP A  36      21.401 -44.398   7.021  1.00 30.07           C
ATOM    993  CZ3 TRP A  36      22.874 -45.544   5.462  1.00 29.97           C
ATOM    994  CH2 TRP A  36      22.129 -45.511   6.660  1.00 28.53           C
ATOM    995  N   PHE A  37      25.542 -41.489   1.465  1.00 21.80           N
ATOM    996  CA  PHE A  37      26.169 -41.705   0.161  1.00 20.96           C
ATOM    997  C   PHE A  37      26.024 -43.149  -0.253  1.00 22.94           C
ATOM    998  O   PHE A  37      25.703 -44.029   0.575  1.00 24.49           O
ATOM    999  CB  PHE A  37      27.639 -41.319   0.215  1.00 20.76           C
ATOM   1000  CG  PHE A  37      27.854 -39.840   0.520  1.00 22.51           C
ATOM   1001  CD1 PHE A  37      28.245 -38.947  -0.480  1.00 25.11           C
ATOM   1002  CD2 PHE A  37      27.595 -39.341   1.805  1.00 21.14           C
ATOM   1003  CE1 PHE A  37      28.390 -37.619  -0.211  1.00 24.64           C
ATOM   1004  CE2 PHE A  37      27.723 -38.035   2.086  1.00 24.18           C
ATOM   1005  CZ  PHE A  37      28.141 -37.149   1.093  1.00 24.77           C
ATOM   1006  N   ARG A  38      26.275 -43.423  -1.525  1.00 23.56           N
ATOM   1007  CA  ARG A  38      26.256 -44.775  -2.022  1.00 24.04           C
ATOM   1008  C   ARG A  38      27.356 -44.978  -3.052  1.00 24.52           C
ATOM   1009  O   ARG A  38      27.830 -44.026  -3.664  1.00 25.66           O
ATOM   1010  CB  ARG A  38      24.901 -45.154  -2.602  1.00 23.47           C
ATOM   1011  CG  ARG A  38      24.582 -44.574  -3.990  1.00 24.67           C
ATOM   1012  CD  ARG A  38      23.170 -44.961  -4.420  1.00 26.38           C
ATOM   1013  NE  ARG A  38      22.677 -44.161  -5.546  1.00 26.51           N
ATOM   1014  CZ  ARG A  38      21.450 -44.204  -6.062  1.00 26.12           C
ATOM   1015  NH1 ARG A  38      20.510 -44.974  -5.547  1.00 24.52           N
ATOM   1016  NH2 ARG A  38      21.152 -43.408  -7.077  1.00 23.97           N
ATOM   1017  N   GLN A  39      27.782 -46.228  -3.241  1.00 24.73           N
ATOM   1018  CA  GLN A  39      28.762 -46.529  -4.252  1.00 24.31           C
ATOM   1019  C   GLN A  39      28.379 -47.709  -5.058  1.00 24.99           C
ATOM   1020  O   GLN A  39      28.368 -48.841  -4.545  1.00 23.92           O
ATOM   1021  CB  GLN A  39      30.095 -46.786  -3.664  1.00 25.24           C
ATOM   1022  CG  GLN A  39      31.163 -46.772  -4.722  1.00 26.69           C
ATOM   1023  CD  GLN A  39      32.515 -46.704  -4.085  1.00 29.57           C
ATOM   1024  OE1 GLN A  39      32.664 -47.092  -2.929  1.00 31.53           O
ATOM   1025  NE2 GLN A  39      33.511 -46.173  -4.815  1.00 29.59           N
ATOM   1026  N   ALA A  40      28.075 -47.438  -6.318  1.00 24.83           N
ATOM   1027  CA  ALA A  40      27.656 -48.452  -7.234  1.00 26.07           C
ATOM   1028  C   ALA A  40      28.871 -49.143  -7.834  1.00 26.78           C
ATOM   1029  O   ALA A  40      29.951 -48.546  -7.886  1.00 25.07           O
ATOM   1030  CB  ALA A  40      26.790 -47.839  -8.345  1.00 26.05           C
ATOM   1031  N   PRO A  41      28.683 -50.404  -8.326  1.00 27.89           N
ATOM   1032  CA  PRO A  41      29.847 -51.069  -8.913  1.00 28.95           C
ATOM   1033  C   PRO A  41      30.447 -50.199 -10.022  1.00 29.33           C
ATOM   1034  O   PRO A  41      29.704 -49.607 -10.793  1.00 31.39           O
ATOM   1035  CB  PRO A  41      29.282 -52.406  -9.448  1.00 28.96           C
ATOM   1036  CG  PRO A  41      27.981 -52.608  -8.656  1.00 28.53           C
ATOM   1037  CD  PRO A  41      27.451 -51.238  -8.420  1.00 27.97           C
ATOM   1038  N   GLY A  42      31.768 -50.054 -10.047  1.00 29.10           N
ATOM   1039  CA  GLY A  42      32.454 -49.323 -11.136  1.00 28.66           C
ATOM   1040  C   GLY A  42      32.389 -47.807 -11.068  1.00 27.74           C
ATOM   1041  O   GLY A  42      32.838 -47.134 -12.002  1.00 29.15           O
ATOM   1042  N   LYS A  43      31.862 -47.258  -9.978  1.00 26.96           N
ATOM   1043  CA  LYS A  43      31.644 -45.788  -9.891  1.00 27.03           C
ATOM   1044  C   LYS A  43      32.176 -45.267  -8.600  1.00 26.29           C
ATOM   1045  O   LYS A  43      32.380 -46.051  -7.636  1.00 24.93           O
ATOM   1046  CB  LYS A  43      30.161 -45.433 -10.060  1.00 26.61           C
ATOM   1047  CG  LYS A  43      29.584 -45.970 -11.372  1.00 30.98           C
ATOM   1048  CD  LYS A  43      28.635 -44.967 -12.050  1.00 36.53           C
ATOM   1049  CE  LYS A  43      27.154 -45.329 -11.860  1.00 38.67           C
ATOM   1050  NZ  LYS A  43      26.226 -44.113 -11.838  1.00 39.83           N
ATOM   1051  N   GLU A  44      32.470 -43.974  -8.565  1.00 25.77           N
ATOM   1052  C   GLU A  44      31.656 -43.229  -6.440  1.00 26.17           C
ATOM   1053  O   GLU A  44      30.514 -43.291  -6.924  1.00 25.88           O
ATOM   1054  CA AGLU A  44      32.905 -43.396  -7.296  1.00 26.44           C
ATOM   1055  CB AGLU A  44      33.682 -42.080  -7.462  1.00 26.42           C
ATOM   1056  CG AGLU A  44      34.478 -41.637  -6.193  1.00 27.29           C
ATOM   1057  CD AGLU A  44      34.755 -42.786  -5.217  1.00 26.43           C
ATOM   1058  OE1AGLU A  44      34.641 -43.942  -5.619  1.00 30.50           O
ATOM   1059  OE2AGLU A  44      35.050 -42.567  -4.040  1.00 25.40           O
ATOM   1060  N   ARG A  45      31.866 -43.064  -5.163  1.00 26.41           N
ATOM   1061  CA  ARG A  45      30.733 -42.868  -4.344  1.00 27.84           C
ATOM   1062  C   ARG A  45      30.055 -41.497  -4.565  1.00 26.10           C
ATOM   1063  O   ARG A  45      30.737 -40.493  -4.830  1.00 26.19           O
ATOM   1064  CB  ARG A  45      31.057 -43.174  -2.900  1.00 28.61           C
ATOM   1065  CG  ARG A  45      31.633 -42.166  -2.011  1.00 32.31           C
ATOM   1066  CD  ARG A  45      31.781 -42.953  -0.715  1.00 33.39           C
ATOM   1067  NE  ARG A  45      32.832 -42.454   0.132  1.00 38.77           N
ATOM   1068  CZ  ARG A  45      33.371 -43.123   1.145  1.00 39.85           C
ATOM   1069  NH1 ARG A  45      33.005 -44.372   1.408  1.00 41.22           N
ATOM   1070  NH2 ARG A  45      34.320 -42.541   1.874  1.00 42.00           N
ATOM   1071  N   GLU A  46      28.732 -41.530  -4.497  1.00 23.80           N
ATOM   1072  CA  GLU A  46      27.898 -40.381  -4.797  1.00 24.33           C
ATOM   1073  C   GLU A  46      26.910 -40.079  -3.712  1.00 22.93           C
ATOM   1074  O   GLU A  46      26.528 -40.924  -2.890  1.00 18.62           O
ATOM   1075  CB  GLU A  46      27.130 -40.593  -6.118  1.00 24.93           C
ATOM   1076  CG  GLU A  46      26.177 -41.734  -6.104  1.00 29.24           C
ATOM   1077  CD  GLU A  46      25.519 -42.017  -7.485  1.00 36.22           C
ATOM   1078  OE1 GLU A  46      24.270 -42.094  -7.542  1.00 35.92           O
ATOM   1079  OE2 GLU A  46      26.260 -42.167  -8.492  1.00 39.71           O
ATOM   1080  N   PHE A  47      26.465 -38.831  -3.754  1.00 23.62           N
ATOM   1081  CA  PHE A  47      25.500 -38.317  -2.797  1.00 23.31           C
ATOM   1082  C   PHE A  47      24.139 -38.895  -3.012  1.00 23.17           C
ATOM   1083  O   PHE A  47      23.709 -39.129  -4.132  1.00 20.44           O
ATOM   1084  CB  PHE A  47      25.452 -36.813  -2.932  1.00 25.57           C
ATOM   1085  CG  PHE A  47      24.485 -36.164  -2.043  1.00 24.96           C
ATOM   1086  CD1 PHE A  47      24.756 -36.065  -0.688  1.00 25.79           C
ATOM   1087  CD2 PHE A  47      23.339 -35.573  -2.563  1.00 26.35           C
ATOM   1088  CE1 PHE A  47      23.870 -35.400   0.153  1.00 22.04           C
ATOM   1089  CE2 PHE A  47      22.449 -34.915  -1.747  1.00 24.88           C
ATOM   1090  CZ  PHE A  47      22.708 -34.850  -0.366  1.00 24.13           C
ATOM   1091  N   VAL A  48      23.482 -39.144  -1.888  1.00 22.69           N
ATOM   1092  CA  VAL A  48      22.160 -39.634  -1.849  1.00 22.33           C
ATOM   1093  C   VAL A  48      21.249 -38.615  -1.157  1.00 23.46           C
ATOM   1094  O   VAL A  48      20.347 -38.076  -1.814  1.00 23.28           O
ATOM   1095  CB  VAL A  48      22.058 -41.045  -1.216  1.00 24.00           C
ATOM   1096  CG1 VAL A  48      20.629 -41.391  -0.915  1.00 21.04           C
ATOM   1097  CG2 VAL A  48      22.715 -42.096  -2.128  1.00 20.30           C
ATOM   1098  N   ALA A  49      21.515 -38.282   0.117  1.00 23.91           N
ATOM   1099  CA  ALA A  49      20.625 -37.440   0.917  1.00 23.18           C
ATOM   1100  C   ALA A  49      21.420 -36.949   2.153  1.00 25.51           C
ATOM   1101  O   ALA A  49      22.405 -37.604   2.540  1.00 26.25           O
ATOM   1102  CB  ALA A  49      19.390 -38.229   1.338  1.00 23.73           C
ATOM   1103  N   ALA A  50      21.029 -35.826   2.739  1.00 24.47           N
ATOM   1104  CA  ALA A  50      21.678 -35.262   3.974  1.00 24.37           C
ATOM   1105  C   ALA A  50      20.625 -34.436   4.703  1.00 24.24           C
ATOM   1106  O   ALA A  50      19.620 -33.980   4.085  1.00 23.34           O
ATOM   1107  CB  ALA A  50      22.860 -34.411   3.636  1.00 22.50           C
ATOM   1108  N   ILE A  51      20.821 -34.230   5.997  1.00 24.37           N
ATOM   1109  CA  ILE A  51      19.798 -33.653   6.898  1.00 23.39           C
ATOM   1110  C   ILE A  51      20.520 -32.804   7.976  1.00 24.70           C
ATOM   1111  O   ILE A  51      21.549 -33.244   8.577  1.00 24.99           O
ATOM   1112  CB  ILE A  51      18.851 -34.731   7.430  1.00 23.76           C
ATOM   1113  CG1 ILE A  51      17.776 -34.065   8.356  1.00 22.86           C
ATOM   1114  CG2 ILE A  51      19.649 -35.873   8.177  1.00 26.88           C
ATOM   1115  CD1 ILE A  51      16.555 -34.845   8.669  1.00 21.60           C
ATOM   1116  N   SER A  52      20.134 -31.562   8.126  1.00 24.00           N
ATOM   1117  CA  SER A  52      20.786 -30.703   9.111  1.00 24.56           C
ATOM   1118  C   SER A  52      20.548 -31.203  10.546  1.00 25.42           C
ATOM   1119  O   SER A  52      19.779 -32.124  10.788  1.00 23.88           O
ATOM   1120  CB  SER A  52      20.250 -29.280   9.006  1.00 24.13           C
ATOM   1121  OG  SER A  52      18.883 -29.227   9.371  1.00 22.64           O
ATOM   1122  N   TRP A  53      21.207 -30.536  11.511  1.00 27.93           N
ATOM   1123  CA  TRP A  53      21.011 -30.853  12.926  1.00 27.82           C
ATOM   1124  C   TRP A  53      19.501 -30.770  13.318  1.00 28.16           C
ATOM   1125  O   TRP A  53      18.927 -31.720  13.902  1.00 27.32           O
ATOM   1126  CB  TRP A  53      21.865 -29.885  13.761  1.00 29.31           C
ATOM   1127  CG  TRP A  53      21.549 -29.967  15.148  1.00 30.72           C
ATOM   1128  CD1 TRP A  53      21.194 -28.947  15.958  1.00 34.16           C
ATOM   1129  CD2 TRP A  53      21.545 -31.151  15.942  1.00 32.54           C
ATOM   1130  NE1 TRP A  53      20.974 -29.407  17.222  1.00 35.00           N
ATOM   1131  CE2 TRP A  53      21.167 -30.766  17.250  1.00 34.65           C
ATOM   1132  CE3 TRP A  53      21.821 -32.496  15.682  1.00 31.51           C
ATOM   1133  CZ2 TRP A  53      21.075 -31.680  18.315  1.00 32.98           C
ATOM   1134  CZ3 TRP A  53      21.699 -33.410  16.721  1.00 34.46           C
ATOM   1135  CH2 TRP A  53      21.336 -32.984  18.039  1.00 34.16           C
ATOM   1136  N   THR A  54      18.849 -29.643  12.998  1.00 27.32           N
ATOM   1137  CA  THR A  54      17.435 -29.480  13.380  1.00 27.22           C
ATOM   1138  C   THR A  54      16.502 -30.435  12.619  1.00 26.30           C
ATOM   1139  O   THR A  54      15.352 -30.645  13.019  1.00 25.50           O
ATOM   1140  CB  THR A  54      16.883 -28.033  13.162  1.00 28.19           C
ATOM   1141  OG1 THR A  54      16.913 -27.696  11.749  1.00 27.27           O
ATOM   1142  CG2 THR A  54      17.678 -27.059  13.958  1.00 25.66           C
ATOM   1143  N   GLY A  55      16.972 -31.008  11.533  1.00 25.81           N
ATOM   1144  CA  GLY A  55      16.071 -31.798  10.634  1.00 26.16           C
ATOM   1145  C   GLY A  55      15.191 -30.932   9.677  1.00 25.87           C
ATOM   1146  O   GLY A  55      14.423 -31.464   8.878  1.00 27.30           O
ATOM   1147  N   GLY A  56      15.315 -29.608   9.752  1.00 25.57           N
ATOM   1148  CA  GLY A  56      14.522 -28.706   8.916  1.00 26.01           C
ATOM   1149  C   GLY A  56      15.096 -28.508   7.517  1.00 25.72           C
ATOM   1150  O   GLY A  56      14.373 -28.115   6.632  1.00 26.59           O
ATOM   1151  N   LEU A  57      16.385 -28.770   7.334  1.00 24.53           N
ATOM   1152  CA  LEU A  57      17.075 -28.619   6.078  1.00 24.02           C
ATOM   1153  C   LEU A  57      17.575 -29.974   5.588  1.00 26.20           C
ATOM   1154  O   LEU A  57      18.410 -30.672   6.269  1.00 25.03           O
ATOM   1155  CB  LEU A  57      18.199 -27.603   6.169  1.00 23.41           C
ATOM   1156  CG  LEU A  57      19.054 -27.342   4.927  1.00 23.35           C
ATOM   1157  CD1 LEU A  57      18.271 -26.693   3.810  1.00 25.26           C
ATOM   1158  CD2 LEU A  57      20.312 -26.541   5.205  1.00 18.91           C
ATOM   1159  N   LEU A  58      17.081 -30.318   4.382  1.00 24.69           N
ATOM   1160  CA  LEU A  58      17.340 -31.597   3.727  1.00 25.81           C
ATOM   1161  C   LEU A  58      17.990 -31.346   2.386  1.00 24.93           C
ATOM   1162  O   LEU A  58      17.799 -30.235   1.759  1.00 24.75           O
ATOM   1163  CB  LEU A  58      16.050 -32.444   3.545  1.00 25.09           C
ATOM   1164  CG  LEU A  58      15.108 -32.687   4.707  1.00 28.82           C
ATOM   1165  CD1 LEU A  58      14.043 -33.730   4.294  1.00 30.32           C
ATOM   1166  CD2 LEU A  58      15.805 -33.252   5.897  1.00 33.60           C
ATOM   1167  N   PHE A  59      18.828 -32.290   1.986  1.00 23.15           N
ATOM   1168  CA  PHE A  59      19.385 -32.333   0.613  1.00 23.28           C
ATOM   1169  C   PHE A  59      19.094 -33.705  -0.017  1.00 22.91           C
ATOM   1170  O   PHE A  59      19.238 -34.742   0.666  1.00 22.94           O
ATOM   1171  CB  PHE A  59      20.892 -32.085   0.564  1.00 22.91           C
ATOM   1172  CG  PHE A  59      21.326 -30.663   0.881  1.00 23.19           C
ATOM   1173  CD1 PHE A  59      21.833 -29.841  -0.106  1.00 22.85           C
ATOM   1174  CD2 PHE A  59      21.237 -30.176   2.144  1.00 27.05           C
ATOM   1175  CE1 PHE A  59      22.204 -28.593   0.156  1.00 25.83           C
ATOM   1176  CE2 PHE A  59      21.640 -28.875   2.412  1.00 27.14           C
ATOM   1177  CZ  PHE A  59      22.093 -28.099   1.432  1.00 27.57           C
ATOM   1178  N   TYR A  60      18.671 -33.713  -1.283  1.00 23.12           N
ATOM   1179  CA  TYR A  60      18.409 -34.954  -2.063  1.00 24.25           C
ATOM   1180  C   TYR A  60      19.095 -34.917  -3.456  1.00 24.92           C
ATOM   1181  O   TYR A  60      19.023 -33.898  -4.179  1.00 23.73           O
ATOM   1182  CB  TYR A  60      16.927 -35.235  -2.299  1.00 24.49           C
ATOM   1183  CG  TYR A  60      16.129 -35.578  -1.092  1.00 27.08           C
ATOM   1184  CD1 TYR A  60      16.275 -36.830  -0.437  1.00 26.85           C
ATOM   1185  CD2 TYR A  60      15.249 -34.652  -0.548  1.00 26.50           C
ATOM   1186  CE1 TYR A  60      15.535 -37.122   0.704  1.00 24.63           C
ATOM   1187  CE2 TYR A  60      14.529 -34.934   0.585  1.00 27.03           C
ATOM   1188  CZ  TYR A  60      14.663 -36.187   1.212  1.00 26.85           C
ATOM   1189  OH  TYR A  60      13.901 -36.442   2.336  1.00 24.16           O
ATOM   1190  N   ALA A  61      19.766 -36.022  -3.812  1.00 22.50           N
ATOM   1191  CA  ALA A  61      20.286 -36.214  -5.143  1.00 23.49           C
ATOM   1192  C   ALA A  61      19.068 -36.234  -6.095  1.00 23.85           C
ATOM   1193  O   ALA A  61      18.014 -36.780  -5.763  1.00 22.25           O
ATOM   1194  CB  ALA A  61      21.074 -37.550  -5.279  1.00 22.82           C
ATOM   1195  N   ASP A  62      19.206 -35.597  -7.244  1.00 25.68           N
ATOM   1196  CA  ASP A  62      18.050 -35.513  -8.142  1.00 28.45           C
ATOM   1197  C   ASP A  62      17.580 -36.912  -8.587  1.00 29.23           C
ATOM   1198  O   ASP A  62      16.377 -37.131  -8.675  1.00 30.61           O
ATOM   1199  CB  ASP A  62      18.253 -34.536  -9.288  1.00 29.75           C
ATOM   1200  CG  ASP A  62      19.429 -34.858 -10.173  1.00 34.55           C
ATOM   1201  OD1 ASP A  62      20.266 -35.758  -9.864  1.00 40.52           O
ATOM   1202  OD2 ASP A  62      19.525 -34.141 -11.208  1.00 43.30           O
ATOM   1203  N   SER A  63      18.499 -37.878  -8.718  1.00 29.29           N
ATOM   1204  CA  SER A  63      18.124 -39.281  -9.049  1.00 30.30           C
ATOM   1205  C   SER A  63      17.270 -40.067  -8.024  1.00 30.14           C
ATOM   1206  O   SER A  63      16.826 -41.173  -8.303  1.00 30.78           O
ATOM   1207  CB  SER A  63      19.401 -40.087  -9.335  1.00 30.66           C
ATOM   1208  OG  SER A  63      20.219 -40.185  -8.175  1.00 32.60           O
ATOM   1209  N   VAL A  64      17.074 -39.502  -6.836  1.00 28.99           N
ATOM   1210  CA  VAL A  64      16.490 -40.176  -5.699  1.00 28.52           C
ATOM   1211  C   VAL A  64      15.318 -39.334  -5.163  1.00 29.27           C
ATOM   1212  O   VAL A  64      14.502 -39.812  -4.406  1.00 28.36           O
ATOM   1213  CB  VAL A  64      17.678 -40.342  -4.694  1.00 28.56           C
ATOM   1214  CG1 VAL A  64      17.351 -39.931  -3.307  1.00 27.72           C
ATOM   1215  CG2 VAL A  64      18.399 -41.705  -4.875  1.00 25.80           C
ATOM   1216  N   ASN A  65      15.250 -38.068  -5.591  1.00 31.08           N
ATOM   1217  CA  ASN A  65      14.260 -37.106  -5.125  1.00 31.56           C
ATOM   1218  C   ASN A  65      12.853 -37.572  -5.416  1.00 31.79           C
ATOM   1219  O   ASN A  65      12.539 -37.876  -6.561  1.00 31.21           O
ATOM   1220  CB  ASN A  65      14.441 -35.753  -5.813  1.00 31.73           C
ATOM   1221  CG  ASN A  65      13.493 -34.721  -5.255  1.00 34.94           C
ATOM   1222  OD1 ASN A  65      13.323 -34.617  -4.033  1.00 40.07           O
ATOM   1223  ND2 ASN A  65      12.838 -33.993  -6.123  1.00 34.83           N
ATOM   1224  N   GLY A  66      12.020 -37.611  -4.375  1.00 31.15           N
ATOM   1225  CA  GLY A  66      10.668 -38.043  -4.513  1.00 31.68           C
ATOM   1226  C   GLY A  66      10.459 -39.551  -4.464  1.00 32.11           C
ATOM   1227  O   GLY A  66       9.316 -39.991  -4.581  1.00 32.17           O
ATOM   1228  N   ARG A  67      11.548 -40.325  -4.294  1.00 31.26           N
ATOM   1229  CA  ARG A  67      11.495 -41.745  -3.953  1.00 31.02           C
ATOM   1230  C   ARG A  67      12.098 -42.063  -2.585  1.00 31.35           C
ATOM   1231  O   ARG A  67      11.740 -43.068  -1.998  1.00 31.03           O
ATOM   1232  CB  ARG A  67      12.274 -42.588  -4.988  1.00 31.98           C
ATOM   1233  CG  ARG A  67      11.919 -42.378  -6.452  1.00 31.88           C
ATOM   1234  CD  ARG A  67      13.186 -42.571  -7.280  1.00 35.16           C
ATOM   1235  NE  ARG A  67      13.579 -43.917  -7.057  1.00 34.20           N
ATOM   1236  CZ  ARG A  67      14.794 -44.419  -7.113  1.00 31.11           C
ATOM   1237  NH1 ARG A  67      15.859 -43.719  -7.477  1.00 28.89           N
ATOM   1238  NH2 ARG A  67      14.894 -45.704  -6.851  1.00 30.86           N
ATOM   1239  N   PHE A  68      13.051 -41.256  -2.104  1.00 30.39           N
ATOM   1240  CA  PHE A  68      13.741 -41.542  -0.850  1.00 29.72           C
ATOM   1241  C   PHE A  68      13.410 -40.460   0.095  1.00 29.03           C
ATOM   1242  O   PHE A  68      13.240 -39.311  -0.344  1.00 29.37           O
ATOM   1243  CB  PHE A  68      15.267 -41.560  -1.051  1.00 29.57           C
ATOM   1244  CG  PHE A  68      15.803 -42.767  -1.826  1.00 31.70           C
ATOM   1245  CD1 PHE A  68      14.968 -43.632  -2.515  1.00 32.76           C
ATOM   1246  CD2 PHE A  68      17.181 -42.998  -1.876  1.00 33.41           C
ATOM   1247  CE1 PHE A  68      15.478 -44.705  -3.249  1.00 36.35           C
ATOM   1248  CE2 PHE A  68      17.703 -44.053  -2.596  1.00 35.79           C
ATOM   1249  CZ  PHE A  68      16.839 -44.934  -3.288  1.00 36.54           C
ATOM   1250  N   THR A  69      13.363 -40.773   1.398  1.00 27.89           N
ATOM   1251  CA  THR A  69      13.165 -39.748   2.409  1.00 26.93           C
ATOM   1252  C   THR A  69      14.197 -39.931   3.481  1.00 26.79           C
ATOM   1253  O   THR A  69      14.412 -41.049   3.984  1.00 27.43           O
ATOM   1254  CB  THR A  69      11.735 -39.778   3.080  1.00 26.91           C
ATOM   1255  OG1 THR A  69      10.707 -39.793   2.084  1.00 26.84           O
ATOM   1256  CG2 THR A  69      11.524 -38.559   3.999  1.00 27.18           C
ATOM   1257  N   ILE A  70      14.839 -38.848   3.859  1.00 25.19           N
ATOM   1258  CA  ILE A  70      15.788 -38.906   4.937  1.00 25.19           C
ATOM   1259  C   ILE A  70      15.117 -38.250   6.160  1.00 26.46           C
ATOM   1260  O   ILE A  70      14.360 -37.302   5.999  1.00 25.25           O
ATOM   1261  CB  ILE A  70      17.093 -38.263   4.584  1.00 25.33           C
ATOM   1262  CG1 ILE A  70      18.137 -38.491   5.684  1.00 27.62           C
ATOM   1263  CG2 ILE A  70      16.965 -36.676   4.365  1.00 20.42           C
ATOM   1264  CD1 ILE A  70      19.560 -38.208   5.274  1.00 22.96           C
ATOM   1265  N   SER A  71      15.406 -38.785   7.357  1.00 27.30           N
ATOM   1266  CA  SER A  71      14.918 -38.274   8.657  1.00 28.61           C
ATOM   1267  C   SER A  71      15.948 -38.571   9.749  1.00 28.07           C
ATOM   1268  O   SER A  71      16.870 -39.348   9.540  1.00 28.94           O
ATOM   1269  CB  SER A  71      13.563 -38.905   9.034  1.00 29.35           C
ATOM   1270  OG  SER A  71      13.648 -40.325   9.307  1.00 34.50           O
ATOM   1271  N   ARG A  72      15.846 -37.917  10.888  1.00 28.26           N
ATOM   1272  CA  ARG A  72      16.763 -38.178  12.008  1.00 28.10           C
ATOM   1273  C   ARG A  72      15.944 -38.161  13.310  1.00 29.40           C
ATOM   1274  O   ARG A  72      14.870 -37.547  13.370  1.00 27.72           O
ATOM   1275  CB  ARG A  72      17.927 -37.179  12.073  1.00 27.92           C
ATOM   1276  CG  ARG A  72      17.500 -35.790  12.369  1.00 28.04           C
ATOM   1277  CD  ARG A  72      18.608 -34.814  12.156  1.00 31.28           C
ATOM   1278  NE  ARG A  72      19.727 -35.103  13.046  1.00 30.18           N
ATOM   1279  CZ  ARG A  72      20.985 -34.761  12.831  1.00 30.75           C
ATOM   1280  NH1 ARG A  72      21.338 -34.091  11.748  1.00 23.41           N
ATOM   1281  NH2 ARG A  72      21.930 -35.117  13.731  1.00 34.29           N
ATOM   1282  N   ASP A  73      16.465 -38.847  14.338  1.00 30.45           N
ATOM   1283  CA  ASP A  73      15.837 -38.891  15.697  1.00 31.06           C
ATOM   1284  C   ASP A  73      16.909 -38.445  16.656  1.00 31.69           C
ATOM   1285  O   ASP A  73      17.863 -39.199  16.914  1.00 30.46           O
ATOM   1286  CB  ASP A  73      15.401 -40.321  16.042  1.00 31.85           C
ATOM   1287  CG  ASP A  73      14.396 -40.386  17.214  1.00 32.44           C
ATOM   1288  OD1 ASP A  73      13.495 -41.253  17.125  1.00 30.60           O
ATOM   1289  OD2 ASP A  73      14.496 -39.576  18.189  1.00 32.61           O
ATOM   1290  N   ASN A  74      16.839 -37.203  17.121  1.00 33.08           N
ATOM   1291  CA  ASN A  74      17.902 -36.688  18.007  1.00 34.32           C
ATOM   1292  C   ASN A  74      17.881 -37.321  19.451  1.00 35.82           C
ATOM   1293  O   ASN A  74      18.867 -37.177  20.205  1.00 34.93           O
ATOM   1294  CB  ASN A  74      17.943 -35.148  18.002  1.00 34.21           C
ATOM   1295  CG  ASN A  74      18.235 -34.581  16.599  1.00 35.22           C
ATOM   1296  OD1 ASN A  74      18.612 -35.336  15.700  1.00 36.25           O
ATOM   1297  ND2 ASN A  74      18.033 -33.274  16.408  1.00 32.29           N
ATOM   1298  N   ALA A  75      16.811 -38.083  19.753  1.00 37.30           N
ATOM   1299  CA  ALA A  75      16.693 -38.892  20.996  1.00 38.56           C
ATOM   1300  C   ALA A  75      17.503 -40.194  20.931  1.00 39.01           C
ATOM   1301  O   ALA A  75      18.306 -40.485  21.836  1.00 39.61           O
ATOM   1302  CB  ALA A  75      15.225 -39.218  21.287  1.00 38.73           C
ATOM   1303  N   LYS A  76      17.295 -40.946  19.851  1.00 38.90           N
ATOM   1304  CA  LYS A  76      17.949 -42.242  19.624  1.00 38.94           C
ATOM   1305  C   LYS A  76      19.318 -42.078  18.950  1.00 38.07           C
ATOM   1306  O   LYS A  76      20.034 -43.054  18.748  1.00 38.22           O
ATOM   1307  CB  LYS A  76      17.072 -43.141  18.731  1.00 39.46           C
ATOM   1308  CG  LYS A  76      15.560 -42.985  18.969  1.00 42.40           C
ATOM   1309  CD  LYS A  76      14.931 -44.061  19.809  1.00 45.97           C
ATOM   1310  CE  LYS A  76      14.458 -45.232  18.929  1.00 48.36           C
ATOM   1311  NZ  LYS A  76      13.623 -46.194  19.717  1.00 49.74           N
ATOM   1312  N   ARG A  77      19.681 -40.843  18.610  1.00 37.15           N
ATOM   1313  CA  ARG A  77      20.869 -40.565  17.800  1.00 36.07           C
ATOM   1314  C   ARG A  77      20.903 -41.414  16.502  1.00 34.28           C
ATOM   1315  O   ARG A  77      21.930 -42.040  16.188  1.00 34.40           O
ATOM   1316  CB  ARG A  77      22.135 -40.795  18.631  1.00 36.43           C
ATOM   1317  CG  ARG A  77      22.179 -40.052  19.960  1.00 38.20           C
ATOM   1318  CD  ARG A  77      23.436 -40.471  20.716  1.00 42.06           C
ATOM   1319  NE  ARG A  77      23.621 -39.819  22.011  1.00 46.11           N
ATOM   1320  CZ  ARG A  77      23.882 -38.514  22.186  1.00 48.87           C
ATOM   1321  NH1 ARG A  77      23.959 -37.676  21.136  1.00 50.65           N
ATOM   1322  NH2 ARG A  77      24.056 -38.031  23.423  1.00 47.88           N
ATOM   1323  N   THR A  78      19.779 -41.481  15.782  1.00 32.23           N
ATOM   1324  CA  THR A  78      19.711 -42.235  14.508  1.00 30.92           C
ATOM   1325  C   THR A  78      19.433 -41.286  13.322  1.00 29.98           C
ATOM   1326  O   THR A  78      18.870 -40.200  13.521  1.00 29.88           O
ATOM   1327  CB  THR A  78      18.620 -43.263  14.513  1.00 30.32           C
ATOM   1328  OG1 THR A  78      17.438 -42.664  15.019  1.00 30.90           O
ATOM   1329  CG2 THR A  78      18.985 -44.496  15.365  1.00 31.69           C
ATOM   1330  N   VAL A  79      19.891 -41.690  12.137  1.00 29.20           N
ATOM   1331  CA  VAL A  79      19.475 -41.125  10.829  1.00 28.55           C
ATOM   1332  C   VAL A  79      18.877 -42.297  10.070  1.00 27.91           C
ATOM   1333  O   VAL A  79      19.450 -43.390  10.070  1.00 27.54           O
ATOM   1334  CB  VAL A  79      20.660 -40.564   9.960  1.00 28.79           C
ATOM   1335  CG1 VAL A  79      20.170 -39.468   8.916  1.00 27.38           C
ATOM   1336  CG2 VAL A  79      21.723 -40.001  10.810  1.00 28.94           C
ATOM   1337  N   THR A  80      17.737 -42.059   9.429  1.00 27.07           N
ATOM   1338  CA  THR A  80      16.995 -43.055   8.658  1.00 26.34           C
ATOM   1339  C   THR A  80      16.888 -42.628   7.192  1.00 25.82           C
ATOM   1340  O   THR A  80      16.789 -41.413   6.879  1.00 24.79           O
ATOM   1341  CB  THR A  80      15.589 -43.192   9.231  1.00 26.92           C
ATOM   1342  OG1 THR A  80      15.665 -43.327  10.649  1.00 26.68           O
ATOM   1343  CG2 THR A  80      14.776 -44.388   8.616  1.00 24.91           C
ATOM   1344  N   LEU A  81      16.959 -43.602   6.294  1.00 24.72           N
ATOM   1345  CA  LEU A  81      16.784 -43.386   4.848  1.00 25.00           C
ATOM   1346  C   LEU A  81      15.761 -44.383   4.388  1.00 26.09           C
ATOM   1347  O   LEU A  81      16.027 -45.636   4.324  1.00 24.63           O
ATOM   1348  CB  LEU A  81      18.071 -43.565   4.039  1.00 23.59           C
ATOM   1349  CG  LEU A  81      17.989 -43.204   2.534  1.00 24.00           C
ATOM   1350  CD1 LEU A  81      17.879 -41.597   2.391  1.00 21.06           C
ATOM   1351  CD2 LEU A  81      19.162 -43.741   1.741  1.00 21.00           C
ATOM   1352  N   GLN A  82      14.587 -43.847   4.100  1.00 26.34           N
ATOM   1353  CA  GLN A  82      13.492 -44.660   3.633  1.00 27.66           C
ATOM   1354  C   GLN A  82      13.603 -44.667   2.149  1.00 28.34           C
ATOM   1355  O   GLN A  82      13.528 -43.621   1.503  1.00 27.77           O
ATOM   1356  CB  GLN A  82      12.132 -44.080   4.068  1.00 28.43           C
ATOM   1357  CG  GLN A  82      10.926 -44.797   3.494  1.00 30.12           C
ATOM   1358  CD  GLN A  82      10.863 -46.291   3.886  1.00 34.07           C
ATOM   1359  OE1 GLN A  82      10.409 -47.153   3.100  1.00 34.00           O
ATOM   1360  NE2 GLN A  82      11.293 -46.590   5.109  1.00 35.12           N
ATOM   1361  N   MET A  83      13.857 -45.843   1.608  1.00 28.75           N
ATOM   1362  CA  MET A  83      13.956 -46.015   0.172  1.00 30.55           C
ATOM   1363  C   MET A  83      12.739 -46.672  -0.371  1.00 30.98           C
ATOM   1364  O   MET A  83      12.482 -47.845  -0.033  1.00 31.69           O
ATOM   1365  CB  MET A  83      15.177 -46.875  -0.172  1.00 30.37           C
ATOM   1366  CG  MET A  83      16.463 -46.079   0.018  1.00 34.20           C
ATOM   1367  SD  MET A  83      17.896 -47.070  -0.380  1.00 40.86           S
ATOM   1368  CE  MET A  83      17.826 -47.939   1.059  1.00 24.77           C
ATOM   1369  N   ASN A  84      12.042 -45.967  -1.260  1.00 31.23           N
ATOM   1370  CA  ASN A  84      10.836 -46.497  -1.894  1.00 32.19           C
ATOM   1371  C   ASN A  84      11.122 -46.609  -3.366  1.00 31.73           C
ATOM   1372  O   ASN A  84      12.054 -45.984  -3.876  1.00 31.25           O
ATOM   1373  CB  ASN A  84       9.608 -45.576  -1.649  1.00 33.15           C
ATOM   1374  CG  ASN A  84       9.177 -45.496  -0.145  1.00 35.08           C
ATOM   1375  OD1 ASN A  84       8.631 -44.491   0.298  1.00 37.52           O
ATOM   1376  ND2 ASN A  84       9.384 -46.572   0.607  1.00 38.42           N
ATOM   1377  N   SER A  85      10.357 -47.453  -4.048  1.00 31.13           N
ATOM   1378  CA  SER A  85      10.409 -47.531  -5.502  1.00 31.32           C
ATOM   1379  C   SER A  85      11.793 -47.853  -6.050  1.00 31.30           C
ATOM   1380  O   SER A  85      12.225 -47.301  -7.072  1.00 31.62           O
ATOM   1381  CB  SER A  85       9.868 -46.244  -6.113  1.00 30.73           C
ATOM   1382  OG  SER A  85       8.547 -46.070  -5.672  1.00 30.03           O
ATOM   1383  N   LEU A  86      12.470 -48.780  -5.377  1.00 31.56           N
ATOM   1384  CA  LEU A  86      13.837 -49.151  -5.727  1.00 30.64           C
ATOM   1385  C   LEU A  86      14.009 -49.717  -7.172  1.00 31.19           C
ATOM   1386  O   LEU A  86      13.160 -50.478  -7.663  1.00 30.69           O
ATOM   1387  CB  LEU A  86      14.384 -50.112  -4.665  1.00 30.35           C
ATOM   1388  CG  LEU A  86      14.651 -49.500  -3.271  1.00 29.86           C
ATOM   1389  CD1 LEU A  86      14.714 -50.547  -2.195  1.00 28.26           C
ATOM   1390  CD2 LEU A  86      15.929 -48.642  -3.259  1.00 27.59           C
ATOM   1391  N   LYS A  87      15.117 -49.321  -7.817  1.00 31.60           N
ATOM   1392  CA  LYS A  87      15.512 -49.744  -9.168  1.00 33.98           C
ATOM   1393  C   LYS A  87      16.848 -50.514  -9.102  1.00 34.78           C
ATOM   1394  O   LYS A  87      17.642 -50.293  -8.160  1.00 33.86           O
ATOM   1395  CB  LYS A  87      15.720 -48.534 -10.119  1.00 34.13           C
ATOM   1396  CG  LYS A  87      14.535 -47.621 -10.310  1.00 36.30           C
ATOM   1397  CD  LYS A  87      14.955 -46.249 -10.959  1.00 38.27           C
ATOM   1398  CE  LYS A  87      13.730 -45.287 -11.155  1.00 38.62           C
ATOM   1399  NZ  LYS A  87      14.046 -43.939 -11.811  1.00 37.33           N
ATOM   1400  N   PRO A  88      17.128 -51.382 -10.122  1.00 35.86           N
ATOM   1401  CA  PRO A  88      18.453 -52.002 -10.285  1.00 35.83           C
ATOM   1402  C   PRO A  88      19.622 -51.026 -10.069  1.00 34.85           C
ATOM   1403  O   PRO A  88      20.559 -51.356  -9.324  1.00 34.70           O
ATOM   1404  CB  PRO A  88      18.409 -52.520 -11.728  1.00 36.34           C
ATOM   1405  CG  PRO A  88      16.970 -52.968 -11.864  1.00 36.80           C
ATOM   1406  CD  PRO A  88      16.182 -51.903 -11.138  1.00 36.55           C
ATOM   1407  N   GLU A  89      19.511 -49.837 -10.665  1.00 33.63           N
ATOM   1408  CA  GLU A  89      20.512 -48.756 -10.566  1.00 33.08           C
ATOM   1409  C   GLU A  89      20.770 -48.229  -9.147  1.00 31.17           C
ATOM   1410  O   GLU A  89      21.719 -47.461  -8.935  1.00 31.71           O
ATOM   1411  CB  GLU A  89      20.098 -47.581 -11.441  1.00 33.64           C
ATOM   1412  CG  GLU A  89      20.004 -47.947 -12.924  1.00 37.63           C
ATOM   1413  CD  GLU A  89      18.563 -48.322 -13.373  1.00 42.66           C
ATOM   1414  OE1 GLU A  89      17.811 -48.932 -12.565  1.00 41.39           O
ATOM   1415  OE2 GLU A  89      18.194 -48.002 -14.545  1.00 45.33           O
ATOM   1416  N   ASP A  90      19.922 -48.625  -8.206  1.00 28.67           N
ATOM   1417  CA  ASP A  90      20.069 -48.282  -6.829  1.00 27.16           C
ATOM   1418  C   ASP A  90      20.977 -49.249  -6.086  1.00 27.17           C
ATOM   1419  O   ASP A  90      21.300 -49.006  -4.867  1.00 26.35           O
ATOM   1420  CB  ASP A  90      18.717 -48.241  -6.141  1.00 26.74           C
ATOM   1421  CG  ASP A  90      17.819 -47.092  -6.640  1.00 26.61           C
ATOM   1422  OD1 ASP A  90      18.291 -45.975  -6.972  1.00 25.01           O
ATOM   1423  OD2 ASP A  90      16.585 -47.295  -6.652  1.00 26.27           O
ATOM   1424  N   THR A  91      21.379 -50.333  -6.777  1.00 26.54           N
ATOM   1425  CA  THR A  91      22.319 -51.346  -6.225  1.00 24.90           C
ATOM   1426  C   THR A  91      23.644 -50.680  -5.804  1.00 24.45           C
ATOM   1427  O   THR A  91      24.322 -50.067  -6.657  1.00 21.60           O
ATOM   1428  CB  THR A  91      22.541 -52.491  -7.262  1.00 26.35           C
ATOM   1429  OG1 THR A  91      21.268 -53.116  -7.553  1.00 25.05           O
ATOM   1430  CG2 THR A  91      23.526 -53.573  -6.730  1.00 25.74           C
ATOM   1431  N   ALA A  92      24.019 -50.753  -4.513  1.00 22.90           N
ATOM   1432  CA  ALA A  92      25.243 -50.070  -4.074  1.00 24.01           C
ATOM   1433  C   ALA A  92      25.546 -50.445  -2.672  1.00 24.98           C
ATOM   1434  O   ALA A  92      24.677 -50.979  -2.010  1.00 26.21           O
ATOM   1435  CB  ALA A  92      25.041 -48.501  -4.150  1.00 22.48           C
ATOM   1436  N   VAL A  93      26.754 -50.167  -2.192  1.00 26.40           N
ATOM   1437  CA  VAL A  93      26.947 -50.086  -0.735  1.00 26.64           C
ATOM   1438  C   VAL A  93      26.565 -48.660  -0.332  1.00 26.57           C
ATOM   1439  O   VAL A  93      26.923 -47.667  -1.052  1.00 25.11           O
ATOM   1440  CB  VAL A  93      28.381 -50.508  -0.234  1.00 27.80           C
ATOM   1441  CG1 VAL A  93      29.480 -49.962  -1.110  1.00 30.24           C
ATOM   1442  CG2 VAL A  93      28.663 -50.002   1.217  1.00 28.21           C
ATOM   1443  N   TYR A  94      25.781 -48.548   0.752  1.00 26.34           N
ATOM   1444  CA  TYR A  94      25.308 -47.278   1.237  1.00 26.57           C
ATOM   1445  C   TYR A  94      26.007 -47.015   2.575  1.00 27.78           C
ATOM   1446  O   TYR A  94      26.062 -47.901   3.494  1.00 29.73           O
ATOM   1447  CB  TYR A  94      23.792 -47.289   1.435  1.00 27.52           C
ATOM   1448  CG  TYR A  94      22.965 -47.232   0.158  1.00 26.28           C
ATOM   1449  CD1 TYR A  94      22.165 -46.127  -0.120  1.00 25.49           C
ATOM   1450  CD2 TYR A  94      22.981 -48.279  -0.756  1.00 24.62           C
ATOM   1451  CE1 TYR A  94      21.410 -46.045  -1.282  1.00 25.16           C
ATOM   1452  CE2 TYR A  94      22.238 -48.191  -1.965  1.00 26.49           C
ATOM   1453  CZ  TYR A  94      21.460 -47.042  -2.194  1.00 27.09           C
ATOM   1454  OH  TYR A  94      20.722 -46.881  -3.310  1.00 25.41           O
ATOM   1455  N   TYR A  95      26.513 -45.803   2.682  1.00 27.03           N
ATOM   1456  CA  TYR A  95      27.375 -45.307   3.778  1.00 27.43           C
ATOM   1457  C   TYR A  95      26.693 -44.123   4.433  1.00 28.21           C
ATOM   1458  O   TYR A  95      26.237 -43.183   3.737  1.00 27.00           O
ATOM   1459  CB  TYR A  95      28.697 -44.767   3.233  1.00 26.81           C
ATOM   1460  CG  TYR A  95      29.591 -45.795   2.512  1.00 30.02           C
ATOM   1461  CD1 TYR A  95      30.274 -46.769   3.240  1.00 29.79           C
ATOM   1462  CD2 TYR A  95      29.729 -45.796   1.107  1.00 28.24           C
ATOM   1463  CE1 TYR A  95      31.084 -47.697   2.625  1.00 31.89           C
ATOM   1464  CE2 TYR A  95      30.538 -46.705   0.479  1.00 29.21           C
ATOM   1465  CZ  TYR A  95      31.223 -47.682   1.261  1.00 32.24           C
ATOM   1466  OH  TYR A  95      32.028 -48.618   0.700  1.00 34.38           O
ATOM   1467  N   CYS A  96      26.658 -44.138   5.762  1.00 27.61           N
ATOM   1468  CA  CYS A  96      26.225 -43.004   6.545  1.00 29.09           C
ATOM   1469  C   CYS A  96      27.479 -42.214   6.846  1.00 27.54           C
ATOM   1470  O   CYS A  96      28.585 -42.793   6.934  1.00 27.26           O
ATOM   1471  CB  CYS A  96      25.565 -43.527   7.829  1.00 30.52           C
ATOM   1472  SG  CYS A  96      25.269 -42.389   9.126  1.00 42.92           S
ATOM   1473  N   ALA A  97      27.323 -40.898   6.980  1.00 25.77           N
ATOM   1474  CA  ALA A  97      28.422 -39.989   7.289  1.00 24.70           C
ATOM   1475  C   ALA A  97      27.948 -38.893   8.246  1.00 25.22           C
ATOM   1476  O   ALA A  97      26.744 -38.579   8.301  1.00 24.83           O
ATOM   1477  CB  ALA A  97      28.991 -39.375   6.009  1.00 24.99           C
ATOM   1478  N   ALA A  98      28.880 -38.327   9.014  1.00 25.68           N
ATOM   1479  CA  ALA A  98      28.560 -37.287   9.946  1.00 25.22           C
ATOM   1480  C   ALA A  98      29.606 -36.228   9.950  1.00 26.60           C
ATOM   1481  O   ALA A  98      30.784 -36.515   9.822  1.00 26.87           O
ATOM   1482  CB  ALA A  98      28.401 -37.870  11.347  1.00 27.07           C
ATOM   1483  N   ARG A  99      29.158 -34.987  10.058  1.00 27.31           N
ATOM   1484  CA  ARG A  99      30.020 -33.804  10.204  1.00 29.11           C
ATOM   1485  C   ARG A  99      30.698 -33.417   8.921  1.00 28.54           C
ATOM   1486  O   ARG A  99      31.895 -33.628   8.749  1.00 28.37           O
ATOM   1487  CB  ARG A  99      31.058 -33.891  11.352  1.00 30.38           C
ATOM   1488  CG  ARG A  99      31.711 -32.490  11.548  1.00 35.27           C
ATOM   1489  CD  ARG A  99      32.494 -32.256  12.856  1.00 40.45           C
ATOM   1490  NE  ARG A  99      32.724 -30.802  13.066  1.00 45.89           N
ATOM   1491  CZ  ARG A  99      33.552 -29.983  12.364  1.00 48.44           C
ATOM   1492  NH1 ARG A  99      34.300 -30.399  11.328  1.00 46.92           N
ATOM   1493  NH2 ARG A  99      33.631 -28.690  12.709  1.00 48.85           N
ATOM   1494  N   PRO A 100      29.926 -32.791   8.010  1.00 28.45           N
ATOM   1495  CA  PRO A 100      30.485 -32.465   6.719  1.00 27.46           C
ATOM   1496  C   PRO A 100      31.573 -31.381   6.860  1.00 27.00           C
ATOM   1497  O   PRO A 100      31.388 -30.458   7.671  1.00 24.35           O
ATOM   1498  CB  PRO A 100      29.258 -31.958   5.928  1.00 28.92           C
ATOM   1499  CG  PRO A 100      28.245 -31.582   6.952  1.00 28.28           C
ATOM   1500  CD  PRO A 100      28.480 -32.471   8.109  1.00 27.79           C
ATOM   1501  N   GLN A 101      32.673 -31.503   6.093  1.00 25.45           N
ATOM   1502  CA  GLN A 101      33.748 -30.488   6.145  1.00 26.06           C
ATOM   1503  C   GLN A 101      33.434 -29.263   5.256  1.00 25.83           C
ATOM   1504  O   GLN A 101      34.097 -28.210   5.342  1.00 25.83           O
ATOM   1505  CB  GLN A 101      35.137 -31.104   5.786  1.00 26.10           C
ATOM   1506  CG  GLN A 101      35.523 -32.214   6.681  1.00 25.46           C
ATOM   1507  CD  GLN A 101      36.464 -33.250   6.056  1.00 29.48           C
ATOM   1508  OE1 GLN A 101      36.786 -33.211   4.855  1.00 25.31           O
ATOM   1509  NE2 GLN A 101      36.940 -34.184   6.911  1.00 23.76           N
ATOM   1510  N   GLY A 102      32.420 -29.412   4.402  1.00 25.86           N
ATOM   1511  CA  GLY A 102      32.030 -28.359   3.479  1.00 26.32           C
ATOM   1512  C   GLY A 102      30.582 -28.496   3.087  1.00 26.72           C
ATOM   1513  O   GLY A 102      29.734 -28.533   3.952  1.00 28.09           O
ATOM   1514  N   ASP A 103      30.291 -28.561   1.789  1.00 27.55           N
ATOM   1515  CA  ASP A 103      28.881 -28.661   1.343  1.00 28.25           C
ATOM   1516  C   ASP A 103      28.380 -30.069   1.630  1.00 28.06           C
ATOM   1517  O   ASP A 103      29.186 -31.005   1.526  1.00 30.26           O
ATOM   1518  CB  ASP A 103      28.777 -28.245  -0.136  1.00 29.31           C
ATOM   1519  CG  ASP A 103      28.809 -26.680  -0.299  1.00 31.64           C
ATOM   1520  OD1 ASP A 103      28.283 -25.985   0.612  1.00 32.59           O
ATOM   1521  OD2 ASP A 103      29.338 -26.158  -1.307  1.00 35.96           O
ATOM   1522  N   TYR A 104      27.121 -30.215   2.062  1.00 26.69           N
ATOM   1523  CA  TYR A 104      26.540 -31.495   2.461  1.00 26.47           C
ATOM   1524  C   TYR A 104      26.607 -32.576   1.396  1.00 26.79           C
ATOM   1525  O   TYR A 104      26.695 -33.800   1.738  1.00 25.31           O
ATOM   1526  CB  TYR A 104      25.079 -31.358   2.942  1.00 27.26           C
ATOM   1527  CG  TYR A 104      24.803 -30.606   4.257  1.00 26.28           C
ATOM   1528  CD1 TYR A 104      23.557 -30.628   4.811  1.00 29.17           C
ATOM   1529  CD2 TYR A 104      25.775 -29.845   4.906  1.00 31.29           C
ATOM   1530  CE1 TYR A 104      23.257 -29.951   5.986  1.00 28.31           C
ATOM   1531  CE2 TYR A 104      25.477 -29.140   6.096  1.00 27.67           C
ATOM   1532  CZ  TYR A 104      24.216 -29.207   6.623  1.00 28.70           C
ATOM   1533  OH  TYR A 104      23.898 -28.541   7.827  1.00 32.16           O
ATOM   1534  N   VAL A 105      26.642 -32.127   0.122  1.00 27.02           N
ATOM   1535  CA  VAL A 105      26.593 -32.992  -1.069  1.00 26.49           C
ATOM   1536  C   VAL A 105      27.918 -33.576  -1.530  1.00 26.74           C
ATOM   1537  O   VAL A 105      27.922 -34.437  -2.403  1.00 26.83           O
ATOM   1538  CB  VAL A 105      25.947 -32.266  -2.282  1.00 27.35           C
ATOM   1539  CG1 VAL A 105      24.537 -31.773  -1.893  1.00 25.09           C
ATOM   1540  CG2 VAL A 105      26.826 -31.072  -2.755  1.00 28.72           C
ATOM   1541  N   THR A 106      29.053 -33.130  -0.973  1.00 26.15           N
ATOM   1542  CA  THR A 106      30.339 -33.651  -1.390  1.00 25.72           C
ATOM   1543  C   THR A 106      30.817 -34.653  -0.310  1.00 25.95           C
ATOM   1544  O   THR A 106      30.485 -34.485   0.884  1.00 23.47           O
ATOM   1545  CB  THR A 106      31.378 -32.524  -1.657  1.00 27.11           C
ATOM   1546  OG1 THR A 106      31.768 -31.904  -0.432  1.00 28.72           O
ATOM   1547  CG2 THR A 106      30.759 -31.444  -2.589  1.00 28.62           C
ATOM   1548  N   ALA A 107      31.579 -35.656  -0.764  1.00 25.24           N
ATOM   1549  CA  ALA A 107      32.023 -36.764   0.064  1.00 26.87           C
ATOM   1550  C   ALA A 107      33.198 -36.392   0.978  1.00 26.97           C
ATOM   1551  O   ALA A 107      34.240 -37.019   0.954  1.00 28.48           O
ATOM   1552  CB  ALA A 107      32.352 -38.007  -0.832  1.00 25.58           C
ATOM   1553  N   HIS A 108      33.029 -35.339   1.768  1.00 26.92           N
ATOM   1554  CA  HIS A 108      34.103 -34.840   2.657  1.00 27.29           C
ATOM   1555  C   HIS A 108      33.456 -34.673   4.001  1.00 26.98           C
ATOM   1556  O   HIS A 108      32.793 -33.667   4.226  1.00 27.01           O
ATOM   1557  CB  HIS A 108      34.663 -33.506   2.187  1.00 26.54           C
ATOM   1558  CG  HIS A 108      35.315 -33.541   0.833  1.00 27.07           C
ATOM   1559  ND1 HIS A 108      36.592 -34.020   0.620  1.00 28.75           N
ATOM   1560  CD2 HIS A 108      34.903 -33.055  -0.361  1.00 25.24           C
ATOM   1561  CE1 HIS A 108      36.920 -33.852  -0.651  1.00 26.39           C
ATOM   1562  NE2 HIS A 108      35.904 -33.286  -1.266  1.00 25.57           N
ATOM   1563  N   TYR A 109      33.519 -35.743   4.806  1.00 26.14           N
ATOM   1564  CA  TYR A 109      32.904 -35.793   6.115  1.00 26.26           C
ATOM   1565  C   TYR A 109      33.960 -36.346   7.102  1.00 26.77           C
ATOM   1566  O   TYR A 109      34.783 -37.194   6.714  1.00 26.90           O
ATOM   1567  CB  TYR A 109      31.695 -36.719   6.120  1.00 26.57           C
ATOM   1568  CG  TYR A 109      30.370 -36.097   5.624  1.00 26.12           C
ATOM   1569  CD1 TYR A 109      29.266 -36.040   6.439  1.00 29.67           C
ATOM   1570  CD2 TYR A 109      30.214 -35.695   4.301  1.00 27.48           C
ATOM   1571  CE1 TYR A 109      28.022 -35.504   5.979  1.00 29.81           C
ATOM   1572  CE2 TYR A 109      28.969 -35.126   3.836  1.00 26.08           C
ATOM   1573  CZ  TYR A 109      27.895 -35.065   4.663  1.00 26.59           C
ATOM   1574  OH  TYR A 109      26.678 -34.561   4.222  1.00 27.77           O
ATOM   1575  N   ASP A 110      33.941 -35.839   8.330  1.00 26.84           N
ATOM   1576  CA  ASP A 110      34.870 -36.308   9.376  1.00 27.59           C
ATOM   1577  C   ASP A 110      34.662 -37.788   9.718  1.00 27.53           C
ATOM   1578  O   ASP A 110      35.619 -38.469   9.955  1.00 26.70           O
ATOM   1579  CB  ASP A 110      34.712 -35.510  10.656  1.00 26.67           C
ATOM   1580  CG  ASP A 110      35.304 -34.120  10.572  1.00 27.71           C
ATOM   1581  OD1 ASP A 110      36.119 -33.822   9.687  1.00 25.53           O
ATOM   1582  OD2 ASP A 110      34.909 -33.304  11.414  1.00 29.41           O
ATOM   1583  N   TYR A 111      33.405 -38.244   9.802  1.00 28.27           N
ATOM   1584  CA  TYR A 111      33.076 -39.643  10.179  1.00 28.76           C
ATOM   1585  C   TYR A 111      32.251 -40.324   9.130  1.00 29.08           C
ATOM   1586  O   TYR A 111      31.248 -39.728   8.631  1.00 25.57           O
ATOM   1587  CB  TYR A 111      32.263 -39.726  11.459  1.00 29.02           C
ATOM   1588  CG  TYR A 111      32.844 -38.884  12.585  1.00 32.33           C
ATOM   1589  CD1 TYR A 111      33.870 -39.370  13.397  1.00 36.91           C
ATOM   1590  CD2 TYR A 111      32.385 -37.601  12.813  1.00 36.21           C
ATOM   1591  CE1 TYR A 111      34.417 -38.572  14.414  1.00 38.21           C
ATOM   1592  CE2 TYR A 111      32.907 -36.802  13.828  1.00 38.24           C
ATOM   1593  CZ  TYR A 111      33.915 -37.294  14.628  1.00 39.52           C
ATOM   1594  OH  TYR A 111      34.425 -36.471  15.623  1.00 44.91           O
ATOM   1595  N   TRP A 112      32.614 -41.603   8.931  1.00 28.79           N
ATOM   1596  CA  TRP A 112      31.977 -42.509   7.982  1.00 29.79           C
ATOM   1597  C   TRP A 112      31.660 -43.813   8.654  1.00 30.71           C
ATOM   1598  O   TRP A 112      32.460 -44.323   9.482  1.00 31.16           O
ATOM   1599  CB  TRP A 112      32.905 -42.814   6.787  1.00 28.92           C
ATOM   1600  CG  TRP A 112      33.074 -41.670   5.906  1.00 31.45           C
ATOM   1601  CD1 TRP A 112      34.033 -40.702   5.994  1.00 34.56           C
ATOM   1602  CD2 TRP A 112      32.234 -41.306   4.804  1.00 31.89           C
ATOM   1603  NE1 TRP A 112      33.836 -39.750   5.015  1.00 33.52           N
ATOM   1604  CE2 TRP A 112      32.748 -40.104   4.262  1.00 32.86           C
ATOM   1605  CE3 TRP A 112      31.091 -41.871   4.227  1.00 30.79           C
ATOM   1606  CZ2 TRP A 112      32.146 -39.443   3.157  1.00 30.46           C
ATOM   1607  CZ3 TRP A 112      30.500 -41.209   3.103  1.00 32.74           C
ATOM   1608  CH2 TRP A 112      31.043 -40.026   2.591  1.00 31.11           C
ATOM   1609  N   GLY A 113      30.543 -44.394   8.245  1.00 30.96           N
ATOM   1610  CA  GLY A 113      30.193 -45.737   8.627  1.00 31.58           C
ATOM   1611  C   GLY A 113      30.979 -46.718   7.778  1.00 32.49           C
ATOM   1612  O   GLY A 113      31.760 -46.312   6.908  1.00 32.65           O
ATOM   1613  N   GLN A 114      30.735 -48.010   7.997  1.00 34.10           N
ATOM   1614  CA  GLN A 114      31.471 -49.101   7.303  1.00 35.24           C
ATOM   1615  C   GLN A 114      30.673 -49.504   6.090  1.00 33.86           C
ATOM   1616  O   GLN A 114      31.199 -50.149   5.193  1.00 33.71           O
ATOM   1617  CB  GLN A 114      31.673 -50.361   8.187  1.00 36.37           C
ATOM   1618  CG  GLN A 114      32.312 -50.100   9.588  1.00 40.39           C
ATOM   1619  CD  GLN A 114      31.580 -49.014  10.406  1.00 44.96           C
ATOM   1620  OE1 GLN A 114      30.340 -49.050  10.551  1.00 47.11           O
ATOM   1621  NE2 GLN A 114      32.351 -48.039  10.940  1.00 47.25           N
ATOM   1622  N   GLY A 115      29.409 -49.143   6.048  1.00 31.87           N
ATOM   1623  CA  GLY A 115      28.660 -49.424   4.843  1.00 31.77           C
ATOM   1624  C   GLY A 115      27.644 -50.496   5.055  1.00 32.01           C
ATOM   1625  O   GLY A 115      27.751 -51.293   6.006  1.00 33.48           O
ATOM   1626  N   THR A 116      26.632 -50.512   4.188  1.00 31.26           N
ATOM   1627  CA  THR A 116      25.637 -51.588   4.177  1.00 31.08           C
ATOM   1628  C   THR A 116      25.182 -51.819   2.718  1.00 30.50           C
ATOM   1629  O   THR A 116      24.967 -50.866   1.961  1.00 28.63           O
ATOM   1630  CB  THR A 116      24.433 -51.280   5.138  1.00 31.92           C
ATOM   1631  OG1 THR A 116      23.711 -52.469   5.426  1.00 33.89           O
ATOM   1632  CG2 THR A 116      23.461 -50.272   4.535  1.00 33.05           C
ATOM   1633  N   GLN A 117      25.038 -53.091   2.333  1.00 28.84           N
ATOM   1634  CA  GLN A 117      24.742 -53.437   0.951  1.00 27.67           C
ATOM   1635  C   GLN A 117      23.256 -53.369   0.727  1.00 26.93           C
ATOM   1636  O   GLN A 117      22.438 -53.763   1.558  1.00 26.14           O
ATOM   1637  CB  GLN A 117      25.208 -54.861   0.570  1.00 28.32           C
ATOM   1638  CG  GLN A 117      24.901 -55.236  -0.893  1.00 26.51           C
ATOM   1639  CD  GLN A 117      25.787 -54.499  -1.871  1.00 30.64           C
ATOM   1640  OE1 GLN A 117      26.928 -54.120  -1.522  1.00 30.77           O
ATOM   1641  NE2 GLN A 117      25.298 -54.309  -3.117  1.00 27.35           N
ATOM   1642  N   VAL A 118      22.922 -52.840  -0.424  1.00 26.46           N
ATOM   1643  CA  VAL A 118      21.583 -52.858  -0.909  1.00 26.16           C
ATOM   1644  C   VAL A 118      21.681 -53.381  -2.304  1.00 26.18           C
ATOM   1645  O   VAL A 118      22.364 -52.823  -3.144  1.00 25.60           O
ATOM   1646  CB  VAL A 118      20.994 -51.393  -0.953  1.00 25.60           C
ATOM   1647  CG1 VAL A 118      19.674 -51.389  -1.681  1.00 23.11           C
ATOM   1648  CG2 VAL A 118      20.859 -50.837   0.461  1.00 24.19           C
ATOM   1649  N   THR A 119      21.017 -54.479  -2.592  1.00 28.12           N
ATOM   1650  CA  THR A 119      21.030 -54.909  -3.987  1.00 27.68           C
ATOM   1651  C   THR A 119      19.597 -55.171  -4.410  1.00 29.51           C
ATOM   1652  O   THR A 119      18.803 -55.714  -3.648  1.00 30.07           O
ATOM   1653  CB  THR A 119      22.144 -56.003  -4.333  1.00 27.58           C
ATOM   1654  OG1 THR A 119      21.590 -57.155  -4.999  1.00 28.46           O
ATOM   1655  CG2 THR A 119      22.986 -56.326  -3.193  1.00 23.91           C
ATOM   1656  N   VAL A 120      19.263 -54.690  -5.592  1.00 31.13           N
ATOM   1657  CA  VAL A 120      17.901 -54.640  -6.044  1.00 32.56           C
ATOM   1658  C   VAL A 120      17.903 -55.416  -7.334  1.00 34.75           C
ATOM   1659  O   VAL A 120      18.508 -54.966  -8.313  1.00 33.92           O
ATOM   1660  CB  VAL A 120      17.472 -53.177  -6.356  1.00 33.57           C
ATOM   1661  CG1 VAL A 120      16.072 -53.177  -7.024  1.00 30.89           C
ATOM   1662  CG2 VAL A 120      17.546 -52.262  -5.054  1.00 31.64           C
ATOM   1663  N   SER A 121      17.262 -56.594  -7.333  1.00 36.84           N
ATOM   1664  CA  SER A 121      17.279 -57.493  -8.524  1.00 38.44           C
ATOM   1665  C   SER A 121      16.264 -57.093  -9.629  1.00 38.97           C
ATOM   1666  O   SER A 121      15.202 -56.543  -9.321  1.00 39.78           O
ATOM   1667  CB  SER A 121      17.095 -58.968  -8.071  1.00 38.94           C
ATOM   1668  OG  SER A 121      16.431 -59.054  -6.801  1.00 40.79           O
