# Supplementary material for: A non-redundant data set of nanobody-antigen crystal structures
Source: Data Brief. 2019 Mar 6;24:103754. doi: 10.1016/j.dib.2019.103754 (PMC6441729; doi:10.1016/j.dib.2019.103754)
Supplement: Multimedia component 5 [file mmc5.zip › Data_set/Nb-Ag_3/3k80_3.pdb]

ATOM      1  N   SER C  21     -63.369  17.353  -9.311  1.00 73.77           N
ATOM      2  CA  SER C  21     -63.098  18.664  -9.905  1.00 79.19           C
ATOM      3  C   SER C  21     -61.615  18.866 -10.261  1.00 71.96           C
ATOM      4  O   SER C  21     -60.952  19.748  -9.723  1.00 78.01           O
ATOM      5  CB  SER C  21     -63.552  19.775  -8.956  1.00 20.00           C
ATOM      6  N   VAL C  22     -61.109  18.052 -11.181  1.00 65.14           N
ATOM      7  CA  VAL C  22     -59.707  18.106 -11.547  1.00 62.87           C
ATOM      8  C   VAL C  22     -59.423  18.956 -12.785  1.00 62.40           C
ATOM      9  O   VAL C  22     -60.334  19.424 -13.468  1.00 53.51           O
ATOM     10  CB  VAL C  22     -59.133  16.706 -11.763  1.00 70.76           C
ATOM     11  CG1 VAL C  22     -58.604  16.133 -10.445  1.00 74.74           C
ATOM     12  CG2 VAL C  22     -60.187  15.807 -12.389  1.00 70.22           C
ATOM     13  N   ASN C  23     -58.132  19.132 -13.050  1.00 56.04           N
ATOM     14  CA  ASN C  23     -57.630  20.062 -14.048  1.00 55.65           C
ATOM     15  C   ASN C  23     -56.337  19.481 -14.599  1.00 53.52           C
ATOM     16  O   ASN C  23     -55.262  19.724 -14.060  1.00 57.91           O
ATOM     17  CB  ASN C  23     -57.375  21.425 -13.386  1.00 53.51           C
ATOM     18  CG  ASN C  23     -56.817  22.462 -14.348  1.00 59.85           C
ATOM     19  OD1 ASN C  23     -56.217  22.128 -15.368  1.00 58.97           O
ATOM     20  ND2 ASN C  23     -57.004  23.733 -14.015  1.00 61.99           N
ATOM     21  N   SER C  24     -56.437  18.689 -15.658  1.00 52.20           N
ATOM     22  CA  SER C  24     -55.271  17.978 -16.158  1.00 50.02           C
ATOM     23  C   SER C  24     -54.976  18.294 -17.611  1.00 49.09           C
ATOM     24  O   SER C  24     -55.881  18.451 -18.411  1.00 48.64           O
ATOM     25  CB  SER C  24     -55.471  16.475 -16.004  1.00 48.53           C
ATOM     26  OG  SER C  24     -54.331  15.758 -16.456  1.00 57.92           O
ATOM     27  N   VAL C  25     -53.693  18.332 -17.939  1.00 52.31           N
ATOM     28  CA  VAL C  25     -53.216  18.672 -19.273  1.00 51.12           C
ATOM     29  C   VAL C  25     -52.059  17.766 -19.675  1.00 51.54           C
ATOM     30  O   VAL C  25     -51.118  17.610 -18.913  1.00 54.80           O
ATOM     31  CB  VAL C  25     -52.688  20.112 -19.278  1.00 49.38           C
ATOM     32  CG1 VAL C  25     -51.552  20.251 -20.256  1.00 56.30           C
ATOM     33  CG2 VAL C  25     -53.800  21.086 -19.587  1.00 50.10           C
ATOM     34  N   THR C  26     -52.118  17.174 -20.866  1.00 47.01           N
ATOM     35  CA  THR C  26     -51.010  16.355 -21.356  1.00 50.21           C
ATOM     36  C   THR C  26     -50.605  16.777 -22.760  1.00 50.31           C
ATOM     37  O   THR C  26     -51.400  16.690 -23.678  1.00 51.41           O
ATOM     38  CB  THR C  26     -51.366  14.866 -21.391  1.00 50.96           C
ATOM     39  OG1 THR C  26     -51.615  14.404 -20.061  1.00 52.59           O
ATOM     40  CG2 THR C  26     -50.224  14.065 -21.992  1.00 43.88           C
ATOM     41  N   LEU C  27     -49.367  17.228 -22.925  1.00 48.66           N
ATOM     42  CA  LEU C  27     -48.920  17.792 -24.194  1.00 52.43           C
ATOM     43  C   LEU C  27     -47.628  17.138 -24.666  1.00 52.99           C
ATOM     44  O   LEU C  27     -46.706  16.922 -23.874  1.00 56.78           O
ATOM     45  CB  LEU C  27     -48.705  19.309 -24.066  1.00 47.73           C
ATOM     46  CG  LEU C  27     -49.890  20.209 -23.704  1.00 46.35           C
ATOM     47  CD1 LEU C  27     -49.434  21.645 -23.390  1.00 44.24           C
ATOM     48  CD2 LEU C  27     -50.954  20.209 -24.786  1.00 47.75           C
ATOM     49  N   VAL C  28     -47.569  16.824 -25.954  1.00 43.63           N
ATOM     50  CA  VAL C  28     -46.361  16.290 -26.572  1.00 50.53           C
ATOM     51  C   VAL C  28     -45.989  17.171 -27.758  1.00 51.99           C
ATOM     52  O   VAL C  28     -46.797  17.372 -28.656  1.00 53.46           O
ATOM     53  CB  VAL C  28     -46.561  14.838 -27.071  1.00 56.04           C
ATOM     54  CG1 VAL C  28     -45.251  14.272 -27.646  1.00 43.51           C
ATOM     55  CG2 VAL C  28     -47.103  13.948 -25.938  1.00 50.50           C
ATOM     56  N   GLY C  29     -44.770  17.701 -27.759  1.00 47.12           N
ATOM     57  CA  GLY C  29     -44.394  18.686 -28.755  1.00 51.52           C
ATOM     58  C   GLY C  29     -42.931  19.052 -28.698  1.00 49.58           C
ATOM     59  O   GLY C  29     -42.133  18.289 -28.169  1.00 55.20           O
ATOM     60  N   VAL C  30     -42.581  20.217 -29.237  1.00 49.63           N
ATOM     61  CA  VAL C  30     -41.187  20.607 -29.396  1.00 49.53           C
ATOM     62  C   VAL C  30     -40.900  21.852 -28.606  1.00 49.37           C
ATOM     63  O   VAL C  30     -41.723  22.758 -28.543  1.00 53.03           O
ATOM     64  CB  VAL C  30     -40.813  20.890 -30.891  1.00 54.25           C
ATOM     65  CG1 VAL C  30     -39.335  21.227 -31.010  1.00 47.77           C
ATOM     66  CG2 VAL C  30     -41.142  19.695 -31.764  1.00 49.35           C
ATOM     67  N   VAL C  31     -39.715  21.894 -28.016  1.00 49.94           N
ATOM     68  CA  VAL C  31     -39.327  22.981 -27.130  1.00 51.48           C
ATOM     69  C   VAL C  31     -38.648  24.139 -27.865  1.00 55.60           C
ATOM     70  O   VAL C  31     -37.778  23.919 -28.705  1.00 54.01           O
ATOM     71  CB  VAL C  31     -38.365  22.466 -26.071  1.00 47.60           C
ATOM     72  CG1 VAL C  31     -37.636  23.611 -25.427  1.00 50.56           C
ATOM     73  CG2 VAL C  31     -39.115  21.629 -25.036  1.00 51.07           C
ATOM     74  N   HIS C  32     -39.064  25.364 -27.547  1.00 51.58           N
ATOM     75  CA  HIS C  32     -38.365  26.571 -27.971  1.00 53.24           C
ATOM     76  C   HIS C  32     -38.389  27.578 -26.830  1.00 55.98           C
ATOM     77  O   HIS C  32     -39.271  27.525 -25.983  1.00 57.57           O
ATOM     78  CB  HIS C  32     -39.037  27.205 -29.187  1.00 54.05           C
ATOM     79  CG  HIS C  32     -39.291  26.250 -30.311  1.00 52.43           C
ATOM     80  ND1 HIS C  32     -38.288  25.777 -31.129  1.00 48.32           N
ATOM     81  CD2 HIS C  32     -40.440  25.693 -30.761  1.00 59.04           C
ATOM     82  CE1 HIS C  32     -38.807  24.959 -32.028  1.00 60.11           C
ATOM     83  NE2 HIS C  32     -40.113  24.893 -31.829  1.00 61.17           N
ATOM     84  N   ASP C  33     -37.422  28.491 -26.812  1.00 58.54           N
ATOM     85  CA  ASP C  33     -37.424  29.623 -25.884  1.00 58.11           C
ATOM     86  C   ASP C  33     -37.391  29.222 -24.427  1.00 56.96           C
ATOM     87  O   ASP C  33     -38.343  29.455 -23.691  1.00 64.70           O
ATOM     88  CB  ASP C  33     -38.648  30.505 -26.094  1.00 62.44           C
ATOM     89  CG  ASP C  33     -38.606  31.260 -27.400  1.00 76.29           C
ATOM     90  OD1 ASP C  33     -38.179  30.668 -28.421  1.00 77.41           O
ATOM     91  OD2 ASP C  33     -39.017  32.445 -27.401  1.00 78.99           O
ATOM     92  N   ILE C  34     -36.289  28.629 -24.010  1.00 60.10           N
ATOM     93  CA  ILE C  34     -36.117  28.286 -22.618  1.00 60.19           C
ATOM     94  C   ILE C  34     -35.559  29.503 -21.936  1.00 61.61           C
ATOM     95  O   ILE C  34     -34.601  30.100 -22.415  1.00 54.65           O
ATOM     96  CB  ILE C  34     -35.129  27.134 -22.429  1.00 50.70           C
ATOM     97  CG1 ILE C  34     -35.601  25.908 -23.208  1.00 57.83           C
ATOM     98  CG2 ILE C  34     -34.990  26.800 -20.954  1.00 57.90           C
ATOM     99  CD1 ILE C  34     -35.237  25.933 -24.666  1.00 60.99           C
ATOM    100  N   GLN C  35     -36.165  29.869 -20.817  1.00 56.90           N
ATOM    101  CA  GLN C  35     -35.700  30.998 -20.054  1.00 52.37           C
ATOM    102  C   GLN C  35     -35.910  30.750 -18.573  1.00 57.33           C
ATOM    103  O   GLN C  35     -37.004  30.385 -18.148  1.00 63.56           O
ATOM    104  CB  GLN C  35     -36.449  32.246 -20.495  1.00 62.59           C
ATOM    105  CG  GLN C  35     -36.104  32.696 -21.906  1.00 68.09           C
ATOM    106  CD  GLN C  35     -37.263  33.410 -22.584  1.00 80.15           C
ATOM    107  OE1 GLN C  35     -38.123  33.999 -21.920  1.00 77.30           O
ATOM    108  NE2 GLN C  35     -37.297  33.358 -23.913  1.00 80.54           N
ATOM    109  N   SER C  36     -34.853  30.925 -17.788  1.00 64.35           N
ATOM    110  CA  SER C  36     -34.973  30.897 -16.332  1.00 65.94           C
ATOM    111  C   SER C  36     -35.151  32.319 -15.832  1.00 69.45           C
ATOM    112  O   SER C  36     -34.676  33.271 -16.452  1.00 72.70           O
ATOM    113  CB  SER C  36     -33.729  30.287 -15.681  1.00 62.01           C
ATOM    114  OG  SER C  36     -33.534  28.943 -16.081  1.00 68.82           O
ATOM    115  N   GLY C  37     -35.835  32.463 -14.709  1.00 69.67           N
ATOM    116  CA  GLY C  37     -36.023  33.762 -14.101  1.00 66.39           C
ATOM    117  C   GLY C  37     -36.881  33.616 -12.873  1.00 69.77           C
ATOM    118  O   GLY C  37     -36.954  32.534 -12.281  1.00 69.80           O
ATOM    119  N   PHE C  38     -37.541  34.701 -12.485  1.00 73.15           N
ATOM    120  CA  PHE C  38     -38.435  34.643 -11.339  1.00 78.97           C
ATOM    121  C   PHE C  38     -39.803  35.215 -11.673  1.00 80.40           C
ATOM    122  O   PHE C  38     -40.051  35.642 -12.800  1.00 75.49           O
ATOM    123  CB  PHE C  38     -37.814  35.355 -10.144  1.00 76.90           C
ATOM    124  CG  PHE C  38     -36.601  34.661  -9.595  1.00 77.54           C
ATOM    125  CD1 PHE C  38     -36.690  33.877  -8.457  1.00 77.92           C
ATOM    126  CD2 PHE C  38     -35.370  34.784 -10.223  1.00 78.52           C
ATOM    127  CE1 PHE C  38     -35.575  33.234  -7.950  1.00 72.62           C
ATOM    128  CE2 PHE C  38     -34.250  34.141  -9.719  1.00 77.57           C
ATOM    129  CZ  PHE C  38     -34.355  33.366  -8.578  1.00 69.17           C
ATOM    130  N   VAL C  39     -40.698  35.201 -10.695  1.00 81.75           N
ATOM    131  CA  VAL C  39     -42.007  35.810 -10.875  1.00 92.28           C
ATOM    132  C   VAL C  39     -42.385  36.608  -9.629  1.00 94.83           C
ATOM    133  O   VAL C  39     -42.279  37.835  -9.612  1.00 94.61           O
ATOM    134  CB  VAL C  39     -43.087  34.757 -11.189  1.00 89.57           C
ATOM    135  N   TYR C  40     -42.817  35.905  -8.587  1.00 96.02           N
ATOM    136  CA  TYR C  40     -43.149  36.538  -7.317  1.00 97.88           C
ATOM    137  C   TYR C  40     -42.160  36.103  -6.241  1.00 93.12           C
ATOM    138  O   TYR C  40     -42.560  35.783  -5.119  1.00 91.37           O
ATOM    139  CB  TYR C  40     -44.579  36.182  -6.898  1.00 94.57           C
ATOM    140  N   GLU C  41     -40.874  36.102  -6.592  1.00 86.46           N
ATOM    141  CA  GLU C  41     -39.825  35.563  -5.724  1.00 95.76           C
ATOM    142  C   GLU C  41     -39.885  34.034  -5.669  1.00100.28           C
ATOM    143  O   GLU C  41     -39.790  33.436  -4.590  1.00 95.90           O
ATOM    144  CB  GLU C  41     -39.920  36.143  -4.309  1.00 97.83           C
ATOM    145  N   ASP C  42     -40.060  33.420  -6.840  1.00 96.12           N
ATOM    146  CA  ASP C  42     -40.079  31.964  -7.002  1.00 87.75           C
ATOM    147  C   ASP C  42     -39.340  31.616  -8.286  1.00 86.60           C
ATOM    148  O   ASP C  42     -39.642  32.166  -9.361  1.00 75.71           O
ATOM    149  CB  ASP C  42     -41.511  31.436  -7.102  1.00 88.65           C
ATOM    150  CG  ASP C  42     -42.297  31.625  -5.820  1.00102.00           C
ATOM    151  OD1 ASP C  42     -41.738  31.346  -4.731  1.00 98.68           O
ATOM    152  OD2 ASP C  42     -43.477  32.040  -5.909  1.00101.65           O
ATOM    153  N   ALA C  43     -38.371  30.709  -8.177  1.00 80.75           N
ATOM    154  CA  ALA C  43     -37.617  30.258  -9.344  1.00 74.55           C
ATOM    155  C   ALA C  43     -38.576  29.731 -10.400  1.00 69.82           C
ATOM    156  O   ALA C  43     -39.588  29.117 -10.063  1.00 65.04           O
ATOM    157  CB  ALA C  43     -36.602  29.194  -8.954  1.00 20.00           C
ATOM    158  N   VAL C  44     -38.262  29.977 -11.669  1.00 60.09           N
ATOM    159  CA  VAL C  44     -39.068  29.450 -12.756  1.00 58.85           C
ATOM    160  C   VAL C  44     -38.282  29.323 -14.058  1.00 63.98           C
ATOM    161  O   VAL C  44     -37.641  30.273 -14.520  1.00 63.11           O
ATOM    162  CB  VAL C  44     -40.287  30.325 -13.039  1.00 58.71           C
ATOM    163  CG1 VAL C  44     -40.860  29.983 -14.399  1.00 60.46           C
ATOM    164  CG2 VAL C  44     -41.334  30.151 -11.967  1.00 58.43           C
ATOM    165  N   THR C  45     -38.333  28.139 -14.650  1.00 57.28           N
ATOM    166  CA  THR C  45     -37.826  27.965 -15.993  1.00 55.95           C
ATOM    167  C   THR C  45     -39.025  27.787 -16.890  1.00 54.52           C
ATOM    168  O   THR C  45     -39.822  26.879 -16.696  1.00 62.71           O
ATOM    169  CB  THR C  45     -36.939  26.736 -16.099  1.00 53.06           C
ATOM    170  OG1 THR C  45     -35.788  26.911 -15.265  1.00 58.45           O
ATOM    171  CG2 THR C  45     -36.491  26.540 -17.530  1.00 54.07           C
ATOM    172  N   GLN C  46     -39.179  28.666 -17.857  1.00 48.52           N
ATOM    173  CA  GLN C  46     -40.302  28.540 -18.751  1.00 57.04           C
ATOM    174  C   GLN C  46     -39.848  28.304 -20.190  1.00 52.86           C
ATOM    175  O   GLN C  46     -38.769  28.741 -20.599  1.00 48.44           O
ATOM    176  CB  GLN C  46     -41.188  29.780 -18.668  1.00 60.68           C
ATOM    177  CG  GLN C  46     -40.985  30.767 -19.810  1.00 58.46           C
ATOM    178  CD  GLN C  46     -41.971  31.921 -19.756  1.00 67.09           C
ATOM    179  OE1 GLN C  46     -42.559  32.207 -18.706  1.00 67.45           O
ATOM    180  NE2 GLN C  46     -42.159  32.590 -20.888  1.00 66.96           N
ATOM    181  N   PHE C  47     -40.682  27.597 -20.943  1.00 49.64           N
ATOM    182  CA  PHE C  47     -40.453  27.428 -22.371  1.00 54.61           C
ATOM    183  C   PHE C  47     -41.754  27.345 -23.148  1.00 57.79           C
ATOM    184  O   PHE C  47     -42.832  27.095 -22.588  1.00 53.72           O
ATOM    185  CB  PHE C  47     -39.599  26.192 -22.662  1.00 56.20           C
ATOM    186  CG  PHE C  47     -40.188  24.890 -22.158  1.00 53.84           C
ATOM    187  CD1 PHE C  47     -40.993  24.114 -22.983  1.00 50.78           C
ATOM    188  CD2 PHE C  47     -39.904  24.428 -20.876  1.00 48.01           C
ATOM    189  CE1 PHE C  47     -41.511  22.902 -22.536  1.00 53.14           C
ATOM    190  CE2 PHE C  47     -40.418  23.216 -20.414  1.00 46.77           C
ATOM    191  CZ  PHE C  47     -41.228  22.454 -21.232  1.00 51.09           C
ATOM    192  N   THR C  48     -41.643  27.576 -24.447  1.00 58.96           N
ATOM    193  CA  THR C  48     -42.760  27.384 -25.351  1.00 54.20           C
ATOM    194  C   THR C  48     -42.740  25.939 -25.824  1.00 51.69           C
ATOM    195  O   THR C  48     -41.672  25.354 -26.032  1.00 55.29           O
ATOM    196  CB  THR C  48     -42.672  28.347 -26.559  1.00 58.63           C
ATOM    197  OG1 THR C  48     -42.914  29.697 -26.122  1.00 57.17           O
ATOM    198  CG2 THR C  48     -43.686  27.964 -27.630  1.00 50.57           C
ATOM    199  N   LEU C  49     -43.923  25.356 -25.964  1.00 52.44           N
ATOM    200  CA  LEU C  49     -44.048  24.004 -26.480  1.00 49.90           C
ATOM    201  C   LEU C  49     -44.994  24.016 -27.665  1.00 56.65           C
ATOM    202  O   LEU C  49     -46.136  24.474 -27.548  1.00 56.62           O
ATOM    203  CB  LEU C  49     -44.592  23.064 -25.412  1.00 50.55           C
ATOM    204  CG  LEU C  49     -44.722  21.619 -25.906  1.00 50.48           C
ATOM    205  CD1 LEU C  49     -43.367  21.092 -26.303  1.00 49.06           C
ATOM    206  CD2 LEU C  49     -45.343  20.727 -24.853  1.00 41.96           C
ATOM    207  N   THR C  50     -44.514  23.522 -28.803  1.00 47.95           N
ATOM    208  CA  THR C  50     -45.292  23.514 -30.027  1.00 49.38           C
ATOM    209  C   THR C  50     -45.893  22.157 -30.310  1.00 47.21           C
ATOM    210  O   THR C  50     -45.174  21.179 -30.462  1.00 48.48           O
ATOM    211  CB  THR C  50     -44.413  23.872 -31.228  1.00 53.28           C
ATOM    212  OG1 THR C  50     -44.199  25.285 -31.243  1.00 53.81           O
ATOM    213  CG2 THR C  50     -45.087  23.443 -32.533  1.00 54.19           C
ATOM    214  N   THR C  51     -47.213  22.100 -30.409  1.00 49.02           N
ATOM    215  CA  THR C  51     -47.872  20.853 -30.766  1.00 53.76           C
ATOM    216  C   THR C  51     -48.530  20.927 -32.137  1.00 58.42           C
ATOM    217  O   THR C  51     -48.936  21.991 -32.599  1.00 61.60           O
ATOM    218  CB  THR C  51     -48.928  20.464 -29.729  1.00 53.77           C
ATOM    219  OG1 THR C  51     -49.791  21.579 -29.508  1.00 56.09           O
ATOM    220  CG2 THR C  51     -48.263  20.090 -28.423  1.00 51.80           C
ATOM    221  N   THR C  52     -48.653  19.781 -32.780  1.00 63.14           N
ATOM    222  CA  THR C  52     -49.136  19.746 -34.143  1.00 65.37           C
ATOM    223  C   THR C  52     -50.070  18.575 -34.312  1.00 71.70           C
ATOM    224  O   THR C  52     -49.636  17.421 -34.347  1.00 74.40           O
ATOM    225  CB  THR C  52     -47.964  19.591 -35.122  1.00 68.17           C
ATOM    226  OG1 THR C  52     -47.120  20.743 -35.027  1.00 65.78           O
ATOM    227  CG2 THR C  52     -48.467  19.441 -36.555  1.00 70.46           C
ATOM    228  N   SER C  53     -51.359  18.867 -34.404  1.00 74.33           N
ATOM    229  CA  SER C  53     -52.334  17.818 -34.660  1.00 80.02           C
ATOM    230  C   SER C  53     -52.546  17.679 -36.167  1.00 87.01           C
ATOM    231  O   SER C  53     -52.813  18.664 -36.862  1.00 84.30           O
ATOM    232  CB  SER C  53     -53.648  18.114 -33.932  1.00 83.48           C
ATOM    233  OG  SER C  53     -53.463  18.102 -32.519  1.00 75.32           O
ATOM    234  N   ILE C  54     -52.383  16.459 -36.673  1.00 87.99           N
ATOM    235  CA  ILE C  54     -52.655  16.162 -38.075  1.00 89.89           C
ATOM    236  C   ILE C  54     -54.048  15.533 -38.204  1.00 93.39           C
ATOM    237  O   ILE C  54     -54.240  14.357 -37.895  1.00 94.30           O
ATOM    238  CB  ILE C  54     -51.582  15.222 -38.669  1.00 87.11           C
ATOM    239  N   ASP C  55     -55.012  16.330 -38.662  1.00 94.51           N
ATOM    240  CA  ASP C  55     -56.432  15.949 -38.689  1.00100.28           C
ATOM    241  C   ASP C  55     -56.732  14.563 -39.267  1.00102.79           C
ATOM    242  O   ASP C  55     -56.317  14.238 -40.378  1.00100.17           O
ATOM    243  CB  ASP C  55     -57.252  17.002 -39.443  1.00100.06           C
ATOM    244  N   THR C  56     -57.484  13.765 -38.514  1.00105.12           N
ATOM    245  CA  THR C  56     -57.810  12.402 -38.924  1.00107.72           C
ATOM    246  C   THR C  56     -59.133  12.312 -39.682  1.00110.46           C
ATOM    247  O   THR C  56     -60.206  12.288 -39.076  1.00110.59           O
ATOM    248  CB  THR C  56     -57.864  11.450 -37.713  1.00110.43           C
ATOM    249  N   THR C  57     -59.048  12.270 -41.010  1.00113.29           N
ATOM    250  CA  THR C  57     -60.211  12.022 -41.859  1.00116.19           C
ATOM    251  C   THR C  57     -59.949  10.739 -42.648  1.00117.65           C
ATOM    252  O   THR C  57     -58.931  10.074 -42.432  1.00114.05           O
ATOM    253  CB  THR C  57     -60.503  13.210 -42.821  1.00115.08           C
ATOM    254  OG1 THR C  57     -60.554  14.433 -42.078  1.00107.20           O
ATOM    255  CG2 THR C  57     -61.836  13.027 -43.544  1.00113.50           C
ATOM    256  N   HIS C  58     -60.866  10.388 -43.548  1.00117.72           N
ATOM    257  CA  HIS C  58     -60.723   9.192 -44.374  1.00116.56           C
ATOM    258  C   HIS C  58     -59.870   9.472 -45.610  1.00115.23           C
ATOM    259  O   HIS C  58     -59.190  10.497 -45.689  1.00117.74           O
ATOM    260  CB  HIS C  58     -62.097   8.655 -44.789  1.00111.18           C
ATOM    261  N   GLU C  62     -59.442  18.130 -47.490  1.00 95.75           N
ATOM    262  CA  GLU C  62     -58.688  17.061 -46.846  1.00 99.89           C
ATOM    263  C   GLU C  62     -57.269  17.517 -46.510  1.00 98.99           C
ATOM    264  O   GLU C  62     -56.794  18.533 -47.031  1.00 97.93           O
ATOM    265  CB  GLU C  62     -58.646  15.821 -47.741  1.00 20.00           C
ATOM    266  N   VAL C  63     -56.610  16.764 -45.629  1.00 95.24           N
ATOM    267  CA  VAL C  63     -55.236  17.051 -45.205  1.00100.35           C
ATOM    268  C   VAL C  63     -55.099  18.369 -44.420  1.00 99.80           C
ATOM    269  O   VAL C  63     -54.427  19.299 -44.868  1.00 93.30           O
ATOM    270  CB  VAL C  63     -54.259  17.045 -46.404  1.00 84.42           C
ATOM    271  N   VAL C  64     -55.733  18.439 -43.250  1.00100.01           N
ATOM    272  CA  VAL C  64     -55.742  19.661 -42.440  1.00 99.28           C
ATOM    273  C   VAL C  64     -54.842  19.536 -41.202  1.00 96.61           C
ATOM    274  O   VAL C  64     -54.857  18.515 -40.516  1.00 95.94           O
ATOM    275  CB  VAL C  64     -57.177  20.041 -42.011  1.00 94.90           C
ATOM    276  N   VAL C  65     -54.062  20.577 -40.919  1.00 88.71           N
ATOM    277  CA  VAL C  65     -53.072  20.511 -39.846  1.00 90.78           C
ATOM    278  C   VAL C  65     -53.073  21.744 -38.941  1.00 91.37           C
ATOM    279  O   VAL C  65     -52.599  22.811 -39.330  1.00 92.55           O
ATOM    280  CB  VAL C  65     -51.646  20.278 -40.407  1.00 88.51           C
ATOM    281  CG1 VAL C  65     -50.592  20.837 -39.462  1.00 80.10           C
ATOM    282  CG2 VAL C  65     -51.412  18.795 -40.664  1.00 91.53           C
ATOM    283  N   GLU C  66     -53.608  21.588 -37.732  1.00 85.82           N
ATOM    284  CA  GLU C  66     -53.614  22.666 -36.752  1.00 79.95           C
ATOM    285  C   GLU C  66     -52.364  22.609 -35.872  1.00 75.85           C
ATOM    286  O   GLU C  66     -51.864  21.534 -35.537  1.00 80.10           O
ATOM    287  CB  GLU C  66     -54.894  22.627 -35.901  1.00 88.63           C
ATOM    288  CG  GLU C  66     -54.805  21.763 -34.636  1.00 85.89           C
ATOM    289  CD  GLU C  66     -56.157  21.576 -33.939  1.00 86.05           C
ATOM    290  OE1 GLU C  66     -56.183  21.534 -32.685  1.00 82.23           O
ATOM    291  OE2 GLU C  66     -57.187  21.467 -34.647  1.00 79.95           O
ATOM    292  N   LYS C  67     -51.869  23.778 -35.494  1.00 67.26           N
ATOM    293  CA  LYS C  67     -50.617  23.873 -34.780  1.00 62.04           C
ATOM    294  C   LYS C  67     -50.775  24.890 -33.653  1.00 64.35           C
ATOM    295  O   LYS C  67     -51.283  25.987 -33.878  1.00 63.28           O
ATOM    296  CB  LYS C  67     -49.531  24.322 -35.747  1.00 61.84           C
ATOM    297  CG  LYS C  67     -48.139  23.864 -35.386  1.00 65.74           C
ATOM    298  CD  LYS C  67     -47.086  24.719 -36.075  1.00 55.94           C
ATOM    299  CE  LYS C  67     -45.743  24.023 -36.048  1.00 58.16           C
ATOM    300  NZ  LYS C  67     -45.837  22.700 -36.749  1.00 67.64           N
ATOM    301  N   ASP C  68     -50.347  24.523 -32.443  1.00 61.08           N
ATOM    302  CA  ASP C  68     -50.537  25.362 -31.255  1.00 53.74           C
ATOM    303  C   ASP C  68     -49.232  25.558 -30.498  1.00 59.71           C
ATOM    304  O   ASP C  68     -48.386  24.660 -30.441  1.00 60.97           O
ATOM    305  CB  ASP C  68     -51.555  24.732 -30.299  1.00 55.84           C
ATOM    306  CG  ASP C  68     -52.870  24.432 -30.969  1.00 63.70           C
ATOM    307  OD1 ASP C  68     -53.523  25.410 -31.398  1.00 65.46           O
ATOM    308  OD2 ASP C  68     -53.239  23.230 -31.066  1.00 61.63           O
ATOM    309  N   HIS C  69     -49.086  26.732 -29.898  1.00 57.48           N
ATOM    310  CA  HIS C  69     -47.932  27.042 -29.073  1.00 57.26           C
ATOM    311  C   HIS C  69     -48.425  27.282 -27.662  1.00 56.27           C
ATOM    312  O   HIS C  69     -49.404  27.993 -27.461  1.00 59.42           O
ATOM    313  CB  HIS C  69     -47.204  28.260 -29.639  1.00 57.81           C
ATOM    314  CG  HIS C  69     -46.923  28.139 -31.103  1.00 63.86           C
ATOM    315  ND1 HIS C  69     -45.781  27.544 -31.594  1.00 65.24           N
ATOM    316  CD2 HIS C  69     -47.664  28.478 -32.183  1.00 61.24           C
ATOM    317  CE1 HIS C  69     -45.820  27.543 -32.914  1.00 63.87           C
ATOM    318  NE2 HIS C  69     -46.954  28.102 -33.297  1.00 69.06           N
ATOM    319  N   HIS C  70     -47.768  26.659 -26.688  1.00 54.33           N
ATOM    320  CA  HIS C  70     -48.233  26.719 -25.312  1.00 44.59           C
ATOM    321  C   HIS C  70     -47.111  27.210 -24.392  1.00 50.04           C
ATOM    322  O   HIS C  70     -45.940  26.917 -24.608  1.00 53.75           O
ATOM    323  CB  HIS C  70     -48.695  25.339 -24.815  1.00 43.32           C
ATOM    324  CG  HIS C  70     -49.578  24.568 -25.757  1.00 46.56           C
ATOM    325  ND1 HIS C  70     -50.947  24.741 -25.816  1.00 43.89           N
ATOM    326  CD2 HIS C  70     -49.295  23.554 -26.614  1.00 50.65           C
ATOM    327  CE1 HIS C  70     -51.459  23.901 -26.702  1.00 49.16           C
ATOM    328  NE2 HIS C  70     -50.477  23.169 -27.199  1.00 48.34           N
ATOM    329  N   THR C  71     -47.461  27.932 -23.340  1.00 47.48           N
ATOM    330  CA  THR C  71     -46.441  28.356 -22.394  1.00 52.02           C
ATOM    331  C   THR C  71     -46.356  27.377 -21.242  1.00 55.36           C
ATOM    332  O   THR C  71     -47.317  27.184 -20.499  1.00 57.28           O
ATOM    333  CB  THR C  71     -46.696  29.773 -21.860  1.00 54.61           C
ATOM    334  OG1 THR C  71     -46.679  30.694 -22.955  1.00 56.95           O
ATOM    335  CG2 THR C  71     -45.624  30.167 -20.865  1.00 50.78           C
ATOM    336  N   ILE C  72     -45.197  26.749 -21.112  1.00 54.45           N
ATOM    337  CA  ILE C  72     -44.983  25.767 -20.077  1.00 54.04           C
ATOM    338  C   ILE C  72     -44.077  26.417 -19.065  1.00 54.86           C
ATOM    339  O   ILE C  72     -43.082  27.049 -19.430  1.00 52.73           O
ATOM    340  CB  ILE C  72     -44.311  24.480 -20.621  1.00 50.98           C
ATOM    341  CG1 ILE C  72     -44.977  24.025 -21.912  1.00 48.93           C
ATOM    342  CG2 ILE C  72     -44.396  23.374 -19.604  1.00 50.17           C
ATOM    343  CD1 ILE C  72     -46.442  23.753 -21.777  1.00 45.97           C
ATOM    344  N   ARG C  73     -44.418  26.240 -17.795  1.00 51.68           N
ATOM    345  CA  ARG C  73     -43.778  26.961 -16.714  1.00 49.19           C
ATOM    346  C   ARG C  73     -43.526  26.017 -15.553  1.00 55.45           C
ATOM    347  O   ARG C  73     -44.463  25.436 -15.008  1.00 55.52           O
ATOM    348  CB  ARG C  73     -44.694  28.104 -16.282  1.00 56.83           C
ATOM    349  CG  ARG C  73     -44.109  29.032 -15.253  1.00 66.71           C
ATOM    350  CD  ARG C  73     -44.960  30.288 -15.133  1.00 68.48           C
ATOM    351  NE  ARG C  73     -44.959  31.061 -16.371  1.00 72.93           N
ATOM    352  CZ  ARG C  73     -45.333  32.335 -16.451  1.00 80.68           C
ATOM    353  NH1 ARG C  73     -45.746  32.975 -15.361  1.00 77.49           N
ATOM    354  NH2 ARG C  73     -45.295  32.971 -17.617  1.00 76.99           N
ATOM    355  N   CYS C  74     -42.262  25.872 -15.172  1.00 57.45           N
ATOM    356  CA  CYS C  74     -41.868  24.868 -14.195  1.00 56.41           C
ATOM    357  C   CYS C  74     -41.490  25.483 -12.840  1.00 57.93           C
ATOM    358  O   CYS C  74     -40.517  26.223 -12.722  1.00 59.37           O
ATOM    359  CB  CYS C  74     -40.711  24.041 -14.759  1.00 58.99           C
ATOM    360  SG  CYS C  74     -41.006  23.289 -16.409  1.00 56.12           S
ATOM    361  N   PHE C  75     -42.260  25.171 -11.811  1.00 57.60           N
ATOM    362  CA  PHE C  75     -42.005  25.752 -10.500  1.00 61.04           C
ATOM    363  C   PHE C  75     -41.169  24.851  -9.605  1.00 66.21           C
ATOM    364  O   PHE C  75     -41.302  23.623  -9.632  1.00 62.97           O
ATOM    365  CB  PHE C  75     -43.317  26.085  -9.797  1.00 60.92           C
ATOM    366  CG  PHE C  75     -44.085  27.177 -10.454  1.00 58.21           C
ATOM    367  CD1 PHE C  75     -45.071  26.889 -11.380  1.00 56.28           C
ATOM    368  CD2 PHE C  75     -43.825  28.496 -10.146  1.00 60.94           C
ATOM    369  CE1 PHE C  75     -45.776  27.902 -11.993  1.00 66.73           C
ATOM    370  CE2 PHE C  75     -44.527  29.509 -10.751  1.00 59.39           C
ATOM    371  CZ  PHE C  75     -45.506  29.211 -11.677  1.00 64.13           C
ATOM    372  N   GLY C  76     -40.326  25.482  -8.793  1.00 64.76           N
ATOM    373  CA  GLY C  76     -39.432  24.778  -7.896  1.00 62.14           C
ATOM    374  C   GLY C  76     -38.018  25.284  -8.089  1.00 67.04           C
ATOM    375  O   GLY C  76     -37.646  25.709  -9.191  1.00 63.76           O
ATOM    376  N   GLU C  77     -37.224  25.258  -7.022  1.00 66.84           N
ATOM    377  CA  GLU C  77     -35.829  25.668  -7.135  1.00 70.47           C
ATOM    378  C   GLU C  77     -35.030  24.514  -7.728  1.00 63.96           C
ATOM    379  O   GLU C  77     -34.184  24.708  -8.605  1.00 61.56           O
ATOM    380  CB  GLU C  77     -35.268  26.095  -5.777  1.00 74.62           C
ATOM    381  CG  GLU C  77     -33.930  26.818  -5.863  1.00 82.83           C
ATOM    382  CD  GLU C  77     -33.635  27.650  -4.626  1.00 85.34           C
ATOM    383  OE1 GLU C  77     -32.437  27.788  -4.274  1.00 76.66           O
ATOM    384  OE2 GLU C  77     -34.603  28.162  -4.014  1.00 80.08           O
ATOM    385  N   LEU C  78     -35.324  23.311  -7.249  1.00 57.45           N
ATOM    386  CA  LEU C  78     -34.770  22.093  -7.825  1.00 61.43           C
ATOM    387  C   LEU C  78     -35.240  21.886  -9.260  1.00 59.25           C
ATOM    388  O   LEU C  78     -34.429  21.893 -10.200  1.00 57.37           O
ATOM    389  CB  LEU C  78     -35.171  20.875  -6.990  1.00 63.84           C
ATOM    390  CG  LEU C  78     -34.145  20.381  -5.974  1.00 64.59           C
ATOM    391  CD1 LEU C  78     -34.536  18.996  -5.438  1.00 54.53           C
ATOM    392  CD2 LEU C  78     -32.764  20.361  -6.620  1.00 61.62           C
ATOM    393  N   PHE C  79     -36.553  21.707  -9.416  1.00 57.80           N
ATOM    394  CA  PHE C  79     -37.139  21.302 -10.691  1.00 53.91           C
ATOM    395  C   PHE C  79     -36.845  22.321 -11.776  1.00 55.59           C
ATOM    396  O   PHE C  79     -36.421  21.968 -12.869  1.00 53.69           O
ATOM    397  CB  PHE C  79     -38.640  21.064 -10.551  1.00 53.80           C
ATOM    398  CG  PHE C  79     -39.299  20.595 -11.814  1.00 60.07           C
ATOM    399  CD1 PHE C  79     -38.743  19.571 -12.562  1.00 57.85           C
ATOM    400  CD2 PHE C  79     -40.486  21.166 -12.250  1.00 58.50           C
ATOM    401  CE1 PHE C  79     -39.350  19.129 -13.723  1.00 50.35           C
ATOM    402  CE2 PHE C  79     -41.095  20.729 -13.413  1.00 58.56           C
ATOM    403  CZ  PHE C  79     -40.525  19.709 -14.148  1.00 49.90           C
ATOM    404  N   SER C  80     -37.050  23.591 -11.461  1.00 58.81           N
ATOM    405  CA  SER C  80     -36.713  24.651 -12.396  1.00 56.50           C
ATOM    406  C   SER C  80     -35.270  24.523 -12.861  1.00 59.45           C
ATOM    407  O   SER C  80     -34.971  24.739 -14.036  1.00 64.40           O
ATOM    408  CB  SER C  80     -36.935  26.019 -11.751  1.00 60.52           C
ATOM    409  OG  SER C  80     -36.122  27.015 -12.347  1.00 67.44           O
ATOM    410  N   ALA C  81     -34.371  24.178 -11.943  1.00 58.62           N
ATOM    411  CA  ALA C  81     -32.947  24.069 -12.265  1.00 60.84           C
ATOM    412  C   ALA C  81     -32.672  22.847 -13.122  1.00 57.48           C
ATOM    413  O   ALA C  81     -31.992  22.943 -14.149  1.00 56.46           O
ATOM    414  CB  ALA C  81     -32.121  23.996 -10.994  1.00 60.84           C
ATOM    415  N   GLU C  82     -33.177  21.699 -12.666  1.00 50.85           N
ATOM    416  CA  GLU C  82     -33.113  20.459 -13.429  1.00 53.27           C
ATOM    417  C   GLU C  82     -33.534  20.749 -14.867  1.00 55.19           C
ATOM    418  O   GLU C  82     -32.820  20.436 -15.815  1.00 49.64           O
ATOM    419  CB  GLU C  82     -34.039  19.397 -12.816  1.00 49.39           C
ATOM    420  CG  GLU C  82     -33.648  18.950 -11.417  1.00 49.75           C
ATOM    421  CD  GLU C  82     -34.649  18.001 -10.785  1.00 52.22           C
ATOM    422  OE1 GLU C  82     -35.853  18.059 -11.125  1.00 46.16           O
ATOM    423  OE2 GLU C  82     -34.235  17.200  -9.921  1.00 60.04           O
ATOM    424  N   VAL C  83     -34.695  21.374 -15.017  1.00 51.73           N
ATOM    425  CA  VAL C  83     -35.235  21.633 -16.338  1.00 54.53           C
ATOM    426  C   VAL C  83     -34.284  22.488 -17.163  1.00 59.68           C
ATOM    427  O   VAL C  83     -33.928  22.129 -18.291  1.00 61.43           O
ATOM    428  CB  VAL C  83     -36.613  22.294 -16.258  1.00 53.70           C
ATOM    429  CG1 VAL C  83     -37.028  22.789 -17.622  1.00 56.41           C
ATOM    430  CG2 VAL C  83     -37.639  21.311 -15.722  1.00 55.10           C
ATOM    431  N   LYS C  84     -33.873  23.613 -16.589  1.00 58.56           N
ATOM    432  CA  LYS C  84     -32.982  24.550 -17.261  1.00 56.79           C
ATOM    433  C   LYS C  84     -31.716  23.863 -17.746  1.00 57.28           C
ATOM    434  O   LYS C  84     -31.239  24.150 -18.847  1.00 66.14           O
ATOM    435  CB  LYS C  84     -32.642  25.726 -16.338  1.00 61.24           C
ATOM    436  CG  LYS C  84     -31.677  26.736 -16.930  1.00 60.11           C
ATOM    437  CD  LYS C  84     -32.091  27.196 -18.331  1.00 63.83           C
ATOM    438  CE  LYS C  84     -31.047  28.145 -18.927  1.00 64.25           C
ATOM    439  NZ  LYS C  84     -31.212  28.347 -20.396  1.00 65.99           N
ATOM    440  N   GLN C  85     -31.190  22.938 -16.946  1.00 58.19           N
ATOM    441  CA  GLN C  85     -29.948  22.238 -17.302  1.00 59.00           C
ATOM    442  C   GLN C  85     -30.104  21.184 -18.390  1.00 60.27           C
ATOM    443  O   GLN C  85     -29.288  21.118 -19.306  1.00 63.35           O
ATOM    444  CB  GLN C  85     -29.329  21.554 -16.086  1.00 56.83           C
ATOM    445  CG  GLN C  85     -28.854  22.481 -14.992  1.00 63.11           C
ATOM    446  CD  GLN C  85     -28.093  21.719 -13.928  1.00 74.04           C
ATOM    447  OE1 GLN C  85     -27.056  21.108 -14.209  1.00 75.46           O
ATOM    448  NE2 GLN C  85     -28.611  21.729 -12.705  1.00 66.69           N
ATOM    449  N   LYS C  86     -31.126  20.338 -18.273  1.00 56.90           N
ATOM    450  CA  LYS C  86     -31.236  19.175 -19.151  1.00 56.29           C
ATOM    451  C   LYS C  86     -31.919  19.475 -20.460  1.00 60.32           C
ATOM    452  O   LYS C  86     -31.478  19.008 -21.502  1.00 62.97           O
ATOM    453  CB  LYS C  86     -31.984  18.028 -18.477  1.00 49.99           C
ATOM    454  CG  LYS C  86     -31.088  16.925 -17.944  1.00 62.05           C
ATOM    455  CD  LYS C  86     -30.077  16.424 -18.994  1.00 59.14           C
ATOM    456  CE  LYS C  86     -29.148  15.385 -18.372  1.00 55.14           C
ATOM    457  NZ  LYS C  86     -27.777  15.336 -18.945  1.00 65.11           N
ATOM    458  N   VAL C  87     -33.007  20.237 -20.394  1.00 55.56           N
ATOM    459  CA  VAL C  87     -33.885  20.421 -21.539  1.00 47.77           C
ATOM    460  C   VAL C  87     -33.337  21.438 -22.543  1.00 54.73           C
ATOM    461  O   VAL C  87     -33.030  22.572 -22.189  1.00 55.85           O
ATOM    462  CB  VAL C  87     -35.298  20.799 -21.093  1.00 48.88           C
ATOM    463  CG1 VAL C  87     -36.238  20.798 -22.267  1.00 47.22           C
ATOM    464  CG2 VAL C  87     -35.789  19.828 -20.033  1.00 51.81           C
ATOM    465  N   LYS C  88     -33.214  21.011 -23.799  1.00 54.08           N
ATOM    466  CA  LYS C  88     -32.565  21.817 -24.827  1.00 56.41           C
ATOM    467  C   LYS C  88     -33.514  22.218 -25.945  1.00 53.01           C
ATOM    468  O   LYS C  88     -34.426  21.473 -26.301  1.00 56.89           O
ATOM    469  CB  LYS C  88     -31.400  21.057 -25.449  1.00 62.16           C
ATOM    470  CG  LYS C  88     -30.299  20.638 -24.495  1.00 64.94           C
ATOM    471  CD  LYS C  88     -29.163  20.028 -25.308  1.00 79.33           C
ATOM    472  CE  LYS C  88     -28.331  19.021 -24.520  1.00 93.12           C
ATOM    473  NZ  LYS C  88     -27.374  18.285 -25.420  1.00 86.88           N
ATOM    474  N   GLU C  89     -33.279  23.400 -26.499  1.00 56.56           N
ATOM    475  CA  GLU C  89     -34.024  23.886 -27.644  1.00 54.92           C
ATOM    476  C   GLU C  89     -34.107  22.768 -28.654  1.00 56.05           C
ATOM    477  O   GLU C  89     -33.094  22.138 -28.966  1.00 52.35           O
ATOM    478  CB  GLU C  89     -33.278  25.048 -28.278  1.00 60.10           C
ATOM    479  CG  GLU C  89     -34.117  25.908 -29.182  1.00 60.85           C
ATOM    480  CD  GLU C  89     -34.743  27.070 -28.441  1.00 66.54           C
ATOM    481  OE1 GLU C  89     -34.142  27.554 -27.446  1.00 62.90           O
ATOM    482  OE2 GLU C  89     -35.838  27.498 -28.861  1.00 69.95           O
ATOM    483  N   GLY C  90     -35.311  22.509 -29.151  1.00 53.22           N
ATOM    484  CA  GLY C  90     -35.504  21.506 -30.183  1.00 52.80           C
ATOM    485  C   GLY C  90     -35.875  20.131 -29.659  1.00 55.26           C
ATOM    486  O   GLY C  90     -36.378  19.297 -30.410  1.00 46.94           O
ATOM    487  N   ASN C  91     -35.617  19.884 -28.376  1.00 54.04           N
ATOM    488  CA  ASN C  91     -36.027  18.630 -27.769  1.00 45.33           C
ATOM    489  C   ASN C  91     -37.510  18.420 -27.970  1.00 48.65           C
ATOM    490  O   ASN C  91     -38.286  19.377 -28.043  1.00 47.05           O
ATOM    491  CB  ASN C  91     -35.739  18.626 -26.271  1.00 51.40           C
ATOM    492  CG  ASN C  91     -34.330  18.198 -25.950  1.00 59.36           C
ATOM    493  OD1 ASN C  91     -33.957  18.076 -24.780  1.00 61.97           O
ATOM    494  ND2 ASN C  91     -33.535  17.957 -26.984  1.00 52.07           N
ATOM    495  N   VAL C  92     -37.895  17.156 -28.068  1.00 50.73           N
ATOM    496  CA  VAL C  92     -39.286  16.770 -27.977  1.00 47.99           C
ATOM    497  C   VAL C  92     -39.542  16.363 -26.531  1.00 48.20           C
ATOM    498  O   VAL C  92     -38.766  15.602 -25.954  1.00 48.87           O
ATOM    499  CB  VAL C  92     -39.586  15.591 -28.911  1.00 47.63           C
ATOM    500  CG1 VAL C  92     -41.047  15.177 -28.802  1.00 46.82           C
ATOM    501  CG2 VAL C  92     -39.273  15.972 -30.326  1.00 52.87           C
ATOM    502  N   VAL C  93     -40.614  16.871 -25.931  1.00 46.44           N
ATOM    503  CA  VAL C  93     -40.968  16.432 -24.590  1.00 37.37           C
ATOM    504  C   VAL C  93     -42.465  16.230 -24.403  1.00 46.48           C
ATOM    505  O   VAL C  93     -43.274  16.661 -25.213  1.00 42.33           O
ATOM    506  CB  VAL C  93     -40.496  17.401 -23.507  1.00 38.82           C
ATOM    507  CG1 VAL C  93     -39.042  17.726 -23.663  1.00 42.34           C
ATOM    508  CG2 VAL C  93     -41.342  18.664 -23.522  1.00 44.01           C
ATOM    509  N   CYS C  94     -42.809  15.582 -23.293  1.00 52.31           N
ATOM    510  CA  CYS C  94     -44.181  15.306 -22.912  1.00 43.04           C
ATOM    511  C   CYS C  94     -44.415  15.935 -21.560  1.00 51.95           C
ATOM    512  O   CYS C  94     -43.680  15.660 -20.612  1.00 51.21           O
ATOM    513  CB  CYS C  94     -44.381  13.806 -22.762  1.00 48.23           C
ATOM    514  SG  CYS C  94     -45.943  13.379 -21.968  1.00 60.90           S
ATOM    515  N   VAL C  95     -45.456  16.746 -21.448  1.00 51.04           N
ATOM    516  CA  VAL C  95     -45.654  17.532 -20.248  1.00 47.28           C
ATOM    517  C   VAL C  95     -46.986  17.237 -19.575  1.00 46.56           C
ATOM    518  O   VAL C  95     -48.013  17.240 -20.226  1.00 45.85           O
ATOM    519  CB  VAL C  95     -45.599  19.028 -20.604  1.00 53.44           C
ATOM    520  CG1 VAL C  95     -45.944  19.900 -19.397  1.00 50.66           C
ATOM    521  CG2 VAL C  95     -44.238  19.378 -21.169  1.00 44.95           C
ATOM    522  N   ASN C  96     -46.970  16.980 -18.269  1.00 50.03           N
ATOM    523  CA  ASN C  96     -48.218  16.901 -17.502  1.00 44.15           C
ATOM    524  C   ASN C  96     -48.324  18.075 -16.538  1.00 46.13           C
ATOM    525  O   ASN C  96     -47.377  18.355 -15.810  1.00 51.97           O
ATOM    526  CB  ASN C  96     -48.283  15.593 -16.729  1.00 43.66           C
ATOM    527  CG  ASN C  96     -48.362  14.390 -17.636  1.00 52.89           C
ATOM    528  OD1 ASN C  96     -49.330  14.225 -18.375  1.00 58.08           O
ATOM    529  ND2 ASN C  96     -47.344  13.540 -17.589  1.00 55.82           N
ATOM    530  N   GLY C  97     -49.453  18.775 -16.531  1.00 50.05           N
ATOM    531  CA  GLY C  97     -49.630  19.874 -15.592  1.00 49.34           C
ATOM    532  C   GLY C  97     -51.036  20.436 -15.549  1.00 52.10           C
ATOM    533  O   GLY C  97     -51.945  19.843 -16.121  1.00 55.44           O
ATOM    534  N   ARG C  98     -51.218  21.580 -14.884  1.00 50.69           N
ATOM    535  CA  ARG C  98     -52.534  22.206 -14.812  1.00 53.32           C
ATOM    536  C   ARG C  98     -52.638  23.366 -15.770  1.00 59.38           C
ATOM    537  O   ARG C  98     -51.782  24.247 -15.793  1.00 56.65           O
ATOM    538  CB  ARG C  98     -52.840  22.731 -13.412  1.00 55.86           C
ATOM    539  CG  ARG C  98     -52.610  21.745 -12.308  1.00 63.87           C
ATOM    540  CD  ARG C  98     -53.605  21.979 -11.187  1.00 82.27           C
ATOM    541  NE  ARG C  98     -53.058  21.607  -9.887  1.00 87.98           N
ATOM    542  CZ  ARG C  98     -52.455  22.465  -9.071  1.00 90.64           C
ATOM    543  NH1 ARG C  98     -52.330  23.740  -9.426  1.00 89.99           N
ATOM    544  NH2 ARG C  98     -51.980  22.054  -7.903  1.00 94.25           N
ATOM    545  N   LEU C  99     -53.704  23.365 -16.555  1.00 61.20           N
ATOM    546  CA  LEU C  99     -54.072  24.539 -17.319  1.00 57.21           C
ATOM    547  C   LEU C  99     -54.510  25.641 -16.360  1.00 60.74           C
ATOM    548  O   LEU C  99     -55.530  25.517 -15.688  1.00 62.96           O
ATOM    549  CB  LEU C  99     -55.207  24.204 -18.277  1.00 54.83           C
ATOM    550  CG  LEU C  99     -55.755  25.421 -19.011  1.00 59.84           C
ATOM    551  CD1 LEU C  99     -54.605  26.303 -19.498  1.00 60.52           C
ATOM    552  CD2 LEU C  99     -56.647  24.986 -20.167  1.00 59.70           C
ATOM    553  N   ARG C 100     -53.731  26.712 -16.295  1.00 61.81           N
ATOM    554  CA  ARG C 100     -54.031  27.824 -15.409  1.00 61.72           C
ATOM    555  C   ARG C 100     -54.259  29.109 -16.214  1.00 63.35           C
ATOM    556  O   ARG C 100     -53.597  29.359 -17.222  1.00 60.69           O
ATOM    557  CB  ARG C 100     -52.896  28.016 -14.409  1.00 58.41           C
ATOM    558  CG  ARG C 100     -52.444  26.729 -13.722  1.00 69.51           C
ATOM    559  CD  ARG C 100     -53.521  26.116 -12.802  1.00 74.74           C
ATOM    560  NE  ARG C 100     -54.409  27.126 -12.225  1.00 78.19           N
ATOM    561  CZ  ARG C 100     -54.032  28.025 -11.325  1.00 73.46           C
ATOM    562  NH1 ARG C 100     -52.781  28.039 -10.897  1.00 75.50           N
ATOM    563  NH2 ARG C 100     -54.899  28.914 -10.863  1.00 76.57           N
ATOM    564  N   LEU C 101     -55.214  29.916 -15.771  1.00 57.94           N
ATOM    565  CA  LEU C 101     -55.525  31.166 -16.445  1.00 68.38           C
ATOM    566  C   LEU C 101     -55.066  32.343 -15.608  1.00 73.01           C
ATOM    567  O   LEU C 101     -55.387  32.432 -14.426  1.00 72.96           O
ATOM    568  CB  LEU C 101     -57.022  31.277 -16.700  1.00 63.29           C
ATOM    569  CG  LEU C 101     -57.587  30.301 -17.722  1.00 63.76           C
ATOM    570  CD1 LEU C 101     -59.066  30.558 -17.892  1.00 62.50           C
ATOM    571  CD2 LEU C 101     -56.853  30.433 -19.053  1.00 63.66           C
ATOM    572  N   SER C 102     -54.312  33.245 -16.225  1.00 72.86           N
ATOM    573  CA  SER C 102     -53.829  34.422 -15.518  1.00 80.66           C
ATOM    574  C   SER C 102     -54.571  35.687 -15.947  1.00 85.10           C
ATOM    575  O   SER C 102     -54.529  36.079 -17.119  1.00 83.23           O
ATOM    576  CB  SER C 102     -52.319  34.594 -15.716  1.00 85.99           C
ATOM    577  OG  SER C 102     -51.999  34.768 -17.089  1.00 89.66           O
ATOM    578  N   PRO C 103     -55.268  36.319 -14.992  1.00 85.02           N
ATOM    579  CA  PRO C 103     -55.918  37.608 -15.233  1.00 85.45           C
ATOM    580  C   PRO C 103     -54.848  38.631 -15.572  1.00 87.87           C
ATOM    581  O   PRO C 103     -54.991  39.399 -16.524  1.00 89.60           O
ATOM    582  CB  PRO C 103     -56.554  37.932 -13.880  1.00 89.86           C
ATOM    583  CG  PRO C 103     -56.701  36.604 -13.191  1.00 83.67           C
ATOM    584  CD  PRO C 103     -55.501  35.823 -13.625  1.00 82.73           C
ATOM    585  N   GLN C 104     -53.774  38.613 -14.790  1.00 86.65           N
ATOM    586  CA  GLN C 104     -52.601  39.438 -15.048  1.00 91.76           C
ATOM    587  C   GLN C 104     -52.480  39.846 -16.521  1.00 94.17           C
ATOM    588  O   GLN C 104     -51.880  39.138 -17.335  1.00 94.63           O
ATOM    589  CB  GLN C 104     -51.335  38.701 -14.594  1.00 84.10           C
ATOM    590  N   HIS C 112     -61.053  42.583 -20.101  1.00 89.86           N
ATOM    591  CA  HIS C 112     -60.721  41.338 -19.414  1.00 98.86           C
ATOM    592  C   HIS C 112     -59.762  40.485 -20.240  1.00 99.96           C
ATOM    593  O   HIS C 112     -60.074  40.100 -21.370  1.00 92.86           O
ATOM    594  CB  HIS C 112     -61.991  40.545 -19.100  1.00 20.00           C
ATOM    595  N   PHE C 113     -58.599  40.189 -19.661  1.00102.81           N
ATOM    596  CA  PHE C 113     -57.563  39.410 -20.337  1.00101.75           C
ATOM    597  C   PHE C 113     -57.039  38.262 -19.460  1.00 98.00           C
ATOM    598  O   PHE C 113     -56.652  38.477 -18.309  1.00 96.21           O
ATOM    599  CB  PHE C 113     -56.409  40.330 -20.747  1.00100.21           C
ATOM    600  CG  PHE C 113     -55.292  39.622 -21.454  1.00102.18           C
ATOM    601  CD1 PHE C 113     -55.284  39.520 -22.838  1.00104.41           C
ATOM    602  CD2 PHE C 113     -54.249  39.055 -20.735  1.00 96.08           C
ATOM    603  CE1 PHE C 113     -54.253  38.868 -23.498  1.00 99.00           C
ATOM    604  CE2 PHE C 113     -53.217  38.399 -21.385  1.00 96.43           C
ATOM    605  CZ  PHE C 113     -53.219  38.307 -22.771  1.00 95.77           C
ATOM    606  N   TYR C 114     -57.023  37.046 -20.005  1.00 92.46           N
ATOM    607  CA  TYR C 114     -56.526  35.891 -19.260  1.00 84.38           C
ATOM    608  C   TYR C 114     -55.428  35.151 -20.032  1.00 84.03           C
ATOM    609  O   TYR C 114     -55.678  34.594 -21.106  1.00 80.40           O
ATOM    610  CB  TYR C 114     -57.676  34.946 -18.897  1.00 75.29           C
ATOM    611  N   PHE C 115     -54.210  35.164 -19.485  1.00 81.56           N
ATOM    612  CA  PHE C 115     -53.070  34.481 -20.103  1.00 80.31           C
ATOM    613  C   PHE C 115     -52.995  33.024 -19.669  1.00 69.48           C
ATOM    614  O   PHE C 115     -52.976  32.722 -18.477  1.00 71.01           O
ATOM    615  CB  PHE C 115     -51.749  35.190 -19.774  1.00 77.69           C
ATOM    616  N   PRO C 116     -52.950  32.113 -20.642  1.00 59.97           N
ATOM    617  CA  PRO C 116     -52.972  30.677 -20.370  1.00 66.80           C
ATOM    618  C   PRO C 116     -51.565  30.103 -20.338  1.00 67.10           C
ATOM    619  O   PRO C 116     -50.884  30.100 -21.375  1.00 63.26           O
ATOM    620  CB  PRO C 116     -53.690  30.105 -21.596  1.00 66.37           C
ATOM    621  CG  PRO C 116     -53.655  31.215 -22.655  1.00 70.19           C
ATOM    622  CD  PRO C 116     -52.897  32.383 -22.083  1.00 65.26           C
ATOM    623  N   TYR C 117     -51.141  29.618 -19.176  1.00 58.40           N
ATOM    624  CA  TYR C 117     -49.895  28.877 -19.083  1.00 58.14           C
ATOM    625  C   TYR C 117     -50.113  27.532 -18.410  1.00 60.72           C
ATOM    626  O   TYR C 117     -51.122  27.324 -17.739  1.00 60.15           O
ATOM    627  CB  TYR C 117     -48.863  29.674 -18.315  1.00 61.07           C
ATOM    628  CG  TYR C 117     -49.151  29.809 -16.847  1.00 60.03           C
ATOM    629  CD1 TYR C 117     -48.686  28.868 -15.943  1.00 59.51           C
ATOM    630  CD2 TYR C 117     -49.870  30.887 -16.359  1.00 63.16           C
ATOM    631  CE1 TYR C 117     -48.931  28.995 -14.587  1.00 65.47           C
ATOM    632  CE2 TYR C 117     -50.129  31.021 -15.005  1.00 66.49           C
ATOM    633  CZ  TYR C 117     -49.657  30.076 -14.121  1.00 69.29           C
ATOM    634  OH  TYR C 117     -49.910  30.207 -12.769  1.00 75.44           O
ATOM    635  N   ILE C 118     -49.179  26.608 -18.603  1.00 58.10           N
ATOM    636  CA  ILE C 118     -49.265  25.319 -17.928  1.00 54.39           C
ATOM    637  C   ILE C 118     -48.378  25.290 -16.686  1.00 48.17           C
ATOM    638  O   ILE C 118     -47.182  25.516 -16.750  1.00 54.98           O
ATOM    639  CB  ILE C 118     -48.907  24.155 -18.865  1.00 48.64           C
ATOM    640  CG1 ILE C 118     -49.725  24.246 -20.148  1.00 51.53           C
ATOM    641  CG2 ILE C 118     -49.161  22.824 -18.179  1.00 48.00           C
ATOM    642  CD1 ILE C 118     -51.174  23.909 -19.957  1.00 52.12           C
ATOM    643  N   GLN C 119     -48.984  25.019 -15.549  1.00 47.12           N
ATOM    644  CA  GLN C 119     -48.262  24.986 -14.297  1.00 48.98           C
ATOM    645  C   GLN C 119     -47.753  23.580 -14.039  1.00 52.07           C
ATOM    646  O   GLN C 119     -48.543  22.652 -13.863  1.00 58.85           O
ATOM    647  CB  GLN C 119     -49.202  25.420 -13.181  1.00 57.36           C
ATOM    648  CG  GLN C 119     -48.723  25.125 -11.788  1.00 56.63           C
ATOM    649  CD  GLN C 119     -49.606  25.786 -10.765  1.00 69.00           C
ATOM    650  OE1 GLN C 119     -49.912  25.206  -9.722  1.00 73.93           O
ATOM    651  NE2 GLN C 119     -50.035  27.012 -11.062  1.00 63.34           N
ATOM    652  N   VAL C 120     -46.436  23.413 -14.022  1.00 51.97           N
ATOM    653  CA  VAL C 120     -45.853  22.092 -13.862  1.00 46.08           C
ATOM    654  C   VAL C 120     -44.908  22.083 -12.684  1.00 55.69           C
ATOM    655  O   VAL C 120     -43.963  22.868 -12.621  1.00 56.55           O
ATOM    656  CB  VAL C 120     -45.054  21.625 -15.110  1.00 52.83           C
ATOM    657  CG1 VAL C 120     -44.752  20.127 -15.008  1.00 45.02           C
ATOM    658  CG2 VAL C 120     -45.799  21.939 -16.402  1.00 43.89           C
ATOM    659  N   GLN C 121     -45.179  21.180 -11.750  1.00 62.52           N
ATOM    660  CA  GLN C 121     -44.331  20.982 -10.589  1.00 62.77           C
ATOM    661  C   GLN C 121     -44.703  19.667  -9.932  1.00 58.28           C
ATOM    662  O   GLN C 121     -45.882  19.370  -9.755  1.00 64.50           O
ATOM    663  CB  GLN C 121     -44.493  22.132  -9.599  1.00 64.66           C
ATOM    664  CG  GLN C 121     -45.825  22.154  -8.879  1.00 68.29           C
ATOM    665  CD  GLN C 121     -45.783  22.994  -7.612  1.00 82.56           C
ATOM    666  OE1 GLN C 121     -46.606  22.816  -6.710  1.00 87.03           O
ATOM    667  NE2 GLN C 121     -44.812  23.906  -7.531  1.00 71.80           N
ATOM    668  N   PRO C 122     -43.696  18.864  -9.579  1.00 57.25           N
ATOM    669  CA  PRO C 122     -43.941  17.556  -8.958  1.00 59.69           C
ATOM    670  C   PRO C 122     -44.584  17.710  -7.578  1.00 62.19           C
ATOM    671  O   PRO C 122     -44.455  18.768  -6.959  1.00 58.10           O
ATOM    672  CB  PRO C 122     -42.541  16.962  -8.835  1.00 52.31           C
ATOM    673  CG  PRO C 122     -41.633  18.139  -8.793  1.00 55.15           C
ATOM    674  CD  PRO C 122     -42.265  19.201  -9.640  1.00 57.56           C
ATOM    675  N   PRO C 123     -45.280  16.668  -7.103  1.00 62.31           N
ATOM    676  CA  PRO C 123     -45.414  15.366  -7.759  1.00 63.97           C
ATOM    677  C   PRO C 123     -46.611  15.340  -8.705  1.00 59.22           C
ATOM    678  O   PRO C 123     -46.956  14.301  -9.260  1.00 64.39           O
ATOM    679  CB  PRO C 123     -45.710  14.461  -6.576  1.00 58.90           C
ATOM    680  CG  PRO C 123     -46.678  15.298  -5.778  1.00 54.79           C
ATOM    681  CD  PRO C 123     -46.171  16.748  -5.929  1.00 56.90           C
ATOM    682  N   HIS C 124     -47.262  16.480  -8.857  1.00 60.63           N
ATOM    683  CA  HIS C 124     -48.424  16.560  -9.717  1.00 66.50           C
ATOM    684  C   HIS C 124     -47.966  16.416 -11.157  1.00 61.36           C
ATOM    685  O   HIS C 124     -48.316  15.454 -11.840  1.00 59.69           O
ATOM    686  CB  HIS C 124     -49.134  17.901  -9.518  1.00 70.91           C
ATOM    687  N   GLY C 125     -47.153  17.372 -11.599  1.00 60.84           N
ATOM    688  CA  GLY C 125     -46.735  17.442 -12.985  1.00 50.11           C
ATOM    689  C   GLY C 125     -45.320  16.968 -13.199  1.00 52.94           C
ATOM    690  O   GLY C 125     -44.571  16.745 -12.243  1.00 51.40           O
ATOM    691  N   GLN C 126     -44.962  16.794 -14.465  1.00 43.36           N
ATOM    692  CA  GLN C 126     -43.595  16.476 -14.833  1.00 45.46           C
ATOM    693  C   GLN C 126     -43.328  16.767 -16.313  1.00 45.14           C
ATOM    694  O   GLN C 126     -44.243  16.956 -17.109  1.00 41.94           O
ATOM    695  CB  GLN C 126     -43.290  15.017 -14.526  1.00 50.35           C
ATOM    696  CG  GLN C 126     -43.555  14.077 -15.684  1.00 50.55           C
ATOM    697  CD  GLN C 126     -43.199  12.634 -15.340  1.00 59.86           C
ATOM    698  OE1 GLN C 126     -43.179  11.758 -16.208  1.00 62.29           O
ATOM    699  NE2 GLN C 126     -42.915  12.383 -14.065  1.00 53.54           N
ATOM    700  N   VAL C 127     -42.055  16.804 -16.659  1.00 46.59           N
ATOM    701  CA  VAL C 127     -41.614  17.052 -18.011  1.00 40.04           C
ATOM    702  C   VAL C 127     -40.749  15.878 -18.391  1.00 44.78           C
ATOM    703  O   VAL C 127     -39.742  15.635 -17.749  1.00 52.20           O
ATOM    704  CB  VAL C 127     -40.777  18.326 -18.050  1.00 43.22           C
ATOM    705  CG1 VAL C 127     -39.991  18.421 -19.331  1.00 39.95           C
ATOM    706  CG2 VAL C 127     -41.683  19.535 -17.861  1.00 48.57           C
ATOM    707  N   ALA C 128     -41.160  15.120 -19.402  1.00 41.08           N
ATOM    708  CA  ALA C 128     -40.381  13.979 -19.863  1.00 45.72           C
ATOM    709  C   ALA C 128     -39.690  14.267 -21.202  1.00 50.32           C
ATOM    710  O   ALA C 128     -40.341  14.649 -22.181  1.00 46.04           O
ATOM    711  CB  ALA C 128     -41.269  12.750 -19.989  1.00 40.05           C
ATOM    712  N   VAL C 129     -38.374  14.084 -21.234  1.00 45.70           N
ATOM    713  CA  VAL C 129     -37.620  14.215 -22.471  1.00 51.54           C
ATOM    714  C   VAL C 129     -37.684  12.916 -23.259  1.00 50.86           C
ATOM    715  O   VAL C 129     -37.439  11.828 -22.733  1.00 47.92           O
ATOM    716  CB  VAL C 129     -36.149  14.565 -22.217  1.00 49.98           C
ATOM    717  CG1 VAL C 129     -35.477  14.965 -23.517  1.00 49.18           C
ATOM    718  CG2 VAL C 129     -36.041  15.695 -21.204  1.00 53.54           C
ATOM    719  N   ILE C 130     -38.030  13.032 -24.526  1.00 47.10           N
ATOM    720  CA  ILE C 130     -38.083  11.861 -25.380  1.00 50.84           C
ATOM    721  C   ILE C 130     -36.869  11.907 -26.283  1.00 46.55           C
ATOM    722  O   ILE C 130     -36.726  12.816 -27.097  1.00 49.94           O
ATOM    723  CB  ILE C 130     -39.400  11.819 -26.159  1.00 48.02           C
ATOM    724  CG1 ILE C 130     -40.549  12.070 -25.183  1.00 48.06           C
ATOM    725  CG2 ILE C 130     -39.598  10.467 -26.824  1.00 39.50           C
ATOM    726  CD1 ILE C 130     -41.839  12.500 -25.834  1.00 50.15           C
ATOM    727  N   HIS C 131     -35.961  10.963 -26.072  1.00 47.60           N
ATOM    728  CA  HIS C 131     -34.735  10.876 -26.845  1.00 50.12           C
ATOM    729  C   HIS C 131     -34.959   9.909 -27.986  1.00 55.85           C
ATOM    730  O   HIS C 131     -35.245   8.738 -27.753  1.00 54.38           O
ATOM    731  CB  HIS C 131     -33.596  10.316 -25.994  1.00 53.99           C
ATOM    732  CG  HIS C 131     -33.225  11.164 -24.816  1.00 48.97           C
ATOM    733  ND1 HIS C 131     -32.600  12.384 -24.944  1.00 54.81           N
ATOM    734  CD2 HIS C 131     -33.349  10.941 -23.485  1.00 47.40           C
ATOM    735  CE1 HIS C 131     -32.381  12.892 -23.740  1.00 58.83           C
ATOM    736  NE2 HIS C 131     -32.828  12.037 -22.839  1.00 48.67           N
ATOM    737  N   GLY C 132     -34.815  10.391 -29.218  1.00 71.71           N
ATOM    738  CA  GLY C 132     -34.987   9.549 -30.390  1.00 71.01           C
ATOM    739  C   GLY C 132     -33.665   9.067 -30.958  1.00 84.76           C
ATOM    740  O   GLY C 132     -32.988   8.234 -30.347  1.00 76.59           O
ATOM    741  N   ASP C 133     -33.306   9.596 -32.132  1.00 96.49           N
ATOM    742  CA  ASP C 133     -32.056   9.248 -32.819  1.00 93.10           C
ATOM    743  C   ASP C 133     -31.574  10.388 -33.730  1.00 87.25           C
ATOM    744  O   ASP C 133     -30.867  10.166 -34.721  1.00 80.64           O
ATOM    745  CB  ASP C 133     -32.227   7.953 -33.625  1.00 93.48           C
ATOM    746  N   GLN A   1     -19.656   6.972  -5.148  1.00 81.27           N
ATOM    747  CA  GLN A   1     -20.156   5.652  -5.511  1.00 82.63           C
ATOM    748  C   GLN A   1     -21.125   5.106  -4.463  1.00 82.59           C
ATOM    749  O   GLN A   1     -20.830   5.113  -3.265  1.00 84.27           O
ATOM    750  CB  GLN A   1     -18.995   4.672  -5.723  1.00 78.30           C
ATOM    751  N   VAL A   2     -22.281   4.634  -4.924  1.00 81.11           N
ATOM    752  CA  VAL A   2     -23.262   3.996  -4.055  1.00 77.11           C
ATOM    753  C   VAL A   2     -23.576   2.595  -4.565  1.00 79.74           C
ATOM    754  O   VAL A   2     -23.448   2.316  -5.760  1.00 81.10           O
ATOM    755  CB  VAL A   2     -24.570   4.806  -3.983  1.00 81.48           C
ATOM    756  CG1 VAL A   2     -25.446   4.300  -2.843  1.00 78.95           C
ATOM    757  CG2 VAL A   2     -24.271   6.281  -3.796  1.00 84.73           C
ATOM    758  N   GLN A   3     -23.991   1.720  -3.654  1.00 74.51           N
ATOM    759  CA  GLN A   3     -24.279   0.329  -3.990  1.00 71.31           C
ATOM    760  C   GLN A   3     -25.750   0.097  -4.342  1.00 68.47           C
ATOM    761  O   GLN A   3     -26.630   0.306  -3.512  1.00 72.55           O
ATOM    762  CB  GLN A   3     -23.864  -0.583  -2.834  1.00 71.11           C
ATOM    763  N   LEU A   4     -26.009  -0.355  -5.568  1.00 72.17           N
ATOM    764  CA  LEU A   4     -27.378  -0.511  -6.057  1.00 66.44           C
ATOM    765  C   LEU A   4     -27.728  -1.978  -6.313  1.00 67.85           C
ATOM    766  O   LEU A   4     -26.875  -2.762  -6.736  1.00 62.36           O
ATOM    767  CB  LEU A   4     -27.556   0.308  -7.331  1.00 60.65           C
ATOM    768  CG  LEU A   4     -26.976   1.719  -7.209  1.00 65.29           C
ATOM    769  CD1 LEU A   4     -26.797   2.387  -8.575  1.00 60.44           C
ATOM    770  CD2 LEU A   4     -27.848   2.566  -6.296  1.00 58.55           C
ATOM    771  N   GLN A   5     -28.983  -2.343  -6.065  1.00 62.38           N
ATOM    772  CA  GLN A   5     -29.399  -3.738  -6.154  1.00 60.72           C
ATOM    773  C   GLN A   5     -30.747  -3.925  -6.849  1.00 64.65           C
ATOM    774  O   GLN A   5     -31.804  -3.731  -6.237  1.00 62.06           O
ATOM    775  CB  GLN A   5     -29.444  -4.369  -4.754  1.00 67.41           C
ATOM    776  CG  GLN A   5     -29.787  -5.867  -4.742  1.00 65.67           C
ATOM    777  CD  GLN A   5     -28.707  -6.720  -5.392  1.00 73.77           C
ATOM    778  OE1 GLN A   5     -27.620  -6.893  -4.837  1.00 79.77           O
ATOM    779  NE2 GLN A   5     -29.001  -7.253  -6.577  1.00 72.74           N
ATOM    780  N   GLU A   6     -30.713  -4.316  -8.122  1.00 58.22           N
ATOM    781  CA  GLU A   6     -31.949  -4.591  -8.850  1.00 63.27           C
ATOM    782  C   GLU A   6     -32.694  -5.771  -8.249  1.00 65.71           C
ATOM    783  O   GLU A   6     -32.099  -6.604  -7.572  1.00 69.47           O
ATOM    784  CB  GLU A   6     -31.667  -4.911 -10.320  1.00 61.15           C
ATOM    785  CG  GLU A   6     -30.974  -3.829 -11.089  1.00 59.70           C
ATOM    786  CD  GLU A   6     -29.480  -3.929 -10.977  1.00 63.62           C
ATOM    787  OE1 GLU A   6     -29.015  -4.769 -10.185  1.00 64.59           O
ATOM    788  OE2 GLU A   6     -28.775  -3.172 -11.683  1.00 63.03           O
ATOM    789  N   SER A   7     -33.991  -5.855  -8.527  1.00 67.44           N
ATOM    790  CA  SER A   7     -34.767  -7.049  -8.210  1.00 64.75           C
ATOM    791  C   SER A   7     -36.049  -7.056  -9.030  1.00 65.94           C
ATOM    792  O   SER A   7     -36.339  -6.093  -9.737  1.00 65.81           O
ATOM    793  CB  SER A   7     -35.097  -7.120  -6.723  1.00 61.76           C
ATOM    794  OG  SER A   7     -36.272  -6.385  -6.429  1.00 69.84           O
ATOM    795  N   GLY A   8     -36.802  -8.150  -8.942  1.00 63.77           N
ATOM    796  CA  GLY A   8     -38.082  -8.260  -9.619  1.00 55.48           C
ATOM    797  C   GLY A   8     -38.026  -8.889 -10.993  1.00 60.17           C
ATOM    798  O   GLY A   8     -39.060  -8.993 -11.660  1.00 61.28           O
ATOM    799  N   GLY A   9     -36.829  -9.295 -11.422  1.00 57.95           N
ATOM    800  CA  GLY A   9     -36.634  -9.934 -12.718  1.00 57.62           C
ATOM    801  C   GLY A   9     -37.450 -11.203 -12.913  1.00 66.20           C
ATOM    802  O   GLY A   9     -38.336 -11.500 -12.109  1.00 71.33           O
ATOM    803  N   GLY A  10     -37.182 -11.950 -13.984  1.00 63.72           N
ATOM    804  CA  GLY A  10     -37.770 -13.274 -14.108  1.00 60.55           C
ATOM    805  C   GLY A  10     -38.375 -13.685 -15.437  1.00 68.12           C
ATOM    806  O   GLY A  10     -38.240 -12.990 -16.449  1.00 67.51           O
ATOM    807  N   LEU A  11     -39.040 -14.841 -15.420  1.00 65.16           N
ATOM    808  CA  LEU A  11     -39.659 -15.427 -16.605  1.00 68.35           C
ATOM    809  C   LEU A  11     -41.031 -14.825 -16.810  1.00 67.21           C
ATOM    810  O   LEU A  11     -41.840 -14.785 -15.888  1.00 71.72           O
ATOM    811  CB  LEU A  11     -39.802 -16.946 -16.448  1.00 60.95           C
ATOM    812  CG  LEU A  11     -38.637 -17.844 -16.863  1.00 68.89           C
ATOM    813  CD1 LEU A  11     -38.910 -19.300 -16.517  1.00 68.75           C
ATOM    814  CD2 LEU A  11     -38.361 -17.698 -18.342  1.00 67.88           C
ATOM    815  N   VAL A  12     -41.310 -14.377 -18.020  1.00 63.96           N
ATOM    816  CA  VAL A  12     -42.561 -13.685 -18.261  1.00 64.63           C
ATOM    817  C   VAL A  12     -43.136 -13.990 -19.637  1.00 70.64           C
ATOM    818  O   VAL A  12     -42.403 -14.315 -20.577  1.00 70.22           O
ATOM    819  CB  VAL A  12     -42.386 -12.165 -18.076  1.00 66.01           C
ATOM    820  CG1 VAL A  12     -43.406 -11.407 -18.884  1.00 73.69           C
ATOM    821  CG2 VAL A  12     -42.491 -11.796 -16.604  1.00 69.07           C
ATOM    822  N   GLN A  13     -44.457 -13.889 -19.740  1.00 65.79           N
ATOM    823  CA  GLN A  13     -45.155 -14.153 -20.984  1.00 71.09           C
ATOM    824  C   GLN A  13     -45.451 -12.857 -21.695  1.00 69.77           C
ATOM    825  O   GLN A  13     -45.815 -11.881 -21.059  1.00 71.42           O
ATOM    826  CB  GLN A  13     -46.463 -14.892 -20.699  1.00 78.80           C
ATOM    827  CG  GLN A  13     -46.259 -16.346 -20.322  1.00 80.82           C
ATOM    828  CD  GLN A  13     -45.438 -17.091 -21.363  1.00 85.72           C
ATOM    829  OE1 GLN A  13     -45.793 -17.117 -22.543  1.00 82.23           O
ATOM    830  NE2 GLN A  13     -44.333 -17.696 -20.930  1.00 78.69           N
ATOM    831  N   ALA A  14     -45.300 -12.847 -23.015  1.00 70.44           N
ATOM    832  CA  ALA A  14     -45.613 -11.660 -23.806  1.00 66.09           C
ATOM    833  C   ALA A  14     -46.951 -11.051 -23.374  1.00 75.33           C
ATOM    834  O   ALA A  14     -47.824 -11.756 -22.865  1.00 81.04           O
ATOM    835  CB  ALA A  14     -45.633 -12.004 -25.282  1.00 69.91           C
ATOM    836  N   GLY A  15     -47.108  -9.742 -23.562  1.00 71.10           N
ATOM    837  CA  GLY A  15     -48.324  -9.055 -23.160  1.00 59.12           C
ATOM    838  C   GLY A  15     -48.350  -8.744 -21.673  1.00 74.86           C
ATOM    839  O   GLY A  15     -49.094  -7.865 -21.220  1.00 74.07           O
ATOM    840  N   ASP A  16     -47.534  -9.471 -20.912  1.00 73.72           N
ATOM    841  CA  ASP A  16     -47.452  -9.298 -19.464  1.00 70.28           C
ATOM    842  C   ASP A  16     -46.956  -7.926 -19.029  1.00 69.57           C
ATOM    843  O   ASP A  16     -46.710  -7.035 -19.843  1.00 67.61           O
ATOM    844  CB  ASP A  16     -46.552 -10.367 -18.829  1.00 73.29           C
ATOM    845  CG  ASP A  16     -47.331 -11.581 -18.345  1.00 83.45           C
ATOM    846  OD1 ASP A  16     -48.430 -11.832 -18.893  1.00 83.57           O
ATOM    847  OD2 ASP A  16     -46.846 -12.275 -17.415  1.00 77.39           O
ATOM    848  N   SER A  17     -46.818  -7.784 -17.717  1.00 69.09           N
ATOM    849  CA  SER A  17     -46.387  -6.550 -17.097  1.00 60.82           C
ATOM    850  C   SER A  17     -45.486  -6.928 -15.963  1.00 63.15           C
ATOM    851  O   SER A  17     -45.752  -7.884 -15.244  1.00 70.40           O
ATOM    852  CB  SER A  17     -47.579  -5.770 -16.557  1.00 64.08           C
ATOM    853  OG  SER A  17     -48.290  -5.146 -17.612  1.00 75.39           O
ATOM    854  N   LEU A  18     -44.407  -6.185 -15.797  1.00 64.43           N
ATOM    855  CA  LEU A  18     -43.463  -6.500 -14.747  1.00 64.57           C
ATOM    856  C   LEU A  18     -43.004  -5.196 -14.116  1.00 60.66           C
ATOM    857  O   LEU A  18     -42.872  -4.184 -14.805  1.00 59.95           O
ATOM    858  CB  LEU A  18     -42.292  -7.291 -15.339  1.00 60.19           C
ATOM    859  CG  LEU A  18     -41.187  -7.796 -14.413  1.00 66.04           C
ATOM    860  CD1 LEU A  18     -41.745  -8.674 -13.308  1.00 65.82           C
ATOM    861  CD2 LEU A  18     -40.136  -8.549 -15.208  1.00 60.75           C
ATOM    862  N   ARG A  19     -42.795  -5.202 -12.805  1.00 56.57           N
ATOM    863  CA  ARG A  19     -42.260  -4.023 -12.148  1.00 56.32           C
ATOM    864  C   ARG A  19     -40.923  -4.347 -11.507  1.00 61.52           C
ATOM    865  O   ARG A  19     -40.825  -5.281 -10.709  1.00 59.01           O
ATOM    866  CB  ARG A  19     -43.228  -3.491 -11.094  1.00 62.33           C
ATOM    867  CG  ARG A  19     -42.952  -2.051 -10.671  1.00 62.72           C
ATOM    868  CD  ARG A  19     -43.626  -1.709  -9.352  1.00 64.99           C
ATOM    869  NE  ARG A  19     -42.975  -2.393  -8.241  1.00 78.29           N
ATOM    870  CZ  ARG A  19     -43.530  -2.581  -7.046  1.00 88.30           C
ATOM    871  NH1 ARG A  19     -44.756  -2.135  -6.807  1.00 93.34           N
ATOM    872  NH2 ARG A  19     -42.864  -3.220  -6.090  1.00 79.30           N
ATOM    873  N   LEU A  20     -39.894  -3.576 -11.855  1.00 57.45           N
ATOM    874  CA  LEU A  20     -38.567  -3.774 -11.280  1.00 52.53           C
ATOM    875  C   LEU A  20     -38.258  -2.720 -10.224  1.00 59.13           C
ATOM    876  O   LEU A  20     -38.775  -1.601 -10.281  1.00 61.62           O
ATOM    877  CB  LEU A  20     -37.500  -3.746 -12.370  1.00 56.42           C
ATOM    878  CG  LEU A  20     -37.722  -4.802 -13.456  1.00 62.17           C
ATOM    879  CD1 LEU A  20     -36.740  -4.638 -14.595  1.00 47.91           C
ATOM    880  CD2 LEU A  20     -37.626  -6.200 -12.847  1.00 63.58           C
ATOM    881  N   SER A  21     -37.422  -3.087  -9.257  1.00 58.27           N
ATOM    882  CA  SER A  21     -37.047  -2.186  -8.183  1.00 57.13           C
ATOM    883  C   SER A  21     -35.551  -2.098  -8.137  1.00 60.03           C
ATOM    884  O   SER A  21     -34.860  -3.009  -8.575  1.00 68.27           O
ATOM    885  CB  SER A  21     -37.519  -2.714  -6.835  1.00 58.55           C
ATOM    886  OG  SER A  21     -38.862  -3.138  -6.893  1.00 72.02           O
ATOM    887  N   CYS A  22     -35.056  -1.002  -7.586  1.00 57.90           N
ATOM    888  CA  CYS A  22     -33.636  -0.814  -7.374  1.00 61.39           C
ATOM    889  C   CYS A  22     -33.494  -0.115  -6.031  1.00 65.43           C
ATOM    890  O   CYS A  22     -34.109   0.922  -5.797  1.00 66.12           O
ATOM    891  CB  CYS A  22     -33.046   0.027  -8.505  1.00 60.30           C
ATOM    892  SG  CYS A  22     -31.311   0.506  -8.322  1.00 63.07           S
ATOM    893  N   VAL A  23     -32.715  -0.704  -5.133  1.00 64.31           N
ATOM    894  CA  VAL A  23     -32.571  -0.162  -3.788  1.00 64.28           C
ATOM    895  C   VAL A  23     -31.175   0.381  -3.566  1.00 65.70           C
ATOM    896  O   VAL A  23     -30.178  -0.312  -3.799  1.00 63.47           O
ATOM    897  CB  VAL A  23     -32.836  -1.231  -2.715  1.00 70.89           C
ATOM    898  CG1 VAL A  23     -32.523  -0.674  -1.328  1.00 61.11           C
ATOM    899  CG2 VAL A  23     -34.269  -1.749  -2.805  1.00 63.24           C
ATOM    900  N   ALA A  24     -31.103   1.623  -3.103  1.00 66.26           N
ATOM    901  CA  ALA A  24     -29.815   2.258  -2.880  1.00 65.66           C
ATOM    902  C   ALA A  24     -29.364   2.109  -1.436  1.00 73.89           C
ATOM    903  O   ALA A  24     -30.151   2.242  -0.493  1.00 71.07           O
ATOM    904  CB  ALA A  24     -29.862   3.712  -3.272  1.00 63.55           C
ATOM    905  N   SER A  25     -28.078   1.834  -1.283  1.00 75.22           N
ATOM    906  CA  SER A  25     -27.471   1.666   0.020  1.00 75.62           C
ATOM    907  C   SER A  25     -27.283   3.000   0.713  1.00 74.28           C
ATOM    908  O   SER A  25     -26.810   3.962   0.112  1.00 69.85           O
ATOM    909  CB  SER A  25     -26.103   1.016  -0.144  1.00 80.95           C
ATOM    910  OG  SER A  25     -25.219   1.895  -0.822  1.00 81.23           O
ATOM    911  N   GLY A  26     -27.665   3.051   1.984  1.00 79.87           N
ATOM    912  CA  GLY A  26     -27.237   4.123   2.861  1.00 78.66           C
ATOM    913  C   GLY A  26     -27.928   5.456   2.710  1.00 77.36           C
ATOM    914  O   GLY A  26     -29.157   5.537   2.693  1.00 83.37           O
ATOM    915  N   ARG A  27     -27.124   6.509   2.631  1.00 70.91           N
ATOM    916  CA  ARG A  27     -27.645   7.863   2.538  1.00 84.94           C
ATOM    917  C   ARG A  27     -27.532   8.372   1.103  1.00 82.68           C
ATOM    918  O   ARG A  27     -27.269   7.594   0.180  1.00 80.31           O
ATOM    919  CB  ARG A  27     -26.890   8.776   3.486  1.00 87.26           C
ATOM    920  N   ALA A  28     -27.752   9.671   0.921  1.00 71.28           N
ATOM    921  CA  ALA A  28     -27.476  10.325  -0.356  1.00 75.80           C
ATOM    922  C   ALA A  28     -28.392   9.960  -1.534  1.00 67.81           C
ATOM    923  O   ALA A  28     -28.320  10.606  -2.571  1.00 66.32           O
ATOM    924  CB  ALA A  28     -26.010  10.111  -0.748  1.00 71.98           C
ATOM    925  N   PHE A  29     -29.232   8.936  -1.394  1.00 66.34           N
ATOM    926  CA  PHE A  29     -30.095   8.535  -2.504  1.00 69.08           C
ATOM    927  C   PHE A  29     -30.954   9.696  -2.982  1.00 69.31           C
ATOM    928  O   PHE A  29     -31.082   9.941  -4.181  1.00 63.25           O
ATOM    929  CB  PHE A  29     -30.994   7.365  -2.118  1.00 65.31           C
ATOM    930  CG  PHE A  29     -32.015   7.018  -3.164  1.00 60.83           C
ATOM    931  CD1 PHE A  29     -31.626   6.506  -4.389  1.00 68.55           C
ATOM    932  CD2 PHE A  29     -33.364   7.194  -2.921  1.00 65.39           C
ATOM    933  CE1 PHE A  29     -32.567   6.173  -5.350  1.00 62.93           C
ATOM    934  CE2 PHE A  29     -34.310   6.867  -3.879  1.00 59.85           C
ATOM    935  CZ  PHE A  29     -33.911   6.354  -5.089  1.00 60.09           C
ATOM    936  N   SER A  30     -31.539  10.412  -2.030  1.00 69.75           N
ATOM    937  CA  SER A  30     -32.403  11.536  -2.349  1.00 63.27           C
ATOM    938  C   SER A  30     -31.695  12.601  -3.175  1.00 59.01           C
ATOM    939  O   SER A  30     -32.341  13.475  -3.730  1.00 63.84           O
ATOM    940  CB  SER A  30     -32.946  12.176  -1.070  1.00 69.01           C
ATOM    941  OG  SER A  30     -32.027  13.127  -0.561  1.00 71.96           O
ATOM    942  N   SER A  31     -30.372  12.545  -3.245  1.00 58.78           N
ATOM    943  CA  SER A  31     -29.623  13.552  -3.988  1.00 66.83           C
ATOM    944  C   SER A  31     -29.235  13.015  -5.358  1.00 62.38           C
ATOM    945  O   SER A  31     -28.613  13.705  -6.164  1.00 60.90           O
ATOM    946  CB  SER A  31     -28.356  13.947  -3.233  1.00 65.28           C
ATOM    947  OG  SER A  31     -27.242  13.212  -3.707  1.00 63.94           O
ATOM    948  N   TYR A  32     -29.618  11.775  -5.608  1.00 60.79           N
ATOM    949  CA  TYR A  32     -29.171  11.058  -6.779  1.00 59.76           C
ATOM    950  C   TYR A  32     -30.201  11.102  -7.892  1.00 56.59           C
ATOM    951  O   TYR A  32     -31.390  10.895  -7.664  1.00 61.28           O
ATOM    952  CB  TYR A  32     -28.887   9.606  -6.397  1.00 57.53           C
ATOM    953  CG  TYR A  32     -27.423   9.299  -6.269  1.00 64.97           C
ATOM    954  CD1 TYR A  32     -26.742   8.668  -7.299  1.00 68.62           C
ATOM    955  CD2 TYR A  32     -26.709   9.652  -5.131  1.00 65.85           C
ATOM    956  CE1 TYR A  32     -25.389   8.390  -7.204  1.00 70.55           C
ATOM    957  CE2 TYR A  32     -25.356   9.377  -5.021  1.00 65.51           C
ATOM    958  CZ  TYR A  32     -24.700   8.745  -6.065  1.00 74.55           C
ATOM    959  OH  TYR A  32     -23.352   8.461  -5.987  1.00 80.06           O
ATOM    960  N   GLY A  33     -29.744  11.383  -9.099  1.00 52.58           N
ATOM    961  CA  GLY A  33     -30.552  11.097 -10.268  1.00 53.41           C
ATOM    962  C   GLY A  33     -30.383   9.619 -10.568  1.00 52.15           C
ATOM    963  O   GLY A  33     -29.290   9.074 -10.395  1.00 54.73           O
ATOM    964  N   MET A  34     -31.446   8.961 -11.018  1.00 50.01           N
ATOM    965  CA  MET A  34     -31.385   7.520 -11.262  1.00 51.83           C
ATOM    966  C   MET A  34     -31.735   7.142 -12.701  1.00 52.85           C
ATOM    967  O   MET A  34     -32.455   7.870 -13.379  1.00 52.49           O
ATOM    968  CB  MET A  34     -32.304   6.791 -10.283  1.00 53.17           C
ATOM    969  CG  MET A  34     -31.934   7.013  -8.824  1.00 42.84           C
ATOM    970  SD  MET A  34     -30.347   6.277  -8.420  1.00 50.97           S
ATOM    971  CE  MET A  34     -30.715   4.544  -8.566  1.00 45.90           C
ATOM    972  N   GLY A  35     -31.226   6.000 -13.164  1.00 55.01           N
ATOM    973  CA  GLY A  35     -31.486   5.543 -14.523  1.00 44.26           C
ATOM    974  C   GLY A  35     -31.521   4.039 -14.753  1.00 46.04           C
ATOM    975  O   GLY A  35     -30.847   3.278 -14.070  1.00 50.16           O
ATOM    976  N   TRP A  36     -32.308   3.608 -15.733  1.00 44.36           N
ATOM    977  CA  TRP A  36     -32.336   2.205 -16.148  1.00 49.63           C
ATOM    978  C   TRP A  36     -31.749   2.023 -17.556  1.00 52.72           C
ATOM    979  O   TRP A  36     -31.981   2.842 -18.450  1.00 48.15           O
ATOM    980  CB  TRP A  36     -33.765   1.641 -16.102  1.00 42.44           C
ATOM    981  CG  TRP A  36     -34.323   1.491 -14.711  1.00 49.80           C
ATOM    982  CD1 TRP A  36     -35.006   2.431 -13.994  1.00 50.69           C
ATOM    983  CD2 TRP A  36     -34.251   0.331 -13.874  1.00 50.47           C
ATOM    984  NE1 TRP A  36     -35.356   1.931 -12.763  1.00 51.48           N
ATOM    985  CE2 TRP A  36     -34.902   0.644 -12.667  1.00 56.56           C
ATOM    986  CE3 TRP A  36     -33.705  -0.945 -14.031  1.00 56.13           C
ATOM    987  CZ2 TRP A  36     -35.021  -0.276 -11.627  1.00 56.00           C
ATOM    988  CZ3 TRP A  36     -33.821  -1.851 -12.993  1.00 47.21           C
ATOM    989  CH2 TRP A  36     -34.474  -1.515 -11.815  1.00 49.57           C
ATOM    990  N   PHE A  37     -30.984   0.946 -17.733  1.00 52.10           N
ATOM    991  CA  PHE A  37     -30.439   0.552 -19.029  1.00 49.70           C
ATOM    992  C   PHE A  37     -30.687  -0.950 -19.187  1.00 50.25           C
ATOM    993  O   PHE A  37     -30.950  -1.651 -18.210  1.00 50.31           O
ATOM    994  CB  PHE A  37     -28.926   0.844 -19.104  1.00 48.32           C
ATOM    995  CG  PHE A  37     -28.568   2.303 -18.946  1.00 53.03           C
ATOM    996  CD1 PHE A  37     -28.783   2.968 -17.736  1.00 55.01           C
ATOM    997  CD2 PHE A  37     -28.017   3.013 -19.996  1.00 47.05           C
ATOM    998  CE1 PHE A  37     -28.463   4.316 -17.591  1.00 48.15           C
ATOM    999  CE2 PHE A  37     -27.693   4.360 -19.849  1.00 47.58           C
ATOM   1000  CZ  PHE A  37     -27.913   5.006 -18.647  1.00 45.80           C
ATOM   1001  N   ARG A  38     -30.593  -1.458 -20.409  1.00 47.48           N
ATOM   1002  CA  ARG A  38     -30.759  -2.892 -20.608  1.00 51.30           C
ATOM   1003  C   ARG A  38     -29.802  -3.401 -21.672  1.00 54.11           C
ATOM   1004  O   ARG A  38     -29.403  -2.649 -22.559  1.00 57.74           O
ATOM   1005  CB  ARG A  38     -32.212  -3.239 -20.957  1.00 53.37           C
ATOM   1006  CG  ARG A  38     -32.711  -2.676 -22.299  1.00 50.94           C
ATOM   1007  CD  ARG A  38     -34.123  -3.165 -22.646  1.00 46.01           C
ATOM   1008  NE  ARG A  38     -34.624  -2.594 -23.899  1.00 52.22           N
ATOM   1009  CZ  ARG A  38     -35.839  -2.820 -24.398  1.00 52.53           C
ATOM   1010  NH1 ARG A  38     -36.691  -3.610 -23.765  1.00 60.81           N
ATOM   1011  NH2 ARG A  38     -36.207  -2.263 -25.534  1.00 53.55           N
ATOM   1012  N   GLN A  39     -29.406  -4.667 -21.578  1.00 51.93           N
ATOM   1013  CA  GLN A  39     -28.557  -5.236 -22.624  1.00 56.56           C
ATOM   1014  C   GLN A  39     -29.119  -6.539 -23.198  1.00 61.19           C
ATOM   1015  O   GLN A  39     -29.268  -7.547 -22.495  1.00 55.10           O
ATOM   1016  CB  GLN A  39     -27.110  -5.419 -22.150  1.00 54.96           C
ATOM   1017  CG  GLN A  39     -26.169  -5.916 -23.256  1.00 54.84           C
ATOM   1018  CD  GLN A  39     -24.706  -5.647 -22.945  1.00 56.62           C
ATOM   1019  OE1 GLN A  39     -24.313  -5.518 -21.776  1.00 56.30           O
ATOM   1020  NE2 GLN A  39     -23.892  -5.557 -23.988  1.00 46.48           N
ATOM   1021  N   ALA A  40     -29.442  -6.495 -24.485  1.00 51.94           N
ATOM   1022  CA  ALA A  40     -29.992  -7.647 -25.173  1.00 53.41           C
ATOM   1023  C   ALA A  40     -28.899  -8.408 -25.942  1.00 58.38           C
ATOM   1024  O   ALA A  40     -27.890  -7.825 -26.341  1.00 58.93           O
ATOM   1025  CB  ALA A  40     -31.116  -7.204 -26.114  1.00 56.95           C
ATOM   1026  N   PRO A  41     -29.103  -9.718 -26.157  1.00 59.18           N
ATOM   1027  CA  PRO A  41     -28.139 -10.566 -26.868  1.00 60.64           C
ATOM   1028  C   PRO A  41     -27.784  -9.996 -28.237  1.00 57.94           C
ATOM   1029  O   PRO A  41     -28.668  -9.674 -29.029  1.00 57.46           O
ATOM   1030  CB  PRO A  41     -28.898 -11.882 -27.049  1.00 61.69           C
ATOM   1031  CG  PRO A  41     -29.912 -11.887 -25.977  1.00 61.80           C
ATOM   1032  CD  PRO A  41     -30.332 -10.454 -25.825  1.00 58.33           C
ATOM   1033  N   GLY A  42     -26.491  -9.873 -28.498  1.00 56.43           N
ATOM   1034  CA  GLY A  42     -26.011  -9.371 -29.765  1.00 56.84           C
ATOM   1035  C   GLY A  42     -25.983  -7.862 -29.817  1.00 59.70           C
ATOM   1036  O   GLY A  42     -25.542  -7.289 -30.811  1.00 68.28           O
ATOM   1037  N   LYS A  43     -26.436  -7.208 -28.754  1.00 60.66           N
ATOM   1038  CA  LYS A  43     -26.485  -5.748 -28.750  1.00 59.12           C
ATOM   1039  C   LYS A  43     -25.747  -5.095 -27.575  1.00 59.88           C
ATOM   1040  O   LYS A  43     -25.421  -5.746 -26.585  1.00 56.06           O
ATOM   1041  CB  LYS A  43     -27.936  -5.276 -28.812  1.00 59.79           C
ATOM   1042  CG  LYS A  43     -28.675  -5.772 -30.043  1.00 63.01           C
ATOM   1043  CD  LYS A  43     -30.115  -5.275 -30.066  1.00 70.46           C
ATOM   1044  CE  LYS A  43     -30.904  -5.942 -31.183  1.00 70.91           C
ATOM   1045  N   GLU A  44     -25.465  -3.805 -27.716  1.00 60.70           N
ATOM   1046  CA  GLU A  44     -24.821  -3.029 -26.664  1.00 61.03           C
ATOM   1047  C   GLU A  44     -25.864  -2.539 -25.675  1.00 52.75           C
ATOM   1048  O   GLU A  44     -27.028  -2.384 -26.018  1.00 53.70           O
ATOM   1049  CB  GLU A  44     -24.085  -1.827 -27.250  1.00 61.25           C
ATOM   1050  CG  GLU A  44     -23.059  -2.192 -28.299  1.00 73.21           C
ATOM   1051  CD  GLU A  44     -22.251  -0.995 -28.744  1.00 83.87           C
ATOM   1052  OE1 GLU A  44     -22.146  -0.032 -27.948  1.00 86.26           O
ATOM   1053  OE2 GLU A  44     -21.720  -1.023 -29.878  1.00 80.69           O
ATOM   1054  N   ARG A  45     -25.442  -2.313 -24.441  1.00 54.50           N
ATOM   1055  CA  ARG A  45     -26.348  -1.833 -23.413  1.00 55.47           C
ATOM   1056  C   ARG A  45     -26.950  -0.517 -23.887  1.00 54.02           C
ATOM   1057  O   ARG A  45     -26.241   0.346 -24.395  1.00 54.72           O
ATOM   1058  CB  ARG A  45     -25.593  -1.648 -22.102  1.00 54.50           C
ATOM   1059  CG  ARG A  45     -26.471  -1.278 -20.942  1.00 56.45           C
ATOM   1060  CD  ARG A  45     -25.653  -0.611 -19.878  1.00 58.14           C
ATOM   1061  NE  ARG A  45     -25.013  -1.570 -18.997  1.00 57.65           N
ATOM   1062  CZ  ARG A  45     -23.886  -1.324 -18.335  1.00 63.48           C
ATOM   1063  NH1 ARG A  45     -23.265  -0.158 -18.481  1.00 59.10           N
ATOM   1064  NH2 ARG A  45     -23.374  -2.250 -17.534  1.00 67.06           N
ATOM   1065  N   ALA A  46     -28.264  -0.380 -23.748  1.00 54.64           N
ATOM   1066  CA  ALA A  46     -28.977   0.789 -24.249  1.00 47.96           C
ATOM   1067  C   ALA A  46     -29.691   1.543 -23.128  1.00 51.27           C
ATOM   1068  O   ALA A  46     -30.085   0.951 -22.123  1.00 58.20           O
ATOM   1069  CB  ALA A  46     -29.976   0.369 -25.310  1.00 46.78           C
ATOM   1070  N   PHE A  47     -29.866   2.846 -23.313  1.00 42.02           N
ATOM   1071  CA  PHE A  47     -30.629   3.656 -22.376  1.00 46.17           C
ATOM   1072  C   PHE A  47     -32.097   3.231 -22.355  1.00 47.80           C
ATOM   1073  O   PHE A  47     -32.671   2.954 -23.407  1.00 45.76           O
ATOM   1074  CB  PHE A  47     -30.536   5.141 -22.755  1.00 39.98           C
ATOM   1075  CG  PHE A  47     -31.374   6.039 -21.879  1.00 42.25           C
ATOM   1076  CD1 PHE A  47     -31.126   6.123 -20.502  1.00 44.45           C
ATOM   1077  CD2 PHE A  47     -32.407   6.791 -22.418  1.00 33.23           C
ATOM   1078  CE1 PHE A  47     -31.898   6.943 -19.676  1.00 36.59           C
ATOM   1079  CE2 PHE A  47     -33.184   7.619 -21.613  1.00 47.55           C
ATOM   1080  CZ  PHE A  47     -32.931   7.685 -20.222  1.00 46.19           C
ATOM   1081  N   VAL A  48     -32.707   3.193 -21.167  1.00 49.62           N
ATOM   1082  CA  VAL A  48     -34.156   2.974 -21.058  1.00 38.53           C
ATOM   1083  C   VAL A  48     -34.921   4.171 -20.471  1.00 49.93           C
ATOM   1084  O   VAL A  48     -35.852   4.707 -21.096  1.00 47.02           O
ATOM   1085  CB  VAL A  48     -34.512   1.720 -20.234  1.00 48.02           C
ATOM   1086  CG1 VAL A  48     -36.012   1.653 -20.024  1.00 49.22           C
ATOM   1087  CG2 VAL A  48     -34.042   0.452 -20.931  1.00 47.75           C
ATOM   1088  N   ALA A  49     -34.546   4.578 -19.260  1.00 51.38           N
ATOM   1089  CA  ALA A  49     -35.243   5.668 -18.581  1.00 44.56           C
ATOM   1090  C   ALA A  49     -34.409   6.277 -17.467  1.00 48.83           C
ATOM   1091  O   ALA A  49     -33.423   5.695 -17.003  1.00 46.36           O
ATOM   1092  CB  ALA A  49     -36.580   5.216 -18.054  1.00 43.36           C
ATOM   1093  N   ALA A  50     -34.787   7.483 -17.074  1.00 47.64           N
ATOM   1094  CA  ALA A  50     -34.057   8.195 -16.045  1.00 47.48           C
ATOM   1095  C   ALA A  50     -34.972   9.216 -15.413  1.00 49.43           C
ATOM   1096  O   ALA A  50     -35.963   9.646 -16.011  1.00 46.69           O
ATOM   1097  CB  ALA A  50     -32.831   8.858 -16.608  1.00 41.52           C
ATOM   1098  N   ILE A  51     -34.627   9.588 -14.192  1.00 49.20           N
ATOM   1099  CA  ILE A  51     -35.445  10.483 -13.399  1.00 50.75           C
ATOM   1100  C   ILE A  51     -34.554  11.400 -12.565  1.00 49.33           C
ATOM   1101  O   ILE A  51     -33.612  10.949 -11.921  1.00 51.49           O
ATOM   1102  CB  ILE A  51     -36.406   9.702 -12.500  1.00 40.64           C
ATOM   1103  CG1 ILE A  51     -37.342  10.666 -11.764  1.00 50.60           C
ATOM   1104  CG2 ILE A  51     -35.627   8.866 -11.505  1.00 48.69           C
ATOM   1105  CD1 ILE A  51     -38.551  10.002 -11.132  1.00 48.05           C
ATOM   1106  N   SER A  52     -34.833  12.693 -12.613  1.00 41.86           N
ATOM   1107  CA  SER A  52     -34.089  13.650 -11.814  1.00 49.57           C
ATOM   1108  C   SER A  52     -34.326  13.428 -10.319  1.00 52.92           C
ATOM   1109  O   SER A  52     -35.167  12.630  -9.919  1.00 50.73           O
ATOM   1110  CB  SER A  52     -34.550  15.052 -12.153  1.00 47.02           C
ATOM   1111  OG  SER A  52     -35.845  15.241 -11.625  1.00 49.39           O
ATOM   1112  N   ARG A  53     -33.589  14.171  -9.501  1.00 61.73           N
ATOM   1113  CA  ARG A  53     -33.708  14.106  -8.047  1.00 61.69           C
ATOM   1114  C   ARG A  53     -35.098  14.481  -7.514  1.00 63.27           C
ATOM   1115  O   ARG A  53     -35.513  14.001  -6.461  1.00 60.06           O
ATOM   1116  CB  ARG A  53     -32.687  15.057  -7.424  1.00 63.58           C
ATOM   1117  CG  ARG A  53     -32.683  15.019  -5.905  1.00 70.59           C
ATOM   1118  CD  ARG A  53     -32.192  16.312  -5.234  1.00 67.54           C
ATOM   1119  NE  ARG A  53     -30.953  16.854  -5.793  1.00 75.37           N
ATOM   1120  CZ  ARG A  53     -30.230  17.822  -5.223  1.00 75.87           C
ATOM   1121  NH1 ARG A  53     -30.609  18.345  -4.057  1.00 62.89           N
ATOM   1122  NH2 ARG A  53     -29.122  18.267  -5.819  1.00 68.19           N
ATOM   1123  N   SER A  54     -35.816  15.318  -8.263  1.00 62.57           N
ATOM   1124  CA  SER A  54     -36.899  16.130  -7.706  1.00 57.57           C
ATOM   1125  C   SER A  54     -38.281  15.517  -7.444  1.00 64.31           C
ATOM   1126  O   SER A  54     -38.968  15.983  -6.528  1.00 73.90           O
ATOM   1127  CB  SER A  54     -37.069  17.410  -8.512  1.00 55.35           C
ATOM   1128  OG  SER A  54     -38.114  17.241  -9.432  1.00 59.26           O
ATOM   1129  N   GLY A  55     -38.750  14.563  -8.252  1.00 67.27           N
ATOM   1130  CA  GLY A  55     -38.188  14.190  -9.534  1.00 47.98           C
ATOM   1131  C   GLY A  55     -39.282  14.424 -10.574  1.00 56.13           C
ATOM   1132  O   GLY A  55     -40.098  13.544 -10.862  1.00 49.24           O
ATOM   1133  N   GLY A  56     -39.311  15.632 -11.128  1.00 55.57           N
ATOM   1134  CA  GLY A  56     -40.323  16.016 -12.090  1.00 50.57           C
ATOM   1135  C   GLY A  56     -39.783  15.973 -13.503  1.00 50.61           C
ATOM   1136  O   GLY A  56     -40.522  16.160 -14.461  1.00 51.80           O
ATOM   1137  N   LEU A  57     -38.486  15.735 -13.634  1.00 50.05           N
ATOM   1138  CA  LEU A  57     -37.878  15.571 -14.943  1.00 43.91           C
ATOM   1139  C   LEU A  57     -37.586  14.096 -15.179  1.00 49.01           C
ATOM   1140  O   LEU A  57     -36.684  13.520 -14.571  1.00 50.36           O
ATOM   1141  CB  LEU A  57     -36.573  16.350 -15.038  1.00 41.12           C
ATOM   1142  CG  LEU A  57     -35.851  16.171 -16.391  1.00 49.89           C
ATOM   1143  CD1 LEU A  57     -36.668  16.740 -17.525  1.00 43.24           C
ATOM   1144  CD2 LEU A  57     -34.457  16.787 -16.409  1.00 40.86           C
ATOM   1145  N   THR A  58     -38.352  13.476 -16.053  1.00 45.55           N
ATOM   1146  CA  THR A  58     -38.089  12.100 -16.403  1.00 47.51           C
ATOM   1147  C   THR A  58     -37.485  12.129 -17.792  1.00 49.76           C
ATOM   1148  O   THR A  58     -37.581  13.147 -18.475  1.00 43.67           O
ATOM   1149  CB  THR A  58     -39.379  11.325 -16.429  1.00 51.97           C
ATOM   1150  OG1 THR A  58     -40.304  12.006 -17.284  1.00 45.79           O
ATOM   1151  CG2 THR A  58     -39.963  11.266 -15.024  1.00 50.68           C
ATOM   1152  N   GLN A  59     -36.846  11.031 -18.194  1.00 44.28           N
ATOM   1153  CA  GLN A  59     -36.271  10.915 -19.532  1.00 46.81           C
ATOM   1154  C   GLN A  59     -36.464   9.512 -20.060  1.00 52.24           C
ATOM   1155  O   GLN A  59     -36.335   8.543 -19.303  1.00 48.87           O
ATOM   1156  CB  GLN A  59     -34.782  11.231 -19.522  1.00 46.96           C
ATOM   1157  CG  GLN A  59     -34.448  12.631 -19.068  1.00 48.82           C
ATOM   1158  CD  GLN A  59     -32.957  12.866 -19.041  1.00 54.41           C
ATOM   1159  OE1 GLN A  59     -32.297  12.902 -20.093  1.00 45.72           O
ATOM   1160  NE2 GLN A  59     -32.407  13.028 -17.835  1.00 49.71           N
ATOM   1161  N   TYR A  60     -36.733   9.407 -21.363  1.00 46.14           N
ATOM   1162  CA  TYR A  60     -37.159   8.146 -21.959  1.00 45.04           C
ATOM   1163  C   TYR A  60     -36.622   7.902 -23.363  1.00 52.20           C
ATOM   1164  O   TYR A  60     -36.538   8.814 -24.187  1.00 50.02           O
ATOM   1165  CB  TYR A  60     -38.692   8.083 -22.034  1.00 52.65           C
ATOM   1166  CG  TYR A  60     -39.420   8.001 -20.709  1.00 53.35           C
ATOM   1167  CD1 TYR A  60     -39.548   6.793 -20.040  1.00 47.01           C
ATOM   1168  CD2 TYR A  60     -40.008   9.128 -20.138  1.00 58.40           C
ATOM   1169  CE1 TYR A  60     -40.219   6.708 -18.840  1.00 43.82           C
ATOM   1170  CE2 TYR A  60     -40.690   9.048 -18.914  1.00 47.61           C
ATOM   1171  CZ  TYR A  60     -40.789   7.832 -18.280  1.00 46.01           C
ATOM   1172  OH  TYR A  60     -41.458   7.719 -17.076  1.00 57.81           O
ATOM   1173  N   ALA A  61     -36.276   6.648 -23.630  1.00 53.21           N
ATOM   1174  CA  ALA A  61     -35.989   6.205 -24.980  1.00 51.97           C
ATOM   1175  C   ALA A  61     -37.287   6.198 -25.780  1.00 55.91           C
ATOM   1176  O   ALA A  61     -38.275   5.616 -25.352  1.00 52.53           O
ATOM   1177  CB  ALA A  61     -35.385   4.813 -24.948  1.00 52.77           C
ATOM   1178  N   GLU A  62     -37.271   6.827 -26.952  1.00 57.82           N
ATOM   1179  CA  GLU A  62     -38.475   7.007 -27.758  1.00 54.87           C
ATOM   1180  C   GLU A  62     -39.262   5.727 -27.975  1.00 58.55           C
ATOM   1181  O   GLU A  62     -40.467   5.685 -27.749  1.00 63.82           O
ATOM   1182  CB  GLU A  62     -38.107   7.613 -29.098  1.00 61.56           C
ATOM   1183  CG  GLU A  62     -39.188   7.513 -30.135  1.00 65.16           C
ATOM   1184  CD  GLU A  62     -38.591   7.514 -31.520  1.00 78.35           C
ATOM   1185  OE1 GLU A  62     -38.004   6.474 -31.917  1.00 71.12           O
ATOM   1186  OE2 GLU A  62     -38.688   8.561 -32.197  1.00 83.83           O
ATOM   1187  N   SER A  63     -38.575   4.679 -28.405  1.00 61.25           N
ATOM   1188  CA  SER A  63     -39.204   3.368 -28.587  1.00 63.13           C
ATOM   1189  C   SER A  63     -39.875   2.755 -27.336  1.00 68.19           C
ATOM   1190  O   SER A  63     -40.530   1.713 -27.438  1.00 69.69           O
ATOM   1191  CB  SER A  63     -38.183   2.383 -29.160  1.00 57.77           C
ATOM   1192  OG  SER A  63     -36.848   2.824 -28.922  1.00 61.08           O
ATOM   1193  N   LEU A  64     -39.728   3.394 -26.173  1.00 62.96           N
ATOM   1194  CA  LEU A  64     -40.212   2.818 -24.905  1.00 67.60           C
ATOM   1195  C   LEU A  64     -41.139   3.695 -24.056  1.00 66.80           C
ATOM   1196  O   LEU A  64     -41.684   3.235 -23.053  1.00 67.40           O
ATOM   1197  CB  LEU A  64     -39.041   2.379 -24.035  1.00 63.60           C
ATOM   1198  CG  LEU A  64     -38.505   0.966 -24.218  1.00 65.76           C
ATOM   1199  CD1 LEU A  64     -38.330   0.604 -25.675  1.00 66.96           C
ATOM   1200  CD2 LEU A  64     -37.189   0.872 -23.478  1.00 63.36           C
ATOM   1201  N   LYS A  65     -41.307   4.957 -24.425  1.00 68.00           N
ATOM   1202  CA  LYS A  65     -42.361   5.739 -23.797  1.00 70.08           C
ATOM   1203  C   LYS A  65     -43.700   5.086 -24.164  1.00 71.30           C
ATOM   1204  O   LYS A  65     -43.851   4.488 -25.241  1.00 70.56           O
ATOM   1205  CB  LYS A  65     -42.304   7.213 -24.233  1.00 69.85           C
ATOM   1206  CG  LYS A  65     -43.532   8.048 -23.862  1.00 67.68           C
ATOM   1207  CD  LYS A  65     -43.325   8.923 -22.624  1.00 68.23           C
ATOM   1208  CE  LYS A  65     -44.508   9.893 -22.449  1.00 76.28           C
ATOM   1209  NZ  LYS A  65     -44.467  10.681 -21.182  1.00 67.10           N
ATOM   1210  N   GLY A  66     -44.661   5.183 -23.256  1.00 75.63           N
ATOM   1211  CA  GLY A  66     -45.957   4.567 -23.458  1.00 77.31           C
ATOM   1212  C   GLY A  66     -46.038   3.204 -22.801  1.00 76.28           C
ATOM   1213  O   GLY A  66     -47.082   2.811 -22.272  1.00 82.63           O
ATOM   1214  N   ARG A  67     -44.933   2.473 -22.824  1.00 68.70           N
ATOM   1215  CA  ARG A  67     -44.946   1.119 -22.301  1.00 67.36           C
ATOM   1216  C   ARG A  67     -44.219   1.025 -20.954  1.00 69.28           C
ATOM   1217  O   ARG A  67     -44.589   0.223 -20.093  1.00 67.12           O
ATOM   1218  CB  ARG A  67     -44.349   0.159 -23.331  1.00 67.84           C
ATOM   1219  CG  ARG A  67     -44.940   0.329 -24.734  1.00 69.29           C
ATOM   1220  CD  ARG A  67     -44.446  -0.743 -25.704  1.00 58.21           C
ATOM   1221  NE  ARG A  67     -44.087  -1.955 -24.986  1.00 66.58           N
ATOM   1222  CZ  ARG A  67     -42.882  -2.515 -25.008  1.00 66.58           C
ATOM   1223  NH1 ARG A  67     -41.905  -2.011 -25.753  1.00 72.08           N
ATOM   1224  NH2 ARG A  67     -42.661  -3.599 -24.294  1.00 58.65           N
ATOM   1225  N   PHE A  68     -43.197   1.856 -20.772  1.00 61.55           N
ATOM   1226  CA  PHE A  68     -42.410   1.827 -19.548  1.00 61.63           C
ATOM   1227  C   PHE A  68     -42.571   3.131 -18.780  1.00 60.02           C
ATOM   1228  O   PHE A  68     -42.815   4.182 -19.366  1.00 63.56           O
ATOM   1229  CB  PHE A  68     -40.932   1.614 -19.864  1.00 60.12           C
ATOM   1230  CG  PHE A  68     -40.597   0.228 -20.340  1.00 64.00           C
ATOM   1231  CD1 PHE A  68     -41.328  -0.379 -21.344  1.00 72.82           C
ATOM   1232  CD2 PHE A  68     -39.520  -0.455 -19.808  1.00 65.55           C
ATOM   1233  CE1 PHE A  68     -41.001  -1.657 -21.792  1.00 68.91           C
ATOM   1234  CE2 PHE A  68     -39.188  -1.727 -20.257  1.00 62.66           C
ATOM   1235  CZ  PHE A  68     -39.929  -2.325 -21.245  1.00 62.26           C
ATOM   1236  N   ALA A  69     -42.432   3.064 -17.466  1.00 54.66           N
ATOM   1237  CA  ALA A  69     -42.518   4.262 -16.649  1.00 53.80           C
ATOM   1238  C   ALA A  69     -41.602   4.131 -15.450  1.00 51.93           C
ATOM   1239  O   ALA A  69     -41.597   3.102 -14.781  1.00 46.99           O
ATOM   1240  CB  ALA A  69     -43.934   4.497 -16.200  1.00 44.29           C
ATOM   1241  N   ILE A  70     -40.824   5.180 -15.198  1.00 52.77           N
ATOM   1242  CA  ILE A  70     -39.887   5.210 -14.091  1.00 46.91           C
ATOM   1243  C   ILE A  70     -40.485   5.998 -12.937  1.00 50.21           C
ATOM   1244  O   ILE A  70     -41.238   6.939 -13.153  1.00 53.45           O
ATOM   1245  CB  ILE A  70     -38.590   5.890 -14.510  1.00 51.80           C
ATOM   1246  CG1 ILE A  70     -37.547   5.761 -13.403  1.00 48.88           C
ATOM   1247  CG2 ILE A  70     -38.849   7.363 -14.866  1.00 50.75           C
ATOM   1248  CD1 ILE A  70     -36.171   6.090 -13.844  1.00 45.63           C
ATOM   1249  N   SER A  71     -40.153   5.612 -11.712  1.00 52.07           N
ATOM   1250  CA  SER A  71     -40.614   6.344 -10.534  1.00 55.27           C
ATOM   1251  C   SER A  71     -39.696   6.047  -9.372  1.00 53.03           C
ATOM   1252  O   SER A  71     -38.887   5.129  -9.439  1.00 57.64           O
ATOM   1253  CB  SER A  71     -42.044   5.954 -10.174  1.00 50.44           C
ATOM   1254  OG  SER A  71     -42.092   4.616  -9.707  1.00 59.44           O
ATOM   1255  N   ARG A  72     -39.813   6.829  -8.309  1.00 54.62           N
ATOM   1256  CA  ARG A  72     -38.942   6.644  -7.153  1.00 58.56           C
ATOM   1257  C   ARG A  72     -39.683   6.871  -5.839  1.00 62.80           C
ATOM   1258  O   ARG A  72     -40.644   7.632  -5.778  1.00 61.50           O
ATOM   1259  CB  ARG A  72     -37.749   7.591  -7.230  1.00 52.65           C
ATOM   1260  CG  ARG A  72     -38.103   9.034  -6.877  1.00 54.60           C
ATOM   1261  CD  ARG A  72     -36.946  10.001  -7.150  1.00 53.69           C
ATOM   1262  NE  ARG A  72     -35.720   9.674  -6.426  1.00 51.92           N
ATOM   1263  CZ  ARG A  72     -34.513  10.092  -6.797  1.00 55.84           C
ATOM   1264  NH1 ARG A  72     -34.370  10.844  -7.881  1.00 53.70           N
ATOM   1265  NH2 ARG A  72     -33.444   9.761  -6.096  1.00 56.99           N
ATOM   1266  N   ASP A  73     -39.234   6.199  -4.787  1.00 66.07           N
ATOM   1267  CA  ASP A  73     -39.748   6.452  -3.453  1.00 61.80           C
ATOM   1268  C   ASP A  73     -38.562   6.602  -2.528  1.00 65.86           C
ATOM   1269  O   ASP A  73     -37.922   5.620  -2.184  1.00 72.72           O
ATOM   1270  CB  ASP A  73     -40.642   5.307  -2.985  1.00 62.13           C
ATOM   1271  CG  ASP A  73     -41.253   5.572  -1.617  1.00 70.10           C
ATOM   1272  OD1 ASP A  73     -40.619   6.283  -0.807  1.00 71.00           O
ATOM   1273  OD2 ASP A  73     -42.365   5.076  -1.350  1.00 62.16           O
ATOM   1274  N   ASN A  74     -38.258   7.831  -2.134  1.00 66.11           N
ATOM   1275  CA  ASN A  74     -37.065   8.079  -1.336  1.00 68.20           C
ATOM   1276  C   ASN A  74     -37.220   7.582   0.102  1.00 74.28           C
ATOM   1277  O   ASN A  74     -36.232   7.407   0.827  1.00 69.55           O
ATOM   1278  CB  ASN A  74     -36.698   9.559  -1.372  1.00 62.55           C
ATOM   1279  CG  ASN A  74     -36.423  10.061  -2.783  1.00 68.26           C
ATOM   1280  OD1 ASN A  74     -36.351   9.283  -3.739  1.00 63.52           O
ATOM   1281  ND2 ASN A  74     -36.266  11.371  -2.916  1.00 67.30           N
ATOM   1282  N   ALA A  75     -38.468   7.352   0.499  1.00 67.57           N
ATOM   1283  CA  ALA A  75     -38.769   6.791   1.808  1.00 72.72           C
ATOM   1284  C   ALA A  75     -38.512   5.290   1.808  1.00 79.59           C
ATOM   1285  O   ALA A  75     -38.888   4.579   2.743  1.00 83.35           O
ATOM   1286  CB  ALA A  75     -40.207   7.071   2.181  1.00 75.63           C
ATOM   1287  N   LYS A  76     -37.881   4.813   0.743  1.00 73.66           N
ATOM   1288  CA  LYS A  76     -37.562   3.404   0.604  1.00 73.07           C
ATOM   1289  C   LYS A  76     -36.280   3.280  -0.215  1.00 71.35           C
ATOM   1290  O   LYS A  76     -35.852   2.180  -0.570  1.00 66.76           O
ATOM   1291  CB  LYS A  76     -38.724   2.648  -0.049  1.00 68.98           C
ATOM   1292  N   ASN A  77     -35.663   4.423  -0.499  1.00 69.89           N
ATOM   1293  CA  ASN A  77     -34.432   4.441  -1.274  1.00 67.47           C
ATOM   1294  C   ASN A  77     -34.540   3.589  -2.534  1.00 65.67           C
ATOM   1295  O   ASN A  77     -33.549   3.013  -2.985  1.00 67.68           O
ATOM   1296  CB  ASN A  77     -33.260   3.953  -0.422  1.00 69.20           C
ATOM   1297  CG  ASN A  77     -32.518   5.084   0.249  1.00 72.60           C
ATOM   1298  OD1 ASN A  77     -33.129   6.014   0.775  1.00 76.01           O
ATOM   1299  ND2 ASN A  77     -31.187   5.015   0.229  1.00 67.03           N
ATOM   1300  N   THR A  78     -35.742   3.519  -3.098  1.00 60.27           N
ATOM   1301  CA  THR A  78     -36.003   2.664  -4.249  1.00 64.72           C
ATOM   1302  C   THR A  78     -36.385   3.432  -5.516  1.00 65.29           C
ATOM   1303  O   THR A  78     -37.118   4.418  -5.463  1.00 60.88           O
ATOM   1304  CB  THR A  78     -37.145   1.667  -3.956  1.00 70.99           C
ATOM   1305  OG1 THR A  78     -36.840   0.910  -2.777  1.00 74.44           O
ATOM   1306  CG2 THR A  78     -37.337   0.716  -5.129  1.00 65.96           C
ATOM   1307  N   VAL A  79     -35.882   2.957  -6.653  1.00 61.28           N
ATOM   1308  CA  VAL A  79     -36.366   3.393  -7.952  1.00 59.07           C
ATOM   1309  C   VAL A  79     -36.988   2.194  -8.670  1.00 56.90           C
ATOM   1310  O   VAL A  79     -36.514   1.075  -8.528  1.00 59.53           O
ATOM   1311  CB  VAL A  79     -35.249   4.049  -8.790  1.00 55.70           C
ATOM   1312  CG1 VAL A  79     -34.294   3.005  -9.350  1.00 56.06           C
ATOM   1313  CG2 VAL A  79     -35.848   4.864  -9.901  1.00 52.60           C
ATOM   1314  N   TYR A  80     -38.067   2.426  -9.411  1.00 51.34           N
ATOM   1315  CA  TYR A  80     -38.826   1.346 -10.019  1.00 50.07           C
ATOM   1316  C   TYR A  80     -38.802   1.452 -11.528  1.00 53.35           C
ATOM   1317  O   TYR A  80     -38.519   2.509 -12.078  1.00 57.57           O
ATOM   1318  CB  TYR A  80     -40.287   1.405  -9.557  1.00 59.46           C
ATOM   1319  CG  TYR A  80     -40.451   1.394  -8.058  1.00 64.32           C
ATOM   1320  CD1 TYR A  80     -40.473   0.197  -7.357  1.00 62.59           C
ATOM   1321  CD2 TYR A  80     -40.577   2.580  -7.341  1.00 61.24           C
ATOM   1322  CE1 TYR A  80     -40.608   0.174  -5.987  1.00 69.69           C
ATOM   1323  CE2 TYR A  80     -40.718   2.569  -5.958  1.00 63.85           C
ATOM   1324  CZ  TYR A  80     -40.731   1.357  -5.286  1.00 72.46           C
ATOM   1325  OH  TYR A  80     -40.862   1.309  -3.914  1.00 70.88           O
ATOM   1326  N   LEU A  81     -39.124   0.356 -12.198  1.00 54.02           N
ATOM   1327  CA  LEU A  81     -39.361   0.381 -13.630  1.00 49.81           C
ATOM   1328  C   LEU A  81     -40.544  -0.507 -13.952  1.00 51.39           C
ATOM   1329  O   LEU A  81     -40.443  -1.727 -13.888  1.00 55.13           O
ATOM   1330  CB  LEU A  81     -38.140  -0.095 -14.404  1.00 51.57           C
ATOM   1331  CG  LEU A  81     -38.314   0.034 -15.919  1.00 50.43           C
ATOM   1332  CD1 LEU A  81     -38.363   1.486 -16.351  1.00 51.38           C
ATOM   1333  CD2 LEU A  81     -37.207  -0.685 -16.641  1.00 44.73           C
ATOM   1334  N   GLN A  82     -41.668   0.122 -14.275  1.00 51.29           N
ATOM   1335  CA  GLN A  82     -42.886  -0.584 -14.618  1.00 53.33           C
ATOM   1336  C   GLN A  82     -42.933  -0.851 -16.121  1.00 56.85           C
ATOM   1337  O   GLN A  82     -42.801   0.054 -16.938  1.00 54.61           O
ATOM   1338  CB  GLN A  82     -44.113   0.226 -14.187  1.00 50.76           C
ATOM   1339  CG  GLN A  82     -45.449  -0.480 -14.425  1.00 51.96           C
ATOM   1340  CD  GLN A  82     -45.596  -1.741 -13.583  1.00 59.17           C
ATOM   1341  OE1 GLN A  82     -45.389  -1.719 -12.371  1.00 69.04           O
ATOM   1342  NE2 GLN A  82     -45.952  -2.842 -14.222  1.00 60.11           N
ATOM   1343  N   MET A  83     -43.127  -2.107 -16.479  1.00 59.69           N
ATOM   1344  CA  MET A  83     -43.075  -2.499 -17.865  1.00 58.10           C
ATOM   1345  C   MET A  83     -44.433  -3.037 -18.252  1.00 60.86           C
ATOM   1346  O   MET A  83     -45.060  -3.767 -17.488  1.00 59.83           O
ATOM   1347  CB  MET A  83     -41.978  -3.540 -18.051  1.00 56.17           C
ATOM   1348  CG  MET A  83     -40.656  -3.090 -17.446  1.00 59.70           C
ATOM   1349  SD  MET A  83     -39.245  -4.181 -17.714  1.00 65.62           S
ATOM   1350  CE  MET A  83     -39.638  -5.483 -16.568  1.00 68.64           C
ATOM   1351  N   GLY A  84     -44.896  -2.645 -19.431  1.00 57.44           N
ATOM   1352  CA  GLY A  84     -46.209  -3.031 -19.892  1.00 59.21           C
ATOM   1353  C   GLY A  84     -46.177  -3.607 -21.290  1.00 68.60           C
ATOM   1354  O   GLY A  84     -45.297  -3.278 -22.090  1.00 64.38           O
ATOM   1355  N   SER A  85     -47.152  -4.469 -21.574  1.00 71.78           N
ATOM   1356  CA  SER A  85     -47.283  -5.111 -22.875  1.00 66.06           C
ATOM   1357  C   SER A  85     -45.945  -5.679 -23.319  1.00 67.84           C
ATOM   1358  O   SER A  85     -45.460  -5.390 -24.422  1.00 67.13           O
ATOM   1359  CB  SER A  85     -47.820  -4.129 -23.911  1.00 62.80           C
ATOM   1360  OG  SER A  85     -48.946  -3.439 -23.406  1.00 70.97           O
ATOM   1361  N   LEU A  86     -45.356  -6.496 -22.455  1.00 61.13           N
ATOM   1362  CA  LEU A  86     -44.032  -7.022 -22.715  1.00 63.12           C
ATOM   1363  C   LEU A  86     -43.928  -7.777 -24.035  1.00 67.67           C
ATOM   1364  O   LEU A  86     -44.869  -8.428 -24.478  1.00 67.03           O
ATOM   1365  CB  LEU A  86     -43.560  -7.869 -21.546  1.00 61.78           C
ATOM   1366  CG  LEU A  86     -43.086  -6.958 -20.420  1.00 62.20           C
ATOM   1367  CD1 LEU A  86     -42.919  -7.707 -19.114  1.00 60.11           C
ATOM   1368  CD2 LEU A  86     -41.789  -6.276 -20.836  1.00 61.11           C
ATOM   1369  N   LYS A  87     -42.768  -7.658 -24.664  1.00 67.69           N
ATOM   1370  CA  LYS A  87     -42.498  -8.332 -25.913  1.00 68.00           C
ATOM   1371  C   LYS A  87     -41.248  -9.173 -25.766  1.00 69.82           C
ATOM   1372  O   LYS A  87     -40.511  -9.038 -24.793  1.00 72.48           O
ATOM   1373  CB  LYS A  87     -42.248  -7.309 -27.011  1.00 71.69           C
ATOM   1374  CG  LYS A  87     -43.447  -6.526 -27.465  1.00 70.52           C
ATOM   1375  CD  LYS A  87     -43.131  -5.917 -28.826  1.00 81.96           C
ATOM   1376  CE  LYS A  87     -43.646  -4.494 -28.954  1.00 87.33           C
ATOM   1377  NZ  LYS A  87     -42.887  -3.736 -29.996  1.00 90.00           N
ATOM   1378  N   PRO A  88     -40.987 -10.033 -26.753  1.00 73.58           N
ATOM   1379  CA  PRO A  88     -39.723 -10.773 -26.790  1.00 74.59           C
ATOM   1380  C   PRO A  88     -38.524  -9.822 -26.852  1.00 72.76           C
ATOM   1381  O   PRO A  88     -37.482 -10.077 -26.234  1.00 69.20           O
ATOM   1382  CB  PRO A  88     -39.831 -11.572 -28.093  1.00 79.64           C
ATOM   1383  CG  PRO A  88     -41.317 -11.719 -28.330  1.00 78.47           C
ATOM   1384  CD  PRO A  88     -41.901 -10.427 -27.842  1.00 75.45           C
ATOM   1385  N   GLU A  89     -38.681  -8.725 -27.584  1.00 65.51           N
ATOM   1386  CA  GLU A  89     -37.606  -7.758 -27.763  1.00 68.80           C
ATOM   1387  C   GLU A  89     -37.186  -7.112 -26.453  1.00 64.38           C
ATOM   1388  O   GLU A  89     -36.145  -6.483 -26.379  1.00 65.83           O
ATOM   1389  CB  GLU A  89     -38.020  -6.666 -28.751  1.00 74.58           C
ATOM   1390  CG  GLU A  89     -38.410  -7.177 -30.130  1.00 79.85           C
ATOM   1391  CD  GLU A  89     -39.818  -7.745 -30.174  1.00 85.40           C
ATOM   1392  OE1 GLU A  89     -40.645  -7.201 -30.937  1.00 91.84           O
ATOM   1393  OE2 GLU A  89     -40.103  -8.727 -29.448  1.00 82.61           O
ATOM   1394  N   ASP A  90     -38.001  -7.254 -25.420  1.00 66.52           N
ATOM   1395  CA  ASP A  90     -37.677  -6.635 -24.147  1.00 62.60           C
ATOM   1396  C   ASP A  90     -36.831  -7.554 -23.309  1.00 62.62           C
ATOM   1397  O   ASP A  90     -36.388  -7.178 -22.227  1.00 59.38           O
ATOM   1398  CB  ASP A  90     -38.940  -6.268 -23.385  1.00 65.84           C
ATOM   1399  CG  ASP A  90     -39.792  -5.268 -24.126  1.00 64.17           C
ATOM   1400  OD1 ASP A  90     -39.253  -4.493 -24.945  1.00 66.17           O
ATOM   1401  OD2 ASP A  90     -41.009  -5.265 -23.886  1.00 64.52           O
ATOM   1402  N   THR A  91     -36.615  -8.767 -23.809  1.00 66.76           N
ATOM   1403  CA  THR A  91     -35.757  -9.721 -23.128  1.00 60.29           C
ATOM   1404  C   THR A  91     -34.363  -9.132 -23.036  1.00 60.65           C
ATOM   1405  O   THR A  91     -33.804  -8.707 -24.048  1.00 54.42           O
ATOM   1406  CB  THR A  91     -35.706 -11.057 -23.875  1.00 60.07           C
ATOM   1407  OG1 THR A  91     -36.970 -11.721 -23.746  1.00 63.26           O
ATOM   1408  CG2 THR A  91     -34.623 -11.944 -23.299  1.00 51.15           C
ATOM   1409  N   ALA A  92     -33.814  -9.083 -21.823  1.00 53.80           N
ATOM   1410  CA  ALA A  92     -32.507  -8.470 -21.610  1.00 52.94           C
ATOM   1411  C   ALA A  92     -32.082  -8.533 -20.156  1.00 56.44           C
ATOM   1412  O   ALA A  92     -32.825  -9.012 -19.295  1.00 57.12           O
ATOM   1413  CB  ALA A  92     -32.516  -7.021 -22.078  1.00 55.40           C
ATOM   1414  N   VAL A  93     -30.870  -8.049 -19.891  1.00 56.59           N
ATOM   1415  CA  VAL A  93     -30.453  -7.750 -18.527  1.00 56.66           C
ATOM   1416  C   VAL A  93     -30.696  -6.267 -18.284  1.00 55.20           C
ATOM   1417  O   VAL A  93     -30.296  -5.423 -19.089  1.00 55.89           O
ATOM   1418  CB  VAL A  93     -28.964  -8.065 -18.282  1.00 58.29           C
ATOM   1419  CG1 VAL A  93     -28.620  -7.864 -16.806  1.00 57.29           C
ATOM   1420  CG2 VAL A  93     -28.648  -9.481 -18.705  1.00 54.43           C
ATOM   1421  N   TYR A  94     -31.359  -5.954 -17.179  1.00 54.12           N
ATOM   1422  CA  TYR A  94     -31.724  -4.580 -16.873  1.00 54.66           C
ATOM   1423  C   TYR A  94     -30.930  -4.096 -15.666  1.00 60.29           C
ATOM   1424  O   TYR A  94     -30.984  -4.703 -14.598  1.00 60.53           O
ATOM   1425  CB  TYR A  94     -33.234  -4.493 -16.587  1.00 58.27           C
ATOM   1426  CG  TYR A  94     -34.127  -4.575 -17.818  1.00 54.10           C
ATOM   1427  CD1 TYR A  94     -34.754  -3.439 -18.328  1.00 49.66           C
ATOM   1428  CD2 TYR A  94     -34.335  -5.787 -18.480  1.00 53.89           C
ATOM   1429  CE1 TYR A  94     -35.559  -3.507 -19.461  1.00 48.26           C
ATOM   1430  CE2 TYR A  94     -35.139  -5.860 -19.616  1.00 53.75           C
ATOM   1431  CZ  TYR A  94     -35.749  -4.716 -20.093  1.00 50.95           C
ATOM   1432  OH  TYR A  94     -36.553  -4.782 -21.200  1.00 51.46           O
ATOM   1433  N   TYR A  95     -30.192  -3.005 -15.833  1.00 57.01           N
ATOM   1434  CA  TYR A  95     -29.393  -2.460 -14.742  1.00 52.18           C
ATOM   1435  C   TYR A  95     -29.939  -1.117 -14.278  1.00 57.88           C
ATOM   1436  O   TYR A  95     -30.492  -0.359 -15.078  1.00 54.64           O
ATOM   1437  CB  TYR A  95     -27.946  -2.225 -15.183  1.00 56.99           C
ATOM   1438  CG  TYR A  95     -27.253  -3.367 -15.902  1.00 57.57           C
ATOM   1439  CD1 TYR A  95     -27.479  -3.601 -17.254  1.00 55.03           C
ATOM   1440  CD2 TYR A  95     -26.340  -4.175 -15.241  1.00 60.14           C
ATOM   1441  CE1 TYR A  95     -26.837  -4.619 -17.918  1.00 57.14           C
ATOM   1442  CE2 TYR A  95     -25.688  -5.207 -15.896  1.00 59.44           C
ATOM   1443  CZ  TYR A  95     -25.940  -5.422 -17.237  1.00 64.68           C
ATOM   1444  OH  TYR A  95     -25.294  -6.443 -17.900  1.00 56.38           O
ATOM   1445  N   CYS A  96     -29.774  -0.810 -12.992  1.00 52.33           N
ATOM   1446  CA  CYS A  96     -29.984   0.559 -12.542  1.00 52.08           C
ATOM   1447  C   CYS A  96     -28.632   1.253 -12.355  1.00 58.98           C
ATOM   1448  O   CYS A  96     -27.618   0.602 -12.104  1.00 59.68           O
ATOM   1449  CB  CYS A  96     -30.835   0.623 -11.268  1.00 51.02           C
ATOM   1450  SG  CYS A  96     -30.117  -0.157  -9.833  1.00 62.10           S
ATOM   1451  N   ALA A  97     -28.625   2.574 -12.499  1.00 56.84           N
ATOM   1452  CA  ALA A  97     -27.423   3.372 -12.339  1.00 50.59           C
ATOM   1453  C   ALA A  97     -27.749   4.625 -11.535  1.00 50.84           C
ATOM   1454  O   ALA A  97     -28.911   5.003 -11.393  1.00 48.79           O
ATOM   1455  CB  ALA A  97     -26.867   3.746 -13.694  1.00 52.26           C
ATOM   1456  N   GLY A  98     -26.723   5.276 -11.007  1.00 53.34           N
ATOM   1457  CA  GLY A  98     -26.938   6.455 -10.193  1.00 52.65           C
ATOM   1458  C   GLY A  98     -26.096   7.618 -10.650  1.00 52.08           C
ATOM   1459  O   GLY A  98     -24.899   7.475 -10.890  1.00 56.67           O
ATOM   1460  N   ASP A  99     -26.728   8.773 -10.794  1.00 52.34           N
ATOM   1461  CA  ASP A  99     -26.011   9.963 -11.224  1.00 60.08           C
ATOM   1462  C   ASP A  99     -25.836  10.878 -10.031  1.00 61.49           C
ATOM   1463  O   ASP A  99     -26.817  11.307  -9.421  1.00 61.86           O
ATOM   1464  CB  ASP A  99     -26.764  10.689 -12.343  1.00 55.71           C
ATOM   1465  CG  ASP A  99     -26.217  12.075 -12.601  1.00 59.87           C
ATOM   1466  OD1 ASP A  99     -25.029  12.310 -12.289  1.00 56.86           O
ATOM   1467  OD2 ASP A  99     -26.971  12.933 -13.106  1.00 58.47           O
ATOM   1468  N   LEU A 100     -24.584  11.162  -9.695  1.00 63.27           N
ATOM   1469  CA  LEU A 100     -24.264  12.036  -8.577  1.00 63.82           C
ATOM   1470  C   LEU A 100     -24.805  13.454  -8.747  1.00 64.90           C
ATOM   1471  O   LEU A 100     -25.204  14.105  -7.772  1.00 57.72           O
ATOM   1472  CB  LEU A 100     -22.754  12.119  -8.403  1.00 65.29           C
ATOM   1473  CG  LEU A 100     -22.381  13.088  -7.287  1.00 71.74           C
ATOM   1474  CD1 LEU A 100     -23.062  12.641  -6.005  1.00 75.86           C
ATOM   1475  CD2 LEU A 100     -20.882  13.161  -7.106  1.00 71.73           C
ATOM   1476  N   TYR A 101     -24.806  13.941  -9.984  1.00 59.86           N
ATOM   1477  CA  TYR A 101     -25.157  15.335 -10.242  1.00 55.08           C
ATOM   1478  C   TYR A 101     -26.651  15.626 -10.120  1.00 52.83           C
ATOM   1479  O   TYR A 101     -27.080  16.760 -10.292  1.00 54.45           O
ATOM   1480  CB  TYR A 101     -24.617  15.772 -11.600  1.00 55.12           C
ATOM   1481  CG  TYR A 101     -23.110  15.783 -11.642  1.00 63.53           C
ATOM   1482  CD1 TYR A 101     -22.399  16.939 -11.338  1.00 69.28           C
ATOM   1483  CD2 TYR A 101     -22.391  14.636 -11.953  1.00 65.33           C
ATOM   1484  CE1 TYR A 101     -21.026  16.962 -11.356  1.00 66.36           C
ATOM   1485  CE2 TYR A 101     -21.007  14.650 -11.973  1.00 63.55           C
ATOM   1486  CZ  TYR A 101     -20.334  15.821 -11.674  1.00 67.79           C
ATOM   1487  OH  TYR A 101     -18.961  15.863 -11.689  1.00 76.47           O
ATOM   1488  N   GLY A 102     -27.435  14.592  -9.831  1.00 55.30           N
ATOM   1489  CA  GLY A 102     -28.847  14.741  -9.530  1.00 49.64           C
ATOM   1490  C   GLY A 102     -29.760  14.760 -10.733  1.00 51.49           C
ATOM   1491  O   GLY A 102     -30.945  15.040 -10.607  1.00 55.49           O
ATOM   1492  N   LEU A 103     -29.230  14.451 -11.907  1.00 52.96           N
ATOM   1493  CA  LEU A 103     -30.006  14.668 -13.123  1.00 55.31           C
ATOM   1494  C   LEU A 103     -30.446  13.399 -13.851  1.00 53.08           C
ATOM   1495  O   LEU A 103     -31.604  13.276 -14.243  1.00 53.78           O
ATOM   1496  CB  LEU A 103     -29.248  15.593 -14.084  1.00 54.28           C
ATOM   1497  CG  LEU A 103     -29.049  17.033 -13.593  1.00 58.55           C
ATOM   1498  CD1 LEU A 103     -28.086  17.794 -14.498  1.00 60.24           C
ATOM   1499  CD2 LEU A 103     -30.374  17.772 -13.472  1.00 42.87           C
ATOM   1500  N   GLY A 104     -29.526  12.461 -14.040  1.00 53.44           N
ATOM   1501  CA  GLY A 104     -29.785  11.343 -14.925  1.00 50.45           C
ATOM   1502  C   GLY A 104     -29.521  11.799 -16.349  1.00 53.71           C
ATOM   1503  O   GLY A 104     -29.546  13.002 -16.628  1.00 52.23           O
ATOM   1504  N   SER A 105     -29.245  10.857 -17.246  1.00 49.12           N
ATOM   1505  CA  SER A 105     -29.028  11.200 -18.650  1.00 49.35           C
ATOM   1506  C   SER A 105     -29.198   9.986 -19.524  1.00 48.11           C
ATOM   1507  O   SER A 105     -29.343   8.867 -19.025  1.00 45.31           O
ATOM   1508  CB  SER A 105     -27.618  11.710 -18.872  1.00 47.90           C
ATOM   1509  OG  SER A 105     -26.752  10.616 -19.073  1.00 53.95           O
ATOM   1510  N   HIS A 106     -29.140  10.197 -20.835  1.00 46.46           N
ATOM   1511  CA  HIS A 106     -29.211   9.075 -21.761  1.00 42.57           C
ATOM   1512  C   HIS A 106     -27.850   8.424 -21.905  1.00 39.91           C
ATOM   1513  O   HIS A 106     -27.735   7.344 -22.446  1.00 46.00           O
ATOM   1514  CB  HIS A 106     -29.719   9.538 -23.119  1.00 53.70           C
ATOM   1515  CG  HIS A 106     -28.935  10.668 -23.699  1.00 49.87           C
ATOM   1516  ND1 HIS A 106     -28.919  11.923 -23.132  1.00 59.00           N
ATOM   1517  CD2 HIS A 106     -28.143  10.735 -24.792  1.00 48.28           C
ATOM   1518  CE1 HIS A 106     -28.147  12.718 -23.856  1.00 60.04           C
ATOM   1519  NE2 HIS A 106     -27.669  12.021 -24.870  1.00 58.25           N
ATOM   1520  N   MET A 107     -26.824   9.093 -21.402  1.00 44.96           N
ATOM   1521  CA  MET A 107     -25.458   8.623 -21.524  1.00 42.21           C
ATOM   1522  C   MET A 107     -25.047   7.664 -20.398  1.00 53.84           C
ATOM   1523  O   MET A 107     -25.154   7.973 -19.206  1.00 51.46           O
ATOM   1524  CB  MET A 107     -24.508   9.819 -21.592  1.00 50.90           C
ATOM   1525  CG  MET A 107     -24.658  10.667 -22.870  1.00 55.82           C
ATOM   1526  SD  MET A 107     -24.794   9.682 -24.383  1.00 64.73           S
ATOM   1527  CE  MET A 107     -23.087   9.246 -24.661  1.00 65.32           C
ATOM   1528  N   GLU A 108     -24.594   6.487 -20.805  1.00 56.43           N
ATOM   1529  CA  GLU A 108     -24.017   5.495 -19.914  1.00 57.70           C
ATOM   1530  C   GLU A 108     -22.885   6.175 -19.181  1.00 60.76           C
ATOM   1531  O   GLU A 108     -22.660   5.950 -17.998  1.00 60.15           O
ATOM   1532  CB  GLU A 108     -23.433   4.382 -20.771  1.00 59.74           C
ATOM   1533  CG  GLU A 108     -23.522   2.990 -20.206  1.00 64.26           C
ATOM   1534  CD  GLU A 108     -23.291   1.951 -21.289  1.00 68.72           C
ATOM   1535  OE1 GLU A 108     -23.188   2.345 -22.468  1.00 74.67           O
ATOM   1536  OE2 GLU A 108     -23.208   0.748 -20.977  1.00 70.80           O
ATOM   1537  N   ASN A 109     -22.174   7.009 -19.936  1.00 69.72           N
ATOM   1538  CA  ASN A 109     -21.030   7.786 -19.472  1.00 68.02           C
ATOM   1539  C   ASN A 109     -21.221   8.511 -18.151  1.00 70.68           C
ATOM   1540  O   ASN A 109     -20.252   8.801 -17.452  1.00 70.77           O
ATOM   1541  CB  ASN A 109     -20.694   8.855 -20.517  1.00 67.38           C
ATOM   1542  CG  ASN A 109     -19.618   8.417 -21.473  1.00 77.40           C
ATOM   1543  OD1 ASN A 109     -18.927   7.431 -21.235  1.00 80.11           O
ATOM   1544  ND2 ASN A 109     -19.460   9.157 -22.565  1.00 85.64           N
ATOM   1545  N   GLU A 110     -22.461   8.836 -17.815  1.00 61.91           N
ATOM   1546  CA  GLU A 110     -22.671   9.873 -16.822  1.00 58.47           C
ATOM   1547  C   GLU A 110     -23.271   9.420 -15.509  1.00 57.31           C
ATOM   1548  O   GLU A 110     -23.949  10.197 -14.844  1.00 59.30           O
ATOM   1549  CB  GLU A 110     -23.474  11.013 -17.436  1.00 59.35           C
ATOM   1550  CG  GLU A 110     -22.652  11.788 -18.448  1.00 67.02           C
ATOM   1551  CD  GLU A 110     -23.501  12.471 -19.483  1.00 71.18           C
ATOM   1552  OE1 GLU A 110     -24.734  12.547 -19.280  1.00 70.01           O
ATOM   1553  OE2 GLU A 110     -22.933  12.930 -20.498  1.00 71.57           O
ATOM   1554  N   TYR A 111     -22.999   8.171 -15.138  1.00 56.98           N
ATOM   1555  CA  TYR A 111     -23.385   7.638 -13.832  1.00 60.47           C
ATOM   1556  C   TYR A 111     -22.162   7.107 -13.096  1.00 62.42           C
ATOM   1557  O   TYR A 111     -21.360   6.382 -13.673  1.00 64.38           O
ATOM   1558  CB  TYR A 111     -24.373   6.491 -14.001  1.00 54.33           C
ATOM   1559  CG  TYR A 111     -25.669   6.901 -14.632  1.00 56.87           C
ATOM   1560  CD1 TYR A 111     -25.773   7.053 -16.010  1.00 42.49           C
ATOM   1561  CD2 TYR A 111     -26.793   7.144 -13.850  1.00 49.72           C
ATOM   1562  CE1 TYR A 111     -26.950   7.419 -16.581  1.00 40.69           C
ATOM   1563  CE2 TYR A 111     -27.976   7.532 -14.422  1.00 53.76           C
ATOM   1564  CZ  TYR A 111     -28.051   7.665 -15.796  1.00 49.27           C
ATOM   1565  OH  TYR A 111     -29.245   8.047 -16.373  1.00 48.50           O
ATOM   1566  N   ASP A 112     -22.017   7.442 -11.823  1.00 63.50           N
ATOM   1567  CA  ASP A 112     -20.912   6.875 -11.060  1.00 65.51           C
ATOM   1568  C   ASP A 112     -21.206   5.464 -10.533  1.00 66.14           C
ATOM   1569  O   ASP A 112     -20.293   4.653 -10.408  1.00 74.38           O
ATOM   1570  CB  ASP A 112     -20.506   7.797  -9.915  1.00 62.89           C
ATOM   1571  CG  ASP A 112     -21.680   8.248  -9.105  1.00 67.11           C
ATOM   1572  OD1 ASP A 112     -21.932   7.638  -8.045  1.00 72.34           O
ATOM   1573  OD2 ASP A 112     -22.364   9.202  -9.539  1.00 70.33           O
ATOM   1574  N   SER A 113     -22.464   5.160 -10.232  1.00 57.54           N
ATOM   1575  CA  SER A 113     -22.789   3.873  -9.615  1.00 65.52           C
ATOM   1576  C   SER A 113     -23.602   2.965 -10.520  1.00 67.34           C
ATOM   1577  O   SER A 113     -24.452   3.436 -11.274  1.00 69.59           O
ATOM   1578  CB  SER A 113     -23.559   4.086  -8.311  1.00 68.96           C
ATOM   1579  OG  SER A 113     -22.820   4.903  -7.428  1.00 76.83           O
ATOM   1580  N   TRP A 114     -23.358   1.661 -10.421  1.00 65.08           N
ATOM   1581  CA  TRP A 114     -24.086   0.673 -11.217  1.00 63.23           C
ATOM   1582  C   TRP A 114     -24.525  -0.516 -10.380  1.00 65.42           C
ATOM   1583  O   TRP A 114     -23.784  -0.984  -9.515  1.00 71.41           O
ATOM   1584  CB  TRP A 114     -23.242   0.191 -12.402  1.00 56.75           C
ATOM   1585  CG  TRP A 114     -23.060   1.251 -13.443  1.00 59.44           C
ATOM   1586  CD1 TRP A 114     -22.063   2.173 -13.497  1.00 59.55           C
ATOM   1587  CD2 TRP A 114     -23.914   1.516 -14.567  1.00 60.28           C
ATOM   1588  NE1 TRP A 114     -22.231   2.992 -14.588  1.00 68.11           N
ATOM   1589  CE2 TRP A 114     -23.362   2.615 -15.257  1.00 61.00           C
ATOM   1590  CE3 TRP A 114     -25.092   0.938 -15.049  1.00 56.51           C
ATOM   1591  CZ2 TRP A 114     -23.949   3.149 -16.402  1.00 52.33           C
ATOM   1592  CZ3 TRP A 114     -25.668   1.468 -16.192  1.00 53.92           C
ATOM   1593  CH2 TRP A 114     -25.099   2.562 -16.850  1.00 54.45           C
ATOM   1594  N   GLY A 115     -25.742  -0.989 -10.633  1.00 62.91           N
ATOM   1595  CA  GLY A 115     -26.222  -2.223 -10.045  1.00 62.78           C
ATOM   1596  C   GLY A 115     -25.590  -3.406 -10.752  1.00 67.25           C
ATOM   1597  O   GLY A 115     -24.820  -3.236 -11.701  1.00 70.42           O
ATOM   1598  N   GLN A 116     -25.912  -4.610 -10.298  1.00 68.76           N
ATOM   1599  CA  GLN A 116     -25.348  -5.813 -10.899  1.00 70.86           C
ATOM   1600  C   GLN A 116     -26.174  -6.269 -12.096  1.00 70.77           C
ATOM   1601  O   GLN A 116     -25.670  -6.955 -12.988  1.00 71.19           O
ATOM   1602  CB  GLN A 116     -25.252  -6.937  -9.870  1.00 71.86           C
ATOM   1603  CG  GLN A 116     -26.598  -7.380  -9.307  1.00 76.06           C
ATOM   1604  CD  GLN A 116     -26.642  -8.878  -9.025  1.00 84.77           C
ATOM   1605  OE1 GLN A 116     -25.637  -9.484  -8.633  1.00 85.53           O
ATOM   1606  NE2 GLN A 116     -27.809  -9.483  -9.232  1.00 81.22           N
ATOM   1607  N   GLY A 117     -27.444  -5.878 -12.106  1.00 64.89           N
ATOM   1608  CA  GLY A 117     -28.347  -6.220 -13.186  1.00 59.42           C
ATOM   1609  C   GLY A 117     -29.273  -7.353 -12.793  1.00 64.08           C
ATOM   1610  O   GLY A 117     -28.971  -8.121 -11.878  1.00 69.96           O
ATOM   1611  N   THR A 118     -30.408  -7.445 -13.477  1.00 59.85           N
ATOM   1612  CA  THR A 118     -31.352  -8.542 -13.287  1.00 59.48           C
ATOM   1613  C   THR A 118     -32.002  -8.906 -14.624  1.00 58.59           C
ATOM   1614  O   THR A 118     -32.338  -8.027 -15.419  1.00 58.09           O
ATOM   1615  CB  THR A 118     -32.432  -8.204 -12.245  1.00 57.46           C
ATOM   1616  OG1 THR A 118     -33.245  -9.357 -12.009  1.00 67.57           O
ATOM   1617  CG2 THR A 118     -33.323  -7.074 -12.731  1.00 59.02           C
ATOM   1618  N   GLN A 119     -32.179 -10.203 -14.863  1.00 61.00           N
ATOM   1619  CA  GLN A 119     -32.590 -10.705 -16.177  1.00 51.65           C
ATOM   1620  C   GLN A 119     -34.110 -10.742 -16.338  1.00 61.11           C
ATOM   1621  O   GLN A 119     -34.842 -11.120 -15.422  1.00 64.75           O
ATOM   1622  CB  GLN A 119     -31.989 -12.098 -16.424  1.00 44.78           C
ATOM   1623  CG  GLN A 119     -32.575 -12.863 -17.617  1.00 54.11           C
ATOM   1624  CD  GLN A 119     -32.186 -12.266 -18.967  1.00 54.71           C
ATOM   1625  OE1 GLN A 119     -31.023 -11.957 -19.206  1.00 53.32           O
ATOM   1626  NE2 GLN A 119     -33.167 -12.100 -19.852  1.00 54.33           N
ATOM   1627  N   VAL A 120     -34.582 -10.334 -17.509  1.00 53.19           N
ATOM   1628  CA  VAL A 120     -35.994 -10.419 -17.817  1.00 52.52           C
ATOM   1629  C   VAL A 120     -36.179 -11.183 -19.118  1.00 62.37           C
ATOM   1630  O   VAL A 120     -35.747 -10.751 -20.192  1.00 58.19           O
ATOM   1631  CB  VAL A 120     -36.643  -9.040 -17.939  1.00 52.06           C
ATOM   1632  CG1 VAL A 120     -38.010  -9.169 -18.569  1.00 56.83           C
ATOM   1633  CG2 VAL A 120     -36.741  -8.387 -16.583  1.00 56.48           C
ATOM   1634  N   THR A 121     -36.825 -12.334 -19.009  1.00 62.29           N
ATOM   1635  CA  THR A 121     -37.005 -13.203 -20.152  1.00 63.33           C
ATOM   1636  C   THR A 121     -38.470 -13.210 -20.555  1.00 65.49           C
ATOM   1637  O   THR A 121     -39.331 -13.617 -19.774  1.00 67.81           O
ATOM   1638  CB  THR A 121     -36.562 -14.627 -19.812  1.00 67.39           C
ATOM   1639  OG1 THR A 121     -35.176 -14.618 -19.432  1.00 63.17           O
ATOM   1640  CG2 THR A 121     -36.765 -15.537 -21.008  1.00 63.94           C
ATOM   1641  N   VAL A 122     -38.747 -12.755 -21.772  1.00 61.73           N
ATOM   1642  CA  VAL A 122     -40.116 -12.647 -22.246  1.00 64.20           C
ATOM   1643  C   VAL A 122     -40.427 -13.692 -23.305  1.00 74.87           C
ATOM   1644  O   VAL A 122     -40.343 -13.418 -24.506  1.00 74.83           O
ATOM   1645  CB  VAL A 122     -40.397 -11.260 -22.820  1.00 69.34           C
ATOM   1646  CG1 VAL A 122     -41.866 -11.124 -23.141  1.00 68.24           C
ATOM   1647  CG2 VAL A 122     -39.966 -10.186 -21.833  1.00 67.61           C
ATOM   1648  N   SER A 123     -40.792 -14.888 -22.846  1.00 75.50           N
ATOM   1649  CA  SER A 123     -41.152 -15.992 -23.728  1.00 75.93           C
ATOM   1650  C   SER A 123     -42.191 -15.580 -24.761  1.00 80.40           C
ATOM   1651  O   SER A 123     -43.297 -15.175 -24.415  1.00 83.38           O
ATOM   1652  CB  SER A 123     -41.647 -17.178 -22.901  1.00 81.85           C
ATOM   1653  OG  SER A 123     -41.865 -16.790 -21.551  1.00 83.73           O
ATOM   1654  N   SER A 124     -41.822 -15.687 -26.032  1.00 81.94           N
ATOM   1655  CA  SER A 124     -42.664 -15.199 -27.116  1.00 86.49           C
ATOM   1656  C   SER A 124     -43.991 -15.950 -27.189  1.00 93.37           C
ATOM   1657  O   SER A 124     -44.696 -15.885 -28.200  1.00 94.83           O
ATOM   1658  CB  SER A 124     -41.929 -15.310 -28.456  1.00 91.39           C
ATOM   1659  OG  SER A 124     -42.076 -16.604 -29.015  1.00 93.15           O
