# Supplementary material for: A non-redundant data set of nanobody-antigen crystal structures
Source: Data Brief. 2019 Mar 6;24:103754. doi: 10.1016/j.dib.2019.103754 (PMC6441729; doi:10.1016/j.dib.2019.103754)
Supplement: Multimedia component 5 [file mmc5.zip › Data_set/Nb-Ag_3/3zkq_3.pdb]

ATOM      1  N   ALA A  13      26.179   1.429   8.327  1.00 53.69           N
ATOM      2  CA  ALA A  13      26.108   0.068   7.725  1.00 48.97           C
ATOM      3  C   ALA A  13      26.891  -0.953   8.558  1.00 48.21           C
ATOM      4  O   ALA A  13      27.852  -0.598   9.252  1.00 51.33           O
ATOM      5  CB  ALA A  13      26.627   0.101   6.297  1.00 48.98           C
ATOM      6  N   ASN A  14      26.461  -2.215   8.480  1.00 44.17           N
ATOM      7  CA  ASN A  14      27.154  -3.363   9.086  1.00 42.58           C
ATOM      8  C   ASN A  14      27.525  -4.347   7.968  1.00 40.79           C
ATOM      9  O   ASN A  14      26.639  -5.036   7.455  1.00 39.26           O
ATOM     10  CB  ASN A  14      26.220  -4.026  10.115  1.00 43.75           C
ATOM     11  CG  ASN A  14      26.890  -5.147  10.894  1.00 49.35           C
ATOM     12  OD1 ASN A  14      27.405  -6.112  10.325  1.00 48.43           O
ATOM     13  ND2 ASN A  14      26.867  -5.027  12.217  1.00 53.21           N
ATOM     14  N   PHE A  15      28.811  -4.388   7.585  1.00 39.64           N
ATOM     15  CA  PHE A  15      29.265  -5.151   6.389  1.00 39.68           C
ATOM     16  C   PHE A  15      29.201  -6.649   6.608  1.00 39.53           C
ATOM     17  O   PHE A  15      28.901  -7.410   5.674  1.00 36.82           O
ATOM     18  CB  PHE A  15      30.691  -4.771   5.947  1.00 38.16           C
ATOM     19  CG  PHE A  15      30.890  -3.302   5.705  1.00 39.69           C
ATOM     20  CD1 PHE A  15      29.848  -2.509   5.206  1.00 39.53           C
ATOM     21  CD2 PHE A  15      32.131  -2.717   5.936  1.00 40.74           C
ATOM     22  CE1 PHE A  15      30.033  -1.151   4.984  1.00 42.69           C
ATOM     23  CE2 PHE A  15      32.324  -1.357   5.722  1.00 40.91           C
ATOM     24  CZ  PHE A  15      31.272  -0.575   5.249  1.00 42.04           C
ATOM     25  N   LEU A  16      29.485  -7.069   7.844  1.00 39.98           N
ATOM     26  CA  LEU A  16      29.435  -8.481   8.186  1.00 39.10           C
ATOM     27  C   LEU A  16      28.021  -9.041   8.001  1.00 37.93           C
ATOM     28  O   LEU A  16      27.871 -10.186   7.588  1.00 37.15           O
ATOM     29  CB  LEU A  16      29.947  -8.709   9.612  1.00 42.78           C
ATOM     30  CG  LEU A  16      30.325 -10.137   9.988  1.00 45.72           C
ATOM     31  CD1 LEU A  16      31.332 -10.751   9.019  1.00 43.72           C
ATOM     32  CD2 LEU A  16      30.863 -10.126  11.415  1.00 43.30           C
ATOM     33  N   ALA A  17      27.000  -8.219   8.284  1.00 34.72           N
ATOM     34  CA  ALA A  17      25.593  -8.583   8.105  1.00 34.64           C
ATOM     35  C   ALA A  17      25.209  -8.744   6.640  1.00 34.55           C
ATOM     36  O   ALA A  17      24.171  -9.323   6.325  1.00 36.12           O
ATOM     37  CB  ALA A  17      24.682  -7.542   8.751  1.00 33.24           C
ATOM     38  N   MET A  18      26.050  -8.220   5.753  1.00 30.60           N
ATOM     39  CA  MET A  18      25.780  -8.295   4.330  1.00 30.84           C
ATOM     40  C   MET A  18      26.364  -9.550   3.682  1.00 30.09           C
ATOM     41  O   MET A  18      26.015  -9.865   2.542  1.00 31.05           O
ATOM     42  CB  MET A  18      26.298  -7.009   3.650  1.00 28.20           C
ATOM     43  CG  MET A  18      25.634  -5.743   4.187  1.00 30.21           C
ATOM     44  SD  MET A  18      26.529  -4.304   3.550  1.00 32.16           S
ATOM     45  CE  MET A  18      25.842  -2.965   4.516  1.00 33.67           C
ATOM     46  N   VAL A  19      27.249 -10.266   4.378  1.00 30.07           N
ATOM     47  CA  VAL A  19      27.778 -11.536   3.849  1.00 30.46           C
ATOM     48  C   VAL A  19      26.626 -12.508   3.538  1.00 30.68           C
ATOM     49  O   VAL A  19      25.710 -12.668   4.346  1.00 29.79           O
ATOM     50  CB  VAL A  19      28.807 -12.166   4.820  1.00 30.39           C
ATOM     51  CG1 VAL A  19      29.261 -13.529   4.318  1.00 31.83           C
ATOM     52  CG2 VAL A  19      30.019 -11.256   4.988  1.00 30.68           C
ATOM     53  N   ASP A  20      26.646 -13.119   2.353  1.00 29.27           N
ATOM     54  CA  ASP A  20      25.585 -14.048   1.891  1.00 31.63           C
ATOM     55  C   ASP A  20      24.206 -13.420   1.663  1.00 30.37           C
ATOM     56  O   ASP A  20      23.188 -14.111   1.660  1.00 30.63           O
ATOM     57  CB  ASP A  20      25.499 -15.290   2.815  1.00 36.18           C
ATOM     58  CG  ASP A  20      26.817 -16.047   2.899  1.00 41.53           C
ATOM     59  OD1 ASP A  20      27.637 -15.965   1.955  1.00 41.51           O
ATOM     60  OD2 ASP A  20      27.050 -16.727   3.924  1.00 45.29           O
ATOM     61  N   ASN A  21      24.174 -12.112   1.400  1.00 28.86           N
ATOM     62  CA  ASN A  21      22.915 -11.451   1.087  1.00 27.39           C
ATOM     63  C   ASN A  21      22.443 -11.589  -0.353  1.00 26.58           C
ATOM     64  O   ASN A  21      21.381 -11.076  -0.674  1.00 26.95           O
ATOM     65  CB  ASN A  21      22.924  -9.986   1.510  1.00 26.26           C
ATOM     66  CG  ASN A  21      23.921  -9.144   0.728  1.00 29.31           C
ATOM     67  OD1 ASN A  21      24.651  -9.644  -0.137  1.00 27.84           O
ATOM     68  ND2 ASN A  21      23.956  -7.842   1.041  1.00 28.48           N
ATOM     69  N   LEU A  22      23.194 -12.292  -1.219  1.00 24.27           N
ATOM     70  CA  LEU A  22      22.707 -12.543  -2.552  1.00 25.90           C
ATOM     71  C   LEU A  22      22.335 -14.013  -2.726  1.00 26.62           C
ATOM     72  O   LEU A  22      22.990 -14.900  -2.168  1.00 28.36           O
ATOM     73  CB  LEU A  22      23.779 -12.214  -3.598  1.00 24.36           C
ATOM     74  CG  LEU A  22      24.358 -10.796  -3.504  1.00 24.17           C
ATOM     75  CD1 LEU A  22      25.418 -10.607  -4.576  1.00 26.73           C
ATOM     76  CD2 LEU A  22      23.258  -9.760  -3.634  1.00 24.65           C
ATOM     77  N   GLN A  23      21.321 -14.247  -3.539  1.00 28.94           N
ATOM     78  CA  GLN A  23      21.041 -15.600  -4.042  1.00 31.86           C
ATOM     79  C   GLN A  23      21.245 -15.647  -5.546  1.00 33.22           C
ATOM     80  O   GLN A  23      21.298 -14.625  -6.206  1.00 30.33           O
ATOM     81  CB  GLN A  23      19.614 -16.040  -3.669  1.00 34.15           C
ATOM     82  CG  GLN A  23      19.310 -15.902  -2.186  1.00 41.57           C
ATOM     83  CD  GLN A  23      17.856 -16.177  -1.890  1.00 46.74           C
ATOM     84  OE1 GLN A  23      17.434 -17.330  -1.844  1.00 55.80           O
ATOM     85  NE2 GLN A  23      17.072 -15.113  -1.708  1.00 50.66           N
ATOM     86  N   GLY A  24      21.320 -16.849  -6.103  1.00 35.91           N
ATOM     87  CA  GLY A  24      21.443 -16.991  -7.550  1.00 37.94           C
ATOM     88  C   GLY A  24      22.692 -17.724  -7.986  1.00 43.88           C
ATOM     89  O   GLY A  24      23.416 -18.296  -7.159  1.00 45.89           O
ATOM     90  N   ASP A  25      22.923 -17.721  -9.296  1.00 47.22           N
ATOM     91  CA  ASP A  25      24.120 -18.311  -9.906  1.00 52.35           C
ATOM     92  C   ASP A  25      24.475 -17.580 -11.199  1.00 57.20           C
ATOM     93  O   ASP A  25      23.774 -16.652 -11.601  1.00 58.80           O
ATOM     94  CB  ASP A  25      23.992 -19.831 -10.130  1.00 51.66           C
ATOM     95  CG  ASP A  25      22.572 -20.277 -10.501  1.00 57.09           C
ATOM     96  OD1 ASP A  25      21.872 -19.572 -11.263  1.00 55.64           O
ATOM     97  OD2 ASP A  25      22.164 -21.365 -10.026  1.00 61.37           O
ATOM     98  N   SER A  26      25.576 -17.996 -11.827  1.00 65.06           N
ATOM     99  CA  SER A  26      26.139 -17.312 -12.997  1.00 68.95           C
ATOM    100  C   SER A  26      25.127 -17.075 -14.101  1.00 69.44           C
ATOM    101  O   SER A  26      24.844 -15.927 -14.450  1.00 74.93           O
ATOM    102  CB  SER A  26      27.312 -18.107 -13.566  1.00 68.52           C
ATOM    103  OG  SER A  26      28.553 -17.592 -13.115  1.00 72.06           O
ATOM    104  N   GLY A  27      24.588 -18.176 -14.630  1.00 67.02           N
ATOM    105  CA  GLY A  27      23.705 -18.159 -15.800  1.00 62.49           C
ATOM    106  C   GLY A  27      22.403 -17.414 -15.588  1.00 58.48           C
ATOM    107  O   GLY A  27      21.737 -17.012 -16.549  1.00 56.45           O
ATOM    108  N   ARG A  28      22.056 -17.208 -14.322  1.00 55.16           N
ATOM    109  CA  ARG A  28      20.771 -16.610 -13.960  1.00 53.58           C
ATOM    110  C   ARG A  28      20.921 -15.256 -13.247  1.00 48.98           C
ATOM    111  O   ARG A  28      19.941 -14.522 -13.083  1.00 52.04           O
ATOM    112  CB  ARG A  28      19.936 -17.604 -13.136  1.00 51.68           C
ATOM    113  CG  ARG A  28      19.754 -18.942 -13.837  1.00 57.16           C
ATOM    114  CD  ARG A  28      18.674 -19.804 -13.203  1.00 59.63           C
ATOM    115  NE  ARG A  28      18.090 -20.713 -14.192  1.00 56.84           N
ATOM    116  CZ  ARG A  28      16.969 -21.413 -14.021  1.00 56.44           C
ATOM    117  NH1 ARG A  28      16.274 -21.321 -12.893  1.00 54.79           N
ATOM    118  NH2 ARG A  28      16.531 -22.200 -14.994  1.00 55.21           N
ATOM    119  N   GLY A  29      22.149 -14.911 -12.856  1.00 41.73           N
ATOM    120  CA  GLY A  29      22.386 -13.645 -12.156  1.00 35.40           C
ATOM    121  C   GLY A  29      22.216 -13.754 -10.648  1.00 32.72           C
ATOM    122  O   GLY A  29      21.635 -14.703 -10.110  1.00 34.74           O
ATOM    123  N   TYR A  30      22.736 -12.758  -9.962  1.00 26.87           N
ATOM    124  CA  TYR A  30      22.709 -12.734  -8.504  1.00 25.11           C
ATOM    125  C   TYR A  30      21.799 -11.622  -8.064  1.00 25.62           C
ATOM    126  O   TYR A  30      21.880 -10.516  -8.586  1.00 25.08           O
ATOM    127  CB  TYR A  30      24.109 -12.525  -7.924  1.00 25.73           C
ATOM    128  CG  TYR A  30      24.961 -13.737  -8.136  1.00 26.80           C
ATOM    129  CD1 TYR A  30      25.593 -13.925  -9.358  1.00 28.56           C
ATOM    130  CD2 TYR A  30      25.078 -14.706  -7.150  1.00 28.02           C
ATOM    131  CE1 TYR A  30      26.361 -15.049  -9.589  1.00 29.06           C
ATOM    132  CE2 TYR A  30      25.861 -15.843  -7.349  1.00 29.25           C
ATOM    133  CZ  TYR A  30      26.482 -15.996  -8.577  1.00 29.68           C
ATOM    134  OH  TYR A  30      27.253 -17.123  -8.811  1.00 33.34           O
ATOM    135  N   TYR A  31      20.912 -11.928  -7.119  1.00 24.38           N
ATOM    136  CA  TYR A  31      19.909 -10.946  -6.696  1.00 24.47           C
ATOM    137  C   TYR A  31      19.849 -10.736  -5.177  1.00 23.42           C
ATOM    138  O   TYR A  31      20.184 -11.616  -4.360  1.00 26.75           O
ATOM    139  CB  TYR A  31      18.524 -11.320  -7.253  1.00 25.62           C
ATOM    140  CG  TYR A  31      17.967 -12.625  -6.769  1.00 27.65           C
ATOM    141  CD1 TYR A  31      17.246 -12.693  -5.568  1.00 29.77           C
ATOM    142  CD2 TYR A  31      18.171 -13.794  -7.492  1.00 31.68           C
ATOM    143  CE1 TYR A  31      16.718 -13.888  -5.117  1.00 34.55           C
ATOM    144  CE2 TYR A  31      17.659 -15.011  -7.031  1.00 33.98           C
ATOM    145  CZ  TYR A  31      16.925 -15.040  -5.853  1.00 35.51           C
ATOM    146  OH  TYR A  31      16.399 -16.241  -5.385  1.00 39.37           O
ATOM    147  N   LEU A  32      19.385  -9.533  -4.809  1.00 22.23           N
ATOM    148  CA  LEU A  32      19.315  -9.064  -3.445  1.00 25.12           C
ATOM    149  C   LEU A  32      17.832  -8.915  -3.123  1.00 25.43           C
ATOM    150  O   LEU A  32      17.062  -8.421  -3.942  1.00 26.62           O
ATOM    151  CB  LEU A  32      19.998  -7.668  -3.380  1.00 27.46           C
ATOM    152  CG  LEU A  32      20.003  -6.892  -2.072  1.00 29.53           C
ATOM    153  CD1 LEU A  32      20.949  -7.549  -1.058  1.00 29.72           C
ATOM    154  CD2 LEU A  32      20.399  -5.425  -2.252  1.00 26.70           C
ATOM    155  N   GLU A  33      17.438  -9.314  -1.914  1.00 25.43           N
ATOM    156  CA  GLU A  33      16.053  -9.084  -1.487  1.00 28.76           C
ATOM    157  C   GLU A  33      15.938  -7.652  -0.980  1.00 26.00           C
ATOM    158  O   GLU A  33      16.784  -7.198  -0.198  1.00 26.15           O
ATOM    159  CB  GLU A  33      15.647 -10.107  -0.419  1.00 31.80           C
ATOM    160  CG  GLU A  33      15.678 -11.515  -1.000  1.00 40.69           C
ATOM    161  CD  GLU A  33      14.530 -12.379  -0.538  1.00 46.11           C
ATOM    162  OE1 GLU A  33      14.382 -12.539   0.691  1.00 52.83           O
ATOM    163  OE2 GLU A  33      13.779 -12.882  -1.411  1.00 46.04           O
ATOM    164  N   MET A  34      14.950  -6.931  -1.509  1.00 24.60           N
ATOM    165  CA  MET A  34      14.703  -5.537  -1.104  1.00 23.45           C
ATOM    166  C   MET A  34      13.241  -5.383  -0.737  1.00 24.19           C
ATOM    167  O   MET A  34      12.357  -5.976  -1.400  1.00 24.90           O
ATOM    168  CB  MET A  34      15.083  -4.573  -2.254  1.00 23.44           C
ATOM    169  CG  MET A  34      16.490  -4.869  -2.815  1.00 25.23           C
ATOM    170  SD  MET A  34      17.151  -3.737  -4.079  1.00 27.93           S
ATOM    171  CE  MET A  34      17.488  -2.336  -3.011  1.00 27.15           C
ATOM    172  N   LEU A  35      12.991  -4.581   0.303  1.00 22.88           N
ATOM    173  CA  LEU A  35      11.601  -4.298   0.745  1.00 23.75           C
ATOM    174  C   LEU A  35      11.232  -2.873   0.334  1.00 23.91           C
ATOM    175  O   LEU A  35      11.932  -1.931   0.668  1.00 24.90           O
ATOM    176  CB  LEU A  35      11.502  -4.480   2.250  1.00 24.51           C
ATOM    177  CG  LEU A  35      11.092  -5.886   2.698  1.00 27.86           C
ATOM    178  CD1 LEU A  35      12.027  -6.987   2.193  1.00 27.24           C
ATOM    179  CD2 LEU A  35      11.047  -5.872   4.203  1.00 25.74           C
ATOM    180  N   ILE A  36      10.157  -2.740  -0.426  1.00 23.00           N
ATOM    181  CA  ILE A  36       9.809  -1.464  -1.059  1.00 23.63           C
ATOM    182  C   ILE A  36       8.434  -1.015  -0.576  1.00 23.98           C
ATOM    183  O   ILE A  36       7.468  -1.782  -0.638  1.00 23.19           O
ATOM    184  CB  ILE A  36       9.767  -1.596  -2.603  1.00 24.30           C
ATOM    185  CG1 ILE A  36      11.019  -2.325  -3.130  1.00 27.19           C
ATOM    186  CG2 ILE A  36       9.589  -0.238  -3.271  1.00 27.45           C
ATOM    187  CD1 ILE A  36      10.913  -2.764  -4.582  1.00 27.76           C
ATOM    188  N   GLY A  37       8.323   0.235  -0.139  1.00 22.32           N
ATOM    189  CA  GLY A  37       6.992   0.817   0.107  1.00 22.59           C
ATOM    190  C   GLY A  37       6.487   0.606   1.543  1.00 22.15           C
ATOM    191  O   GLY A  37       7.180   0.019   2.357  1.00 23.45           O
ATOM    192  N   THR A  38       5.250   1.045   1.789  1.00 21.95           N
ATOM    193  CA  THR A  38       4.623   1.012   3.118  1.00 24.68           C
ATOM    194  C   THR A  38       3.194   0.465   3.001  1.00 24.30           C
ATOM    195  O   THR A  38       2.364   1.046   2.345  1.00 24.23           O
ATOM    196  CB  THR A  38       4.624   2.421   3.738  1.00 24.56           C
ATOM    197  OG1 THR A  38       5.951   2.950   3.713  1.00 23.77           O
ATOM    198  CG2 THR A  38       4.083   2.397   5.218  1.00 25.65           C
ATOM    199  N   PRO A  39       2.919  -0.723   3.585  1.00 26.46           N
ATOM    200  CA  PRO A  39       3.835  -1.661   4.239  1.00 27.57           C
ATOM    201  C   PRO A  39       4.736  -2.279   3.175  1.00 26.83           C
ATOM    202  O   PRO A  39       4.385  -2.247   2.008  1.00 27.37           O
ATOM    203  CB  PRO A  39       2.913  -2.741   4.833  1.00 29.04           C
ATOM    204  CG  PRO A  39       1.562  -2.496   4.293  1.00 29.37           C
ATOM    205  CD  PRO A  39       1.516  -1.185   3.571  1.00 26.70           C
ATOM    206  N   PRO A  40       5.891  -2.817   3.581  1.00 28.05           N
ATOM    207  CA  PRO A  40       6.874  -3.262   2.602  1.00 27.86           C
ATOM    208  C   PRO A  40       6.388  -4.438   1.755  1.00 27.88           C
ATOM    209  O   PRO A  40       5.682  -5.326   2.257  1.00 27.40           O
ATOM    210  CB  PRO A  40       8.069  -3.695   3.467  1.00 27.48           C
ATOM    211  CG  PRO A  40       7.846  -3.083   4.802  1.00 29.94           C
ATOM    212  CD  PRO A  40       6.370  -2.944   4.960  1.00 27.65           C
ATOM    213  N   GLN A  41       6.764  -4.409   0.473  1.00 25.03           N
ATOM    214  CA  GLN A  41       6.607  -5.497  -0.469  1.00 24.94           C
ATOM    215  C   GLN A  41       8.001  -5.993  -0.812  1.00 26.64           C
ATOM    216  O   GLN A  41       8.863  -5.183  -1.196  1.00 25.72           O
ATOM    217  CB  GLN A  41       5.920  -5.002  -1.727  1.00 25.75           C
ATOM    218  CG  GLN A  41       4.486  -4.531  -1.512  1.00 25.34           C
ATOM    219  CD  GLN A  41       3.912  -3.882  -2.757  1.00 25.38           C
ATOM    220  OE1 GLN A  41       3.906  -4.484  -3.827  1.00 28.33           O
ATOM    221  NE2 GLN A  41       3.366  -2.680  -2.605  1.00 25.37           N
ATOM    222  N   LYS A  42       8.215  -7.311  -0.704  1.00 25.36           N
ATOM    223  CA  LYS A  42       9.551  -7.897  -0.882  1.00 26.39           C
ATOM    224  C   LYS A  42       9.722  -8.281  -2.347  1.00 27.57           C
ATOM    225  O   LYS A  42       8.886  -9.004  -2.904  1.00 27.54           O
ATOM    226  CB  LYS A  42       9.723  -9.108   0.019  1.00 27.63           C
ATOM    227  CG  LYS A  42      11.063  -9.817  -0.111  1.00 32.62           C
ATOM    228  CD  LYS A  42      11.245 -10.856   0.975  1.00 36.80           C
ATOM    229  CE  LYS A  42      10.186 -11.934   0.925  1.00 39.52           C
ATOM    230  NZ  LYS A  42      10.371 -12.839   2.079  1.00 48.43           N
ATOM    231  N   LEU A  43      10.805  -7.788  -2.962  1.00 25.23           N
ATOM    232  CA  LEU A  43      11.149  -8.117  -4.349  1.00 26.14           C
ATOM    233  C   LEU A  43      12.555  -8.700  -4.405  1.00 24.13           C
ATOM    234  O   LEU A  43      13.315  -8.559  -3.457  1.00 25.75           O
ATOM    235  CB  LEU A  43      11.019  -6.904  -5.291  1.00 28.95           C
ATOM    236  CG  LEU A  43       9.577  -6.739  -5.824  1.00 33.18           C
ATOM    237  CD1 LEU A  43       8.722  -5.999  -4.806  1.00 35.66           C
ATOM    238  CD2 LEU A  43       9.572  -5.998  -7.148  1.00 33.17           C
ATOM    239  N   GLN A  44      12.851  -9.386  -5.501  1.00 26.21           N
ATOM    240  CA  GLN A  44      14.157 -10.035  -5.683  1.00 26.29           C
ATOM    241  C   GLN A  44      14.824  -9.262  -6.786  1.00 24.52           C
ATOM    242  O   GLN A  44      14.368  -9.241  -7.929  1.00 24.99           O
ATOM    243  CB  GLN A  44      13.947 -11.503  -6.089  1.00 28.29           C
ATOM    244  CG  GLN A  44      13.446 -12.347  -4.937  1.00 29.67           C
ATOM    245  CD  GLN A  44      11.967 -12.124  -4.616  1.00 32.15           C
ATOM    246  OE1 GLN A  44      11.135 -11.985  -5.512  1.00 34.49           O
ATOM    247  NE2 GLN A  44      11.655 -12.059  -3.344  1.00 34.27           N
ATOM    248  N   ILE A  45      15.931  -8.599  -6.450  1.00 23.00           N
ATOM    249  CA  ILE A  45      16.473  -7.600  -7.380  1.00 23.22           C
ATOM    250  C   ILE A  45      17.879  -7.936  -7.919  1.00 21.52           C
ATOM    251  O   ILE A  45      18.831  -8.064  -7.137  1.00 22.57           O
ATOM    252  CB  ILE A  45      16.490  -6.207  -6.723  1.00 24.73           C
ATOM    253  CG1 ILE A  45      15.091  -5.819  -6.158  1.00 25.40           C
ATOM    254  CG2 ILE A  45      16.977  -5.142  -7.694  1.00 25.68           C
ATOM    255  CD1 ILE A  45      14.008  -5.690  -7.216  1.00 26.59           C
ATOM    256  N   LEU A  46      17.994  -8.054  -9.253  1.00 22.35           N
ATOM    257  CA  LEU A  46      19.289  -8.345  -9.922  1.00 22.33           C
ATOM    258  C   LEU A  46      20.332  -7.270  -9.644  1.00 23.47           C
ATOM    259  O   LEU A  46      20.061  -6.080  -9.824  1.00 23.84           O
ATOM    260  CB  LEU A  46      19.093  -8.446 -11.431  1.00 24.22           C
ATOM    261  CG  LEU A  46      20.439  -8.684 -12.157  1.00 24.93           C
ATOM    262  CD1 LEU A  46      20.946 -10.107 -11.901  1.00 25.38           C
ATOM    263  CD2 LEU A  46      20.227  -8.453 -13.631  1.00 27.79           C
ATOM    264  N   VAL A  47      21.513  -7.684  -9.199  1.00 21.18           N
ATOM    265  CA  VAL A  47      22.577  -6.698  -8.915  1.00 21.36           C
ATOM    266  C   VAL A  47      23.294  -6.486 -10.262  1.00 23.96           C
ATOM    267  O   VAL A  47      23.909  -7.440 -10.784  1.00 23.48           O
ATOM    268  CB  VAL A  47      23.556  -7.234  -7.859  1.00 23.78           C
ATOM    269  CG1 VAL A  47      24.677  -6.242  -7.602  1.00 24.19           C
ATOM    270  CG2 VAL A  47      22.824  -7.523  -6.567  1.00 27.00           C
ATOM    271  N   ASP A  48      23.233  -5.254 -10.796  1.00 21.92           N
ATOM    272  CA  ASP A  48      23.679  -4.956 -12.161  1.00 20.04           C
ATOM    273  C   ASP A  48      24.654  -3.779 -12.146  1.00 19.29           C
ATOM    274  O   ASP A  48      24.240  -2.618 -12.155  1.00 20.67           O
ATOM    275  CB  ASP A  48      22.452  -4.608 -13.030  1.00 22.41           C
ATOM    276  CG  ASP A  48      22.793  -4.361 -14.494  1.00 24.26           C
ATOM    277  OD1 ASP A  48      23.922  -4.655 -14.931  1.00 26.06           O
ATOM    278  OD2 ASP A  48      21.902  -3.868 -15.216  1.00 26.91           O
ATOM    279  N   THR A  49      25.950  -4.083 -12.205  1.00 18.92           N
ATOM    280  CA  THR A  49      26.943  -2.962 -12.315  1.00 19.18           C
ATOM    281  C   THR A  49      27.068  -2.360 -13.711  1.00 20.44           C
ATOM    282  O   THR A  49      27.932  -1.479 -13.950  1.00 20.32           O
ATOM    283  CB  THR A  49      28.310  -3.375 -11.779  1.00 18.94           C
ATOM    284  OG1 THR A  49      28.857  -4.405 -12.583  1.00 21.82           O
ATOM    285  CG2 THR A  49      28.199  -3.835 -10.295  1.00 19.07           C
ATOM    286  N   GLY A  50      26.223  -2.825 -14.643  1.00 20.79           N
ATOM    287  CA  GLY A  50      26.241  -2.305 -15.995  1.00 22.58           C
ATOM    288  C   GLY A  50      25.119  -1.349 -16.333  1.00 23.31           C
ATOM    289  O   GLY A  50      24.914  -1.049 -17.507  1.00 22.82           O
ATOM    290  N   SER A  51      24.337  -0.896 -15.345  1.00 21.02           N
ATOM    291  CA  SER A  51      23.297   0.085 -15.627  1.00 21.04           C
ATOM    292  C   SER A  51      23.085   0.915 -14.369  1.00 20.04           C
ATOM    293  O   SER A  51      23.712   0.633 -13.331  1.00 21.22           O
ATOM    294  CB  SER A  51      21.981  -0.611 -16.012  1.00 22.10           C
ATOM    295  OG  SER A  51      21.447  -1.365 -14.915  1.00 21.69           O
ATOM    296  N   SER A  52      22.193   1.898 -14.445  1.00 21.44           N
ATOM    297  CA  SER A  52      22.121   2.882 -13.363  1.00 19.81           C
ATOM    298  C   SER A  52      20.709   3.257 -12.926  1.00 19.14           C
ATOM    299  O   SER A  52      20.526   4.331 -12.314  1.00 20.56           O
ATOM    300  CB  SER A  52      22.924   4.116 -13.771  1.00 19.40           C
ATOM    301  OG  SER A  52      24.275   3.763 -14.025  1.00 19.77           O
ATOM    302  N   ASN A  53      19.719   2.398 -13.234  1.00 20.42           N
ATOM    303  CA  ASN A  53      18.342   2.568 -12.765  1.00 20.43           C
ATOM    304  C   ASN A  53      17.885   1.488 -11.821  1.00 21.95           C
ATOM    305  O   ASN A  53      18.253   0.320 -11.950  1.00 22.12           O
ATOM    306  CB  ASN A  53      17.337   2.625 -13.915  1.00 20.97           C
ATOM    307  CG  ASN A  53      17.348   3.963 -14.586  1.00 22.09           C
ATOM    308  OD1 ASN A  53      18.260   4.270 -15.389  1.00 21.68           O
ATOM    309  ND2 ASN A  53      16.333   4.781 -14.288  1.00 20.25           N
ATOM    310  N   PHE A  54      17.111   1.899 -10.822  1.00 20.05           N
ATOM    311  CA  PHE A  54      16.384   0.931  -9.983  1.00 20.22           C
ATOM    312  C   PHE A  54      14.998   0.734 -10.609  1.00 20.56           C
ATOM    313  O   PHE A  54      14.198   1.665 -10.692  1.00 19.71           O
ATOM    314  CB  PHE A  54      16.333   1.456  -8.539  1.00 20.75           C
ATOM    315  CG  PHE A  54      15.631   0.544  -7.560  1.00 22.08           C
ATOM    316  CD1 PHE A  54      15.762  -0.848  -7.600  1.00 21.93           C
ATOM    317  CD2 PHE A  54      14.838   1.101  -6.570  1.00 25.45           C
ATOM    318  CE1 PHE A  54      15.119  -1.652  -6.656  1.00 23.20           C
ATOM    319  CE2 PHE A  54      14.186   0.300  -5.633  1.00 24.72           C
ATOM    320  CZ  PHE A  54      14.319  -1.079  -5.670  1.00 25.62           C
ATOM    321  N   ALA A  55      14.750  -0.472 -11.094  1.00 21.36           N
ATOM    322  CA  ALA A  55      13.522  -0.742 -11.886  1.00 21.36           C
ATOM    323  C   ALA A  55      12.974  -2.095 -11.542  1.00 22.74           C
ATOM    324  O   ALA A  55      13.731  -3.050 -11.473  1.00 26.52           O
ATOM    325  CB  ALA A  55      13.819  -0.646 -13.379  1.00 22.35           C
ATOM    326  N   VAL A  56      11.662  -2.167 -11.314  1.00 23.36           N
ATOM    327  CA  VAL A  56      11.032  -3.382 -10.834  1.00 23.89           C
ATOM    328  C   VAL A  56       9.778  -3.647 -11.655  1.00 24.16           C
ATOM    329  O   VAL A  56       9.170  -2.719 -12.175  1.00 25.28           O
ATOM    330  CB  VAL A  56      10.673  -3.316  -9.319  1.00 24.30           C
ATOM    331  CG1 VAL A  56      11.903  -2.983  -8.509  1.00 25.18           C
ATOM    332  CG2 VAL A  56       9.617  -2.247  -9.071  1.00 24.51           C
ATOM    333  N   ALA A  57       9.402  -4.914 -11.763  1.00 25.44           N
ATOM    334  CA  ALA A  57       8.137  -5.242 -12.415  1.00 25.25           C
ATOM    335  C   ALA A  57       6.995  -4.490 -11.726  1.00 24.04           C
ATOM    336  O   ALA A  57       6.934  -4.459 -10.520  1.00 25.71           O
ATOM    337  CB  ALA A  57       7.885  -6.740 -12.334  1.00 29.29           C
ATOM    338  N   GLY A  58       6.129  -3.887 -12.526  1.00 27.33           N
ATOM    339  CA  GLY A  58       4.948  -3.139 -12.051  1.00 27.46           C
ATOM    340  C   GLY A  58       3.634  -3.833 -12.374  1.00 30.28           C
ATOM    341  O   GLY A  58       2.558  -3.321 -12.044  1.00 30.43           O
ATOM    342  N   THR A  59       3.720  -5.002 -13.005  1.00 32.24           N
ATOM    343  CA  THR A  59       2.524  -5.770 -13.399  1.00 33.49           C
ATOM    344  C   THR A  59       2.866  -7.238 -13.388  1.00 35.55           C
ATOM    345  O   THR A  59       4.045  -7.589 -13.403  1.00 36.11           O
ATOM    346  CB  THR A  59       2.131  -5.452 -14.860  1.00 36.44           C
ATOM    347  OG1 THR A  59       3.121  -5.988 -15.734  1.00 36.73           O
ATOM    348  CG2 THR A  59       1.982  -3.950 -15.123  1.00 35.40           C
ATOM    349  N   PRO A  60       1.841  -8.123 -13.426  1.00 37.49           N
ATOM    350  CA  PRO A  60       2.195  -9.525 -13.665  1.00 38.27           C
ATOM    351  C   PRO A  60       2.896  -9.673 -14.999  1.00 35.36           C
ATOM    352  O   PRO A  60       2.719  -8.852 -15.901  1.00 37.90           O
ATOM    353  CB  PRO A  60       0.838 -10.243 -13.711  1.00 37.72           C
ATOM    354  CG  PRO A  60      -0.152  -9.295 -13.119  1.00 37.13           C
ATOM    355  CD  PRO A  60       0.383  -7.913 -13.333  1.00 38.53           C
ATOM    356  N   HIS A  61       3.693 -10.726 -15.121  1.00 38.69           N
ATOM    357  CA  HIS A  61       4.385 -10.999 -16.369  1.00 39.79           C
ATOM    358  C   HIS A  61       4.809 -12.463 -16.391  1.00 39.71           C
ATOM    359  O   HIS A  61       5.051 -13.053 -15.357  1.00 37.87           O
ATOM    360  CB  HIS A  61       5.612 -10.080 -16.530  1.00 38.11           C
ATOM    361  CG  HIS A  61       6.209 -10.114 -17.902  1.00 35.22           C
ATOM    362  ND1 HIS A  61       7.063 -11.114 -18.318  1.00 36.59           N
ATOM    363  CD2 HIS A  61       6.062  -9.284 -18.961  1.00 35.40           C
ATOM    364  CE1 HIS A  61       7.426 -10.892 -19.569  1.00 35.05           C
ATOM    365  NE2 HIS A  61       6.828  -9.790 -19.985  1.00 37.48           N
ATOM    366  N   SER A  62       4.900 -13.061 -17.573  1.00 46.39           N
ATOM    367  CA  SER A  62       5.537 -14.375 -17.656  1.00 46.65           C
ATOM    368  C   SER A  62       6.925 -14.339 -16.998  1.00 48.53           C
ATOM    369  O   SER A  62       7.610 -13.303 -16.994  1.00 46.73           O
ATOM    370  CB  SER A  62       5.625 -14.852 -19.110  1.00 49.43           C
ATOM    371  OG  SER A  62       6.249 -13.884 -19.940  1.00 53.46           O
ATOM    372  N   TYR A  63       7.311 -15.466 -16.410  1.00 47.23           N
ATOM    373  CA  TYR A  63       8.641 -15.670 -15.839  1.00 49.42           C
ATOM    374  C   TYR A  63       8.891 -14.958 -14.516  1.00 47.26           C
ATOM    375  O   TYR A  63       9.976 -15.092 -13.946  1.00 43.96           O
ATOM    376  CB  TYR A  63       9.755 -15.343 -16.850  1.00 56.37           C
ATOM    377  CG  TYR A  63       9.563 -16.007 -18.195  1.00 60.23           C
ATOM    378  CD1 TYR A  63       9.474 -17.397 -18.301  1.00 65.67           C
ATOM    379  CD2 TYR A  63       9.461 -15.248 -19.359  1.00 62.98           C
ATOM    380  CE1 TYR A  63       9.289 -18.008 -19.530  1.00 66.52           C
ATOM    381  CE2 TYR A  63       9.277 -15.850 -20.594  1.00 65.33           C
ATOM    382  CZ  TYR A  63       9.193 -17.229 -20.671  1.00 68.91           C
ATOM    383  OH  TYR A  63       9.015 -17.834 -21.890  1.00 72.11           O
ATOM    384  N   ILE A  64       7.904 -14.202 -14.028  1.00 42.58           N
ATOM    385  CA  ILE A  64       7.980 -13.656 -12.675  1.00 41.12           C
ATOM    386  C   ILE A  64       6.789 -14.055 -11.802  1.00 39.53           C
ATOM    387  O   ILE A  64       5.687 -14.256 -12.294  1.00 45.59           O
ATOM    388  CB  ILE A  64       8.175 -12.114 -12.672  1.00 36.25           C
ATOM    389  CG1 ILE A  64       6.885 -11.390 -13.104  1.00 36.91           C
ATOM    390  CG2 ILE A  64       9.364 -11.711 -13.548  1.00 37.56           C
ATOM    391  CD1 ILE A  64       6.918  -9.881 -12.934  1.00 34.80           C
ATOM    392  N   ASP A  65       7.047 -14.187 -10.511  1.00 41.90           N
ATOM    393  CA  ASP A  65       6.047 -14.545  -9.513  1.00 45.80           C
ATOM    394  C   ASP A  65       5.325 -13.324  -8.976  1.00 45.20           C
ATOM    395  O   ASP A  65       4.188 -13.407  -8.542  1.00 45.70           O
ATOM    396  CB  ASP A  65       6.739 -15.174  -8.297  1.00 51.35           C
ATOM    397  CG  ASP A  65       7.250 -16.563  -8.560  1.00 57.43           C
ATOM    398  OD1 ASP A  65       6.973 -17.115  -9.648  1.00 61.91           O
ATOM    399  OD2 ASP A  65       7.930 -17.105  -7.660  1.00 58.96           O
ATOM    400  N   THR A  66       6.026 -12.200  -8.960  1.00 40.04           N
ATOM    401  CA  THR A  66       5.654 -11.102  -8.075  1.00 40.61           C
ATOM    402  C   THR A  66       6.073  -9.782  -8.709  1.00 38.26           C
ATOM    403  O   THR A  66       6.974  -9.750  -9.540  1.00 33.15           O
ATOM    404  CB  THR A  66       6.254 -11.295  -6.649  1.00 45.41           C
ATOM    405  OG1 THR A  66       5.730 -10.311  -5.748  1.00 54.29           O
ATOM    406  CG2 THR A  66       7.761 -11.223  -6.642  1.00 52.13           C
ATOM    407  N   TYR A  67       5.373  -8.707  -8.344  1.00 33.71           N
ATOM    408  CA  TYR A  67       5.644  -7.388  -8.876  1.00 30.55           C
ATOM    409  C   TYR A  67       5.305  -6.378  -7.796  1.00 30.39           C
ATOM    410  O   TYR A  67       4.655  -6.727  -6.796  1.00 29.42           O
ATOM    411  CB  TYR A  67       4.836  -7.126 -10.144  1.00 31.82           C
ATOM    412  CG  TYR A  67       3.324  -7.162  -9.942  1.00 33.06           C
ATOM    413  CD1 TYR A  67       2.613  -8.379 -10.004  1.00 35.70           C
ATOM    414  CD2 TYR A  67       2.612  -5.985  -9.695  1.00 32.40           C
ATOM    415  CE1 TYR A  67       1.228  -8.401  -9.815  1.00 36.07           C
ATOM    416  CE2 TYR A  67       1.233  -6.001  -9.508  1.00 36.19           C
ATOM    417  CZ  TYR A  67       0.556  -7.209  -9.559  1.00 38.01           C
ATOM    418  OH  TYR A  67      -0.813  -7.215  -9.379  1.00 42.61           O
ATOM    419  N   PHE A  68       5.763  -5.141  -7.978  1.00 26.71           N
ATOM    420  CA  PHE A  68       5.503  -4.099  -6.986  1.00 25.96           C
ATOM    421  C   PHE A  68       4.231  -3.399  -7.408  1.00 24.96           C
ATOM    422  O   PHE A  68       4.113  -2.924  -8.549  1.00 25.73           O
ATOM    423  CB  PHE A  68       6.698  -3.130  -6.925  1.00 25.39           C
ATOM    424  CG  PHE A  68       6.485  -1.958  -6.013  1.00 23.70           C
ATOM    425  CD1 PHE A  68       6.309  -2.136  -4.637  1.00 25.41           C
ATOM    426  CD2 PHE A  68       6.509  -0.652  -6.525  1.00 28.57           C
ATOM    427  CE1 PHE A  68       6.114  -1.045  -3.795  1.00 25.40           C
ATOM    428  CE2 PHE A  68       6.328   0.447  -5.667  1.00 26.92           C
ATOM    429  CZ  PHE A  68       6.115   0.246  -4.313  1.00 24.58           C
ATOM    430  N   ASP A  69       3.253  -3.397  -6.505  1.00 27.73           N
ATOM    431  CA  ASP A  69       1.997  -2.692  -6.727  1.00 25.59           C
ATOM    432  C   ASP A  69       1.995  -1.348  -6.009  1.00 25.71           C
ATOM    433  O   ASP A  69       1.850  -1.296  -4.795  1.00 24.03           O
ATOM    434  CB  ASP A  69       0.860  -3.578  -6.195  1.00 29.34           C
ATOM    435  CG  ASP A  69      -0.508  -3.004  -6.458  1.00 32.45           C
ATOM    436  OD1 ASP A  69      -0.638  -1.826  -6.835  1.00 32.49           O
ATOM    437  OD2 ASP A  69      -1.469  -3.780  -6.293  1.00 36.31           O
ATOM    438  N   THR A  70       2.210  -0.287  -6.769  1.00 25.00           N
ATOM    439  CA  THR A  70       2.276   1.090  -6.265  1.00 26.89           C
ATOM    440  C   THR A  70       1.030   1.493  -5.473  1.00 28.96           C
ATOM    441  O   THR A  70       1.125   2.258  -4.512  1.00 25.82           O
ATOM    442  CB  THR A  70       2.561   2.128  -7.385  1.00 26.15           C
ATOM    443  OG1 THR A  70       1.510   2.172  -8.380  1.00 28.31           O
ATOM    444  CG2 THR A  70       3.886   1.832  -8.118  1.00 26.57           C
ATOM    445  N   GLU A  71      -0.122   0.932  -5.857  1.00 29.12           N
ATOM    446  CA  GLU A  71      -1.386   1.295  -5.215  1.00 30.35           C
ATOM    447  C   GLU A  71      -1.467   0.792  -3.781  1.00 30.76           C
ATOM    448  O   GLU A  71      -2.262   1.316  -3.001  1.00 35.69           O
ATOM    449  CB  GLU A  71      -2.588   0.822  -6.067  1.00 31.30           C
ATOM    450  CG  GLU A  71      -2.679   1.582  -7.394  1.00 37.70           C
ATOM    451  CD  GLU A  71      -3.907   1.250  -8.235  1.00 44.65           C
ATOM    452  OE1 GLU A  71      -4.757   0.444  -7.787  1.00 48.13           O
ATOM    453  OE2 GLU A  71      -4.012   1.806  -9.360  1.00 49.15           O
ATOM    454  N   ARG A  72      -0.642  -0.195  -3.428  1.00 28.63           N
ATOM    455  CA  ARG A  72      -0.627  -0.737  -2.088  1.00 27.43           C
ATOM    456  C   ARG A  72       0.432  -0.097  -1.192  1.00 28.91           C
ATOM    457  O   ARG A  72       0.554  -0.490  -0.039  1.00 28.39           O
ATOM    458  CB  ARG A  72      -0.430  -2.256  -2.098  1.00 30.49           C
ATOM    459  CG  ARG A  72      -1.584  -3.041  -2.699  1.00 33.90           C
ATOM    460  CD  ARG A  72      -1.497  -4.508  -2.311  1.00 36.96           C
ATOM    461  NE  ARG A  72      -0.542  -5.255  -3.124  1.00 34.58           N
ATOM    462  CZ  ARG A  72       0.544  -5.885  -2.676  1.00 35.78           C
ATOM    463  NH1 ARG A  72       0.868  -5.887  -1.386  1.00 33.43           N
ATOM    464  NH2 ARG A  72       1.316  -6.526  -3.542  1.00 36.21           N
ATOM    465  N   SER A  73       1.213   0.863  -1.705  1.00 25.94           N
ATOM    466  CA  SER A  73       2.169   1.577  -0.834  1.00 23.71           C
ATOM    467  C   SER A  73       1.686   2.979  -0.525  1.00 24.08           C
ATOM    468  O   SER A  73       1.490   3.790  -1.414  1.00 24.43           O
ATOM    469  CB  SER A  73       3.556   1.674  -1.505  1.00 23.61           C
ATOM    470  OG  SER A  73       4.403   2.505  -0.764  1.00 22.02           O
ATOM    471  N   SER A  74       1.541   3.292   0.743  1.00 22.83           N
ATOM    472  CA  SER A  74       1.033   4.609   1.120  1.00 24.58           C
ATOM    473  C   SER A  74       2.051   5.722   0.974  1.00 23.97           C
ATOM    474  O   SER A  74       1.694   6.893   1.040  1.00 24.76           O
ATOM    475  CB  SER A  74       0.520   4.586   2.541  1.00 22.96           C
ATOM    476  OG  SER A  74       1.566   4.260   3.437  1.00 25.06           O
ATOM    477  N   THR A  75       3.318   5.335   0.846  1.00 23.80           N
ATOM    478  CA  THR A  75       4.399   6.312   0.723  1.00 23.33           C
ATOM    479  C   THR A  75       4.870   6.521  -0.715  1.00 23.46           C
ATOM    480  O   THR A  75       5.604   7.454  -0.985  1.00 22.02           O
ATOM    481  CB  THR A  75       5.585   5.926   1.596  1.00 22.41           C
ATOM    482  OG1 THR A  75       5.882   4.533   1.398  1.00 23.52           O
ATOM    483  CG2 THR A  75       5.266   6.177   3.101  1.00 25.47           C
ATOM    484  N   TYR A  76       4.425   5.676  -1.627  1.00 22.45           N
ATOM    485  CA  TYR A  76       4.800   5.841  -3.036  1.00 21.81           C
ATOM    486  C   TYR A  76       4.335   7.191  -3.596  1.00 22.12           C
ATOM    487  O   TYR A  76       3.224   7.641  -3.287  1.00 21.55           O
ATOM    488  CB  TYR A  76       4.212   4.708  -3.874  1.00 21.26           C
ATOM    489  CG  TYR A  76       4.492   4.909  -5.366  1.00 21.22           C
ATOM    490  CD1 TYR A  76       5.711   4.527  -5.905  1.00 21.16           C
ATOM    491  CD2 TYR A  76       3.545   5.527  -6.218  1.00 22.14           C
ATOM    492  CE1 TYR A  76       5.986   4.757  -7.253  1.00 21.22           C
ATOM    493  CE2 TYR A  76       3.808   5.734  -7.564  1.00 21.58           C
ATOM    494  CZ  TYR A  76       5.048   5.350  -8.067  1.00 22.48           C
ATOM    495  OH  TYR A  76       5.346   5.530  -9.417  1.00 23.80           O
ATOM    496  N   ARG A  77       5.168   7.843  -4.409  1.00 20.46           N
ATOM    497  CA  ARG A  77       4.737   9.057  -5.048  1.00 20.71           C
ATOM    498  C   ARG A  77       5.152   9.010  -6.510  1.00 23.13           C
ATOM    499  O   ARG A  77       6.291   8.684  -6.826  1.00 23.40           O
ATOM    500  CB  ARG A  77       5.351  10.319  -4.407  1.00 22.99           C
ATOM    501  CG  ARG A  77       4.997  10.519  -2.914  1.00 21.97           C
ATOM    502  CD  ARG A  77       3.534  10.959  -2.776  1.00 23.19           C
ATOM    503  NE  ARG A  77       3.154  11.262  -1.395  1.00 24.29           N
ATOM    504  CZ  ARG A  77       2.702  10.382  -0.517  1.00 23.87           C
ATOM    505  NH1 ARG A  77       2.551   9.101  -0.878  1.00 24.91           N
ATOM    506  NH2 ARG A  77       2.378  10.799   0.731  1.00 24.45           N
ATOM    507  N   SER A  78       4.228   9.369  -7.380  1.00 22.81           N
ATOM    508  CA  SER A  78       4.492   9.343  -8.816  1.00 22.88           C
ATOM    509  C   SER A  78       5.165  10.638  -9.281  1.00 21.41           C
ATOM    510  O   SER A  78       4.700  11.730  -8.942  1.00 22.44           O
ATOM    511  CB  SER A  78       3.181   9.132  -9.587  1.00 23.70           C
ATOM    512  OG  SER A  78       3.369   9.370 -10.992  1.00 25.03           O
ATOM    513  N   LYS A  79       6.233  10.538 -10.088  1.00 20.86           N
ATOM    514  CA  LYS A  79       6.843  11.759 -10.609  1.00 22.34           C
ATOM    515  C   LYS A  79       6.091  12.343 -11.812  1.00 21.98           C
ATOM    516  O   LYS A  79       6.354  13.463 -12.225  1.00 23.48           O
ATOM    517  CB  LYS A  79       8.300  11.517 -11.029  1.00 25.15           C
ATOM    518  CG  LYS A  79       9.278  11.304  -9.886  1.00 28.19           C
ATOM    519  CD  LYS A  79      10.626  11.725 -10.438  1.00 31.51           C
ATOM    520  CE  LYS A  79      11.705  10.970  -9.744  1.00 27.29           C
ATOM    521  NZ  LYS A  79      12.308  11.751  -8.624  1.00 23.32           N
ATOM    522  N   GLY A  80       5.141  11.572 -12.333  1.00 24.54           N
ATOM    523  CA  GLY A  80       4.323  12.000 -13.479  1.00 25.71           C
ATOM    524  C   GLY A  80       4.992  11.939 -14.837  1.00 27.46           C
ATOM    525  O   GLY A  80       4.539  12.607 -15.763  1.00 27.85           O
ATOM    526  N   PHE A  81       6.059  11.157 -14.959  1.00 25.09           N
ATOM    527  CA  PHE A  81       6.632  10.863 -16.264  1.00 26.93           C
ATOM    528  C   PHE A  81       7.123   9.412 -16.307  1.00 26.32           C
ATOM    529  O   PHE A  81       7.222   8.737 -15.273  1.00 25.15           O
ATOM    530  CB  PHE A  81       7.730  11.882 -16.668  1.00 25.82           C
ATOM    531  CG  PHE A  81       8.908  11.964 -15.710  1.00 27.65           C
ATOM    532  CD1 PHE A  81       9.934  11.014 -15.728  1.00 28.31           C
ATOM    533  CD2 PHE A  81       8.987  13.010 -14.800  1.00 29.22           C
ATOM    534  CE1 PHE A  81      11.026  11.116 -14.848  1.00 28.06           C
ATOM    535  CE2 PHE A  81      10.068  13.121 -13.923  1.00 28.03           C
ATOM    536  CZ  PHE A  81      11.074  12.173 -13.940  1.00 31.29           C
ATOM    537  N   ASP A  82       7.374   8.917 -17.510  1.00 27.62           N
ATOM    538  CA  ASP A  82       7.800   7.532 -17.697  1.00 26.54           C
ATOM    539  C   ASP A  82       9.253   7.514 -18.132  1.00 26.02           C
ATOM    540  O   ASP A  82       9.863   8.553 -18.364  1.00 27.29           O
ATOM    541  CB  ASP A  82       7.030   6.874 -18.861  1.00 30.27           C
ATOM    542  CG  ASP A  82       5.559   6.751 -18.612  1.00 37.50           C
ATOM    543  OD1 ASP A  82       5.111   6.793 -17.445  1.00 34.89           O
ATOM    544  OD2 ASP A  82       4.839   6.585 -19.625  1.00 37.03           O
ATOM    545  N   VAL A  83       9.795   6.309 -18.257  1.00 26.29           N
ATOM    546  CA  VAL A  83      11.149   6.163 -18.769  1.00 26.66           C
ATOM    547  C   VAL A  83      11.196   4.919 -19.632  1.00 26.82           C
ATOM    548  O   VAL A  83      10.571   3.905 -19.320  1.00 25.97           O
ATOM    549  CB  VAL A  83      12.193   6.117 -17.635  1.00 26.54           C
ATOM    550  CG1 VAL A  83      11.911   5.005 -16.617  1.00 25.09           C
ATOM    551  CG2 VAL A  83      13.611   5.982 -18.191  1.00 28.41           C
ATOM    552  N   THR A  84      11.905   5.036 -20.761  1.00 30.42           N
ATOM    553  CA  THR A  84      12.098   3.906 -21.662  1.00 32.20           C
ATOM    554  C   THR A  84      13.598   3.649 -21.792  1.00 31.37           C
ATOM    555  O   THR A  84      14.394   4.567 -22.052  1.00 33.04           O
ATOM    556  CB  THR A  84      11.445   4.120 -23.056  1.00 33.93           C
ATOM    557  OG1 THR A  84      10.040   4.336 -22.907  1.00 39.43           O
ATOM    558  CG2 THR A  84      11.643   2.874 -23.946  1.00 38.50           C
ATOM    559  N   VAL A  85      13.965   2.405 -21.546  1.00 33.21           N
ATOM    560  CA  VAL A  85      15.353   1.971 -21.623  1.00 34.07           C
ATOM    561  C   VAL A  85      15.435   0.964 -22.757  1.00 35.44           C
ATOM    562  O   VAL A  85      14.644   0.029 -22.831  1.00 31.31           O
ATOM    563  CB  VAL A  85      15.806   1.372 -20.283  1.00 34.86           C
ATOM    564  CG1 VAL A  85      17.116   0.621 -20.426  1.00 37.51           C
ATOM    565  CG2 VAL A  85      15.925   2.472 -19.230  1.00 35.09           C
ATOM    566  N   LYS A  86      16.366   1.199 -23.678  1.00 40.64           N
ATOM    567  CA  LYS A  86      16.553   0.283 -24.798  1.00 40.04           C
ATOM    568  C   LYS A  86      17.974  -0.284 -24.752  1.00 44.56           C
ATOM    569  O   LYS A  86      18.941   0.486 -24.726  1.00 44.74           O
ATOM    570  CB  LYS A  86      16.293   1.004 -26.126  1.00 40.92           C
ATOM    571  CG  LYS A  86      16.120   0.048 -27.295  1.00 43.62           C
ATOM    572  CD  LYS A  86      15.961   0.771 -28.618  1.00 43.08           C
ATOM    573  CE  LYS A  86      15.739  -0.242 -29.730  1.00 45.14           C
ATOM    574  NZ  LYS A  86      15.965   0.369 -31.060  1.00 44.83           N
ATOM    575  N   TYR A  87      18.084  -1.616 -24.700  1.00 45.63           N
ATOM    576  CA  TYR A  87      19.371  -2.323 -24.829  1.00 48.19           C
ATOM    577  C   TYR A  87      19.480  -2.860 -26.269  1.00 50.81           C
ATOM    578  O   TYR A  87      18.537  -2.732 -27.070  1.00 47.36           O
ATOM    579  CB  TYR A  87      19.495  -3.497 -23.826  1.00 46.18           C
ATOM    580  CG  TYR A  87      19.008  -3.229 -22.401  1.00 46.37           C
ATOM    581  CD1 TYR A  87      19.712  -2.377 -21.543  1.00 45.41           C
ATOM    582  CD2 TYR A  87      17.852  -3.843 -21.913  1.00 46.67           C
ATOM    583  CE1 TYR A  87      19.271  -2.133 -20.246  1.00 44.50           C
ATOM    584  CE2 TYR A  87      17.405  -3.608 -20.614  1.00 47.41           C
ATOM    585  CZ  TYR A  87      18.117  -2.746 -19.783  1.00 45.85           C
ATOM    586  OH  TYR A  87      17.693  -2.503 -18.485  1.00 39.39           O
ATOM    587  N   THR A  88      20.623  -3.455 -26.607  1.00 54.26           N
ATOM    588  CA  THR A  88      20.750  -4.125 -27.906  1.00 55.12           C
ATOM    589  C   THR A  88      19.738  -5.276 -28.037  1.00 51.62           C
ATOM    590  O   THR A  88      19.063  -5.391 -29.065  1.00 57.76           O
ATOM    591  CB  THR A  88      22.192  -4.603 -28.192  1.00 54.67           C
ATOM    592  OG1 THR A  88      22.620  -5.475 -27.141  1.00 59.64           O
ATOM    593  CG2 THR A  88      23.145  -3.405 -28.297  1.00 51.54           C
ATOM    594  N   GLN A  89      19.587  -6.082 -26.986  1.00 51.29           N
ATOM    595  CA  GLN A  89      18.696  -7.243 -27.051  1.00 50.16           C
ATOM    596  C   GLN A  89      17.513  -7.197 -26.063  1.00 53.82           C
ATOM    597  O   GLN A  89      17.203  -8.192 -25.406  1.00 59.16           O
ATOM    598  CB  GLN A  89      19.509  -8.523 -26.868  1.00 53.57           C
ATOM    599  CG  GLN A  89      19.052  -9.685 -27.736  1.00 53.89           C
ATOM    600  CD  GLN A  89      19.642 -11.003 -27.284  1.00 52.52           C
ATOM    601  OE1 GLN A  89      20.787 -11.061 -26.837  1.00 53.23           O
ATOM    602  NE2 GLN A  89      18.860 -12.069 -27.391  1.00 52.82           N
ATOM    603  N   GLY A  90      16.847  -6.050 -25.964  1.00 48.38           N
ATOM    604  CA  GLY A  90      15.693  -5.926 -25.059  1.00 45.48           C
ATOM    605  C   GLY A  90      15.346  -4.494 -24.711  1.00 42.87           C
ATOM    606  O   GLY A  90      16.115  -3.579 -25.013  1.00 41.70           O
ATOM    607  N   SER A  91      14.186  -4.298 -24.072  1.00 40.94           N
ATOM    608  CA  SER A  91      13.708  -2.949 -23.730  1.00 36.69           C
ATOM    609  C   SER A  91      12.637  -3.016 -22.658  1.00 36.98           C
ATOM    610  O   SER A  91      12.048  -4.072 -22.413  1.00 34.54           O
ATOM    611  CB  SER A  91      13.191  -2.198 -24.967  1.00 41.24           C
ATOM    612  OG  SER A  91      12.060  -2.849 -25.514  1.00 38.83           O
ATOM    613  N   TRP A  92      12.421  -1.887 -21.978  1.00 33.04           N
ATOM    614  CA  TRP A  92      11.299  -1.772 -21.062  1.00 33.86           C
ATOM    615  C   TRP A  92      10.912  -0.321 -20.869  1.00 29.75           C
ATOM    616  O   TRP A  92      11.702   0.608 -21.113  1.00 32.41           O
ATOM    617  CB  TRP A  92      11.591  -2.439 -19.708  1.00 32.69           C
ATOM    618  CG  TRP A  92      12.812  -1.923 -18.991  1.00 32.65           C
ATOM    619  CD1 TRP A  92      14.063  -2.478 -18.989  1.00 35.37           C
ATOM    620  CD2 TRP A  92      12.882  -0.767 -18.143  1.00 29.77           C
ATOM    621  NE1 TRP A  92      14.915  -1.741 -18.200  1.00 30.85           N
ATOM    622  CE2 TRP A  92      14.212  -0.676 -17.669  1.00 31.33           C
ATOM    623  CE3 TRP A  92      11.941   0.210 -17.741  1.00 27.91           C
ATOM    624  CZ2 TRP A  92      14.637   0.348 -16.803  1.00 31.53           C
ATOM    625  CZ3 TRP A  92      12.369   1.246 -16.877  1.00 28.08           C
ATOM    626  CH2 TRP A  92      13.702   1.297 -16.416  1.00 29.19           C
ATOM    627  N   THR A  93       9.672  -0.117 -20.465  1.00 29.46           N
ATOM    628  CA  THR A  93       9.194   1.229 -20.185  1.00 27.01           C
ATOM    629  C   THR A  93       8.520   1.146 -18.823  1.00 26.01           C
ATOM    630  O   THR A  93       7.774   0.209 -18.548  1.00 26.70           O
ATOM    631  CB  THR A  93       8.200   1.728 -21.256  1.00 31.45           C
ATOM    632  OG1 THR A  93       8.877   1.841 -22.514  1.00 35.98           O
ATOM    633  CG2 THR A  93       7.679   3.098 -20.903  1.00 30.48           C
ATOM    634  N   GLY A  94       8.764   2.142 -17.979  1.00 24.67           N
ATOM    635  CA  GLY A  94       8.132   2.101 -16.648  1.00 24.10           C
ATOM    636  C   GLY A  94       7.679   3.491 -16.211  1.00 23.11           C
ATOM    637  O   GLY A  94       8.119   4.487 -16.752  1.00 23.79           O
ATOM    638  N   PHE A  95       6.840   3.557 -15.165  1.00 24.33           N
ATOM    639  CA  PHE A  95       6.495   4.840 -14.567  1.00 23.14           C
ATOM    640  C   PHE A  95       7.624   5.178 -13.569  1.00 21.50           C
ATOM    641  O   PHE A  95       8.136   4.282 -12.918  1.00 22.51           O
ATOM    642  CB  PHE A  95       5.203   4.729 -13.755  1.00 25.97           C
ATOM    643  CG  PHE A  95       4.014   4.215 -14.532  1.00 28.77           C
ATOM    644  CD1 PHE A  95       3.444   4.975 -15.544  1.00 35.78           C
ATOM    645  CD2 PHE A  95       3.470   2.973 -14.230  1.00 31.74           C
ATOM    646  CE1 PHE A  95       2.335   4.506 -16.246  1.00 34.52           C
ATOM    647  CE2 PHE A  95       2.350   2.496 -14.921  1.00 35.16           C
ATOM    648  CZ  PHE A  95       1.787   3.268 -15.920  1.00 33.83           C
ATOM    649  N   VAL A  96       7.990   6.440 -13.467  1.00 21.25           N
ATOM    650  CA  VAL A  96       9.053   6.825 -12.532  1.00 22.44           C
ATOM    651  C   VAL A  96       8.375   7.378 -11.277  1.00 21.20           C
ATOM    652  O   VAL A  96       7.472   8.231 -11.383  1.00 23.52           O
ATOM    653  CB  VAL A  96      10.019   7.852 -13.105  1.00 22.40           C
ATOM    654  CG1 VAL A  96      11.179   8.079 -12.119  1.00 24.62           C
ATOM    655  CG2 VAL A  96      10.575   7.340 -14.465  1.00 24.22           C
ATOM    656  N   GLY A  97       8.791   6.873 -10.124  1.00 21.98           N
ATOM    657  CA  GLY A  97       8.261   7.326  -8.835  1.00 21.32           C
ATOM    658  C   GLY A  97       9.351   7.375  -7.787  1.00 21.16           C
ATOM    659  O   GLY A  97      10.513   7.240  -8.098  1.00 21.08           O
ATOM    660  N   GLU A  98       8.937   7.569  -6.541  1.00 21.26           N
ATOM    661  CA  GLU A  98       9.824   7.579  -5.399  1.00 19.01           C
ATOM    662  C   GLU A  98       9.166   6.748  -4.310  1.00 20.86           C
ATOM    663  O   GLU A  98       7.944   6.774  -4.174  1.00 21.37           O
ATOM    664  CB  GLU A  98      10.000   9.025  -4.903  1.00 21.00           C
ATOM    665  CG  GLU A  98      10.581   9.953  -5.991  1.00 21.77           C
ATOM    666  CD  GLU A  98      10.469  11.428  -5.653  1.00 24.54           C
ATOM    667  OE1 GLU A  98      10.199  11.780  -4.484  1.00 25.52           O
ATOM    668  OE2 GLU A  98      10.662  12.263  -6.537  1.00 23.04           O
ATOM    669  N   ASP A  99       9.953   6.025  -3.527  1.00 20.32           N
ATOM    670  CA  ASP A  99       9.385   5.324  -2.365  1.00 21.22           C
ATOM    671  C   ASP A  99      10.489   4.958  -1.410  1.00 20.91           C
ATOM    672  O   ASP A  99      11.695   5.100  -1.736  1.00 19.99           O
ATOM    673  CB  ASP A  99       8.578   4.071  -2.791  1.00 20.16           C
ATOM    674  CG  ASP A  99       7.414   3.754  -1.848  1.00 22.56           C
ATOM    675  OD1 ASP A  99       7.449   4.225  -0.699  1.00 22.11           O
ATOM    676  OD2 ASP A  99       6.471   3.047  -2.230  1.00 21.43           O
ATOM    677  N   LEU A 100      10.099   4.484  -0.229  1.00 21.62           N
ATOM    678  CA  LEU A 100      11.040   4.096   0.791  1.00 22.08           C
ATOM    679  C   LEU A 100      11.436   2.665   0.573  1.00 22.98           C
ATOM    680  O   LEU A 100      10.582   1.803   0.310  1.00 24.63           O
ATOM    681  CB  LEU A 100      10.393   4.235   2.177  1.00 22.25           C
ATOM    682  CG  LEU A 100      10.008   5.641   2.620  1.00 25.09           C
ATOM    683  CD1 LEU A 100       9.107   5.613   3.876  1.00 26.11           C
ATOM    684  CD2 LEU A 100      11.260   6.495   2.850  1.00 25.70           C
ATOM    685  N   VAL A 101      12.732   2.397   0.711  1.00 23.17           N
ATOM    686  CA  VAL A 101      13.260   1.052   0.525  1.00 25.15           C
ATOM    687  C   VAL A 101      14.096   0.647   1.739  1.00 24.05           C
ATOM    688  O   VAL A 101      14.866   1.446   2.296  1.00 24.87           O
ATOM    689  CB  VAL A 101      14.083   0.953  -0.791  1.00 24.96           C
ATOM    690  CG1 VAL A 101      14.743  -0.414  -0.892  1.00 28.18           C
ATOM    691  CG2 VAL A 101      13.166   1.170  -1.986  1.00 27.14           C
ATOM    692  N   THR A 102      13.976  -0.628   2.107  1.00 24.23           N
ATOM    693  CA  THR A 102      14.777  -1.240   3.158  1.00 29.51           C
ATOM    694  C   THR A 102      15.601  -2.374   2.549  1.00 28.05           C
ATOM    695  O   THR A 102      15.113  -3.106   1.696  1.00 26.74           O
ATOM    696  CB  THR A 102      13.827  -1.801   4.257  1.00 35.22           C
ATOM    697  OG1 THR A 102      13.343  -0.709   5.053  1.00 40.48           O
ATOM    698  CG2 THR A 102      14.501  -2.800   5.171  1.00 40.90           C
ATOM    699  N   ILE A 103      16.857  -2.498   2.979  1.00 29.77           N
ATOM    700  CA  ILE A 103      17.650  -3.700   2.698  1.00 31.02           C
ATOM    701  C   ILE A 103      17.831  -4.474   4.026  1.00 32.59           C
ATOM    702  O   ILE A 103      18.630  -4.070   4.870  1.00 33.15           O
ATOM    703  CB  ILE A 103      18.999  -3.358   2.031  1.00 31.93           C
ATOM    704  CG1 ILE A 103      18.758  -2.719   0.643  1.00 35.25           C
ATOM    705  CG2 ILE A 103      19.828  -4.624   1.892  1.00 32.47           C
ATOM    706  CD1 ILE A 103      19.999  -2.113   0.002  1.00 36.30           C
ATOM    707  N   PRO A 104      17.077  -5.584   4.212  1.00 32.68           N
ATOM    708  CA  PRO A 104      16.925  -6.177   5.548  1.00 35.48           C
ATOM    709  C   PRO A 104      18.221  -6.462   6.327  1.00 40.22           C
ATOM    710  O   PRO A 104      18.239  -6.337   7.548  1.00 48.64           O
ATOM    711  CB  PRO A 104      16.180  -7.481   5.260  1.00 34.87           C
ATOM    712  CG  PRO A 104      15.316  -7.139   4.088  1.00 37.06           C
ATOM    713  CD  PRO A 104      16.186  -6.238   3.236  1.00 31.19           C
ATOM    714  N   LYS A 105      19.281  -6.827   5.630  1.00 42.27           N
ATOM    715  CA  LYS A 105      20.500  -7.264   6.302  1.00 48.35           C
ATOM    716  C   LYS A 105      21.337  -6.119   6.904  1.00 52.33           C
ATOM    717  O   LYS A 105      21.436  -5.997   8.134  1.00 57.69           O
ATOM    718  CB  LYS A 105      21.342  -8.121   5.349  1.00 50.35           C
ATOM    719  CG  LYS A 105      20.557  -9.046   4.423  1.00 49.77           C
ATOM    720  CD  LYS A 105      20.147 -10.344   5.105  1.00 51.16           C
ATOM    721  CE  LYS A 105      19.497 -11.295   4.109  1.00 55.04           C
ATOM    722  NZ  LYS A 105      19.067 -12.533   4.819  1.00 52.94           N
ATOM    723  N   GLY A 106      21.921  -5.280   6.051  1.00 46.26           N
ATOM    724  CA  GLY A 106      22.974  -4.339   6.496  1.00 45.06           C
ATOM    725  C   GLY A 106      22.648  -2.948   7.031  1.00 42.00           C
ATOM    726  O   GLY A 106      23.567  -2.211   7.444  1.00 41.80           O
ATOM    727  N   PHE A 107      21.361  -2.577   7.039  1.00 39.30           N
ATOM    728  CA  PHE A 107      20.953  -1.216   7.414  1.00 40.00           C
ATOM    729  C   PHE A 107      19.881  -1.138   8.521  1.00 43.35           C
ATOM    730  O   PHE A 107      19.141  -2.088   8.728  1.00 49.63           O
ATOM    731  CB  PHE A 107      20.519  -0.452   6.154  1.00 36.31           C
ATOM    732  CG  PHE A 107      21.640  -0.289   5.164  1.00 31.08           C
ATOM    733  CD1 PHE A 107      22.566   0.740   5.312  1.00 30.17           C
ATOM    734  CD2 PHE A 107      21.843  -1.243   4.174  1.00 29.85           C
ATOM    735  CE1 PHE A 107      23.625   0.873   4.432  1.00 32.48           C
ATOM    736  CE2 PHE A 107      22.916  -1.128   3.303  1.00 31.47           C
ATOM    737  CZ  PHE A 107      23.809  -0.075   3.442  1.00 29.02           C
ATOM    738  N   ASN A 108      19.816  -0.002   9.214  1.00 46.30           N
ATOM    739  CA  ASN A 108      18.877   0.179  10.334  1.00 50.22           C
ATOM    740  C   ASN A 108      17.573   0.889   9.997  1.00 47.21           C
ATOM    741  O   ASN A 108      16.702   1.010  10.853  1.00 48.33           O
ATOM    742  CB  ASN A 108      19.555   0.935  11.485  1.00 58.24           C
ATOM    743  CG  ASN A 108      20.356   0.026  12.391  1.00 65.90           C
ATOM    744  OD1 ASN A 108      20.233  -1.201  12.333  1.00 72.04           O
ATOM    745  ND2 ASN A 108      21.183   0.627  13.243  1.00 71.85           N
ATOM    746  N   THR A 109      17.431   1.352   8.757  1.00 42.09           N
ATOM    747  CA  THR A 109      16.358   2.267   8.396  1.00 36.38           C
ATOM    748  C   THR A 109      16.042   2.110   6.936  1.00 34.15           C
ATOM    749  O   THR A 109      16.813   1.492   6.194  1.00 34.27           O
ATOM    750  CB  THR A 109      16.823   3.732   8.506  1.00 42.75           C
ATOM    751  OG1 THR A 109      18.226   3.785   8.217  1.00 44.41           O
ATOM    752  CG2 THR A 109      16.535   4.308   9.889  1.00 42.64           C
ATOM    753  N   SER A 110      14.913   2.671   6.532  1.00 29.01           N
ATOM    754  CA  SER A 110      14.605   2.769   5.110  1.00 27.05           C
ATOM    755  C   SER A 110      15.214   4.051   4.563  1.00 24.66           C
ATOM    756  O   SER A 110      15.616   4.936   5.327  1.00 27.51           O
ATOM    757  CB  SER A 110      13.090   2.718   4.866  1.00 28.98           C
ATOM    758  OG  SER A 110      12.434   3.807   5.517  1.00 33.24           O
ATOM    759  N   PHE A 111      15.240   4.160   3.230  1.00 22.67           N
ATOM    760  CA  PHE A 111      15.816   5.299   2.516  1.00 22.03           C
ATOM    761  C   PHE A 111      14.883   5.665   1.377  1.00 20.78           C
ATOM    762  O   PHE A 111      14.207   4.783   0.807  1.00 21.50           O
ATOM    763  CB  PHE A 111      17.177   4.927   1.940  1.00 24.02           C
ATOM    764  CG  PHE A 111      18.103   4.365   2.947  1.00 24.64           C
ATOM    765  CD1 PHE A 111      18.735   5.223   3.843  1.00 27.84           C
ATOM    766  CD2 PHE A 111      18.323   2.985   3.029  1.00 26.85           C
ATOM    767  CE1 PHE A 111      19.602   4.718   4.824  1.00 29.08           C
ATOM    768  CE2 PHE A 111      19.199   2.475   4.003  1.00 27.13           C
ATOM    769  CZ  PHE A 111      19.842   3.351   4.874  1.00 29.55           C
ATOM    770  N   LEU A 112      14.882   6.946   1.035  1.00 19.60           N
ATOM    771  CA  LEU A 112      14.027   7.445  -0.053  1.00 19.46           C
ATOM    772  C   LEU A 112      14.785   7.376  -1.365  1.00 19.89           C
ATOM    773  O   LEU A 112      15.843   7.971  -1.457  1.00 20.14           O
ATOM    774  CB  LEU A 112      13.555   8.875   0.230  1.00 21.15           C
ATOM    775  CG  LEU A 112      12.545   9.427  -0.770  1.00 21.93           C
ATOM    776  CD1 LEU A 112      11.272   8.569  -0.758  1.00 19.91           C
ATOM    777  CD2 LEU A 112      12.189  10.869  -0.402  1.00 22.43           C
ATOM    778  N   VAL A 113      14.253   6.620  -2.350  1.00 18.68           N
ATOM    779  CA  VAL A 113      14.950   6.420  -3.616  1.00 18.72           C
ATOM    780  C   VAL A 113      13.987   6.554  -4.788  1.00 18.28           C
ATOM    781  O   VAL A 113      12.773   6.403  -4.643  1.00 20.49           O
ATOM    782  CB  VAL A 113      15.641   5.036  -3.686  1.00 17.72           C
ATOM    783  CG1 VAL A 113      16.658   4.874  -2.531  1.00 20.64           C
ATOM    784  CG2 VAL A 113      14.625   3.895  -3.658  1.00 19.61           C
ATOM    785  N   ASN A 114      14.569   6.783  -5.960  1.00 19.87           N
ATOM    786  CA  ASN A 114      13.814   6.721  -7.201  1.00 20.16           C
ATOM    787  C   ASN A 114      13.546   5.262  -7.588  1.00 19.01           C
ATOM    788  O   ASN A 114      14.324   4.344  -7.277  1.00 17.98           O
ATOM    789  CB  ASN A 114      14.589   7.409  -8.317  1.00 20.22           C
ATOM    790  CG  ASN A 114      14.625   8.893  -8.142  1.00 18.53           C
ATOM    791  OD1 ASN A 114      13.564   9.498  -7.931  1.00 20.58           O
ATOM    792  ND2 ASN A 114      15.800   9.480  -8.171  1.00 19.12           N
ATOM    793  N   ILE A 115      12.405   5.034  -8.243  1.00 19.57           N
ATOM    794  CA  ILE A 115      12.078   3.679  -8.666  1.00 20.95           C
ATOM    795  C   ILE A 115      11.267   3.753  -9.969  1.00 23.32           C
ATOM    796  O   ILE A 115      10.347   4.580 -10.117  1.00 25.19           O
ATOM    797  CB  ILE A 115      11.320   2.895  -7.557  1.00 21.52           C
ATOM    798  CG1 ILE A 115      11.031   1.435  -7.989  1.00 22.80           C
ATOM    799  CG2 ILE A 115      10.015   3.618  -7.114  1.00 23.23           C
ATOM    800  CD1 ILE A 115      10.517   0.560  -6.870  1.00 26.97           C
ATOM    801  N   ALA A 116      11.592   2.876 -10.918  1.00 23.00           N
ATOM    802  CA  ALA A 116      10.774   2.765 -12.137  1.00 23.17           C
ATOM    803  C   ALA A 116      10.004   1.473 -12.055  1.00 21.91           C
ATOM    804  O   ALA A 116      10.563   0.427 -11.746  1.00 22.42           O
ATOM    805  CB  ALA A 116      11.635   2.826 -13.400  1.00 23.84           C
ATOM    806  N   THR A 117       8.690   1.562 -12.245  1.00 22.17           N
ATOM    807  CA  THR A 117       7.862   0.385 -12.236  1.00 22.80           C
ATOM    808  C   THR A 117       7.489   0.045 -13.679  1.00 23.73           C
ATOM    809  O   THR A 117       6.771   0.774 -14.335  1.00 25.55           O
ATOM    810  CB  THR A 117       6.628   0.545 -11.294  1.00 24.32           C
ATOM    811  OG1 THR A 117       6.009   1.814 -11.508  1.00 25.57           O
ATOM    812  CG2 THR A 117       7.079   0.488  -9.839  1.00 26.54           C
ATOM    813  N   ILE A 118       7.977  -1.108 -14.122  1.00 23.71           N
ATOM    814  CA  ILE A 118       7.861  -1.533 -15.528  1.00 23.86           C
ATOM    815  C   ILE A 118       6.445  -2.012 -15.870  1.00 25.40           C
ATOM    816  O   ILE A 118       5.925  -2.900 -15.222  1.00 27.65           O
ATOM    817  CB  ILE A 118       8.867  -2.661 -15.830  1.00 24.78           C
ATOM    818  CG1 ILE A 118      10.312  -2.154 -15.575  1.00 26.27           C
ATOM    819  CG2 ILE A 118       8.710  -3.153 -17.283  1.00 26.23           C
ATOM    820  CD1 ILE A 118      11.350  -3.261 -15.407  1.00 27.33           C
ATOM    821  N   PHE A 119       5.874  -1.414 -16.906  1.00 25.37           N
ATOM    822  CA  PHE A 119       4.522  -1.796 -17.323  1.00 29.88           C
ATOM    823  C   PHE A 119       4.521  -2.367 -18.733  1.00 31.29           C
ATOM    824  O   PHE A 119       3.483  -2.835 -19.201  1.00 33.22           O
ATOM    825  CB  PHE A 119       3.514  -0.644 -17.196  1.00 30.02           C
ATOM    826  CG  PHE A 119       3.822   0.548 -18.038  1.00 30.82           C
ATOM    827  CD1 PHE A 119       3.406   0.605 -19.382  1.00 33.16           C
ATOM    828  CD2 PHE A 119       4.525   1.648 -17.498  1.00 30.58           C
ATOM    829  CE1 PHE A 119       3.675   1.718 -20.148  1.00 32.75           C
ATOM    830  CE2 PHE A 119       4.771   2.771 -18.274  1.00 31.96           C
ATOM    831  CZ  PHE A 119       4.344   2.808 -19.595  1.00 35.20           C
ATOM    832  N   GLU A 120       5.656  -2.278 -19.417  1.00 33.19           N
ATOM    833  CA  GLU A 120       5.818  -2.979 -20.690  1.00 37.26           C
ATOM    834  C   GLU A 120       7.277  -3.306 -20.926  1.00 35.61           C
ATOM    835  O   GLU A 120       8.165  -2.583 -20.472  1.00 33.33           O
ATOM    836  CB  GLU A 120       5.206  -2.195 -21.854  1.00 39.59           C
ATOM    837  CG  GLU A 120       5.888  -0.911 -22.255  1.00 45.65           C
ATOM    838  CD  GLU A 120       5.228  -0.292 -23.481  1.00 54.30           C
ATOM    839  OE1 GLU A 120       4.048   0.130 -23.393  1.00 56.57           O
ATOM    840  OE2 GLU A 120       5.894  -0.232 -24.538  1.00 57.73           O
ATOM    841  N   SER A 121       7.527  -4.407 -21.632  1.00 34.01           N
ATOM    842  CA  SER A 121       8.893  -4.841 -21.863  1.00 33.30           C
ATOM    843  C   SER A 121       8.973  -5.777 -23.062  1.00 35.75           C
ATOM    844  O   SER A 121       7.986  -6.391 -23.443  1.00 36.30           O
ATOM    845  CB  SER A 121       9.483  -5.517 -20.626  1.00 33.76           C
ATOM    846  OG  SER A 121       8.732  -6.630 -20.164  1.00 35.22           O
ATOM    847  N   GLU A 122      10.165  -5.864 -23.632  1.00 34.92           N
ATOM    848  CA  GLU A 122      10.433  -6.793 -24.740  1.00 36.66           C
ATOM    849  C   GLU A 122      11.743  -7.474 -24.396  1.00 35.83           C
ATOM    850  O   GLU A 122      12.764  -6.802 -24.263  1.00 34.08           O
ATOM    851  CB  GLU A 122      10.535  -6.020 -26.069  1.00 38.85           C
ATOM    852  CG  GLU A 122      11.110  -6.827 -27.234  1.00 43.23           C
ATOM    853  CD  GLU A 122      12.055  -6.016 -28.103  1.00 44.63           C
ATOM    854  OE1 GLU A 122      12.804  -5.167 -27.560  1.00 44.87           O
ATOM    855  OE2 GLU A 122      12.060  -6.242 -29.333  1.00 46.00           O
ATOM    856  N   ASN A 123      11.693  -8.795 -24.212  1.00 36.48           N
ATOM    857  CA  ASN A 123      12.888  -9.618 -24.059  1.00 39.81           C
ATOM    858  C   ASN A 123      13.734  -9.210 -22.845  1.00 40.80           C
ATOM    859  O   ASN A 123      14.967  -9.145 -22.904  1.00 39.85           O
ATOM    860  CB  ASN A 123      13.717  -9.567 -25.362  1.00 43.28           C
ATOM    861  CG  ASN A 123      14.760 -10.659 -25.427  1.00 48.52           C
ATOM    862  OD1 ASN A 123      14.535 -11.770 -24.950  1.00 55.27           O
ATOM    863  ND2 ASN A 123      15.917 -10.346 -26.009  1.00 51.82           N
ATOM    864  N   PHE A 124      13.051  -8.922 -21.739  1.00 37.20           N
ATOM    865  CA  PHE A 124      13.709  -8.407 -20.544  1.00 33.85           C
ATOM    866  C   PHE A 124      13.564  -9.413 -19.410  1.00 31.27           C
ATOM    867  O   PHE A 124      14.556  -9.819 -18.784  1.00 31.96           O
ATOM    868  CB  PHE A 124      13.142  -7.023 -20.180  1.00 32.86           C
ATOM    869  CG  PHE A 124      13.709  -6.450 -18.909  1.00 31.57           C
ATOM    870  CD1 PHE A 124      14.981  -5.874 -18.889  1.00 32.82           C
ATOM    871  CD2 PHE A 124      12.963  -6.468 -17.723  1.00 31.03           C
ATOM    872  CE1 PHE A 124      15.497  -5.352 -17.708  1.00 34.04           C
ATOM    873  CE2 PHE A 124      13.475  -5.946 -16.544  1.00 32.68           C
ATOM    874  CZ  PHE A 124      14.742  -5.385 -16.535  1.00 34.62           C
ATOM    875  N   PHE A 125      12.331  -9.825 -19.124  1.00 34.79           N
ATOM    876  CA  PHE A 125      12.089 -10.884 -18.143  1.00 33.64           C
ATOM    877  C   PHE A 125      12.175 -12.226 -18.900  1.00 40.34           C
ATOM    878  O   PHE A 125      11.267 -12.552 -19.668  1.00 42.77           O
ATOM    879  CB  PHE A 125      10.709 -10.752 -17.492  1.00 33.97           C
ATOM    880  CG  PHE A 125      10.529  -9.480 -16.683  1.00 32.00           C
ATOM    881  CD1 PHE A 125      11.265  -9.288 -15.520  1.00 31.48           C
ATOM    882  CD2 PHE A 125       9.631  -8.496 -17.082  1.00 32.97           C
ATOM    883  CE1 PHE A 125      11.122  -8.111 -14.772  1.00 31.38           C
ATOM    884  CE2 PHE A 125       9.478  -7.320 -16.326  1.00 31.39           C
ATOM    885  CZ  PHE A 125      10.235  -7.138 -15.185  1.00 31.06           C
ATOM    886  N   LEU A 126      13.248 -12.978 -18.662  1.00 39.59           N
ATOM    887  CA  LEU A 126      13.562 -14.202 -19.435  1.00 44.59           C
ATOM    888  C   LEU A 126      13.224 -15.506 -18.709  1.00 45.49           C
ATOM    889  O   LEU A 126      13.161 -15.530 -17.476  1.00 43.08           O
ATOM    890  CB  LEU A 126      15.043 -14.211 -19.816  1.00 44.47           C
ATOM    891  CG  LEU A 126      15.637 -12.991 -20.526  1.00 44.40           C
ATOM    892  CD1 LEU A 126      17.148 -13.136 -20.598  1.00 47.71           C
ATOM    893  CD2 LEU A 126      15.038 -12.757 -21.908  1.00 43.92           C
ATOM    894  N   PRO A 127      13.017 -16.615 -19.471  1.00 49.21           N
ATOM    895  CA  PRO A 127      12.835 -17.921 -18.825  1.00 50.95           C
ATOM    896  C   PRO A 127      13.965 -18.248 -17.842  1.00 47.74           C
ATOM    897  O   PRO A 127      15.130 -17.951 -18.117  1.00 53.31           O
ATOM    898  CB  PRO A 127      12.834 -18.918 -20.015  1.00 50.99           C
ATOM    899  CG  PRO A 127      13.295 -18.139 -21.206  1.00 50.45           C
ATOM    900  CD  PRO A 127      12.888 -16.720 -20.938  1.00 51.29           C
ATOM    901  N   GLY A 128      13.611 -18.821 -16.698  1.00 50.74           N
ATOM    902  CA  GLY A 128      14.607 -19.287 -15.732  1.00 49.01           C
ATOM    903  C   GLY A 128      15.086 -18.284 -14.693  1.00 48.13           C
ATOM    904  O   GLY A 128      15.717 -18.680 -13.711  1.00 48.99           O
ATOM    905  N   ILE A 129      14.806 -16.992 -14.899  1.00 46.00           N
ATOM    906  CA  ILE A 129      15.258 -15.948 -13.958  1.00 41.29           C
ATOM    907  C   ILE A 129      14.447 -16.011 -12.676  1.00 40.34           C
ATOM    908  O   ILE A 129      13.287 -16.402 -12.679  1.00 45.59           O
ATOM    909  CB  ILE A 129      15.206 -14.500 -14.548  1.00 43.07           C
ATOM    910  CG1 ILE A 129      13.748 -14.016 -14.747  1.00 42.60           C
ATOM    911  CG2 ILE A 129      16.012 -14.410 -15.841  1.00 43.03           C
ATOM    912  CD1 ILE A 129      13.551 -12.497 -14.840  1.00 37.56           C
ATOM    913  N   LYS A 130      15.060 -15.612 -11.576  1.00 36.18           N
ATOM    914  CA  LYS A 130      14.395 -15.614 -10.294  1.00 34.30           C
ATOM    915  C   LYS A 130      14.236 -14.177  -9.769  1.00 31.90           C
ATOM    916  O   LYS A 130      13.662 -13.973  -8.709  1.00 34.22           O
ATOM    917  CB  LYS A 130      15.199 -16.462  -9.325  1.00 33.96           C
ATOM    918  CG  LYS A 130      15.177 -17.955  -9.666  1.00 39.29           C
ATOM    919  CD  LYS A 130      13.800 -18.554  -9.424  1.00 38.75           C
ATOM    920  CE  LYS A 130      13.848 -20.076  -9.440  1.00 39.82           C
ATOM    921  NZ  LYS A 130      12.476 -20.642  -9.387  1.00 41.07           N
ATOM    922  N   TRP A 131      14.757 -13.211 -10.522  1.00 31.25           N
ATOM    923  CA  TRP A 131      14.555 -11.795 -10.187  1.00 29.63           C
ATOM    924  C   TRP A 131      13.353 -11.160 -10.874  1.00 28.28           C
ATOM    925  O   TRP A 131      12.892 -11.633 -11.905  1.00 29.93           O
ATOM    926  CB  TRP A 131      15.822 -10.962 -10.459  1.00 26.73           C
ATOM    927  CG  TRP A 131      16.387 -11.042 -11.838  1.00 26.95           C
ATOM    928  CD1 TRP A 131      17.437 -11.837 -12.242  1.00 28.81           C
ATOM    929  CD2 TRP A 131      16.009 -10.266 -12.990  1.00 28.49           C
ATOM    930  NE1 TRP A 131      17.716 -11.604 -13.560  1.00 29.70           N
ATOM    931  CE2 TRP A 131      16.858 -10.661 -14.055  1.00 29.81           C
ATOM    932  CE3 TRP A 131      15.028  -9.304 -13.237  1.00 28.27           C
ATOM    933  CZ2 TRP A 131      16.760 -10.110 -15.338  1.00 32.14           C
ATOM    934  CZ3 TRP A 131      14.942  -8.738 -14.493  1.00 28.33           C
ATOM    935  CH2 TRP A 131      15.795  -9.152 -15.545  1.00 29.82           C
ATOM    936  N   ASN A 132      12.868 -10.044 -10.324  1.00 25.30           N
ATOM    937  CA  ASN A 132      11.734  -9.338 -10.892  1.00 25.67           C
ATOM    938  C   ASN A 132      11.970  -7.835 -10.868  1.00 25.83           C
ATOM    939  O   ASN A 132      11.062  -7.050 -11.138  1.00 27.01           O
ATOM    940  CB  ASN A 132      10.432  -9.694 -10.138  1.00 27.68           C
ATOM    941  CG  ASN A 132      10.664  -9.910  -8.667  1.00 29.52           C
ATOM    942  OD1 ASN A 132      11.068  -9.001  -7.949  1.00 30.69           O
ATOM    943  ND2 ASN A 132      10.485 -11.144  -8.219  1.00 31.04           N
ATOM    944  N   GLY A 133      13.218  -7.457 -10.570  1.00 25.48           N
ATOM    945  CA  GLY A 133      13.660  -6.082 -10.782  1.00 23.79           C
ATOM    946  C   GLY A 133      15.175  -6.061 -10.934  1.00 23.55           C
ATOM    947  O   GLY A 133      15.847  -7.086 -10.787  1.00 23.55           O
ATOM    948  N  AILE A 134      15.706  -4.903 -11.311  1.00 23.47           N
ATOM    949  CA AILE A 134      17.163  -4.713 -11.402  1.00 22.98           C
ATOM    950  C  AILE A 134      17.602  -3.519 -10.547  1.00 21.79           C
ATOM    951  O  AILE A 134      16.844  -2.545 -10.343  1.00 22.17           O
ATOM    952  CB AILE A 134      17.659  -4.587 -12.881  1.00 21.98           C
ATOM    953  CG1AILE A 134      17.157  -3.289 -13.539  1.00 23.39           C
ATOM    954  CG2AILE A 134      17.209  -5.791 -13.729  1.00 22.49           C
ATOM    955  CD1AILE A 134      17.557  -3.123 -14.982  1.00 26.03           C
ATOM    956  N   LEU A 135      18.820  -3.630 -10.025  1.00 20.83           N
ATOM    957  CA  LEU A 135      19.482  -2.544  -9.303  1.00 21.44           C
ATOM    958  C   LEU A 135      20.723  -2.116 -10.062  1.00 21.13           C
ATOM    959  O   LEU A 135      21.765  -2.778  -9.969  1.00 22.66           O
ATOM    960  CB  LEU A 135      19.850  -3.020  -7.885  1.00 22.93           C
ATOM    961  CG  LEU A 135      20.532  -2.036  -6.929  1.00 24.71           C
ATOM    962  CD1 LEU A 135      19.558  -0.896  -6.664  1.00 25.93           C
ATOM    963  CD2 LEU A 135      20.976  -2.700  -5.633  1.00 24.31           C
ATOM    964  N   GLY A 136      20.602  -1.007 -10.782  1.00 20.09           N
ATOM    965  CA  GLY A 136      21.717  -0.441 -11.547  1.00 20.44           C
ATOM    966  C   GLY A 136      22.659   0.302 -10.606  1.00 19.71           C
ATOM    967  O   GLY A 136      22.279   1.326 -10.059  1.00 21.02           O
ATOM    968  N   LEU A 137      23.886  -0.197 -10.511  1.00 19.65           N
ATOM    969  CA  LEU A 137      24.896   0.332  -9.628  1.00 19.43           C
ATOM    970  C   LEU A 137      26.044   1.070 -10.330  1.00 20.01           C
ATOM    971  O   LEU A 137      27.046   1.350  -9.693  1.00 20.19           O
ATOM    972  CB  LEU A 137      25.463  -0.792  -8.762  1.00 20.90           C
ATOM    973  CG  LEU A 137      24.515  -1.441  -7.748  1.00 22.78           C
ATOM    974  CD1 LEU A 137      25.296  -2.573  -7.110  1.00 22.75           C
ATOM    975  CD2 LEU A 137      24.067  -0.386  -6.727  1.00 22.67           C
ATOM    976  N   ALA A 138      25.852   1.405 -11.604  1.00 20.01           N
ATOM    977  CA  ALA A 138      26.844   2.161 -12.402  1.00 21.33           C
ATOM    978  C   ALA A 138      26.649   3.662 -12.130  1.00 20.63           C
ATOM    979  O   ALA A 138      25.955   4.030 -11.162  1.00 22.71           O
ATOM    980  CB  ALA A 138      26.762   1.788 -13.882  1.00 21.58           C
ATOM    981  N   TYR A 139      27.302   4.522 -12.909  1.00 19.70           N
ATOM    982  CA  TYR A 139      27.319   5.939 -12.620  1.00 19.73           C
ATOM    983  C   TYR A 139      26.096   6.692 -13.105  1.00 20.87           C
ATOM    984  O   TYR A 139      25.396   6.262 -14.042  1.00 22.74           O
ATOM    985  CB  TYR A 139      28.587   6.570 -13.194  1.00 18.43           C
ATOM    986  CG  TYR A 139      29.817   6.116 -12.489  1.00 19.57           C
ATOM    987  CD1 TYR A 139      30.297   6.821 -11.379  1.00 21.60           C
ATOM    988  CD2 TYR A 139      30.530   5.017 -12.946  1.00 21.85           C
ATOM    989  CE1 TYR A 139      31.475   6.442 -10.756  1.00 20.02           C
ATOM    990  CE2 TYR A 139      31.675   4.606 -12.301  1.00 23.55           C
ATOM    991  CZ  TYR A 139      32.146   5.317 -11.213  1.00 21.58           C
ATOM    992  OH  TYR A 139      33.298   4.886 -10.575  1.00 24.71           O
ATOM    993  N   ALA A 140      25.848   7.833 -12.459  1.00 20.58           N
ATOM    994  CA  ALA A 140      24.723   8.744 -12.810  1.00 21.24           C
ATOM    995  C   ALA A 140      24.627   9.028 -14.324  1.00 22.42           C
ATOM    996  O   ALA A 140      23.528   9.172 -14.865  1.00 23.60           O
ATOM    997  CB  ALA A 140      24.907  10.062 -12.064  1.00 21.44           C
ATOM    998  N   THR A 141      25.769   9.099 -14.997  1.00 22.82           N
ATOM    999  CA  THR A 141      25.717   9.449 -16.412  1.00 24.38           C
ATOM   1000  C   THR A 141      24.913   8.472 -17.277  1.00 24.74           C
ATOM   1001  O   THR A 141      24.387   8.884 -18.329  1.00 27.08           O
ATOM   1002  CB  THR A 141      27.112   9.763 -16.968  1.00 27.84           C
ATOM   1003  OG1 THR A 141      26.954  10.365 -18.271  1.00 29.67           O
ATOM   1004  CG2 THR A 141      27.939   8.508 -17.043  1.00 24.10           C
ATOM   1005  N   LEU A 142      24.750   7.232 -16.824  1.00 23.70           N
ATOM   1006  CA  LEU A 142      23.976   6.209 -17.533  1.00 23.28           C
ATOM   1007  C   LEU A 142      22.494   6.205 -17.153  1.00 22.46           C
ATOM   1008  O   LEU A 142      21.715   5.465 -17.763  1.00 22.74           O
ATOM   1009  CB  LEU A 142      24.524   4.801 -17.265  1.00 25.49           C
ATOM   1010  CG  LEU A 142      25.955   4.482 -17.706  1.00 26.64           C
ATOM   1011  CD1 LEU A 142      26.284   3.009 -17.493  1.00 27.52           C
ATOM   1012  CD2 LEU A 142      26.116   4.814 -19.167  1.00 27.93           C
ATOM   1013  N   ALA A 143      22.092   6.992 -16.136  1.00 21.73           N
ATOM   1014  CA  ALA A 143      20.722   6.929 -15.677  1.00 22.06           C
ATOM   1015  C   ALA A 143      19.748   7.496 -16.695  1.00 21.07           C
ATOM   1016  O   ALA A 143      20.070   8.456 -17.409  1.00 21.63           O
ATOM   1017  CB  ALA A 143      20.571   7.667 -14.330  1.00 19.68           C
ATOM   1018  N   LYS A 144      18.557   6.921 -16.747  1.00 22.86           N
ATOM   1019  CA  LYS A 144      17.494   7.407 -17.666  1.00 22.81           C
ATOM   1020  C   LYS A 144      16.318   7.849 -16.804  1.00 23.92           C
ATOM   1021  O   LYS A 144      16.080   7.257 -15.740  1.00 23.45           O
ATOM   1022  CB  LYS A 144      17.094   6.302 -18.658  1.00 22.25           C
ATOM   1023  CG  LYS A 144      18.173   5.948 -19.708  1.00 25.68           C
ATOM   1024  CD  LYS A 144      18.538   7.153 -20.563  1.00 30.58           C
ATOM   1025  CE  LYS A 144      19.100   6.746 -21.928  1.00 30.27           C
ATOM   1026  NZ  LYS A 144      19.387   7.937 -22.788  1.00 32.98           N
ATOM   1027  N   PRO A 145      15.568   8.871 -17.250  1.00 24.89           N
ATOM   1028  CA  PRO A 145      15.704   9.578 -18.539  1.00 24.48           C
ATOM   1029  C   PRO A 145      16.959  10.424 -18.670  1.00 24.98           C
ATOM   1030  O   PRO A 145      17.355  10.758 -19.793  1.00 28.20           O
ATOM   1031  CB  PRO A 145      14.465  10.465 -18.598  1.00 26.68           C
ATOM   1032  CG  PRO A 145      13.480   9.787 -17.661  1.00 28.10           C
ATOM   1033  CD  PRO A 145      14.344   9.263 -16.538  1.00 24.64           C
ATOM   1034  N   SER A 146      17.583  10.759 -17.540  1.00 23.63           N
ATOM   1035  CA  SER A 146      18.823  11.573 -17.576  1.00 23.10           C
ATOM   1036  C   SER A 146      19.592  11.335 -16.297  1.00 22.75           C
ATOM   1037  O   SER A 146      19.071  10.714 -15.366  1.00 21.91           O
ATOM   1038  CB  SER A 146      18.494  13.055 -17.672  1.00 24.23           C
ATOM   1039  OG  SER A 146      18.107  13.611 -16.414  1.00 28.48           O
ATOM   1040  N   SER A 147      20.812  11.866 -16.292  1.00 23.99           N
ATOM   1041  CA  SER A 147      21.696  11.792 -15.141  1.00 22.51           C
ATOM   1042  C   SER A 147      21.205  12.533 -13.933  1.00 23.74           C
ATOM   1043  O   SER A 147      21.802  12.396 -12.877  1.00 22.22           O
ATOM   1044  CB  SER A 147      23.101  12.282 -15.513  1.00 25.60           C
ATOM   1045  OG  SER A 147      23.084  13.684 -15.714  1.00 25.13           O
ATOM   1046  N  ASER A 148      20.122  13.289 -14.056  1.00 23.83           N
ATOM   1047  CA ASER A 148      19.572  13.962 -12.890  1.00 24.12           C
ATOM   1048  C  ASER A 148      18.671  13.055 -12.044  1.00 22.99           C
ATOM   1049  O  ASER A 148      18.275  13.441 -10.949  1.00 23.03           O
ATOM   1050  CB ASER A 148      18.820  15.227 -13.310  1.00 25.55           C
ATOM   1051  OG ASER A 148      17.734  14.905 -14.146  1.00 28.65           O
ATOM   1052  N   LEU A 149      18.318  11.879 -12.564  1.00 21.84           N
ATOM   1053  CA  LEU A 149      17.495  10.926 -11.781  1.00 20.04           C
ATOM   1054  C   LEU A 149      18.457  10.220 -10.820  1.00 20.37           C
ATOM   1055  O   LEU A 149      19.160   9.282 -11.227  1.00 20.21           O
ATOM   1056  CB  LEU A 149      16.760   9.886 -12.662  1.00 20.79           C
ATOM   1057  CG  LEU A 149      15.774   9.016 -11.838  1.00 20.80           C
ATOM   1058  CD1 LEU A 149      14.534   9.802 -11.469  1.00 20.78           C
ATOM   1059  CD2 LEU A 149      15.367   7.755 -12.585  1.00 22.99           C
ATOM   1060  N   GLU A 150      18.473  10.676  -9.559  1.00 21.31           N
ATOM   1061  CA  GLU A 150      19.433  10.183  -8.565  1.00 20.91           C
ATOM   1062  C   GLU A 150      19.455   8.651  -8.522  1.00 20.20           C
ATOM   1063  O   GLU A 150      18.398   7.999  -8.391  1.00 20.34           O
ATOM   1064  CB  GLU A 150      19.064  10.732  -7.178  1.00 20.38           C
ATOM   1065  CG  GLU A 150      20.033  10.338  -6.090  1.00 21.29           C
ATOM   1066  CD  GLU A 150      19.755  11.172  -4.827  1.00 22.59           C
ATOM   1067  OE1 GLU A 150      20.083  12.390  -4.840  1.00 22.75           O
ATOM   1068  OE2 GLU A 150      19.194  10.652  -3.832  1.00 25.70           O
ATOM   1069  N   THR A 151      20.653   8.086  -8.618  1.00 19.12           N
ATOM   1070  CA  THR A 151      20.760   6.607  -8.593  1.00 19.67           C
ATOM   1071  C   THR A 151      20.564   6.041  -7.197  1.00 19.90           C
ATOM   1072  O   THR A 151      20.745   6.757  -6.215  1.00 19.65           O
ATOM   1073  CB  THR A 151      22.122   6.090  -9.085  1.00 20.55           C
ATOM   1074  OG1 THR A 151      23.163   6.426  -8.153  1.00 22.26           O
ATOM   1075  CG2 THR A 151      22.482   6.658 -10.470  1.00 20.87           C
ATOM   1076  N   PHE A 152      20.241   4.750  -7.128  1.00 18.69           N
ATOM   1077  CA  PHE A 152      20.055   4.103  -5.837  1.00 19.99           C
ATOM   1078  C   PHE A 152      21.297   4.258  -4.961  1.00 20.20           C
ATOM   1079  O   PHE A 152      21.198   4.623  -3.768  1.00 20.47           O
ATOM   1080  CB  PHE A 152      19.704   2.630  -6.012  1.00 21.23           C
ATOM   1081  CG  PHE A 152      19.361   1.947  -4.717  1.00 25.52           C
ATOM   1082  CD1 PHE A 152      20.333   1.357  -3.937  1.00 27.10           C
ATOM   1083  CD2 PHE A 152      18.032   1.917  -4.301  1.00 29.64           C
ATOM   1084  CE1 PHE A 152      19.990   0.727  -2.731  1.00 28.06           C
ATOM   1085  CE2 PHE A 152      17.678   1.287  -3.125  1.00 33.81           C
ATOM   1086  CZ  PHE A 152      18.660   0.708  -2.336  1.00 29.53           C
ATOM   1087  N   PHE A 153      22.470   3.993  -5.530  1.00 20.51           N
ATOM   1088  CA  PHE A 153      23.666   3.997  -4.686  1.00 19.72           C
ATOM   1089  C   PHE A 153      24.018   5.428  -4.261  1.00 19.97           C
ATOM   1090  O   PHE A 153      24.407   5.644  -3.118  1.00 21.53           O
ATOM   1091  CB  PHE A 153      24.861   3.274  -5.351  1.00 19.69           C
ATOM   1092  CG  PHE A 153      26.000   3.016  -4.392  1.00 20.62           C
ATOM   1093  CD1 PHE A 153      25.836   2.144  -3.312  1.00 21.29           C
ATOM   1094  CD2 PHE A 153      27.207   3.681  -4.530  1.00 20.80           C
ATOM   1095  CE1 PHE A 153      26.896   1.908  -2.407  1.00 20.31           C
ATOM   1096  CE2 PHE A 153      28.265   3.468  -3.614  1.00 20.17           C
ATOM   1097  CZ  PHE A 153      28.094   2.571  -2.541  1.00 19.08           C
ATOM   1098  N   ASP A 154      23.781   6.408  -5.122  1.00 19.84           N
ATOM   1099  CA  ASP A 154      23.953   7.813  -4.702  1.00 19.38           C
ATOM   1100  C   ASP A 154      22.982   8.193  -3.563  1.00 19.95           C
ATOM   1101  O   ASP A 154      23.418   8.849  -2.583  1.00 20.17           O
ATOM   1102  CB  ASP A 154      23.863   8.776  -5.887  1.00 21.41           C
ATOM   1103  CG  ASP A 154      25.094   8.724  -6.770  1.00 24.37           C
ATOM   1104  OD1 ASP A 154      26.229   8.624  -6.261  1.00 27.83           O
ATOM   1105  OD2 ASP A 154      24.931   8.761  -8.009  1.00 23.76           O
ATOM   1106  N   SER A 155      21.741   7.726  -3.608  1.00 19.43           N
ATOM   1107  CA  SER A 155      20.804   7.925  -2.497  1.00 19.50           C
ATOM   1108  C   SER A 155      21.349   7.292  -1.226  1.00 19.45           C
ATOM   1109  O   SER A 155      21.314   7.888  -0.136  1.00 20.93           O
ATOM   1110  CB  SER A 155      19.434   7.340  -2.811  1.00 19.63           C
ATOM   1111  OG  SER A 155      18.874   8.080  -3.907  1.00 19.90           O
ATOM   1112  N   LEU A 156      21.840   6.057  -1.342  1.00 19.61           N
ATOM   1113  CA  LEU A 156      22.261   5.303  -0.181  1.00 21.11           C
ATOM   1114  C   LEU A 156      23.505   5.944   0.462  1.00 20.40           C
ATOM   1115  O   LEU A 156      23.580   6.101   1.692  1.00 22.60           O
ATOM   1116  CB  LEU A 156      22.518   3.857  -0.593  1.00 21.48           C
ATOM   1117  CG  LEU A 156      22.836   2.925   0.572  1.00 22.31           C
ATOM   1118  CD1 LEU A 156      21.615   2.712   1.451  1.00 25.40           C
ATOM   1119  CD2 LEU A 156      23.284   1.581   0.014  1.00 22.78           C
ATOM   1120  N   VAL A 157      24.498   6.293  -0.348  1.00 20.84           N
ATOM   1121  CA  VAL A 157      25.720   6.934   0.167  1.00 21.58           C
ATOM   1122  C   VAL A 157      25.352   8.203   0.937  1.00 22.64           C
ATOM   1123  O   VAL A 157      25.812   8.409   2.097  1.00 24.54           O
ATOM   1124  CB  VAL A 157      26.693   7.224  -1.022  1.00 21.95           C
ATOM   1125  CG1 VAL A 157      27.791   8.192  -0.602  1.00 24.34           C
ATOM   1126  CG2 VAL A 157      27.273   5.909  -1.531  1.00 22.45           C
ATOM   1127  N   THR A 158      24.456   8.990   0.349  1.00 21.67           N
ATOM   1128  CA  THR A 158      24.061  10.298   0.872  1.00 23.62           C
ATOM   1129  C   THR A 158      23.234  10.140   2.169  1.00 24.74           C
ATOM   1130  O   THR A 158      23.474  10.857   3.158  1.00 26.30           O
ATOM   1131  CB  THR A 158      23.275  11.086  -0.206  1.00 27.70           C
ATOM   1132  OG1 THR A 158      24.080  11.218  -1.393  1.00 32.46           O
ATOM   1133  CG2 THR A 158      22.940  12.465   0.281  1.00 29.78           C
ATOM   1134  N   GLN A 159      22.301   9.200   2.183  1.00 20.89           N
ATOM   1135  CA  GLN A 159      21.396   9.059   3.331  1.00 20.82           C
ATOM   1136  C   GLN A 159      21.866   8.132   4.440  1.00 22.78           C
ATOM   1137  O   GLN A 159      21.402   8.276   5.596  1.00 23.56           O
ATOM   1138  CB  GLN A 159      20.019   8.606   2.855  1.00 21.28           C
ATOM   1139  CG  GLN A 159      19.329   9.643   1.958  1.00 19.93           C
ATOM   1140  CD  GLN A 159      18.057   9.099   1.330  1.00 19.22           C
ATOM   1141  OE1 GLN A 159      17.214   8.472   2.009  1.00 21.69           O
ATOM   1142  NE2 GLN A 159      17.899   9.330   0.019  1.00 20.82           N
ATOM   1143  N   ALA A 160      22.747   7.190   4.110  1.00 22.57           N
ATOM   1144  CA  ALA A 160      23.188   6.179   5.077  1.00 22.27           C
ATOM   1145  C   ALA A 160      24.587   6.451   5.652  1.00 22.59           C
ATOM   1146  O   ALA A 160      25.104   5.644   6.447  1.00 25.03           O
ATOM   1147  CB  ALA A 160      23.111   4.781   4.455  1.00 22.91           C
ATOM   1148  N   ASN A 161      25.214   7.554   5.252  1.00 23.96           N
ATOM   1149  CA  ASN A 161      26.584   7.916   5.682  1.00 24.67           C
ATOM   1150  C   ASN A 161      27.584   6.804   5.442  1.00 27.00           C
ATOM   1151  O   ASN A 161      28.426   6.511   6.296  1.00 30.60           O
ATOM   1152  CB  ASN A 161      26.639   8.247   7.193  1.00 22.71           C
ATOM   1153  CG  ASN A 161      25.640   9.311   7.576  1.00 22.82           C
ATOM   1154  OD1 ASN A 161      25.522  10.316   6.890  1.00 23.82           O
ATOM   1155  ND2 ASN A 161      24.932   9.097   8.668  1.00 26.36           N
ATOM   1156  N   ILE A 162      27.471   6.148   4.307  1.00 22.39           N
ATOM   1157  CA  ILE A 162      28.507   5.134   3.988  1.00 23.41           C
ATOM   1158  C   ILE A 162      29.529   5.700   2.993  1.00 21.88           C
ATOM   1159  O   ILE A 162      29.220   6.622   2.228  1.00 24.74           O
ATOM   1160  CB  ILE A 162      27.900   3.839   3.398  1.00 23.49           C
ATOM   1161  CG1 ILE A 162      27.050   4.145   2.141  1.00 22.59           C
ATOM   1162  CG2 ILE A 162      27.074   3.104   4.447  1.00 23.32           C
ATOM   1163  CD1 ILE A 162      26.693   2.920   1.313  1.00 25.38           C
ATOM   1164  N   PRO A 163      30.754   5.133   2.961  1.00 21.96           N
ATOM   1165  CA  PRO A 163      31.704   5.448   1.901  1.00 22.86           C
ATOM   1166  C   PRO A 163      31.153   5.082   0.523  1.00 21.53           C
ATOM   1167  O   PRO A 163      30.325   4.183   0.411  1.00 22.54           O
ATOM   1168  CB  PRO A 163      32.884   4.527   2.196  1.00 22.37           C
ATOM   1169  CG  PRO A 163      32.819   4.285   3.709  1.00 23.03           C
ATOM   1170  CD  PRO A 163      31.335   4.212   3.980  1.00 23.90           C
ATOM   1171  N   ASN A 164      31.641   5.803  -0.489  1.00 21.49           N
ATOM   1172  CA  ASN A 164      31.235   5.628  -1.908  1.00 22.19           C
ATOM   1173  C   ASN A 164      32.001   4.464  -2.517  1.00 21.36           C
ATOM   1174  O   ASN A 164      32.831   4.645  -3.386  1.00 20.72           O
ATOM   1175  CB  ASN A 164      31.491   6.948  -2.658  1.00 20.75           C
ATOM   1176  CG  ASN A 164      30.947   6.958  -4.053  1.00 22.19           C
ATOM   1177  OD1 ASN A 164      30.029   6.185  -4.425  1.00 21.65           O
ATOM   1178  ND2 ASN A 164      31.460   7.900  -4.830  1.00 23.71           N
ATOM   1179  N   VAL A 165      31.707   3.271  -2.018  1.00 19.94           N
ATOM   1180  CA  VAL A 165      32.392   2.037  -2.408  1.00 20.82           C
ATOM   1181  C   VAL A 165      31.427   0.905  -2.186  1.00 21.50           C
ATOM   1182  O   VAL A 165      30.730   0.879  -1.167  1.00 20.95           O
ATOM   1183  CB  VAL A 165      33.555   1.738  -1.409  1.00 24.37           C
ATOM   1184  CG1 VAL A 165      34.315   0.463  -1.804  1.00 24.05           C
ATOM   1185  CG2 VAL A 165      34.514   2.900  -1.273  1.00 27.91           C
ATOM   1186  N   PHE A 166      31.387  -0.059  -3.092  1.00 21.20           N
ATOM   1187  CA  PHE A 166      30.690  -1.328  -2.755  1.00 19.40           C
ATOM   1188  C   PHE A 166      31.530  -2.464  -3.325  1.00 20.96           C
ATOM   1189  O   PHE A 166      32.357  -2.233  -4.210  1.00 21.87           O
ATOM   1190  CB  PHE A 166      29.243  -1.386  -3.298  1.00 19.35           C
ATOM   1191  CG  PHE A 166      29.121  -1.301  -4.814  1.00 19.91           C
ATOM   1192  CD1 PHE A 166      29.136  -2.461  -5.588  1.00 20.06           C
ATOM   1193  CD2 PHE A 166      28.950  -0.060  -5.432  1.00 20.67           C
ATOM   1194  CE1 PHE A 166      29.014  -2.358  -6.985  1.00 20.54           C
ATOM   1195  CE2 PHE A 166      28.830   0.044  -6.834  1.00 21.21           C
ATOM   1196  CZ  PHE A 166      28.884  -1.119  -7.588  1.00 21.95           C
ATOM   1197  N   SER A 167      31.273  -3.683  -2.878  1.00 20.24           N
ATOM   1198  CA  SER A 167      32.088  -4.809  -3.365  1.00 20.14           C
ATOM   1199  C   SER A 167      31.189  -6.025  -3.518  1.00 23.41           C
ATOM   1200  O   SER A 167      30.137  -6.095  -2.872  1.00 22.44           O
ATOM   1201  CB  SER A 167      33.246  -5.036  -2.366  1.00 21.75           C
ATOM   1202  OG  SER A 167      32.729  -5.265  -1.080  1.00 24.09           O
ATOM   1203  N   MET A 168      31.555  -6.943  -4.427  1.00 21.32           N
ATOM   1204  CA  MET A 168      30.668  -8.038  -4.780  1.00 22.68           C
ATOM   1205  C   MET A 168      31.441  -9.339  -4.868  1.00 24.58           C
ATOM   1206  O   MET A 168      32.520  -9.371  -5.459  1.00 22.93           O
ATOM   1207  CB  MET A 168      29.995  -7.796  -6.133  1.00 25.66           C
ATOM   1208  CG  MET A 168      28.856  -8.765  -6.393  1.00 25.21           C
ATOM   1209  SD  MET A 168      28.003  -8.233  -7.893  1.00 28.04           S
ATOM   1210  CE  MET A 168      26.739  -9.509  -8.032  1.00 30.06           C
ATOM   1211  N   GLN A 169      30.851 -10.399  -4.336  1.00 22.84           N
ATOM   1212  CA  GLN A 169      31.413 -11.754  -4.467  1.00 23.76           C
ATOM   1213  C   GLN A 169      30.311 -12.683  -4.969  1.00 25.29           C
ATOM   1214  O   GLN A 169      29.187 -12.623  -4.504  1.00 26.76           O
ATOM   1215  CB  GLN A 169      31.940 -12.254  -3.136  1.00 23.77           C
ATOM   1216  CG  GLN A 169      32.548 -13.645  -3.268  1.00 24.20           C
ATOM   1217  CD  GLN A 169      33.462 -13.923  -2.138  1.00 27.37           C
ATOM   1218  OE1 GLN A 169      32.983 -14.256  -1.044  1.00 29.07           O
ATOM   1219  NE2 GLN A 169      34.765 -13.798  -2.359  1.00 29.62           N
ATOM   1220  N   MET A 170      30.623 -13.470  -5.996  1.00 26.52           N
ATOM   1221  CA  MET A 170      29.674 -14.429  -6.563  1.00 25.03           C
ATOM   1222  C   MET A 170      30.212 -15.808  -6.245  1.00 27.02           C
ATOM   1223  O   MET A 170      31.384 -16.092  -6.517  1.00 27.83           O
ATOM   1224  CB  MET A 170      29.579 -14.272  -8.076  1.00 27.70           C
ATOM   1225  CG  MET A 170      29.077 -12.927  -8.555  1.00 25.77           C
ATOM   1226  SD  MET A 170      29.105 -13.001 -10.344  1.00 28.21           S
ATOM   1227  CE  MET A 170      28.360 -11.416 -10.748  1.00 27.10           C
ATOM   1228  N   CYS A 171      29.391 -16.658  -5.646  1.00 26.66           N
ATOM   1229  CA  CYS A 171      29.885 -17.967  -5.215  1.00 30.44           C
ATOM   1230  C   CYS A 171      29.181 -19.153  -5.875  1.00 32.58           C
ATOM   1231  O   CYS A 171      29.289 -20.291  -5.391  1.00 37.95           O
ATOM   1232  CB  CYS A 171      29.830 -18.087  -3.674  1.00 31.23           C
ATOM   1233  SG  CYS A 171      30.918 -16.939  -2.771  1.00 34.77           S
ATOM   1234  N   GLY A 172      28.521 -18.904  -7.004  1.00 34.39           N
ATOM   1235  CA  GLY A 172      27.707 -19.911  -7.684  1.00 41.10           C
ATOM   1236  C   GLY A 172      28.492 -21.029  -8.345  1.00 43.85           C
ATOM   1237  O   GLY A 172      28.074 -22.186  -8.293  1.00 45.91           O
ATOM   1238  N   ALA A 173      29.625 -20.706  -8.966  1.00 46.97           N
ATOM   1239  CA  ALA A 173      30.413 -21.728  -9.663  1.00 51.39           C
ATOM   1240  C   ALA A 173      31.079 -22.722  -8.702  1.00 55.52           C
ATOM   1241  O   ALA A 173      31.525 -23.792  -9.125  1.00 55.62           O
ATOM   1242  CB  ALA A 173      31.439 -21.089 -10.587  1.00 48.90           C
ATOM   1243  N   GLY A 174      31.130 -22.375  -7.416  1.00 54.85           N
ATOM   1244  CA  GLY A 174      31.726 -23.244  -6.397  1.00 57.21           C
ATOM   1245  C   GLY A 174      30.865 -24.451  -6.057  1.00 58.91           C
ATOM   1246  O   GLY A 174      30.095 -24.429  -5.094  1.00 58.68           O
ATOM   1247  N   GLY A 184      25.166 -18.851  -3.426  1.00 38.36           N
ATOM   1248  CA  GLY A 184      24.785 -17.428  -3.413  1.00 34.36           C
ATOM   1249  C   GLY A 184      25.953 -16.457  -3.577  1.00 33.99           C
ATOM   1250  O   GLY A 184      26.863 -16.692  -4.363  1.00 33.25           O
ATOM   1251  N   GLY A 185      25.934 -15.353  -2.837  1.00 30.41           N
ATOM   1252  CA  GLY A 185      27.024 -14.379  -2.957  1.00 29.17           C
ATOM   1253  C   GLY A 185      26.866 -13.260  -1.955  1.00 29.23           C
ATOM   1254  O   GLY A 185      26.003 -13.322  -1.077  1.00 28.44           O
ATOM   1255  N   SER A 186      27.719 -12.241  -2.057  1.00 26.64           N
ATOM   1256  CA  SER A 186      27.586 -11.092  -1.136  1.00 25.24           C
ATOM   1257  C   SER A 186      27.710  -9.777  -1.881  1.00 24.25           C
ATOM   1258  O   SER A 186      28.558  -9.649  -2.764  1.00 24.05           O
ATOM   1259  CB  SER A 186      28.677 -11.094  -0.066  1.00 26.20           C
ATOM   1260  OG  SER A 186      28.744 -12.356   0.597  1.00 26.56           O
ATOM   1261  N   LEU A 187      26.879  -8.805  -1.493  1.00 22.47           N
ATOM   1262  CA  LEU A 187      26.988  -7.414  -1.966  1.00 23.54           C
ATOM   1263  C   LEU A 187      27.183  -6.559  -0.746  1.00 23.48           C
ATOM   1264  O   LEU A 187      26.243  -6.361   0.031  1.00 25.01           O
ATOM   1265  CB  LEU A 187      25.737  -6.953  -2.740  1.00 22.46           C
ATOM   1266  CG  LEU A 187      25.712  -5.459  -3.168  1.00 21.07           C
ATOM   1267  CD1 LEU A 187      26.818  -5.150  -4.175  1.00 21.49           C
ATOM   1268  CD2 LEU A 187      24.375  -5.076  -3.772  1.00 22.57           C
ATOM   1269  N   VAL A 188      28.395  -6.032  -0.609  1.00 22.22           N
ATOM   1270  CA  VAL A 188      28.748  -5.257   0.580  1.00 22.40           C
ATOM   1271  C   VAL A 188      28.708  -3.767   0.188  1.00 23.08           C
ATOM   1272  O   VAL A 188      29.542  -3.273  -0.588  1.00 23.16           O
ATOM   1273  CB  VAL A 188      30.140  -5.641   1.118  1.00 24.85           C
ATOM   1274  CG1 VAL A 188      30.477  -4.828   2.352  1.00 24.93           C
ATOM   1275  CG2 VAL A 188      30.221  -7.166   1.383  1.00 24.03           C
ATOM   1276  N   LEU A 189      27.659  -3.100   0.652  1.00 23.89           N
ATOM   1277  CA  LEU A 189      27.391  -1.708   0.336  1.00 22.98           C
ATOM   1278  C   LEU A 189      28.062  -0.814   1.338  1.00 25.86           C
ATOM   1279  O   LEU A 189      27.692  -0.806   2.540  1.00 24.51           O
ATOM   1280  CB  LEU A 189      25.868  -1.460   0.298  1.00 23.97           C
ATOM   1281  CG  LEU A 189      25.130  -2.271  -0.775  1.00 25.14           C
ATOM   1282  CD1 LEU A 189      23.628  -2.409  -0.470  1.00 27.40           C
ATOM   1283  CD2 LEU A 189      25.379  -1.638  -2.134  1.00 26.02           C
ATOM   1284  N   GLY A 190      29.057  -0.079   0.863  1.00 24.66           N
ATOM   1285  CA  GLY A 190      29.811   0.871   1.673  1.00 24.94           C
ATOM   1286  C   GLY A 190      31.215   0.461   2.030  1.00 26.52           C
ATOM   1287  O   GLY A 190      31.947   1.203   2.716  1.00 27.48           O
ATOM   1288  N   GLY A 191      31.637  -0.723   1.605  1.00 25.97           N
ATOM   1289  CA  GLY A 191      33.011  -1.095   1.895  1.00 25.98           C
ATOM   1290  C   GLY A 191      33.398  -2.484   1.464  1.00 24.80           C
ATOM   1291  O   GLY A 191      32.824  -3.038   0.527  1.00 25.48           O
ATOM   1292  N   ILE A 192      34.419  -2.982   2.150  1.00 25.22           N
ATOM   1293  CA  ILE A 192      35.078  -4.263   1.892  1.00 25.49           C
ATOM   1294  C   ILE A 192      34.975  -5.118   3.152  1.00 28.68           C
ATOM   1295  O   ILE A 192      35.262  -4.654   4.263  1.00 30.21           O
ATOM   1296  CB  ILE A 192      36.548  -3.997   1.549  1.00 25.49           C
ATOM   1297  CG1 ILE A 192      36.641  -3.044   0.348  1.00 29.26           C
ATOM   1298  CG2 ILE A 192      37.304  -5.307   1.278  1.00 28.05           C
ATOM   1299  CD1 ILE A 192      38.058  -2.542   0.051  1.00 30.86           C
ATOM   1300  N   GLU A 193      34.541  -6.357   2.977  1.00 25.70           N
ATOM   1301  CA  GLU A 193      34.477  -7.320   4.065  1.00 28.94           C
ATOM   1302  C   GLU A 193      35.714  -8.241   4.048  1.00 29.12           C
ATOM   1303  O   GLU A 193      35.899  -9.041   3.106  1.00 29.64           O
ATOM   1304  CB  GLU A 193      33.159  -8.087   3.986  1.00 29.72           C
ATOM   1305  CG  GLU A 193      33.041  -9.254   4.949  1.00 32.88           C
ATOM   1306  CD  GLU A 193      33.358  -8.856   6.380  1.00 35.93           C
ATOM   1307  OE1 GLU A 193      32.864  -7.796   6.843  1.00 34.59           O
ATOM   1308  OE2 GLU A 193      34.122  -9.616   7.031  1.00 40.33           O
ATOM   1309  N   PRO A 194      36.578  -8.123   5.086  1.00 30.89           N
ATOM   1310  CA  PRO A 194      37.824  -8.885   5.113  1.00 31.69           C
ATOM   1311  C   PRO A 194      37.649 -10.398   5.045  1.00 29.66           C
ATOM   1312  O   PRO A 194      38.500 -11.062   4.462  1.00 32.04           O
ATOM   1313  CB  PRO A 194      38.483  -8.470   6.459  1.00 32.84           C
ATOM   1314  CG  PRO A 194      37.452  -7.718   7.214  1.00 34.85           C
ATOM   1315  CD  PRO A 194      36.505  -7.147   6.196  1.00 31.22           C
ATOM   1316  N   SER A 195      36.583 -10.937   5.637  1.00 30.12           N
ATOM   1317  CA  SER A 195      36.336 -12.391   5.591  1.00 30.37           C
ATOM   1318  C   SER A 195      36.103 -12.953   4.159  1.00 31.02           C
ATOM   1319  O   SER A 195      36.191 -14.168   3.951  1.00 30.90           O
ATOM   1320  CB  SER A 195      35.243 -12.830   6.585  1.00 33.15           C
ATOM   1321  OG  SER A 195      33.943 -12.324   6.261  1.00 36.32           O
ATOM   1322  N   LEU A 196      35.838 -12.078   3.177  1.00 27.99           N
ATOM   1323  CA  LEU A 196      35.531 -12.533   1.798  1.00 28.61           C
ATOM   1324  C   LEU A 196      36.733 -12.766   0.876  1.00 29.56           C
ATOM   1325  O   LEU A 196      36.581 -13.193  -0.266  1.00 31.50           O
ATOM   1326  CB  LEU A 196      34.543 -11.557   1.147  1.00 27.58           C
ATOM   1327  CG  LEU A 196      33.209 -11.395   1.859  1.00 26.33           C
ATOM   1328  CD1 LEU A 196      32.215 -10.597   1.018  1.00 27.95           C
ATOM   1329  CD2 LEU A 196      32.631 -12.750   2.262  1.00 28.85           C
ATOM   1330  N   TYR A 197      37.931 -12.443   1.344  1.00 29.55           N
ATOM   1331  CA  TYR A 197      39.120 -12.759   0.592  1.00 29.06           C
ATOM   1332  C   TYR A 197      40.283 -13.114   1.499  1.00 31.97           C
ATOM   1333  O   TYR A 197      40.235 -12.883   2.709  1.00 30.34           O
ATOM   1334  CB  TYR A 197      39.518 -11.620  -0.350  1.00 28.02           C
ATOM   1335  CG  TYR A 197      39.974 -10.361   0.361  1.00 27.03           C
ATOM   1336  CD1 TYR A 197      39.065  -9.558   1.065  1.00 29.84           C
ATOM   1337  CD2 TYR A 197      41.299  -9.964   0.307  1.00 30.34           C
ATOM   1338  CE1 TYR A 197      39.487  -8.402   1.727  1.00 29.93           C
ATOM   1339  CE2 TYR A 197      41.725  -8.806   0.943  1.00 31.24           C
ATOM   1340  CZ  TYR A 197      40.820  -8.033   1.647  1.00 34.51           C
ATOM   1341  OH  TYR A 197      41.299  -6.901   2.260  1.00 34.72           O
ATOM   1342  N   LYS A 198      41.298 -13.706   0.879  1.00 36.96           N
ATOM   1343  CA  LYS A 198      42.620 -13.882   1.434  1.00 46.13           C
ATOM   1344  C   LYS A 198      43.543 -13.336   0.353  1.00 47.52           C
ATOM   1345  O   LYS A 198      43.102 -13.032  -0.762  1.00 54.98           O
ATOM   1346  CB  LYS A 198      42.908 -15.362   1.695  1.00 45.92           C
ATOM   1347  CG  LYS A 198      42.142 -15.944   2.876  1.00 48.85           C
ATOM   1348  CD  LYS A 198      42.374 -17.441   3.013  1.00 48.86           C
ATOM   1349  CE  LYS A 198      41.569 -18.018   4.168  1.00 48.58           C
ATOM   1350  NZ  LYS A 198      41.851 -19.469   4.348  1.00 48.73           N
ATOM   1351  N   GLY A 199      44.821 -13.200   0.667  1.00 51.11           N
ATOM   1352  CA  GLY A 199      45.760 -12.665  -0.307  1.00 48.67           C
ATOM   1353  C   GLY A 199      45.466 -11.202  -0.575  1.00 45.78           C
ATOM   1354  O   GLY A 199      44.700 -10.562   0.171  1.00 45.60           O
ATOM   1355  N   ASP A 200      46.056 -10.685  -1.652  1.00 42.82           N
ATOM   1356  CA  ASP A 200      46.134  -9.235  -1.872  1.00 42.94           C
ATOM   1357  C   ASP A 200      44.990  -8.754  -2.715  1.00 34.87           C
ATOM   1358  O   ASP A 200      44.491  -9.526  -3.574  1.00 35.39           O
ATOM   1359  CB  ASP A 200      47.441  -8.856  -2.590  1.00 43.89           C
ATOM   1360  CG  ASP A 200      48.668  -9.472  -1.938  1.00 49.43           C
ATOM   1361  OD1 ASP A 200      48.642  -9.650  -0.707  1.00 48.48           O
ATOM   1362  OD2 ASP A 200      49.638  -9.783  -2.665  1.00 53.49           O
ATOM   1363  N   ILE A 201      44.570  -7.508  -2.462  1.00 36.10           N
ATOM   1364  CA  ILE A 201      43.704  -6.781  -3.409  1.00 30.76           C
ATOM   1365  C   ILE A 201      44.588  -6.004  -4.389  1.00 28.43           C
ATOM   1366  O   ILE A 201      45.465  -5.260  -3.968  1.00 29.62           O
ATOM   1367  CB  ILE A 201      42.693  -5.789  -2.756  1.00 29.92           C
ATOM   1368  CG1 ILE A 201      41.728  -6.514  -1.820  1.00 31.23           C
ATOM   1369  CG2 ILE A 201      41.924  -5.066  -3.876  1.00 28.17           C
ATOM   1370  CD1 ILE A 201      40.735  -5.588  -1.127  1.00 32.16           C
ATOM   1371  N   TRP A 202      44.374  -6.201  -5.694  1.00 25.51           N
ATOM   1372  CA  TRP A 202      45.038  -5.407  -6.716  1.00 24.70           C
ATOM   1373  C   TRP A 202      44.031  -4.416  -7.312  1.00 22.72           C
ATOM   1374  O   TRP A 202      42.897  -4.812  -7.625  1.00 23.55           O
ATOM   1375  CB  TRP A 202      45.539  -6.336  -7.819  1.00 26.15           C
ATOM   1376  CG  TRP A 202      46.717  -7.153  -7.389  1.00 26.76           C
ATOM   1377  CD1 TRP A 202      46.697  -8.361  -6.733  1.00 28.69           C
ATOM   1378  CD2 TRP A 202      48.098  -6.805  -7.555  1.00 27.33           C
ATOM   1379  NE1 TRP A 202      47.998  -8.786  -6.488  1.00 30.16           N
ATOM   1380  CE2 TRP A 202      48.868  -7.844  -6.978  1.00 28.99           C
ATOM   1381  CE3 TRP A 202      48.756  -5.713  -8.121  1.00 28.53           C
ATOM   1382  CZ2 TRP A 202      50.280  -7.825  -6.979  1.00 30.94           C
ATOM   1383  CZ3 TRP A 202      50.167  -5.686  -8.114  1.00 33.35           C
ATOM   1384  CH2 TRP A 202      50.903  -6.733  -7.536  1.00 30.92           C
ATOM   1385  N   TYR A 203      44.425  -3.149  -7.451  1.00 21.88           N
ATOM   1386  CA  TYR A 203      43.554  -2.120  -8.030  1.00 21.77           C
ATOM   1387  C   TYR A 203      43.976  -1.641  -9.387  1.00 22.35           C
ATOM   1388  O   TYR A 203      45.167  -1.373  -9.635  1.00 24.41           O
ATOM   1389  CB  TYR A 203      43.499  -0.875  -7.131  1.00 22.32           C
ATOM   1390  CG  TYR A 203      42.781  -1.142  -5.828  1.00 22.56           C
ATOM   1391  CD1 TYR A 203      41.401  -1.137  -5.791  1.00 22.13           C
ATOM   1392  CD2 TYR A 203      43.487  -1.393  -4.632  1.00 26.18           C
ATOM   1393  CE1 TYR A 203      40.719  -1.377  -4.614  1.00 22.84           C
ATOM   1394  CE2 TYR A 203      42.809  -1.632  -3.432  1.00 26.33           C
ATOM   1395  CZ  TYR A 203      41.419  -1.602  -3.435  1.00 24.90           C
ATOM   1396  OH  TYR A 203      40.682  -1.838  -2.311  1.00 27.55           O
ATOM   1397  N   THR A 204      42.987  -1.526 -10.262  1.00 22.40           N
ATOM   1398  CA  THR A 204      43.154  -0.954 -11.603  1.00 22.55           C
ATOM   1399  C   THR A 204      42.313   0.359 -11.724  1.00 22.78           C
ATOM   1400  O   THR A 204      41.178   0.412 -11.255  1.00 21.27           O
ATOM   1401  CB  THR A 204      42.784  -1.995 -12.713  1.00 23.87           C
ATOM   1402  OG1 THR A 204      43.265  -1.534 -13.971  1.00 21.88           O
ATOM   1403  CG2 THR A 204      41.246  -2.188 -12.854  1.00 23.69           C
ATOM   1404  N   PRO A 205      42.843   1.413 -12.377  1.00 21.29           N
ATOM   1405  CA  PRO A 205      42.022   2.635 -12.456  1.00 22.77           C
ATOM   1406  C   PRO A 205      40.747   2.498 -13.258  1.00 22.37           C
ATOM   1407  O   PRO A 205      40.696   1.764 -14.273  1.00 22.53           O
ATOM   1408  CB  PRO A 205      42.958   3.620 -13.167  1.00 22.09           C
ATOM   1409  CG  PRO A 205      44.333   3.147 -12.803  1.00 20.69           C
ATOM   1410  CD  PRO A 205      44.207   1.646 -12.916  1.00 20.77           C
ATOM   1411  N   ILE A 206      39.720   3.220 -12.829  1.00 21.47           N
ATOM   1412  CA  ILE A 206      38.556   3.380 -13.672  1.00 21.76           C
ATOM   1413  C   ILE A 206      38.905   4.458 -14.700  1.00 24.06           C
ATOM   1414  O   ILE A 206      39.208   5.604 -14.358  1.00 26.99           O
ATOM   1415  CB  ILE A 206      37.309   3.744 -12.838  1.00 21.32           C
ATOM   1416  CG1 ILE A 206      36.952   2.539 -11.956  1.00 19.69           C
ATOM   1417  CG2 ILE A 206      36.155   4.112 -13.751  1.00 22.19           C
ATOM   1418  CD1 ILE A 206      35.934   2.860 -10.882  1.00 22.64           C
ATOM   1419  N   LYS A 207      38.902   4.064 -15.964  1.00 22.44           N
ATOM   1420  CA  LYS A 207      39.315   4.949 -17.073  1.00 24.30           C
ATOM   1421  C   LYS A 207      38.280   5.976 -17.394  1.00 24.86           C
ATOM   1422  O   LYS A 207      38.615   7.107 -17.797  1.00 25.79           O
ATOM   1423  CB  LYS A 207      39.652   4.154 -18.332  1.00 26.25           C
ATOM   1424  CG  LYS A 207      41.027   3.479 -18.253  1.00 28.98           C
ATOM   1425  CD  LYS A 207      42.179   4.489 -18.326  1.00 32.14           C
ATOM   1426  CE  LYS A 207      42.420   5.017 -19.733  1.00 34.53           C
ATOM   1427  NZ  LYS A 207      43.699   5.784 -19.807  1.00 36.89           N
ATOM   1428  N   GLU A 208      37.018   5.583 -17.259  1.00 23.63           N
ATOM   1429  CA  GLU A 208      35.920   6.441 -17.637  1.00 23.48           C
ATOM   1430  C   GLU A 208      34.747   5.998 -16.761  1.00 22.07           C
ATOM   1431  O   GLU A 208      34.425   4.811 -16.714  1.00 21.60           O
ATOM   1432  CB  GLU A 208      35.635   6.314 -19.151  1.00 26.03           C
ATOM   1433  CG  GLU A 208      34.528   7.217 -19.671  1.00 27.24           C
ATOM   1434  CD  GLU A 208      34.839   8.713 -19.630  1.00 28.66           C
ATOM   1435  OE1 GLU A 208      36.013   9.108 -19.757  1.00 30.64           O
ATOM   1436  OE2 GLU A 208      33.886   9.493 -19.471  1.00 29.74           O
ATOM   1437  N   GLU A 209      34.126   6.972 -16.087  1.00 21.21           N
ATOM   1438  CA  GLU A 209      33.068   6.686 -15.110  1.00 19.62           C
ATOM   1439  C   GLU A 209      31.715   6.740 -15.797  1.00 21.16           C
ATOM   1440  O   GLU A 209      31.091   7.813 -15.947  1.00 22.75           O
ATOM   1441  CB  GLU A 209      33.135   7.706 -13.944  1.00 21.97           C
ATOM   1442  CG  GLU A 209      34.416   7.611 -13.141  1.00 23.23           C
ATOM   1443  CD  GLU A 209      34.805   8.913 -12.477  1.00 26.87           C
ATOM   1444  OE1 GLU A 209      34.955   9.935 -13.208  1.00 26.92           O
ATOM   1445  OE2 GLU A 209      34.972   8.902 -11.224  1.00 27.43           O
ATOM   1446  N   TRP A 210      31.311   5.596 -16.343  1.00 20.15           N
ATOM   1447  CA  TRP A 210      29.970   5.456 -16.886  1.00 20.93           C
ATOM   1448  C   TRP A 210      29.524   4.072 -16.569  1.00 22.41           C
ATOM   1449  O   TRP A 210      28.888   3.870 -15.544  1.00 21.25           O
ATOM   1450  CB  TRP A 210      29.861   5.836 -18.380  1.00 21.52           C
ATOM   1451  CG  TRP A 210      30.832   5.186 -19.421  1.00 20.92           C
ATOM   1452  CD1 TRP A 210      32.106   4.694 -19.208  1.00 22.49           C
ATOM   1453  CD2 TRP A 210      30.583   5.041 -20.826  1.00 22.89           C
ATOM   1454  NE1 TRP A 210      32.646   4.224 -20.400  1.00 24.22           N
ATOM   1455  CE2 TRP A 210      31.734   4.426 -21.399  1.00 22.86           C
ATOM   1456  CE3 TRP A 210      29.497   5.357 -21.651  1.00 24.27           C
ATOM   1457  CZ2 TRP A 210      31.829   4.131 -22.770  1.00 24.51           C
ATOM   1458  CZ3 TRP A 210      29.581   5.053 -23.004  1.00 26.17           C
ATOM   1459  CH2 TRP A 210      30.744   4.442 -23.549  1.00 26.53           C
ATOM   1460  N   TYR A 211      29.908   3.112 -17.396  1.00 20.70           N
ATOM   1461  CA  TYR A 211      30.120   1.742 -16.930  1.00 20.97           C
ATOM   1462  C   TYR A 211      31.384   1.775 -16.084  1.00 20.42           C
ATOM   1463  O   TYR A 211      32.088   2.796 -16.056  1.00 20.95           O
ATOM   1464  CB  TYR A 211      30.342   0.790 -18.127  1.00 21.47           C
ATOM   1465  CG  TYR A 211      29.230   0.897 -19.118  1.00 23.22           C
ATOM   1466  CD1 TYR A 211      28.042   0.196 -18.928  1.00 25.08           C
ATOM   1467  CD2 TYR A 211      29.343   1.744 -20.220  1.00 24.80           C
ATOM   1468  CE1 TYR A 211      26.985   0.327 -19.828  1.00 26.60           C
ATOM   1469  CE2 TYR A 211      28.296   1.890 -21.102  1.00 24.78           C
ATOM   1470  CZ  TYR A 211      27.127   1.182 -20.888  1.00 28.35           C
ATOM   1471  OH  TYR A 211      26.089   1.330 -21.782  1.00 31.56           O
ATOM   1472  N   TYR A 212      31.720   0.637 -15.475  1.00 19.28           N
ATOM   1473  CA  TYR A 212      33.012   0.502 -14.823  1.00 20.02           C
ATOM   1474  C   TYR A 212      34.030   0.112 -15.882  1.00 21.08           C
ATOM   1475  O   TYR A 212      34.370  -1.060 -16.028  1.00 21.19           O
ATOM   1476  CB  TYR A 212      32.954  -0.503 -13.629  1.00 20.20           C
ATOM   1477  CG  TYR A 212      32.065   0.041 -12.536  1.00 19.11           C
ATOM   1478  CD1 TYR A 212      32.613   0.957 -11.612  1.00 18.90           C
ATOM   1479  CD2 TYR A 212      30.725  -0.300 -12.453  1.00 18.30           C
ATOM   1480  CE1 TYR A 212      31.817   1.568 -10.661  1.00 19.24           C
ATOM   1481  CE2 TYR A 212      29.912   0.293 -11.495  1.00 20.38           C
ATOM   1482  CZ  TYR A 212      30.474   1.232 -10.633  1.00 19.97           C
ATOM   1483  OH  TYR A 212      29.701   1.826  -9.643  1.00 19.99           O
ATOM   1484  N   GLN A 213      34.542   1.131 -16.571  1.00 19.66           N
ATOM   1485  CA  GLN A 213      35.458   0.870 -17.689  1.00 22.10           C
ATOM   1486  C   GLN A 213      36.869   0.859 -17.153  1.00 21.11           C
ATOM   1487  O   GLN A 213      37.289   1.810 -16.490  1.00 24.09           O
ATOM   1488  CB  GLN A 213      35.291   1.929 -18.784  1.00 22.99           C
ATOM   1489  CG  GLN A 213      36.278   1.625 -19.914  1.00 25.11           C
ATOM   1490  CD  GLN A 213      36.125   2.524 -21.125  1.00 27.61           C
ATOM   1491  OE1 GLN A 213      35.296   3.439 -21.156  1.00 26.24           O
ATOM   1492  NE2 GLN A 213      36.961   2.262 -22.153  1.00 27.01           N
ATOM   1493  N   ILE A 214      37.602  -0.215 -17.471  1.00 21.44           N
ATOM   1494  CA  ILE A 214      38.953  -0.413 -17.010  1.00 22.84           C
ATOM   1495  C   ILE A 214      39.844  -0.761 -18.220  1.00 22.37           C
ATOM   1496  O   ILE A 214      39.327  -1.047 -19.309  1.00 24.38           O
ATOM   1497  CB  ILE A 214      39.032  -1.516 -15.924  1.00 22.52           C
ATOM   1498  CG1 ILE A 214      38.545  -2.869 -16.452  1.00 22.14           C
ATOM   1499  CG2 ILE A 214      38.273  -1.123 -14.636  1.00 23.30           C
ATOM   1500  CD1 ILE A 214      38.806  -4.036 -15.501  1.00 24.48           C
ATOM   1501  N   GLU A 215      41.162  -0.700 -18.017  1.00 23.99           N
ATOM   1502  CA  GLU A 215      42.107  -0.871 -19.130  1.00 23.64           C
ATOM   1503  C   GLU A 215      42.750  -2.251 -19.165  1.00 22.42           C
ATOM   1504  O   GLU A 215      43.492  -2.626 -18.276  1.00 22.93           O
ATOM   1505  CB  GLU A 215      43.163   0.212 -19.105  1.00 23.90           C
ATOM   1506  CG  GLU A 215      44.101   0.178 -20.320  1.00 26.17           C
ATOM   1507  CD  GLU A 215      45.289   1.102 -20.130  1.00 30.60           C
ATOM   1508  OE1 GLU A 215      45.494   1.648 -19.011  1.00 29.15           O
ATOM   1509  OE2 GLU A 215      46.028   1.276 -21.111  1.00 30.03           O
ATOM   1510  N   ILE A 216      42.457  -2.980 -20.244  1.00 23.66           N
ATOM   1511  CA  ILE A 216      43.017  -4.309 -20.488  1.00 24.39           C
ATOM   1512  C   ILE A 216      44.282  -4.165 -21.324  1.00 25.92           C
ATOM   1513  O   ILE A 216      44.230  -3.577 -22.403  1.00 26.34           O
ATOM   1514  CB  ILE A 216      42.017  -5.218 -21.218  1.00 24.52           C
ATOM   1515  CG1 ILE A 216      40.849  -5.549 -20.276  1.00 26.07           C
ATOM   1516  CG2 ILE A 216      42.697  -6.532 -21.606  1.00 26.65           C
ATOM   1517  CD1 ILE A 216      39.786  -6.498 -20.813  1.00 27.05           C
ATOM   1518  N   LEU A 217      45.370  -4.745 -20.831  1.00 24.44           N
ATOM   1519  CA  LEU A 217      46.673  -4.657 -21.527  1.00 27.06           C
ATOM   1520  C   LEU A 217      46.941  -5.874 -22.412  1.00 30.21           C
ATOM   1521  O   LEU A 217      47.514  -5.740 -23.487  1.00 29.74           O
ATOM   1522  CB  LEU A 217      47.796  -4.488 -20.525  1.00 27.85           C
ATOM   1523  CG  LEU A 217      47.646  -3.318 -19.537  1.00 30.61           C
ATOM   1524  CD1 LEU A 217      48.964  -3.084 -18.813  1.00 29.02           C
ATOM   1525  CD2 LEU A 217      47.127  -2.063 -20.230  1.00 27.69           C
ATOM   1526  N   LYS A 218      46.490  -7.050 -21.982  1.00 27.92           N
ATOM   1527  CA  LYS A 218      46.900  -8.291 -22.639  1.00 31.04           C
ATOM   1528  C   LYS A 218      45.898  -9.383 -22.245  1.00 29.42           C
ATOM   1529  O   LYS A 218      45.413  -9.367 -21.124  1.00 27.88           O
ATOM   1530  CB  LYS A 218      48.297  -8.665 -22.080  1.00 33.92           C
ATOM   1531  CG  LYS A 218      49.102  -9.667 -22.885  1.00 40.64           C
ATOM   1532  CD  LYS A 218      50.379 -10.068 -22.163  1.00 40.83           C
ATOM   1533  CE  LYS A 218      51.412  -8.953 -22.149  1.00 46.21           C
ATOM   1534  NZ  LYS A 218      52.728  -9.463 -21.679  1.00 45.90           N
ATOM   1535  N   LEU A 219      45.601 -10.319 -23.158  1.00 29.59           N
ATOM   1536  CA  LEU A 219      45.000 -11.610 -22.786  1.00 27.42           C
ATOM   1537  C   LEU A 219      46.000 -12.724 -23.080  1.00 29.86           C
ATOM   1538  O   LEU A 219      46.768 -12.625 -24.036  1.00 28.80           O
ATOM   1539  CB  LEU A 219      43.704 -11.870 -23.542  1.00 31.58           C
ATOM   1540  CG  LEU A 219      42.496 -11.650 -22.623  1.00 35.59           C
ATOM   1541  CD1 LEU A 219      42.307 -10.163 -22.384  1.00 33.21           C
ATOM   1542  CD2 LEU A 219      41.243 -12.263 -23.221  1.00 36.27           C
ATOM   1543  N   GLU A 220      46.021 -13.737 -22.222  1.00 30.10           N
ATOM   1544  CA  GLU A 220      47.000 -14.822 -22.306  1.00 30.81           C
ATOM   1545  C   GLU A 220      46.261 -16.139 -22.138  1.00 31.82           C
ATOM   1546  O   GLU A 220      45.441 -16.280 -21.237  1.00 29.12           O
ATOM   1547  CB  GLU A 220      47.965 -14.651 -21.152  1.00 36.35           C
ATOM   1548  CG  GLU A 220      49.289 -15.353 -21.248  1.00 37.96           C
ATOM   1549  CD  GLU A 220      50.144 -14.972 -20.062  1.00 42.96           C
ATOM   1550  OE1 GLU A 220      49.697 -15.201 -18.918  1.00 42.94           O
ATOM   1551  OE2 GLU A 220      51.216 -14.383 -20.269  1.00 47.52           O
ATOM   1552  N   ILE A 221      46.563 -17.110 -23.001  1.00 28.62           N
ATOM   1553  CA  ILE A 221      45.914 -18.428 -22.971  1.00 29.42           C
ATOM   1554  C   ILE A 221      47.028 -19.436 -22.756  1.00 30.79           C
ATOM   1555  O   ILE A 221      47.968 -19.479 -23.544  1.00 30.87           O
ATOM   1556  CB  ILE A 221      45.174 -18.760 -24.286  1.00 30.92           C
ATOM   1557  CG1 ILE A 221      44.198 -17.636 -24.707  1.00 36.86           C
ATOM   1558  CG2 ILE A 221      44.485 -20.130 -24.191  1.00 32.75           C
ATOM   1559  CD1 ILE A 221      42.862 -17.629 -23.999  1.00 41.06           C
ATOM   1560  N   GLY A 222      46.961 -20.178 -21.654  1.00 31.66           N
ATOM   1561  CA  GLY A 222      47.974 -21.178 -21.328  1.00 36.40           C
ATOM   1562  C   GLY A 222      49.376 -20.597 -21.331  1.00 40.23           C
ATOM   1563  O   GLY A 222      50.329 -21.260 -21.749  1.00 43.32           O
ATOM   1564  N   GLY A 223      49.504 -19.352 -20.887  1.00 38.97           N
ATOM   1565  CA  GLY A 223      50.798 -18.690 -20.837  1.00 40.09           C
ATOM   1566  C   GLY A 223      51.263 -18.066 -22.143  1.00 40.03           C
ATOM   1567  O   GLY A 223      52.324 -17.457 -22.179  1.00 46.66           O
ATOM   1568  N   GLN A 224      50.476 -18.203 -23.205  1.00 37.09           N
ATOM   1569  CA  GLN A 224      50.809 -17.622 -24.504  1.00 38.05           C
ATOM   1570  C   GLN A 224      49.967 -16.374 -24.732  1.00 35.48           C
ATOM   1571  O   GLN A 224      48.743 -16.452 -24.840  1.00 34.66           O
ATOM   1572  CB  GLN A 224      50.554 -18.637 -25.631  1.00 37.73           C
ATOM   1573  CG  GLN A 224      51.167 -18.260 -26.981  1.00 44.59           C
ATOM   1574  CD  GLN A 224      52.692 -18.357 -26.997  1.00 42.85           C
ATOM   1575  OE1 GLN A 224      53.306 -19.019 -26.153  1.00 43.87           O
ATOM   1576  NE2 GLN A 224      53.307 -17.687 -27.960  1.00 45.38           N
ATOM   1577  N   SER A 225      50.626 -15.222 -24.782  1.00 36.37           N
ATOM   1578  CA  SER A 225      49.933 -13.986 -25.088  1.00 36.59           C
ATOM   1579  C   SER A 225      49.300 -14.063 -26.471  1.00 38.32           C
ATOM   1580  O   SER A 225      49.871 -14.647 -27.407  1.00 39.81           O
ATOM   1581  CB  SER A 225      50.884 -12.799 -24.968  1.00 38.24           C
ATOM   1582  OG  SER A 225      50.293 -11.627 -25.503  1.00 47.32           O
ATOM   1583  N   LEU A 226      48.099 -13.512 -26.594  1.00 35.47           N
ATOM   1584  CA  LEU A 226      47.496 -13.315 -27.896  1.00 38.29           C
ATOM   1585  C   LEU A 226      48.348 -12.235 -28.532  1.00 41.07           C
ATOM   1586  O   LEU A 226      48.869 -11.367 -27.840  1.00 42.40           O
ATOM   1587  CB  LEU A 226      46.043 -12.830 -27.781  1.00 36.86           C
ATOM   1588  CG  LEU A 226      44.967 -13.696 -27.109  1.00 39.50           C
ATOM   1589  CD1 LEU A 226      43.610 -13.040 -27.302  1.00 36.45           C
ATOM   1590  CD2 LEU A 226      44.934 -15.121 -27.667  1.00 39.68           C
ATOM   1591  N   ASN A 227      48.523 -12.292 -29.837  1.00 41.67           N
ATOM   1592  CA  ASN A 227      49.360 -11.278 -30.468  1.00 47.51           C
ATOM   1593  C   ASN A 227      48.532 -10.188 -31.118  1.00 46.25           C
ATOM   1594  O   ASN A 227      48.541 -10.018 -32.340  1.00 49.96           O
ATOM   1595  CB  ASN A 227      50.393 -11.912 -31.402  1.00 53.16           C
ATOM   1596  CG  ASN A 227      51.479 -12.644 -30.628  1.00 57.14           C
ATOM   1597  OD1 ASN A 227      52.179 -12.051 -29.799  1.00 55.52           O
ATOM   1598  ND2 ASN A 227      51.604 -13.946 -30.871  1.00 62.99           N
ATOM   1599  N   LEU A 228      47.787  -9.475 -30.271  1.00 41.19           N
ATOM   1600  CA  LEU A 228      46.924  -8.388 -30.718  1.00 37.29           C
ATOM   1601  C   LEU A 228      47.407  -7.056 -30.152  1.00 36.23           C
ATOM   1602  O   LEU A 228      47.969  -6.998 -29.060  1.00 36.19           O
ATOM   1603  CB  LEU A 228      45.458  -8.632 -30.318  1.00 36.50           C
ATOM   1604  CG  LEU A 228      44.797  -9.984 -30.640  1.00 38.36           C
ATOM   1605  CD1 LEU A 228      43.379 -10.045 -30.094  1.00 38.16           C
ATOM   1606  CD2 LEU A 228      44.802 -10.267 -32.134  1.00 41.77           C
ATOM   1607  N   ASP A 229      47.197  -5.991 -30.917  1.00 32.85           N
ATOM   1608  CA  ASP A 229      47.448  -4.662 -30.408  1.00 35.83           C
ATOM   1609  C   ASP A 229      46.482  -4.459 -29.226  1.00 33.56           C
ATOM   1610  O   ASP A 229      45.320  -4.838 -29.321  1.00 31.78           O
ATOM   1611  CB  ASP A 229      47.202  -3.623 -31.472  1.00 39.46           C
ATOM   1612  CG  ASP A 229      47.467  -2.218 -30.964  1.00 46.80           C
ATOM   1613  OD1 ASP A 229      48.634  -1.766 -31.015  1.00 52.71           O
ATOM   1614  OD2 ASP A 229      46.509  -1.574 -30.508  1.00 43.46           O
ATOM   1615  N   CYS A 230      46.975  -3.885 -28.132  1.00 31.16           N
ATOM   1616  CA  CYS A 230      46.157  -3.799 -26.916  1.00 32.09           C
ATOM   1617  C   CYS A 230      44.919  -2.924 -27.100  1.00 30.92           C
ATOM   1618  O   CYS A 230      43.961  -3.050 -26.341  1.00 29.31           O
ATOM   1619  CB  CYS A 230      46.976  -3.365 -25.703  1.00 32.82           C
ATOM   1620  SG  CYS A 230      47.624  -1.671 -25.747  1.00 36.54           S
ATOM   1621  N   ARG A 231      44.895  -2.093 -28.140  1.00 30.03           N
ATOM   1622  CA  ARG A 231      43.685  -1.324 -28.415  1.00 30.00           C
ATOM   1623  C   ARG A 231      42.498  -2.207 -28.796  1.00 28.56           C
ATOM   1624  O   ARG A 231      41.342  -1.832 -28.579  1.00 31.11           O
ATOM   1625  CB  ARG A 231      43.927  -0.216 -29.450  1.00 31.96           C
ATOM   1626  CG  ARG A 231      44.845   0.885 -28.923  1.00 33.37           C
ATOM   1627  CD  ARG A 231      45.341   1.819 -30.032  1.00 33.10           C
ATOM   1628  NE  ARG A 231      45.760   1.094 -31.233  1.00 34.46           N
ATOM   1629  CZ  ARG A 231      45.998   1.684 -32.399  1.00 34.69           C
ATOM   1630  NH1 ARG A 231      45.859   2.992 -32.508  1.00 33.37           N
ATOM   1631  NH2 ARG A 231      46.359   0.968 -33.464  1.00 34.69           N
ATOM   1632  N   GLU A 232      42.776  -3.405 -29.316  1.00 27.89           N
ATOM   1633  CA  GLU A 232      41.729  -4.353 -29.671  1.00 28.79           C
ATOM   1634  C   GLU A 232      40.876  -4.778 -28.458  1.00 28.65           C
ATOM   1635  O   GLU A 232      39.736  -5.210 -28.626  1.00 31.26           O
ATOM   1636  CB  GLU A 232      42.332  -5.623 -30.282  1.00 32.55           C
ATOM   1637  CG  GLU A 232      43.067  -5.392 -31.598  1.00 34.24           C
ATOM   1638  CD  GLU A 232      42.147  -5.099 -32.772  1.00 43.08           C
ATOM   1639  OE1 GLU A 232      40.912  -5.314 -32.673  1.00 43.38           O
ATOM   1640  OE2 GLU A 232      42.680  -4.672 -33.823  1.00 47.22           O
ATOM   1641  N   TYR A 233      41.443  -4.659 -27.257  1.00 28.58           N
ATOM   1642  CA  TYR A 233      40.748  -5.064 -26.033  1.00 27.75           C
ATOM   1643  C   TYR A 233      39.895  -3.940 -25.445  1.00 29.98           C
ATOM   1644  O   TYR A 233      39.060  -4.199 -24.569  1.00 30.76           O
ATOM   1645  CB  TYR A 233      41.748  -5.511 -24.960  1.00 27.99           C
ATOM   1646  CG  TYR A 233      42.668  -6.616 -25.392  1.00 30.39           C
ATOM   1647  CD1 TYR A 233      42.153  -7.837 -25.875  1.00 34.44           C
ATOM   1648  CD2 TYR A 233      44.049  -6.457 -25.316  1.00 31.38           C
ATOM   1649  CE1 TYR A 233      43.012  -8.867 -26.258  1.00 34.73           C
ATOM   1650  CE2 TYR A 233      44.912  -7.486 -25.693  1.00 32.25           C
ATOM   1651  CZ  TYR A 233      44.381  -8.675 -26.167  1.00 34.33           C
ATOM   1652  OH  TYR A 233      45.242  -9.686 -26.537  1.00 34.98           O
ATOM   1653  N   ASN A 234      40.102  -2.716 -25.921  1.00 28.58           N
ATOM   1654  CA  ASN A 234      39.485  -1.526 -25.336  1.00 28.82           C
ATOM   1655  C   ASN A 234      38.692  -0.615 -26.293  1.00 32.06           C
ATOM   1656  O   ASN A 234      38.041   0.342 -25.847  1.00 32.29           O
ATOM   1657  CB  ASN A 234      40.595  -0.710 -24.681  1.00 27.23           C
ATOM   1658  CG  ASN A 234      41.317  -1.497 -23.619  1.00 29.51           C
ATOM   1659  OD1 ASN A 234      40.819  -1.626 -22.510  1.00 26.48           O
ATOM   1660  ND2 ASN A 234      42.484  -2.058 -23.958  1.00 28.68           N
ATOM   1661  N   ALA A 235      38.749  -0.908 -27.588  1.00 35.43           N
ATOM   1662  CA  ALA A 235      38.158  -0.045 -28.621  1.00 39.64           C
ATOM   1663  C   ALA A 235      36.676   0.188 -28.411  1.00 40.42           C
ATOM   1664  O   ALA A 235      36.211   1.330 -28.459  1.00 44.68           O
ATOM   1665  CB  ALA A 235      38.420  -0.590 -30.011  1.00 40.47           C
ATOM   1666  N   ASP A 236      35.931  -0.878 -28.177  1.00 40.58           N
ATOM   1667  CA  ASP A 236      34.546  -0.704 -27.768  1.00 43.52           C
ATOM   1668  C   ASP A 236      34.507  -0.070 -26.352  1.00 44.42           C
ATOM   1669  O   ASP A 236      34.176   1.116 -26.199  1.00 49.90           O
ATOM   1670  CB  ASP A 236      33.828  -2.053 -27.845  1.00 45.59           C
ATOM   1671  CG  ASP A 236      33.742  -2.589 -29.275  1.00 46.54           C
ATOM   1672  OD1 ASP A 236      33.343  -1.826 -30.177  1.00 46.69           O
ATOM   1673  OD2 ASP A 236      34.071  -3.773 -29.500  1.00 50.72           O
ATOM   1674  N   LYS A 237      34.877  -0.869 -25.350  1.00 35.95           N
ATOM   1675  CA  LYS A 237      35.117  -0.485 -23.946  1.00 31.42           C
ATOM   1676  C   LYS A 237      35.225  -1.813 -23.186  1.00 28.00           C
ATOM   1677  O   LYS A 237      34.401  -2.700 -23.387  1.00 30.39           O
ATOM   1678  CB  LYS A 237      33.973   0.337 -23.315  1.00 30.94           C
ATOM   1679  CG  LYS A 237      32.582  -0.252 -23.563  1.00 33.92           C
ATOM   1680  CD  LYS A 237      31.468   0.737 -23.284  1.00 36.09           C
ATOM   1681  CE  LYS A 237      30.168   0.282 -23.924  1.00 40.03           C
ATOM   1682  NZ  LYS A 237      30.124   0.543 -25.405  1.00 38.13           N
ATOM   1683  N   ALA A 238      36.229  -1.928 -22.326  1.00 25.93           N
ATOM   1684  CA  ALA A 238      36.323  -3.076 -21.418  1.00 22.33           C
ATOM   1685  C   ALA A 238      35.685  -2.690 -20.098  1.00 23.24           C
ATOM   1686  O   ALA A 238      36.114  -1.747 -19.468  1.00 22.20           O
ATOM   1687  CB  ALA A 238      37.760  -3.517 -21.206  1.00 23.14           C
ATOM   1688  N   ILE A 239      34.646  -3.405 -19.717  1.00 21.23           N
ATOM   1689  CA  ILE A 239      33.866  -3.018 -18.522  1.00 21.17           C
ATOM   1690  C   ILE A 239      33.636  -4.202 -17.625  1.00 21.40           C
ATOM   1691  O   ILE A 239      33.630  -5.353 -18.089  1.00 23.57           O
ATOM   1692  CB  ILE A 239      32.489  -2.393 -18.926  1.00 22.05           C
ATOM   1693  CG1 ILE A 239      31.610  -3.429 -19.649  1.00 24.66           C
ATOM   1694  CG2 ILE A 239      32.667  -1.172 -19.819  1.00 23.19           C
ATOM   1695  CD1 ILE A 239      30.158  -2.994 -19.830  1.00 24.43           C
ATOM   1696  N   VAL A 240      33.447  -3.949 -16.311  1.00 19.89           N
ATOM   1697  CA  VAL A 240      33.067  -4.998 -15.383  1.00 21.57           C
ATOM   1698  C   VAL A 240      31.582  -4.909 -15.092  1.00 22.60           C
ATOM   1699  O   VAL A 240      31.108  -3.891 -14.574  1.00 24.18           O
ATOM   1700  CB  VAL A 240      33.858  -4.810 -14.099  1.00 21.30           C
ATOM   1701  CG1 VAL A 240      33.580  -5.936 -13.083  1.00 26.12           C
ATOM   1702  CG2 VAL A 240      35.356  -4.731 -14.421  1.00 23.95           C
ATOM   1703  N   ASP A 241      30.862  -5.981 -15.397  1.00 22.93           N
ATOM   1704  CA  ASP A 241      29.407  -5.937 -15.422  1.00 22.96           C
ATOM   1705  C   ASP A 241      28.825  -7.195 -14.812  1.00 22.71           C
ATOM   1706  O   ASP A 241      28.766  -8.252 -15.463  1.00 23.41           O
ATOM   1707  CB  ASP A 241      28.886  -5.728 -16.862  1.00 22.54           C
ATOM   1708  CG  ASP A 241      27.368  -5.666 -16.922  1.00 26.34           C
ATOM   1709  OD1 ASP A 241      26.733  -5.588 -15.841  1.00 24.66           O
ATOM   1710  OD2 ASP A 241      26.802  -5.694 -18.043  1.00 26.42           O
ATOM   1711  N   SER A 242      28.373  -7.094 -13.558  1.00 21.94           N
ATOM   1712  CA  SER A 242      27.709  -8.208 -12.889  1.00 22.98           C
ATOM   1713  C   SER A 242      26.386  -8.631 -13.537  1.00 22.88           C
ATOM   1714  O   SER A 242      25.924  -9.773 -13.328  1.00 25.53           O
ATOM   1715  CB  SER A 242      27.461  -7.839 -11.427  1.00 22.06           C
ATOM   1716  OG  SER A 242      26.476  -6.776 -11.335  1.00 23.13           O
ATOM   1717  N   GLY A 243      25.782  -7.747 -14.330  1.00 22.89           N
ATOM   1718  CA  GLY A 243      24.512  -8.104 -15.013  1.00 26.12           C
ATOM   1719  C   GLY A 243      24.680  -8.830 -16.340  1.00 27.94           C
ATOM   1720  O   GLY A 243      23.693  -9.083 -17.052  1.00 30.64           O
ATOM   1721  N   THR A 244      25.921  -9.134 -16.716  1.00 26.33           N
ATOM   1722  CA  THR A 244      26.181  -9.925 -17.911  1.00 26.75           C
ATOM   1723  C   THR A 244      26.662 -11.297 -17.474  1.00 28.39           C
ATOM   1724  O   THR A 244      27.540 -11.410 -16.629  1.00 27.65           O
ATOM   1725  CB  THR A 244      27.217  -9.222 -18.824  1.00 27.34           C
ATOM   1726  OG1 THR A 244      26.586  -8.079 -19.420  1.00 28.39           O
ATOM   1727  CG2 THR A 244      27.762 -10.160 -19.943  1.00 25.96           C
ATOM   1728  N   THR A 245      26.045 -12.343 -18.021  1.00 25.87           N
ATOM   1729  CA  THR A 245      26.381 -13.690 -17.622  1.00 27.39           C
ATOM   1730  C   THR A 245      27.770 -14.150 -18.061  1.00 26.06           C
ATOM   1731  O   THR A 245      28.536 -14.730 -17.291  1.00 25.07           O
ATOM   1732  CB  THR A 245      25.340 -14.647 -18.210  1.00 31.92           C
ATOM   1733  OG1 THR A 245      24.038 -14.224 -17.768  1.00 36.16           O
ATOM   1734  CG2 THR A 245      25.618 -16.058 -17.761  1.00 32.51           C
ATOM   1735  N   LEU A 246      28.106 -13.885 -19.306  1.00 27.13           N
ATOM   1736  CA  LEU A 246      29.305 -14.451 -19.884  1.00 26.20           C
ATOM   1737  C   LEU A 246      30.464 -13.457 -19.985  1.00 25.57           C
ATOM   1738  O   LEU A 246      30.275 -12.240 -19.807  1.00 26.05           O
ATOM   1739  CB  LEU A 246      28.973 -15.018 -21.277  1.00 26.66           C
ATOM   1740  CG  LEU A 246      27.940 -16.152 -21.335  1.00 27.76           C
ATOM   1741  CD1 LEU A 246      27.892 -16.779 -22.735  1.00 29.15           C
ATOM   1742  CD2 LEU A 246      28.277 -17.232 -20.330  1.00 25.83           C
ATOM   1743  N   LEU A 247      31.655 -13.974 -20.271  1.00 25.38           N
ATOM   1744  CA  LEU A 247      32.752 -13.126 -20.720  1.00 24.00           C
ATOM   1745  C   LEU A 247      32.506 -12.842 -22.206  1.00 26.75           C
ATOM   1746  O   LEU A 247      32.471 -13.764 -23.009  1.00 27.56           O
ATOM   1747  CB  LEU A 247      34.127 -13.813 -20.481  1.00 24.77           C
ATOM   1748  CG  LEU A 247      35.404 -13.148 -21.005  1.00 25.09           C
ATOM   1749  CD1 LEU A 247      35.626 -11.748 -20.414  1.00 24.27           C
ATOM   1750  CD2 LEU A 247      36.622 -14.017 -20.731  1.00 24.95           C
ATOM   1751  N   ARG A 248      32.251 -11.589 -22.547  1.00 25.39           N
ATOM   1752  CA  ARG A 248      31.969 -11.209 -23.933  1.00 26.83           C
ATOM   1753  C   ARG A 248      33.192 -10.561 -24.542  1.00 29.36           C
ATOM   1754  O   ARG A 248      33.765  -9.626 -23.964  1.00 26.94           O
ATOM   1755  CB  ARG A 248      30.725 -10.308 -24.006  1.00 27.53           C
ATOM   1756  CG  ARG A 248      29.528 -10.986 -23.350  1.00 32.01           C
ATOM   1757  CD  ARG A 248      28.233 -10.242 -23.562  1.00 42.69           C
ATOM   1758  NE  ARG A 248      27.702 -10.437 -24.913  1.00 46.31           N
ATOM   1759  CZ  ARG A 248      27.634  -9.478 -25.831  1.00 49.71           C
ATOM   1760  NH1 ARG A 248      28.059  -8.243 -25.556  1.00 53.62           N
ATOM   1761  NH2 ARG A 248      27.130  -9.751 -27.023  1.00 50.44           N
ATOM   1762  N   LEU A 249      33.643 -11.081 -25.691  1.00 27.25           N
ATOM   1763  CA  LEU A 249      34.834 -10.532 -26.311  1.00 28.72           C
ATOM   1764  C   LEU A 249      34.512 -10.067 -27.725  1.00 28.20           C
ATOM   1765  O   LEU A 249      33.787 -10.753 -28.433  1.00 29.00           O
ATOM   1766  CB  LEU A 249      35.938 -11.606 -26.395  1.00 28.23           C
ATOM   1767  CG  LEU A 249      36.307 -12.320 -25.082  1.00 28.41           C
ATOM   1768  CD1 LEU A 249      37.268 -13.480 -25.316  1.00 28.64           C
ATOM   1769  CD2 LEU A 249      36.902 -11.344 -24.081  1.00 30.07           C
ATOM   1770  N   PRO A 250      35.077  -8.921 -28.141  1.00 30.89           N
ATOM   1771  CA  PRO A 250      34.922  -8.443 -29.518  1.00 31.72           C
ATOM   1772  C   PRO A 250      35.350  -9.549 -30.509  1.00 31.56           C
ATOM   1773  O   PRO A 250      36.269 -10.316 -30.190  1.00 31.32           O
ATOM   1774  CB  PRO A 250      35.868  -7.236 -29.561  1.00 32.32           C
ATOM   1775  CG  PRO A 250      35.906  -6.746 -28.136  1.00 34.62           C
ATOM   1776  CD  PRO A 250      35.952  -8.028 -27.355  1.00 29.95           C
ATOM   1777  N   GLN A 251      34.700  -9.633 -31.685  1.00 30.20           N
ATOM   1778  CA  GLN A 251      34.839 -10.816 -32.572  1.00 32.62           C
ATOM   1779  C   GLN A 251      36.281 -11.215 -32.825  1.00 31.51           C
ATOM   1780  O   GLN A 251      36.628 -12.399 -32.737  1.00 32.68           O
ATOM   1781  CB  GLN A 251      34.120 -10.615 -33.924  1.00 34.37           C
ATOM   1782  CG  GLN A 251      33.951 -11.905 -34.731  1.00 35.60           C
ATOM   1783  CD  GLN A 251      33.002 -12.905 -34.077  1.00 36.34           C
ATOM   1784  OE1 GLN A 251      31.880 -12.570 -33.723  1.00 39.24           O
ATOM   1785  NE2 GLN A 251      33.458 -14.141 -33.914  1.00 39.89           N
ATOM   1786  N   LYS A 252      37.125 -10.237 -33.137  1.00 33.67           N
ATOM   1787  CA  LYS A 252      38.517 -10.529 -33.469  1.00 34.74           C
ATOM   1788  C   LYS A 252      39.246 -11.180 -32.297  1.00 36.23           C
ATOM   1789  O   LYS A 252      40.004 -12.123 -32.489  1.00 35.07           O
ATOM   1790  CB  LYS A 252      39.275  -9.262 -33.912  1.00 38.77           C
ATOM   1791  CG  LYS A 252      40.733  -9.547 -34.233  1.00 44.18           C
ATOM   1792  CD  LYS A 252      41.584  -8.297 -34.310  1.00 47.45           C
ATOM   1793  CE  LYS A 252      42.916  -8.599 -34.966  1.00 45.11           C
ATOM   1794  NZ  LYS A 252      42.849  -8.427 -36.441  1.00 53.49           N
ATOM   1795  N   VAL A 253      39.017 -10.640 -31.091  1.00 34.35           N
ATOM   1796  CA  VAL A 253      39.605 -11.127 -29.843  1.00 33.41           C
ATOM   1797  C   VAL A 253      39.054 -12.524 -29.560  1.00 31.35           C
ATOM   1798  O   VAL A 253      39.814 -13.427 -29.198  1.00 29.86           O
ATOM   1799  CB  VAL A 253      39.295 -10.170 -28.650  1.00 33.95           C
ATOM   1800  CG1 VAL A 253      39.786 -10.739 -27.314  1.00 33.85           C
ATOM   1801  CG2 VAL A 253      39.918  -8.801 -28.898  1.00 34.94           C
ATOM   1802  N   PHE A 254      37.739 -12.680 -29.761  1.00 30.55           N
ATOM   1803  CA  PHE A 254      37.059 -13.969 -29.538  1.00 29.58           C
ATOM   1804  C   PHE A 254      37.673 -15.061 -30.445  1.00 28.73           C
ATOM   1805  O   PHE A 254      38.011 -16.162 -29.984  1.00 28.07           O
ATOM   1806  CB  PHE A 254      35.564 -13.850 -29.778  1.00 28.44           C
ATOM   1807  CG  PHE A 254      34.813 -15.125 -29.563  1.00 28.44           C
ATOM   1808  CD1 PHE A 254      34.451 -15.530 -28.266  1.00 27.49           C
ATOM   1809  CD2 PHE A 254      34.483 -15.954 -30.631  1.00 28.84           C
ATOM   1810  CE1 PHE A 254      33.743 -16.695 -28.060  1.00 29.81           C
ATOM   1811  CE2 PHE A 254      33.771 -17.127 -30.432  1.00 28.28           C
ATOM   1812  CZ  PHE A 254      33.411 -17.508 -29.133  1.00 30.27           C
ATOM   1813  N   ASP A 255      37.802 -14.751 -31.733  1.00 31.11           N
ATOM   1814  CA  ASP A 255      38.421 -15.697 -32.654  1.00 32.09           C
ATOM   1815  C   ASP A 255      39.811 -16.109 -32.198  1.00 32.47           C
ATOM   1816  O   ASP A 255      40.154 -17.298 -32.254  1.00 32.09           O
ATOM   1817  CB  ASP A 255      38.516 -15.081 -34.056  1.00 34.00           C
ATOM   1818  CG  ASP A 255      37.157 -14.837 -34.690  1.00 37.93           C
ATOM   1819  OD1 ASP A 255      36.144 -15.393 -34.212  1.00 39.63           O
ATOM   1820  OD2 ASP A 255      37.113 -14.082 -35.690  1.00 41.01           O
ATOM   1821  N   ALA A 256      40.625 -15.134 -31.789  1.00 30.58           N
ATOM   1822  CA  ALA A 256      41.986 -15.397 -31.327  1.00 30.57           C
ATOM   1823  C   ALA A 256      41.987 -16.285 -30.068  1.00 31.55           C
ATOM   1824  O   ALA A 256      42.817 -17.188 -29.923  1.00 30.97           O
ATOM   1825  CB  ALA A 256      42.728 -14.092 -31.099  1.00 33.91           C
ATOM   1826  N   VAL A 257      41.044 -16.032 -29.162  1.00 28.09           N
ATOM   1827  CA  VAL A 257      40.918 -16.859 -27.959  1.00 30.11           C
ATOM   1828  C   VAL A 257      40.555 -18.310 -28.312  1.00 28.96           C
ATOM   1829  O   VAL A 257      41.175 -19.231 -27.829  1.00 33.42           O
ATOM   1830  CB  VAL A 257      39.912 -16.221 -26.983  1.00 27.80           C
ATOM   1831  CG1 VAL A 257      39.491 -17.203 -25.895  1.00 32.06           C
ATOM   1832  CG2 VAL A 257      40.541 -14.996 -26.341  1.00 29.95           C
ATOM   1833  N   VAL A 258      39.572 -18.486 -29.187  1.00 30.33           N
ATOM   1834  CA  VAL A 258      39.092 -19.812 -29.585  1.00 31.66           C
ATOM   1835  C   VAL A 258      40.234 -20.594 -30.259  1.00 31.76           C
ATOM   1836  O   VAL A 258      40.429 -21.793 -29.971  1.00 32.62           O
ATOM   1837  CB  VAL A 258      37.855 -19.670 -30.506  1.00 33.43           C
ATOM   1838  CG1 VAL A 258      37.633 -20.902 -31.381  1.00 35.22           C
ATOM   1839  CG2 VAL A 258      36.604 -19.335 -29.692  1.00 32.85           C
ATOM   1840  N   GLU A 259      41.008 -19.905 -31.101  1.00 31.40           N
ATOM   1841  CA  GLU A 259      42.176 -20.541 -31.766  1.00 33.40           C
ATOM   1842  C   GLU A 259      43.207 -21.009 -30.764  1.00 34.70           C
ATOM   1843  O   GLU A 259      43.726 -22.122 -30.871  1.00 35.66           O
ATOM   1844  CB  GLU A 259      42.812 -19.629 -32.815  1.00 34.57           C
ATOM   1845  CG  GLU A 259      41.830 -19.213 -33.889  1.00 39.08           C
ATOM   1846  CD  GLU A 259      42.462 -18.393 -34.999  1.00 39.79           C
ATOM   1847  OE1 GLU A 259      43.699 -18.465 -35.174  1.00 44.21           O
ATOM   1848  OE2 GLU A 259      41.710 -17.685 -35.702  1.00 40.43           O
ATOM   1849  N   ALA A 260      43.459 -20.181 -29.755  1.00 32.44           N
ATOM   1850  CA  ALA A 260      44.472 -20.478 -28.765  1.00 31.06           C
ATOM   1851  C   ALA A 260      44.043 -21.590 -27.815  1.00 30.94           C
ATOM   1852  O   ALA A 260      44.872 -22.416 -27.437  1.00 32.84           O
ATOM   1853  CB  ALA A 260      44.838 -19.220 -27.993  1.00 33.68           C
ATOM   1854  N   VAL A 261      42.765 -21.617 -27.438  1.00 30.15           N
ATOM   1855  CA  VAL A 261      42.256 -22.692 -26.574  1.00 32.86           C
ATOM   1856  C   VAL A 261      42.336 -24.028 -27.315  1.00 33.65           C
ATOM   1857  O   VAL A 261      42.797 -25.022 -26.740  1.00 37.00           O
ATOM   1858  CB  VAL A 261      40.841 -22.424 -26.036  1.00 31.73           C
ATOM   1859  CG1 VAL A 261      40.356 -23.583 -25.176  1.00 30.57           C
ATOM   1860  CG2 VAL A 261      40.852 -21.156 -25.209  1.00 31.35           C
ATOM   1861  N   ALA A 262      41.942 -24.026 -28.592  1.00 34.70           N
ATOM   1862  CA  ALA A 262      42.019 -25.235 -29.441  1.00 35.44           C
ATOM   1863  C   ALA A 262      43.445 -25.749 -29.584  1.00 34.93           C
ATOM   1864  O   ALA A 262      43.688 -26.958 -29.542  1.00 34.32           O
ATOM   1865  CB  ALA A 262      41.418 -24.965 -30.813  1.00 35.69           C
ATOM   1866  N   ARG A 263      44.385 -24.833 -29.770  1.00 33.53           N
ATOM   1867  CA  ARG A 263      45.774 -25.174 -29.926  1.00 36.58           C
ATOM   1868  C   ARG A 263      46.312 -25.806 -28.656  1.00 39.19           C
ATOM   1869  O   ARG A 263      47.120 -26.741 -28.704  1.00 40.14           O
ATOM   1870  CB  ARG A 263      46.551 -23.906 -30.233  1.00 40.62           C
ATOM   1871  CG  ARG A 263      47.987 -24.140 -30.676  1.00 48.28           C
ATOM   1872  CD  ARG A 263      48.582 -22.880 -31.301  1.00 50.21           C
ATOM   1873  NE  ARG A 263      47.631 -22.246 -32.212  1.00 51.48           N
ATOM   1874  CZ  ARG A 263      47.605 -22.398 -33.536  1.00 51.83           C
ATOM   1875  NH1 ARG A 263      48.504 -23.168 -34.162  1.00 50.13           N
ATOM   1876  NH2 ARG A 263      46.674 -21.762 -34.241  1.00 49.10           N
ATOM   1877  N   ALA A 264      45.830 -25.302 -27.523  1.00 37.59           N
ATOM   1878  CA  ALA A 264      46.361 -25.638 -26.206  1.00 38.54           C
ATOM   1879  C   ALA A 264      45.731 -26.867 -25.569  1.00 42.19           C
ATOM   1880  O   ALA A 264      46.302 -27.406 -24.619  1.00 43.09           O
ATOM   1881  CB  ALA A 264      46.209 -24.448 -25.268  1.00 38.14           C
ATOM   1882  N   SER A 265      44.561 -27.294 -26.049  1.00 45.26           N
ATOM   1883  CA  SER A 265      43.907 -28.507 -25.521  1.00 48.75           C
ATOM   1884  C   SER A 265      44.784 -29.722 -25.802  1.00 52.50           C
ATOM   1885  O   SER A 265      45.192 -29.930 -26.947  1.00 50.62           O
ATOM   1886  CB  SER A 265      42.526 -28.734 -26.152  1.00 50.90           C
ATOM   1887  OG  SER A 265      41.662 -27.641 -25.929  1.00 54.75           O
ATOM   1888  N   LEU A 266      45.067 -30.510 -24.759  1.00 58.92           N
ATOM   1889  CA  LEU A 266      45.927 -31.701 -24.881  1.00 62.00           C
ATOM   1890  C   LEU A 266      45.404 -32.645 -25.970  1.00 62.52           C
ATOM   1891  O   LEU A 266      46.138 -33.031 -26.894  1.00 59.56           O
ATOM   1892  CB  LEU A 266      46.060 -32.437 -23.536  1.00 67.34           C
ATOM   1893  CG  LEU A 266      46.929 -31.842 -22.412  1.00 71.27           C
ATOM   1894  CD1 LEU A 266      46.847 -32.696 -21.149  1.00 74.37           C
ATOM   1895  CD2 LEU A 266      48.385 -31.665 -22.835  1.00 72.56           C
ATOM   1896  N   ILE A 267      44.126 -32.998 -25.855  1.00 57.83           N
ATOM   1897  CA  ILE A 267      43.431 -33.749 -26.895  1.00 60.23           C
ATOM   1898  C   ILE A 267      42.221 -32.915 -27.318  1.00 58.01           C
ATOM   1899  O   ILE A 267      41.499 -32.406 -26.446  1.00 55.49           O
ATOM   1900  CB  ILE A 267      43.027 -35.160 -26.402  1.00 59.96           C
ATOM   1901  CG1 ILE A 267      44.287 -35.980 -26.067  1.00 61.96           C
ATOM   1902  CG2 ILE A 267      42.157 -35.880 -27.430  1.00 61.94           C
ATOM   1903  CD1 ILE A 267      44.038 -37.249 -25.270  1.00 64.52           C
ATOM   1904  N   PRO A 268      42.019 -32.743 -28.647  1.00 55.77           N
ATOM   1905  CA  PRO A 268      40.900 -31.961 -29.202  1.00 56.19           C
ATOM   1906  C   PRO A 268      39.535 -32.517 -28.787  1.00 52.92           C
ATOM   1907  O   PRO A 268      39.259 -33.709 -28.958  1.00 55.21           O
ATOM   1908  CB  PRO A 268      41.097 -32.070 -30.726  1.00 58.77           C
ATOM   1909  CG  PRO A 268      41.989 -33.248 -30.926  1.00 59.28           C
ATOM   1910  CD  PRO A 268      42.877 -33.297 -29.715  1.00 58.71           C
ATOM   1911  N   GLU A 269      38.699 -31.655 -28.225  1.00 49.23           N
ATOM   1912  CA  GLU A 269      37.452 -32.104 -27.625  1.00 50.10           C
ATOM   1913  C   GLU A 269      36.249 -31.353 -28.170  1.00 45.27           C
ATOM   1914  O   GLU A 269      35.133 -31.850 -28.111  1.00 41.68           O
ATOM   1915  CB  GLU A 269      37.491 -31.931 -26.090  1.00 51.30           C
ATOM   1916  CG  GLU A 269      38.656 -32.603 -25.363  1.00 55.62           C
ATOM   1917  CD  GLU A 269      38.458 -34.097 -25.125  1.00 59.50           C
ATOM   1918  OE1 GLU A 269      37.370 -34.631 -25.435  1.00 60.01           O
ATOM   1919  OE2 GLU A 269      39.403 -34.748 -24.624  1.00 63.79           O
ATOM   1920  N   PHE A 270      36.491 -30.140 -28.661  1.00 46.19           N
ATOM   1921  CA  PHE A 270      35.424 -29.203 -28.979  1.00 45.16           C
ATOM   1922  C   PHE A 270      35.171 -28.957 -30.481  1.00 37.70           C
ATOM   1923  O   PHE A 270      36.099 -28.711 -31.273  1.00 41.25           O
ATOM   1924  CB  PHE A 270      35.661 -27.875 -28.245  1.00 47.74           C
ATOM   1925  CG  PHE A 270      35.769 -28.007 -26.743  1.00 48.35           C
ATOM   1926  CD1 PHE A 270      34.717 -28.523 -25.989  1.00 48.47           C
ATOM   1927  CD2 PHE A 270      36.922 -27.593 -26.084  1.00 49.45           C
ATOM   1928  CE1 PHE A 270      34.819 -28.629 -24.606  1.00 49.20           C
ATOM   1929  CE2 PHE A 270      37.029 -27.693 -24.704  1.00 49.07           C
ATOM   1930  CZ  PHE A 270      35.978 -28.212 -23.964  1.00 48.06           C
ATOM   1931  N   SER A 271      33.901 -29.018 -30.865  1.00 33.78           N
ATOM   1932  CA  SER A 271      33.496 -28.738 -32.236  1.00 33.32           C
ATOM   1933  C   SER A 271      33.396 -27.232 -32.424  1.00 32.08           C
ATOM   1934  O   SER A 271      33.385 -26.470 -31.442  1.00 32.84           O
ATOM   1935  CB  SER A 271      32.133 -29.374 -32.506  1.00 30.88           C
ATOM   1936  OG  SER A 271      31.133 -28.761 -31.698  1.00 31.63           O
ATOM   1937  N   ASP A 272      33.271 -26.786 -33.670  1.00 30.34           N
ATOM   1938  CA  ASP A 272      33.015 -25.360 -33.917  1.00 28.26           C
ATOM   1939  C   ASP A 272      31.712 -24.911 -33.247  1.00 28.01           C
ATOM   1940  O   ASP A 272      31.590 -23.740 -32.827  1.00 28.78           O
ATOM   1941  CB  ASP A 272      32.921 -25.099 -35.423  1.00 29.67           C
ATOM   1942  CG  ASP A 272      34.229 -25.413 -36.170  1.00 32.80           C
ATOM   1943  OD1 ASP A 272      35.277 -25.657 -35.527  1.00 35.65           O
ATOM   1944  OD2 ASP A 272      34.203 -25.407 -37.410  1.00 35.62           O
ATOM   1945  N   GLY A 273      30.732 -25.808 -33.162  1.00 25.79           N
ATOM   1946  CA  GLY A 273      29.425 -25.503 -32.582  1.00 29.62           C
ATOM   1947  C   GLY A 273      29.550 -25.224 -31.086  1.00 28.78           C
ATOM   1948  O   GLY A 273      28.768 -24.463 -30.519  1.00 32.46           O
ATOM   1949  N   PHE A 274      30.537 -25.861 -30.458  1.00 29.03           N
ATOM   1950  CA  PHE A 274      30.767 -25.619 -29.025  1.00 30.08           C
ATOM   1951  C   PHE A 274      31.231 -24.169 -28.830  1.00 30.70           C
ATOM   1952  O   PHE A 274      30.682 -23.438 -27.990  1.00 30.46           O
ATOM   1953  CB  PHE A 274      31.808 -26.562 -28.450  1.00 30.14           C
ATOM   1954  CG  PHE A 274      32.135 -26.263 -27.002  1.00 31.27           C
ATOM   1955  CD1 PHE A 274      31.292 -26.692 -25.987  1.00 33.98           C
ATOM   1956  CD2 PHE A 274      33.271 -25.525 -26.674  1.00 33.72           C
ATOM   1957  CE1 PHE A 274      31.578 -26.408 -24.647  1.00 33.39           C
ATOM   1958  CE2 PHE A 274      33.577 -25.242 -25.339  1.00 33.92           C
ATOM   1959  CZ  PHE A 274      32.730 -25.685 -24.325  1.00 33.23           C
ATOM   1960  N   TRP A 275      32.226 -23.757 -29.598  1.00 30.19           N
ATOM   1961  CA  TRP A 275      32.769 -22.380 -29.472  1.00 34.25           C
ATOM   1962  C   TRP A 275      31.730 -21.284 -29.683  1.00 37.07           C
ATOM   1963  O   TRP A 275      31.849 -20.205 -29.088  1.00 38.36           O
ATOM   1964  CB  TRP A 275      33.929 -22.145 -30.442  1.00 35.32           C
ATOM   1965  CG  TRP A 275      35.050 -23.102 -30.349  1.00 37.48           C
ATOM   1966  CD1 TRP A 275      35.577 -23.855 -31.374  1.00 39.26           C
ATOM   1967  CD2 TRP A 275      35.824 -23.422 -29.180  1.00 36.79           C
ATOM   1968  NE1 TRP A 275      36.615 -24.624 -30.910  1.00 41.67           N
ATOM   1969  CE2 TRP A 275      36.803 -24.368 -29.575  1.00 40.79           C
ATOM   1970  CE3 TRP A 275      35.802 -22.985 -27.839  1.00 38.27           C
ATOM   1971  CZ2 TRP A 275      37.740 -24.898 -28.676  1.00 41.29           C
ATOM   1972  CZ3 TRP A 275      36.723 -23.523 -26.944  1.00 36.97           C
ATOM   1973  CH2 TRP A 275      37.687 -24.463 -27.372  1.00 40.80           C
ATOM   1974  N   THR A 276      30.714 -21.547 -30.513  1.00 37.51           N
ATOM   1975  CA  THR A 276      29.636 -20.563 -30.774  1.00 39.17           C
ATOM   1976  C   THR A 276      28.393 -20.711 -29.879  1.00 41.52           C
ATOM   1977  O   THR A 276      27.453 -19.910 -29.964  1.00 41.45           O
ATOM   1978  CB  THR A 276      29.148 -20.629 -32.223  1.00 41.10           C
ATOM   1979  OG1 THR A 276      28.432 -21.859 -32.385  1.00 38.92           O
ATOM   1980  CG2 THR A 276      30.322 -20.549 -33.204  1.00 39.90           C
ATOM   1981  N   GLY A 277      28.369 -21.749 -29.050  1.00 42.87           N
ATOM   1982  CA  GLY A 277      27.273 -21.962 -28.111  1.00 42.80           C
ATOM   1983  C   GLY A 277      26.128 -22.823 -28.604  1.00 46.98           C
ATOM   1984  O   GLY A 277      25.197 -23.081 -27.836  1.00 47.53           O
ATOM   1985  N   SER A 278      26.201 -23.273 -29.865  1.00 49.02           N
ATOM   1986  CA  SER A 278      25.154 -24.112 -30.493  1.00 50.98           C
ATOM   1987  C   SER A 278      25.272 -25.628 -30.240  1.00 49.65           C
ATOM   1988  O   SER A 278      24.398 -26.396 -30.654  1.00 53.31           O
ATOM   1989  CB  SER A 278      25.049 -23.839 -32.005  1.00 54.58           C
ATOM   1990  OG  SER A 278      26.021 -24.574 -32.731  1.00 54.75           O
ATOM   1991  N   GLN A 279      26.345 -26.056 -29.576  1.00 46.11           N
ATOM   1992  CA  GLN A 279      26.482 -27.442 -29.137  1.00 44.11           C
ATOM   1993  C   GLN A 279      26.993 -27.468 -27.687  1.00 43.37           C
ATOM   1994  O   GLN A 279      27.687 -26.537 -27.237  1.00 42.81           O
ATOM   1995  CB  GLN A 279      27.438 -28.218 -30.064  1.00 50.45           C
ATOM   1996  CG  GLN A 279      26.980 -29.622 -30.462  1.00 52.21           C
ATOM   1997  CD  GLN A 279      28.063 -30.455 -31.157  1.00 55.21           C
ATOM   1998  OE1 GLN A 279      29.222 -30.044 -31.249  1.00 56.06           O
ATOM   1999  NE2 GLN A 279      27.684 -31.640 -31.650  1.00 48.82           N
ATOM   2000  N   LEU A 280      26.630 -28.529 -26.965  1.00 40.61           N
ATOM   2001  CA  LEU A 280      27.231 -28.853 -25.668  1.00 40.04           C
ATOM   2002  C   LEU A 280      28.361 -29.866 -25.862  1.00 42.79           C
ATOM   2003  O   LEU A 280      28.334 -30.665 -26.799  1.00 43.82           O
ATOM   2004  CB  LEU A 280      26.194 -29.444 -24.708  1.00 39.72           C
ATOM   2005  CG  LEU A 280      25.012 -28.627 -24.168  1.00 42.38           C
ATOM   2006  CD1 LEU A 280      24.039 -29.531 -23.420  1.00 41.16           C
ATOM   2007  CD2 LEU A 280      25.489 -27.521 -23.240  1.00 42.25           C
ATOM   2008  N   ALA A 281      29.363 -29.806 -24.997  1.00 39.36           N
ATOM   2009  CA  ALA A 281      30.385 -30.838 -24.900  1.00 38.20           C
ATOM   2010  C   ALA A 281      30.043 -31.705 -23.687  1.00 42.40           C
ATOM   2011  O   ALA A 281      29.876 -31.194 -22.577  1.00 37.63           O
ATOM   2012  CB  ALA A 281      31.771 -30.218 -24.758  1.00 37.91           C
ATOM   2013  N   CYS A 282      29.906 -33.014 -23.902  1.00 42.41           N
ATOM   2014  CA  CYS A 282      29.463 -33.927 -22.847  1.00 44.64           C
ATOM   2015  C   CYS A 282      30.478 -35.037 -22.602  1.00 47.11           C
ATOM   2016  O   CYS A 282      31.129 -35.519 -23.533  1.00 45.58           O
ATOM   2017  CB  CYS A 282      28.091 -34.534 -23.179  1.00 41.21           C
ATOM   2018  SG  CYS A 282      26.763 -33.337 -23.466  1.00 45.73           S
ATOM   2019  N   TRP A 283      30.624 -35.400 -21.330  1.00 49.76           N
ATOM   2020  CA  TRP A 283      31.458 -36.521 -20.894  1.00 51.86           C
ATOM   2021  C   TRP A 283      30.655 -37.342 -19.891  1.00 55.67           C
ATOM   2022  O   TRP A 283      29.827 -36.795 -19.146  1.00 52.43           O
ATOM   2023  CB  TRP A 283      32.766 -36.040 -20.248  1.00 50.23           C
ATOM   2024  CG  TRP A 283      33.783 -35.529 -21.229  1.00 49.76           C
ATOM   2025  CD1 TRP A 283      34.694 -36.273 -21.932  1.00 52.61           C
ATOM   2026  CD2 TRP A 283      33.998 -34.160 -21.620  1.00 52.46           C
ATOM   2027  NE1 TRP A 283      35.458 -35.453 -22.737  1.00 51.48           N
ATOM   2028  CE2 TRP A 283      35.048 -34.155 -22.572  1.00 51.93           C
ATOM   2029  CE3 TRP A 283      33.402 -32.939 -21.263  1.00 52.97           C
ATOM   2030  CZ2 TRP A 283      35.524 -32.977 -23.160  1.00 52.91           C
ATOM   2031  CZ3 TRP A 283      33.871 -31.765 -21.859  1.00 53.68           C
ATOM   2032  CH2 TRP A 283      34.922 -31.795 -22.796  1.00 53.08           C
ATOM   2033  N   THR A 284      30.875 -38.657 -19.896  1.00 56.61           N
ATOM   2034  CA  THR A 284      30.285 -39.535 -18.882  1.00 57.15           C
ATOM   2035  C   THR A 284      30.726 -39.080 -17.491  1.00 56.89           C
ATOM   2036  O   THR A 284      31.893 -38.714 -17.297  1.00 51.14           O
ATOM   2037  CB  THR A 284      30.684 -41.007 -19.105  1.00 57.37           C
ATOM   2038  OG1 THR A 284      32.027 -41.062 -19.601  1.00 58.52           O
ATOM   2039  CG2 THR A 284      29.762 -41.659 -20.113  1.00 56.02           C
ATOM   2040  N   ASN A 285      29.786 -39.088 -16.542  1.00 61.01           N
ATOM   2041  CA  ASN A 285      30.026 -38.631 -15.167  1.00 60.03           C
ATOM   2042  C   ASN A 285      31.457 -38.842 -14.656  1.00 61.97           C
ATOM   2043  O   ASN A 285      31.993 -39.957 -14.717  1.00 64.21           O
ATOM   2044  CB  ASN A 285      29.008 -39.261 -14.202  1.00 58.45           C
ATOM   2045  CG  ASN A 285      27.644 -38.584 -14.251  1.00 58.22           C
ATOM   2046  OD1 ASN A 285      27.472 -37.529 -14.865  1.00 58.25           O
ATOM   2047  ND2 ASN A 285      26.665 -39.192 -13.592  1.00 56.84           N
ATOM   2048  N   SER A 286      32.058 -37.753 -14.169  1.00 63.05           N
ATOM   2049  CA  SER A 286      33.439 -37.709 -13.636  1.00 62.50           C
ATOM   2050  C   SER A 286      34.551 -38.175 -14.603  1.00 59.58           C
ATOM   2051  O   SER A 286      35.561 -38.740 -14.181  1.00 60.41           O
ATOM   2052  CB  SER A 286      33.540 -38.402 -12.264  1.00 61.27           C
ATOM   2053  OG  SER A 286      33.308 -39.794 -12.364  1.00 61.41           O
ATOM   2054  N   GLU A 287      34.364 -37.899 -15.895  1.00 60.43           N
ATOM   2055  CA  GLU A 287      35.358 -38.207 -16.931  1.00 58.71           C
ATOM   2056  C   GLU A 287      35.909 -36.933 -17.610  1.00 57.07           C
ATOM   2057  O   GLU A 287      36.773 -37.011 -18.494  1.00 54.89           O
ATOM   2058  CB  GLU A 287      34.759 -39.180 -17.966  1.00 59.25           C
ATOM   2059  CG  GLU A 287      35.712 -39.710 -19.031  1.00 60.20           C
ATOM   2060  CD  GLU A 287      36.555 -40.876 -18.554  1.00 59.76           C
ATOM   2061  OE1 GLU A 287      37.241 -40.749 -17.514  1.00 59.71           O
ATOM   2062  OE2 GLU A 287      36.534 -41.923 -19.230  1.00 59.52           O
ATOM   2063  N   THR A 288      35.433 -35.762 -17.185  1.00 52.48           N
ATOM   2064  CA  THR A 288      35.861 -34.500 -17.807  1.00 49.91           C
ATOM   2065  C   THR A 288      37.369 -34.267 -17.620  1.00 47.40           C
ATOM   2066  O   THR A 288      37.848 -34.183 -16.478  1.00 49.64           O
ATOM   2067  CB  THR A 288      35.045 -33.295 -17.313  1.00 48.64           C
ATOM   2068  OG1 THR A 288      33.649 -33.632 -17.304  1.00 48.35           O
ATOM   2069  CG2 THR A 288      35.266 -32.100 -18.236  1.00 47.60           C
ATOM   2070  N   PRO A 289      38.118 -34.172 -18.739  1.00 41.33           N
ATOM   2071  CA  PRO A 289      39.573 -34.096 -18.668  1.00 41.62           C
ATOM   2072  C   PRO A 289      40.067 -32.676 -18.415  1.00 42.12           C
ATOM   2073  O   PRO A 289      40.740 -32.102 -19.267  1.00 40.07           O
ATOM   2074  CB  PRO A 289      40.017 -34.575 -20.059  1.00 39.41           C
ATOM   2075  CG  PRO A 289      38.806 -34.456 -20.946  1.00 38.90           C
ATOM   2076  CD  PRO A 289      37.641 -33.994 -20.121  1.00 39.62           C
ATOM   2077  N   TRP A 290      39.761 -32.140 -17.231  1.00 45.74           N
ATOM   2078  CA  TRP A 290      40.058 -30.745 -16.881  1.00 44.07           C
ATOM   2079  C   TRP A 290      41.508 -30.356 -17.063  1.00 41.88           C
ATOM   2080  O   TRP A 290      41.816 -29.182 -17.349  1.00 44.56           O
ATOM   2081  CB  TRP A 290      39.676 -30.466 -15.424  1.00 45.67           C
ATOM   2082  CG  TRP A 290      38.220 -30.491 -15.171  1.00 45.18           C
ATOM   2083  CD1 TRP A 290      37.540 -31.370 -14.369  1.00 46.74           C
ATOM   2084  CD2 TRP A 290      37.241 -29.601 -15.717  1.00 43.69           C
ATOM   2085  NE1 TRP A 290      36.199 -31.079 -14.384  1.00 46.84           N
ATOM   2086  CE2 TRP A 290      35.984 -29.998 -15.202  1.00 44.21           C
ATOM   2087  CE3 TRP A 290      37.300 -28.516 -16.602  1.00 43.38           C
ATOM   2088  CZ2 TRP A 290      34.795 -29.337 -15.529  1.00 45.34           C
ATOM   2089  CZ3 TRP A 290      36.122 -27.856 -16.925  1.00 42.11           C
ATOM   2090  CH2 TRP A 290      34.883 -28.273 -16.397  1.00 43.25           C
ATOM   2091  N   SER A 291      42.396 -31.334 -16.878  1.00 38.42           N
ATOM   2092  CA  SER A 291      43.828 -31.103 -16.990  1.00 38.24           C
ATOM   2093  C   SER A 291      44.215 -30.800 -18.430  1.00 34.43           C
ATOM   2094  O   SER A 291      45.299 -30.300 -18.678  1.00 35.88           O
ATOM   2095  CB  SER A 291      44.616 -32.310 -16.474  1.00 39.64           C
ATOM   2096  OG  SER A 291      45.888 -31.898 -16.001  1.00 41.81           O
ATOM   2097  N   TYR A 292      43.296 -31.081 -19.354  1.00 35.05           N
ATOM   2098  CA  TYR A 292      43.501 -30.896 -20.793  1.00 33.50           C
ATOM   2099  C   TYR A 292      43.419 -29.439 -21.268  1.00 34.04           C
ATOM   2100  O   TYR A 292      43.879 -29.128 -22.354  1.00 31.36           O
ATOM   2101  CB  TYR A 292      42.422 -31.653 -21.585  1.00 34.74           C
ATOM   2102  CG  TYR A 292      42.563 -33.158 -21.697  1.00 36.47           C
ATOM   2103  CD1 TYR A 292      43.362 -33.882 -20.824  1.00 36.93           C
ATOM   2104  CD2 TYR A 292      41.853 -33.854 -22.666  1.00 37.24           C
ATOM   2105  CE1 TYR A 292      43.467 -35.263 -20.932  1.00 38.25           C
ATOM   2106  CE2 TYR A 292      41.951 -35.232 -22.779  1.00 37.86           C
ATOM   2107  CZ  TYR A 292      42.760 -35.926 -21.912  1.00 38.31           C
ATOM   2108  OH  TYR A 292      42.850 -37.295 -22.039  1.00 42.24           O
ATOM   2109  N   PHE A 293      42.811 -28.565 -20.473  1.00 34.58           N
ATOM   2110  CA  PHE A 293      42.398 -27.234 -20.951  1.00 33.47           C
ATOM   2111  C   PHE A 293      43.202 -26.104 -20.284  1.00 29.98           C
ATOM   2112  O   PHE A 293      43.666 -26.263 -19.137  1.00 29.32           O
ATOM   2113  CB  PHE A 293      40.897 -27.028 -20.710  1.00 34.77           C
ATOM   2114  CG  PHE A 293      40.032 -28.158 -21.203  1.00 40.06           C
ATOM   2115  CD1 PHE A 293      39.970 -28.475 -22.567  1.00 41.75           C
ATOM   2116  CD2 PHE A 293      39.258 -28.896 -20.310  1.00 41.43           C
ATOM   2117  CE1 PHE A 293      39.165 -29.515 -23.018  1.00 43.86           C
ATOM   2118  CE2 PHE A 293      38.445 -29.940 -20.761  1.00 42.94           C
ATOM   2119  CZ  PHE A 293      38.394 -30.242 -22.115  1.00 39.64           C
ATOM   2120  N   PRO A 294      43.405 -24.980 -21.017  1.00 27.02           N
ATOM   2121  CA  PRO A 294      44.317 -23.917 -20.565  1.00 28.48           C
ATOM   2122  C   PRO A 294      43.670 -22.899 -19.614  1.00 25.83           C
ATOM   2123  O   PRO A 294      42.457 -22.729 -19.628  1.00 27.25           O
ATOM   2124  CB  PRO A 294      44.707 -23.219 -21.872  1.00 27.53           C
ATOM   2125  CG  PRO A 294      43.549 -23.449 -22.789  1.00 30.91           C
ATOM   2126  CD  PRO A 294      43.099 -24.856 -22.459  1.00 28.60           C
ATOM   2127  N   LYS A 295      44.511 -22.287 -18.793  1.00 27.01           N
ATOM   2128  CA  LYS A 295      44.117 -21.108 -18.028  1.00 27.17           C
ATOM   2129  C   LYS A 295      43.967 -19.919 -18.956  1.00 27.77           C
ATOM   2130  O   LYS A 295      44.659 -19.794 -19.985  1.00 28.00           O
ATOM   2131  CB  LYS A 295      45.155 -20.796 -16.958  1.00 26.59           C
ATOM   2132  CG  LYS A 295      45.251 -21.856 -15.874  1.00 30.92           C
ATOM   2133  CD  LYS A 295      46.432 -21.560 -14.970  1.00 33.74           C
ATOM   2134  CE  LYS A 295      46.506 -22.617 -13.864  1.00 34.91           C
ATOM   2135  NZ  LYS A 295      47.684 -22.399 -12.979  1.00 37.37           N
ATOM   2136  N   ILE A 296      43.035 -19.024 -18.617  1.00 26.18           N
ATOM   2137  CA  ILE A 296      42.930 -17.789 -19.367  1.00 25.91           C
ATOM   2138  C   ILE A 296      43.166 -16.591 -18.454  1.00 25.72           C
ATOM   2139  O   ILE A 296      42.514 -16.475 -17.427  1.00 25.83           O
ATOM   2140  CB  ILE A 296      41.541 -17.679 -20.044  1.00 27.23           C
ATOM   2141  CG1 ILE A 296      41.328 -18.897 -20.984  1.00 27.36           C
ATOM   2142  CG2 ILE A 296      41.390 -16.317 -20.730  1.00 28.15           C
ATOM   2143  CD1 ILE A 296      40.004 -18.915 -21.735  1.00 29.92           C
ATOM   2144  N   SER A 297      44.085 -15.710 -18.840  1.00 25.26           N
ATOM   2145  CA  SER A 297      44.449 -14.543 -18.023  1.00 27.70           C
ATOM   2146  C   SER A 297      44.179 -13.221 -18.721  1.00 26.39           C
ATOM   2147  O   SER A 297      44.389 -13.056 -19.943  1.00 28.03           O
ATOM   2148  CB  SER A 297      45.911 -14.590 -17.650  1.00 28.50           C
ATOM   2149  OG  SER A 297      46.170 -15.693 -16.810  1.00 28.91           O
ATOM   2150  N   ILE A 298      43.696 -12.267 -17.916  1.00 25.31           N
ATOM   2151  CA  ILE A 298      43.477 -10.893 -18.371  1.00 25.09           C
ATOM   2152  C   ILE A 298      44.411 -10.001 -17.563  1.00 25.03           C
ATOM   2153  O   ILE A 298      44.401 -10.046 -16.317  1.00 23.47           O
ATOM   2154  CB  ILE A 298      42.010 -10.463 -18.111  1.00 24.98           C
ATOM   2155  CG1 ILE A 298      41.042 -11.336 -18.933  1.00 26.48           C
ATOM   2156  CG2 ILE A 298      41.797  -8.987 -18.417  1.00 24.71           C
ATOM   2157  CD1 ILE A 298      39.596 -11.227 -18.450  1.00 27.52           C
ATOM   2158  N   TYR A 299      45.226  -9.215 -18.263  1.00 24.83           N
ATOM   2159  CA  TYR A 299      46.173  -8.309 -17.583  1.00 24.66           C
ATOM   2160  C   TYR A 299      45.571  -6.895 -17.497  1.00 22.62           C
ATOM   2161  O   TYR A 299      45.025  -6.396 -18.478  1.00 25.42           O
ATOM   2162  CB  TYR A 299      47.519  -8.269 -18.319  1.00 24.02           C
ATOM   2163  CG  TYR A 299      48.389  -9.503 -18.150  1.00 25.82           C
ATOM   2164  CD1 TYR A 299      48.062 -10.694 -18.792  1.00 27.96           C
ATOM   2165  CD2 TYR A 299      49.550  -9.467 -17.335  1.00 27.83           C
ATOM   2166  CE1 TYR A 299      48.868 -11.822 -18.677  1.00 28.34           C
ATOM   2167  CE2 TYR A 299      50.368 -10.602 -17.212  1.00 28.29           C
ATOM   2168  CZ  TYR A 299      49.993 -11.770 -17.867  1.00 30.49           C
ATOM   2169  OH  TYR A 299      50.761 -12.915 -17.809  1.00 30.47           O
ATOM   2170  N   LEU A 300      45.632  -6.313 -16.294  1.00 21.11           N
ATOM   2171  CA  LEU A 300      45.014  -5.008 -16.022  1.00 21.52           C
ATOM   2172  C   LEU A 300      46.116  -4.090 -15.536  1.00 20.16           C
ATOM   2173  O   LEU A 300      47.025  -4.524 -14.815  1.00 21.70           O
ATOM   2174  CB  LEU A 300      43.957  -5.152 -14.917  1.00 22.78           C
ATOM   2175  CG  LEU A 300      42.774  -6.044 -15.329  1.00 22.84           C
ATOM   2176  CD1 LEU A 300      41.857  -6.281 -14.129  1.00 23.46           C
ATOM   2177  CD2 LEU A 300      42.018  -5.487 -16.517  1.00 23.85           C
ATOM   2178  N   ARG A 301      46.027  -2.816 -15.893  1.00 21.00           N
ATOM   2179  CA  ARG A 301      47.037  -1.868 -15.420  1.00 22.69           C
ATOM   2180  C   ARG A 301      46.900  -1.565 -13.924  1.00 24.05           C
ATOM   2181  O   ARG A 301      45.804  -1.329 -13.459  1.00 22.07           O
ATOM   2182  CB  ARG A 301      47.002  -0.578 -16.279  1.00 27.16           C
ATOM   2183  CG  ARG A 301      48.306   0.212 -16.119  1.00 29.38           C
ATOM   2184  CD  ARG A 301      48.358   1.448 -16.970  1.00 29.30           C
ATOM   2185  NE  ARG A 301      48.204   1.236 -18.405  1.00 26.84           N
ATOM   2186  CZ  ARG A 301      49.224   0.978 -19.235  1.00 29.11           C
ATOM   2187  NH1 ARG A 301      50.465   0.851 -18.765  1.00 28.80           N
ATOM   2188  NH2 ARG A 301      48.993   0.860 -20.533  1.00 30.23           N
ATOM   2189  N   ASP A 302      48.019  -1.542 -13.208  1.00 23.82           N
ATOM   2190  CA  ASP A 302      48.013  -1.134 -11.795  1.00 23.84           C
ATOM   2191  C   ASP A 302      47.831   0.388 -11.728  1.00 25.28           C
ATOM   2192  O   ASP A 302      47.967   1.081 -12.739  1.00 25.36           O
ATOM   2193  CB  ASP A 302      49.345  -1.504 -11.171  1.00 25.50           C
ATOM   2194  CG  ASP A 302      49.336  -1.388  -9.680  1.00 30.42           C
ATOM   2195  OD1 ASP A 302      48.670  -2.198  -9.023  1.00 33.65           O
ATOM   2196  OD2 ASP A 302      49.985  -0.445  -9.189  1.00 33.76           O
ATOM   2197  N   GLU A 303      47.453   0.890 -10.552  1.00 25.32           N
ATOM   2198  CA  GLU A 303      47.420   2.365 -10.365  1.00 25.64           C
ATOM   2199  C   GLU A 303      48.763   3.016 -10.716  1.00 25.67           C
ATOM   2200  O   GLU A 303      48.791   4.126 -11.239  1.00 24.49           O
ATOM   2201  CB  GLU A 303      47.011   2.726  -8.945  1.00 26.32           C
ATOM   2202  CG  GLU A 303      45.594   2.298  -8.632  1.00 25.97           C
ATOM   2203  CD  GLU A 303      45.070   2.946  -7.373  1.00 27.29           C
ATOM   2204  OE1 GLU A 303      44.569   4.091  -7.483  1.00 27.85           O
ATOM   2205  OE2 GLU A 303      45.152   2.309  -6.308  1.00 28.28           O
ATOM   2206  N   ASN A 304      49.859   2.316 -10.420  1.00 24.87           N
ATOM   2207  CA  ASN A 304      51.201   2.712 -10.902  1.00 24.97           C
ATOM   2208  C   ASN A 304      51.339   2.166 -12.307  1.00 26.89           C
ATOM   2209  O   ASN A 304      51.351   0.942 -12.479  1.00 27.02           O
ATOM   2210  CB  ASN A 304      52.268   2.108  -9.998  1.00 28.42           C
ATOM   2211  CG  ASN A 304      53.677   2.553 -10.365  1.00 29.59           C
ATOM   2212  OD1 ASN A 304      54.060   2.583 -11.526  1.00 29.13           O
ATOM   2213  ND2 ASN A 304      54.448   2.938  -9.340  1.00 37.62           N
ATOM   2214  N   SER A 305      51.381   3.046 -13.302  1.00 26.05           N
ATOM   2215  CA  SER A 305      51.278   2.591 -14.696  1.00 26.22           C
ATOM   2216  C   SER A 305      52.442   1.698 -15.148  1.00 27.49           C
ATOM   2217  O   SER A 305      52.305   1.028 -16.184  1.00 27.97           O
ATOM   2218  CB  SER A 305      51.011   3.716 -15.693  1.00 31.86           C
ATOM   2219  OG  SER A 305      52.160   4.519 -15.888  1.00 29.59           O
ATOM   2220  N   SER A 306      53.512   1.642 -14.349  1.00 27.83           N
ATOM   2221  CA  SER A 306      54.694   0.810 -14.692  1.00 29.21           C
ATOM   2222  C   SER A 306      54.409  -0.674 -14.459  1.00 28.21           C
ATOM   2223  O   SER A 306      55.203  -1.543 -14.861  1.00 29.30           O
ATOM   2224  CB  SER A 306      55.981   1.257 -13.948  1.00 26.35           C
ATOM   2225  OG  SER A 306      55.966   0.912 -12.563  1.00 28.72           O
ATOM   2226  N   ARG A 307      53.295  -0.969 -13.783  1.00 27.52           N
ATOM   2227  CA  ARG A 307      52.999  -2.343 -13.369  1.00 26.10           C
ATOM   2228  C   ARG A 307      51.621  -2.738 -13.814  1.00 25.23           C
ATOM   2229  O   ARG A 307      50.764  -1.881 -14.065  1.00 26.51           O
ATOM   2230  CB  ARG A 307      53.103  -2.479 -11.841  1.00 29.02           C
ATOM   2231  CG  ARG A 307      54.489  -2.163 -11.279  1.00 33.61           C
ATOM   2232  CD  ARG A 307      54.622  -2.516  -9.806  1.00 42.09           C
ATOM   2233  NE  ARG A 307      53.731  -1.753  -8.930  1.00 45.29           N
ATOM   2234  CZ  ARG A 307      54.088  -0.660  -8.245  1.00 48.66           C
ATOM   2235  NH1 ARG A 307      55.322  -0.175  -8.341  1.00 47.92           N
ATOM   2236  NH2 ARG A 307      53.203  -0.051  -7.454  1.00 48.74           N
ATOM   2237  N   SER A 308      51.438  -4.048 -13.951  1.00 26.04           N
ATOM   2238  CA  SER A 308      50.148  -4.652 -14.242  1.00 26.04           C
ATOM   2239  C   SER A 308      50.020  -5.852 -13.329  1.00 27.45           C
ATOM   2240  O   SER A 308      50.980  -6.267 -12.658  1.00 24.49           O
ATOM   2241  CB  SER A 308      50.062  -5.077 -15.709  1.00 27.25           C
ATOM   2242  OG  SER A 308      51.005  -6.122 -15.971  1.00 29.40           O
ATOM   2243  N   PHE A 309      48.800  -6.371 -13.260  1.00 24.84           N
ATOM   2244  CA  PHE A 309      48.547  -7.628 -12.612  1.00 25.32           C
ATOM   2245  C   PHE A 309      47.634  -8.438 -13.492  1.00 25.05           C
ATOM   2246  O   PHE A 309      47.071  -7.911 -14.461  1.00 24.41           O
ATOM   2247  CB  PHE A 309      47.929  -7.425 -11.209  1.00 24.53           C
ATOM   2248  CG  PHE A 309      46.617  -6.664 -11.208  1.00 21.01           C
ATOM   2249  CD1 PHE A 309      46.584  -5.246 -11.244  1.00 22.40           C
ATOM   2250  CD2 PHE A 309      45.398  -7.355 -11.114  1.00 23.06           C
ATOM   2251  CE1 PHE A 309      45.348  -4.560 -11.210  1.00 23.13           C
ATOM   2252  CE2 PHE A 309      44.176  -6.675 -11.073  1.00 21.90           C
ATOM   2253  CZ  PHE A 309      44.142  -5.293 -11.123  1.00 23.50           C
ATOM   2254  N   ARG A 310      47.513  -9.728 -13.189  1.00 25.97           N
ATOM   2255  CA  ARG A 310      46.654 -10.585 -13.978  1.00 26.86           C
ATOM   2256  C   ARG A 310      45.601 -11.301 -13.132  1.00 24.97           C
ATOM   2257  O   ARG A 310      45.844 -11.771 -12.018  1.00 27.75           O
ATOM   2258  CB  ARG A 310      47.428 -11.567 -14.870  1.00 31.60           C
ATOM   2259  CG  ARG A 310      47.850 -12.829 -14.175  1.00 31.77           C
ATOM   2260  CD  ARG A 310      48.842 -13.626 -15.009  1.00 32.72           C
ATOM   2261  NE  ARG A 310      49.319 -14.728 -14.193  1.00 36.58           N
ATOM   2262  CZ  ARG A 310      50.490 -15.341 -14.370  1.00 40.19           C
ATOM   2263  NH1 ARG A 310      51.316 -14.969 -15.342  1.00 40.59           N
ATOM   2264  NH2 ARG A 310      50.835 -16.333 -13.569  1.00 43.13           N
ATOM   2265  N   ILE A 311      44.414 -11.380 -13.712  1.00 23.68           N
ATOM   2266  CA  ILE A 311      43.355 -12.159 -13.131  1.00 23.28           C
ATOM   2267  C   ILE A 311      43.170 -13.365 -14.056  1.00 23.96           C
ATOM   2268  O   ILE A 311      43.080 -13.236 -15.311  1.00 24.48           O
ATOM   2269  CB  ILE A 311      42.057 -11.332 -12.909  1.00 23.93           C
ATOM   2270  CG1 ILE A 311      41.574 -10.694 -14.222  1.00 25.25           C
ATOM   2271  CG2 ILE A 311      42.291 -10.307 -11.786  1.00 25.14           C
ATOM   2272  CD1 ILE A 311      40.180 -10.055 -14.108  1.00 25.08           C
ATOM   2273  N   THR A 312      43.131 -14.533 -13.437  1.00 23.15           N
ATOM   2274  CA  THR A 312      43.240 -15.797 -14.216  1.00 24.66           C
ATOM   2275  C   THR A 312      42.093 -16.680 -13.839  1.00 23.28           C
ATOM   2276  O   THR A 312      41.790 -16.814 -12.647  1.00 23.92           O
ATOM   2277  CB  THR A 312      44.543 -16.517 -13.858  1.00 25.81           C
ATOM   2278  OG1 THR A 312      45.656 -15.692 -14.240  1.00 27.77           O
ATOM   2279  CG2 THR A 312      44.622 -17.910 -14.537  1.00 27.76           C
ATOM   2280  N   ILE A 313      41.419 -17.239 -14.862  1.00 24.45           N
ATOM   2281  CA  ILE A 313      40.349 -18.183 -14.640  1.00 23.39           C
ATOM   2282  C   ILE A 313      40.805 -19.559 -15.172  1.00 25.60           C
ATOM   2283  O   ILE A 313      41.468 -19.633 -16.187  1.00 24.87           O
ATOM   2284  CB  ILE A 313      39.020 -17.753 -15.303  1.00 24.72           C
ATOM   2285  CG1 ILE A 313      39.181 -17.649 -16.819  1.00 24.22           C
ATOM   2286  CG2 ILE A 313      38.580 -16.370 -14.802  1.00 23.61           C
ATOM   2287  CD1 ILE A 313      37.864 -17.467 -17.577  1.00 27.84           C
ATOM   2288  N   LEU A 314      40.463 -20.606 -14.434  1.00 25.29           N
ATOM   2289  CA  LEU A 314      40.787 -21.987 -14.786  1.00 25.55           C
ATOM   2290  C   LEU A 314      39.637 -22.529 -15.637  1.00 25.64           C
ATOM   2291  O   LEU A 314      38.555 -21.914 -15.676  1.00 26.92           O
ATOM   2292  CB  LEU A 314      41.036 -22.817 -13.494  1.00 25.76           C
ATOM   2293  CG  LEU A 314      42.498 -22.785 -13.073  1.00 27.49           C
ATOM   2294  CD1 LEU A 314      42.965 -21.379 -12.674  1.00 27.21           C
ATOM   2295  CD2 LEU A 314      42.745 -23.788 -11.946  1.00 30.44           C
ATOM   2296  N   PRO A 315      39.848 -23.653 -16.352  1.00 26.88           N
ATOM   2297  CA  PRO A 315      38.812 -24.182 -17.238  1.00 27.41           C
ATOM   2298  C   PRO A 315      37.447 -24.376 -16.582  1.00 27.36           C
ATOM   2299  O   PRO A 315      36.413 -24.240 -17.225  1.00 25.85           O
ATOM   2300  CB  PRO A 315      39.376 -25.553 -17.653  1.00 28.61           C
ATOM   2301  CG  PRO A 315      40.848 -25.383 -17.576  1.00 29.91           C
ATOM   2302  CD  PRO A 315      41.147 -24.341 -16.537  1.00 27.72           C
ATOM   2303  N   GLN A 316      37.445 -24.688 -15.293  1.00 26.86           N
ATOM   2304  CA  GLN A 316      36.205 -24.924 -14.597  1.00 29.07           C
ATOM   2305  C   GLN A 316      35.254 -23.704 -14.598  1.00 28.65           C
ATOM   2306  O   GLN A 316      34.050 -23.869 -14.454  1.00 30.44           O
ATOM   2307  CB  GLN A 316      36.488 -25.389 -13.155  1.00 33.78           C
ATOM   2308  CG  GLN A 316      37.038 -26.812 -13.078  1.00 36.65           C
ATOM   2309  CD  GLN A 316      38.560 -26.924 -13.104  1.00 38.33           C
ATOM   2310  OE1 GLN A 316      39.298 -26.010 -13.501  1.00 34.49           O
ATOM   2311  NE2 GLN A 316      39.043 -28.094 -12.704  1.00 43.12           N
ATOM   2312  N   LEU A 317      35.802 -22.504 -14.760  1.00 27.66           N
ATOM   2313  CA  LEU A 317      35.000 -21.290 -14.857  1.00 27.05           C
ATOM   2314  C   LEU A 317      34.511 -20.972 -16.287  1.00 25.77           C
ATOM   2315  O   LEU A 317      33.506 -20.278 -16.443  1.00 25.61           O
ATOM   2316  CB  LEU A 317      35.775 -20.094 -14.269  1.00 25.55           C
ATOM   2317  CG  LEU A 317      35.930 -20.052 -12.744  1.00 27.93           C
ATOM   2318  CD1 LEU A 317      36.562 -18.715 -12.365  1.00 26.61           C
ATOM   2319  CD2 LEU A 317      34.583 -20.259 -12.052  1.00 29.47           C
ATOM   2320  N   TYR A 318      35.217 -21.449 -17.318  1.00 25.89           N
ATOM   2321  CA  TYR A 318      34.785 -21.128 -18.694  1.00 25.54           C
ATOM   2322  C   TYR A 318      34.229 -22.307 -19.489  1.00 26.28           C
ATOM   2323  O   TYR A 318      33.691 -22.127 -20.593  1.00 27.60           O
ATOM   2324  CB  TYR A 318      35.832 -20.318 -19.479  1.00 25.41           C
ATOM   2325  CG  TYR A 318      37.071 -21.089 -19.893  1.00 25.65           C
ATOM   2326  CD1 TYR A 318      37.051 -21.896 -21.029  1.00 26.21           C
ATOM   2327  CD2 TYR A 318      38.259 -20.998 -19.150  1.00 26.59           C
ATOM   2328  CE1 TYR A 318      38.160 -22.614 -21.423  1.00 25.58           C
ATOM   2329  CE2 TYR A 318      39.395 -21.710 -19.530  1.00 26.36           C
ATOM   2330  CZ  TYR A 318      39.333 -22.506 -20.678  1.00 28.95           C
ATOM   2331  OH  TYR A 318      40.408 -23.226 -21.082  1.00 31.23           O
ATOM   2332  N   ILE A 319      34.344 -23.497 -18.903  1.00 26.14           N
ATOM   2333  CA  ILE A 319      33.740 -24.720 -19.446  1.00 29.02           C
ATOM   2334  C   ILE A 319      32.667 -25.050 -18.419  1.00 28.60           C
ATOM   2335  O   ILE A 319      32.948 -25.666 -17.377  1.00 31.03           O
ATOM   2336  CB  ILE A 319      34.769 -25.880 -19.617  1.00 28.78           C
ATOM   2337  CG1 ILE A 319      35.945 -25.485 -20.523  1.00 33.89           C
ATOM   2338  CG2 ILE A 319      34.066 -27.136 -20.158  1.00 30.78           C
ATOM   2339  CD1 ILE A 319      35.566 -24.967 -21.893  1.00 36.24           C
ATOM   2340  N   GLN A 320      31.456 -24.587 -18.696  1.00 26.96           N
ATOM   2341  CA  GLN A 320      30.435 -24.410 -17.672  1.00 28.64           C
ATOM   2342  C   GLN A 320      29.392 -25.524 -17.646  1.00 30.57           C
ATOM   2343  O   GLN A 320      28.745 -25.786 -18.664  1.00 30.65           O
ATOM   2344  CB  GLN A 320      29.742 -23.047 -17.866  1.00 26.75           C
ATOM   2345  CG  GLN A 320      30.705 -21.880 -17.670  1.00 27.94           C
ATOM   2346  CD  GLN A 320      30.059 -20.508 -17.882  1.00 28.64           C
ATOM   2347  OE1 GLN A 320      29.053 -20.376 -18.572  1.00 29.01           O
ATOM   2348  NE2 GLN A 320      30.642 -19.472 -17.255  1.00 29.87           N
ATOM   2349  N   PRO A 321      29.172 -26.146 -16.470  1.00 32.80           N
ATOM   2350  CA  PRO A 321      28.180 -27.209 -16.329  1.00 34.38           C
ATOM   2351  C   PRO A 321      26.768 -26.777 -16.742  1.00 37.98           C
ATOM   2352  O   PRO A 321      26.361 -25.632 -16.483  1.00 38.93           O
ATOM   2353  CB  PRO A 321      28.232 -27.535 -14.821  1.00 34.17           C
ATOM   2354  CG  PRO A 321      29.641 -27.196 -14.425  1.00 33.97           C
ATOM   2355  CD  PRO A 321      29.925 -25.933 -15.215  1.00 34.65           C
ATOM   2356  N   MET A 322      26.046 -27.683 -17.404  1.00 39.28           N
ATOM   2357  CA  MET A 322      24.676 -27.453 -17.904  1.00 42.72           C
ATOM   2358  C   MET A 322      23.975 -28.811 -17.949  1.00 47.02           C
ATOM   2359  O   MET A 322      24.647 -29.849 -18.010  1.00 40.96           O
ATOM   2360  CB  MET A 322      24.666 -26.887 -19.325  1.00 44.60           C
ATOM   2361  CG  MET A 322      25.325 -25.533 -19.534  1.00 46.15           C
ATOM   2362  SD  MET A 322      24.327 -24.148 -18.957  1.00 51.32           S
ATOM   2363  CE  MET A 322      25.610 -22.916 -18.694  1.00 47.94           C
ATOM   2364  N   MET A 323      22.642 -28.800 -17.942  1.00 51.00           N
ATOM   2365  CA  MET A 323      21.849 -30.040 -18.040  1.00 54.78           C
ATOM   2366  C   MET A 323      21.901 -30.636 -19.449  1.00 58.02           C
ATOM   2367  O   MET A 323      22.141 -29.923 -20.431  1.00 61.74           O
ATOM   2368  CB  MET A 323      20.394 -29.800 -17.630  1.00 55.22           C
ATOM   2369  CG  MET A 323      20.190 -29.521 -16.149  1.00 57.12           C
ATOM   2370  SD  MET A 323      18.454 -29.612 -15.671  1.00 58.07           S
ATOM   2371  CE  MET A 323      18.162 -31.378 -15.791  1.00 57.22           C
ATOM   2372  N   ALA A 325      21.947 -34.212 -21.400  1.00 56.31           N
ATOM   2373  CA  ALA A 325      22.076 -35.599 -21.841  1.00 56.59           C
ATOM   2374  C   ALA A 325      21.518 -36.622 -20.846  1.00 58.14           C
ATOM   2375  O   ALA A 325      21.478 -37.818 -21.153  1.00 59.45           O
ATOM   2376  CB  ALA A 325      23.525 -35.920 -22.154  1.00 53.78           C
ATOM   2377  N   GLY A 326      21.096 -36.155 -19.667  1.00 57.26           N
ATOM   2378  CA  GLY A 326      20.568 -37.038 -18.613  1.00 54.35           C
ATOM   2379  C   GLY A 326      21.570 -37.296 -17.497  1.00 55.18           C
ATOM   2380  O   GLY A 326      22.704 -36.817 -17.552  1.00 53.65           O
ATOM   2381  N   LEU A 327      21.153 -38.075 -16.499  1.00 54.71           N
ATOM   2382  CA  LEU A 327      21.953 -38.333 -15.286  1.00 57.12           C
ATOM   2383  C   LEU A 327      23.309 -39.017 -15.514  1.00 56.69           C
ATOM   2384  O   LEU A 327      24.208 -38.905 -14.675  1.00 55.51           O
ATOM   2385  CB  LEU A 327      21.135 -39.132 -14.258  1.00 55.34           C
ATOM   2386  CG  LEU A 327      20.050 -38.400 -13.464  1.00 53.99           C
ATOM   2387  CD1 LEU A 327      19.091 -39.400 -12.837  1.00 53.49           C
ATOM   2388  CD2 LEU A 327      20.642 -37.486 -12.397  1.00 54.54           C
ATOM   2389  N   ASN A 328      23.457 -39.709 -16.643  1.00 56.51           N
ATOM   2390  CA  ASN A 328      24.694 -40.449 -16.952  1.00 54.30           C
ATOM   2391  C   ASN A 328      25.855 -39.577 -17.461  1.00 54.47           C
ATOM   2392  O   ASN A 328      27.022 -39.984 -17.392  1.00 53.69           O
ATOM   2393  CB  ASN A 328      24.410 -41.563 -17.967  1.00 50.97           C
ATOM   2394  CG  ASN A 328      23.547 -42.673 -17.399  1.00 50.00           C
ATOM   2395  OD1 ASN A 328      22.780 -42.474 -16.455  1.00 48.60           O
ATOM   2396  ND2 ASN A 328      23.659 -43.851 -17.985  1.00 47.92           N
ATOM   2397  N   TYR A 329      25.526 -38.398 -17.990  1.00 51.24           N
ATOM   2398  CA  TYR A 329      26.534 -37.489 -18.537  1.00 49.26           C
ATOM   2399  C   TYR A 329      26.602 -36.155 -17.808  1.00 49.47           C
ATOM   2400  O   TYR A 329      25.631 -35.698 -17.202  1.00 52.17           O
ATOM   2401  CB  TYR A 329      26.291 -37.225 -20.021  1.00 50.89           C
ATOM   2402  CG  TYR A 329      26.683 -38.371 -20.916  1.00 53.08           C
ATOM   2403  CD1 TYR A 329      25.823 -39.454 -21.107  1.00 54.90           C
ATOM   2404  CD2 TYR A 329      27.914 -38.374 -21.573  1.00 53.85           C
ATOM   2405  CE1 TYR A 329      26.183 -40.512 -21.929  1.00 57.64           C
ATOM   2406  CE2 TYR A 329      28.286 -39.426 -22.392  1.00 52.75           C
ATOM   2407  CZ  TYR A 329      27.416 -40.489 -22.572  1.00 55.38           C
ATOM   2408  OH  TYR A 329      27.776 -41.535 -23.384  1.00 54.94           O
ATOM   2409  N   GLU A 330      27.774 -35.544 -17.886  1.00 44.14           N
ATOM   2410  CA  GLU A 330      27.954 -34.163 -17.487  1.00 43.92           C
ATOM   2411  C   GLU A 330      28.205 -33.375 -18.766  1.00 40.92           C
ATOM   2412  O   GLU A 330      29.153 -33.669 -19.496  1.00 40.75           O
ATOM   2413  CB  GLU A 330      29.133 -34.049 -16.522  1.00 43.87           C
ATOM   2414  CG  GLU A 330      28.750 -34.398 -15.086  1.00 45.71           C
ATOM   2415  CD  GLU A 330      29.934 -34.437 -14.145  1.00 45.52           C
ATOM   2416  OE1 GLU A 330      30.879 -35.205 -14.407  1.00 42.58           O
ATOM   2417  OE2 GLU A 330      29.909 -33.704 -13.129  1.00 46.87           O
ATOM   2418  N   CYS A 331      27.336 -32.409 -19.049  1.00 39.69           N
ATOM   2419  CA  CYS A 331      27.479 -31.579 -20.240  1.00 37.40           C
ATOM   2420  C   CYS A 331      27.894 -30.159 -19.881  1.00 35.93           C
ATOM   2421  O   CYS A 331      27.686 -29.714 -18.749  1.00 32.60           O
ATOM   2422  CB  CYS A 331      26.191 -31.559 -21.055  1.00 40.44           C
ATOM   2423  SG  CYS A 331      25.785 -33.217 -21.671  1.00 47.42           S
ATOM   2424  N   TYR A 332      28.466 -29.467 -20.863  1.00 34.54           N
ATOM   2425  CA  TYR A 332      29.090 -28.159 -20.648  1.00 34.93           C
ATOM   2426  C   TYR A 332      28.868 -27.216 -21.828  1.00 35.27           C
ATOM   2427  O   TYR A 332      28.873 -27.626 -22.995  1.00 34.91           O
ATOM   2428  CB  TYR A 332      30.603 -28.302 -20.414  1.00 34.95           C
ATOM   2429  CG  TYR A 332      30.995 -29.201 -19.271  1.00 37.25           C
ATOM   2430  CD1 TYR A 332      31.186 -30.573 -19.469  1.00 39.20           C
ATOM   2431  CD2 TYR A 332      31.138 -28.693 -17.975  1.00 37.52           C
ATOM   2432  CE1 TYR A 332      31.529 -31.403 -18.411  1.00 38.54           C
ATOM   2433  CE2 TYR A 332      31.490 -29.513 -16.914  1.00 37.14           C
ATOM   2434  CZ  TYR A 332      31.684 -30.862 -17.141  1.00 39.64           C
ATOM   2435  OH  TYR A 332      32.026 -31.684 -16.099  1.00 38.57           O
ATOM   2436  N   ARG A 333      28.699 -25.939 -21.506  1.00 32.09           N
ATOM   2437  CA  ARG A 333      28.603 -24.888 -22.514  1.00 30.69           C
ATOM   2438  C   ARG A 333      29.812 -23.953 -22.374  1.00 30.02           C
ATOM   2439  O   ARG A 333      30.354 -23.790 -21.289  1.00 27.91           O
ATOM   2440  CB  ARG A 333      27.303 -24.121 -22.333  1.00 34.88           C
ATOM   2441  CG  ARG A 333      26.867 -23.380 -23.586  1.00 41.57           C
ATOM   2442  CD  ARG A 333      25.478 -22.744 -23.471  1.00 47.20           C
ATOM   2443  NE  ARG A 333      24.390 -23.706 -23.272  1.00 50.14           N
ATOM   2444  CZ  ARG A 333      23.855 -24.484 -24.215  1.00 51.51           C
ATOM   2445  NH1 ARG A 333      24.304 -24.469 -25.467  1.00 56.69           N
ATOM   2446  NH2 ARG A 333      22.867 -25.304 -23.891  1.00 52.02           N
ATOM   2447  N   PHE A 334      30.229 -23.337 -23.464  1.00 28.43           N
ATOM   2448  CA  PHE A 334      31.362 -22.393 -23.430  1.00 28.27           C
ATOM   2449  C   PHE A 334      30.948 -21.109 -22.732  1.00 27.68           C
ATOM   2450  O   PHE A 334      29.882 -20.577 -23.029  1.00 27.41           O
ATOM   2451  CB  PHE A 334      31.784 -22.065 -24.858  1.00 27.59           C
ATOM   2452  CG  PHE A 334      33.113 -21.371 -24.989  1.00 25.12           C
ATOM   2453  CD1 PHE A 334      34.197 -21.664 -24.154  1.00 25.50           C
ATOM   2454  CD2 PHE A 334      33.317 -20.455 -26.051  1.00 25.98           C
ATOM   2455  CE1 PHE A 334      35.442 -21.057 -24.368  1.00 29.13           C
ATOM   2456  CE2 PHE A 334      34.551 -19.849 -26.244  1.00 26.61           C
ATOM   2457  CZ  PHE A 334      35.613 -20.136 -25.401  1.00 25.75           C
ATOM   2458  N   GLY A 335      31.783 -20.639 -21.794  1.00 26.82           N
ATOM   2459  CA  GLY A 335      31.446 -19.454 -20.969  1.00 25.69           C
ATOM   2460  C   GLY A 335      31.896 -18.116 -21.541  1.00 27.13           C
ATOM   2461  O   GLY A 335      31.880 -17.087 -20.868  1.00 27.53           O
ATOM   2462  N   ILE A 336      32.262 -18.108 -22.819  1.00 25.24           N
ATOM   2463  CA  ILE A 336      32.721 -16.909 -23.476  1.00 25.95           C
ATOM   2464  C   ILE A 336      31.898 -16.786 -24.738  1.00 26.69           C
ATOM   2465  O   ILE A 336      31.608 -17.801 -25.374  1.00 27.34           O
ATOM   2466  CB  ILE A 336      34.226 -17.010 -23.821  1.00 24.82           C
ATOM   2467  CG1 ILE A 336      35.034 -17.454 -22.585  1.00 26.08           C
ATOM   2468  CG2 ILE A 336      34.742 -15.689 -24.351  1.00 25.60           C
ATOM   2469  CD1 ILE A 336      36.518 -17.611 -22.819  1.00 25.73           C
ATOM   2470  N   SER A 337      31.529 -15.563 -25.111  1.00 28.97           N
ATOM   2471  CA  SER A 337      30.812 -15.353 -26.383  1.00 29.33           C
ATOM   2472  C   SER A 337      31.246 -14.081 -27.115  1.00 32.16           C
ATOM   2473  O   SER A 337      31.817 -13.186 -26.498  1.00 29.35           O
ATOM   2474  CB  SER A 337      29.307 -15.348 -26.144  1.00 32.51           C
ATOM   2475  OG  SER A 337      28.933 -14.216 -25.380  1.00 38.72           O
ATOM   2476  N   PRO A 338      30.992 -13.997 -28.437  1.00 29.98           N
ATOM   2477  CA  PRO A 338      31.339 -12.738 -29.131  1.00 32.91           C
ATOM   2478  C   PRO A 338      30.461 -11.568 -28.746  1.00 36.53           C
ATOM   2479  O   PRO A 338      29.291 -11.742 -28.366  1.00 36.73           O
ATOM   2480  CB  PRO A 338      31.175 -13.068 -30.633  1.00 33.76           C
ATOM   2481  CG  PRO A 338      30.734 -14.486 -30.715  1.00 33.21           C
ATOM   2482  CD  PRO A 338      30.476 -15.045 -29.342  1.00 33.10           C
ATOM   2483  N   SER A 339      31.038 -10.377 -28.824  1.00 37.38           N
ATOM   2484  CA  SER A 339      30.304  -9.160 -28.516  1.00 44.23           C
ATOM   2485  C   SER A 339      30.213  -8.280 -29.752  1.00 47.73           C
ATOM   2486  O   SER A 339      30.994  -8.441 -30.690  1.00 46.98           O
ATOM   2487  CB  SER A 339      31.019  -8.400 -27.411  1.00 43.98           C
ATOM   2488  OG  SER A 339      30.475  -7.099 -27.275  1.00 52.75           O
ATOM   2489  N   THR A 340      29.278  -7.336 -29.727  1.00 49.84           N
ATOM   2490  CA  THR A 340      29.184  -6.326 -30.770  1.00 50.84           C
ATOM   2491  C   THR A 340      29.762  -4.992 -30.303  1.00 50.62           C
ATOM   2492  O   THR A 340      30.436  -4.306 -31.072  1.00 52.82           O
ATOM   2493  CB  THR A 340      27.727  -6.130 -31.234  1.00 50.54           C
ATOM   2494  OG1 THR A 340      26.878  -5.981 -30.091  1.00 49.74           O
ATOM   2495  CG2 THR A 340      27.257  -7.324 -32.053  1.00 47.00           C
ATOM   2496  N   ASN A 341      29.528  -4.653 -29.035  1.00 49.52           N
ATOM   2497  CA  ASN A 341      29.720  -3.285 -28.536  1.00 49.45           C
ATOM   2498  C   ASN A 341      30.626  -3.066 -27.299  1.00 49.02           C
ATOM   2499  O   ASN A 341      30.924  -1.908 -26.943  1.00 46.74           O
ATOM   2500  CB  ASN A 341      28.348  -2.643 -28.282  1.00 53.39           C
ATOM   2501  CG  ASN A 341      27.600  -2.325 -29.570  1.00 55.63           C
ATOM   2502  OD1 ASN A 341      26.424  -2.672 -29.724  1.00 55.06           O
ATOM   2503  ND2 ASN A 341      28.280  -1.658 -30.502  1.00 56.06           N
ATOM   2504  N   ALA A 342      31.060  -4.153 -26.655  1.00 38.69           N
ATOM   2505  CA  ALA A 342      31.930  -4.057 -25.474  1.00 35.97           C
ATOM   2506  C   ALA A 342      32.699  -5.353 -25.217  1.00 32.45           C
ATOM   2507  O   ALA A 342      32.236  -6.436 -25.593  1.00 34.49           O
ATOM   2508  CB  ALA A 342      31.102  -3.692 -24.249  1.00 35.05           C
ATOM   2509  N   LEU A 343      33.855  -5.248 -24.567  1.00 27.91           N
ATOM   2510  CA  LEU A 343      34.485  -6.416 -23.946  1.00 27.29           C
ATOM   2511  C   LEU A 343      33.963  -6.429 -22.508  1.00 26.08           C
ATOM   2512  O   LEU A 343      34.341  -5.578 -21.695  1.00 25.89           O
ATOM   2513  CB  LEU A 343      36.010  -6.322 -23.953  1.00 28.48           C
ATOM   2514  CG  LEU A 343      36.787  -7.622 -23.666  1.00 29.02           C
ATOM   2515  CD1 LEU A 343      38.233  -7.560 -24.166  1.00 28.84           C
ATOM   2516  CD2 LEU A 343      36.770  -8.051 -22.207  1.00 27.00           C
ATOM   2517  N   VAL A 344      33.114  -7.406 -22.211  1.00 24.87           N
ATOM   2518  CA  VAL A 344      32.400  -7.423 -20.907  1.00 23.42           C
ATOM   2519  C   VAL A 344      32.944  -8.525 -20.013  1.00 24.83           C
ATOM   2520  O   VAL A 344      32.846  -9.752 -20.314  1.00 23.97           O
ATOM   2521  CB  VAL A 344      30.888  -7.585 -21.087  1.00 24.08           C
ATOM   2522  CG1 VAL A 344      30.149  -7.360 -19.776  1.00 25.38           C
ATOM   2523  CG2 VAL A 344      30.330  -6.641 -22.150  1.00 23.82           C
ATOM   2524  N   ILE A 345      33.528  -8.074 -18.908  1.00 23.04           N
ATOM   2525  CA  ILE A 345      33.971  -8.958 -17.825  1.00 22.90           C
ATOM   2526  C   ILE A 345      32.723  -9.228 -16.981  1.00 23.26           C
ATOM   2527  O   ILE A 345      32.419  -8.517 -16.008  1.00 24.42           O
ATOM   2528  CB  ILE A 345      35.158  -8.350 -17.031  1.00 22.93           C
ATOM   2529  CG1 ILE A 345      36.352  -8.003 -17.964  1.00 26.67           C
ATOM   2530  CG2 ILE A 345      35.586  -9.286 -15.901  1.00 23.66           C
ATOM   2531  CD1 ILE A 345      37.474  -7.219 -17.276  1.00 28.11           C
ATOM   2532  N   GLY A 346      31.985 -10.262 -17.386  1.00 23.13           N
ATOM   2533  CA  GLY A 346      30.764 -10.679 -16.747  1.00 22.18           C
ATOM   2534  C   GLY A 346      30.949 -11.735 -15.670  1.00 23.58           C
ATOM   2535  O   GLY A 346      32.052 -11.938 -15.146  1.00 24.23           O
ATOM   2536  N   ALA A 347      29.839 -12.385 -15.335  1.00 23.91           N
ATOM   2537  CA  ALA A 347      29.817 -13.379 -14.256  1.00 26.23           C
ATOM   2538  C   ALA A 347      30.789 -14.535 -14.468  1.00 25.89           C
ATOM   2539  O   ALA A 347      31.328 -15.036 -13.495  1.00 27.05           O
ATOM   2540  CB  ALA A 347      28.383 -13.886 -14.012  1.00 25.68           C
ATOM   2541  N   THR A 348      31.024 -14.951 -15.726  1.00 26.16           N
ATOM   2542  CA  THR A 348      32.049 -15.985 -16.020  1.00 26.09           C
ATOM   2543  C   THR A 348      33.336 -15.699 -15.245  1.00 26.06           C
ATOM   2544  O   THR A 348      33.933 -16.596 -14.641  1.00 26.83           O
ATOM   2545  CB  THR A 348      32.362 -16.110 -17.535  1.00 26.64           C
ATOM   2546  OG1 THR A 348      31.215 -16.661 -18.191  1.00 27.30           O
ATOM   2547  CG2 THR A 348      33.558 -17.043 -17.813  1.00 26.27           C
ATOM   2548  N   VAL A 349      33.772 -14.448 -15.263  1.00 24.21           N
ATOM   2549  CA  VAL A 349      35.006 -14.067 -14.593  1.00 23.90           C
ATOM   2550  C   VAL A 349      34.741 -13.629 -13.152  1.00 22.83           C
ATOM   2551  O   VAL A 349      35.505 -13.967 -12.259  1.00 22.26           O
ATOM   2552  CB  VAL A 349      35.727 -12.937 -15.362  1.00 24.29           C
ATOM   2553  CG1 VAL A 349      36.931 -12.389 -14.594  1.00 24.45           C
ATOM   2554  CG2 VAL A 349      36.142 -13.437 -16.748  1.00 25.99           C
ATOM   2555  N   MET A 350      33.663 -12.881 -12.925  1.00 22.60           N
ATOM   2556  CA  MET A 350      33.416 -12.395 -11.559  1.00 22.90           C
ATOM   2557  C   MET A 350      33.209 -13.531 -10.548  1.00 25.04           C
ATOM   2558  O   MET A 350      33.497 -13.362  -9.356  1.00 24.49           O
ATOM   2559  CB  MET A 350      32.264 -11.377 -11.525  1.00 22.75           C
ATOM   2560  CG  MET A 350      32.612 -10.068 -12.207  1.00 22.39           C
ATOM   2561  SD  MET A 350      31.244  -8.874 -12.086  1.00 24.67           S
ATOM   2562  CE  MET A 350      31.374  -8.411 -10.361  1.00 22.91           C
ATOM   2563  N   GLU A 351      32.776 -14.704 -11.016  1.00 23.65           N
ATOM   2564  CA  GLU A 351      32.676 -15.894 -10.133  1.00 25.93           C
ATOM   2565  C   GLU A 351      34.010 -16.269  -9.495  1.00 25.75           C
ATOM   2566  O   GLU A 351      34.040 -16.964  -8.465  1.00 29.69           O
ATOM   2567  CB  GLU A 351      32.178 -17.109 -10.901  1.00 27.04           C
ATOM   2568  CG  GLU A 351      30.734 -17.007 -11.360  1.00 33.07           C
ATOM   2569  CD  GLU A 351      29.710 -17.497 -10.368  1.00 39.05           C
ATOM   2570  OE1 GLU A 351      30.067 -17.864  -9.220  1.00 39.08           O
ATOM   2571  OE2 GLU A 351      28.517 -17.522 -10.759  1.00 38.74           O
ATOM   2572  N   GLY A 352      35.117 -15.798 -10.078  1.00 22.08           N
ATOM   2573  CA  GLY A 352      36.422 -16.099  -9.525  1.00 21.93           C
ATOM   2574  C   GLY A 352      36.980 -15.092  -8.527  1.00 22.47           C
ATOM   2575  O   GLY A 352      38.009 -15.356  -7.938  1.00 22.85           O
ATOM   2576  N   PHE A 353      36.380 -13.898  -8.448  1.00 22.73           N
ATOM   2577  CA  PHE A 353      37.006 -12.821  -7.674  1.00 23.50           C
ATOM   2578  C   PHE A 353      36.062 -12.063  -6.763  1.00 24.36           C
ATOM   2579  O   PHE A 353      34.887 -11.913  -7.054  1.00 26.44           O
ATOM   2580  CB  PHE A 353      37.689 -11.854  -8.654  1.00 24.30           C
ATOM   2581  CG  PHE A 353      38.676 -12.554  -9.510  1.00 23.60           C
ATOM   2582  CD1 PHE A 353      39.990 -12.745  -9.076  1.00 24.32           C
ATOM   2583  CD2 PHE A 353      38.255 -13.117 -10.709  1.00 22.75           C
ATOM   2584  CE1 PHE A 353      40.875 -13.479  -9.852  1.00 25.42           C
ATOM   2585  CE2 PHE A 353      39.128 -13.849 -11.478  1.00 23.88           C
ATOM   2586  CZ  PHE A 353      40.436 -14.009 -11.062  1.00 25.01           C
ATOM   2587  N   TYR A 354      36.619 -11.551  -5.681  1.00 22.50           N
ATOM   2588  CA  TYR A 354      35.944 -10.499  -4.930  1.00 23.12           C
ATOM   2589  C   TYR A 354      36.300  -9.193  -5.659  1.00 21.72           C
ATOM   2590  O   TYR A 354      37.482  -8.849  -5.769  1.00 21.78           O
ATOM   2591  CB  TYR A 354      36.488 -10.518  -3.505  1.00 22.85           C
ATOM   2592  CG  TYR A 354      35.789  -9.595  -2.504  1.00 22.62           C
ATOM   2593  CD1 TYR A 354      34.450  -9.266  -2.632  1.00 23.20           C
ATOM   2594  CD2 TYR A 354      36.481  -9.118  -1.395  1.00 25.64           C
ATOM   2595  CE1 TYR A 354      33.819  -8.423  -1.711  1.00 23.14           C
ATOM   2596  CE2 TYR A 354      35.868  -8.291  -0.466  1.00 25.73           C
ATOM   2597  CZ  TYR A 354      34.537  -7.959  -0.622  1.00 25.53           C
ATOM   2598  OH  TYR A 354      33.927  -7.148   0.325  1.00 28.49           O
ATOM   2599  N   VAL A 355      35.273  -8.470  -6.119  1.00 20.87           N
ATOM   2600  CA  VAL A 355      35.466  -7.296  -6.933  1.00 22.07           C
ATOM   2601  C   VAL A 355      35.026  -6.053  -6.166  1.00 21.87           C
ATOM   2602  O   VAL A 355      33.924  -6.005  -5.660  1.00 23.05           O
ATOM   2603  CB  VAL A 355      34.710  -7.407  -8.288  1.00 21.52           C
ATOM   2604  CG1 VAL A 355      35.053  -6.218  -9.191  1.00 21.07           C
ATOM   2605  CG2 VAL A 355      35.111  -8.693  -9.015  1.00 21.78           C
ATOM   2606  N   ILE A 356      35.933  -5.091  -6.059  1.00 20.16           N
ATOM   2607  CA  ILE A 356      35.705  -3.871  -5.253  1.00 20.51           C
ATOM   2608  C   ILE A 356      35.491  -2.688  -6.210  1.00 21.52           C
ATOM   2609  O   ILE A 356      36.364  -2.320  -6.989  1.00 21.61           O
ATOM   2610  CB  ILE A 356      36.871  -3.615  -4.262  1.00 23.05           C
ATOM   2611  CG1 ILE A 356      37.008  -4.762  -3.244  1.00 28.90           C
ATOM   2612  CG2 ILE A 356      36.628  -2.318  -3.475  1.00 23.70           C
ATOM   2613  CD1 ILE A 356      37.946  -5.843  -3.698  1.00 35.23           C
ATOM   2614  N   PHE A 357      34.295  -2.119  -6.165  1.00 20.13           N
ATOM   2615  CA  PHE A 357      33.954  -1.014  -7.017  1.00 20.65           C
ATOM   2616  C   PHE A 357      34.172   0.253  -6.198  1.00 20.69           C
ATOM   2617  O   PHE A 357      33.241   0.755  -5.567  1.00 21.11           O
ATOM   2618  CB  PHE A 357      32.503  -1.122  -7.538  1.00 19.71           C
ATOM   2619  CG  PHE A 357      32.255  -2.341  -8.362  1.00 20.32           C
ATOM   2620  CD1 PHE A 357      32.046  -3.578  -7.777  1.00 19.64           C
ATOM   2621  CD2 PHE A 357      32.274  -2.246  -9.757  1.00 21.48           C
ATOM   2622  CE1 PHE A 357      31.834  -4.713  -8.538  1.00 20.83           C
ATOM   2623  CE2 PHE A 357      32.034  -3.375 -10.555  1.00 22.17           C
ATOM   2624  CZ  PHE A 357      31.800  -4.612  -9.934  1.00 21.08           C
ATOM   2625  N   ASP A 358      35.398   0.782  -6.262  1.00 21.99           N
ATOM   2626  CA  ASP A 358      35.839   1.846  -5.326  1.00 22.37           C
ATOM   2627  C   ASP A 358      35.630   3.178  -6.063  1.00 20.82           C
ATOM   2628  O   ASP A 358      36.540   3.737  -6.670  1.00 21.09           O
ATOM   2629  CB  ASP A 358      37.293   1.630  -4.902  1.00 22.63           C
ATOM   2630  CG  ASP A 358      37.800   2.648  -3.866  1.00 24.15           C
ATOM   2631  OD1 ASP A 358      37.082   3.622  -3.573  1.00 24.20           O
ATOM   2632  OD2 ASP A 358      38.951   2.457  -3.396  1.00 23.64           O
ATOM   2633  N   ARG A 359      34.380   3.616  -6.088  1.00 20.65           N
ATOM   2634  CA  ARG A 359      34.034   4.845  -6.796  1.00 20.10           C
ATOM   2635  C   ARG A 359      34.760   6.037  -6.194  1.00 21.18           C
ATOM   2636  O   ARG A 359      35.233   6.925  -6.915  1.00 24.59           O
ATOM   2637  CB  ARG A 359      32.503   5.059  -6.822  1.00 21.04           C
ATOM   2638  CG  ARG A 359      31.727   3.977  -7.580  1.00 21.26           C
ATOM   2639  CD  ARG A 359      30.374   3.720  -6.913  1.00 20.26           C
ATOM   2640  NE  ARG A 359      29.532   4.912  -6.892  1.00 21.76           N
ATOM   2641  CZ  ARG A 359      28.655   5.224  -7.839  1.00 24.61           C
ATOM   2642  NH1 ARG A 359      28.547   4.461  -8.932  1.00 25.75           N
ATOM   2643  NH2 ARG A 359      27.904   6.330  -7.704  1.00 26.33           N
ATOM   2644  N   ALA A 360      34.940   6.019  -4.870  1.00 20.66           N
ATOM   2645  CA  ALA A 360      35.558   7.163  -4.206  1.00 23.23           C
ATOM   2646  C   ALA A 360      37.005   7.433  -4.671  1.00 22.12           C
ATOM   2647  O   ALA A 360      37.427   8.579  -4.780  1.00 23.38           O
ATOM   2648  CB  ALA A 360      35.500   6.943  -2.710  1.00 22.65           C
ATOM   2649  N   GLN A 361      37.735   6.359  -4.926  1.00 22.62           N
ATOM   2650  CA  GLN A 361      39.122   6.423  -5.408  1.00 22.60           C
ATOM   2651  C   GLN A 361      39.315   6.045  -6.904  1.00 22.32           C
ATOM   2652  O   GLN A 361      40.443   5.811  -7.339  1.00 22.95           O
ATOM   2653  CB  GLN A 361      39.999   5.567  -4.468  1.00 23.83           C
ATOM   2654  CG  GLN A 361      39.845   6.023  -3.036  1.00 25.65           C
ATOM   2655  CD  GLN A 361      40.802   5.342  -2.103  1.00 24.34           C
ATOM   2656  OE1 GLN A 361      42.012   5.536  -2.212  1.00 28.63           O
ATOM   2657  NE2 GLN A 361      40.275   4.550  -1.153  1.00 28.64           N
ATOM   2658  N   LYS A 362      38.202   5.995  -7.659  1.00 21.64           N
ATOM   2659  CA  LYS A 362      38.183   5.812  -9.117  1.00 22.08           C
ATOM   2660  C   LYS A 362      39.040   4.598  -9.520  1.00 20.81           C
ATOM   2661  O   LYS A 362      39.959   4.683 -10.352  1.00 20.62           O
ATOM   2662  CB  LYS A 362      38.680   7.094  -9.821  1.00 21.32           C
ATOM   2663  CG  LYS A 362      38.342   7.196 -11.321  1.00 23.02           C
ATOM   2664  CD  LYS A 362      38.882   8.525 -11.859  1.00 24.08           C
ATOM   2665  CE  LYS A 362      38.539   8.685 -13.338  1.00 26.84           C
ATOM   2666  NZ  LYS A 362      39.104   9.975 -13.831  1.00 28.36           N
ATOM   2667  N   ARG A 363      38.736   3.466  -8.902  1.00 20.06           N
ATOM   2668  CA  ARG A 363      39.497   2.237  -9.127  1.00 20.65           C
ATOM   2669  C   ARG A 363      38.614   1.014  -8.900  1.00 20.54           C
ATOM   2670  O   ARG A 363      37.620   1.077  -8.166  1.00 19.89           O
ATOM   2671  CB  ARG A 363      40.736   2.204  -8.200  1.00 20.69           C
ATOM   2672  CG  ARG A 363      40.425   2.206  -6.731  1.00 20.02           C
ATOM   2673  CD  ARG A 363      41.690   2.450  -5.905  1.00 21.38           C
ATOM   2674  NE  ARG A 363      41.404   2.203  -4.499  1.00 23.76           N
ATOM   2675  CZ  ARG A 363      42.311   2.082  -3.539  1.00 24.03           C
ATOM   2676  NH1 ARG A 363      43.602   2.191  -3.819  1.00 25.76           N
ATOM   2677  NH2 ARG A 363      41.913   1.824  -2.293  1.00 26.53           N
ATOM   2678  N   VAL A 364      38.978  -0.090  -9.564  1.00 19.62           N
ATOM   2679  CA  VAL A 364      38.303  -1.350  -9.348  1.00 20.58           C
ATOM   2680  C   VAL A 364      39.340  -2.300  -8.768  1.00 20.64           C
ATOM   2681  O   VAL A 364      40.430  -2.444  -9.311  1.00 22.01           O
ATOM   2682  CB  VAL A 364      37.685  -1.928 -10.624  1.00 20.02           C
ATOM   2683  CG1 VAL A 364      37.096  -3.313 -10.340  1.00 21.22           C
ATOM   2684  CG2 VAL A 364      36.605  -1.003 -11.157  1.00 21.36           C
ATOM   2685  N   GLY A 365      38.996  -2.888  -7.620  1.00 20.60           N
ATOM   2686  CA  GLY A 365      39.869  -3.881  -6.978  1.00 20.92           C
ATOM   2687  C   GLY A 365      39.469  -5.322  -7.238  1.00 20.55           C
ATOM   2688  O   GLY A 365      38.301  -5.625  -7.441  1.00 21.48           O
ATOM   2689  N   PHE A 366      40.466  -6.207  -7.206  1.00 20.84           N
ATOM   2690  CA  PHE A 366      40.239  -7.662  -7.395  1.00 21.80           C
ATOM   2691  C   PHE A 366      41.055  -8.445  -6.370  1.00 22.33           C
ATOM   2692  O   PHE A 366      42.212  -8.117  -6.148  1.00 22.83           O
ATOM   2693  CB  PHE A 366      40.686  -8.173  -8.792  1.00 22.39           C
ATOM   2694  CG  PHE A 366      39.915  -7.589  -9.939  1.00 20.56           C
ATOM   2695  CD1 PHE A 366      40.266  -6.357 -10.448  1.00 21.20           C
ATOM   2696  CD2 PHE A 366      38.838  -8.272 -10.484  1.00 21.74           C
ATOM   2697  CE1 PHE A 366      39.534  -5.776 -11.478  1.00 21.54           C
ATOM   2698  CE2 PHE A 366      38.118  -7.714 -11.547  1.00 23.08           C
ATOM   2699  CZ  PHE A 366      38.463  -6.465 -12.024  1.00 22.46           C
ATOM   2700  N   ALA A 367      40.434  -9.477  -5.798  1.00 22.02           N
ATOM   2701  CA  ALA A 367      41.087 -10.502  -4.980  1.00 24.47           C
ATOM   2702  C   ALA A 367      40.482 -11.838  -5.359  1.00 24.25           C
ATOM   2703  O   ALA A 367      39.349 -11.894  -5.795  1.00 24.55           O
ATOM   2704  CB  ALA A 367      40.861 -10.226  -3.496  1.00 25.75           C
ATOM   2705  N   ALA A 368      41.234 -12.933  -5.249  1.00 25.92           N
ATOM   2706  CA  ALA A 368      40.643 -14.240  -5.560  1.00 26.45           C
ATOM   2707  C   ALA A 368      39.589 -14.621  -4.534  1.00 28.10           C
ATOM   2708  O   ALA A 368      39.785 -14.399  -3.342  1.00 28.17           O
ATOM   2709  CB  ALA A 368      41.717 -15.315  -5.633  1.00 27.24           C
ATOM   2710  N   SER A 369      38.466 -15.157  -4.988  1.00 27.40           N
ATOM   2711  CA  SER A 369      37.428 -15.581  -4.053  1.00 28.05           C
ATOM   2712  C   SER A 369      37.753 -16.951  -3.415  1.00 27.93           C
ATOM   2713  O   SER A 369      37.840 -17.938  -4.113  1.00 29.24           O
ATOM   2714  CB  SER A 369      36.092 -15.683  -4.771  1.00 27.24           C
ATOM   2715  OG  SER A 369      35.626 -14.392  -5.116  1.00 27.31           O
ATOM   2716  N   PRO A 370      37.879 -17.014  -2.079  1.00 27.05           N
ATOM   2717  CA  PRO A 370      38.043 -18.335  -1.441  1.00 29.72           C
ATOM   2718  C   PRO A 370      36.898 -19.287  -1.801  1.00 31.58           C
ATOM   2719  O   PRO A 370      37.130 -20.493  -1.909  1.00 35.14           O
ATOM   2720  CB  PRO A 370      37.992 -17.992   0.057  1.00 30.11           C
ATOM   2721  CG  PRO A 370      38.531 -16.604   0.143  1.00 30.66           C
ATOM   2722  CD  PRO A 370      37.925 -15.931  -1.077  1.00 28.04           C
ATOM   2723  N   CYS A 371      35.673 -18.774  -1.974  1.00 28.34           N
ATOM   2724  CA  CYS A 371      34.558 -19.618  -2.383  1.00 29.94           C
ATOM   2725  C   CYS A 371      34.686 -20.199  -3.806  1.00 31.44           C
ATOM   2726  O   CYS A 371      33.977 -21.163  -4.122  1.00 32.02           O
ATOM   2727  CB  CYS A 371      33.204 -18.923  -2.198  1.00 30.04           C
ATOM   2728  SG  CYS A 371      32.865 -17.525  -3.319  1.00 32.87           S
ATOM   2729  N   ALA A 372      35.582 -19.648  -4.639  1.00 30.71           N
ATOM   2730  CA  ALA A 372      35.739 -20.145  -6.011  1.00 32.18           C
ATOM   2731  C   ALA A 372      36.686 -21.336  -5.945  1.00 31.91           C
ATOM   2732  O   ALA A 372      37.836 -21.264  -6.384  1.00 29.75           O
ATOM   2733  CB  ALA A 372      36.284 -19.070  -6.961  1.00 30.02           C
ATOM   2734  N  AGLU A 373      36.170 -22.420  -5.380  1.00 32.64           N
ATOM   2735  CA AGLU A 373      36.885 -23.680  -5.274  1.00 31.16           C
ATOM   2736  C  AGLU A 373      35.952 -24.790  -5.650  1.00 32.06           C
ATOM   2737  O  AGLU A 373      34.765 -24.764  -5.305  1.00 31.17           O
ATOM   2738  CB AGLU A 373      37.347 -23.908  -3.844  1.00 32.07           C
ATOM   2739  CG AGLU A 373      38.644 -23.217  -3.503  1.00 34.53           C
ATOM   2740  CD AGLU A 373      39.080 -23.525  -2.087  1.00 35.11           C
ATOM   2741  OE1AGLU A 373      38.354 -24.273  -1.400  1.00 38.31           O
ATOM   2742  OE2AGLU A 373      40.134 -23.016  -1.671  1.00 36.82           O
ATOM   2743  N   ILE A 374      36.499 -25.761  -6.365  1.00 29.53           N
ATOM   2744  CA  ILE A 374      35.761 -26.973  -6.725  1.00 29.84           C
ATOM   2745  C   ILE A 374      36.668 -28.170  -6.521  1.00 31.30           C
ATOM   2746  O   ILE A 374      37.808 -28.164  -7.009  1.00 28.00           O
ATOM   2747  CB  ILE A 374      35.353 -26.974  -8.212  1.00 31.41           C
ATOM   2748  CG1 ILE A 374      34.415 -25.796  -8.516  1.00 32.58           C
ATOM   2749  CG2 ILE A 374      34.739 -28.329  -8.592  1.00 34.50           C
ATOM   2750  CD1 ILE A 374      34.190 -25.542 -10.003  1.00 36.78           C
ATOM   2751  N   ALA A 375      36.134 -29.197  -5.844  1.00 33.08           N
ATOM   2752  CA  ALA A 375      36.838 -30.456  -5.628  1.00 34.08           C
ATOM   2753  C   ALA A 375      38.229 -30.191  -5.044  1.00 33.08           C
ATOM   2754  O   ALA A 375      39.205 -30.804  -5.468  1.00 33.17           O
ATOM   2755  CB  ALA A 375      36.933 -31.249  -6.930  1.00 35.81           C
ATOM   2756  N   GLY A 376      38.290 -29.285  -4.063  1.00 32.52           N
ATOM   2757  CA  GLY A 376      39.517 -28.936  -3.342  1.00 32.05           C
ATOM   2758  C   GLY A 376      40.544 -28.072  -4.049  1.00 30.54           C
ATOM   2759  O   GLY A 376      41.671 -27.929  -3.562  1.00 33.28           O
ATOM   2760  N   ALA A 377      40.180 -27.507  -5.199  1.00 27.81           N
ATOM   2761  CA  ALA A 377      41.132 -26.683  -5.938  1.00 26.64           C
ATOM   2762  C   ALA A 377      40.540 -25.323  -6.310  1.00 24.10           C
ATOM   2763  O   ALA A 377      39.402 -25.243  -6.786  1.00 25.94           O
ATOM   2764  CB  ALA A 377      41.576 -27.385  -7.203  1.00 27.96           C
ATOM   2765  N   ALA A 378      41.324 -24.273  -6.112  1.00 25.30           N
ATOM   2766  CA  ALA A 378      40.944 -22.927  -6.568  1.00 25.31           C
ATOM   2767  C   ALA A 378      40.704 -22.966  -8.068  1.00 25.36           C
ATOM   2768  O   ALA A 378      41.420 -23.652  -8.797  1.00 29.36           O
ATOM   2769  CB  ALA A 378      42.049 -21.940  -6.269  1.00 28.07           C
ATOM   2770  N   VAL A 379      39.695 -22.232  -8.538  1.00 25.14           N
ATOM   2771  CA  VAL A 379      39.445 -22.167  -9.986  1.00 24.82           C
ATOM   2772  C   VAL A 379      39.720 -20.773 -10.563  1.00 23.90           C
ATOM   2773  O   VAL A 379      39.359 -20.471 -11.698  1.00 25.83           O
ATOM   2774  CB  VAL A 379      38.026 -22.681 -10.361  1.00 26.32           C
ATOM   2775  CG1 VAL A 379      37.943 -24.184 -10.103  1.00 32.16           C
ATOM   2776  CG2 VAL A 379      36.947 -21.909  -9.612  1.00 28.58           C
ATOM   2777  N   SER A 380      40.406 -19.963  -9.767  1.00 24.64           N
ATOM   2778  CA  SER A 380      40.871 -18.668 -10.179  1.00 24.46           C
ATOM   2779  C   SER A 380      42.158 -18.334  -9.415  1.00 24.94           C
ATOM   2780  O   SER A 380      42.425 -18.869  -8.311  1.00 26.25           O
ATOM   2781  CB  SER A 380      39.812 -17.616  -9.875  1.00 25.67           C
ATOM   2782  OG  SER A 380      39.606 -17.514  -8.470  1.00 25.50           O
ATOM   2783  N   GLU A 381      42.907 -17.389  -9.957  1.00 24.47           N
ATOM   2784  CA  GLU A 381      44.144 -16.909  -9.367  1.00 25.92           C
ATOM   2785  C   GLU A 381      44.304 -15.427  -9.706  1.00 24.21           C
ATOM   2786  O   GLU A 381      43.793 -14.939 -10.731  1.00 25.36           O
ATOM   2787  CB  GLU A 381      45.359 -17.645  -9.970  1.00 29.33           C
ATOM   2788  CG  GLU A 381      45.300 -19.165  -9.895  1.00 31.82           C
ATOM   2789  CD  GLU A 381      46.298 -19.837 -10.843  1.00 37.08           C
ATOM   2790  OE1 GLU A 381      46.933 -19.148 -11.675  1.00 38.32           O
ATOM   2791  OE2 GLU A 381      46.430 -21.067 -10.754  1.00 38.24           O
ATOM   2792  N   ILE A 382      45.072 -14.743  -8.875  1.00 24.94           N
ATOM   2793  CA  ILE A 382      45.497 -13.378  -9.198  1.00 24.31           C
ATOM   2794  C   ILE A 382      46.983 -13.285  -8.884  1.00 26.67           C
ATOM   2795  O   ILE A 382      47.474 -13.913  -7.946  1.00 29.05           O
ATOM   2796  CB  ILE A 382      44.639 -12.356  -8.403  1.00 25.47           C
ATOM   2797  CG1 ILE A 382      44.941 -10.930  -8.817  1.00 26.04           C
ATOM   2798  CG2 ILE A 382      44.816 -12.529  -6.909  1.00 25.91           C
ATOM   2799  CD1 ILE A 382      43.912  -9.941  -8.262  1.00 26.32           C
ATOM   2800  N   SER A 383      47.713 -12.568  -9.713  1.00 25.89           N
ATOM   2801  CA  SER A 383      49.159 -12.425  -9.468  1.00 27.66           C
ATOM   2802  C   SER A 383      49.708 -11.144 -10.043  1.00 27.44           C
ATOM   2803  O   SER A 383      49.118 -10.537 -10.939  1.00 25.72           O
ATOM   2804  CB  SER A 383      49.938 -13.620 -10.024  1.00 30.91           C
ATOM   2805  OG  SER A 383      49.762 -13.702 -11.415  1.00 36.36           O
ATOM   2806  N   GLY A 384      50.869 -10.752  -9.519  1.00 27.54           N
ATOM   2807  CA  GLY A 384      51.595  -9.580 -10.014  1.00 27.78           C
ATOM   2808  C   GLY A 384      52.735  -9.261  -9.051  1.00 28.16           C
ATOM   2809  O   GLY A 384      52.898  -9.954  -8.063  1.00 29.81           O
ATOM   2810  N   PRO A 385      53.513  -8.210  -9.351  1.00 28.53           N
ATOM   2811  CA  PRO A 385      53.327  -7.349 -10.500  1.00 28.84           C
ATOM   2812  C   PRO A 385      54.062  -7.837 -11.753  1.00 29.43           C
ATOM   2813  O   PRO A 385      54.993  -8.666 -11.653  1.00 33.28           O
ATOM   2814  CB  PRO A 385      53.947  -6.024 -10.026  1.00 30.30           C
ATOM   2815  CG  PRO A 385      55.094  -6.469  -9.164  1.00 31.04           C
ATOM   2816  CD  PRO A 385      54.577  -7.707  -8.453  1.00 30.60           C
ATOM   2817  N   PHE A 386      53.630  -7.360 -12.911  1.00 30.44           N
ATOM   2818  CA  PHE A 386      54.327  -7.569 -14.181  1.00 30.28           C
ATOM   2819  C   PHE A 386      54.673  -6.211 -14.736  1.00 33.17           C
ATOM   2820  O   PHE A 386      53.984  -5.223 -14.471  1.00 31.55           O
ATOM   2821  CB  PHE A 386      53.467  -8.366 -15.173  1.00 31.25           C
ATOM   2822  CG  PHE A 386      52.976  -9.663 -14.608  1.00 31.16           C
ATOM   2823  CD1 PHE A 386      53.817 -10.782 -14.576  1.00 34.94           C
ATOM   2824  CD2 PHE A 386      51.711  -9.752 -14.019  1.00 32.30           C
ATOM   2825  CE1 PHE A 386      53.383 -11.981 -14.021  1.00 34.75           C
ATOM   2826  CE2 PHE A 386      51.277 -10.944 -13.467  1.00 32.37           C
ATOM   2827  CZ  PHE A 386      52.111 -12.058 -13.455  1.00 33.93           C
ATOM   2828  N   SER A 387      55.755  -6.145 -15.499  1.00 32.22           N
ATOM   2829  CA  SER A 387      56.164  -4.887 -16.103  1.00 32.42           C
ATOM   2830  C   SER A 387      55.288  -4.531 -17.294  1.00 31.46           C
ATOM   2831  O   SER A 387      54.821  -5.401 -18.018  1.00 30.09           O
ATOM   2832  CB  SER A 387      57.648  -4.966 -16.533  1.00 34.56           C
ATOM   2833  OG  SER A 387      58.019  -3.813 -17.262  1.00 34.81           O
ATOM   2834  N   THR A 388      55.038  -3.237 -17.485  1.00 31.23           N
ATOM   2835  CA  THR A 388      54.297  -2.772 -18.655  1.00 27.86           C
ATOM   2836  C   THR A 388      55.187  -2.035 -19.662  1.00 29.35           C
ATOM   2837  O   THR A 388      54.689  -1.397 -20.589  1.00 29.66           O
ATOM   2838  CB  THR A 388      53.143  -1.838 -18.272  1.00 27.61           C
ATOM   2839  OG1 THR A 388      53.688  -0.644 -17.678  1.00 30.52           O
ATOM   2840  CG2 THR A 388      52.235  -2.532 -17.266  1.00 27.48           C
ATOM   2841  N   GLU A 389      56.501  -2.156 -19.486  1.00 31.20           N
ATOM   2842  CA  GLU A 389      57.469  -1.404 -20.300  1.00 34.25           C
ATOM   2843  C   GLU A 389      57.386  -1.719 -21.811  1.00 35.83           C
ATOM   2844  O   GLU A 389      57.803  -0.918 -22.641  1.00 37.52           O
ATOM   2845  CB  GLU A 389      58.889  -1.626 -19.780  1.00 35.71           C
ATOM   2846  CG  GLU A 389      59.435  -3.017 -20.101  1.00 37.73           C
ATOM   2847  CD  GLU A 389      60.806  -3.252 -19.501  1.00 36.96           C
ATOM   2848  OE1 GLU A 389      61.478  -2.261 -19.161  1.00 37.26           O
ATOM   2849  OE2 GLU A 389      61.212  -4.425 -19.388  1.00 36.05           O
ATOM   2850  N   ASP A 390      56.854  -2.893 -22.148  1.00 35.86           N
ATOM   2851  CA  ASP A 390      56.709  -3.310 -23.542  1.00 35.99           C
ATOM   2852  C   ASP A 390      55.278  -3.150 -24.041  1.00 38.77           C
ATOM   2853  O   ASP A 390      54.930  -3.626 -25.120  1.00 38.79           O
ATOM   2854  CB  ASP A 390      57.207  -4.759 -23.729  1.00 38.98           C
ATOM   2855  CG  ASP A 390      58.709  -4.888 -23.508  1.00 37.20           C
ATOM   2856  OD1 ASP A 390      59.459  -3.981 -23.943  1.00 35.10           O
ATOM   2857  OD2 ASP A 390      59.130  -5.886 -22.892  1.00 38.06           O
ATOM   2858  N   VAL A 391      54.451  -2.464 -23.252  1.00 33.04           N
ATOM   2859  CA  VAL A 391      53.060  -2.151 -23.621  1.00 35.93           C
ATOM   2860  C   VAL A 391      52.946  -0.642 -23.830  1.00 35.79           C
ATOM   2861  O   VAL A 391      53.627   0.124 -23.133  1.00 34.86           O
ATOM   2862  CB  VAL A 391      52.101  -2.586 -22.465  1.00 36.99           C
ATOM   2863  CG1 VAL A 391      50.640  -2.365 -22.827  1.00 38.54           C
ATOM   2864  CG2 VAL A 391      52.349  -4.035 -22.064  1.00 39.48           C
ATOM   2865  N   ALA A 392      52.098  -0.203 -24.760  1.00 32.08           N
ATOM   2866  CA  ALA A 392      51.777   1.234 -24.921  1.00 33.88           C
ATOM   2867  C   ALA A 392      51.275   1.845 -23.606  1.00 36.25           C
ATOM   2868  O   ALA A 392      50.632   1.157 -22.812  1.00 32.50           O
ATOM   2869  CB  ALA A 392      50.747   1.428 -26.017  1.00 35.92           C
ATOM   2870  N   SER A 393      51.576   3.125 -23.374  1.00 36.26           N
ATOM   2871  CA  SER A 393      51.205   3.756 -22.112  1.00 39.43           C
ATOM   2872  C   SER A 393      49.680   3.918 -22.015  1.00 39.63           C
ATOM   2873  O   SER A 393      49.138   4.012 -20.913  1.00 47.51           O
ATOM   2874  CB  SER A 393      51.946   5.090 -21.912  1.00 39.10           C
ATOM   2875  OG  SER A 393      51.403   6.061 -22.769  1.00 39.99           O
ATOM   2876  N   ASN A 394      48.996   3.951 -23.157  1.00 40.67           N
ATOM   2877  CA  ASN A 394      47.529   3.948 -23.175  1.00 42.08           C
ATOM   2878  C   ASN A 394      46.928   2.978 -24.201  1.00 38.46           C
ATOM   2879  O   ASN A 394      47.124   3.135 -25.401  1.00 40.02           O
ATOM   2880  CB  ASN A 394      46.980   5.363 -23.386  1.00 45.59           C
ATOM   2881  CG  ASN A 394      45.652   5.577 -22.677  1.00 51.95           C
ATOM   2882  OD1 ASN A 394      44.779   4.695 -22.674  1.00 46.52           O
ATOM   2883  ND2 ASN A 394      45.497   6.742 -22.055  1.00 48.93           N
ATOM   2884  N   CYS A 395      46.174   1.993 -23.715  1.00 34.67           N
ATOM   2885  CA  CYS A 395      45.546   0.967 -24.565  1.00 33.55           C
ATOM   2886  C   CYS A 395      44.081   1.272 -24.914  1.00 31.88           C
ATOM   2887  O   CYS A 395      43.430   0.526 -25.644  1.00 33.02           O
ATOM   2888  CB  CYS A 395      45.651  -0.404 -23.882  1.00 32.08           C
ATOM   2889  SG  CYS A 395      47.344  -1.024 -23.794  1.00 35.33           S
ATOM   2890  N   VAL A 396      43.557   2.374 -24.384  1.00 34.79           N
ATOM   2891  CA  VAL A 396      42.235   2.866 -24.781  1.00 35.25           C
ATOM   2892  C   VAL A 396      42.423   3.848 -25.951  1.00 37.64           C
ATOM   2893  O   VAL A 396      43.203   4.793 -25.827  1.00 42.04           O
ATOM   2894  CB  VAL A 396      41.506   3.557 -23.587  1.00 36.56           C
ATOM   2895  CG1 VAL A 396      40.083   3.987 -23.956  1.00 33.70           C
ATOM   2896  CG2 VAL A 396      41.478   2.645 -22.359  1.00 32.83           C
ATOM   2897  N   PRO A 397      41.702   3.639 -27.076  1.00 41.69           N
ATOM   2898  CA  PRO A 397      41.949   4.431 -28.299  1.00 41.90           C
ATOM   2899  C   PRO A 397      41.957   5.951 -28.077  1.00 47.23           C
ATOM   2900  O   PRO A 397      41.131   6.468 -27.331  1.00 46.23           O
ATOM   2901  CB  PRO A 397      40.803   4.006 -29.218  1.00 42.23           C
ATOM   2902  CG  PRO A 397      40.555   2.600 -28.811  1.00 42.38           C
ATOM   2903  CD  PRO A 397      40.637   2.644 -27.301  1.00 41.75           C
ATOM   2904  N   ALA A 398      42.893   6.643 -28.732  1.00 49.33           N
ATOM   2905  CA  ALA A 398      43.239   8.027 -28.385  1.00 53.65           C
ATOM   2906  C   ALA A 398      42.978   9.020 -29.513  1.00 55.78           C
ATOM   2907  O   ALA A 398      42.530  10.143 -29.260  1.00 55.89           O
ATOM   2908  CB  ALA A 398      44.692   8.107 -27.938  1.00 49.93           C
ATOM   2909  N   VAL D 161      23.847  21.183 -13.994  1.00 50.72           N
ATOM   2910  CA  VAL D 161      23.445  21.153 -12.560  1.00 48.71           C
ATOM   2911  C   VAL D 161      24.267  22.141 -11.714  1.00 45.76           C
ATOM   2912  O   VAL D 161      25.498  22.095 -11.695  1.00 45.85           O
ATOM   2913  CB  VAL D 161      23.527  19.720 -11.975  1.00 48.88           C
ATOM   2914  CG1 VAL D 161      23.127  19.697 -10.506  1.00 49.11           C
ATOM   2915  CG2 VAL D 161      22.640  18.771 -12.772  1.00 47.97           C
ATOM   2916  N   GLN D 162      23.563  23.013 -11.000  1.00 39.82           N
ATOM   2917  CA  GLN D 162      24.170  23.989 -10.105  1.00 35.22           C
ATOM   2918  C   GLN D 162      23.345  24.073  -8.800  1.00 31.48           C
ATOM   2919  O   GLN D 162      22.121  24.172  -8.825  1.00 30.27           O
ATOM   2920  CB  GLN D 162      24.237  25.352 -10.792  1.00 44.70           C
ATOM   2921  CG  GLN D 162      24.787  26.486  -9.944  1.00 51.12           C
ATOM   2922  CD  GLN D 162      25.916  27.227 -10.635  1.00 59.14           C
ATOM   2923  OE1 GLN D 162      25.888  27.439 -11.850  1.00 60.64           O
ATOM   2924  NE2 GLN D 162      26.923  27.623  -9.858  1.00 60.92           N
ATOM   2925  N   LEU D 163      24.043  24.030  -7.666  1.00 27.55           N
ATOM   2926  CA  LEU D 163      23.395  24.138  -6.352  1.00 25.02           C
ATOM   2927  C   LEU D 163      24.185  25.183  -5.601  1.00 24.16           C
ATOM   2928  O   LEU D 163      25.415  25.158  -5.612  1.00 25.38           O
ATOM   2929  CB  LEU D 163      23.411  22.795  -5.594  1.00 24.96           C
ATOM   2930  CG  LEU D 163      22.726  21.617  -6.325  1.00 25.66           C
ATOM   2931  CD1 LEU D 163      23.136  20.287  -5.717  1.00 27.82           C
ATOM   2932  CD2 LEU D 163      21.218  21.780  -6.249  1.00 25.33           C
ATOM   2933  N   GLN D 164      23.479  26.107  -4.942  1.00 23.72           N
ATOM   2934  CA  GLN D 164      24.142  27.142  -4.170  1.00 23.22           C
ATOM   2935  C   GLN D 164      23.439  27.395  -2.830  1.00 23.18           C
ATOM   2936  O   GLN D 164      22.312  27.904  -2.781  1.00 23.70           O
ATOM   2937  CB  GLN D 164      24.247  28.465  -4.970  1.00 24.51           C
ATOM   2938  CG  GLN D 164      24.831  29.602  -4.108  1.00 27.79           C
ATOM   2939  CD  GLN D 164      26.314  29.425  -3.760  1.00 29.72           C
ATOM   2940  OE1 GLN D 164      26.724  29.392  -2.571  1.00 31.89           O
ATOM   2941  NE2 GLN D 164      27.123  29.310  -4.783  1.00 30.68           N
ATOM   2942  N   GLU D 165      24.130  27.050  -1.753  1.00 21.83           N
ATOM   2943  CA  GLU D 165      23.595  27.202  -0.374  1.00 22.17           C
ATOM   2944  C   GLU D 165      23.858  28.619   0.151  1.00 22.43           C
ATOM   2945  O   GLU D 165      24.844  29.262  -0.216  1.00 24.63           O
ATOM   2946  CB  GLU D 165      24.262  26.201   0.567  1.00 22.86           C
ATOM   2947  CG  GLU D 165      24.170  24.722   0.214  1.00 23.31           C
ATOM   2948  CD  GLU D 165      25.224  24.256  -0.783  1.00 22.89           C
ATOM   2949  OE1 GLU D 165      25.937  25.113  -1.381  1.00 22.63           O
ATOM   2950  OE2 GLU D 165      25.338  23.028  -0.972  1.00 22.43           O
ATOM   2951  N   SER D 166      22.977  29.102   1.031  1.00 21.60           N
ATOM   2952  CA  SER D 166      23.203  30.381   1.702  1.00 23.11           C
ATOM   2953  C   SER D 166      22.412  30.307   2.983  1.00 23.00           C
ATOM   2954  O   SER D 166      21.650  29.354   3.177  1.00 21.82           O
ATOM   2955  CB  SER D 166      22.724  31.546   0.796  1.00 24.36           C
ATOM   2956  OG  SER D 166      21.340  31.378   0.540  1.00 25.80           O
ATOM   2957  N   GLY D 167      22.596  31.276   3.876  1.00 24.44           N
ATOM   2958  CA  GLY D 167      21.753  31.363   5.067  1.00 22.00           C
ATOM   2959  C   GLY D 167      22.467  31.016   6.368  1.00 22.57           C
ATOM   2960  O   GLY D 167      21.897  31.142   7.481  1.00 25.12           O
ATOM   2961  N   GLY D 168      23.703  30.538   6.269  1.00 22.04           N
ATOM   2962  CA  GLY D 168      24.445  30.165   7.465  1.00 21.65           C
ATOM   2963  C   GLY D 168      24.904  31.393   8.214  1.00 24.75           C
ATOM   2964  O   GLY D 168      24.718  32.540   7.751  1.00 27.48           O
ATOM   2965  N   GLY D 169      25.452  31.177   9.400  1.00 24.37           N
ATOM   2966  CA  GLY D 169      25.999  32.273  10.151  1.00 25.42           C
ATOM   2967  C   GLY D 169      26.535  31.768  11.474  1.00 26.25           C
ATOM   2968  O   GLY D 169      26.627  30.548  11.705  1.00 26.48           O
ATOM   2969  N   LEU D 170      26.881  32.720  12.331  1.00 23.08           N
ATOM   2970  CA  LEU D 170      27.323  32.429  13.726  1.00 24.30           C
ATOM   2971  C   LEU D 170      26.234  32.793  14.721  1.00 25.58           C
ATOM   2972  O   LEU D 170      25.853  33.970  14.830  1.00 27.07           O
ATOM   2973  CB  LEU D 170      28.600  33.239  14.036  1.00 27.38           C
ATOM   2974  CG  LEU D 170      28.972  33.399  15.518  1.00 31.23           C
ATOM   2975  CD1 LEU D 170      29.496  32.095  16.094  1.00 31.11           C
ATOM   2976  CD2 LEU D 170      29.999  34.521  15.722  1.00 31.40           C
ATOM   2977  N   VAL D 171      25.739  31.789  15.436  1.00 23.76           N
ATOM   2978  CA  VAL D 171      24.627  32.005  16.348  1.00 25.59           C
ATOM   2979  C   VAL D 171      24.979  31.470  17.713  1.00 24.79           C
ATOM   2980  O   VAL D 171      25.963  30.737  17.871  1.00 25.33           O
ATOM   2981  CB  VAL D 171      23.318  31.382  15.822  1.00 24.70           C
ATOM   2982  CG1 VAL D 171      23.005  31.939  14.425  1.00 23.71           C
ATOM   2983  CG2 VAL D 171      23.399  29.852  15.830  1.00 25.87           C
ATOM   2984  N   GLN D 172      24.190  31.853  18.712  1.00 25.56           N
ATOM   2985  CA  GLN D 172      24.391  31.328  20.054  1.00 26.41           C
ATOM   2986  C   GLN D 172      23.593  30.049  20.191  1.00 27.69           C
ATOM   2987  O   GLN D 172      22.640  29.828  19.424  1.00 26.71           O
ATOM   2988  CB  GLN D 172      23.927  32.345  21.104  1.00 26.59           C
ATOM   2989  CG  GLN D 172      24.716  33.634  21.094  1.00 27.84           C
ATOM   2990  CD  GLN D 172      24.059  34.639  22.023  1.00 33.17           C
ATOM   2991  OE1 GLN D 172      23.475  35.652  21.589  1.00 36.08           O
ATOM   2992  NE2 GLN D 172      24.067  34.310  23.289  1.00 30.30           N
ATOM   2993  N   PRO D 173      23.931  29.207  21.185  1.00 28.07           N
ATOM   2994  CA  PRO D 173      23.131  28.031  21.534  1.00 26.81           C
ATOM   2995  C   PRO D 173      21.699  28.431  21.787  1.00 27.43           C
ATOM   2996  O   PRO D 173      21.456  29.450  22.427  1.00 26.99           O
ATOM   2997  CB  PRO D 173      23.795  27.509  22.835  1.00 30.16           C
ATOM   2998  CG  PRO D 173      25.184  27.988  22.728  1.00 31.55           C
ATOM   2999  CD  PRO D 173      25.134  29.327  22.031  1.00 30.83           C
ATOM   3000  N   GLY D 174      20.773  27.687  21.176  1.00 27.73           N
ATOM   3001  CA  GLY D 174      19.338  27.999  21.172  1.00 26.55           C
ATOM   3002  C   GLY D 174      18.873  28.938  20.083  1.00 26.54           C
ATOM   3003  O   GLY D 174      17.685  29.232  20.008  1.00 27.79           O
ATOM   3004  N   GLY D 175      19.797  29.429  19.259  1.00 25.91           N
ATOM   3005  CA  GLY D 175      19.445  30.253  18.118  1.00 27.11           C
ATOM   3006  C   GLY D 175      18.866  29.447  16.953  1.00 25.25           C
ATOM   3007  O   GLY D 175      18.652  28.236  17.054  1.00 25.47           O
ATOM   3008  N   SER D 176      18.654  30.158  15.840  1.00 27.22           N
ATOM   3009  CA  SER D 176      17.994  29.617  14.652  1.00 26.38           C
ATOM   3010  C   SER D 176      18.560  30.256  13.387  1.00 25.68           C
ATOM   3011  O   SER D 176      19.073  31.390  13.392  1.00 25.47           O
ATOM   3012  CB  SER D 176      16.500  29.899  14.706  1.00 26.98           C
ATOM   3013  OG  SER D 176      16.304  31.290  14.962  1.00 33.37           O
ATOM   3014  N   LEU D 177      18.445  29.504  12.302  1.00 22.89           N
ATOM   3015  CA  LEU D 177      18.857  29.966  10.993  1.00 22.85           C
ATOM   3016  C   LEU D 177      17.903  29.356   9.975  1.00 21.82           C
ATOM   3017  O   LEU D 177      17.306  28.319  10.248  1.00 25.61           O
ATOM   3018  CB  LEU D 177      20.253  29.429  10.672  1.00 23.02           C
ATOM   3019  CG  LEU D 177      21.411  30.046  11.436  1.00 24.14           C
ATOM   3020  CD1 LEU D 177      22.671  29.244  11.129  1.00 22.67           C
ATOM   3021  CD2 LEU D 177      21.583  31.517  11.119  1.00 24.44           C
ATOM   3022  N   ARG D 178      17.803  29.978   8.804  1.00 22.87           N
ATOM   3023  CA  ARG D 178      17.085  29.376   7.684  1.00 21.53           C
ATOM   3024  C   ARG D 178      18.043  29.229   6.512  1.00 21.10           C
ATOM   3025  O   ARG D 178      18.463  30.224   5.918  1.00 21.21           O
ATOM   3026  CB  ARG D 178      15.925  30.251   7.240  1.00 21.79           C
ATOM   3027  CG  ARG D 178      15.100  29.519   6.176  1.00 23.01           C
ATOM   3028  CD  ARG D 178      14.127  30.426   5.492  1.00 25.55           C
ATOM   3029  NE  ARG D 178      13.084  29.650   4.818  1.00 25.16           N
ATOM   3030  CZ  ARG D 178      12.222  30.192   3.978  1.00 24.56           C
ATOM   3031  NH1 ARG D 178      12.325  31.499   3.675  1.00 26.52           N
ATOM   3032  NH2 ARG D 178      11.268  29.448   3.434  1.00 24.23           N
ATOM   3033  N   LEU D 179      18.425  27.991   6.223  1.00 20.72           N
ATOM   3034  CA  LEU D 179      19.273  27.764   5.057  1.00 21.66           C
ATOM   3035  C   LEU D 179      18.422  27.655   3.827  1.00 20.99           C
ATOM   3036  O   LEU D 179      17.276  27.203   3.868  1.00 21.05           O
ATOM   3037  CB  LEU D 179      20.094  26.478   5.212  1.00 21.13           C
ATOM   3038  CG  LEU D 179      20.836  26.299   6.539  1.00 21.96           C
ATOM   3039  CD1 LEU D 179      21.692  25.046   6.470  1.00 21.54           C
ATOM   3040  CD2 LEU D 179      21.695  27.533   6.828  1.00 24.45           C
ATOM   3041  N   SER D 180      18.986  28.143   2.728  1.00 20.69           N
ATOM   3042  CA  SER D 180      18.400  28.023   1.378  1.00 23.18           C
ATOM   3043  C   SER D 180      19.403  27.384   0.440  1.00 23.68           C
ATOM   3044  O   SER D 180      20.622  27.548   0.603  1.00 23.36           O
ATOM   3045  CB  SER D 180      18.078  29.409   0.829  1.00 26.22           C
ATOM   3046  OG  SER D 180      17.072  29.988   1.605  1.00 27.95           O
ATOM   3047  N  ACYS D 181      18.876  26.656  -0.535  1.00 21.74           N
ATOM   3048  CA ACYS D 181      19.681  26.124  -1.599  1.00 22.22           C
ATOM   3049  C  ACYS D 181      18.963  26.476  -2.863  1.00 23.13           C
ATOM   3050  O  ACYS D 181      17.786  26.153  -3.037  1.00 21.96           O
ATOM   3051  CB ACYS D 181      19.860  24.612  -1.438  1.00 23.37           C
ATOM   3052  SG ACYS D 181      20.715  23.910  -2.857  1.00 28.27           S
ATOM   3053  N   ALA D 182      19.673  27.194  -3.717  1.00 24.07           N
ATOM   3054  CA  ALA D 182      19.140  27.620  -5.015  1.00 25.14           C
ATOM   3055  C   ALA D 182      19.613  26.640  -6.060  1.00 25.28           C
ATOM   3056  O   ALA D 182      20.832  26.417  -6.225  1.00 26.10           O
ATOM   3057  CB  ALA D 182      19.654  29.017  -5.358  1.00 26.80           C
ATOM   3058  N   ALA D 183      18.653  26.067  -6.788  1.00 25.28           N
ATOM   3059  CA  ALA D 183      18.973  25.048  -7.778  1.00 24.85           C
ATOM   3060  C   ALA D 183      18.778  25.547  -9.220  1.00 26.76           C
ATOM   3061  O   ALA D 183      17.852  26.291  -9.489  1.00 28.96           O
ATOM   3062  CB  ALA D 183      18.108  23.831  -7.536  1.00 24.78           C
ATOM   3063  N   SER D 184      19.656  25.134 -10.129  1.00 28.77           N
ATOM   3064  CA  SER D 184      19.473  25.405 -11.567  1.00 30.06           C
ATOM   3065  C   SER D 184      20.112  24.339 -12.450  1.00 31.07           C
ATOM   3066  O   SER D 184      20.966  23.570 -12.004  1.00 28.30           O
ATOM   3067  CB  SER D 184      20.053  26.771 -11.922  1.00 34.25           C
ATOM   3068  OG  SER D 184      21.437  26.772 -11.715  1.00 36.84           O
ATOM   3069  N   GLY D 185      19.733  24.308 -13.736  1.00 30.74           N
ATOM   3070  CA  GLY D 185      20.349  23.354 -14.657  1.00 33.93           C
ATOM   3071  C   GLY D 185      19.735  21.968 -14.679  1.00 32.43           C
ATOM   3072  O   GLY D 185      20.258  21.063 -15.319  1.00 34.87           O
ATOM   3073  N   PHE D 186      18.633  21.794 -13.950  1.00 31.42           N
ATOM   3074  CA  PHE D 186      17.866  20.538 -13.944  1.00 29.40           C
ATOM   3075  C   PHE D 186      16.417  20.833 -13.519  1.00 28.33           C
ATOM   3076  O   PHE D 186      16.137  21.933 -13.066  1.00 28.35           O
ATOM   3077  CB  PHE D 186      18.548  19.487 -13.035  1.00 29.08           C
ATOM   3078  CG  PHE D 186      18.552  19.832 -11.546  1.00 27.78           C
ATOM   3079  CD1 PHE D 186      19.449  20.762 -11.028  1.00 26.09           C
ATOM   3080  CD2 PHE D 186      17.711  19.162 -10.651  1.00 28.24           C
ATOM   3081  CE1 PHE D 186      19.478  21.057  -9.645  1.00 27.40           C
ATOM   3082  CE2 PHE D 186      17.739  19.452  -9.295  1.00 28.39           C
ATOM   3083  CZ  PHE D 186      18.629  20.390  -8.783  1.00 27.00           C
ATOM   3084  N   THR D 187      15.498  19.878 -13.680  1.00 27.51           N
ATOM   3085  CA  THR D 187      14.106  20.064 -13.264  1.00 26.49           C
ATOM   3086  C   THR D 187      13.983  19.828 -11.778  1.00 24.70           C
ATOM   3087  O   THR D 187      13.876  18.689 -11.344  1.00 26.28           O
ATOM   3088  CB  THR D 187      13.171  19.099 -13.980  1.00 28.49           C
ATOM   3089  OG1 THR D 187      13.358  19.297 -15.391  1.00 30.33           O
ATOM   3090  CG2 THR D 187      11.719  19.331 -13.600  1.00 29.28           C
ATOM   3091  N   PHE D 188      14.020  20.915 -11.026  1.00 24.11           N
ATOM   3092  CA  PHE D 188      14.054  20.792  -9.567  1.00 22.78           C
ATOM   3093  C   PHE D 188      12.786  20.107  -9.048  1.00 23.03           C
ATOM   3094  O   PHE D 188      12.842  19.359  -8.054  1.00 23.19           O
ATOM   3095  CB  PHE D 188      14.256  22.200  -8.969  1.00 22.95           C
ATOM   3096  CG  PHE D 188      14.214  22.250  -7.456  1.00 22.85           C
ATOM   3097  CD1 PHE D 188      15.335  21.941  -6.711  1.00 22.12           C
ATOM   3098  CD2 PHE D 188      13.061  22.677  -6.792  1.00 22.39           C
ATOM   3099  CE1 PHE D 188      15.283  22.022  -5.312  1.00 22.40           C
ATOM   3100  CE2 PHE D 188      13.007  22.759  -5.399  1.00 21.55           C
ATOM   3101  CZ  PHE D 188      14.115  22.436  -4.671  1.00 21.35           C
ATOM   3102  N   SER D 189      11.638  20.339  -9.706  1.00 23.23           N
ATOM   3103  CA  SER D 189      10.366  19.795  -9.194  1.00 22.45           C
ATOM   3104  C   SER D 189      10.296  18.277  -9.260  1.00 21.55           C
ATOM   3105  O   SER D 189       9.340  17.678  -8.723  1.00 23.03           O
ATOM   3106  CB  SER D 189       9.156  20.412  -9.941  1.00 23.17           C
ATOM   3107  OG  SER D 189       9.264  20.112 -11.347  1.00 26.58           O
ATOM   3108  N   SER D 190      11.278  17.645  -9.928  1.00 21.47           N
ATOM   3109  CA  SER D 190      11.291  16.201 -10.045  1.00 21.37           C
ATOM   3110  C   SER D 190      12.471  15.580  -9.275  1.00 22.41           C
ATOM   3111  O   SER D 190      12.632  14.386  -9.293  1.00 23.41           O
ATOM   3112  CB  SER D 190      11.306  15.787 -11.523  1.00 25.79           C
ATOM   3113  OG  SER D 190      12.593  15.942 -12.055  1.00 31.66           O
ATOM   3114  N   ALA D 191      13.225  16.403  -8.540  1.00 21.62           N
ATOM   3115  CA  ALA D 191      14.410  15.916  -7.819  1.00 21.65           C
ATOM   3116  C   ALA D 191      14.203  15.618  -6.316  1.00 20.24           C
ATOM   3117  O   ALA D 191      13.694  16.454  -5.566  1.00 20.69           O
ATOM   3118  CB  ALA D 191      15.526  16.944  -7.956  1.00 21.07           C
ATOM   3119  N   ILE D 192      14.586  14.416  -5.891  1.00 19.05           N
ATOM   3120  CA  ILE D 192      14.842  14.168  -4.442  1.00 19.20           C
ATOM   3121  C   ILE D 192      15.964  15.124  -4.016  1.00 18.79           C
ATOM   3122  O   ILE D 192      16.975  15.242  -4.752  1.00 22.99           O
ATOM   3123  CB  ILE D 192      15.272  12.716  -4.233  1.00 17.62           C
ATOM   3124  CG1 ILE D 192      14.117  11.790  -4.572  1.00 20.21           C
ATOM   3125  CG2 ILE D 192      15.684  12.515  -2.751  1.00 19.37           C
ATOM   3126  CD1 ILE D 192      14.504  10.302  -4.600  1.00 20.98           C
ATOM   3127  N   MET D 193      15.801  15.779  -2.856  1.00 19.44           N
ATOM   3128  CA  MET D 193      16.792  16.748  -2.391  1.00 19.15           C
ATOM   3129  C   MET D 193      17.225  16.419  -0.992  1.00 21.19           C
ATOM   3130  O   MET D 193      16.393  16.010  -0.198  1.00 22.41           O
ATOM   3131  CB  MET D 193      16.266  18.200  -2.462  1.00 19.87           C
ATOM   3132  CG  MET D 193      15.966  18.729  -3.892  1.00 20.35           C
ATOM   3133  SD  MET D 193      17.437  18.829  -4.941  1.00 22.19           S
ATOM   3134  CE  MET D 193      18.541  19.822  -3.967  1.00 22.22           C
ATOM   3135  N   THR D 194      18.512  16.625  -0.700  1.00 19.39           N
ATOM   3136  CA  THR D 194      19.026  16.211   0.609  1.00 19.72           C
ATOM   3137  C   THR D 194      19.955  17.277   1.163  1.00 21.67           C
ATOM   3138  O   THR D 194      20.708  17.912   0.435  1.00 20.98           O
ATOM   3139  CB  THR D 194      19.808  14.887   0.430  1.00 19.66           C
ATOM   3140  OG1 THR D 194      18.878  13.873   0.029  1.00 20.56           O
ATOM   3141  CG2 THR D 194      20.478  14.357   1.738  1.00 18.89           C
ATOM   3142  N   TRP D 195      19.920  17.426   2.480  1.00 19.17           N
ATOM   3143  CA  TRP D 195      20.939  18.202   3.188  1.00 19.64           C
ATOM   3144  C   TRP D 195      21.885  17.231   3.919  1.00 19.00           C
ATOM   3145  O   TRP D 195      21.437  16.283   4.539  1.00 19.63           O
ATOM   3146  CB  TRP D 195      20.296  19.087   4.253  1.00 19.68           C
ATOM   3147  CG  TRP D 195      19.539  20.263   3.746  1.00 20.64           C
ATOM   3148  CD1 TRP D 195      18.168  20.392   3.669  1.00 20.47           C
ATOM   3149  CD2 TRP D 195      20.098  21.507   3.304  1.00 19.48           C
ATOM   3150  NE1 TRP D 195      17.856  21.665   3.201  1.00 18.94           N
ATOM   3151  CE2 TRP D 195      19.016  22.350   2.951  1.00 18.97           C
ATOM   3152  CE3 TRP D 195      21.417  21.991   3.171  1.00 19.95           C
ATOM   3153  CZ2 TRP D 195      19.211  23.681   2.488  1.00 20.08           C
ATOM   3154  CZ3 TRP D 195      21.621  23.306   2.691  1.00 19.66           C
ATOM   3155  CH2 TRP D 195      20.517  24.134   2.364  1.00 21.86           C
ATOM   3156  N  AVAL D 196      23.192  17.477   3.788  1.00 19.37           N
ATOM   3157  CA AVAL D 196      24.215  16.801   4.598  1.00 19.07           C
ATOM   3158  C  AVAL D 196      25.071  17.882   5.258  1.00 19.76           C
ATOM   3159  O  AVAL D 196      25.061  19.053   4.847  1.00 20.74           O
ATOM   3160  CB AVAL D 196      25.120  15.852   3.750  1.00 19.76           C
ATOM   3161  CG1AVAL D 196      24.275  14.750   3.124  1.00 19.77           C
ATOM   3162  CG2AVAL D 196      25.872  16.607   2.651  1.00 19.15           C
ATOM   3163  N   ARG D 197      25.787  17.496   6.314  1.00 19.06           N
ATOM   3164  CA  ARG D 197      26.697  18.433   6.977  1.00 20.64           C
ATOM   3165  C   ARG D 197      28.030  17.769   7.273  1.00 19.69           C
ATOM   3166  O   ARG D 197      28.120  16.555   7.361  1.00 21.73           O
ATOM   3167  CB  ARG D 197      26.070  18.963   8.276  1.00 20.65           C
ATOM   3168  CG  ARG D 197      25.885  17.921   9.368  1.00 23.11           C
ATOM   3169  CD  ARG D 197      25.141  18.560  10.535  1.00 22.22           C
ATOM   3170  NE  ARG D 197      25.016  17.632  11.666  1.00 22.93           N
ATOM   3171  CZ  ARG D 197      24.326  17.904  12.770  1.00 25.73           C
ATOM   3172  NH1 ARG D 197      23.670  19.048  12.893  1.00 25.05           N
ATOM   3173  NH2 ARG D 197      24.292  17.008  13.737  1.00 24.93           N
ATOM   3174  N   GLN D 198      29.072  18.568   7.339  1.00 19.44           N
ATOM   3175  CA  GLN D 198      30.398  18.025   7.698  1.00 21.25           C
ATOM   3176  C   GLN D 198      31.220  19.084   8.403  1.00 20.49           C
ATOM   3177  O   GLN D 198      31.392  20.195   7.928  1.00 20.40           O
ATOM   3178  CB  GLN D 198      31.161  17.478   6.490  1.00 24.94           C
ATOM   3179  CG  GLN D 198      32.454  16.726   6.916  1.00 29.33           C
ATOM   3180  CD  GLN D 198      33.215  16.119   5.742  1.00 31.62           C
ATOM   3181  OE1 GLN D 198      33.072  16.567   4.616  1.00 35.21           O
ATOM   3182  NE2 GLN D 198      34.086  15.144   6.020  1.00 32.35           N
ATOM   3183  N   ALA D 199      31.722  18.720   9.577  1.00 21.77           N
ATOM   3184  CA  ALA D 199      32.671  19.563  10.288  1.00 21.53           C
ATOM   3185  C   ALA D 199      34.076  18.997  10.198  1.00 21.43           C
ATOM   3186  O   ALA D 199      34.260  17.774  10.102  1.00 22.39           O
ATOM   3187  CB  ALA D 199      32.232  19.608  11.750  1.00 20.72           C
ATOM   3188  N   PRO D 200      35.093  19.880  10.269  1.00 21.07           N
ATOM   3189  CA  PRO D 200      36.480  19.415  10.255  1.00 22.18           C
ATOM   3190  C   PRO D 200      36.770  18.327  11.282  1.00 24.31           C
ATOM   3191  O   PRO D 200      36.368  18.451  12.442  1.00 24.92           O
ATOM   3192  CB  PRO D 200      37.263  20.694  10.595  1.00 24.59           C
ATOM   3193  CG  PRO D 200      36.411  21.783   9.991  1.00 21.12           C
ATOM   3194  CD  PRO D 200      35.004  21.350  10.267  1.00 22.37           C
ATOM   3195  N   GLY D 201      37.416  17.249  10.840  1.00 23.33           N
ATOM   3196  CA  GLY D 201      37.784  16.168  11.747  1.00 25.96           C
ATOM   3197  C   GLY D 201      36.687  15.175  12.048  1.00 26.38           C
ATOM   3198  O   GLY D 201      36.871  14.260  12.859  1.00 28.48           O
ATOM   3199  N   LYS D 202      35.524  15.359  11.425  1.00 24.66           N
ATOM   3200  CA  LYS D 202      34.382  14.406  11.580  1.00 24.80           C
ATOM   3201  C   LYS D 202      33.945  13.863  10.222  1.00 25.28           C
ATOM   3202  O   LYS D 202      34.264  14.444   9.191  1.00 26.74           O
ATOM   3203  CB  LYS D 202      33.170  15.080  12.254  1.00 27.68           C
ATOM   3204  CG  LYS D 202      33.452  15.615  13.639  1.00 29.68           C
ATOM   3205  CD  LYS D 202      32.267  16.405  14.162  1.00 29.51           C
ATOM   3206  CE  LYS D 202      32.671  17.224  15.374  1.00 32.68           C
ATOM   3207  NZ  LYS D 202      33.297  16.358  16.410  1.00 32.47           N
ATOM   3208  N   GLY D 203      33.206  12.761  10.235  1.00 27.14           N
ATOM   3209  CA  GLY D 203      32.653  12.211   8.993  1.00 24.87           C
ATOM   3210  C   GLY D 203      31.442  12.991   8.557  1.00 25.10           C
ATOM   3211  O   GLY D 203      30.793  13.693   9.357  1.00 26.43           O
ATOM   3212  N   ARG D 204      31.155  12.892   7.271  1.00 25.87           N
ATOM   3213  CA  ARG D 204      29.961  13.496   6.682  1.00 25.95           C
ATOM   3214  C   ARG D 204      28.729  12.938   7.428  1.00 23.83           C
ATOM   3215  O   ARG D 204      28.695  11.767   7.793  1.00 25.36           O
ATOM   3216  CB  ARG D 204      29.994  13.207   5.158  1.00 33.83           C
ATOM   3217  CG  ARG D 204      28.684  12.780   4.508  1.00 41.81           C
ATOM   3218  CD  ARG D 204      28.766  12.480   3.000  1.00 39.76           C
ATOM   3219  NE  ARG D 204      29.670  11.375   2.591  1.00 42.88           N
ATOM   3220  CZ  ARG D 204      29.329  10.087   2.481  1.00 43.22           C
ATOM   3221  NH1 ARG D 204      28.101   9.666   2.783  1.00 33.56           N
ATOM   3222  NH2 ARG D 204      30.238   9.196   2.070  1.00 43.03           N
ATOM   3223  N   GLU D 205      27.731  13.791   7.678  1.00 22.35           N
ATOM   3224  CA  GLU D 205      26.543  13.366   8.441  1.00 20.96           C
ATOM   3225  C   GLU D 205      25.292  13.779   7.682  1.00 21.03           C
ATOM   3226  O   GLU D 205      25.002  14.970   7.541  1.00 20.90           O
ATOM   3227  CB  GLU D 205      26.509  13.973   9.863  1.00 22.73           C
ATOM   3228  CG  GLU D 205      25.339  13.490  10.715  1.00 24.29           C
ATOM   3229  CD  GLU D 205      25.313  14.124  12.116  1.00 26.35           C
ATOM   3230  OE1 GLU D 205      26.055  15.098  12.337  1.00 27.72           O
ATOM   3231  OE2 GLU D 205      24.546  13.618  13.002  1.00 29.80           O
ATOM   3232  N   TRP D 206      24.513  12.785   7.288  1.00 20.70           N
ATOM   3233  CA  TRP D 206      23.221  13.068   6.667  1.00 21.02           C
ATOM   3234  C   TRP D 206      22.326  13.827   7.627  1.00 20.69           C
ATOM   3235  O   TRP D 206      22.255  13.495   8.812  1.00 22.23           O
ATOM   3236  CB  TRP D 206      22.547  11.758   6.218  1.00 20.84           C
ATOM   3237  CG  TRP D 206      21.129  11.946   5.779  1.00 20.31           C
ATOM   3238  CD1 TRP D 206      20.684  12.568   4.614  1.00 19.65           C
ATOM   3239  CD2 TRP D 206      19.974  11.465   6.440  1.00 21.90           C
ATOM   3240  NE1 TRP D 206      19.319  12.532   4.575  1.00 19.37           N
ATOM   3241  CE2 TRP D 206      18.857  11.845   5.671  1.00 20.04           C
ATOM   3242  CE3 TRP D 206      19.767  10.770   7.633  1.00 21.58           C
ATOM   3243  CZ2 TRP D 206      17.569  11.561   6.050  1.00 22.95           C
ATOM   3244  CZ3 TRP D 206      18.488  10.470   8.018  1.00 23.14           C
ATOM   3245  CH2 TRP D 206      17.384  10.848   7.207  1.00 21.61           C
ATOM   3246  N   VAL D 207      21.633  14.844   7.124  1.00 20.41           N
ATOM   3247  CA  VAL D 207      20.735  15.617   7.948  1.00 20.08           C
ATOM   3248  C   VAL D 207      19.256  15.332   7.639  1.00 19.86           C
ATOM   3249  O   VAL D 207      18.466  15.031   8.553  1.00 21.27           O
ATOM   3250  CB  VAL D 207      21.027  17.126   7.786  1.00 18.63           C
ATOM   3251  CG1 VAL D 207      20.029  17.989   8.589  1.00 20.97           C
ATOM   3252  CG2 VAL D 207      22.491  17.452   8.147  1.00 21.86           C
ATOM   3253  N   SER D 208      18.849  15.527   6.381  1.00 19.18           N
ATOM   3254  CA  SER D 208      17.421  15.354   6.050  1.00 19.39           C
ATOM   3255  C   SER D 208      17.264  15.207   4.545  1.00 19.03           C
ATOM   3256  O   SER D 208      18.048  15.735   3.798  1.00 19.82           O
ATOM   3257  CB  SER D 208      16.630  16.598   6.569  1.00 19.41           C
ATOM   3258  OG  SER D 208      15.235  16.560   6.248  1.00 19.92           O
ATOM   3259  N   THR D 209      16.238  14.458   4.143  1.00 18.33           N
ATOM   3260  CA  THR D 209      15.880  14.276   2.741  1.00 19.33           C
ATOM   3261  C   THR D 209      14.408  14.608   2.531  1.00 19.68           C
ATOM   3262  O   THR D 209      13.578  14.405   3.433  1.00 19.87           O
ATOM   3263  CB  THR D 209      16.209  12.844   2.263  1.00 18.12           C
ATOM   3264  OG1 THR D 209      17.626  12.719   2.238  1.00 19.03           O
ATOM   3265  CG2 THR D 209      15.614  12.564   0.844  1.00 19.58           C
ATOM   3266  N   ILE D 210      14.111  15.171   1.360  1.00 18.34           N
ATOM   3267  CA  ILE D 210      12.724  15.510   0.977  1.00 19.23           C
ATOM   3268  C   ILE D 210      12.451  15.031  -0.440  1.00 20.13           C
ATOM   3269  O   ILE D 210      13.263  15.247  -1.359  1.00 19.89           O
ATOM   3270  CB  ILE D 210      12.409  17.025   1.132  1.00 18.62           C
ATOM   3271  CG1 ILE D 210      10.934  17.370   0.888  1.00 20.04           C
ATOM   3272  CG2 ILE D 210      13.318  17.877   0.241  1.00 20.18           C
ATOM   3273  CD1 ILE D 210      10.575  18.750   1.468  1.00 20.72           C
ATOM   3274  N   GLY D 211      11.333  14.323  -0.595  1.00 19.68           N
ATOM   3275  CA  GLY D 211      10.940  13.867  -1.956  1.00 19.45           C
ATOM   3276  C   GLY D 211      10.524  15.033  -2.806  1.00 20.06           C
ATOM   3277  O   GLY D 211      10.381  16.179  -2.325  1.00 19.41           O
ATOM   3278  N   SER D 212      10.362  14.794  -4.121  1.00 19.60           N
ATOM   3279  CA  SER D 212      10.191  15.914  -5.019  1.00 17.90           C
ATOM   3280  C   SER D 212       8.952  16.748  -4.806  1.00 18.54           C
ATOM   3281  O   SER D 212       9.038  17.953  -4.918  1.00 21.19           O
ATOM   3282  CB  SER D 212      10.337  15.452  -6.489  1.00 20.07           C
ATOM   3283  OG  SER D 212       9.420  14.410  -6.742  1.00 20.84           O
ATOM   3284  N   ASP D 213       7.827  16.125  -4.411  1.00 19.79           N
ATOM   3285  CA  ASP D 213       6.587  16.906  -4.218  1.00 20.01           C
ATOM   3286  C   ASP D 213       6.502  17.441  -2.779  1.00 19.91           C
ATOM   3287  O   ASP D 213       5.549  18.158  -2.425  1.00 22.38           O
ATOM   3288  CB  ASP D 213       5.301  16.096  -4.655  1.00 22.80           C
ATOM   3289  CG  ASP D 213       4.830  15.072  -3.607  1.00 22.79           C
ATOM   3290  OD1 ASP D 213       5.429  14.947  -2.529  1.00 23.86           O
ATOM   3291  OD2 ASP D 213       3.825  14.339  -3.849  1.00 24.16           O
ATOM   3292  N   GLY D 214       7.517  17.142  -1.967  1.00 21.68           N
ATOM   3293  CA  GLY D 214       7.630  17.734  -0.612  1.00 21.89           C
ATOM   3294  C   GLY D 214       6.882  16.997   0.487  1.00 23.71           C
ATOM   3295  O   GLY D 214       7.056  17.335   1.667  1.00 25.20           O
ATOM   3296  N   SER D 215       6.078  15.991   0.115  1.00 22.11           N
ATOM   3297  CA  SER D 215       5.228  15.290   1.080  1.00 22.49           C
ATOM   3298  C   SER D 215       5.951  14.285   1.956  1.00 22.33           C
ATOM   3299  O   SER D 215       5.506  14.005   3.105  1.00 24.74           O
ATOM   3300  CB  SER D 215       4.008  14.645   0.405  1.00 23.55           C
ATOM   3301  OG  SER D 215       4.430  13.591  -0.441  1.00 23.53           O
ATOM   3302  N   ILE D 216       7.045  13.715   1.426  1.00 21.99           N
ATOM   3303  CA  ILE D 216       7.829  12.738   2.169  1.00 21.46           C
ATOM   3304  C   ILE D 216       9.103  13.412   2.679  1.00 21.77           C
ATOM   3305  O   ILE D 216       9.879  13.946   1.884  1.00 22.31           O
ATOM   3306  CB  ILE D 216       8.156  11.477   1.314  1.00 22.41           C
ATOM   3307  CG1 ILE D 216       6.868  10.821   0.754  1.00 22.89           C
ATOM   3308  CG2 ILE D 216       9.031  10.493   2.082  1.00 22.38           C
ATOM   3309  CD1 ILE D 216       5.923  10.279   1.850  1.00 22.92           C
ATOM   3310  N   THR D 217       9.312  13.369   3.996  1.00 21.63           N
ATOM   3311  CA  THR D 217      10.504  13.976   4.604  1.00 21.98           C
ATOM   3312  C   THR D 217      11.090  12.996   5.607  1.00 21.84           C
ATOM   3313  O   THR D 217      10.350  12.251   6.299  1.00 22.63           O
ATOM   3314  CB  THR D 217      10.217  15.299   5.328  1.00 21.23           C
ATOM   3315  OG1 THR D 217       9.161  15.103   6.274  1.00 23.83           O
ATOM   3316  CG2 THR D 217       9.793  16.366   4.323  1.00 21.08           C
ATOM   3317  N   THR D 218      12.414  12.903   5.610  1.00 20.76           N
ATOM   3318  CA  THR D 218      13.104  12.041   6.575  1.00 21.45           C
ATOM   3319  C   THR D 218      14.214  12.854   7.263  1.00 22.23           C
ATOM   3320  O   THR D 218      14.708  13.846   6.726  1.00 20.90           O
ATOM   3321  CB  THR D 218      13.715  10.796   5.921  1.00 22.41           C
ATOM   3322  OG1 THR D 218      14.626  11.237   4.904  1.00 22.79           O
ATOM   3323  CG2 THR D 218      12.646   9.886   5.306  1.00 23.53           C
ATOM   3324  N   TYR D 219      14.540  12.465   8.497  1.00 21.55           N
ATOM   3325  CA  TYR D 219      15.516  13.206   9.323  1.00 21.48           C
ATOM   3326  C   TYR D 219      16.459  12.265  10.081  1.00 22.39           C
ATOM   3327  O   TYR D 219      16.055  11.175  10.505  1.00 23.13           O
ATOM   3328  CB  TYR D 219      14.777  14.036  10.404  1.00 22.59           C
ATOM   3329  CG  TYR D 219      13.898  15.110   9.824  1.00 21.55           C
ATOM   3330  CD1 TYR D 219      12.565  14.842   9.451  1.00 21.74           C
ATOM   3331  CD2 TYR D 219      14.400  16.377   9.605  1.00 22.44           C
ATOM   3332  CE1 TYR D 219      11.760  15.837   8.876  1.00 21.51           C
ATOM   3333  CE2 TYR D 219      13.612  17.369   9.049  1.00 20.51           C
ATOM   3334  CZ  TYR D 219      12.309  17.085   8.668  1.00 20.66           C
ATOM   3335  OH  TYR D 219      11.515  18.063   8.152  1.00 22.08           O
ATOM   3336  N   ALA D 220      17.682  12.754  10.311  1.00 22.47           N
ATOM   3337  CA  ALA D 220      18.628  12.119  11.217  1.00 22.53           C
ATOM   3338  C   ALA D 220      18.057  12.271  12.624  1.00 24.71           C
ATOM   3339  O   ALA D 220      17.482  13.312  12.954  1.00 24.45           O
ATOM   3340  CB  ALA D 220      20.006  12.773  11.132  1.00 22.44           C
ATOM   3341  N   ASP D 221      18.258  11.238  13.436  1.00 24.87           N
ATOM   3342  CA  ASP D 221      17.803  11.283  14.809  1.00 27.65           C
ATOM   3343  C   ASP D 221      18.407  12.478  15.552  1.00 26.48           C
ATOM   3344  O   ASP D 221      17.753  13.052  16.445  1.00 29.96           O
ATOM   3345  CB  ASP D 221      18.200   9.987  15.525  1.00 28.57           C
ATOM   3346  CG  ASP D 221      17.308   8.821  15.166  1.00 34.53           C
ATOM   3347  OD1 ASP D 221      16.245   8.993  14.508  1.00 35.00           O
ATOM   3348  OD2 ASP D 221      17.670   7.700  15.588  1.00 37.76           O
ATOM   3349  N   SER D 222      19.645  12.827  15.211  1.00 26.67           N
ATOM   3350  CA  SER D 222      20.368  13.975  15.829  1.00 28.82           C
ATOM   3351  C   SER D 222      19.675  15.332  15.613  1.00 28.41           C
ATOM   3352  O   SER D 222      19.974  16.285  16.320  1.00 26.63           O
ATOM   3353  CB  SER D 222      21.813  14.069  15.317  1.00 26.65           C
ATOM   3354  OG  SER D 222      21.849  14.149  13.889  1.00 31.71           O
ATOM   3355  N   VAL D 223      18.766  15.431  14.642  1.00 24.78           N
ATOM   3356  CA  VAL D 223      18.131  16.731  14.348  1.00 25.11           C
ATOM   3357  C   VAL D 223      16.598  16.711  14.411  1.00 24.92           C
ATOM   3358  O   VAL D 223      15.956  17.749  14.335  1.00 24.48           O
ATOM   3359  CB  VAL D 223      18.580  17.302  12.980  1.00 22.99           C
ATOM   3360  CG1 VAL D 223      20.112  17.351  12.891  1.00 23.47           C
ATOM   3361  CG2 VAL D 223      17.943  16.510  11.815  1.00 23.54           C
ATOM   3362  N   LYS D 224      16.031  15.523  14.569  1.00 25.43           N
ATOM   3363  CA  LYS D 224      14.584  15.341  14.565  1.00 28.49           C
ATOM   3364  C   LYS D 224      13.893  16.285  15.579  1.00 28.73           C
ATOM   3365  O   LYS D 224      14.313  16.379  16.739  1.00 30.52           O
ATOM   3366  CB  LYS D 224      14.263  13.872  14.880  1.00 30.49           C
ATOM   3367  CG  LYS D 224      12.803  13.521  14.762  1.00 32.62           C
ATOM   3368  CD  LYS D 224      12.581  12.088  15.223  1.00 33.56           C
ATOM   3369  CE  LYS D 224      11.114  11.799  15.488  1.00 33.98           C
ATOM   3370  NZ  LYS D 224      10.959  10.460  16.126  1.00 34.23           N
ATOM   3371  N   GLY D 225      12.888  17.013  15.094  1.00 28.77           N
ATOM   3372  CA  GLY D 225      12.102  17.937  15.938  1.00 29.45           C
ATOM   3373  C   GLY D 225      12.654  19.348  16.015  1.00 31.15           C
ATOM   3374  O   GLY D 225      11.916  20.287  16.322  1.00 34.35           O
ATOM   3375  N   ARG D 226      13.941  19.509  15.732  1.00 26.42           N
ATOM   3376  CA  ARG D 226      14.593  20.817  15.775  1.00 24.59           C
ATOM   3377  C   ARG D 226      14.736  21.421  14.374  1.00 24.57           C
ATOM   3378  O   ARG D 226      14.720  22.645  14.197  1.00 24.36           O
ATOM   3379  CB  ARG D 226      15.975  20.704  16.423  1.00 26.30           C
ATOM   3380  CG  ARG D 226      15.941  20.194  17.874  1.00 26.22           C
ATOM   3381  CD  ARG D 226      17.320  20.274  18.513  1.00 26.16           C
ATOM   3382  NE  ARG D 226      18.317  19.469  17.797  1.00 24.28           N
ATOM   3383  CZ  ARG D 226      19.437  19.953  17.273  1.00 23.07           C
ATOM   3384  NH1 ARG D 226      19.690  21.247  17.311  1.00 25.76           N
ATOM   3385  NH2 ARG D 226      20.287  19.131  16.637  1.00 24.17           N
ATOM   3386  N   PHE D 227      14.942  20.545  13.390  1.00 23.91           N
ATOM   3387  CA  PHE D 227      15.111  21.002  12.020  1.00 22.98           C
ATOM   3388  C   PHE D 227      13.928  20.577  11.177  1.00 22.89           C
ATOM   3389  O   PHE D 227      13.350  19.498  11.371  1.00 25.63           O
ATOM   3390  CB  PHE D 227      16.370  20.421  11.361  1.00 22.96           C
ATOM   3391  CG  PHE D 227      17.698  20.860  11.964  1.00 23.62           C
ATOM   3392  CD1 PHE D 227      17.791  21.648  13.118  1.00 24.49           C
ATOM   3393  CD2 PHE D 227      18.885  20.411  11.372  1.00 23.63           C
ATOM   3394  CE1 PHE D 227      19.032  22.007  13.644  1.00 25.83           C
ATOM   3395  CE2 PHE D 227      20.123  20.740  11.905  1.00 24.28           C
ATOM   3396  CZ  PHE D 227      20.206  21.536  13.043  1.00 23.34           C
ATOM   3397  N   THR D 228      13.583  21.414  10.214  1.00 23.29           N
ATOM   3398  CA  THR D 228      12.506  21.107   9.279  1.00 21.26           C
ATOM   3399  C   THR D 228      12.932  21.394   7.832  1.00 21.23           C
ATOM   3400  O   THR D 228      13.334  22.514   7.489  1.00 21.36           O
ATOM   3401  CB  THR D 228      11.225  21.929   9.560  1.00 23.67           C
ATOM   3402  OG1 THR D 228      10.819  21.707  10.923  1.00 26.19           O
ATOM   3403  CG2 THR D 228      10.093  21.547   8.617  1.00 22.94           C
ATOM   3404  N   ILE D 229      12.869  20.344   7.021  1.00 21.05           N
ATOM   3405  CA  ILE D 229      13.192  20.513   5.590  1.00 19.61           C
ATOM   3406  C   ILE D 229      11.925  20.900   4.840  1.00 20.44           C
ATOM   3407  O   ILE D 229      10.834  20.466   5.204  1.00 21.56           O
ATOM   3408  CB  ILE D 229      13.818  19.212   5.018  1.00 19.10           C
ATOM   3409  CG1 ILE D 229      14.480  19.428   3.629  1.00 19.76           C
ATOM   3410  CG2 ILE D 229      12.818  18.051   4.971  1.00 19.39           C
ATOM   3411  CD1 ILE D 229      15.395  18.276   3.281  1.00 19.00           C
ATOM   3412  N   SER D 230      12.079  21.746   3.825  1.00 20.05           N
ATOM   3413  CA  SER D 230      10.953  22.113   2.946  1.00 19.75           C
ATOM   3414  C   SER D 230      11.503  22.548   1.586  1.00 20.88           C
ATOM   3415  O   SER D 230      12.702  22.694   1.406  1.00 20.91           O
ATOM   3416  CB  SER D 230      10.059  23.234   3.542  1.00 20.34           C
ATOM   3417  OG  SER D 230      10.802  24.443   3.563  1.00 22.36           O
ATOM   3418  N   ARG D 231      10.604  22.786   0.643  1.00 19.86           N
ATOM   3419  CA  ARG D 231      11.032  23.249  -0.671  1.00 21.10           C
ATOM   3420  C   ARG D 231       9.919  24.081  -1.310  1.00 21.91           C
ATOM   3421  O   ARG D 231       8.728  23.904  -0.993  1.00 23.23           O
ATOM   3422  CB  ARG D 231      11.348  22.033  -1.585  1.00 21.31           C
ATOM   3423  CG  ARG D 231      10.179  21.077  -1.813  1.00 20.22           C
ATOM   3424  CD  ARG D 231      10.654  19.702  -2.274  1.00 20.83           C
ATOM   3425  NE  ARG D 231      11.294  19.835  -3.599  1.00 20.28           N
ATOM   3426  CZ  ARG D 231      12.116  18.918  -4.123  1.00 20.74           C
ATOM   3427  NH1 ARG D 231      12.481  17.834  -3.409  1.00 20.05           N
ATOM   3428  NH2 ARG D 231      12.637  19.124  -5.321  1.00 21.41           N
ATOM   3429  N   ASP D 232      10.319  24.924  -2.253  1.00 22.55           N
ATOM   3430  CA  ASP D 232       9.375  25.634  -3.091  1.00 23.82           C
ATOM   3431  C   ASP D 232       9.733  25.335  -4.560  1.00 23.35           C
ATOM   3432  O   ASP D 232      10.677  25.899  -5.104  1.00 24.15           O
ATOM   3433  CB  ASP D 232       9.477  27.132  -2.762  1.00 24.97           C
ATOM   3434  CG  ASP D 232       8.451  27.970  -3.502  1.00 31.05           C
ATOM   3435  OD1 ASP D 232       7.929  27.505  -4.517  1.00 27.70           O
ATOM   3436  OD2 ASP D 232       8.172  29.109  -3.079  1.00 32.85           O
ATOM   3437  N   ASN D 233       9.003  24.384  -5.169  1.00 22.78           N
ATOM   3438  CA  ASN D 233       9.376  23.942  -6.496  1.00 24.31           C
ATOM   3439  C   ASN D 233       9.321  25.065  -7.502  1.00 25.45           C
ATOM   3440  O   ASN D 233      10.184  25.133  -8.391  1.00 28.11           O
ATOM   3441  CB  ASN D 233       8.535  22.743  -6.922  1.00 23.81           C
ATOM   3442  CG  ASN D 233       8.971  21.466  -6.214  1.00 24.26           C
ATOM   3443  OD1 ASN D 233      10.059  21.408  -5.638  1.00 24.35           O
ATOM   3444  ND2 ASN D 233       8.135  20.437  -6.269  1.00 24.33           N
ATOM   3445  N   ALA D 234       8.318  25.946  -7.356  1.00 26.84           N
ATOM   3446  CA  ALA D 234       8.122  27.031  -8.336  1.00 26.50           C
ATOM   3447  C   ALA D 234       9.284  28.014  -8.290  1.00 28.20           C
ATOM   3448  O   ALA D 234       9.592  28.671  -9.274  1.00 28.82           O
ATOM   3449  CB  ALA D 234       6.792  27.751  -8.085  1.00 27.60           C
ATOM   3450  N   ARG D 235       9.945  28.086  -7.137  1.00 25.63           N
ATOM   3451  CA  ARG D 235      11.102  28.957  -6.955  1.00 26.70           C
ATOM   3452  C   ARG D 235      12.460  28.227  -7.000  1.00 27.48           C
ATOM   3453  O   ARG D 235      13.499  28.844  -6.724  1.00 26.45           O
ATOM   3454  CB  ARG D 235      10.946  29.740  -5.639  1.00 29.86           C
ATOM   3455  CG  ARG D 235       9.904  30.886  -5.695  1.00 32.10           C
ATOM   3456  CD  ARG D 235       9.925  31.724  -4.421  1.00 38.27           C
ATOM   3457  NE  ARG D 235       9.768  30.860  -3.257  1.00 36.09           N
ATOM   3458  CZ  ARG D 235       9.641  31.251  -1.993  1.00 38.52           C
ATOM   3459  NH1 ARG D 235       9.645  32.546  -1.674  1.00 38.22           N
ATOM   3460  NH2 ARG D 235       9.495  30.322  -1.050  1.00 34.55           N
ATOM   3461  N   ASN D 236      12.455  26.933  -7.337  1.00 24.51           N
ATOM   3462  CA  ASN D 236      13.703  26.171  -7.490  1.00 24.80           C
ATOM   3463  C   ASN D 236      14.592  26.284  -6.249  1.00 24.18           C
ATOM   3464  O   ASN D 236      15.800  26.438  -6.362  1.00 24.60           O
ATOM   3465  CB  ASN D 236      14.468  26.628  -8.737  1.00 27.42           C
ATOM   3466  CG  ASN D 236      13.729  26.276 -10.006  1.00 32.73           C
ATOM   3467  OD1 ASN D 236      13.601  25.115 -10.330  1.00 35.51           O
ATOM   3468  ND2 ASN D 236      13.205  27.286 -10.709  1.00 35.99           N
ATOM   3469  N   THR D 237      13.963  26.236  -5.071  1.00 23.80           N
ATOM   3470  CA  THR D 237      14.694  26.428  -3.805  1.00 22.94           C
ATOM   3471  C   THR D 237      14.357  25.340  -2.768  1.00 22.10           C
ATOM   3472  O   THR D 237      13.185  24.996  -2.543  1.00 22.20           O
ATOM   3473  CB  THR D 237      14.416  27.837  -3.227  1.00 24.61           C
ATOM   3474  OG1 THR D 237      14.732  28.836  -4.215  1.00 27.24           O
ATOM   3475  CG2 THR D 237      15.283  28.121  -2.008  1.00 24.78           C
ATOM   3476  N   LEU D 238      15.410  24.827  -2.124  1.00 21.35           N
ATOM   3477  CA  LEU D 238      15.320  23.903  -0.986  1.00 21.28           C
ATOM   3478  C   LEU D 238      15.636  24.709   0.306  1.00 21.43           C
ATOM   3479  O   LEU D 238      16.501  25.549   0.260  1.00 23.01           O
ATOM   3480  CB  LEU D 238      16.338  22.754  -1.191  1.00 21.60           C
ATOM   3481  CG  LEU D 238      16.516  21.823   0.036  1.00 20.07           C
ATOM   3482  CD1 LEU D 238      15.317  20.902   0.155  1.00 19.66           C
ATOM   3483  CD2 LEU D 238      17.807  20.989  -0.099  1.00 18.43           C
ATOM   3484  N   TYR D 239      14.933  24.444   1.409  1.00 19.70           N
ATOM   3485  CA  TYR D 239      15.174  25.125   2.685  1.00 21.30           C
ATOM   3486  C   TYR D 239      15.462  24.160   3.814  1.00 22.28           C
ATOM   3487  O   TYR D 239      15.042  22.987   3.802  1.00 21.03           O
ATOM   3488  CB  TYR D 239      13.927  25.928   3.092  1.00 21.53           C
ATOM   3489  CG  TYR D 239      13.502  26.924   2.060  1.00 21.63           C
ATOM   3490  CD1 TYR D 239      14.184  28.141   1.917  1.00 22.42           C
ATOM   3491  CD2 TYR D 239      12.399  26.682   1.277  1.00 23.90           C
ATOM   3492  CE1 TYR D 239      13.771  29.087   0.972  1.00 23.23           C
ATOM   3493  CE2 TYR D 239      11.979  27.617   0.320  1.00 27.19           C
ATOM   3494  CZ  TYR D 239      12.674  28.799   0.179  1.00 26.32           C
ATOM   3495  OH  TYR D 239      12.232  29.721  -0.746  1.00 28.83           O
ATOM   3496  N   LEU D 240      16.160  24.676   4.834  1.00 20.75           N
ATOM   3497  CA  LEU D 240      16.279  23.964   6.093  1.00 20.21           C
ATOM   3498  C   LEU D 240      16.070  24.995   7.189  1.00 20.89           C
ATOM   3499  O   LEU D 240      16.870  25.905   7.329  1.00 22.23           O
ATOM   3500  CB  LEU D 240      17.630  23.267   6.229  1.00 20.55           C
ATOM   3501  CG  LEU D 240      17.743  22.345   7.475  1.00 19.25           C
ATOM   3502  CD1 LEU D 240      16.887  21.111   7.189  1.00 20.62           C
ATOM   3503  CD2 LEU D 240      19.188  21.927   7.710  1.00 21.38           C
ATOM   3504  N   GLN D 241      14.976  24.846   7.940  1.00 20.98           N
ATOM   3505  CA  GLN D 241      14.709  25.730   9.064  1.00 21.22           C
ATOM   3506  C   GLN D 241      15.304  25.065  10.284  1.00 21.63           C
ATOM   3507  O   GLN D 241      14.927  23.943  10.605  1.00 22.92           O
ATOM   3508  CB  GLN D 241      13.192  25.970   9.243  1.00 22.56           C
ATOM   3509  CG  GLN D 241      12.854  26.794  10.506  1.00 24.19           C
ATOM   3510  CD  GLN D 241      13.484  28.181  10.484  1.00 25.06           C
ATOM   3511  OE1 GLN D 241      13.451  28.887   9.470  1.00 26.39           O
ATOM   3512  NE2 GLN D 241      14.064  28.578  11.604  1.00 26.66           N
ATOM   3513  N   MET D 242      16.264  25.741  10.925  1.00 22.22           N
ATOM   3514  CA  MET D 242      17.031  25.127  12.038  1.00 23.30           C
ATOM   3515  C   MET D 242      16.718  25.874  13.347  1.00 23.18           C
ATOM   3516  O   MET D 242      16.988  27.067  13.442  1.00 24.57           O
ATOM   3517  CB  MET D 242      18.544  25.236  11.791  1.00 25.49           C
ATOM   3518  CG  MET D 242      18.935  24.825  10.363  1.00 26.29           C
ATOM   3519  SD  MET D 242      20.674  25.180   9.988  1.00 28.58           S
ATOM   3520  CE  MET D 242      21.381  23.883  10.934  1.00 29.70           C
ATOM   3521  N   ASN D 243      16.088  25.197  14.291  1.00 25.13           N
ATOM   3522  CA  ASN D 243      15.750  25.819  15.579  1.00 25.72           C
ATOM   3523  C   ASN D 243      16.527  25.122  16.689  1.00 26.30           C
ATOM   3524  O   ASN D 243      17.049  24.023  16.512  1.00 27.25           O
ATOM   3525  CB  ASN D 243      14.229  25.669  15.878  1.00 27.41           C
ATOM   3526  CG  ASN D 243      13.328  26.373  14.858  1.00 32.10           C
ATOM   3527  OD1 ASN D 243      13.753  27.223  14.104  1.00 32.31           O
ATOM   3528  ND2 ASN D 243      12.039  26.017  14.871  1.00 38.05           N
ATOM   3529  N   SER D 244      16.554  25.753  17.861  1.00 26.22           N
ATOM   3530  CA  SER D 244      17.166  25.138  19.036  1.00 25.54           C
ATOM   3531  C   SER D 244      18.569  24.632  18.763  1.00 24.68           C
ATOM   3532  O   SER D 244      18.932  23.495  19.122  1.00 26.10           O
ATOM   3533  CB  SER D 244      16.289  24.001  19.564  1.00 29.09           C
ATOM   3534  OG  SER D 244      14.993  24.497  19.846  1.00 33.26           O
ATOM   3535  N   LEU D 245      19.347  25.486  18.120  1.00 23.19           N
ATOM   3536  CA  LEU D 245      20.699  25.096  17.688  1.00 24.91           C
ATOM   3537  C   LEU D 245      21.641  24.819  18.849  1.00 27.10           C
ATOM   3538  O   LEU D 245      21.575  25.477  19.886  1.00 27.76           O
ATOM   3539  CB  LEU D 245      21.288  26.137  16.749  1.00 23.81           C
ATOM   3540  CG  LEU D 245      20.736  26.010  15.307  1.00 23.56           C
ATOM   3541  CD1 LEU D 245      20.974  27.294  14.520  1.00 25.35           C
ATOM   3542  CD2 LEU D 245      21.404  24.822  14.598  1.00 24.12           C
ATOM   3543  N   LYS D 246      22.516  23.842  18.647  1.00 24.42           N
ATOM   3544  CA  LYS D 246      23.471  23.400  19.655  1.00 27.83           C
ATOM   3545  C   LYS D 246      24.900  23.449  19.087  1.00 27.98           C
ATOM   3546  O   LYS D 246      25.104  23.385  17.859  1.00 25.84           O
ATOM   3547  CB  LYS D 246      23.137  21.967  20.082  1.00 31.78           C
ATOM   3548  CG  LYS D 246      21.814  21.819  20.823  1.00 34.64           C
ATOM   3549  CD  LYS D 246      21.443  20.354  20.924  1.00 40.70           C
ATOM   3550  CE  LYS D 246      19.959  20.187  21.212  1.00 46.48           C
ATOM   3551  NZ  LYS D 246      19.594  18.752  21.306  1.00 46.87           N
ATOM   3552  N   PRO D 247      25.922  23.590  19.950  1.00 27.25           N
ATOM   3553  CA  PRO D 247      27.298  23.637  19.434  1.00 26.84           C
ATOM   3554  C   PRO D 247      27.652  22.458  18.519  1.00 28.18           C
ATOM   3555  O   PRO D 247      28.384  22.657  17.521  1.00 24.99           O
ATOM   3556  CB  PRO D 247      28.151  23.667  20.737  1.00 30.36           C
ATOM   3557  CG  PRO D 247      27.240  24.357  21.714  1.00 28.64           C
ATOM   3558  CD  PRO D 247      25.895  23.726  21.418  1.00 29.06           C
ATOM   3559  N   GLU D 248      27.055  21.299  18.797  1.00 27.32           N
ATOM   3560  CA  GLU D 248      27.282  20.055  18.057  1.00 28.45           C
ATOM   3561  C   GLU D 248      26.730  20.157  16.623  1.00 28.40           C
ATOM   3562  O   GLU D 248      26.997  19.285  15.796  1.00 27.15           O
ATOM   3563  CB  GLU D 248      26.618  18.833  18.742  1.00 33.04           C
ATOM   3564  CG  GLU D 248      26.848  18.665  20.231  1.00 41.31           C
ATOM   3565  CD  GLU D 248      25.809  19.420  21.033  1.00 43.33           C
ATOM   3566  OE1 GLU D 248      24.712  18.869  21.314  1.00 51.55           O
ATOM   3567  OE2 GLU D 248      26.094  20.570  21.344  1.00 39.67           O
ATOM   3568  N   ASP D 249      25.962  21.213  16.336  1.00 24.36           N
ATOM   3569  CA  ASP D 249      25.383  21.387  15.001  1.00 23.51           C
ATOM   3570  C   ASP D 249      26.336  22.195  14.122  1.00 24.53           C
ATOM   3571  O   ASP D 249      26.060  22.410  12.953  1.00 22.51           O
ATOM   3572  CB  ASP D 249      24.055  22.151  15.077  1.00 22.93           C
ATOM   3573  CG  ASP D 249      22.949  21.362  15.765  1.00 24.92           C
ATOM   3574  OD1 ASP D 249      22.809  20.145  15.519  1.00 24.03           O
ATOM   3575  OD2 ASP D 249      22.175  21.957  16.548  1.00 26.85           O
ATOM   3576  N   THR D 250      27.464  22.640  14.667  1.00 21.91           N
ATOM   3577  CA  THR D 250      28.437  23.412  13.902  1.00 22.08           C
ATOM   3578  C   THR D 250      29.039  22.546  12.764  1.00 22.06           C
ATOM   3579  O   THR D 250      29.495  21.430  13.021  1.00 22.30           O
ATOM   3580  CB  THR D 250      29.576  23.898  14.832  1.00 23.40           C
ATOM   3581  OG1 THR D 250      29.010  24.813  15.779  1.00 24.08           O
ATOM   3582  CG2 THR D 250      30.668  24.600  14.057  1.00 24.28           C
ATOM   3583  N   ALA D 251      28.986  23.054  11.534  1.00 22.39           N
ATOM   3584  CA  ALA D 251      29.446  22.321  10.319  1.00 20.71           C
ATOM   3585  C   ALA D 251      29.199  23.162   9.116  1.00 20.73           C
ATOM   3586  O   ALA D 251      28.437  24.129   9.170  1.00 20.96           O
ATOM   3587  CB  ALA D 251      28.695  20.986  10.156  1.00 22.38           C
ATOM   3588  N   VAL D 252      29.809  22.743   8.012  1.00 19.86           N
ATOM   3589  CA  VAL D 252      29.365  23.209   6.698  1.00 20.40           C
ATOM   3590  C   VAL D 252      28.160  22.362   6.294  1.00 18.48           C
ATOM   3591  O   VAL D 252      28.193  21.113   6.370  1.00 19.22           O
ATOM   3592  CB  VAL D 252      30.469  23.016   5.667  1.00 21.56           C
ATOM   3593  CG1 VAL D 252      30.026  23.539   4.306  1.00 21.73           C
ATOM   3594  CG2 VAL D 252      31.709  23.781   6.107  1.00 21.92           C
ATOM   3595  N   TYR D 253      27.103  23.050   5.850  1.00 18.76           N
ATOM   3596  CA  TYR D 253      25.866  22.365   5.432  1.00 19.57           C
ATOM   3597  C   TYR D 253      25.792  22.447   3.905  1.00 20.63           C
ATOM   3598  O   TYR D 253      25.910  23.527   3.340  1.00 21.68           O
ATOM   3599  CB  TYR D 253      24.647  23.039   6.057  1.00 19.19           C
ATOM   3600  CG  TYR D 253      24.457  22.661   7.515  1.00 18.85           C
ATOM   3601  CD1 TYR D 253      25.359  23.082   8.487  1.00 20.17           C
ATOM   3602  CD2 TYR D 253      23.408  21.857   7.894  1.00 21.43           C
ATOM   3603  CE1 TYR D 253      25.195  22.710   9.811  1.00 21.40           C
ATOM   3604  CE2 TYR D 253      23.227  21.499   9.219  1.00 22.01           C
ATOM   3605  CZ  TYR D 253      24.137  21.939  10.162  1.00 21.04           C
ATOM   3606  OH  TYR D 253      23.951  21.568  11.471  1.00 21.23           O
ATOM   3607  N   TYR D 254      25.581  21.293   3.278  1.00 19.89           N
ATOM   3608  CA  TYR D 254      25.547  21.200   1.801  1.00 20.81           C
ATOM   3609  C   TYR D 254      24.227  20.607   1.348  1.00 19.30           C
ATOM   3610  O   TYR D 254      23.674  19.698   1.982  1.00 20.49           O
ATOM   3611  CB  TYR D 254      26.608  20.196   1.292  1.00 23.67           C
ATOM   3612  CG  TYR D 254      28.025  20.414   1.682  1.00 27.64           C
ATOM   3613  CD1 TYR D 254      28.525  19.872   2.863  1.00 25.69           C
ATOM   3614  CD2 TYR D 254      28.875  21.134   0.864  1.00 29.54           C
ATOM   3615  CE1 TYR D 254      29.848  20.076   3.219  1.00 28.73           C
ATOM   3616  CE2 TYR D 254      30.209  21.327   1.196  1.00 28.77           C
ATOM   3617  CZ  TYR D 254      30.684  20.807   2.371  1.00 30.47           C
ATOM   3618  OH  TYR D 254      31.995  21.010   2.722  1.00 30.73           O
ATOM   3619  N  ACYS D 255      23.671  21.125   0.252  1.00 20.26           N
ATOM   3620  CA ACYS D 255      22.503  20.475  -0.405  1.00 19.71           C
ATOM   3621  C  ACYS D 255      22.991  19.678  -1.623  1.00 21.17           C
ATOM   3622  O  ACYS D 255      23.878  20.123  -2.365  1.00 19.28           O
ATOM   3623  CB ACYS D 255      21.415  21.500  -0.810  1.00 21.81           C
ATOM   3624  SG ACYS D 255      22.053  22.562  -2.140  1.00 24.37           S
ATOM   3625  N   THR D 256      22.398  18.502  -1.789  1.00 20.65           N
ATOM   3626  CA  THR D 256      22.844  17.479  -2.747  1.00 22.47           C
ATOM   3627  C   THR D 256      21.677  16.846  -3.505  1.00 21.37           C
ATOM   3628  O   THR D 256      20.584  16.659  -2.960  1.00 20.91           O
ATOM   3629  CB  THR D 256      23.783  16.436  -2.069  1.00 25.53           C
ATOM   3630  OG1 THR D 256      24.340  15.570  -3.049  1.00 29.49           O
ATOM   3631  CG2 THR D 256      23.046  15.592  -1.058  1.00 26.40           C
ATOM   3632  N   SER D 257      21.953  16.536  -4.778  1.00 21.47           N
ATOM   3633  CA  SER D 257      21.033  15.769  -5.603  1.00 22.30           C
ATOM   3634  C   SER D 257      21.818  15.023  -6.689  1.00 21.34           C
ATOM   3635  O   SER D 257      22.671  15.609  -7.383  1.00 21.87           O
ATOM   3636  CB  SER D 257      20.029  16.694  -6.271  1.00 24.64           C
ATOM   3637  OG  SER D 257      18.996  15.865  -6.819  1.00 33.85           O
ATOM   3638  N   ALA D 258      21.561  13.724  -6.805  1.00 21.85           N
ATOM   3639  CA  ALA D 258      22.115  12.922  -7.950  1.00 22.23           C
ATOM   3640  C   ALA D 258      23.657  12.953  -7.958  1.00 22.59           C
ATOM   3641  O   ALA D 258      24.292  13.023  -9.017  1.00 25.17           O
ATOM   3642  CB  ALA D 258      21.513  13.365  -9.286  1.00 22.96           C
ATOM   3643  N   GLY D 259      24.250  12.980  -6.759  1.00 23.72           N
ATOM   3644  CA  GLY D 259      25.680  12.886  -6.662  1.00 25.52           C
ATOM   3645  C   GLY D 259      26.369  14.229  -6.770  1.00 26.41           C
ATOM   3646  O   GLY D 259      27.582  14.282  -6.622  1.00 27.23           O
ATOM   3647  N   ARG D 260      25.603  15.293  -7.028  1.00 24.04           N
ATOM   3648  CA  ARG D 260      26.156  16.664  -7.039  1.00 25.12           C
ATOM   3649  C   ARG D 260      25.876  17.386  -5.726  1.00 24.86           C
ATOM   3650  O   ARG D 260      24.869  17.131  -5.073  1.00 23.63           O
ATOM   3651  CB  ARG D 260      25.585  17.485  -8.192  1.00 27.70           C
ATOM   3652  CG  ARG D 260      25.997  16.997  -9.572  1.00 35.62           C
ATOM   3653  CD  ARG D 260      24.881  16.149 -10.155  1.00 34.90           C
ATOM   3654  NE  ARG D 260      24.959  16.019 -11.612  1.00 41.59           N
ATOM   3655  CZ  ARG D 260      24.411  15.019 -12.306  1.00 39.55           C
ATOM   3656  NH1 ARG D 260      23.802  13.992 -11.683  1.00 31.90           N
ATOM   3657  NH2 ARG D 260      24.550  15.006 -13.629  1.00 42.17           N
ATOM   3658  N   ARG D 261      26.779  18.299  -5.349  1.00 23.69           N
ATOM   3659  CA  ARG D 261      26.569  19.096  -4.126  1.00 25.56           C
ATOM   3660  C   ARG D 261      27.007  20.526  -4.350  1.00 25.97           C
ATOM   3661  O   ARG D 261      27.879  20.788  -5.175  1.00 26.93           O
ATOM   3662  CB  ARG D 261      27.347  18.507  -2.955  1.00 30.84           C
ATOM   3663  CG  ARG D 261      28.840  18.378  -3.217  1.00 34.34           C
ATOM   3664  CD  ARG D 261      29.659  18.682  -1.973  1.00 41.54           C
ATOM   3665  NE  ARG D 261      29.530  17.670  -0.937  1.00 43.45           N
ATOM   3666  CZ  ARG D 261      30.351  17.558   0.110  1.00 44.55           C
ATOM   3667  NH1 ARG D 261      31.369  18.392   0.265  1.00 39.80           N
ATOM   3668  NH2 ARG D 261      30.155  16.594   1.004  1.00 43.48           N
ATOM   3669  N   GLY D 262      26.395  21.457  -3.626  1.00 23.08           N
ATOM   3670  CA  GLY D 262      26.871  22.836  -3.615  1.00 23.18           C
ATOM   3671  C   GLY D 262      28.151  23.020  -2.790  1.00 22.86           C
ATOM   3672  O   GLY D 262      28.652  22.082  -2.190  1.00 23.40           O
ATOM   3673  N   PRO D 263      28.692  24.258  -2.767  1.00 22.73           N
ATOM   3674  CA  PRO D 263      29.934  24.540  -2.063  1.00 22.62           C
ATOM   3675  C   PRO D 263      29.716  24.586  -0.563  1.00 23.45           C
ATOM   3676  O   PRO D 263      30.683  24.545   0.218  1.00 25.13           O
ATOM   3677  CB  PRO D 263      30.311  25.930  -2.551  1.00 24.26           C
ATOM   3678  CG  PRO D 263      29.021  26.554  -3.015  1.00 24.48           C
ATOM   3679  CD  PRO D 263      28.230  25.405  -3.576  1.00 23.01           C
ATOM   3680  N   GLY D 264      28.455  24.744  -0.169  1.00 20.31           N
ATOM   3681  CA  GLY D 264      28.101  24.712   1.264  1.00 21.72           C
ATOM   3682  C   GLY D 264      27.950  26.056   1.939  1.00 23.85           C
ATOM   3683  O   GLY D 264      28.438  27.066   1.447  1.00 25.57           O
ATOM   3684  N   THR D 265      27.307  26.038   3.107  1.00 21.92           N
ATOM   3685  CA  THR D 265      27.201  27.224   3.921  1.00 21.16           C
ATOM   3686  C   THR D 265      27.599  26.875   5.355  1.00 20.28           C
ATOM   3687  O   THR D 265      27.122  25.885   5.930  1.00 21.17           O
ATOM   3688  CB  THR D 265      25.770  27.846   3.846  1.00 23.55           C
ATOM   3689  OG1 THR D 265      25.759  29.099   4.547  1.00 24.22           O
ATOM   3690  CG2 THR D 265      24.684  26.910   4.414  1.00 22.79           C
ATOM   3691  N   GLN D 266      28.459  27.703   5.929  1.00 20.99           N
ATOM   3692  CA  GLN D 266      28.905  27.458   7.324  1.00 19.14           C
ATOM   3693  C   GLN D 266      27.861  27.827   8.365  1.00 19.98           C
ATOM   3694  O   GLN D 266      27.358  28.951   8.368  1.00 21.68           O
ATOM   3695  CB  GLN D 266      30.212  28.213   7.596  1.00 20.57           C
ATOM   3696  CG  GLN D 266      30.715  28.036   9.009  1.00 23.96           C
ATOM   3697  CD  GLN D 266      31.397  26.710   9.212  1.00 25.18           C
ATOM   3698  OE1 GLN D 266      32.244  26.307   8.403  1.00 26.07           O
ATOM   3699  NE2 GLN D 266      31.051  26.021  10.320  1.00 24.00           N
ATOM   3700  N   VAL D 267      27.645  26.897   9.297  1.00 20.71           N
ATOM   3701  CA  VAL D 267      26.819  27.178  10.498  1.00 21.56           C
ATOM   3702  C   VAL D 267      27.736  27.006  11.692  1.00 23.60           C
ATOM   3703  O   VAL D 267      28.393  25.960  11.818  1.00 22.07           O
ATOM   3704  CB  VAL D 267      25.674  26.170  10.574  1.00 23.97           C
ATOM   3705  CG1 VAL D 267      24.943  26.269  11.913  1.00 24.83           C
ATOM   3706  CG2 VAL D 267      24.730  26.396   9.392  1.00 23.04           C
ATOM   3707  N   THR D 268      27.836  28.052  12.517  1.00 22.10           N
ATOM   3708  CA  THR D 268      28.649  27.975  13.746  1.00 22.82           C
ATOM   3709  C   THR D 268      27.789  28.335  14.969  1.00 23.38           C
ATOM   3710  O   THR D 268      27.156  29.383  15.003  1.00 24.84           O
ATOM   3711  CB  THR D 268      29.887  28.885  13.629  1.00 25.10           C
ATOM   3712  OG1 THR D 268      30.631  28.518  12.453  1.00 26.63           O
ATOM   3713  CG2 THR D 268      30.787  28.741  14.867  1.00 27.80           C
ATOM   3714  N   VAL D 269      27.788  27.462  15.945  1.00 23.85           N
ATOM   3715  CA  VAL D 269      26.953  27.676  17.133  1.00 23.54           C
ATOM   3716  C   VAL D 269      27.902  27.720  18.313  1.00 26.11           C
ATOM   3717  O   VAL D 269      28.594  26.739  18.600  1.00 27.04           O
ATOM   3718  CB  VAL D 269      25.916  26.545  17.314  1.00 24.38           C
ATOM   3719  CG1 VAL D 269      25.001  26.822  18.509  1.00 24.64           C
ATOM   3720  CG2 VAL D 269      25.071  26.344  16.062  1.00 22.92           C
ATOM   3721  N   SER D 270      27.975  28.899  18.920  1.00 26.00           N
ATOM   3722  CA  SER D 270      29.015  29.149  19.938  1.00 29.26           C
ATOM   3723  C   SER D 270      28.606  30.189  20.951  1.00 34.45           C
ATOM   3724  O   SER D 270      27.940  31.168  20.607  1.00 32.39           O
ATOM   3725  CB  SER D 270      30.328  29.554  19.267  1.00 32.03           C
ATOM   3726  OG  SER D 270      31.335  29.766  20.269  1.00 36.52           O
ATOM   3727  N   SER D 271      29.016  29.949  22.199  1.00 38.27           N
ATOM   3728  CA  SER D 271      28.875  30.908  23.309  1.00 47.16           C
ATOM   3729  C   SER D 271      30.126  31.770  23.509  1.00 52.25           C
ATOM   3730  O   SER D 271      30.142  32.633  24.381  1.00 54.39           O
ATOM   3731  CB  SER D 271      28.588  30.175  24.622  1.00 48.35           C
ATOM   3732  OG  SER D 271      27.281  29.632  24.650  1.00 49.51           O
ATOM   3733  N  AHIS D 272      31.170  31.528  22.717  1.00 57.75           N
ATOM   3734  CA AHIS D 272      32.371  32.358  22.784  1.00 66.94           C
ATOM   3735  C  AHIS D 272      32.085  33.756  22.220  1.00 72.77           C
ATOM   3736  O  AHIS D 272      32.175  33.991  21.006  1.00 75.94           O
ATOM   3737  CB AHIS D 272      33.566  31.704  22.072  1.00 68.06           C
ATOM   3738  CG AHIS D 272      34.900  32.177  22.571  1.00 68.26           C
ATOM   3739  ND1AHIS D 272      35.052  33.322  23.326  1.00 66.19           N
ATOM   3740  CD2AHIS D 272      36.146  31.670  22.406  1.00 69.06           C
ATOM   3741  CE1AHIS D 272      36.330  33.492  23.615  1.00 65.64           C
ATOM   3742  NE2AHIS D 272      37.015  32.505  23.065  1.00 66.50           N
ATOM   3743  N  AHIS D 273      31.730  34.666  23.125  1.00 77.01           N
ATOM   3744  CA AHIS D 273      31.409  36.053  22.789  1.00 78.27           C
ATOM   3745  C  AHIS D 273      32.646  36.832  22.324  1.00 78.37           C
ATOM   3746  O  AHIS D 273      32.573  37.651  21.401  1.00 75.46           O
ATOM   3747  CB AHIS D 273      30.753  36.741  23.996  1.00 77.24           C
ATOM   3748  CG AHIS D 273      30.521  38.209  23.810  1.00 78.63           C
ATOM   3749  ND1AHIS D 273      30.966  39.153  24.712  1.00 76.30           N
ATOM   3750  CD2AHIS D 273      29.900  38.896  22.821  1.00 76.58           C
ATOM   3751  CE1AHIS D 273      30.624  40.357  24.289  1.00 77.25           C
ATOM   3752  NE2AHIS D 273      29.978  40.229  23.143  1.00 75.62           N
