# Supplementary material for: A non-redundant data set of nanobody-antigen crystal structures
Source: Data Brief. 2019 Mar 6;24:103754. doi: 10.1016/j.dib.2019.103754 (PMC6441729; doi:10.1016/j.dib.2019.103754)
Supplement: Multimedia component 5 [file mmc5.zip › Data_set/Nb-Ag_3/4aq1_3.pdb]

ATOM      1  N   ASP C 295     -27.660 -87.851 -50.209  1.00 76.96           N
ATOM      2  CA  ASP C 295     -27.406 -86.617 -49.393  1.00 78.15           C
ATOM      3  C   ASP C 295     -26.059 -86.646 -48.644  1.00 71.17           C
ATOM      4  O   ASP C 295     -25.942 -87.241 -47.566  1.00 70.19           O
ATOM      5  CB  ASP C 295     -28.544 -86.385 -48.379  1.00 81.84           C
ATOM      6  CG  ASP C 295     -28.365 -85.086 -47.567  1.00 82.14           C
ATOM      7  OD1 ASP C 295     -27.245 -84.801 -47.092  1.00 80.04           O
ATOM      8  OD2 ASP C 295     -29.353 -84.340 -47.406  1.00 85.53           O1-
ATOM      9  N   ALA C 296     -25.060 -85.973 -49.209  1.00 65.33           N
ATOM     10  CA  ALA C 296     -23.769 -85.830 -48.556  1.00 59.63           C
ATOM     11  C   ALA C 296     -23.827 -84.681 -47.553  1.00 55.02           C
ATOM     12  O   ALA C 296     -24.379 -83.613 -47.818  1.00 53.90           O
ATOM     13  CB  ALA C 296     -22.670 -85.592 -49.579  1.00 58.18           C
ATOM     14  N   VAL C 297     -23.270 -84.926 -46.385  1.00 50.89           N
ATOM     15  CA  VAL C 297     -23.168 -83.916 -45.371  1.00 48.36           C
ATOM     16  C   VAL C 297     -21.702 -83.659 -45.193  1.00 45.23           C
ATOM     17  O   VAL C 297     -20.940 -84.597 -45.129  1.00 45.71           O
ATOM     18  CB  VAL C 297     -23.743 -84.420 -44.052  1.00 48.11           C
ATOM     19  CG1 VAL C 297     -23.503 -83.402 -42.934  1.00 46.21           C
ATOM     20  CG2 VAL C 297     -25.224 -84.736 -44.228  1.00 49.24           C
ATOM     21  N   THR C 298     -21.302 -82.395 -45.121  1.00 43.26           N
ATOM     22  CA  THR C 298     -19.892 -82.057 -44.952  1.00 41.19           C
ATOM     23  C   THR C 298     -19.641 -81.502 -43.560  1.00 38.52           C
ATOM     24  O   THR C 298     -20.522 -80.904 -42.941  1.00 36.83           O
ATOM     25  CB  THR C 298     -19.415 -81.017 -45.987  1.00 42.24           C
ATOM     26  OG1 THR C 298     -20.212 -79.849 -45.869  1.00 45.42           O
ATOM     27  CG2 THR C 298     -19.593 -81.505 -47.356  1.00 43.92           C
ATOM     28  N   VAL C 299     -18.417 -81.687 -43.088  1.00 36.74           N
ATOM     29  CA  VAL C 299     -18.036 -81.246 -41.763  1.00 35.49           C
ATOM     30  C   VAL C 299     -16.747 -80.426 -41.878  1.00 35.84           C
ATOM     31  O   VAL C 299     -15.727 -80.922 -42.374  1.00 35.67           O
ATOM     32  CB  VAL C 299     -17.851 -82.442 -40.796  1.00 34.12           C
ATOM     33  CG1 VAL C 299     -17.327 -81.946 -39.446  1.00 31.58           C
ATOM     34  CG2 VAL C 299     -19.168 -83.214 -40.637  1.00 32.84           C
ATOM     35  N   ALA C 300     -16.809 -79.176 -41.419  1.00 35.25           N
ATOM     36  CA  ALA C 300     -15.746 -78.208 -41.656  1.00 34.59           C
ATOM     37  C   ALA C 300     -15.349 -77.508 -40.378  1.00 35.17           C
ATOM     38  O   ALA C 300     -16.207 -77.058 -39.577  1.00 33.32           O
ATOM     39  CB  ALA C 300     -16.193 -77.176 -42.666  1.00 33.76           C
ATOM     40  N   LEU C 301     -14.037 -77.399 -40.194  1.00 34.98           N
ATOM     41  CA  LEU C 301     -13.513 -76.622 -39.102  1.00 34.95           C
ATOM     42  C   LEU C 301     -13.442 -75.207 -39.663  1.00 34.46           C
ATOM     43  O   LEU C 301     -12.978 -75.039 -40.779  1.00 35.86           O
ATOM     44  CB  LEU C 301     -12.153 -77.165 -38.725  1.00 36.22           C
ATOM     45  CG  LEU C 301     -11.571 -76.472 -37.504  1.00 37.34           C
ATOM     46  CD1 LEU C 301     -12.385 -76.914 -36.297  1.00 37.82           C
ATOM     47  CD2 LEU C 301     -10.077 -76.769 -37.348  1.00 36.02           C
ATOM     48  N   ASN C 302     -13.948 -74.211 -38.944  1.00 33.80           N
ATOM     49  CA  ASN C 302     -14.082 -72.854 -39.512  1.00 34.66           C
ATOM     50  C   ASN C 302     -12.754 -72.194 -39.810  1.00 35.02           C
ATOM     51  O   ASN C 302     -12.606 -71.514 -40.814  1.00 34.26           O
ATOM     52  CB  ASN C 302     -14.882 -71.906 -38.612  1.00 34.93           C
ATOM     53  CG  ASN C 302     -16.343 -72.321 -38.439  1.00 35.94           C
ATOM     54  OD1 ASN C 302     -17.000 -71.856 -37.500  1.00 37.14           O
ATOM     55  ND2 ASN C 302     -16.844 -73.213 -39.301  1.00 33.90           N
ATOM     56  N   ASN C 303     -11.789 -72.384 -38.926  1.00 36.21           N
ATOM     57  CA  ASN C 303     -10.499 -71.741 -39.076  1.00 38.51           C
ATOM     58  C   ASN C 303      -9.446 -72.605 -38.421  1.00 38.05           C
ATOM     59  O   ASN C 303      -9.418 -72.707 -37.194  1.00 39.25           O
ATOM     60  CB  ASN C 303     -10.531 -70.343 -38.455  1.00 41.25           C
ATOM     61  CG  ASN C 303      -9.191 -69.642 -38.530  1.00 44.36           C
ATOM     62  OD1 ASN C 303      -8.405 -69.850 -39.460  1.00 45.56           O
ATOM     63  ND2 ASN C 303      -8.925 -68.790 -37.549  1.00 47.03           N
ATOM     64  N   SER C 304      -8.609 -73.245 -39.245  1.00 36.61           N
ATOM     65  CA  SER C 304      -7.605 -74.185 -38.773  1.00 35.73           C
ATOM     66  C   SER C 304      -6.255 -73.546 -38.382  1.00 37.21           C
ATOM     67  O   SER C 304      -5.354 -74.275 -37.913  1.00 36.19           O
ATOM     68  CB  SER C 304      -7.376 -75.283 -39.821  1.00 35.45           C
ATOM     69  OG  SER C 304      -6.793 -74.754 -40.990  1.00 35.40           O
ATOM     70  N   SER C 305      -6.112 -72.225 -38.578  1.00 38.19           N
ATOM     71  CA  SER C 305      -4.924 -71.484 -38.125  1.00 41.46           C
ATOM     72  C   SER C 305      -5.341 -70.437 -37.130  1.00 41.19           C
ATOM     73  O   SER C 305      -6.011 -69.464 -37.478  1.00 42.38           O
ATOM     74  CB  SER C 305      -4.185 -70.779 -39.259  1.00 44.91           C
ATOM     75  OG  SER C 305      -4.576 -71.302 -40.497  1.00 51.04           O
ATOM     76  N   LEU C 306      -4.907 -70.629 -35.896  1.00 40.74           N
ATOM     77  CA  LEU C 306      -5.328 -69.795 -34.792  1.00 41.94           C
ATOM     78  C   LEU C 306      -4.149 -69.126 -34.081  1.00 42.16           C
ATOM     79  O   LEU C 306      -3.037 -69.661 -34.044  1.00 41.12           O
ATOM     80  CB  LEU C 306      -6.088 -70.654 -33.782  1.00 41.74           C
ATOM     81  CG  LEU C 306      -7.377 -71.353 -34.209  1.00 41.06           C
ATOM     82  CD1 LEU C 306      -7.634 -72.536 -33.279  1.00 40.49           C
ATOM     83  CD2 LEU C 306      -8.537 -70.379 -34.191  1.00 41.11           C
ATOM     84  N   LYS C 307      -4.411 -67.958 -33.504  1.00 42.75           N
ATOM     85  CA  LYS C 307      -3.454 -67.297 -32.627  1.00 44.47           C
ATOM     86  C   LYS C 307      -3.776 -67.744 -31.209  1.00 41.65           C
ATOM     87  O   LYS C 307      -4.917 -68.079 -30.935  1.00 38.51           O
ATOM     88  CB  LYS C 307      -3.542 -65.766 -32.765  1.00 48.13           C
ATOM     89  CG  LYS C 307      -3.029 -65.227 -34.099  1.00 52.29           C
ATOM     90  CD  LYS C 307      -3.131 -63.705 -34.186  1.00 57.82           C
ATOM     91  CE  LYS C 307      -4.229 -63.203 -35.133  1.00 59.29           C
ATOM     92  NZ  LYS C 307      -3.662 -62.530 -36.332  1.00 61.15           N1+
ATOM     93  N   VAL C 308      -2.778 -67.757 -30.324  1.00 41.74           N
ATOM     94  CA  VAL C 308      -2.980 -68.150 -28.926  1.00 42.39           C
ATOM     95  C   VAL C 308      -4.166 -67.410 -28.290  1.00 43.66           C
ATOM     96  O   VAL C 308      -4.180 -66.191 -28.249  1.00 45.70           O
ATOM     97  CB  VAL C 308      -1.720 -67.884 -28.060  1.00 43.79           C
ATOM     98  CG1 VAL C 308      -2.090 -67.836 -26.572  1.00 42.24           C
ATOM     99  CG2 VAL C 308      -0.634 -68.930 -28.331  1.00 41.79           C
ATOM    100  N   GLY C 309      -5.155 -68.147 -27.796  1.00 43.22           N
ATOM    101  CA  GLY C 309      -6.375 -67.524 -27.256  1.00 45.07           C
ATOM    102  C   GLY C 309      -7.601 -67.573 -28.160  1.00 45.28           C
ATOM    103  O   GLY C 309      -8.724 -67.550 -27.683  1.00 46.31           O
ATOM    104  N   GLU C 310      -7.395 -67.658 -29.466  1.00 46.88           N
ATOM    105  CA  GLU C 310      -8.509 -67.729 -30.410  1.00 47.04           C
ATOM    106  C   GLU C 310      -9.227 -69.080 -30.442  1.00 43.92           C
ATOM    107  O   GLU C 310      -8.694 -70.112 -30.044  1.00 40.78           O
ATOM    108  CB  GLU C 310      -8.037 -67.373 -31.811  1.00 49.14           C
ATOM    109  CG  GLU C 310      -7.493 -65.959 -31.880  1.00 54.05           C
ATOM    110  CD  GLU C 310      -7.217 -65.492 -33.292  1.00 56.85           C
ATOM    111  OE1 GLU C 310      -7.299 -66.325 -34.240  1.00 56.06           O
ATOM    112  OE2 GLU C 310      -6.908 -64.280 -33.430  1.00 60.08           O1-
ATOM    113  N   GLU C 311     -10.461 -69.029 -30.922  1.00 44.43           N
ATOM    114  CA  GLU C 311     -11.325 -70.176 -31.049  1.00 43.25           C
ATOM    115  C   GLU C 311     -11.763 -70.334 -32.482  1.00 40.41           C
ATOM    116  O   GLU C 311     -11.731 -69.381 -33.264  1.00 39.63           O
ATOM    117  CB  GLU C 311     -12.592 -69.961 -30.253  1.00 48.18           C
ATOM    118  CG  GLU C 311     -12.423 -69.919 -28.753  1.00 53.32           C
ATOM    119  CD  GLU C 311     -13.720 -69.531 -28.048  1.00 57.54           C
ATOM    120  OE1 GLU C 311     -14.811 -69.930 -28.525  1.00 57.67           O
ATOM    121  OE2 GLU C 311     -13.645 -68.803 -27.030  1.00 62.02           O1-
ATOM    122  N   SER C 312     -12.197 -71.543 -32.815  1.00 36.09           N
ATOM    123  CA  SER C 312     -12.863 -71.785 -34.075  1.00 35.47           C
ATOM    124  C   SER C 312     -13.992 -72.726 -33.810  1.00 34.45           C
ATOM    125  O   SER C 312     -13.874 -73.636 -33.017  1.00 32.56           O
ATOM    126  CB  SER C 312     -11.904 -72.387 -35.125  1.00 35.69           C
ATOM    127  OG  SER C 312     -12.585 -72.953 -36.248  1.00 35.11           O
ATOM    128  N   GLY C 313     -15.092 -72.501 -34.498  1.00 36.73           N
ATOM    129  CA  GLY C 313     -16.206 -73.423 -34.472  1.00 37.59           C
ATOM    130  C   GLY C 313     -16.146 -74.419 -35.612  1.00 36.94           C
ATOM    131  O   GLY C 313     -15.146 -74.499 -36.341  1.00 34.44           O
ATOM    132  N   LEU C 314     -17.236 -75.185 -35.719  1.00 38.98           N
ATOM    133  CA  LEU C 314     -17.473 -76.145 -36.789  1.00 39.49           C
ATOM    134  C   LEU C 314     -18.783 -75.860 -37.489  1.00 40.33           C
ATOM    135  O   LEU C 314     -19.753 -75.441 -36.861  1.00 41.37           O
ATOM    136  CB  LEU C 314     -17.533 -77.556 -36.235  1.00 40.85           C
ATOM    137  CG  LEU C 314     -16.188 -78.206 -35.948  1.00 41.53           C
ATOM    138  CD1 LEU C 314     -15.568 -77.604 -34.695  1.00 45.36           C
ATOM    139  CD2 LEU C 314     -16.350 -79.701 -35.780  1.00 42.85           C
ATOM    140  N   THR C 315     -18.791 -76.107 -38.792  1.00 41.13           N
ATOM    141  CA  THR C 315     -19.964 -75.972 -39.635  1.00 42.21           C
ATOM    142  C   THR C 315     -20.267 -77.341 -40.207  1.00 42.71           C
ATOM    143  O   THR C 315     -19.376 -77.964 -40.810  1.00 42.58           O
ATOM    144  CB  THR C 315     -19.688 -75.022 -40.813  1.00 42.45           C
ATOM    145  OG1 THR C 315     -19.447 -73.714 -40.299  1.00 43.38           O
ATOM    146  CG2 THR C 315     -20.869 -74.987 -41.787  1.00 41.61           C
ATOM    147  N   VAL C 316     -21.512 -77.795 -40.028  1.00 42.84           N
ATOM    148  CA  VAL C 316     -21.979 -79.074 -40.557  1.00 41.58           C
ATOM    149  C   VAL C 316     -23.198 -78.833 -41.408  1.00 44.96           C
ATOM    150  O   VAL C 316     -24.238 -78.446 -40.883  1.00 44.00           O
ATOM    151  CB  VAL C 316     -22.345 -80.039 -39.429  1.00 39.93           C
ATOM    152  CG1 VAL C 316     -23.077 -81.260 -39.957  1.00 39.42           C
ATOM    153  CG2 VAL C 316     -21.091 -80.454 -38.699  1.00 37.97           C
ATOM    154  N   LYS C 317     -23.070 -79.069 -42.717  1.00 49.12           N
ATOM    155  CA  LYS C 317     -24.130 -78.732 -43.671  1.00 54.20           C
ATOM    156  C   LYS C 317     -24.554 -79.917 -44.569  1.00 58.71           C
ATOM    157  O   LYS C 317     -23.790 -80.865 -44.753  1.00 55.91           O
ATOM    158  CB  LYS C 317     -23.682 -77.552 -44.527  1.00 54.86           C
ATOM    159  CG  LYS C 317     -23.640 -76.204 -43.820  1.00 56.10           C
ATOM    160  CD  LYS C 317     -22.821 -75.203 -44.641  1.00 58.16           C
ATOM    161  CE  LYS C 317     -22.808 -73.792 -44.058  1.00 58.85           C
ATOM    162  NZ  LYS C 317     -23.857 -72.921 -44.636  1.00 60.33           N1+
ATOM    163  N   ASP C 318     -25.769 -79.839 -45.131  1.00 64.73           N
ATOM    164  CA  ASP C 318     -26.293 -80.866 -46.070  1.00 70.21           C
ATOM    165  C   ASP C 318     -26.115 -80.496 -47.563  1.00 71.75           C
ATOM    166  O   ASP C 318     -25.607 -79.414 -47.872  1.00 70.55           O
ATOM    167  CB  ASP C 318     -27.771 -81.185 -45.758  1.00 74.14           C
ATOM    168  CG  ASP C 318     -28.731 -80.037 -46.106  1.00 77.06           C
ATOM    169  OD1 ASP C 318     -28.642 -79.439 -47.201  1.00 80.11           O
ATOM    170  OD2 ASP C 318     -29.616 -79.752 -45.282  1.00 79.81           O1-
ATOM    171  N   GLN C 319     -26.542 -81.389 -48.470  1.00 73.27           N
ATOM    172  CA  GLN C 319     -26.462 -81.153 -49.933  1.00 75.91           C
ATOM    173  C   GLN C 319     -26.949 -79.746 -50.350  1.00 75.93           C
ATOM    174  O   GLN C 319     -26.336 -79.091 -51.203  1.00 73.81           O
ATOM    175  CB  GLN C 319     -27.219 -82.249 -50.716  1.00 78.08           C
ATOM    176  CG  GLN C 319     -28.703 -82.344 -50.367  1.00 82.45           C
ATOM    177  CD  GLN C 319     -29.474 -83.408 -51.147  1.00 85.44           C
ATOM    178  OE1 GLN C 319     -29.799 -84.475 -50.614  1.00 84.91           O
ATOM    179  NE2 GLN C 319     -29.796 -83.109 -52.404  1.00 85.74           N
ATOM    180  N   ASP C 320     -28.024 -79.278 -49.716  1.00 76.55           N
ATOM    181  CA  ASP C 320     -28.650 -77.994 -50.056  1.00 78.09           C
ATOM    182  C   ASP C 320     -27.993 -76.765 -49.399  1.00 75.64           C
ATOM    183  O   ASP C 320     -28.411 -75.645 -49.656  1.00 76.57           O
ATOM    184  CB  ASP C 320     -30.148 -78.019 -49.695  1.00 80.48           C
ATOM    185  CG  ASP C 320     -30.890 -79.217 -50.297  1.00 82.15           C
ATOM    186  OD1 ASP C 320     -30.660 -79.546 -51.478  1.00 83.90           O
ATOM    187  OD2 ASP C 320     -31.702 -79.838 -49.582  1.00 81.13           O1-
ATOM    188  N   GLY C 321     -26.986 -76.966 -48.551  1.00 72.56           N
ATOM    189  CA  GLY C 321     -26.256 -75.854 -47.930  1.00 70.10           C
ATOM    190  C   GLY C 321     -26.789 -75.345 -46.592  1.00 68.76           C
ATOM    191  O   GLY C 321     -26.306 -74.331 -46.087  1.00 69.38           O
ATOM    192  N   LYS C 322     -27.770 -76.033 -46.011  1.00 66.52           N
ATOM    193  CA  LYS C 322     -28.284 -75.680 -44.683  1.00 67.06           C
ATOM    194  C   LYS C 322     -27.574 -76.445 -43.529  1.00 64.65           C
ATOM    195  O   LYS C 322     -27.121 -77.586 -43.700  1.00 62.66           O
ATOM    196  CB  LYS C 322     -29.806 -75.897 -44.632  1.00 67.84           C
ATOM    197  CG  LYS C 322     -30.609 -75.120 -45.650  1.00 66.06           C
ATOM    198  CD  LYS C 322     -30.634 -73.631 -45.357  1.00 66.88           C
ATOM    199  CE  LYS C 322     -31.614 -72.923 -46.276  1.00 70.21           C
ATOM    200  NZ  LYS C 322     -31.723 -71.469 -45.976  1.00 71.59           N1+
ATOM    201  N   ASP C 323     -27.483 -75.801 -42.361  1.00 63.77           N
ATOM    202  CA  ASP C 323     -26.902 -76.410 -41.152  1.00 61.54           C
ATOM    203  C   ASP C 323     -27.770 -77.585 -40.683  1.00 61.07           C
ATOM    204  O   ASP C 323     -28.988 -77.510 -40.740  1.00 62.81           O
ATOM    205  CB  ASP C 323     -26.771 -75.372 -40.023  1.00 61.97           C
ATOM    206  CG  ASP C 323     -25.766 -74.256 -40.342  1.00 61.84           C
ATOM    207  OD1 ASP C 323     -24.627 -74.553 -40.775  1.00 61.69           O
ATOM    208  OD2 ASP C 323     -26.111 -73.077 -40.135  1.00 61.70           O1-
ATOM    209  N   VAL C 324     -27.150 -78.669 -40.229  1.00 59.07           N
ATOM    210  CA  VAL C 324     -27.908 -79.842 -39.825  1.00 59.51           C
ATOM    211  C   VAL C 324     -28.430 -79.701 -38.407  1.00 62.03           C
ATOM    212  O   VAL C 324     -27.662 -79.533 -37.463  1.00 62.95           O
ATOM    213  CB  VAL C 324     -27.092 -81.132 -39.909  1.00 56.95           C
ATOM    214  CG1 VAL C 324     -27.949 -82.315 -39.473  1.00 56.84           C
ATOM    215  CG2 VAL C 324     -26.575 -81.326 -41.318  1.00 55.77           C
ATOM    216  N   VAL C 325     -29.749 -79.814 -38.283  1.00 65.60           N
ATOM    217  CA  VAL C 325     -30.450 -79.659 -37.021  1.00 65.61           C
ATOM    218  C   VAL C 325     -30.301 -80.946 -36.204  1.00 65.47           C
ATOM    219  O   VAL C 325     -30.336 -82.050 -36.754  1.00 63.07           O
ATOM    220  CB  VAL C 325     -31.948 -79.372 -37.261  1.00 68.06           C
ATOM    221  CG1 VAL C 325     -32.580 -78.790 -36.008  1.00 68.91           C
ATOM    222  CG2 VAL C 325     -32.143 -78.426 -38.440  1.00 66.34           C
ATOM    223  N   GLY C 326     -30.129 -80.800 -34.893  1.00 66.30           N
ATOM    224  CA  GLY C 326     -29.963 -81.954 -34.001  1.00 67.45           C
ATOM    225  C   GLY C 326     -28.679 -82.755 -34.220  1.00 65.85           C
ATOM    226  O   GLY C 326     -28.648 -83.973 -34.024  1.00 66.22           O
ATOM    227  N   ALA C 327     -27.609 -82.082 -34.623  1.00 63.97           N
ATOM    228  CA  ALA C 327     -26.344 -82.763 -34.801  1.00 62.26           C
ATOM    229  C   ALA C 327     -25.557 -82.750 -33.502  1.00 60.29           C
ATOM    230  O   ALA C 327     -25.593 -81.761 -32.759  1.00 56.88           O
ATOM    231  CB  ALA C 327     -25.554 -82.111 -35.913  1.00 60.07           C
ATOM    232  N   LYS C 328     -24.851 -83.853 -33.242  1.00 60.61           N
ATOM    233  CA  LYS C 328     -23.928 -83.948 -32.099  1.00 61.35           C
ATOM    234  C   LYS C 328     -22.466 -84.188 -32.506  1.00 54.14           C
ATOM    235  O   LYS C 328     -22.205 -84.920 -33.443  1.00 52.38           O
ATOM    236  CB  LYS C 328     -24.389 -85.060 -31.167  1.00 66.35           C
ATOM    237  CG  LYS C 328     -25.676 -84.711 -30.431  1.00 73.45           C
ATOM    238  CD  LYS C 328     -26.166 -85.894 -29.603  1.00 80.16           C
ATOM    239  CE  LYS C 328     -27.542 -85.681 -28.972  1.00 82.35           C
ATOM    240  NZ  LYS C 328     -28.072 -86.928 -28.343  1.00 80.61           N1+
ATOM    241  N   VAL C 329     -21.523 -83.578 -31.790  1.00 48.57           N
ATOM    242  CA  VAL C 329     -20.100 -83.828 -32.032  1.00 45.30           C
ATOM    243  C   VAL C 329     -19.269 -84.210 -30.788  1.00 43.00           C
ATOM    244  O   VAL C 329     -19.470 -83.668 -29.694  1.00 42.61           O
ATOM    245  CB  VAL C 329     -19.420 -82.620 -32.701  1.00 44.89           C
ATOM    246  CG1 VAL C 329     -19.772 -81.322 -31.995  1.00 43.84           C
ATOM    247  CG2 VAL C 329     -17.915 -82.821 -32.702  1.00 42.90           C
ATOM    248  N   GLU C 330     -18.346 -85.153 -30.979  1.00 41.27           N
ATOM    249  CA  GLU C 330     -17.325 -85.524 -29.991  1.00 41.91           C
ATOM    250  C   GLU C 330     -15.962 -85.104 -30.555  1.00 38.72           C
ATOM    251  O   GLU C 330     -15.539 -85.623 -31.577  1.00 39.75           O
ATOM    252  CB  GLU C 330     -17.318 -87.038 -29.731  1.00 44.87           C
ATOM    253  CG  GLU C 330     -18.578 -87.602 -29.059  1.00 52.03           C
ATOM    254  CD  GLU C 330     -18.711 -89.152 -29.134  1.00 57.46           C
ATOM    255  OE1 GLU C 330     -17.670 -89.852 -29.102  1.00 61.81           O
ATOM    256  OE2 GLU C 330     -19.855 -89.687 -29.230  1.00 57.39           O1-
ATOM    257  N   LEU C 331     -15.279 -84.158 -29.923  1.00 36.01           N
ATOM    258  CA  LEU C 331     -13.996 -83.680 -30.435  1.00 34.48           C
ATOM    259  C   LEU C 331     -12.894 -84.270 -29.619  1.00 33.16           C
ATOM    260  O   LEU C 331     -13.091 -84.543 -28.472  1.00 33.88           O
ATOM    261  CB  LEU C 331     -13.880 -82.157 -30.343  1.00 35.13           C
ATOM    262  CG  LEU C 331     -14.802 -81.283 -31.192  1.00 35.39           C
ATOM    263  CD1 LEU C 331     -14.673 -79.853 -30.696  1.00 35.38           C
ATOM    264  CD2 LEU C 331     -14.481 -81.371 -32.677  1.00 34.62           C
ATOM    265  N   THR C 332     -11.713 -84.439 -30.196  1.00 34.64           N
ATOM    266  CA  THR C 332     -10.558 -84.910 -29.418  1.00 37.46           C
ATOM    267  C   THR C 332      -9.228 -84.420 -29.992  1.00 37.04           C
ATOM    268  O   THR C 332      -8.949 -84.666 -31.167  1.00 44.26           O
ATOM    269  CB  THR C 332     -10.549 -86.465 -29.237  1.00 41.39           C
ATOM    270  OG1 THR C 332      -9.287 -86.867 -28.703  1.00 45.77           O
ATOM    271  CG2 THR C 332     -10.773 -87.237 -30.535  1.00 41.97           C
ATOM    272  N   SER C 333      -8.411 -83.747 -29.178  1.00 33.26           N
ATOM    273  CA  SER C 333      -7.104 -83.252 -29.632  1.00 32.79           C
ATOM    274  C   SER C 333      -5.975 -84.237 -29.376  1.00 32.21           C
ATOM    275  O   SER C 333      -5.874 -84.793 -28.303  1.00 33.43           O
ATOM    276  CB  SER C 333      -6.764 -81.899 -28.971  1.00 33.46           C
ATOM    277  OG  SER C 333      -5.388 -81.565 -29.120  1.00 33.78           O
ATOM    278  N   SER C 334      -5.113 -84.426 -30.371  1.00 31.57           N
ATOM    279  CA  SER C 334      -3.901 -85.230 -30.229  1.00 31.52           C
ATOM    280  C   SER C 334      -2.832 -84.565 -29.359  1.00 32.30           C
ATOM    281  O   SER C 334      -1.876 -85.238 -28.926  1.00 31.85           O
ATOM    282  CB  SER C 334      -3.279 -85.490 -31.611  1.00 32.17           C
ATOM    283  OG  SER C 334      -2.704 -84.305 -32.141  1.00 31.94           O
ATOM    284  N   ASN C 335      -2.947 -83.245 -29.146  1.00 31.69           N
ATOM    285  CA  ASN C 335      -1.943 -82.507 -28.359  1.00 31.04           C
ATOM    286  C   ASN C 335      -2.542 -81.353 -27.591  1.00 30.43           C
ATOM    287  O   ASN C 335      -2.734 -80.244 -28.071  1.00 29.41           O
ATOM    288  CB  ASN C 335      -0.772 -82.034 -29.205  1.00 31.60           C
ATOM    289  CG  ASN C 335       0.457 -81.649 -28.362  1.00 32.03           C
ATOM    290  OD1 ASN C 335       0.335 -81.333 -27.176  1.00 30.88           O
ATOM    291  ND2 ASN C 335       1.639 -81.671 -28.985  1.00 29.75           N
ATOM    292  N   THR C 336      -2.765 -81.656 -26.341  1.00 30.96           N
ATOM    293  CA  THR C 336      -3.475 -80.823 -25.417  1.00 31.24           C
ATOM    294  C   THR C 336      -2.600 -79.661 -24.862  1.00 32.19           C
ATOM    295  O   THR C 336      -3.127 -78.748 -24.289  1.00 33.05           O
ATOM    296  CB  THR C 336      -4.065 -81.797 -24.375  1.00 31.36           C
ATOM    297  OG1 THR C 336      -5.411 -82.126 -24.772  1.00 30.61           O
ATOM    298  CG2 THR C 336      -4.021 -81.297 -23.014  1.00 32.87           C
ATOM    299  N   ASN C 337      -1.283 -79.674 -25.071  1.00 31.95           N
ATOM    300  CA  ASN C 337      -0.465 -78.534 -24.736  1.00 33.12           C
ATOM    301  C   ASN C 337      -0.708 -77.393 -25.713  1.00 35.06           C
ATOM    302  O   ASN C 337      -0.411 -76.238 -25.398  1.00 37.92           O
ATOM    303  CB  ASN C 337       1.021 -78.852 -24.807  1.00 34.33           C
ATOM    304  CG  ASN C 337       1.434 -80.009 -23.914  1.00 35.45           C
ATOM    305  OD1 ASN C 337       2.166 -80.898 -24.348  1.00 38.15           O
ATOM    306  ND2 ASN C 337       0.986 -80.007 -22.689  1.00 35.16           N
ATOM    307  N   ILE C 338      -1.228 -77.720 -26.898  1.00 34.44           N
ATOM    308  CA  ILE C 338      -1.291 -76.802 -28.037  1.00 33.63           C
ATOM    309  C   ILE C 338      -2.730 -76.365 -28.339  1.00 32.78           C
ATOM    310  O   ILE C 338      -3.017 -75.178 -28.488  1.00 32.00           O
ATOM    311  CB  ILE C 338      -0.791 -77.514 -29.306  1.00 33.91           C
ATOM    312  CG1 ILE C 338       0.614 -78.072 -29.094  1.00 36.18           C
ATOM    313  CG2 ILE C 338      -0.833 -76.588 -30.514  1.00 32.59           C
ATOM    314  CD1 ILE C 338       1.690 -77.023 -29.196  1.00 38.00           C
ATOM    315  N   VAL C 339      -3.612 -77.351 -28.462  1.00 31.29           N
ATOM    316  CA  VAL C 339      -4.992 -77.133 -28.808  1.00 31.61           C
ATOM    317  C   VAL C 339      -5.882 -77.948 -27.905  1.00 31.19           C
ATOM    318  O   VAL C 339      -5.694 -79.175 -27.742  1.00 31.89           O
ATOM    319  CB  VAL C 339      -5.303 -77.600 -30.243  1.00 32.19           C
ATOM    320  CG1 VAL C 339      -6.817 -77.696 -30.448  1.00 32.56           C
ATOM    321  CG2 VAL C 339      -4.681 -76.641 -31.229  1.00 32.90           C
ATOM    322  N   VAL C 340      -6.884 -77.272 -27.377  1.00 29.84           N
ATOM    323  CA  VAL C 340      -7.824 -77.869 -26.465  1.00 29.26           C
ATOM    324  C   VAL C 340      -9.190 -77.709 -27.105  1.00 29.01           C
ATOM    325  O   VAL C 340      -9.450 -76.711 -27.807  1.00 27.13           O
ATOM    326  CB  VAL C 340      -7.696 -77.210 -25.065  1.00 31.76           C
ATOM    327  CG1 VAL C 340      -9.022 -76.690 -24.519  1.00 33.16           C
ATOM    328  CG2 VAL C 340      -7.008 -78.164 -24.086  1.00 32.18           C
ATOM    329  N   VAL C 341     -10.042 -78.718 -26.878  1.00 28.91           N
ATOM    330  CA  VAL C 341     -11.335 -78.865 -27.555  1.00 28.22           C
ATOM    331  C   VAL C 341     -12.454 -79.107 -26.551  1.00 30.04           C
ATOM    332  O   VAL C 341     -12.195 -79.617 -25.464  1.00 30.86           O
ATOM    333  CB  VAL C 341     -11.309 -80.060 -28.526  1.00 28.07           C
ATOM    334  CG1 VAL C 341     -10.196 -79.881 -29.562  1.00 26.21           C
ATOM    335  CG2 VAL C 341     -11.170 -81.403 -27.777  1.00 26.58           C
ATOM    336  N   SER C 342     -13.689 -78.759 -26.915  1.00 30.29           N
ATOM    337  CA  SER C 342     -14.847 -79.143 -26.111  1.00 33.58           C
ATOM    338  C   SER C 342     -14.737 -80.626 -25.701  1.00 34.17           C
ATOM    339  O   SER C 342     -14.356 -81.466 -26.528  1.00 33.18           O
ATOM    340  CB  SER C 342     -16.154 -78.940 -26.895  1.00 34.62           C
ATOM    341  OG  SER C 342     -16.314 -77.590 -27.296  1.00 35.30           O
ATOM    342  N   SER C 343     -15.041 -80.949 -24.439  1.00 35.81           N
ATOM    343  CA  SER C 343     -15.035 -82.349 -23.998  1.00 37.00           C
ATOM    344  C   SER C 343     -16.401 -82.978 -24.180  1.00 39.29           C
ATOM    345  O   SER C 343     -17.433 -82.290 -24.220  1.00 40.58           O
ATOM    346  CB  SER C 343     -14.574 -82.513 -22.533  1.00 38.23           C
ATOM    347  OG  SER C 343     -15.251 -81.624 -21.675  1.00 40.82           O
ATOM    348  N   GLY C 344     -16.389 -84.303 -24.286  1.00 41.87           N
ATOM    349  CA  GLY C 344     -17.610 -85.103 -24.297  1.00 43.85           C
ATOM    350  C   GLY C 344     -18.405 -84.963 -25.570  1.00 43.23           C
ATOM    351  O   GLY C 344     -17.818 -84.816 -26.637  1.00 43.96           O
ATOM    352  N   GLU C 345     -19.733 -84.996 -25.437  1.00 45.03           N
ATOM    353  CA  GLU C 345     -20.667 -85.005 -26.557  1.00 46.72           C
ATOM    354  C   GLU C 345     -21.523 -83.742 -26.518  1.00 46.29           C
ATOM    355  O   GLU C 345     -22.524 -83.696 -25.855  1.00 50.63           O
ATOM    356  CB  GLU C 345     -21.548 -86.263 -26.508  1.00 50.08           C
ATOM    357  CG  GLU C 345     -22.395 -86.485 -27.758  1.00 51.78           C
ATOM    358  CD  GLU C 345     -23.336 -87.693 -27.670  1.00 56.20           C
ATOM    359  OE1 GLU C 345     -23.866 -87.970 -26.556  1.00 58.27           O
ATOM    360  OE2 GLU C 345     -23.573 -88.347 -28.733  1.00 55.11           O1-
ATOM    361  N   VAL C 346     -21.108 -82.726 -27.253  1.00 45.67           N
ATOM    362  CA  VAL C 346     -21.799 -81.445 -27.315  1.00 45.87           C
ATOM    363  C   VAL C 346     -22.485 -81.229 -28.676  1.00 46.26           C
ATOM    364  O   VAL C 346     -22.215 -81.941 -29.644  1.00 44.82           O
ATOM    365  CB  VAL C 346     -20.777 -80.322 -27.077  1.00 44.19           C
ATOM    366  CG1 VAL C 346     -20.055 -80.582 -25.765  1.00 42.53           C
ATOM    367  CG2 VAL C 346     -19.792 -80.223 -28.254  1.00 39.67           C
ATOM    368  N   SER C 347     -23.363 -80.233 -28.749  1.00 48.90           N
ATOM    369  CA  SER C 347     -24.025 -79.861 -30.013  1.00 50.42           C
ATOM    370  C   SER C 347     -23.033 -79.228 -30.995  1.00 49.58           C
ATOM    371  O   SER C 347     -21.900 -78.898 -30.640  1.00 48.57           O
ATOM    372  CB  SER C 347     -25.119 -78.836 -29.760  1.00 51.94           C
ATOM    373  OG  SER C 347     -24.515 -77.549 -29.671  1.00 51.74           O
ATOM    374  N   VAL C 348     -23.476 -79.024 -32.225  1.00 50.15           N
ATOM    375  CA  VAL C 348     -22.592 -78.476 -33.251  1.00 48.45           C
ATOM    376  C   VAL C 348     -22.271 -77.009 -32.985  1.00 47.00           C
ATOM    377  O   VAL C 348     -21.113 -76.638 -32.973  1.00 43.98           O
ATOM    378  CB  VAL C 348     -23.163 -78.680 -34.676  1.00 49.65           C
ATOM    379  CG1 VAL C 348     -22.517 -77.725 -35.675  1.00 48.94           C
ATOM    380  CG2 VAL C 348     -22.972 -80.134 -35.106  1.00 48.46           C
ATOM    381  N   SER C 349     -23.275 -76.178 -32.732  1.00 49.41           N
ATOM    382  CA  SER C 349     -23.015 -74.755 -32.506  1.00 50.14           C
ATOM    383  C   SER C 349     -22.154 -74.490 -31.253  1.00 49.82           C
ATOM    384  O   SER C 349     -21.487 -73.466 -31.160  1.00 50.97           O
ATOM    385  CB  SER C 349     -24.323 -73.957 -32.484  1.00 53.91           C
ATOM    386  OG  SER C 349     -25.347 -74.634 -31.769  1.00 56.66           O
ATOM    387  N   ALA C 350     -22.142 -75.425 -30.306  1.00 49.52           N
ATOM    388  CA  ALA C 350     -21.348 -75.268 -29.090  1.00 48.11           C
ATOM    389  C   ALA C 350     -19.961 -75.870 -29.205  1.00 44.47           C
ATOM    390  O   ALA C 350     -19.132 -75.615 -28.347  1.00 44.29           O
ATOM    391  CB  ALA C 350     -22.067 -75.886 -27.904  1.00 49.32           C
ATOM    392  N   ALA C 351     -19.703 -76.671 -30.240  1.00 41.53           N
ATOM    393  CA  ALA C 351     -18.368 -77.255 -30.442  1.00 39.21           C
ATOM    394  C   ALA C 351     -17.299 -76.164 -30.581  1.00 39.14           C
ATOM    395  O   ALA C 351     -17.472 -75.222 -31.377  1.00 38.08           O
ATOM    396  CB  ALA C 351     -18.349 -78.150 -31.671  1.00 37.40           C
ATOM    397  N   LYS C 352     -16.212 -76.278 -29.813  1.00 37.31           N
ATOM    398  CA  LYS C 352     -15.155 -75.268 -29.859  1.00 40.11           C
ATOM    399  C   LYS C 352     -13.757 -75.881 -29.851  1.00 36.91           C
ATOM    400  O   LYS C 352     -13.520 -76.926 -29.258  1.00 36.41           O
ATOM    401  CB  LYS C 352     -15.294 -74.221 -28.720  1.00 45.48           C
ATOM    402  CG  LYS C 352     -16.436 -73.207 -28.873  1.00 49.75           C
ATOM    403  CD  LYS C 352     -16.288 -72.316 -30.117  1.00 54.90           C
ATOM    404  CE  LYS C 352     -17.425 -71.290 -30.262  1.00 57.51           C
ATOM    405  NZ  LYS C 352     -18.680 -71.931 -30.757  1.00 59.59           N1+
ATOM    406  N   VAL C 353     -12.855 -75.221 -30.571  1.00 35.39           N
ATOM    407  CA  VAL C 353     -11.447 -75.604 -30.671  1.00 34.21           C
ATOM    408  C   VAL C 353     -10.638 -74.359 -30.283  1.00 33.64           C
ATOM    409  O   VAL C 353     -10.802 -73.280 -30.846  1.00 34.59           O
ATOM    410  CB  VAL C 353     -11.078 -76.070 -32.097  1.00 33.80           C
ATOM    411  CG1 VAL C 353      -9.588 -76.339 -32.188  1.00 33.56           C
ATOM    412  CG2 VAL C 353     -11.871 -77.317 -32.513  1.00 33.54           C
ATOM    413  N   THR C 354      -9.771 -74.505 -29.306  1.00 32.92           N
ATOM    414  CA  THR C 354      -9.101 -73.358 -28.736  1.00 33.04           C
ATOM    415  C   THR C 354      -7.600 -73.502 -28.756  1.00 31.40           C
ATOM    416  O   THR C 354      -7.060 -74.550 -28.446  1.00 32.19           O
ATOM    417  CB  THR C 354      -9.568 -73.152 -27.291  1.00 34.75           C
ATOM    418  OG1 THR C 354     -11.002 -73.106 -27.301  1.00 36.61           O
ATOM    419  CG2 THR C 354      -8.961 -71.848 -26.665  1.00 34.76           C
ATOM    420  N   ALA C 355      -6.947 -72.404 -29.086  1.00 32.47           N
ATOM    421  CA  ALA C 355      -5.507 -72.319 -29.218  1.00 32.33           C
ATOM    422  C   ALA C 355      -4.907 -71.991 -27.873  1.00 33.54           C
ATOM    423  O   ALA C 355      -5.216 -70.952 -27.305  1.00 35.83           O
ATOM    424  CB  ALA C 355      -5.160 -71.238 -30.229  1.00 32.12           C
ATOM    425  N   VAL C 356      -4.031 -72.859 -27.388  1.00 34.28           N
ATOM    426  CA  VAL C 356      -3.439 -72.715 -26.079  1.00 36.75           C
ATOM    427  C   VAL C 356      -2.010 -72.180 -26.179  1.00 40.88           C
ATOM    428  O   VAL C 356      -1.643 -71.264 -25.448  1.00 44.84           O
ATOM    429  CB  VAL C 356      -3.447 -74.067 -25.322  1.00 36.74           C
ATOM    430  CG1 VAL C 356      -2.860 -73.913 -23.934  1.00 36.19           C
ATOM    431  CG2 VAL C 356      -4.863 -74.631 -25.217  1.00 34.29           C
ATOM    432  N   LYS C 357      -1.206 -72.731 -27.085  1.00 41.50           N
ATOM    433  CA  LYS C 357       0.238 -72.431 -27.131  1.00 43.44           C
ATOM    434  C   LYS C 357       0.750 -72.780 -28.527  1.00 42.92           C
ATOM    435  O   LYS C 357       0.172 -73.620 -29.182  1.00 41.98           O
ATOM    436  CB  LYS C 357       0.890 -73.254 -26.021  1.00 45.50           C
ATOM    437  CG  LYS C 357       2.391 -73.450 -25.997  1.00 48.32           C
ATOM    438  CD  LYS C 357       2.734 -74.428 -24.863  1.00 51.68           C
ATOM    439  CE  LYS C 357       4.235 -74.735 -24.733  1.00 55.72           C
ATOM    440  NZ  LYS C 357       4.737 -75.845 -25.617  1.00 54.99           N1+
ATOM    441  N   PRO C 358       1.821 -72.130 -29.016  1.00 47.04           N
ATOM    442  CA  PRO C 358       2.120 -72.359 -30.441  1.00 46.45           C
ATOM    443  C   PRO C 358       2.598 -73.777 -30.784  1.00 44.69           C
ATOM    444  O   PRO C 358       3.283 -74.411 -29.984  1.00 44.66           O
ATOM    445  CB  PRO C 358       3.230 -71.347 -30.750  1.00 48.57           C
ATOM    446  CG  PRO C 358       3.465 -70.580 -29.494  1.00 50.32           C
ATOM    447  CD  PRO C 358       2.902 -71.378 -28.362  1.00 49.03           C
ATOM    448  N   GLY C 359       2.243 -74.235 -31.985  1.00 44.29           N
ATOM    449  CA  GLY C 359       2.658 -75.536 -32.520  1.00 41.84           C
ATOM    450  C   GLY C 359       1.529 -76.116 -33.353  1.00 41.53           C
ATOM    451  O   GLY C 359       0.776 -75.390 -34.016  1.00 40.25           O
ATOM    452  N   THR C 360       1.382 -77.428 -33.278  1.00 41.78           N
ATOM    453  CA  THR C 360       0.502 -78.156 -34.169  1.00 41.12           C
ATOM    454  C   THR C 360      -0.272 -79.199 -33.443  1.00 40.50           C
ATOM    455  O   THR C 360       0.270 -79.819 -32.528  1.00 44.54           O
ATOM    456  CB  THR C 360       1.331 -78.869 -35.228  1.00 41.13           C
ATOM    457  OG1 THR C 360       1.312 -78.072 -36.406  1.00 43.20           O
ATOM    458  CG2 THR C 360       0.753 -80.219 -35.557  1.00 42.94           C
ATOM    459  N   ALA C 361      -1.518 -79.432 -33.854  1.00 37.50           N
ATOM    460  CA  ALA C 361      -2.269 -80.561 -33.321  1.00 37.20           C
ATOM    461  C   ALA C 361      -3.266 -81.096 -34.339  1.00 37.72           C
ATOM    462  O   ALA C 361      -3.611 -80.414 -35.289  1.00 37.24           O
ATOM    463  CB  ALA C 361      -2.971 -80.189 -32.014  1.00 35.44           C
ATOM    464  N   ASP C 362      -3.687 -82.345 -34.138  1.00 38.49           N
ATOM    465  CA  ASP C 362      -4.759 -82.951 -34.896  1.00 38.30           C
ATOM    466  C   ASP C 362      -6.010 -82.958 -34.087  1.00 38.02           C
ATOM    467  O   ASP C 362      -5.982 -83.398 -32.948  1.00 39.13           O
ATOM    468  CB  ASP C 362      -4.479 -84.412 -35.165  1.00 40.49           C
ATOM    469  CG  ASP C 362      -3.526 -84.637 -36.297  1.00 41.28           C
ATOM    470  OD1 ASP C 362      -3.198 -83.682 -37.032  1.00 42.84           O
ATOM    471  OD2 ASP C 362      -3.110 -85.809 -36.441  1.00 44.06           O1-
ATOM    472  N   VAL C 363      -7.123 -82.568 -34.698  1.00 36.42           N
ATOM    473  CA  VAL C 363      -8.390 -82.629 -34.022  1.00 36.61           C
ATOM    474  C   VAL C 363      -9.321 -83.560 -34.780  1.00 36.60           C
ATOM    475  O   VAL C 363      -9.533 -83.412 -35.969  1.00 35.38           O
ATOM    476  CB  VAL C 363      -9.006 -81.233 -33.843  1.00 36.47           C
ATOM    477  CG1 VAL C 363     -10.393 -81.372 -33.267  1.00 36.78           C
ATOM    478  CG2 VAL C 363      -8.119 -80.373 -32.955  1.00 35.35           C
ATOM    479  N   THR C 364      -9.847 -84.540 -34.068  1.00 36.87           N
ATOM    480  CA  THR C 364     -10.714 -85.544 -34.640  1.00 37.31           C
ATOM    481  C   THR C 364     -12.142 -85.165 -34.314  1.00 38.48           C
ATOM    482  O   THR C 364     -12.486 -84.979 -33.161  1.00 38.66           O
ATOM    483  CB  THR C 364     -10.371 -86.923 -34.060  1.00 37.35           C
ATOM    484  OG1 THR C 364      -8.975 -87.143 -34.263  1.00 36.77           O
ATOM    485  CG2 THR C 364     -11.192 -88.043 -34.708  1.00 37.26           C
ATOM    486  N   ALA C 365     -12.966 -85.015 -35.338  1.00 39.29           N
ATOM    487  CA  ALA C 365     -14.372 -84.666 -35.141  1.00 41.67           C
ATOM    488  C   ALA C 365     -15.256 -85.881 -35.492  1.00 43.14           C
ATOM    489  O   ALA C 365     -15.228 -86.393 -36.609  1.00 42.85           O
ATOM    490  CB  ALA C 365     -14.744 -83.448 -35.979  1.00 40.38           C
ATOM    491  N   LYS C 366     -16.013 -86.356 -34.518  1.00 45.89           N
ATOM    492  CA  LYS C 366     -16.915 -87.491 -34.720  1.00 48.15           C
ATOM    493  C   LYS C 366     -18.321 -86.968 -34.608  1.00 48.69           C
ATOM    494  O   LYS C 366     -18.733 -86.514 -33.539  1.00 49.15           O
ATOM    495  CB  LYS C 366     -16.640 -88.572 -33.674  1.00 49.89           C
ATOM    496  CG  LYS C 366     -17.398 -89.867 -33.859  1.00 52.69           C
ATOM    497  CD  LYS C 366     -17.035 -90.861 -32.759  1.00 54.59           C
ATOM    498  CE  LYS C 366     -17.869 -92.137 -32.833  1.00 56.37           C
ATOM    499  NZ  LYS C 366     -18.265 -92.631 -31.480  1.00 57.75           N1+
ATOM    500  N   VAL C 367     -19.054 -86.982 -35.709  1.00 48.94           N
ATOM    501  CA  VAL C 367     -20.390 -86.409 -35.682  1.00 52.09           C
ATOM    502  C   VAL C 367     -21.435 -87.488 -35.861  1.00 54.58           C
ATOM    503  O   VAL C 367     -21.266 -88.389 -36.679  1.00 53.66           O
ATOM    504  CB  VAL C 367     -20.543 -85.275 -36.711  1.00 51.21           C
ATOM    505  CG1 VAL C 367     -21.994 -84.871 -36.861  1.00 51.39           C
ATOM    506  CG2 VAL C 367     -19.696 -84.077 -36.278  1.00 49.90           C
ATOM    507  N   THR C 368     -22.486 -87.416 -35.049  1.00 59.07           N
ATOM    508  CA  THR C 368     -23.627 -88.291 -35.210  1.00 62.15           C
ATOM    509  C   THR C 368     -24.810 -87.474 -35.608  1.00 64.37           C
ATOM    510  O   THR C 368     -25.116 -86.455 -34.989  1.00 62.58           O
ATOM    511  CB  THR C 368     -23.994 -89.040 -33.937  1.00 64.98           C
ATOM    512  OG1 THR C 368     -22.834 -89.687 -33.421  1.00 64.36           O
ATOM    513  CG2 THR C 368     -25.058 -90.105 -34.252  1.00 66.92           C
ATOM    514  N   LEU C 369     -25.490 -87.959 -36.634  1.00 68.31           N
ATOM    515  CA  LEU C 369     -26.629 -87.265 -37.186  1.00 71.67           C
ATOM    516  C   LEU C 369     -27.850 -87.797 -36.479  1.00 73.22           C
ATOM    517  O   LEU C 369     -27.773 -88.848 -35.862  1.00 70.65           O
ATOM    518  CB  LEU C 369     -26.737 -87.548 -38.671  1.00 71.80           C
ATOM    519  CG  LEU C 369     -25.432 -87.507 -39.450  1.00 70.10           C
ATOM    520  CD1 LEU C 369     -25.658 -88.030 -40.865  1.00 69.88           C
ATOM    521  CD2 LEU C 369     -24.876 -86.091 -39.432  1.00 68.58           C
ATOM    522  N   PRO C 370     -28.973 -87.070 -36.559  1.00 78.21           N
ATOM    523  CA  PRO C 370     -30.257 -87.533 -36.049  1.00 81.99           C
ATOM    524  C   PRO C 370     -30.656 -88.918 -36.523  1.00 83.15           C
ATOM    525  O   PRO C 370     -31.278 -89.655 -35.773  1.00 85.87           O
ATOM    526  CB  PRO C 370     -31.228 -86.495 -36.592  1.00 84.04           C
ATOM    527  CG  PRO C 370     -30.436 -85.238 -36.593  1.00 83.15           C
ATOM    528  CD  PRO C 370     -29.027 -85.645 -36.933  1.00 80.04           C
ATOM    529  N   ASP C 371     -30.299 -89.277 -37.750  1.00 85.09           N
ATOM    530  CA  ASP C 371     -30.596 -90.620 -38.265  1.00 88.46           C
ATOM    531  C   ASP C 371     -29.717 -91.715 -37.634  1.00 85.15           C
ATOM    532  O   ASP C 371     -29.965 -92.908 -37.827  1.00 85.25           O
ATOM    533  CB  ASP C 371     -30.497 -90.653 -39.802  1.00 91.36           C
ATOM    534  CG  ASP C 371     -29.050 -90.722 -40.318  1.00 93.75           C
ATOM    535  OD1 ASP C 371     -28.101 -90.491 -39.533  1.00 96.29           O
ATOM    536  OD2 ASP C 371     -28.865 -91.002 -41.527  1.00 95.42           O1-
ATOM    537  N   GLY C 372     -28.685 -91.304 -36.900  1.00 81.39           N
ATOM    538  CA  GLY C 372     -27.798 -92.229 -36.199  1.00 78.01           C
ATOM    539  C   GLY C 372     -26.478 -92.537 -36.895  1.00 73.19           C
ATOM    540  O   GLY C 372     -25.715 -93.358 -36.405  1.00 71.89           O
ATOM    541  N   VAL C 373     -26.186 -91.904 -38.029  1.00 69.80           N
ATOM    542  CA  VAL C 373     -24.946 -92.228 -38.759  1.00 66.75           C
ATOM    543  C   VAL C 373     -23.791 -91.332 -38.311  1.00 61.15           C
ATOM    544  O   VAL C 373     -23.989 -90.216 -37.852  1.00 58.39           O
ATOM    545  CB  VAL C 373     -25.136 -92.208 -40.295  1.00 67.68           C
ATOM    546  CG1 VAL C 373     -23.802 -92.320 -41.021  1.00 65.79           C
ATOM    547  CG2 VAL C 373     -26.046 -93.356 -40.717  1.00 68.07           C
ATOM    548  N   VAL C 374     -22.591 -91.877 -38.426  1.00 58.63           N
ATOM    549  CA  VAL C 374     -21.412 -91.292 -37.831  1.00 58.56           C
ATOM    550  C   VAL C 374     -20.384 -90.878 -38.881  1.00 55.92           C
ATOM    551  O   VAL C 374     -19.828 -91.713 -39.590  1.00 54.35           O
ATOM    552  CB  VAL C 374     -20.774 -92.244 -36.795  1.00 59.11           C
ATOM    553  CG1 VAL C 374     -21.740 -92.464 -35.635  1.00 61.21           C
ATOM    554  CG2 VAL C 374     -20.384 -93.575 -37.418  1.00 59.04           C
ATOM    555  N   LEU C 375     -20.163 -89.567 -38.974  1.00 53.94           N
ATOM    556  CA  LEU C 375     -19.154 -88.988 -39.858  1.00 52.30           C
ATOM    557  C   LEU C 375     -17.919 -88.608 -39.039  1.00 49.06           C
ATOM    558  O   LEU C 375     -18.021 -87.897 -38.037  1.00 47.51           O
ATOM    559  CB  LEU C 375     -19.700 -87.737 -40.562  1.00 53.75           C
ATOM    560  CG  LEU C 375     -20.966 -87.885 -41.413  1.00 56.18           C
ATOM    561  CD1 LEU C 375     -21.632 -86.531 -41.629  1.00 56.19           C
ATOM    562  CD2 LEU C 375     -20.633 -88.554 -42.746  1.00 56.59           C
ATOM    563  N   THR C 376     -16.761 -89.082 -39.472  1.00 45.56           N
ATOM    564  CA  THR C 376     -15.533 -88.816 -38.760  1.00 44.88           C
ATOM    565  C   THR C 376     -14.522 -88.178 -39.678  1.00 41.61           C
ATOM    566  O   THR C 376     -14.292 -88.648 -40.765  1.00 39.30           O
ATOM    567  CB  THR C 376     -14.926 -90.107 -38.173  1.00 44.98           C
ATOM    568  OG1 THR C 376     -15.927 -90.787 -37.408  1.00 47.32           O
ATOM    569  CG2 THR C 376     -13.686 -89.795 -37.290  1.00 42.45           C
ATOM    570  N   ASN C 377     -13.921 -87.095 -39.227  1.00 40.73           N
ATOM    571  CA  ASN C 377     -12.803 -86.537 -39.942  1.00 39.96           C
ATOM    572  C   ASN C 377     -11.827 -85.894 -38.980  1.00 38.05           C
ATOM    573  O   ASN C 377     -12.217 -85.499 -37.886  1.00 37.14           O
ATOM    574  CB  ASN C 377     -13.273 -85.549 -41.019  1.00 40.53           C
ATOM    575  CG  ASN C 377     -12.374 -85.568 -42.249  1.00 40.50           C
ATOM    576  OD1 ASN C 377     -11.447 -84.758 -42.362  1.00 41.92           O
ATOM    577  ND2 ASN C 377     -12.620 -86.507 -43.155  1.00 38.99           N
ATOM    578  N   THR C 378     -10.564 -85.833 -39.393  1.00 36.38           N
ATOM    579  CA  THR C 378      -9.495 -85.258 -38.603  1.00 37.32           C
ATOM    580  C   THR C 378      -8.982 -83.988 -39.270  1.00 37.41           C
ATOM    581  O   THR C 378      -8.763 -83.953 -40.477  1.00 39.18           O
ATOM    582  CB  THR C 378      -8.345 -86.259 -38.431  1.00 37.10           C
ATOM    583  OG1 THR C 378      -8.890 -87.523 -38.032  1.00 39.75           O
ATOM    584  CG2 THR C 378      -7.331 -85.782 -37.372  1.00 35.62           C
ATOM    585  N   PHE C 379      -8.799 -82.948 -38.475  1.00 38.06           N
ATOM    586  CA  PHE C 379      -8.351 -81.651 -38.972  1.00 38.93           C
ATOM    587  C   PHE C 379      -6.956 -81.388 -38.450  1.00 38.71           C
ATOM    588  O   PHE C 379      -6.628 -81.780 -37.340  1.00 38.63           O
ATOM    589  CB  PHE C 379      -9.271 -80.535 -38.502  1.00 39.44           C
ATOM    590  CG  PHE C 379     -10.699 -80.741 -38.865  1.00 41.22           C
ATOM    591  CD1 PHE C 379     -11.080 -80.829 -40.190  1.00 42.02           C
ATOM    592  CD2 PHE C 379     -11.675 -80.840 -37.879  1.00 43.25           C
ATOM    593  CE1 PHE C 379     -12.404 -81.037 -40.537  1.00 43.75           C
ATOM    594  CE2 PHE C 379     -13.000 -81.062 -38.215  1.00 44.15           C
ATOM    595  CZ  PHE C 379     -13.364 -81.159 -39.549  1.00 44.86           C
ATOM    596  N   LYS C 380      -6.144 -80.744 -39.274  1.00 39.09           N
ATOM    597  CA  LYS C 380      -4.806 -80.293 -38.894  1.00 39.61           C
ATOM    598  C   LYS C 380      -4.954 -78.864 -38.425  1.00 38.62           C
ATOM    599  O   LYS C 380      -5.347 -78.024 -39.208  1.00 39.33           O
ATOM    600  CB  LYS C 380      -3.877 -80.333 -40.125  1.00 41.74           C
ATOM    601  CG  LYS C 380      -3.475 -81.739 -40.571  1.00 43.45           C
ATOM    602  CD  LYS C 380      -2.057 -82.060 -40.084  1.00 45.69           C
ATOM    603  CE  LYS C 380      -1.654 -83.518 -40.322  1.00 47.50           C
ATOM    604  NZ  LYS C 380      -2.085 -84.482 -39.257  1.00 46.43           N1+
ATOM    605  N   VAL C 381      -4.696 -78.593 -37.150  1.00 37.43           N
ATOM    606  CA  VAL C 381      -4.795 -77.246 -36.623  1.00 36.56           C
ATOM    607  C   VAL C 381      -3.407 -76.712 -36.346  1.00 35.97           C
ATOM    608  O   VAL C 381      -2.606 -77.397 -35.747  1.00 37.20           O
ATOM    609  CB  VAL C 381      -5.579 -77.204 -35.309  1.00 36.09           C
ATOM    610  CG1 VAL C 381      -5.608 -75.773 -34.795  1.00 35.07           C
ATOM    611  CG2 VAL C 381      -6.979 -77.759 -35.499  1.00 36.23           C
ATOM    612  N   THR C 382      -3.092 -75.502 -36.774  1.00 36.52           N
ATOM    613  CA  THR C 382      -1.783 -74.932 -36.387  1.00 38.71           C
ATOM    614  C   THR C 382      -1.976 -73.669 -35.535  1.00 38.48           C
ATOM    615  O   THR C 382      -2.853 -72.873 -35.818  1.00 37.11           O
ATOM    616  CB  THR C 382      -0.871 -74.632 -37.590  1.00 39.22           C
ATOM    617  OG1 THR C 382      -1.341 -73.443 -38.235  1.00 42.23           O
ATOM    618  CG2 THR C 382      -0.828 -75.831 -38.580  1.00 36.57           C
ATOM    619  N   VAL C 383      -1.199 -73.536 -34.462  1.00 39.60           N
ATOM    620  CA  VAL C 383      -1.295 -72.357 -33.611  1.00 42.19           C
ATOM    621  C   VAL C 383      -0.038 -71.541 -33.757  1.00 43.74           C
ATOM    622  O   VAL C 383       1.039 -71.956 -33.385  1.00 43.08           O
ATOM    623  CB  VAL C 383      -1.519 -72.678 -32.126  1.00 41.82           C
ATOM    624  CG1 VAL C 383      -1.729 -71.384 -31.341  1.00 40.44           C
ATOM    625  CG2 VAL C 383      -2.704 -73.604 -31.958  1.00 40.45           C
ATOM    626  N   THR C 384      -0.203 -70.379 -34.348  1.00 51.56           N
ATOM    627  CA  THR C 384       0.885 -69.448 -34.546  1.00 58.33           C
ATOM    628  C   THR C 384       1.003 -68.522 -33.343  1.00 64.63           C
ATOM    629  O   THR C 384       0.043 -68.341 -32.586  1.00 69.10           O
ATOM    630  CB  THR C 384       0.642 -68.618 -35.810  1.00 59.91           C
ATOM    631  OG1 THR C 384       1.699 -67.675 -35.942  1.00 70.05           O
ATOM    632  CG2 THR C 384      -0.689 -67.862 -35.741  1.00 57.23           C
ATOM    633  N   GLU C 385       2.177 -67.932 -33.158  1.00 75.80           N
ATOM    634  CA  GLU C 385       2.372 -66.962 -32.070  1.00 83.34           C
ATOM    635  C   GLU C 385       2.259 -65.532 -32.576  1.00 82.92           C
ATOM    636  O   GLU C 385       2.907 -65.190 -33.570  1.00 78.89           O
ATOM    637  CB  GLU C 385       3.755 -67.138 -31.455  1.00 90.00           C
ATOM    638  CG  GLU C 385       4.015 -66.257 -30.243  1.00 95.41           C
ATOM    639  CD  GLU C 385       5.495 -66.140 -29.940  1.00 97.47           C
ATOM    640  OE1 GLU C 385       6.251 -67.070 -30.293  1.00 97.28           O
ATOM    641  OE2 GLU C 385       5.905 -65.113 -29.361  1.00 98.34           O1-
ATOM    642  N   VAL C 386       1.445 -64.711 -31.901  1.00 84.09           N
ATOM    643  CA  VAL C 386       1.520 -63.249 -32.052  1.00 89.52           C
ATOM    644  C   VAL C 386       2.871 -62.814 -31.444  1.00 93.01           C
ATOM    645  O   VAL C 386       3.018 -62.863 -30.222  1.00 90.61           O
ATOM    646  CB  VAL C 386       0.344 -62.515 -31.325  1.00 87.84           C
ATOM    647  CG1 VAL C 386       0.239 -62.904 -29.856  1.00 88.12           C
ATOM    648  CG2 VAL C 386       0.489 -61.008 -31.476  1.00 87.97           C
ATOM    649  N   PRO C 387       3.868 -62.420 -32.285  1.00 96.08           N
ATOM    650  CA  PRO C 387       5.269 -62.257 -31.796  1.00 92.98           C
ATOM    651  C   PRO C 387       5.485 -61.317 -30.584  1.00 84.67           C
ATOM    652  O   PRO C 387       4.709 -60.383 -30.356  1.00 81.07           O
ATOM    653  CB  PRO C 387       6.023 -61.746 -33.040  1.00 93.63           C
ATOM    654  CG  PRO C 387       5.205 -62.216 -34.201  1.00 94.16           C
ATOM    655  CD  PRO C 387       3.774 -62.134 -33.733  1.00 94.74           C
ATOM    656  N   VAL C 388       6.536 -61.590 -29.813  1.00 76.57           N
ATOM    657  CA  VAL C 388       6.790 -60.875 -28.570  1.00 71.57           C
ATOM    658  C   VAL C 388       7.074 -59.410 -28.854  1.00 66.60           C
ATOM    659  O   VAL C 388       7.960 -59.087 -29.652  1.00 57.72           O
ATOM    660  CB  VAL C 388       7.909 -61.494 -27.697  1.00 71.11           C
ATOM    661  CG1 VAL C 388       7.489 -62.853 -27.159  1.00 71.43           C
ATOM    662  CG2 VAL C 388       9.202 -61.601 -28.496  1.00 70.96           C
ATOM    663  N   GLN C 389       6.312 -58.539 -28.195  1.00 64.81           N
ATOM    664  CA  GLN C 389       6.448 -57.086 -28.378  1.00 67.96           C
ATOM    665  C   GLN C 389       7.635 -56.447 -27.589  1.00 62.18           C
ATOM    666  O   GLN C 389       7.535 -56.180 -26.396  1.00 64.21           O
ATOM    667  CB  GLN C 389       5.109 -56.376 -28.041  1.00 67.91           C
ATOM    668  CG  GLN C 389       4.013 -56.548 -29.081  1.00 64.53           C
ATOM    669  CD  GLN C 389       2.831 -55.619 -28.868  1.00 65.26           C
ATOM    670  OE1 GLN C 389       1.683 -56.060 -28.818  1.00 65.69           O
ATOM    671  NE2 GLN C 389       3.105 -54.324 -28.741  1.00 65.44           N
ATOM    672  N   VAL C 390       8.741 -56.192 -28.281  1.00 55.72           N
ATOM    673  CA  VAL C 390       9.949 -55.595 -27.685  1.00 50.93           C
ATOM    674  C   VAL C 390       9.809 -54.082 -27.446  1.00 45.25           C
ATOM    675  O   VAL C 390       9.293 -53.374 -28.296  1.00 42.64           O
ATOM    676  CB  VAL C 390      11.129 -55.801 -28.657  1.00 52.67           C
ATOM    677  CG1 VAL C 390      12.369 -55.027 -28.222  1.00 53.75           C
ATOM    678  CG2 VAL C 390      11.412 -57.287 -28.842  1.00 54.20           C
ATOM    679  N   GLN C 391      10.297 -53.575 -26.319  1.00 41.22           N
ATOM    680  CA  GLN C 391      10.365 -52.122 -26.109  1.00 38.05           C
ATOM    681  C   GLN C 391      11.120 -51.463 -27.265  1.00 36.03           C
ATOM    682  O   GLN C 391      12.227 -51.883 -27.617  1.00 34.31           O
ATOM    683  CB  GLN C 391      11.035 -51.773 -24.766  1.00 37.60           C
ATOM    684  CG  GLN C 391      11.278 -50.268 -24.534  1.00 37.73           C
ATOM    685  CD  GLN C 391      12.217 -49.942 -23.376  1.00 36.06           C
ATOM    686  OE1 GLN C 391      13.030 -50.765 -22.970  1.00 37.09           O
ATOM    687  NE2 GLN C 391      12.118 -48.737 -22.866  1.00 33.68           N
ATOM    688  N   ASN C 392      10.506 -50.443 -27.856  1.00 34.52           N
ATOM    689  CA  ASN C 392      11.147 -49.684 -28.914  1.00 34.85           C
ATOM    690  C   ASN C 392      12.198 -48.713 -28.319  1.00 33.67           C
ATOM    691  O   ASN C 392      11.853 -47.754 -27.592  1.00 31.35           O
ATOM    692  CB  ASN C 392      10.118 -48.901 -29.756  1.00 35.91           C
ATOM    693  CG  ASN C 392      10.780 -48.067 -30.870  1.00 37.60           C
ATOM    694  OD1 ASN C 392      11.902 -48.378 -31.321  1.00 37.97           O
ATOM    695  ND2 ASN C 392      10.101 -46.999 -31.309  1.00 36.78           N
ATOM    696  N   GLN C 393      13.468 -48.972 -28.638  1.00 31.95           N
ATOM    697  CA  GLN C 393      14.549 -48.138 -28.141  1.00 32.38           C
ATOM    698  C   GLN C 393      15.251 -47.395 -29.257  1.00 32.42           C
ATOM    699  O   GLN C 393      16.301 -46.830 -29.038  1.00 32.96           O
ATOM    700  CB  GLN C 393      15.582 -48.984 -27.384  1.00 32.22           C
ATOM    701  CG  GLN C 393      15.162 -49.475 -26.019  1.00 32.03           C
ATOM    702  CD  GLN C 393      16.319 -50.138 -25.309  1.00 32.14           C
ATOM    703  OE1 GLN C 393      16.460 -51.364 -25.351  1.00 33.53           O
ATOM    704  NE2 GLN C 393      17.172 -49.345 -24.703  1.00 31.35           N
ATOM    705  N   GLY C 394      14.688 -47.417 -30.455  1.00 32.61           N
ATOM    706  CA  GLY C 394      15.268 -46.722 -31.590  1.00 33.22           C
ATOM    707  C   GLY C 394      16.496 -47.408 -32.153  1.00 33.37           C
ATOM    708  O   GLY C 394      17.287 -46.788 -32.857  1.00 33.91           O
ATOM    709  N   PHE C 395      16.674 -48.682 -31.840  1.00 18.05           N
ATOM    710  CA  PHE C 395      17.749 -49.449 -32.450  1.00 17.90           C
ATOM    711  C   PHE C 395      17.425 -50.935 -32.524  1.00 19.05           C
ATOM    712  O   PHE C 395      16.447 -51.401 -31.922  1.00 20.05           O
ATOM    713  CB  PHE C 395      19.040 -49.232 -31.688  1.00 17.43           C
ATOM    714  CG  PHE C 395      19.164 -50.065 -30.464  1.00 17.34           C
ATOM    715  CD1 PHE C 395      18.533 -49.681 -29.278  1.00 17.69           C
ATOM    716  CD2 PHE C 395      19.886 -51.239 -30.481  1.00 17.88           C
ATOM    717  CE1 PHE C 395      18.648 -50.444 -28.138  1.00 17.49           C
ATOM    718  CE2 PHE C 395      19.986 -52.030 -29.343  1.00 17.79           C
ATOM    719  CZ  PHE C 395      19.364 -51.623 -28.168  1.00 18.11           C
ATOM    720  N   THR C 396      18.198 -51.644 -33.344  1.00 20.27           N
ATOM    721  CA  THR C 396      18.110 -53.088 -33.488  1.00 21.66           C
ATOM    722  C   THR C 396      19.562 -53.608 -33.616  1.00 23.22           C
ATOM    723  O   THR C 396      20.462 -52.882 -34.035  1.00 22.70           O
ATOM    724  CB  THR C 396      17.242 -53.478 -34.709  1.00 22.97           C
ATOM    725  OG1 THR C 396      17.013 -54.895 -34.713  1.00 25.22           O
ATOM    726  CG2 THR C 396      17.903 -53.087 -36.012  1.00 22.17           C
ATOM    727  N   LEU C 397      19.789 -54.847 -33.195  1.00 25.19           N
ATOM    728  CA  LEU C 397      21.121 -55.456 -33.218  1.00 25.70           C
ATOM    729  C   LEU C 397      21.190 -56.374 -34.377  1.00 27.72           C
ATOM    730  O   LEU C 397      20.255 -57.107 -34.616  1.00 30.25           O
ATOM    731  CB  LEU C 397      21.372 -56.283 -31.970  1.00 24.67           C
ATOM    732  CG  LEU C 397      21.458 -55.538 -30.637  1.00 22.81           C
ATOM    733  CD1 LEU C 397      21.688 -56.562 -29.528  1.00 22.49           C
ATOM    734  CD2 LEU C 397      22.536 -54.465 -30.646  1.00 21.16           C
ATOM    735  N   VAL C 398      22.336 -56.388 -35.037  1.00 30.09           N
ATOM    736  CA  VAL C 398      22.463 -56.822 -36.422  1.00 33.69           C
ATOM    737  C   VAL C 398      23.873 -57.383 -36.640  1.00 36.34           C
ATOM    738  O   VAL C 398      24.777 -57.068 -35.865  1.00 35.12           O
ATOM    739  CB  VAL C 398      22.158 -55.597 -37.316  1.00 34.59           C
ATOM    740  CG1 VAL C 398      23.229 -55.372 -38.378  1.00 36.03           C
ATOM    741  CG2 VAL C 398      20.729 -55.677 -37.878  1.00 32.11           C
ATOM    742  N   ASP C 399      24.051 -58.238 -37.648  1.00 42.24           N
ATOM    743  CA  ASP C 399      25.341 -58.931 -37.845  1.00 47.00           C
ATOM    744  C   ASP C 399      26.349 -58.020 -38.439  1.00 46.40           C
ATOM    745  O   ASP C 399      27.432 -57.867 -37.900  1.00 44.98           O
ATOM    746  CB  ASP C 399      25.217 -60.180 -38.703  1.00 52.21           C
ATOM    747  CG  ASP C 399      24.927 -61.416 -37.872  1.00 58.36           C
ATOM    748  OD1 ASP C 399      25.283 -61.407 -36.658  1.00 58.91           O
ATOM    749  OD2 ASP C 399      24.351 -62.392 -38.430  1.00 63.53           O1-
ATOM    750  N   ASN C 400      26.011 -57.397 -39.550  1.00 49.62           N
ATOM    751  CA  ASN C 400      26.787 -56.225 -39.927  1.00 52.29           C
ATOM    752  C   ASN C 400      25.961 -55.139 -40.602  1.00 50.57           C
ATOM    753  O   ASN C 400      24.812 -55.356 -40.986  1.00 48.28           O
ATOM    754  CB  ASN C 400      28.038 -56.616 -40.728  1.00 56.45           C
ATOM    755  CG  ASN C 400      27.756 -56.808 -42.183  1.00 59.66           C
ATOM    756  OD1 ASN C 400      26.881 -57.589 -42.548  1.00 63.35           O
ATOM    757  ND2 ASN C 400      28.492 -56.088 -43.032  1.00 60.74           N
ATOM    758  N   LEU C 401      26.557 -53.959 -40.720  1.00 50.71           N
ATOM    759  CA  LEU C 401      25.834 -52.788 -41.195  1.00 49.37           C
ATOM    760  C   LEU C 401      25.256 -53.002 -42.587  1.00 50.77           C
ATOM    761  O   LEU C 401      24.326 -52.309 -42.958  1.00 50.40           O
ATOM    762  CB  LEU C 401      26.731 -51.555 -41.160  1.00 51.14           C
ATOM    763  CG  LEU C 401      26.118 -50.276 -40.572  1.00 52.49           C
ATOM    764  CD1 LEU C 401      25.263 -50.559 -39.342  1.00 47.99           C
ATOM    765  CD2 LEU C 401      27.217 -49.263 -40.253  1.00 53.26           C
ATOM    766  N   THR C 402      25.748 -53.945 -43.306  1.00 50.68           N
ATOM    767  CA  THR C 402      25.152 -54.137 -44.618  1.00 51.09           C
ATOM    768  C   THR C 402      23.771 -54.826 -44.548  1.00 50.72           C
ATOM    769  O   THR C 402      22.959 -54.628 -45.417  1.00 53.69           O
ATOM    770  CB  THR C 402      26.090 -54.875 -45.606  1.00 51.45           C
ATOM    771  OG1 THR C 402      26.069 -56.273 -45.320  1.00 52.06           O
ATOM    772  CG2 THR C 402      27.553 -54.339 -45.550  1.00 50.05           C
ATOM    773  N   ASN C 403      23.429 -55.706 -43.524  1.00 51.89           N
ATOM    774  CA  ASN C 403      22.051 -56.213 -43.387  1.00 51.59           C
ATOM    775  C   ASN C 403      21.118 -55.268 -42.637  1.00 47.95           C
ATOM    776  O   ASN C 403      20.003 -55.654 -42.302  1.00 50.14           O
ATOM    777  CB  ASN C 403      22.022 -57.562 -42.661  1.00 53.52           C
ATOM    778  CG  ASN C 403      23.036 -58.535 -43.195  1.00 54.40           C
ATOM    779  OD1 ASN C 403      23.101 -58.786 -44.398  1.00 54.26           O
ATOM    780  ND2 ASN C 403      23.851 -59.075 -42.298  1.00 54.46           N
ATOM    781  N   ALA C 404      21.557 -54.044 -42.369  1.00 43.50           N
ATOM    782  CA  ALA C 404      20.734 -53.098 -41.627  1.00 40.10           C
ATOM    783  C   ALA C 404      19.564 -52.558 -42.483  1.00 37.50           C
ATOM    784  O   ALA C 404      19.687 -52.465 -43.705  1.00 36.60           O
ATOM    785  CB  ALA C 404      21.596 -51.952 -41.108  1.00 39.01           C
ATOM    786  N   PRO C 405      18.433 -52.202 -41.834  1.00 34.04           N
ATOM    787  CA  PRO C 405      17.363 -51.462 -42.495  1.00 32.77           C
ATOM    788  C   PRO C 405      17.844 -50.149 -43.112  1.00 32.07           C
ATOM    789  O   PRO C 405      18.666 -49.410 -42.529  1.00 30.87           O
ATOM    790  CB  PRO C 405      16.375 -51.177 -41.372  1.00 30.70           C
ATOM    791  CG  PRO C 405      16.581 -52.258 -40.411  1.00 31.27           C
ATOM    792  CD  PRO C 405      18.050 -52.570 -40.462  1.00 32.96           C
ATOM    793  N   GLN C 406      17.305 -49.872 -44.291  1.00 31.03           N
ATOM    794  CA  GLN C 406      17.773 -48.782 -45.115  1.00 30.09           C
ATOM    795  C   GLN C 406      17.609 -47.398 -44.506  1.00 27.50           C
ATOM    796  O   GLN C 406      18.335 -46.480 -44.893  1.00 26.09           O
ATOM    797  CB  GLN C 406      17.069 -48.843 -46.474  1.00 31.26           C
ATOM    798  CG  GLN C 406      17.852 -49.684 -47.469  1.00 32.85           C
ATOM    799  CD  GLN C 406      19.133 -48.992 -47.869  1.00 33.92           C
ATOM    800  OE1 GLN C 406      19.363 -47.810 -47.543  1.00 32.69           O
ATOM    801  NE2 GLN C 406      19.974 -49.708 -48.590  1.00 35.93           N
ATOM    802  N   ASN C 407      16.653 -47.259 -43.581  1.00 24.58           N
ATOM    803  CA  ASN C 407      16.224 -45.950 -43.085  1.00 23.33           C
ATOM    804  C   ASN C 407      15.255 -46.071 -41.908  1.00 22.33           C
ATOM    805  O   ASN C 407      14.776 -47.162 -41.583  1.00 24.15           O
ATOM    806  CB  ASN C 407      15.522 -45.198 -44.210  1.00 24.09           C
ATOM    807  CG  ASN C 407      14.383 -45.990 -44.794  1.00 24.42           C
ATOM    808  OD1 ASN C 407      13.359 -46.205 -44.115  1.00 24.21           O
ATOM    809  ND2 ASN C 407      14.536 -46.430 -46.063  1.00 24.83           N
ATOM    810  N   THR C 408      14.926 -44.953 -41.283  1.00 21.06           N
ATOM    811  CA  THR C 408      14.078 -44.990 -40.083  1.00 19.92           C
ATOM    812  C   THR C 408      12.737 -45.629 -40.357  1.00 20.46           C
ATOM    813  O   THR C 408      12.229 -46.373 -39.508  1.00 19.94           O
ATOM    814  CB  THR C 408      13.911 -43.591 -39.462  1.00 19.58           C
ATOM    815  OG1 THR C 408      15.221 -43.060 -39.152  1.00 19.53           O
ATOM    816  CG2 THR C 408      13.043 -43.624 -38.198  1.00 17.59           C
ATOM    817  N   VAL C 409      12.197 -45.421 -41.556  1.00 21.69           N
ATOM    818  CA  VAL C 409      10.874 -45.978 -41.900  1.00 22.51           C
ATOM    819  C   VAL C 409      10.939 -47.491 -42.024  1.00 23.83           C
ATOM    820  O   VAL C 409      10.071 -48.166 -41.499  1.00 24.25           O
ATOM    821  CB  VAL C 409      10.264 -45.353 -43.185  1.00 23.59           C
ATOM    822  CG1 VAL C 409       8.872 -45.958 -43.508  1.00 22.02           C
ATOM    823  CG2 VAL C 409      10.239 -43.823 -43.041  1.00 21.97           C
ATOM    824  N   ALA C 410      11.972 -48.024 -42.678  1.00 25.05           N
ATOM    825  CA  ALA C 410      12.137 -49.498 -42.770  1.00 26.08           C
ATOM    826  C   ALA C 410      12.405 -50.057 -41.372  1.00 25.49           C
ATOM    827  O   ALA C 410      11.891 -51.102 -40.993  1.00 27.87           O
ATOM    828  CB  ALA C 410      13.251 -49.906 -43.740  1.00 25.24           C
ATOM    829  N   PHE C 411      13.192 -49.356 -40.584  1.00 24.28           N
ATOM    830  CA  PHE C 411      13.469 -49.828 -39.229  1.00 23.68           C
ATOM    831  C   PHE C 411      12.200 -50.007 -38.422  1.00 25.58           C
ATOM    832  O   PHE C 411      12.048 -51.015 -37.741  1.00 25.00           O
ATOM    833  CB  PHE C 411      14.354 -48.852 -38.489  1.00 21.26           C
ATOM    834  CG  PHE C 411      14.386 -49.052 -37.004  1.00 19.27           C
ATOM    835  CD1 PHE C 411      15.111 -50.084 -36.455  1.00 18.82           C
ATOM    836  CD2 PHE C 411      13.740 -48.151 -36.158  1.00 18.44           C
ATOM    837  CE1 PHE C 411      15.180 -50.246 -35.072  1.00 18.91           C
ATOM    838  CE2 PHE C 411      13.788 -48.303 -34.793  1.00 18.18           C
ATOM    839  CZ  PHE C 411      14.519 -49.346 -34.234  1.00 18.40           C
ATOM    840  N   ASN C 412      11.309 -49.016 -38.472  1.00 27.72           N
ATOM    841  CA  ASN C 412      10.086 -49.082 -37.674  1.00 30.41           C
ATOM    842  C   ASN C 412       9.121 -50.147 -38.163  1.00 32.39           C
ATOM    843  O   ASN C 412       8.327 -50.640 -37.390  1.00 31.12           O
ATOM    844  CB  ASN C 412       9.390 -47.732 -37.596  1.00 31.38           C
ATOM    845  CG  ASN C 412      10.151 -46.747 -36.733  1.00 32.16           C
ATOM    846  OD1 ASN C 412      10.789 -47.128 -35.754  1.00 32.75           O
ATOM    847  ND2 ASN C 412      10.114 -45.473 -37.116  1.00 31.47           N
ATOM    848  N   LYS C 413       9.263 -50.546 -39.420  1.00 34.10           N
ATOM    849  CA  LYS C 413       8.407 -51.567 -40.012  1.00 38.61           C
ATOM    850  C   LYS C 413       8.887 -52.986 -39.683  1.00 38.32           C
ATOM    851  O   LYS C 413       8.110 -53.915 -39.736  1.00 40.07           O
ATOM    852  CB  LYS C 413       8.378 -51.371 -41.527  1.00 42.32           C
ATOM    853  CG  LYS C 413       7.081 -51.739 -42.229  1.00 47.80           C
ATOM    854  CD  LYS C 413       7.139 -51.436 -43.748  1.00 52.59           C
ATOM    855  CE  LYS C 413       7.405 -49.944 -44.152  1.00 51.23           C
ATOM    856  NZ  LYS C 413       6.220 -49.095 -44.534  1.00 46.17           N1+
ATOM    857  N   ALA C 414      10.161 -53.149 -39.349  1.00 36.56           N
ATOM    858  CA  ALA C 414      10.742 -54.467 -39.187  1.00 37.58           C
ATOM    859  C   ALA C 414      10.707 -54.892 -37.733  1.00 38.39           C
ATOM    860  O   ALA C 414      10.519 -54.072 -36.854  1.00 37.37           O
ATOM    861  CB  ALA C 414      12.165 -54.484 -39.705  1.00 37.55           C
ATOM    862  N   GLU C 415      10.859 -56.191 -37.501  1.00 42.68           N
ATOM    863  CA  GLU C 415      10.987 -56.733 -36.160  1.00 46.60           C
ATOM    864  C   GLU C 415      12.307 -56.255 -35.594  1.00 41.12           C
ATOM    865  O   GLU C 415      13.294 -56.223 -36.291  1.00 40.38           O
ATOM    866  CB  GLU C 415      10.948 -58.266 -36.166  1.00 54.61           C
ATOM    867  CG  GLU C 415       9.533 -58.821 -36.315  1.00 65.77           C
ATOM    868  CD  GLU C 415       9.438 -60.320 -36.082  1.00 77.21           C
ATOM    869  OE1 GLU C 415      10.454 -60.945 -35.683  1.00 89.52           O
ATOM    870  OE2 GLU C 415       8.336 -60.877 -36.292  1.00 86.51           O1-
ATOM    871  N   LYS C 416      12.318 -55.875 -34.334  1.00 36.94           N
ATOM    872  CA  LYS C 416      13.529 -55.383 -33.729  1.00 36.00           C
ATOM    873  C   LYS C 416      14.072 -56.375 -32.712  1.00 35.49           C
ATOM    874  O   LYS C 416      13.328 -57.172 -32.110  1.00 36.50           O
ATOM    875  CB  LYS C 416      13.253 -54.029 -33.112  1.00 35.81           C
ATOM    876  CG  LYS C 416      12.587 -53.109 -34.115  1.00 36.12           C
ATOM    877  CD  LYS C 416      11.920 -51.904 -33.486  1.00 37.04           C
ATOM    878  CE  LYS C 416      10.879 -51.335 -34.441  1.00 38.81           C
ATOM    879  NZ  LYS C 416      10.980 -49.857 -34.421  1.00 41.62           N1+
ATOM    880  N   VAL C 417      15.387 -56.324 -32.563  1.00 33.14           N
ATOM    881  CA  VAL C 417      16.145 -57.247 -31.741  1.00 31.96           C
ATOM    882  C   VAL C 417      17.005 -56.399 -30.831  1.00 30.56           C
ATOM    883  O   VAL C 417      17.865 -55.664 -31.320  1.00 30.79           O
ATOM    884  CB  VAL C 417      17.044 -58.105 -32.639  1.00 32.75           C
ATOM    885  CG1 VAL C 417      17.867 -59.079 -31.819  1.00 32.37           C
ATOM    886  CG2 VAL C 417      16.185 -58.854 -33.666  1.00 33.66           C
ATOM    887  N   THR C 418      16.762 -56.466 -29.522  1.00 28.94           N
ATOM    888  CA  THR C 418      17.548 -55.690 -28.565  1.00 27.01           C
ATOM    889  C   THR C 418      18.155 -56.595 -27.471  1.00 28.24           C
ATOM    890  O   THR C 418      18.524 -56.171 -26.374  1.00 28.51           O
ATOM    891  CB  THR C 418      16.705 -54.547 -27.983  1.00 26.00           C
ATOM    892  OG1 THR C 418      15.570 -55.064 -27.280  1.00 24.70           O
ATOM    893  CG2 THR C 418      16.208 -53.644 -29.122  1.00 25.57           C
ATOM    894  N   SER C 419      18.323 -57.845 -27.832  1.00 29.17           N
ATOM    895  CA  SER C 419      18.738 -58.887 -26.910  1.00 29.14           C
ATOM    896  C   SER C 419      19.776 -59.717 -27.651  1.00 28.43           C
ATOM    897  O   SER C 419      19.741 -59.762 -28.869  1.00 28.15           O
ATOM    898  CB  SER C 419      17.508 -59.706 -26.591  1.00 30.39           C
ATOM    899  OG  SER C 419      17.660 -61.032 -26.979  1.00 32.92           O
ATOM    900  N   MET C 420      20.707 -60.348 -26.949  1.00 28.11           N
ATOM    901  CA  MET C 420      21.757 -61.132 -27.610  1.00 28.96           C
ATOM    902  C   MET C 420      22.304 -62.207 -26.661  1.00 29.88           C
ATOM    903  O   MET C 420      22.092 -62.127 -25.446  1.00 29.32           O
ATOM    904  CB  MET C 420      22.896 -60.228 -28.085  1.00 28.10           C
ATOM    905  CG  MET C 420      23.616 -59.484 -26.943  1.00 27.55           C
ATOM    906  SD  MET C 420      24.880 -58.230 -27.361  1.00 25.61           S
ATOM    907  CE  MET C 420      25.994 -59.224 -28.385  1.00 25.50           C
ATOM    908  N   PHE C 421      23.016 -63.187 -27.205  1.00 29.31           N
ATOM    909  CA  PHE C 421      23.609 -64.218 -26.355  1.00 32.75           C
ATOM    910  C   PHE C 421      24.972 -63.829 -25.771  1.00 32.90           C
ATOM    911  O   PHE C 421      25.760 -63.181 -26.425  1.00 33.34           O
ATOM    912  CB  PHE C 421      23.698 -65.563 -27.103  1.00 34.09           C
ATOM    913  CG  PHE C 421      22.358 -66.148 -27.409  1.00 35.13           C
ATOM    914  CD1 PHE C 421      21.615 -66.755 -26.406  1.00 35.66           C
ATOM    915  CD2 PHE C 421      21.809 -66.033 -28.683  1.00 35.50           C
ATOM    916  CE1 PHE C 421      20.358 -67.270 -26.681  1.00 38.29           C
ATOM    917  CE2 PHE C 421      20.557 -66.558 -28.973  1.00 37.07           C
ATOM    918  CZ  PHE C 421      19.825 -67.183 -27.974  1.00 37.99           C
ATOM    919  N   ALA C 422      25.228 -64.221 -24.524  1.00 33.88           N
ATOM    920  CA  ALA C 422      26.549 -64.081 -23.928  1.00 34.50           C
ATOM    921  C   ALA C 422      27.524 -64.754 -24.882  1.00 35.43           C
ATOM    922  O   ALA C 422      27.208 -65.800 -25.423  1.00 36.63           O
ATOM    923  CB  ALA C 422      26.597 -64.742 -22.554  1.00 35.03           C
ATOM    924  N   GLY C 423      28.680 -64.137 -25.108  1.00 34.96           N
ATOM    925  CA  GLY C 423      29.693 -64.666 -26.029  1.00 37.11           C
ATOM    926  C   GLY C 423      29.620 -64.127 -27.462  1.00 38.10           C
ATOM    927  O   GLY C 423      30.493 -64.405 -28.284  1.00 41.44           O
ATOM    928  N   GLU C 424      28.596 -63.345 -27.772  1.00 37.38           N
ATOM    929  CA  GLU C 424      28.435 -62.793 -29.121  1.00 37.45           C
ATOM    930  C   GLU C 424      28.869 -61.347 -29.198  1.00 33.18           C
ATOM    931  O   GLU C 424      28.947 -60.658 -28.179  1.00 27.86           O
ATOM    932  CB  GLU C 424      26.966 -62.865 -29.567  1.00 39.57           C
ATOM    933  CG  GLU C 424      26.479 -64.235 -30.012  1.00 42.92           C
ATOM    934  CD  GLU C 424      25.057 -64.181 -30.570  1.00 45.48           C
ATOM    935  OE1 GLU C 424      24.232 -63.389 -30.033  1.00 42.58           O
ATOM    936  OE2 GLU C 424      24.769 -64.917 -31.557  1.00 48.28           O1-
ATOM    937  N   THR C 425      29.153 -60.909 -30.426  1.00 33.78           N
ATOM    938  CA  THR C 425      29.235 -59.481 -30.714  1.00 34.06           C
ATOM    939  C   THR C 425      28.274 -59.080 -31.863  1.00 32.68           C
ATOM    940  O   THR C 425      28.161 -59.754 -32.882  1.00 31.90           O
ATOM    941  CB  THR C 425      30.693 -58.936 -30.922  1.00 36.54           C
ATOM    942  OG1 THR C 425      31.003 -58.885 -32.310  1.00 41.37           O
ATOM    943  CG2 THR C 425      31.766 -59.768 -30.213  1.00 35.66           C
ATOM    944  N   LYS C 426      27.570 -57.970 -31.652  1.00 30.52           N
ATOM    945  CA  LYS C 426      26.626 -57.456 -32.607  1.00 30.20           C
ATOM    946  C   LYS C 426      26.872 -55.963 -32.854  1.00 29.26           C
ATOM    947  O   LYS C 426      27.446 -55.258 -32.004  1.00 26.97           O
ATOM    948  CB  LYS C 426      25.187 -57.689 -32.103  1.00 30.45           C
ATOM    949  CG  LYS C 426      24.748 -59.149 -31.999  1.00 31.29           C
ATOM    950  CD  LYS C 426      24.472 -59.767 -33.360  1.00 32.64           C
ATOM    951  CE  LYS C 426      23.712 -61.088 -33.233  1.00 34.06           C
ATOM    952  NZ  LYS C 426      23.760 -61.878 -34.498  1.00 35.32           N1+
ATOM    953  N   THR C 427      26.430 -55.480 -34.023  1.00 29.16           N
ATOM    954  CA  THR C 427      26.586 -54.067 -34.326  1.00 27.68           C
ATOM    955  C   THR C 427      25.249 -53.341 -34.198  1.00 25.32           C
ATOM    956  O   THR C 427      24.220 -53.889 -34.510  1.00 25.88           O
ATOM    957  CB  THR C 427      27.372 -53.770 -35.638  1.00 29.82           C
ATOM    958  OG1 THR C 427      26.636 -52.844 -36.460  1.00 29.88           O
ATOM    959  CG2 THR C 427      27.773 -55.034 -36.409  1.00 29.71           C
ATOM    960  N   VAL C 428      25.289 -52.122 -33.661  1.00 23.04           N
ATOM    961  CA  VAL C 428      24.109 -51.374 -33.316  1.00 20.49           C
ATOM    962  C   VAL C 428      23.588 -50.534 -34.482  1.00 21.37           C
ATOM    963  O   VAL C 428      24.247 -49.573 -34.914  1.00 22.49           O
ATOM    964  CB  VAL C 428      24.393 -50.466 -32.129  1.00 19.44           C
ATOM    965  CG1 VAL C 428      23.184 -49.579 -31.820  1.00 17.77           C
ATOM    966  CG2 VAL C 428      24.785 -51.312 -30.930  1.00 18.99           C
ATOM    967  N   ALA C 429      22.409 -50.921 -34.993  1.00 20.31           N
ATOM    968  CA  ALA C 429      21.704 -50.171 -36.062  1.00 20.32           C
ATOM    969  C   ALA C 429      20.658 -49.279 -35.407  1.00 19.71           C
ATOM    970  O   ALA C 429      19.577 -49.785 -34.987  1.00 18.24           O
ATOM    971  CB  ALA C 429      21.018 -51.103 -37.052  1.00 19.50           C
ATOM    972  N   MET C 430      20.994 -47.992 -35.305  1.00 19.03           N
ATOM    973  CA  MET C 430      20.165 -47.031 -34.594  1.00 19.48           C
ATOM    974  C   MET C 430      19.620 -45.977 -35.587  1.00 20.27           C
ATOM    975  O   MET C 430      20.285 -45.632 -36.563  1.00 20.89           O
ATOM    976  CB  MET C 430      20.986 -46.393 -33.491  1.00 20.56           C
ATOM    977  CG  MET C 430      20.230 -45.460 -32.547  1.00 20.64           C
ATOM    978  SD  MET C 430      21.340 -44.910 -31.233  1.00 22.02           S
ATOM    979  CE  MET C 430      21.090 -46.160 -29.961  1.00 20.38           C
ATOM    980  N   TYR C 431      18.395 -45.505 -35.352  1.00 19.50           N
ATOM    981  CA  TYR C 431      17.698 -44.695 -36.307  1.00 19.76           C
ATOM    982  C   TYR C 431      17.025 -43.487 -35.631  1.00 20.84           C
ATOM    983  O   TYR C 431      16.348 -43.581 -34.585  1.00 19.78           O
ATOM    984  CB  TYR C 431      16.682 -45.578 -37.042  1.00 21.32           C
ATOM    985  CG  TYR C 431      17.330 -46.666 -37.862  1.00 21.26           C
ATOM    986  CD1 TYR C 431      17.664 -47.868 -37.288  1.00 21.66           C
ATOM    987  CD2 TYR C 431      17.658 -46.457 -39.173  1.00 22.27           C
ATOM    988  CE1 TYR C 431      18.278 -48.871 -38.010  1.00 23.04           C
ATOM    989  CE2 TYR C 431      18.270 -47.443 -39.924  1.00 24.63           C
ATOM    990  CZ  TYR C 431      18.601 -48.660 -39.329  1.00 24.83           C
ATOM    991  OH  TYR C 431      19.229 -49.654 -40.069  1.00 26.25           O
ATOM    992  N   ASP C 432      17.222 -42.339 -36.255  1.00 21.65           N
ATOM    993  CA  ASP C 432      16.737 -41.093 -35.756  1.00 23.08           C
ATOM    994  C   ASP C 432      15.693 -40.500 -36.729  1.00 24.28           C
ATOM    995  O   ASP C 432      15.699 -40.800 -37.933  1.00 23.73           O
ATOM    996  CB  ASP C 432      17.917 -40.103 -35.632  1.00 24.48           C
ATOM    997  CG  ASP C 432      18.835 -40.402 -34.433  1.00 26.22           C
ATOM    998  OD1 ASP C 432      18.756 -41.509 -33.814  1.00 27.79           O
ATOM    999  OD2 ASP C 432      19.647 -39.512 -34.102  1.00 26.71           O1-
ATOM   1000  N   THR C 433      14.814 -39.642 -36.202  1.00 23.95           N
ATOM   1001  CA  THR C 433      14.077 -38.696 -37.034  1.00 24.28           C
ATOM   1002  C   THR C 433      14.628 -37.326 -36.659  1.00 25.53           C
ATOM   1003  O   THR C 433      15.257 -37.174 -35.599  1.00 25.34           O
ATOM   1004  CB  THR C 433      12.525 -38.759 -36.817  1.00 23.83           C
ATOM   1005  OG1 THR C 433      12.199 -38.339 -35.486  1.00 22.57           O
ATOM   1006  CG2 THR C 433      11.985 -40.182 -37.021  1.00 22.19           C
ATOM   1007  N   LYS C 434      14.421 -36.360 -37.551  1.00 27.77           N
ATOM   1008  CA  LYS C 434      14.840 -34.957 -37.370  1.00 30.72           C
ATOM   1009  C   LYS C 434      13.719 -34.152 -37.929  1.00 29.77           C
ATOM   1010  O   LYS C 434      13.228 -34.460 -39.009  1.00 27.95           O
ATOM   1011  CB  LYS C 434      16.102 -34.590 -38.148  1.00 34.02           C
ATOM   1012  CG  LYS C 434      17.339 -35.371 -37.755  1.00 37.87           C
ATOM   1013  CD  LYS C 434      18.627 -34.570 -37.968  1.00 42.64           C
ATOM   1014  CE  LYS C 434      19.868 -35.469 -37.933  1.00 44.53           C
ATOM   1015  NZ  LYS C 434      20.070 -36.148 -36.620  1.00 44.37           N1+
ATOM   1016  N   ASN C 435      13.319 -33.136 -37.185  1.00 29.78           N
ATOM   1017  CA  ASN C 435      12.079 -32.416 -37.439  1.00 31.55           C
ATOM   1018  C   ASN C 435      10.958 -33.339 -37.783  1.00 30.77           C
ATOM   1019  O   ASN C 435      10.154 -33.052 -38.634  1.00 30.55           O
ATOM   1020  CB  ASN C 435      12.281 -31.351 -38.497  1.00 33.61           C
ATOM   1021  CG  ASN C 435      13.505 -30.494 -38.194  1.00 36.31           C
ATOM   1022  OD1 ASN C 435      14.476 -30.526 -38.941  1.00 38.30           O
ATOM   1023  ND2 ASN C 435      13.499 -29.805 -37.048  1.00 34.84           N
ATOM   1024  N   GLY C 436      10.900 -34.467 -37.088  1.00 30.74           N
ATOM   1025  CA  GLY C 436       9.854 -35.439 -37.338  1.00 31.03           C
ATOM   1026  C   GLY C 436      10.029 -36.268 -38.601  1.00 30.39           C
ATOM   1027  O   GLY C 436       9.277 -37.204 -38.800  1.00 32.59           O
ATOM   1028  N   ASP C 437      11.004 -35.951 -39.448  1.00 30.57           N
ATOM   1029  CA  ASP C 437      11.192 -36.666 -40.712  1.00 30.17           C
ATOM   1030  C   ASP C 437      12.216 -37.789 -40.540  1.00 28.98           C
ATOM   1031  O   ASP C 437      13.204 -37.636 -39.825  1.00 28.07           O
ATOM   1032  CB  ASP C 437      11.652 -35.703 -41.799  1.00 31.65           C
ATOM   1033  CG  ASP C 437      10.547 -34.723 -42.234  1.00 33.44           C
ATOM   1034  OD1 ASP C 437       9.384 -35.123 -42.374  1.00 32.32           O
ATOM   1035  OD2 ASP C 437      10.848 -33.543 -42.482  1.00 39.64           O1-
ATOM   1036  N   PRO C 438      11.972 -38.936 -41.172  1.00 27.10           N
ATOM   1037  CA  PRO C 438      12.860 -40.062 -40.955  1.00 27.01           C
ATOM   1038  C   PRO C 438      14.226 -39.834 -41.579  1.00 26.30           C
ATOM   1039  O   PRO C 438      14.307 -39.345 -42.695  1.00 25.89           O
ATOM   1040  CB  PRO C 438      12.140 -41.216 -41.667  1.00 26.12           C
ATOM   1041  CG  PRO C 438      11.362 -40.536 -42.720  1.00 26.71           C
ATOM   1042  CD  PRO C 438      10.878 -39.279 -42.079  1.00 27.41           C
ATOM   1043  N   GLU C 439      15.281 -40.230 -40.885  1.00 26.45           N
ATOM   1044  CA  GLU C 439      16.623 -40.187 -41.488  1.00 28.97           C
ATOM   1045  C   GLU C 439      16.726 -41.255 -42.574  1.00 28.52           C
ATOM   1046  O   GLU C 439      15.947 -42.219 -42.578  1.00 27.27           O
ATOM   1047  CB  GLU C 439      17.706 -40.423 -40.456  1.00 31.01           C
ATOM   1048  CG  GLU C 439      17.945 -39.222 -39.565  1.00 35.13           C
ATOM   1049  CD  GLU C 439      18.759 -38.152 -40.268  1.00 40.36           C
ATOM   1050  OE1 GLU C 439      19.967 -38.381 -40.446  1.00 46.71           O
ATOM   1051  OE2 GLU C 439      18.205 -37.087 -40.645  1.00 44.15           O1-
ATOM   1052  N   THR C 440      17.685 -41.097 -43.474  1.00 28.00           N
ATOM   1053  CA  THR C 440      17.800 -42.016 -44.593  1.00 29.87           C
ATOM   1054  C   THR C 440      18.963 -43.015 -44.458  1.00 30.22           C
ATOM   1055  O   THR C 440      19.431 -43.583 -45.436  1.00 29.76           O
ATOM   1056  CB  THR C 440      17.862 -41.224 -45.901  1.00 31.22           C
ATOM   1057  OG1 THR C 440      18.991 -40.345 -45.878  1.00 32.34           O
ATOM   1058  CG2 THR C 440      16.578 -40.410 -46.058  1.00 30.35           C
ATOM   1059  N   LYS C 441      19.398 -43.236 -43.226  1.00 31.78           N
ATOM   1060  CA  LYS C 441      20.403 -44.252 -42.910  1.00 33.45           C
ATOM   1061  C   LYS C 441      20.627 -44.251 -41.441  1.00 31.25           C
ATOM   1062  O   LYS C 441      20.210 -43.311 -40.779  1.00 31.36           O
ATOM   1063  CB  LYS C 441      21.725 -43.940 -43.562  1.00 37.55           C
ATOM   1064  CG  LYS C 441      22.228 -42.544 -43.330  1.00 41.59           C
ATOM   1065  CD  LYS C 441      23.098 -42.176 -44.526  1.00 48.38           C
ATOM   1066  CE  LYS C 441      23.169 -40.675 -44.703  1.00 52.35           C
ATOM   1067  NZ  LYS C 441      24.473 -40.331 -45.324  1.00 57.18           N1+
ATOM   1068  N   PRO C 442      21.308 -45.285 -40.926  1.00 28.75           N
ATOM   1069  CA  PRO C 442      21.485 -45.439 -39.498  1.00 26.45           C
ATOM   1070  C   PRO C 442      22.451 -44.416 -38.916  1.00 25.08           C
ATOM   1071  O   PRO C 442      23.263 -43.870 -39.636  1.00 25.60           O
ATOM   1072  CB  PRO C 442      22.031 -46.864 -39.374  1.00 26.66           C
ATOM   1073  CG  PRO C 442      22.701 -47.107 -40.650  1.00 28.28           C
ATOM   1074  CD  PRO C 442      21.874 -46.419 -41.666  1.00 29.56           C
ATOM   1075  N   VAL C 443      22.338 -44.133 -37.625  1.00 23.25           N
ATOM   1076  CA  VAL C 443      23.235 -43.187 -36.988  1.00 24.08           C
ATOM   1077  C   VAL C 443      24.703 -43.603 -37.199  1.00 26.98           C
ATOM   1078  O   VAL C 443      25.067 -44.782 -37.085  1.00 25.57           O
ATOM   1079  CB  VAL C 443      22.979 -43.066 -35.476  1.00 22.57           C
ATOM   1080  CG1 VAL C 443      24.098 -42.290 -34.807  1.00 21.66           C
ATOM   1081  CG2 VAL C 443      21.607 -42.446 -35.204  1.00 20.95           C
ATOM   1082  N   ASP C 444      25.516 -42.604 -37.521  1.00 30.60           N
ATOM   1083  CA  ASP C 444      26.962 -42.715 -37.665  1.00 33.84           C
ATOM   1084  C   ASP C 444      27.631 -42.234 -36.378  1.00 32.95           C
ATOM   1085  O   ASP C 444      27.354 -41.118 -35.925  1.00 33.25           O
ATOM   1086  CB  ASP C 444      27.407 -41.814 -38.825  1.00 37.06           C
ATOM   1087  CG  ASP C 444      28.909 -41.882 -39.099  1.00 40.38           C
ATOM   1088  OD1 ASP C 444      29.694 -42.340 -38.248  1.00 42.18           O
ATOM   1089  OD2 ASP C 444      29.306 -41.466 -40.195  1.00 44.45           O1-
ATOM   1090  N   PHE C 445      28.529 -43.051 -35.828  1.00 32.59           N
ATOM   1091  CA  PHE C 445      29.182 -42.766 -34.542  1.00 33.04           C
ATOM   1092  C   PHE C 445      30.638 -42.287 -34.715  1.00 35.06           C
ATOM   1093  O   PHE C 445      31.431 -42.311 -33.776  1.00 34.85           O
ATOM   1094  CB  PHE C 445      29.116 -44.007 -33.611  1.00 32.07           C
ATOM   1095  CG  PHE C 445      27.706 -44.522 -33.340  1.00 31.31           C
ATOM   1096  CD1 PHE C 445      26.963 -44.037 -32.264  1.00 30.87           C
ATOM   1097  CD2 PHE C 445      27.132 -45.507 -34.152  1.00 30.70           C
ATOM   1098  CE1 PHE C 445      25.681 -44.517 -32.011  1.00 30.14           C
ATOM   1099  CE2 PHE C 445      25.862 -45.985 -33.901  1.00 29.70           C
ATOM   1100  CZ  PHE C 445      25.135 -45.493 -32.832  1.00 29.80           C
ATOM   1101  N   LYS C 446      30.991 -41.875 -35.924  1.00 37.39           N
ATOM   1102  CA  LYS C 446      32.260 -41.178 -36.166  1.00 40.45           C
ATOM   1103  C   LYS C 446      32.371 -40.073 -35.130  1.00 40.93           C
ATOM   1104  O   LYS C 446      31.411 -39.350 -34.900  1.00 39.80           O
ATOM   1105  CB  LYS C 446      32.293 -40.575 -37.587  1.00 40.88           C
ATOM   1106  CG  LYS C 446      33.642 -40.064 -38.072  1.00 42.29           C
ATOM   1107  CD  LYS C 446      33.859 -40.166 -39.542  1.00 41.96           C
ATOM   1108  CE  LYS C 446      33.146 -39.027 -40.247  1.00 42.32           C
ATOM   1109  NZ  LYS C 446      33.330 -39.083 -41.723  1.00 44.10           N1+
ATOM   1110  N   ASP C 447      33.519 -39.972 -34.471  1.00 43.03           N
ATOM   1111  CA  ASP C 447      33.758 -38.882 -33.518  1.00 45.33           C
ATOM   1112  C   ASP C 447      32.980 -38.994 -32.195  1.00 40.97           C
ATOM   1113  O   ASP C 447      33.106 -38.134 -31.337  1.00 41.03           O
ATOM   1114  CB  ASP C 447      33.457 -37.512 -34.178  1.00 50.05           C
ATOM   1115  CG  ASP C 447      34.525 -37.085 -35.197  1.00 54.80           C
ATOM   1116  OD1 ASP C 447      35.708 -37.421 -34.992  1.00 61.64           O
ATOM   1117  OD2 ASP C 447      34.194 -36.391 -36.189  1.00 56.20           O1-
ATOM   1118  N   ALA C 448      32.186 -40.046 -32.034  1.00 37.21           N
ATOM   1119  CA  ALA C 448      31.423 -40.289 -30.808  1.00 34.60           C
ATOM   1120  C   ALA C 448      32.225 -41.189 -29.881  1.00 33.81           C
ATOM   1121  O   ALA C 448      33.047 -41.960 -30.345  1.00 35.33           O
ATOM   1122  CB  ALA C 448      30.079 -40.945 -31.149  1.00 31.03           C
ATOM   1123  N   THR C 449      31.983 -41.089 -28.575  1.00 32.67           N
ATOM   1124  CA  THR C 449      32.532 -42.024 -27.599  1.00 31.43           C
ATOM   1125  C   THR C 449      31.396 -42.749 -26.868  1.00 30.19           C
ATOM   1126  O   THR C 449      30.291 -42.186 -26.707  1.00 29.34           O
ATOM   1127  CB  THR C 449      33.469 -41.322 -26.575  1.00 32.90           C
ATOM   1128  OG1 THR C 449      32.730 -40.371 -25.817  1.00 32.75           O
ATOM   1129  CG2 THR C 449      34.645 -40.585 -27.287  1.00 34.92           C
ATOM   1130  N   VAL C 450      31.675 -43.987 -26.416  1.00 29.07           N
ATOM   1131  CA  VAL C 450      30.696 -44.819 -25.706  1.00 27.49           C
ATOM   1132  C   VAL C 450      31.209 -45.378 -24.368  1.00 28.16           C
ATOM   1133  O   VAL C 450      32.297 -45.976 -24.291  1.00 29.11           O
ATOM   1134  CB  VAL C 450      30.127 -45.971 -26.579  1.00 27.23           C
ATOM   1135  CG1 VAL C 450      31.211 -46.835 -27.216  1.00 27.95           C
ATOM   1136  CG2 VAL C 450      29.185 -46.835 -25.755  1.00 26.89           C
ATOM   1137  N   ARG C 451      30.415 -45.133 -23.320  1.00 27.18           N
ATOM   1138  CA  ARG C 451      30.600 -45.705 -22.014  1.00 27.71           C
ATOM   1139  C   ARG C 451      29.722 -46.955 -21.878  1.00 25.23           C
ATOM   1140  O   ARG C 451      28.589 -46.986 -22.373  1.00 24.54           O
ATOM   1141  CB  ARG C 451      30.213 -44.713 -20.907  1.00 31.38           C
ATOM   1142  CG  ARG C 451      31.259 -43.679 -20.606  1.00 36.69           C
ATOM   1143  CD  ARG C 451      30.819 -42.696 -19.529  1.00 41.34           C
ATOM   1144  NE  ARG C 451      30.456 -43.352 -18.266  1.00 44.26           N
ATOM   1145  CZ  ARG C 451      29.322 -43.145 -17.585  1.00 48.41           C
ATOM   1146  NH1 ARG C 451      28.400 -42.281 -18.022  1.00 47.86           N1+
ATOM   1147  NH2 ARG C 451      29.108 -43.798 -16.437  1.00 49.85           N
ATOM   1148  N   SER C 452      30.268 -47.969 -21.213  1.00 23.66           N
ATOM   1149  CA  SER C 452      29.554 -49.161 -20.819  1.00 22.71           C
ATOM   1150  C   SER C 452      29.277 -49.115 -19.312  1.00 23.47           C
ATOM   1151  O   SER C 452      30.202 -49.081 -18.480  1.00 24.32           O
ATOM   1152  CB  SER C 452      30.411 -50.356 -21.155  1.00 23.21           C
ATOM   1153  OG  SER C 452      30.922 -50.207 -22.468  1.00 23.31           O
ATOM   1154  N   LEU C 453      28.002 -49.076 -18.960  1.00 23.18           N
ATOM   1155  CA  LEU C 453      27.617 -48.897 -17.586  1.00 24.02           C
ATOM   1156  C   LEU C 453      27.667 -50.241 -16.848  1.00 24.00           C
ATOM   1157  O   LEU C 453      27.767 -50.271 -15.644  1.00 26.75           O
ATOM   1158  CB  LEU C 453      26.244 -48.218 -17.502  1.00 24.45           C
ATOM   1159  CG  LEU C 453      26.084 -46.898 -18.319  1.00 26.10           C
ATOM   1160  CD1 LEU C 453      24.751 -46.213 -18.025  1.00 26.70           C
ATOM   1161  CD2 LEU C 453      27.233 -45.907 -18.081  1.00 27.45           C
ATOM   1162  N   ASN C 454      27.683 -51.353 -17.569  1.00 22.87           N
ATOM   1163  CA  ASN C 454      27.693 -52.697 -16.940  1.00 22.80           C
ATOM   1164  C   ASN C 454      28.805 -53.566 -17.617  1.00 23.29           C
ATOM   1165  O   ASN C 454      28.526 -54.579 -18.271  1.00 23.20           O
ATOM   1166  CB  ASN C 454      26.280 -53.322 -17.133  1.00 21.98           C
ATOM   1167  CG  ASN C 454      25.160 -52.475 -16.497  1.00 21.69           C
ATOM   1168  OD1 ASN C 454      24.861 -52.641 -15.338  1.00 21.57           O
ATOM   1169  ND2 ASN C 454      24.542 -51.581 -17.261  1.00 20.31           N
ATOM   1170  N   PRO C 455      30.061 -53.135 -17.521  1.00 23.76           N
ATOM   1171  CA  PRO C 455      31.124 -53.727 -18.349  1.00 24.52           C
ATOM   1172  C   PRO C 455      31.417 -55.211 -18.106  1.00 26.30           C
ATOM   1173  O   PRO C 455      31.852 -55.912 -19.019  1.00 29.32           O
ATOM   1174  CB  PRO C 455      32.351 -52.870 -18.016  1.00 25.20           C
ATOM   1175  CG  PRO C 455      32.018 -52.099 -16.768  1.00 24.96           C
ATOM   1176  CD  PRO C 455      30.531 -52.000 -16.699  1.00 24.16           C
ATOM   1177  N   ILE C 456      31.145 -55.716 -16.910  1.00 27.63           N
ATOM   1178  CA  ILE C 456      31.329 -57.135 -16.681  1.00 28.57           C
ATOM   1179  C   ILE C 456      30.352 -57.944 -17.557  1.00 29.11           C
ATOM   1180  O   ILE C 456      30.739 -58.958 -18.130  1.00 31.63           O
ATOM   1181  CB  ILE C 456      31.284 -57.459 -15.165  1.00 30.19           C
ATOM   1182  CG1 ILE C 456      32.557 -56.875 -14.510  1.00 31.22           C
ATOM   1183  CG2 ILE C 456      31.209 -58.973 -14.901  1.00 29.91           C
ATOM   1184  CD1 ILE C 456      32.361 -56.418 -13.090  1.00 32.23           C
ATOM   1185  N   ILE C 457      29.118 -57.460 -17.727  1.00 28.50           N
ATOM   1186  CA  ILE C 457      28.123 -58.114 -18.608  1.00 28.10           C
ATOM   1187  C   ILE C 457      28.458 -57.905 -20.084  1.00 27.76           C
ATOM   1188  O   ILE C 457      28.571 -58.870 -20.856  1.00 28.26           O
ATOM   1189  CB  ILE C 457      26.686 -57.610 -18.325  1.00 28.31           C
ATOM   1190  CG1 ILE C 457      26.251 -58.047 -16.918  1.00 29.11           C
ATOM   1191  CG2 ILE C 457      25.686 -58.129 -19.347  1.00 27.10           C
ATOM   1192  CD1 ILE C 457      25.172 -57.196 -16.323  1.00 29.86           C
ATOM   1193  N   ALA C 458      28.613 -56.646 -20.476  1.00 26.22           N
ATOM   1194  CA  ALA C 458      28.858 -56.317 -21.880  1.00 25.11           C
ATOM   1195  C   ALA C 458      29.549 -54.987 -22.021  1.00 24.78           C
ATOM   1196  O   ALA C 458      29.353 -54.043 -21.217  1.00 24.37           O
ATOM   1197  CB  ALA C 458      27.580 -56.340 -22.715  1.00 22.84           C
ATOM   1198  N   THR C 459      30.307 -54.934 -23.107  1.00 24.72           N
ATOM   1199  CA  THR C 459      31.234 -53.888 -23.426  1.00 25.90           C
ATOM   1200  C   THR C 459      30.892 -53.331 -24.810  1.00 25.73           C
ATOM   1201  O   THR C 459      30.358 -54.062 -25.620  1.00 27.33           O
ATOM   1202  CB  THR C 459      32.620 -54.549 -23.406  1.00 28.86           C
ATOM   1203  OG1 THR C 459      33.296 -54.099 -22.229  1.00 31.32           O
ATOM   1204  CG2 THR C 459      33.434 -54.320 -24.732  1.00 28.68           C
ATOM   1205  N   ALA C 460      31.169 -52.044 -25.062  1.00 25.14           N
ATOM   1206  CA  ALA C 460      30.994 -51.417 -26.378  1.00 23.59           C
ATOM   1207  C   ALA C 460      32.212 -50.604 -26.837  1.00 25.38           C
ATOM   1208  O   ALA C 460      32.922 -49.939 -26.023  1.00 24.09           O
ATOM   1209  CB  ALA C 460      29.749 -50.558 -26.412  1.00 21.88           C
ATOM   1210  N   ALA C 461      32.429 -50.673 -28.157  1.00 25.63           N
ATOM   1211  CA  ALA C 461      33.513 -50.006 -28.830  1.00 27.91           C
ATOM   1212  C   ALA C 461      32.978 -49.236 -30.054  1.00 30.38           C
ATOM   1213  O   ALA C 461      31.962 -49.618 -30.661  1.00 30.17           O
ATOM   1214  CB  ALA C 461      34.528 -51.037 -29.261  1.00 27.84           C
ATOM   1215  N   ILE C 462      33.628 -48.131 -30.389  1.00 33.51           N
ATOM   1216  CA  ILE C 462      33.398 -47.501 -31.681  1.00 36.40           C
ATOM   1217  C   ILE C 462      34.608 -47.710 -32.554  1.00 39.83           C
ATOM   1218  O   ILE C 462      35.719 -47.346 -32.200  1.00 41.57           O
ATOM   1219  CB  ILE C 462      33.033 -46.007 -31.607  1.00 35.19           C
ATOM   1220  CG1 ILE C 462      31.709 -45.871 -30.852  1.00 33.94           C
ATOM   1221  CG2 ILE C 462      32.887 -45.415 -33.015  1.00 34.05           C
ATOM   1222  CD1 ILE C 462      31.115 -44.477 -30.805  1.00 33.74           C
ATOM   1223  N   ASN C 463      34.351 -48.285 -33.712  1.00 43.63           N
ATOM   1224  CA  ASN C 463      35.372 -48.656 -34.652  1.00 47.80           C
ATOM   1225  C   ASN C 463      34.981 -47.941 -35.937  1.00 46.84           C
ATOM   1226  O   ASN C 463      34.171 -48.443 -36.716  1.00 48.30           O
ATOM   1227  CB  ASN C 463      35.376 -50.181 -34.775  1.00 52.67           C
ATOM   1228  CG  ASN C 463      36.405 -50.702 -35.758  1.00 60.14           C
ATOM   1229  OD1 ASN C 463      37.416 -50.058 -36.036  1.00 67.24           O
ATOM   1230  ND2 ASN C 463      36.149 -51.890 -36.290  1.00 64.12           N
ATOM   1231  N   GLY C 464      35.510 -46.724 -36.094  1.00 45.74           N
ATOM   1232  CA  GLY C 464      35.192 -45.826 -37.204  1.00 44.97           C
ATOM   1233  C   GLY C 464      33.800 -45.230 -37.077  1.00 43.87           C
ATOM   1234  O   GLY C 464      33.506 -44.431 -36.182  1.00 44.67           O
ATOM   1235  N   SER C 465      32.923 -45.632 -37.977  1.00 41.73           N
ATOM   1236  CA  SER C 465      31.554 -45.187 -37.923  1.00 39.50           C
ATOM   1237  C   SER C 465      30.699 -46.135 -37.125  1.00 36.98           C
ATOM   1238  O   SER C 465      29.568 -45.777 -36.789  1.00 32.76           O
ATOM   1239  CB  SER C 465      30.980 -45.024 -39.331  1.00 38.91           C
ATOM   1240  OG  SER C 465      31.281 -43.731 -39.832  1.00 39.54           O
ATOM   1241  N   GLU C 466      31.230 -47.323 -36.809  1.00 37.86           N
ATOM   1242  CA  GLU C 466      30.392 -48.412 -36.272  1.00 39.09           C
ATOM   1243  C   GLU C 466      30.484 -48.642 -34.769  1.00 36.31           C
ATOM   1244  O   GLU C 466      31.572 -48.588 -34.186  1.00 38.75           O
ATOM   1245  CB  GLU C 466      30.696 -49.742 -36.956  1.00 43.83           C
ATOM   1246  CG  GLU C 466      30.498 -49.748 -38.466  1.00 50.43           C
ATOM   1247  CD  GLU C 466      30.494 -51.158 -39.055  1.00 55.08           C
ATOM   1248  OE1 GLU C 466      30.813 -52.118 -38.309  1.00 55.24           O
ATOM   1249  OE2 GLU C 466      30.161 -51.299 -40.259  1.00 60.71           O1-
ATOM   1250  N   LEU C 467      29.335 -48.972 -34.178  1.00 32.20           N
ATOM   1251  CA  LEU C 467      29.218 -49.276 -32.761  1.00 30.67           C
ATOM   1252  C   LEU C 467      28.970 -50.782 -32.552  1.00 30.79           C
ATOM   1253  O   LEU C 467      27.990 -51.346 -33.061  1.00 29.56           O
ATOM   1254  CB  LEU C 467      28.117 -48.390 -32.148  1.00 29.23           C
ATOM   1255  CG  LEU C 467      27.647 -48.636 -30.717  1.00 30.14           C
ATOM   1256  CD1 LEU C 467      28.810 -48.558 -29.772  1.00 31.91           C
ATOM   1257  CD2 LEU C 467      26.567 -47.668 -30.234  1.00 29.95           C
ATOM   1258  N   LEU C 468      29.884 -51.434 -31.826  1.00 31.11           N
ATOM   1259  CA  LEU C 468      29.799 -52.870 -31.559  1.00 30.90           C
ATOM   1260  C   LEU C 468      29.635 -53.127 -30.086  1.00 30.90           C
ATOM   1261  O   LEU C 468      30.227 -52.446 -29.257  1.00 32.47           O
ATOM   1262  CB  LEU C 468      31.048 -53.597 -32.044  1.00 33.25           C
ATOM   1263  CG  LEU C 468      31.168 -53.677 -33.572  1.00 35.26           C
ATOM   1264  CD1 LEU C 468      31.413 -52.286 -34.149  1.00 37.44           C
ATOM   1265  CD2 LEU C 468      32.263 -54.625 -33.995  1.00 36.70           C
ATOM   1266  N   VAL C 469      28.826 -54.127 -29.770  1.00 29.60           N
ATOM   1267  CA  VAL C 469      28.583 -54.542 -28.401  1.00 27.76           C
ATOM   1268  C   VAL C 469      28.993 -56.002 -28.311  1.00 28.28           C
ATOM   1269  O   VAL C 469      28.518 -56.807 -29.102  1.00 27.70           O
ATOM   1270  CB  VAL C 469      27.073 -54.494 -28.094  1.00 26.60           C
ATOM   1271  CG1 VAL C 469      26.723 -55.357 -26.872  1.00 23.79           C
ATOM   1272  CG2 VAL C 469      26.591 -53.046 -27.992  1.00 24.54           C
ATOM   1273  N   THR C 470      29.851 -56.324 -27.348  1.00 28.18           N
ATOM   1274  CA  THR C 470      30.275 -57.683 -27.093  1.00 29.23           C
ATOM   1275  C   THR C 470      29.790 -58.125 -25.736  1.00 29.89           C
ATOM   1276  O   THR C 470      30.082 -57.479 -24.726  1.00 31.12           O
ATOM   1277  CB  THR C 470      31.795 -57.799 -27.149  1.00 30.80           C
ATOM   1278  OG1 THR C 470      32.222 -57.386 -28.435  1.00 30.32           O
ATOM   1279  CG2 THR C 470      32.257 -59.251 -26.928  1.00 32.10           C
ATOM   1280  N   ALA C 471      29.032 -59.219 -25.717  1.00 31.00           N
ATOM   1281  CA  ALA C 471      28.535 -59.816 -24.468  1.00 31.20           C
ATOM   1282  C   ALA C 471      29.586 -60.791 -23.941  1.00 32.68           C
ATOM   1283  O   ALA C 471      30.092 -61.614 -24.707  1.00 32.68           O
ATOM   1284  CB  ALA C 471      27.228 -60.544 -24.720  1.00 30.86           C
ATOM   1285  N   ASN C 472      29.923 -60.681 -22.655  1.00 36.95           N
ATOM   1286  CA  ASN C 472      31.007 -61.481 -22.056  1.00 38.15           C
ATOM   1287  C   ASN C 472      30.518 -62.874 -21.716  1.00 38.03           C
ATOM   1288  O   ASN C 472      29.401 -63.028 -21.232  1.00 39.15           O
ATOM   1289  CB  ASN C 472      31.560 -60.771 -20.816  1.00 38.34           C
ATOM   1290  CG  ASN C 472      32.197 -59.423 -21.154  1.00 38.87           C
ATOM   1291  OD1 ASN C 472      31.988 -58.398 -20.477  1.00 39.60           O
ATOM   1292  ND2 ASN C 472      32.981 -59.420 -22.201  1.00 37.90           N
ATOM   1293  N   ALA C 473      31.334 -63.890 -22.004  1.00 39.61           N
ATOM   1294  CA  ALA C 473      30.970 -65.316 -21.754  1.00 40.38           C
ATOM   1295  C   ALA C 473      30.453 -65.535 -20.331  1.00 40.22           C
ATOM   1296  O   ALA C 473      31.015 -64.989 -19.384  1.00 41.38           O
ATOM   1297  CB  ALA C 473      32.156 -66.245 -22.017  1.00 39.85           C
ATOM   1298  N   GLY C 474      29.366 -66.292 -20.201  1.00 39.41           N
ATOM   1299  CA  GLY C 474      28.850 -66.706 -18.897  1.00 39.52           C
ATOM   1300  C   GLY C 474      28.350 -65.585 -18.018  1.00 38.84           C
ATOM   1301  O   GLY C 474      28.371 -65.685 -16.820  1.00 40.78           O
ATOM   1302  N   GLN C 475      27.918 -64.498 -18.620  1.00 39.06           N
ATOM   1303  CA  GLN C 475      27.337 -63.394 -17.885  1.00 37.69           C
ATOM   1304  C   GLN C 475      25.974 -63.234 -18.493  1.00 35.52           C
ATOM   1305  O   GLN C 475      25.733 -63.657 -19.633  1.00 34.75           O
ATOM   1306  CB  GLN C 475      28.160 -62.096 -18.049  1.00 39.05           C
ATOM   1307  CG  GLN C 475      29.638 -62.155 -17.628  1.00 39.76           C
ATOM   1308  CD  GLN C 475      29.892 -62.410 -16.126  1.00 41.81           C
ATOM   1309  OE1 GLN C 475      29.156 -61.946 -15.239  1.00 40.31           O
ATOM   1310  NE2 GLN C 475      30.986 -63.118 -15.840  1.00 43.46           N
ATOM   1311  N   SER C 476      25.068 -62.636 -17.740  1.00 35.32           N
ATOM   1312  CA  SER C 476      23.707 -62.379 -18.236  1.00 34.63           C
ATOM   1313  C   SER C 476      23.055 -61.190 -17.520  1.00 33.61           C
ATOM   1314  O   SER C 476      23.470 -60.812 -16.421  1.00 33.82           O
ATOM   1315  CB  SER C 476      22.841 -63.641 -18.081  1.00 34.46           C
ATOM   1316  OG  SER C 476      22.549 -63.910 -16.717  1.00 35.06           O
ATOM   1317  N   GLY C 477      22.038 -60.602 -18.146  1.00 32.34           N
ATOM   1318  CA  GLY C 477      21.325 -59.461 -17.547  1.00 32.64           C
ATOM   1319  C   GLY C 477      21.232 -58.217 -18.425  1.00 31.93           C
ATOM   1320  O   GLY C 477      21.531 -58.240 -19.632  1.00 31.92           O
ATOM   1321  N   LYS C 478      20.800 -57.134 -17.807  1.00 31.24           N
ATOM   1322  CA  LYS C 478      20.682 -55.869 -18.493  1.00 31.80           C
ATOM   1323  C   LYS C 478      22.048 -55.180 -18.507  1.00 31.36           C
ATOM   1324  O   LYS C 478      22.729 -55.063 -17.473  1.00 31.75           O
ATOM   1325  CB  LYS C 478      19.576 -55.003 -17.852  1.00 33.58           C
ATOM   1326  CG  LYS C 478      18.162 -55.497 -18.181  1.00 35.52           C
ATOM   1327  CD  LYS C 478      17.034 -54.723 -17.470  1.00 38.09           C
ATOM   1328  CE  LYS C 478      15.641 -55.046 -18.067  1.00 39.94           C
ATOM   1329  NZ  LYS C 478      15.594 -55.294 -19.563  1.00 39.29           N1+
ATOM   1330  N   ALA C 479      22.457 -54.766 -19.705  1.00 29.96           N
ATOM   1331  CA  ALA C 479      23.655 -53.960 -19.891  1.00 29.11           C
ATOM   1332  C   ALA C 479      23.351 -52.655 -20.661  1.00 27.88           C
ATOM   1333  O   ALA C 479      22.857 -52.664 -21.794  1.00 26.38           O
ATOM   1334  CB  ALA C 479      24.728 -54.790 -20.583  1.00 29.44           C
ATOM   1335  N   SER C 480      23.659 -51.532 -20.018  1.00 27.81           N
ATOM   1336  CA  SER C 480      23.384 -50.217 -20.546  1.00 26.75           C
ATOM   1337  C   SER C 480      24.622 -49.540 -21.069  1.00 27.13           C
ATOM   1338  O   SER C 480      25.737 -49.855 -20.644  1.00 27.92           O
ATOM   1339  CB  SER C 480      22.767 -49.351 -19.458  1.00 27.31           C
ATOM   1340  OG  SER C 480      21.425 -49.758 -19.280  1.00 28.23           O
ATOM   1341  N   PHE C 481      24.399 -48.578 -21.972  1.00 26.15           N
ATOM   1342  CA  PHE C 481      25.442 -47.802 -22.632  1.00 25.35           C
ATOM   1343  C   PHE C 481      25.024 -46.342 -22.815  1.00 25.81           C
ATOM   1344  O   PHE C 481      23.824 -46.049 -23.020  1.00 25.15           O
ATOM   1345  CB  PHE C 481      25.721 -48.413 -24.000  1.00 24.58           C
ATOM   1346  CG  PHE C 481      26.071 -49.837 -23.911  1.00 24.93           C
ATOM   1347  CD1 PHE C 481      27.363 -50.217 -23.589  1.00 25.71           C
ATOM   1348  CD2 PHE C 481      25.100 -50.804 -24.038  1.00 24.80           C
ATOM   1349  CE1 PHE C 481      27.694 -51.541 -23.464  1.00 25.70           C
ATOM   1350  CE2 PHE C 481      25.425 -52.137 -23.918  1.00 25.20           C
ATOM   1351  CZ  PHE C 481      26.724 -52.504 -23.632  1.00 25.80           C
ATOM   1352  N   GLU C 482      26.019 -45.448 -22.741  1.00 26.22           N
ATOM   1353  CA  GLU C 482      25.827 -44.020 -22.903  1.00 26.80           C
ATOM   1354  C   GLU C 482      26.755 -43.557 -23.979  1.00 26.12           C
ATOM   1355  O   GLU C 482      27.958 -43.718 -23.836  1.00 26.61           O
ATOM   1356  CB  GLU C 482      26.179 -43.293 -21.618  1.00 29.95           C
ATOM   1357  CG  GLU C 482      25.893 -41.795 -21.625  1.00 31.66           C
ATOM   1358  CD  GLU C 482      26.703 -41.042 -20.577  1.00 36.41           C
ATOM   1359  OE1 GLU C 482      27.985 -40.954 -20.728  1.00 39.91           O
ATOM   1360  OE2 GLU C 482      26.064 -40.535 -19.606  1.00 38.09           O1-
ATOM   1361  N   VAL C 483      26.199 -42.998 -25.049  1.00 24.74           N
ATOM   1362  CA  VAL C 483      26.964 -42.471 -26.168  1.00 24.83           C
ATOM   1363  C   VAL C 483      26.972 -40.933 -26.100  1.00 25.94           C
ATOM   1364  O   VAL C 483      25.926 -40.308 -25.853  1.00 24.33           O
ATOM   1365  CB  VAL C 483      26.344 -42.905 -27.501  1.00 24.67           C
ATOM   1366  CG1 VAL C 483      27.083 -42.289 -28.685  1.00 24.92           C
ATOM   1367  CG2 VAL C 483      26.310 -44.427 -27.594  1.00 24.60           C
ATOM   1368  N   THR C 484      28.165 -40.341 -26.285  1.00 27.26           N
ATOM   1369  CA  THR C 484      28.344 -38.882 -26.295  1.00 27.58           C
ATOM   1370  C   THR C 484      28.794 -38.491 -27.674  1.00 27.86           C
ATOM   1371  O   THR C 484      29.734 -39.082 -28.206  1.00 28.94           O
ATOM   1372  CB  THR C 484      29.383 -38.412 -25.243  1.00 30.17           C
ATOM   1373  OG1 THR C 484      28.938 -38.764 -23.914  1.00 29.36           O
ATOM   1374  CG2 THR C 484      29.625 -36.847 -25.324  1.00 29.83           C
ATOM   1375  N   PHE C 485      28.119 -37.511 -28.269  1.00 28.48           N
ATOM   1376  CA  PHE C 485      28.427 -37.075 -29.641  1.00 29.31           C
ATOM   1377  C   PHE C 485      29.261 -35.817 -29.634  1.00 31.05           C
ATOM   1378  O   PHE C 485      29.382 -35.166 -28.596  1.00 29.95           O
ATOM   1379  CB  PHE C 485      27.147 -36.842 -30.421  1.00 28.39           C
ATOM   1380  CG  PHE C 485      26.482 -38.106 -30.836  1.00 28.10           C
ATOM   1381  CD1 PHE C 485      26.935 -38.805 -31.944  1.00 27.87           C
ATOM   1382  CD2 PHE C 485      25.427 -38.634 -30.089  1.00 28.10           C
ATOM   1383  CE1 PHE C 485      26.315 -39.978 -32.340  1.00 27.76           C
ATOM   1384  CE2 PHE C 485      24.812 -39.823 -30.466  1.00 27.08           C
ATOM   1385  CZ  PHE C 485      25.259 -40.489 -31.600  1.00 27.20           C
ATOM   1386  N   LYS C 486      29.845 -35.491 -30.788  1.00 34.32           N
ATOM   1387  CA  LYS C 486      30.730 -34.300 -30.921  1.00 37.07           C
ATOM   1388  C   LYS C 486      29.987 -33.028 -30.515  1.00 37.06           C
ATOM   1389  O   LYS C 486      30.586 -32.134 -29.910  1.00 37.79           O
ATOM   1390  CB  LYS C 486      31.277 -34.141 -32.360  1.00 39.42           C
ATOM   1391  CG  LYS C 486      32.637 -33.432 -32.475  1.00 40.33           C
ATOM   1392  CD  LYS C 486      33.039 -33.354 -33.951  1.00 38.34           C
ATOM   1393  CE  LYS C 486      34.151 -32.342 -34.163  1.00 38.93           C
ATOM   1394  NZ  LYS C 486      35.386 -32.698 -33.413  1.00 39.14           N1+
ATOM   1395  N   ASP C 487      28.683 -32.968 -30.834  1.00 35.04           N
ATOM   1396  CA  ASP C 487      27.843 -31.794 -30.559  1.00 34.76           C
ATOM   1397  C   ASP C 487      27.388 -31.714 -29.113  1.00 34.53           C
ATOM   1398  O   ASP C 487      26.579 -30.853 -28.746  1.00 32.72           O
ATOM   1399  CB  ASP C 487      26.625 -31.730 -31.503  1.00 35.50           C
ATOM   1400  CG  ASP C 487      25.703 -32.956 -31.413  1.00 37.37           C
ATOM   1401  OD1 ASP C 487      25.879 -33.854 -30.540  1.00 39.15           O
ATOM   1402  OD2 ASP C 487      24.755 -33.023 -32.234  1.00 40.32           O1-
ATOM   1403  N   ASN C 488      27.878 -32.650 -28.307  1.00 35.21           N
ATOM   1404  CA  ASN C 488      27.542 -32.730 -26.893  1.00 36.06           C
ATOM   1405  C   ASN C 488      26.124 -33.188 -26.522  1.00 32.77           C
ATOM   1406  O   ASN C 488      25.711 -33.050 -25.365  1.00 31.37           O
ATOM   1407  CB  ASN C 488      27.883 -31.408 -26.202  1.00 40.28           C
ATOM   1408  CG  ASN C 488      29.017 -31.568 -25.235  1.00 46.41           C
ATOM   1409  OD1 ASN C 488      28.909 -32.337 -24.264  1.00 47.99           O
ATOM   1410  ND2 ASN C 488      30.146 -30.893 -25.516  1.00 52.14           N
ATOM   1411  N   THR C 489      25.403 -33.754 -27.484  1.00 29.07           N
ATOM   1412  CA  THR C 489      24.227 -34.542 -27.167  1.00 28.16           C
ATOM   1413  C   THR C 489      24.606 -35.925 -26.614  1.00 27.01           C
ATOM   1414  O   THR C 489      25.629 -36.501 -26.982  1.00 27.62           O
ATOM   1415  CB  THR C 489      23.307 -34.713 -28.394  1.00 28.02           C
ATOM   1416  OG1 THR C 489      23.997 -35.426 -29.420  1.00 27.78           O
ATOM   1417  CG2 THR C 489      22.833 -33.325 -28.916  1.00 26.42           C
ATOM   1418  N   LYS C 490      23.793 -36.446 -25.710  1.00 25.98           N
ATOM   1419  CA  LYS C 490      24.024 -37.778 -25.180  1.00 26.47           C
ATOM   1420  C   LYS C 490      22.766 -38.641 -25.212  1.00 25.19           C
ATOM   1421  O   LYS C 490      21.651 -38.125 -25.039  1.00 24.13           O
ATOM   1422  CB  LYS C 490      24.545 -37.702 -23.747  1.00 27.94           C
ATOM   1423  CG  LYS C 490      25.816 -36.881 -23.606  1.00 28.58           C
ATOM   1424  CD  LYS C 490      26.258 -36.755 -22.158  1.00 28.97           C
ATOM   1425  CE  LYS C 490      27.627 -36.075 -22.064  1.00 29.80           C
ATOM   1426  NZ  LYS C 490      28.325 -36.414 -20.790  1.00 30.29           N1+
ATOM   1427  N   ARG C 491      22.967 -39.947 -25.443  1.00 23.72           N
ATOM   1428  CA  ARG C 491      21.899 -40.940 -25.327  1.00 22.98           C
ATOM   1429  C   ARG C 491      22.347 -42.216 -24.628  1.00 23.26           C
ATOM   1430  O   ARG C 491      23.533 -42.539 -24.596  1.00 24.84           O
ATOM   1431  CB  ARG C 491      21.339 -41.299 -26.690  1.00 21.98           C
ATOM   1432  CG  ARG C 491      22.377 -41.658 -27.705  1.00 22.17           C
ATOM   1433  CD  ARG C 491      21.773 -41.832 -29.072  1.00 22.17           C
ATOM   1434  NE  ARG C 491      21.513 -40.558 -29.730  1.00 22.93           N
ATOM   1435  CZ  ARG C 491      21.014 -40.466 -30.959  1.00 23.59           C
ATOM   1436  NH1 ARG C 491      20.693 -41.574 -31.614  1.00 24.35           N1+
ATOM   1437  NH2 ARG C 491      20.792 -39.288 -31.520  1.00 23.60           N
ATOM   1438  N   THR C 492      21.380 -42.936 -24.068  1.00 22.41           N
ATOM   1439  CA  THR C 492      21.613 -44.245 -23.500  1.00 21.99           C
ATOM   1440  C   THR C 492      20.730 -45.251 -24.188  1.00 21.68           C
ATOM   1441  O   THR C 492      19.673 -44.923 -24.709  1.00 20.76           O
ATOM   1442  CB  THR C 492      21.239 -44.288 -21.988  1.00 23.15           C
ATOM   1443  OG1 THR C 492      19.827 -44.008 -21.804  1.00 22.07           O
ATOM   1444  CG2 THR C 492      22.101 -43.292 -21.166  1.00 22.14           C
ATOM   1445  N   PHE C 493      21.146 -46.499 -24.149  1.00 22.06           N
ATOM   1446  CA  PHE C 493      20.291 -47.591 -24.558  1.00 21.08           C
ATOM   1447  C   PHE C 493      20.722 -48.867 -23.810  1.00 22.39           C
ATOM   1448  O   PHE C 493      21.818 -48.926 -23.213  1.00 22.88           O
ATOM   1449  CB  PHE C 493      20.399 -47.757 -26.048  1.00 20.92           C
ATOM   1450  CG  PHE C 493      21.754 -48.192 -26.494  1.00 21.09           C
ATOM   1451  CD1 PHE C 493      22.081 -49.543 -26.553  1.00 21.31           C
ATOM   1452  CD2 PHE C 493      22.716 -47.255 -26.819  1.00 20.93           C
ATOM   1453  CE1 PHE C 493      23.350 -49.937 -26.968  1.00 21.91           C
ATOM   1454  CE2 PHE C 493      23.968 -47.638 -27.238  1.00 20.78           C
ATOM   1455  CZ  PHE C 493      24.298 -48.976 -27.297  1.00 21.47           C
ATOM   1456  N   THR C 494      19.855 -49.875 -23.841  1.00 22.83           N
ATOM   1457  CA  THR C 494      19.984 -51.050 -23.019  1.00 23.49           C
ATOM   1458  C   THR C 494      19.790 -52.301 -23.808  1.00 23.49           C
ATOM   1459  O   THR C 494      18.873 -52.375 -24.578  1.00 23.11           O
ATOM   1460  CB  THR C 494      18.894 -51.070 -21.971  1.00 24.00           C
ATOM   1461  OG1 THR C 494      19.032 -49.905 -21.187  1.00 24.88           O
ATOM   1462  CG2 THR C 494      19.039 -52.330 -21.044  1.00 24.44           C
ATOM   1463  N   VAL C 495      20.649 -53.284 -23.573  1.00 25.03           N
ATOM   1464  CA  VAL C 495      20.654 -54.542 -24.309  1.00 25.72           C
ATOM   1465  C   VAL C 495      20.486 -55.674 -23.327  1.00 27.26           C
ATOM   1466  O   VAL C 495      21.176 -55.695 -22.337  1.00 29.59           O
ATOM   1467  CB  VAL C 495      22.007 -54.731 -25.002  1.00 26.46           C
ATOM   1468  CG1 VAL C 495      22.132 -56.152 -25.556  1.00 26.15           C
ATOM   1469  CG2 VAL C 495      22.193 -53.685 -26.099  1.00 25.06           C
ATOM   1470  N   ASP C 496      19.556 -56.590 -23.577  1.00 29.54           N
ATOM   1471  CA  ASP C 496      19.340 -57.756 -22.705  1.00 32.14           C
ATOM   1472  C   ASP C 496      20.324 -58.870 -23.111  1.00 30.11           C
ATOM   1473  O   ASP C 496      20.315 -59.311 -24.244  1.00 28.75           O
ATOM   1474  CB  ASP C 496      17.875 -58.267 -22.783  1.00 35.43           C
ATOM   1475  CG  ASP C 496      16.834 -57.270 -22.158  1.00 41.33           C
ATOM   1476  OD1 ASP C 496      16.915 -56.926 -20.937  1.00 45.33           O
ATOM   1477  OD2 ASP C 496      15.891 -56.845 -22.892  1.00 46.42           O1-
ATOM   1478  N   VAL C 497      21.190 -59.283 -22.198  1.00 28.42           N
ATOM   1479  CA  VAL C 497      22.190 -60.273 -22.503  1.00 27.75           C
ATOM   1480  C   VAL C 497      21.696 -61.572 -21.905  1.00 28.47           C
ATOM   1481  O   VAL C 497      21.458 -61.628 -20.704  1.00 29.04           O
ATOM   1482  CB  VAL C 497      23.541 -59.905 -21.861  1.00 27.81           C
ATOM   1483  CG1 VAL C 497      24.506 -61.085 -21.940  1.00 26.95           C
ATOM   1484  CG2 VAL C 497      24.125 -58.637 -22.483  1.00 25.53           C
ATOM   1485  N   LYS C 498      21.533 -62.605 -22.728  1.00 29.11           N
ATOM   1486  CA  LYS C 498      20.897 -63.858 -22.292  1.00 31.18           C
ATOM   1487  C   LYS C 498      21.912 -65.005 -22.105  1.00 32.92           C
ATOM   1488  O   LYS C 498      22.884 -65.132 -22.853  1.00 32.96           O
ATOM   1489  CB  LYS C 498      19.856 -64.290 -23.307  1.00 30.90           C
ATOM   1490  CG  LYS C 498      18.908 -63.177 -23.733  1.00 31.14           C
ATOM   1491  CD  LYS C 498      17.867 -63.650 -24.756  1.00 31.82           C
ATOM   1492  CE  LYS C 498      18.444 -63.884 -26.153  1.00 33.42           C
ATOM   1493  NZ  LYS C 498      17.352 -63.950 -27.182  1.00 34.47           N1+
ATOM   1494  N   LYS C 499      21.685 -65.851 -21.115  1.00 34.10           N
ATOM   1495  CA  LYS C 499      22.555 -66.992 -20.953  1.00 37.36           C
ATOM   1496  C   LYS C 499      22.660 -67.852 -22.223  1.00 36.60           C
ATOM   1497  O   LYS C 499      21.729 -67.981 -23.012  1.00 32.41           O
ATOM   1498  CB  LYS C 499      22.125 -67.851 -19.784  1.00 39.44           C
ATOM   1499  CG  LYS C 499      22.654 -67.320 -18.474  1.00 44.11           C
ATOM   1500  CD  LYS C 499      21.853 -67.819 -17.279  1.00 46.95           C
ATOM   1501  CE  LYS C 499      22.476 -67.372 -15.959  1.00 49.72           C
ATOM   1502  NZ  LYS C 499      23.524 -68.327 -15.498  1.00 51.12           N1+
ATOM   1503  N   GLU C 500      23.772 -68.514 -22.433  1.00 37.40           N
ATOM   1504  CA  GLU C 500      23.917 -69.451 -23.536  1.00 39.18           C
ATOM   1505  C   GLU C 500      22.845 -70.566 -23.505  1.00 37.40           C
ATOM   1506  O   GLU C 500      22.474 -71.024 -22.442  1.00 35.20           O
ATOM   1507  CB  GLU C 500      25.299 -70.069 -23.472  1.00 39.80           C
ATOM   1508  CG  GLU C 500      26.423 -69.047 -23.693  1.00 40.43           C
ATOM   1509  CD  GLU C 500      27.050 -68.480 -22.391  1.00 41.78           C
ATOM   1510  OE1 GLU C 500      26.397 -68.497 -21.313  1.00 40.26           O
ATOM   1511  OE2 GLU C 500      28.226 -67.994 -22.445  1.00 41.96           O1-
ATOM   1512  N   PRO C 501      22.492 -70.908 -24.672  1.00 38.28           N
ATOM   1513  CA  PRO C 501      21.431 -71.942 -24.678  1.00 39.81           C
ATOM   1514  C   PRO C 501      21.889 -73.272 -24.112  1.00 41.37           C
ATOM   1515  O   PRO C 501      22.913 -73.789 -24.543  1.00 41.32           O
ATOM   1516  CB  PRO C 501      21.106 -72.129 -26.162  1.00 38.76           C
ATOM   1517  CG  PRO C 501      21.523 -70.863 -26.800  1.00 38.44           C
ATOM   1518  CD  PRO C 501      22.696 -70.348 -26.011  1.00 39.26           C
ATOM   1519  N   VAL C 502      21.126 -73.820 -23.169  1.00 42.02           N
ATOM   1520  CA  VAL C 502      21.499 -75.046 -22.494  1.00 43.73           C
ATOM   1521  C   VAL C 502      20.311 -75.997 -22.357  1.00 44.33           C
ATOM   1522  O   VAL C 502      19.172 -75.559 -22.107  1.00 43.88           O
ATOM   1523  CB  VAL C 502      22.094 -74.695 -21.121  1.00 45.98           C
ATOM   1524  CG1 VAL C 502      21.859 -75.797 -20.108  1.00 46.53           C
ATOM   1525  CG2 VAL C 502      23.583 -74.395 -21.268  1.00 45.83           C
ATOM   1526  N   LEU C 503      20.578 -77.298 -22.519  1.00 45.63           N
ATOM   1527  CA  LEU C 503      19.536 -78.341 -22.414  1.00 44.36           C
ATOM   1528  C   LEU C 503      18.762 -78.259 -21.084  1.00 42.83           C
ATOM   1529  O   LEU C 503      19.336 -78.281 -20.010  1.00 41.89           O
ATOM   1530  CB  LEU C 503      20.131 -79.751 -22.614  1.00 45.82           C
ATOM   1531  CG  LEU C 503      19.185 -80.969 -22.544  1.00 44.26           C
ATOM   1532  CD1 LEU C 503      18.224 -81.005 -23.726  1.00 40.82           C
ATOM   1533  CD2 LEU C 503      19.983 -82.257 -22.446  1.00 44.83           C
ATOM   1534  N   GLN C 504      17.448 -78.139 -21.197  1.00 42.69           N
ATOM   1535  CA  GLN C 504      16.565 -77.878 -20.070  1.00 43.44           C
ATOM   1536  C   GLN C 504      15.402 -78.855 -20.005  1.00 42.52           C
ATOM   1537  O   GLN C 504      14.925 -79.167 -18.930  1.00 42.13           O
ATOM   1538  CB  GLN C 504      15.978 -76.491 -20.224  1.00 46.52           C
ATOM   1539  CG  GLN C 504      15.077 -76.033 -19.090  1.00 48.31           C
ATOM   1540  CD  GLN C 504      15.876 -75.423 -17.959  1.00 54.56           C
ATOM   1541  OE1 GLN C 504      16.722 -74.534 -18.167  1.00 56.95           O
ATOM   1542  NE2 GLN C 504      15.616 -75.891 -16.748  1.00 57.62           N
ATOM   1543  N   ASP C 505      14.892 -79.289 -21.147  1.00 40.91           N
ATOM   1544  CA  ASP C 505      13.718 -80.128 -21.131  1.00 42.33           C
ATOM   1545  C   ASP C 505      13.533 -80.861 -22.457  1.00 40.88           C
ATOM   1546  O   ASP C 505      14.355 -80.758 -23.365  1.00 39.56           O
ATOM   1547  CB  ASP C 505      12.474 -79.277 -20.784  1.00 42.33           C
ATOM   1548  CG  ASP C 505      11.392 -80.069 -20.042  1.00 44.85           C
ATOM   1549  OD1 ASP C 505      11.445 -81.316 -19.984  1.00 46.05           O
ATOM   1550  OD2 ASP C 505      10.468 -79.430 -19.496  1.00 48.96           O1-
ATOM   1551  N   ILE C 506      12.462 -81.638 -22.539  1.00 40.40           N
ATOM   1552  CA  ILE C 506      12.101 -82.296 -23.773  1.00 40.50           C
ATOM   1553  C   ILE C 506      10.700 -81.914 -24.123  1.00 39.79           C
ATOM   1554  O   ILE C 506       9.950 -81.387 -23.303  1.00 37.10           O
ATOM   1555  CB  ILE C 506      12.159 -83.838 -23.709  1.00 41.34           C
ATOM   1556  CG1 ILE C 506      11.500 -84.360 -22.442  1.00 41.43           C
ATOM   1557  CG2 ILE C 506      13.592 -84.341 -23.791  1.00 40.61           C
ATOM   1558  CD1 ILE C 506      11.050 -85.803 -22.544  1.00 41.30           C
ATOM   1559  N   LYS C 507      10.351 -82.220 -25.352  1.00 39.77           N
ATOM   1560  CA  LYS C 507       9.028 -81.971 -25.814  1.00 40.55           C
ATOM   1561  C   LYS C 507       8.521 -83.171 -26.632  1.00 40.52           C
ATOM   1562  O   LYS C 507       9.231 -83.686 -27.505  1.00 40.45           O
ATOM   1563  CB  LYS C 507       9.075 -80.720 -26.650  1.00 41.87           C
ATOM   1564  CG  LYS C 507       7.774 -79.972 -26.641  1.00 43.12           C
ATOM   1565  CD  LYS C 507       7.615 -79.244 -27.950  1.00 44.73           C
ATOM   1566  CE  LYS C 507       8.640 -78.130 -28.083  1.00 47.12           C
ATOM   1567  NZ  LYS C 507       8.063 -76.991 -28.876  1.00 47.12           N1+
ATOM   1568  N   VAL C 508       7.308 -83.625 -26.340  1.00 38.23           N
ATOM   1569  CA  VAL C 508       6.690 -84.657 -27.155  1.00 39.27           C
ATOM   1570  C   VAL C 508       5.559 -84.063 -27.989  1.00 38.00           C
ATOM   1571  O   VAL C 508       4.837 -83.164 -27.546  1.00 37.84           O
ATOM   1572  CB  VAL C 508       6.223 -85.871 -26.314  1.00 39.27           C
ATOM   1573  CG1 VAL C 508       7.338 -86.268 -25.361  1.00 38.79           C
ATOM   1574  CG2 VAL C 508       4.928 -85.583 -25.569  1.00 38.72           C
ATOM   1575  N   ASP C 509       5.409 -84.570 -29.203  1.00 36.44           N
ATOM   1576  CA  ASP C 509       4.441 -84.000 -30.147  1.00 35.16           C
ATOM   1577  C   ASP C 509       3.012 -84.556 -30.020  1.00 33.64           C
ATOM   1578  O   ASP C 509       2.142 -84.210 -30.806  1.00 31.74           O
ATOM   1579  CB  ASP C 509       4.958 -84.155 -31.575  1.00 36.09           C
ATOM   1580  CG  ASP C 509       4.676 -85.522 -32.173  1.00 38.78           C
ATOM   1581  OD1 ASP C 509       4.393 -86.512 -31.448  1.00 40.00           O
ATOM   1582  OD2 ASP C 509       4.775 -85.619 -33.413  1.00 44.09           O1-
ATOM   1583  N   ALA C 510       2.775 -85.414 -29.031  1.00 33.48           N
ATOM   1584  CA  ALA C 510       1.420 -85.851 -28.728  1.00 32.75           C
ATOM   1585  C   ALA C 510       1.114 -85.971 -27.233  1.00 32.45           C
ATOM   1586  O   ALA C 510       1.990 -86.084 -26.370  1.00 31.95           O
ATOM   1587  CB  ALA C 510       1.102 -87.158 -29.439  1.00 32.12           C
ATOM   1588  N   THR C 511      -0.178 -85.912 -26.969  1.00 32.90           N
ATOM   1589  CA  THR C 511      -0.739 -86.001 -25.646  1.00 33.08           C
ATOM   1590  C   THR C 511      -1.668 -87.185 -25.553  1.00 33.12           C
ATOM   1591  O   THR C 511      -1.881 -87.726 -24.478  1.00 34.27           O
ATOM   1592  CB  THR C 511      -1.525 -84.716 -25.359  1.00 34.25           C
ATOM   1593  OG1 THR C 511      -1.244 -84.300 -24.033  1.00 38.81           O
ATOM   1594  CG2 THR C 511      -3.050 -84.883 -25.551  1.00 32.47           C
ATOM   1595  N   SER C 512      -2.242 -87.581 -26.684  1.00 32.07           N
ATOM   1596  CA  SER C 512      -3.145 -88.685 -26.680  1.00 33.39           C
ATOM   1597  C   SER C 512      -3.237 -89.262 -28.067  1.00 32.82           C
ATOM   1598  O   SER C 512      -2.982 -88.571 -29.043  1.00 31.15           O
ATOM   1599  CB  SER C 512      -4.515 -88.283 -26.138  1.00 33.53           C
ATOM   1600  OG  SER C 512      -5.239 -87.541 -27.070  1.00 35.01           O
ATOM   1601  N   VAL C 513      -3.567 -90.547 -28.124  1.00 31.93           N
ATOM   1602  CA  VAL C 513      -3.491 -91.336 -29.345  1.00 32.07           C
ATOM   1603  C   VAL C 513      -4.602 -92.378 -29.338  1.00 32.90           C
ATOM   1604  O   VAL C 513      -4.862 -92.997 -28.316  1.00 32.59           O
ATOM   1605  CB  VAL C 513      -2.168 -92.130 -29.390  1.00 32.98           C
ATOM   1606  CG1 VAL C 513      -2.109 -93.031 -30.622  1.00 32.80           C
ATOM   1607  CG2 VAL C 513      -0.966 -91.203 -29.326  1.00 31.89           C
ATOM   1608  N   LYS C 514      -5.247 -92.569 -30.481  1.00 34.33           N
ATOM   1609  CA  LYS C 514      -6.234 -93.617 -30.663  1.00 35.37           C
ATOM   1610  C   LYS C 514      -5.756 -94.596 -31.725  1.00 34.99           C
ATOM   1611  O   LYS C 514      -5.422 -94.206 -32.825  1.00 31.82           O
ATOM   1612  CB  LYS C 514      -7.578 -93.028 -31.083  1.00 38.31           C
ATOM   1613  CG  LYS C 514      -8.800 -93.886 -30.731  1.00 40.50           C
ATOM   1614  CD  LYS C 514      -9.492 -94.451 -31.961  1.00 42.75           C
ATOM   1615  CE  LYS C 514     -10.354 -93.430 -32.715  1.00 42.34           C
ATOM   1616  NZ  LYS C 514     -10.798 -94.007 -34.023  1.00 41.27           N1+
ATOM   1617  N   LEU C 515      -5.751 -95.874 -31.360  1.00 34.66           N
ATOM   1618  CA  LEU C 515      -5.291 -96.938 -32.201  1.00 34.47           C
ATOM   1619  C   LEU C 515      -6.385 -97.974 -32.389  1.00 34.34           C
ATOM   1620  O   LEU C 515      -7.177 -98.241 -31.484  1.00 33.54           O
ATOM   1621  CB  LEU C 515      -4.096 -97.616 -31.548  1.00 35.80           C
ATOM   1622  CG  LEU C 515      -2.811 -96.800 -31.480  1.00 36.37           C
ATOM   1623  CD1 LEU C 515      -1.670 -97.704 -31.015  1.00 37.29           C
ATOM   1624  CD2 LEU C 515      -2.477 -96.153 -32.823  1.00 35.36           C
ATOM   1625  N   SER C 516      -6.434 -98.545 -33.576  1.00 33.25           N
ATOM   1626  CA  SER C 516      -7.264 -99.701 -33.807  1.00 35.08           C
ATOM   1627  C   SER C 516      -6.434-100.914 -33.394  1.00 36.51           C
ATOM   1628  O   SER C 516      -5.220-100.921 -33.566  1.00 37.24           O
ATOM   1629  CB  SER C 516      -7.690 -99.783 -35.290  1.00 35.06           C
ATOM   1630  OG  SER C 516      -8.729 -98.863 -35.596  1.00 32.30           O
ATOM   1631  N   ASP C 517      -7.070-101.944 -32.856  1.00 37.73           N
ATOM   1632  CA  ASP C 517      -6.322-103.143 -32.425  1.00 40.24           C
ATOM   1633  C   ASP C 517      -5.548-103.838 -33.546  1.00 41.63           C
ATOM   1634  O   ASP C 517      -4.532-104.504 -33.284  1.00 42.19           O
ATOM   1635  CB  ASP C 517      -7.248-104.154 -31.724  1.00 41.91           C
ATOM   1636  CG  ASP C 517      -8.188-104.875 -32.680  1.00 42.09           C
ATOM   1637  OD1 ASP C 517      -8.924-104.239 -33.468  1.00 41.03           O
ATOM   1638  OD2 ASP C 517      -8.193-106.115 -32.635  1.00 44.59           O1-
ATOM   1639  N   GLU C 518      -6.037-103.680 -34.779  1.00 42.37           N
ATOM   1640  CA  GLU C 518      -5.449-104.318 -35.954  1.00 44.41           C
ATOM   1641  C   GLU C 518      -5.777-103.514 -37.225  1.00 44.76           C
ATOM   1642  O   GLU C 518      -6.698-102.703 -37.233  1.00 43.93           O
ATOM   1643  CB  GLU C 518      -5.917-105.798 -36.086  1.00 45.08           C
ATOM   1644  CG  GLU C 518      -7.445-106.025 -36.195  1.00 45.52           C
ATOM   1645  CD  GLU C 518      -7.899-107.512 -36.189  1.00 46.85           C
ATOM   1646  OE1 GLU C 518      -7.323-108.350 -36.933  1.00 46.15           O
ATOM   1647  OE2 GLU C 518      -8.859-107.848 -35.440  1.00 45.28           O1-
ATOM   1648  N   ALA C 519      -4.989-103.742 -38.275  1.00 45.92           N
ATOM   1649  CA  ALA C 519      -5.214-103.196 -39.600  1.00 45.35           C
ATOM   1650  C   ALA C 519      -5.840-104.307 -40.430  1.00 48.40           C
ATOM   1651  O   ALA C 519      -5.443-105.463 -40.310  1.00 50.80           O
ATOM   1652  CB  ALA C 519      -3.884-102.767 -40.205  1.00 43.94           C
ATOM   1653  N   VAL C 520      -6.825-103.974 -41.260  1.00 51.51           N
ATOM   1654  CA  VAL C 520      -7.397-104.937 -42.222  1.00 53.46           C
ATOM   1655  C   VAL C 520      -6.340-105.327 -43.260  1.00 56.27           C
ATOM   1656  O   VAL C 520      -5.805-104.453 -43.962  1.00 53.76           O
ATOM   1657  CB  VAL C 520      -8.641-104.386 -42.950  1.00 52.74           C
ATOM   1658  CG1 VAL C 520      -8.851-105.114 -44.280  1.00 54.92           C
ATOM   1659  CG2 VAL C 520      -9.871-104.498 -42.060  1.00 51.78           C
ATOM   1660  N   GLY C 521      -6.047-106.638 -43.309  1.00 58.26           N
ATOM   1661  CA  GLY C 521      -4.944-107.225 -44.083  1.00 60.02           C
ATOM   1662  C   GLY C 521      -3.557-107.090 -43.464  1.00 60.77           C
ATOM   1663  O   GLY C 521      -2.638-107.830 -43.780  1.00 60.08           O
ATOM   1664  N   GLY C 522      -3.411-106.152 -42.548  1.00 64.19           N
ATOM   1665  CA  GLY C 522      -2.124-105.527 -42.328  1.00 62.81           C
ATOM   1666  C   GLY C 522      -1.224-106.292 -41.409  1.00 60.75           C
ATOM   1667  O   GLY C 522      -1.567-107.343 -40.881  1.00 57.39           O
ATOM   1668  N   GLY C 523      -0.025-105.759 -41.293  1.00 61.32           N
ATOM   1669  CA  GLY C 523       0.783-105.955 -40.125  1.00 60.47           C
ATOM   1670  C   GLY C 523       0.499-104.673 -39.381  1.00 56.28           C
ATOM   1671  O   GLY C 523      -0.640-104.405 -38.999  1.00 53.95           O
ATOM   1672  N   GLU C 524       1.524-103.851 -39.251  1.00 54.46           N
ATOM   1673  CA  GLU C 524       1.437-102.632 -38.468  1.00 53.00           C
ATOM   1674  C   GLU C 524       1.456-101.446 -39.401  1.00 49.34           C
ATOM   1675  O   GLU C 524       2.479-101.185 -40.008  1.00 49.24           O
ATOM   1676  CB  GLU C 524       2.626-102.572 -37.517  1.00 53.70           C
ATOM   1677  CG  GLU C 524       2.785-103.831 -36.674  1.00 56.31           C
ATOM   1678  CD  GLU C 524       4.136-103.931 -35.990  1.00 58.38           C
ATOM   1679  OE1 GLU C 524       4.985-103.028 -36.185  1.00 61.28           O
ATOM   1680  OE2 GLU C 524       4.347-104.916 -35.250  1.00 59.88           O1-
ATOM   1681  N   VAL C 525       0.338-100.732 -39.531  1.00 47.15           N
ATOM   1682  CA  VAL C 525       0.297 -99.571 -40.447  1.00 46.08           C
ATOM   1683  C   VAL C 525       0.076 -98.245 -39.721  1.00 43.30           C
ATOM   1684  O   VAL C 525      -0.741 -98.146 -38.808  1.00 38.57           O
ATOM   1685  CB  VAL C 525      -0.711 -99.763 -41.602  1.00 46.54           C
ATOM   1686  CG1 VAL C 525      -0.696-101.215 -42.069  1.00 48.94           C
ATOM   1687  CG2 VAL C 525      -2.109 -99.347 -41.224  1.00 44.97           C
ATOM   1688  N   GLU C 526       0.834 -97.237 -40.145  1.00 43.08           N
ATOM   1689  CA  GLU C 526       0.870 -95.937 -39.475  1.00 41.34           C
ATOM   1690  C   GLU C 526      -0.493 -95.259 -39.548  1.00 39.22           C
ATOM   1691  O   GLU C 526      -1.067 -95.095 -40.627  1.00 40.30           O
ATOM   1692  CB  GLU C 526       1.969 -95.042 -40.051  1.00 41.87           C
ATOM   1693  CG  GLU C 526       2.089 -93.658 -39.402  1.00 43.02           C
ATOM   1694  CD  GLU C 526       2.670 -93.673 -37.987  1.00 43.57           C
ATOM   1695  OE1 GLU C 526       3.456 -94.624 -37.688  1.00 46.66           O
ATOM   1696  OE2 GLU C 526       2.342 -92.738 -37.185  1.00 38.56           O1-
ATOM   1697  N   GLY C 527      -1.009 -94.909 -38.371  1.00 36.16           N
ATOM   1698  CA  GLY C 527      -2.277 -94.243 -38.254  1.00 34.44           C
ATOM   1699  C   GLY C 527      -3.452 -95.169 -38.078  1.00 33.83           C
ATOM   1700  O   GLY C 527      -4.570 -94.711 -37.906  1.00 33.92           O
ATOM   1701  N   VAL C 528      -3.225 -96.471 -38.141  1.00 33.76           N
ATOM   1702  CA  VAL C 528      -4.304 -97.422 -37.951  1.00 33.53           C
ATOM   1703  C   VAL C 528      -4.055 -98.090 -36.617  1.00 33.91           C
ATOM   1704  O   VAL C 528      -4.689 -97.727 -35.639  1.00 34.68           O
ATOM   1705  CB  VAL C 528      -4.406 -98.434 -39.117  1.00 33.59           C
ATOM   1706  CG1 VAL C 528      -5.435 -99.497 -38.814  1.00 32.82           C
ATOM   1707  CG2 VAL C 528      -4.765 -97.714 -40.403  1.00 32.40           C
ATOM   1708  N   ASN C 529      -3.106 -99.021 -36.560  1.00 35.48           N
ATOM   1709  CA  ASN C 529      -2.768 -99.706 -35.310  1.00 36.02           C
ATOM   1710  C   ASN C 529      -1.384 -99.355 -34.742  1.00 36.77           C
ATOM   1711  O   ASN C 529      -0.904 -99.997 -33.814  1.00 38.40           O
ATOM   1712  CB  ASN C 529      -2.918-101.225 -35.479  1.00 36.21           C
ATOM   1713  CG  ASN C 529      -2.073-101.764 -36.591  1.00 36.55           C
ATOM   1714  OD1 ASN C 529      -1.788-101.066 -37.551  1.00 38.65           O
ATOM   1715  ND2 ASN C 529      -1.647-102.987 -36.461  1.00 36.30           N
ATOM   1716  N   GLN C 530      -0.746 -98.336 -35.293  1.00 34.32           N
ATOM   1717  CA  GLN C 530       0.445 -97.761 -34.676  1.00 35.44           C
ATOM   1718  C   GLN C 530       0.540 -96.270 -34.944  1.00 35.20           C
ATOM   1719  O   GLN C 530      -0.040 -95.745 -35.922  1.00 33.75           O
ATOM   1720  CB  GLN C 530       1.709 -98.423 -35.191  1.00 38.11           C
ATOM   1721  CG  GLN C 530       2.056 -97.987 -36.595  1.00 40.12           C
ATOM   1722  CD  GLN C 530       3.412 -98.458 -37.032  1.00 41.96           C
ATOM   1723  OE1 GLN C 530       3.699 -99.640 -36.986  1.00 44.32           O
ATOM   1724  NE2 GLN C 530       4.266 -97.521 -37.444  1.00 42.52           N
ATOM   1725  N   LYS C 531       1.285 -95.599 -34.063  1.00 35.14           N
ATOM   1726  CA  LYS C 531       1.529 -94.170 -34.168  1.00 34.41           C
ATOM   1727  C   LYS C 531       2.968 -93.864 -33.873  1.00 33.98           C
ATOM   1728  O   LYS C 531       3.504 -94.308 -32.853  1.00 32.91           O
ATOM   1729  CB  LYS C 531       0.673 -93.424 -33.173  1.00 35.71           C
ATOM   1730  CG  LYS C 531       0.570 -91.936 -33.477  1.00 37.51           C
ATOM   1731  CD  LYS C 531      -0.164 -91.680 -34.790  1.00 40.02           C
ATOM   1732  CE  LYS C 531      -0.594 -90.222 -34.917  1.00 41.53           C
ATOM   1733  NZ  LYS C 531      -1.379 -89.955 -36.154  1.00 43.11           N1+
ATOM   1734  N   THR C 532       3.610 -93.118 -34.761  1.00 34.49           N
ATOM   1735  CA  THR C 532       4.941 -92.596 -34.460  1.00 34.51           C
ATOM   1736  C   THR C 532       4.778 -91.341 -33.620  1.00 35.73           C
ATOM   1737  O   THR C 532       3.910 -90.496 -33.914  1.00 35.01           O
ATOM   1738  CB  THR C 532       5.739 -92.275 -35.713  1.00 35.29           C
ATOM   1739  OG1 THR C 532       5.737 -93.420 -36.581  1.00 35.70           O
ATOM   1740  CG2 THR C 532       7.180 -91.893 -35.336  1.00 34.75           C
ATOM   1741  N   ILE C 533       5.584 -91.252 -32.557  1.00 36.36           N
ATOM   1742  CA  ILE C 533       5.630 -90.081 -31.677  1.00 37.04           C
ATOM   1743  C   ILE C 533       6.977 -89.351 -31.748  1.00 37.81           C
ATOM   1744  O   ILE C 533       8.030 -89.956 -31.534  1.00 39.70           O
ATOM   1745  CB  ILE C 533       5.435 -90.516 -30.223  1.00 38.34           C
ATOM   1746  CG1 ILE C 533       4.118 -91.288 -30.088  1.00 38.35           C
ATOM   1747  CG2 ILE C 533       5.532 -89.305 -29.285  1.00 36.51           C
ATOM   1748  CD1 ILE C 533       2.899 -90.543 -30.586  1.00 38.62           C
ATOM   1749  N   LYS C 534       6.958 -88.058 -32.042  1.00 38.50           N
ATOM   1750  CA  LYS C 534       8.208 -87.277 -32.081  1.00 37.99           C
ATOM   1751  C   LYS C 534       8.559 -86.682 -30.713  1.00 36.09           C
ATOM   1752  O   LYS C 534       7.703 -86.131 -29.995  1.00 34.18           O
ATOM   1753  CB  LYS C 534       8.181 -86.186 -33.152  1.00 40.77           C
ATOM   1754  CG  LYS C 534       9.493 -85.390 -33.179  1.00 47.46           C
ATOM   1755  CD  LYS C 534       9.694 -84.476 -34.393  1.00 51.48           C
ATOM   1756  CE  LYS C 534       9.343 -83.015 -34.104  1.00 52.95           C
ATOM   1757  NZ  LYS C 534       9.853 -82.132 -35.198  1.00 55.48           N1+
ATOM   1758  N   VAL C 535       9.830 -86.807 -30.344  1.00 35.15           N
ATOM   1759  CA  VAL C 535      10.324 -86.144 -29.149  1.00 34.62           C
ATOM   1760  C   VAL C 535      11.459 -85.217 -29.504  1.00 34.98           C
ATOM   1761  O   VAL C 535      12.348 -85.598 -30.269  1.00 34.87           O
ATOM   1762  CB  VAL C 535      10.795 -87.157 -28.107  1.00 33.99           C
ATOM   1763  CG1 VAL C 535      11.168 -86.448 -26.825  1.00 32.58           C
ATOM   1764  CG2 VAL C 535       9.694 -88.169 -27.853  1.00 32.28           C
ATOM   1765  N   SER C 536      11.426 -84.008 -28.941  1.00 34.99           N
ATOM   1766  CA  SER C 536      12.457 -82.983 -29.187  1.00 35.85           C
ATOM   1767  C   SER C 536      13.145 -82.507 -27.933  1.00 36.02           C
ATOM   1768  O   SER C 536      12.500 -82.332 -26.895  1.00 37.45           O
ATOM   1769  CB  SER C 536      11.813 -81.777 -29.821  1.00 37.36           C
ATOM   1770  OG  SER C 536      10.954 -82.213 -30.850  1.00 40.25           O
ATOM   1771  N   ALA C 537      14.449 -82.269 -28.031  1.00 35.96           N
ATOM   1772  CA  ALA C 537      15.215 -81.734 -26.901  1.00 35.96           C
ATOM   1773  C   ALA C 537      15.204 -80.220 -26.973  1.00 36.24           C
ATOM   1774  O   ALA C 537      15.569 -79.659 -28.003  1.00 38.02           O
ATOM   1775  CB  ALA C 537      16.648 -82.255 -26.920  1.00 36.26           C
ATOM   1776  N   VAL C 538      14.794 -79.553 -25.898  1.00 36.14           N
ATOM   1777  CA  VAL C 538      14.737 -78.090 -25.914  1.00 38.02           C
ATOM   1778  C   VAL C 538      15.586 -77.358 -24.850  1.00 38.48           C
ATOM   1779  O   VAL C 538      15.971 -77.932 -23.818  1.00 38.56           O
ATOM   1780  CB  VAL C 538      13.272 -77.613 -25.880  1.00 39.56           C
ATOM   1781  CG1 VAL C 538      12.552 -78.083 -27.151  1.00 36.94           C
ATOM   1782  CG2 VAL C 538      12.568 -78.086 -24.596  1.00 38.50           C
ATOM   1783  N   ASP C 539      15.889 -76.086 -25.123  1.00 38.58           N
ATOM   1784  CA  ASP C 539      16.743 -75.291 -24.244  1.00 38.27           C
ATOM   1785  C   ASP C 539      15.875 -74.419 -23.354  1.00 38.44           C
ATOM   1786  O   ASP C 539      14.660 -74.588 -23.326  1.00 36.15           O
ATOM   1787  CB  ASP C 539      17.790 -74.499 -25.043  1.00 40.60           C
ATOM   1788  CG  ASP C 539      17.188 -73.383 -25.957  1.00 42.88           C
ATOM   1789  OD1 ASP C 539      16.104 -72.821 -25.645  1.00 44.51           O
ATOM   1790  OD2 ASP C 539      17.834 -73.053 -26.994  1.00 42.58           O1-
ATOM   1791  N   GLN C 540      16.473 -73.472 -22.632  1.00 39.42           N
ATOM   1792  CA  GLN C 540      15.718 -72.769 -21.605  1.00 38.13           C
ATOM   1793  C   GLN C 540      14.703 -71.867 -22.247  1.00 38.05           C
ATOM   1794  O   GLN C 540      13.805 -71.400 -21.594  1.00 38.60           O
ATOM   1795  CB  GLN C 540      16.621 -72.032 -20.583  1.00 38.56           C
ATOM   1796  CG  GLN C 540      17.559 -70.949 -21.094  1.00 39.07           C
ATOM   1797  CD  GLN C 540      18.917 -71.469 -21.551  1.00 38.88           C
ATOM   1798  OE1 GLN C 540      19.003 -72.380 -22.388  1.00 39.35           O
ATOM   1799  NE2 GLN C 540      19.977 -70.862 -21.055  1.00 37.24           N
ATOM   1800  N   TYR C 541      14.854 -71.635 -23.537  1.00 38.52           N
ATOM   1801  CA  TYR C 541      14.019 -70.707 -24.262  1.00 40.27           C
ATOM   1802  C   TYR C 541      12.992 -71.461 -25.109  1.00 40.27           C
ATOM   1803  O   TYR C 541      12.288 -70.860 -25.898  1.00 40.17           O
ATOM   1804  CB  TYR C 541      14.907 -69.824 -25.142  1.00 41.67           C
ATOM   1805  CG  TYR C 541      16.079 -69.227 -24.380  1.00 43.30           C
ATOM   1806  CD1 TYR C 541      15.870 -68.262 -23.386  1.00 44.71           C
ATOM   1807  CD2 TYR C 541      17.391 -69.634 -24.630  1.00 43.38           C
ATOM   1808  CE1 TYR C 541      16.924 -67.715 -22.676  1.00 45.18           C
ATOM   1809  CE2 TYR C 541      18.455 -69.094 -23.920  1.00 44.10           C
ATOM   1810  CZ  TYR C 541      18.211 -68.131 -22.948  1.00 45.38           C
ATOM   1811  OH  TYR C 541      19.248 -67.587 -22.236  1.00 45.13           O
ATOM   1812  N   GLY C 542      12.912 -72.778 -24.948  1.00 40.35           N
ATOM   1813  CA  GLY C 542      11.943 -73.587 -25.673  1.00 41.09           C
ATOM   1814  C   GLY C 542      12.365 -73.919 -27.087  1.00 43.07           C
ATOM   1815  O   GLY C 542      11.576 -74.447 -27.872  1.00 43.52           O
ATOM   1816  N   LYS C 543      13.622 -73.645 -27.408  1.00 46.21           N
ATOM   1817  CA  LYS C 543      14.139 -73.864 -28.761  1.00 48.90           C
ATOM   1818  C   LYS C 543      14.940 -75.165 -28.889  1.00 46.56           C
ATOM   1819  O   LYS C 543      15.609 -75.602 -27.953  1.00 43.00           O
ATOM   1820  CB  LYS C 543      15.041 -72.691 -29.190  1.00 52.53           C
ATOM   1821  CG  LYS C 543      14.315 -71.449 -29.694  1.00 57.26           C
ATOM   1822  CD  LYS C 543      13.255 -71.776 -30.751  1.00 60.05           C
ATOM   1823  CE  LYS C 543      13.032 -70.638 -31.740  1.00 63.45           C
ATOM   1824  NZ  LYS C 543      13.452 -69.321 -31.192  1.00 66.89           N1+
ATOM   1825  N   GLU C 544      14.909 -75.736 -30.081  1.00 45.88           N
ATOM   1826  CA  GLU C 544      15.630 -76.956 -30.359  1.00 47.89           C
ATOM   1827  C   GLU C 544      17.138 -76.861 -30.022  1.00 49.11           C
ATOM   1828  O   GLU C 544      17.795 -75.844 -30.259  1.00 48.81           O
ATOM   1829  CB  GLU C 544      15.403 -77.369 -31.823  1.00 49.95           C
ATOM   1830  CG  GLU C 544      14.746 -78.733 -31.930  1.00 52.74           C
ATOM   1831  CD  GLU C 544      14.038 -79.009 -33.248  1.00 55.97           C
ATOM   1832  OE1 GLU C 544      14.683 -79.029 -34.321  1.00 61.58           O
ATOM   1833  OE2 GLU C 544      12.817 -79.261 -33.189  1.00 59.80           O1-
ATOM   1834  N   ILE C 545      17.666 -77.938 -29.446  1.00 50.30           N
ATOM   1835  CA  ILE C 545      19.089 -78.031 -29.082  1.00 51.46           C
ATOM   1836  C   ILE C 545      19.549 -79.488 -29.145  1.00 51.54           C
ATOM   1837  O   ILE C 545      18.799 -80.387 -28.801  1.00 51.80           O
ATOM   1838  CB  ILE C 545      19.352 -77.437 -27.671  1.00 49.76           C
ATOM   1839  CG1 ILE C 545      20.840 -77.183 -27.457  1.00 50.29           C
ATOM   1840  CG2 ILE C 545      18.823 -78.346 -26.572  1.00 47.35           C
ATOM   1841  CD1 ILE C 545      21.154 -76.584 -26.108  1.00 50.42           C
ATOM   1842  N   LYS C 546      20.777 -79.725 -29.593  1.00 54.81           N
ATOM   1843  CA  LYS C 546      21.320 -81.089 -29.636  1.00 54.24           C
ATOM   1844  C   LYS C 546      21.248 -81.661 -28.238  1.00 52.65           C
ATOM   1845  O   LYS C 546      21.616 -80.987 -27.289  1.00 52.91           O
ATOM   1846  CB  LYS C 546      22.772 -81.101 -30.130  1.00 56.81           C
ATOM   1847  CG  LYS C 546      22.935 -80.737 -31.609  1.00 59.67           C
ATOM   1848  CD  LYS C 546      24.388 -80.516 -32.028  1.00 61.15           C
ATOM   1849  CE  LYS C 546      24.452 -79.819 -33.392  1.00 56.25           C
ATOM   1850  NZ  LYS C 546      24.053 -78.387 -33.324  1.00 56.02           N1+
ATOM   1851  N   PHE C 547      20.748 -82.888 -28.113  1.00 52.00           N
ATOM   1852  CA  PHE C 547      20.665 -83.583 -26.824  1.00 50.91           C
ATOM   1853  C   PHE C 547      22.075 -83.889 -26.384  1.00 55.31           C
ATOM   1854  O   PHE C 547      22.934 -84.133 -27.224  1.00 57.57           O
ATOM   1855  CB  PHE C 547      19.872 -84.885 -26.966  1.00 48.25           C
ATOM   1856  CG  PHE C 547      19.490 -85.518 -25.658  1.00 45.87           C
ATOM   1857  CD1 PHE C 547      18.418 -85.042 -24.933  1.00 43.62           C
ATOM   1858  CD2 PHE C 547      20.183 -86.611 -25.169  1.00 47.55           C
ATOM   1859  CE1 PHE C 547      18.057 -85.623 -23.730  1.00 43.15           C
ATOM   1860  CE2 PHE C 547      19.819 -87.208 -23.968  1.00 46.52           C
ATOM   1861  CZ  PHE C 547      18.754 -86.709 -23.246  1.00 44.87           C
ATOM   1862  N   GLY C 548      22.341 -83.876 -25.084  1.00 58.35           N
ATOM   1863  CA  GLY C 548      23.722 -84.091 -24.624  1.00 62.49           C
ATOM   1864  C   GLY C 548      24.182 -85.544 -24.701  1.00 63.97           C
ATOM   1865  O   GLY C 548      23.624 -86.364 -25.434  1.00 62.37           O
ATOM   1866  N   THR C 549      25.245 -85.842 -23.967  1.00 65.15           N
ATOM   1867  CA  THR C 549      25.443 -87.179 -23.427  1.00 66.45           C
ATOM   1868  C   THR C 549      25.268 -87.152 -21.885  1.00 67.24           C
ATOM   1869  O   THR C 549      25.260 -88.198 -21.260  1.00 69.62           O
ATOM   1870  CB  THR C 549      26.793 -87.811 -23.860  1.00 66.56           C
ATOM   1871  OG1 THR C 549      27.861 -86.880 -23.668  1.00 65.11           O
ATOM   1872  CG2 THR C 549      26.743 -88.233 -25.328  1.00 64.59           C
ATOM   1873  N   LYS C 550      25.074 -85.974 -21.286  1.00 67.59           N
ATOM   1874  CA  LYS C 550      24.880 -85.858 -19.829  1.00 69.05           C
ATOM   1875  C   LYS C 550      23.648 -86.619 -19.344  1.00 66.63           C
ATOM   1876  O   LYS C 550      23.766 -87.554 -18.547  1.00 67.75           O
ATOM   1877  CB  LYS C 550      24.766 -84.390 -19.400  1.00 72.03           C
ATOM   1878  CG  LYS C 550      26.053 -83.613 -19.611  1.00 77.66           C
ATOM   1879  CD  LYS C 550      25.998 -82.160 -19.152  1.00 78.25           C
ATOM   1880  CE  LYS C 550      27.298 -81.455 -19.541  1.00 78.67           C
ATOM   1881  NZ  LYS C 550      27.525 -80.176 -18.819  1.00 78.80           N1+
ATOM   1882  N   GLY C 551      22.475 -86.222 -19.834  1.00 63.19           N
ATOM   1883  CA  GLY C 551      21.199 -86.844 -19.437  1.00 60.15           C
ATOM   1884  C   GLY C 551      20.774 -88.062 -20.247  1.00 56.76           C
ATOM   1885  O   GLY C 551      21.489 -88.515 -21.131  1.00 54.87           O
ATOM   1886  N   LYS C 552      19.604 -88.602 -19.929  1.00 54.96           N
ATOM   1887  CA  LYS C 552      19.020 -89.697 -20.713  1.00 51.74           C
ATOM   1888  C   LYS C 552      17.519 -89.531 -20.736  1.00 47.28           C
ATOM   1889  O   LYS C 552      16.967 -88.807 -19.895  1.00 45.53           O
ATOM   1890  CB  LYS C 552      19.383 -91.068 -20.121  1.00 53.47           C
ATOM   1891  CG  LYS C 552      18.687 -91.383 -18.805  1.00 54.50           C
ATOM   1892  CD  LYS C 552      18.909 -92.814 -18.317  1.00 55.45           C
ATOM   1893  CE  LYS C 552      18.111 -93.055 -17.036  1.00 56.41           C
ATOM   1894  NZ  LYS C 552      18.392 -94.331 -16.309  1.00 58.17           N1+
ATOM   1895  N   VAL C 553      16.871 -90.198 -21.697  1.00 43.71           N
ATOM   1896  CA  VAL C 553      15.395 -90.223 -21.814  1.00 40.93           C
ATOM   1897  C   VAL C 553      14.881 -91.658 -22.029  1.00 40.64           C
ATOM   1898  O   VAL C 553      15.339 -92.363 -22.942  1.00 40.47           O
ATOM   1899  CB  VAL C 553      14.875 -89.314 -22.963  1.00 38.78           C
ATOM   1900  CG1 VAL C 553      13.402 -89.560 -23.232  1.00 36.49           C
ATOM   1901  CG2 VAL C 553      15.094 -87.847 -22.638  1.00 38.06           C
ATOM   1902  N   THR C 554      13.931 -92.078 -21.193  1.00 38.91           N
ATOM   1903  CA  THR C 554      13.305 -93.378 -21.343  1.00 38.36           C
ATOM   1904  C   THR C 554      11.854 -93.253 -21.806  1.00 36.09           C
ATOM   1905  O   THR C 554      11.198 -92.226 -21.599  1.00 35.25           O
ATOM   1906  CB  THR C 554      13.334 -94.224 -20.039  1.00 40.45           C
ATOM   1907  OG1 THR C 554      12.709 -93.502 -18.967  1.00 41.89           O
ATOM   1908  CG2 THR C 554      14.765 -94.653 -19.653  1.00 40.08           C
ATOM   1909  N   VAL C 555      11.379 -94.325 -22.435  1.00 35.04           N
ATOM   1910  CA  VAL C 555       9.983 -94.476 -22.886  1.00 34.51           C
ATOM   1911  C   VAL C 555       9.475 -95.798 -22.332  1.00 35.44           C
ATOM   1912  O   VAL C 555       9.975 -96.853 -22.671  1.00 36.17           O
ATOM   1913  CB  VAL C 555       9.842 -94.504 -24.436  1.00 32.63           C
ATOM   1914  CG1 VAL C 555       8.377 -94.587 -24.847  1.00 29.36           C
ATOM   1915  CG2 VAL C 555      10.528 -93.290 -25.054  1.00 32.65           C
ATOM   1916  N   THR C 556       8.480 -95.739 -21.477  1.00 36.40           N
ATOM   1917  CA  THR C 556       8.026 -96.928 -20.822  1.00 38.82           C
ATOM   1918  C   THR C 556       6.514 -96.887 -20.642  1.00 39.47           C
ATOM   1919  O   THR C 556       5.869 -95.845 -20.829  1.00 37.32           O
ATOM   1920  CB  THR C 556       8.744 -97.107 -19.469  1.00 40.96           C
ATOM   1921  OG1 THR C 556       8.576 -95.930 -18.681  1.00 40.50           O
ATOM   1922  CG2 THR C 556      10.239 -97.337 -19.679  1.00 41.04           C
ATOM   1923  N   THR C 557       5.958 -98.052 -20.317  1.00 41.31           N
ATOM   1924  CA  THR C 557       4.538 -98.187 -20.051  1.00 41.46           C
ATOM   1925  C   THR C 557       4.271 -99.370 -19.138  1.00 43.96           C
ATOM   1926  O   THR C 557       5.063-100.327 -19.076  1.00 44.81           O
ATOM   1927  CB  THR C 557       3.710 -98.307 -21.349  1.00 40.78           C
ATOM   1928  OG1 THR C 557       2.339 -98.524 -21.018  1.00 40.60           O
ATOM   1929  CG2 THR C 557       4.209 -99.454 -22.249  1.00 42.05           C
ATOM   1930  N   ASN C 558       3.147 -99.268 -18.436  1.00 43.87           N
ATOM   1931  CA  ASN C 558       2.631-100.307 -17.565  1.00 45.87           C
ATOM   1932  C   ASN C 558       1.393-101.027 -18.097  1.00 44.23           C
ATOM   1933  O   ASN C 558       0.823-101.844 -17.397  1.00 44.99           O
ATOM   1934  CB  ASN C 558       2.300 -99.677 -16.208  1.00 48.48           C
ATOM   1935  CG  ASN C 558       3.542 -99.299 -15.448  1.00 49.62           C
ATOM   1936  OD1 ASN C 558       4.465-100.099 -15.365  1.00 52.31           O
ATOM   1937  ND2 ASN C 558       3.598 -98.073 -14.929  1.00 50.17           N
ATOM   1938  N   THR C 559       0.992-100.720 -19.324  1.00 42.24           N
ATOM   1939  CA  THR C 559      -0.223-101.248 -19.902  1.00 43.36           C
ATOM   1940  C   THR C 559       0.112-102.469 -20.736  1.00 45.84           C
ATOM   1941  O   THR C 559       0.804-102.354 -21.741  1.00 44.64           O
ATOM   1942  CB  THR C 559      -0.867-100.241 -20.858  1.00 41.92           C
ATOM   1943  OG1 THR C 559      -0.950 -98.965 -20.229  1.00 40.92           O
ATOM   1944  CG2 THR C 559      -2.240-100.709 -21.270  1.00 41.59           C
ATOM   1945  N   GLU C 560      -0.380-103.637 -20.327  1.00 50.09           N
ATOM   1946  CA  GLU C 560      -0.246-104.847 -21.139  1.00 50.98           C
ATOM   1947  C   GLU C 560      -1.114-104.735 -22.371  1.00 47.53           C
ATOM   1948  O   GLU C 560      -2.276-104.375 -22.278  1.00 46.26           O
ATOM   1949  CB  GLU C 560      -0.625-106.088 -20.344  1.00 56.63           C
ATOM   1950  CG  GLU C 560       0.522-106.644 -19.489  1.00 62.34           C
ATOM   1951  CD  GLU C 560       0.590-106.095 -18.068  1.00 65.93           C
ATOM   1952  OE1 GLU C 560       0.365-104.869 -17.863  1.00 72.07           O
ATOM   1953  OE2 GLU C 560       0.898-106.905 -17.163  1.00 65.26           O1-
ATOM   1954  N   GLY C 561      -0.522-105.023 -23.525  1.00 45.28           N
ATOM   1955  CA  GLY C 561      -1.171-104.822 -24.820  1.00 42.86           C
ATOM   1956  C   GLY C 561      -0.521-103.755 -25.688  1.00 40.08           C
ATOM   1957  O   GLY C 561      -0.663-103.798 -26.902  1.00 39.18           O
ATOM   1958  N   LEU C 562       0.174-102.793 -25.072  1.00 38.38           N
ATOM   1959  CA  LEU C 562       0.893-101.737 -25.804  1.00 36.66           C
ATOM   1960  C   LEU C 562       2.346-102.131 -26.073  1.00 37.12           C
ATOM   1961  O   LEU C 562       3.049-102.592 -25.172  1.00 38.13           O
ATOM   1962  CB  LEU C 562       0.902-100.423 -25.030  1.00 34.95           C
ATOM   1963  CG  LEU C 562      -0.448 -99.774 -24.761  1.00 35.89           C
ATOM   1964  CD1 LEU C 562      -0.263 -98.432 -24.049  1.00 34.93           C
ATOM   1965  CD2 LEU C 562      -1.217 -99.608 -26.068  1.00 35.08           C
ATOM   1966  N   VAL C 563       2.799-101.932 -27.308  1.00 35.06           N
ATOM   1967  CA  VAL C 563       4.171-102.249 -27.664  1.00 35.38           C
ATOM   1968  C   VAL C 563       4.912-100.957 -28.005  1.00 35.23           C
ATOM   1969  O   VAL C 563       4.427-100.150 -28.805  1.00 33.78           O
ATOM   1970  CB  VAL C 563       4.216-103.250 -28.825  1.00 34.46           C
ATOM   1971  CG1 VAL C 563       5.645-103.670 -29.105  1.00 35.09           C
ATOM   1972  CG2 VAL C 563       3.364-104.457 -28.488  1.00 34.49           C
ATOM   1973  N   ILE C 564       6.060-100.746 -27.354  1.00 36.78           N
ATOM   1974  CA  ILE C 564       6.959 -99.626 -27.677  1.00 37.20           C
ATOM   1975  C   ILE C 564       8.052-100.117 -28.612  1.00 38.43           C
ATOM   1976  O   ILE C 564       8.853-100.928 -28.211  1.00 39.25           O
ATOM   1977  CB  ILE C 564       7.673 -99.054 -26.430  1.00 36.94           C
ATOM   1978  CG1 ILE C 564       6.685 -98.612 -25.335  1.00 36.91           C
ATOM   1979  CG2 ILE C 564       8.602 -97.919 -26.836  1.00 35.76           C
ATOM   1980  CD1 ILE C 564       5.429 -97.948 -25.834  1.00 36.71           C
ATOM   1981  N   LYS C 565       8.096 -99.627 -29.844  1.00 40.82           N
ATOM   1982  CA  LYS C 565       9.195 -99.980 -30.782  1.00 43.44           C
ATOM   1983  C   LYS C 565      10.137 -98.806 -31.052  1.00 43.37           C
ATOM   1984  O   LYS C 565       9.792 -97.645 -30.827  1.00 41.54           O
ATOM   1985  CB  LYS C 565       8.643-100.500 -32.102  1.00 45.33           C
ATOM   1986  CG  LYS C 565       7.931-101.834 -31.953  1.00 49.22           C
ATOM   1987  CD  LYS C 565       7.687-102.543 -33.283  1.00 51.64           C
ATOM   1988  CE  LYS C 565       7.566-104.052 -33.068  1.00 53.36           C
ATOM   1989  NZ  LYS C 565       7.206-104.757 -34.330  1.00 53.52           N1+
ATOM   1990  N   ASN C 566      11.332 -99.152 -31.522  1.00 46.08           N
ATOM   1991  CA  ASN C 566      12.387 -98.214 -31.893  1.00 47.91           C
ATOM   1992  C   ASN C 566      13.058 -97.587 -30.678  1.00 45.94           C
ATOM   1993  O   ASN C 566      13.466 -96.432 -30.713  1.00 48.23           O
ATOM   1994  CB  ASN C 566      11.859 -97.130 -32.863  1.00 50.70           C
ATOM   1995  CG  ASN C 566      12.970 -96.263 -33.451  1.00 53.14           C
ATOM   1996  OD1 ASN C 566      12.969 -95.041 -33.292  1.00 54.23           O
ATOM   1997  ND2 ASN C 566      13.914 -96.890 -34.143  1.00 58.04           N
ATOM   1998  N   VAL C 567      13.194 -98.348 -29.606  1.00 43.40           N
ATOM   1999  CA  VAL C 567      13.928 -97.872 -28.434  1.00 43.31           C
ATOM   2000  C   VAL C 567      15.059 -98.853 -28.086  1.00 44.85           C
ATOM   2001  O   VAL C 567      14.973-100.037 -28.390  1.00 44.92           O
ATOM   2002  CB  VAL C 567      12.981 -97.609 -27.222  1.00 40.75           C
ATOM   2003  CG1 VAL C 567      11.929 -96.585 -27.601  1.00 37.83           C
ATOM   2004  CG2 VAL C 567      12.317 -98.894 -26.747  1.00 40.63           C
ATOM   2005  N   ASN C 568      16.121 -98.360 -27.454  1.00 45.76           N
ATOM   2006  CA  ASN C 568      17.203 -99.239 -27.026  1.00 49.33           C
ATOM   2007  C   ASN C 568      16.615-100.213 -25.987  1.00 50.91           C
ATOM   2008  O   ASN C 568      15.533 -99.959 -25.424  1.00 52.11           O
ATOM   2009  CB  ASN C 568      18.393 -98.445 -26.452  1.00 49.91           C
ATOM   2010  CG  ASN C 568      18.884 -97.346 -27.389  1.00 49.78           C
ATOM   2011  OD1 ASN C 568      19.069 -97.564 -28.587  1.00 50.58           O
ATOM   2012  ND2 ASN C 568      19.081 -96.148 -26.841  1.00 47.93           N
ATOM   2013  N   SER C 569      17.295-101.320 -25.729  1.00 52.49           N
ATOM   2014  CA  SER C 569      16.693-102.356 -24.899  1.00 54.80           C
ATOM   2015  C   SER C 569      16.526-101.921 -23.444  1.00 53.72           C
ATOM   2016  O   SER C 569      15.665-102.451 -22.746  1.00 52.34           O
ATOM   2017  CB  SER C 569      17.475-103.663 -24.996  1.00 58.36           C
ATOM   2018  OG  SER C 569      18.771-103.504 -24.467  1.00 60.68           O
ATOM   2019  N   ASP C 570      17.321-100.940 -23.005  1.00 54.39           N
ATOM   2020  CA  ASP C 570      17.146-100.307 -21.678  1.00 53.81           C
ATOM   2021  C   ASP C 570      16.084 -99.204 -21.706  1.00 52.58           C
ATOM   2022  O   ASP C 570      16.010 -98.394 -20.783  1.00 54.39           O
ATOM   2023  CB  ASP C 570      18.470 -99.720 -21.168  1.00 53.58           C
ATOM   2024  CG  ASP C 570      18.922 -98.518 -21.967  1.00 52.33           C
ATOM   2025  OD1 ASP C 570      18.299 -98.199 -23.004  1.00 50.85           O
ATOM   2026  OD2 ASP C 570      19.914 -97.888 -21.572  1.00 52.14           O1-
ATOM   2027  N   ASN C 571      15.306 -99.156 -22.787  1.00 51.65           N
ATOM   2028  CA  ASN C 571      14.220 -98.202 -22.960  1.00 50.33           C
ATOM   2029  C   ASN C 571      14.629 -96.747 -23.205  1.00 49.00           C
ATOM   2030  O   ASN C 571      13.778 -95.866 -23.139  1.00 46.52           O
ATOM   2031  CB  ASN C 571      13.252 -98.250 -21.762  1.00 49.83           C
ATOM   2032  CG  ASN C 571      12.637 -99.613 -21.566  1.00 48.66           C
ATOM   2033  OD1 ASN C 571      12.276-100.296 -22.523  1.00 45.21           O
ATOM   2034  ND2 ASN C 571      12.496-100.002 -20.316  1.00 49.45           N
ATOM   2035  N   THR C 572      15.895 -96.479 -23.491  1.00 47.47           N
ATOM   2036  CA  THR C 572      16.299 -95.113 -23.758  1.00 45.17           C
ATOM   2037  C   THR C 572      16.107 -94.795 -25.242  1.00 44.95           C
ATOM   2038  O   THR C 572      16.048 -95.701 -26.072  1.00 44.40           O
ATOM   2039  CB  THR C 572      17.754 -94.829 -23.310  1.00 46.18           C
ATOM   2040  OG1 THR C 572      18.680 -95.614 -24.081  1.00 45.69           O
ATOM   2041  CG2 THR C 572      17.917 -95.118 -21.805  1.00 44.88           C
ATOM   2042  N   ILE C 573      15.962 -93.503 -25.562  1.00 44.81           N
ATOM   2043  CA  ILE C 573      16.086 -93.027 -26.949  1.00 43.20           C
ATOM   2044  C   ILE C 573      17.261 -92.076 -26.978  1.00 45.27           C
ATOM   2045  O   ILE C 573      17.277 -91.089 -26.270  1.00 45.02           O
ATOM   2046  CB  ILE C 573      14.802 -92.385 -27.531  1.00 39.72           C
ATOM   2047  CG1 ILE C 573      14.237 -91.301 -26.620  1.00 37.66           C
ATOM   2048  CG2 ILE C 573      13.732 -93.434 -27.770  1.00 37.14           C
ATOM   2049  CD1 ILE C 573      13.094 -90.547 -27.257  1.00 35.84           C
ATOM   2050  N   ASP C 574      18.247 -92.393 -27.817  1.00 51.94           N
ATOM   2051  CA  ASP C 574      19.607 -91.819 -27.729  1.00 52.44           C
ATOM   2052  C   ASP C 574      19.823 -90.541 -28.544  1.00 51.27           C
ATOM   2053  O   ASP C 574      20.924 -89.968 -28.531  1.00 51.42           O
ATOM   2054  CB  ASP C 574      20.662 -92.898 -28.098  1.00 56.96           C
ATOM   2055  CG  ASP C 574      20.465 -93.500 -29.516  1.00 59.04           C
ATOM   2056  OD1 ASP C 574      20.619 -92.788 -30.527  1.00 60.73           O
ATOM   2057  OD2 ASP C 574      20.159 -94.699 -29.627  1.00 63.15           O1-
ATOM   2058  N   PHE C 575      18.781 -90.091 -29.245  1.00 50.35           N
ATOM   2059  CA  PHE C 575      18.850 -88.878 -30.061  1.00 49.29           C
ATOM   2060  C   PHE C 575      20.069 -88.901 -30.953  1.00 54.15           C
ATOM   2061  O   PHE C 575      20.826 -87.930 -31.015  1.00 57.89           O
ATOM   2062  CB  PHE C 575      18.922 -87.662 -29.172  1.00 46.03           C
ATOM   2063  CG  PHE C 575      17.646 -87.328 -28.541  1.00 43.97           C
ATOM   2064  CD1 PHE C 575      17.288 -87.925 -27.353  1.00 43.33           C
ATOM   2065  CD2 PHE C 575      16.791 -86.415 -29.135  1.00 42.99           C
ATOM   2066  CE1 PHE C 575      16.089 -87.623 -26.752  1.00 41.24           C
ATOM   2067  CE2 PHE C 575      15.599 -86.095 -28.539  1.00 41.72           C
ATOM   2068  CZ  PHE C 575      15.242 -86.707 -27.344  1.00 41.03           C
ATOM   2069  N   ASP C 576      20.281 -90.027 -31.615  1.00 58.44           N
ATOM   2070  CA  ASP C 576      21.474 -90.224 -32.426  1.00 64.07           C
ATOM   2071  C   ASP C 576      22.767 -89.989 -31.623  1.00 62.62           C
ATOM   2072  O   ASP C 576      23.611 -89.169 -31.982  1.00 60.48           O
ATOM   2073  CB  ASP C 576      21.416 -89.330 -33.678  1.00 68.91           C
ATOM   2074  CG  ASP C 576      22.495 -89.667 -34.691  1.00 74.69           C
ATOM   2075  OD1 ASP C 576      22.916 -90.847 -34.767  1.00 74.58           O
ATOM   2076  OD2 ASP C 576      22.916 -88.736 -35.414  1.00 81.33           O1-
ATOM   2077  N   SER C 577      22.894 -90.722 -30.522  1.00 62.93           N
ATOM   2078  CA  SER C 577      24.113 -90.721 -29.709  1.00 65.30           C
ATOM   2079  C   SER C 577      24.468 -89.317 -29.238  1.00 64.71           C
ATOM   2080  O   SER C 577      25.635 -88.942 -29.227  1.00 69.44           O
ATOM   2081  CB  SER C 577      25.289 -91.335 -30.491  1.00 68.06           C
ATOM   2082  OG  SER C 577      24.908 -92.528 -31.171  1.00 67.15           O
ATOM   2083  N   GLY C 578      23.450 -88.544 -28.864  1.00 62.17           N
ATOM   2084  CA  GLY C 578      23.634 -87.150 -28.488  1.00 59.30           C
ATOM   2085  C   GLY C 578      23.670 -86.116 -29.608  1.00 58.25           C
ATOM   2086  O   GLY C 578      23.589 -84.931 -29.332  1.00 56.44           O
ATOM   2087  N   ASN C 579      23.769 -86.523 -30.868  1.00 59.08           N
ATOM   2088  CA  ASN C 579      24.014 -85.543 -31.935  1.00 61.28           C
ATOM   2089  C   ASN C 579      22.802 -84.819 -32.536  1.00 57.96           C
ATOM   2090  O   ASN C 579      22.956 -83.898 -33.326  1.00 57.09           O
ATOM   2091  CB  ASN C 579      24.847 -86.181 -33.039  1.00 66.54           C
ATOM   2092  CG  ASN C 579      26.288 -86.385 -32.615  1.00 71.12           C
ATOM   2093  OD1 ASN C 579      27.009 -85.424 -32.296  1.00 72.45           O
ATOM   2094  ND2 ASN C 579      26.711 -87.636 -32.588  1.00 72.55           N
ATOM   2095  N   SER C 580      21.604 -85.210 -32.135  1.00 54.27           N
ATOM   2096  CA  SER C 580      20.397 -84.700 -32.753  1.00 51.12           C
ATOM   2097  C   SER C 580      19.528 -83.955 -31.745  1.00 47.81           C
ATOM   2098  O   SER C 580      19.557 -84.250 -30.561  1.00 46.83           O
ATOM   2099  CB  SER C 580      19.620 -85.881 -33.321  1.00 49.81           C
ATOM   2100  OG  SER C 580      18.454 -85.443 -33.974  1.00 47.66           O
ATOM   2101  N   ALA C 581      18.739 -83.005 -32.223  1.00 46.73           N
ATOM   2102  CA  ALA C 581      17.724 -82.354 -31.378  1.00 45.58           C
ATOM   2103  C   ALA C 581      16.467 -83.212 -31.222  1.00 42.95           C
ATOM   2104  O   ALA C 581      15.665 -82.982 -30.327  1.00 40.57           O
ATOM   2105  CB  ALA C 581      17.350 -80.996 -31.955  1.00 44.09           C
ATOM   2106  N   THR C 582      16.305 -84.198 -32.100  1.00 44.64           N
ATOM   2107  CA  THR C 582      15.057 -84.951 -32.197  1.00 45.48           C
ATOM   2108  C   THR C 582      15.215 -86.468 -32.288  1.00 44.91           C
ATOM   2109  O   THR C 582      16.263 -86.980 -32.612  1.00 46.38           O
ATOM   2110  CB  THR C 582      14.271 -84.490 -33.424  1.00 46.38           C
ATOM   2111  OG1 THR C 582      15.150 -84.458 -34.552  1.00 48.30           O
ATOM   2112  CG2 THR C 582      13.677 -83.076 -33.183  1.00 44.61           C
ATOM   2113  N   ASP C 583      14.136 -87.173 -31.983  1.00 44.86           N
ATOM   2114  CA  ASP C 583      14.092 -88.632 -32.062  1.00 44.90           C
ATOM   2115  C   ASP C 583      12.623 -89.081 -32.063  1.00 43.63           C
ATOM   2116  O   ASP C 583      11.709 -88.289 -31.811  1.00 41.98           O
ATOM   2117  CB  ASP C 583      14.856 -89.258 -30.883  1.00 45.00           C
ATOM   2118  CG  ASP C 583      15.449 -90.648 -31.200  1.00 46.14           C
ATOM   2119  OD1 ASP C 583      15.295 -91.181 -32.320  1.00 47.20           O
ATOM   2120  OD2 ASP C 583      16.093 -91.215 -30.301  1.00 48.02           O1-
ATOM   2121  N   GLN C 584      12.404 -90.356 -32.356  1.00 44.20           N
ATOM   2122  CA  GLN C 584      11.062 -90.906 -32.508  1.00 43.58           C
ATOM   2123  C   GLN C 584      10.961 -92.224 -31.786  1.00 42.45           C
ATOM   2124  O   GLN C 584      11.964 -92.876 -31.534  1.00 44.11           O
ATOM   2125  CB  GLN C 584      10.758 -91.202 -33.969  1.00 45.77           C
ATOM   2126  CG  GLN C 584      10.798 -90.018 -34.888  1.00 49.96           C
ATOM   2127  CD  GLN C 584      10.825 -90.431 -36.336  1.00 54.91           C
ATOM   2128  OE1 GLN C 584      11.043 -91.612 -36.657  1.00 56.12           O
ATOM   2129  NE2 GLN C 584      10.596 -89.462 -37.232  1.00 56.74           N
ATOM   2130  N   PHE C 585       9.736 -92.601 -31.451  1.00 39.95           N
ATOM   2131  CA  PHE C 585       9.427 -93.967 -31.130  1.00 39.27           C
ATOM   2132  C   PHE C 585       8.011 -94.252 -31.597  1.00 38.40           C
ATOM   2133  O   PHE C 585       7.265 -93.331 -31.924  1.00 40.95           O
ATOM   2134  CB  PHE C 585       9.580 -94.220 -29.647  1.00 37.54           C
ATOM   2135  CG  PHE C 585       8.566 -93.537 -28.810  1.00 34.96           C
ATOM   2136  CD1 PHE C 585       8.798 -92.262 -28.330  1.00 34.62           C
ATOM   2137  CD2 PHE C 585       7.384 -94.170 -28.490  1.00 34.30           C
ATOM   2138  CE1 PHE C 585       7.869 -91.620 -27.528  1.00 33.88           C
ATOM   2139  CE2 PHE C 585       6.442 -93.543 -27.690  1.00 34.50           C
ATOM   2140  CZ  PHE C 585       6.684 -92.260 -27.204  1.00 35.07           C
ATOM   2141  N   VAL C 586       7.657 -95.525 -31.623  1.00 36.44           N
ATOM   2142  CA  VAL C 586       6.426 -95.963 -32.222  1.00 34.74           C
ATOM   2143  C   VAL C 586       5.649 -96.714 -31.180  1.00 32.83           C
ATOM   2144  O   VAL C 586       6.227 -97.518 -30.453  1.00 34.67           O
ATOM   2145  CB  VAL C 586       6.691 -96.914 -33.403  1.00 35.78           C
ATOM   2146  CG1 VAL C 586       5.389 -97.554 -33.869  1.00 35.15           C
ATOM   2147  CG2 VAL C 586       7.354 -96.157 -34.545  1.00 36.10           C
ATOM   2148  N   VAL C 587       4.348 -96.456 -31.113  1.00 30.35           N
ATOM   2149  CA  VAL C 587       3.456 -97.244 -30.282  1.00 30.50           C
ATOM   2150  C   VAL C 587       2.566 -98.089 -31.141  1.00 30.05           C
ATOM   2151  O   VAL C 587       1.943 -97.580 -32.056  1.00 28.97           O
ATOM   2152  CB  VAL C 587       2.542 -96.375 -29.420  1.00 29.74           C
ATOM   2153  CG1 VAL C 587       1.849 -97.222 -28.379  1.00 29.92           C
ATOM   2154  CG2 VAL C 587       3.359 -95.299 -28.758  1.00 31.66           C
ATOM   2155  N   VAL C 588       2.504 -99.381 -30.835  1.00 31.73           N
ATOM   2156  CA  VAL C 588       1.729-100.331 -31.639  1.00 33.62           C
ATOM   2157  C   VAL C 588       0.751-101.064 -30.757  1.00 34.16           C
ATOM   2158  O   VAL C 588       1.122-101.514 -29.679  1.00 37.30           O
ATOM   2159  CB  VAL C 588       2.624-101.392 -32.282  1.00 34.41           C
ATOM   2160  CG1 VAL C 588       1.912-102.054 -33.453  1.00 36.21           C
ATOM   2161  CG2 VAL C 588       3.936-100.779 -32.717  1.00 35.12           C
ATOM   2162  N   ALA C 589      -0.487-101.201 -31.218  1.00 34.95           N
ATOM   2163  CA  ALA C 589      -1.521-101.962 -30.489  1.00 36.64           C
ATOM   2164  C   ALA C 589      -1.341-103.501 -30.676  1.00 36.81           C
ATOM   2165  O   ALA C 589      -0.730-103.946 -31.634  1.00 37.98           O
ATOM   2166  CB  ALA C 589      -2.919-101.502 -30.923  1.00 34.64           C
ATOM   2167  N   THR C 590      -1.843-104.296 -29.744  1.00 38.42           N
ATOM   2168  CA  THR C 590      -1.824-105.768 -29.881  1.00 40.82           C
ATOM   2169  C   THR C 590      -3.208-106.276 -30.283  1.00 41.18           C
ATOM   2170  O   THR C 590      -4.226-105.880 -29.690  1.00 39.70           O
ATOM   2171  CB  THR C 590      -1.366-106.481 -28.586  1.00 40.81           C
ATOM   2172  OG1 THR C 590      -0.016-106.112 -28.296  1.00 39.79           O
ATOM   2173  CG2 THR C 590      -1.445-107.992 -28.758  1.00 41.74           C
ATOM   2174  N   LYS C 591      -3.227-107.147 -31.295  1.00 42.85           N
ATOM   2175  CA  LYS C 591      -4.475-107.648 -31.882  1.00 43.46           C
ATOM   2176  C   LYS C 591      -5.375-108.224 -30.788  1.00 42.77           C
ATOM   2177  O   LYS C 591      -4.938-108.989 -29.948  1.00 42.91           O
ATOM   2178  CB  LYS C 591      -4.200-108.666 -32.996  1.00 44.80           C
ATOM   2179  CG  LYS C 591      -5.434-109.372 -33.559  1.00 47.64           C
ATOM   2180  CD  LYS C 591      -5.114-110.077 -34.884  1.00 51.36           C
ATOM   2181  CE  LYS C 591      -6.113-111.167 -35.289  1.00 53.06           C
ATOM   2182  NZ  LYS C 591      -7.412-110.662 -35.832  1.00 52.18           N1+
ATOM   2183  N   ASP C 592      -6.609-107.750 -30.785  1.00 42.62           N
ATOM   2184  CA  ASP C 592      -7.651-108.154 -29.871  1.00 45.27           C
ATOM   2185  C   ASP C 592      -7.340-107.919 -28.391  1.00 45.66           C
ATOM   2186  O   ASP C 592      -8.052-108.414 -27.529  1.00 46.26           O
ATOM   2187  CB  ASP C 592      -8.084-109.603 -30.179  1.00 47.65           C
ATOM   2188  CG  ASP C 592      -8.690-109.748 -31.601  1.00 49.58           C
ATOM   2189  OD1 ASP C 592      -9.464-108.854 -32.025  1.00 48.21           O
ATOM   2190  OD2 ASP C 592      -8.382-110.740 -32.305  1.00 51.96           O1-
ATOM   2191  N   LYS C 593      -6.318-107.124 -28.090  1.00 45.91           N
ATOM   2192  CA  LYS C 593      -6.075-106.715 -26.706  1.00 47.83           C
ATOM   2193  C   LYS C 593      -6.595-105.294 -26.571  1.00 45.62           C
ATOM   2194  O   LYS C 593      -5.941-104.335 -26.988  1.00 49.71           O
ATOM   2195  CB  LYS C 593      -4.588-106.819 -26.312  1.00 48.87           C
ATOM   2196  CG  LYS C 593      -4.367-107.502 -24.961  1.00 52.71           C
ATOM   2197  CD  LYS C 593      -4.529-109.026 -25.064  1.00 55.71           C
ATOM   2198  CE  LYS C 593      -5.144-109.629 -23.807  1.00 58.14           C
ATOM   2199  NZ  LYS C 593      -5.231-111.118 -23.872  1.00 60.63           N1+
ATOM   2200  N   ILE C 594      -7.784-105.175 -26.008  1.00 43.19           N
ATOM   2201  CA  ILE C 594      -8.519-103.938 -25.974  1.00 42.90           C
ATOM   2202  C   ILE C 594      -8.284-103.235 -24.657  1.00 43.52           C
ATOM   2203  O   ILE C 594      -8.972-103.497 -23.681  1.00 48.53           O
ATOM   2204  CB  ILE C 594     -10.030-104.190 -26.172  1.00 43.50           C
ATOM   2205  CG1 ILE C 594     -10.279-104.930 -27.478  1.00 42.83           C
ATOM   2206  CG2 ILE C 594     -10.808-102.888 -26.145  1.00 43.49           C
ATOM   2207  CD1 ILE C 594      -9.462-104.411 -28.644  1.00 42.50           C
ATOM   2208  N   VAL C 595      -7.333-102.313 -24.652  1.00 42.97           N
ATOM   2209  CA  VAL C 595      -6.892-101.640 -23.440  1.00 43.71           C
ATOM   2210  C   VAL C 595      -6.819-100.132 -23.564  1.00 43.59           C
ATOM   2211  O   VAL C 595      -6.531 -99.596 -24.607  1.00 45.98           O
ATOM   2212  CB  VAL C 595      -5.488-102.111 -23.047  1.00 42.76           C
ATOM   2213  CG1 VAL C 595      -5.556-103.529 -22.494  1.00 43.35           C
ATOM   2214  CG2 VAL C 595      -4.536-102.002 -24.242  1.00 40.76           C
ATOM   2215  N   ASN C 596      -7.068 -99.436 -22.474  1.00 47.17           N
ATOM   2216  CA  ASN C 596      -6.696 -98.035 -22.407  1.00 46.93           C
ATOM   2217  C   ASN C 596      -5.559 -97.948 -21.451  1.00 45.63           C
ATOM   2218  O   ASN C 596      -5.482 -98.722 -20.513  1.00 48.61           O
ATOM   2219  CB  ASN C 596      -7.886 -97.177 -22.015  1.00 49.66           C
ATOM   2220  CG  ASN C 596      -9.002 -97.251 -23.059  1.00 54.13           C
ATOM   2221  OD1 ASN C 596     -10.176 -97.374 -22.712  1.00 59.15           O
ATOM   2222  ND2 ASN C 596      -8.625 -97.241 -24.358  1.00 52.09           N
ATOM   2223  N   GLY C 597      -4.621 -97.074 -21.735  1.00 44.25           N
ATOM   2224  CA  GLY C 597      -3.445 -96.969 -20.899  1.00 45.02           C
ATOM   2225  C   GLY C 597      -2.645 -95.737 -21.231  1.00 44.90           C
ATOM   2226  O   GLY C 597      -3.153 -94.812 -21.844  1.00 45.01           O
ATOM   2227  N   LYS C 598      -1.381 -95.738 -20.841  1.00 46.39           N
ATOM   2228  CA  LYS C 598      -0.515 -94.613 -21.087  1.00 44.83           C
ATOM   2229  C   LYS C 598       0.943 -94.998 -21.207  1.00 42.48           C
ATOM   2230  O   LYS C 598       1.395 -96.020 -20.697  1.00 41.92           O
ATOM   2231  CB  LYS C 598      -0.680 -93.562 -19.991  1.00 47.48           C
ATOM   2232  CG  LYS C 598      -0.171 -93.958 -18.616  1.00 51.44           C
ATOM   2233  CD  LYS C 598      -0.677 -93.000 -17.523  1.00 55.82           C
ATOM   2234  CE  LYS C 598      -2.211 -92.935 -17.468  1.00 58.31           C
ATOM   2235  NZ  LYS C 598      -2.792 -92.498 -16.164  1.00 61.16           N1+
ATOM   2236  N   VAL C 599       1.653 -94.129 -21.910  1.00 40.24           N
ATOM   2237  CA  VAL C 599       3.077 -94.201 -22.107  1.00 38.54           C
ATOM   2238  C   VAL C 599       3.726 -92.965 -21.468  1.00 39.29           C
ATOM   2239  O   VAL C 599       3.161 -91.845 -21.464  1.00 36.52           O
ATOM   2240  CB  VAL C 599       3.407 -94.194 -23.603  1.00 36.48           C
ATOM   2241  CG1 VAL C 599       4.922 -94.256 -23.811  1.00 34.32           C
ATOM   2242  CG2 VAL C 599       2.679 -95.341 -24.307  1.00 36.50           C
ATOM   2243  N   GLU C 600       4.909 -93.174 -20.915  1.00 39.70           N
ATOM   2244  CA  GLU C 600       5.565 -92.120 -20.210  1.00 41.95           C
ATOM   2245  C   GLU C 600       6.949 -91.942 -20.775  1.00 40.90           C
ATOM   2246  O   GLU C 600       7.719 -92.908 -20.919  1.00 38.32           O
ATOM   2247  CB  GLU C 600       5.543 -92.399 -18.714  1.00 48.01           C
ATOM   2248  CG  GLU C 600       4.185 -92.035 -18.098  1.00 54.15           C
ATOM   2249  CD  GLU C 600       3.712 -92.988 -17.011  1.00 61.02           C
ATOM   2250  OE1 GLU C 600       3.693 -94.221 -17.248  1.00 67.88           O
ATOM   2251  OE2 GLU C 600       3.336 -92.499 -15.923  1.00 66.31           O1-
ATOM   2252  N   VAL C 601       7.224 -90.689 -21.149  1.00 38.55           N
ATOM   2253  CA  VAL C 601       8.545 -90.272 -21.617  1.00 37.38           C
ATOM   2254  C   VAL C 601       9.200 -89.411 -20.521  1.00 36.57           C
ATOM   2255  O   VAL C 601       8.717 -88.350 -20.153  1.00 36.21           O
ATOM   2256  CB  VAL C 601       8.450 -89.552 -22.991  1.00 36.33           C
ATOM   2257  CG1 VAL C 601       9.834 -89.203 -23.541  1.00 34.48           C
ATOM   2258  CG2 VAL C 601       7.672 -90.412 -23.980  1.00 33.38           C
ATOM   2259  N   LYS C 602      10.298 -89.916 -19.991  1.00 38.87           N
ATOM   2260  CA  LYS C 602      10.932 -89.365 -18.812  1.00 41.84           C
ATOM   2261  C   LYS C 602      12.310 -88.807 -19.161  1.00 42.18           C
ATOM   2262  O   LYS C 602      13.135 -89.518 -19.738  1.00 41.94           O
ATOM   2263  CB  LYS C 602      11.077 -90.460 -17.743  1.00 45.41           C
ATOM   2264  CG  LYS C 602       9.798 -90.757 -16.964  1.00 47.34           C
ATOM   2265  CD  LYS C 602       9.876 -92.079 -16.195  1.00 49.15           C
ATOM   2266  CE  LYS C 602       8.696 -92.241 -15.231  1.00 50.58           C
ATOM   2267  NZ  LYS C 602       8.388 -93.653 -14.896  1.00 48.35           N1+
ATOM   2268  N   TYR C 603      12.541 -87.539 -18.812  1.00 43.08           N
ATOM   2269  CA  TYR C 603      13.840 -86.876 -18.984  1.00 44.34           C
ATOM   2270  C   TYR C 603      14.552 -86.846 -17.653  1.00 46.61           C
ATOM   2271  O   TYR C 603      13.960 -86.428 -16.647  1.00 46.81           O
ATOM   2272  CB  TYR C 603      13.650 -85.455 -19.499  1.00 43.91           C
ATOM   2273  CG  TYR C 603      14.857 -84.566 -19.364  1.00 46.04           C
ATOM   2274  CD1 TYR C 603      16.043 -84.892 -19.995  1.00 48.56           C
ATOM   2275  CD2 TYR C 603      14.809 -83.375 -18.634  1.00 46.97           C
ATOM   2276  CE1 TYR C 603      17.159 -84.077 -19.892  1.00 49.93           C
ATOM   2277  CE2 TYR C 603      15.925 -82.558 -18.519  1.00 47.84           C
ATOM   2278  CZ  TYR C 603      17.102 -82.913 -19.155  1.00 49.53           C
ATOM   2279  OH  TYR C 603      18.240 -82.132 -19.080  1.00 52.13           O
ATOM   2280  N   PHE C 604      15.798 -87.325 -17.658  1.00 49.48           N
ATOM   2281  CA  PHE C 604      16.679 -87.319 -16.489  1.00 53.22           C
ATOM   2282  C   PHE C 604      17.895 -86.474 -16.842  1.00 55.38           C
ATOM   2283  O   PHE C 604      18.646 -86.817 -17.778  1.00 54.77           O
ATOM   2284  CB  PHE C 604      17.191 -88.720 -16.124  1.00 54.89           C
ATOM   2285  CG  PHE C 604      16.118 -89.771 -15.909  1.00 54.71           C
ATOM   2286  CD1 PHE C 604      15.518 -90.417 -16.991  1.00 53.02           C
ATOM   2287  CD2 PHE C 604      15.788 -90.196 -14.627  1.00 55.40           C
ATOM   2288  CE1 PHE C 604      14.575 -91.426 -16.798  1.00 51.40           C
ATOM   2289  CE2 PHE C 604      14.843 -91.202 -14.430  1.00 54.87           C
ATOM   2290  CZ  PHE C 604      14.231 -91.810 -15.518  1.00 51.67           C
ATOM   2291  N   LYS C 605      18.100 -85.393 -16.095  1.00 58.27           N
ATOM   2292  CA  LYS C 605      19.186 -84.438 -16.367  1.00 59.19           C
ATOM   2293  C   LYS C 605      20.561 -85.107 -16.382  1.00 59.12           C
ATOM   2294  O   LYS C 605      21.418 -84.748 -17.180  1.00 59.22           O
ATOM   2295  CB  LYS C 605      19.160 -83.297 -15.346  1.00 62.41           C
ATOM   2296  CG  LYS C 605      20.191 -82.205 -15.604  1.00 65.61           C
ATOM   2297  CD  LYS C 605      20.042 -81.043 -14.632  1.00 68.20           C
ATOM   2298  CE  LYS C 605      20.896 -79.859 -15.048  1.00 70.27           C
ATOM   2299  NZ  LYS C 605      21.126 -78.914 -13.918  1.00 72.06           N1+
ATOM   2300  N   ASN C 606      20.772 -86.069 -15.491  1.00 60.82           N
ATOM   2301  CA  ASN C 606      21.966 -86.917 -15.534  1.00 63.43           C
ATOM   2302  C   ASN C 606      21.561 -88.390 -15.717  1.00 63.40           C
ATOM   2303  O   ASN C 606      20.585 -88.854 -15.125  1.00 60.75           O
ATOM   2304  CB  ASN C 606      22.832 -86.728 -14.271  1.00 65.92           C
ATOM   2305  CG  ASN C 606      23.423 -85.330 -14.167  1.00 64.92           C
ATOM   2306  OD1 ASN C 606      23.076 -84.562 -13.277  1.00 63.99           O
ATOM   2307  ND2 ASN C 606      24.304 -84.990 -15.094  1.00 65.03           N
ATOM   2308  N   ALA C 607      22.314 -89.104 -16.550  1.00 63.83           N
ATOM   2309  CA  ALA C 607      22.068 -90.525 -16.832  1.00 66.80           C
ATOM   2310  C   ALA C 607      21.953 -91.407 -15.578  1.00 68.00           C
ATOM   2311  O   ALA C 607      21.049 -92.245 -15.461  1.00 65.21           O
ATOM   2312  CB  ALA C 607      23.163 -91.066 -17.747  1.00 67.92           C
ATOM   2313  N   SER C 608      22.872 -91.202 -14.645  1.00 70.39           N
ATOM   2314  CA  SER C 608      22.896 -91.953 -13.399  1.00 73.39           C
ATOM   2315  C   SER C 608      21.733 -91.654 -12.438  1.00 74.66           C
ATOM   2316  O   SER C 608      21.612 -92.316 -11.417  1.00 78.14           O
ATOM   2317  CB  SER C 608      24.212 -91.681 -12.675  1.00 74.84           C
ATOM   2318  OG  SER C 608      24.348 -90.303 -12.361  1.00 74.33           O
ATOM   2319  N   ASP C 609      20.888 -90.671 -12.739  1.00 73.22           N
ATOM   2320  CA  ASP C 609      19.797 -90.320 -11.831  1.00 73.15           C
ATOM   2321  C   ASP C 609      18.755 -91.435 -11.752  1.00 73.46           C
ATOM   2322  O   ASP C 609      18.457 -92.091 -12.749  1.00 71.84           O
ATOM   2323  CB  ASP C 609      19.126 -89.015 -12.262  1.00 72.70           C
ATOM   2324  CG  ASP C 609      20.043 -87.801 -12.131  1.00 75.25           C
ATOM   2325  OD1 ASP C 609      21.099 -87.897 -11.462  1.00 81.87           O
ATOM   2326  OD2 ASP C 609      19.704 -86.736 -12.697  1.00 72.35           O1-
ATOM   2327  N   THR C 610      18.224 -91.646 -10.551  1.00 74.94           N
ATOM   2328  CA  THR C 610      17.178 -92.634 -10.307  1.00 75.88           C
ATOM   2329  C   THR C 610      15.784 -92.030 -10.461  1.00 71.31           C
ATOM   2330  O   THR C 610      14.835 -92.753 -10.766  1.00 70.78           O
ATOM   2331  CB  THR C 610      17.260 -93.221  -8.883  1.00 81.52           C
ATOM   2332  OG1 THR C 610      17.195 -92.157  -7.930  1.00 84.96           O
ATOM   2333  CG2 THR C 610      18.543 -94.023  -8.675  1.00 84.59           C
ATOM   2334  N   THR C 611      15.658 -90.724 -10.213  1.00 66.88           N
ATOM   2335  CA  THR C 611      14.374 -90.023 -10.336  1.00 62.66           C
ATOM   2336  C   THR C 611      14.387 -89.086 -11.534  1.00 58.62           C
ATOM   2337  O   THR C 611      15.366 -88.388 -11.768  1.00 59.30           O
ATOM   2338  CB  THR C 611      14.019 -89.241  -9.055  1.00 62.43           C
ATOM   2339  OG1 THR C 611      13.501 -90.156  -8.088  1.00 64.45           O
ATOM   2340  CG2 THR C 611      12.963 -88.184  -9.323  1.00 60.19           C
ATOM   2341  N   PRO C 612      13.291 -89.063 -12.301  1.00 55.36           N
ATOM   2342  CA  PRO C 612      13.261 -88.172 -13.448  1.00 52.23           C
ATOM   2343  C   PRO C 612      13.114 -86.691 -13.068  1.00 49.45           C
ATOM   2344  O   PRO C 612      12.477 -86.369 -12.068  1.00 50.12           O
ATOM   2345  CB  PRO C 612      12.030 -88.668 -14.222  1.00 51.99           C
ATOM   2346  CG  PRO C 612      11.127 -89.200 -13.162  1.00 53.52           C
ATOM   2347  CD  PRO C 612      12.042 -89.840 -12.166  1.00 55.47           C
ATOM   2348  N   THR C 613      13.709 -85.826 -13.888  1.00 47.36           N
ATOM   2349  CA  THR C 613      13.573 -84.349 -13.826  1.00 46.87           C
ATOM   2350  C   THR C 613      12.234 -83.818 -14.392  1.00 45.75           C
ATOM   2351  O   THR C 613      11.757 -82.749 -14.022  1.00 43.52           O
ATOM   2352  CB  THR C 613      14.719 -83.674 -14.632  1.00 46.86           C
ATOM   2353  OG1 THR C 613      15.995 -84.152 -14.178  1.00 46.95           O
ATOM   2354  CG2 THR C 613      14.676 -82.126 -14.525  1.00 46.37           C
ATOM   2355  N   SER C 614      11.647 -84.554 -15.330  1.00 45.91           N
ATOM   2356  CA  SER C 614      10.312 -84.223 -15.840  1.00 42.96           C
ATOM   2357  C   SER C 614       9.746 -85.417 -16.574  1.00 40.94           C
ATOM   2358  O   SER C 614      10.497 -86.196 -17.151  1.00 38.96           O
ATOM   2359  CB  SER C 614      10.378 -83.050 -16.808  1.00 40.94           C
ATOM   2360  OG  SER C 614      11.120 -83.410 -17.959  1.00 38.29           O
ATOM   2361  N   THR C 615       8.423 -85.527 -16.580  1.00 40.31           N
ATOM   2362  CA  THR C 615       7.752 -86.646 -17.195  1.00 40.71           C
ATOM   2363  C   THR C 615       6.613 -86.157 -18.070  1.00 39.32           C
ATOM   2364  O   THR C 615       5.746 -85.437 -17.574  1.00 36.89           O
ATOM   2365  CB  THR C 615       7.121 -87.578 -16.136  1.00 42.47           C
ATOM   2366  OG1 THR C 615       8.098 -87.956 -15.175  1.00 44.55           O
ATOM   2367  CG2 THR C 615       6.545 -88.842 -16.796  1.00 44.04           C
ATOM   2368  N   LYS C 616       6.580 -86.607 -19.331  1.00 37.40           N
ATOM   2369  CA  LYS C 616       5.454 -86.291 -20.228  1.00 37.81           C
ATOM   2370  C   LYS C 616       4.602 -87.516 -20.499  1.00 36.89           C
ATOM   2371  O   LYS C 616       5.114 -88.575 -20.836  1.00 34.85           O
ATOM   2372  CB  LYS C 616       5.934 -85.714 -21.563  1.00 38.41           C
ATOM   2373  CG  LYS C 616       7.107 -84.746 -21.484  1.00 38.82           C
ATOM   2374  CD  LYS C 616       6.751 -83.458 -20.773  1.00 40.60           C
ATOM   2375  CE  LYS C 616       7.890 -82.460 -20.895  1.00 41.58           C
ATOM   2376  NZ  LYS C 616       7.794 -81.368 -19.895  1.00 43.59           N1+
ATOM   2377  N   THR C 617       3.290 -87.369 -20.392  1.00 37.73           N
ATOM   2378  CA  THR C 617       2.409 -88.519 -20.538  1.00 37.91           C
ATOM   2379  C   THR C 617       1.593 -88.510 -21.821  1.00 35.83           C
ATOM   2380  O   THR C 617       1.068 -87.492 -22.208  1.00 38.45           O
ATOM   2381  CB  THR C 617       1.473 -88.602 -19.324  1.00 39.51           C
ATOM   2382  OG1 THR C 617       2.272 -88.809 -18.167  1.00 41.31           O
ATOM   2383  CG2 THR C 617       0.490 -89.749 -19.448  1.00 40.78           C
ATOM   2384  N   ILE C 618       1.487 -89.654 -22.476  1.00 33.45           N
ATOM   2385  CA  ILE C 618       0.632 -89.777 -23.650  1.00 32.65           C
ATOM   2386  C   ILE C 618      -0.401 -90.868 -23.420  1.00 33.65           C
ATOM   2387  O   ILE C 618      -0.044 -92.019 -23.211  1.00 32.59           O
ATOM   2388  CB  ILE C 618       1.436 -90.192 -24.889  1.00 31.25           C
ATOM   2389  CG1 ILE C 618       2.648 -89.270 -25.083  1.00 30.93           C
ATOM   2390  CG2 ILE C 618       0.530 -90.195 -26.109  1.00 30.13           C
ATOM   2391  CD1 ILE C 618       3.845 -89.984 -25.656  1.00 32.08           C
ATOM   2392  N   THR C 619      -1.677 -90.515 -23.413  1.00 34.19           N
ATOM   2393  CA  THR C 619      -2.682 -91.530 -23.211  1.00 34.46           C
ATOM   2394  C   THR C 619      -2.880 -92.267 -24.538  1.00 34.47           C
ATOM   2395  O   THR C 619      -2.744 -91.700 -25.639  1.00 33.34           O
ATOM   2396  CB  THR C 619      -4.026 -90.960 -22.721  1.00 35.67           C
ATOM   2397  OG1 THR C 619      -4.572 -90.107 -23.738  1.00 35.53           O
ATOM   2398  CG2 THR C 619      -3.862 -90.186 -21.378  1.00 35.96           C
ATOM   2399  N   VAL C 620      -3.192 -93.544 -24.418  1.00 33.45           N
ATOM   2400  CA  VAL C 620      -3.352 -94.376 -25.557  1.00 33.38           C
ATOM   2401  C   VAL C 620      -4.616 -95.180 -25.403  1.00 35.49           C
ATOM   2402  O   VAL C 620      -4.830 -95.839 -24.383  1.00 38.50           O
ATOM   2403  CB  VAL C 620      -2.139 -95.297 -25.755  1.00 32.26           C
ATOM   2404  CG1 VAL C 620      -2.348 -96.217 -26.957  1.00 30.18           C
ATOM   2405  CG2 VAL C 620      -0.893 -94.456 -25.928  1.00 29.38           C
ATOM   2406  N   ASN C 621      -5.433 -95.105 -26.446  1.00 36.61           N
ATOM   2407  CA  ASN C 621      -6.725 -95.748 -26.533  1.00 38.87           C
ATOM   2408  C   ASN C 621      -6.756 -96.808 -27.626  1.00 37.78           C
ATOM   2409  O   ASN C 621      -6.545 -96.496 -28.806  1.00 36.91           O
ATOM   2410  CB  ASN C 621      -7.739 -94.699 -26.906  1.00 42.07           C
ATOM   2411  CG  ASN C 621      -8.872 -94.669 -25.959  1.00 48.15           C
ATOM   2412  OD1 ASN C 621      -8.812 -93.947 -24.953  1.00 51.86           O
ATOM   2413  ND2 ASN C 621      -9.898 -95.504 -26.218  1.00 50.68           N
ATOM   2414  N   VAL C 622      -7.025 -98.052 -27.269  1.00 37.21           N
ATOM   2415  CA  VAL C 622      -7.178 -99.072 -28.298  1.00 37.30           C
ATOM   2416  C   VAL C 622      -8.644 -99.433 -28.514  1.00 37.32           C
ATOM   2417  O   VAL C 622      -9.367 -99.713 -27.564  1.00 38.97           O
ATOM   2418  CB  VAL C 622      -6.342-100.314 -27.993  1.00 37.73           C
ATOM   2419  CG1 VAL C 622      -6.429-101.299 -29.140  1.00 37.79           C
ATOM   2420  CG2 VAL C 622      -4.892 -99.915 -27.766  1.00 37.93           C
ATOM   2421  N   VAL C 623      -9.065 -99.434 -29.777  1.00 36.62           N
ATOM   2422  CA  VAL C 623     -10.415 -99.847 -30.155  1.00 37.38           C
ATOM   2423  C   VAL C 623     -10.372-101.064 -31.056  1.00 38.35           C
ATOM   2424  O   VAL C 623      -9.423-101.248 -31.834  1.00 37.78           O
ATOM   2425  CB  VAL C 623     -11.177 -98.729 -30.882  1.00 38.06           C
ATOM   2426  CG1 VAL C 623     -11.325 -97.532 -29.947  1.00 37.34           C
ATOM   2427  CG2 VAL C 623     -10.502 -98.365 -32.211  1.00 35.85           C
ATOM   2428  N   ASN C 624     -11.396-101.906 -30.936  1.00 42.63           N
ATOM   2429  CA  ASN C 624     -11.464-103.141 -31.715  1.00 42.60           C
ATOM   2430  C   ASN C 624     -12.100-102.919 -33.074  1.00 41.30           C
ATOM   2431  O   ASN C 624     -13.166-102.334 -33.177  1.00 39.54           O
ATOM   2432  CB  ASN C 624     -12.247-104.238 -30.985  1.00 42.53           C
ATOM   2433  CG  ASN C 624     -12.209-105.564 -31.728  1.00 42.57           C
ATOM   2434  OD1 ASN C 624     -11.150-106.170 -31.920  1.00 40.16           O
ATOM   2435  ND2 ASN C 624     -13.373-106.018 -32.158  1.00 44.72           N
ATOM   2436  N   VAL C 625     -11.428-103.395 -34.109  1.00 41.73           N
ATOM   2437  CA  VAL C 625     -12.015-103.490 -35.432  1.00 41.80           C
ATOM   2438  C   VAL C 625     -12.031-104.986 -35.785  1.00 44.65           C
ATOM   2439  O   VAL C 625     -11.272-105.764 -35.179  1.00 45.39           O
ATOM   2440  CB  VAL C 625     -11.231-102.620 -36.436  1.00 41.43           C
ATOM   2441  CG1 VAL C 625     -11.236-101.170 -35.972  1.00 40.46           C
ATOM   2442  CG2 VAL C 625      -9.797-103.087 -36.613  1.00 40.18           C
ATOM   2443  N   LYS C 626     -12.928-105.401 -36.686  1.00 46.32           N
ATOM   2444  CA  LYS C 626     -12.955-106.792 -37.171  1.00 49.06           C
ATOM   2445  C   LYS C 626     -11.994-106.950 -38.369  1.00 52.66           C
ATOM   2446  O   LYS C 626     -11.810-106.037 -39.177  1.00 50.01           O
ATOM   2447  CB  LYS C 626     -14.377-107.250 -37.513  1.00 46.76           C
ATOM   2448  CG  LYS C 626     -15.146-107.911 -36.381  1.00 45.17           C
ATOM   2449  CD  LYS C 626     -15.958-106.893 -35.599  1.00 44.55           C
ATOM   2450  CE  LYS C 626     -16.851-107.574 -34.575  1.00 45.22           C
ATOM   2451  NZ  LYS C 626     -17.936-108.364 -35.220  1.00 45.92           N1+
ATOM   2452  N   ALA C 627     -11.358-108.115 -38.452  1.00 59.78           N
ATOM   2453  CA  ALA C 627     -10.418-108.413 -39.539  1.00 63.57           C
ATOM   2454  C   ALA C 627     -11.097-108.294 -40.916  1.00 64.26           C
ATOM   2455  O   ALA C 627     -10.469-107.919 -41.906  1.00 66.62           O
ATOM   2456  CB  ALA C 627      -9.813-109.806 -39.347  1.00 62.89           C
ATOM   2457  N   ASP C 628     -12.388-108.593 -40.965  1.00 62.65           N
ATOM   2458  CA  ASP C 628     -13.116-108.616 -42.228  1.00 64.15           C
ATOM   2459  C   ASP C 628     -14.062-107.436 -42.367  1.00 62.04           C
ATOM   2460  O   ASP C 628     -14.944-107.449 -43.219  1.00 60.88           O
ATOM   2461  CB  ASP C 628     -13.889-109.948 -42.379  1.00 66.67           C
ATOM   2462  CG  ASP C 628     -14.870-110.226 -41.227  1.00 65.31           C
ATOM   2463  OD1 ASP C 628     -14.829-109.541 -40.189  1.00 66.29           O
ATOM   2464  OD2 ASP C 628     -15.682-111.158 -41.363  1.00 67.74           O1-
ATOM   2465  N   ALA C 629     -13.876-106.420 -41.531  1.00 60.29           N
ATOM   2466  CA  ALA C 629     -14.794-105.289 -41.469  1.00 58.16           C
ATOM   2467  C   ALA C 629     -15.092-104.731 -42.852  1.00 57.18           C
ATOM   2468  O   ALA C 629     -14.215-104.721 -43.712  1.00 53.81           O
ATOM   2469  CB  ALA C 629     -14.213-104.199 -40.584  1.00 59.22           C
ATOM   2470  N   THR C 630     -16.339-104.302 -43.061  1.00 56.64           N
ATOM   2471  CA  THR C 630     -16.743-103.682 -44.326  1.00 56.13           C
ATOM   2472  C   THR C 630     -16.468-102.168 -44.241  1.00 52.23           C
ATOM   2473  O   THR C 630     -17.004-101.495 -43.358  1.00 50.96           O
ATOM   2474  CB  THR C 630     -18.247-103.879 -44.640  1.00 56.25           C
ATOM   2475  OG1 THR C 630     -18.653-105.192 -44.270  1.00 57.94           O
ATOM   2476  CG2 THR C 630     -18.533-103.663 -46.131  1.00 55.98           C
ATOM   2477  N   PRO C 631     -15.636-101.633 -45.151  1.00 48.48           N
ATOM   2478  CA  PRO C 631     -15.379-100.187 -45.140  1.00 47.16           C
ATOM   2479  C   PRO C 631     -16.607 -99.408 -45.540  1.00 44.68           C
ATOM   2480  O   PRO C 631     -17.097 -99.603 -46.649  1.00 44.68           O
ATOM   2481  CB  PRO C 631     -14.303-100.013 -46.222  1.00 48.31           C
ATOM   2482  CG  PRO C 631     -14.454-101.197 -47.114  1.00 48.71           C
ATOM   2483  CD  PRO C 631     -14.872-102.316 -46.208  1.00 48.40           C
ATOM   2484  N   VAL C 632     -17.096 -98.534 -44.665  1.00 41.96           N
ATOM   2485  CA  VAL C 632     -18.275 -97.739 -44.982  1.00 42.74           C
ATOM   2486  C   VAL C 632     -18.053 -96.237 -44.965  1.00 41.74           C
ATOM   2487  O   VAL C 632     -19.016 -95.478 -45.106  1.00 44.46           O
ATOM   2488  CB  VAL C 632     -19.437 -98.021 -44.015  1.00 43.90           C
ATOM   2489  CG1 VAL C 632     -19.577 -99.517 -43.751  1.00 43.11           C
ATOM   2490  CG2 VAL C 632     -19.239 -97.235 -42.726  1.00 41.80           C
ATOM   2491  N   GLY C 633     -16.812 -95.790 -44.807  1.00 39.03           N
ATOM   2492  CA  GLY C 633     -16.543 -94.357 -44.728  1.00 36.98           C
ATOM   2493  C   GLY C 633     -15.075 -94.025 -44.836  1.00 35.22           C
ATOM   2494  O   GLY C 633     -14.233 -94.904 -44.821  1.00 34.84           O
ATOM   2495  N   LEU C 634     -14.773 -92.742 -44.948  1.00 34.22           N
ATOM   2496  CA  LEU C 634     -13.395 -92.284 -45.047  1.00 33.45           C
ATOM   2497  C   LEU C 634     -13.103 -91.170 -44.064  1.00 32.75           C
ATOM   2498  O   LEU C 634     -13.973 -90.364 -43.724  1.00 30.83           O
ATOM   2499  CB  LEU C 634     -13.100 -91.769 -46.450  1.00 32.98           C
ATOM   2500  CG  LEU C 634     -13.235 -92.742 -47.625  1.00 34.36           C
ATOM   2501  CD1 LEU C 634     -13.112 -91.977 -48.940  1.00 34.61           C
ATOM   2502  CD2 LEU C 634     -12.196 -93.854 -47.550  1.00 33.40           C
ATOM   2503  N   ASP C 635     -11.854 -91.151 -43.614  1.00 33.80           N
ATOM   2504  CA  ASP C 635     -11.276 -90.012 -42.939  1.00 33.55           C
ATOM   2505  C   ASP C 635     -10.178 -89.460 -43.855  1.00 32.96           C
ATOM   2506  O   ASP C 635      -9.162 -90.114 -44.065  1.00 32.98           O
ATOM   2507  CB  ASP C 635     -10.682 -90.410 -41.567  1.00 35.58           C
ATOM   2508  CG  ASP C 635     -10.168 -89.182 -40.771  1.00 37.75           C
ATOM   2509  OD1 ASP C 635     -10.109 -88.080 -41.416  1.00 38.30           O
ATOM   2510  OD2 ASP C 635      -9.831 -89.311 -39.548  1.00 36.20           O1-
ATOM   2511  N   ILE C 636     -10.405 -88.266 -44.393  1.00 32.40           N
ATOM   2512  CA  ILE C 636      -9.487 -87.598 -45.296  1.00 31.62           C
ATOM   2513  C   ILE C 636      -8.826 -86.451 -44.547  1.00 30.52           C
ATOM   2514  O   ILE C 636      -9.429 -85.406 -44.364  1.00 30.38           O
ATOM   2515  CB  ILE C 636     -10.247 -87.074 -46.521  1.00 32.45           C
ATOM   2516  CG1 ILE C 636     -10.829 -88.260 -47.294  1.00 34.36           C
ATOM   2517  CG2 ILE C 636      -9.356 -86.242 -47.440  1.00 32.19           C
ATOM   2518  CD1 ILE C 636     -11.790 -87.874 -48.408  1.00 34.78           C
ATOM   2519  N   VAL C 637      -7.577 -86.645 -44.124  1.00 29.42           N
ATOM   2520  CA  VAL C 637      -6.928 -85.692 -43.222  1.00 29.27           C
ATOM   2521  C   VAL C 637      -6.322 -84.512 -43.985  1.00 28.67           C
ATOM   2522  O   VAL C 637      -5.118 -84.362 -44.038  1.00 27.40           O
ATOM   2523  CB  VAL C 637      -5.860 -86.372 -42.332  1.00 29.46           C
ATOM   2524  CG1 VAL C 637      -5.274 -85.375 -41.352  1.00 29.37           C
ATOM   2525  CG2 VAL C 637      -6.455 -87.549 -41.573  1.00 29.06           C
ATOM   2526  N   ALA C 638      -7.205 -83.679 -44.537  1.00 28.64           N
ATOM   2527  CA  ALA C 638      -6.846 -82.569 -45.426  1.00 28.69           C
ATOM   2528  C   ALA C 638      -6.753 -81.217 -44.743  1.00 28.58           C
ATOM   2529  O   ALA C 638      -7.500 -80.925 -43.797  1.00 27.97           O
ATOM   2530  CB  ALA C 638      -7.864 -82.445 -46.555  1.00 28.28           C
ATOM   2531  N   PRO C 639      -5.875 -80.349 -45.265  1.00 28.46           N
ATOM   2532  CA  PRO C 639      -5.941 -79.011 -44.720  1.00 27.98           C
ATOM   2533  C   PRO C 639      -7.331 -78.424 -44.993  1.00 27.23           C
ATOM   2534  O   PRO C 639      -7.965 -78.731 -46.012  1.00 25.16           O
ATOM   2535  CB  PRO C 639      -4.814 -78.254 -45.449  1.00 28.49           C
ATOM   2536  CG  PRO C 639      -4.060 -79.274 -46.266  1.00 28.97           C
ATOM   2537  CD  PRO C 639      -4.974 -80.453 -46.432  1.00 28.27           C
ATOM   2538  N   SER C 640      -7.794 -77.613 -44.057  1.00 27.80           N
ATOM   2539  CA  SER C 640      -9.097 -76.962 -44.141  1.00 29.91           C
ATOM   2540  C   SER C 640      -9.211 -75.766 -45.100  1.00 30.85           C
ATOM   2541  O   SER C 640     -10.334 -75.341 -45.402  1.00 30.79           O
ATOM   2542  CB  SER C 640      -9.472 -76.456 -42.742  1.00 30.09           C
ATOM   2543  OG  SER C 640      -9.640 -77.564 -41.901  1.00 32.12           O
ATOM   2544  N   GLU C 641      -8.075 -75.218 -45.549  1.00 31.71           N
ATOM   2545  CA  GLU C 641      -8.029 -73.854 -46.134  1.00 32.74           C
ATOM   2546  C   GLU C 641      -6.870 -73.696 -47.142  1.00 30.01           C
ATOM   2547  O   GLU C 641      -5.752 -74.154 -46.883  1.00 29.40           O
ATOM   2548  CB  GLU C 641      -7.893 -72.820 -44.990  1.00 35.48           C
ATOM   2549  CG  GLU C 641      -8.339 -71.395 -45.329  1.00 39.42           C
ATOM   2550  CD  GLU C 641      -8.078 -70.349 -44.208  1.00 42.68           C
ATOM   2551  OE1 GLU C 641      -6.912 -69.918 -43.988  1.00 41.07           O
ATOM   2552  OE2 GLU C 641      -9.055 -69.921 -43.542  1.00 49.54           O1-
ATOM   2553  N   ILE C 642      -7.137 -73.077 -48.293  1.00 28.07           N
ATOM   2554  CA  ILE C 642      -6.049 -72.630 -49.198  1.00 27.27           C
ATOM   2555  C   ILE C 642      -6.004 -71.087 -49.374  1.00 26.01           C
ATOM   2556  O   ILE C 642      -7.027 -70.447 -49.586  1.00 25.39           O
ATOM   2557  CB  ILE C 642      -6.092 -73.341 -50.574  1.00 28.21           C
ATOM   2558  CG1 ILE C 642      -7.444 -73.171 -51.257  1.00 27.74           C
ATOM   2559  CG2 ILE C 642      -5.824 -74.846 -50.430  1.00 28.98           C
ATOM   2560  CD1 ILE C 642      -7.370 -73.602 -52.695  1.00 28.39           C
ATOM   2561  N   ASP C 643      -4.813 -70.502 -49.261  1.00 25.18           N
ATOM   2562  CA  ASP C 643      -4.630 -69.056 -49.353  1.00 25.29           C
ATOM   2563  C   ASP C 643      -3.680 -68.795 -50.533  1.00 25.25           C
ATOM   2564  O   ASP C 643      -2.553 -69.287 -50.528  1.00 25.73           O
ATOM   2565  CB  ASP C 643      -4.071 -68.506 -48.028  1.00 25.96           C
ATOM   2566  CG  ASP C 643      -3.743 -67.002 -48.069  1.00 26.66           C
ATOM   2567  OD1 ASP C 643      -4.202 -66.292 -48.983  1.00 26.37           O
ATOM   2568  OD2 ASP C 643      -3.004 -66.522 -47.167  1.00 27.62           O1-
ATOM   2569  N   VAL C 644      -4.154 -68.042 -51.534  1.00 24.17           N
ATOM   2570  CA  VAL C 644      -3.357 -67.723 -52.711  1.00 24.41           C
ATOM   2571  C   VAL C 644      -2.114 -66.908 -52.286  1.00 24.72           C
ATOM   2572  O   VAL C 644      -1.101 -66.983 -52.938  1.00 25.03           O
ATOM   2573  CB  VAL C 644      -4.198 -66.994 -53.805  1.00 24.02           C
ATOM   2574  CG1 VAL C 644      -4.595 -65.595 -53.351  1.00 23.96           C
ATOM   2575  CG2 VAL C 644      -3.441 -66.929 -55.126  1.00 23.37           C
ATOM   2576  N   ASN C 645      -2.188 -66.181 -51.164  1.00 24.36           N
ATOM   2577  CA  ASN C 645      -1.046 -65.433 -50.651  1.00 24.30           C
ATOM   2578  C   ASN C 645      -0.072 -66.215 -49.755  1.00 25.00           C
ATOM   2579  O   ASN C 645       0.877 -65.618 -49.221  1.00 25.36           O
ATOM   2580  CB  ASN C 645      -1.547 -64.229 -49.865  1.00 25.08           C
ATOM   2581  CG  ASN C 645      -0.426 -63.257 -49.502  1.00 26.03           C
ATOM   2582  OD1 ASN C 645       0.311 -62.781 -50.370  1.00 26.37           O
ATOM   2583  ND2 ASN C 645      -0.282 -62.979 -48.224  1.00 26.63           N
ATOM   2584  N   ALA C 646      -0.314 -67.522 -49.573  1.00 25.16           N
ATOM   2585  CA  ALA C 646       0.544 -68.423 -48.770  1.00 25.94           C
ATOM   2586  C   ALA C 646       2.059 -68.264 -48.993  1.00 27.44           C
ATOM   2587  O   ALA C 646       2.837 -68.276 -48.026  1.00 27.05           O
ATOM   2588  CB  ALA C 646       0.162 -69.881 -49.017  1.00 25.43           C
ATOM   2589  N   PRO C 647       2.475 -68.141 -50.265  1.00 27.26           N
ATOM   2590  CA  PRO C 647       3.883 -67.937 -50.571  1.00 29.24           C
ATOM   2591  C   PRO C 647       4.524 -66.698 -49.962  1.00 30.42           C
ATOM   2592  O   PRO C 647       5.717 -66.698 -49.686  1.00 32.31           O
ATOM   2593  CB  PRO C 647       3.897 -67.835 -52.113  1.00 28.55           C
ATOM   2594  CG  PRO C 647       2.728 -68.650 -52.538  1.00 27.83           C
ATOM   2595  CD  PRO C 647       1.678 -68.381 -51.486  1.00 26.61           C
ATOM   2596  N   ASN C 648       3.759 -65.637 -49.779  1.00 30.58           N
ATOM   2597  CA  ASN C 648       4.325 -64.433 -49.212  1.00 32.39           C
ATOM   2598  C   ASN C 648       4.178 -64.344 -47.689  1.00 34.30           C
ATOM   2599  O   ASN C 648       4.773 -63.475 -47.080  1.00 35.00           O
ATOM   2600  CB  ASN C 648       3.641 -63.225 -49.802  1.00 31.66           C
ATOM   2601  CG  ASN C 648       3.797 -63.136 -51.277  1.00 30.88           C
ATOM   2602  OD1 ASN C 648       2.825 -62.916 -52.003  1.00 31.46           O
ATOM   2603  ND2 ASN C 648       5.003 -63.272 -51.734  1.00 30.92           N
ATOM   2604  N   THR C 649       3.352 -65.181 -47.070  1.00 34.83           N
ATOM   2605  CA  THR C 649       3.213 -65.075 -45.633  1.00 36.88           C
ATOM   2606  C   THR C 649       4.390 -65.773 -44.951  1.00 40.75           C
ATOM   2607  O   THR C 649       4.773 -66.894 -45.314  1.00 39.39           O
ATOM   2608  CB  THR C 649       1.881 -65.623 -45.093  1.00 35.24           C
ATOM   2609  OG1 THR C 649       1.845 -67.049 -45.213  1.00 35.47           O
ATOM   2610  CG2 THR C 649       0.696 -64.994 -45.806  1.00 31.96           C
ATOM   2611  N   ALA C 650       4.966 -65.055 -43.989  1.00 44.82           N
ATOM   2612  CA  ALA C 650       5.981 -65.540 -43.065  1.00 47.04           C
ATOM   2613  C   ALA C 650       5.733 -66.974 -42.582  1.00 47.36           C
ATOM   2614  O   ALA C 650       6.629 -67.809 -42.609  1.00 48.97           O
ATOM   2615  CB  ALA C 650       6.045 -64.587 -41.871  1.00 47.61           C
ATOM   2616  N   SER C 651       4.519 -67.254 -42.127  1.00 46.42           N
ATOM   2617  CA  SER C 651       4.197 -68.590 -41.668  1.00 47.76           C
ATOM   2618  C   SER C 651       4.477 -69.630 -42.749  1.00 46.69           C
ATOM   2619  O   SER C 651       4.085 -69.479 -43.909  1.00 45.41           O
ATOM   2620  CB  SER C 651       2.728 -68.699 -41.246  1.00 48.92           C
ATOM   2621  OG  SER C 651       2.323 -70.068 -41.166  1.00 50.67           O
ATOM   2622  N   THR C 652       5.121 -70.708 -42.339  1.00 46.65           N
ATOM   2623  CA  THR C 652       5.433 -71.804 -43.227  1.00 45.24           C
ATOM   2624  C   THR C 652       4.326 -72.856 -43.192  1.00 43.18           C
ATOM   2625  O   THR C 652       4.418 -73.869 -43.887  1.00 43.30           O
ATOM   2626  CB  THR C 652       6.770 -72.466 -42.824  1.00 47.81           C
ATOM   2627  OG1 THR C 652       6.572 -73.231 -41.631  1.00 48.78           O
ATOM   2628  CG2 THR C 652       7.870 -71.405 -42.587  1.00 47.62           C
ATOM   2629  N   ALA C 653       3.271 -72.627 -42.406  1.00 41.24           N
ATOM   2630  CA  ALA C 653       2.218 -73.642 -42.244  1.00 37.82           C
ATOM   2631  C   ALA C 653       1.146 -73.589 -43.319  1.00 34.92           C
ATOM   2632  O   ALA C 653       0.501 -74.581 -43.568  1.00 33.73           O
ATOM   2633  CB  ALA C 653       1.583 -73.522 -40.874  1.00 36.60           C
ATOM   2634  N   ASP C 654       0.935 -72.438 -43.953  1.00 33.99           N
ATOM   2635  CA  ASP C 654      -0.153 -72.318 -44.945  1.00 32.26           C
ATOM   2636  C   ASP C 654       0.281 -72.736 -46.341  1.00 30.31           C
ATOM   2637  O   ASP C 654       1.442 -72.598 -46.690  1.00 30.01           O
ATOM   2638  CB  ASP C 654      -0.734 -70.898 -45.004  1.00 33.06           C
ATOM   2639  CG  ASP C 654       0.334 -69.803 -45.108  1.00 34.07           C
ATOM   2640  OD1 ASP C 654       1.564 -70.076 -45.071  1.00 34.74           O
ATOM   2641  OD2 ASP C 654      -0.095 -68.639 -45.172  1.00 34.26           O1-
ATOM   2642  N   VAL C 655      -0.679 -73.223 -47.128  1.00 28.16           N
ATOM   2643  CA  VAL C 655      -0.432 -73.757 -48.482  1.00 27.19           C
ATOM   2644  C   VAL C 655      -1.427 -73.149 -49.467  1.00 26.00           C
ATOM   2645  O   VAL C 655      -2.494 -72.737 -49.059  1.00 25.54           O
ATOM   2646  CB  VAL C 655      -0.593 -75.304 -48.501  1.00 26.04           C
ATOM   2647  CG1 VAL C 655       0.424 -75.968 -47.586  1.00 25.08           C
ATOM   2648  CG2 VAL C 655      -2.017 -75.702 -48.142  1.00 24.53           C
ATOM   2649  N   ASP C 656      -1.080 -73.101 -50.750  1.00 27.35           N
ATOM   2650  CA  ASP C 656      -1.974 -72.567 -51.792  1.00 27.30           C
ATOM   2651  C   ASP C 656      -2.576 -73.629 -52.724  1.00 27.69           C
ATOM   2652  O   ASP C 656      -3.191 -73.300 -53.746  1.00 26.00           O
ATOM   2653  CB  ASP C 656      -1.291 -71.461 -52.600  1.00 28.90           C
ATOM   2654  CG  ASP C 656      -0.024 -71.923 -53.330  1.00 31.86           C
ATOM   2655  OD1 ASP C 656       0.224 -73.154 -53.384  1.00 33.81           O
ATOM   2656  OD2 ASP C 656       0.722 -71.034 -53.854  1.00 31.00           O1-
ATOM   2657  N   PHE C 657      -2.421 -74.899 -52.352  1.00 28.89           N
ATOM   2658  CA  PHE C 657      -2.976 -76.013 -53.115  1.00 29.78           C
ATOM   2659  C   PHE C 657      -3.132 -77.208 -52.197  1.00 30.34           C
ATOM   2660  O   PHE C 657      -2.630 -77.192 -51.085  1.00 32.79           O
ATOM   2661  CB  PHE C 657      -2.071 -76.375 -54.290  1.00 31.13           C
ATOM   2662  CG  PHE C 657      -0.801 -77.094 -53.888  1.00 32.67           C
ATOM   2663  CD1 PHE C 657       0.352 -76.378 -53.552  1.00 32.36           C
ATOM   2664  CD2 PHE C 657      -0.750 -78.494 -53.845  1.00 34.09           C
ATOM   2665  CE1 PHE C 657       1.532 -77.027 -53.192  1.00 33.55           C
ATOM   2666  CE2 PHE C 657       0.432 -79.153 -53.484  1.00 35.22           C
ATOM   2667  CZ  PHE C 657       1.573 -78.418 -53.150  1.00 35.00           C
ATOM   2668  N   ILE C 658      -3.852 -78.228 -52.649  1.00 30.47           N
ATOM   2669  CA  ILE C 658      -3.956 -79.476 -51.911  1.00 30.30           C
ATOM   2670  C   ILE C 658      -3.864 -80.630 -52.881  1.00 31.29           C
ATOM   2671  O   ILE C 658      -4.732 -80.802 -53.752  1.00 29.40           O
ATOM   2672  CB  ILE C 658      -5.300 -79.649 -51.164  1.00 29.17           C
ATOM   2673  CG1 ILE C 658      -5.421 -78.677 -49.991  1.00 29.36           C
ATOM   2674  CG2 ILE C 658      -5.432 -81.069 -50.628  1.00 28.33           C
ATOM   2675  CD1 ILE C 658      -6.790 -78.762 -49.310  1.00 28.22           C
ATOM   2676  N   ASN C 659      -2.848 -81.450 -52.678  1.00 33.29           N
ATOM   2677  CA  ASN C 659      -2.676 -82.627 -53.496  1.00 36.60           C
ATOM   2678  C   ASN C 659      -3.224 -83.828 -52.761  1.00 37.69           C
ATOM   2679  O   ASN C 659      -2.663 -84.258 -51.744  1.00 36.63           O
ATOM   2680  CB  ASN C 659      -1.215 -82.848 -53.795  1.00 38.25           C
ATOM   2681  CG  ASN C 659      -0.994 -84.028 -54.697  1.00 41.09           C
ATOM   2682  OD1 ASN C 659      -1.894 -84.838 -54.914  1.00 42.08           O
ATOM   2683  ND2 ASN C 659       0.202 -84.117 -55.255  1.00 41.81           N
ATOM   2684  N   PHE C 660      -4.310 -84.384 -53.280  1.00 38.26           N
ATOM   2685  CA  PHE C 660      -4.999 -85.453 -52.574  1.00 38.37           C
ATOM   2686  C   PHE C 660      -4.268 -86.798 -52.659  1.00 41.47           C
ATOM   2687  O   PHE C 660      -4.389 -87.619 -51.760  1.00 40.60           O
ATOM   2688  CB  PHE C 660      -6.445 -85.538 -53.047  1.00 37.98           C
ATOM   2689  CG  PHE C 660      -7.322 -84.448 -52.481  1.00 35.41           C
ATOM   2690  CD1 PHE C 660      -7.884 -84.578 -51.212  1.00 34.65           C
ATOM   2691  CD2 PHE C 660      -7.569 -83.296 -53.195  1.00 34.79           C
ATOM   2692  CE1 PHE C 660      -8.690 -83.581 -50.668  1.00 33.90           C
ATOM   2693  CE2 PHE C 660      -8.374 -82.292 -52.665  1.00 35.14           C
ATOM   2694  CZ  PHE C 660      -8.938 -82.428 -51.395  1.00 33.74           C
ATOM   2695  N   GLU C 661      -3.481 -87.002 -53.711  1.00 46.57           N
ATOM   2696  CA  GLU C 661      -2.567 -88.142 -53.783  1.00 51.61           C
ATOM   2697  C   GLU C 661      -1.603 -88.163 -52.605  1.00 50.74           C
ATOM   2698  O   GLU C 661      -0.927 -89.170 -52.388  1.00 53.04           O
ATOM   2699  CB  GLU C 661      -1.721 -88.123 -55.074  1.00 58.06           C
ATOM   2700  CG  GLU C 661      -2.365 -88.748 -56.300  1.00 63.52           C
ATOM   2701  CD  GLU C 661      -1.566 -88.473 -57.573  1.00 71.55           C
ATOM   2702  OE1 GLU C 661      -1.339 -87.277 -57.891  1.00 77.48           O
ATOM   2703  OE2 GLU C 661      -1.146 -89.444 -58.250  1.00 76.14           O1-
ATOM   2704  N   SER C 662      -1.505 -87.062 -51.861  1.00 48.41           N
ATOM   2705  CA  SER C 662      -0.501 -86.971 -50.807  1.00 48.23           C
ATOM   2706  C   SER C 662      -1.080 -86.713 -49.406  1.00 46.28           C
ATOM   2707  O   SER C 662      -0.323 -86.564 -48.455  1.00 45.58           O
ATOM   2708  CB  SER C 662       0.565 -85.926 -51.174  1.00 47.66           C
ATOM   2709  OG  SER C 662       0.355 -84.717 -50.485  1.00 47.11           O
ATOM   2710  N   VAL C 663      -2.400 -86.688 -49.251  1.00 44.76           N
ATOM   2711  CA  VAL C 663      -2.965 -86.611 -47.897  1.00 43.94           C
ATOM   2712  C   VAL C 663      -3.274 -87.996 -47.348  1.00 44.44           C
ATOM   2713  O   VAL C 663      -3.686 -88.885 -48.088  1.00 45.53           O
ATOM   2714  CB  VAL C 663      -4.231 -85.735 -47.801  1.00 42.57           C
ATOM   2715  CG1 VAL C 663      -4.113 -84.548 -48.746  1.00 42.03           C
ATOM   2716  CG2 VAL C 663      -5.499 -86.543 -48.034  1.00 41.55           C
ATOM   2717  N   GLU C 664      -3.048 -88.167 -46.051  1.00 44.09           N
ATOM   2718  CA  GLU C 664      -3.417 -89.378 -45.359  1.00 43.73           C
ATOM   2719  C   GLU C 664      -4.924 -89.606 -45.549  1.00 40.64           C
ATOM   2720  O   GLU C 664      -5.733 -88.724 -45.235  1.00 38.87           O
ATOM   2721  CB  GLU C 664      -3.133 -89.235 -43.866  1.00 46.92           C
ATOM   2722  CG  GLU C 664      -1.691 -89.028 -43.401  1.00 51.87           C
ATOM   2723  CD  GLU C 664      -1.625 -88.562 -41.925  1.00 57.56           C
ATOM   2724  OE1 GLU C 664      -2.279 -89.183 -41.042  1.00 61.83           O
ATOM   2725  OE2 GLU C 664      -0.934 -87.557 -41.626  1.00 63.81           O1-
ATOM   2726  N   ILE C 665      -5.299 -90.771 -46.073  1.00 39.07           N
ATOM   2727  CA  ILE C 665      -6.708 -91.205 -46.085  1.00 38.52           C
ATOM   2728  C   ILE C 665      -6.860 -92.593 -45.451  1.00 38.33           C
ATOM   2729  O   ILE C 665      -6.080 -93.482 -45.726  1.00 40.50           O
ATOM   2730  CB  ILE C 665      -7.301 -91.270 -47.493  1.00 38.98           C
ATOM   2731  CG1 ILE C 665      -7.089 -89.944 -48.234  1.00 39.15           C
ATOM   2732  CG2 ILE C 665      -8.796 -91.595 -47.436  1.00 38.55           C
ATOM   2733  CD1 ILE C 665      -7.506 -90.000 -49.704  1.00 39.65           C
ATOM   2734  N   TYR C 666      -7.856 -92.770 -44.592  1.00 37.02           N
ATOM   2735  CA  TYR C 666      -8.095 -94.058 -43.965  1.00 36.73           C
ATOM   2736  C   TYR C 666      -9.542 -94.481 -44.171  1.00 36.68           C
ATOM   2737  O   TYR C 666     -10.456 -93.670 -43.938  1.00 37.45           O
ATOM   2738  CB  TYR C 666      -7.776 -94.004 -42.471  1.00 35.87           C
ATOM   2739  CG  TYR C 666      -6.400 -93.481 -42.160  1.00 36.64           C
ATOM   2740  CD1 TYR C 666      -5.298 -94.325 -42.123  1.00 38.19           C
ATOM   2741  CD2 TYR C 666      -6.200 -92.135 -41.924  1.00 36.44           C
ATOM   2742  CE1 TYR C 666      -4.029 -93.838 -41.847  1.00 39.13           C
ATOM   2743  CE2 TYR C 666      -4.945 -91.634 -41.656  1.00 37.82           C
ATOM   2744  CZ  TYR C 666      -3.864 -92.481 -41.608  1.00 39.44           C
ATOM   2745  OH  TYR C 666      -2.628 -91.947 -41.314  1.00 41.28           O
ATOM   2746  N   THR C 667      -9.747 -95.736 -44.599  1.00 35.74           N
ATOM   2747  CA  THR C 667     -11.093 -96.334 -44.620  1.00 35.63           C
ATOM   2748  C   THR C 667     -11.607 -96.552 -43.199  1.00 35.10           C
ATOM   2749  O   THR C 667     -10.832 -96.802 -42.278  1.00 36.70           O
ATOM   2750  CB  THR C 667     -11.162 -97.683 -45.379  1.00 35.89           C
ATOM   2751  OG1 THR C 667     -10.320 -98.653 -44.743  1.00 36.63           O
ATOM   2752  CG2 THR C 667     -10.765 -97.525 -46.841  1.00 35.30           C
ATOM   2753  N   LEU C 668     -12.912 -96.450 -43.024  1.00 35.23           N
ATOM   2754  CA  LEU C 668     -13.502 -96.508 -41.704  1.00 36.51           C
ATOM   2755  C   LEU C 668     -14.618 -97.532 -41.733  1.00 38.48           C
ATOM   2756  O   LEU C 668     -15.400 -97.533 -42.668  1.00 38.17           O
ATOM   2757  CB  LEU C 668     -14.088 -95.143 -41.289  1.00 35.92           C
ATOM   2758  CG  LEU C 668     -13.181 -93.906 -41.231  1.00 35.71           C
ATOM   2759  CD1 LEU C 668     -14.016 -92.686 -40.810  1.00 34.52           C
ATOM   2760  CD2 LEU C 668     -11.985 -94.124 -40.294  1.00 34.12           C
ATOM   2761  N   ASP C 669     -14.679 -98.385 -40.700  1.00 41.14           N
ATOM   2762  CA  ASP C 669     -15.842 -99.251 -40.422  1.00 42.28           C
ATOM   2763  C   ASP C 669     -17.017 -98.433 -39.861  1.00 43.03           C
ATOM   2764  O   ASP C 669     -16.944 -97.195 -39.772  1.00 42.21           O
ATOM   2765  CB  ASP C 669     -15.469-100.396 -39.466  1.00 41.95           C
ATOM   2766  CG  ASP C 669     -15.274 -99.949 -38.003  1.00 42.29           C
ATOM   2767  OD1 ASP C 669     -15.739 -98.851 -37.589  1.00 40.81           O
ATOM   2768  OD2 ASP C 669     -14.647-100.738 -37.250  1.00 43.39           O1-
ATOM   2769  N   SER C 670     -18.085 -99.114 -39.465  1.00 43.58           N
ATOM   2770  CA  SER C 670     -19.314 -98.404 -39.127  1.00 47.08           C
ATOM   2771  C   SER C 670     -19.261 -97.678 -37.760  1.00 48.19           C
ATOM   2772  O   SER C 670     -20.091 -96.799 -37.485  1.00 52.18           O
ATOM   2773  CB  SER C 670     -20.526 -99.336 -39.233  1.00 47.32           C
ATOM   2774  OG  SER C 670     -20.805 -99.923 -37.987  1.00 49.26           O
ATOM   2775  N   ASN C 671     -18.280 -98.005 -36.922  1.00 47.28           N
ATOM   2776  CA  ASN C 671     -18.100 -97.281 -35.652  1.00 47.97           C
ATOM   2777  C   ASN C 671     -17.315 -95.985 -35.806  1.00 45.70           C
ATOM   2778  O   ASN C 671     -17.213 -95.198 -34.871  1.00 45.23           O
ATOM   2779  CB  ASN C 671     -17.463 -98.198 -34.613  1.00 49.00           C
ATOM   2780  CG  ASN C 671     -18.425 -99.277 -34.160  1.00 49.89           C
ATOM   2781  OD1 ASN C 671     -19.623 -99.035 -34.094  1.00 52.17           O
ATOM   2782  ND2 ASN C 671     -17.921-100.464 -33.870  1.00 49.34           N
ATOM   2783  N   GLY C 672     -16.816 -95.758 -37.019  1.00 43.03           N
ATOM   2784  CA  GLY C 672     -15.964 -94.631 -37.328  1.00 40.43           C
ATOM   2785  C   GLY C 672     -14.500 -94.904 -37.028  1.00 39.03           C
ATOM   2786  O   GLY C 672     -13.720 -93.960 -36.957  1.00 42.15           O
ATOM   2787  N   ASN C 673     -14.109 -96.174 -36.870  1.00 36.13           N
ATOM   2788  CA  ASN C 673     -12.721 -96.511 -36.573  1.00 34.99           C
ATOM   2789  C   ASN C 673     -11.920 -96.984 -37.793  1.00 33.77           C
ATOM   2790  O   ASN C 673     -12.448 -97.543 -38.734  1.00 32.12           O
ATOM   2791  CB  ASN C 673     -12.672 -97.531 -35.448  1.00 36.00           C
ATOM   2792  CG  ASN C 673     -13.348 -97.026 -34.182  1.00 36.80           C
ATOM   2793  OD1 ASN C 673     -12.976 -95.988 -33.636  1.00 36.39           O
ATOM   2794  ND2 ASN C 673     -14.358 -97.746 -33.729  1.00 38.18           N
ATOM   2795  N   ARG C 674     -10.623 -96.745 -37.764  1.00 33.48           N
ATOM   2796  CA  ARG C 674      -9.810 -96.895 -38.963  1.00 33.76           C
ATOM   2797  C   ARG C 674      -9.503 -98.353 -39.303  1.00 34.39           C
ATOM   2798  O   ARG C 674      -9.113 -99.139 -38.431  1.00 33.50           O
ATOM   2799  CB  ARG C 674      -8.520 -96.077 -38.818  1.00 33.30           C
ATOM   2800  CG  ARG C 674      -8.788 -94.589 -38.609  1.00 32.31           C
ATOM   2801  CD  ARG C 674      -7.507 -93.809 -38.436  1.00 32.20           C
ATOM   2802  NE  ARG C 674      -7.691 -92.375 -38.646  1.00 31.20           N
ATOM   2803  CZ  ARG C 674      -6.705 -91.490 -38.587  1.00 31.30           C
ATOM   2804  NH1 ARG C 674      -5.456 -91.863 -38.312  1.00 31.47           N1+
ATOM   2805  NH2 ARG C 674      -6.965 -90.214 -38.792  1.00 32.56           N
ATOM   2806  N   LEU C 675      -9.694 -98.697 -40.579  1.00 35.84           N
ATOM   2807  CA  LEU C 675      -9.448-100.051 -41.093  1.00 37.55           C
ATOM   2808  C   LEU C 675      -8.138-100.141 -41.865  1.00 39.17           C
ATOM   2809  O   LEU C 675      -7.321-100.991 -41.598  1.00 40.02           O
ATOM   2810  CB  LEU C 675     -10.582-100.475 -42.016  1.00 37.70           C
ATOM   2811  CG  LEU C 675     -12.000-100.388 -41.454  1.00 37.73           C
ATOM   2812  CD1 LEU C 675     -13.041-100.847 -42.496  1.00 36.85           C
ATOM   2813  CD2 LEU C 675     -12.078-101.202 -40.164  1.00 36.78           C
ATOM   2814  N   LYS C 676      -7.939 -99.246 -42.819  1.00 41.59           N
ATOM   2815  CA  LYS C 676      -6.805 -99.338 -43.722  1.00 44.74           C
ATOM   2816  C   LYS C 676      -6.344 -97.934 -44.149  1.00 43.61           C
ATOM   2817  O   LYS C 676      -7.131 -96.995 -44.153  1.00 39.97           O
ATOM   2818  CB  LYS C 676      -7.242-100.170 -44.948  1.00 49.73           C
ATOM   2819  CG  LYS C 676      -6.119-100.788 -45.785  1.00 54.26           C
ATOM   2820  CD  LYS C 676      -6.564-101.270 -47.177  1.00 58.99           C
ATOM   2821  CE  LYS C 676      -7.928-101.979 -47.234  1.00 63.38           C
ATOM   2822  NZ  LYS C 676      -7.943-103.440 -46.894  1.00 65.39           N1+
ATOM   2823  N   LYS C 677      -5.076 -97.803 -44.524  1.00 45.26           N
ATOM   2824  CA  LYS C 677      -4.577 -96.599 -45.205  1.00 46.68           C
ATOM   2825  C   LYS C 677      -4.678 -96.800 -46.732  1.00 45.42           C
ATOM   2826  O   LYS C 677      -4.221 -97.817 -47.249  1.00 45.82           O
ATOM   2827  CB  LYS C 677      -3.134 -96.330 -44.782  1.00 50.29           C
ATOM   2828  CG  LYS C 677      -2.546 -94.987 -45.190  1.00 52.65           C
ATOM   2829  CD  LYS C 677      -1.180 -94.833 -44.526  1.00 55.55           C
ATOM   2830  CE  LYS C 677      -0.291 -93.861 -45.284  1.00 58.26           C
ATOM   2831  NZ  LYS C 677      -0.854 -92.489 -45.304  1.00 57.11           N1+
ATOM   2832  N   VAL C 678      -5.299 -95.844 -47.433  1.00 42.66           N
ATOM   2833  CA  VAL C 678      -5.625 -95.980 -48.858  1.00 42.00           C
ATOM   2834  C   VAL C 678      -5.313 -94.698 -49.612  1.00 42.52           C
ATOM   2835  O   VAL C 678      -5.041 -93.671 -49.018  1.00 41.14           O
ATOM   2836  CB  VAL C 678      -7.111 -96.381 -49.110  1.00 39.85           C
ATOM   2837  CG1 VAL C 678      -7.398 -97.769 -48.558  1.00 38.80           C
ATOM   2838  CG2 VAL C 678      -8.073 -95.354 -48.531  1.00 37.47           C
ATOM   2839  N   THR C 679      -5.349 -94.771 -50.939  1.00 46.64           N
ATOM   2840  CA  THR C 679      -5.067 -93.618 -51.789  1.00 47.07           C
ATOM   2841  C   THR C 679      -6.222 -93.374 -52.779  1.00 46.31           C
ATOM   2842  O   THR C 679      -6.980 -94.288 -53.084  1.00 46.17           O
ATOM   2843  CB  THR C 679      -3.733 -93.804 -52.521  1.00 48.95           C
ATOM   2844  OG1 THR C 679      -3.917 -94.702 -53.611  1.00 52.73           O
ATOM   2845  CG2 THR C 679      -2.689 -94.382 -51.577  1.00 50.11           C
ATOM   2846  N   PRO C 680      -6.364 -92.128 -53.266  1.00 46.70           N
ATOM   2847  CA  PRO C 680      -7.574 -91.752 -54.010  1.00 47.31           C
ATOM   2848  C   PRO C 680      -7.634 -92.241 -55.462  1.00 48.95           C
ATOM   2849  O   PRO C 680      -6.625 -92.287 -56.148  1.00 48.87           O
ATOM   2850  CB  PRO C 680      -7.553 -90.223 -53.959  1.00 46.68           C
ATOM   2851  CG  PRO C 680      -6.103 -89.875 -53.832  1.00 46.43           C
ATOM   2852  CD  PRO C 680      -5.489 -90.964 -53.004  1.00 46.08           C
ATOM   2853  N   THR C 681      -8.843 -92.593 -55.887  1.00 51.06           N
ATOM   2854  CA  THR C 681      -9.177 -93.088 -57.233  1.00 53.13           C
ATOM   2855  C   THR C 681      -9.656 -91.973 -58.174  1.00 52.67           C
ATOM   2856  O   THR C 681      -9.395 -92.000 -59.368  1.00 53.82           O
ATOM   2857  CB  THR C 681     -10.305 -94.129 -57.118  1.00 54.55           C
ATOM   2858  OG1 THR C 681      -9.728 -95.424 -57.230  1.00 59.42           O
ATOM   2859  CG2 THR C 681     -11.378 -93.953 -58.208  1.00 56.13           C
ATOM   2860  N   ALA C 682     -10.381 -91.011 -57.614  1.00 50.28           N
ATOM   2861  CA  ALA C 682     -10.919 -89.893 -58.353  1.00 49.96           C
ATOM   2862  C   ALA C 682     -11.063 -88.717 -57.398  1.00 48.45           C
ATOM   2863  O   ALA C 682     -11.296 -88.892 -56.210  1.00 47.32           O
ATOM   2864  CB  ALA C 682     -12.271 -90.264 -58.944  1.00 50.53           C
ATOM   2865  N   THR C 683     -10.920 -87.515 -57.928  1.00 49.76           N
ATOM   2866  CA  THR C 683     -11.069 -86.277 -57.154  1.00 46.62           C
ATOM   2867  C   THR C 683     -11.772 -85.323 -58.104  1.00 46.03           C
ATOM   2868  O   THR C 683     -11.264 -85.083 -59.202  1.00 48.19           O
ATOM   2869  CB  THR C 683      -9.691 -85.694 -56.736  1.00 45.09           C
ATOM   2870  OG1 THR C 683      -8.987 -86.643 -55.933  1.00 45.24           O
ATOM   2871  CG2 THR C 683      -9.839 -84.427 -55.918  1.00 42.08           C
ATOM   2872  N   THR C 684     -12.952 -84.832 -57.737  1.00 43.24           N
ATOM   2873  CA  THR C 684     -13.669 -83.902 -58.619  1.00 45.01           C
ATOM   2874  C   THR C 684     -14.365 -82.749 -57.865  1.00 42.16           C
ATOM   2875  O   THR C 684     -14.929 -82.931 -56.777  1.00 39.85           O
ATOM   2876  CB  THR C 684     -14.684 -84.629 -59.548  1.00 48.21           C
ATOM   2877  OG1 THR C 684     -15.931 -84.780 -58.872  1.00 49.33           O
ATOM   2878  CG2 THR C 684     -14.174 -86.021 -59.994  1.00 50.32           C
ATOM   2879  N   LEU C 685     -14.312 -81.558 -58.450  1.00 40.00           N
ATOM   2880  CA  LEU C 685     -14.987 -80.411 -57.876  1.00 40.13           C
ATOM   2881  C   LEU C 685     -16.502 -80.590 -57.990  1.00 42.77           C
ATOM   2882  O   LEU C 685     -16.991 -81.118 -58.979  1.00 42.86           O
ATOM   2883  CB  LEU C 685     -14.547 -79.134 -58.589  1.00 39.29           C
ATOM   2884  CG  LEU C 685     -14.936 -77.807 -57.955  1.00 38.82           C
ATOM   2885  CD1 LEU C 685     -14.581 -77.771 -56.472  1.00 37.01           C
ATOM   2886  CD2 LEU C 685     -14.276 -76.653 -58.691  1.00 38.90           C
ATOM   2887  N   VAL C 686     -17.230 -80.166 -56.959  1.00 43.08           N
ATOM   2888  CA  VAL C 686     -18.692 -80.120 -56.983  1.00 44.59           C
ATOM   2889  C   VAL C 686     -19.155 -78.748 -57.499  1.00 45.84           C
ATOM   2890  O   VAL C 686     -18.908 -77.739 -56.864  1.00 44.32           O
ATOM   2891  CB  VAL C 686     -19.269 -80.341 -55.570  1.00 43.71           C
ATOM   2892  CG1 VAL C 686     -20.791 -80.497 -55.606  1.00 44.25           C
ATOM   2893  CG2 VAL C 686     -18.613 -81.554 -54.940  1.00 43.86           C
ATOM   2894  N   GLY C 687     -19.834 -78.713 -58.642  1.00 48.47           N
ATOM   2895  CA  GLY C 687     -20.249 -77.452 -59.252  1.00 49.41           C
ATOM   2896  C   GLY C 687     -19.039 -76.720 -59.810  1.00 49.17           C
ATOM   2897  O   GLY C 687     -18.019 -77.342 -60.091  1.00 50.74           O
ATOM   2898  N   THR C 688     -19.147 -75.402 -59.953  1.00 48.77           N
ATOM   2899  CA  THR C 688     -18.053 -74.585 -60.479  1.00 47.37           C
ATOM   2900  C   THR C 688     -17.710 -73.418 -59.576  1.00 43.87           C
ATOM   2901  O   THR C 688     -18.513 -72.988 -58.772  1.00 42.17           O
ATOM   2902  CB  THR C 688     -18.406 -73.985 -61.857  1.00 50.81           C
ATOM   2903  OG1 THR C 688     -19.638 -73.245 -61.765  1.00 51.83           O
ATOM   2904  CG2 THR C 688     -18.523 -75.076 -62.895  1.00 51.50           C
ATOM   2905  N   ASN C 689     -16.523 -72.865 -59.780  1.00 42.43           N
ATOM   2906  CA  ASN C 689     -16.044 -71.731 -59.006  1.00 39.49           C
ATOM   2907  C   ASN C 689     -15.242 -70.781 -59.863  1.00 38.30           C
ATOM   2908  O   ASN C 689     -14.547 -71.206 -60.770  1.00 38.37           O
ATOM   2909  CB  ASN C 689     -15.155 -72.247 -57.884  1.00 37.32           C
ATOM   2910  CG  ASN C 689     -14.882 -71.205 -56.837  1.00 37.32           C
ATOM   2911  OD1 ASN C 689     -15.774 -70.842 -56.060  1.00 38.80           O
ATOM   2912  ND2 ASN C 689     -13.648 -70.731 -56.781  1.00 36.37           N
ATOM   2913  N   ASP C 690     -15.284 -69.501 -59.541  1.00 38.20           N
ATOM   2914  CA  ASP C 690     -14.520 -68.503 -60.304  1.00 39.11           C
ATOM   2915  C   ASP C 690     -13.032 -68.475 -59.985  1.00 35.93           C
ATOM   2916  O   ASP C 690     -12.258 -67.881 -60.725  1.00 33.95           O
ATOM   2917  CB  ASP C 690     -15.103 -67.095 -60.082  1.00 42.25           C
ATOM   2918  CG  ASP C 690     -16.464 -66.898 -60.759  1.00 45.94           C
ATOM   2919  OD1 ASP C 690     -16.945 -67.810 -61.469  1.00 49.38           O
ATOM   2920  OD2 ASP C 690     -17.050 -65.817 -60.586  1.00 47.75           O1-
ATOM   2921  N   TYR C 691     -12.625 -69.130 -58.902  1.00 34.32           N
ATOM   2922  CA  TYR C 691     -11.278 -68.946 -58.353  1.00 32.51           C
ATOM   2923  C   TYR C 691     -10.427 -70.214 -58.190  1.00 31.07           C
ATOM   2924  O   TYR C 691      -9.201 -70.142 -58.182  1.00 29.75           O
ATOM   2925  CB  TYR C 691     -11.377 -68.215 -57.020  1.00 31.42           C
ATOM   2926  CG  TYR C 691     -11.999 -66.854 -57.143  1.00 32.10           C
ATOM   2927  CD1 TYR C 691     -11.337 -65.812 -57.779  1.00 32.60           C
ATOM   2928  CD2 TYR C 691     -13.261 -66.603 -56.634  1.00 33.84           C
ATOM   2929  CE1 TYR C 691     -11.908 -64.553 -57.895  1.00 31.92           C
ATOM   2930  CE2 TYR C 691     -13.857 -65.351 -56.751  1.00 33.50           C
ATOM   2931  CZ  TYR C 691     -13.181 -64.337 -57.385  1.00 33.28           C
ATOM   2932  OH  TYR C 691     -13.783 -63.107 -57.475  1.00 32.93           O
ATOM   2933  N   VAL C 692     -11.067 -71.361 -58.051  1.00 30.97           N
ATOM   2934  CA  VAL C 692     -10.349 -72.608 -57.792  1.00 30.17           C
ATOM   2935  C   VAL C 692     -10.902 -73.717 -58.642  1.00 31.68           C
ATOM   2936  O   VAL C 692     -12.004 -73.617 -59.182  1.00 32.91           O
ATOM   2937  CB  VAL C 692     -10.389 -73.032 -56.312  1.00 28.76           C
ATOM   2938  CG1 VAL C 692      -9.821 -71.923 -55.414  1.00 27.71           C
ATOM   2939  CG2 VAL C 692     -11.791 -73.436 -55.890  1.00 27.53           C
ATOM   2940  N   GLU C 693     -10.103 -74.759 -58.788  1.00 33.98           N
ATOM   2941  CA  GLU C 693     -10.443 -75.899 -59.645  1.00 36.52           C
ATOM   2942  C   GLU C 693      -9.626 -77.103 -59.199  1.00 36.05           C
ATOM   2943  O   GLU C 693      -8.652 -76.955 -58.462  1.00 32.56           O
ATOM   2944  CB  GLU C 693     -10.151 -75.573 -61.122  1.00 39.01           C
ATOM   2945  CG  GLU C 693      -8.659 -75.641 -61.496  1.00 40.74           C
ATOM   2946  CD  GLU C 693      -8.260 -74.949 -62.804  1.00 41.35           C
ATOM   2947  OE1 GLU C 693      -9.120 -74.427 -63.545  1.00 42.16           O
ATOM   2948  OE2 GLU C 693      -7.045 -74.917 -63.071  1.00 41.66           O1-
ATOM   2949  N   VAL C 694     -10.053 -78.282 -59.650  1.00 39.36           N
ATOM   2950  CA  VAL C 694      -9.316 -79.527 -59.478  1.00 40.19           C
ATOM   2951  C   VAL C 694      -8.770 -79.983 -60.825  1.00 43.61           C
ATOM   2952  O   VAL C 694      -9.526 -80.149 -61.775  1.00 46.74           O
ATOM   2953  CB  VAL C 694     -10.209 -80.658 -58.919  1.00 39.32           C
ATOM   2954  CG1 VAL C 694      -9.442 -81.992 -58.884  1.00 38.69           C
ATOM   2955  CG2 VAL C 694     -10.740 -80.293 -57.532  1.00 35.81           C
ATOM   2956  N   ASN C 695      -7.457 -80.163 -60.895  1.00 45.25           N
ATOM   2957  CA  ASN C 695      -6.805 -80.841 -62.013  1.00 48.50           C
ATOM   2958  C   ASN C 695      -6.085 -82.068 -61.486  1.00 47.71           C
ATOM   2959  O   ASN C 695      -5.161 -81.967 -60.672  1.00 45.86           O
ATOM   2960  CB  ASN C 695      -5.813 -79.924 -62.718  1.00 51.15           C
ATOM   2961  CG  ASN C 695      -6.483 -78.707 -63.334  1.00 54.93           C
ATOM   2962  OD1 ASN C 695      -7.245 -78.810 -64.308  1.00 58.75           O
ATOM   2963  ND2 ASN C 695      -6.210 -77.537 -62.759  1.00 56.52           N
ATOM   2964  N   GLY C 696      -6.527 -83.230 -61.947  1.00 48.79           N
ATOM   2965  CA  GLY C 696      -6.012 -84.493 -61.469  1.00 49.65           C
ATOM   2966  C   GLY C 696      -6.526 -84.704 -60.069  1.00 48.71           C
ATOM   2967  O   GLY C 696      -7.726 -84.848 -59.869  1.00 51.44           O
ATOM   2968  N   ASN C 697      -5.623 -84.700 -59.096  1.00 45.77           N
ATOM   2969  CA  ASN C 697      -6.021 -84.824 -57.698  1.00 43.95           C
ATOM   2970  C   ASN C 697      -5.614 -83.579 -56.916  1.00 41.76           C
ATOM   2971  O   ASN C 697      -5.517 -83.626 -55.690  1.00 40.73           O
ATOM   2972  CB  ASN C 697      -5.427 -86.099 -57.061  1.00 44.24           C
ATOM   2973  CG  ASN C 697      -5.941 -87.374 -57.719  1.00 46.48           C
ATOM   2974  OD1 ASN C 697      -5.176 -88.132 -58.327  1.00 49.18           O
ATOM   2975  ND2 ASN C 697      -7.243 -87.601 -57.627  1.00 45.21           N
ATOM   2976  N   VAL C 698      -5.383 -82.474 -57.635  1.00 40.10           N
ATOM   2977  CA  VAL C 698      -4.902 -81.237 -57.020  1.00 36.92           C
ATOM   2978  C   VAL C 698      -5.972 -80.138 -57.022  1.00 35.18           C
ATOM   2979  O   VAL C 698      -6.424 -79.687 -58.078  1.00 35.18           O
ATOM   2980  CB  VAL C 698      -3.658 -80.692 -57.740  1.00 37.33           C
ATOM   2981  CG1 VAL C 698      -3.165 -79.430 -57.019  1.00 34.29           C
ATOM   2982  CG2 VAL C 698      -2.582 -81.771 -57.865  1.00 35.16           C
ATOM   2983  N   LEU C 699      -6.407 -79.741 -55.832  1.00 32.24           N
ATOM   2984  CA  LEU C 699      -7.213 -78.551 -55.712  1.00 29.46           C
ATOM   2985  C   LEU C 699      -6.253 -77.365 -55.690  1.00 28.95           C
ATOM   2986  O   LEU C 699      -5.311 -77.330 -54.878  1.00 28.03           O
ATOM   2987  CB  LEU C 699      -8.047 -78.561 -54.438  1.00 27.20           C
ATOM   2988  CG  LEU C 699      -8.872 -77.281 -54.239  1.00 26.05           C
ATOM   2989  CD1 LEU C 699      -9.860 -77.083 -55.389  1.00 25.36           C
ATOM   2990  CD2 LEU C 699      -9.536 -77.258 -52.862  1.00 24.55           C
ATOM   2991  N   GLN C 700      -6.521 -76.379 -56.540  1.00 28.17           N
ATOM   2992  CA  GLN C 700      -5.636 -75.237 -56.661  1.00 29.04           C
ATOM   2993  C   GLN C 700      -6.358 -74.003 -57.180  1.00 28.23           C
ATOM   2994  O   GLN C 700      -7.504 -74.069 -57.656  1.00 28.67           O
ATOM   2995  CB  GLN C 700      -4.505 -75.571 -57.646  1.00 30.82           C
ATOM   2996  CG  GLN C 700      -5.039 -75.899 -59.016  1.00 32.46           C
ATOM   2997  CD  GLN C 700      -3.982 -76.364 -59.993  1.00 34.99           C
ATOM   2998  OE1 GLN C 700      -2.971 -76.918 -59.616  1.00 35.55           O
ATOM   2999  NE2 GLN C 700      -4.246 -76.151 -61.274  1.00 37.31           N
ATOM   3000  N   PHE C 701      -5.655 -72.884 -57.122  1.00 26.51           N
ATOM   3001  CA  PHE C 701      -6.138 -71.684 -57.749  1.00 26.99           C
ATOM   3002  C   PHE C 701      -5.968 -71.815 -59.251  1.00 29.72           C
ATOM   3003  O   PHE C 701      -5.061 -72.526 -59.732  1.00 29.96           O
ATOM   3004  CB  PHE C 701      -5.419 -70.481 -57.169  1.00 26.11           C
ATOM   3005  CG  PHE C 701      -5.864 -70.165 -55.765  1.00 24.70           C
ATOM   3006  CD1 PHE C 701      -7.049 -69.448 -55.543  1.00 24.41           C
ATOM   3007  CD2 PHE C 701      -5.144 -70.603 -54.678  1.00 23.71           C
ATOM   3008  CE1 PHE C 701      -7.495 -69.173 -54.250  1.00 23.74           C
ATOM   3009  CE2 PHE C 701      -5.598 -70.332 -53.378  1.00 24.07           C
ATOM   3010  CZ  PHE C 701      -6.765 -69.615 -53.170  1.00 23.32           C
ATOM   3011  N   LYS C 702      -6.861 -71.166 -59.999  1.00 31.94           N
ATOM   3012  CA  LYS C 702      -6.914 -71.360 -61.454  1.00 33.53           C
ATOM   3013  C   LYS C 702      -5.749 -70.720 -62.143  1.00 34.10           C
ATOM   3014  O   LYS C 702      -5.371 -71.121 -63.260  1.00 38.99           O
ATOM   3015  CB  LYS C 702      -8.195 -70.798 -62.039  1.00 35.85           C
ATOM   3016  CG  LYS C 702      -9.449 -71.632 -61.772  1.00 37.81           C
ATOM   3017  CD  LYS C 702     -10.585 -71.089 -62.628  1.00 39.79           C
ATOM   3018  CE  LYS C 702     -11.832 -71.939 -62.642  1.00 40.69           C
ATOM   3019  NZ  LYS C 702     -12.719 -71.434 -63.723  1.00 40.44           N1+
ATOM   3020  N   GLY C 703      -5.176 -69.724 -61.483  1.00 31.61           N
ATOM   3021  CA  GLY C 703      -4.086 -68.976 -62.032  1.00 31.92           C
ATOM   3022  C   GLY C 703      -4.573 -67.938 -63.008  1.00 32.98           C
ATOM   3023  O   GLY C 703      -3.839 -67.572 -63.924  1.00 34.24           O
ATOM   3024  N   ASN C 704      -5.807 -67.470 -62.838  1.00 31.83           N
ATOM   3025  CA  ASN C 704      -6.225 -66.242 -63.513  1.00 32.97           C
ATOM   3026  C   ASN C 704      -5.994 -65.049 -62.566  1.00 31.27           C
ATOM   3027  O   ASN C 704      -6.923 -64.291 -62.274  1.00 31.19           O
ATOM   3028  CB  ASN C 704      -7.687 -66.317 -63.959  1.00 34.10           C
ATOM   3029  CG  ASN C 704      -8.023 -67.613 -64.699  1.00 36.91           C
ATOM   3030  OD1 ASN C 704      -9.185 -67.991 -64.778  1.00 38.98           O
ATOM   3031  ND2 ASN C 704      -7.022 -68.297 -65.229  1.00 37.23           N
ATOM   3032  N   ASP C 705      -4.755 -64.922 -62.086  1.00 29.07           N
ATOM   3033  CA  ASP C 705      -4.312 -63.828 -61.226  1.00 28.02           C
ATOM   3034  C   ASP C 705      -5.110 -63.624 -59.936  1.00 27.05           C
ATOM   3035  O   ASP C 705      -5.368 -62.486 -59.475  1.00 26.77           O
ATOM   3036  CB  ASP C 705      -4.278 -62.534 -62.011  1.00 28.61           C
ATOM   3037  CG  ASP C 705      -3.515 -61.437 -61.304  1.00 29.24           C
ATOM   3038  OD1 ASP C 705      -2.746 -61.704 -60.332  1.00 28.20           O
ATOM   3039  OD2 ASP C 705      -3.707 -60.282 -61.746  1.00 32.10           O1-
ATOM   3040  N   GLU C 706      -5.466 -64.725 -59.309  1.00 25.75           N
ATOM   3041  CA  GLU C 706      -6.212 -64.614 -58.091  1.00 24.55           C
ATOM   3042  C   GLU C 706      -5.492 -63.776 -57.041  1.00 24.01           C
ATOM   3043  O   GLU C 706      -6.139 -63.166 -56.214  1.00 26.19           O
ATOM   3044  CB  GLU C 706      -6.566 -65.987 -57.554  1.00 23.80           C
ATOM   3045  CG  GLU C 706      -7.562 -66.698 -58.458  1.00 25.08           C
ATOM   3046  CD  GLU C 706      -6.890 -67.436 -59.629  1.00 26.94           C
ATOM   3047  OE1 GLU C 706      -5.709 -67.840 -59.490  1.00 27.27           O
ATOM   3048  OE2 GLU C 706      -7.523 -67.616 -60.703  1.00 28.45           O1-
ATOM   3049  N   LEU C 707      -4.167 -63.725 -57.068  1.00 23.80           N
ATOM   3050  CA  LEU C 707      -3.414 -63.058 -56.032  1.00 23.32           C
ATOM   3051  C   LEU C 707      -3.732 -61.581 -55.975  1.00 23.81           C
ATOM   3052  O   LEU C 707      -3.848 -61.028 -54.887  1.00 22.76           O
ATOM   3053  CB  LEU C 707      -1.913 -63.253 -56.218  1.00 23.40           C
ATOM   3054  CG  LEU C 707      -0.954 -62.482 -55.281  1.00 23.75           C
ATOM   3055  CD1 LEU C 707      -1.336 -62.636 -53.824  1.00 23.09           C
ATOM   3056  CD2 LEU C 707       0.501 -62.907 -55.441  1.00 24.36           C
ATOM   3057  N   THR C 708      -3.884 -60.954 -57.131  1.00 23.65           N
ATOM   3058  CA  THR C 708      -4.175 -59.541 -57.153  1.00 24.88           C
ATOM   3059  C   THR C 708      -5.669 -59.214 -57.134  1.00 25.73           C
ATOM   3060  O   THR C 708      -6.055 -58.065 -56.818  1.00 26.89           O
ATOM   3061  CB  THR C 708      -3.530 -58.883 -58.383  1.00 25.46           C
ATOM   3062  OG1 THR C 708      -2.298 -59.555 -58.688  1.00 28.27           O
ATOM   3063  CG2 THR C 708      -3.210 -57.431 -58.104  1.00 25.07           C
ATOM   3064  N   LEU C 709      -6.502 -60.201 -57.488  1.00 25.32           N
ATOM   3065  CA  LEU C 709      -7.912 -59.957 -57.835  1.00 25.38           C
ATOM   3066  C   LEU C 709      -8.947 -60.593 -56.893  1.00 25.62           C
ATOM   3067  O   LEU C 709     -10.106 -60.202 -56.937  1.00 27.28           O
ATOM   3068  CB  LEU C 709      -8.187 -60.437 -59.254  1.00 25.40           C
ATOM   3069  CG  LEU C 709      -7.339 -59.838 -60.383  1.00 26.54           C
ATOM   3070  CD1 LEU C 709      -7.798 -60.349 -61.752  1.00 25.80           C
ATOM   3071  CD2 LEU C 709      -7.359 -58.312 -60.336  1.00 25.93           C
ATOM   3072  N   LEU C 710      -8.553 -61.576 -56.082  1.00 24.62           N
ATOM   3073  CA  LEU C 710      -9.480 -62.217 -55.170  1.00 25.05           C
ATOM   3074  C   LEU C 710      -9.612 -61.408 -53.920  1.00 25.56           C
ATOM   3075  O   LEU C 710      -8.627 -61.183 -53.202  1.00 25.12           O
ATOM   3076  CB  LEU C 710      -9.039 -63.635 -54.796  1.00 24.40           C
ATOM   3077  CG  LEU C 710      -9.892 -64.363 -53.736  1.00 23.37           C
ATOM   3078  CD1 LEU C 710     -11.358 -64.376 -54.113  1.00 23.52           C
ATOM   3079  CD2 LEU C 710      -9.363 -65.775 -53.540  1.00 22.80           C
ATOM   3080  N   THR C 711     -10.838 -61.007 -53.637  1.00 26.29           N
ATOM   3081  CA  THR C 711     -11.083 -60.101 -52.530  1.00 28.90           C
ATOM   3082  C   THR C 711     -12.293 -60.563 -51.727  1.00 30.80           C
ATOM   3083  O   THR C 711     -12.949 -59.783 -51.068  1.00 32.22           O
ATOM   3084  CB  THR C 711     -11.263 -58.648 -53.062  1.00 29.65           C
ATOM   3085  OG1 THR C 711     -12.397 -58.587 -53.925  1.00 30.35           O
ATOM   3086  CG2 THR C 711     -10.032 -58.203 -53.877  1.00 27.71           C
ATOM   3087  N   SER C 712     -12.553 -61.863 -51.791  1.00 31.27           N
ATOM   3088  CA  SER C 712     -13.679 -62.506 -51.143  1.00 31.54           C
ATOM   3089  C   SER C 712     -13.203 -63.900 -50.679  1.00 30.84           C
ATOM   3090  O   SER C 712     -12.057 -64.278 -50.845  1.00 29.05           O
ATOM   3091  CB  SER C 712     -14.846 -62.642 -52.118  1.00 31.60           C
ATOM   3092  OG  SER C 712     -14.431 -63.403 -53.242  1.00 31.08           O
ATOM   3093  N   SER C 713     -14.086 -64.638 -50.059  1.00 31.76           N
ATOM   3094  CA  SER C 713     -13.746 -65.940 -49.537  1.00 32.77           C
ATOM   3095  C   SER C 713     -14.985 -66.799 -49.640  1.00 33.04           C
ATOM   3096  O   SER C 713     -16.103 -66.301 -49.544  1.00 33.45           O
ATOM   3097  CB  SER C 713     -13.343 -65.850 -48.062  1.00 32.89           C
ATOM   3098  OG  SER C 713     -13.149 -67.153 -47.529  1.00 32.02           O
ATOM   3099  N   SER C 714     -14.794 -68.087 -49.842  1.00 31.74           N
ATOM   3100  CA  SER C 714     -15.909 -68.992 -49.690  1.00 33.43           C
ATOM   3101  C   SER C 714     -15.402 -70.385 -49.435  1.00 32.82           C
ATOM   3102  O   SER C 714     -14.217 -70.595 -49.183  1.00 34.74           O
ATOM   3103  CB  SER C 714     -16.800 -68.958 -50.929  1.00 34.59           C
ATOM   3104  OG  SER C 714     -18.077 -69.477 -50.641  1.00 35.28           O
ATOM   3105  N   THR C 715     -16.312 -71.335 -49.487  1.00 33.76           N
ATOM   3106  CA  THR C 715     -15.979 -72.725 -49.248  1.00 33.99           C
ATOM   3107  C   THR C 715     -16.434 -73.514 -50.442  1.00 33.36           C
ATOM   3108  O   THR C 715     -17.540 -73.377 -50.923  1.00 35.04           O
ATOM   3109  CB  THR C 715     -16.663 -73.261 -47.976  1.00 35.61           C
ATOM   3110  OG1 THR C 715     -16.069 -72.646 -46.825  1.00 35.73           O
ATOM   3111  CG2 THR C 715     -16.518 -74.763 -47.885  1.00 35.83           C
ATOM   3112  N   VAL C 716     -15.555 -74.363 -50.901  1.00 32.13           N
ATOM   3113  CA  VAL C 716     -15.853 -75.236 -51.989  1.00 32.66           C
ATOM   3114  C   VAL C 716     -15.858 -76.665 -51.470  1.00 32.37           C
ATOM   3115  O   VAL C 716     -15.223 -76.944 -50.445  1.00 30.01           O
ATOM   3116  CB  VAL C 716     -14.771 -75.040 -53.034  1.00 32.90           C
ATOM   3117  CG1 VAL C 716     -14.198 -76.365 -53.513  1.00 33.07           C
ATOM   3118  CG2 VAL C 716     -15.315 -74.144 -54.128  1.00 32.97           C
ATOM   3119  N   ASN C 717     -16.570 -77.546 -52.182  1.00 33.55           N
ATOM   3120  CA  ASN C 717     -16.664 -78.975 -51.855  1.00 34.30           C
ATOM   3121  C   ASN C 717     -15.992 -79.865 -52.876  1.00 34.28           C
ATOM   3122  O   ASN C 717     -16.144 -79.661 -54.060  1.00 34.60           O
ATOM   3123  CB  ASN C 717     -18.118 -79.421 -51.767  1.00 35.88           C
ATOM   3124  CG  ASN C 717     -18.788 -78.962 -50.512  1.00 36.49           C
ATOM   3125  OD1 ASN C 717     -18.146 -78.794 -49.474  1.00 36.76           O
ATOM   3126  ND2 ASN C 717     -20.090 -78.773 -50.586  1.00 38.12           N
ATOM   3127  N   VAL C 718     -15.287 -80.880 -52.383  1.00 34.45           N
ATOM   3128  CA  VAL C 718     -14.556 -81.808 -53.226  1.00 34.91           C
ATOM   3129  C   VAL C 718     -14.961 -83.255 -52.933  1.00 35.20           C
ATOM   3130  O   VAL C 718     -14.979 -83.670 -51.796  1.00 31.99           O
ATOM   3131  CB  VAL C 718     -13.036 -81.612 -53.057  1.00 34.05           C
ATOM   3132  CG1 VAL C 718     -12.238 -82.682 -53.799  1.00 34.10           C
ATOM   3133  CG2 VAL C 718     -12.669 -80.247 -53.588  1.00 33.97           C
ATOM   3134  N   ASP C 719     -15.310 -83.998 -53.983  1.00 36.74           N
ATOM   3135  CA  ASP C 719     -15.608 -85.425 -53.855  1.00 37.01           C
ATOM   3136  C   ASP C 719     -14.376 -86.224 -54.108  1.00 35.68           C
ATOM   3137  O   ASP C 719     -13.799 -86.153 -55.199  1.00 36.13           O
ATOM   3138  CB  ASP C 719     -16.725 -85.859 -54.800  1.00 38.94           C
ATOM   3139  CG  ASP C 719     -18.101 -85.464 -54.272  1.00 40.63           C
ATOM   3140  OD1 ASP C 719     -18.193 -85.038 -53.099  1.00 40.45           O
ATOM   3141  OD2 ASP C 719     -19.089 -85.562 -55.020  1.00 42.43           O1-
ATOM   3142  N   VAL C 720     -13.970 -86.969 -53.080  1.00 34.54           N
ATOM   3143  CA  VAL C 720     -12.805 -87.836 -53.151  1.00 35.56           C
ATOM   3144  C   VAL C 720     -13.290 -89.297 -53.111  1.00 37.42           C
ATOM   3145  O   VAL C 720     -14.151 -89.665 -52.278  1.00 37.71           O
ATOM   3146  CB  VAL C 720     -11.790 -87.488 -52.022  1.00 33.88           C
ATOM   3147  CG1 VAL C 720     -10.537 -88.348 -52.104  1.00 33.15           C
ATOM   3148  CG2 VAL C 720     -11.405 -86.003 -52.090  1.00 32.87           C
ATOM   3149  N   THR C 721     -12.780 -90.111 -54.039  1.00 38.38           N
ATOM   3150  CA  THR C 721     -13.078 -91.551 -54.048  1.00 40.09           C
ATOM   3151  C   THR C 721     -11.840 -92.383 -53.736  1.00 40.55           C
ATOM   3152  O   THR C 721     -10.799 -92.160 -54.318  1.00 40.96           O
ATOM   3153  CB  THR C 721     -13.703 -91.999 -55.375  1.00 41.24           C
ATOM   3154  OG1 THR C 721     -14.928 -91.284 -55.538  1.00 41.45           O
ATOM   3155  CG2 THR C 721     -13.981 -93.546 -55.390  1.00 41.20           C
ATOM   3156  N   ALA C 722     -11.973 -93.318 -52.795  1.00 42.49           N
ATOM   3157  CA  ALA C 722     -10.907 -94.275 -52.422  1.00 44.44           C
ATOM   3158  C   ALA C 722     -11.522 -95.597 -51.948  1.00 46.15           C
ATOM   3159  O   ALA C 722     -12.524 -95.595 -51.222  1.00 43.82           O
ATOM   3160  CB  ALA C 722     -10.002 -93.704 -51.340  1.00 40.54           C
ATOM   3161  N   ASP C 723     -10.917 -96.713 -52.366  1.00 50.26           N
ATOM   3162  CA  ASP C 723     -11.351 -98.065 -51.960  1.00 53.64           C
ATOM   3163  C   ASP C 723     -12.875 -98.242 -52.131  1.00 51.40           C
ATOM   3164  O   ASP C 723     -13.567 -98.811 -51.282  1.00 48.68           O
ATOM   3165  CB  ASP C 723     -10.901 -98.339 -50.508  1.00 57.02           C
ATOM   3166  CG  ASP C 723     -10.652 -99.827 -50.214  1.00 61.05           C
ATOM   3167  OD1 ASP C 723      -9.822-100.434 -50.923  1.00 66.30           O
ATOM   3168  OD2 ASP C 723     -11.246-100.366 -49.242  1.00 61.98           O1-
ATOM   3169  N   GLY C 724     -13.385 -97.715 -53.236  1.00 51.75           N
ATOM   3170  CA  GLY C 724     -14.802 -97.802 -53.566  1.00 52.26           C
ATOM   3171  C   GLY C 724     -15.733 -96.838 -52.855  1.00 50.66           C
ATOM   3172  O   GLY C 724     -16.933 -96.887 -53.090  1.00 50.97           O
ATOM   3173  N   ILE C 725     -15.211 -95.960 -51.995  1.00 48.98           N
ATOM   3174  CA  ILE C 725     -16.071 -95.044 -51.221  1.00 47.85           C
ATOM   3175  C   ILE C 725     -15.857 -93.586 -51.615  1.00 47.16           C
ATOM   3176  O   ILE C 725     -14.738 -93.184 -51.943  1.00 45.30           O
ATOM   3177  CB  ILE C 725     -15.855 -95.202 -49.697  1.00 47.91           C
ATOM   3178  CG1 ILE C 725     -16.159 -96.654 -49.274  1.00 48.47           C
ATOM   3179  CG2 ILE C 725     -16.720 -94.211 -48.911  1.00 45.24           C
ATOM   3180  CD1 ILE C 725     -15.597 -97.039 -47.928  1.00 46.08           C
ATOM   3181  N   THR C 726     -16.939 -92.804 -51.585  1.00 46.07           N
ATOM   3182  CA  THR C 726     -16.880 -91.392 -51.963  1.00 44.48           C
ATOM   3183  C   THR C 726     -17.337 -90.494 -50.825  1.00 42.81           C
ATOM   3184  O   THR C 726     -18.430 -90.671 -50.279  1.00 42.52           O
ATOM   3185  CB  THR C 726     -17.695 -91.105 -53.223  1.00 45.52           C
ATOM   3186  OG1 THR C 726     -17.058 -91.760 -54.316  1.00 47.12           O
ATOM   3187  CG2 THR C 726     -17.765 -89.601 -53.513  1.00 44.78           C
ATOM   3188  N   LYS C 727     -16.472 -89.531 -50.494  1.00 39.93           N
ATOM   3189  CA  LYS C 727     -16.688 -88.577 -49.408  1.00 37.20           C
ATOM   3190  C   LYS C 727     -16.539 -87.157 -49.918  1.00 36.58           C
ATOM   3191  O   LYS C 727     -15.623 -86.858 -50.690  1.00 34.26           O
ATOM   3192  CB  LYS C 727     -15.646 -88.791 -48.312  1.00 35.72           C
ATOM   3193  CG  LYS C 727     -15.781 -87.806 -47.162  1.00 34.88           C
ATOM   3194  CD  LYS C 727     -15.260 -88.320 -45.816  1.00 33.63           C
ATOM   3195  CE  LYS C 727     -15.869 -87.479 -44.703  1.00 33.29           C
ATOM   3196  NZ  LYS C 727     -15.406 -87.819 -43.339  1.00 32.75           N1+
ATOM   3197  N   ARG C 728     -17.418 -86.279 -49.449  1.00 36.44           N
ATOM   3198  CA  ARG C 728     -17.420 -84.893 -49.869  1.00 36.11           C
ATOM   3199  C   ARG C 728     -16.653 -84.085 -48.840  1.00 34.56           C
ATOM   3200  O   ARG C 728     -17.035 -84.084 -47.672  1.00 37.02           O
ATOM   3201  CB  ARG C 728     -18.860 -84.413 -49.993  1.00 38.10           C
ATOM   3202  CG  ARG C 728     -19.003 -83.024 -50.581  1.00 39.98           C
ATOM   3203  CD  ARG C 728     -20.409 -82.761 -51.078  1.00 42.16           C
ATOM   3204  NE  ARG C 728     -20.650 -83.395 -52.377  1.00 44.49           N
ATOM   3205  CZ  ARG C 728     -21.757 -83.246 -53.105  1.00 46.10           C
ATOM   3206  NH1 ARG C 728     -22.753 -82.478 -52.683  1.00 46.73           N1+
ATOM   3207  NH2 ARG C 728     -21.864 -83.866 -54.269  1.00 48.29           N
ATOM   3208  N   ILE C 729     -15.548 -83.445 -49.218  1.00 32.86           N
ATOM   3209  CA  ILE C 729     -14.798 -82.677 -48.220  1.00 32.99           C
ATOM   3210  C   ILE C 729     -14.770 -81.203 -48.542  1.00 31.68           C
ATOM   3211  O   ILE C 729     -14.529 -80.803 -49.684  1.00 34.07           O
ATOM   3212  CB  ILE C 729     -13.411 -83.291 -47.846  1.00 34.37           C
ATOM   3213  CG1 ILE C 729     -12.212 -82.381 -48.160  1.00 34.90           C
ATOM   3214  CG2 ILE C 729     -13.255 -84.700 -48.393  1.00 36.10           C
ATOM   3215  CD1 ILE C 729     -11.603 -81.708 -46.925  1.00 35.79           C
ATOM   3216  N   PRO C 730     -15.060 -80.372 -47.540  1.00 30.36           N
ATOM   3217  CA  PRO C 730     -15.123 -78.944 -47.799  1.00 30.14           C
ATOM   3218  C   PRO C 730     -13.764 -78.258 -47.639  1.00 28.51           C
ATOM   3219  O   PRO C 730     -13.006 -78.594 -46.734  1.00 26.41           O
ATOM   3220  CB  PRO C 730     -16.096 -78.447 -46.723  1.00 30.17           C
ATOM   3221  CG  PRO C 730     -15.784 -79.326 -45.574  1.00 31.02           C
ATOM   3222  CD  PRO C 730     -15.323 -80.663 -46.121  1.00 30.65           C
ATOM   3223  N   VAL C 731     -13.487 -77.290 -48.511  1.00 28.15           N
ATOM   3224  CA  VAL C 731     -12.264 -76.529 -48.421  1.00 28.12           C
ATOM   3225  C   VAL C 731     -12.523 -75.050 -48.654  1.00 28.69           C
ATOM   3226  O   VAL C 731     -13.109 -74.642 -49.672  1.00 30.02           O
ATOM   3227  CB  VAL C 731     -11.188 -77.011 -49.428  1.00 27.50           C
ATOM   3228  CG1 VAL C 731      -9.857 -76.299 -49.152  1.00 26.32           C
ATOM   3229  CG2 VAL C 731     -11.015 -78.525 -49.341  1.00 27.10           C
ATOM   3230  N   LYS C 732     -12.021 -74.261 -47.723  1.00 27.96           N
ATOM   3231  CA  LYS C 732     -12.187 -72.837 -47.751  1.00 30.29           C
ATOM   3232  C   LYS C 732     -11.049 -72.228 -48.560  1.00 28.71           C
ATOM   3233  O   LYS C 732      -9.904 -72.724 -48.469  1.00 27.72           O
ATOM   3234  CB  LYS C 732     -12.174 -72.313 -46.310  1.00 32.49           C
ATOM   3235  CG  LYS C 732     -12.337 -70.804 -46.161  1.00 34.43           C
ATOM   3236  CD  LYS C 732     -12.572 -70.393 -44.690  1.00 37.27           C
ATOM   3237  CE  LYS C 732     -13.954 -70.820 -44.147  1.00 38.48           C
ATOM   3238  NZ  LYS C 732     -14.222 -70.447 -42.706  1.00 41.15           N1+
ATOM   3239  N   TYR C 733     -11.347 -71.183 -49.348  1.00 26.90           N
ATOM   3240  CA  TYR C 733     -10.277 -70.424 -50.018  1.00 26.19           C
ATOM   3241  C   TYR C 733     -10.293 -68.989 -49.550  1.00 25.72           C
ATOM   3242  O   TYR C 733     -11.367 -68.446 -49.291  1.00 28.15           O
ATOM   3243  CB  TYR C 733     -10.342 -70.515 -51.555  1.00 26.35           C
ATOM   3244  CG  TYR C 733     -11.602 -69.942 -52.214  1.00 27.83           C
ATOM   3245  CD1 TYR C 733     -11.725 -68.567 -52.492  1.00 28.55           C
ATOM   3246  CD2 TYR C 733     -12.663 -70.770 -52.549  1.00 28.76           C
ATOM   3247  CE1 TYR C 733     -12.879 -68.055 -53.075  1.00 29.39           C
ATOM   3248  CE2 TYR C 733     -13.819 -70.269 -53.122  1.00 29.91           C
ATOM   3249  CZ  TYR C 733     -13.925 -68.927 -53.393  1.00 30.06           C
ATOM   3250  OH  TYR C 733     -15.088 -68.471 -53.957  1.00 30.02           O
ATOM   3251  N   ILE C 734      -9.107 -68.394 -49.410  1.00 23.98           N
ATOM   3252  CA  ILE C 734      -8.975 -66.989 -49.047  1.00 23.77           C
ATOM   3253  C   ILE C 734      -7.811 -66.328 -49.783  1.00 22.11           C
ATOM   3254  O   ILE C 734      -6.998 -66.996 -50.394  1.00 20.41           O
ATOM   3255  CB  ILE C 734      -8.726 -66.782 -47.535  1.00 24.84           C
ATOM   3256  CG1 ILE C 734      -7.307 -67.281 -47.127  1.00 25.35           C
ATOM   3257  CG2 ILE C 734      -9.834 -67.420 -46.704  1.00 25.68           C
ATOM   3258  CD1 ILE C 734      -6.840 -66.957 -45.693  1.00 25.76           C
ATOM   3259  N   ASN C 735      -7.741 -65.011 -49.689  1.00 22.73           N
ATOM   3260  CA  ASN C 735      -6.578 -64.264 -50.135  1.00 22.27           C
ATOM   3261  C   ASN C 735      -6.187 -63.319 -49.025  1.00 22.45           C
ATOM   3262  O   ASN C 735      -6.862 -62.343 -48.770  1.00 23.26           O
ATOM   3263  CB  ASN C 735      -6.893 -63.465 -51.405  1.00 21.09           C
ATOM   3264  CG  ASN C 735      -5.715 -62.666 -51.896  1.00 20.71           C
ATOM   3265  OD1 ASN C 735      -4.585 -62.869 -51.427  1.00 21.70           O
ATOM   3266  ND2 ASN C 735      -5.951 -61.764 -52.868  1.00 19.58           N
ATOM   3267  N   SER C 736      -5.102 -63.581 -48.340  1.00 23.04           N
ATOM   3268  CA  SER C 736      -4.784 -62.720 -47.209  1.00 22.97           C
ATOM   3269  C   SER C 736      -3.989 -61.501 -47.636  1.00 22.70           C
ATOM   3270  O   SER C 736      -3.576 -60.702 -46.813  1.00 23.55           O
ATOM   3271  CB  SER C 736      -4.037 -63.496 -46.146  1.00 22.91           C
ATOM   3272  OG  SER C 736      -2.786 -63.914 -46.594  1.00 23.19           O
ATOM   3273  N   ALA C 737      -3.714 -61.357 -48.918  1.00 22.45           N
ATOM   3274  CA  ALA C 737      -2.933 -60.189 -49.351  1.00 21.80           C
ATOM   3275  C   ALA C 737      -3.859 -58.991 -49.381  1.00 22.15           C
ATOM   3276  O   ALA C 737      -5.073 -59.098 -49.677  1.00 24.46           O
ATOM   3277  CB  ALA C 737      -2.330 -60.411 -50.720  1.00 20.49           C
ATOM   3278  N   SER C 738      -3.261 -57.845 -49.120  1.00 22.18           N
ATOM   3279  CA  SER C 738      -3.949 -56.588 -49.144  1.00 21.57           C
ATOM   3280  C   SER C 738      -3.874 -55.996 -50.547  1.00 20.94           C
ATOM   3281  O   SER C 738      -2.851 -55.366 -50.910  1.00 19.84           O
ATOM   3282  CB  SER C 738      -3.280 -55.645 -48.167  1.00 21.96           C
ATOM   3283  OG  SER C 738      -3.912 -54.416 -48.274  1.00 22.34           O
ATOM   3284  N   VAL C 739      -4.958 -56.195 -51.310  1.00 20.01           N
ATOM   3285  CA  VAL C 739      -5.033 -55.785 -52.721  1.00 19.58           C
ATOM   3286  C   VAL C 739      -6.325 -55.002 -52.971  1.00 20.31           C
ATOM   3287  O   VAL C 739      -7.291 -55.076 -52.157  1.00 21.84           O
ATOM   3288  CB  VAL C 739      -4.921 -56.998 -53.685  1.00 19.05           C
ATOM   3289  CG1 VAL C 739      -3.629 -57.746 -53.408  1.00 18.37           C
ATOM   3290  CG2 VAL C 739      -6.101 -57.936 -53.548  1.00 17.85           C
ATOM   3291  N   PRO C 740      -6.342 -54.196 -54.048  1.00 20.18           N
ATOM   3292  CA  PRO C 740      -7.462 -53.286 -54.221  1.00 19.96           C
ATOM   3293  C   PRO C 740      -8.777 -54.020 -54.307  1.00 20.38           C
ATOM   3294  O   PRO C 740      -8.886 -55.021 -55.004  1.00 19.79           O
ATOM   3295  CB  PRO C 740      -7.144 -52.563 -55.529  1.00 20.21           C
ATOM   3296  CG  PRO C 740      -5.657 -52.535 -55.557  1.00 21.12           C
ATOM   3297  CD  PRO C 740      -5.213 -53.843 -54.935  1.00 20.85           C
ATOM   3298  N   ALA C 741      -9.761 -53.547 -53.552  1.00 21.70           N
ATOM   3299  CA  ALA C 741     -11.041 -54.250 -53.434  1.00 22.66           C
ATOM   3300  C   ALA C 741     -12.190 -53.278 -53.653  1.00 23.11           C
ATOM   3301  O   ALA C 741     -13.250 -53.663 -54.115  1.00 23.88           O
ATOM   3302  CB  ALA C 741     -11.144 -54.953 -52.099  1.00 21.84           C
ATOM   3303  N   SER C 742     -11.985 -52.010 -53.374  1.00 22.78           N
ATOM   3304  CA  SER C 742     -12.967 -51.031 -53.819  1.00 24.14           C
ATOM   3305  C   SER C 742     -12.359 -49.652 -53.883  1.00 22.63           C
ATOM   3306  O   SER C 742     -11.336 -49.412 -53.268  1.00 21.02           O
ATOM   3307  CB  SER C 742     -14.119 -50.992 -52.826  1.00 25.95           C
ATOM   3308  OG  SER C 742     -13.595 -50.618 -51.559  1.00 27.76           O
ATOM   3309  N   ALA C 743     -13.002 -48.748 -54.608  1.00 21.95           N
ATOM   3310  CA  ALA C 743     -12.481 -47.399 -54.744  1.00 22.58           C
ATOM   3311  C   ALA C 743     -13.594 -46.387 -54.772  1.00 24.53           C
ATOM   3312  O   ALA C 743     -14.743 -46.676 -55.159  1.00 24.75           O
ATOM   3313  CB  ALA C 743     -11.659 -47.280 -56.013  1.00 21.90           C
ATOM   3314  N   THR C 744     -13.215 -45.187 -54.362  1.00 26.75           N
ATOM   3315  CA  THR C 744     -14.099 -44.028 -54.240  1.00 27.69           C
ATOM   3316  C   THR C 744     -13.464 -42.865 -54.985  1.00 27.45           C
ATOM   3317  O   THR C 744     -12.249 -42.710 -54.952  1.00 27.50           O
ATOM   3318  CB  THR C 744     -14.272 -43.701 -52.747  1.00 29.51           C
ATOM   3319  OG1 THR C 744     -15.449 -44.377 -52.298  1.00 30.24           O
ATOM   3320  CG2 THR C 744     -14.341 -42.179 -52.446  1.00 29.83           C
ATOM   3321  N   VAL C 745     -14.292 -42.058 -55.644  1.00 27.91           N
ATOM   3322  CA  VAL C 745     -13.852 -40.890 -56.406  1.00 27.51           C
ATOM   3323  C   VAL C 745     -14.486 -39.620 -55.855  1.00 28.16           C
ATOM   3324  O   VAL C 745     -15.706 -39.478 -55.890  1.00 28.56           O
ATOM   3325  CB  VAL C 745     -14.248 -41.047 -57.906  1.00 27.43           C
ATOM   3326  CG1 VAL C 745     -13.924 -39.802 -58.713  1.00 25.36           C
ATOM   3327  CG2 VAL C 745     -13.555 -42.268 -58.503  1.00 27.57           C
ATOM   3328  N   ALA C 746     -13.663 -38.694 -55.355  1.00 29.20           N
ATOM   3329  CA  ALA C 746     -14.144 -37.340 -54.932  1.00 29.49           C
ATOM   3330  C   ALA C 746     -14.882 -36.635 -56.106  1.00 29.86           C
ATOM   3331  O   ALA C 746     -14.403 -36.640 -57.211  1.00 29.29           O
ATOM   3332  CB  ALA C 746     -12.974 -36.488 -54.447  1.00 25.90           C
ATOM   3333  N   THR C 747     -16.032 -36.039 -55.863  1.00 32.61           N
ATOM   3334  CA  THR C 747     -16.846 -35.470 -56.940  1.00 34.48           C
ATOM   3335  C   THR C 747     -16.988 -33.937 -56.870  1.00 35.98           C
ATOM   3336  O   THR C 747     -17.556 -33.313 -57.778  1.00 34.57           O
ATOM   3337  CB  THR C 747     -18.243 -36.112 -56.935  1.00 35.91           C
ATOM   3338  OG1 THR C 747     -18.748 -36.070 -55.602  1.00 37.67           O
ATOM   3339  CG2 THR C 747     -18.178 -37.586 -57.400  1.00 34.25           C
ATOM   3340  N   SER C 748     -16.455 -33.325 -55.813  1.00 38.85           N
ATOM   3341  CA  SER C 748     -16.262 -31.861 -55.780  1.00 39.68           C
ATOM   3342  C   SER C 748     -15.587 -31.377 -57.077  1.00 39.30           C
ATOM   3343  O   SER C 748     -14.679 -32.044 -57.613  1.00 36.11           O
ATOM   3344  CB  SER C 748     -15.438 -31.419 -54.567  1.00 40.42           C
ATOM   3345  OG  SER C 748     -16.264 -31.241 -53.424  1.00 40.95           O
ATOM   3346  N   PRO C 749     -16.075 -30.248 -57.624  1.00 39.86           N
ATOM   3347  CA  PRO C 749     -15.488 -29.751 -58.858  1.00 38.67           C
ATOM   3348  C   PRO C 749     -14.062 -29.378 -58.632  1.00 36.62           C
ATOM   3349  O   PRO C 749     -13.737 -28.851 -57.572  1.00 35.69           O
ATOM   3350  CB  PRO C 749     -16.306 -28.497 -59.154  1.00 41.41           C
ATOM   3351  CG  PRO C 749     -17.646 -28.791 -58.560  1.00 43.10           C
ATOM   3352  CD  PRO C 749     -17.347 -29.564 -57.306  1.00 41.95           C
ATOM   3353  N   VAL C 750     -13.240 -29.659 -59.631  1.00 34.67           N
ATOM   3354  CA  VAL C 750     -11.811 -29.436 -59.563  1.00 34.52           C
ATOM   3355  C   VAL C 750     -11.387 -28.309 -60.492  1.00 34.84           C
ATOM   3356  O   VAL C 750     -11.824 -28.250 -61.638  1.00 35.28           O
ATOM   3357  CB  VAL C 750     -11.047 -30.704 -59.983  1.00 33.76           C
ATOM   3358  CG1 VAL C 750      -9.526 -30.484 -59.870  1.00 33.32           C
ATOM   3359  CG2 VAL C 750     -11.520 -31.886 -59.147  1.00 31.42           C
ATOM   3360  N   THR C 751     -10.513 -27.444 -59.993  1.00 35.42           N
ATOM   3361  CA  THR C 751      -9.917 -26.389 -60.773  1.00 36.91           C
ATOM   3362  C   THR C 751      -8.441 -26.494 -60.561  1.00 37.59           C
ATOM   3363  O   THR C 751      -7.993 -26.402 -59.440  1.00 39.06           O
ATOM   3364  CB  THR C 751     -10.364 -25.006 -60.281  1.00 39.65           C
ATOM   3365  OG1 THR C 751     -11.782 -24.893 -60.446  1.00 40.87           O
ATOM   3366  CG2 THR C 751      -9.638 -23.867 -61.056  1.00 39.62           C
ATOM   3367  N   VAL C 752      -7.695 -26.702 -61.637  1.00 37.70           N
ATOM   3368  CA  VAL C 752      -6.255 -26.757 -61.587  1.00 38.46           C
ATOM   3369  C   VAL C 752      -5.703 -25.594 -62.392  1.00 43.27           C
ATOM   3370  O   VAL C 752      -5.902 -25.525 -63.610  1.00 43.48           O
ATOM   3371  CB  VAL C 752      -5.719 -28.063 -62.199  1.00 36.25           C
ATOM   3372  CG1 VAL C 752      -4.215 -27.992 -62.371  1.00 34.39           C
ATOM   3373  CG2 VAL C 752      -6.108 -29.247 -61.341  1.00 34.23           C
ATOM   3374  N   LYS C 753      -4.999 -24.691 -61.711  1.00 48.23           N
ATOM   3375  CA  LYS C 753      -4.324 -23.573 -62.362  1.00 52.23           C
ATOM   3376  C   LYS C 753      -2.854 -23.929 -62.621  1.00 50.31           C
ATOM   3377  O   LYS C 753      -2.039 -23.879 -61.734  1.00 49.21           O
ATOM   3378  CB  LYS C 753      -4.439 -22.323 -61.483  1.00 57.79           C
ATOM   3379  CG  LYS C 753      -3.889 -21.060 -62.132  1.00 65.78           C
ATOM   3380  CD  LYS C 753      -3.976 -19.829 -61.220  1.00 71.92           C
ATOM   3381  CE  LYS C 753      -3.183 -18.644 -61.792  1.00 75.75           C
ATOM   3382  NZ  LYS C 753      -2.772 -17.611 -60.794  1.00 76.58           N1+
ATOM   3383  N   LEU C 754      -2.517 -24.304 -63.842  1.00 49.74           N
ATOM   3384  CA  LEU C 754      -1.139 -24.622 -64.158  1.00 49.81           C
ATOM   3385  C   LEU C 754      -0.227 -23.433 -63.897  1.00 54.59           C
ATOM   3386  O   LEU C 754      -0.598 -22.271 -64.169  1.00 54.05           O
ATOM   3387  CB  LEU C 754      -0.987 -25.059 -65.612  1.00 49.21           C
ATOM   3388  CG  LEU C 754      -1.691 -26.350 -66.036  1.00 47.10           C
ATOM   3389  CD1 LEU C 754      -1.429 -26.596 -67.498  1.00 47.49           C
ATOM   3390  CD2 LEU C 754      -1.236 -27.562 -65.243  1.00 45.89           C
ATOM   3391  N   ASN C 755       0.963 -23.756 -63.366  1.00 57.37           N
ATOM   3392  CA  ASN C 755       2.077 -22.815 -63.184  1.00 58.56           C
ATOM   3393  C   ASN C 755       2.516 -22.308 -64.539  1.00 60.11           C
ATOM   3394  O   ASN C 755       2.308 -22.979 -65.552  1.00 58.18           O
ATOM   3395  CB  ASN C 755       3.280 -23.497 -62.515  1.00 59.23           C
ATOM   3396  CG  ASN C 755       3.009 -23.936 -61.076  1.00 59.94           C
ATOM   3397  OD1 ASN C 755       3.637 -24.882 -60.582  1.00 60.49           O
ATOM   3398  ND2 ASN C 755       2.095 -23.249 -60.392  1.00 57.31           N
ATOM   3399  N   SER C 756       3.126 -21.129 -64.565  1.00 64.24           N
ATOM   3400  CA  SER C 756       3.543 -20.534 -65.836  1.00 69.19           C
ATOM   3401  C   SER C 756       4.532 -21.457 -66.571  1.00 68.04           C
ATOM   3402  O   SER C 756       4.561 -21.508 -67.812  1.00 68.21           O
ATOM   3403  CB  SER C 756       4.117 -19.119 -65.636  1.00 72.99           C
ATOM   3404  OG  SER C 756       5.253 -19.111 -64.786  1.00 73.83           O
ATOM   3405  N   SER C 757       5.310 -22.212 -65.802  1.00 67.17           N
ATOM   3406  CA  SER C 757       6.203 -23.201 -66.383  1.00 68.05           C
ATOM   3407  C   SER C 757       5.461 -24.298 -67.172  1.00 66.40           C
ATOM   3408  O   SER C 757       5.974 -24.759 -68.172  1.00 70.83           O
ATOM   3409  CB  SER C 757       7.102 -23.821 -65.304  1.00 67.07           C
ATOM   3410  OG  SER C 757       6.350 -24.485 -64.305  1.00 65.54           O
ATOM   3411  N   ASP C 758       4.258 -24.693 -66.764  1.00 63.89           N
ATOM   3412  CA  ASP C 758       3.651 -25.929 -67.295  1.00 62.75           C
ATOM   3413  C   ASP C 758       2.629 -25.722 -68.407  1.00 60.22           C
ATOM   3414  O   ASP C 758       1.876 -24.761 -68.382  1.00 59.56           O
ATOM   3415  CB  ASP C 758       2.989 -26.709 -66.165  1.00 62.99           C
ATOM   3416  CG  ASP C 758       3.995 -27.408 -65.250  1.00 65.90           C
ATOM   3417  OD1 ASP C 758       5.174 -27.002 -65.164  1.00 64.18           O
ATOM   3418  OD2 ASP C 758       3.583 -28.384 -64.592  1.00 72.47           O1-
ATOM   3419  N   ASN C 759       2.604 -26.649 -69.365  1.00 59.83           N
ATOM   3420  CA  ASN C 759       1.657 -26.610 -70.490  1.00 61.55           C
ATOM   3421  C   ASN C 759       0.707 -27.810 -70.614  1.00 59.21           C
ATOM   3422  O   ASN C 759      -0.204 -27.797 -71.431  1.00 58.05           O
ATOM   3423  CB  ASN C 759       2.434 -26.502 -71.803  1.00 63.59           C
ATOM   3424  CG  ASN C 759       3.111 -25.165 -71.973  1.00 67.81           C
ATOM   3425  OD1 ASN C 759       4.072 -25.067 -72.714  1.00 77.43           O
ATOM   3426  ND2 ASN C 759       2.614 -24.126 -71.297  1.00 67.23           N
ATOM   3427  N   ASP C 760       0.928 -28.839 -69.808  1.00 58.15           N
ATOM   3428  CA  ASP C 760       0.363 -30.161 -70.047  1.00 55.50           C
ATOM   3429  C   ASP C 760      -0.099 -30.760 -68.759  1.00 52.14           C
ATOM   3430  O   ASP C 760       0.551 -30.596 -67.728  1.00 52.94           O
ATOM   3431  CB  ASP C 760       1.435 -31.106 -70.582  1.00 55.95           C
ATOM   3432  CG  ASP C 760       1.633 -30.982 -72.051  1.00 61.19           C
ATOM   3433  OD1 ASP C 760       0.878 -30.230 -72.710  1.00 66.45           O
ATOM   3434  OD2 ASP C 760       2.547 -31.658 -72.553  1.00 63.61           O1-
ATOM   3435  N   LEU C 761      -1.190 -31.505 -68.823  1.00 46.36           N
ATOM   3436  CA  LEU C 761      -1.631 -32.272 -67.680  1.00 40.93           C
ATOM   3437  C   LEU C 761      -2.230 -33.540 -68.219  1.00 37.01           C
ATOM   3438  O   LEU C 761      -3.211 -33.486 -68.964  1.00 36.05           O
ATOM   3439  CB  LEU C 761      -2.655 -31.472 -66.892  1.00 40.86           C
ATOM   3440  CG  LEU C 761      -2.970 -31.991 -65.504  1.00 40.06           C
ATOM   3441  CD1 LEU C 761      -1.699 -31.987 -64.677  1.00 39.65           C
ATOM   3442  CD2 LEU C 761      -4.057 -31.131 -64.867  1.00 39.10           C
ATOM   3443  N   THR C 762      -1.633 -34.684 -67.894  1.00 34.17           N
ATOM   3444  CA  THR C 762      -2.212 -35.933 -68.383  1.00 33.49           C
ATOM   3445  C   THR C 762      -3.407 -36.281 -67.520  1.00 31.44           C
ATOM   3446  O   THR C 762      -3.520 -35.825 -66.365  1.00 29.82           O
ATOM   3447  CB  THR C 762      -1.205 -37.115 -68.528  1.00 32.91           C
ATOM   3448  OG1 THR C 762      -0.882 -37.688 -67.247  1.00 32.52           O
ATOM   3449  CG2 THR C 762       0.057 -36.652 -69.260  1.00 33.11           C
ATOM   3450  N   PHE C 763      -4.299 -37.081 -68.092  1.00 31.81           N
ATOM   3451  CA  PHE C 763      -5.443 -37.616 -67.349  1.00 30.49           C
ATOM   3452  C   PHE C 763      -5.050 -38.462 -66.145  1.00 28.96           C
ATOM   3453  O   PHE C 763      -5.659 -38.365 -65.081  1.00 27.53           O
ATOM   3454  CB  PHE C 763      -6.384 -38.344 -68.304  1.00 30.28           C
ATOM   3455  CG  PHE C 763      -7.183 -37.396 -69.076  1.00 30.73           C
ATOM   3456  CD1 PHE C 763      -8.249 -36.757 -68.475  1.00 30.76           C
ATOM   3457  CD2 PHE C 763      -6.794 -37.014 -70.335  1.00 31.40           C
ATOM   3458  CE1 PHE C 763      -8.974 -35.796 -69.163  1.00 32.00           C
ATOM   3459  CE2 PHE C 763      -7.502 -36.049 -71.027  1.00 32.44           C
ATOM   3460  CZ  PHE C 763      -8.591 -35.437 -70.445  1.00 32.03           C
ATOM   3461  N   GLU C 764      -4.020 -39.267 -66.304  1.00 29.07           N
ATOM   3462  CA  GLU C 764      -3.442 -40.014 -65.176  1.00 28.27           C
ATOM   3463  C   GLU C 764      -2.983 -39.025 -64.092  1.00 27.44           C
ATOM   3464  O   GLU C 764      -3.217 -39.218 -62.916  1.00 25.32           O
ATOM   3465  CB  GLU C 764      -2.262 -40.777 -65.728  1.00 30.59           C
ATOM   3466  CG  GLU C 764      -1.666 -41.909 -64.923  1.00 32.51           C
ATOM   3467  CD  GLU C 764      -0.691 -42.730 -65.786  1.00 33.28           C
ATOM   3468  OE1 GLU C 764       0.118 -42.130 -66.533  1.00 38.04           O
ATOM   3469  OE2 GLU C 764      -0.773 -43.966 -65.764  1.00 33.14           O1-
ATOM   3470  N   GLU C 765      -2.325 -37.946 -64.496  1.00 29.08           N
ATOM   3471  CA  GLU C 765      -1.888 -36.898 -63.541  1.00 28.89           C
ATOM   3472  C   GLU C 765      -3.041 -36.169 -62.849  1.00 26.16           C
ATOM   3473  O   GLU C 765      -2.927 -35.746 -61.716  1.00 24.58           O
ATOM   3474  CB  GLU C 765      -1.021 -35.855 -64.253  1.00 31.50           C
ATOM   3475  CG  GLU C 765       0.432 -36.255 -64.429  1.00 33.95           C
ATOM   3476  CD  GLU C 765       1.159 -35.450 -65.509  1.00 37.15           C
ATOM   3477  OE1 GLU C 765       0.545 -34.513 -66.118  1.00 37.08           O
ATOM   3478  OE2 GLU C 765       2.357 -35.782 -65.743  1.00 38.13           O1-
ATOM   3479  N   LEU C 766      -4.133 -35.993 -63.578  1.00 25.58           N
ATOM   3480  CA  LEU C 766      -5.323 -35.337 -63.078  1.00 23.63           C
ATOM   3481  C   LEU C 766      -5.999 -36.253 -62.093  1.00 23.23           C
ATOM   3482  O   LEU C 766      -6.388 -35.821 -61.026  1.00 23.62           O
ATOM   3483  CB  LEU C 766      -6.280 -35.007 -64.246  1.00 23.36           C
ATOM   3484  CG  LEU C 766      -7.717 -34.577 -63.896  1.00 22.73           C
ATOM   3485  CD1 LEU C 766      -7.740 -33.252 -63.114  1.00 22.89           C
ATOM   3486  CD2 LEU C 766      -8.523 -34.464 -65.174  1.00 21.19           C
ATOM   3487  N   ILE C 767      -6.158 -37.527 -62.436  1.00 22.77           N
ATOM   3488  CA  ILE C 767      -6.950 -38.428 -61.574  1.00 22.12           C
ATOM   3489  C   ILE C 767      -6.116 -38.883 -60.378  1.00 21.42           C
ATOM   3490  O   ILE C 767      -6.617 -38.983 -59.262  1.00 20.99           O
ATOM   3491  CB  ILE C 767      -7.496 -39.647 -62.379  1.00 22.07           C
ATOM   3492  CG1 ILE C 767      -8.545 -39.167 -63.403  1.00 22.47           C
ATOM   3493  CG2 ILE C 767      -8.097 -40.689 -61.442  1.00 21.19           C
ATOM   3494  CD1 ILE C 767      -8.663 -39.992 -64.684  1.00 22.49           C
ATOM   3495  N   PHE C 768      -4.831 -39.150 -60.611  1.00 21.32           N
ATOM   3496  CA  PHE C 768      -3.970 -39.794 -59.600  1.00 20.26           C
ATOM   3497  C   PHE C 768      -2.916 -38.870 -58.980  1.00 20.81           C
ATOM   3498  O   PHE C 768      -2.234 -39.290 -58.032  1.00 20.49           O
ATOM   3499  CB  PHE C 768      -3.321 -41.056 -60.181  1.00 19.65           C
ATOM   3500  CG  PHE C 768      -4.310 -42.130 -60.528  1.00 19.16           C
ATOM   3501  CD1 PHE C 768      -4.895 -42.896 -59.535  1.00 19.11           C
ATOM   3502  CD2 PHE C 768      -4.687 -42.352 -61.842  1.00 19.52           C
ATOM   3503  CE1 PHE C 768      -5.831 -43.891 -59.838  1.00 18.71           C
ATOM   3504  CE2 PHE C 768      -5.617 -43.341 -62.166  1.00 19.80           C
ATOM   3505  CZ  PHE C 768      -6.196 -44.112 -61.162  1.00 19.46           C
ATOM   3506  N   GLY C 769      -2.797 -37.637 -59.504  1.00 20.50           N
ATOM   3507  CA  GLY C 769      -1.936 -36.621 -58.926  1.00 21.56           C
ATOM   3508  C   GLY C 769      -0.575 -36.491 -59.601  1.00 23.19           C
ATOM   3509  O   GLY C 769      -0.080 -37.455 -60.232  1.00 22.05           O
ATOM   3510  N   VAL C 770      -0.005 -35.284 -59.490  1.00 24.06           N
ATOM   3511  CA  VAL C 770       1.343 -34.982 -59.952  1.00 25.52           C
ATOM   3512  C   VAL C 770       2.295 -35.012 -58.748  1.00 26.00           C
ATOM   3513  O   VAL C 770       2.073 -34.297 -57.748  1.00 25.76           O
ATOM   3514  CB  VAL C 770       1.389 -33.578 -60.596  1.00 27.22           C
ATOM   3515  CG1 VAL C 770       2.829 -33.142 -60.872  1.00 27.67           C
ATOM   3516  CG2 VAL C 770       0.517 -33.528 -61.854  1.00 27.17           C
ATOM   3517  N   ILE C 771       3.334 -35.842 -58.820  1.00 25.24           N
ATOM   3518  CA  ILE C 771       4.239 -35.974 -57.690  1.00 25.56           C
ATOM   3519  C   ILE C 771       5.117 -34.714 -57.550  1.00 28.49           C
ATOM   3520  O   ILE C 771       5.682 -34.206 -58.522  1.00 28.98           O
ATOM   3521  CB  ILE C 771       5.142 -37.189 -57.823  1.00 24.41           C
ATOM   3522  CG1 ILE C 771       4.316 -38.477 -57.869  1.00 23.07           C
ATOM   3523  CG2 ILE C 771       6.135 -37.208 -56.676  1.00 24.16           C
ATOM   3524  CD1 ILE C 771       3.590 -38.797 -56.593  1.00 22.32           C
ATOM   3525  N   ASP C 772       5.211 -34.206 -56.329  1.00 29.96           N
ATOM   3526  CA  ASP C 772       6.113 -33.121 -56.033  1.00 31.84           C
ATOM   3527  C   ASP C 772       7.175 -33.615 -55.061  1.00 32.62           C
ATOM   3528  O   ASP C 772       6.905 -33.734 -53.869  1.00 33.06           O
ATOM   3529  CB  ASP C 772       5.361 -31.938 -55.449  1.00 33.08           C
ATOM   3530  CG  ASP C 772       6.277 -30.797 -55.109  1.00 35.66           C
ATOM   3531  OD1 ASP C 772       7.495 -30.895 -55.381  1.00 37.65           O
ATOM   3532  OD2 ASP C 772       5.794 -29.800 -54.550  1.00 38.57           O1-
ATOM   3533  N   PRO C 773       8.388 -33.897 -55.569  1.00 33.90           N
ATOM   3534  CA  PRO C 773       9.510 -34.378 -54.761  1.00 34.00           C
ATOM   3535  C   PRO C 773       9.963 -33.438 -53.669  1.00 34.33           C
ATOM   3536  O   PRO C 773      10.409 -33.923 -52.632  1.00 36.13           O
ATOM   3537  CB  PRO C 773      10.631 -34.549 -55.778  1.00 34.71           C
ATOM   3538  CG  PRO C 773       9.918 -34.786 -57.059  1.00 34.50           C
ATOM   3539  CD  PRO C 773       8.753 -33.849 -56.993  1.00 34.41           C
ATOM   3540  N   THR C 774       9.837 -32.126 -53.868  1.00 34.06           N
ATOM   3541  CA  THR C 774      10.151 -31.158 -52.794  1.00 35.32           C
ATOM   3542  C   THR C 774       9.344 -31.417 -51.517  1.00 35.13           C
ATOM   3543  O   THR C 774       9.710 -30.950 -50.465  1.00 37.77           O
ATOM   3544  CB  THR C 774       9.850 -29.677 -53.156  1.00 35.66           C
ATOM   3545  OG1 THR C 774       8.424 -29.482 -53.236  1.00 34.21           O
ATOM   3546  CG2 THR C 774      10.577 -29.232 -54.435  1.00 34.11           C
ATOM   3547  N   GLN C 775       8.221 -32.121 -51.614  1.00 33.27           N
ATOM   3548  CA  GLN C 775       7.446 -32.461 -50.423  1.00 31.22           C
ATOM   3549  C   GLN C 775       7.690 -33.883 -49.890  1.00 29.44           C
ATOM   3550  O   GLN C 775       7.009 -34.294 -48.959  1.00 28.27           O
ATOM   3551  CB  GLN C 775       5.950 -32.348 -50.724  1.00 30.58           C
ATOM   3552  CG  GLN C 775       5.402 -30.956 -50.955  1.00 30.10           C
ATOM   3553  CD  GLN C 775       3.960 -31.027 -51.399  1.00 29.00           C
ATOM   3554  OE1 GLN C 775       3.115 -31.566 -50.684  1.00 28.45           O
ATOM   3555  NE2 GLN C 775       3.673 -30.513 -52.595  1.00 28.32           N
ATOM   3556  N   LEU C 776       8.601 -34.654 -50.479  1.00 27.78           N
ATOM   3557  CA  LEU C 776       8.777 -36.019 -50.019  1.00 27.01           C
ATOM   3558  C   LEU C 776      10.183 -36.261 -49.481  1.00 28.54           C
ATOM   3559  O   LEU C 776      11.090 -35.484 -49.733  1.00 30.07           O
ATOM   3560  CB  LEU C 776       8.453 -36.989 -51.142  1.00 25.91           C
ATOM   3561  CG  LEU C 776       7.113 -36.853 -51.880  1.00 24.27           C
ATOM   3562  CD1 LEU C 776       7.139 -37.821 -53.045  1.00 22.92           C
ATOM   3563  CD2 LEU C 776       5.955 -37.098 -50.936  1.00 22.89           C
ATOM   3564  N   VAL C 777      10.380 -37.327 -48.712  1.00 29.00           N
ATOM   3565  CA  VAL C 777      11.717 -37.571 -48.201  1.00 30.25           C
ATOM   3566  C   VAL C 777      12.341 -38.708 -49.012  1.00 30.51           C
ATOM   3567  O   VAL C 777      11.702 -39.717 -49.257  1.00 28.83           O
ATOM   3568  CB  VAL C 777      11.821 -37.710 -46.644  1.00 30.22           C
ATOM   3569  CG1 VAL C 777      10.653 -37.031 -45.938  1.00 29.52           C
ATOM   3570  CG2 VAL C 777      12.001 -39.144 -46.209  1.00 30.17           C
ATOM   3571  N   LYS C 778      13.579 -38.500 -49.478  1.00 32.67           N
ATOM   3572  CA  LYS C 778      14.197 -39.442 -50.386  1.00 32.90           C
ATOM   3573  C   LYS C 778      15.449 -40.053 -49.796  1.00 32.10           C
ATOM   3574  O   LYS C 778      16.317 -39.356 -49.350  1.00 31.51           O
ATOM   3575  CB  LYS C 778      14.513 -38.802 -51.727  1.00 34.90           C
ATOM   3576  CG  LYS C 778      15.294 -39.759 -52.629  1.00 37.10           C
ATOM   3577  CD  LYS C 778      15.378 -39.332 -54.082  1.00 38.87           C
ATOM   3578  CE  LYS C 778      16.062 -38.002 -54.288  1.00 41.22           C
ATOM   3579  NZ  LYS C 778      16.600 -37.914 -55.684  1.00 45.48           N1+
ATOM   3580  N   ASP C 779      15.496 -41.376 -49.822  1.00 31.86           N
ATOM   3581  CA  ASP C 779      16.649 -42.148 -49.425  1.00 34.13           C
ATOM   3582  C   ASP C 779      17.578 -42.274 -50.621  1.00 35.85           C
ATOM   3583  O   ASP C 779      17.280 -43.023 -51.551  1.00 35.27           O
ATOM   3584  CB  ASP C 779      16.200 -43.551 -48.958  1.00 32.23           C
ATOM   3585  CG  ASP C 779      17.316 -44.340 -48.282  1.00 31.98           C
ATOM   3586  OD1 ASP C 779      18.493 -44.047 -48.542  1.00 33.06           O
ATOM   3587  OD2 ASP C 779      17.033 -45.258 -47.479  1.00 30.57           O1-
ATOM   3588  N   GLU C 780      18.703 -41.565 -50.571  1.00 38.77           N
ATOM   3589  CA  GLU C 780      19.647 -41.513 -51.690  1.00 43.39           C
ATOM   3590  C   GLU C 780      20.197 -42.872 -52.043  1.00 41.26           C
ATOM   3591  O   GLU C 780      20.391 -43.157 -53.195  1.00 42.86           O
ATOM   3592  CB  GLU C 780      20.827 -40.588 -51.389  1.00 48.57           C
ATOM   3593  CG  GLU C 780      20.435 -39.120 -51.242  1.00 55.73           C
ATOM   3594  CD  GLU C 780      20.520 -38.297 -52.532  1.00 60.93           C
ATOM   3595  OE1 GLU C 780      19.585 -38.399 -53.394  1.00 60.30           O
ATOM   3596  OE2 GLU C 780      21.513 -37.518 -52.642  1.00 61.23           O1-
ATOM   3597  N   ASP C 781      20.413 -43.711 -51.045  1.00 39.84           N
ATOM   3598  CA  ASP C 781      21.094 -44.986 -51.226  1.00 40.25           C
ATOM   3599  C   ASP C 781      20.327 -45.934 -52.135  1.00 39.25           C
ATOM   3600  O   ASP C 781      20.904 -46.767 -52.781  1.00 40.87           O
ATOM   3601  CB  ASP C 781      21.295 -45.693 -49.874  1.00 40.03           C
ATOM   3602  CG  ASP C 781      21.869 -44.782 -48.798  1.00 40.42           C
ATOM   3603  OD1 ASP C 781      22.906 -44.121 -49.053  1.00 41.82           O
ATOM   3604  OD2 ASP C 781      21.275 -44.747 -47.693  1.00 38.52           O1-
ATOM   3605  N   ILE C 782      19.015 -45.841 -52.129  1.00 38.85           N
ATOM   3606  CA  ILE C 782      18.177 -46.741 -52.921  1.00 37.72           C
ATOM   3607  C   ILE C 782      17.377 -45.944 -53.949  1.00 36.54           C
ATOM   3608  O   ILE C 782      16.646 -46.516 -54.741  1.00 35.28           O
ATOM   3609  CB  ILE C 782      17.216 -47.569 -52.016  1.00 36.15           C
ATOM   3610  CG1 ILE C 782      16.337 -46.657 -51.137  1.00 35.20           C
ATOM   3611  CG2 ILE C 782      18.011 -48.539 -51.159  1.00 35.14           C
ATOM   3612  CD1 ILE C 782      15.237 -47.361 -50.359  1.00 33.81           C
ATOM   3613  N   ASN C 783      17.511 -44.622 -53.900  1.00 36.44           N
ATOM   3614  CA  ASN C 783      16.853 -43.733 -54.834  1.00 38.55           C
ATOM   3615  C   ASN C 783      15.332 -43.966 -54.905  1.00 36.34           C
ATOM   3616  O   ASN C 783      14.759 -44.183 -55.980  1.00 36.10           O
ATOM   3617  CB  ASN C 783      17.518 -43.813 -56.232  1.00 39.16           C
ATOM   3618  CG  ASN C 783      17.621 -42.458 -56.911  1.00 40.29           C
ATOM   3619  OD1 ASN C 783      17.491 -41.405 -56.281  1.00 40.76           O
ATOM   3620  ND2 ASN C 783      17.855 -42.478 -58.207  1.00 42.34           N
ATOM   3621  N   GLU C 784      14.699 -43.911 -53.740  1.00 33.96           N
ATOM   3622  CA  GLU C 784      13.256 -44.112 -53.637  1.00 32.94           C
ATOM   3623  C   GLU C 784      12.698 -43.190 -52.548  1.00 30.99           C
ATOM   3624  O   GLU C 784      13.422 -42.808 -51.638  1.00 32.89           O
ATOM   3625  CB  GLU C 784      12.936 -45.594 -53.348  1.00 33.09           C
ATOM   3626  CG  GLU C 784      13.136 -46.545 -54.546  1.00 34.76           C
ATOM   3627  CD  GLU C 784      12.859 -48.023 -54.220  1.00 34.96           C
ATOM   3628  OE1 GLU C 784      13.122 -48.431 -53.063  1.00 39.50           O
ATOM   3629  OE2 GLU C 784      12.393 -48.790 -55.102  1.00 31.94           O1-
ATOM   3630  N   PHE C 785      11.438 -42.796 -52.666  1.00 27.40           N
ATOM   3631  CA  PHE C 785      10.802 -42.013 -51.626  1.00 26.60           C
ATOM   3632  C   PHE C 785      10.261 -42.949 -50.559  1.00 26.01           C
ATOM   3633  O   PHE C 785       9.796 -44.068 -50.841  1.00 25.30           O
ATOM   3634  CB  PHE C 785       9.671 -41.139 -52.169  1.00 26.12           C
ATOM   3635  CG  PHE C 785      10.116 -40.179 -53.239  1.00 27.00           C
ATOM   3636  CD1 PHE C 785      11.018 -39.168 -52.943  1.00 28.37           C
ATOM   3637  CD2 PHE C 785       9.670 -40.308 -54.542  1.00 25.88           C
ATOM   3638  CE1 PHE C 785      11.452 -38.297 -53.926  1.00 28.79           C
ATOM   3639  CE2 PHE C 785      10.094 -39.440 -55.525  1.00 26.47           C
ATOM   3640  CZ  PHE C 785      10.974 -38.428 -55.217  1.00 27.83           C
ATOM   3641  N   ILE C 786      10.331 -42.476 -49.329  1.00 25.46           N
ATOM   3642  CA  ILE C 786       9.974 -43.292 -48.181  1.00 25.42           C
ATOM   3643  C   ILE C 786       8.932 -42.627 -47.270  1.00 24.68           C
ATOM   3644  O   ILE C 786       8.417 -43.296 -46.406  1.00 25.62           O
ATOM   3645  CB  ILE C 786      11.232 -43.696 -47.351  1.00 25.86           C
ATOM   3646  CG1 ILE C 786      11.983 -42.483 -46.774  1.00 26.88           C
ATOM   3647  CG2 ILE C 786      12.189 -44.518 -48.197  1.00 26.71           C
ATOM   3648  CD1 ILE C 786      12.975 -42.831 -45.668  1.00 26.98           C
ATOM   3649  N   ALA C 787       8.642 -41.335 -47.436  1.00 24.06           N
ATOM   3650  CA  ALA C 787       7.593 -40.678 -46.651  1.00 25.15           C
ATOM   3651  C   ALA C 787       7.198 -39.372 -47.296  1.00 26.00           C
ATOM   3652  O   ALA C 787       7.899 -38.899 -48.187  1.00 26.38           O
ATOM   3653  CB  ALA C 787       8.069 -40.404 -45.224  1.00 24.77           C
ATOM   3654  N   VAL C 788       6.086 -38.804 -46.818  1.00 26.62           N
ATOM   3655  CA  VAL C 788       5.726 -37.400 -47.040  1.00 27.46           C
ATOM   3656  C   VAL C 788       6.304 -36.538 -45.900  1.00 29.87           C
ATOM   3657  O   VAL C 788       6.208 -36.905 -44.745  1.00 28.49           O
ATOM   3658  CB  VAL C 788       4.185 -37.230 -47.126  1.00 26.90           C
ATOM   3659  CG1 VAL C 788       3.818 -35.807 -47.535  1.00 26.80           C
ATOM   3660  CG2 VAL C 788       3.591 -38.210 -48.137  1.00 24.72           C
ATOM   3661  N   SER C 789       6.929 -35.407 -46.224  1.00 33.63           N
ATOM   3662  CA  SER C 789       7.548 -34.535 -45.207  1.00 37.05           C
ATOM   3663  C   SER C 789       6.511 -34.044 -44.281  1.00 39.74           C
ATOM   3664  O   SER C 789       5.364 -33.906 -44.668  1.00 41.35           O
ATOM   3665  CB  SER C 789       8.200 -33.286 -45.798  1.00 38.65           C
ATOM   3666  OG  SER C 789       9.462 -33.589 -46.331  1.00 40.63           O
ATOM   3667  N   LYS C 790       6.921 -33.758 -43.059  1.00 44.51           N
ATOM   3668  CA  LYS C 790       6.023 -33.187 -42.068  1.00 50.22           C
ATOM   3669  C   LYS C 790       5.656 -31.765 -42.443  1.00 49.93           C
ATOM   3670  O   LYS C 790       4.610 -31.295 -42.049  1.00 50.94           O
ATOM   3671  CB  LYS C 790       6.662 -33.197 -40.666  1.00 55.71           C
ATOM   3672  CG  LYS C 790       6.885 -34.590 -40.058  1.00 58.31           C
ATOM   3673  CD  LYS C 790       5.588 -35.370 -39.839  1.00 57.67           C
ATOM   3674  CE  LYS C 790       5.840 -36.734 -39.211  1.00 57.04           C
ATOM   3675  NZ  LYS C 790       4.897 -37.770 -39.733  1.00 55.29           N1+
ATOM   3676  N   ALA C 791       6.527 -31.090 -43.191  1.00 50.25           N
ATOM   3677  CA  ALA C 791       6.268 -29.727 -43.674  1.00 50.03           C
ATOM   3678  C   ALA C 791       5.457 -29.666 -44.986  1.00 47.15           C
ATOM   3679  O   ALA C 791       5.158 -28.584 -45.478  1.00 48.46           O
ATOM   3680  CB  ALA C 791       7.595 -28.987 -43.849  1.00 49.20           C
ATOM   3681  N   ALA C 792       5.125 -30.816 -45.561  1.00 45.31           N
ATOM   3682  CA  ALA C 792       4.449 -30.854 -46.841  1.00 44.37           C
ATOM   3683  C   ALA C 792       3.130 -30.102 -46.743  1.00 45.76           C
ATOM   3684  O   ALA C 792       2.354 -30.323 -45.841  1.00 45.41           O
ATOM   3685  CB  ALA C 792       4.213 -32.288 -47.272  1.00 41.55           C
ATOM   3686  N   LYS C 793       2.894 -29.197 -47.677  1.00 48.40           N
ATOM   3687  CA  LYS C 793       1.677 -28.395 -47.663  1.00 49.60           C
ATOM   3688  C   LYS C 793       0.503 -29.179 -48.216  1.00 44.62           C
ATOM   3689  O   LYS C 793      -0.617 -29.003 -47.780  1.00 43.08           O
ATOM   3690  CB  LYS C 793       1.829 -27.164 -48.546  1.00 54.67           C
ATOM   3691  CG  LYS C 793       3.174 -26.471 -48.494  1.00 62.43           C
ATOM   3692  CD  LYS C 793       3.330 -25.572 -47.272  1.00 66.52           C
ATOM   3693  CE  LYS C 793       4.606 -24.744 -47.401  1.00 69.28           C
ATOM   3694  NZ  LYS C 793       5.089 -24.216 -46.096  1.00 72.11           N1+
ATOM   3695  N   ASN C 794       0.770 -30.042 -49.188  1.00 39.80           N
ATOM   3696  CA  ASN C 794      -0.275 -30.575 -50.017  1.00 37.32           C
ATOM   3697  C   ASN C 794      -0.147 -32.073 -50.192  1.00 35.09           C
ATOM   3698  O   ASN C 794      -0.332 -32.594 -51.280  1.00 32.93           O
ATOM   3699  CB  ASN C 794      -0.222 -29.872 -51.387  1.00 38.01           C
ATOM   3700  CG  ASN C 794      -1.501 -30.042 -52.180  1.00 37.14           C
ATOM   3701  OD1 ASN C 794      -2.587 -30.015 -51.628  1.00 39.19           O
ATOM   3702  ND2 ASN C 794      -1.373 -30.264 -53.468  1.00 36.65           N
ATOM   3703  N   ASP C 795       0.222 -32.766 -49.127  1.00 35.86           N
ATOM   3704  CA  ASP C 795       0.240 -34.247 -49.113  1.00 35.68           C
ATOM   3705  C   ASP C 795       1.197 -34.884 -50.142  1.00 33.14           C
ATOM   3706  O   ASP C 795       1.097 -36.096 -50.399  1.00 32.78           O
ATOM   3707  CB  ASP C 795      -1.187 -34.851 -49.336  1.00 37.49           C
ATOM   3708  CG  ASP C 795      -2.211 -34.538 -48.188  1.00 40.61           C
ATOM   3709  OD1 ASP C 795      -1.881 -33.894 -47.179  1.00 43.34           O
ATOM   3710  OD2 ASP C 795      -3.388 -34.971 -48.292  1.00 44.48           O1-
ATOM   3711  N   GLY C 796       2.084 -34.099 -50.757  1.00 30.71           N
ATOM   3712  CA  GLY C 796       3.009 -34.653 -51.772  1.00 30.03           C
ATOM   3713  C   GLY C 796       2.704 -34.381 -53.239  1.00 30.04           C
ATOM   3714  O   GLY C 796       3.381 -34.894 -54.116  1.00 30.79           O
ATOM   3715  N   TYR C 797       1.708 -33.549 -53.511  1.00 30.37           N
ATOM   3716  CA  TYR C 797       1.197 -33.347 -54.854  1.00 29.54           C
ATOM   3717  C   TYR C 797       1.408 -31.896 -55.294  1.00 30.93           C
ATOM   3718  O   TYR C 797       1.362 -30.984 -54.465  1.00 32.67           O
ATOM   3719  CB  TYR C 797      -0.279 -33.748 -54.874  1.00 29.14           C
ATOM   3720  CG  TYR C 797      -0.429 -35.229 -54.578  1.00 28.85           C
ATOM   3721  CD1 TYR C 797      -0.166 -36.169 -55.573  1.00 27.68           C
ATOM   3722  CD2 TYR C 797      -0.780 -35.697 -53.297  1.00 27.57           C
ATOM   3723  CE1 TYR C 797      -0.257 -37.524 -55.324  1.00 26.85           C
ATOM   3724  CE2 TYR C 797      -0.886 -37.057 -53.046  1.00 26.75           C
ATOM   3725  CZ  TYR C 797      -0.612 -37.974 -54.071  1.00 26.75           C
ATOM   3726  OH  TYR C 797      -0.658 -39.348 -53.896  1.00 24.09           O
ATOM   3727  N   LEU C 798       1.661 -31.686 -56.586  1.00 31.50           N
ATOM   3728  CA  LEU C 798       1.898 -30.338 -57.123  1.00 32.41           C
ATOM   3729  C   LEU C 798       0.600 -29.526 -57.279  1.00 33.16           C
ATOM   3730  O   LEU C 798       0.551 -28.335 -56.896  1.00 33.62           O
ATOM   3731  CB  LEU C 798       2.621 -30.438 -58.465  1.00 33.28           C
ATOM   3732  CG  LEU C 798       3.289 -29.178 -59.041  1.00 34.81           C
ATOM   3733  CD1 LEU C 798       4.356 -28.563 -58.131  1.00 33.20           C
ATOM   3734  CD2 LEU C 798       3.876 -29.543 -60.401  1.00 34.60           C
ATOM   3735  N   TYR C 799      -0.445 -30.162 -57.835  1.00 32.53           N
ATOM   3736  CA  TYR C 799      -1.727 -29.490 -58.091  1.00 32.50           C
ATOM   3737  C   TYR C 799      -2.792 -30.029 -57.167  1.00 30.59           C
ATOM   3738  O   TYR C 799      -2.663 -29.907 -55.952  1.00 30.90           O
ATOM   3739  CB  TYR C 799      -2.127 -29.577 -59.575  1.00 35.22           C
ATOM   3740  CG  TYR C 799      -1.111 -28.932 -60.519  1.00 38.13           C
ATOM   3741  CD1 TYR C 799      -0.835 -27.562 -60.455  1.00 40.36           C
ATOM   3742  CD2 TYR C 799      -0.410 -29.699 -61.457  1.00 38.91           C
ATOM   3743  CE1 TYR C 799       0.110 -26.974 -61.302  1.00 42.71           C
ATOM   3744  CE2 TYR C 799       0.528 -29.116 -62.317  1.00 41.10           C
ATOM   3745  CZ  TYR C 799       0.787 -27.757 -62.240  1.00 42.99           C
ATOM   3746  OH  TYR C 799       1.725 -27.181 -63.077  1.00 43.39           O
ATOM   3747  N   ASN C 800      -3.863 -30.598 -57.704  1.00 29.15           N
ATOM   3748  CA  ASN C 800      -4.921 -31.154 -56.858  1.00 26.52           C
ATOM   3749  C   ASN C 800      -4.410 -32.413 -56.191  1.00 26.69           C
ATOM   3750  O   ASN C 800      -3.532 -33.103 -56.724  1.00 25.68           O
ATOM   3751  CB  ASN C 800      -6.155 -31.472 -57.686  1.00 25.15           C
ATOM   3752  CG  ASN C 800      -5.883 -32.485 -58.804  1.00 24.77           C
ATOM   3753  OD1 ASN C 800      -5.275 -32.157 -59.836  1.00 24.27           O
ATOM   3754  ND2 ASN C 800      -6.331 -33.740 -58.597  1.00 23.88           N
ATOM   3755  N   LYS C 801      -4.935 -32.710 -55.019  1.00 27.57           N
ATOM   3756  CA  LYS C 801      -4.741 -34.032 -54.445  1.00 29.59           C
ATOM   3757  C   LYS C 801      -5.492 -35.110 -55.284  1.00 29.18           C
ATOM   3758  O   LYS C 801      -6.351 -34.791 -56.132  1.00 28.84           O
ATOM   3759  CB  LYS C 801      -5.209 -34.043 -53.000  1.00 32.62           C
ATOM   3760  CG  LYS C 801      -4.323 -33.239 -52.069  1.00 35.39           C
ATOM   3761  CD  LYS C 801      -4.988 -33.009 -50.717  1.00 38.44           C
ATOM   3762  CE  LYS C 801      -4.325 -31.825 -50.007  1.00 42.02           C
ATOM   3763  NZ  LYS C 801      -4.879 -31.529 -48.660  1.00 44.85           N1+
ATOM   3764  N   PRO C 802      -5.140 -36.381 -55.091  1.00 27.74           N
ATOM   3765  CA  PRO C 802      -5.703 -37.393 -56.006  1.00 27.57           C
ATOM   3766  C   PRO C 802      -7.167 -37.509 -55.874  1.00 26.01           C
ATOM   3767  O   PRO C 802      -7.677 -37.383 -54.766  1.00 28.16           O
ATOM   3768  CB  PRO C 802      -5.056 -38.703 -55.542  1.00 26.81           C
ATOM   3769  CG  PRO C 802      -3.737 -38.252 -54.970  1.00 27.72           C
ATOM   3770  CD  PRO C 802      -3.984 -36.899 -54.342  1.00 28.15           C
ATOM   3771  N   LEU C 803      -7.855 -37.758 -56.982  1.00 25.32           N
ATOM   3772  CA  LEU C 803      -9.301 -37.912 -56.917  1.00 25.11           C
ATOM   3773  C   LEU C 803      -9.741 -39.265 -56.334  1.00 25.41           C
ATOM   3774  O   LEU C 803     -10.893 -39.387 -55.843  1.00 24.55           O
ATOM   3775  CB  LEU C 803      -9.899 -37.726 -58.291  1.00 25.06           C
ATOM   3776  CG  LEU C 803      -9.627 -36.387 -58.995  1.00 26.14           C
ATOM   3777  CD1 LEU C 803     -10.577 -36.284 -60.176  1.00 25.55           C
ATOM   3778  CD2 LEU C 803      -9.801 -35.162 -58.104  1.00 25.98           C
ATOM   3779  N   VAL C 804      -8.849 -40.272 -56.387  1.00 23.07           N
ATOM   3780  CA  VAL C 804      -9.253 -41.650 -56.101  1.00 22.97           C
ATOM   3781  C   VAL C 804      -8.731 -42.060 -54.751  1.00 23.08           C
ATOM   3782  O   VAL C 804      -7.631 -41.689 -54.411  1.00 22.47           O
ATOM   3783  CB  VAL C 804      -8.748 -42.672 -57.164  1.00 22.23           C
ATOM   3784  CG1 VAL C 804      -9.281 -44.075 -56.861  1.00 20.72           C
ATOM   3785  CG2 VAL C 804      -9.190 -42.267 -58.541  1.00 21.58           C
ATOM   3786  N   THR C 805      -9.552 -42.792 -53.985  1.00 23.90           N
ATOM   3787  CA  THR C 805      -9.162 -43.403 -52.706  1.00 23.80           C
ATOM   3788  C   THR C 805      -9.446 -44.908 -52.831  1.00 23.86           C
ATOM   3789  O   THR C 805     -10.577 -45.339 -53.197  1.00 23.05           O
ATOM   3790  CB  THR C 805      -9.994 -42.856 -51.526  1.00 25.56           C
ATOM   3791  OG1 THR C 805      -9.680 -41.492 -51.332  1.00 26.86           O
ATOM   3792  CG2 THR C 805      -9.698 -43.591 -50.232  1.00 25.58           C
ATOM   3793  N   VAL C 806      -8.435 -45.711 -52.542  1.00 22.70           N
ATOM   3794  CA  VAL C 806      -8.589 -47.159 -52.677  1.00 22.93           C
ATOM   3795  C   VAL C 806      -8.449 -47.878 -51.359  1.00 24.03           C
ATOM   3796  O   VAL C 806      -7.535 -47.544 -50.579  1.00 26.69           O
ATOM   3797  CB  VAL C 806      -7.508 -47.715 -53.600  1.00 22.24           C
ATOM   3798  CG1 VAL C 806      -7.645 -49.226 -53.715  1.00 21.00           C
ATOM   3799  CG2 VAL C 806      -7.587 -47.008 -54.951  1.00 20.89           C
ATOM   3800  N   LYS C 807      -9.326 -48.874 -51.146  1.00 24.12           N
ATOM   3801  CA  LYS C 807      -9.348 -49.738 -49.955  1.00 24.44           C
ATOM   3802  C   LYS C 807      -9.218 -51.243 -50.270  1.00 24.39           C
ATOM   3803  O   LYS C 807      -9.654 -51.721 -51.335  1.00 22.23           O
ATOM   3804  CB  LYS C 807     -10.689 -49.556 -49.215  1.00 25.87           C
ATOM   3805  CG  LYS C 807     -10.889 -48.209 -48.531  1.00 27.77           C
ATOM   3806  CD  LYS C 807     -12.266 -48.128 -47.832  1.00 30.33           C
ATOM   3807  CE  LYS C 807     -12.498 -46.781 -47.130  1.00 31.25           C
ATOM   3808  NZ  LYS C 807     -13.780 -46.684 -46.349  1.00 33.21           N1+
ATOM   3809  N   ASP C 808      -8.679 -52.004 -49.317  1.00 24.78           N
ATOM   3810  CA  ASP C 808      -8.642 -53.452 -49.465  1.00 24.56           C
ATOM   3811  C   ASP C 808      -9.907 -54.109 -48.921  1.00 25.26           C
ATOM   3812  O   ASP C 808     -10.873 -53.409 -48.601  1.00 24.98           O
ATOM   3813  CB  ASP C 808      -7.377 -54.048 -48.873  1.00 25.25           C
ATOM   3814  CG  ASP C 808      -7.345 -54.006 -47.397  1.00 26.61           C
ATOM   3815  OD1 ASP C 808      -8.356 -53.612 -46.769  1.00 27.82           O
ATOM   3816  OD2 ASP C 808      -6.275 -54.390 -46.870  1.00 27.27           O1-
ATOM   3817  N   ALA C 809      -9.927 -55.444 -48.894  1.00 24.56           N
ATOM   3818  CA  ALA C 809     -11.153 -56.170 -48.607  1.00 26.70           C
ATOM   3819  C   ALA C 809     -11.585 -55.992 -47.151  1.00 29.08           C
ATOM   3820  O   ALA C 809     -12.735 -56.260 -46.818  1.00 30.43           O
ATOM   3821  CB  ALA C 809     -11.007 -57.642 -48.946  1.00 25.17           C
ATOM   3822  N   SER C 810     -10.667 -55.527 -46.311  1.00 30.67           N
ATOM   3823  CA  SER C 810     -10.964 -55.195 -44.910  1.00 34.83           C
ATOM   3824  C   SER C 810     -11.489 -53.807 -44.694  1.00 33.98           C
ATOM   3825  O   SER C 810     -11.850 -53.478 -43.583  1.00 35.79           O
ATOM   3826  CB  SER C 810      -9.693 -55.258 -44.081  1.00 36.83           C
ATOM   3827  OG  SER C 810      -9.184 -56.557 -44.141  1.00 41.53           O
ATOM   3828  N   GLY C 811     -11.477 -52.978 -45.726  1.00 32.50           N
ATOM   3829  CA  GLY C 811     -11.896 -51.591 -45.576  1.00 33.64           C
ATOM   3830  C   GLY C 811     -10.804 -50.628 -45.151  1.00 34.16           C
ATOM   3831  O   GLY C 811     -11.089 -49.468 -44.877  1.00 35.00           O
ATOM   3832  N   GLU C 812      -9.571 -51.076 -45.200  1.00 33.20           N
ATOM   3833  CA  GLU C 812      -8.423 -50.186 -44.953  1.00 34.11           C
ATOM   3834  C   GLU C 812      -7.978 -49.501 -46.214  1.00 32.22           C
ATOM   3835  O   GLU C 812      -7.951 -50.123 -47.283  1.00 35.50           O
ATOM   3836  CB  GLU C 812      -7.221 -50.976 -44.501  1.00 33.74           C
ATOM   3837  CG  GLU C 812      -7.556 -51.818 -43.315  1.00 37.87           C
ATOM   3838  CD  GLU C 812      -7.137 -51.146 -42.028  1.00 43.54           C
ATOM   3839  OE1 GLU C 812      -7.675 -50.022 -41.728  1.00 43.85           O
ATOM   3840  OE2 GLU C 812      -6.225 -51.744 -41.353  1.00 43.27           O1-
ATOM   3841  N   VAL C 813      -7.580 -48.270 -46.030  1.00 30.42           N
ATOM   3842  CA  VAL C 813      -7.005 -47.532 -47.155  1.00 27.45           C
ATOM   3843  C   VAL C 813      -5.661 -48.133 -47.543  1.00 24.94           C
ATOM   3844  O   VAL C 813      -4.795 -48.327 -46.691  1.00 25.14           O
ATOM   3845  CB  VAL C 813      -6.833 -46.043 -46.811  1.00 27.51           C
ATOM   3846  CG1 VAL C 813      -5.946 -45.356 -47.848  1.00 26.98           C
ATOM   3847  CG2 VAL C 813      -8.205 -45.371 -46.745  1.00 26.48           C
ATOM   3848  N   ILE C 814      -5.516 -48.499 -48.810  1.00 21.95           N
ATOM   3849  CA  ILE C 814      -4.222 -48.905 -49.316  1.00 21.69           C
ATOM   3850  C   ILE C 814      -3.481 -47.598 -49.638  1.00 22.27           C
ATOM   3851  O   ILE C 814      -4.025 -46.745 -50.323  1.00 23.81           O
ATOM   3852  CB  ILE C 814      -4.303 -49.785 -50.578  1.00 20.12           C
ATOM   3853  CG1 ILE C 814      -5.079 -51.057 -50.265  1.00 21.42           C
ATOM   3854  CG2 ILE C 814      -2.910 -50.180 -51.018  1.00 19.28           C
ATOM   3855  CD1 ILE C 814      -5.169 -52.062 -51.397  1.00 21.87           C
ATOM   3856  N   PRO C 815      -2.268 -47.417 -49.107  1.00 22.00           N
ATOM   3857  CA  PRO C 815      -1.512 -46.216 -49.486  1.00 22.17           C
ATOM   3858  C   PRO C 815      -1.277 -46.194 -50.996  1.00 22.67           C
ATOM   3859  O   PRO C 815      -0.947 -47.236 -51.577  1.00 21.38           O
ATOM   3860  CB  PRO C 815      -0.172 -46.364 -48.714  1.00 22.53           C
ATOM   3861  CG  PRO C 815      -0.496 -47.274 -47.568  1.00 22.78           C
ATOM   3862  CD  PRO C 815      -1.570 -48.225 -48.079  1.00 22.36           C
ATOM   3863  N   THR C 816      -1.472 -45.019 -51.616  1.00 22.60           N
ATOM   3864  CA  THR C 816      -1.359 -44.869 -53.078  1.00 22.72           C
ATOM   3865  C   THR C 816      -0.536 -43.644 -53.334  1.00 22.20           C
ATOM   3866  O   THR C 816      -0.330 -42.844 -52.433  1.00 21.93           O
ATOM   3867  CB  THR C 816      -2.749 -44.681 -53.766  1.00 23.83           C
ATOM   3868  OG1 THR C 816      -3.652 -44.004 -52.862  1.00 23.12           O
ATOM   3869  CG2 THR C 816      -3.368 -46.021 -54.115  1.00 23.08           C
ATOM   3870  N   GLY C 817      -0.069 -43.517 -54.566  1.00 21.09           N
ATOM   3871  CA  GLY C 817       0.673 -42.353 -54.988  1.00 22.12           C
ATOM   3872  C   GLY C 817       1.861 -41.978 -54.115  1.00 22.31           C
ATOM   3873  O   GLY C 817       2.713 -42.803 -53.835  1.00 23.12           O
ATOM   3874  N   ALA C 818       1.890 -40.725 -53.683  1.00 22.60           N
ATOM   3875  CA  ALA C 818       2.947 -40.197 -52.831  1.00 23.70           C
ATOM   3876  C   ALA C 818       3.223 -41.015 -51.562  1.00 24.08           C
ATOM   3877  O   ALA C 818       4.316 -40.931 -51.002  1.00 24.58           O
ATOM   3878  CB  ALA C 818       2.611 -38.760 -52.441  1.00 24.45           C
ATOM   3879  N   ASN C 819       2.234 -41.773 -51.091  1.00 23.43           N
ATOM   3880  CA  ASN C 819       2.396 -42.546 -49.866  1.00 23.36           C
ATOM   3881  C   ASN C 819       2.846 -43.958 -50.070  1.00 22.55           C
ATOM   3882  O   ASN C 819       2.767 -44.739 -49.141  1.00 22.49           O
ATOM   3883  CB  ASN C 819       1.073 -42.627 -49.108  1.00 23.38           C
ATOM   3884  CG  ASN C 819       0.491 -41.281 -48.818  1.00 23.90           C
ATOM   3885  OD1 ASN C 819      -0.694 -41.039 -49.080  1.00 25.73           O
ATOM   3886  ND2 ASN C 819       1.284 -40.415 -48.245  1.00 22.87           N
ATOM   3887  N   VAL C 820       3.245 -44.328 -51.280  1.00 22.83           N
ATOM   3888  CA  VAL C 820       3.716 -45.691 -51.507  1.00 21.81           C
ATOM   3889  C   VAL C 820       5.153 -45.729 -51.037  1.00 23.54           C
ATOM   3890  O   VAL C 820       6.008 -44.961 -51.529  1.00 24.59           O
ATOM   3891  CB  VAL C 820       3.619 -46.152 -52.985  1.00 20.99           C
ATOM   3892  CG1 VAL C 820       4.325 -47.505 -53.175  1.00 21.06           C
ATOM   3893  CG2 VAL C 820       2.180 -46.305 -53.397  1.00 20.08           C
ATOM   3894  N   TYR C 821       5.412 -46.577 -50.047  1.00 25.19           N
ATOM   3895  CA  TYR C 821       6.767 -46.810 -49.594  1.00 27.49           C
ATOM   3896  C   TYR C 821       7.518 -47.379 -50.779  1.00 26.93           C
ATOM   3897  O   TYR C 821       7.077 -48.375 -51.360  1.00 26.39           O
ATOM   3898  CB  TYR C 821       6.845 -47.779 -48.402  1.00 30.09           C
ATOM   3899  CG  TYR C 821       8.298 -48.022 -47.996  1.00 33.51           C
ATOM   3900  CD1 TYR C 821       9.021 -47.049 -47.298  1.00 33.36           C
ATOM   3901  CD2 TYR C 821       8.957 -49.193 -48.364  1.00 33.45           C
ATOM   3902  CE1 TYR C 821      10.345 -47.257 -46.946  1.00 35.18           C
ATOM   3903  CE2 TYR C 821      10.270 -49.405 -48.007  1.00 35.85           C
ATOM   3904  CZ  TYR C 821      10.968 -48.435 -47.297  1.00 36.55           C
ATOM   3905  OH  TYR C 821      12.310 -48.624 -46.998  1.00 35.98           O
ATOM   3906  N   GLY C 822       8.601 -46.706 -51.164  1.00 26.33           N
ATOM   3907  CA  GLY C 822       9.464 -47.197 -52.239  1.00 27.84           C
ATOM   3908  C   GLY C 822       9.250 -46.559 -53.587  1.00 28.32           C
ATOM   3909  O   GLY C 822       9.944 -46.892 -54.538  1.00 29.09           O
ATOM   3910  N   LEU C 823       8.278 -45.654 -53.675  1.00 29.56           N
ATOM   3911  CA  LEU C 823       8.051 -44.877 -54.890  1.00 29.48           C
ATOM   3912  C   LEU C 823       9.375 -44.429 -55.486  1.00 30.15           C
ATOM   3913  O   LEU C 823      10.205 -43.851 -54.784  1.00 29.70           O
ATOM   3914  CB  LEU C 823       7.216 -43.657 -54.557  1.00 29.56           C
ATOM   3915  CG  LEU C 823       6.644 -42.865 -55.745  1.00 30.59           C
ATOM   3916  CD1 LEU C 823       5.628 -43.710 -56.514  1.00 28.18           C
ATOM   3917  CD2 LEU C 823       6.033 -41.560 -55.230  1.00 29.48           C
ATOM   3918  N   ASN C 824       9.585 -44.739 -56.763  1.00 31.36           N
ATOM   3919  CA  ASN C 824      10.873 -44.454 -57.435  1.00 31.87           C
ATOM   3920  C   ASN C 824      11.066 -42.945 -57.661  1.00 33.02           C
ATOM   3921  O   ASN C 824      10.096 -42.175 -57.861  1.00 31.15           O
ATOM   3922  CB  ASN C 824      10.976 -45.200 -58.768  1.00 32.38           C
ATOM   3923  CG  ASN C 824      11.146 -46.711 -58.606  1.00 33.72           C
ATOM   3924  OD1 ASN C 824      11.407 -47.228 -57.498  1.00 35.35           O
ATOM   3925  ND2 ASN C 824      11.010 -47.433 -59.714  1.00 31.58           N
ATOM   3926  N   HIS C 825      12.322 -42.523 -57.614  1.00 33.40           N
ATOM   3927  CA  HIS C 825      12.646 -41.096 -57.558  1.00 35.83           C
ATOM   3928  C   HIS C 825      12.228 -40.317 -58.776  1.00 35.95           C
ATOM   3929  O   HIS C 825      12.115 -39.097 -58.716  1.00 35.23           O
ATOM   3930  CB  HIS C 825      14.125 -40.936 -57.431  1.00 37.65           C
ATOM   3931  CG  HIS C 825      14.827 -41.350 -58.660  1.00 39.29           C
ATOM   3932  ND1 HIS C 825      15.327 -40.456 -59.531  1.00 41.96           N
ATOM   3933  CD2 HIS C 825      14.996 -42.611 -59.231  1.00 38.41           C
ATOM   3934  CE1 HIS C 825      15.856 -41.118 -60.582  1.00 42.22           C
ATOM   3935  NE2 HIS C 825      15.654 -42.436 -60.390  1.00 41.20           N
ATOM   3936  N   ASP C 826      12.047 -41.011 -59.894  1.00 36.46           N
ATOM   3937  CA  ASP C 826      11.599 -40.402 -61.157  1.00 38.25           C
ATOM   3938  C   ASP C 826      10.061 -40.513 -61.376  1.00 36.08           C
ATOM   3939  O   ASP C 826       9.573 -40.363 -62.488  1.00 37.02           O
ATOM   3940  CB  ASP C 826      12.350 -41.031 -62.354  1.00 39.02           C
ATOM   3941  CG  ASP C 826      12.389 -42.576 -62.302  1.00 41.67           C
ATOM   3942  OD1 ASP C 826      11.737 -43.203 -61.416  1.00 39.63           O
ATOM   3943  OD2 ASP C 826      13.119 -43.165 -63.134  1.00 43.62           O1-
ATOM   3944  N   ALA C 827       9.288 -40.759 -60.336  1.00 33.83           N
ATOM   3945  CA  ALA C 827       7.848 -40.906 -60.546  1.00 32.71           C
ATOM   3946  C   ALA C 827       7.195 -39.524 -60.729  1.00 32.22           C
ATOM   3947  O   ALA C 827       7.372 -38.596 -59.944  1.00 34.13           O
ATOM   3948  CB  ALA C 827       7.208 -41.698 -59.422  1.00 30.40           C
ATOM   3949  N   THR C 828       6.480 -39.370 -61.819  1.00 31.57           N
ATOM   3950  CA  THR C 828       5.813 -38.118 -62.071  1.00 31.01           C
ATOM   3951  C   THR C 828       4.346 -38.128 -61.674  1.00 28.41           C
ATOM   3952  O   THR C 828       3.774 -37.068 -61.562  1.00 28.20           O
ATOM   3953  CB  THR C 828       5.881 -37.740 -63.549  1.00 31.94           C
ATOM   3954  OG1 THR C 828       5.391 -38.831 -64.317  1.00 31.73           O
ATOM   3955  CG2 THR C 828       7.321 -37.382 -63.962  1.00 32.94           C
ATOM   3956  N   ASN C 829       3.724 -39.295 -61.505  1.00 26.30           N
ATOM   3957  CA  ASN C 829       2.298 -39.325 -61.121  1.00 25.50           C
ATOM   3958  C   ASN C 829       1.982 -40.390 -60.065  1.00 24.17           C
ATOM   3959  O   ASN C 829       2.755 -41.318 -59.866  1.00 24.77           O
ATOM   3960  CB  ASN C 829       1.401 -39.488 -62.359  1.00 25.21           C
ATOM   3961  CG  ASN C 829       1.472 -40.893 -62.942  1.00 25.03           C
ATOM   3962  OD1 ASN C 829       1.094 -41.853 -62.264  1.00 24.14           O
ATOM   3963  ND2 ASN C 829       1.965 -41.026 -64.195  1.00 23.66           N
ATOM   3964  N   GLY C 830       0.821 -40.271 -59.429  1.00 24.48           N
ATOM   3965  CA  GLY C 830       0.458 -41.113 -58.286  1.00 22.69           C
ATOM   3966  C   GLY C 830      -0.385 -42.353 -58.578  1.00 22.17           C
ATOM   3967  O   GLY C 830      -1.110 -42.829 -57.675  1.00 21.65           O
ATOM   3968  N   ASN C 831      -0.309 -42.881 -59.798  1.00 20.48           N
ATOM   3969  CA  ASN C 831      -1.101 -44.056 -60.214  1.00 20.37           C
ATOM   3970  C   ASN C 831      -0.338 -45.312 -59.902  1.00 20.62           C
ATOM   3971  O   ASN C 831       0.199 -45.987 -60.801  1.00 22.26           O
ATOM   3972  CB  ASN C 831      -1.338 -44.034 -61.731  1.00 20.98           C
ATOM   3973  CG  ASN C 831      -2.099 -45.261 -62.221  1.00 20.50           C
ATOM   3974  OD1 ASN C 831      -2.620 -46.024 -61.422  1.00 19.08           O
ATOM   3975  ND2 ASN C 831      -2.165 -45.444 -63.554  1.00 19.93           N
ATOM   3976  N   ILE C 832      -0.274 -45.629 -58.630  1.00 20.64           N
ATOM   3977  CA  ILE C 832       0.578 -46.704 -58.137  1.00 20.87           C
ATOM   3978  C   ILE C 832       0.003 -47.120 -56.774  1.00 20.98           C
ATOM   3979  O   ILE C 832      -0.508 -46.265 -56.026  1.00 22.09           O
ATOM   3980  CB  ILE C 832       2.040 -46.191 -58.088  1.00 21.83           C
ATOM   3981  CG1 ILE C 832       2.995 -47.245 -57.527  1.00 21.97           C
ATOM   3982  CG2 ILE C 832       2.127 -44.860 -57.328  1.00 22.15           C
ATOM   3983  CD1 ILE C 832       4.402 -47.156 -58.092  1.00 22.41           C
ATOM   3984  N   TRP C 833      -0.016 -48.414 -56.463  1.00 21.04           N
ATOM   3985  CA  TRP C 833      -0.481 -48.843 -55.116  1.00 21.20           C
ATOM   3986  C   TRP C 833       0.485 -49.761 -54.402  1.00 21.73           C
ATOM   3987  O   TRP C 833       0.232 -50.183 -53.283  1.00 23.46           O
ATOM   3988  CB  TRP C 833      -1.894 -49.433 -55.185  1.00 21.38           C
ATOM   3989  CG  TRP C 833      -2.000 -50.660 -56.059  1.00 22.35           C
ATOM   3990  CD1 TRP C 833      -2.213 -50.710 -57.435  1.00 22.59           C
ATOM   3991  CD2 TRP C 833      -1.889 -52.062 -55.640  1.00 22.96           C
ATOM   3992  NE1 TRP C 833      -2.229 -52.006 -57.884  1.00 23.92           N
ATOM   3993  CE2 TRP C 833      -2.027 -52.866 -56.863  1.00 23.56           C
ATOM   3994  CE3 TRP C 833      -1.620 -52.696 -54.451  1.00 22.37           C
ATOM   3995  CZ2 TRP C 833      -1.929 -54.236 -56.851  1.00 23.49           C
ATOM   3996  CZ3 TRP C 833      -1.554 -54.096 -54.444  1.00 23.33           C
ATOM   3997  CH2 TRP C 833      -1.709 -54.845 -55.613  1.00 23.73           C
ATOM   3998  N   PHE C 834       1.641 -50.024 -54.993  1.00 21.95           N
ATOM   3999  CA  PHE C 834       2.651 -50.831 -54.339  1.00 23.55           C
ATOM   4000  C   PHE C 834       3.976 -50.578 -55.030  1.00 24.22           C
ATOM   4001  O   PHE C 834       3.989 -50.115 -56.165  1.00 24.66           O
ATOM   4002  CB  PHE C 834       2.256 -52.313 -54.399  1.00 25.19           C
ATOM   4003  CG  PHE C 834       3.036 -53.188 -53.467  1.00 25.85           C
ATOM   4004  CD1 PHE C 834       2.935 -53.024 -52.107  1.00 27.61           C
ATOM   4005  CD2 PHE C 834       3.884 -54.154 -53.945  1.00 27.21           C
ATOM   4006  CE1 PHE C 834       3.649 -53.819 -51.230  1.00 27.26           C
ATOM   4007  CE2 PHE C 834       4.608 -54.946 -53.076  1.00 27.85           C
ATOM   4008  CZ  PHE C 834       4.494 -54.772 -51.719  1.00 27.19           C
ATOM   4009  N   ASP C 835       5.076 -50.852 -54.329  1.00 25.30           N
ATOM   4010  CA  ASP C 835       6.442 -50.662 -54.838  1.00 25.96           C
ATOM   4011  C   ASP C 835       6.607 -51.259 -56.234  1.00 25.77           C
ATOM   4012  O   ASP C 835       6.304 -52.429 -56.450  1.00 25.48           O
ATOM   4013  CB  ASP C 835       7.445 -51.338 -53.880  1.00 27.87           C
ATOM   4014  CG  ASP C 835       8.918 -51.224 -54.361  1.00 30.78           C
ATOM   4015  OD1 ASP C 835       9.330 -50.112 -54.811  1.00 29.69           O
ATOM   4016  OD2 ASP C 835       9.667 -52.250 -54.275  1.00 32.93           O1-
ATOM   4017  N   GLU C 836       7.076 -50.460 -57.181  1.00 27.15           N
ATOM   4018  CA  GLU C 836       7.288 -50.944 -58.560  1.00 29.65           C
ATOM   4019  C   GLU C 836       8.002 -52.287 -58.563  1.00 29.31           C
ATOM   4020  O   GLU C 836       7.547 -53.193 -59.190  1.00 30.47           O
ATOM   4021  CB  GLU C 836       8.062 -49.935 -59.407  1.00 30.97           C
ATOM   4022  CG  GLU C 836       7.433 -48.544 -59.445  1.00 32.61           C
ATOM   4023  CD  GLU C 836       7.911 -47.585 -58.333  1.00 34.44           C
ATOM   4024  OE1 GLU C 836       8.281 -48.068 -57.225  1.00 29.93           O
ATOM   4025  OE2 GLU C 836       7.895 -46.327 -58.577  1.00 35.70           O1-
ATOM   4026  N   GLU C 837       9.064 -52.429 -57.782  1.00 30.96           N
ATOM   4027  CA  GLU C 837       9.863 -53.644 -57.752  1.00 31.88           C
ATOM   4028  C   GLU C 837       9.279 -54.685 -56.804  1.00 31.55           C
ATOM   4029  O   GLU C 837       9.798 -55.800 -56.706  1.00 31.37           O
ATOM   4030  CB  GLU C 837      11.328 -53.329 -57.342  1.00 33.58           C
ATOM   4031  CG  GLU C 837      12.101 -52.446 -58.323  1.00 35.05           C
ATOM   4032  CD  GLU C 837      11.680 -50.958 -58.300  1.00 36.77           C
ATOM   4033  OE1 GLU C 837      11.256 -50.461 -57.214  1.00 34.57           O
ATOM   4034  OE2 GLU C 837      11.764 -50.284 -59.378  1.00 36.19           O1-
ATOM   4035  N   GLN C 838       8.222 -54.336 -56.072  1.00 32.15           N
ATOM   4036  CA  GLN C 838       7.529 -55.316 -55.213  1.00 32.91           C
ATOM   4037  C   GLN C 838       8.524 -55.999 -54.308  1.00 34.43           C
ATOM   4038  O   GLN C 838       8.526 -57.222 -54.174  1.00 36.35           O
ATOM   4039  CB  GLN C 838       6.795 -56.379 -56.061  1.00 32.45           C
ATOM   4040  CG  GLN C 838       5.882 -55.770 -57.103  1.00 32.70           C
ATOM   4041  CD  GLN C 838       4.755 -56.668 -57.526  1.00 33.22           C
ATOM   4042  OE1 GLN C 838       4.373 -56.666 -58.688  1.00 34.45           O
ATOM   4043  NE2 GLN C 838       4.183 -57.400 -56.587  1.00 32.07           N
ATOM   4044  N   ALA C 839       9.406 -55.199 -53.726  1.00 36.71           N
ATOM   4045  CA  ALA C 839      10.500 -55.701 -52.881  1.00 38.61           C
ATOM   4046  C   ALA C 839       9.937 -56.501 -51.704  1.00 37.82           C
ATOM   4047  O   ALA C 839       9.010 -56.045 -51.034  1.00 39.50           O
ATOM   4048  CB  ALA C 839      11.349 -54.535 -52.377  1.00 39.05           C
ATOM   4049  N   GLY C 840      10.467 -57.699 -51.483  1.00 37.50           N
ATOM   4050  CA  GLY C 840      10.028 -58.537 -50.367  1.00 38.10           C
ATOM   4051  C   GLY C 840       8.924 -59.559 -50.675  1.00 38.45           C
ATOM   4052  O   GLY C 840       8.476 -60.259 -49.784  1.00 41.90           O
ATOM   4053  N   LEU C 841       8.449 -59.654 -51.908  1.00 35.34           N
ATOM   4054  CA  LEU C 841       7.401 -60.618 -52.198  1.00 33.53           C
ATOM   4055  C   LEU C 841       8.037 -61.772 -52.941  1.00 32.79           C
ATOM   4056  O   LEU C 841       8.817 -61.557 -53.856  1.00 31.37           O
ATOM   4057  CB  LEU C 841       6.260 -59.995 -53.010  1.00 33.01           C
ATOM   4058  CG  LEU C 841       5.075 -59.444 -52.210  1.00 32.84           C
ATOM   4059  CD1 LEU C 841       5.558 -58.565 -51.085  1.00 34.19           C
ATOM   4060  CD2 LEU C 841       4.122 -58.677 -53.121  1.00 32.39           C
ATOM   4061  N   ALA C 842       7.731 -62.982 -52.481  1.00 31.96           N
ATOM   4062  CA  ALA C 842       8.080 -64.229 -53.149  1.00 31.94           C
ATOM   4063  C   ALA C 842       7.191 -64.532 -54.368  1.00 31.17           C
ATOM   4064  O   ALA C 842       7.642 -65.128 -55.349  1.00 34.77           O
ATOM   4065  CB  ALA C 842       7.974 -65.363 -52.138  1.00 32.40           C
ATOM   4066  N   LYS C 843       5.921 -64.168 -54.298  1.00 29.66           N
ATOM   4067  CA  LYS C 843       5.018 -64.218 -55.457  1.00 29.13           C
ATOM   4068  C   LYS C 843       4.487 -62.829 -55.685  1.00 27.97           C
ATOM   4069  O   LYS C 843       3.926 -62.213 -54.780  1.00 27.58           O
ATOM   4070  CB  LYS C 843       3.854 -65.171 -55.220  1.00 29.30           C
ATOM   4071  CG  LYS C 843       3.003 -65.474 -56.450  1.00 29.79           C
ATOM   4072  CD  LYS C 843       2.069 -66.657 -56.164  1.00 31.65           C
ATOM   4073  CE  LYS C 843       1.199 -67.086 -57.348  1.00 33.30           C
ATOM   4074  NZ  LYS C 843      -0.012 -66.220 -57.460  1.00 32.58           N1+
ATOM   4075  N   LYS C 844       4.670 -62.335 -56.898  1.00 29.55           N
ATOM   4076  CA  LYS C 844       4.354 -60.960 -57.242  1.00 29.54           C
ATOM   4077  C   LYS C 844       2.950 -60.769 -57.769  1.00 28.25           C
ATOM   4078  O   LYS C 844       2.346 -61.666 -58.379  1.00 26.47           O
ATOM   4079  CB  LYS C 844       5.329 -60.424 -58.277  1.00 32.16           C
ATOM   4080  CG  LYS C 844       6.733 -60.150 -57.739  1.00 34.80           C
ATOM   4081  CD  LYS C 844       7.569 -59.537 -58.860  1.00 37.92           C
ATOM   4082  CE  LYS C 844       8.968 -60.117 -58.980  1.00 41.33           C
ATOM   4083  NZ  LYS C 844       9.985 -59.114 -58.548  1.00 44.35           N1+
ATOM   4084  N   PHE C 845       2.460 -59.560 -57.496  1.00 27.01           N
ATOM   4085  CA  PHE C 845       1.233 -59.054 -58.007  1.00 25.36           C
ATOM   4086  C   PHE C 845       1.435 -58.861 -59.478  1.00 25.80           C
ATOM   4087  O   PHE C 845       2.556 -58.654 -59.917  1.00 25.92           O
ATOM   4088  CB  PHE C 845       0.938 -57.719 -57.361  1.00 25.93           C
ATOM   4089  CG  PHE C 845       0.686 -57.789 -55.868  1.00 25.41           C
ATOM   4090  CD1 PHE C 845      -0.202 -58.689 -55.341  1.00 26.39           C
ATOM   4091  CD2 PHE C 845       1.336 -56.918 -55.000  1.00 25.98           C
ATOM   4092  CE1 PHE C 845      -0.429 -58.747 -53.955  1.00 27.54           C
ATOM   4093  CE2 PHE C 845       1.117 -56.961 -53.628  1.00 26.80           C
ATOM   4094  CZ  PHE C 845       0.222 -57.874 -53.095  1.00 26.25           C
ATOM   4095  N   SER C 846       0.357 -58.958 -60.248  1.00 25.43           N
ATOM   4096  CA  SER C 846       0.453 -58.862 -61.683  1.00 26.14           C
ATOM   4097  C   SER C 846       0.859 -57.446 -62.134  1.00 26.07           C
ATOM   4098  O   SER C 846       1.592 -57.278 -63.112  1.00 27.47           O
ATOM   4099  CB  SER C 846      -0.886 -59.242 -62.320  1.00 26.73           C
ATOM   4100  OG  SER C 846      -1.932 -58.351 -61.895  1.00 27.50           O
ATOM   4101  N   ASP C 847       0.341 -56.435 -61.455  1.00 25.41           N
ATOM   4102  CA  ASP C 847       0.615 -55.038 -61.807  1.00 25.96           C
ATOM   4103  C   ASP C 847       0.282 -54.116 -60.616  1.00 24.86           C
ATOM   4104  O   ASP C 847      -0.786 -54.266 -60.002  1.00 25.40           O
ATOM   4105  CB  ASP C 847      -0.214 -54.622 -63.039  1.00 27.58           C
ATOM   4106  CG  ASP C 847       0.346 -53.344 -63.750  1.00 29.73           C
ATOM   4107  OD1 ASP C 847       0.388 -52.275 -63.078  1.00 28.78           O
ATOM   4108  OD2 ASP C 847       0.716 -53.408 -64.980  1.00 29.95           O1-
ATOM   4109  N   VAL C 848       1.174 -53.167 -60.319  1.00 22.79           N
ATOM   4110  CA  VAL C 848       1.023 -52.290 -59.186  1.00 22.67           C
ATOM   4111  C   VAL C 848       0.437 -50.906 -59.559  1.00 22.36           C
ATOM   4112  O   VAL C 848       0.599 -49.920 -58.804  1.00 22.15           O
ATOM   4113  CB  VAL C 848       2.370 -52.173 -58.389  1.00 23.63           C
ATOM   4114  CG1 VAL C 848       2.898 -53.572 -57.981  1.00 23.11           C
ATOM   4115  CG2 VAL C 848       3.426 -51.379 -59.158  1.00 23.92           C
ATOM   4116  N   HIS C 849      -0.299 -50.850 -60.664  1.00 21.21           N
ATOM   4117  CA  HIS C 849      -0.850 -49.603 -61.184  1.00 21.75           C
ATOM   4118  C   HIS C 849      -2.307 -49.826 -61.441  1.00 20.89           C
ATOM   4119  O   HIS C 849      -2.812 -50.935 -61.305  1.00 20.12           O
ATOM   4120  CB  HIS C 849      -0.180 -49.162 -62.507  1.00 23.84           C
ATOM   4121  CG  HIS C 849       1.323 -49.084 -62.440  1.00 26.28           C
ATOM   4122  ND1 HIS C 849       2.126 -50.102 -62.843  1.00 27.71           N
ATOM   4123  CD2 HIS C 849       2.175 -48.068 -61.987  1.00 27.33           C
ATOM   4124  CE1 HIS C 849       3.419 -49.757 -62.651  1.00 27.35           C
ATOM   4125  NE2 HIS C 849       3.454 -48.517 -62.129  1.00 26.84           N
ATOM   4126  N   PHE C 850      -2.992 -48.758 -61.805  1.00 20.57           N
ATOM   4127  CA  PHE C 850      -4.399 -48.827 -62.134  1.00 21.01           C
ATOM   4128  C   PHE C 850      -4.639 -48.429 -63.565  1.00 21.94           C
ATOM   4129  O   PHE C 850      -3.864 -47.699 -64.181  1.00 22.66           O
ATOM   4130  CB  PHE C 850      -5.210 -47.857 -61.277  1.00 19.97           C
ATOM   4131  CG  PHE C 850      -5.163 -48.162 -59.814  1.00 19.18           C
ATOM   4132  CD1 PHE C 850      -5.897 -49.223 -59.295  1.00 18.59           C
ATOM   4133  CD2 PHE C 850      -4.410 -47.386 -58.950  1.00 18.22           C
ATOM   4134  CE1 PHE C 850      -5.857 -49.506 -57.926  1.00 18.48           C
ATOM   4135  CE2 PHE C 850      -4.382 -47.658 -57.578  1.00 17.61           C
ATOM   4136  CZ  PHE C 850      -5.101 -48.719 -57.068  1.00 17.43           C
ATOM   4137  N   ASP C 851      -5.781 -48.888 -64.042  1.00 23.25           N
ATOM   4138  CA  ASP C 851      -6.316 -48.544 -65.321  1.00 23.69           C
ATOM   4139  C   ASP C 851      -7.654 -47.867 -65.053  1.00 22.92           C
ATOM   4140  O   ASP C 851      -8.242 -48.038 -64.003  1.00 20.92           O
ATOM   4141  CB  ASP C 851      -6.540 -49.808 -66.095  1.00 25.02           C
ATOM   4142  CG  ASP C 851      -5.873 -49.800 -67.471  1.00 28.41           C
ATOM   4143  OD1 ASP C 851      -5.926 -48.725 -68.195  1.00 28.38           O
ATOM   4144  OD2 ASP C 851      -5.378 -50.917 -67.821  1.00 28.49           O1-
ATOM   4145  N   VAL C 852      -8.118 -47.065 -65.994  1.00 24.23           N
ATOM   4146  CA  VAL C 852      -9.373 -46.371 -65.829  1.00 24.65           C
ATOM   4147  C   VAL C 852     -10.135 -46.387 -67.141  1.00 25.28           C
ATOM   4148  O   VAL C 852      -9.588 -46.039 -68.160  1.00 26.76           O
ATOM   4149  CB  VAL C 852      -9.171 -44.907 -65.408  1.00 24.13           C
ATOM   4150  CG1 VAL C 852     -10.524 -44.226 -65.268  1.00 21.64           C
ATOM   4151  CG2 VAL C 852      -8.355 -44.797 -64.108  1.00 22.86           C
ATOM   4152  N   ASP C 853     -11.388 -46.812 -67.100  1.00 26.31           N
ATOM   4153  CA  ASP C 853     -12.303 -46.674 -68.227  1.00 29.08           C
ATOM   4154  C   ASP C 853     -13.127 -45.402 -68.050  1.00 28.90           C
ATOM   4155  O   ASP C 853     -14.006 -45.330 -67.169  1.00 29.79           O
ATOM   4156  CB  ASP C 853     -13.231 -47.879 -68.312  1.00 31.60           C
ATOM   4157  CG  ASP C 853     -14.138 -47.828 -69.530  1.00 36.08           C
ATOM   4158  OD1 ASP C 853     -13.649 -47.448 -70.617  1.00 42.49           O
ATOM   4159  OD2 ASP C 853     -15.341 -48.159 -69.411  1.00 39.37           O1-
ATOM   4160  N   PHE C 854     -12.842 -44.406 -68.883  1.00 28.42           N
ATOM   4161  CA  PHE C 854     -13.469 -43.104 -68.771  1.00 28.47           C
ATOM   4162  C   PHE C 854     -13.677 -42.452 -70.103  1.00 28.60           C
ATOM   4163  O   PHE C 854     -13.142 -42.912 -71.102  1.00 30.35           O
ATOM   4164  CB  PHE C 854     -12.639 -42.169 -67.881  1.00 28.72           C
ATOM   4165  CG  PHE C 854     -11.427 -41.596 -68.555  1.00 28.41           C
ATOM   4166  CD1 PHE C 854     -10.241 -42.279 -68.552  1.00 27.86           C
ATOM   4167  CD2 PHE C 854     -11.473 -40.347 -69.142  1.00 29.59           C
ATOM   4168  CE1 PHE C 854      -9.133 -41.748 -69.150  1.00 29.28           C
ATOM   4169  CE2 PHE C 854     -10.362 -39.802 -69.729  1.00 29.78           C
ATOM   4170  CZ  PHE C 854      -9.194 -40.507 -69.753  1.00 29.85           C
ATOM   4171  N   SER C 855     -14.466 -41.382 -70.106  1.00 28.46           N
ATOM   4172  CA  SER C 855     -14.668 -40.543 -71.310  1.00 28.95           C
ATOM   4173  C   SER C 855     -15.019 -39.105 -70.904  1.00 27.77           C
ATOM   4174  O   SER C 855     -15.188 -38.830 -69.737  1.00 26.57           O
ATOM   4175  CB  SER C 855     -15.778 -41.107 -72.184  1.00 29.18           C
ATOM   4176  OG  SER C 855     -16.952 -41.198 -71.403  1.00 29.54           O
ATOM   4177  N   LEU C 856     -15.108 -38.197 -71.867  1.00 28.46           N
ATOM   4178  CA  LEU C 856     -15.364 -36.793 -71.562  1.00 29.19           C
ATOM   4179  C   LEU C 856     -16.669 -36.281 -72.156  1.00 30.19           C
ATOM   4180  O   LEU C 856     -16.971 -36.481 -73.338  1.00 30.78           O
ATOM   4181  CB  LEU C 856     -14.231 -35.888 -72.053  1.00 29.21           C
ATOM   4182  CG  LEU C 856     -12.794 -36.225 -71.706  1.00 28.83           C
ATOM   4183  CD1 LEU C 856     -11.917 -35.196 -72.395  1.00 30.09           C
ATOM   4184  CD2 LEU C 856     -12.508 -36.231 -70.215  1.00 27.41           C
ATOM   4185  N   ALA C 857     -17.429 -35.603 -71.315  1.00 30.56           N
ATOM   4186  CA  ALA C 857     -18.587 -34.877 -71.746  1.00 32.17           C
ATOM   4187  C   ALA C 857     -18.401 -33.336 -71.565  1.00 32.58           C
ATOM   4188  O   ALA C 857     -17.601 -32.888 -70.750  1.00 31.61           O
ATOM   4189  CB  ALA C 857     -19.778 -35.391 -70.975  1.00 32.46           C
ATOM   4190  N   ASN C 858     -19.135 -32.540 -72.347  1.00 33.82           N
ATOM   4191  CA  ASN C 858     -19.209 -31.086 -72.133  1.00 34.75           C
ATOM   4192  C   ASN C 858     -17.863 -30.350 -72.268  1.00 34.65           C
ATOM   4193  O   ASN C 858     -17.490 -29.550 -71.428  1.00 34.03           O
ATOM   4194  CB  ASN C 858     -19.806 -30.803 -70.743  1.00 34.40           C
ATOM   4195  CG  ASN C 858     -21.206 -31.373 -70.581  1.00 33.80           C
ATOM   4196  OD1 ASN C 858     -21.986 -31.384 -71.531  1.00 32.39           O
ATOM   4197  ND2 ASN C 858     -21.541 -31.812 -69.361  1.00 31.87           N
ATOM   4198  N   VAL C 859     -17.122 -30.656 -73.315  1.00 34.89           N
ATOM   4199  CA  VAL C 859     -15.789 -30.112 -73.461  1.00 35.16           C
ATOM   4200  C   VAL C 859     -15.878 -28.680 -73.983  1.00 37.09           C
ATOM   4201  O   VAL C 859     -16.539 -28.423 -74.983  1.00 37.69           O
ATOM   4202  CB  VAL C 859     -14.904 -30.950 -74.404  1.00 34.43           C
ATOM   4203  CG1 VAL C 859     -13.557 -30.291 -74.490  1.00 34.82           C
ATOM   4204  CG2 VAL C 859     -14.746 -32.403 -73.937  1.00 31.89           C
ATOM   4205  N   VAL C 860     -15.232 -27.749 -73.284  1.00 38.87           N
ATOM   4206  CA  VAL C 860     -15.260 -26.346 -73.669  1.00 41.07           C
ATOM   4207  C   VAL C 860     -13.834 -25.844 -73.772  1.00 43.76           C
ATOM   4208  O   VAL C 860     -13.077 -25.875 -72.795  1.00 43.53           O
ATOM   4209  CB  VAL C 860     -16.099 -25.485 -72.683  1.00 40.81           C
ATOM   4210  CG1 VAL C 860     -15.958 -23.989 -72.992  1.00 40.49           C
ATOM   4211  CG2 VAL C 860     -17.563 -25.913 -72.749  1.00 38.25           C
ATOM   4212  N   LYS C 861     -13.477 -25.377 -74.965  1.00 46.99           N
ATOM   4213  CA  LYS C 861     -12.119 -24.920 -75.260  1.00 48.08           C
ATOM   4214  C   LYS C 861     -12.019 -23.415 -75.337  1.00 48.91           C
ATOM   4215  O   LYS C 861     -12.670 -22.813 -76.153  1.00 51.40           O
ATOM   4216  CB  LYS C 861     -11.666 -25.533 -76.580  1.00 49.49           C
ATOM   4217  CG  LYS C 861     -11.193 -26.962 -76.393  1.00 50.17           C
ATOM   4218  CD  LYS C 861     -10.838 -27.671 -77.687  1.00 50.63           C
ATOM   4219  CE  LYS C 861     -11.760 -28.843 -77.938  1.00 51.65           C
ATOM   4220  NZ  LYS C 861     -11.206 -29.732 -78.989  1.00 53.50           N1+
ATOM   4221  N   THR C 862     -11.205 -22.809 -74.482  1.00 50.59           N
ATOM   4222  CA  THR C 862     -10.963 -21.366 -74.515  1.00 50.61           C
ATOM   4223  C   THR C 862      -9.593 -21.143 -75.115  1.00 53.38           C
ATOM   4224  O   THR C 862      -8.659 -21.881 -74.823  1.00 53.21           O
ATOM   4225  CB  THR C 862     -10.967 -20.726 -73.106  1.00 49.24           C
ATOM   4226  OG1 THR C 862     -12.257 -20.857 -72.506  1.00 46.64           O
ATOM   4227  CG2 THR C 862     -10.610 -19.237 -73.184  1.00 50.73           C
ATOM   4228  N   GLY C 863      -9.469 -20.108 -75.937  1.00 58.17           N
ATOM   4229  CA  GLY C 863      -8.186 -19.727 -76.518  1.00 59.73           C
ATOM   4230  C   GLY C 863      -7.675 -20.836 -77.404  1.00 59.75           C
ATOM   4231  O   GLY C 863      -8.403 -21.344 -78.234  1.00 60.73           O
ATOM   4232  N   SER C 864      -6.424 -21.228 -77.206  1.00 60.52           N
ATOM   4233  CA  SER C 864      -5.843 -22.328 -77.951  1.00 60.04           C
ATOM   4234  C   SER C 864      -5.845 -23.637 -77.142  1.00 57.81           C
ATOM   4235  O   SER C 864      -5.215 -24.613 -77.545  1.00 59.13           O
ATOM   4236  CB  SER C 864      -4.432 -21.935 -78.381  1.00 62.72           C
ATOM   4237  OG  SER C 864      -3.743 -21.353 -77.294  1.00 64.51           O
ATOM   4238  N   GLY C 865      -6.567 -23.673 -76.021  1.00 54.23           N
ATOM   4239  CA  GLY C 865      -6.696 -24.896 -75.229  1.00 52.54           C
ATOM   4240  C   GLY C 865      -7.226 -26.097 -76.009  1.00 51.14           C
ATOM   4241  O   GLY C 865      -8.219 -25.985 -76.720  1.00 49.55           O
ATOM   4242  N   THR C 866      -6.564 -27.246 -75.880  1.00 50.13           N
ATOM   4243  CA  THR C 866      -6.972 -28.441 -76.623  1.00 51.71           C
ATOM   4244  C   THR C 866      -6.968 -29.731 -75.790  1.00 49.00           C
ATOM   4245  O   THR C 866      -6.565 -29.733 -74.628  1.00 48.01           O
ATOM   4246  CB  THR C 866      -6.130 -28.618 -77.908  1.00 54.70           C
ATOM   4247  OG1 THR C 866      -6.627 -29.733 -78.657  1.00 58.23           O
ATOM   4248  CG2 THR C 866      -4.687 -28.840 -77.586  1.00 54.76           C
ATOM   4249  N   VAL C 867      -7.471 -30.809 -76.393  1.00 46.99           N
ATOM   4250  CA  VAL C 867      -7.630 -32.109 -75.735  1.00 44.06           C
ATOM   4251  C   VAL C 867      -8.320 -33.037 -76.699  1.00 44.01           C
ATOM   4252  O   VAL C 867      -9.245 -32.625 -77.377  1.00 44.86           O
ATOM   4253  CB  VAL C 867      -8.502 -32.058 -74.447  1.00 42.02           C
ATOM   4254  CG1 VAL C 867      -9.975 -31.968 -74.776  1.00 40.19           C
ATOM   4255  CG2 VAL C 867      -8.257 -33.295 -73.589  1.00 40.52           C
ATOM   4256  N   SER C 868      -7.889 -34.290 -76.734  1.00 44.11           N
ATOM   4257  CA  SER C 868      -8.487 -35.309 -77.598  1.00 45.23           C
ATOM   4258  C   SER C 868      -9.943 -35.550 -77.234  1.00 45.64           C
ATOM   4259  O   SER C 868     -10.345 -35.362 -76.094  1.00 45.73           O
ATOM   4260  CB  SER C 868      -7.701 -36.634 -77.483  1.00 45.14           C
ATOM   4261  OG  SER C 868      -8.397 -37.719 -78.091  1.00 43.65           O
ATOM   4262  N   SER C 869     -10.724 -35.977 -78.214  1.00 48.46           N
ATOM   4263  CA  SER C 869     -12.157 -36.214 -78.035  1.00 51.14           C
ATOM   4264  C   SER C 869     -12.454 -37.541 -77.344  1.00 49.46           C
ATOM   4265  O   SER C 869     -13.554 -37.738 -76.822  1.00 48.34           O
ATOM   4266  CB  SER C 869     -12.850 -36.207 -79.399  1.00 53.56           C
ATOM   4267  OG  SER C 869     -12.036 -36.868 -80.352  1.00 55.26           O
ATOM   4268  N   SER C 870     -11.485 -38.455 -77.390  1.00 48.97           N
ATOM   4269  CA  SER C 870     -11.553 -39.734 -76.674  1.00 47.17           C
ATOM   4270  C   SER C 870     -10.166 -40.124 -76.127  1.00 45.36           C
ATOM   4271  O   SER C 870      -9.519 -41.050 -76.618  1.00 43.28           O
ATOM   4272  CB  SER C 870     -12.115 -40.837 -77.567  1.00 47.82           C
ATOM   4273  OG  SER C 870     -11.373 -40.926 -78.759  1.00 50.81           O
ATOM   4274  N   PRO C 871      -9.721 -39.421 -75.075  1.00 43.16           N
ATOM   4275  CA  PRO C 871      -8.390 -39.625 -74.521  1.00 41.43           C
ATOM   4276  C   PRO C 871      -8.221 -40.924 -73.724  1.00 37.20           C
ATOM   4277  O   PRO C 871      -9.179 -41.499 -73.248  1.00 35.02           O
ATOM   4278  CB  PRO C 871      -8.224 -38.418 -73.595  1.00 41.94           C
ATOM   4279  CG  PRO C 871      -9.605 -38.135 -73.120  1.00 42.02           C
ATOM   4280  CD  PRO C 871     -10.531 -38.510 -74.246  1.00 42.78           C
ATOM   4281  N   SER C 872      -6.992 -41.385 -73.624  1.00 36.14           N
ATOM   4282  CA  SER C 872      -6.626 -42.413 -72.659  1.00 36.03           C
ATOM   4283  C   SER C 872      -5.841 -41.720 -71.523  1.00 33.77           C
ATOM   4284  O   SER C 872      -5.650 -40.493 -71.519  1.00 34.24           O
ATOM   4285  CB  SER C 872      -5.740 -43.449 -73.327  1.00 35.39           C
ATOM   4286  OG  SER C 872      -4.486 -42.845 -73.604  1.00 37.22           O
ATOM   4287  N   LEU C 873      -5.332 -42.520 -70.608  1.00 31.90           N
ATOM   4288  CA  LEU C 873      -4.706 -41.990 -69.411  1.00 31.93           C
ATOM   4289  C   LEU C 873      -3.466 -41.146 -69.691  1.00 32.99           C
ATOM   4290  O   LEU C 873      -3.161 -40.191 -68.940  1.00 32.26           O
ATOM   4291  CB  LEU C 873      -4.340 -43.121 -68.436  1.00 29.80           C
ATOM   4292  CG  LEU C 873      -5.418 -43.629 -67.495  1.00 28.76           C
ATOM   4293  CD1 LEU C 873      -4.864 -44.755 -66.597  1.00 26.91           C
ATOM   4294  CD2 LEU C 873      -6.021 -42.506 -66.665  1.00 26.78           C
ATOM   4295  N   SER C 874      -2.750 -41.517 -70.746  1.00 34.93           N
ATOM   4296  CA  SER C 874      -1.496 -40.867 -71.106  1.00 36.11           C
ATOM   4297  C   SER C 874      -1.741 -39.629 -71.965  1.00 37.89           C
ATOM   4298  O   SER C 874      -0.826 -38.849 -72.172  1.00 37.51           O
ATOM   4299  CB  SER C 874      -0.582 -41.849 -71.846  1.00 37.64           C
ATOM   4300  OG  SER C 874      -1.277 -42.402 -72.973  1.00 40.08           O
ATOM   4301  N   ASP C 875      -2.955 -39.439 -72.472  1.00 39.41           N
ATOM   4302  CA  ASP C 875      -3.235 -38.242 -73.246  1.00 41.87           C
ATOM   4303  C   ASP C 875      -3.343 -37.049 -72.309  1.00 41.02           C
ATOM   4304  O   ASP C 875      -3.539 -37.190 -71.101  1.00 39.34           O
ATOM   4305  CB  ASP C 875      -4.518 -38.397 -74.081  1.00 46.43           C
ATOM   4306  CG  ASP C 875      -4.359 -39.382 -75.270  1.00 50.97           C
ATOM   4307  OD1 ASP C 875      -3.287 -39.399 -75.937  1.00 53.05           O
ATOM   4308  OD2 ASP C 875      -5.330 -40.136 -75.548  1.00 53.22           O1-
ATOM   4309  N   ALA C 876      -3.260 -35.868 -72.896  1.00 43.89           N
ATOM   4310  CA  ALA C 876      -3.000 -34.628 -72.171  1.00 43.43           C
ATOM   4311  C   ALA C 876      -3.975 -33.502 -72.523  1.00 43.81           C
ATOM   4312  O   ALA C 876      -4.508 -33.418 -73.651  1.00 42.86           O
ATOM   4313  CB  ALA C 876      -1.564 -34.167 -72.448  1.00 42.73           C
ATOM   4314  N   ILE C 877      -4.197 -32.657 -71.516  1.00 43.80           N
ATOM   4315  CA  ILE C 877      -4.763 -31.317 -71.675  1.00 46.21           C
ATOM   4316  C   ILE C 877      -3.619 -30.331 -71.969  1.00 48.57           C
ATOM   4317  O   ILE C 877      -2.640 -30.271 -71.215  1.00 47.57           O
ATOM   4318  CB  ILE C 877      -5.492 -30.902 -70.385  1.00 45.32           C
ATOM   4319  CG1 ILE C 877      -6.664 -31.839 -70.129  1.00 45.27           C
ATOM   4320  CG2 ILE C 877      -6.000 -29.481 -70.472  1.00 45.80           C
ATOM   4321  CD1 ILE C 877      -6.967 -32.032 -68.660  1.00 44.28           C
ATOM   4322  N   GLN C 878      -3.735 -29.565 -73.054  1.00 52.81           N
ATOM   4323  CA  GLN C 878      -2.617 -28.746 -73.570  1.00 55.25           C
ATOM   4324  C   GLN C 878      -2.959 -27.273 -73.586  1.00 53.25           C
ATOM   4325  O   GLN C 878      -3.810 -26.853 -74.357  1.00 53.05           O
ATOM   4326  CB  GLN C 878      -2.260 -29.182 -74.984  1.00 60.74           C
ATOM   4327  CG  GLN C 878      -1.788 -30.626 -75.061  1.00 67.39           C
ATOM   4328  CD  GLN C 878      -2.298 -31.389 -76.287  1.00 74.56           C
ATOM   4329  OE1 GLN C 878      -1.501 -31.947 -77.048  1.00 77.69           O
ATOM   4330  NE2 GLN C 878      -3.629 -31.440 -76.467  1.00 75.06           N
ATOM   4331  N   LEU C 879      -2.298 -26.500 -72.730  1.00 51.84           N
ATOM   4332  CA  LEU C 879      -2.472 -25.058 -72.683  1.00 55.26           C
ATOM   4333  C   LEU C 879      -1.171 -24.289 -73.009  1.00 58.69           C
ATOM   4334  O   LEU C 879      -0.166 -24.457 -72.329  1.00 58.98           O
ATOM   4335  CB  LEU C 879      -2.975 -24.664 -71.299  1.00 54.21           C
ATOM   4336  CG  LEU C 879      -4.230 -25.388 -70.824  1.00 53.05           C
ATOM   4337  CD1 LEU C 879      -4.683 -24.901 -69.453  1.00 52.01           C
ATOM   4338  CD2 LEU C 879      -5.341 -25.201 -71.839  1.00 54.00           C
ATOM   4339  N   THR C 880      -1.206 -23.424 -74.027  1.00 63.69           N
ATOM   4340  CA  THR C 880      -0.023 -22.655 -74.445  1.00 65.66           C
ATOM   4341  C   THR C 880       0.098 -21.288 -73.788  1.00 66.22           C
ATOM   4342  O   THR C 880       1.067 -21.005 -73.111  1.00 64.88           O
ATOM   4343  CB  THR C 880      -0.027 -22.424 -75.956  1.00 68.00           C
ATOM   4344  OG1 THR C 880      -0.234 -23.676 -76.620  1.00 68.30           O
ATOM   4345  CG2 THR C 880       1.294 -21.797 -76.394  1.00 68.13           C
ATOM   4346  N   ASN C 881      -0.888 -20.438 -74.009  1.00 71.70           N
ATOM   4347  CA  ASN C 881      -0.837 -19.070 -73.521  1.00 75.93           C
ATOM   4348  C   ASN C 881      -1.537 -18.949 -72.209  1.00 74.78           C
ATOM   4349  O   ASN C 881      -2.407 -19.758 -71.884  1.00 72.21           O
ATOM   4350  CB  ASN C 881      -1.535 -18.139 -74.495  1.00 80.38           C
ATOM   4351  CG  ASN C 881      -0.941 -18.208 -75.876  1.00 84.29           C
ATOM   4352  OD1 ASN C 881      -0.397 -19.239 -76.275  1.00 84.48           O
ATOM   4353  ND2 ASN C 881      -1.035 -17.108 -76.616  1.00 87.58           N
ATOM   4354  N   SER C 882      -1.189 -17.914 -71.455  1.00 75.95           N
ATOM   4355  CA  SER C 882      -1.987 -17.587 -70.288  1.00 75.54           C
ATOM   4356  C   SER C 882      -3.337 -17.166 -70.877  1.00 73.16           C
ATOM   4357  O   SER C 882      -3.415 -16.721 -72.025  1.00 69.31           O
ATOM   4358  CB  SER C 882      -1.317 -16.528 -69.380  1.00 75.27           C
ATOM   4359  OG  SER C 882      -1.565 -15.202 -69.803  1.00 73.81           O
ATOM   4360  N   GLY C 883      -4.403 -17.401 -70.128  1.00 72.41           N
ATOM   4361  CA  GLY C 883      -5.745 -17.148 -70.629  1.00 73.71           C
ATOM   4362  C   GLY C 883      -6.375 -18.302 -71.400  1.00 71.46           C
ATOM   4363  O   GLY C 883      -7.564 -18.244 -71.697  1.00 74.27           O
ATOM   4364  N   ASP C 884      -5.603 -19.338 -71.739  1.00 67.24           N
ATOM   4365  CA  ASP C 884      -6.184 -20.570 -72.286  1.00 63.15           C
ATOM   4366  C   ASP C 884      -6.907 -21.347 -71.191  1.00 58.74           C
ATOM   4367  O   ASP C 884      -6.729 -21.087 -70.000  1.00 59.21           O
ATOM   4368  CB  ASP C 884      -5.118 -21.482 -72.904  1.00 64.13           C
ATOM   4369  CG  ASP C 884      -4.555 -20.945 -74.203  1.00 66.04           C
ATOM   4370  OD1 ASP C 884      -4.839 -19.775 -74.535  1.00 68.18           O
ATOM   4371  OD2 ASP C 884      -3.822 -21.701 -74.888  1.00 65.33           O1-
ATOM   4372  N   ALA C 885      -7.716 -22.308 -71.606  1.00 53.40           N
ATOM   4373  CA  ALA C 885      -8.477 -23.119 -70.678  1.00 49.53           C
ATOM   4374  C   ALA C 885      -9.193 -24.260 -71.399  1.00 48.24           C
ATOM   4375  O   ALA C 885      -9.556 -24.155 -72.580  1.00 46.15           O
ATOM   4376  CB  ALA C 885      -9.483 -22.270 -69.920  1.00 48.57           C
ATOM   4377  N   VAL C 886      -9.356 -25.364 -70.674  1.00 46.46           N
ATOM   4378  CA  VAL C 886     -10.225 -26.444 -71.086  1.00 44.75           C
ATOM   4379  C   VAL C 886     -11.082 -26.839 -69.894  1.00 44.45           C
ATOM   4380  O   VAL C 886     -10.602 -26.983 -68.773  1.00 44.82           O
ATOM   4381  CB  VAL C 886      -9.460 -27.671 -71.585  1.00 43.77           C
ATOM   4382  CG1 VAL C 886     -10.439 -28.775 -71.954  1.00 43.98           C
ATOM   4383  CG2 VAL C 886      -8.613 -27.321 -72.787  1.00 42.81           C
ATOM   4384  N   SER C 887     -12.367 -26.994 -70.157  1.00 44.52           N
ATOM   4385  CA  SER C 887     -13.323 -27.400 -69.157  1.00 42.82           C
ATOM   4386  C   SER C 887     -14.015 -28.666 -69.650  1.00 40.34           C
ATOM   4387  O   SER C 887     -14.107 -28.875 -70.857  1.00 39.19           O
ATOM   4388  CB  SER C 887     -14.329 -26.273 -68.939  1.00 43.68           C
ATOM   4389  OG  SER C 887     -14.331 -25.917 -67.574  1.00 43.68           O
ATOM   4390  N   PHE C 888     -14.477 -29.511 -68.728  1.00 37.93           N
ATOM   4391  CA  PHE C 888     -15.180 -30.746 -69.113  1.00 36.90           C
ATOM   4392  C   PHE C 888     -15.745 -31.481 -67.932  1.00 34.59           C
ATOM   4393  O   PHE C 888     -15.313 -31.260 -66.807  1.00 33.63           O
ATOM   4394  CB  PHE C 888     -14.285 -31.709 -69.917  1.00 36.84           C
ATOM   4395  CG  PHE C 888     -12.966 -32.024 -69.264  1.00 36.54           C
ATOM   4396  CD1 PHE C 888     -11.852 -31.213 -69.461  1.00 37.99           C
ATOM   4397  CD2 PHE C 888     -12.833 -33.135 -68.459  1.00 36.18           C
ATOM   4398  CE1 PHE C 888     -10.641 -31.500 -68.848  1.00 37.03           C
ATOM   4399  CE2 PHE C 888     -11.624 -33.431 -67.836  1.00 36.39           C
ATOM   4400  CZ  PHE C 888     -10.524 -32.619 -68.040  1.00 36.81           C
ATOM   4401  N   THR C 889     -16.737 -32.331 -68.203  1.00 33.75           N
ATOM   4402  CA  THR C 889     -17.213 -33.290 -67.222  1.00 33.14           C
ATOM   4403  C   THR C 889     -16.509 -34.584 -67.506  1.00 31.85           C
ATOM   4404  O   THR C 889     -16.639 -35.117 -68.601  1.00 32.73           O
ATOM   4405  CB  THR C 889     -18.726 -33.529 -67.294  1.00 34.24           C
ATOM   4406  OG1 THR C 889     -19.381 -32.269 -67.398  1.00 34.91           O
ATOM   4407  CG2 THR C 889     -19.217 -34.275 -66.027  1.00 32.38           C
ATOM   4408  N   LEU C 890     -15.727 -35.044 -66.527  1.00 30.51           N
ATOM   4409  CA  LEU C 890     -15.017 -36.325 -66.574  1.00 28.46           C
ATOM   4410  C   LEU C 890     -15.948 -37.427 -66.078  1.00 27.64           C
ATOM   4411  O   LEU C 890     -16.452 -37.342 -64.945  1.00 27.19           O
ATOM   4412  CB  LEU C 890     -13.789 -36.253 -65.680  1.00 27.61           C
ATOM   4413  CG  LEU C 890     -12.939 -37.498 -65.537  1.00 27.13           C
ATOM   4414  CD1 LEU C 890     -12.446 -38.009 -66.880  1.00 27.28           C
ATOM   4415  CD2 LEU C 890     -11.770 -37.190 -64.621  1.00 27.54           C
ATOM   4416  N   VAL C 891     -16.156 -38.453 -66.909  1.00 25.80           N
ATOM   4417  CA  VAL C 891     -17.075 -39.540 -66.607  1.00 25.02           C
ATOM   4418  C   VAL C 891     -16.327 -40.871 -66.438  1.00 24.65           C
ATOM   4419  O   VAL C 891     -15.928 -41.494 -67.421  1.00 24.32           O
ATOM   4420  CB  VAL C 891     -18.133 -39.664 -67.730  1.00 26.01           C
ATOM   4421  CG1 VAL C 891     -19.086 -40.831 -67.477  1.00 26.07           C
ATOM   4422  CG2 VAL C 891     -18.904 -38.360 -67.861  1.00 26.17           C
ATOM   4423  N   ILE C 892     -16.141 -41.299 -65.189  1.00 23.56           N
ATOM   4424  CA  ILE C 892     -15.413 -42.537 -64.874  1.00 23.79           C
ATOM   4425  C   ILE C 892     -16.338 -43.741 -64.683  1.00 23.75           C
ATOM   4426  O   ILE C 892     -17.121 -43.765 -63.754  1.00 22.25           O
ATOM   4427  CB  ILE C 892     -14.526 -42.374 -63.613  1.00 22.81           C
ATOM   4428  CG1 ILE C 892     -13.537 -41.203 -63.815  1.00 23.51           C
ATOM   4429  CG2 ILE C 892     -13.744 -43.643 -63.356  1.00 20.94           C
ATOM   4430  CD1 ILE C 892     -12.693 -40.850 -62.594  1.00 23.24           C
ATOM   4431  N   LYS C 893     -16.230 -44.723 -65.571  1.00 26.16           N
ATOM   4432  CA  LYS C 893     -17.078 -45.928 -65.515  1.00 30.03           C
ATOM   4433  C   LYS C 893     -16.466 -47.037 -64.658  1.00 29.45           C
ATOM   4434  O   LYS C 893     -17.176 -47.731 -63.904  1.00 31.38           O
ATOM   4435  CB  LYS C 893     -17.343 -46.472 -66.916  1.00 34.12           C
ATOM   4436  CG  LYS C 893     -18.427 -45.713 -67.695  1.00 38.20           C
ATOM   4437  CD  LYS C 893     -18.410 -46.063 -69.196  1.00 42.12           C
ATOM   4438  CE  LYS C 893     -17.448 -45.135 -69.984  1.00 46.93           C
ATOM   4439  NZ  LYS C 893     -16.859 -45.655 -71.277  1.00 48.25           N1+
ATOM   4440  N   SER C 894     -15.152 -47.216 -64.769  1.00 27.21           N
ATOM   4441  CA  SER C 894     -14.489 -48.280 -64.040  1.00 25.43           C
ATOM   4442  C   SER C 894     -13.073 -47.877 -63.656  1.00 23.07           C
ATOM   4443  O   SER C 894     -12.432 -47.121 -64.358  1.00 22.19           O
ATOM   4444  CB  SER C 894     -14.443 -49.553 -64.885  1.00 26.64           C
ATOM   4445  OG  SER C 894     -13.726 -50.563 -64.167  1.00 28.89           O
ATOM   4446  N   ILE C 895     -12.609 -48.384 -62.524  1.00 21.60           N
ATOM   4447  CA  ILE C 895     -11.236 -48.290 -62.117  1.00 20.58           C
ATOM   4448  C   ILE C 895     -10.838 -49.663 -61.662  1.00 20.92           C
ATOM   4449  O   ILE C 895     -11.543 -50.266 -60.877  1.00 21.99           O
ATOM   4450  CB  ILE C 895     -11.035 -47.336 -60.944  1.00 20.27           C
ATOM   4451  CG1 ILE C 895     -11.643 -45.953 -61.277  1.00 20.22           C
ATOM   4452  CG2 ILE C 895      -9.520 -47.216 -60.624  1.00 19.48           C
ATOM   4453  CD1 ILE C 895     -11.300 -44.886 -60.249  1.00 20.29           C
ATOM   4454  N   TYR C 896      -9.704 -50.147 -62.130  1.00 20.94           N
ATOM   4455  CA  TYR C 896      -9.309 -51.508 -61.861  1.00 21.58           C
ATOM   4456  C   TYR C 896      -7.799 -51.728 -61.961  1.00 21.60           C
ATOM   4457  O   TYR C 896      -7.046 -50.870 -62.478  1.00 22.15           O
ATOM   4458  CB  TYR C 896     -10.053 -52.452 -62.813  1.00 22.17           C
ATOM   4459  CG  TYR C 896      -9.849 -52.154 -64.307  1.00 22.37           C
ATOM   4460  CD1 TYR C 896     -10.481 -51.059 -64.908  1.00 22.34           C
ATOM   4461  CD2 TYR C 896      -9.082 -52.986 -65.112  1.00 21.55           C
ATOM   4462  CE1 TYR C 896     -10.329 -50.786 -66.255  1.00 22.39           C
ATOM   4463  CE2 TYR C 896      -8.939 -52.718 -66.467  1.00 22.21           C
ATOM   4464  CZ  TYR C 896      -9.553 -51.598 -67.044  1.00 22.27           C
ATOM   4465  OH  TYR C 896      -9.425 -51.301 -68.412  1.00 21.99           O
ATOM   4466  N   VAL C 897      -7.342 -52.874 -61.467  1.00 20.65           N
ATOM   4467  CA  VAL C 897      -5.921 -53.143 -61.560  1.00 20.93           C
ATOM   4468  C   VAL C 897      -5.529 -53.181 -63.023  1.00 21.31           C
ATOM   4469  O   VAL C 897      -6.261 -53.712 -63.889  1.00 20.76           O
ATOM   4470  CB  VAL C 897      -5.513 -54.443 -60.846  1.00 21.92           C
ATOM   4471  CG1 VAL C 897      -4.068 -54.844 -61.203  1.00 22.11           C
ATOM   4472  CG2 VAL C 897      -5.684 -54.242 -59.341  1.00 21.73           C
ATOM   4473  N   LYS C 898      -4.380 -52.601 -63.309  1.00 20.79           N
ATOM   4474  CA  LYS C 898      -3.978 -52.533 -64.659  1.00 22.45           C
ATOM   4475  C   LYS C 898      -3.779 -53.944 -65.164  1.00 23.62           C
ATOM   4476  O   LYS C 898      -3.142 -54.768 -64.507  1.00 24.46           O
ATOM   4477  CB  LYS C 898      -2.722 -51.717 -64.793  1.00 23.90           C
ATOM   4478  CG  LYS C 898      -2.280 -51.536 -66.227  1.00 25.31           C
ATOM   4479  CD  LYS C 898      -0.939 -50.837 -66.246  1.00 27.46           C
ATOM   4480  CE  LYS C 898      -0.286 -50.850 -67.623  1.00 30.23           C
ATOM   4481  NZ  LYS C 898      -0.621 -49.599 -68.357  1.00 33.35           N1+
ATOM   4482  N   GLY C 899      -4.360 -54.222 -66.319  1.00 23.91           N
ATOM   4483  CA  GLY C 899      -4.243 -55.523 -66.938  1.00 24.72           C
ATOM   4484  C   GLY C 899      -5.401 -56.445 -66.590  1.00 24.77           C
ATOM   4485  O   GLY C 899      -5.478 -57.527 -67.108  1.00 24.20           O
ATOM   4486  N   ALA C 900      -6.303 -56.028 -65.716  1.00 24.23           N
ATOM   4487  CA  ALA C 900      -7.380 -56.915 -65.302  1.00 24.80           C
ATOM   4488  C   ALA C 900      -8.607 -56.579 -66.164  1.00 26.74           C
ATOM   4489  O   ALA C 900      -8.455 -56.084 -67.290  1.00 29.80           O
ATOM   4490  CB  ALA C 900      -7.638 -56.788 -63.806  1.00 22.62           C
ATOM   4491  N   ASP C 901      -9.806 -56.837 -65.666  1.00 27.17           N
ATOM   4492  CA  ASP C 901     -10.991 -56.759 -66.473  1.00 28.60           C
ATOM   4493  C   ASP C 901     -11.823 -55.570 -66.046  1.00 28.56           C
ATOM   4494  O   ASP C 901     -12.224 -55.455 -64.890  1.00 27.66           O
ATOM   4495  CB  ASP C 901     -11.782 -58.055 -66.301  1.00 30.98           C
ATOM   4496  CG  ASP C 901     -12.949 -58.167 -67.269  1.00 33.97           C
ATOM   4497  OD1 ASP C 901     -14.028 -57.585 -67.002  1.00 33.96           O
ATOM   4498  OD2 ASP C 901     -12.787 -58.842 -68.308  1.00 37.88           O1-
ATOM   4499  N   LYS C 902     -12.123 -54.701 -66.987  1.00 29.58           N
ATOM   4500  CA  LYS C 902     -12.831 -53.487 -66.656  1.00 32.13           C
ATOM   4501  C   LYS C 902     -14.231 -53.667 -66.019  1.00 31.02           C
ATOM   4502  O   LYS C 902     -14.646 -52.833 -65.219  1.00 29.77           O
ATOM   4503  CB  LYS C 902     -12.891 -52.570 -67.886  1.00 35.46           C
ATOM   4504  CG  LYS C 902     -13.878 -52.952 -68.988  1.00 38.90           C
ATOM   4505  CD  LYS C 902     -13.818 -51.935 -70.138  1.00 40.43           C
ATOM   4506  CE  LYS C 902     -15.123 -51.871 -70.908  1.00 43.92           C
ATOM   4507  NZ  LYS C 902     -15.432 -53.111 -71.673  1.00 47.81           N1+
ATOM   4508  N   ASP C 903     -14.936 -54.748 -66.348  1.00 31.67           N
ATOM   4509  CA  ASP C 903     -16.212 -55.090 -65.683  1.00 32.99           C
ATOM   4510  C   ASP C 903     -16.007 -55.902 -64.379  1.00 32.01           C
ATOM   4511  O   ASP C 903     -16.402 -55.475 -63.296  1.00 30.93           O
ATOM   4512  CB  ASP C 903     -17.123 -55.904 -66.618  1.00 36.30           C
ATOM   4513  CG  ASP C 903     -17.373 -55.216 -67.977  1.00 40.12           C
ATOM   4514  OD1 ASP C 903     -17.720 -54.012 -68.022  1.00 43.42           O
ATOM   4515  OD2 ASP C 903     -17.255 -55.905 -69.019  1.00 43.68           O1-
ATOM   4516  N   ASP C 904     -15.388 -57.076 -64.510  1.00 31.45           N
ATOM   4517  CA  ASP C 904     -15.315 -58.071 -63.459  1.00 30.89           C
ATOM   4518  C   ASP C 904     -14.439 -57.642 -62.326  1.00 28.22           C
ATOM   4519  O   ASP C 904     -14.653 -58.056 -61.220  1.00 26.15           O
ATOM   4520  CB  ASP C 904     -14.758 -59.388 -64.005  1.00 34.92           C
ATOM   4521  CG  ASP C 904     -15.695 -60.065 -65.013  1.00 38.42           C
ATOM   4522  OD1 ASP C 904     -16.792 -59.546 -65.280  1.00 41.38           O
ATOM   4523  OD2 ASP C 904     -15.329 -61.135 -65.547  1.00 43.54           O1-
ATOM   4524  N   ASN C 905     -13.449 -56.802 -62.590  1.00 27.07           N
ATOM   4525  CA  ASN C 905     -12.556 -56.357 -61.534  1.00 24.66           C
ATOM   4526  C   ASN C 905     -12.769 -54.900 -61.194  1.00 22.82           C
ATOM   4527  O   ASN C 905     -11.923 -54.275 -60.556  1.00 22.44           O
ATOM   4528  CB  ASN C 905     -11.109 -56.660 -61.942  1.00 24.63           C
ATOM   4529  CG  ASN C 905     -10.884 -58.151 -62.132  1.00 26.90           C
ATOM   4530  OD1 ASN C 905     -10.686 -58.643 -63.262  1.00 29.49           O
ATOM   4531  ND2 ASN C 905     -10.977 -58.896 -61.034  1.00 25.88           N
ATOM   4532  N   ASN C 906     -13.895 -54.349 -61.625  1.00 21.95           N
ATOM   4533  CA  ASN C 906     -14.234 -52.953 -61.306  1.00 21.88           C
ATOM   4534  C   ASN C 906     -14.228 -52.684 -59.805  1.00 21.36           C
ATOM   4535  O   ASN C 906     -14.904 -53.374 -59.053  1.00 21.58           O
ATOM   4536  CB  ASN C 906     -15.624 -52.576 -61.850  1.00 22.63           C
ATOM   4537  CG  ASN C 906     -15.781 -51.085 -62.034  1.00 22.55           C
ATOM   4538  OD1 ASN C 906     -15.053 -50.284 -61.436  1.00 21.47           O
ATOM   4539  ND2 ASN C 906     -16.669 -50.708 -62.917  1.00 21.90           N
ATOM   4540  N   LEU C 907     -13.490 -51.662 -59.380  1.00 20.16           N
ATOM   4541  CA  LEU C 907     -13.408 -51.331 -57.983  1.00 19.60           C
ATOM   4542  C   LEU C 907     -14.483 -50.311 -57.579  1.00 21.12           C
ATOM   4543  O   LEU C 907     -14.657 -50.044 -56.404  1.00 20.53           O
ATOM   4544  CB  LEU C 907     -12.048 -50.725 -57.700  1.00 18.75           C
ATOM   4545  CG  LEU C 907     -10.792 -51.536 -57.952  1.00 18.06           C
ATOM   4546  CD1 LEU C 907      -9.553 -50.664 -57.720  1.00 16.51           C
ATOM   4547  CD2 LEU C 907     -10.823 -52.746 -57.028  1.00 18.17           C
ATOM   4548  N   LEU C 908     -15.158 -49.717 -58.562  1.00 23.75           N
ATOM   4549  CA  LEU C 908     -16.207 -48.740 -58.340  1.00 26.42           C
ATOM   4550  C   LEU C 908     -17.560 -49.397 -58.324  1.00 28.78           C
ATOM   4551  O   LEU C 908     -17.868 -50.196 -59.208  1.00 28.94           O
ATOM   4552  CB  LEU C 908     -16.262 -47.718 -59.477  1.00 27.86           C
ATOM   4553  CG  LEU C 908     -15.475 -46.426 -59.370  1.00 28.90           C
ATOM   4554  CD1 LEU C 908     -15.800 -45.533 -60.567  1.00 28.42           C
ATOM   4555  CD2 LEU C 908     -15.800 -45.720 -58.050  1.00 31.08           C
ATOM   4556  N   ALA C 909     -18.379 -48.990 -57.353  1.00 28.98           N
ATOM   4557  CA  ALA C 909     -19.771 -49.420 -57.244  1.00 30.26           C
ATOM   4558  C   ALA C 909     -20.664 -48.878 -58.386  1.00 30.02           C
ATOM   4559  O   ALA C 909     -21.541 -49.577 -58.861  1.00 31.79           O
ATOM   4560  CB  ALA C 909     -20.332 -48.976 -55.880  1.00 31.66           C
ATOM   4561  N   ALA C 910     -20.442 -47.643 -58.825  1.00 28.50           N
ATOM   4562  CA  ALA C 910     -21.262 -47.034 -59.870  1.00 29.75           C
ATOM   4563  C   ALA C 910     -20.466 -45.940 -60.554  1.00 29.18           C
ATOM   4564  O   ALA C 910     -19.572 -45.380 -59.939  1.00 27.31           O
ATOM   4565  CB  ALA C 910     -22.552 -46.441 -59.282  1.00 28.46           C
ATOM   4566  N   PRO C 911     -20.814 -45.603 -61.821  1.00 30.52           N
ATOM   4567  CA  PRO C 911     -20.108 -44.512 -62.510  1.00 29.93           C
ATOM   4568  C   PRO C 911     -20.147 -43.214 -61.749  1.00 28.89           C
ATOM   4569  O   PRO C 911     -21.010 -43.047 -60.923  1.00 29.83           O
ATOM   4570  CB  PRO C 911     -20.842 -44.405 -63.840  1.00 30.51           C
ATOM   4571  CG  PRO C 911     -21.353 -45.793 -64.095  1.00 30.40           C
ATOM   4572  CD  PRO C 911     -21.660 -46.382 -62.749  1.00 30.39           C
ATOM   4573  N   VAL C 912     -19.181 -42.332 -61.983  1.00 29.06           N
ATOM   4574  CA  VAL C 912     -19.142 -41.018 -61.295  1.00 30.05           C
ATOM   4575  C   VAL C 912     -18.761 -39.911 -62.265  1.00 29.87           C
ATOM   4576  O   VAL C 912     -18.115 -40.169 -63.266  1.00 29.25           O
ATOM   4577  CB  VAL C 912     -18.127 -40.990 -60.133  1.00 29.59           C
ATOM   4578  CG1 VAL C 912     -18.523 -41.994 -59.059  1.00 27.99           C
ATOM   4579  CG2 VAL C 912     -16.726 -41.275 -60.673  1.00 29.31           C
ATOM   4580  N   SER C 913     -19.155 -38.691 -61.938  1.00 29.86           N
ATOM   4581  CA  SER C 913     -18.871 -37.529 -62.742  1.00 30.66           C
ATOM   4582  C   SER C 913     -18.223 -36.426 -61.941  1.00 29.24           C
ATOM   4583  O   SER C 913     -18.646 -36.127 -60.820  1.00 29.71           O
ATOM   4584  CB  SER C 913     -20.175 -36.970 -63.288  1.00 33.01           C
ATOM   4585  OG  SER C 913     -20.534 -37.780 -64.352  1.00 36.22           O
ATOM   4586  N   VAL C 914     -17.261 -35.756 -62.537  1.00 27.44           N
ATOM   4587  CA  VAL C 914     -16.666 -34.643 -61.840  1.00 29.59           C
ATOM   4588  C   VAL C 914     -16.420 -33.539 -62.843  1.00 29.41           C
ATOM   4589  O   VAL C 914     -15.952 -33.799 -63.950  1.00 28.39           O
ATOM   4590  CB  VAL C 914     -15.392 -35.077 -61.077  1.00 29.02           C
ATOM   4591  CG1 VAL C 914     -14.601 -36.040 -61.917  1.00 29.48           C
ATOM   4592  CG2 VAL C 914     -14.551 -33.868 -60.707  1.00 30.44           C
ATOM   4593  N   ASN C 915     -16.787 -32.317 -62.493  1.00 29.16           N
ATOM   4594  CA  ASN C 915     -16.520 -31.218 -63.430  1.00 30.72           C
ATOM   4595  C   ASN C 915     -15.141 -30.682 -63.174  1.00 30.42           C
ATOM   4596  O   ASN C 915     -14.751 -30.475 -62.025  1.00 30.88           O
ATOM   4597  CB  ASN C 915     -17.533 -30.096 -63.309  1.00 30.75           C
ATOM   4598  CG  ASN C 915     -18.915 -30.505 -63.764  1.00 30.19           C
ATOM   4599  OD1 ASN C 915     -19.886 -29.981 -63.256  1.00 31.35           O
ATOM   4600  ND2 ASN C 915     -19.010 -31.403 -64.732  1.00 27.73           N
ATOM   4601  N   VAL C 916     -14.410 -30.467 -64.260  1.00 31.04           N
ATOM   4602  CA  VAL C 916     -13.016 -30.084 -64.182  1.00 31.26           C
ATOM   4603  C   VAL C 916     -12.743 -28.869 -65.057  1.00 32.15           C
ATOM   4604  O   VAL C 916     -13.206 -28.795 -66.179  1.00 31.25           O
ATOM   4605  CB  VAL C 916     -12.097 -31.255 -64.601  1.00 30.34           C
ATOM   4606  CG1 VAL C 916     -10.626 -30.842 -64.540  1.00 30.11           C
ATOM   4607  CG2 VAL C 916     -12.347 -32.470 -63.727  1.00 27.11           C
ATOM   4608  N   THR C 917     -11.988 -27.920 -64.507  1.00 35.21           N
ATOM   4609  CA  THR C 917     -11.461 -26.772 -65.257  1.00 37.62           C
ATOM   4610  C   THR C 917      -9.939 -26.737 -65.128  1.00 36.73           C
ATOM   4611  O   THR C 917      -9.405 -26.832 -64.034  1.00 34.93           O
ATOM   4612  CB  THR C 917     -12.031 -25.440 -64.742  1.00 40.57           C
ATOM   4613  OG1 THR C 917     -13.459 -25.501 -64.734  1.00 42.92           O
ATOM   4614  CG2 THR C 917     -11.580 -24.283 -65.639  1.00 42.50           C
ATOM   4615  N   VAL C 918      -9.246 -26.658 -66.255  1.00 37.45           N
ATOM   4616  CA  VAL C 918      -7.811 -26.530 -66.243  1.00 37.56           C
ATOM   4617  C   VAL C 918      -7.473 -25.230 -66.931  1.00 40.35           C
ATOM   4618  O   VAL C 918      -8.025 -24.924 -67.967  1.00 41.86           O
ATOM   4619  CB  VAL C 918      -7.110 -27.719 -66.908  1.00 36.76           C
ATOM   4620  CG1 VAL C 918      -5.600 -27.600 -66.712  1.00 36.37           C
ATOM   4621  CG2 VAL C 918      -7.597 -29.027 -66.312  1.00 33.68           C
ATOM   4622  N   THR C 919      -6.577 -24.462 -66.323  1.00 43.81           N
ATOM   4623  CA  THR C 919      -6.400 -23.051 -66.639  1.00 46.06           C
ATOM   4624  C   THR C 919      -4.949 -22.669 -66.423  1.00 48.60           C
ATOM   4625  O   THR C 919      -4.202 -23.460 -65.864  1.00 49.88           O
ATOM   4626  CB  THR C 919      -7.345 -22.204 -65.766  1.00 45.64           C
ATOM   4627  OG1 THR C 919      -7.702 -21.040 -66.486  1.00 50.41           O
ATOM   4628  CG2 THR C 919      -6.739 -21.799 -64.437  1.00 45.36           C
ATOM   4629  N   LYS C 920      -4.540 -21.482 -66.852  1.00 53.52           N
ATOM   4630  CA  LYS C 920      -3.120 -21.118 -66.818  1.00 59.40           C
ATOM   4631  C   LYS C 920      -2.794 -19.669 -66.417  1.00 65.79           C
ATOM   4632  O   LYS C 920      -3.428 -18.715 -66.880  1.00 65.23           O
ATOM   4633  CB  LYS C 920      -2.473 -21.413 -68.174  1.00 60.57           C
ATOM   4634  CG  LYS C 920      -0.960 -21.517 -68.083  1.00 62.59           C
ATOM   4635  CD  LYS C 920      -0.275 -21.397 -69.428  1.00 65.33           C
ATOM   4636  CE  LYS C 920       1.198 -21.005 -69.277  1.00 68.85           C
ATOM   4637  NZ  LYS C 920       2.063 -22.117 -68.789  1.00 68.27           N1+
ATOM   4638  N   GLY C 921      -1.749 -19.531 -65.567  1.00 65.51           N
ATOM   4639  CA  GLY C 921      -1.168 -18.225 -65.218  1.00 69.28           C
ATOM   4640  C   GLY C 921       0.254 -18.070 -65.738  1.00 71.66           C
ATOM   4641  O   GLY C 921       0.784 -16.952 -65.797  1.00 75.91           O
ATOM   4642  N   GLN D   1      -4.255 -41.301 -28.637  1.00 67.66           N
ATOM   4643  CA  GLN D   1      -3.863 -40.099 -27.847  1.00 68.73           C
ATOM   4644  C   GLN D   1      -3.357 -40.472 -26.442  1.00 63.54           C
ATOM   4645  O   GLN D   1      -3.451 -41.614 -26.028  1.00 61.04           O
ATOM   4646  CB  GLN D   1      -5.032 -39.087 -27.749  1.00 72.55           C
ATOM   4647  CG  GLN D   1      -4.767 -37.913 -26.775  1.00 74.19           C
ATOM   4648  CD  GLN D   1      -5.898 -36.891 -26.598  1.00 77.67           C
ATOM   4649  OE1 GLN D   1      -6.528 -36.463 -27.572  1.00 81.59           O
ATOM   4650  NE2 GLN D   1      -6.146 -36.483 -25.328  1.00 74.93           N
ATOM   4651  N   VAL D   2      -2.765 -39.494 -25.757  1.00 60.67           N
ATOM   4652  CA  VAL D   2      -2.490 -39.536 -24.327  1.00 57.23           C
ATOM   4653  C   VAL D   2      -2.639 -38.114 -23.791  1.00 55.46           C
ATOM   4654  O   VAL D   2      -2.547 -37.160 -24.543  1.00 54.25           O
ATOM   4655  CB  VAL D   2      -1.073 -40.102 -24.043  1.00 56.77           C
ATOM   4656  CG1 VAL D   2       0.007 -39.300 -24.752  1.00 55.12           C
ATOM   4657  CG2 VAL D   2      -0.799 -40.191 -22.555  1.00 54.39           C
ATOM   4658  N   GLN D   3      -2.917 -37.996 -22.497  1.00 54.96           N
ATOM   4659  CA  GLN D   3      -3.028 -36.709 -21.793  1.00 54.54           C
ATOM   4660  C   GLN D   3      -1.901 -36.596 -20.749  1.00 51.73           C
ATOM   4661  O   GLN D   3      -1.585 -37.564 -20.075  1.00 49.81           O
ATOM   4662  CB  GLN D   3      -4.395 -36.611 -21.102  1.00 55.19           C
ATOM   4663  CG  GLN D   3      -4.797 -35.210 -20.711  1.00 55.55           C
ATOM   4664  CD  GLN D   3      -5.962 -35.195 -19.737  1.00 55.90           C
ATOM   4665  OE1 GLN D   3      -7.038 -35.695 -20.042  1.00 55.94           O
ATOM   4666  NE2 GLN D   3      -5.749 -34.613 -18.563  1.00 53.82           N
ATOM   4667  N   LEU D   4      -1.321 -35.407 -20.601  1.00 51.08           N
ATOM   4668  CA  LEU D   4      -0.143 -35.212 -19.751  1.00 49.43           C
ATOM   4669  C   LEU D   4      -0.338 -34.134 -18.684  1.00 49.96           C
ATOM   4670  O   LEU D   4      -0.799 -33.045 -18.981  1.00 51.26           O
ATOM   4671  CB  LEU D   4       1.071 -34.862 -20.621  1.00 48.11           C
ATOM   4672  CG  LEU D   4       1.405 -35.795 -21.788  1.00 48.43           C
ATOM   4673  CD1 LEU D   4       2.540 -35.241 -22.649  1.00 48.20           C
ATOM   4674  CD2 LEU D   4       1.743 -37.181 -21.270  1.00 47.15           C
ATOM   4675  N   GLN D   5       0.054 -34.438 -17.450  1.00 50.69           N
ATOM   4676  CA  GLN D   5      -0.049 -33.485 -16.338  1.00 52.51           C
ATOM   4677  C   GLN D   5       1.231 -33.402 -15.484  1.00 51.54           C
ATOM   4678  O   GLN D   5       1.620 -34.367 -14.843  1.00 52.28           O
ATOM   4679  CB  GLN D   5      -1.231 -33.865 -15.460  1.00 54.53           C
ATOM   4680  CG  GLN D   5      -1.474 -32.969 -14.246  1.00 56.91           C
ATOM   4681  CD  GLN D   5      -1.807 -31.529 -14.596  1.00 59.03           C
ATOM   4682  OE1 GLN D   5      -2.958 -31.110 -14.481  1.00 62.89           O
ATOM   4683  NE2 GLN D   5      -0.801 -30.763 -15.019  1.00 59.28           N
ATOM   4684  N   GLU D   6       1.859 -32.230 -15.469  1.00 51.19           N
ATOM   4685  CA  GLU D   6       3.113 -32.003 -14.759  1.00 49.56           C
ATOM   4686  C   GLU D   6       2.879 -31.648 -13.310  1.00 49.60           C
ATOM   4687  O   GLU D   6       1.843 -31.098 -12.980  1.00 50.41           O
ATOM   4688  CB  GLU D   6       3.865 -30.833 -15.392  1.00 50.43           C
ATOM   4689  CG  GLU D   6       4.154 -30.955 -16.893  1.00 50.34           C
ATOM   4690  CD  GLU D   6       3.218 -30.153 -17.786  1.00 50.87           C
ATOM   4691  OE1 GLU D   6       2.095 -29.790 -17.354  1.00 51.78           O
ATOM   4692  OE2 GLU D   6       3.611 -29.890 -18.937  1.00 49.98           O1-
ATOM   4693  N   SER D   7       3.846 -31.937 -12.447  1.00 48.67           N
ATOM   4694  CA  SER D   7       3.838 -31.382 -11.092  1.00 50.67           C
ATOM   4695  C   SER D   7       5.240 -31.064 -10.640  1.00 50.17           C
ATOM   4696  O   SER D   7       6.195 -31.606 -11.169  1.00 48.99           O
ATOM   4697  CB  SER D   7       3.246 -32.348 -10.048  1.00 51.71           C
ATOM   4698  OG  SER D   7       2.148 -33.093 -10.520  1.00 53.65           O
ATOM   4699  N   GLY D   8       5.338 -30.204  -9.632  1.00 52.07           N
ATOM   4700  CA  GLY D   8       6.541 -30.076  -8.829  1.00 53.15           C
ATOM   4701  C   GLY D   8       7.353 -28.810  -8.993  1.00 54.66           C
ATOM   4702  O   GLY D   8       8.457 -28.712  -8.466  1.00 56.77           O
ATOM   4703  N   GLY D   9       6.827 -27.828  -9.703  1.00 55.06           N
ATOM   4704  CA  GLY D   9       7.534 -26.563  -9.835  1.00 57.05           C
ATOM   4705  C   GLY D   9       7.545 -25.736  -8.559  1.00 59.94           C
ATOM   4706  O   GLY D   9       6.890 -26.077  -7.583  1.00 60.55           O
ATOM   4707  N   GLY D  10       8.274 -24.623  -8.588  1.00 61.87           N
ATOM   4708  CA  GLY D  10       8.392 -23.737  -7.447  1.00 64.15           C
ATOM   4709  C   GLY D  10       9.647 -22.895  -7.473  1.00 66.52           C
ATOM   4710  O   GLY D  10      10.430 -22.975  -8.419  1.00 65.98           O
ATOM   4711  N   LEU D  11       9.818 -22.059  -6.446  1.00 71.07           N
ATOM   4712  CA  LEU D  11      11.079 -21.362  -6.205  1.00 72.97           C
ATOM   4713  C   LEU D  11      12.126 -22.401  -5.774  1.00 71.04           C
ATOM   4714  O   LEU D  11      11.786 -23.431  -5.199  1.00 70.40           O
ATOM   4715  CB  LEU D  11      10.892 -20.265  -5.140  1.00 78.10           C
ATOM   4716  CG  LEU D  11      11.983 -19.202  -4.859  1.00 81.56           C
ATOM   4717  CD1 LEU D  11      12.976 -19.649  -3.791  1.00 83.99           C
ATOM   4718  CD2 LEU D  11      12.728 -18.773  -6.118  1.00 78.94           C
ATOM   4719  N   VAL D  12      13.388 -22.149  -6.101  1.00 71.07           N
ATOM   4720  CA  VAL D  12      14.502 -22.975  -5.645  1.00 70.83           C
ATOM   4721  C   VAL D  12      15.763 -22.088  -5.704  1.00 71.58           C
ATOM   4722  O   VAL D  12      15.845 -21.235  -6.572  1.00 70.56           O
ATOM   4723  CB  VAL D  12      14.590 -24.285  -6.475  1.00 68.80           C
ATOM   4724  CG1 VAL D  12      14.964 -24.016  -7.917  1.00 69.14           C
ATOM   4725  CG2 VAL D  12      15.579 -25.256  -5.868  1.00 70.49           C
ATOM   4726  N   GLN D  13      16.704 -22.233  -4.766  1.00 75.44           N
ATOM   4727  CA  GLN D  13      17.915 -21.369  -4.724  1.00 79.54           C
ATOM   4728  C   GLN D  13      18.994 -21.853  -5.682  1.00 77.75           C
ATOM   4729  O   GLN D  13      19.027 -23.024  -6.047  1.00 73.71           O
ATOM   4730  CB  GLN D  13      18.546 -21.318  -3.324  1.00 84.09           C
ATOM   4731  CG  GLN D  13      17.663 -20.763  -2.218  1.00 88.36           C
ATOM   4732  CD  GLN D  13      17.511 -19.254  -2.262  1.00 95.30           C
ATOM   4733  OE1 GLN D  13      16.390 -18.743  -2.402  1.00100.37           O
ATOM   4734  NE2 GLN D  13      18.636 -18.537  -2.124  1.00 98.12           N
ATOM   4735  N   ALA D  14      19.903 -20.948  -6.040  1.00 78.49           N
ATOM   4736  CA  ALA D  14      21.044 -21.275  -6.886  1.00 77.22           C
ATOM   4737  C   ALA D  14      21.839 -22.391  -6.246  1.00 75.24           C
ATOM   4738  O   ALA D  14      21.942 -22.451  -5.025  1.00 76.25           O
ATOM   4739  CB  ALA D  14      21.925 -20.053  -7.096  1.00 80.81           C
ATOM   4740  N   GLY D  15      22.369 -23.289  -7.073  1.00 70.41           N
ATOM   4741  CA  GLY D  15      23.031 -24.485  -6.588  1.00 68.49           C
ATOM   4742  C   GLY D  15      22.082 -25.561  -6.092  1.00 66.66           C
ATOM   4743  O   GLY D  15      22.510 -26.672  -5.883  1.00 66.06           O
ATOM   4744  N   GLY D  16      20.802 -25.238  -5.904  1.00 66.48           N
ATOM   4745  CA  GLY D  16      19.809 -26.181  -5.392  1.00 64.85           C
ATOM   4746  C   GLY D  16      19.253 -27.167  -6.409  1.00 62.60           C
ATOM   4747  O   GLY D  16      19.562 -27.119  -7.588  1.00 61.46           O
ATOM   4748  N   SER D  17      18.406 -28.056  -5.915  1.00 45.55           N
ATOM   4749  CA  SER D  17      17.836 -29.188  -6.653  1.00 44.01           C
ATOM   4750  C   SER D  17      16.319 -29.236  -6.585  1.00 43.88           C
ATOM   4751  O   SER D  17      15.683 -28.722  -5.651  1.00 43.51           O
ATOM   4752  CB  SER D  17      18.326 -30.528  -6.082  1.00 45.09           C
ATOM   4753  OG  SER D  17      19.672 -30.800  -6.425  1.00 46.12           O
ATOM   4754  N   LEU D  18      15.756 -29.931  -7.563  1.00 42.66           N
ATOM   4755  CA  LEU D  18      14.337 -30.035  -7.704  1.00 42.57           C
ATOM   4756  C   LEU D  18      14.002 -31.180  -8.646  1.00 41.11           C
ATOM   4757  O   LEU D  18      14.710 -31.408  -9.620  1.00 40.79           O
ATOM   4758  CB  LEU D  18      13.808 -28.735  -8.294  1.00 42.76           C
ATOM   4759  CG  LEU D  18      12.288 -28.662  -8.363  1.00 43.20           C
ATOM   4760  CD1 LEU D  18      11.751 -28.550  -6.940  1.00 45.51           C
ATOM   4761  CD2 LEU D  18      11.857 -27.500  -9.233  1.00 40.94           C
ATOM   4762  N   ARG D  19      12.910 -31.881  -8.365  1.00 40.70           N
ATOM   4763  CA  ARG D  19      12.428 -32.950  -9.245  1.00 39.67           C
ATOM   4764  C   ARG D  19      11.036 -32.634  -9.780  1.00 36.61           C
ATOM   4765  O   ARG D  19      10.141 -32.343  -9.013  1.00 35.66           O
ATOM   4766  CB  ARG D  19      12.415 -34.303  -8.521  1.00 41.84           C
ATOM   4767  CG  ARG D  19      12.152 -35.469  -9.472  1.00 43.48           C
ATOM   4768  CD  ARG D  19      12.342 -36.862  -8.875  1.00 46.18           C
ATOM   4769  NE  ARG D  19      11.353 -37.160  -7.842  1.00 50.88           N
ATOM   4770  CZ  ARG D  19      10.930 -38.380  -7.503  1.00 53.15           C
ATOM   4771  NH1 ARG D  19      11.377 -39.472  -8.124  1.00 55.51           N1+
ATOM   4772  NH2 ARG D  19      10.025 -38.504  -6.552  1.00 52.11           N
ATOM   4773  N   LEU D  20      10.870 -32.669 -11.098  1.00 33.78           N
ATOM   4774  CA  LEU D  20       9.538 -32.535 -11.721  1.00 33.17           C
ATOM   4775  C   LEU D  20       8.988 -33.916 -12.031  1.00 32.96           C
ATOM   4776  O   LEU D  20       9.729 -34.883 -12.150  1.00 33.05           O
ATOM   4777  CB  LEU D  20       9.576 -31.702 -13.027  1.00 31.04           C
ATOM   4778  CG  LEU D  20       9.989 -30.241 -12.822  1.00 31.39           C
ATOM   4779  CD1 LEU D  20       9.998 -29.470 -14.123  1.00 28.90           C
ATOM   4780  CD2 LEU D  20       9.099 -29.563 -11.784  1.00 32.30           C
ATOM   4781  N   SER D  21       7.683 -34.015 -12.179  1.00 32.59           N
ATOM   4782  CA  SER D  21       7.140 -35.236 -12.687  1.00 32.91           C
ATOM   4783  C   SER D  21       6.035 -34.975 -13.670  1.00 33.05           C
ATOM   4784  O   SER D  21       5.502 -33.886 -13.791  1.00 32.50           O
ATOM   4785  CB  SER D  21       6.623 -36.092 -11.558  1.00 34.74           C
ATOM   4786  OG  SER D  21       5.431 -35.554 -11.067  1.00 36.43           O
ATOM   4787  N   CYS D  22       5.700 -36.014 -14.393  1.00 33.69           N
ATOM   4788  CA  CYS D  22       4.677 -35.901 -15.360  1.00 34.14           C
ATOM   4789  C   CYS D  22       3.886 -37.180 -15.353  1.00 32.96           C
ATOM   4790  O   CYS D  22       4.445 -38.242 -15.635  1.00 29.97           O
ATOM   4791  CB  CYS D  22       5.310 -35.713 -16.705  1.00 34.84           C
ATOM   4792  SG  CYS D  22       4.077 -35.737 -18.016  1.00 39.48           S
ATOM   4793  N   ALA D  23       2.598 -37.061 -15.027  1.00 32.92           N
ATOM   4794  CA  ALA D  23       1.676 -38.211 -15.006  1.00 33.73           C
ATOM   4795  C   ALA D  23       1.058 -38.306 -16.376  1.00 33.66           C
ATOM   4796  O   ALA D  23       0.430 -37.360 -16.864  1.00 34.14           O
ATOM   4797  CB  ALA D  23       0.592 -38.043 -13.938  1.00 33.90           C
ATOM   4798  N   ALA D  24       1.271 -39.429 -17.027  1.00 33.78           N
ATOM   4799  CA  ALA D  24       0.668 -39.637 -18.317  1.00 34.60           C
ATOM   4800  C   ALA D  24      -0.631 -40.305 -18.061  1.00 36.00           C
ATOM   4801  O   ALA D  24      -0.686 -41.252 -17.302  1.00 41.96           O
ATOM   4802  CB  ALA D  24       1.529 -40.526 -19.184  1.00 34.67           C
ATOM   4803  N   SER D  25      -1.665 -39.860 -18.750  1.00 38.63           N
ATOM   4804  CA  SER D  25      -3.038 -40.311 -18.486  1.00 40.52           C
ATOM   4805  C   SER D  25      -3.800 -40.787 -19.734  1.00 38.67           C
ATOM   4806  O   SER D  25      -3.644 -40.228 -20.817  1.00 37.60           O
ATOM   4807  CB  SER D  25      -3.788 -39.159 -17.843  1.00 41.33           C
ATOM   4808  OG  SER D  25      -4.989 -39.611 -17.324  1.00 43.94           O
ATOM   4809  N   GLY D  26      -4.626 -41.813 -19.569  1.00 38.48           N
ATOM   4810  CA  GLY D  26      -5.366 -42.379 -20.683  1.00 38.40           C
ATOM   4811  C   GLY D  26      -4.925 -43.794 -20.971  1.00 39.32           C
ATOM   4812  O   GLY D  26      -3.801 -44.207 -20.700  1.00 41.00           O
ATOM   4813  N   ARG D  27      -5.819 -44.537 -21.573  1.00 39.52           N
ATOM   4814  CA  ARG D  27      -5.734 -45.977 -21.560  1.00 39.86           C
ATOM   4815  C   ARG D  27      -4.501 -46.659 -22.185  1.00 38.66           C
ATOM   4816  O   ARG D  27      -4.177 -47.777 -21.843  1.00 40.20           O
ATOM   4817  CB  ARG D  27      -6.957 -46.497 -22.262  1.00 41.23           C
ATOM   4818  CG  ARG D  27      -7.213 -47.941 -21.974  1.00 41.04           C
ATOM   4819  CD  ARG D  27      -8.659 -48.208 -22.207  1.00 40.97           C
ATOM   4820  NE  ARG D  27      -8.788 -49.623 -22.364  1.00 41.27           N
ATOM   4821  CZ  ARG D  27      -9.906 -50.233 -22.678  1.00 41.90           C
ATOM   4822  NH1 ARG D  27     -11.026 -49.555 -22.859  1.00 42.87           N1+
ATOM   4823  NH2 ARG D  27      -9.892 -51.545 -22.781  1.00 44.02           N
ATOM   4824  N   THR D  28      -3.838 -46.036 -23.128  1.00 36.62           N
ATOM   4825  CA  THR D  28      -2.641 -46.659 -23.669  1.00 37.45           C
ATOM   4826  C   THR D  28      -1.400 -45.823 -23.289  1.00 35.48           C
ATOM   4827  O   THR D  28      -0.368 -45.913 -23.934  1.00 35.08           O
ATOM   4828  CB  THR D  28      -2.728 -46.891 -25.200  1.00 37.69           C
ATOM   4829  OG1 THR D  28      -2.570 -45.654 -25.892  1.00 38.54           O
ATOM   4830  CG2 THR D  28      -4.053 -47.501 -25.600  1.00 38.75           C
ATOM   4831  N   SER D  29      -1.512 -45.040 -22.223  1.00 34.45           N
ATOM   4832  CA  SER D  29      -0.386 -44.238 -21.695  1.00 35.27           C
ATOM   4833  C   SER D  29       0.941 -44.999 -21.658  1.00 34.48           C
ATOM   4834  O   SER D  29       1.983 -44.488 -22.044  1.00 34.54           O
ATOM   4835  CB  SER D  29      -0.697 -43.749 -20.260  1.00 35.48           C
ATOM   4836  OG  SER D  29      -1.846 -42.922 -20.218  1.00 35.76           O
ATOM   4837  N   SER D  30       0.882 -46.235 -21.189  1.00 34.81           N
ATOM   4838  CA  SER D  30       2.073 -47.016 -20.923  1.00 34.49           C
ATOM   4839  C   SER D  30       2.891 -47.308 -22.173  1.00 31.87           C
ATOM   4840  O   SER D  30       4.050 -47.678 -22.048  1.00 31.15           O
ATOM   4841  CB  SER D  30       1.706 -48.348 -20.245  1.00 36.87           C
ATOM   4842  OG  SER D  30       1.513 -49.364 -21.217  1.00 38.27           O
ATOM   4843  N   ALA D  31       2.281 -47.166 -23.350  1.00 30.10           N
ATOM   4844  CA  ALA D  31       2.939 -47.431 -24.651  1.00 29.52           C
ATOM   4845  C   ALA D  31       3.779 -46.234 -25.151  1.00 27.40           C
ATOM   4846  O   ALA D  31       4.546 -46.359 -26.102  1.00 25.20           O
ATOM   4847  CB  ALA D  31       1.879 -47.818 -25.712  1.00 28.96           C
ATOM   4848  N   TYR D  32       3.644 -45.091 -24.489  1.00 26.68           N
ATOM   4849  CA  TYR D  32       4.215 -43.835 -25.007  1.00 26.56           C
ATOM   4850  C   TYR D  32       5.616 -43.444 -24.502  1.00 25.19           C
ATOM   4851  O   TYR D  32       5.874 -43.388 -23.299  1.00 24.13           O
ATOM   4852  CB  TYR D  32       3.244 -42.671 -24.722  1.00 27.01           C
ATOM   4853  CG  TYR D  32       2.127 -42.562 -25.721  1.00 27.96           C
ATOM   4854  CD1 TYR D  32       1.021 -43.373 -25.635  1.00 29.45           C
ATOM   4855  CD2 TYR D  32       2.185 -41.655 -26.755  1.00 28.86           C
ATOM   4856  CE1 TYR D  32      -0.001 -43.287 -26.550  1.00 29.85           C
ATOM   4857  CE2 TYR D  32       1.167 -41.549 -27.681  1.00 29.63           C
ATOM   4858  CZ  TYR D  32       0.072 -42.365 -27.571  1.00 30.34           C
ATOM   4859  OH  TYR D  32      -0.945 -42.275 -28.495  1.00 30.76           O
ATOM   4860  N   ALA D  33       6.479 -43.115 -25.452  1.00 30.81           N
ATOM   4861  CA  ALA D  33       7.696 -42.370 -25.199  1.00 29.27           C
ATOM   4862  C   ALA D  33       7.333 -40.993 -24.685  1.00 28.18           C
ATOM   4863  O   ALA D  33       6.309 -40.435 -25.050  1.00 27.36           O
ATOM   4864  CB  ALA D  33       8.515 -42.242 -26.465  1.00 28.66           C
ATOM   4865  N   MET D  34       8.146 -40.466 -23.786  1.00 28.06           N
ATOM   4866  CA  MET D  34       7.859 -39.164 -23.217  1.00 28.93           C
ATOM   4867  C   MET D  34       9.123 -38.357 -23.119  1.00 27.52           C
ATOM   4868  O   MET D  34      10.227 -38.905 -23.191  1.00 27.21           O
ATOM   4869  CB  MET D  34       7.216 -39.310 -21.827  1.00 32.26           C
ATOM   4870  CG  MET D  34       5.799 -39.904 -21.864  1.00 35.27           C
ATOM   4871  SD  MET D  34       5.277 -40.434 -20.223  1.00 42.25           S
ATOM   4872  CE  MET D  34       4.699 -38.891 -19.511  1.00 38.69           C
ATOM   4873  N   GLY D  35       8.957 -37.050 -22.943  1.00 26.68           N
ATOM   4874  CA  GLY D  35      10.098 -36.143 -22.878  1.00 25.05           C
ATOM   4875  C   GLY D  35       9.785 -34.808 -22.268  1.00 24.50           C
ATOM   4876  O   GLY D  35       8.635 -34.518 -21.938  1.00 23.68           O
ATOM   4877  N   TRP D  36      10.831 -33.997 -22.133  1.00 24.45           N
ATOM   4878  CA  TRP D  36      10.720 -32.630 -21.570  1.00 24.89           C
ATOM   4879  C   TRP D  36      11.347 -31.569 -22.438  1.00 23.52           C
ATOM   4880  O   TRP D  36      12.457 -31.753 -22.981  1.00 24.98           O
ATOM   4881  CB  TRP D  36      11.405 -32.529 -20.198  1.00 25.73           C
ATOM   4882  CG  TRP D  36      10.763 -33.316 -19.104  1.00 26.77           C
ATOM   4883  CD1 TRP D  36      11.023 -34.631 -18.736  1.00 28.01           C
ATOM   4884  CD2 TRP D  36       9.755 -32.844 -18.157  1.00 27.81           C
ATOM   4885  NE1 TRP D  36      10.259 -34.983 -17.650  1.00 29.59           N
ATOM   4886  CE2 TRP D  36       9.463 -33.959 -17.276  1.00 28.90           C
ATOM   4887  CE3 TRP D  36       9.075 -31.664 -17.980  1.00 28.90           C
ATOM   4888  CZ2 TRP D  36       8.529 -33.867 -16.265  1.00 30.93           C
ATOM   4889  CZ3 TRP D  36       8.130 -31.581 -16.937  1.00 30.23           C
ATOM   4890  CH2 TRP D  36       7.871 -32.661 -16.108  1.00 30.91           C
ATOM   4891  N   PHE D  37      10.645 -30.443 -22.534  1.00 21.92           N
ATOM   4892  CA  PHE D  37      11.123 -29.234 -23.179  1.00 21.20           C
ATOM   4893  C   PHE D  37      10.990 -28.101 -22.203  1.00 22.06           C
ATOM   4894  O   PHE D  37      10.176 -28.178 -21.279  1.00 22.34           O
ATOM   4895  CB  PHE D  37      10.225 -28.870 -24.324  1.00 20.19           C
ATOM   4896  CG  PHE D  37      10.280 -29.819 -25.455  1.00 20.41           C
ATOM   4897  CD1 PHE D  37       9.667 -31.068 -25.361  1.00 20.62           C
ATOM   4898  CD2 PHE D  37      10.943 -29.477 -26.626  1.00 20.82           C
ATOM   4899  CE1 PHE D  37       9.720 -31.959 -26.418  1.00 20.56           C
ATOM   4900  CE2 PHE D  37      10.952 -30.322 -27.690  1.00 21.46           C
ATOM   4901  CZ  PHE D  37      10.346 -31.577 -27.587  1.00 21.65           C
ATOM   4902  N   ARG D  38      11.749 -27.037 -22.425  1.00 23.42           N
ATOM   4903  CA  ARG D  38      11.603 -25.838 -21.627  1.00 25.57           C
ATOM   4904  C   ARG D  38      11.657 -24.573 -22.460  1.00 27.31           C
ATOM   4905  O   ARG D  38      12.201 -24.550 -23.552  1.00 28.27           O
ATOM   4906  CB  ARG D  38      12.680 -25.782 -20.527  1.00 26.82           C
ATOM   4907  CG  ARG D  38      14.089 -25.607 -21.050  1.00 29.01           C
ATOM   4908  CD  ARG D  38      15.077 -25.398 -19.922  1.00 31.27           C
ATOM   4909  NE  ARG D  38      16.421 -25.063 -20.405  1.00 33.91           N
ATOM   4910  CZ  ARG D  38      17.486 -24.950 -19.620  1.00 36.76           C
ATOM   4911  NH1 ARG D  38      17.400 -25.114 -18.293  1.00 36.55           N1+
ATOM   4912  NH2 ARG D  38      18.653 -24.672 -20.169  1.00 39.89           N
ATOM   4913  N   GLN D  39      11.079 -23.515 -21.919  1.00 30.08           N
ATOM   4914  CA  GLN D  39      11.262 -22.167 -22.452  1.00 32.27           C
ATOM   4915  C   GLN D  39      11.679 -21.164 -21.366  1.00 32.94           C
ATOM   4916  O   GLN D  39      10.875 -20.775 -20.517  1.00 32.59           O
ATOM   4917  CB  GLN D  39      10.011 -21.678 -23.182  1.00 33.08           C
ATOM   4918  CG  GLN D  39      10.254 -20.331 -23.838  1.00 36.36           C
ATOM   4919  CD  GLN D  39       9.250 -19.958 -24.906  1.00 38.80           C
ATOM   4920  OE1 GLN D  39       9.614 -19.311 -25.895  1.00 41.58           O
ATOM   4921  NE2 GLN D  39       7.981 -20.326 -24.707  1.00 38.08           N
ATOM   4922  N   ALA D  40      12.954 -20.769 -21.417  1.00 39.05           N
ATOM   4923  CA  ALA D  40      13.508 -19.664 -20.627  1.00 41.73           C
ATOM   4924  C   ALA D  40      12.981 -18.332 -21.137  1.00 43.34           C
ATOM   4925  O   ALA D  40      12.827 -18.157 -22.338  1.00 41.74           O
ATOM   4926  CB  ALA D  40      15.023 -19.668 -20.717  1.00 40.12           C
ATOM   4927  N   PRO D  41      12.706 -17.382 -20.227  1.00 49.00           N
ATOM   4928  CA  PRO D  41      12.272 -16.071 -20.707  1.00 49.96           C
ATOM   4929  C   PRO D  41      13.398 -15.428 -21.485  1.00 47.20           C
ATOM   4930  O   PRO D  41      14.539 -15.423 -21.020  1.00 47.29           O
ATOM   4931  CB  PRO D  41      12.006 -15.296 -19.419  1.00 55.82           C
ATOM   4932  CG  PRO D  41      12.917 -15.914 -18.416  1.00 57.32           C
ATOM   4933  CD  PRO D  41      12.988 -17.374 -18.779  1.00 53.29           C
ATOM   4934  N   GLY D  42      13.083 -14.918 -22.666  1.00 46.11           N
ATOM   4935  CA  GLY D  42      14.104 -14.372 -23.566  1.00 45.38           C
ATOM   4936  C   GLY D  42      14.562 -15.339 -24.639  1.00 43.21           C
ATOM   4937  O   GLY D  42      15.094 -14.913 -25.671  1.00 42.84           O
ATOM   4938  N   LYS D  43      14.338 -16.633 -24.406  1.00 41.56           N
ATOM   4939  CA  LYS D  43      14.804 -17.669 -25.320  1.00 41.96           C
ATOM   4940  C   LYS D  43      13.665 -18.418 -26.009  1.00 41.70           C
ATOM   4941  O   LYS D  43      12.520 -18.343 -25.581  1.00 40.11           O
ATOM   4942  CB  LYS D  43      15.715 -18.658 -24.580  1.00 41.26           C
ATOM   4943  CG  LYS D  43      16.828 -18.014 -23.744  1.00 43.61           C
ATOM   4944  CD  LYS D  43      17.809 -17.147 -24.537  1.00 46.69           C
ATOM   4945  CE  LYS D  43      18.948 -16.657 -23.626  1.00 50.80           C
ATOM   4946  NZ  LYS D  43      19.568 -15.354 -24.001  1.00 53.32           N1+
ATOM   4947  N   GLU D  44      14.018 -19.108 -27.102  1.00 43.90           N
ATOM   4948  CA  GLU D  44      13.130 -20.022 -27.825  1.00 46.02           C
ATOM   4949  C   GLU D  44      12.985 -21.322 -27.073  1.00 41.37           C
ATOM   4950  O   GLU D  44      13.873 -21.714 -26.344  1.00 37.34           O
ATOM   4951  CB  GLU D  44      13.676 -20.329 -29.221  1.00 52.17           C
ATOM   4952  CG  GLU D  44      13.307 -19.284 -30.268  1.00 60.62           C
ATOM   4953  CD  GLU D  44      14.116 -19.374 -31.561  1.00 68.01           C
ATOM   4954  OE1 GLU D  44      15.181 -20.030 -31.582  1.00 69.62           O
ATOM   4955  OE2 GLU D  44      13.685 -18.772 -32.572  1.00 75.36           O1-
ATOM   4956  N   ARG D  45      11.857 -21.990 -27.257  1.00 43.78           N
ATOM   4957  CA  ARG D  45      11.634 -23.302 -26.655  1.00 41.51           C
ATOM   4958  C   ARG D  45      12.780 -24.227 -27.048  1.00 38.50           C
ATOM   4959  O   ARG D  45      13.175 -24.238 -28.205  1.00 41.38           O
ATOM   4960  CB  ARG D  45      10.287 -23.879 -27.101  1.00 47.21           C
ATOM   4961  CG  ARG D  45      10.100 -25.356 -26.733  1.00 49.61           C
ATOM   4962  CD  ARG D  45       8.689 -25.698 -26.276  1.00 53.95           C
ATOM   4963  NE  ARG D  45       7.759 -25.815 -27.392  1.00 63.15           N
ATOM   4964  CZ  ARG D  45       6.435 -25.799 -27.281  1.00 70.33           C
ATOM   4965  NH1 ARG D  45       5.847 -25.651 -26.093  1.00 70.66           N1+
ATOM   4966  NH2 ARG D  45       5.693 -25.930 -28.374  1.00 76.81           N
ATOM   4967  N   GLU D  46      13.319 -24.980 -26.084  1.00 34.41           N
ATOM   4968  CA  GLU D  46      14.376 -25.968 -26.348  1.00 33.75           C
ATOM   4969  C   GLU D  46      14.158 -27.365 -25.701  1.00 30.21           C
ATOM   4970  O   GLU D  46      13.528 -27.487 -24.653  1.00 28.10           O
ATOM   4971  CB  GLU D  46      15.737 -25.387 -25.970  1.00 34.98           C
ATOM   4972  CG  GLU D  46      16.092 -25.415 -24.500  1.00 36.70           C
ATOM   4973  CD  GLU D  46      17.413 -24.680 -24.178  1.00 41.27           C
ATOM   4974  OE1 GLU D  46      18.272 -24.579 -25.077  1.00 46.68           O
ATOM   4975  OE2 GLU D  46      17.611 -24.201 -23.031  1.00 41.47           O1-
ATOM   4976  N   PHE D  47      14.674 -28.412 -26.351  1.00 29.07           N
ATOM   4977  CA  PHE D  47      14.547 -29.788 -25.854  1.00 26.42           C
ATOM   4978  C   PHE D  47      15.494 -30.039 -24.698  1.00 24.73           C
ATOM   4979  O   PHE D  47      16.663 -29.714 -24.785  1.00 26.47           O
ATOM   4980  CB  PHE D  47      14.816 -30.799 -26.982  1.00 28.74           C
ATOM   4981  CG  PHE D  47      14.804 -32.275 -26.556  1.00 27.76           C
ATOM   4982  CD1 PHE D  47      13.628 -32.976 -26.433  1.00 27.67           C
ATOM   4983  CD2 PHE D  47      15.993 -32.974 -26.364  1.00 28.42           C
ATOM   4984  CE1 PHE D  47      13.629 -34.330 -26.081  1.00 27.11           C
ATOM   4985  CE2 PHE D  47      16.009 -34.301 -26.019  1.00 28.11           C
ATOM   4986  CZ  PHE D  47      14.824 -34.991 -25.872  1.00 27.01           C
ATOM   4987  N   VAL D  48      14.999 -30.670 -23.631  1.00 22.72           N
ATOM   4988  CA  VAL D  48      15.859 -31.061 -22.528  1.00 23.35           C
ATOM   4989  C   VAL D  48      16.256 -32.577 -22.520  1.00 24.10           C
ATOM   4990  O   VAL D  48      17.444 -32.916 -22.582  1.00 25.82           O
ATOM   4991  CB  VAL D  48      15.248 -30.607 -21.209  1.00 23.66           C
ATOM   4992  CG1 VAL D  48      16.068 -31.146 -20.031  1.00 26.71           C
ATOM   4993  CG2 VAL D  48      15.162 -29.084 -21.191  1.00 23.57           C
ATOM   4994  N   ALA D  49      15.274 -33.466 -22.429  1.00 22.80           N
ATOM   4995  CA  ALA D  49      15.535 -34.885 -22.448  1.00 23.63           C
ATOM   4996  C   ALA D  49      14.298 -35.742 -22.741  1.00 22.69           C
ATOM   4997  O   ALA D  49      13.144 -35.313 -22.562  1.00 22.59           O
ATOM   4998  CB  ALA D  49      16.166 -35.313 -21.131  1.00 26.05           C
ATOM   4999  N   GLY D  50      14.556 -36.973 -23.170  1.00 22.93           N
ATOM   5000  CA  GLY D  50      13.495 -37.900 -23.497  1.00 22.98           C
ATOM   5001  C   GLY D  50      13.816 -39.304 -23.069  1.00 24.24           C
ATOM   5002  O   GLY D  50      14.959 -39.621 -22.754  1.00 26.69           O
ATOM   5003  N   ILE D  51      12.795 -40.150 -23.078  1.00 24.92           N
ATOM   5004  CA  ILE D  51      12.875 -41.494 -22.514  1.00 25.55           C
ATOM   5005  C   ILE D  51      11.854 -42.393 -23.209  1.00 26.50           C
ATOM   5006  O   ILE D  51      10.758 -41.980 -23.520  1.00 26.49           O
ATOM   5007  CB  ILE D  51      12.665 -41.486 -20.981  1.00 27.06           C
ATOM   5008  CG1 ILE D  51      13.110 -42.836 -20.343  1.00 29.38           C
ATOM   5009  CG2 ILE D  51      11.228 -41.107 -20.650  1.00 28.30           C
ATOM   5010  CD1 ILE D  51      13.197 -42.852 -18.821  1.00 32.50           C
ATOM   5011  N   SER D  52      12.275 -43.626 -23.477  1.00 18.57           N
ATOM   5012  CA  SER D  52      11.487 -44.604 -24.205  1.00 18.23           C
ATOM   5013  C   SER D  52      10.400 -45.186 -23.295  1.00 20.18           C
ATOM   5014  O   SER D  52      10.453 -45.023 -22.089  1.00 19.89           O
ATOM   5015  CB  SER D  52      12.425 -45.694 -24.736  1.00 18.25           C
ATOM   5016  OG  SER D  52      13.113 -46.383 -23.695  1.00 18.81           O
ATOM   5017  N   SER D  53       9.453 -45.920 -23.878  1.00 22.46           N
ATOM   5018  CA  SER D  53       8.238 -46.379 -23.144  1.00 26.12           C
ATOM   5019  C   SER D  53       8.468 -47.104 -21.830  1.00 29.25           C
ATOM   5020  O   SER D  53       7.693 -46.905 -20.904  1.00 31.08           O
ATOM   5021  CB  SER D  53       7.314 -47.218 -24.032  1.00 27.47           C
ATOM   5022  OG  SER D  53       7.921 -48.441 -24.379  1.00 29.13           O
ATOM   5023  N   LYS D  54       9.503 -47.943 -21.752  1.00 31.12           N
ATOM   5024  CA  LYS D  54       9.854 -48.628 -20.495  1.00 35.50           C
ATOM   5025  C   LYS D  54      11.230 -48.264 -19.898  1.00 34.06           C
ATOM   5026  O   LYS D  54      11.732 -48.959 -19.025  1.00 37.30           O
ATOM   5027  CB  LYS D  54       9.726 -50.162 -20.632  1.00 41.02           C
ATOM   5028  CG  LYS D  54       8.520 -50.629 -21.441  1.00 44.82           C
ATOM   5029  CD  LYS D  54       7.869 -51.885 -20.900  1.00 51.66           C
ATOM   5030  CE  LYS D  54       6.948 -51.560 -19.726  1.00 55.89           C
ATOM   5031  NZ  LYS D  54       6.864 -52.662 -18.710  1.00 61.89           N1+
ATOM   5032  N   GLY D  55      11.830 -47.176 -20.362  1.00 30.36           N
ATOM   5033  CA  GLY D  55      12.960 -46.573 -19.685  1.00 28.78           C
ATOM   5034  C   GLY D  55      14.305 -47.168 -19.994  1.00 29.04           C
ATOM   5035  O   GLY D  55      15.269 -46.826 -19.315  1.00 29.97           O
ATOM   5036  N   GLY D  56      14.384 -48.039 -21.006  1.00 27.91           N
ATOM   5037  CA  GLY D  56      15.641 -48.613 -21.444  1.00 28.13           C
ATOM   5038  C   GLY D  56      16.572 -47.677 -22.212  1.00 26.79           C
ATOM   5039  O   GLY D  56      17.814 -47.850 -22.206  1.00 26.90           O
ATOM   5040  N   SER D  57      15.972 -46.691 -22.878  1.00 25.00           N
ATOM   5041  CA  SER D  57      16.715 -45.691 -23.627  1.00 24.51           C
ATOM   5042  C   SER D  57      16.336 -44.287 -23.175  1.00 23.26           C
ATOM   5043  O   SER D  57      15.146 -43.968 -22.955  1.00 22.15           O
ATOM   5044  CB  SER D  57      16.419 -45.872 -25.115  1.00 24.57           C
ATOM   5045  OG  SER D  57      17.263 -45.071 -25.912  1.00 26.09           O
ATOM   5046  N   THR D  58      17.343 -43.440 -23.005  1.00 24.17           N
ATOM   5047  CA  THR D  58      17.100 -42.006 -22.795  1.00 23.14           C
ATOM   5048  C   THR D  58      17.926 -41.159 -23.757  1.00 23.59           C
ATOM   5049  O   THR D  58      18.861 -41.649 -24.363  1.00 24.12           O
ATOM   5050  CB  THR D  58      17.432 -41.579 -21.367  1.00 25.01           C
ATOM   5051  OG1 THR D  58      18.842 -41.705 -21.148  1.00 27.56           O
ATOM   5052  CG2 THR D  58      16.635 -42.397 -20.347  1.00 24.79           C
ATOM   5053  N   TYR D  59      17.573 -39.879 -23.901  1.00 23.45           N
ATOM   5054  CA  TYR D  59      18.389 -38.962 -24.704  1.00 24.15           C
ATOM   5055  C   TYR D  59      18.163 -37.528 -24.325  1.00 24.79           C
ATOM   5056  O   TYR D  59      17.097 -37.160 -23.811  1.00 23.55           O
ATOM   5057  CB  TYR D  59      18.197 -39.164 -26.222  1.00 23.01           C
ATOM   5058  CG  TYR D  59      16.885 -38.668 -26.780  1.00 20.82           C
ATOM   5059  CD1 TYR D  59      15.718 -39.379 -26.549  1.00 18.68           C
[truncated: 39,995 more chars]
