# Supplementary material for: A non-redundant data set of nanobody-antigen crystal structures
Source: Data Brief. 2019 Mar 6;24:103754. doi: 10.1016/j.dib.2019.103754 (PMC6441729; doi:10.1016/j.dib.2019.103754)
Supplement: Multimedia component 5 [file mmc5.zip › Data_set/Nb-Ag_3/4c57_3.pdb]

ATOM      1  N   GLN A  25     -18.970  -5.507  42.768  1.00 96.08           N
ATOM      2  CA  GLN A  25     -19.810  -4.312  42.906  1.00 91.94           C
ATOM      3  C   GLN A  25     -19.116  -3.239  43.803  1.00 94.72           C
ATOM      4  O   GLN A  25     -18.693  -2.198  43.299  1.00 91.04           O
ATOM      5  CB  GLN A  25     -21.181  -4.705  43.463  1.00 91.80           C
ATOM      6  N   SER A  26     -18.986  -3.517  45.116  1.00 93.66           N
ATOM      7  CA  SER A  26     -18.293  -2.671  46.086  1.00 94.67           C
ATOM      8  C   SER A  26     -16.804  -2.544  45.684  1.00100.94           C
ATOM      9  O   SER A  26     -16.209  -1.468  45.819  1.00101.34           O
ATOM     10  CB  SER A  26     -18.425  -3.263  47.494  1.00101.43           C
ATOM     11  OG  SER A  26     -18.020  -4.623  47.603  1.00109.64           O
ATOM     12  N   ASP A  27     -16.234  -3.654  45.139  1.00 96.83           N
ATOM     13  CA  ASP A  27     -14.857  -3.785  44.669  1.00 96.72           C
ATOM     14  C   ASP A  27     -14.576  -2.970  43.388  1.00 91.00           C
ATOM     15  O   ASP A  27     -13.416  -2.707  43.100  1.00 94.26           O
ATOM     16  CB  ASP A  27     -14.500  -5.261  44.456  1.00102.26           C
ATOM     17  CG  ASP A  27     -15.433  -6.097  43.592  1.00115.39           C
ATOM     18  OD1 ASP A  27     -16.431  -5.541  43.079  1.00113.41           O
ATOM     19  OD2 ASP A  27     -15.158  -7.318  43.427  1.00124.06           O
ATOM     20  N   PHE A  28     -15.614  -2.525  42.665  1.00 77.12           N
ATOM     21  CA  PHE A  28     -15.493  -1.694  41.452  1.00 72.53           C
ATOM     22  C   PHE A  28     -15.013  -0.241  41.757  1.00 74.36           C
ATOM     23  O   PHE A  28     -14.739   0.534  40.839  1.00 72.91           O
ATOM     24  CB  PHE A  28     -16.825  -1.660  40.681  1.00 69.12           C
ATOM     25  CG  PHE A  28     -16.726  -1.166  39.259  1.00 66.77           C
ATOM     26  CD1 PHE A  28     -16.034  -1.903  38.293  1.00 70.04           C
ATOM     27  CD2 PHE A  28     -17.353   0.017  38.873  1.00 62.60           C
ATOM     28  CE1 PHE A  28     -15.960  -1.453  36.973  1.00 69.30           C
ATOM     29  CE2 PHE A  28     -17.319   0.443  37.547  1.00 63.03           C
ATOM     30  CZ  PHE A  28     -16.616  -0.282  36.607  1.00 63.90           C
ATOM     31  N   VAL A  29     -14.891   0.106  43.043  1.00 70.65           N
ATOM     32  CA  VAL A  29     -14.362   1.381  43.518  1.00 68.46           C
ATOM     33  C   VAL A  29     -12.824   1.281  43.386  1.00 76.03           C
ATOM     34  O   VAL A  29     -12.230   0.268  43.784  1.00 77.82           O
ATOM     35  CB  VAL A  29     -14.868   1.659  44.964  1.00 71.21           C
ATOM     36  CG1 VAL A  29     -14.013   2.698  45.699  1.00 72.07           C
ATOM     37  CG2 VAL A  29     -16.344   2.079  44.942  1.00 66.32           C
ATOM     38  N   GLY A  30     -12.215   2.317  42.789  1.00 72.27           N
ATOM     39  CA  GLY A  30     -10.782   2.395  42.534  1.00 74.23           C
ATOM     40  C   GLY A  30     -10.418   2.072  41.101  1.00 77.74           C
ATOM     41  O   GLY A  30      -9.244   2.128  40.715  1.00 81.61           O
ATOM     42  N   GLN A  31     -11.428   1.718  40.310  1.00 71.09           N
ATOM     43  CA  GLN A  31     -11.302   1.379  38.900  1.00 71.04           C
ATOM     44  C   GLN A  31     -11.188   2.627  38.029  1.00 75.97           C
ATOM     45  O   GLN A  31     -11.608   3.705  38.442  1.00 74.50           O
ATOM     46  CB  GLN A  31     -12.509   0.559  38.464  1.00 69.55           C
ATOM     47  CG  GLN A  31     -12.535  -0.860  39.055  1.00 79.45           C
ATOM     48  CD  GLN A  31     -11.527  -1.782  38.449  1.00 81.48           C
ATOM     49  OE1 GLN A  31     -10.670  -2.344  39.134  1.00 70.66           O
ATOM     50  NE2 GLN A  31     -11.607  -1.947  37.142  1.00 83.63           N
ATOM     51  N   THR A  32     -10.607   2.488  36.833  1.00 74.59           N
ATOM     52  CA  THR A  32     -10.489   3.577  35.877  1.00 72.90           C
ATOM     53  C   THR A  32     -11.184   3.117  34.596  1.00 79.58           C
ATOM     54  O   THR A  32     -10.606   2.452  33.752  1.00 84.67           O
ATOM     55  CB  THR A  32      -9.050   4.040  35.686  1.00 74.42           C
ATOM     56  OG1 THR A  32      -8.363   4.024  36.947  1.00 82.37           O
ATOM     57  CG2 THR A  32      -8.979   5.432  35.054  1.00 61.07           C
ATOM     58  N   VAL A  33     -12.432   3.456  34.491  1.00 74.33           N
ATOM     59  CA  VAL A  33     -13.343   3.129  33.407  1.00 74.23           C
ATOM     60  C   VAL A  33     -13.133   4.042  32.208  1.00 83.86           C
ATOM     61  O   VAL A  33     -13.096   5.267  32.363  1.00 83.99           O
ATOM     62  CB  VAL A  33     -14.781   3.289  33.953  1.00 72.89           C
ATOM     63  CG1 VAL A  33     -15.819   3.011  32.879  1.00 70.43           C
ATOM     64  CG2 VAL A  33     -14.981   2.403  35.160  1.00 73.47           C
ATOM     65  N   GLU A  34     -13.086   3.457  31.011  1.00 84.02           N
ATOM     66  CA  GLU A  34     -12.987   4.219  29.774  1.00 85.07           C
ATOM     67  C   GLU A  34     -14.346   4.200  29.071  1.00 90.16           C
ATOM     68  O   GLU A  34     -14.914   3.126  28.880  1.00 92.29           O
ATOM     69  CB  GLU A  34     -11.875   3.669  28.874  1.00 90.15           C
ATOM     70  CG  GLU A  34     -10.485   3.815  29.472  1.00103.59           C
ATOM     71  CD  GLU A  34      -9.378   3.080  28.742  1.00127.27           C
ATOM     72  OE1 GLU A  34      -9.514   1.852  28.547  1.00120.11           O
ATOM     73  OE2 GLU A  34      -8.359   3.723  28.393  1.00122.68           O
ATOM     74  N   LEU A  35     -14.881   5.387  28.741  1.00 84.93           N
ATOM     75  CA  LEU A  35     -16.145   5.620  28.026  1.00 82.36           C
ATOM     76  C   LEU A  35     -15.892   6.699  26.954  1.00 89.29           C
ATOM     77  O   LEU A  35     -16.040   7.895  27.199  1.00 87.90           O
ATOM     78  CB  LEU A  35     -17.276   6.025  28.992  1.00 78.37           C
ATOM     79  CG  LEU A  35     -18.028   4.884  29.661  1.00 82.38           C
ATOM     80  CD1 LEU A  35     -18.689   5.331  30.935  1.00 78.55           C
ATOM     81  CD2 LEU A  35     -19.107   4.326  28.748  1.00 87.27           C
ATOM     82  N   GLY A  36     -15.427   6.256  25.795  1.00 89.27           N
ATOM     83  CA  GLY A  36     -15.077   7.140  24.695  1.00 90.05           C
ATOM     84  C   GLY A  36     -13.707   7.733  24.935  1.00 95.31           C
ATOM     85  O   GLY A  36     -12.717   6.997  25.099  1.00 97.19           O
ATOM     86  N   GLU A  37     -13.654   9.071  24.980  1.00 89.77           N
ATOM     87  CA  GLU A  37     -12.410   9.795  25.235  1.00 91.47           C
ATOM     88  C   GLU A  37     -12.208  10.008  26.743  1.00 91.04           C
ATOM     89  O   GLU A  37     -11.126  10.421  27.172  1.00 92.39           O
ATOM     90  CB  GLU A  37     -12.405  11.139  24.487  1.00 93.35           C
ATOM     91  CG  GLU A  37     -11.838  11.051  23.076  1.00112.38           C
ATOM     92  CD  GLU A  37     -12.709  10.320  22.069  1.00144.72           C
ATOM     93  OE1 GLU A  37     -13.887  10.712  21.897  1.00147.47           O
ATOM     94  OE2 GLU A  37     -12.212   9.345  21.460  1.00140.55           O
ATOM     95  N   LEU A  38     -13.254   9.711  27.539  1.00 81.16           N
ATOM     96  CA  LEU A  38     -13.269   9.867  28.987  1.00 77.49           C
ATOM     97  C   LEU A  38     -12.580   8.725  29.706  1.00 82.88           C
ATOM     98  O   LEU A  38     -12.706   7.565  29.299  1.00 84.73           O
ATOM     99  CB  LEU A  38     -14.711   9.922  29.426  1.00 73.89           C
ATOM    100  CG  LEU A  38     -15.373  11.259  29.776  1.00 75.12           C
ATOM    101  CD1 LEU A  38     -15.016  12.371  28.808  1.00 76.09           C
ATOM    102  CD2 LEU A  38     -16.850  11.086  29.773  1.00 71.40           C
ATOM    103  N   ARG A  39     -11.895   9.036  30.822  1.00 78.11           N
ATOM    104  CA  ARG A  39     -11.206   8.033  31.653  1.00 78.99           C
ATOM    105  C   ARG A  39     -11.600   8.328  33.080  1.00 80.07           C
ATOM    106  O   ARG A  39     -11.016   9.177  33.743  1.00 81.42           O
ATOM    107  CB  ARG A  39      -9.683   8.018  31.419  1.00 81.46           C
ATOM    108  CG  ARG A  39      -9.298   7.439  30.067  1.00 95.98           C
ATOM    109  CD  ARG A  39      -7.853   7.015  30.040  1.00124.55           C
ATOM    110  NE  ARG A  39      -7.712   5.599  30.374  1.00139.25           N
ATOM    111  CZ  ARG A  39      -6.713   5.089  31.088  1.00150.37           C
ATOM    112  NH1 ARG A  39      -5.757   5.880  31.567  1.00122.76           N
ATOM    113  NH2 ARG A  39      -6.669   3.785  31.340  1.00141.00           N
ATOM    114  N   LEU A  40     -12.700   7.717  33.485  1.00 73.48           N
ATOM    115  CA  LEU A  40     -13.372   7.942  34.744  1.00 70.37           C
ATOM    116  C   LEU A  40     -12.818   7.107  35.852  1.00 74.29           C
ATOM    117  O   LEU A  40     -12.856   5.882  35.790  1.00 75.69           O
ATOM    118  CB  LEU A  40     -14.872   7.625  34.602  1.00 67.70           C
ATOM    119  CG  LEU A  40     -15.798   8.532  33.770  1.00 70.81           C
ATOM    120  CD1 LEU A  40     -15.793   9.953  34.228  1.00 68.03           C
ATOM    121  CD2 LEU A  40     -15.572   8.379  32.298  1.00 72.99           C
ATOM    122  N   ARG A  41     -12.357   7.766  36.901  1.00 68.85           N
ATOM    123  CA  ARG A  41     -11.950   7.084  38.109  1.00 68.68           C
ATOM    124  C   ARG A  41     -13.238   6.842  38.939  1.00 69.07           C
ATOM    125  O   ARG A  41     -13.974   7.796  39.219  1.00 65.79           O
ATOM    126  CB  ARG A  41     -10.921   7.918  38.863  1.00 64.62           C
ATOM    127  CG  ARG A  41     -10.700   7.500  40.310  1.00 66.89           C
ATOM    128  CD  ARG A  41      -9.800   6.307  40.486  1.00 65.16           C
ATOM    129  NE  ARG A  41      -8.856   6.140  39.375  1.00 73.17           N
ATOM    130  CZ  ARG A  41      -7.602   6.566  39.369  1.00 81.41           C
ATOM    131  NH1 ARG A  41      -7.094   7.188  40.435  1.00 57.93           N
ATOM    132  NH2 ARG A  41      -6.850   6.392  38.301  1.00 76.46           N
ATOM    133  N   VAL A  42     -13.522   5.573  39.291  1.00 64.86           N
ATOM    134  CA  VAL A  42     -14.694   5.256  40.107  1.00 62.65           C
ATOM    135  C   VAL A  42     -14.293   5.554  41.553  1.00 66.82           C
ATOM    136  O   VAL A  42     -13.390   4.915  42.098  1.00 67.63           O
ATOM    137  CB  VAL A  42     -15.235   3.818  39.884  1.00 65.62           C
ATOM    138  CG1 VAL A  42     -16.428   3.556  40.780  1.00 63.17           C
ATOM    139  CG2 VAL A  42     -15.610   3.598  38.426  1.00 63.51           C
ATOM    140  N   ARG A  43     -14.920   6.577  42.132  1.00 62.75           N
ATOM    141  CA  ARG A  43     -14.550   7.095  43.446  1.00 64.74           C
ATOM    142  C   ARG A  43     -15.236   6.432  44.623  1.00 73.29           C
ATOM    143  O   ARG A  43     -14.546   6.117  45.602  1.00 78.21           O
ATOM    144  CB  ARG A  43     -14.849   8.608  43.540  1.00 57.44           C
ATOM    145  CG  ARG A  43     -14.025   9.483  42.629  1.00 55.40           C
ATOM    146  CD  ARG A  43     -13.007  10.165  43.466  1.00 63.92           C
ATOM    147  NE  ARG A  43     -12.039  10.893  42.666  1.00 70.53           N
ATOM    148  CZ  ARG A  43     -10.805  11.142  43.062  1.00 78.31           C
ATOM    149  NH1 ARG A  43     -10.367  10.676  44.223  1.00 66.26           N
ATOM    150  NH2 ARG A  43      -9.996  11.856  42.304  1.00 71.08           N
ATOM    151  N   ARG A  44     -16.585   6.330  44.593  1.00 66.44           N
ATOM    152  CA  ARG A  44     -17.377   5.920  45.745  1.00 67.48           C
ATOM    153  C   ARG A  44     -18.788   5.522  45.342  1.00 69.85           C
ATOM    154  O   ARG A  44     -19.350   6.141  44.444  1.00 67.37           O
ATOM    155  CB  ARG A  44     -17.442   7.149  46.683  1.00 71.93           C
ATOM    156  CG  ARG A  44     -18.304   7.062  47.926  1.00 90.06           C
ATOM    157  CD  ARG A  44     -18.183   8.360  48.701  1.00102.20           C
ATOM    158  NE  ARG A  44     -19.086   9.382  48.184  1.00104.68           N
ATOM    159  CZ  ARG A  44     -18.909  10.688  48.341  1.00126.52           C
ATOM    160  NH1 ARG A  44     -17.827  11.149  48.964  1.00120.49           N
ATOM    161  NH2 ARG A  44     -19.791  11.546  47.845  1.00111.59           N
ATOM    162  N   VAL A  45     -19.376   4.536  46.056  1.00 68.22           N
ATOM    163  CA  VAL A  45     -20.738   4.043  45.854  1.00 66.56           C
ATOM    164  C   VAL A  45     -21.741   5.081  46.387  1.00 67.93           C
ATOM    165  O   VAL A  45     -21.564   5.600  47.497  1.00 67.44           O
ATOM    166  CB  VAL A  45     -20.957   2.650  46.510  1.00 73.13           C
ATOM    167  CG1 VAL A  45     -22.436   2.253  46.504  1.00 71.47           C
ATOM    168  CG2 VAL A  45     -20.138   1.586  45.815  1.00 74.25           C
ATOM    169  N   LEU A  46     -22.777   5.379  45.584  1.00 62.68           N
ATOM    170  CA  LEU A  46     -23.829   6.327  45.954  1.00 62.39           C
ATOM    171  C   LEU A  46     -25.144   5.601  46.236  1.00 72.59           C
ATOM    172  O   LEU A  46     -25.862   5.987  47.159  1.00 73.29           O
ATOM    173  CB  LEU A  46     -24.042   7.388  44.855  1.00 59.50           C
ATOM    174  CG  LEU A  46     -22.849   8.281  44.439  1.00 62.49           C
ATOM    175  CD1 LEU A  46     -23.209   9.087  43.227  1.00 58.30           C
ATOM    176  CD2 LEU A  46     -22.382   9.191  45.568  1.00 64.30           C
ATOM    177  N   ALA A  47     -25.455   4.556  45.432  1.00 73.28           N
ATOM    178  CA  ALA A  47     -26.667   3.756  45.531  1.00 74.67           C
ATOM    179  C   ALA A  47     -26.478   2.289  45.077  1.00 87.05           C
ATOM    180  O   ALA A  47     -25.621   1.996  44.243  1.00 86.37           O
ATOM    181  CB  ALA A  47     -27.757   4.400  44.698  1.00 72.54           C
ATOM    182  N   GLU A  48     -27.325   1.382  45.622  1.00 91.11           N
ATOM    183  CA  GLU A  48     -27.420  -0.058  45.337  1.00 94.70           C
ATOM    184  C   GLU A  48     -28.918  -0.419  45.240  1.00103.32           C
ATOM    185  O   GLU A  48     -29.648  -0.286  46.231  1.00104.09           O
ATOM    186  CB  GLU A  48     -26.706  -0.859  46.446  1.00100.12           C
ATOM    187  CG  GLU A  48     -27.065  -2.342  46.507  1.00118.35           C
ATOM    188  CD  GLU A  48     -26.495  -3.129  47.673  1.00151.11           C
ATOM    189  OE1 GLU A  48     -25.758  -2.538  48.496  1.00153.61           O
ATOM    190  OE2 GLU A  48     -26.787  -4.344  47.763  1.00148.95           O
ATOM    191  N   GLY A  49     -29.369  -0.840  44.052  1.00102.00           N
ATOM    192  CA  GLY A  49     -30.778  -1.157  43.799  1.00101.18           C
ATOM    193  C   GLY A  49     -31.033  -2.433  43.022  1.00107.36           C
ATOM    194  O   GLY A  49     -31.624  -2.405  41.934  1.00104.92           O
ATOM    195  N   GLY A  50     -30.616  -3.546  43.613  1.00107.74           N
ATOM    196  CA  GLY A  50     -30.771  -4.872  43.034  1.00109.16           C
ATOM    197  C   GLY A  50     -29.544  -5.278  42.247  1.00115.13           C
ATOM    198  O   GLY A  50     -28.462  -5.452  42.828  1.00118.06           O
ATOM    199  N   PHE A  51     -29.708  -5.383  40.902  1.00108.34           N
ATOM    200  CA  PHE A  51     -28.650  -5.762  39.951  1.00107.57           C
ATOM    201  C   PHE A  51     -27.797  -4.537  39.478  1.00103.23           C
ATOM    202  O   PHE A  51     -26.824  -4.720  38.724  1.00102.87           O
ATOM    203  CB  PHE A  51     -29.268  -6.489  38.739  1.00108.98           C
ATOM    204  N   ALA A  52     -28.145  -3.304  39.953  1.00 92.52           N
ATOM    205  CA  ALA A  52     -27.431  -2.072  39.591  1.00 87.50           C
ATOM    206  C   ALA A  52     -26.823  -1.328  40.788  1.00 82.72           C
ATOM    207  O   ALA A  52     -27.378  -1.302  41.895  1.00 81.18           O
ATOM    208  CB  ALA A  52     -28.340  -1.136  38.821  1.00 84.97           C
ATOM    209  N   PHE A  53     -25.667  -0.713  40.529  1.00 74.68           N
ATOM    210  CA  PHE A  53     -24.930   0.128  41.477  1.00 72.61           C
ATOM    211  C   PHE A  53     -24.729   1.517  40.885  1.00 68.02           C
ATOM    212  O   PHE A  53     -24.558   1.624  39.671  1.00 64.51           O
ATOM    213  CB  PHE A  53     -23.574  -0.509  41.803  1.00 77.71           C
ATOM    214  CG  PHE A  53     -23.545  -1.248  43.112  1.00 81.68           C
ATOM    215  CD1 PHE A  53     -24.009  -2.555  43.201  1.00 86.29           C
ATOM    216  CD2 PHE A  53     -23.087  -0.629  44.265  1.00 85.21           C
ATOM    217  CE1 PHE A  53     -24.017  -3.228  44.427  1.00 92.02           C
ATOM    218  CE2 PHE A  53     -23.093  -1.299  45.488  1.00 89.18           C
ATOM    219  CZ  PHE A  53     -23.537  -2.601  45.558  1.00 91.24           C
ATOM    220  N   VAL A  54     -24.766   2.587  41.720  1.00 62.76           N
ATOM    221  CA  VAL A  54     -24.520   3.963  41.251  1.00 60.51           C
ATOM    222  C   VAL A  54     -23.272   4.512  41.938  1.00 64.04           C
ATOM    223  O   VAL A  54     -23.213   4.588  43.165  1.00 65.26           O
ATOM    224  CB  VAL A  54     -25.712   4.952  41.379  1.00 62.91           C
ATOM    225  CG1 VAL A  54     -25.461   6.194  40.529  1.00 61.24           C
ATOM    226  CG2 VAL A  54     -27.039   4.306  40.972  1.00 61.22           C
ATOM    227  N   TYR A  55     -22.274   4.909  41.143  1.00 59.69           N
ATOM    228  CA  TYR A  55     -20.996   5.427  41.677  1.00 59.25           C
ATOM    229  C   TYR A  55     -20.705   6.867  41.265  1.00 58.24           C
ATOM    230  O   TYR A  55     -21.166   7.341  40.218  1.00 53.66           O
ATOM    231  CB  TYR A  55     -19.794   4.571  41.221  1.00 61.63           C
ATOM    232  CG  TYR A  55     -19.952   3.077  41.304  1.00 64.78           C
ATOM    233  CD1 TYR A  55     -20.516   2.361  40.255  1.00 64.78           C
ATOM    234  CD2 TYR A  55     -19.458   2.365  42.390  1.00 69.18           C
ATOM    235  CE1 TYR A  55     -20.628   0.976  40.302  1.00 67.50           C
ATOM    236  CE2 TYR A  55     -19.554   0.975  42.443  1.00 72.10           C
ATOM    237  CZ  TYR A  55     -20.164   0.285  41.406  1.00 77.78           C
ATOM    238  OH  TYR A  55     -20.306  -1.087  41.438  1.00 79.39           O
ATOM    239  N   GLU A  56     -19.899   7.542  42.083  1.00 56.09           N
ATOM    240  CA  GLU A  56     -19.419   8.876  41.797  1.00 55.51           C
ATOM    241  C   GLU A  56     -18.131   8.659  41.006  1.00 60.92           C
ATOM    242  O   GLU A  56     -17.175   8.092  41.534  1.00 61.89           O
ATOM    243  CB  GLU A  56     -19.236   9.669  43.108  1.00 57.75           C
ATOM    244  CG  GLU A  56     -18.381  10.921  43.017  1.00 70.03           C
ATOM    245  CD  GLU A  56     -17.600  11.267  44.276  1.00102.42           C
ATOM    246  OE1 GLU A  56     -18.042  10.867  45.378  1.00111.51           O
ATOM    247  OE2 GLU A  56     -16.548  11.940  44.165  1.00 88.58           O
ATOM    248  N   ALA A  57     -18.165   8.979  39.710  1.00 56.06           N
ATOM    249  CA  ALA A  57     -17.021   8.835  38.808  1.00 55.56           C
ATOM    250  C   ALA A  57     -16.442  10.208  38.507  1.00 55.86           C
ATOM    251  O   ALA A  57     -17.210  11.165  38.451  1.00 52.22           O
ATOM    252  CB  ALA A  57     -17.453   8.147  37.522  1.00 54.67           C
ATOM    253  N   GLN A  58     -15.093  10.324  38.320  1.00 53.76           N
ATOM    254  CA  GLN A  58     -14.434  11.630  38.041  1.00 51.78           C
ATOM    255  C   GLN A  58     -13.444  11.502  36.901  1.00 58.33           C
ATOM    256  O   GLN A  58     -12.586  10.624  36.961  1.00 61.49           O
ATOM    257  CB  GLN A  58     -13.731  12.149  39.302  1.00 53.06           C
ATOM    258  CG  GLN A  58     -12.974  13.472  39.113  1.00 48.20           C
ATOM    259  CD  GLN A  58     -12.667  14.161  40.411  1.00 54.72           C
ATOM    260  OE1 GLN A  58     -12.468  13.538  41.444  1.00 61.23           O
ATOM    261  NE2 GLN A  58     -12.577  15.468  40.392  1.00 50.76           N
ATOM    262  N   ASP A  59     -13.528  12.378  35.874  1.00 54.43           N
ATOM    263  CA  ASP A  59     -12.563  12.308  34.755  1.00 56.90           C
ATOM    264  C   ASP A  59     -11.158  12.696  35.240  1.00 63.30           C
ATOM    265  O   ASP A  59     -10.991  13.700  35.929  1.00 62.12           O
ATOM    266  CB  ASP A  59     -12.992  13.163  33.554  1.00 57.53           C
ATOM    267  CG  ASP A  59     -12.132  12.943  32.322  1.00 73.58           C
ATOM    268  OD1 ASP A  59     -11.112  13.629  32.182  1.00 84.99           O
ATOM    269  OD2 ASP A  59     -12.478  12.088  31.507  1.00 76.67           O
ATOM    270  N   VAL A  60     -10.165  11.867  34.913  1.00 63.53           N
ATOM    271  CA  VAL A  60      -8.785  12.072  35.349  1.00 66.72           C
ATOM    272  C   VAL A  60      -8.112  13.203  34.551  1.00 71.92           C
ATOM    273  O   VAL A  60      -7.140  13.797  35.045  1.00 75.01           O
ATOM    274  CB  VAL A  60      -7.942  10.766  35.311  1.00 74.89           C
ATOM    275  CG1 VAL A  60      -8.639   9.618  36.051  1.00 73.86           C
ATOM    276  CG2 VAL A  60      -7.581  10.350  33.883  1.00 76.58           C
ATOM    277  N   GLY A  61      -8.618  13.490  33.345  1.00 65.85           N
ATOM    278  CA  GLY A  61      -8.053  14.528  32.479  1.00 66.02           C
ATOM    279  C   GLY A  61      -8.677  15.910  32.590  1.00 66.01           C
ATOM    280  O   GLY A  61      -8.006  16.906  32.289  1.00 65.79           O
ATOM    281  N   SER A  62      -9.956  15.987  33.053  1.00 57.59           N
ATOM    282  CA  SER A  62     -10.702  17.240  33.162  1.00 55.00           C
ATOM    283  C   SER A  62     -11.060  17.634  34.604  1.00 60.73           C
ATOM    284  O   SER A  62     -11.146  18.833  34.915  1.00 60.28           O
ATOM    285  CB  SER A  62     -11.984  17.157  32.349  1.00 54.44           C
ATOM    286  OG  SER A  62     -13.001  16.449  33.042  1.00 62.14           O
ATOM    287  N   GLY A  63     -11.309  16.630  35.442  1.00 57.59           N
ATOM    288  CA  GLY A  63     -11.724  16.816  36.827  1.00 56.67           C
ATOM    289  C   GLY A  63     -13.233  16.888  36.955  1.00 59.15           C
ATOM    290  O   GLY A  63     -13.749  17.162  38.039  1.00 58.50           O
ATOM    291  N   ARG A  64     -13.960  16.676  35.839  1.00 54.56           N
ATOM    292  CA  ARG A  64     -15.410  16.760  35.841  1.00 52.21           C
ATOM    293  C   ARG A  64     -15.942  15.495  36.462  1.00 56.69           C
ATOM    294  O   ARG A  64     -15.460  14.407  36.172  1.00 58.68           O
ATOM    295  CB  ARG A  64     -15.955  16.999  34.426  1.00 52.96           C
ATOM    296  CG  ARG A  64     -17.489  17.121  34.302  1.00 54.48           C
ATOM    297  CD  ARG A  64     -17.902  17.388  32.858  1.00 45.96           C
ATOM    298  NE  ARG A  64     -17.755  18.797  32.483  1.00 57.01           N
ATOM    299  CZ  ARG A  64     -16.796  19.283  31.702  1.00 87.20           C
ATOM    300  NH1 ARG A  64     -15.867  18.477  31.196  1.00 90.96           N
ATOM    301  NH2 ARG A  64     -16.748  20.586  31.432  1.00 64.56           N
ATOM    302  N   GLU A  65     -16.912  15.652  37.348  1.00 53.17           N
ATOM    303  CA  GLU A  65     -17.526  14.566  38.086  1.00 52.73           C
ATOM    304  C   GLU A  65     -18.835  14.165  37.433  1.00 54.26           C
ATOM    305  O   GLU A  65     -19.543  15.017  36.896  1.00 53.31           O
ATOM    306  CB  GLU A  65     -17.717  14.977  39.549  1.00 53.92           C
ATOM    307  CG  GLU A  65     -16.379  15.225  40.232  1.00 54.29           C
ATOM    308  CD  GLU A  65     -16.272  14.746  41.663  1.00 70.07           C
ATOM    309  OE1 GLU A  65     -16.709  13.610  41.958  1.00 61.27           O
ATOM    310  OE2 GLU A  65     -15.699  15.496  42.484  1.00 68.37           O
ATOM    311  N   TYR A  66     -19.107  12.852  37.418  1.00 49.76           N
ATOM    312  CA  TYR A  66     -20.290  12.229  36.814  1.00 47.18           C
ATOM    313  C   TYR A  66     -20.894  11.193  37.722  1.00 53.01           C
ATOM    314  O   TYR A  66     -20.309  10.853  38.751  1.00 55.55           O
ATOM    315  CB  TYR A  66     -19.894  11.522  35.507  1.00 48.26           C
ATOM    316  CG  TYR A  66     -19.318  12.382  34.399  1.00 50.12           C
ATOM    317  CD1 TYR A  66     -17.944  12.593  34.294  1.00 51.07           C
ATOM    318  CD2 TYR A  66     -20.135  12.906  33.399  1.00 51.42           C
ATOM    319  CE1 TYR A  66     -17.397  13.307  33.229  1.00 51.99           C
ATOM    320  CE2 TYR A  66     -19.601  13.644  32.340  1.00 55.09           C
ATOM    321  CZ  TYR A  66     -18.229  13.836  32.254  1.00 60.66           C
ATOM    322  OH  TYR A  66     -17.697  14.544  31.199  1.00 62.64           O
ATOM    323  N   ALA A  67     -22.040  10.633  37.314  1.00 49.57           N
ATOM    324  CA  ALA A  67     -22.661   9.468  37.944  1.00 48.78           C
ATOM    325  C   ALA A  67     -22.483   8.294  37.011  1.00 57.18           C
ATOM    326  O   ALA A  67     -22.753   8.408  35.801  1.00 56.38           O
ATOM    327  CB  ALA A  67     -24.123   9.694  38.218  1.00 47.13           C
ATOM    328  N   LEU A  68     -21.992   7.176  37.556  1.00 56.24           N
ATOM    329  CA  LEU A  68     -21.833   5.948  36.803  1.00 57.34           C
ATOM    330  C   LEU A  68     -22.769   4.897  37.374  1.00 64.81           C
ATOM    331  O   LEU A  68     -22.668   4.578  38.562  1.00 64.79           O
ATOM    332  CB  LEU A  68     -20.365   5.453  36.804  1.00 59.34           C
ATOM    333  CG  LEU A  68     -20.013   4.291  35.846  1.00 63.83           C
ATOM    334  CD1 LEU A  68     -20.276   4.638  34.380  1.00 61.88           C
ATOM    335  CD2 LEU A  68     -18.563   3.946  35.950  1.00 68.31           C
ATOM    336  N   LYS A  69     -23.717   4.411  36.544  1.00 62.71           N
ATOM    337  CA  LYS A  69     -24.643   3.328  36.894  1.00 62.95           C
ATOM    338  C   LYS A  69     -24.123   2.053  36.275  1.00 68.91           C
ATOM    339  O   LYS A  69     -23.934   1.998  35.058  1.00 69.29           O
ATOM    340  CB  LYS A  69     -26.080   3.625  36.421  1.00 64.71           C
ATOM    341  CG  LYS A  69     -27.112   2.601  36.896  1.00 64.73           C
ATOM    342  CD  LYS A  69     -28.488   2.890  36.349  1.00 75.44           C
ATOM    343  CE  LYS A  69     -29.594   2.200  37.116  1.00 82.47           C
ATOM    344  NZ  LYS A  69     -30.893   2.925  36.956  1.00 90.55           N
ATOM    345  N   ARG A  70     -23.849   1.038  37.107  1.00 67.89           N
ATOM    346  CA  ARG A  70     -23.337  -0.259  36.669  1.00 69.49           C
ATOM    347  C   ARG A  70     -24.411  -1.318  36.839  1.00 74.03           C
ATOM    348  O   ARG A  70     -25.081  -1.341  37.877  1.00 71.26           O
ATOM    349  CB  ARG A  70     -22.086  -0.629  37.466  1.00 69.41           C
ATOM    350  CG  ARG A  70     -21.301  -1.780  36.895  1.00 75.34           C
ATOM    351  CD  ARG A  70     -20.071  -1.955  37.734  1.00 78.80           C
ATOM    352  NE  ARG A  70     -19.178  -2.981  37.207  1.00 74.25           N
ATOM    353  CZ  ARG A  70     -18.773  -4.042  37.893  1.00 80.55           C
ATOM    354  NH1 ARG A  70     -19.201  -4.244  39.135  1.00 71.54           N
ATOM    355  NH2 ARG A  70     -17.962  -4.924  37.337  1.00 66.65           N
ATOM    356  N   LEU A  71     -24.572  -2.193  35.817  1.00 73.45           N
ATOM    357  CA  LEU A  71     -25.552  -3.290  35.806  1.00 73.05           C
ATOM    358  C   LEU A  71     -24.927  -4.556  35.274  1.00 78.83           C
ATOM    359  O   LEU A  71     -24.373  -4.575  34.168  1.00 77.42           O
ATOM    360  CB  LEU A  71     -26.784  -2.910  34.968  1.00 70.96           C
ATOM    361  N   LEU A  72     -24.959  -5.607  36.096  1.00 80.95           N
ATOM    362  CA  LEU A  72     -24.417  -6.929  35.744  1.00 85.32           C
ATOM    363  C   LEU A  72     -25.561  -7.923  35.623  1.00 90.62           C
ATOM    364  O   LEU A  72     -26.370  -8.066  36.555  1.00 88.75           O
ATOM    365  CB  LEU A  72     -23.366  -7.426  36.768  1.00 88.82           C
ATOM    366  CG  LEU A  72     -21.949  -6.779  36.812  1.00 95.43           C
ATOM    367  CD1 LEU A  72     -21.239  -6.773  35.451  1.00 96.58           C
ATOM    368  CD2 LEU A  72     -21.983  -5.406  37.421  1.00 96.87           C
ATOM    369  N   SER A  73     -25.670  -8.550  34.434  1.00 89.42           N
ATOM    370  CA  SER A  73     -26.688  -9.567  34.091  1.00 89.27           C
ATOM    371  C   SER A  73     -26.309 -10.291  32.808  1.00 91.83           C
ATOM    372  O   SER A  73     -25.665  -9.710  31.934  1.00 91.47           O
ATOM    373  CB  SER A  73     -28.072  -8.940  33.931  1.00 90.12           C
ATOM    374  OG  SER A  73     -29.079  -9.924  33.745  1.00 96.57           O
ATOM    375  N   ASN A  74     -26.723 -11.543  32.693  1.00 87.72           N
ATOM    376  CA  ASN A  74     -26.492 -12.385  31.516  1.00 88.81           C
ATOM    377  C   ASN A  74     -27.849 -12.769  30.885  1.00 88.97           C
ATOM    378  O   ASN A  74     -27.899 -13.477  29.875  1.00 91.28           O
ATOM    379  CB  ASN A  74     -25.665 -13.626  31.888  1.00 92.86           C
ATOM    380  CG  ASN A  74     -24.257 -13.590  31.366  1.00115.08           C
ATOM    381  OD1 ASN A  74     -23.915 -12.826  30.450  1.00105.95           O
ATOM    382  ND2 ASN A  74     -23.404 -14.414  31.945  1.00111.41           N
ATOM    383  N   GLU A  75     -28.941 -12.278  31.496  1.00 79.06           N
ATOM    384  CA  GLU A  75     -30.325 -12.478  31.095  1.00 75.13           C
ATOM    385  C   GLU A  75     -30.655 -11.587  29.899  1.00 79.97           C
ATOM    386  O   GLU A  75     -30.536 -10.361  29.986  1.00 79.44           O
ATOM    387  CB  GLU A  75     -31.254 -12.185  32.286  1.00 73.46           C
ATOM    388  CG  GLU A  75     -32.716 -12.486  32.006  1.00 83.67           C
ATOM    389  CD  GLU A  75     -33.672 -12.371  33.175  1.00102.81           C
ATOM    390  OE1 GLU A  75     -33.245 -11.915  34.265  1.00 93.76           O
ATOM    391  OE2 GLU A  75     -34.851 -12.759  32.994  1.00 88.48           O
ATOM    392  N   GLU A  76     -31.093 -12.207  28.792  1.00 77.93           N
ATOM    393  CA  GLU A  76     -31.450 -11.522  27.549  1.00 77.16           C
ATOM    394  C   GLU A  76     -32.618 -10.546  27.732  1.00 77.56           C
ATOM    395  O   GLU A  76     -32.627  -9.496  27.107  1.00 77.78           O
ATOM    396  CB  GLU A  76     -31.780 -12.545  26.447  1.00 81.04           C
ATOM    397  CG  GLU A  76     -31.702 -11.966  25.041  1.00 94.91           C
ATOM    398  CD  GLU A  76     -30.319 -11.520  24.601  1.00124.42           C
ATOM    399  OE1 GLU A  76     -29.530 -12.386  24.157  1.00143.46           O
ATOM    400  OE2 GLU A  76     -30.019 -10.308  24.713  1.00100.82           O
ATOM    401  N   GLU A  77     -33.581 -10.875  28.587  1.00 72.35           N
ATOM    402  CA  GLU A  77     -34.728 -10.008  28.841  1.00 69.58           C
ATOM    403  C   GLU A  77     -34.275  -8.710  29.502  1.00 70.12           C
ATOM    404  O   GLU A  77     -34.844  -7.653  29.209  1.00 69.64           O
ATOM    405  CB  GLU A  77     -35.774 -10.738  29.709  1.00 71.03           C
ATOM    406  CG  GLU A  77     -37.207 -10.241  29.556  1.00 88.34           C
ATOM    407  CD  GLU A  77     -37.854 -10.322  28.178  1.00121.30           C
ATOM    408  OE1 GLU A  77     -37.558 -11.279  27.424  1.00101.75           O
ATOM    409  OE2 GLU A  77     -38.675  -9.427  27.860  1.00120.97           O
ATOM    410  N   LYS A  78     -33.235  -8.787  30.369  1.00 64.16           N
ATOM    411  CA  LYS A  78     -32.679  -7.623  31.064  1.00 61.19           C
ATOM    412  C   LYS A  78     -31.900  -6.754  30.083  1.00 63.21           C
ATOM    413  O   LYS A  78     -32.039  -5.522  30.104  1.00 61.06           O
ATOM    414  CB  LYS A  78     -31.778  -8.055  32.232  1.00 65.02           C
ATOM    415  CG  LYS A  78     -31.513  -6.955  33.271  1.00 74.81           C
ATOM    416  CD  LYS A  78     -32.673  -6.827  34.261  1.00 88.22           C
ATOM    417  CE  LYS A  78     -32.823  -5.446  34.847  1.00 95.22           C
ATOM    418  NZ  LYS A  78     -34.140  -5.275  35.526  1.00104.34           N
ATOM    419  N   ASN A  79     -31.076  -7.402  29.219  1.00 60.38           N
ATOM    420  CA  ASN A  79     -30.277  -6.725  28.202  1.00 60.15           C
ATOM    421  C   ASN A  79     -31.212  -5.882  27.310  1.00 60.59           C
ATOM    422  O   ASN A  79     -30.976  -4.677  27.146  1.00 56.98           O
ATOM    423  CB  ASN A  79     -29.440  -7.728  27.393  1.00 64.89           C
ATOM    424  CG  ASN A  79     -28.470  -8.579  28.223  1.00100.93           C
ATOM    425  OD1 ASN A  79     -28.382  -8.509  29.463  1.00 97.33           O
ATOM    426  ND2 ASN A  79     -27.712  -9.432  27.558  1.00 91.62           N
ATOM    427  N   ARG A  80     -32.344  -6.486  26.869  1.00 56.20           N
ATOM    428  CA  ARG A  80     -33.346  -5.809  26.056  1.00 54.60           C
ATOM    429  C   ARG A  80     -34.021  -4.646  26.816  1.00 56.44           C
ATOM    430  O   ARG A  80     -34.273  -3.607  26.208  1.00 57.48           O
ATOM    431  CB  ARG A  80     -34.379  -6.803  25.528  1.00 58.46           C
ATOM    432  CG  ARG A  80     -33.865  -7.658  24.354  1.00 78.27           C
ATOM    433  CD  ARG A  80     -34.935  -8.584  23.776  1.00 92.26           C
ATOM    434  NE  ARG A  80     -35.342  -9.609  24.747  1.00113.27           N
ATOM    435  CZ  ARG A  80     -35.173 -10.923  24.594  1.00126.62           C
ATOM    436  NH1 ARG A  80     -34.630 -11.407  23.482  1.00113.77           N
ATOM    437  NH2 ARG A  80     -35.563 -11.760  25.542  1.00108.01           N
ATOM    438  N   ALA A  81     -34.266  -4.788  28.135  1.00 49.52           N
ATOM    439  CA  ALA A  81     -34.887  -3.734  28.941  1.00 45.34           C
ATOM    440  C   ALA A  81     -33.927  -2.603  29.189  1.00 54.42           C
ATOM    441  O   ALA A  81     -34.358  -1.455  29.270  1.00 57.11           O
ATOM    442  CB  ALA A  81     -35.375  -4.283  30.256  1.00 44.71           C
ATOM    443  N   ILE A  82     -32.621  -2.903  29.309  1.00 50.83           N
ATOM    444  CA  ILE A  82     -31.604  -1.876  29.509  1.00 49.74           C
ATOM    445  C   ILE A  82     -31.543  -1.018  28.241  1.00 52.48           C
ATOM    446  O   ILE A  82     -31.584   0.204  28.359  1.00 48.83           O
ATOM    447  CB  ILE A  82     -30.230  -2.505  29.900  1.00 55.00           C
ATOM    448  CG1 ILE A  82     -30.307  -3.113  31.324  1.00 55.63           C
ATOM    449  CG2 ILE A  82     -29.125  -1.471  29.827  1.00 53.49           C
ATOM    450  CD1 ILE A  82     -29.363  -4.169  31.625  1.00 60.59           C
ATOM    451  N   ILE A  83     -31.500  -1.665  27.030  1.00 51.89           N
ATOM    452  CA  ILE A  83     -31.516  -0.998  25.712  1.00 52.02           C
ATOM    453  C   ILE A  83     -32.686   0.030  25.649  1.00 52.77           C
ATOM    454  O   ILE A  83     -32.435   1.187  25.374  1.00 52.92           O
ATOM    455  CB  ILE A  83     -31.608  -2.006  24.524  1.00 57.46           C
ATOM    456  CG1 ILE A  83     -30.355  -2.873  24.385  1.00 59.59           C
ATOM    457  CG2 ILE A  83     -31.865  -1.239  23.204  1.00 60.59           C
ATOM    458  CD1 ILE A  83     -30.493  -3.973  23.360  1.00 64.24           C
ATOM    459  N   GLN A  84     -33.933  -0.392  25.936  1.00 46.70           N
ATOM    460  CA  GLN A  84     -35.120   0.460  25.941  1.00 44.92           C
ATOM    461  C   GLN A  84     -34.932   1.697  26.874  1.00 51.84           C
ATOM    462  O   GLN A  84     -35.087   2.842  26.408  1.00 53.64           O
ATOM    463  CB  GLN A  84     -36.350  -0.352  26.368  1.00 44.58           C
ATOM    464  CG  GLN A  84     -37.644   0.388  26.172  1.00 57.40           C
ATOM    465  CD  GLN A  84     -38.829  -0.530  26.172  1.00 73.24           C
ATOM    466  OE1 GLN A  84     -39.093  -1.252  25.188  1.00 67.52           O
ATOM    467  NE2 GLN A  84     -39.599  -0.473  27.252  1.00 66.85           N
ATOM    468  N   GLU A  85     -34.558   1.463  28.159  1.00 44.50           N
ATOM    469  CA  GLU A  85     -34.367   2.507  29.160  1.00 41.31           C
ATOM    470  C   GLU A  85     -33.341   3.505  28.682  1.00 43.41           C
ATOM    471  O   GLU A  85     -33.576   4.715  28.750  1.00 43.51           O
ATOM    472  CB  GLU A  85     -33.969   1.910  30.531  1.00 42.34           C
ATOM    473  CG  GLU A  85     -33.861   2.941  31.640  1.00 55.79           C
ATOM    474  CD  GLU A  85     -33.639   2.467  33.066  1.00 82.64           C
ATOM    475  OE1 GLU A  85     -33.523   1.237  33.296  1.00 56.80           O
ATOM    476  OE2 GLU A  85     -33.594   3.348  33.959  1.00 76.37           O
ATOM    477  N   VAL A  86     -32.201   3.019  28.205  1.00 41.55           N
ATOM    478  CA  VAL A  86     -31.108   3.884  27.727  1.00 42.33           C
ATOM    479  C   VAL A  86     -31.591   4.675  26.489  1.00 48.41           C
ATOM    480  O   VAL A  86     -31.310   5.864  26.400  1.00 46.49           O
ATOM    481  CB  VAL A  86     -29.814   3.091  27.487  1.00 47.52           C
ATOM    482  CG1 VAL A  86     -28.753   3.940  26.787  1.00 49.40           C
ATOM    483  CG2 VAL A  86     -29.280   2.567  28.802  1.00 47.41           C
ATOM    484  N   CYS A  87     -32.390   4.048  25.606  1.00 48.62           N
ATOM    485  CA  CYS A  87     -32.929   4.723  24.434  1.00 52.23           C
ATOM    486  C   CYS A  87     -33.900   5.829  24.837  1.00 51.58           C
ATOM    487  O   CYS A  87     -33.847   6.901  24.244  1.00 52.10           O
ATOM    488  CB  CYS A  87     -33.566   3.738  23.472  1.00 56.94           C
ATOM    489  SG  CYS A  87     -32.357   2.744  22.565  1.00 66.26           S
ATOM    490  N   PHE A  88     -34.714   5.621  25.878  1.00 43.13           N
ATOM    491  CA  PHE A  88     -35.597   6.672  26.369  1.00 39.55           C
ATOM    492  C   PHE A  88     -34.754   7.830  26.935  1.00 46.52           C
ATOM    493  O   PHE A  88     -35.020   8.995  26.598  1.00 48.16           O
ATOM    494  CB  PHE A  88     -36.578   6.131  27.432  1.00 38.58           C
ATOM    495  CG  PHE A  88     -37.726   5.280  26.931  1.00 40.77           C
ATOM    496  CD1 PHE A  88     -38.218   5.427  25.634  1.00 44.57           C
ATOM    497  CD2 PHE A  88     -38.346   4.351  27.768  1.00 41.37           C
ATOM    498  CE1 PHE A  88     -39.262   4.612  25.170  1.00 44.44           C
ATOM    499  CE2 PHE A  88     -39.413   3.574  27.307  1.00 43.75           C
ATOM    500  CZ  PHE A  88     -39.857   3.705  26.014  1.00 41.63           C
ATOM    501  N   MET A  89     -33.717   7.519  27.753  1.00 43.59           N
ATOM    502  CA  MET A  89     -32.846   8.531  28.354  1.00 45.02           C
ATOM    503  C   MET A  89     -32.153   9.377  27.290  1.00 50.01           C
ATOM    504  O   MET A  89     -32.130  10.603  27.444  1.00 52.14           O
ATOM    505  CB  MET A  89     -31.798   7.905  29.277  1.00 49.03           C
ATOM    506  CG  MET A  89     -32.402   7.308  30.522  1.00 54.50           C
ATOM    507  SD  MET A  89     -31.222   6.773  31.794  1.00 61.10           S
ATOM    508  CE  MET A  89     -30.700   8.470  32.418  1.00 57.92           C
ATOM    509  N   LYS A  90     -31.621   8.746  26.203  1.00 43.33           N
ATOM    510  CA  LYS A  90     -30.954   9.450  25.102  1.00 44.53           C
ATOM    511  C   LYS A  90     -31.923  10.477  24.471  1.00 48.83           C
ATOM    512  O   LYS A  90     -31.573  11.655  24.315  1.00 50.12           O
ATOM    513  CB  LYS A  90     -30.407   8.468  24.048  1.00 49.10           C
ATOM    514  CG  LYS A  90     -29.071   7.851  24.439  1.00 57.01           C
ATOM    515  CD  LYS A  90     -28.536   6.989  23.331  1.00 69.43           C
ATOM    516  CE  LYS A  90     -27.454   6.041  23.786  1.00 81.01           C
ATOM    517  NZ  LYS A  90     -26.802   5.335  22.652  1.00 84.12           N
ATOM    518  N   LYS A  91     -33.168  10.052  24.248  1.00 43.14           N
ATOM    519  CA  LYS A  91     -34.234  10.864  23.687  1.00 42.75           C
ATOM    520  C   LYS A  91     -34.690  11.979  24.645  1.00 48.23           C
ATOM    521  O   LYS A  91     -34.910  13.105  24.207  1.00 49.66           O
ATOM    522  CB  LYS A  91     -35.406   9.956  23.320  1.00 44.20           C
ATOM    523  CG  LYS A  91     -36.272  10.537  22.239  1.00 53.93           C
ATOM    524  CD  LYS A  91     -37.317   9.570  21.761  1.00 49.45           C
ATOM    525  CE  LYS A  91     -38.301  10.301  20.871  1.00 37.18           C
ATOM    526  NZ  LYS A  91     -39.241   9.340  20.195  1.00 51.99           N
ATOM    527  N   LEU A  92     -34.792  11.692  25.945  1.00 44.88           N
ATOM    528  CA  LEU A  92     -35.302  12.686  26.915  1.00 43.92           C
ATOM    529  C   LEU A  92     -34.261  13.638  27.446  1.00 49.30           C
ATOM    530  O   LEU A  92     -34.612  14.638  28.092  1.00 49.17           O
ATOM    531  CB  LEU A  92     -35.965  11.978  28.114  1.00 41.88           C
ATOM    532  CG  LEU A  92     -37.186  11.109  27.789  1.00 42.10           C
ATOM    533  CD1 LEU A  92     -37.486  10.171  28.920  1.00 38.26           C
ATOM    534  CD2 LEU A  92     -38.343  11.947  27.316  1.00 37.43           C
ATOM    535  N   SER A  93     -32.986  13.350  27.181  1.00 46.46           N
ATOM    536  CA  SER A  93     -31.890  14.175  27.672  1.00 45.78           C
ATOM    537  C   SER A  93     -31.988  15.592  27.144  1.00 51.80           C
ATOM    538  O   SER A  93     -32.488  15.804  26.037  1.00 52.57           O
ATOM    539  CB  SER A  93     -30.549  13.559  27.296  1.00 48.82           C
ATOM    540  OG  SER A  93     -29.547  13.993  28.194  1.00 55.70           O
ATOM    541  N   GLY A  94     -31.504  16.547  27.942  1.00 48.34           N
ATOM    542  CA  GLY A  94     -31.483  17.946  27.563  1.00 47.73           C
ATOM    543  C   GLY A  94     -32.597  18.775  28.161  1.00 52.36           C
ATOM    544  O   GLY A  94     -32.602  19.978  27.982  1.00 56.46           O
ATOM    545  N   HIS A  95     -33.575  18.163  28.807  1.00 47.19           N
ATOM    546  CA  HIS A  95     -34.633  18.902  29.478  1.00 45.69           C
ATOM    547  C   HIS A  95     -34.093  19.277  30.841  1.00 49.65           C
ATOM    548  O   HIS A  95     -33.438  18.451  31.471  1.00 50.16           O
ATOM    549  CB  HIS A  95     -35.905  18.070  29.600  1.00 45.23           C
ATOM    550  CG  HIS A  95     -37.011  18.810  30.276  1.00 48.69           C
ATOM    551  ND1 HIS A  95     -37.069  18.919  31.662  1.00 49.38           N
ATOM    552  CD2 HIS A  95     -38.042  19.504  29.732  1.00 49.51           C
ATOM    553  CE1 HIS A  95     -38.130  19.671  31.905  1.00 48.48           C
ATOM    554  NE2 HIS A  95     -38.769  20.010  30.775  1.00 48.97           N
ATOM    555  N   PRO A  96     -34.379  20.452  31.389  1.00 47.32           N
ATOM    556  CA  PRO A  96     -33.762  20.778  32.688  1.00 47.02           C
ATOM    557  C   PRO A  96     -34.141  19.821  33.826  1.00 51.46           C
ATOM    558  O   PRO A  96     -33.452  19.827  34.838  1.00 51.75           O
ATOM    559  CB  PRO A  96     -34.221  22.224  32.973  1.00 48.62           C
ATOM    560  CG  PRO A  96     -35.224  22.570  31.933  1.00 51.80           C
ATOM    561  CD  PRO A  96     -35.085  21.621  30.799  1.00 48.57           C
ATOM    562  N   ASN A  97     -35.181  18.982  33.662  1.00 48.23           N
ATOM    563  CA  ASN A  97     -35.597  18.103  34.760  1.00 47.09           C
ATOM    564  C   ASN A  97     -35.440  16.633  34.489  1.00 49.53           C
ATOM    565  O   ASN A  97     -35.916  15.819  35.280  1.00 50.11           O
ATOM    566  CB  ASN A  97     -37.029  18.388  35.167  1.00 49.84           C
ATOM    567  CG  ASN A  97     -37.214  19.797  35.637  1.00 50.38           C
ATOM    568  OD1 ASN A  97     -37.953  20.549  35.027  1.00 42.53           O
ATOM    569  ND2 ASN A  97     -36.473  20.200  36.671  1.00 33.98           N
ATOM    570  N   ILE A  98     -34.787  16.284  33.387  1.00 45.47           N
ATOM    571  CA  ILE A  98     -34.412  14.900  33.051  1.00 43.75           C
ATOM    572  C   ILE A  98     -32.900  14.862  33.362  1.00 47.77           C
ATOM    573  O   ILE A  98     -32.195  15.848  33.102  1.00 47.14           O
ATOM    574  CB  ILE A  98     -34.772  14.484  31.573  1.00 45.36           C
ATOM    575  CG1 ILE A  98     -36.283  14.650  31.208  1.00 43.60           C
ATOM    576  CG2 ILE A  98     -34.217  13.105  31.199  1.00 46.54           C
ATOM    577  CD1 ILE A  98     -37.358  13.665  31.854  1.00 39.99           C
ATOM    578  N   VAL A  99     -32.420  13.778  33.961  1.00 44.16           N
ATOM    579  CA  VAL A  99     -31.005  13.664  34.293  1.00 43.64           C
ATOM    580  C   VAL A  99     -30.209  13.641  32.946  1.00 49.69           C
ATOM    581  O   VAL A  99     -30.630  12.998  31.987  1.00 49.75           O
ATOM    582  CB  VAL A  99     -30.728  12.491  35.285  1.00 45.99           C
ATOM    583  CG1 VAL A  99     -31.019  11.132  34.685  1.00 44.92           C
ATOM    584  CG2 VAL A  99     -29.330  12.561  35.874  1.00 47.04           C
ATOM    585  N   GLN A 100     -29.170  14.486  32.828  1.00 48.19           N
ATOM    586  CA  GLN A 100     -28.430  14.596  31.561  1.00 48.01           C
ATOM    587  C   GLN A 100     -27.590  13.357  31.238  1.00 51.82           C
ATOM    588  O   GLN A 100     -26.719  13.016  32.024  1.00 51.54           O
ATOM    589  CB  GLN A 100     -27.548  15.826  31.539  1.00 48.72           C
ATOM    590  CG  GLN A 100     -27.111  16.194  30.132  1.00 64.07           C
ATOM    591  CD  GLN A 100     -26.158  17.357  30.139  1.00 86.80           C
ATOM    592  OE1 GLN A 100     -26.383  18.375  30.805  1.00 89.93           O
ATOM    593  NE2 GLN A 100     -25.066  17.226  29.401  1.00 74.03           N
ATOM    594  N   PHE A 101     -27.841  12.729  30.050  1.00 47.17           N
ATOM    595  CA  PHE A 101     -27.119  11.579  29.533  1.00 47.96           C
ATOM    596  C   PHE A 101     -25.781  12.018  28.970  1.00 54.83           C
ATOM    597  O   PHE A 101     -25.751  12.956  28.179  1.00 56.52           O
ATOM    598  CB  PHE A 101     -27.933  10.867  28.441  1.00 49.92           C
ATOM    599  CG  PHE A 101     -27.237   9.680  27.801  1.00 53.32           C
ATOM    600  CD1 PHE A 101     -27.375   8.394  28.332  1.00 56.68           C
ATOM    601  CD2 PHE A 101     -26.453   9.841  26.661  1.00 57.29           C
ATOM    602  CE1 PHE A 101     -26.734   7.295  27.741  1.00 58.03           C
ATOM    603  CE2 PHE A 101     -25.798   8.741  26.079  1.00 62.11           C
ATOM    604  CZ  PHE A 101     -25.956   7.475  26.618  1.00 59.22           C
ATOM    605  N   CYS A 102     -24.694  11.292  29.291  1.00 53.40           N
ATOM    606  CA  CYS A 102     -23.364  11.631  28.796  1.00 56.78           C
ATOM    607  C   CYS A 102     -22.833  10.531  27.853  1.00 63.15           C
ATOM    608  O   CYS A 102     -22.464  10.823  26.713  1.00 63.08           O
ATOM    609  CB  CYS A 102     -22.415  11.909  29.961  1.00 58.40           C
ATOM    610  SG  CYS A 102     -22.977  13.251  31.068  1.00 61.46           S
ATOM    611  N   SER A 103     -22.856   9.271  28.301  1.00 61.32           N
ATOM    612  CA  SER A 103     -22.437   8.119  27.507  1.00 63.80           C
ATOM    613  C   SER A 103     -22.868   6.854  28.174  1.00 65.93           C
ATOM    614  O   SER A 103     -23.238   6.875  29.347  1.00 61.63           O
ATOM    615  CB  SER A 103     -20.926   8.101  27.299  1.00 72.28           C
ATOM    616  OG  SER A 103     -20.251   7.651  28.462  1.00 85.45           O
ATOM    617  N   ALA A 104     -22.816   5.741  27.420  1.00 67.77           N
ATOM    618  CA  ALA A 104     -23.151   4.396  27.900  1.00 68.77           C
ATOM    619  C   ALA A 104     -22.358   3.337  27.151  1.00 77.14           C
ATOM    620  O   ALA A 104     -21.880   3.585  26.038  1.00 76.83           O
ATOM    621  CB  ALA A 104     -24.643   4.136  27.769  1.00 67.66           C
ATOM    622  N   ALA A 105     -22.190   2.161  27.785  1.00 78.98           N
ATOM    623  CA  ALA A 105     -21.490   1.010  27.190  1.00 82.86           C
ATOM    624  C   ALA A 105     -22.113  -0.301  27.593  1.00 90.72           C
ATOM    625  O   ALA A 105     -22.600  -0.456  28.716  1.00 88.72           O
ATOM    626  CB  ALA A 105     -20.028   1.005  27.574  1.00 85.83           C
ATOM    627  N   SER A 106     -22.077  -1.253  26.653  1.00 93.28           N
ATOM    628  CA  SER A 106     -22.566  -2.617  26.808  1.00 95.02           C
ATOM    629  C   SER A 106     -21.420  -3.596  26.485  1.00104.19           C
ATOM    630  O   SER A 106     -21.199  -3.937  25.317  1.00106.05           O
ATOM    631  CB  SER A 106     -23.796  -2.850  25.930  1.00 97.85           C
ATOM    632  OG  SER A 106     -23.648  -2.234  24.659  1.00110.33           O
ATOM    633  N   ILE A 107     -20.658  -3.994  27.528  1.00103.14           N
ATOM    634  CA  ILE A 107     -19.548  -4.951  27.394  1.00107.82           C
ATOM    635  C   ILE A 107     -20.115  -6.375  27.457  1.00113.68           C
ATOM    636  O   ILE A 107     -20.982  -6.661  28.291  1.00111.67           O
ATOM    637  CB  ILE A 107     -18.428  -4.721  28.442  1.00112.18           C
ATOM    638  N   GLY A 108     -19.634  -7.231  26.557  1.00113.82           N
ATOM    639  CA  GLY A 108     -20.072  -8.619  26.412  1.00115.38           C
ATOM    640  C   GLY A 108     -19.821  -9.576  27.565  1.00120.98           C
ATOM    641  O   GLY A 108     -19.052  -9.276  28.483  1.00120.79           O
ATOM    642  N   LYS A 109     -20.482 -10.755  27.501  1.00119.29           N
ATOM    643  CA  LYS A 109     -20.424 -11.868  28.465  1.00120.95           C
ATOM    644  C   LYS A 109     -18.977 -12.371  28.658  1.00129.90           C
ATOM    645  O   LYS A 109     -18.556 -12.622  29.789  1.00130.55           O
ATOM    646  CB  LYS A 109     -21.335 -13.011  27.972  1.00123.13           C
ATOM    647  CG  LYS A 109     -21.457 -14.217  28.897  1.00135.22           C
ATOM    648  CD  LYS A 109     -22.144 -15.428  28.230  1.00145.58           C
ATOM    649  CE  LYS A 109     -23.658 -15.424  28.308  1.00146.22           C
ATOM    650  NZ  LYS A 109     -24.246 -16.689  27.793  1.00154.91           N
ATOM    651  N   GLU A 110     -18.227 -12.487  27.552  1.00129.34           N
ATOM    652  CA  GLU A 110     -16.840 -12.953  27.518  1.00133.77           C
ATOM    653  C   GLU A 110     -15.865 -11.823  27.850  1.00137.49           C
ATOM    654  O   GLU A 110     -14.844 -12.059  28.504  1.00140.06           O
ATOM    655  CB  GLU A 110     -16.495 -13.521  26.122  1.00138.47           C
ATOM    656  CG  GLU A 110     -17.409 -14.626  25.608  1.00150.47           C
ATOM    657  CD  GLU A 110     -18.740 -14.221  24.993  1.00171.19           C
ATOM    658  OE1 GLU A 110     -19.012 -13.003  24.863  1.00164.37           O
ATOM    659  OE2 GLU A 110     -19.525 -15.137  24.656  1.00170.55           O
ATOM    660  N   GLU A 111     -16.191 -10.600  27.382  1.00130.14           N
ATOM    661  CA  GLU A 111     -15.404  -9.365  27.468  1.00129.06           C
ATOM    662  C   GLU A 111     -15.390  -8.724  28.876  1.00130.17           C
ATOM    663  O   GLU A 111     -14.705  -7.713  29.066  1.00128.94           O
ATOM    664  CB  GLU A 111     -15.935  -8.340  26.439  1.00127.88           C
ATOM    665  CG  GLU A 111     -15.787  -8.752  24.974  1.00143.70           C
ATOM    666  CD  GLU A 111     -16.736  -9.789  24.379  1.00165.71           C
ATOM    667  OE1 GLU A 111     -17.647 -10.272  25.090  1.00158.07           O
ATOM    668  OE2 GLU A 111     -16.552 -10.129  23.188  1.00160.86           O
ATOM    669  N   SER A 112     -16.135  -9.298  29.850  1.00125.66           N
ATOM    670  CA  SER A 112     -16.213  -8.796  31.232  1.00123.31           C
ATOM    671  C   SER A 112     -15.545  -9.771  32.229  1.00130.67           C
ATOM    672  O   SER A 112     -15.483 -10.981  31.960  1.00134.57           O
ATOM    673  CB  SER A 112     -17.667  -8.543  31.624  1.00121.53           C
ATOM    674  OG  SER A 112     -17.792  -8.045  32.946  1.00127.15           O
ATOM    675  N   ASP A 113     -15.035  -9.230  33.371  1.00124.94           N
ATOM    676  CA  ASP A 113     -14.350  -9.975  34.448  1.00126.97           C
ATOM    677  C   ASP A 113     -15.313 -10.965  35.145  1.00128.52           C
ATOM    678  O   ASP A 113     -14.973 -12.143  35.316  1.00131.64           O
ATOM    679  CB  ASP A 113     -13.745  -9.002  35.502  1.00127.82           C
ATOM    680  CG  ASP A 113     -12.575  -8.094  35.101  1.00132.66           C
ATOM    681  OD1 ASP A 113     -12.133  -8.165  33.933  1.00134.98           O
ATOM    682  OD2 ASP A 113     -12.099  -7.317  35.967  1.00131.20           O
ATOM    683  N   THR A 114     -16.526 -10.473  35.511  1.00119.21           N
ATOM    684  CA  THR A 114     -17.615 -11.197  36.192  1.00117.57           C
ATOM    685  C   THR A 114     -18.204 -12.346  35.365  1.00118.87           C
ATOM    686  O   THR A 114     -18.830 -13.238  35.936  1.00119.55           O
ATOM    687  CB  THR A 114     -18.750 -10.229  36.567  1.00130.25           C
ATOM    688  OG1 THR A 114     -19.102  -9.427  35.430  1.00131.03           O
ATOM    689  CG2 THR A 114     -18.390  -9.335  37.749  1.00130.69           C
ATOM    690  N   GLY A 115     -18.009 -12.311  34.045  1.00113.04           N
ATOM    691  CA  GLY A 115     -18.523 -13.321  33.125  1.00112.76           C
ATOM    692  C   GLY A 115     -19.941 -13.028  32.669  1.00109.25           C
ATOM    693  O   GLY A 115     -20.522 -13.788  31.884  1.00107.66           O
ATOM    694  N   GLN A 116     -20.505 -11.914  33.179  1.00100.30           N
ATOM    695  CA  GLN A 116     -21.841 -11.415  32.867  1.00 94.84           C
ATOM    696  C   GLN A 116     -21.738 -10.284  31.875  1.00 98.59           C
ATOM    697  O   GLN A 116     -20.679  -9.663  31.779  1.00101.21           O
ATOM    698  CB  GLN A 116     -22.547 -10.930  34.144  1.00 92.76           C
ATOM    699  CG  GLN A 116     -22.883 -12.040  35.128  1.00109.04           C
ATOM    700  CD  GLN A 116     -23.753 -11.561  36.259  1.00125.67           C
ATOM    701  OE1 GLN A 116     -23.326 -10.799  37.128  1.00120.50           O
ATOM    702  NE2 GLN A 116     -24.984 -12.040  36.301  1.00117.16           N
ATOM    703  N   ALA A 117     -22.823  -9.997  31.137  1.00 92.89           N
ATOM    704  CA  ALA A 117     -22.842  -8.846  30.238  1.00 90.95           C
ATOM    705  C   ALA A 117     -22.876  -7.572  31.125  1.00 91.20           C
ATOM    706  O   ALA A 117     -23.645  -7.517  32.090  1.00 88.15           O
ATOM    707  CB  ALA A 117     -24.033  -8.920  29.297  1.00 89.75           C
ATOM    708  N   GLU A 118     -21.951  -6.637  30.885  1.00 88.92           N
ATOM    709  CA  GLU A 118     -21.799  -5.430  31.703  1.00 87.05           C
ATOM    710  C   GLU A 118     -22.441  -4.221  31.018  1.00 87.83           C
ATOM    711  O   GLU A 118     -22.150  -3.938  29.851  1.00 88.81           O
ATOM    712  CB  GLU A 118     -20.300  -5.172  32.012  1.00 90.83           C
ATOM    713  CG  GLU A 118     -20.038  -4.084  33.051  1.00 99.15           C
ATOM    714  CD  GLU A 118     -18.647  -3.950  33.653  1.00101.93           C
ATOM    715  OE1 GLU A 118     -17.718  -4.659  33.206  1.00 92.36           O
ATOM    716  OE2 GLU A 118     -18.503  -3.159  34.611  1.00 69.60           O
ATOM    717  N   PHE A 119     -23.305  -3.512  31.766  1.00 79.78           N
ATOM    718  CA  PHE A 119     -23.996  -2.315  31.312  1.00 77.30           C
ATOM    719  C   PHE A 119     -23.562  -1.104  32.146  1.00 78.67           C
ATOM    720  O   PHE A 119     -23.734  -1.082  33.374  1.00 78.38           O
ATOM    721  CB  PHE A 119     -25.525  -2.512  31.368  1.00 77.93           C
ATOM    722  CG  PHE A 119     -25.988  -3.613  30.442  1.00 82.23           C
ATOM    723  CD1 PHE A 119     -26.147  -3.375  29.079  1.00 86.47           C
ATOM    724  CD2 PHE A 119     -26.155  -4.917  30.912  1.00 87.19           C
ATOM    725  CE1 PHE A 119     -26.521  -4.407  28.212  1.00 89.35           C
ATOM    726  CE2 PHE A 119     -26.512  -5.952  30.042  1.00 91.86           C
ATOM    727  CZ  PHE A 119     -26.697  -5.690  28.699  1.00 90.21           C
ATOM    728  N   LEU A 120     -22.975  -0.110  31.471  1.00 71.90           N
ATOM    729  CA  LEU A 120     -22.494   1.096  32.120  1.00 70.29           C
ATOM    730  C   LEU A 120     -23.245   2.310  31.596  1.00 71.69           C
ATOM    731  O   LEU A 120     -23.354   2.481  30.376  1.00 72.23           O
ATOM    732  CB  LEU A 120     -20.971   1.274  31.914  1.00 72.57           C
ATOM    733  CG  LEU A 120     -20.045   0.262  32.584  1.00 79.50           C
ATOM    734  CD1 LEU A 120     -18.610   0.513  32.206  1.00 80.82           C
ATOM    735  CD2 LEU A 120     -20.221   0.243  34.098  1.00 82.73           C
ATOM    736  N   LEU A 121     -23.782   3.136  32.521  1.00 63.60           N
ATOM    737  CA  LEU A 121     -24.489   4.377  32.214  1.00 60.90           C
ATOM    738  C   LEU A 121     -23.796   5.561  32.889  1.00 61.82           C
ATOM    739  O   LEU A 121     -23.613   5.544  34.108  1.00 61.67           O
ATOM    740  CB  LEU A 121     -25.965   4.298  32.651  1.00 58.74           C
ATOM    741  CG  LEU A 121     -26.799   5.574  32.503  1.00 58.65           C
ATOM    742  CD1 LEU A 121     -27.099   5.881  31.050  1.00 57.42           C
ATOM    743  CD2 LEU A 121     -28.055   5.473  33.310  1.00 56.48           C
ATOM    744  N   LEU A 122     -23.429   6.583  32.100  1.00 55.78           N
ATOM    745  CA  LEU A 122     -22.764   7.782  32.590  1.00 54.48           C
ATOM    746  C   LEU A 122     -23.662   8.973  32.368  1.00 57.05           C
ATOM    747  O   LEU A 122     -24.075   9.257  31.235  1.00 55.42           O
ATOM    748  CB  LEU A 122     -21.382   7.979  31.922  1.00 56.11           C
ATOM    749  CG  LEU A 122     -20.474   9.088  32.498  1.00 58.41           C
ATOM    750  CD1 LEU A 122     -19.668   8.578  33.663  1.00 58.35           C
ATOM    751  CD2 LEU A 122     -19.543   9.546  31.459  1.00 59.15           C
ATOM    752  N   THR A 123     -24.019   9.630  33.483  1.00 53.82           N
ATOM    753  CA  THR A 123     -24.906  10.799  33.502  1.00 51.46           C
ATOM    754  C   THR A 123     -24.299  11.965  34.329  1.00 55.47           C
ATOM    755  O   THR A 123     -23.212  11.830  34.893  1.00 57.39           O
ATOM    756  CB  THR A 123     -26.299  10.427  34.093  1.00 54.36           C
ATOM    757  OG1 THR A 123     -26.234  10.341  35.518  1.00 59.25           O
ATOM    758  CG2 THR A 123     -26.883   9.181  33.519  1.00 49.79           C
ATOM    759  N   GLU A 124     -25.026  13.093  34.434  1.00 49.82           N
ATOM    760  CA  GLU A 124     -24.624  14.186  35.296  1.00 49.63           C
ATOM    761  C   GLU A 124     -24.739  13.714  36.749  1.00 54.48           C
ATOM    762  O   GLU A 124     -25.543  12.817  37.051  1.00 55.78           O
ATOM    763  CB  GLU A 124     -25.463  15.458  35.046  1.00 50.35           C
ATOM    764  CG  GLU A 124     -26.890  15.365  35.536  1.00 59.23           C
ATOM    765  CD  GLU A 124     -27.718  16.621  35.423  1.00 65.50           C
ATOM    766  OE1 GLU A 124     -27.541  17.528  36.265  1.00 70.57           O
ATOM    767  OE2 GLU A 124     -28.631  16.641  34.569  1.00 56.13           O
ATOM    768  N   LEU A 125     -23.900  14.269  37.626  1.00 49.75           N
ATOM    769  CA  LEU A 125     -23.889  13.916  39.039  1.00 48.34           C
ATOM    770  C   LEU A 125     -24.878  14.799  39.788  1.00 53.28           C
ATOM    771  O   LEU A 125     -24.735  16.026  39.770  1.00 54.44           O
ATOM    772  CB  LEU A 125     -22.466  14.044  39.636  1.00 48.33           C
ATOM    773  CG  LEU A 125     -22.331  13.550  41.075  1.00 52.76           C
ATOM    774  CD1 LEU A 125     -22.501  11.994  41.152  1.00 52.62           C
ATOM    775  CD2 LEU A 125     -21.002  13.994  41.688  1.00 54.49           C
ATOM    776  N   CYS A 126     -25.845  14.180  40.465  1.00 50.04           N
ATOM    777  CA  CYS A 126     -26.836  14.893  41.270  1.00 52.00           C
ATOM    778  C   CYS A 126     -26.405  14.920  42.738  1.00 57.19           C
ATOM    779  O   CYS A 126     -25.554  14.125  43.131  1.00 59.42           O
ATOM    780  CB  CYS A 126     -28.208  14.268  41.089  1.00 52.68           C
ATOM    781  SG  CYS A 126     -28.846  14.401  39.397  1.00 55.79           S
ATOM    782  N   LYS A 127     -26.924  15.877  43.528  1.00 53.60           N
ATOM    783  CA  LYS A 127     -26.525  16.054  44.938  1.00 55.01           C
ATOM    784  C   LYS A 127     -26.922  14.852  45.775  1.00 58.50           C
ATOM    785  O   LYS A 127     -26.120  14.414  46.601  1.00 62.03           O
ATOM    786  CB  LYS A 127     -27.094  17.352  45.548  1.00 57.63           C
ATOM    787  CG  LYS A 127     -26.473  18.628  44.989  1.00 83.78           C
ATOM    788  CD  LYS A 127     -25.386  19.237  45.891  1.00 98.50           C
ATOM    789  CE  LYS A 127     -24.929  20.583  45.364  1.00102.13           C
ATOM    790  NZ  LYS A 127     -24.007  21.274  46.299  1.00110.03           N
ATOM    791  N   GLY A 128     -28.114  14.314  45.510  1.00 50.95           N
ATOM    792  CA  GLY A 128     -28.674  13.155  46.186  1.00 50.88           C
ATOM    793  C   GLY A 128     -30.115  12.870  45.821  1.00 53.43           C
ATOM    794  O   GLY A 128     -30.675  13.505  44.922  1.00 52.42           O
ATOM    795  N   GLN A 129     -30.727  11.921  46.526  1.00 50.90           N
ATOM    796  CA  GLN A 129     -32.132  11.561  46.321  1.00 51.20           C
ATOM    797  C   GLN A 129     -33.069  12.529  47.032  1.00 57.13           C
ATOM    798  O   GLN A 129     -32.785  12.917  48.160  1.00 58.42           O
ATOM    799  CB  GLN A 129     -32.392  10.146  46.842  1.00 53.76           C
ATOM    800  CG  GLN A 129     -31.740   9.037  46.025  1.00 73.23           C
ATOM    801  CD  GLN A 129     -32.194   7.700  46.531  1.00 97.35           C
ATOM    802  OE1 GLN A 129     -33.262   7.188  46.134  1.00101.09           O
ATOM    803  NE2 GLN A 129     -31.429   7.144  47.472  1.00 67.77           N
ATOM    804  N   LEU A 130     -34.212  12.874  46.404  1.00 54.43           N
ATOM    805  CA  LEU A 130     -35.212  13.786  46.993  1.00 54.57           C
ATOM    806  C   LEU A 130     -35.701  13.285  48.347  1.00 60.14           C
ATOM    807  O   LEU A 130     -35.775  14.064  49.286  1.00 63.34           O
ATOM    808  CB  LEU A 130     -36.407  14.000  46.058  1.00 53.17           C
ATOM    809  CG  LEU A 130     -37.464  14.977  46.570  1.00 60.36           C
ATOM    810  CD1 LEU A 130     -36.920  16.387  46.678  1.00 61.04           C
ATOM    811  CD2 LEU A 130     -38.729  14.932  45.730  1.00 64.74           C
ATOM    812  N   VAL A 131     -35.965  11.993  48.450  1.00 56.95           N
ATOM    813  CA  VAL A 131     -36.425  11.289  49.642  1.00 60.23           C
ATOM    814  C   VAL A 131     -35.496  11.535  50.859  1.00 68.86           C
ATOM    815  O   VAL A 131     -35.987  11.749  51.976  1.00 70.29           O
ATOM    816  CB  VAL A 131     -36.539   9.794  49.272  1.00 64.48           C
ATOM    817  CG1 VAL A 131     -36.411   8.879  50.483  1.00 66.73           C
ATOM    818  CG2 VAL A 131     -37.843   9.536  48.523  1.00 63.45           C
ATOM    819  N   GLU A 132     -34.170  11.541  50.627  1.00 67.06           N
ATOM    820  CA  GLU A 132     -33.190  11.781  51.679  1.00 69.79           C
ATOM    821  C   GLU A 132     -33.155  13.248  52.072  1.00 74.84           C
ATOM    822  O   GLU A 132     -32.815  13.553  53.220  1.00 77.32           O
ATOM    823  CB  GLU A 132     -31.792  11.273  51.287  1.00 71.29           C
ATOM    824  CG  GLU A 132     -31.640   9.757  51.422  1.00 80.14           C
ATOM    825  CD  GLU A 132     -32.037   9.121  52.746  1.00104.10           C
ATOM    826  OE1 GLU A 132     -31.682   9.669  53.818  1.00 98.13           O
ATOM    827  OE2 GLU A 132     -32.695   8.056  52.704  1.00 99.93           O
ATOM    828  N   PHE A 133     -33.553  14.152  51.152  1.00 70.29           N
ATOM    829  CA  PHE A 133     -33.620  15.590  51.433  1.00 71.67           C
ATOM    830  C   PHE A 133     -34.882  15.906  52.249  1.00 75.12           C
ATOM    831  O   PHE A 133     -34.783  16.611  53.255  1.00 77.08           O
ATOM    832  CB  PHE A 133     -33.549  16.431  50.144  1.00 71.77           C
ATOM    833  CG  PHE A 133     -32.142  16.586  49.619  1.00 73.55           C
ATOM    834  CD1 PHE A 133     -31.544  15.575  48.872  1.00 75.63           C
ATOM    835  CD2 PHE A 133     -31.396  17.724  49.905  1.00 77.94           C
ATOM    836  CE1 PHE A 133     -30.222  15.700  48.422  1.00 78.65           C
ATOM    837  CE2 PHE A 133     -30.080  17.857  49.437  1.00 78.65           C
ATOM    838  CZ  PHE A 133     -29.504  16.844  48.700  1.00 77.14           C
ATOM    839  N   LEU A 134     -36.041  15.323  51.866  1.00 68.20           N
ATOM    840  CA  LEU A 134     -37.296  15.529  52.591  1.00 69.28           C
ATOM    841  C   LEU A 134     -37.227  14.955  54.023  1.00 79.66           C
ATOM    842  O   LEU A 134     -37.746  15.588  54.953  1.00 82.54           O
ATOM    843  CB  LEU A 134     -38.489  14.939  51.837  1.00 66.83           C
ATOM    844  CG  LEU A 134     -38.645  15.337  50.359  1.00 67.51           C
ATOM    845  CD1 LEU A 134     -39.615  14.412  49.641  1.00 64.44           C
ATOM    846  CD2 LEU A 134     -38.974  16.812  50.189  1.00 68.99           C
ATOM    847  N   LYS A 135     -36.560  13.784  54.201  1.00 76.83           N
ATOM    848  CA  LYS A 135     -36.349  13.125  55.498  1.00 80.39           C
ATOM    849  C   LYS A 135     -35.624  14.048  56.492  1.00 89.59           C
ATOM    850  O   LYS A 135     -35.852  13.927  57.692  1.00 93.23           O
ATOM    851  CB  LYS A 135     -35.542  11.826  55.327  1.00 82.85           C
ATOM    852  CG  LYS A 135     -36.323  10.548  55.599  1.00100.47           C
ATOM    853  CD  LYS A 135     -35.487   9.296  55.329  1.00110.42           C
ATOM    854  CE  LYS A 135     -36.085   8.438  54.233  1.00117.04           C
ATOM    855  NZ  LYS A 135     -35.242   7.250  53.925  1.00125.50           N
ATOM    856  N   LYS A 136     -34.755  14.957  55.999  1.00 86.38           N
ATOM    857  CA  LYS A 136     -34.015  15.920  56.830  1.00 89.53           C
ATOM    858  C   LYS A 136     -34.872  17.158  57.173  1.00 97.21           C
ATOM    859  O   LYS A 136     -34.564  17.869  58.137  1.00100.39           O
ATOM    860  CB  LYS A 136     -32.728  16.373  56.113  1.00 90.36           C
ATOM    861  CG  LYS A 136     -31.699  15.269  55.912  1.00103.58           C
ATOM    862  CD  LYS A 136     -30.539  15.738  55.045  1.00112.54           C
ATOM    863  CE  LYS A 136     -29.618  14.599  54.674  1.00124.47           C
ATOM    864  NZ  LYS A 136     -28.463  15.062  53.856  1.00136.54           N
ATOM    865  N   MET A 137     -35.942  17.409  56.383  1.00 93.16           N
ATOM    866  CA  MET A 137     -36.832  18.571  56.501  1.00 94.74           C
ATOM    867  C   MET A 137     -38.016  18.364  57.439  1.00103.11           C
ATOM    868  O   MET A 137     -38.594  19.361  57.889  1.00104.44           O
ATOM    869  CB  MET A 137     -37.380  18.975  55.118  1.00 94.17           C
ATOM    870  CG  MET A 137     -36.327  19.407  54.128  1.00 95.70           C
ATOM    871  SD  MET A 137     -35.407  20.864  54.643  1.00102.27           S
ATOM    872  CE  MET A 137     -33.692  20.192  54.605  1.00 98.78           C
ATOM    873  N   GLU A 138     -38.407  17.089  57.697  1.00101.77           N
ATOM    874  CA  GLU A 138     -39.543  16.729  58.560  1.00105.08           C
ATOM    875  C   GLU A 138     -39.322  17.206  60.009  1.00114.33           C
ATOM    876  O   GLU A 138     -40.288  17.572  60.692  1.00116.73           O
ATOM    877  CB  GLU A 138     -39.846  15.218  58.515  1.00106.11           C
ATOM    878  CG  GLU A 138     -38.728  14.307  58.996  1.00121.18           C
ATOM    879  CD  GLU A 138     -39.176  12.904  59.352  1.00152.13           C
ATOM    880  OE1 GLU A 138     -39.397  12.090  58.424  1.00134.20           O
ATOM    881  OE2 GLU A 138     -39.294  12.615  60.564  1.00160.90           O
ATOM    882  N   SER A 139     -38.044  17.227  60.450  1.00111.95           N
ATOM    883  CA  SER A 139     -37.602  17.695  61.769  1.00115.63           C
ATOM    884  C   SER A 139     -37.928  19.186  61.915  1.00119.86           C
ATOM    885  O   SER A 139     -38.363  19.624  62.982  1.00123.61           O
ATOM    886  CB  SER A 139     -36.101  17.454  61.943  1.00119.41           C
ATOM    887  OG  SER A 139     -35.686  16.206  61.407  1.00126.94           O
ATOM    888  N   ARG A 140     -37.751  19.947  60.809  1.00112.31           N
ATOM    889  CA  ARG A 140     -38.015  21.386  60.702  1.00111.71           C
ATOM    890  C   ARG A 140     -39.530  21.686  60.558  1.00111.61           C
ATOM    891  O   ARG A 140     -39.923  22.847  60.678  1.00113.59           O
ATOM    892  CB  ARG A 140     -37.235  21.989  59.514  1.00109.36           C
ATOM    893  CG  ARG A 140     -35.739  22.152  59.742  1.00120.92           C
ATOM    894  CD  ARG A 140     -35.051  22.535  58.444  1.00132.49           C
ATOM    895  NE  ARG A 140     -33.689  23.037  58.652  1.00148.89           N
ATOM    896  CZ  ARG A 140     -32.579  22.375  58.330  1.00164.75           C
ATOM    897  NH1 ARG A 140     -32.651  21.167  57.782  1.00150.18           N
ATOM    898  NH2 ARG A 140     -31.388  22.920  58.549  1.00152.35           N
ATOM    899  N   GLY A 141     -40.345  20.654  60.312  1.00102.44           N
ATOM    900  CA  GLY A 141     -41.795  20.781  60.168  1.00100.89           C
ATOM    901  C   GLY A 141     -42.317  20.626  58.746  1.00 96.25           C
ATOM    902  O   GLY A 141     -41.552  20.234  57.856  1.00 93.37           O
ATOM    903  N   PRO A 142     -43.620  20.933  58.486  1.00 88.19           N
ATOM    904  CA  PRO A 142     -44.155  20.814  57.114  1.00 82.88           C
ATOM    905  C   PRO A 142     -43.492  21.786  56.135  1.00 83.71           C
ATOM    906  O   PRO A 142     -43.116  22.902  56.503  1.00 84.95           O
ATOM    907  CB  PRO A 142     -45.656  21.136  57.277  1.00 85.87           C
ATOM    908  CG  PRO A 142     -45.937  20.961  58.713  1.00 94.70           C
ATOM    909  CD  PRO A 142     -44.671  21.406  59.407  1.00 92.41           C
ATOM    910  N   LEU A 143     -43.340  21.345  54.884  1.00 76.13           N
ATOM    911  CA  LEU A 143     -42.730  22.136  53.817  1.00 72.74           C
ATOM    912  C   LEU A 143     -43.571  23.331  53.491  1.00 75.23           C
ATOM    913  O   LEU A 143     -44.803  23.263  53.533  1.00 74.74           O
ATOM    914  CB  LEU A 143     -42.543  21.313  52.518  1.00 69.13           C
ATOM    915  CG  LEU A 143     -41.749  20.017  52.587  1.00 72.10           C
ATOM    916  CD1 LEU A 143     -42.108  19.111  51.424  1.00 69.71           C
ATOM    917  CD2 LEU A 143     -40.259  20.287  52.636  1.00 72.44           C
ATOM    918  N   SER A 144     -42.907  24.421  53.109  1.00 70.55           N
ATOM    919  CA  SER A 144     -43.607  25.600  52.655  1.00 69.21           C
ATOM    920  C   SER A 144     -44.279  25.287  51.330  1.00 72.16           C
ATOM    921  O   SER A 144     -43.830  24.407  50.572  1.00 70.62           O
ATOM    922  CB  SER A 144     -42.646  26.763  52.489  1.00 67.34           C
ATOM    923  OG  SER A 144     -41.793  26.500  51.394  1.00 66.76           O
ATOM    924  N   CYS A 145     -45.343  26.014  51.068  1.00 68.99           N
ATOM    925  CA  CYS A 145     -46.145  25.967  49.881  1.00 68.18           C
ATOM    926  C   CYS A 145     -45.306  26.214  48.613  1.00 68.66           C
ATOM    927  O   CYS A 145     -45.507  25.531  47.609  1.00 66.48           O
ATOM    928  CB  CYS A 145     -47.251  26.990  50.019  1.00 73.47           C
ATOM    929  SG  CYS A 145     -48.667  26.656  48.976  1.00 78.57           S
ATOM    930  N   ASP A 146     -44.350  27.154  48.681  1.00 65.64           N
ATOM    931  CA  ASP A 146     -43.425  27.537  47.615  1.00 63.60           C
ATOM    932  C   ASP A 146     -42.485  26.417  47.296  1.00 62.91           C
ATOM    933  O   ASP A 146     -42.188  26.204  46.120  1.00 61.76           O
ATOM    934  CB  ASP A 146     -42.619  28.790  48.023  1.00 68.37           C
ATOM    935  CG  ASP A 146     -43.432  30.041  48.262  1.00 85.53           C
ATOM    936  OD1 ASP A 146     -44.433  30.231  47.560  1.00 86.44           O
ATOM    937  OD2 ASP A 146     -43.041  30.847  49.137  1.00 99.80           O
ATOM    938  N   THR A 147     -42.029  25.672  48.337  1.00 58.18           N
ATOM    939  CA  THR A 147     -41.129  24.504  48.205  1.00 54.04           C
ATOM    940  C   THR A 147     -41.855  23.415  47.450  1.00 56.34           C
ATOM    941  O   THR A 147     -41.282  22.835  46.516  1.00 55.05           O
ATOM    942  CB  THR A 147     -40.652  24.043  49.600  1.00 53.05           C
ATOM    943  OG1 THR A 147     -39.863  25.080  50.201  1.00 58.60           O
ATOM    944  CG2 THR A 147     -39.863  22.762  49.584  1.00 36.81           C
ATOM    945  N   VAL A 148     -43.123  23.139  47.856  1.00 53.18           N
ATOM    946  CA  VAL A 148     -43.982  22.105  47.279  1.00 51.60           C
ATOM    947  C   VAL A 148     -44.234  22.423  45.809  1.00 55.24           C
ATOM    948  O   VAL A 148     -44.098  21.536  44.955  1.00 53.55           O
ATOM    949  CB  VAL A 148     -45.292  21.955  48.086  1.00 57.73           C
ATOM    950  CG1 VAL A 148     -46.327  21.126  47.329  1.00 56.28           C
ATOM    951  CG2 VAL A 148     -45.008  21.328  49.445  1.00 59.19           C
ATOM    952  N   LEU A 149     -44.572  23.688  45.520  1.00 52.64           N
ATOM    953  CA  LEU A 149     -44.841  24.166  44.171  1.00 51.81           C
ATOM    954  C   LEU A 149     -43.634  23.927  43.251  1.00 56.67           C
ATOM    955  O   LEU A 149     -43.826  23.419  42.140  1.00 54.33           O
ATOM    956  CB  LEU A 149     -45.228  25.646  44.211  1.00 53.31           C
ATOM    957  CG  LEU A 149     -45.275  26.414  42.896  1.00 57.34           C
ATOM    958  CD1 LEU A 149     -46.415  25.933  41.967  1.00 54.54           C
ATOM    959  CD2 LEU A 149     -45.331  27.929  43.173  1.00 62.75           C
ATOM    960  N   LYS A 150     -42.397  24.245  43.730  1.00 52.71           N
ATOM    961  CA  LYS A 150     -41.185  24.037  42.934  1.00 49.78           C
ATOM    962  C   LYS A 150     -40.936  22.564  42.741  1.00 52.73           C
ATOM    963  O   LYS A 150     -40.725  22.158  41.599  1.00 52.37           O
ATOM    964  CB  LYS A 150     -39.953  24.715  43.555  1.00 52.80           C
ATOM    965  CG  LYS A 150     -39.967  26.230  43.514  1.00 55.43           C
ATOM    966  CD  LYS A 150     -38.645  26.750  43.996  1.00 67.57           C
ATOM    967  CE  LYS A 150     -38.647  28.218  44.327  1.00 71.01           C
ATOM    968  NZ  LYS A 150     -37.353  28.602  44.946  1.00 73.36           N
ATOM    969  N   ILE A 151     -40.973  21.747  43.835  1.00 48.94           N
ATOM    970  CA  ILE A 151     -40.747  20.292  43.727  1.00 46.57           C
ATOM    971  C   ILE A 151     -41.722  19.718  42.693  1.00 48.12           C
ATOM    972  O   ILE A 151     -41.284  19.092  41.712  1.00 48.57           O
ATOM    973  CB  ILE A 151     -40.833  19.514  45.086  1.00 50.00           C
ATOM    974  CG1 ILE A 151     -39.699  19.917  46.053  1.00 50.68           C
ATOM    975  CG2 ILE A 151     -40.868  17.973  44.864  1.00 48.88           C
ATOM    976  CD1 ILE A 151     -39.943  19.633  47.509  1.00 51.13           C
ATOM    977  N   PHE A 152     -43.021  20.008  42.879  1.00 41.83           N
ATOM    978  CA  PHE A 152     -44.079  19.501  42.022  1.00 40.30           C
ATOM    979  C   PHE A 152     -44.026  19.994  40.568  1.00 42.97           C
ATOM    980  O   PHE A 152     -44.182  19.198  39.657  1.00 42.12           O
ATOM    981  CB  PHE A 152     -45.452  19.818  42.607  1.00 43.14           C
ATOM    982  CG  PHE A 152     -46.469  18.891  42.003  1.00 42.52           C
ATOM    983  CD1 PHE A 152     -46.303  17.514  42.072  1.00 41.12           C
ATOM    984  CD2 PHE A 152     -47.582  19.394  41.334  1.00 44.35           C
ATOM    985  CE1 PHE A 152     -47.231  16.659  41.482  1.00 41.03           C
ATOM    986  CE2 PHE A 152     -48.510  18.532  40.746  1.00 44.35           C
ATOM    987  CZ  PHE A 152     -48.332  17.175  40.835  1.00 40.14           C
ATOM    988  N   TYR A 153     -43.884  21.287  40.364  1.00 41.10           N
ATOM    989  CA  TYR A 153     -43.807  21.877  39.042  1.00 41.38           C
ATOM    990  C   TYR A 153     -42.668  21.290  38.220  1.00 48.82           C
ATOM    991  O   TYR A 153     -42.865  21.026  37.032  1.00 50.51           O
ATOM    992  CB  TYR A 153     -43.658  23.403  39.132  1.00 42.58           C
ATOM    993  CG  TYR A 153     -43.500  24.069  37.781  1.00 43.56           C
ATOM    994  CD1 TYR A 153     -44.613  24.366  36.988  1.00 45.55           C
ATOM    995  CD2 TYR A 153     -42.232  24.393  37.282  1.00 42.98           C
ATOM    996  CE1 TYR A 153     -44.467  24.972  35.737  1.00 47.16           C
ATOM    997  CE2 TYR A 153     -42.078  25.030  36.046  1.00 43.96           C
ATOM    998  CZ  TYR A 153     -43.197  25.328  35.284  1.00 53.56           C
ATOM    999  OH  TYR A 153     -43.022  25.931  34.058  1.00 53.59           O
ATOM   1000  N   GLN A 154     -41.473  21.130  38.828  1.00 45.97           N
ATOM   1001  CA  GLN A 154     -40.283  20.632  38.148  1.00 44.35           C
ATOM   1002  C   GLN A 154     -40.470  19.180  37.794  1.00 47.69           C
ATOM   1003  O   GLN A 154     -40.092  18.756  36.691  1.00 48.45           O
ATOM   1004  CB  GLN A 154     -39.034  20.877  38.994  1.00 46.04           C
ATOM   1005  CG  GLN A 154     -38.695  22.389  39.065  1.00 47.91           C
ATOM   1006  CD  GLN A 154     -37.674  22.786  40.107  1.00 52.30           C
ATOM   1007  OE1 GLN A 154     -36.706  22.096  40.371  1.00 48.45           O
ATOM   1008  NE2 GLN A 154     -37.792  23.975  40.631  1.00 45.90           N
ATOM   1009  N   THR A 155     -41.162  18.437  38.661  1.00 43.17           N
ATOM   1010  CA  THR A 155     -41.466  17.033  38.407  1.00 40.65           C
ATOM   1011  C   THR A 155     -42.421  16.922  37.187  1.00 48.57           C
ATOM   1012  O   THR A 155     -42.158  16.080  36.318  1.00 51.30           O
ATOM   1013  CB  THR A 155     -42.053  16.383  39.668  1.00 37.32           C
ATOM   1014  OG1 THR A 155     -41.112  16.518  40.740  1.00 36.53           O
ATOM   1015  CG2 THR A 155     -42.388  14.880  39.475  1.00 35.08           C
ATOM   1016  N   CYS A 156     -43.526  17.733  37.140  1.00 43.71           N
ATOM   1017  CA  CYS A 156     -44.533  17.721  36.074  1.00 44.19           C
ATOM   1018  C   CYS A 156     -43.945  18.154  34.760  1.00 52.47           C
ATOM   1019  O   CYS A 156     -44.402  17.745  33.693  1.00 51.91           O
ATOM   1020  CB  CYS A 156     -45.711  18.605  36.433  1.00 45.44           C
ATOM   1021  SG  CYS A 156     -46.633  18.059  37.879  1.00 49.39           S
ATOM   1022  N   ARG A 157     -42.943  19.010  34.852  1.00 52.44           N
ATOM   1023  CA  ARG A 157     -42.230  19.559  33.726  1.00 53.72           C
ATOM   1024  C   ARG A 157     -41.421  18.437  33.041  1.00 56.00           C
ATOM   1025  O   ARG A 157     -41.356  18.391  31.811  1.00 57.12           O
ATOM   1026  CB  ARG A 157     -41.369  20.711  34.240  1.00 57.07           C
ATOM   1027  CG  ARG A 157     -41.004  21.725  33.205  1.00 72.18           C
ATOM   1028  CD  ARG A 157     -42.069  22.732  32.873  1.00 72.80           C
ATOM   1029  NE  ARG A 157     -41.502  23.610  31.852  1.00 79.15           N
ATOM   1030  CZ  ARG A 157     -42.104  23.947  30.720  1.00 86.20           C
ATOM   1031  NH1 ARG A 157     -43.345  23.544  30.472  1.00 67.76           N
ATOM   1032  NH2 ARG A 157     -41.483  24.712  29.837  1.00 78.06           N
ATOM   1033  N   ALA A 158     -40.914  17.475  33.838  1.00 49.90           N
ATOM   1034  CA  ALA A 158     -40.192  16.305  33.335  1.00 47.65           C
ATOM   1035  C   ALA A 158     -41.149  15.368  32.632  1.00 49.55           C
ATOM   1036  O   ALA A 158     -40.892  14.984  31.497  1.00 51.00           O
ATOM   1037  CB  ALA A 158     -39.478  15.591  34.468  1.00 47.24           C
ATOM   1038  N   VAL A 159     -42.289  15.075  33.266  1.00 44.53           N
ATOM   1039  CA  VAL A 159     -43.378  14.235  32.752  1.00 42.84           C
ATOM   1040  C   VAL A 159     -43.939  14.833  31.480  1.00 48.16           C
ATOM   1041  O   VAL A 159     -44.211  14.085  30.554  1.00 49.83           O
ATOM   1042  CB  VAL A 159     -44.492  14.005  33.808  1.00 44.47           C
ATOM   1043  CG1 VAL A 159     -45.615  13.120  33.255  1.00 43.66           C
ATOM   1044  CG2 VAL A 159     -43.903  13.391  35.068  1.00 42.64           C
ATOM   1045  N   GLN A 160     -44.098  16.168  31.418  1.00 47.00           N
ATOM   1046  CA  GLN A 160     -44.592  16.878  30.233  1.00 47.10           C
ATOM   1047  C   GLN A 160     -43.674  16.632  29.034  1.00 50.12           C
ATOM   1048  O   GLN A 160     -44.170  16.351  27.939  1.00 49.18           O
ATOM   1049  CB  GLN A 160     -44.753  18.373  30.502  1.00 49.21           C
ATOM   1050  CG  GLN A 160     -44.838  19.186  29.217  1.00 61.71           C
ATOM   1051  CD  GLN A 160     -45.574  20.469  29.382  1.00 69.09           C
ATOM   1052  OE1 GLN A 160     -45.151  21.363  30.107  1.00 64.48           O
ATOM   1053  NE2 GLN A 160     -46.662  20.600  28.649  1.00 60.38           N
ATOM   1054  N   HIS A 161     -42.340  16.670  29.264  1.00 46.13           N
ATOM   1055  CA  HIS A 161     -41.342  16.416  28.227  1.00 46.32           C
ATOM   1056  C   HIS A 161     -41.471  14.995  27.661  1.00 53.24           C
ATOM   1057  O   HIS A 161     -41.241  14.787  26.460  1.00 54.70           O
ATOM   1058  CB  HIS A 161     -39.956  16.647  28.768  1.00 46.40           C
ATOM   1059  CG  HIS A 161     -38.905  16.650  27.711  1.00 51.07           C
ATOM   1060  ND1 HIS A 161     -37.816  15.820  27.804  1.00 52.41           N
ATOM   1061  CD2 HIS A 161     -38.790  17.403  26.585  1.00 54.79           C
ATOM   1062  CE1 HIS A 161     -37.092  16.053  26.724  1.00 53.16           C
ATOM   1063  NE2 HIS A 161     -37.628  17.009  25.965  1.00 55.01           N
ATOM   1064  N   MET A 162     -41.845  14.019  28.540  1.00 46.74           N
ATOM   1065  CA  MET A 162     -42.067  12.621  28.208  1.00 43.60           C
ATOM   1066  C   MET A 162     -43.328  12.469  27.340  1.00 46.65           C
ATOM   1067  O   MET A 162     -43.237  11.928  26.228  1.00 47.12           O
ATOM   1068  CB  MET A 162     -42.202  11.794  29.477  1.00 44.08           C
ATOM   1069  CG  MET A 162     -40.889  11.552  30.161  1.00 46.47           C
ATOM   1070  SD  MET A 162     -41.100  10.587  31.692  1.00 47.94           S
ATOM   1071  CE  MET A 162     -41.277   8.957  31.052  1.00 44.38           C
ATOM   1072  N   HIS A 163     -44.489  12.981  27.824  1.00 39.83           N
ATOM   1073  CA  HIS A 163     -45.766  12.917  27.106  1.00 40.65           C
ATOM   1074  C   HIS A 163     -45.750  13.710  25.801  1.00 49.99           C
ATOM   1075  O   HIS A 163     -46.621  13.507  24.966  1.00 54.13           O
ATOM   1076  CB  HIS A 163     -46.911  13.420  27.982  1.00 41.36           C
ATOM   1077  CG  HIS A 163     -47.184  12.531  29.158  1.00 43.30           C
ATOM   1078  ND1 HIS A 163     -48.185  12.832  30.076  1.00 44.61           N
ATOM   1079  CD2 HIS A 163     -46.555  11.398  29.553  1.00 42.30           C
ATOM   1080  CE1 HIS A 163     -48.127  11.882  30.983  1.00 41.90           C
ATOM   1081  NE2 HIS A 163     -47.164  10.993  30.706  1.00 41.35           N
ATOM   1082  N   ARG A 164     -44.773  14.603  25.634  1.00 46.62           N
ATOM   1083  CA  ARG A 164     -44.629  15.444  24.466  1.00 49.78           C
ATOM   1084  C   ARG A 164     -43.867  14.716  23.364  1.00 56.74           C
ATOM   1085  O   ARG A 164     -43.792  15.214  22.229  1.00 58.45           O
ATOM   1086  CB  ARG A 164     -43.882  16.740  24.833  1.00 50.15           C
ATOM   1087  CG  ARG A 164     -44.763  17.885  25.187  1.00 60.25           C
ATOM   1088  CD  ARG A 164     -43.900  19.078  25.477  1.00 69.02           C
ATOM   1089  NE  ARG A 164     -44.688  20.254  25.846  1.00 84.01           N
ATOM   1090  CZ  ARG A 164     -44.159  21.414  26.218  1.00 94.41           C
ATOM   1091  NH1 ARG A 164     -42.841  21.560  26.279  1.00 80.40           N
ATOM   1092  NH2 ARG A 164     -44.944  22.436  26.537  1.00 78.13           N
ATOM   1093  N   GLN A 165     -43.254  13.572  23.699  1.00 51.75           N
ATOM   1094  CA  GLN A 165     -42.477  12.851  22.695  1.00 51.92           C
ATOM   1095  C   GLN A 165     -43.380  12.211  21.628  1.00 55.98           C
ATOM   1096  O   GLN A 165     -44.577  12.015  21.827  1.00 54.92           O
ATOM   1097  CB  GLN A 165     -41.563  11.799  23.344  1.00 50.95           C
ATOM   1098  CG  GLN A 165     -40.499  12.379  24.285  1.00 44.79           C
ATOM   1099  CD  GLN A 165     -39.605  13.396  23.648  1.00 56.99           C
ATOM   1100  OE1 GLN A 165     -39.110  13.231  22.541  1.00 62.88           O
ATOM   1101  NE2 GLN A 165     -39.338  14.452  24.370  1.00 55.39           N
ATOM   1102  N   LYS A 166     -42.803  11.934  20.480  1.00 54.87           N
ATOM   1103  CA  LYS A 166     -43.515  11.262  19.405  1.00 55.90           C
ATOM   1104  C   LYS A 166     -42.817   9.884  19.184  1.00 59.62           C
ATOM   1105  O   LYS A 166     -41.732   9.840  18.606  1.00 61.34           O
ATOM   1106  CB  LYS A 166     -43.563  12.154  18.154  1.00 59.17           C
ATOM   1107  CG  LYS A 166     -44.366  13.439  18.375  1.00 68.06           C
ATOM   1108  CD  LYS A 166     -44.427  14.306  17.130  1.00 86.76           C
ATOM   1109  CE  LYS A 166     -45.318  15.514  17.309  1.00 99.73           C
ATOM   1110  NZ  LYS A 166     -45.178  16.483  16.183  1.00109.81           N
ATOM   1111  N   PRO A 167     -43.349   8.757  19.720  1.00 53.75           N
ATOM   1112  CA  PRO A 167     -44.615   8.605  20.484  1.00 51.63           C
ATOM   1113  C   PRO A 167     -44.481   8.940  21.979  1.00 53.06           C
ATOM   1114  O   PRO A 167     -43.365   8.849  22.523  1.00 51.35           O
ATOM   1115  CB  PRO A 167     -44.969   7.127  20.297  1.00 52.05           C
ATOM   1116  CG  PRO A 167     -43.747   6.446  19.739  1.00 56.63           C
ATOM   1117  CD  PRO A 167     -42.665   7.463  19.540  1.00 53.36           C
ATOM   1118  N   PRO A 168     -45.594   9.378  22.651  1.00 47.58           N
ATOM   1119  CA  PRO A 168     -45.519   9.690  24.092  1.00 43.76           C
ATOM   1120  C   PRO A 168     -44.850   8.594  24.934  1.00 42.80           C
ATOM   1121  O   PRO A 168     -45.093   7.412  24.736  1.00 42.40           O
ATOM   1122  CB  PRO A 168     -46.994   9.830  24.494  1.00 44.71           C
ATOM   1123  CG  PRO A 168     -47.667  10.244  23.285  1.00 51.14           C
ATOM   1124  CD  PRO A 168     -46.963   9.602  22.138  1.00 48.90           C
ATOM   1125  N   ILE A 169     -44.020   8.986  25.874  1.00 37.30           N
ATOM   1126  CA  ILE A 169     -43.405   8.016  26.782  1.00 36.74           C
ATOM   1127  C   ILE A 169     -44.135   8.141  28.136  1.00 41.09           C
ATOM   1128  O   ILE A 169     -44.101   9.195  28.742  1.00 42.05           O
ATOM   1129  CB  ILE A 169     -41.863   8.234  26.900  1.00 37.97           C
ATOM   1130  CG1 ILE A 169     -41.162   8.177  25.510  1.00 38.78           C
ATOM   1131  CG2 ILE A 169     -41.234   7.262  27.868  1.00 32.13           C
ATOM   1132  CD1 ILE A 169     -39.699   8.778  25.516  1.00 30.11           C
ATOM   1133  N   ILE A 170     -44.797   7.080  28.580  1.00 37.96           N
ATOM   1134  CA  ILE A 170     -45.517   6.979  29.867  1.00 35.85           C
ATOM   1135  C   ILE A 170     -44.552   6.430  30.890  1.00 40.41           C
ATOM   1136  O   ILE A 170     -44.059   5.320  30.703  1.00 40.22           O
ATOM   1137  CB  ILE A 170     -46.782   6.081  29.767  1.00 36.78           C
ATOM   1138  CG1 ILE A 170     -47.550   6.314  28.434  1.00 38.31           C
ATOM   1139  CG2 ILE A 170     -47.663   6.275  30.991  1.00 35.53           C
ATOM   1140  CD1 ILE A 170     -48.515   5.218  28.035  1.00 32.69           C
ATOM   1141  N   HIS A 171     -44.280   7.180  31.963  1.00 38.40           N
ATOM   1142  CA  HIS A 171     -43.329   6.743  32.987  1.00 39.99           C
ATOM   1143  C   HIS A 171     -43.756   5.462  33.687  1.00 45.11           C
ATOM   1144  O   HIS A 171     -42.935   4.576  33.800  1.00 44.78           O
ATOM   1145  CB  HIS A 171     -43.113   7.842  34.020  1.00 41.02           C
ATOM   1146  CG  HIS A 171     -41.898   7.626  34.849  1.00 43.38           C
ATOM   1147  ND1 HIS A 171     -41.955   6.908  36.011  1.00 44.57           N
ATOM   1148  CD2 HIS A 171     -40.632   8.056  34.650  1.00 44.63           C
ATOM   1149  CE1 HIS A 171     -40.726   6.931  36.498  1.00 44.57           C
ATOM   1150  NE2 HIS A 171     -39.905   7.638  35.727  1.00 44.88           N
ATOM   1151  N   ARG A 172     -45.021   5.397  34.206  1.00 42.69           N
ATOM   1152  CA  ARG A 172     -45.671   4.293  34.946  1.00 40.04           C
ATOM   1153  C   ARG A 172     -45.123   4.065  36.373  1.00 39.63           C
ATOM   1154  O   ARG A 172     -45.666   3.245  37.118  1.00 37.62           O
ATOM   1155  CB  ARG A 172     -45.640   2.975  34.156  1.00 38.75           C
ATOM   1156  CG  ARG A 172     -46.505   3.051  32.897  1.00 40.32           C
ATOM   1157  CD  ARG A 172     -46.758   1.699  32.310  1.00 39.74           C
ATOM   1158  NE  ARG A 172     -45.528   0.920  32.189  1.00 40.23           N
ATOM   1159  CZ  ARG A 172     -45.490  -0.349  31.812  1.00 51.51           C
ATOM   1160  NH1 ARG A 172     -46.606  -0.987  31.505  1.00 44.10           N
ATOM   1161  NH2 ARG A 172     -44.332  -0.985  31.722  1.00 45.08           N
ATOM   1162  N   ASP A 173     -44.071   4.788  36.770  1.00 37.51           N
ATOM   1163  CA  ASP A 173     -43.514   4.575  38.118  1.00 37.61           C
ATOM   1164  C   ASP A 173     -43.099   5.917  38.753  1.00 39.06           C
ATOM   1165  O   ASP A 173     -42.067   6.022  39.397  1.00 39.87           O
ATOM   1166  CB  ASP A 173     -42.358   3.540  38.087  1.00 38.66           C
ATOM   1167  CG  ASP A 173     -42.035   2.909  39.429  1.00 52.35           C
ATOM   1168  OD1 ASP A 173     -42.967   2.734  40.242  1.00 51.28           O
ATOM   1169  OD2 ASP A 173     -40.828   2.585  39.670  1.00 64.05           O
ATOM   1170  N   LEU A 174     -43.936   6.927  38.617  1.00 35.56           N
ATOM   1171  CA  LEU A 174     -43.645   8.212  39.240  1.00 36.04           C
ATOM   1172  C   LEU A 174     -43.863   8.130  40.772  1.00 43.25           C
ATOM   1173  O   LEU A 174     -44.886   7.640  41.266  1.00 42.76           O
ATOM   1174  CB  LEU A 174     -44.455   9.340  38.606  1.00 35.03           C
ATOM   1175  CG  LEU A 174     -44.041   9.677  37.198  1.00 38.54           C
ATOM   1176  CD1 LEU A 174     -45.105  10.430  36.495  1.00 40.26           C
ATOM   1177  CD2 LEU A 174     -42.754  10.429  37.170  1.00 41.19           C
ATOM   1178  N   LYS A 175     -42.837   8.548  41.495  1.00 41.06           N
ATOM   1179  CA  LYS A 175     -42.779   8.575  42.962  1.00 41.78           C
ATOM   1180  C   LYS A 175     -41.574   9.375  43.363  1.00 47.07           C
ATOM   1181  O   LYS A 175     -40.614   9.471  42.585  1.00 44.34           O
ATOM   1182  CB  LYS A 175     -42.740   7.165  43.593  1.00 43.13           C
ATOM   1183  CG  LYS A 175     -41.751   6.173  42.984  1.00 49.53           C
ATOM   1184  CD  LYS A 175     -41.727   4.903  43.803  1.00 52.63           C
ATOM   1185  CE  LYS A 175     -40.754   3.888  43.250  1.00 62.29           C
ATOM   1186  NZ  LYS A 175     -40.560   2.758  44.203  1.00 67.13           N
ATOM   1187  N   VAL A 176     -41.614   9.936  44.576  1.00 46.12           N
ATOM   1188  CA  VAL A 176     -40.548  10.746  45.148  1.00 47.01           C
ATOM   1189  C   VAL A 176     -39.198   9.981  45.182  1.00 49.97           C
ATOM   1190  O   VAL A 176     -38.154  10.592  45.013  1.00 50.43           O
ATOM   1191  CB  VAL A 176     -40.959  11.274  46.541  1.00 53.96           C
ATOM   1192  CG1 VAL A 176     -42.104  12.278  46.423  1.00 53.55           C
ATOM   1193  CG2 VAL A 176     -41.352  10.132  47.468  1.00 55.42           C
ATOM   1194  N   GLU A 177     -39.234   8.659  45.300  1.00 48.16           N
ATOM   1195  CA  GLU A 177     -38.050   7.786  45.332  1.00 49.73           C
ATOM   1196  C   GLU A 177     -37.252   7.833  44.014  1.00 54.30           C
ATOM   1197  O   GLU A 177     -36.050   7.582  44.029  1.00 56.11           O
ATOM   1198  CB  GLU A 177     -38.450   6.324  45.650  1.00 51.77           C
ATOM   1199  CG  GLU A 177     -38.707   6.045  47.124  1.00 60.28           C
ATOM   1200  CD  GLU A 177     -40.057   6.420  47.714  1.00 81.81           C
ATOM   1201  OE1 GLU A 177     -40.984   6.783  46.949  1.00 66.74           O
ATOM   1202  OE2 GLU A 177     -40.198   6.299  48.954  1.00 79.93           O
ATOM   1203  N   ASN A 178     -37.916   8.156  42.895  1.00 49.00           N
ATOM   1204  CA  ASN A 178     -37.313   8.237  41.565  1.00 47.82           C
ATOM   1205  C   ASN A 178     -36.901   9.638  41.199  1.00 50.53           C
ATOM   1206  O   ASN A 178     -36.561   9.895  40.028  1.00 49.60           O
ATOM   1207  CB  ASN A 178     -38.292   7.713  40.513  1.00 48.03           C
ATOM   1208  CG  ASN A 178     -38.527   6.230  40.603  1.00 66.88           C
ATOM   1209  OD1 ASN A 178     -37.749   5.470  41.208  1.00 60.85           O
ATOM   1210  ND2 ASN A 178     -39.612   5.799  39.991  1.00 53.71           N
ATOM   1211  N   LEU A 179     -36.972  10.560  42.187  1.00 46.21           N
ATOM   1212  CA  LEU A 179     -36.618  11.959  41.992  1.00 44.18           C
ATOM   1213  C   LEU A 179     -35.309  12.305  42.720  1.00 50.41           C
ATOM   1214  O   LEU A 179     -35.142  12.010  43.920  1.00 50.07           O
ATOM   1215  CB  LEU A 179     -37.759  12.854  42.482  1.00 43.47           C
ATOM   1216  CG  LEU A 179     -39.110  12.692  41.773  1.00 44.59           C
ATOM   1217  CD1 LEU A 179     -40.062  13.704  42.276  1.00 42.10           C
ATOM   1218  CD2 LEU A 179     -38.975  12.794  40.246  1.00 47.88           C
ATOM   1219  N   LEU A 180     -34.369  12.897  41.967  1.00 48.35           N
ATOM   1220  CA  LEU A 180     -33.076  13.364  42.500  1.00 49.16           C
ATOM   1221  C   LEU A 180     -33.056  14.877  42.571  1.00 54.03           C
ATOM   1222  O   LEU A 180     -33.855  15.542  41.904  1.00 53.99           O
ATOM   1223  CB  LEU A 180     -31.878  12.888  41.640  1.00 48.49           C
ATOM   1224  CG  LEU A 180     -31.696  11.399  41.377  1.00 53.52           C
ATOM   1225  CD1 LEU A 180     -30.600  11.192  40.398  1.00 54.35           C
ATOM   1226  CD2 LEU A 180     -31.393  10.639  42.645  1.00 55.08           C
ATOM   1227  N   LEU A 181     -32.112  15.428  43.336  1.00 51.83           N
ATOM   1228  CA  LEU A 181     -31.914  16.864  43.409  1.00 52.19           C
ATOM   1229  C   LEU A 181     -30.606  17.176  42.691  1.00 56.50           C
ATOM   1230  O   LEU A 181     -29.558  16.630  43.056  1.00 58.66           O
ATOM   1231  CB  LEU A 181     -31.918  17.337  44.866  1.00 54.31           C
ATOM   1232  CG  LEU A 181     -32.408  18.751  45.085  1.00 60.91           C
ATOM   1233  CD1 LEU A 181     -33.936  18.837  44.926  1.00 61.11           C
ATOM   1234  CD2 LEU A 181     -31.958  19.275  46.442  1.00 64.33           C
ATOM   1235  N   SER A 182     -30.669  17.980  41.618  1.00 51.43           N
ATOM   1236  CA  SER A 182     -29.498  18.323  40.807  1.00 51.69           C
ATOM   1237  C   SER A 182     -28.495  19.176  41.576  1.00 64.50           C
ATOM   1238  O   SER A 182     -28.780  19.620  42.694  1.00 67.88           O
ATOM   1239  CB  SER A 182     -29.912  19.055  39.537  1.00 50.38           C
ATOM   1240  OG  SER A 182     -30.156  20.427  39.784  1.00 59.52           O
ATOM   1241  N   ASN A 183     -27.332  19.440  40.951  1.00 63.18           N
ATOM   1242  CA  ASN A 183     -26.311  20.314  41.513  1.00 64.60           C
ATOM   1243  C   ASN A 183     -26.882  21.708  41.845  1.00 64.82           C
ATOM   1244  O   ASN A 183     -26.643  22.205  42.946  1.00 64.34           O
ATOM   1245  CB  ASN A 183     -25.153  20.439  40.553  1.00 69.41           C
ATOM   1246  CG  ASN A 183     -23.839  20.281  41.255  1.00 93.18           C
ATOM   1247  OD1 ASN A 183     -23.468  19.183  41.688  1.00 96.81           O
ATOM   1248  ND2 ASN A 183     -23.128  21.380  41.409  1.00 73.08           N
ATOM   1249  N   GLN A 184     -27.685  22.291  40.917  1.00 59.53           N
ATOM   1250  CA  GLN A 184     -28.336  23.616  41.088  1.00 59.94           C
ATOM   1251  C   GLN A 184     -29.423  23.611  42.159  1.00 61.81           C
ATOM   1252  O   GLN A 184     -29.759  24.677  42.670  1.00 62.32           O
ATOM   1253  CB  GLN A 184     -29.012  24.091  39.790  1.00 61.27           C
ATOM   1254  CG  GLN A 184     -28.165  24.131  38.523  1.00 91.92           C
ATOM   1255  CD  GLN A 184     -29.068  24.254  37.303  1.00111.01           C
ATOM   1256  OE1 GLN A 184     -29.393  23.257  36.644  1.00107.75           O
ATOM   1257  NE2 GLN A 184     -29.541  25.472  37.012  1.00 93.52           N
ATOM   1258  N   GLY A 185     -29.997  22.428  42.431  1.00 55.83           N
ATOM   1259  CA  GLY A 185     -31.097  22.242  43.369  1.00 55.45           C
ATOM   1260  C   GLY A 185     -32.441  22.146  42.665  1.00 58.89           C
ATOM   1261  O   GLY A 185     -33.457  22.618  43.183  1.00 60.59           O
ATOM   1262  N   THR A 186     -32.445  21.577  41.455  1.00 51.58           N
ATOM   1263  CA  THR A 186     -33.642  21.380  40.657  1.00 49.08           C
ATOM   1264  C   THR A 186     -33.965  19.884  40.620  1.00 49.76           C
ATOM   1265  O   THR A 186     -33.057  19.063  40.739  1.00 50.14           O
ATOM   1266  CB  THR A 186     -33.500  21.982  39.252  1.00 50.08           C
ATOM   1267  OG1 THR A 186     -32.381  21.430  38.540  1.00 48.34           O
ATOM   1268  CG2 THR A 186     -33.467  23.468  39.265  1.00 44.55           C
ATOM   1269  N   ILE A 187     -35.256  19.531  40.489  1.00 43.21           N
ATOM   1270  CA  ILE A 187     -35.685  18.139  40.425  1.00 40.98           C
ATOM   1271  C   ILE A 187     -35.207  17.528  39.118  1.00 41.66           C
ATOM   1272  O   ILE A 187     -35.273  18.155  38.059  1.00 37.75           O
ATOM   1273  CB  ILE A 187     -37.229  18.023  40.582  1.00 44.32           C
ATOM   1274  CG1 ILE A 187     -37.728  18.498  41.985  1.00 46.26           C
ATOM   1275  CG2 ILE A 187     -37.799  16.623  40.137  1.00 39.86           C
ATOM   1276  CD1 ILE A 187     -37.483  17.500  43.177  1.00 54.86           C
ATOM   1277  N   LYS A 188     -34.733  16.289  39.216  1.00 42.17           N
ATOM   1278  CA  LYS A 188     -34.246  15.463  38.116  1.00 42.00           C
ATOM   1279  C   LYS A 188     -34.839  14.075  38.213  1.00 47.50           C
ATOM   1280  O   LYS A 188     -34.707  13.410  39.247  1.00 47.28           O
ATOM   1281  CB  LYS A 188     -32.685  15.373  38.130  1.00 43.67           C
ATOM   1282  CG  LYS A 188     -31.996  16.693  37.836  1.00 44.44           C
ATOM   1283  CD  LYS A 188     -31.742  16.838  36.373  1.00 48.18           C
ATOM   1284  CE  LYS A 188     -31.162  18.168  36.055  1.00 46.27           C
ATOM   1285  NZ  LYS A 188     -30.832  18.277  34.612  1.00 46.56           N
ATOM   1286  N   LEU A 189     -35.446  13.626  37.114  1.00 46.32           N
ATOM   1287  CA  LEU A 189     -35.985  12.274  36.917  1.00 46.53           C
ATOM   1288  C   LEU A 189     -34.847  11.432  36.421  1.00 54.11           C
ATOM   1289  O   LEU A 189     -34.204  11.826  35.444  1.00 51.53           O
ATOM   1290  CB  LEU A 189     -37.115  12.308  35.882  1.00 45.74           C
ATOM   1291  CG  LEU A 189     -38.489  11.911  36.299  1.00 48.44           C
ATOM   1292  CD1 LEU A 189     -39.424  11.876  35.046  1.00 45.26           C
ATOM   1293  CD2 LEU A 189     -38.458  10.537  36.970  1.00 52.92           C
ATOM   1294  N   CYS A 190     -34.552  10.297  37.103  1.00 56.72           N
ATOM   1295  CA  CYS A 190     -33.397   9.460  36.755  1.00 57.95           C
ATOM   1296  C   CYS A 190     -33.750   8.099  36.196  1.00 62.48           C
ATOM   1297  O   CYS A 190     -32.994   7.605  35.347  1.00 64.32           O
ATOM   1298  CB  CYS A 190     -32.460   9.314  37.948  1.00 59.26           C
ATOM   1299  SG  CYS A 190     -33.239   8.646  39.439  1.00 63.46           S
ATOM   1300  N   ASP A 191     -34.817   7.453  36.713  1.00 57.17           N
ATOM   1301  CA  ASP A 191     -35.155   6.086  36.305  1.00 56.34           C
ATOM   1302  C   ASP A 191     -36.306   6.057  35.320  1.00 54.31           C
ATOM   1303  O   ASP A 191     -37.313   6.730  35.506  1.00 53.11           O
ATOM   1304  CB  ASP A 191     -35.470   5.191  37.506  1.00 59.56           C
ATOM   1305  CG  ASP A 191     -35.477   3.712  37.161  1.00 81.40           C
ATOM   1306  OD1 ASP A 191     -34.391   3.082  37.211  1.00 88.92           O
ATOM   1307  OD2 ASP A 191     -36.560   3.188  36.819  1.00 84.84           O
ATOM   1308  N   PHE A 192     -36.132   5.261  34.268  1.00 46.95           N
ATOM   1309  CA  PHE A 192     -37.090   5.084  33.190  1.00 44.28           C
ATOM   1310  C   PHE A 192     -37.294   3.600  32.897  1.00 46.97           C
ATOM   1311  O   PHE A 192     -37.777   3.263  31.823  1.00 48.69           O
ATOM   1312  CB  PHE A 192     -36.610   5.841  31.932  1.00 44.84           C
ATOM   1313  CG  PHE A 192     -36.513   7.317  32.173  1.00 42.31           C
ATOM   1314  CD1 PHE A 192     -37.638   8.120  32.097  1.00 43.52           C
ATOM   1315  CD2 PHE A 192     -35.300   7.903  32.506  1.00 42.33           C
ATOM   1316  CE1 PHE A 192     -37.550   9.498  32.349  1.00 44.86           C
ATOM   1317  CE2 PHE A 192     -35.206   9.278  32.754  1.00 44.47           C
ATOM   1318  CZ  PHE A 192     -36.330  10.073  32.666  1.00 42.64           C
ATOM   1319  N   GLY A 193     -36.995   2.746  33.887  1.00 39.94           N
ATOM   1320  CA  GLY A 193     -37.104   1.302  33.806  1.00 38.84           C
ATOM   1321  C   GLY A 193     -38.480   0.733  33.511  1.00 43.12           C
ATOM   1322  O   GLY A 193     -38.579  -0.349  32.923  1.00 46.25           O
ATOM   1323  N   SER A 194     -39.543   1.415  33.954  1.00 37.85           N
ATOM   1324  CA  SER A 194     -40.949   1.005  33.809  1.00 37.72           C
ATOM   1325  C   SER A 194     -41.677   1.746  32.666  1.00 42.06           C
ATOM   1326  O   SER A 194     -42.833   1.433  32.353  1.00 40.39           O
ATOM   1327  CB  SER A 194     -41.692   1.273  35.108  1.00 41.49           C
ATOM   1328  OG  SER A 194     -40.969   0.831  36.247  1.00 56.29           O
ATOM   1329  N   ALA A 195     -41.004   2.729  32.062  1.00 40.42           N
ATOM   1330  CA  ALA A 195     -41.579   3.547  31.002  1.00 41.76           C
ATOM   1331  C   ALA A 195     -41.916   2.702  29.779  1.00 46.22           C
ATOM   1332  O   ALA A 195     -41.270   1.666  29.531  1.00 46.93           O
ATOM   1333  CB  ALA A 195     -40.637   4.698  30.635  1.00 42.29           C
ATOM   1334  N   THR A 196     -42.955   3.133  29.048  1.00 41.73           N
ATOM   1335  CA  THR A 196     -43.442   2.442  27.849  1.00 42.98           C
ATOM   1336  C   THR A 196     -44.112   3.439  26.885  1.00 48.21           C
ATOM   1337  O   THR A 196     -44.623   4.468  27.344  1.00 48.90           O
ATOM   1338  CB  THR A 196     -44.424   1.300  28.227  1.00 44.08           C
ATOM   1339  OG1 THR A 196     -44.718   0.533  27.052  1.00 53.35           O
ATOM   1340  CG2 THR A 196     -45.753   1.823  28.830  1.00 33.69           C
ATOM   1341  N   THR A 197     -44.143   3.101  25.584  1.00 43.74           N
ATOM   1342  CA  THR A 197     -44.805   3.874  24.527  1.00 44.87           C
ATOM   1343  C   THR A 197     -46.118   3.172  24.138  1.00 48.89           C
ATOM   1344  O   THR A 197     -46.765   3.553  23.147  1.00 49.07           O
ATOM   1345  CB  THR A 197     -43.879   4.072  23.275  1.00 45.49           C
ATOM   1346  OG1 THR A 197     -43.532   2.803  22.729  1.00 41.30           O
ATOM   1347  CG2 THR A 197     -42.630   4.926  23.554  1.00 38.40           C
ATOM   1348  N   ILE A 198     -46.480   2.117  24.907  1.00 45.43           N
ATOM   1349  CA  ILE A 198     -47.642   1.239  24.658  1.00 44.27           C
ATOM   1350  C   ILE A 198     -48.822   1.644  25.539  1.00 48.77           C
ATOM   1351  O   ILE A 198     -48.754   1.637  26.770  1.00 45.85           O
ATOM   1352  CB  ILE A 198     -47.303  -0.281  24.823  1.00 46.34           C
ATOM   1353  CG1 ILE A 198     -46.102  -0.703  23.941  1.00 47.50           C
ATOM   1354  CG2 ILE A 198     -48.530  -1.195  24.577  1.00 44.55           C
ATOM   1355  CD1 ILE A 198     -45.544  -2.120  24.197  1.00 47.84           C
ATOM   1356  N   SER A 199     -49.902   1.994  24.871  1.00 49.44           N
ATOM   1357  CA  SER A 199     -51.182   2.317  25.479  1.00 49.53           C
ATOM   1358  C   SER A 199     -52.115   1.163  25.219  1.00 53.54           C
ATOM   1359  O   SER A 199     -51.973   0.500  24.206  1.00 54.33           O
ATOM   1360  CB  SER A 199     -51.755   3.614  24.915  1.00 53.47           C
ATOM   1361  OG  SER A 199     -51.196   4.751  25.555  1.00 65.10           O
ATOM   1362  N   HIS A 200     -53.035   0.895  26.136  1.00 50.14           N
ATOM   1363  CA  HIS A 200     -54.042  -0.148  25.986  1.00 49.85           C
ATOM   1364  C   HIS A 200     -55.390   0.490  26.037  1.00 57.77           C
ATOM   1365  O   HIS A 200     -55.586   1.488  26.730  1.00 56.17           O
ATOM   1366  CB  HIS A 200     -53.922  -1.244  27.048  1.00 48.72           C
ATOM   1367  CG  HIS A 200     -52.646  -2.007  26.966  1.00 51.06           C
ATOM   1368  ND1 HIS A 200     -52.488  -3.076  26.078  1.00 53.82           N
ATOM   1369  CD2 HIS A 200     -51.501  -1.838  27.662  1.00 50.89           C
ATOM   1370  CE1 HIS A 200     -51.258  -3.514  26.272  1.00 52.10           C
ATOM   1371  NE2 HIS A 200     -50.619  -2.783  27.201  1.00 51.28           N
ATOM   1372  N   TYR A 201     -56.310  -0.049  25.247  1.00 60.03           N
ATOM   1373  CA  TYR A 201     -57.673   0.450  25.193  1.00 61.57           C
ATOM   1374  C   TYR A 201     -58.601  -0.749  25.322  1.00 68.67           C
ATOM   1375  O   TYR A 201     -59.121  -1.210  24.305  1.00 70.40           O
ATOM   1376  CB  TYR A 201     -57.898   1.282  23.918  1.00 63.43           C
ATOM   1377  CG  TYR A 201     -56.857   2.371  23.707  1.00 63.40           C
ATOM   1378  CD1 TYR A 201     -56.969   3.605  24.340  1.00 63.76           C
ATOM   1379  CD2 TYR A 201     -55.766   2.168  22.866  1.00 64.15           C
ATOM   1380  CE1 TYR A 201     -56.007   4.597  24.167  1.00 61.71           C
ATOM   1381  CE2 TYR A 201     -54.810   3.164  22.668  1.00 64.41           C
ATOM   1382  CZ  TYR A 201     -54.929   4.371  23.332  1.00 69.88           C
ATOM   1383  OH  TYR A 201     -53.984   5.351  23.170  1.00 74.80           O
ATOM   1384  N   PRO A 202     -58.761  -1.303  26.571  1.00 66.96           N
ATOM   1385  CA  PRO A 202     -59.627  -2.491  26.776  1.00 68.83           C
ATOM   1386  C   PRO A 202     -61.031  -2.312  26.202  1.00 79.51           C
ATOM   1387  O   PRO A 202     -61.593  -1.202  26.229  1.00 80.79           O
ATOM   1388  CB  PRO A 202     -59.669  -2.641  28.304  1.00 69.00           C
ATOM   1389  CG  PRO A 202     -58.405  -2.035  28.769  1.00 70.80           C
ATOM   1390  CD  PRO A 202     -58.173  -0.863  27.854  1.00 66.62           C
ATOM   1391  N   ASP A 203     -61.561  -3.403  25.632  1.00 80.16           N
ATOM   1392  CA  ASP A 203     -62.847  -3.447  24.932  1.00 83.34           C
ATOM   1393  C   ASP A 203     -63.733  -4.621  25.341  1.00 88.92           C
ATOM   1394  O   ASP A 203     -63.416  -5.397  26.250  1.00 84.86           O
ATOM   1395  CB  ASP A 203     -62.578  -3.559  23.413  1.00 86.70           C
ATOM   1396  CG  ASP A 203     -62.731  -2.279  22.605  1.00101.40           C
ATOM   1397  OD1 ASP A 203     -63.127  -1.241  23.193  1.00108.59           O
ATOM   1398  OD2 ASP A 203     -62.474  -2.318  21.382  1.00103.44           O
ATOM   1399  N   TYR A 204     -64.863  -4.731  24.619  1.00 91.36           N
ATOM   1400  CA  TYR A 204     -65.847  -5.812  24.684  1.00 93.52           C
ATOM   1401  C   TYR A 204     -65.406  -6.914  23.709  1.00 99.28           C
ATOM   1402  O   TYR A 204     -66.230  -7.724  23.281  1.00103.07           O
ATOM   1403  CB  TYR A 204     -67.244  -5.264  24.319  1.00 96.91           C
ATOM   1404  N   SER A 205     -64.104  -6.897  23.325  1.00 92.71           N
ATOM   1405  CA  SER A 205     -63.441  -7.807  22.390  1.00 92.41           C
ATOM   1406  C   SER A 205     -62.193  -8.434  23.022  1.00 94.55           C
ATOM   1407  O   SER A 205     -61.428  -9.129  22.341  1.00 95.41           O
ATOM   1408  CB  SER A 205     -63.059  -7.054  21.116  1.00 95.91           C
ATOM   1409  OG  SER A 205     -62.084  -6.056  21.369  1.00102.56           O
ATOM   1410  N   TRP A 206     -61.986  -8.182  24.320  1.00 87.88           N
ATOM   1411  CA  TRP A 206     -60.825  -8.668  25.059  1.00 84.90           C
ATOM   1412  C   TRP A 206     -61.138  -9.956  25.818  1.00 88.54           C
ATOM   1413  O   TRP A 206     -62.197 -10.083  26.432  1.00 88.14           O
ATOM   1414  CB  TRP A 206     -60.334  -7.577  26.024  1.00 81.09           C
ATOM   1415  CG  TRP A 206     -59.453  -6.537  25.393  1.00 80.76           C
ATOM   1416  CD1 TRP A 206     -59.667  -5.873  24.218  1.00 84.68           C
ATOM   1417  CD2 TRP A 206     -58.240  -6.004  25.941  1.00 78.44           C
ATOM   1418  NE1 TRP A 206     -58.638  -4.994  23.976  1.00 82.92           N
ATOM   1419  CE2 TRP A 206     -57.746  -5.054  25.017  1.00 82.18           C
ATOM   1420  CE3 TRP A 206     -57.501  -6.263  27.113  1.00 77.86           C
ATOM   1421  CZ2 TRP A 206     -56.549  -4.364  25.223  1.00 79.67           C
ATOM   1422  CZ3 TRP A 206     -56.314  -5.576  27.320  1.00 77.92           C
ATOM   1423  CH2 TRP A 206     -55.855  -4.629  26.388  1.00 78.51           C
ATOM   1424  N   SER A 207     -60.216 -10.912  25.758  1.00 85.37           N
ATOM   1425  CA  SER A 207     -60.342 -12.189  26.450  1.00 86.26           C
ATOM   1426  C   SER A 207     -59.791 -12.072  27.868  1.00 91.71           C
ATOM   1427  O   SER A 207     -58.983 -11.170  28.123  1.00 91.54           O
ATOM   1428  CB  SER A 207     -59.574 -13.263  25.687  1.00 89.89           C
ATOM   1429  OG  SER A 207     -58.184 -12.983  25.671  1.00 95.47           O
ATOM   1430  N   ALA A 208     -60.167 -13.004  28.773  1.00 88.78           N
ATOM   1431  CA  ALA A 208     -59.651 -13.039  30.153  1.00 88.26           C
ATOM   1432  C   ALA A 208     -58.106 -13.200  30.152  1.00 91.00           C
ATOM   1433  O   ALA A 208     -57.409 -12.590  30.979  1.00 89.33           O
ATOM   1434  CB  ALA A 208     -60.306 -14.177  30.929  1.00 90.57           C
ATOM   1435  N   GLN A 209     -57.599 -13.985  29.165  1.00 87.49           N
ATOM   1436  CA  GLN A 209     -56.188 -14.279  28.884  1.00 86.69           C
ATOM   1437  C   GLN A 209     -55.430 -12.975  28.607  1.00 86.11           C
ATOM   1438  O   GLN A 209     -54.351 -12.721  29.180  1.00 85.36           O
ATOM   1439  CB  GLN A 209     -56.063 -15.224  27.653  1.00 90.04           C
ATOM   1440  CG  GLN A 209     -56.593 -16.656  27.789  1.00110.05           C
ATOM   1441  CD  GLN A 209     -58.090 -16.809  27.652  1.00123.17           C
ATOM   1442  OE1 GLN A 209     -58.874 -16.374  28.509  1.00108.84           O
ATOM   1443  NE2 GLN A 209     -58.509 -17.525  26.614  1.00123.24           N
ATOM   1444  N   ARG A 210     -56.011 -12.154  27.698  1.00 78.50           N
ATOM   1445  CA  ARG A 210     -55.440 -10.869  27.307  1.00 75.29           C
ATOM   1446  C   ARG A 210     -55.348  -9.964  28.534  1.00 72.27           C
ATOM   1447  O   ARG A 210     -54.250  -9.539  28.895  1.00 70.08           O
ATOM   1448  CB  ARG A 210     -56.268 -10.216  26.185  1.00 75.25           C
ATOM   1449  CG  ARG A 210     -55.580  -8.995  25.639  1.00 76.92           C
ATOM   1450  CD  ARG A 210     -56.124  -8.534  24.323  1.00 81.54           C
ATOM   1451  NE  ARG A 210     -55.318  -7.421  23.824  1.00 80.84           N
ATOM   1452  CZ  ARG A 210     -55.570  -6.760  22.704  1.00 83.91           C
ATOM   1453  NH1 ARG A 210     -56.604  -7.101  21.940  1.00 71.34           N
ATOM   1454  NH2 ARG A 210     -54.790  -5.760  22.331  1.00 60.70           N
ATOM   1455  N   ARG A 211     -56.502  -9.776  29.216  1.00 65.14           N
ATOM   1456  CA  ARG A 211     -56.685  -8.978  30.417  1.00 61.96           C
ATOM   1457  C   ARG A 211     -55.633  -9.338  31.499  1.00 66.84           C
ATOM   1458  O   ARG A 211     -54.921  -8.436  31.982  1.00 64.65           O
ATOM   1459  CB  ARG A 211     -58.122  -9.139  30.914  1.00 57.46           C
ATOM   1460  CG  ARG A 211     -59.117  -8.576  29.896  1.00 61.43           C
ATOM   1461  CD  ARG A 211     -60.567  -8.697  30.309  1.00 68.33           C
ATOM   1462  NE  ARG A 211     -61.269  -7.413  30.207  1.00 74.93           N
ATOM   1463  CZ  ARG A 211     -62.187  -7.110  29.294  1.00 86.69           C
ATOM   1464  NH1 ARG A 211     -62.567  -8.012  28.404  1.00 72.85           N
ATOM   1465  NH2 ARG A 211     -62.749  -5.904  29.279  1.00 74.32           N
ATOM   1466  N   ALA A 212     -55.468 -10.641  31.806  1.00 65.67           N
ATOM   1467  CA  ALA A 212     -54.506 -11.092  32.813  1.00 66.18           C
ATOM   1468  C   ALA A 212     -53.032 -10.883  32.390  1.00 73.02           C
ATOM   1469  O   ALA A 212     -52.226 -10.433  33.227  1.00 71.27           O
ATOM   1470  CB  ALA A 212     -54.739 -12.537  33.149  1.00 68.37           C
ATOM   1471  N   LEU A 213     -52.679 -11.167  31.108  1.00 71.93           N
ATOM   1472  CA  LEU A 213     -51.293 -10.974  30.620  1.00 72.64           C
ATOM   1473  C   LEU A 213     -50.913  -9.490  30.667  1.00 75.10           C
ATOM   1474  O   LEU A 213     -49.779  -9.140  31.049  1.00 74.83           O
ATOM   1475  CB  LEU A 213     -51.117 -11.531  29.199  1.00 74.39           C
ATOM   1476  N   VAL A 214     -51.904  -8.615  30.337  1.00 69.48           N
ATOM   1477  CA  VAL A 214     -51.788  -7.159  30.399  1.00 66.67           C
ATOM   1478  C   VAL A 214     -51.584  -6.766  31.886  1.00 70.03           C
ATOM   1479  O   VAL A 214     -50.583  -6.105  32.212  1.00 69.16           O
ATOM   1480  CB  VAL A 214     -53.002  -6.449  29.729  1.00 69.44           C
ATOM   1481  CG1 VAL A 214     -52.923  -4.930  29.885  1.00 67.73           C
ATOM   1482  CG2 VAL A 214     -53.099  -6.813  28.249  1.00 70.12           C
ATOM   1483  N   GLU A 215     -52.482  -7.254  32.781  1.00 66.58           N
ATOM   1484  CA  GLU A 215     -52.429  -6.996  34.224  1.00 67.17           C
ATOM   1485  C   GLU A 215     -51.093  -7.467  34.841  1.00 73.24           C
ATOM   1486  O   GLU A 215     -50.578  -6.802  35.744  1.00 73.65           O
ATOM   1487  CB  GLU A 215     -53.609  -7.681  34.918  1.00 70.06           C
ATOM   1488  CG  GLU A 215     -53.941  -7.116  36.290  1.00 85.79           C
ATOM   1489  CD  GLU A 215     -55.253  -7.591  36.894  1.00113.94           C
ATOM   1490  OE1 GLU A 215     -56.165  -7.976  36.126  1.00122.19           O
ATOM   1491  OE2 GLU A 215     -55.386  -7.539  38.139  1.00102.99           O
ATOM   1492  N   GLU A 216     -50.520  -8.590  34.317  1.00 70.04           N
ATOM   1493  CA  GLU A 216     -49.266  -9.197  34.764  1.00 70.21           C
ATOM   1494  C   GLU A 216     -48.076  -8.292  34.532  1.00 70.71           C
ATOM   1495  O   GLU A 216     -47.273  -8.091  35.458  1.00 70.34           O
ATOM   1496  CB  GLU A 216     -49.025 -10.519  34.029  1.00 74.29           C
ATOM   1497  CG  GLU A 216     -48.430 -11.632  34.881  1.00 88.28           C
ATOM   1498  CD  GLU A 216     -49.407 -12.389  35.762  1.00112.15           C
ATOM   1499  OE1 GLU A 216     -50.612 -12.045  35.764  1.00102.52           O
ATOM   1500  OE2 GLU A 216     -48.972 -13.357  36.428  1.00115.85           O
ATOM   1501  N   GLU A 217     -47.935  -7.772  33.284  1.00 64.47           N
ATOM   1502  CA  GLU A 217     -46.815  -6.895  32.929  1.00 61.70           C
ATOM   1503  C   GLU A 217     -46.921  -5.553  33.661  1.00 61.88           C
ATOM   1504  O   GLU A 217     -45.870  -4.983  34.007  1.00 60.85           O
ATOM   1505  CB  GLU A 217     -46.707  -6.679  31.397  1.00 63.02           C
ATOM   1506  CG  GLU A 217     -45.455  -5.916  30.918  1.00 72.36           C
ATOM   1507  CD  GLU A 217     -45.484  -4.388  30.838  1.00 84.44           C
ATOM   1508  OE1 GLU A 217     -46.579  -3.795  30.990  1.00 60.96           O
ATOM   1509  OE2 GLU A 217     -44.413  -3.785  30.578  1.00 72.45           O
ATOM   1510  N   ILE A 218     -48.163  -5.049  33.923  1.00 55.07           N
ATOM   1511  CA  ILE A 218     -48.247  -3.737  34.569  1.00 52.28           C
ATOM   1512  C   ILE A 218     -47.944  -3.830  36.091  1.00 58.89           C
ATOM   1513  O   ILE A 218     -47.196  -2.972  36.592  1.00 58.82           O
ATOM   1514  CB  ILE A 218     -49.515  -2.897  34.231  1.00 53.60           C
ATOM   1515  CG1 ILE A 218     -49.975  -3.148  32.742  1.00 52.37           C
ATOM   1516  CG2 ILE A 218     -49.182  -1.371  34.434  1.00 53.17           C
ATOM   1517  CD1 ILE A 218     -51.435  -2.788  32.374  1.00 43.62           C
ATOM   1518  N   THR A 219     -48.370  -4.911  36.787  1.00 59.51           N
ATOM   1519  CA  THR A 219     -48.066  -5.087  38.230  1.00 61.82           C
ATOM   1520  C   THR A 219     -46.509  -5.069  38.533  1.00 68.36           C
ATOM   1521  O   THR A 219     -46.049  -4.451  39.517  1.00 67.38           O
ATOM   1522  CB  THR A 219     -48.729  -6.358  38.709  1.00 70.82           C
ATOM   1523  OG1 THR A 219     -50.131  -6.175  38.555  1.00 69.77           O
ATOM   1524  CG2 THR A 219     -48.407  -6.680  40.163  1.00 69.93           C
ATOM   1525  N   ARG A 220     -45.726  -5.704  37.648  1.00 66.96           N
ATOM   1526  CA  ARG A 220     -44.258  -5.765  37.739  1.00 68.33           C
ATOM   1527  C   ARG A 220     -43.585  -4.408  37.624  1.00 69.12           C
ATOM   1528  O   ARG A 220     -42.447  -4.250  38.073  1.00 67.66           O
ATOM   1529  CB  ARG A 220     -43.709  -6.623  36.584  1.00 70.63           C
ATOM   1530  CG  ARG A 220     -43.297  -8.018  36.960  1.00 81.57           C
ATOM   1531  CD  ARG A 220     -42.257  -8.545  35.988  1.00 93.09           C
ATOM   1532  NE  ARG A 220     -42.810  -8.874  34.667  1.00 99.49           N
ATOM   1533  CZ  ARG A 220     -42.615  -8.148  33.568  1.00101.23           C
ATOM   1534  NH1 ARG A 220     -41.899  -7.029  33.620  1.00 83.82           N
ATOM   1535  NH2 ARG A 220     -43.128  -8.540  32.406  1.00 69.86           N
ATOM   1536  N   ASN A 221     -44.246  -3.456  36.937  1.00 65.20           N
ATOM   1537  CA  ASN A 221     -43.641  -2.176  36.588  1.00 63.14           C
ATOM   1538  C   ASN A 221     -44.129  -0.996  37.417  1.00 65.82           C
ATOM   1539  O   ASN A 221     -43.643   0.113  37.216  1.00 63.68           O
ATOM   1540  CB  ASN A 221     -43.853  -1.936  35.100  1.00 59.54           C
ATOM   1541  CG  ASN A 221     -42.925  -2.813  34.273  1.00 73.48           C
ATOM   1542  OD1 ASN A 221     -41.706  -2.624  34.243  1.00 58.97           O
ATOM   1543  ND2 ASN A 221     -43.462  -3.854  33.661  1.00 75.31           N
ATOM   1544  N   THR A 222     -44.990  -1.248  38.412  1.00 64.00           N
ATOM   1545  CA  THR A 222     -45.592  -0.213  39.264  1.00 63.69           C
ATOM   1546  C   THR A 222     -45.361  -0.451  40.774  1.00 67.21           C
ATOM   1547  O   THR A 222     -45.160  -1.591  41.212  1.00 65.46           O
ATOM   1548  CB  THR A 222     -47.123  -0.190  38.997  1.00 70.31           C
ATOM   1549  OG1 THR A 222     -47.623  -1.535  39.111  1.00 75.68           O
ATOM   1550  CG2 THR A 222     -47.486   0.394  37.630  1.00 60.57           C
ATOM   1551  N   THR A 223     -45.443   0.648  41.563  1.00 65.19           N
ATOM   1552  CA  THR A 223     -45.392   0.638  43.038  1.00 66.75           C
ATOM   1553  C   THR A 223     -46.844   0.359  43.487  1.00 73.99           C
ATOM   1554  O   THR A 223     -47.737   1.107  43.050  1.00 73.07           O
ATOM   1555  CB  THR A 223     -44.784   1.958  43.575  1.00 69.40           C
ATOM   1556  OG1 THR A 223     -43.436   2.069  43.100  1.00 65.15           O
ATOM   1557  CG2 THR A 223     -44.841   2.077  45.118  1.00 62.98           C
ATOM   1558  N   PRO A 224     -47.106  -0.729  44.291  1.00 73.06           N
ATOM   1559  CA  PRO A 224     -48.505  -1.102  44.637  1.00 73.60           C
ATOM   1560  C   PRO A 224     -49.431   0.045  45.086  1.00 78.34           C
ATOM   1561  O   PRO A 224     -50.561   0.131  44.601  1.00 80.77           O
ATOM   1562  CB  PRO A 224     -48.332  -2.135  45.750  1.00 76.99           C
ATOM   1563  CG  PRO A 224     -47.033  -2.760  45.452  1.00 80.58           C
ATOM   1564  CD  PRO A 224     -46.148  -1.713  44.845  1.00 74.66           C
ATOM   1565  N   MET A 225     -48.959   0.933  45.962  1.00 72.27           N
ATOM   1566  CA  MET A 225     -49.753   2.043  46.453  1.00 71.11           C
ATOM   1567  C   MET A 225     -49.954   3.097  45.361  1.00 71.10           C
ATOM   1568  O   MET A 225     -50.888   3.899  45.439  1.00 70.01           O
ATOM   1569  CB  MET A 225     -49.127   2.649  47.723  1.00 75.16           C
ATOM   1570  CG  MET A 225     -47.724   3.211  47.557  1.00 78.40           C
ATOM   1571  SD  MET A 225     -47.246   4.249  48.968  1.00 85.09           S
ATOM   1572  CE  MET A 225     -47.036   3.003  50.250  1.00 84.62           C
ATOM   1573  N   TYR A 226     -49.102   3.080  44.334  1.00 65.89           N
ATOM   1574  CA  TYR A 226     -49.216   4.029  43.220  1.00 63.75           C
ATOM   1575  C   TYR A 226     -49.962   3.399  42.014  1.00 61.38           C
ATOM   1576  O   TYR A 226     -50.062   4.052  40.974  1.00 61.01           O
ATOM   1577  CB  TYR A 226     -47.825   4.527  42.787  1.00 63.55           C
ATOM   1578  CG  TYR A 226     -47.218   5.615  43.638  1.00 63.39           C
ATOM   1579  CD1 TYR A 226     -47.399   6.965  43.313  1.00 64.73           C
ATOM   1580  CD2 TYR A 226     -46.359   5.303  44.693  1.00 63.39           C
ATOM   1581  CE1 TYR A 226     -46.777   7.977  44.044  1.00 63.21           C
ATOM   1582  CE2 TYR A 226     -45.738   6.305  45.436  1.00 64.78           C
ATOM   1583  CZ  TYR A 226     -45.949   7.644  45.107  1.00 70.22           C
ATOM   1584  OH  TYR A 226     -45.337   8.648  45.828  1.00 66.14           O
ATOM   1585  N   ARG A 227     -50.486   2.160  42.159  1.00 53.82           N
ATOM   1586  CA  ARG A 227     -51.267   1.479  41.113  1.00 52.53           C
ATOM   1587  C   ARG A 227     -52.588   2.232  40.839  1.00 53.54           C
ATOM   1588  O   ARG A 227     -53.251   2.680  41.770  1.00 53.83           O
ATOM   1589  CB  ARG A 227     -51.506  -0.004  41.447  1.00 53.63           C
ATOM   1590  CG  ARG A 227     -50.230  -0.774  41.162  1.00 65.61           C
ATOM   1591  CD  ARG A 227     -50.212  -2.230  41.538  1.00 82.39           C
ATOM   1592  NE  ARG A 227     -48.812  -2.659  41.575  1.00 92.18           N
ATOM   1593  CZ  ARG A 227     -48.355  -3.740  42.192  1.00 97.00           C
ATOM   1594  NH1 ARG A 227     -49.191  -4.561  42.820  1.00 93.02           N
ATOM   1595  NH2 ARG A 227     -47.057  -4.010  42.187  1.00 64.51           N
ATOM   1596  N   THR A 228     -52.916   2.411  39.550  1.00 47.09           N
ATOM   1597  CA  THR A 228     -54.054   3.202  39.054  1.00 45.57           C
ATOM   1598  C   THR A 228     -55.334   2.403  38.982  1.00 47.40           C
ATOM   1599  O   THR A 228     -55.255   1.209  38.744  1.00 47.37           O
ATOM   1600  CB  THR A 228     -53.738   3.782  37.648  1.00 45.27           C
ATOM   1601  OG1 THR A 228     -53.335   2.732  36.786  1.00 52.37           O
ATOM   1602  CG2 THR A 228     -52.658   4.817  37.671  1.00 42.47           C
ATOM   1603  N   PRO A 229     -56.533   3.039  39.102  1.00 44.67           N
ATOM   1604  CA  PRO A 229     -57.791   2.272  38.976  1.00 45.04           C
ATOM   1605  C   PRO A 229     -57.892   1.459  37.667  1.00 50.78           C
ATOM   1606  O   PRO A 229     -58.269   0.283  37.732  1.00 52.58           O
ATOM   1607  CB  PRO A 229     -58.874   3.358  39.068  1.00 47.55           C
ATOM   1608  CG  PRO A 229     -58.247   4.427  39.901  1.00 51.46           C
ATOM   1609  CD  PRO A 229     -56.816   4.455  39.443  1.00 45.95           C
ATOM   1610  N   GLU A 230     -57.473   2.025  36.506  1.00 46.56           N
ATOM   1611  CA  GLU A 230     -57.532   1.347  35.191  1.00 45.04           C
ATOM   1612  C   GLU A 230     -56.670   0.044  35.112  1.00 52.22           C
ATOM   1613  O   GLU A 230     -56.887  -0.773  34.202  1.00 55.00           O
ATOM   1614  CB  GLU A 230     -57.165   2.303  34.032  1.00 44.98           C
ATOM   1615  CG  GLU A 230     -55.816   2.996  34.139  1.00 54.23           C
ATOM   1616  CD  GLU A 230     -55.835   4.354  34.811  1.00 65.97           C
ATOM   1617  OE1 GLU A 230     -56.475   4.479  35.882  1.00 53.14           O
ATOM   1618  OE2 GLU A 230     -55.164   5.280  34.295  1.00 51.60           O
ATOM   1619  N   ILE A 231     -55.711  -0.157  36.031  1.00 47.08           N
ATOM   1620  CA  ILE A 231     -54.898  -1.383  35.980  1.00 45.98           C
ATOM   1621  C   ILE A 231     -55.406  -2.350  37.032  1.00 53.21           C
ATOM   1622  O   ILE A 231     -55.210  -3.576  36.884  1.00 55.43           O
ATOM   1623  CB  ILE A 231     -53.338  -1.155  36.053  1.00 47.32           C
ATOM   1624  CG1 ILE A 231     -52.827  -0.707  37.435  1.00 46.47           C
ATOM   1625  CG2 ILE A 231     -52.835  -0.212  34.935  1.00 46.09           C
ATOM   1626  CD1 ILE A 231     -51.340  -1.025  37.635  1.00 48.96           C
ATOM   1627  N   ILE A 232     -56.083  -1.823  38.096  1.00 48.69           N
ATOM   1628  CA  ILE A 232     -56.647  -2.710  39.132  1.00 48.81           C
ATOM   1629  C   ILE A 232     -57.879  -3.422  38.543  1.00 54.68           C
ATOM   1630  O   ILE A 232     -57.993  -4.642  38.694  1.00 58.20           O
ATOM   1631  CB  ILE A 232     -56.944  -1.975  40.471  1.00 50.84           C
ATOM   1632  CG1 ILE A 232     -55.638  -1.654  41.198  1.00 48.80           C
ATOM   1633  CG2 ILE A 232     -57.891  -2.781  41.386  1.00 50.56           C
ATOM   1634  CD1 ILE A 232     -55.645  -0.427  41.983  1.00 46.77           C
ATOM   1635  N   ASP A 233     -58.756  -2.665  37.838  1.00 49.82           N
ATOM   1636  CA  ASP A 233     -59.970  -3.160  37.192  1.00 49.92           C
ATOM   1637  C   ASP A 233     -59.816  -3.177  35.675  1.00 54.05           C
ATOM   1638  O   ASP A 233     -60.033  -2.169  35.019  1.00 53.75           O
ATOM   1639  CB  ASP A 233     -61.193  -2.319  37.608  1.00 52.81           C
ATOM   1640  CG  ASP A 233     -62.529  -2.660  36.941  1.00 68.55           C
ATOM   1641  OD1 ASP A 233     -62.671  -3.787  36.413  1.00 70.06           O
ATOM   1642  OD2 ASP A 233     -63.452  -1.834  37.017  1.00 78.38           O
ATOM   1643  N   LEU A 234     -59.508  -4.354  35.121  1.00 54.00           N
ATOM   1644  CA  LEU A 234     -59.367  -4.583  33.677  1.00 54.51           C
ATOM   1645  C   LEU A 234     -60.724  -4.910  33.022  1.00 60.96           C
ATOM   1646  O   LEU A 234     -60.745  -5.366  31.881  1.00 60.95           O
ATOM   1647  CB  LEU A 234     -58.363  -5.727  33.402  1.00 53.89           C
ATOM   1648  CG  LEU A 234     -56.923  -5.393  32.862  1.00 56.42           C
ATOM   1649  CD1 LEU A 234     -56.945  -4.728  31.510  1.00 59.70           C
ATOM   1650  CD2 LEU A 234     -56.079  -4.659  33.853  1.00 53.81           C
ATOM   1651  N   TYR A 235     -61.852  -4.677  33.741  1.00 57.66           N
ATOM   1652  CA  TYR A 235     -63.206  -4.924  33.225  1.00 57.47           C
ATOM   1653  C   TYR A 235     -64.016  -3.607  33.111  1.00 62.43           C
ATOM   1654  O   TYR A 235     -65.152  -3.606  32.657  1.00 64.94           O
ATOM   1655  CB  TYR A 235     -63.909  -6.016  34.020  1.00 58.72           C
ATOM   1656  CG  TYR A 235     -63.295  -7.373  33.736  1.00 59.70           C
ATOM   1657  CD1 TYR A 235     -62.159  -7.802  34.414  1.00 58.67           C
ATOM   1658  CD2 TYR A 235     -63.805  -8.197  32.735  1.00 62.58           C
ATOM   1659  CE1 TYR A 235     -61.571  -9.031  34.135  1.00 59.39           C
ATOM   1660  CE2 TYR A 235     -63.230  -9.431  32.452  1.00 63.89           C
ATOM   1661  CZ  TYR A 235     -62.113  -9.848  33.160  1.00 71.71           C
ATOM   1662  OH  TYR A 235     -61.524 -11.068  32.888  1.00 76.45           O
ATOM   1663  N   SER A 236     -63.381  -2.481  33.450  1.00 57.97           N
ATOM   1664  CA  SER A 236     -63.795  -1.120  33.130  1.00 57.09           C
ATOM   1665  C   SER A 236     -63.237  -0.939  31.759  1.00 62.37           C
ATOM   1666  O   SER A 236     -62.173  -1.520  31.465  1.00 63.42           O
ATOM   1667  CB  SER A 236     -63.158  -0.139  34.107  1.00 58.55           C
ATOM   1668  OG  SER A 236     -61.737  -0.183  34.024  1.00 55.16           O
ATOM   1669  N   ASN A 237     -63.857  -0.188  30.892  1.00 60.19           N
ATOM   1670  CA  ASN A 237     -63.137  -0.107  29.614  1.00 60.51           C
ATOM   1671  C   ASN A 237     -62.246   1.172  29.608  1.00 63.70           C
ATOM   1672  O   ASN A 237     -62.162   1.892  28.604  1.00 65.05           O
ATOM   1673  CB  ASN A 237     -64.082  -0.223  28.414  1.00 65.40           C
ATOM   1674  CG  ASN A 237     -64.681  -1.607  28.274  1.00 88.81           C
ATOM   1675  OD1 ASN A 237     -64.158  -2.618  28.783  1.00 72.80           O
ATOM   1676  ND2 ASN A 237     -65.791  -1.682  27.560  1.00 92.86           N
ATOM   1677  N   PHE A 238     -61.601   1.447  30.777  1.00 56.06           N
ATOM   1678  CA  PHE A 238     -60.713   2.595  30.956  1.00 53.43           C
ATOM   1679  C   PHE A 238     -59.486   2.364  30.163  1.00 57.47           C
ATOM   1680  O   PHE A 238     -58.904   1.276  30.260  1.00 57.91           O
ATOM   1681  CB  PHE A 238     -60.290   2.814  32.431  1.00 52.15           C
ATOM   1682  CG  PHE A 238     -61.320   3.180  33.475  1.00 51.90           C
ATOM   1683  CD1 PHE A 238     -62.598   3.587  33.108  1.00 53.17           C
ATOM   1684  CD2 PHE A 238     -61.000   3.144  34.828  1.00 51.26           C
ATOM   1685  CE1 PHE A 238     -63.527   3.979  34.074  1.00 54.12           C
ATOM   1686  CE2 PHE A 238     -61.930   3.547  35.794  1.00 54.40           C
ATOM   1687  CZ  PHE A 238     -63.193   3.941  35.411  1.00 53.13           C
ATOM   1688  N   PRO A 239     -59.084   3.340  29.344  1.00 52.56           N
ATOM   1689  CA  PRO A 239     -57.800   3.199  28.638  1.00 50.36           C
ATOM   1690  C   PRO A 239     -56.643   3.184  29.629  1.00 50.85           C
ATOM   1691  O   PRO A 239     -56.750   3.783  30.708  1.00 48.38           O
ATOM   1692  CB  PRO A 239     -57.740   4.465  27.771  1.00 52.35           C
ATOM   1693  CG  PRO A 239     -58.565   5.456  28.499  1.00 56.62           C
ATOM   1694  CD  PRO A 239     -59.671   4.683  29.151  1.00 53.37           C
ATOM   1695  N   ILE A 240     -55.554   2.486  29.267  1.00 48.03           N
ATOM   1696  CA  ILE A 240     -54.315   2.422  30.049  1.00 45.99           C
ATOM   1697  C   ILE A 240     -53.241   3.153  29.240  1.00 49.69           C
ATOM   1698  O   ILE A 240     -52.622   2.528  28.368  1.00 49.05           O
ATOM   1699  CB  ILE A 240     -53.929   0.973  30.399  1.00 48.46           C
ATOM   1700  CG1 ILE A 240     -55.177   0.164  30.887  1.00 49.68           C
ATOM   1701  CG2 ILE A 240     -52.805   0.991  31.434  1.00 46.91           C
ATOM   1702  CD1 ILE A 240     -54.971  -1.400  31.190  1.00 45.16           C
ATOM   1703  N   GLY A 241     -53.095   4.475  29.484  1.00 45.13           N
ATOM   1704  CA  GLY A 241     -52.172   5.356  28.772  1.00 44.60           C
ATOM   1705  C   GLY A 241     -51.432   6.365  29.633  1.00 50.19           C
ATOM   1706  O   GLY A 241     -51.091   6.071  30.786  1.00 46.72           O
ATOM   1707  N   GLU A 242     -51.175   7.588  29.064  1.00 49.18           N
ATOM   1708  CA  GLU A 242     -50.406   8.656  29.725  1.00 49.26           C
ATOM   1709  C   GLU A 242     -51.066   9.141  31.023  1.00 51.36           C
ATOM   1710  O   GLU A 242     -50.348   9.550  31.947  1.00 49.40           O
ATOM   1711  CB  GLU A 242     -50.074   9.872  28.810  1.00 52.41           C
ATOM   1712  CG  GLU A 242     -51.073  10.253  27.728  1.00 74.23           C
ATOM   1713  CD  GLU A 242     -50.946   9.438  26.453  1.00108.03           C
ATOM   1714  OE1 GLU A 242     -51.546   8.340  26.383  1.00105.59           O
ATOM   1715  OE2 GLU A 242     -50.230   9.890  25.529  1.00102.93           O
ATOM   1716  N   LYS A 243     -52.402   8.989  31.136  1.00 47.43           N
ATOM   1717  CA  LYS A 243     -53.184   9.414  32.298  1.00 46.48           C
ATOM   1718  C   LYS A 243     -52.799   8.675  33.558  1.00 51.61           C
ATOM   1719  O   LYS A 243     -53.138   9.122  34.662  1.00 53.93           O
ATOM   1720  CB  LYS A 243     -54.680   9.305  32.041  1.00 46.98           C
ATOM   1721  CG  LYS A 243     -55.158  10.359  31.054  1.00 52.27           C
ATOM   1722  CD  LYS A 243     -55.115  11.821  31.600  1.00 58.10           C
ATOM   1723  CE  LYS A 243     -55.543  12.862  30.580  1.00 53.33           C
ATOM   1724  NZ  LYS A 243     -57.021  12.883  30.367  1.00 53.89           N
ATOM   1725  N   GLN A 244     -52.028   7.595  33.403  1.00 45.94           N
ATOM   1726  CA  GLN A 244     -51.511   6.832  34.527  1.00 45.18           C
ATOM   1727  C   GLN A 244     -50.567   7.696  35.321  1.00 46.33           C
ATOM   1728  O   GLN A 244     -50.546   7.618  36.551  1.00 46.07           O
ATOM   1729  CB  GLN A 244     -50.752   5.582  34.044  1.00 46.21           C
ATOM   1730  CG  GLN A 244     -51.597   4.420  33.618  1.00 39.90           C
ATOM   1731  CD  GLN A 244     -50.721   3.374  33.000  1.00 47.64           C
ATOM   1732  OE1 GLN A 244     -50.397   2.374  33.629  1.00 42.04           O
ATOM   1733  NE2 GLN A 244     -50.352   3.554  31.730  1.00 44.30           N
ATOM   1734  N   ASP A 245     -49.781   8.517  34.606  1.00 41.27           N
ATOM   1735  CA  ASP A 245     -48.796   9.393  35.223  1.00 40.80           C
ATOM   1736  C   ASP A 245     -49.451  10.514  35.988  1.00 41.61           C
ATOM   1737  O   ASP A 245     -48.862  10.978  36.956  1.00 41.55           O
ATOM   1738  CB  ASP A 245     -47.810   9.946  34.183  1.00 41.96           C
ATOM   1739  CG  ASP A 245     -46.889   8.895  33.568  1.00 43.36           C
ATOM   1740  OD1 ASP A 245     -46.670   7.814  34.213  1.00 34.01           O
ATOM   1741  OD2 ASP A 245     -46.384   9.141  32.457  1.00 51.90           O
ATOM   1742  N   ILE A 246     -50.661  10.930  35.578  1.00 39.58           N
ATOM   1743  CA  ILE A 246     -51.421  12.029  36.218  1.00 41.19           C
ATOM   1744  C   ILE A 246     -51.867  11.597  37.641  1.00 45.16           C
ATOM   1745  O   ILE A 246     -51.634  12.334  38.602  1.00 45.36           O
ATOM   1746  CB  ILE A 246     -52.616  12.503  35.340  1.00 45.04           C
ATOM   1747  CG1 ILE A 246     -52.144  12.933  33.914  1.00 45.02           C
ATOM   1748  CG2 ILE A 246     -53.421  13.627  36.042  1.00 46.06           C
ATOM   1749  CD1 ILE A 246     -51.220  14.231  33.833  1.00 42.85           C
ATOM   1750  N   TRP A 247     -52.448  10.384  37.758  1.00 40.24           N
ATOM   1751  CA  TRP A 247     -52.840   9.765  39.015  1.00 40.43           C
ATOM   1752  C   TRP A 247     -51.635   9.703  39.979  1.00 47.55           C
ATOM   1753  O   TRP A 247     -51.774  10.082  41.148  1.00 49.65           O
ATOM   1754  CB  TRP A 247     -53.388   8.347  38.753  1.00 38.18           C
ATOM   1755  CG  TRP A 247     -53.836   7.685  40.014  1.00 39.49           C
ATOM   1756  CD1 TRP A 247     -53.055   7.016  40.911  1.00 42.43           C
ATOM   1757  CD2 TRP A 247     -55.145   7.730  40.575  1.00 40.41           C
ATOM   1758  NE1 TRP A 247     -53.825   6.558  41.954  1.00 43.54           N
ATOM   1759  CE2 TRP A 247     -55.106   7.019  41.796  1.00 45.63           C
ATOM   1760  CE3 TRP A 247     -56.381   8.194  40.110  1.00 43.25           C
ATOM   1761  CZ2 TRP A 247     -56.254   6.794  42.576  1.00 46.97           C
ATOM   1762  CZ3 TRP A 247     -57.518   7.985  40.893  1.00 46.84           C
ATOM   1763  CH2 TRP A 247     -57.444   7.312  42.122  1.00 47.87           C
ATOM   1764  N   ALA A 248     -50.452   9.212  39.478  1.00 42.46           N
ATOM   1765  CA  ALA A 248     -49.211   9.108  40.258  1.00 41.91           C
ATOM   1766  C   ALA A 248     -48.759  10.483  40.729  1.00 44.59           C
ATOM   1767  O   ALA A 248     -48.377  10.616  41.882  1.00 45.07           O
ATOM   1768  CB  ALA A 248     -48.113   8.436  39.449  1.00 41.27           C
ATOM   1769  N   LEU A 249     -48.896  11.517  39.870  1.00 41.58           N
ATOM   1770  CA  LEU A 249     -48.553  12.904  40.195  1.00 41.17           C
ATOM   1771  C   LEU A 249     -49.528  13.482  41.231  1.00 46.86           C
ATOM   1772  O   LEU A 249     -49.070  14.198  42.109  1.00 47.82           O
ATOM   1773  CB  LEU A 249     -48.466  13.790  38.947  1.00 40.40           C
ATOM   1774  CG  LEU A 249     -47.294  13.504  37.989  1.00 42.06           C
ATOM   1775  CD1 LEU A 249     -47.564  14.079  36.640  1.00 41.74           C
ATOM   1776  CD2 LEU A 249     -45.947  13.978  38.552  1.00 39.89           C
ATOM   1777  N   GLY A 250     -50.812  13.083  41.188  1.00 43.54           N
ATOM   1778  CA  GLY A 250     -51.814  13.492  42.173  1.00 44.89           C
ATOM   1779  C   GLY A 250     -51.449  12.979  43.553  1.00 49.03           C
ATOM   1780  O   GLY A 250     -51.576  13.678  44.553  1.00 50.49           O
ATOM   1781  N   CYS A 251     -50.919  11.766  43.592  1.00 45.02           N
ATOM   1782  CA  CYS A 251     -50.440  11.088  44.796  1.00 44.25           C
ATOM   1783  C   CYS A 251     -49.231  11.825  45.357  1.00 48.86           C
ATOM   1784  O   CYS A 251     -49.182  12.063  46.569  1.00 51.47           O
ATOM   1785  CB  CYS A 251     -50.098   9.626  44.491  1.00 41.10           C
ATOM   1786  SG  CYS A 251     -51.532   8.571  44.182  1.00 43.27           S
ATOM   1787  N   ILE A 252     -48.270  12.199  44.475  1.00 42.63           N
ATOM   1788  CA  ILE A 252     -47.044  12.899  44.875  1.00 42.86           C
ATOM   1789  C   ILE A 252     -47.385  14.218  45.540  1.00 49.47           C
ATOM   1790  O   ILE A 252     -46.886  14.473  46.631  1.00 52.74           O
ATOM   1791  CB  ILE A 252     -46.039  13.093  43.699  1.00 43.81           C
ATOM   1792  CG1 ILE A 252     -45.388  11.748  43.298  1.00 41.10           C
ATOM   1793  CG2 ILE A 252     -44.938  14.106  44.059  1.00 45.31           C
ATOM   1794  CD1 ILE A 252     -44.833  11.761  41.886  1.00 46.44           C
ATOM   1795  N   LEU A 253     -48.229  15.049  44.898  1.00 45.11           N
ATOM   1796  CA  LEU A 253     -48.647  16.362  45.398  1.00 44.73           C
ATOM   1797  C   LEU A 253     -49.360  16.199  46.743  1.00 51.47           C
ATOM   1798  O   LEU A 253     -49.110  16.998  47.634  1.00 55.17           O
ATOM   1799  CB  LEU A 253     -49.496  17.130  44.360  1.00 43.93           C
ATOM   1800  CG  LEU A 253     -49.947  18.584  44.689  1.00 50.08           C
ATOM   1801  CD1 LEU A 253     -48.761  19.552  44.909  1.00 50.68           C
ATOM   1802  CD2 LEU A 253     -50.821  19.139  43.600  1.00 48.90           C
ATOM   1803  N   TYR A 254     -50.138  15.135  46.934  1.00 47.54           N
ATOM   1804  CA  TYR A 254     -50.790  14.853  48.223  1.00 49.30           C
ATOM   1805  C   TYR A 254     -49.729  14.549  49.279  1.00 57.71           C
ATOM   1806  O   TYR A 254     -49.793  15.074  50.394  1.00 62.12           O
ATOM   1807  CB  TYR A 254     -51.793  13.680  48.109  1.00 47.70           C
ATOM   1808  CG  TYR A 254     -52.632  13.452  49.354  1.00 51.38           C
ATOM   1809  CD1 TYR A 254     -52.075  12.897  50.507  1.00 52.82           C
ATOM   1810  CD2 TYR A 254     -53.996  13.726  49.360  1.00 55.16           C
ATOM   1811  CE1 TYR A 254     -52.842  12.678  51.651  1.00 56.04           C
ATOM   1812  CE2 TYR A 254     -54.778  13.497  50.497  1.00 59.70           C
ATOM   1813  CZ  TYR A 254     -54.194  12.978  51.642  1.00 66.24           C
ATOM   1814  OH  TYR A 254     -54.957  12.745  52.762  1.00 69.60           O
ATOM   1815  N   LEU A 255     -48.756  13.711  48.914  1.00 52.73           N
ATOM   1816  CA  LEU A 255     -47.672  13.273  49.778  1.00 52.82           C
ATOM   1817  C   LEU A 255     -46.760  14.444  50.209  1.00 59.30           C
ATOM   1818  O   LEU A 255     -46.334  14.508  51.371  1.00 61.73           O
ATOM   1819  CB  LEU A 255     -46.890  12.193  49.039  1.00 50.03           C
ATOM   1820  CG  LEU A 255     -45.614  11.674  49.681  1.00 55.82           C
ATOM   1821  CD1 LEU A 255     -45.877  10.994  51.028  1.00 59.22           C
ATOM   1822  CD2 LEU A 255     -44.894  10.745  48.732  1.00 55.81           C
ATOM   1823  N   LEU A 256     -46.467  15.361  49.286  1.00 55.26           N
ATOM   1824  CA  LEU A 256     -45.618  16.506  49.595  1.00 56.71           C
ATOM   1825  C   LEU A 256     -46.337  17.441  50.581  1.00 64.84           C
ATOM   1826  O   LEU A 256     -45.705  17.935  51.525  1.00 69.34           O
ATOM   1827  CB  LEU A 256     -45.222  17.274  48.315  1.00 55.17           C
ATOM   1828  CG  LEU A 256     -44.475  16.514  47.234  1.00 57.18           C
ATOM   1829  CD1 LEU A 256     -44.457  17.314  45.929  1.00 55.62           C
ATOM   1830  CD2 LEU A 256     -43.067  16.137  47.695  1.00 60.20           C
ATOM   1831  N   CYS A 257     -47.662  17.667  50.364  1.00 57.77           N
ATOM   1832  CA  CYS A 257     -48.479  18.539  51.188  1.00 59.26           C
ATOM   1833  C   CYS A 257     -48.725  17.940  52.557  1.00 65.68           C
ATOM   1834  O   CYS A 257     -48.420  18.566  53.562  1.00 69.24           O
ATOM   1835  CB  CYS A 257     -49.788  18.861  50.486  1.00 59.74           C
ATOM   1836  SG  CYS A 257     -49.596  19.881  49.015  1.00 62.01           S
ATOM   1837  N   PHE A 258     -49.274  16.740  52.608  1.00 62.95           N
ATOM   1838  CA  PHE A 258     -49.602  16.115  53.882  1.00 65.64           C
ATOM   1839  C   PHE A 258     -48.524  15.107  54.226  1.00 74.28           C
ATOM   1840  O   PHE A 258     -47.557  14.954  53.471  1.00 71.89           O
ATOM   1841  CB  PHE A 258     -51.022  15.541  53.817  1.00 67.15           C
ATOM   1842  CG  PHE A 258     -51.948  16.522  53.116  1.00 68.13           C
ATOM   1843  CD1 PHE A 258     -52.248  17.757  53.693  1.00 72.89           C
ATOM   1844  CD2 PHE A 258     -52.428  16.258  51.835  1.00 67.80           C
ATOM   1845  CE1 PHE A 258     -53.051  18.683  53.024  1.00 74.37           C
ATOM   1846  CE2 PHE A 258     -53.238  17.180  51.171  1.00 70.76           C
ATOM   1847  CZ  PHE A 258     -53.541  18.388  51.769  1.00 71.51           C
ATOM   1848  N   ARG A 259     -48.609  14.508  55.402  1.00 77.02           N
ATOM   1849  CA  ARG A 259     -47.563  13.590  55.868  1.00 78.40           C
ATOM   1850  C   ARG A 259     -47.391  12.323  55.000  1.00 78.31           C
ATOM   1851  O   ARG A 259     -46.268  11.966  54.645  1.00 77.03           O
ATOM   1852  CB  ARG A 259     -47.846  13.167  57.335  1.00 84.60           C
ATOM   1853  N   GLN A 260     -48.511  11.673  54.682  1.00 72.66           N
ATOM   1854  CA  GLN A 260     -48.623  10.369  54.068  1.00 69.68           C
ATOM   1855  C   GLN A 260     -49.116  10.359  52.627  1.00 67.36           C
ATOM   1856  O   GLN A 260     -49.576  11.361  52.089  1.00 65.98           O
ATOM   1857  CB  GLN A 260     -49.603   9.544  54.918  1.00 73.80           C
ATOM   1858  CG  GLN A 260     -49.161   9.363  56.377  1.00101.41           C
ATOM   1859  CD  GLN A 260     -50.292   9.523  57.369  1.00132.17           C
ATOM   1860  OE1 GLN A 260     -51.486   9.484  57.027  1.00129.43           O
ATOM   1861  NE2 GLN A 260     -49.936   9.692  58.634  1.00127.14           N
ATOM   1862  N   HIS A 261     -48.994   9.184  52.014  1.00 60.92           N
ATOM   1863  CA  HIS A 261     -49.470   8.876  50.675  1.00 58.04           C
ATOM   1864  C   HIS A 261     -51.012   8.757  50.754  1.00 61.04           C
ATOM   1865  O   HIS A 261     -51.491   8.264  51.780  1.00 62.15           O
ATOM   1866  CB  HIS A 261     -48.822   7.568  50.184  1.00 56.63           C
ATOM   1867  CG  HIS A 261     -49.043   7.311  48.732  1.00 56.71           C
ATOM   1868  ND1 HIS A 261     -50.208   6.693  48.272  1.00 57.87           N
ATOM   1869  CD2 HIS A 261     -48.246   7.597  47.674  1.00 54.85           C
ATOM   1870  CE1 HIS A 261     -50.076   6.624  46.958  1.00 54.59           C
ATOM   1871  NE2 HIS A 261     -48.909   7.150  46.550  1.00 53.35           N
ATOM   1872  N   PRO A 262     -51.803   9.226  49.742  1.00 53.71           N
ATOM   1873  CA  PRO A 262     -53.266   9.175  49.879  1.00 54.84           C
ATOM   1874  C   PRO A 262     -53.836   7.749  49.952  1.00 62.37           C
ATOM   1875  O   PRO A 262     -54.913   7.549  50.521  1.00 65.23           O
ATOM   1876  CB  PRO A 262     -53.773   9.948  48.658  1.00 54.19           C
ATOM   1877  CG  PRO A 262     -52.674   9.927  47.689  1.00 54.52           C
ATOM   1878  CD  PRO A 262     -51.407   9.875  48.471  1.00 51.27           C
ATOM   1879  N   PHE A 263     -53.082   6.755  49.447  1.00 58.48           N
ATOM   1880  CA  PHE A 263     -53.465   5.343  49.465  1.00 58.58           C
ATOM   1881  C   PHE A 263     -52.263   4.500  49.920  1.00 64.71           C
ATOM   1882  O   PHE A 263     -51.873   3.570  49.231  1.00 60.77           O
ATOM   1883  CB  PHE A 263     -53.954   4.912  48.063  1.00 57.81           C
ATOM   1884  CG  PHE A 263     -54.938   5.823  47.372  1.00 58.40           C
ATOM   1885  CD1 PHE A 263     -56.306   5.724  47.631  1.00 61.87           C
ATOM   1886  CD2 PHE A 263     -54.505   6.753  46.427  1.00 57.43           C
ATOM   1887  CE1 PHE A 263     -57.219   6.555  46.974  1.00 61.98           C
ATOM   1888  CE2 PHE A 263     -55.417   7.586  45.777  1.00 59.56           C
ATOM   1889  CZ  PHE A 263     -56.770   7.471  46.042  1.00 59.06           C
ATOM   1890  N   GLU A 264     -51.669   4.836  51.074  1.00 69.56           N
ATOM   1891  CA  GLU A 264     -50.457   4.167  51.578  1.00 72.44           C
ATOM   1892  C   GLU A 264     -50.704   2.726  52.006  1.00 80.77           C
ATOM   1893  O   GLU A 264     -49.783   1.911  51.899  1.00 81.05           O
ATOM   1894  CB  GLU A 264     -49.767   4.953  52.723  1.00 76.28           C
ATOM   1895  CG  GLU A 264     -50.583   5.169  53.988  1.00 93.13           C
ATOM   1896  CD  GLU A 264     -49.861   5.941  55.078  1.00130.29           C
ATOM   1897  OE1 GLU A 264     -48.698   6.350  54.851  1.00127.96           O
ATOM   1898  OE2 GLU A 264     -50.461   6.143  56.160  1.00136.31           O
ATOM   1899  N   ASP A 265     -51.932   2.404  52.467  1.00 79.73           N
ATOM   1900  CA  ASP A 265     -52.302   1.049  52.887  1.00 81.34           C
ATOM   1901  C   ASP A 265     -52.304   0.088  51.677  1.00 81.94           C
ATOM   1902  O   ASP A 265     -52.335  -1.128  51.859  1.00 83.43           O
ATOM   1903  CB  ASP A 265     -53.671   1.049  53.615  1.00 86.40           C
ATOM   1904  CG  ASP A 265     -54.882   1.539  52.817  1.00100.46           C
ATOM   1905  OD1 ASP A 265     -54.717   2.458  51.964  1.00 99.97           O
ATOM   1906  OD2 ASP A 265     -56.004   1.068  53.099  1.00107.29           O
ATOM   1907  N   GLY A 266     -52.238   0.652  50.467  1.00 73.80           N
ATOM   1908  CA  GLY A 266     -52.220  -0.077  49.203  1.00 70.83           C
ATOM   1909  C   GLY A 266     -53.483  -0.871  48.900  1.00 73.25           C
ATOM   1910  O   GLY A 266     -53.435  -1.826  48.123  1.00 71.52           O
ATOM   1911  N   ALA A 267     -54.622  -0.500  49.516  1.00 69.87           N
ATOM   1912  CA  ALA A 267     -55.893  -1.187  49.309  1.00 69.56           C
ATOM   1913  C   ALA A 267     -56.433  -0.905  47.914  1.00 69.87           C
ATOM   1914  O   ALA A 267     -56.544   0.256  47.512  1.00 68.33           O
ATOM   1915  CB  ALA A 267     -56.907  -0.775  50.367  1.00 72.96           C
ATOM   1916  N   LYS A 268     -56.708  -1.985  47.158  1.00 65.16           N
ATOM   1917  CA  LYS A 268     -57.260  -1.949  45.803  1.00 61.63           C
ATOM   1918  C   LYS A 268     -58.643  -1.313  45.823  1.00 63.06           C
ATOM   1919  O   LYS A 268     -58.962  -0.565  44.896  1.00 59.44           O
ATOM   1920  CB  LYS A 268     -57.356  -3.362  45.199  1.00 62.83           C
ATOM   1921  CG  LYS A 268     -56.029  -4.037  44.888  1.00 62.38           C
ATOM   1922  CD  LYS A 268     -56.252  -5.492  44.469  1.00 68.40           C
ATOM   1923  CE  LYS A 268     -55.326  -6.474  45.163  1.00 83.47           C
ATOM   1924  NZ  LYS A 268     -55.987  -7.794  45.406  1.00108.90           N
ATOM   1925  N   LEU A 269     -59.466  -1.619  46.867  1.00 61.02           N
ATOM   1926  CA  LEU A 269     -60.826  -1.082  46.990  1.00 62.46           C
ATOM   1927  C   LEU A 269     -60.846   0.429  47.155  1.00 65.28           C
ATOM   1928  O   LEU A 269     -61.724   1.076  46.589  1.00 66.46           O
ATOM   1929  CB  LEU A 269     -61.588  -1.712  48.139  1.00 65.51           C
ATOM   1930  CG  LEU A 269     -62.028  -3.129  47.948  1.00 70.80           C
ATOM   1931  CD1 LEU A 269     -62.452  -3.679  49.253  1.00 77.11           C
ATOM   1932  CD2 LEU A 269     -63.204  -3.234  46.998  1.00 71.09           C
ATOM   1933  N   ARG A 270     -59.886   0.997  47.903  1.00 60.18           N
ATOM   1934  CA  ARG A 270     -59.771   2.454  48.077  1.00 59.01           C
ATOM   1935  C   ARG A 270     -59.307   3.098  46.778  1.00 58.12           C
ATOM   1936  O   ARG A 270     -59.866   4.103  46.368  1.00 58.62           O
ATOM   1937  CB  ARG A 270     -58.821   2.817  49.232  1.00 58.80           C
ATOM   1938  CG  ARG A 270     -59.434   2.635  50.609  1.00 70.41           C
ATOM   1939  N   ILE A 271     -58.318   2.501  46.107  1.00 53.62           N
ATOM   1940  CA  ILE A 271     -57.769   3.041  44.862  1.00 52.06           C
ATOM   1941  C   ILE A 271     -58.799   2.979  43.718  1.00 54.88           C
ATOM   1942  O   ILE A 271     -59.000   3.976  43.041  1.00 54.73           O
ATOM   1943  CB  ILE A 271     -56.418   2.378  44.445  1.00 53.35           C
ATOM   1944  CG1 ILE A 271     -55.329   2.628  45.499  1.00 53.61           C
ATOM   1945  CG2 ILE A 271     -55.963   2.917  43.078  1.00 52.78           C
ATOM   1946  CD1 ILE A 271     -54.161   1.735  45.386  1.00 61.54           C
ATOM   1947  N   VAL A 272     -59.440   1.833  43.517  1.00 51.69           N
ATOM   1948  CA  VAL A 272     -60.370   1.615  42.410  1.00 50.59           C
ATOM   1949  C   VAL A 272     -61.629   2.492  42.552  1.00 55.38           C
ATOM   1950  O   VAL A 272     -62.205   2.884  41.528  1.00 54.83           O
ATOM   1951  CB  VAL A 272     -60.693   0.096  42.213  1.00 53.77           C
ATOM   1952  CG1 VAL A 272     -61.747  -0.420  43.197  1.00 55.92           C
ATOM   1953  CG2 VAL A 272     -61.077  -0.206  40.766  1.00 52.44           C
ATOM   1954  N   ASN A 273     -62.001   2.848  43.802  1.00 53.31           N
ATOM   1955  CA  ASN A 273     -63.185   3.651  44.085  1.00 55.35           C
ATOM   1956  C   ASN A 273     -62.867   5.113  44.431  1.00 60.28           C
ATOM   1957  O   ASN A 273     -63.793   5.873  44.758  1.00 63.93           O
ATOM   1958  CB  ASN A 273     -64.004   3.009  45.209  1.00 58.71           C
ATOM   1959  CG  ASN A 273     -64.599   1.675  44.829  1.00 75.08           C
ATOM   1960  OD1 ASN A 273     -65.240   1.519  43.783  1.00 70.09           O
ATOM   1961  ND2 ASN A 273     -64.397   0.684  45.674  1.00 62.34           N
ATOM   1962  N   GLY A 274     -61.588   5.493  44.343  1.00 52.69           N
ATOM   1963  CA  GLY A 274     -61.109   6.845  44.626  1.00 50.77           C
ATOM   1964  C   GLY A 274     -61.354   7.330  46.033  1.00 55.83           C
ATOM   1965  O   GLY A 274     -61.548   8.523  46.225  1.00 59.59           O
ATOM   1966  N   LYS A 275     -61.351   6.427  47.015  1.00 52.97           N
ATOM   1967  CA  LYS A 275     -61.629   6.755  48.414  1.00 57.09           C
ATOM   1968  C   LYS A 275     -60.375   7.206  49.183  1.00 63.71           C
ATOM   1969  O   LYS A 275     -59.624   6.404  49.744  1.00 63.17           O
ATOM   1970  CB  LYS A 275     -62.323   5.583  49.136  1.00 62.40           C
ATOM   1971  N   TYR A 276     -60.178   8.530  49.191  1.00 63.86           N
ATOM   1972  CA  TYR A 276     -59.146   9.308  49.893  1.00 63.96           C
ATOM   1973  C   TYR A 276     -59.821  10.584  50.350  1.00 73.01           C
ATOM   1974  O   TYR A 276     -60.920  10.904  49.871  1.00 73.02           O
ATOM   1975  CB  TYR A 276     -57.919   9.605  48.986  1.00 61.36           C
ATOM   1976  CG  TYR A 276     -58.146  10.735  48.004  1.00 60.26           C
ATOM   1977  CD1 TYR A 276     -58.941  10.553  46.874  1.00 60.59           C
ATOM   1978  CD2 TYR A 276     -57.640  12.014  48.249  1.00 61.33           C
ATOM   1979  CE1 TYR A 276     -59.189  11.597  45.986  1.00 62.01           C
ATOM   1980  CE2 TYR A 276     -57.903  13.075  47.381  1.00 61.69           C
ATOM   1981  CZ  TYR A 276     -58.679  12.862  46.248  1.00 71.80           C
ATOM   1982  OH  TYR A 276     -58.956  13.888  45.371  1.00 72.29           O
ATOM   1983  N   SER A 277     -59.151  11.348  51.222  1.00 73.30           N
ATOM   1984  CA  SER A 277     -59.692  12.609  51.715  1.00 76.38           C
ATOM   1985  C   SER A 277     -58.582  13.579  52.006  1.00 78.56           C
ATOM   1986  O   SER A 277     -57.561  13.184  52.590  1.00 78.05           O
ATOM   1987  CB  SER A 277     -60.531  12.374  52.968  1.00 85.91           C
ATOM   1988  OG  SER A 277     -59.780  11.660  53.936  1.00 99.92           O
ATOM   1989  N   ILE A 278     -58.765  14.854  51.576  1.00 73.07           N
ATOM   1990  CA  ILE A 278     -57.799  15.925  51.844  1.00 71.23           C
ATOM   1991  C   ILE A 278     -58.028  16.329  53.308  1.00 81.64           C
ATOM   1992  O   ILE A 278     -59.186  16.529  53.681  1.00 84.85           O
ATOM   1993  CB  ILE A 278     -57.912  17.086  50.825  1.00 71.90           C
ATOM   1994  CG1 ILE A 278     -57.268  16.674  49.491  1.00 68.39           C
ATOM   1995  CG2 ILE A 278     -57.253  18.340  51.351  1.00 72.00           C
ATOM   1996  CD1 ILE A 278     -57.855  17.292  48.251  1.00 75.72           C
ATOM   1997  N   PRO A 279     -56.974  16.359  54.169  1.00 80.94           N
ATOM   1998  CA  PRO A 279     -57.184  16.675  55.605  1.00 85.25           C
ATOM   1999  C   PRO A 279     -58.178  17.821  55.853  1.00 91.91           C
ATOM   2000  O   PRO A 279     -57.961  18.952  55.399  1.00 90.57           O
ATOM   2001  CB  PRO A 279     -55.780  17.003  56.105  1.00 86.58           C
ATOM   2002  CG  PRO A 279     -54.908  16.118  55.259  1.00 86.88           C
ATOM   2003  CD  PRO A 279     -55.548  16.085  53.888  1.00 79.86           C
ATOM   2004  N   PRO A 280     -59.319  17.487  56.519  1.00 92.17           N
ATOM   2005  CA  PRO A 280     -60.400  18.471  56.703  1.00 95.78           C
ATOM   2006  C   PRO A 280     -59.982  19.830  57.253  1.00105.55           C
ATOM   2007  O   PRO A 280     -60.562  20.835  56.839  1.00108.11           O
ATOM   2008  CB  PRO A 280     -61.339  17.796  57.703  1.00100.56           C
ATOM   2009  CG  PRO A 280     -61.065  16.381  57.620  1.00102.84           C
ATOM   2010  CD  PRO A 280     -59.705  16.161  57.044  1.00 94.45           C
ATOM   2011  N   HIS A 281     -59.003  19.877  58.169  1.00103.22           N
ATOM   2012  CA  HIS A 281     -58.675  21.152  58.778  1.00106.61           C
ATOM   2013  C   HIS A 281     -57.310  21.721  58.340  1.00107.33           C
ATOM   2014  O   HIS A 281     -56.641  22.411  59.125  1.00109.00           O
ATOM   2015  CB  HIS A 281     -58.820  21.046  60.309  1.00112.41           C
ATOM   2016  CG  HIS A 281     -60.228  20.729  60.716  1.00119.17           C
ATOM   2017  ND1 HIS A 281     -60.701  19.427  60.709  1.00119.97           N
ATOM   2018  CD2 HIS A 281     -61.245  21.562  61.043  1.00125.14           C
ATOM   2019  CE1 HIS A 281     -61.976  19.504  61.057  1.00123.18           C
ATOM   2020  NE2 HIS A 281     -62.347  20.768  61.275  1.00126.86           N
ATOM   2021  N   ASP A 282     -56.964  21.544  57.045  1.00 98.79           N
ATOM   2022  CA  ASP A 282     -55.743  22.140  56.497  1.00 94.80           C
ATOM   2023  C   ASP A 282     -56.038  23.560  55.956  1.00 98.71           C
ATOM   2024  O   ASP A 282     -57.039  23.755  55.257  1.00100.02           O
ATOM   2025  CB  ASP A 282     -55.110  21.258  55.403  1.00 90.50           C
ATOM   2026  CG  ASP A 282     -53.896  21.895  54.749  1.00 92.19           C
ATOM   2027  OD1 ASP A 282     -52.809  21.895  55.378  1.00 89.74           O
ATOM   2028  OD2 ASP A 282     -54.041  22.428  53.627  1.00 96.55           O
ATOM   2029  N   THR A 283     -55.170  24.542  56.295  1.00 92.29           N
ATOM   2030  CA  THR A 283     -55.258  25.914  55.783  1.00 91.88           C
ATOM   2031  C   THR A 283     -53.868  26.364  55.259  1.00 89.66           C
ATOM   2032  O   THR A 283     -53.573  27.569  55.233  1.00 90.18           O
ATOM   2033  CB  THR A 283     -55.825  26.893  56.840  1.00103.17           C
ATOM   2034  OG1 THR A 283     -54.955  26.934  57.966  1.00 96.85           O
ATOM   2035  CG2 THR A 283     -57.265  26.568  57.252  1.00106.03           C
ATOM   2036  N   GLN A 284     -53.022  25.390  54.834  1.00 79.23           N
ATOM   2037  CA  GLN A 284     -51.678  25.689  54.352  1.00 74.97           C
ATOM   2038  C   GLN A 284     -51.535  25.370  52.852  1.00 75.48           C
ATOM   2039  O   GLN A 284     -50.850  26.104  52.106  1.00 72.80           O
ATOM   2040  CB  GLN A 284     -50.632  24.912  55.183  1.00 74.47           C
ATOM   2041  CG  GLN A 284     -49.181  25.086  54.700  1.00 74.88           C
ATOM   2042  CD  GLN A 284     -48.096  24.818  55.722  1.00 84.57           C
ATOM   2043  OE1 GLN A 284     -48.350  24.398  56.859  1.00 81.67           O
ATOM   2044  NE2 GLN A 284     -46.848  25.109  55.343  1.00 62.58           N
ATOM   2045  N   TYR A 285     -52.145  24.252  52.417  1.00 69.56           N
ATOM   2046  CA  TYR A 285     -52.004  23.807  51.035  1.00 64.65           C
ATOM   2047  C   TYR A 285     -53.326  23.852  50.269  1.00 70.40           C
ATOM   2048  O   TYR A 285     -53.444  23.190  49.240  1.00 68.37           O
ATOM   2049  CB  TYR A 285     -51.383  22.406  50.982  1.00 60.85           C
ATOM   2050  CG  TYR A 285     -50.120  22.255  51.811  1.00 58.90           C
ATOM   2051  CD1 TYR A 285     -48.872  22.567  51.282  1.00 57.38           C
ATOM   2052  CD2 TYR A 285     -50.174  21.776  53.118  1.00 61.06           C
ATOM   2053  CE1 TYR A 285     -47.707  22.403  52.034  1.00 56.74           C
ATOM   2054  CE2 TYR A 285     -49.018  21.604  53.875  1.00 61.19           C
ATOM   2055  CZ  TYR A 285     -47.787  21.917  53.331  1.00 65.46           C
ATOM   2056  OH  TYR A 285     -46.659  21.751  54.099  1.00 68.94           O
ATOM   2057  N   THR A 286     -54.268  24.722  50.712  1.00 70.65           N
ATOM   2058  CA  THR A 286     -55.586  24.930  50.095  1.00 72.00           C
ATOM   2059  C   THR A 286     -55.450  25.253  48.594  1.00 74.36           C
ATOM   2060  O   THR A 286     -56.234  24.750  47.775  1.00 73.88           O
ATOM   2061  CB  THR A 286     -56.366  26.013  50.828  1.00 82.59           C
ATOM   2062  OG1 THR A 286     -56.222  25.829  52.238  1.00 81.07           O
ATOM   2063  CG2 THR A 286     -57.852  26.014  50.455  1.00 89.20           C
ATOM   2064  N   VAL A 287     -54.407  26.018  48.244  1.00 68.85           N
ATOM   2065  CA  VAL A 287     -54.086  26.446  46.888  1.00 68.18           C
ATOM   2066  C   VAL A 287     -53.962  25.234  45.931  1.00 72.48           C
ATOM   2067  O   VAL A 287     -54.286  25.374  44.753  1.00 73.78           O
ATOM   2068  CB  VAL A 287     -52.799  27.335  46.894  1.00 71.64           C
ATOM   2069  CG1 VAL A 287     -51.543  26.535  47.197  1.00 68.52           C
ATOM   2070  CG2 VAL A 287     -52.638  28.104  45.595  1.00 70.95           C
ATOM   2071  N   PHE A 288     -53.556  24.050  46.460  1.00 66.39           N
ATOM   2072  CA  PHE A 288     -53.332  22.803  45.717  1.00 62.14           C
ATOM   2073  C   PHE A 288     -54.502  21.812  45.749  1.00 66.75           C
ATOM   2074  O   PHE A 288     -54.499  20.883  44.938  1.00 64.45           O
ATOM   2075  CB  PHE A 288     -52.080  22.086  46.264  1.00 60.77           C
ATOM   2076  CG  PHE A 288     -50.761  22.822  46.130  1.00 59.55           C
ATOM   2077  CD1 PHE A 288     -50.240  23.128  44.879  1.00 58.47           C
ATOM   2078  CD2 PHE A 288     -50.004  23.136  47.255  1.00 62.43           C
ATOM   2079  CE1 PHE A 288     -49.007  23.774  44.755  1.00 58.79           C
ATOM   2080  CE2 PHE A 288     -48.767  23.780  47.130  1.00 64.65           C
ATOM   2081  CZ  PHE A 288     -48.264  24.073  45.880  1.00 60.23           C
ATOM   2082  N   HIS A 289     -55.471  21.981  46.687  1.00 66.98           N
ATOM   2083  CA  HIS A 289     -56.639  21.108  46.894  1.00 68.00           C
ATOM   2084  C   HIS A 289     -57.374  20.731  45.595  1.00 71.22           C
ATOM   2085  O   HIS A 289     -57.576  19.540  45.340  1.00 71.06           O
ATOM   2086  CB  HIS A 289     -57.642  21.761  47.859  1.00 73.50           C
ATOM   2087  CG  HIS A 289     -57.227  21.786  49.298  1.00 78.79           C
ATOM   2088  ND1 HIS A 289     -58.103  22.204  50.287  1.00 84.79           N
ATOM   2089  CD2 HIS A 289     -56.046  21.462  49.872  1.00 79.55           C
ATOM   2090  CE1 HIS A 289     -57.434  22.117  51.425  1.00 85.32           C
ATOM   2091  NE2 HIS A 289     -56.191  21.673  51.225  1.00 82.74           N
ATOM   2092  N   SER A 290     -57.770  21.743  44.792  1.00 67.73           N
ATOM   2093  CA  SER A 290     -58.467  21.614  43.501  1.00 67.53           C
ATOM   2094  C   SER A 290     -57.718  20.679  42.538  1.00 69.36           C
ATOM   2095  O   SER A 290     -58.337  19.797  41.944  1.00 68.79           O
ATOM   2096  CB  SER A 290     -58.639  22.992  42.860  1.00 73.95           C
ATOM   2097  OG  SER A 290     -58.715  22.956  41.444  1.00 84.71           O
ATOM   2098  N   LEU A 291     -56.389  20.856  42.427  1.00 65.64           N
ATOM   2099  CA  LEU A 291     -55.487  20.090  41.569  1.00 63.59           C
ATOM   2100  C   LEU A 291     -55.409  18.617  42.011  1.00 65.77           C
ATOM   2101  O   LEU A 291     -55.570  17.726  41.170  1.00 63.81           O
ATOM   2102  CB  LEU A 291     -54.109  20.752  41.596  1.00 63.58           C
ATOM   2103  CG  LEU A 291     -53.206  20.634  40.365  1.00 67.44           C
ATOM   2104  CD1 LEU A 291     -53.901  21.059  39.095  1.00 67.81           C
ATOM   2105  CD2 LEU A 291     -51.970  21.508  40.532  1.00 70.09           C
ATOM   2106  N   ILE A 292     -55.233  18.359  43.336  1.00 61.11           N
ATOM   2107  CA  ILE A 292     -55.209  17.003  43.907  1.00 57.21           C
ATOM   2108  C   ILE A 292     -56.495  16.257  43.486  1.00 60.03           C
ATOM   2109  O   ILE A 292     -56.421  15.133  42.969  1.00 57.37           O
ATOM   2110  CB  ILE A 292     -55.043  17.037  45.459  1.00 60.72           C
ATOM   2111  CG1 ILE A 292     -53.708  17.713  45.872  1.00 59.29           C
ATOM   2112  CG2 ILE A 292     -55.141  15.623  46.049  1.00 61.10           C
ATOM   2113  CD1 ILE A 292     -53.473  17.860  47.412  1.00 55.99           C
ATOM   2114  N   ARG A 293     -57.666  16.913  43.667  1.00 58.38           N
ATOM   2115  CA  ARG A 293     -58.976  16.344  43.336  1.00 58.01           C
ATOM   2116  C   ARG A 293     -59.129  16.074  41.841  1.00 61.07           C
ATOM   2117  O   ARG A 293     -59.691  15.039  41.474  1.00 61.07           O
ATOM   2118  CB  ARG A 293     -60.108  17.241  43.836  1.00 57.27           C
ATOM   2119  CG  ARG A 293     -60.318  17.142  45.340  1.00 63.26           C
ATOM   2120  CD  ARG A 293     -61.520  17.941  45.792  1.00 65.44           C
ATOM   2121  NE  ARG A 293     -61.551  18.130  47.243  1.00 75.99           N
ATOM   2122  CZ  ARG A 293     -61.322  19.295  47.853  1.00101.18           C
ATOM   2123  NH1 ARG A 293     -61.060  20.393  47.140  1.00 70.05           N
ATOM   2124  NH2 ARG A 293     -61.367  19.376  49.178  1.00102.43           N
ATOM   2125  N   ALA A 294     -58.603  16.977  40.999  1.00 57.15           N
ATOM   2126  CA  ALA A 294     -58.675  16.930  39.536  1.00 55.98           C
ATOM   2127  C   ALA A 294     -57.762  15.888  38.935  1.00 57.43           C
ATOM   2128  O   ALA A 294     -58.025  15.436  37.818  1.00 57.73           O
ATOM   2129  CB  ALA A 294     -58.326  18.295  38.960  1.00 57.67           C
ATOM   2130  N   MET A 295     -56.650  15.568  39.621  1.00 52.35           N
ATOM   2131  CA  MET A 295     -55.670  14.573  39.159  1.00 48.98           C
ATOM   2132  C   MET A 295     -56.044  13.167  39.665  1.00 52.08           C
ATOM   2133  O   MET A 295     -55.865  12.192  38.951  1.00 49.72           O
ATOM   2134  CB  MET A 295     -54.261  14.951  39.614  1.00 50.08           C
ATOM   2135  CG  MET A 295     -53.750  16.263  38.994  1.00 54.10           C
ATOM   2136  SD  MET A 295     -51.960  16.534  39.240  1.00 57.03           S
ATOM   2137  CE  MET A 295     -51.945  17.049  40.902  1.00 54.03           C
ATOM   2138  N   LEU A 296     -56.608  13.058  40.869  1.00 49.81           N
ATOM   2139  CA  LEU A 296     -57.000  11.758  41.405  1.00 48.46           C
ATOM   2140  C   LEU A 296     -58.453  11.385  41.012  1.00 57.18           C
ATOM   2141  O   LEU A 296     -59.252  10.966  41.854  1.00 56.75           O
ATOM   2142  CB  LEU A 296     -56.796  11.711  42.926  1.00 48.17           C
ATOM   2143  CG  LEU A 296     -55.363  11.763  43.379  1.00 48.35           C
ATOM   2144  CD1 LEU A 296     -55.282  11.895  44.886  1.00 49.82           C
ATOM   2145  CD2 LEU A 296     -54.597  10.567  42.890  1.00 46.88           C
ATOM   2146  N   GLN A 297     -58.770  11.517  39.707  1.00 57.27           N
ATOM   2147  CA  GLN A 297     -60.054  11.105  39.135  1.00 58.38           C
ATOM   2148  C   GLN A 297     -59.974   9.636  38.798  1.00 58.92           C
ATOM   2149  O   GLN A 297     -59.012   9.226  38.154  1.00 56.34           O
ATOM   2150  CB  GLN A 297     -60.401  11.926  37.866  1.00 60.76           C
ATOM   2151  CG  GLN A 297     -60.968  13.317  38.113  1.00 52.77           C
ATOM   2152  CD  GLN A 297     -62.125  13.324  39.050  1.00 67.26           C
ATOM   2153  OE1 GLN A 297     -62.112  14.056  40.029  1.00 55.59           O
ATOM   2154  NE2 GLN A 297     -63.121  12.472  38.810  1.00 72.84           N
ATOM   2155  N   VAL A 298     -60.961   8.839  39.237  1.00 56.56           N
ATOM   2156  CA  VAL A 298     -61.015   7.389  39.015  1.00 53.85           C
ATOM   2157  C   VAL A 298     -60.967   7.091  37.507  1.00 57.07           C
ATOM   2158  O   VAL A 298     -60.109   6.304  37.082  1.00 54.84           O
ATOM   2159  CB  VAL A 298     -62.244   6.773  39.725  1.00 58.32           C
ATOM   2160  CG1 VAL A 298     -62.646   5.425  39.150  1.00 56.41           C
ATOM   2161  CG2 VAL A 298     -61.980   6.656  41.212  1.00 59.29           C
ATOM   2162  N   ASN A 299     -61.849   7.727  36.705  1.00 53.49           N
ATOM   2163  CA  ASN A 299     -61.820   7.534  35.255  1.00 51.53           C
ATOM   2164  C   ASN A 299     -60.629   8.339  34.692  1.00 52.69           C
ATOM   2165  O   ASN A 299     -60.559   9.538  34.946  1.00 50.97           O
ATOM   2166  CB  ASN A 299     -63.159   7.967  34.617  1.00 48.52           C
ATOM   2167  CG  ASN A 299     -63.247   7.867  33.107  1.00 64.28           C
ATOM   2168  OD1 ASN A 299     -62.325   7.464  32.402  1.00 62.65           O
ATOM   2169  ND2 ASN A 299     -64.385   8.209  32.567  1.00 62.23           N
ATOM   2170  N   PRO A 300     -59.682   7.716  33.948  1.00 50.63           N
ATOM   2171  CA  PRO A 300     -58.526   8.488  33.428  1.00 48.82           C
ATOM   2172  C   PRO A 300     -58.924   9.571  32.440  1.00 55.27           C
ATOM   2173  O   PRO A 300     -58.297  10.624  32.391  1.00 54.71           O
ATOM   2174  CB  PRO A 300     -57.649   7.431  32.747  1.00 48.62           C
ATOM   2175  CG  PRO A 300     -58.459   6.222  32.593  1.00 52.97           C
ATOM   2176  CD  PRO A 300     -59.581   6.277  33.599  1.00 50.85           C
ATOM   2177  N   GLU A 301     -59.994   9.340  31.679  1.00 55.04           N
ATOM   2178  CA  GLU A 301     -60.451  10.330  30.688  1.00 56.92           C
ATOM   2179  C   GLU A 301     -60.950  11.643  31.343  1.00 61.52           C
ATOM   2180  O   GLU A 301     -61.018  12.658  30.644  1.00 62.37           O
ATOM   2181  CB  GLU A 301     -61.557   9.726  29.792  1.00 59.76           C
ATOM   2182  CG  GLU A 301     -61.056   8.784  28.706  1.00 65.16           C
ATOM   2183  CD  GLU A 301     -62.167   7.972  28.062  1.00100.74           C
ATOM   2184  OE1 GLU A 301     -62.953   8.549  27.274  1.00107.35           O
ATOM   2185  OE2 GLU A 301     -62.278   6.765  28.381  1.00 91.81           O
ATOM   2186  N   GLU A 302     -61.313  11.603  32.666  1.00 58.72           N
ATOM   2187  CA  GLU A 302     -61.829  12.706  33.504  1.00 60.59           C
ATOM   2188  C   GLU A 302     -60.707  13.361  34.314  1.00 63.73           C
ATOM   2189  O   GLU A 302     -60.944  14.277  35.091  1.00 66.63           O
ATOM   2190  CB  GLU A 302     -62.933  12.222  34.464  1.00 63.96           C
ATOM   2191  CG  GLU A 302     -64.199  11.691  33.806  1.00 82.44           C
ATOM   2192  CD  GLU A 302     -65.191  12.726  33.313  1.00117.97           C
ATOM   2193  OE1 GLU A 302     -64.855  13.484  32.373  1.00120.94           O
ATOM   2194  OE2 GLU A 302     -66.329  12.742  33.835  1.00117.09           O
ATOM   2195  N   ARG A 303     -59.490  12.912  34.104  1.00 57.50           N
ATOM   2196  CA  ARG A 303     -58.296  13.418  34.748  1.00 55.02           C
ATOM   2197  C   ARG A 303     -57.672  14.473  33.865  1.00 59.08           C
ATOM   2198  O   ARG A 303     -57.735  14.336  32.645  1.00 59.98           O
ATOM   2199  CB  ARG A 303     -57.314  12.248  34.917  1.00 49.71           C
ATOM   2200  CG  ARG A 303     -57.119  11.763  36.314  1.00 49.17           C
ATOM   2201  CD  ARG A 303     -56.091  10.625  36.347  1.00 44.03           C
ATOM   2202  NE  ARG A 303     -56.778   9.387  36.683  1.00 39.54           N
ATOM   2203  CZ  ARG A 303     -56.425   8.185  36.278  1.00 49.02           C
ATOM   2204  NH1 ARG A 303     -55.331   8.018  35.542  1.00 41.73           N
ATOM   2205  NH2 ARG A 303     -57.149   7.137  36.612  1.00 38.64           N
ATOM   2206  N   LEU A 304     -56.994  15.470  34.463  1.00 54.12           N
ATOM   2207  CA  LEU A 304     -56.282  16.528  33.754  1.00 52.94           C
ATOM   2208  C   LEU A 304     -55.164  15.985  32.839  1.00 56.23           C
ATOM   2209  O   LEU A 304     -54.654  14.901  33.089  1.00 56.06           O
ATOM   2210  CB  LEU A 304     -55.640  17.476  34.794  1.00 52.29           C
ATOM   2211  CG  LEU A 304     -56.561  18.475  35.596  1.00 57.19           C
ATOM   2212  CD1 LEU A 304     -55.726  19.345  36.523  1.00 54.61           C
ATOM   2213  CD2 LEU A 304     -57.389  19.368  34.687  1.00 56.01           C
ATOM   2214  N   SER A 305     -54.778  16.736  31.797  1.00 52.71           N
ATOM   2215  CA  SER A 305     -53.614  16.409  30.972  1.00 50.15           C
ATOM   2216  C   SER A 305     -52.384  17.039  31.660  1.00 53.77           C
ATOM   2217  O   SER A 305     -52.544  17.956  32.483  1.00 54.45           O
ATOM   2218  CB  SER A 305     -53.777  16.929  29.543  1.00 52.94           C
ATOM   2219  OG  SER A 305     -53.712  18.347  29.490  1.00 65.42           O
ATOM   2220  N   ILE A 306     -51.167  16.612  31.300  1.00 48.63           N
ATOM   2221  CA  ILE A 306     -49.965  17.189  31.908  1.00 46.58           C
ATOM   2222  C   ILE A 306     -49.890  18.692  31.588  1.00 57.16           C
ATOM   2223  O   ILE A 306     -49.523  19.470  32.479  1.00 60.29           O
ATOM   2224  CB  ILE A 306     -48.653  16.417  31.609  1.00 45.01           C
ATOM   2225  CG1 ILE A 306     -47.535  16.765  32.625  1.00 44.30           C
ATOM   2226  CG2 ILE A 306     -48.198  16.536  30.164  1.00 42.03           C
ATOM   2227  CD1 ILE A 306     -47.821  16.494  34.016  1.00 42.14           C
ATOM   2228  N   ALA A 307     -50.353  19.112  30.385  1.00 55.32           N
ATOM   2229  CA  ALA A 307     -50.382  20.535  29.974  1.00 55.22           C
ATOM   2230  C   ALA A 307     -51.315  21.342  30.863  1.00 61.94           C
ATOM   2231  O   ALA A 307     -50.960  22.443  31.244  1.00 66.49           O
ATOM   2232  CB  ALA A 307     -50.813  20.668  28.529  1.00 56.78           C
ATOM   2233  N   GLU A 308     -52.489  20.807  31.220  1.00 58.58           N
ATOM   2234  CA  GLU A 308     -53.444  21.501  32.105  1.00 59.66           C
ATOM   2235  C   GLU A 308     -52.829  21.652  33.509  1.00 63.73           C
ATOM   2236  O   GLU A 308     -52.893  22.741  34.090  1.00 64.04           O
ATOM   2237  CB  GLU A 308     -54.802  20.778  32.159  1.00 60.90           C
ATOM   2238  CG  GLU A 308     -55.533  20.760  30.823  1.00 67.49           C
ATOM   2239  CD  GLU A 308     -56.750  19.857  30.700  1.00 91.21           C
ATOM   2240  OE1 GLU A 308     -56.700  18.695  31.165  1.00 98.28           O
ATOM   2241  OE2 GLU A 308     -57.730  20.290  30.058  1.00 84.31           O
ATOM   2242  N   VAL A 309     -52.163  20.580  34.005  1.00 58.78           N
ATOM   2243  CA  VAL A 309     -51.486  20.559  35.303  1.00 57.47           C
ATOM   2244  C   VAL A 309     -50.386  21.637  35.318  1.00 65.36           C
ATOM   2245  O   VAL A 309     -50.364  22.457  36.240  1.00 68.03           O
ATOM   2246  CB  VAL A 309     -50.936  19.144  35.636  1.00 57.06           C
ATOM   2247  CG1 VAL A 309     -50.058  19.164  36.883  1.00 54.80           C
ATOM   2248  CG2 VAL A 309     -52.083  18.146  35.802  1.00 56.84           C
ATOM   2249  N   VAL A 310     -49.510  21.668  34.280  1.00 60.42           N
ATOM   2250  CA  VAL A 310     -48.421  22.649  34.179  1.00 59.48           C
ATOM   2251  C   VAL A 310     -48.998  24.064  34.156  1.00 66.39           C
ATOM   2252  O   VAL A 310     -48.520  24.925  34.910  1.00 69.56           O
ATOM   2253  CB  VAL A 310     -47.484  22.374  32.971  1.00 61.01           C
ATOM   2254  CG1 VAL A 310     -46.565  23.568  32.679  1.00 60.58           C
ATOM   2255  CG2 VAL A 310     -46.659  21.098  33.201  1.00 57.89           C
ATOM   2256  N   HIS A 311     -50.039  24.290  33.343  1.00 62.32           N
ATOM   2257  CA  HIS A 311     -50.687  25.592  33.238  1.00 65.32           C
ATOM   2258  C   HIS A 311     -51.230  26.056  34.604  1.00 67.43           C
ATOM   2259  O   HIS A 311     -51.046  27.211  34.952  1.00 71.24           O
ATOM   2260  CB  HIS A 311     -51.798  25.571  32.166  1.00 69.24           C
ATOM   2261  CG  HIS A 311     -52.533  26.867  32.018  1.00 77.45           C
ATOM   2262  ND1 HIS A 311     -51.875  28.038  31.666  1.00 81.99           N
ATOM   2263  CD2 HIS A 311     -53.846  27.145  32.198  1.00 82.39           C
ATOM   2264  CE1 HIS A 311     -52.804  28.986  31.647  1.00 84.70           C
ATOM   2265  NE2 HIS A 311     -54.006  28.493  31.953  1.00 85.64           N
ATOM   2266  N   GLN A 312     -51.867  25.176  35.376  1.00 61.53           N
ATOM   2267  CA  GLN A 312     -52.436  25.525  36.683  1.00 61.79           C
ATOM   2268  C   GLN A 312     -51.342  25.806  37.692  1.00 64.33           C
ATOM   2269  O   GLN A 312     -51.502  26.703  38.522  1.00 67.24           O
ATOM   2270  CB  GLN A 312     -53.386  24.438  37.207  1.00 62.39           C
ATOM   2271  CG  GLN A 312     -54.646  24.286  36.355  1.00 72.17           C
ATOM   2272  CD  GLN A 312     -55.765  23.484  36.987  1.00 83.34           C
ATOM   2273  OE1 GLN A 312     -55.972  23.476  38.210  1.00 78.61           O
ATOM   2274  NE2 GLN A 312     -56.599  22.892  36.142  1.00 72.43           N
ATOM   2275  N   LEU A 313     -50.216  25.074  37.613  1.00 57.75           N
ATOM   2276  CA  LEU A 313     -49.087  25.320  38.513  1.00 55.90           C
ATOM   2277  C   LEU A 313     -48.417  26.672  38.177  1.00 64.44           C
ATOM   2278  O   LEU A 313     -48.030  27.408  39.094  1.00 64.56           O
ATOM   2279  CB  LEU A 313     -48.080  24.195  38.478  1.00 51.39           C
ATOM   2280  CG  LEU A 313     -48.523  22.866  39.094  1.00 50.70           C
ATOM   2281  CD1 LEU A 313     -47.574  21.712  38.647  1.00 43.78           C
ATOM   2282  CD2 LEU A 313     -48.626  22.970  40.615  1.00 48.87           C
ATOM   2283  N   GLN A 314     -48.375  27.033  36.873  1.00 62.46           N
ATOM   2284  CA  GLN A 314     -47.840  28.307  36.398  1.00 64.23           C
ATOM   2285  C   GLN A 314     -48.632  29.467  36.968  1.00 75.96           C
ATOM   2286  O   GLN A 314     -48.022  30.458  37.380  1.00 79.52           O
ATOM   2287  CB  GLN A 314     -47.818  28.365  34.862  1.00 65.24           C
ATOM   2288  CG  GLN A 314     -46.608  27.647  34.254  1.00 73.62           C
ATOM   2289  CD  GLN A 314     -46.737  27.360  32.774  1.00 85.77           C
ATOM   2290  OE1 GLN A 314     -47.779  27.603  32.143  1.00 84.77           O
ATOM   2291  NE2 GLN A 314     -45.664  26.833  32.183  1.00 63.64           N
ATOM   2292  N   GLU A 315     -49.973  29.351  37.019  1.00 75.95           N
ATOM   2293  CA  GLU A 315     -50.843  30.410  37.554  1.00 80.34           C
ATOM   2294  C   GLU A 315     -50.588  30.598  39.042  1.00 85.75           C
ATOM   2295  O   GLU A 315     -50.395  31.735  39.474  1.00 90.04           O
ATOM   2296  CB  GLU A 315     -52.339  30.139  37.289  1.00 83.59           C
ATOM   2297  CG  GLU A 315     -52.701  30.078  35.815  1.00 98.87           C
ATOM   2298  CD  GLU A 315     -54.178  30.188  35.489  1.00135.02           C
ATOM   2299  OE1 GLU A 315     -54.938  29.245  35.813  1.00134.57           O
ATOM   2300  OE2 GLU A 315     -54.571  31.209  34.877  1.00133.36           O
ATOM   2301  N   ILE A 316     -50.534  29.484  39.815  1.00 78.46           N
ATOM   2302  CA  ILE A 316     -50.277  29.497  41.264  1.00 77.59           C
ATOM   2303  C   ILE A 316     -48.963  30.248  41.543  1.00 79.76           C
ATOM   2304  O   ILE A 316     -48.933  31.140  42.401  1.00 82.74           O
ATOM   2305  CB  ILE A 316     -50.281  28.051  41.842  1.00 77.56           C
ATOM   2306  CG1 ILE A 316     -51.712  27.491  41.891  1.00 77.81           C
ATOM   2307  CG2 ILE A 316     -49.613  27.982  43.230  1.00 78.65           C
ATOM   2308  CD1 ILE A 316     -51.823  25.908  41.796  1.00 75.33           C
ATOM   2309  N   ALA A 317     -47.915  29.924  40.758  1.00 71.70           N
ATOM   2310  CA  ALA A 317     -46.576  30.523  40.813  1.00 69.53           C
ATOM   2311  C   ALA A 317     -46.590  32.000  40.463  1.00 73.51           C
ATOM   2312  O   ALA A 317     -45.799  32.753  41.025  1.00 74.01           O
ATOM   2313  CB  ALA A 317     -45.649  29.787  39.867  1.00 67.28           C
ATOM   2314  N   ALA A 318     -47.471  32.406  39.531  1.00 70.56           N
ATOM   2315  CA  ALA A 318     -47.612  33.793  39.080  1.00 72.29           C
ATOM   2316  C   ALA A 318     -48.273  34.630  40.156  1.00 80.56           C
ATOM   2317  O   ALA A 318     -47.787  35.725  40.466  1.00 79.88           O
ATOM   2318  CB  ALA A 318     -48.419  33.857  37.786  1.00 73.33           C
ATOM   2319  N   ALA A 319     -49.363  34.101  40.765  1.00 79.49           N
ATOM   2320  CA  ALA A 319     -50.106  34.827  41.810  1.00 82.44           C
ATOM   2321  C   ALA A 319     -49.281  34.942  43.122  1.00 85.33           C
ATOM   2322  O   ALA A 319     -49.678  35.655  44.038  1.00 88.61           O
ATOM   2323  CB  ALA A 319     -51.444  34.137  42.065  1.00 83.38           C
ATOM   2324  N   ARG A 320     -48.125  34.249  43.165  1.00 78.42           N
ATOM   2325  C   ARG A 320     -45.879  34.946  44.007  1.00 78.98           C
ATOM   2326  O   ARG A 320     -45.188  35.334  44.947  1.00 78.75           O
ATOM   2327  CA AARG A 320     -47.241  34.244  44.328  1.00 77.45           C
ATOM   2328  CB AARG A 320     -47.065  32.789  44.833  1.00 74.86           C
ATOM   2329  CG AARG A 320     -46.062  32.567  45.972  1.00 79.87           C
ATOM   2330  CD AARG A 320     -46.620  32.685  47.371  1.00 77.91           C
ATOM   2331  NE AARG A 320     -45.543  32.755  48.364  1.00 65.67           N
ATOM   2332  CZ AARG A 320     -45.689  33.243  49.594  1.00 76.06           C
ATOM   2333  NH1AARG A 320     -46.867  33.706  49.998  1.00 55.16           N
ATOM   2334  NH2AARG A 320     -44.662  33.268  50.432  1.00 65.87           N
ATOM   2335  N   ASN A 321     -45.534  35.159  42.716  1.00 74.26           N
ATOM   2336  CA  ASN A 321     -44.307  35.817  42.228  1.00 74.99           C
ATOM   2337  C   ASN A 321     -43.087  34.941  42.523  1.00 77.01           C
ATOM   2338  O   ASN A 321     -42.005  35.427  42.877  1.00 79.42           O
ATOM   2339  CB  ASN A 321     -44.107  37.249  42.763  1.00 86.13           C
ATOM   2340  CG  ASN A 321     -43.122  38.080  41.961  1.00111.92           C
ATOM   2341  OD1 ASN A 321     -43.270  38.271  40.748  1.00105.14           O
ATOM   2342  ND2 ASN A 321     -42.092  38.595  42.623  1.00107.16           N
ATOM   2343  N   VAL A 322     -43.278  33.637  42.341  1.00 69.32           N
ATOM   2344  CA  VAL A 322     -42.266  32.607  42.479  1.00 65.10           C
ATOM   2345  C   VAL A 322     -41.963  32.110  41.080  1.00 69.91           C
ATOM   2346  O   VAL A 322     -42.893  31.871  40.310  1.00 68.10           O
ATOM   2347  CB  VAL A 322     -42.732  31.449  43.427  1.00 65.75           C
ATOM   2348  CG1 VAL A 322     -41.849  30.217  43.294  1.00 61.95           C
ATOM   2349  CG2 VAL A 322     -42.748  31.892  44.874  1.00 67.66           C
ATOM   2350  N   ASN A 323     -40.661  31.980  40.743  1.00 67.78           N
ATOM   2351  CA  ASN A 323     -40.221  31.343  39.500  1.00 64.88           C
ATOM   2352  C   ASN A 323     -40.158  29.842  39.849  1.00 62.85           C
ATOM   2353  O   ASN A 323     -39.336  29.457  40.690  1.00 60.46           O
ATOM   2354  CB  ASN A 323     -38.888  31.938  39.011  1.00 63.00           C
ATOM   2355  CG  ASN A 323     -38.268  31.242  37.818  1.00 75.99           C
ATOM   2356  OD1 ASN A 323     -38.880  30.398  37.139  1.00 68.51           O
ATOM   2357  ND2 ASN A 323     -37.018  31.593  37.534  1.00 72.83           N
ATOM   2358  N   PRO A 324     -41.099  28.989  39.358  1.00 58.05           N
ATOM   2359  CA  PRO A 324     -41.118  27.578  39.829  1.00 53.32           C
ATOM   2360  C   PRO A 324     -39.994  26.726  39.279  1.00 56.58           C
ATOM   2361  O   PRO A 324     -39.851  25.588  39.729  1.00 59.03           O
ATOM   2362  CB  PRO A 324     -42.495  27.071  39.402  1.00 54.53           C
ATOM   2363  CG  PRO A 324     -42.849  27.884  38.224  1.00 61.49           C
ATOM   2364  CD  PRO A 324     -42.211  29.260  38.414  1.00 59.36           C
ATOM   2365  N   LYS A 325     -39.187  27.257  38.335  1.00 51.20           N
ATOM   2366  CA  LYS A 325     -37.997  26.605  37.746  1.00 48.01           C
ATOM   2367  C   LYS A 325     -36.791  26.839  38.646  1.00 53.71           C
ATOM   2368  O   LYS A 325     -35.725  26.278  38.432  1.00 54.98           O
ATOM   2369  CB  LYS A 325     -37.707  27.159  36.337  1.00 49.46           C
ATOM   2370  CG  LYS A 325     -38.900  27.046  35.392  1.00 62.15           C
ATOM   2371  CD  LYS A 325     -38.772  28.009  34.222  1.00 75.94           C
ATOM   2372  CE  LYS A 325     -40.064  28.105  33.433  1.00 88.30           C
ATOM   2373  NZ  LYS A 325     -40.344  26.896  32.611  1.00 81.14           N
ATOM   2374  N   SER A 326     -36.962  27.679  39.668  1.00 52.89           N
ATOM   2375  CA  SER A 326     -35.907  28.069  40.612  1.00 53.26           C
ATOM   2376  C   SER A 326     -35.369  26.930  41.467  1.00 55.94           C
ATOM   2377  O   SER A 326     -36.126  26.046  41.859  1.00 55.98           O
ATOM   2378  CB  SER A 326     -36.415  29.147  41.557  1.00 55.34           C
ATOM   2379  OG  SER A 326     -36.876  30.211  40.765  1.00 66.72           O
ATOM   2380  N   PRO A 327     -34.093  27.031  41.886  1.00 51.17           N
ATOM   2381  CA  PRO A 327     -33.559  26.052  42.840  1.00 50.46           C
ATOM   2382  C   PRO A 327     -34.403  25.972  44.111  1.00 54.39           C
ATOM   2383  O   PRO A 327     -34.911  26.976  44.594  1.00 52.62           O
ATOM   2384  CB  PRO A 327     -32.169  26.627  43.167  1.00 52.82           C
ATOM   2385  CG  PRO A 327     -31.785  27.424  41.943  1.00 55.71           C
ATOM   2386  CD  PRO A 327     -33.079  28.062  41.549  1.00 51.86           C
ATOM   2387  N   ILE A 328     -34.571  24.766  44.634  1.00 53.79           N
ATOM   2388  CA  ILE A 328     -35.322  24.552  45.864  1.00 56.21           C
ATOM   2389  C   ILE A 328     -34.280  24.637  46.983  1.00 66.46           C
ATOM   2390  O   ILE A 328     -33.933  23.621  47.599  1.00 68.36           O
ATOM   2391  CB  ILE A 328     -36.092  23.201  45.779  1.00 57.70           C
ATOM   2392  CG1 ILE A 328     -36.752  23.039  44.391  1.00 56.40           C
ATOM   2393  CG2 ILE A 328     -37.147  23.114  46.882  1.00 60.23           C
ATOM   2394  CD1 ILE A 328     -36.774  21.697  43.865  1.00 57.42           C
ATOM   2395  N   THR A 329     -33.711  25.848  47.172  1.00 65.90           N
ATOM   2396  CA  THR A 329     -32.631  26.165  48.127  1.00 69.25           C
ATOM   2397  C   THR A 329     -33.010  25.849  49.591  1.00 76.93           C
ATOM   2398  O   THR A 329     -32.125  25.751  50.446  1.00 77.80           O
ATOM   2399  CB  THR A 329     -32.190  27.643  48.016  1.00 79.63           C
ATOM   2400  OG1 THR A 329     -33.327  28.472  48.177  1.00 78.03           O
ATOM   2401  CG2 THR A 329     -31.474  27.968  46.704  1.00 76.33           C
ATOM   2402  N   GLU A 330     -34.310  25.674  49.861  1.00 74.91           N
ATOM   2403  CA  GLU A 330     -34.859  25.326  51.170  1.00 78.41           C
ATOM   2404  C   GLU A 330     -34.407  23.913  51.562  1.00 86.40           C
ATOM   2405  O   GLU A 330     -34.181  23.649  52.743  1.00 89.00           O
ATOM   2406  CB  GLU A 330     -36.397  25.426  51.166  1.00 80.28           C
ATOM   2407  CG  GLU A 330     -36.948  26.697  50.531  1.00 93.01           C
ATOM   2408  CD  GLU A 330     -37.101  26.645  49.019  1.00107.13           C
ATOM   2409  OE1 GLU A 330     -38.062  26.004  48.537  1.00 92.53           O
ATOM   2410  OE2 GLU A 330     -36.237  27.214  48.314  1.00100.74           O
ATOM   2411  N   LEU A 331     -34.264  23.016  50.554  1.00 82.36           N
ATOM   2412  CA  LEU A 331     -33.794  21.640  50.693  1.00 81.82           C
ATOM   2413  C   LEU A 331     -32.273  21.627  50.803  1.00 91.38           C
ATOM   2414  O   LEU A 331     -31.756  21.245  51.859  1.00 94.35           O
ATOM   2415  CB  LEU A 331     -34.239  20.775  49.497  1.00 78.52           C
ATOM   2416  CG  LEU A 331     -35.698  20.338  49.420  1.00 82.14           C
ATOM   2417  CD1 LEU A 331     -36.002  19.757  48.060  1.00 79.05           C
ATOM   2418  CD2 LEU A 331     -36.031  19.308  50.485  1.00 85.07           C
ATOM   2419  N   LEU A 332     -31.566  22.068  49.712  1.00 88.39           N
ATOM   2420  CA  LEU A 332     -30.102  22.143  49.533  1.00 89.33           C
ATOM   2421  C   LEU A 332     -29.321  22.504  50.798  1.00 99.60           C
ATOM   2422  O   LEU A 332     -28.498  21.717  51.265  1.00101.39           O
ATOM   2423  CB  LEU A 332     -29.747  23.192  48.470  1.00 88.29           C
ATOM   2424  CG  LEU A 332     -29.906  22.863  46.996  1.00 89.84           C
ATOM   2425  CD1 LEU A 332     -29.533  24.098  46.158  1.00 91.01           C
ATOM   2426  CD2 LEU A 332     -29.036  21.664  46.581  1.00 88.83           C
ATOM   2427  N   GLU A 333     -29.549  23.708  51.312  1.00 99.61           N
ATOM   2428  CA  GLU A 333     -28.886  24.226  52.497  1.00104.05           C
ATOM   2429  C   GLU A 333     -29.554  23.660  53.763  1.00113.69           C
ATOM   2430  O   GLU A 333     -30.695  24.017  54.076  1.00115.20           O
ATOM   2431  CB  GLU A 333     -28.909  25.770  52.480  1.00106.53           C
ATOM   2432  CG  GLU A 333     -27.639  26.411  51.935  1.00115.32           C
ATOM   2433  CD  GLU A 333     -27.578  26.644  50.438  1.00130.62           C
ATOM   2434  OE1 GLU A 333     -28.649  26.722  49.791  1.00125.35           O
ATOM   2435  OE2 GLU A 333     -26.448  26.771  49.914  1.00112.41           O
ATOM   2436  N   GLN A 334     -28.847  22.752  54.465  1.00112.32           N
ATOM   2437  CA  GLN A 334     -29.320  22.101  55.690  1.00142.29           C
ATOM   2438  C   GLN A 334     -28.163  21.877  56.665  1.00149.37           C
ATOM   2439  O   GLN A 334     -27.081  21.449  56.258  1.00101.88           O
ATOM   2440  CB  GLN A 334     -30.010  20.766  55.361  1.00141.97           C
ATOM   2441  N   GLN C   1     -15.129  18.265  63.007  1.00110.50           N
ATOM   2442  CA  GLN C   1     -15.697  18.619  61.704  1.00104.34           C
ATOM   2443  C   GLN C   1     -14.662  19.298  60.783  1.00103.57           C
ATOM   2444  O   GLN C   1     -13.619  19.772  61.254  1.00104.94           O
ATOM   2445  CB  GLN C   1     -16.925  19.533  61.875  1.00106.01           C
ATOM   2446  N   VAL C   2     -14.980  19.344  59.469  1.00 93.89           N
ATOM   2447  CA  VAL C   2     -14.191  19.934  58.375  1.00 88.67           C
ATOM   2448  C   VAL C   2     -13.984  21.456  58.608  1.00 94.05           C
ATOM   2449  O   VAL C   2     -14.925  22.165  58.994  1.00 96.26           O
ATOM   2450  CB  VAL C   2     -14.870  19.656  56.996  1.00 86.87           C
ATOM   2451  CG1 VAL C   2     -14.142  20.342  55.844  1.00 81.13           C
ATOM   2452  CG2 VAL C   2     -14.995  18.157  56.733  1.00 87.45           C
ATOM   2453  N   GLN C   3     -12.746  21.939  58.372  1.00 87.99           N
ATOM   2454  CA  GLN C   3     -12.345  23.338  58.521  1.00 86.91           C
ATOM   2455  C   GLN C   3     -11.435  23.750  57.367  1.00 85.50           C
ATOM   2456  O   GLN C   3     -10.438  23.078  57.101  1.00 85.82           O
ATOM   2457  CB  GLN C   3     -11.638  23.568  59.868  1.00 93.58           C
ATOM   2458  CG  GLN C   3     -12.584  23.633  61.061  1.00118.46           C
ATOM   2459  CD  GLN C   3     -11.883  23.469  62.389  1.00146.83           C
ATOM   2460  OE1 GLN C   3     -10.752  22.971  62.480  1.00146.65           O
ATOM   2461  NE2 GLN C   3     -12.562  23.854  63.462  1.00139.87           N
ATOM   2462  N   LEU C   4     -11.800  24.825  56.653  1.00 77.62           N
ATOM   2463  CA  LEU C   4     -11.013  25.360  55.537  1.00 72.37           C
ATOM   2464  C   LEU C   4     -10.832  26.853  55.747  1.00 75.05           C
ATOM   2465  O   LEU C   4     -11.780  27.540  56.119  1.00 75.81           O
ATOM   2466  CB  LEU C   4     -11.644  25.038  54.169  1.00 67.72           C
ATOM   2467  CG  LEU C   4     -11.849  23.529  53.849  1.00 71.03           C
ATOM   2468  CD1 LEU C   4     -13.094  23.301  52.988  1.00 68.57           C
ATOM   2469  CD2 LEU C   4     -10.630  22.919  53.206  1.00 69.47           C
ATOM   2470  N   GLN C   5      -9.594  27.339  55.620  1.00 71.53           N
ATOM   2471  CA  GLN C   5      -9.258  28.746  55.856  1.00 72.41           C
ATOM   2472  C   GLN C   5      -8.399  29.255  54.712  1.00 71.70           C
ATOM   2473  O   GLN C   5      -7.322  28.701  54.457  1.00 72.60           O
ATOM   2474  CB  GLN C   5      -8.522  28.929  57.209  1.00 79.35           C
ATOM   2475  CG  GLN C   5      -9.337  28.584  58.454  1.00108.56           C
ATOM   2476  CD  GLN C   5      -8.493  28.464  59.705  1.00142.41           C
ATOM   2477  OE1 GLN C   5      -7.708  29.356  60.055  1.00140.67           O
ATOM   2478  NE2 GLN C   5      -8.681  27.375  60.440  1.00141.31           N
ATOM   2479  N   GLU C   6      -8.860  30.307  54.038  1.00 62.61           N
ATOM   2480  CA  GLU C   6      -8.151  30.883  52.909  1.00 58.49           C
ATOM   2481  C   GLU C   6      -7.433  32.152  53.322  1.00 65.85           C
ATOM   2482  O   GLU C   6      -7.816  32.786  54.304  1.00 69.39           O
ATOM   2483  CB  GLU C   6      -9.110  31.170  51.747  1.00 56.15           C
ATOM   2484  CG  GLU C   6      -9.956  29.979  51.291  1.00 55.73           C
ATOM   2485  CD  GLU C   6     -11.258  29.734  52.036  1.00 68.31           C
ATOM   2486  OE1 GLU C   6     -11.415  30.224  53.180  1.00 68.41           O
ATOM   2487  OE2 GLU C   6     -12.120  29.024  51.471  1.00 51.73           O
ATOM   2488  N   SER C   7      -6.371  32.508  52.571  1.00 60.41           N
ATOM   2489  CA  SER C   7      -5.543  33.697  52.728  1.00 60.40           C
ATOM   2490  C   SER C   7      -4.803  34.011  51.402  1.00 62.34           C
ATOM   2491  O   SER C   7      -4.731  33.153  50.522  1.00 57.56           O
ATOM   2492  CB  SER C   7      -4.555  33.510  53.877  1.00 65.44           C
ATOM   2493  OG  SER C   7      -3.665  32.438  53.624  1.00 74.02           O
ATOM   2494  N   GLY C   8      -4.267  35.234  51.275  1.00 63.25           N
ATOM   2495  CA  GLY C   8      -3.470  35.638  50.117  1.00 62.73           C
ATOM   2496  C   GLY C   8      -4.109  36.617  49.170  1.00 67.63           C
ATOM   2497  O   GLY C   8      -3.438  37.209  48.318  1.00 67.38           O
ATOM   2498  N   GLY C   9      -5.415  36.755  49.297  1.00 66.01           N
ATOM   2499  CA  GLY C   9      -6.184  37.671  48.476  1.00 64.71           C
ATOM   2500  C   GLY C   9      -5.856  39.113  48.795  1.00 71.70           C
ATOM   2501  O   GLY C   9      -5.435  39.458  49.917  1.00 73.60           O
ATOM   2502  N   GLY C  11      -6.045  39.948  47.788  1.00 66.81           N
ATOM   2503  CA  GLY C  11      -5.776  41.369  47.904  1.00 67.59           C
ATOM   2504  C   GLY C  11      -6.055  42.153  46.648  1.00 68.18           C
ATOM   2505  O   GLY C  11      -6.507  41.614  45.630  1.00 64.77           O
ATOM   2506  N   LEU C  12      -5.796  43.452  46.741  1.00 67.42           N
ATOM   2507  CA  LEU C  12      -5.986  44.404  45.661  1.00 66.74           C
ATOM   2508  C   LEU C  12      -4.676  44.466  44.884  1.00 70.27           C
ATOM   2509  O   LEU C  12      -3.658  44.912  45.418  1.00 74.96           O
ATOM   2510  CB  LEU C  12      -6.430  45.771  46.232  1.00 69.32           C
ATOM   2511  CG  LEU C  12      -6.464  46.953  45.279  1.00 74.04           C
ATOM   2512  CD1 LEU C  12      -7.689  46.907  44.417  1.00 70.39           C
ATOM   2513  CD2 LEU C  12      -6.348  48.248  46.039  1.00 78.83           C
ATOM   2514  N   VAL C  13      -4.705  43.975  43.638  1.00 61.36           N
ATOM   2515  CA  VAL C  13      -3.554  43.899  42.744  1.00 61.08           C
ATOM   2516  C   VAL C  13      -3.945  44.425  41.350  1.00 63.55           C
ATOM   2517  O   VAL C  13      -5.072  44.257  40.910  1.00 60.53           O
ATOM   2518  CB  VAL C  13      -2.976  42.457  42.715  1.00 62.83           C
ATOM   2519  CG1 VAL C  13      -4.017  41.434  42.246  1.00 59.30           C
ATOM   2520  CG2 VAL C  13      -1.693  42.364  41.895  1.00 64.11           C
ATOM   2521  N   GLN C  14      -3.013  45.120  40.700  1.00 64.13           N
ATOM   2522  CA  GLN C  14      -3.139  45.711  39.371  1.00 64.06           C
ATOM   2523  C   GLN C  14      -3.356  44.660  38.270  1.00 65.00           C
ATOM   2524  O   GLN C  14      -2.775  43.560  38.341  1.00 61.25           O
ATOM   2525  CB  GLN C  14      -1.845  46.456  39.054  1.00 69.31           C
ATOM   2526  CG  GLN C  14      -1.797  47.886  39.529  1.00 85.88           C
ATOM   2527  CD  GLN C  14      -0.782  48.648  38.719  1.00110.36           C
ATOM   2528  OE1 GLN C  14       0.051  48.055  38.014  1.00 98.96           O
ATOM   2529  NE2 GLN C  14      -0.825  49.981  38.795  1.00115.45           N
ATOM   2530  N   PRO C  15      -4.120  44.989  37.198  1.00 61.01           N
ATOM   2531  CA  PRO C  15      -4.252  44.031  36.082  1.00 58.32           C
ATOM   2532  C   PRO C  15      -2.859  43.732  35.512  1.00 64.21           C
ATOM   2533  O   PRO C  15      -2.033  44.620  35.376  1.00 70.10           O
ATOM   2534  CB  PRO C  15      -5.170  44.758  35.090  1.00 60.01           C
ATOM   2535  CG  PRO C  15      -5.870  45.758  35.902  1.00 64.76           C
ATOM   2536  CD  PRO C  15      -4.872  46.223  36.922  1.00 62.63           C
ATOM   2537  N   GLY C  16      -2.594  42.474  35.274  1.00 58.08           N
ATOM   2538  CA  GLY C  16      -1.308  41.995  34.810  1.00 60.49           C
ATOM   2539  C   GLY C  16      -0.501  41.435  35.970  1.00 66.07           C
ATOM   2540  O   GLY C  16       0.492  40.732  35.750  1.00 66.40           O
ATOM   2541  N   GLY C  17      -0.946  41.751  37.198  1.00 63.10           N
ATOM   2542  CA  GLY C  17      -0.310  41.360  38.449  1.00 64.48           C
ATOM   2543  C   GLY C  17      -0.427  39.888  38.793  1.00 75.38           C
ATOM   2544  O   GLY C  17      -0.990  39.072  38.036  1.00 75.56           O
ATOM   2545  N   SER C  18       0.108  39.539  39.975  1.00 72.30           N
ATOM   2546  CA  SER C  18       0.128  38.164  40.466  1.00 67.20           C
ATOM   2547  C   SER C  18      -0.182  38.096  41.973  1.00 70.13           C
ATOM   2548  O   SER C  18       0.000  39.072  42.696  1.00 72.85           O
ATOM   2549  CB  SER C  18       1.497  37.560  40.175  1.00 68.74           C
ATOM   2550  OG  SER C  18       1.810  37.713  38.799  1.00 72.42           O
ATOM   2551  N   LEU C  19      -0.696  36.966  42.426  1.00 64.28           N
ATOM   2552  CA  LEU C  19      -1.009  36.642  43.823  1.00 63.44           C
ATOM   2553  C   LEU C  19      -0.829  35.133  44.052  1.00 61.63           C
ATOM   2554  O   LEU C  19      -0.836  34.348  43.105  1.00 57.44           O
ATOM   2555  CB  LEU C  19      -2.462  37.024  44.219  1.00 62.31           C
ATOM   2556  CG  LEU C  19      -2.955  38.458  44.298  1.00 69.09           C
ATOM   2557  CD1 LEU C  19      -4.488  38.469  44.445  1.00 67.80           C
ATOM   2558  CD2 LEU C  19      -2.349  39.198  45.462  1.00 73.53           C
ATOM   2559  N   ARG C  20      -0.716  34.745  45.325  1.00 59.62           N
ATOM   2560  CA  ARG C  20      -0.591  33.383  45.801  1.00 58.85           C
ATOM   2561  C   ARG C  20      -1.622  33.156  46.872  1.00 62.35           C
ATOM   2562  O   ARG C  20      -1.497  33.709  47.960  1.00 63.77           O
ATOM   2563  CB  ARG C  20       0.837  33.064  46.322  1.00 58.80           C
ATOM   2564  CG  ARG C  20       1.002  31.547  46.679  1.00 70.63           C
ATOM   2565  CD  ARG C  20       2.451  31.218  46.939  1.00 82.04           C
ATOM   2566  NE  ARG C  20       2.738  29.832  47.321  1.00 79.33           N
ATOM   2567  CZ  ARG C  20       2.923  28.830  46.462  1.00 89.48           C
ATOM   2568  NH1 ARG C  20       2.753  29.020  45.158  1.00 70.43           N
ATOM   2569  NH2 ARG C  20       3.246  27.621  46.906  1.00 79.14           N
ATOM   2570  N   LEU C  21      -2.623  32.321  46.581  1.00 57.60           N
ATOM   2571  CA  LEU C  21      -3.654  31.997  47.566  1.00 56.09           C
ATOM   2572  C   LEU C  21      -3.244  30.762  48.340  1.00 61.93           C
ATOM   2573  O   LEU C  21      -2.505  29.937  47.826  1.00 61.29           O
ATOM   2574  CB  LEU C  21      -5.019  31.807  46.929  1.00 52.50           C
ATOM   2575  CG  LEU C  21      -5.568  32.931  46.067  1.00 54.92           C
ATOM   2576  CD1 LEU C  21      -7.009  32.620  45.682  1.00 52.78           C
ATOM   2577  CD2 LEU C  21      -5.521  34.269  46.774  1.00 58.16           C
ATOM   2578  N   SER C  22      -3.672  30.675  49.597  1.00 61.15           N
ATOM   2579  CA  SER C  22      -3.349  29.600  50.526  1.00 62.70           C
ATOM   2580  C   SER C  22      -4.599  29.110  51.192  1.00 68.56           C
ATOM   2581  O   SER C  22      -5.485  29.915  51.506  1.00 66.03           O
ATOM   2582  CB  SER C  22      -2.359  30.079  51.586  1.00 69.22           C
ATOM   2583  OG  SER C  22      -1.022  29.915  51.155  1.00 76.61           O
ATOM   2584  N   CYS C  23      -4.665  27.787  51.418  1.00 69.49           N
ATOM   2585  CA  CYS C  23      -5.802  27.154  52.049  1.00 71.73           C
ATOM   2586  C   CYS C  23      -5.339  26.086  53.004  1.00 75.91           C
ATOM   2587  O   CYS C  23      -4.619  25.176  52.587  1.00 76.23           O
ATOM   2588  CB  CYS C  23      -6.773  26.586  51.015  1.00 70.89           C
ATOM   2589  SG  CYS C  23      -8.270  25.893  51.754  1.00 76.63           S
ATOM   2590  N   SER C  24      -5.775  26.172  54.279  1.00 72.31           N
ATOM   2591  CA  SER C  24      -5.446  25.169  55.304  1.00 74.27           C
ATOM   2592  C   SER C  24      -6.658  24.303  55.563  1.00 73.61           C
ATOM   2593  O   SER C  24      -7.757  24.829  55.774  1.00 71.98           O
ATOM   2594  CB  SER C  24      -4.956  25.815  56.599  1.00 81.87           C
ATOM   2595  OG  SER C  24      -6.030  26.305  57.384  1.00 95.65           O
ATOM   2596  N   ALA C  25      -6.464  22.978  55.524  1.00 68.16           N
ATOM   2597  CA  ALA C  25      -7.530  22.019  55.750  1.00 67.35           C
ATOM   2598  C   ALA C  25      -7.272  21.171  57.001  1.00 78.95           C
ATOM   2599  O   ALA C  25      -6.121  20.825  57.321  1.00 81.38           O
ATOM   2600  CB  ALA C  25      -7.684  21.129  54.538  1.00 64.21           C
ATOM   2601  N   SER C  26      -8.367  20.843  57.703  1.00 78.15           N
ATOM   2602  CA  SER C  26      -8.425  20.007  58.910  1.00 82.98           C
ATOM   2603  C   SER C  26      -9.840  19.479  59.042  1.00 89.27           C
ATOM   2604  O   SER C  26     -10.761  20.098  58.519  1.00 88.34           O
ATOM   2605  CB  SER C  26      -8.022  20.812  60.145  1.00 90.17           C
ATOM   2606  N   GLY C  27     -10.012  18.341  59.688  1.00 90.39           N
ATOM   2607  CA  GLY C  27     -11.331  17.739  59.880  1.00 91.17           C
ATOM   2608  C   GLY C  27     -11.698  16.605  58.937  1.00 91.36           C
ATOM   2609  O   GLY C  27     -12.784  16.024  59.068  1.00 92.44           O
ATOM   2610  N   PHE C  28     -10.802  16.280  57.978  1.00 82.87           N
ATOM   2611  CA  PHE C  28     -10.993  15.196  57.004  1.00 79.64           C
ATOM   2612  C   PHE C  28      -9.624  14.680  56.517  1.00 83.88           C
ATOM   2613  O   PHE C  28      -8.599  15.327  56.777  1.00 84.03           O
ATOM   2614  CB  PHE C  28     -11.887  15.652  55.823  1.00 75.99           C
ATOM   2615  CG  PHE C  28     -11.319  16.741  54.946  1.00 73.13           C
ATOM   2616  CD1 PHE C  28     -11.444  18.081  55.301  1.00 75.30           C
ATOM   2617  CD2 PHE C  28     -10.660  16.431  53.764  1.00 72.55           C
ATOM   2618  CE1 PHE C  28     -10.914  19.091  54.490  1.00 74.48           C
ATOM   2619  CE2 PHE C  28     -10.123  17.440  52.956  1.00 70.24           C
ATOM   2620  CZ  PHE C  28     -10.265  18.764  53.320  1.00 69.82           C
ATOM   2621  N   LYS C  29      -9.604  13.516  55.832  1.00 81.02           N
ATOM   2622  CA  LYS C  29      -8.363  12.935  55.310  1.00 82.17           C
ATOM   2623  C   LYS C  29      -8.044  13.609  53.973  1.00 80.73           C
ATOM   2624  O   LYS C  29      -8.510  13.189  52.916  1.00 76.93           O
ATOM   2625  CB  LYS C  29      -8.438  11.387  55.203  1.00 87.98           C
ATOM   2626  N   PHE C  30      -7.287  14.710  54.068  1.00 77.67           N
ATOM   2627  CA  PHE C  30      -6.818  15.588  53.000  1.00 73.10           C
ATOM   2628  C   PHE C  30      -6.023  14.832  51.929  1.00 77.26           C
ATOM   2629  O   PHE C  30      -6.304  14.979  50.747  1.00 72.56           O
ATOM   2630  CB  PHE C  30      -5.940  16.691  53.619  1.00 75.36           C
ATOM   2631  CG  PHE C  30      -5.450  17.737  52.649  1.00 73.08           C
ATOM   2632  CD1 PHE C  30      -6.272  18.782  52.255  1.00 71.34           C
ATOM   2633  CD2 PHE C  30      -4.158  17.679  52.134  1.00 75.39           C
ATOM   2634  CE1 PHE C  30      -5.818  19.742  51.358  1.00 70.04           C
ATOM   2635  CE2 PHE C  30      -3.704  18.646  51.234  1.00 74.92           C
ATOM   2636  CZ  PHE C  30      -4.536  19.662  50.849  1.00 69.84           C
ATOM   2637  N   ASN C  31      -5.041  14.019  52.359  1.00 79.82           N
ATOM   2638  CA  ASN C  31      -4.146  13.200  51.529  1.00 80.56           C
ATOM   2639  C   ASN C  31      -4.907  12.331  50.480  1.00 84.56           C
ATOM   2640  O   ASN C  31      -4.303  11.884  49.502  1.00 85.06           O
ATOM   2641  CB  ASN C  31      -3.304  12.285  52.442  1.00 83.74           C
ATOM   2642  CG  ASN C  31      -2.671  12.932  53.671  1.00120.43           C
ATOM   2643  OD1 ASN C  31      -2.797  14.135  53.947  1.00113.36           O
ATOM   2644  ND2 ASN C  31      -1.964  12.129  54.453  1.00120.71           N
ATOM   2645  N   ASP C  32      -6.224  12.111  50.696  1.00 79.22           N
ATOM   2646  CA  ASP C  32      -7.104  11.292  49.870  1.00 76.92           C
ATOM   2647  C   ASP C  32      -8.197  12.093  49.131  1.00 75.85           C
ATOM   2648  O   ASP C  32      -8.924  11.512  48.318  1.00 75.90           O
ATOM   2649  CB  ASP C  32      -7.776  10.232  50.759  1.00 81.62           C
ATOM   2650  CG  ASP C  32      -6.816   9.180  51.286  1.00 91.80           C
ATOM   2651  OD1 ASP C  32      -6.115   8.554  50.462  1.00 92.38           O
ATOM   2652  OD2 ASP C  32      -6.804   8.949  52.516  1.00 95.15           O
ATOM   2653  N   SER C  33      -8.310  13.405  49.399  1.00 68.10           N
ATOM   2654  CA  SER C  33      -9.331  14.266  48.806  1.00 63.52           C
ATOM   2655  C   SER C  33      -8.853  15.025  47.594  1.00 61.96           C
ATOM   2656  O   SER C  33      -7.769  15.613  47.627  1.00 62.42           O
ATOM   2657  CB  SER C  33      -9.827  15.288  49.825  1.00 66.98           C
ATOM   2658  OG  SER C  33      -9.930  14.719  51.119  1.00 86.19           O
ATOM   2659  N   TYR C  34      -9.672  15.031  46.522  1.00 53.47           N
ATOM   2660  CA  TYR C  34      -9.444  15.860  45.345  1.00 50.06           C
ATOM   2661  C   TYR C  34      -9.806  17.260  45.813  1.00 52.80           C
ATOM   2662  O   TYR C  34     -10.848  17.438  46.430  1.00 53.14           O
ATOM   2663  CB  TYR C  34     -10.286  15.392  44.142  1.00 50.41           C
ATOM   2664  CG  TYR C  34     -10.162  16.252  42.897  1.00 50.44           C
ATOM   2665  CD1 TYR C  34     -10.870  17.444  42.774  1.00 49.93           C
ATOM   2666  CD2 TYR C  34      -9.368  15.853  41.825  1.00 52.93           C
ATOM   2667  CE1 TYR C  34     -10.768  18.239  41.632  1.00 49.61           C
ATOM   2668  CE2 TYR C  34      -9.253  16.644  40.677  1.00 53.57           C
ATOM   2669  CZ  TYR C  34      -9.977  17.827  40.578  1.00 56.54           C
ATOM   2670  OH  TYR C  34      -9.908  18.630  39.468  1.00 53.97           O
ATOM   2671  N   MET C  39      -8.919  18.228  45.633  1.00 47.60           N
ATOM   2672  CA  MET C  39      -9.177  19.565  46.131  1.00 44.68           C
ATOM   2673  C   MET C  39      -9.308  20.524  44.982  1.00 51.12           C
ATOM   2674  O   MET C  39      -8.664  20.336  43.954  1.00 51.54           O
ATOM   2675  CB  MET C  39      -8.079  20.011  47.104  1.00 46.95           C
ATOM   2676  CG  MET C  39      -8.006  19.196  48.384  1.00 52.26           C
ATOM   2677  SD  MET C  39      -9.485  19.288  49.428  1.00 57.47           S
ATOM   2678  CE  MET C  39      -9.558  21.124  49.772  1.00 51.78           C
ATOM   2679  N   SER C  40     -10.163  21.549  45.159  1.00 48.81           N
ATOM   2680  CA  SER C  40     -10.476  22.576  44.173  1.00 45.83           C
ATOM   2681  C   SER C  40     -10.404  24.007  44.711  1.00 48.64           C
ATOM   2682  O   SER C  40     -10.619  24.259  45.897  1.00 49.41           O
ATOM   2683  CB  SER C  40     -11.888  22.360  43.639  1.00 44.46           C
ATOM   2684  OG  SER C  40     -11.963  21.300  42.706  1.00 49.02           O
ATOM   2685  N   TRP C  41     -10.127  24.937  43.805  1.00 43.80           N
ATOM   2686  CA  TRP C  41     -10.222  26.382  44.016  1.00 43.33           C
ATOM   2687  C   TRP C  41     -11.454  26.813  43.248  1.00 44.13           C
ATOM   2688  O   TRP C  41     -11.645  26.415  42.077  1.00 39.46           O
ATOM   2689  CB  TRP C  41      -8.959  27.157  43.574  1.00 41.21           C
ATOM   2690  CG  TRP C  41      -7.882  27.129  44.601  1.00 43.96           C
ATOM   2691  CD1 TRP C  41      -6.759  26.347  44.597  1.00 47.67           C
ATOM   2692  CD2 TRP C  41      -7.846  27.884  45.827  1.00 44.74           C
ATOM   2693  NE1 TRP C  41      -5.990  26.624  45.699  1.00 49.30           N
ATOM   2694  CE2 TRP C  41      -6.648  27.538  46.493  1.00 51.12           C
ATOM   2695  CE3 TRP C  41      -8.693  28.846  46.408  1.00 44.79           C
ATOM   2696  CZ2 TRP C  41      -6.275  28.122  47.718  1.00 52.27           C
ATOM   2697  CZ3 TRP C  41      -8.337  29.405  47.624  1.00 48.03           C
ATOM   2698  CH2 TRP C  41      -7.138  29.053  48.264  1.00 51.00           C
ATOM   2699  N   VAL C  42     -12.339  27.512  43.944  1.00 42.38           N
ATOM   2700  CA  VAL C  42     -13.590  28.026  43.368  1.00 42.33           C
ATOM   2701  C   VAL C  42     -13.690  29.500  43.702  1.00 48.96           C
ATOM   2702  O   VAL C  42     -12.980  29.979  44.599  1.00 50.15           O
ATOM   2703  CB  VAL C  42     -14.839  27.226  43.808  1.00 46.23           C
ATOM   2704  CG1 VAL C  42     -14.674  25.747  43.483  1.00 45.50           C
ATOM   2705  CG2 VAL C  42     -15.165  27.429  45.291  1.00 47.17           C
ATOM   2706  N   ARG C  43     -14.501  30.248  42.941  1.00 45.58           N
ATOM   2707  CA  ARG C  43     -14.666  31.689  43.216  1.00 43.91           C
ATOM   2708  C   ARG C  43     -16.113  32.083  43.089  1.00 46.73           C
ATOM   2709  O   ARG C  43     -16.829  31.545  42.267  1.00 47.10           O
ATOM   2710  CB  ARG C  43     -13.774  32.581  42.339  1.00 40.29           C
ATOM   2711  CG  ARG C  43     -14.156  32.601  40.862  1.00 46.41           C
ATOM   2712  CD  ARG C  43     -13.115  33.291  40.012  1.00 41.01           C
ATOM   2713  NE  ARG C  43     -13.388  33.100  38.582  1.00 45.86           N
ATOM   2714  CZ  ARG C  43     -12.478  33.205  37.615  1.00 57.94           C
ATOM   2715  NH1 ARG C  43     -11.222  33.525  37.906  1.00 41.70           N
ATOM   2716  NH2 ARG C  43     -12.823  33.023  36.350  1.00 48.00           N
ATOM   2717  N   ARG C  44     -16.542  33.010  43.921  1.00 44.43           N
ATOM   2718  CA  ARG C  44     -17.870  33.602  43.882  1.00 44.90           C
ATOM   2719  C   ARG C  44     -17.728  34.990  43.251  1.00 48.82           C
ATOM   2720  O   ARG C  44     -16.860  35.770  43.664  1.00 49.27           O
ATOM   2721  CB  ARG C  44     -18.441  33.684  45.287  1.00 44.74           C
ATOM   2722  CG  ARG C  44     -19.930  33.828  45.304  1.00 49.65           C
ATOM   2723  CD  ARG C  44     -20.432  34.030  46.719  1.00 56.11           C
ATOM   2724  NE  ARG C  44     -20.008  33.003  47.670  1.00 68.30           N
ATOM   2725  CZ  ARG C  44     -20.606  31.828  47.832  1.00 81.11           C
ATOM   2726  NH1 ARG C  44     -21.651  31.501  47.086  1.00 59.18           N
ATOM   2727  NH2 ARG C  44     -20.164  30.971  48.741  1.00 75.51           N
ATOM   2728  N   VAL C  45     -18.492  35.263  42.201  1.00 44.16           N
ATOM   2729  CA  VAL C  45     -18.384  36.541  41.502  1.00 45.01           C
ATOM   2730  C   VAL C  45     -19.723  37.256  41.598  1.00 52.33           C
ATOM   2731  O   VAL C  45     -20.748  36.657  41.237  1.00 55.61           O
ATOM   2732  CB  VAL C  45     -17.911  36.367  40.031  1.00 47.43           C
ATOM   2733  CG1 VAL C  45     -17.857  37.697  39.295  1.00 47.19           C
ATOM   2734  CG2 VAL C  45     -16.555  35.701  39.986  1.00 45.39           C
ATOM   2735  N   PRO C  46     -19.759  38.510  42.113  1.00 46.53           N
ATOM   2736  CA  PRO C  46     -21.033  39.208  42.222  1.00 48.90           C
ATOM   2737  C   PRO C  46     -21.759  39.300  40.874  1.00 55.17           C
ATOM   2738  O   PRO C  46     -21.124  39.638  39.868  1.00 55.76           O
ATOM   2739  CB  PRO C  46     -20.614  40.586  42.753  1.00 51.49           C
ATOM   2740  CG  PRO C  46     -19.330  40.370  43.425  1.00 52.44           C
ATOM   2741  CD  PRO C  46     -18.656  39.364  42.598  1.00 46.77           C
ATOM   2742  N   GLY C  47     -23.047  38.950  40.865  1.00 52.72           N
ATOM   2743  CA  GLY C  47     -23.894  38.974  39.669  1.00 54.52           C
ATOM   2744  C   GLY C  47     -23.719  37.768  38.755  1.00 59.87           C
ATOM   2745  O   GLY C  47     -24.300  37.734  37.659  1.00 61.71           O
ATOM   2746  N   LYS C  48     -22.913  36.760  39.205  1.00 52.81           N
ATOM   2747  CA  LYS C  48     -22.612  35.535  38.488  1.00 51.23           C
ATOM   2748  C   LYS C  48     -22.913  34.309  39.356  1.00 60.69           C
ATOM   2749  O   LYS C  48     -23.721  33.464  38.958  1.00 66.11           O
ATOM   2750  CB  LYS C  48     -21.127  35.508  38.049  1.00 51.11           C
ATOM   2751  CG  LYS C  48     -20.816  36.192  36.737  1.00 55.61           C
ATOM   2752  CD  LYS C  48     -19.391  35.934  36.350  1.00 65.00           C
ATOM   2753  CE  LYS C  48     -18.971  36.754  35.159  1.00 91.99           C
ATOM   2754  NZ  LYS C  48     -17.524  36.587  34.874  1.00108.82           N
ATOM   2755  N   GLY C  49     -22.239  34.199  40.501  1.00 54.58           N
ATOM   2756  CA  GLY C  49     -22.390  33.078  41.420  1.00 53.75           C
ATOM   2757  C   GLY C  49     -21.091  32.341  41.636  1.00 56.91           C
ATOM   2758  O   GLY C  49     -20.016  32.959  41.635  1.00 54.66           O
ATOM   2759  N   LEU C  50     -21.171  30.994  41.809  1.00 53.34           N
ATOM   2760  CA  LEU C  50     -19.972  30.197  41.996  1.00 50.65           C
ATOM   2761  C   LEU C  50     -19.467  29.630  40.709  1.00 53.64           C
ATOM   2762  O   LEU C  50     -20.235  29.056  39.932  1.00 55.68           O
ATOM   2763  CB  LEU C  50     -20.209  29.045  42.940  1.00 51.87           C
ATOM   2764  CG  LEU C  50     -20.266  29.309  44.407  1.00 59.40           C
ATOM   2765  CD1 LEU C  50     -20.898  28.100  45.100  1.00 62.06           C
ATOM   2766  CD2 LEU C  50     -18.869  29.616  44.980  1.00 57.56           C
ATOM   2767  N   GLU C  51     -18.165  29.699  40.508  1.00 48.58           N
ATOM   2768  CA  GLU C  51     -17.550  29.041  39.361  1.00 48.07           C
ATOM   2769  C   GLU C  51     -16.295  28.330  39.818  1.00 48.07           C
ATOM   2770  O   GLU C  51     -15.529  28.851  40.645  1.00 46.31           O
ATOM   2771  CB  GLU C  51     -17.291  29.971  38.155  1.00 49.91           C
ATOM   2772  CG  GLU C  51     -16.798  31.356  38.498  1.00 53.81           C
ATOM   2773  CD  GLU C  51     -16.707  32.282  37.307  1.00 78.14           C
ATOM   2774  OE1 GLU C  51     -17.775  32.650  36.764  1.00 76.78           O
ATOM   2775  OE2 GLU C  51     -15.572  32.657  36.927  1.00 65.25           O
ATOM   2776  N   TRP C  52     -16.128  27.098  39.314  1.00 43.97           N
ATOM   2777  CA  TRP C  52     -14.952  26.275  39.590  1.00 43.44           C
ATOM   2778  C   TRP C  52     -13.756  26.872  38.820  1.00 50.42           C
ATOM   2779  O   TRP C  52     -13.935  27.325  37.680  1.00 52.46           O
ATOM   2780  CB  TRP C  52     -15.223  24.827  39.216  1.00 41.05           C
ATOM   2781  CG  TRP C  52     -14.037  23.928  39.425  1.00 40.49           C
ATOM   2782  CD1 TRP C  52     -13.699  23.242  40.560  1.00 42.31           C
ATOM   2783  CD2 TRP C  52     -13.068  23.575  38.437  1.00 40.67           C
ATOM   2784  NE1 TRP C  52     -12.599  22.454  40.324  1.00 41.09           N
ATOM   2785  CE2 TRP C  52     -12.195  22.630  39.026  1.00 43.57           C
ATOM   2786  CE3 TRP C  52     -12.911  23.892  37.075  1.00 42.78           C
ATOM   2787  CZ2 TRP C  52     -11.172  22.010  38.302  1.00 44.52           C
ATOM   2788  CZ3 TRP C  52     -11.870  23.308  36.373  1.00 45.57           C
ATOM   2789  CH2 TRP C  52     -10.999  22.396  36.993  1.00 46.25           C
ATOM   2790  N   VAL C  53     -12.568  26.931  39.452  1.00 45.99           N
ATOM   2791  CA  VAL C  53     -11.409  27.581  38.833  1.00 46.69           C
ATOM   2792  C   VAL C  53     -10.308  26.565  38.493  1.00 51.21           C
ATOM   2793  O   VAL C  53      -9.831  26.507  37.353  1.00 52.03           O
ATOM   2794  CB  VAL C  53     -10.866  28.736  39.743  1.00 51.43           C
ATOM   2795  CG1 VAL C  53      -9.682  29.454  39.098  1.00 51.91           C
ATOM   2796  CG2 VAL C  53     -11.963  29.745  40.074  1.00 51.35           C
ATOM   2797  N   ALA C  54      -9.868  25.810  39.504  1.00 47.78           N
ATOM   2798  CA  ALA C  54      -8.826  24.803  39.369  1.00 47.69           C
ATOM   2799  C   ALA C  54      -9.028  23.688  40.376  1.00 51.77           C
ATOM   2800  O   ALA C  54      -9.654  23.897  41.403  1.00 52.33           O
ATOM   2801  CB  ALA C  54      -7.469  25.444  39.561  1.00 49.38           C
ATOM   2802  N   GLY C  55      -8.503  22.516  40.063  1.00 48.48           N
ATOM   2803  CA  GLY C  55      -8.595  21.322  40.887  1.00 48.05           C
ATOM   2804  C   GLY C  55      -7.333  20.499  40.790  1.00 53.38           C
ATOM   2805  O   GLY C  55      -6.580  20.623  39.815  1.00 55.93           O
ATOM   2806  N   ILE C  56      -7.067  19.679  41.813  1.00 46.96           N
ATOM   2807  CA  ILE C  56      -5.871  18.867  41.826  1.00 47.86           C
ATOM   2808  C   ILE C  56      -6.153  17.485  42.469  1.00 54.23           C
ATOM   2809  O   ILE C  56      -6.847  17.393  43.483  1.00 54.93           O
ATOM   2810  CB  ILE C  56      -4.706  19.639  42.523  1.00 51.78           C
ATOM   2811  CG1 ILE C  56      -3.344  18.942  42.325  1.00 53.66           C
ATOM   2812  CG2 ILE C  56      -5.008  19.966  43.998  1.00 54.08           C
ATOM   2813  CD1 ILE C  56      -2.170  19.761  42.554  1.00 54.06           C
ATOM   2814  N   TRP C  57      -5.595  16.418  41.865  1.00 52.15           N
ATOM   2815  CA  TRP C  57      -5.681  15.048  42.359  1.00 53.74           C
ATOM   2816  C   TRP C  57      -5.047  14.945  43.742  1.00 59.93           C
ATOM   2817  O   TRP C  57      -4.129  15.704  44.056  1.00 60.96           O
ATOM   2818  CB  TRP C  57      -4.985  14.092  41.394  1.00 54.18           C
ATOM   2819  CG  TRP C  57      -5.731  12.803  41.180  1.00 56.38           C
ATOM   2820  CD1 TRP C  57      -5.396  11.567  41.655  1.00 61.47           C
ATOM   2821  CD2 TRP C  57      -6.935  12.629  40.420  1.00 55.39           C
ATOM   2822  NE1 TRP C  57      -6.314  10.636  41.238  1.00 61.34           N
ATOM   2823  CE2 TRP C  57      -7.255  11.254  40.456  1.00 61.27           C
ATOM   2824  CE3 TRP C  57      -7.770  13.506  39.696  1.00 54.53           C
ATOM   2825  CZ2 TRP C  57      -8.367  10.729  39.787  1.00 61.15           C
ATOM   2826  CZ3 TRP C  57      -8.870  12.989  39.043  1.00 56.59           C
ATOM   2827  CH2 TRP C  57      -9.164  11.615  39.092  1.00 59.53           C
ATOM   2828  N   GLU C  58      -5.560  14.027  44.571  1.00 57.47           N
ATOM   2829  CA  GLU C  58      -5.123  13.771  45.954  1.00 58.86           C
ATOM   2830  C   GLU C  58      -3.578  13.606  46.091  1.00 67.22           C
ATOM   2831  O   GLU C  58      -3.005  14.041  47.092  1.00 66.65           O
ATOM   2832  CB  GLU C  58      -5.846  12.531  46.532  1.00 60.64           C
ATOM   2833  CG  GLU C  58      -5.890  11.330  45.603  1.00 65.28           C
ATOM   2834  CD  GLU C  58      -7.160  11.129  44.792  1.00 84.14           C
ATOM   2835  OE1 GLU C  58      -7.737  12.132  44.312  1.00 69.78           O
ATOM   2836  OE2 GLU C  58      -7.560   9.956  44.609  1.00 73.81           O
ATOM   2837  N   ASP C  59      -2.926  13.006  45.071  1.00 66.65           N
ATOM   2838  CA  ASP C  59      -1.491  12.733  45.026  1.00 69.02           C
ATOM   2839  C   ASP C  59      -0.718  13.693  44.093  1.00 73.41           C
ATOM   2840  O   ASP C  59       0.486  13.483  43.868  1.00 77.50           O
ATOM   2841  CB  ASP C  59      -1.289  11.292  44.548  1.00 72.34           C
ATOM   2842  CG  ASP C  59      -1.599  11.089  43.084  1.00 74.74           C
ATOM   2843  OD1 ASP C  59      -2.432  11.830  42.549  1.00 72.91           O
ATOM   2844  OD2 ASP C  59      -1.019  10.185  42.485  1.00 87.02           O
ATOM   2845  N   SER C  60      -1.424  14.685  43.504  1.00 65.39           N
ATOM   2846  CA  SER C  60      -0.910  15.721  42.585  1.00 64.23           C
ATOM   2847  C   SER C  60      -0.508  15.156  41.201  1.00 69.76           C
ATOM   2848  O   SER C  60       0.173  15.837  40.442  1.00 71.23           O
ATOM   2849  CB  SER C  60       0.269  16.489  43.201  1.00 68.78           C
ATOM   2850  OG  SER C  60       0.005  16.964  44.511  1.00 72.89           O
ATOM   2851  N   SER C  61      -0.978  13.953  40.842  1.00 67.37           N
ATOM   2852  CA  SER C  61      -0.674  13.342  39.545  1.00 68.07           C
ATOM   2853  C   SER C  61      -1.427  14.027  38.383  1.00 71.24           C
ATOM   2854  O   SER C  61      -1.127  13.751  37.226  1.00 73.50           O
ATOM   2855  CB  SER C  61      -1.001  11.861  39.576  1.00 71.20           C
ATOM   2856  OG  SER C  61      -2.354  11.696  39.949  1.00 84.19           O
ATOM   2857  N   ALA C  62      -2.403  14.908  38.690  1.00 64.29           N
ATOM   2858  CA  ALA C  62      -3.181  15.659  37.702  1.00 61.82           C
ATOM   2859  C   ALA C  62      -3.687  16.980  38.266  1.00 63.77           C
ATOM   2860  O   ALA C  62      -4.156  17.046  39.408  1.00 62.88           O
ATOM   2861  CB  ALA C  62      -4.365  14.835  37.215  1.00 62.12           C
ATOM   2862  N   ALA C  63      -3.596  18.037  37.451  1.00 58.87           N
ATOM   2863  CA  ALA C  63      -4.105  19.366  37.777  1.00 53.78           C
ATOM   2864  C   ALA C  63      -5.055  19.809  36.662  1.00 54.93           C
ATOM   2865  O   ALA C  63      -4.734  19.669  35.477  1.00 55.04           O
ATOM   2866  CB  ALA C  63      -2.976  20.346  37.967  1.00 53.76           C
ATOM   2867  N   HIS C  66      -6.242  20.296  37.045  1.00 48.39           N
ATOM   2868  CA  HIS C  66      -7.256  20.714  36.094  1.00 48.48           C
ATOM   2869  C   HIS C  66      -7.574  22.183  36.238  1.00 53.79           C
ATOM   2870  O   HIS C  66      -7.563  22.716  37.349  1.00 54.00           O
ATOM   2871  CB  HIS C  66      -8.527  19.876  36.284  1.00 49.15           C
ATOM   2872  CG  HIS C  66      -8.272  18.400  36.302  1.00 53.46           C
ATOM   2873  ND1 HIS C  66      -8.505  17.643  37.432  1.00 54.25           N
ATOM   2874  CD2 HIS C  66      -7.752  17.607  35.341  1.00 57.18           C
ATOM   2875  CE1 HIS C  66      -8.176  16.410  37.105  1.00 56.16           C
ATOM   2876  NE2 HIS C  66      -7.723  16.341  35.853  1.00 58.26           N
ATOM   2877  N   TYR C  67      -7.844  22.847  35.107  1.00 50.64           N
ATOM   2878  CA  TYR C  67      -8.118  24.279  35.079  1.00 49.38           C
ATOM   2879  C   TYR C  67      -9.277  24.623  34.145  1.00 56.82           C
ATOM   2880  O   TYR C  67      -9.440  24.004  33.085  1.00 58.63           O
ATOM   2881  CB  TYR C  67      -6.863  25.064  34.615  1.00 50.58           C
ATOM   2882  CG  TYR C  67      -5.603  24.780  35.411  1.00 51.68           C
ATOM   2883  CD1 TYR C  67      -5.291  25.520  36.551  1.00 51.37           C
ATOM   2884  CD2 TYR C  67      -4.725  23.762  35.032  1.00 53.68           C
ATOM   2885  CE1 TYR C  67      -4.156  25.233  37.313  1.00 50.49           C
ATOM   2886  CE2 TYR C  67      -3.600  23.460  35.795  1.00 54.78           C
ATOM   2887  CZ  TYR C  67      -3.300  24.218  36.917  1.00 59.16           C
ATOM   2888  OH  TYR C  67      -2.165  23.932  37.645  1.00 63.62           O
ATOM   2889  N   ARG C  68     -10.051  25.650  34.521  1.00 52.21           N
ATOM   2890  CA  ARG C  68     -11.090  26.217  33.683  1.00 52.10           C
ATOM   2891  C   ARG C  68     -10.360  26.953  32.522  1.00 57.28           C
ATOM   2892  O   ARG C  68      -9.315  27.560  32.763  1.00 57.46           O
ATOM   2893  CB  ARG C  68     -12.024  27.120  34.522  1.00 48.91           C
ATOM   2894  CG  ARG C  68     -11.361  28.354  35.153  1.00 52.68           C
ATOM   2895  CD  ARG C  68     -12.344  29.436  35.580  1.00 60.65           C
ATOM   2896  NE  ARG C  68     -13.224  29.821  34.475  1.00 67.52           N
ATOM   2897  CZ  ARG C  68     -14.543  29.650  34.468  1.00 80.89           C
ATOM   2898  NH1 ARG C  68     -15.163  29.155  35.535  1.00 59.98           N
ATOM   2899  NH2 ARG C  68     -15.254  29.989  33.400  1.00 69.40           N
ATOM   2900  N   ASP C  69     -10.846  26.837  31.267  1.00 56.92           N
ATOM   2901  CA  ASP C  69     -10.183  27.436  30.090  1.00 60.37           C
ATOM   2902  C   ASP C  69      -9.715  28.890  30.294  1.00 63.83           C
ATOM   2903  O   ASP C  69      -8.602  29.205  29.863  1.00 65.62           O
ATOM   2904  CB  ASP C  69     -11.070  27.380  28.836  1.00 65.66           C
ATOM   2905  CG  ASP C  69     -11.593  26.002  28.470  1.00 79.35           C
ATOM   2906  OD1 ASP C  69     -10.986  24.997  28.908  1.00 77.00           O
ATOM   2907  OD2 ASP C  69     -12.621  25.930  27.754  1.00 91.29           O
ATOM   2908  N   SER C  70     -10.534  29.752  30.971  1.00 56.28           N
ATOM   2909  CA  SER C  70     -10.221  31.170  31.193  1.00 54.28           C
ATOM   2910  C   SER C  70      -8.946  31.412  32.057  1.00 59.47           C
ATOM   2911  O   SER C  70      -8.398  32.521  31.998  1.00 61.79           O
ATOM   2912  CB  SER C  70     -11.417  31.889  31.806  1.00 52.93           C
ATOM   2913  OG  SER C  70     -11.459  31.851  33.223  1.00 54.53           O
ATOM   2914  N   VAL C  71      -8.475  30.405  32.840  1.00 54.22           N
ATOM   2915  CA  VAL C  71      -7.287  30.573  33.689  1.00 53.86           C
ATOM   2916  C   VAL C  71      -6.108  29.724  33.188  1.00 59.83           C
ATOM   2917  O   VAL C  71      -5.008  29.870  33.722  1.00 59.08           O
ATOM   2918  CB  VAL C  71      -7.534  30.341  35.204  1.00 56.02           C
ATOM   2919  CG1 VAL C  71      -8.652  31.242  35.730  1.00 54.72           C
ATOM   2920  CG2 VAL C  71      -7.793  28.865  35.529  1.00 55.12           C
ATOM   2921  N   LYS C  72      -6.331  28.858  32.165  1.00 59.04           N
ATOM   2922  CA  LYS C  72      -5.296  28.006  31.554  1.00 60.64           C
ATOM   2923  C   LYS C  72      -4.104  28.835  31.100  1.00 69.64           C
ATOM   2924  O   LYS C  72      -4.273  29.852  30.410  1.00 70.89           O
ATOM   2925  CB  LYS C  72      -5.860  27.195  30.377  1.00 64.02           C
ATOM   2926  CG  LYS C  72      -6.451  25.867  30.829  1.00 63.72           C
ATOM   2927  CD  LYS C  72      -7.174  25.141  29.730  1.00 70.73           C
ATOM   2928  CE  LYS C  72      -7.784  23.878  30.272  1.00 77.96           C
ATOM   2929  NZ  LYS C  72      -8.217  22.976  29.189  1.00 89.61           N
ATOM   2930  N   GLY C  74      -2.923  28.432  31.569  1.00 67.54           N
ATOM   2931  CA  GLY C  74      -1.663  29.099  31.266  1.00 69.87           C
ATOM   2932  C   GLY C  74      -1.331  30.273  32.163  1.00 74.50           C
ATOM   2933  O   GLY C  74      -0.227  30.817  32.073  1.00 79.61           O
ATOM   2934  N   ARG C  75      -2.275  30.680  33.028  1.00 65.92           N
ATOM   2935  CA  ARG C  75      -2.100  31.804  33.955  1.00 64.36           C
ATOM   2936  C   ARG C  75      -2.067  31.336  35.410  1.00 65.83           C
ATOM   2937  O   ARG C  75      -1.392  31.956  36.238  1.00 67.49           O
ATOM   2938  CB  ARG C  75      -3.232  32.845  33.789  1.00 60.04           C
ATOM   2939  CG  ARG C  75      -3.309  33.481  32.412  1.00 58.60           C
ATOM   2940  CD  ARG C  75      -4.218  34.684  32.405  1.00 55.90           C
ATOM   2941  NE  ARG C  75      -5.618  34.335  32.621  1.00 58.97           N
ATOM   2942  CZ  ARG C  75      -6.310  34.677  33.703  1.00 65.86           C
ATOM   2943  NH1 ARG C  75      -5.740  35.384  34.669  1.00 54.43           N
ATOM   2944  NH2 ARG C  75      -7.578  34.323  33.823  1.00 46.79           N
ATOM   2945  N   PHE C  76      -2.847  30.293  35.733  1.00 58.39           N
ATOM   2946  CA  PHE C  76      -2.969  29.777  37.094  1.00 55.70           C
ATOM   2947  C   PHE C  76      -2.285  28.429  37.244  1.00 58.25           C
ATOM   2948  O   PHE C  76      -2.147  27.675  36.274  1.00 57.38           O
ATOM   2949  CB  PHE C  76      -4.452  29.681  37.532  1.00 54.77           C
ATOM   2950  CG  PHE C  76      -5.201  30.969  37.826  1.00 55.95           C
ATOM   2951  CD1 PHE C  76      -4.810  32.178  37.249  1.00 60.34           C
ATOM   2952  CD2 PHE C  76      -6.345  30.961  38.615  1.00 56.13           C
ATOM   2953  CE1 PHE C  76      -5.525  33.356  37.493  1.00 59.86           C
ATOM   2954  CE2 PHE C  76      -7.071  32.136  38.840  1.00 57.93           C
ATOM   2955  CZ  PHE C  76      -6.641  33.328  38.295  1.00 57.17           C
ATOM   2956  N   THR C  77      -1.810  28.157  38.467  1.00 55.28           N
ATOM   2957  CA  THR C  77      -1.157  26.908  38.844  1.00 55.55           C
ATOM   2958  C   THR C  77      -1.626  26.538  40.252  1.00 58.81           C
ATOM   2959  O   THR C  77      -1.329  27.247  41.212  1.00 62.47           O
ATOM   2960  CB  THR C  77       0.395  26.971  38.735  1.00 59.25           C
ATOM   2961  OG1 THR C  77       0.786  27.538  37.488  1.00 64.51           O
ATOM   2962  CG2 THR C  77       1.044  25.599  38.852  1.00 49.55           C
ATOM   2963  N   ILE C  78      -2.339  25.419  40.356  1.00 50.76           N
ATOM   2964  CA  ILE C  78      -2.811  24.828  41.601  1.00 48.69           C
ATOM   2965  C   ILE C  78      -1.764  23.801  42.053  1.00 56.07           C
ATOM   2966  O   ILE C  78      -1.196  23.071  41.234  1.00 58.41           O
ATOM   2967  CB  ILE C  78      -4.249  24.202  41.462  1.00 48.64           C
ATOM   2968  CG1 ILE C  78      -4.816  23.768  42.843  1.00 46.87           C
ATOM   2969  CG2 ILE C  78      -4.301  23.072  40.393  1.00 49.68           C
ATOM   2970  CD1 ILE C  78      -6.243  23.379  42.893  1.00 40.12           C
ATOM   2971  N   SER C  79      -1.488  23.778  43.355  1.00 51.26           N
ATOM   2972  CA  SER C  79      -0.557  22.864  43.988  1.00 51.16           C
ATOM   2973  C   SER C  79      -1.076  22.555  45.373  1.00 57.44           C
ATOM   2974  O   SER C  79      -2.062  23.158  45.827  1.00 56.40           O
ATOM   2975  CB  SER C  79       0.850  23.448  44.027  1.00 54.39           C
ATOM   2976  OG  SER C  79       0.911  24.636  44.791  1.00 67.15           O
ATOM   2977  N   ARG C  80      -0.460  21.579  46.022  1.00 58.15           N
ATOM   2978  CA  ARG C  80      -0.835  21.123  47.352  1.00 59.75           C
ATOM   2979  C   ARG C  80       0.389  20.561  48.086  1.00 69.44           C
ATOM   2980  O   ARG C  80       1.365  20.129  47.450  1.00 69.71           O
ATOM   2981  CB  ARG C  80      -1.970  20.074  47.278  1.00 56.70           C
ATOM   2982  CG  ARG C  80      -1.572  18.739  46.623  1.00 62.81           C
ATOM   2983  CD  ARG C  80      -2.757  17.847  46.281  1.00 54.54           C
ATOM   2984  NE  ARG C  80      -3.379  17.318  47.489  1.00 52.71           N
ATOM   2985  CZ  ARG C  80      -4.666  17.012  47.605  1.00 64.36           C
ATOM   2986  NH1 ARG C  80      -5.492  17.166  46.572  1.00 44.60           N
ATOM   2987  NH2 ARG C  80      -5.139  16.547  48.751  1.00 48.24           N
ATOM   2988  N   ASP C  81       0.324  20.603  49.431  1.00 68.63           N
ATOM   2989  CA  ASP C  81       1.324  20.074  50.353  1.00 72.54           C
ATOM   2990  C   ASP C  81       0.572  19.146  51.321  1.00 77.77           C
ATOM   2991  O   ASP C  81      -0.016  19.609  52.303  1.00 78.89           O
ATOM   2992  CB  ASP C  81       2.063  21.229  51.064  1.00 75.92           C
ATOM   2993  CG  ASP C  81       3.277  20.841  51.901  1.00 89.74           C
ATOM   2994  OD1 ASP C  81       3.283  19.725  52.460  1.00 97.87           O
ATOM   2995  OD2 ASP C  81       4.202  21.687  52.042  1.00 92.04           O
ATOM   2996  N   ASN C  82       0.534  17.848  51.000  1.00 74.44           N
ATOM   2997  CA  ASN C  82      -0.191  16.849  51.805  1.00 76.32           C
ATOM   2998  C   ASN C  82       0.395  16.678  53.219  1.00 86.95           C
ATOM   2999  O   ASN C  82      -0.335  16.281  54.136  1.00 88.60           O
ATOM   3000  CB  ASN C  82      -0.241  15.509  51.088  1.00 70.50           C
ATOM   3001  CG  ASN C  82      -1.166  15.517  49.898  1.00 78.70           C
ATOM   3002  OD1 ASN C  82      -1.935  16.450  49.680  1.00 72.65           O
ATOM   3003  ND2 ASN C  82      -1.143  14.468  49.107  1.00 70.68           N
ATOM   3004  N   ALA C  83       1.692  17.003  53.388  1.00 86.06           N
ATOM   3005  CA  ALA C  83       2.397  16.948  54.662  1.00 90.99           C
ATOM   3006  C   ALA C  83       1.865  18.024  55.621  1.00 96.08           C
ATOM   3007  O   ALA C  83       1.612  17.731  56.790  1.00 99.88           O
ATOM   3008  CB  ALA C  83       3.894  17.128  54.438  1.00 94.18           C
ATOM   3009  N   LYS C  84       1.658  19.254  55.112  1.00 89.21           N
ATOM   3010  CA  LYS C  84       1.193  20.408  55.896  1.00 88.53           C
ATOM   3011  C   LYS C  84      -0.320  20.675  55.715  1.00 85.95           C
ATOM   3012  O   LYS C  84      -0.848  21.615  56.316  1.00 85.31           O
ATOM   3013  CB  LYS C  84       2.016  21.658  55.522  1.00 89.82           C
ATOM   3014  CG  LYS C  84       3.444  21.616  56.052  1.00112.18           C
ATOM   3015  CD  LYS C  84       4.363  22.585  55.327  1.00126.96           C
ATOM   3016  CE  LYS C  84       5.805  22.355  55.714  1.00143.89           C
ATOM   3017  NZ  LYS C  84       6.737  23.131  54.859  1.00151.88           N
ATOM   3018  N   ASN C  85      -1.011  19.814  54.927  1.00 78.82           N
ATOM   3019  CA  ASN C  85      -2.444  19.884  54.593  1.00 74.77           C
ATOM   3020  C   ASN C  85      -2.789  21.264  54.035  1.00 74.12           C
ATOM   3021  O   ASN C  85      -3.774  21.874  54.443  1.00 74.65           O
ATOM   3022  CB  ASN C  85      -3.347  19.507  55.785  1.00 76.48           C
ATOM   3023  CG  ASN C  85      -3.527  18.016  55.992  1.00103.91           C
ATOM   3024  OD1 ASN C  85      -2.688  17.176  55.620  1.00 96.16           O
ATOM   3025  ND2 ASN C  85      -4.627  17.652  56.631  1.00101.82           N
ATOM   3026  N   MET C  86      -1.964  21.745  53.096  1.00 66.95           N
ATOM   3027  CA  MET C  86      -2.132  23.054  52.476  1.00 64.50           C
ATOM   3028  C   MET C  86      -2.462  22.944  50.995  1.00 65.12           C
ATOM   3029  O   MET C  86      -2.025  21.999  50.336  1.00 65.02           O
ATOM   3030  CB  MET C  86      -0.867  23.904  52.644  1.00 69.20           C
ATOM   3031  CG  MET C  86      -0.563  24.307  54.077  1.00 77.51           C
ATOM   3032  SD  MET C  86      -1.778  25.413  54.832  1.00 81.65           S
ATOM   3033  CE  MET C  86      -1.702  26.820  53.720  1.00 74.43           C
ATOM   3034  N   LEU C  87      -3.225  23.919  50.479  1.00 58.45           N
ATOM   3035  CA  LEU C  87      -3.596  24.026  49.072  1.00 54.89           C
ATOM   3036  C   LEU C  87      -3.241  25.423  48.594  1.00 61.79           C
ATOM   3037  O   LEU C  87      -3.513  26.405  49.295  1.00 64.14           O
ATOM   3038  CB  LEU C  87      -5.084  23.723  48.844  1.00 52.07           C
ATOM   3039  CG  LEU C  87      -5.534  23.591  47.385  1.00 51.41           C
ATOM   3040  CD1 LEU C  87      -5.156  22.242  46.824  1.00 51.47           C
ATOM   3041  CD2 LEU C  87      -7.027  23.789  47.266  1.00 48.52           C
ATOM   3042  N   TYR C  88      -2.616  25.514  47.411  1.00 55.47           N
ATOM   3043  CA  TYR C  88      -2.170  26.789  46.855  1.00 52.17           C
ATOM   3044  C   TYR C  88      -2.708  27.035  45.467  1.00 52.88           C
ATOM   3045  O   TYR C  88      -3.085  26.091  44.744  1.00 50.99           O
ATOM   3046  CB  TYR C  88      -0.627  26.841  46.805  1.00 54.45           C
ATOM   3047  CG  TYR C  88       0.031  26.537  48.130  1.00 55.62           C
ATOM   3048  CD1 TYR C  88       0.129  27.512  49.122  1.00 58.58           C
ATOM   3049  CD2 TYR C  88       0.518  25.267  48.412  1.00 55.84           C
ATOM   3050  CE1 TYR C  88       0.705  27.229  50.357  1.00 62.90           C
ATOM   3051  CE2 TYR C  88       1.108  24.978  49.639  1.00 60.01           C
ATOM   3052  CZ  TYR C  88       1.215  25.967  50.605  1.00 69.99           C
ATOM   3053  OH  TYR C  88       1.828  25.707  51.808  1.00 76.61           O
ATOM   3054  N   LEU C  89      -2.712  28.327  45.080  1.00 48.15           N
ATOM   3055  CA  LEU C  89      -3.113  28.781  43.762  1.00 45.78           C
ATOM   3056  C   LEU C  89      -2.218  29.950  43.379  1.00 54.62           C
ATOM   3057  O   LEU C  89      -2.338  31.061  43.942  1.00 56.87           O
ATOM   3058  CB  LEU C  89      -4.635  29.127  43.689  1.00 42.69           C
ATOM   3059  CG  LEU C  89      -5.169  29.642  42.347  1.00 43.18           C
ATOM   3060  CD1 LEU C  89      -5.345  28.549  41.347  1.00 40.75           C
ATOM   3061  CD2 LEU C  89      -6.450  30.372  42.531  1.00 42.89           C
ATOM   3062  N   GLN C  90      -1.263  29.675  42.468  1.00 51.63           N
ATOM   3063  CA  GLN C  90      -0.391  30.711  41.937  1.00 53.63           C
ATOM   3064  C   GLN C  90      -1.141  31.347  40.761  1.00 60.67           C
ATOM   3065  O   GLN C  90      -1.450  30.676  39.770  1.00 60.21           O
ATOM   3066  CB  GLN C  90       0.988  30.161  41.538  1.00 56.69           C
ATOM   3067  CG  GLN C  90       1.991  31.201  41.025  1.00 80.37           C
ATOM   3068  CD  GLN C  90       2.248  32.377  41.970  1.00 87.25           C
ATOM   3069  OE1 GLN C  90       2.625  32.217  43.142  1.00 80.43           O
ATOM   3070  NE2 GLN C  90       2.061  33.592  41.465  1.00 64.35           N
ATOM   3071  N   MET C  91      -1.535  32.611  40.938  1.00 57.75           N
ATOM   3072  CA  MET C  91      -2.251  33.402  39.941  1.00 55.80           C
ATOM   3073  C   MET C  91      -1.282  34.367  39.334  1.00 62.38           C
ATOM   3074  O   MET C  91      -0.447  34.900  40.052  1.00 64.57           O
ATOM   3075  CB  MET C  91      -3.409  34.148  40.590  1.00 56.55           C
ATOM   3076  CG  MET C  91      -4.350  33.263  41.361  1.00 58.36           C
ATOM   3077  SD  MET C  91      -5.771  34.167  42.015  1.00 63.03           S
ATOM   3078  CE  MET C  91      -5.052  34.957  43.281  1.00 61.57           C
ATOM   3079  N   SER C  92      -1.315  34.532  38.017  1.00 60.47           N
ATOM   3080  CA  SER C  92      -0.430  35.449  37.307  1.00 64.60           C
ATOM   3081  C   SER C  92      -1.157  36.015  36.096  1.00 72.06           C
ATOM   3082  O   SER C  92      -2.151  35.431  35.673  1.00 73.51           O
ATOM   3083  CB  SER C  92       0.863  34.743  36.906  1.00 72.24           C
ATOM   3084  OG  SER C  92       0.702  33.949  35.746  1.00 82.98           O
ATOM   3085  N   SER C  93      -0.688  37.144  35.547  1.00 70.97           N
ATOM   3086  CA  SER C  93      -1.301  37.821  34.391  1.00 71.42           C
ATOM   3087  C   SER C  93      -2.802  38.025  34.640  1.00 72.74           C
ATOM   3088  O   SER C  93      -3.638  37.733  33.780  1.00 73.15           O
ATOM   3089  CB  SER C  93      -1.048  37.057  33.093  1.00 76.07           C
ATOM   3090  OG  SER C  93       0.339  36.956  32.811  1.00 92.65           O
ATOM   3091  N   LEU C  94      -3.123  38.531  35.847  1.00 66.27           N
ATOM   3092  CA  LEU C  94      -4.466  38.786  36.346  1.00 62.79           C
ATOM   3093  C   LEU C  94      -5.257  39.767  35.504  1.00 66.70           C
ATOM   3094  O   LEU C  94      -4.728  40.786  35.047  1.00 67.51           O
ATOM   3095  CB  LEU C  94      -4.414  39.283  37.788  1.00 61.95           C
ATOM   3096  CG  LEU C  94      -4.135  38.183  38.799  1.00 64.73           C
ATOM   3097  CD1 LEU C  94      -3.596  38.753  40.071  1.00 70.42           C
ATOM   3098  CD2 LEU C  94      -5.372  37.334  39.075  1.00 60.30           C
ATOM   3099  N   LYS C  95      -6.553  39.409  35.311  1.00 61.36           N
ATOM   3100  CA  LYS C  95      -7.605  40.103  34.558  1.00 60.74           C
ATOM   3101  C   LYS C  95      -8.719  40.581  35.504  1.00 63.87           C
ATOM   3102  O   LYS C  95      -8.844  40.045  36.600  1.00 60.28           O
ATOM   3103  CB  LYS C  95      -8.195  39.146  33.504  1.00 61.81           C
ATOM   3104  CG  LYS C  95      -7.204  38.681  32.450  1.00 75.12           C
ATOM   3105  CD  LYS C  95      -7.881  37.853  31.375  1.00 86.45           C
ATOM   3106  CE  LYS C  95      -6.888  37.335  30.361  1.00 97.97           C
ATOM   3107  NZ  LYS C  95      -7.570  36.606  29.257  1.00111.26           N
ATOM   3108  N   SER C  96      -9.551  41.565  35.094  1.00 64.52           N
ATOM   3109  CA  SER C  96     -10.655  41.983  35.967  1.00 64.03           C
ATOM   3110  C   SER C  96     -11.670  40.831  36.137  1.00 67.96           C
ATOM   3111  O   SER C  96     -12.293  40.728  37.190  1.00 68.12           O
ATOM   3112  CB  SER C  96     -11.332  43.247  35.457  1.00 69.12           C
ATOM   3113  OG  SER C  96     -12.298  42.982  34.453  1.00 83.15           O
ATOM   3114  N   ASP C  97     -11.762  39.920  35.145  1.00 63.83           N
ATOM   3115  CA  ASP C  97     -12.633  38.728  35.189  1.00 61.75           C
ATOM   3116  C   ASP C  97     -12.251  37.767  36.303  1.00 61.25           C
ATOM   3117  O   ASP C  97     -13.029  36.862  36.615  1.00 60.72           O
ATOM   3118  CB  ASP C  97     -12.593  37.978  33.848  1.00 65.13           C
ATOM   3119  CG  ASP C  97     -13.177  38.795  32.722  1.00 86.82           C
ATOM   3120  OD1 ASP C  97     -14.433  38.900  32.656  1.00 86.52           O
ATOM   3121  OD2 ASP C  97     -12.378  39.391  31.941  1.00 98.88           O
ATOM   3122  N   ASP C  98     -11.047  37.956  36.896  1.00 55.47           N
ATOM   3123  CA  ASP C  98     -10.504  37.143  37.985  1.00 51.93           C
ATOM   3124  C   ASP C  98     -10.905  37.711  39.353  1.00 55.73           C
ATOM   3125  O   ASP C  98     -10.688  37.029  40.359  1.00 55.11           O
ATOM   3126  CB  ASP C  98      -8.974  37.013  37.882  1.00 52.79           C
ATOM   3127  CG  ASP C  98      -8.484  36.342  36.608  1.00 57.14           C
ATOM   3128  OD1 ASP C  98      -9.121  35.344  36.163  1.00 49.86           O
ATOM   3129  OD2 ASP C  98      -7.481  36.811  36.049  1.00 70.07           O
ATOM   3130  N   THR C  99     -11.519  38.928  39.398  1.00 51.00           N
ATOM   3131  CA  THR C  99     -11.995  39.498  40.650  1.00 51.18           C
ATOM   3132  C   THR C  99     -13.141  38.629  41.214  1.00 59.03           C
ATOM   3133  O   THR C  99     -14.111  38.315  40.499  1.00 60.63           O
ATOM   3134  CB  THR C  99     -12.450  40.957  40.452  1.00 55.33           C
ATOM   3135  OG1 THR C  99     -11.367  41.744  39.943  1.00 61.21           O
ATOM   3136  CG2 THR C  99     -12.971  41.591  41.734  1.00 47.13           C
ATOM   3137  N   GLY C 100     -13.014  38.259  42.484  1.00 53.50           N
ATOM   3138  CA  GLY C 100     -14.038  37.514  43.197  1.00 51.20           C
ATOM   3139  C   GLY C 100     -13.563  37.016  44.533  1.00 55.96           C
ATOM   3140  O   GLY C 100     -12.389  37.202  44.884  1.00 57.21           O
ATOM   3141  N   LEU C 101     -14.474  36.367  45.281  1.00 53.62           N
ATOM   3142  CA  LEU C 101     -14.170  35.695  46.548  1.00 53.73           C
ATOM   3143  C   LEU C 101     -13.715  34.292  46.237  1.00 54.82           C
ATOM   3144  O   LEU C 101     -14.459  33.505  45.650  1.00 51.96           O
ATOM   3145  CB  LEU C 101     -15.364  35.657  47.503  1.00 55.53           C
ATOM   3146  CG  LEU C 101     -15.377  36.678  48.622  1.00 63.14           C
ATOM   3147  CD1 LEU C 101     -16.738  36.696  49.281  1.00 68.79           C
ATOM   3148  CD2 LEU C 101     -14.282  36.405  49.651  1.00 63.52           C
ATOM   3149  N   TYR C 102     -12.470  33.993  46.576  1.00 52.00           N
ATOM   3150  CA  TYR C 102     -11.887  32.685  46.303  1.00 49.14           C
ATOM   3151  C   TYR C 102     -11.925  31.802  47.537  1.00 51.20           C
ATOM   3152  O   TYR C 102     -11.579  32.232  48.642  1.00 50.38           O
ATOM   3153  CB  TYR C 102     -10.465  32.837  45.786  1.00 48.88           C
ATOM   3154  CG  TYR C 102     -10.375  33.243  44.331  1.00 46.93           C
ATOM   3155  CD1 TYR C 102     -10.653  34.547  43.934  1.00 45.62           C
ATOM   3156  CD2 TYR C 102      -9.989  32.323  43.350  1.00 48.27           C
ATOM   3157  CE1 TYR C 102     -10.553  34.933  42.602  1.00 45.68           C
ATOM   3158  CE2 TYR C 102      -9.882  32.699  42.010  1.00 49.99           C
ATOM   3159  CZ  TYR C 102     -10.170  34.009  41.640  1.00 55.36           C
ATOM   3160  OH  TYR C 102     -10.071  34.397  40.321  1.00 51.42           O
ATOM   3161  N   TYR C 103     -12.406  30.586  47.331  1.00 46.85           N
ATOM   3162  CA  TYR C 103     -12.545  29.557  48.339  1.00 47.70           C
ATOM   3163  C   TYR C 103     -11.928  28.273  47.843  1.00 50.55           C
ATOM   3164  O   TYR C 103     -11.819  28.002  46.640  1.00 44.30           O
ATOM   3165  CB  TYR C 103     -14.025  29.279  48.703  1.00 49.64           C
ATOM   3166  CG  TYR C 103     -14.954  30.455  48.940  1.00 52.21           C
ATOM   3167  CD1 TYR C 103     -15.517  31.152  47.871  1.00 50.50           C
ATOM   3168  CD2 TYR C 103     -15.420  30.753  50.224  1.00 56.64           C
ATOM   3169  CE1 TYR C 103     -16.458  32.167  48.080  1.00 51.88           C
ATOM   3170  CE2 TYR C 103     -16.374  31.746  50.440  1.00 56.09           C
ATOM   3171  CZ  TYR C 103     -16.896  32.448  49.365  1.00 62.10           C
ATOM   3172  OH  TYR C 103     -17.806  33.467  49.587  1.00 71.15           O
ATOM   3173  N   CYS C 104     -11.589  27.460  48.780  1.00 55.51           N
ATOM   3174  CA  CYS C 104     -11.041  26.180  48.456  1.00 59.06           C
ATOM   3175  C   CYS C 104     -12.011  25.106  49.026  1.00 62.04           C
ATOM   3176  O   CYS C 104     -12.567  25.270  50.128  1.00 63.55           O
ATOM   3177  CB  CYS C 104      -9.614  26.076  48.976  1.00 63.72           C
ATOM   3178  SG  CYS C 104      -9.426  24.957  50.358  1.00 73.00           S
ATOM   3179  N   VAL C 105     -12.359  24.122  48.180  1.00 54.82           N
ATOM   3180  CA  VAL C 105     -13.319  23.073  48.524  1.00 53.25           C
ATOM   3181  C   VAL C 105     -12.806  21.708  48.089  1.00 57.00           C
ATOM   3182  O   VAL C 105     -11.870  21.606  47.289  1.00 55.92           O
ATOM   3183  CB  VAL C 105     -14.746  23.329  47.922  1.00 55.04           C
ATOM   3184  CG1 VAL C 105     -15.481  24.456  48.635  1.00 55.77           C
ATOM   3185  CG2 VAL C 105     -14.708  23.567  46.419  1.00 52.27           C
ATOM   3186  N   ARG C 106     -13.469  20.654  48.593  1.00 53.56           N
ATOM   3187  CA  ARG C 106     -13.216  19.283  48.208  1.00 51.76           C
ATOM   3188  C   ARG C 106     -14.009  18.988  46.961  1.00 52.63           C
ATOM   3189  O   ARG C 106     -15.038  19.612  46.704  1.00 51.11           O
ATOM   3190  CB  ARG C 106     -13.631  18.302  49.313  1.00 53.44           C
ATOM   3191  CG  ARG C 106     -12.861  18.369  50.610  1.00 61.29           C
ATOM   3192  CD  ARG C 106     -13.349  17.258  51.521  1.00 68.91           C
ATOM   3193  NE  ARG C 106     -14.661  17.566  52.092  1.00 90.00           N
ATOM   3194  CZ  ARG C 106     -15.227  16.881  53.080  1.00114.57           C
ATOM   3195  NH1 ARG C 106     -14.595  15.844  53.628  1.00 92.88           N
ATOM   3196  NH2 ARG C 106     -16.425  17.228  53.532  1.00110.24           N
ATOM   3197  N   ARG C 107     -13.563  17.983  46.226  1.00 49.58           N
ATOM   3198  CA  ARG C 107     -14.159  17.436  45.014  1.00 48.55           C
ATOM   3199  C   ARG C 107     -14.065  18.391  43.843  1.00 48.02           C
ATOM   3200  O   ARG C 107     -13.403  19.419  43.936  1.00 46.08           O
ATOM   3201  CB  ARG C 107     -15.589  16.931  45.261  1.00 48.79           C
ATOM   3202  CG  ARG C 107     -15.539  15.603  45.982  1.00 54.06           C
ATOM   3203  CD  ARG C 107     -16.636  15.445  46.973  1.00 59.84           C
ATOM   3204  NE  ARG C 107     -17.713  14.681  46.368  1.00 73.98           N
ATOM   3205  CZ  ARG C 107     -18.999  14.880  46.618  1.00 99.84           C
ATOM   3206  NH1 ARG C 107     -19.381  15.839  47.464  1.00 81.10           N
ATOM   3207  NH2 ARG C 107     -19.917  14.143  46.012  1.00 95.96           N
ATOM   3208  N   GLY C 108     -14.600  17.960  42.706  1.00 44.35           N
ATOM   3209  CA  GLY C 108     -14.499  18.702  41.462  1.00 43.09           C
ATOM   3210  C   GLY C 108     -15.723  19.513  41.152  1.00 49.10           C
ATOM   3211  O   GLY C 108     -16.237  20.264  42.007  1.00 48.40           O
ATOM   3212  N   TYR C 109     -16.161  19.378  39.896  1.00 45.65           N
ATOM   3213  CA  TYR C 109     -17.271  20.148  39.366  1.00 45.70           C
ATOM   3214  C   TYR C 109     -18.173  19.274  38.520  1.00 52.08           C
ATOM   3215  O   TYR C 109     -17.847  18.125  38.251  1.00 53.74           O
ATOM   3216  CB  TYR C 109     -16.767  21.389  38.569  1.00 44.24           C
ATOM   3217  CG  TYR C 109     -15.962  21.055  37.328  1.00 43.27           C
ATOM   3218  CD1 TYR C 109     -14.622  20.685  37.419  1.00 42.21           C
ATOM   3219  CD2 TYR C 109     -16.548  21.074  36.063  1.00 45.60           C
ATOM   3220  CE1 TYR C 109     -13.886  20.340  36.285  1.00 43.39           C
ATOM   3221  CE2 TYR C 109     -15.811  20.770  34.920  1.00 45.04           C
ATOM   3222  CZ  TYR C 109     -14.487  20.389  35.037  1.00 52.88           C
ATOM   3223  OH  TYR C 109     -13.774  20.070  33.913  1.00 58.97           O
ATOM   3224  N   SER C 110     -19.327  19.812  38.160  1.00 49.80           N
ATOM   3225  CA  SER C 110     -20.361  19.172  37.358  1.00 54.03           C
ATOM   3226  C   SER C 110     -20.751  20.130  36.247  1.00 62.96           C
ATOM   3227  O   SER C 110     -20.815  21.356  36.489  1.00 62.16           O
ATOM   3228  CB  SER C 110     -21.561  18.839  38.234  1.00 59.72           C
ATOM   3229  OG  SER C 110     -22.440  17.926  37.609  1.00 81.13           O
ATOM   3230  N   ASP C 111     -21.135  22.780  33.528  1.00 66.67           N
ATOM   3231  CA  ASP C 111     -20.494  24.059  33.209  1.00 65.55           C
ATOM   3232  C   ASP C 111     -19.779  24.685  34.417  1.00 65.32           C
ATOM   3233  O   ASP C 111     -20.226  25.697  34.965  1.00 64.43           O
ATOM   3234  CB  ASP C 111     -21.516  25.048  32.614  1.00 69.08           C
ATOM   3235  CG  ASP C 111     -20.910  26.297  31.988  1.00 79.12           C
ATOM   3236  OD1 ASP C 111     -19.653  26.380  31.901  1.00 76.02           O
ATOM   3237  OD2 ASP C 111     -21.688  27.195  31.591  1.00 93.21           O
ATOM   3238  N   ARG C 112     -19.516  24.049  37.577  1.00 54.36           N
ATOM   3239  CA  ARG C 112     -20.312  24.230  38.793  1.00 54.17           C
ATOM   3240  C   ARG C 112     -19.769  23.300  39.901  1.00 54.17           C
ATOM   3241  O   ARG C 112     -19.822  22.078  39.754  1.00 54.05           O
ATOM   3242  CB  ARG C 112     -21.787  23.951  38.502  1.00 62.32           C
ATOM   3243  CG  ARG C 112     -22.720  24.300  39.662  1.00 85.56           C
ATOM   3244  CD  ARG C 112     -24.188  24.069  39.320  1.00 98.87           C
ATOM   3245  NE  ARG C 112     -24.758  25.189  38.561  1.00115.74           N
ATOM   3246  CZ  ARG C 112     -25.266  26.298  39.101  1.00126.55           C
ATOM   3247  NH1 ARG C 112     -25.280  26.458  40.420  1.00105.22           N
ATOM   3248  NH2 ARG C 112     -25.765  27.252  38.326  1.00115.95           N
ATOM   3249  N   PRO C 113     -19.224  23.864  41.005  1.00 46.43           N
ATOM   3250  CA  PRO C 113     -18.644  23.012  42.063  1.00 44.63           C
ATOM   3251  C   PRO C 113     -19.630  22.023  42.658  1.00 50.63           C
ATOM   3252  O   PRO C 113     -20.803  22.329  42.785  1.00 53.68           O
ATOM   3253  CB  PRO C 113     -18.200  24.031  43.135  1.00 44.48           C
ATOM   3254  CG  PRO C 113     -18.017  25.279  42.404  1.00 48.17           C
ATOM   3255  CD  PRO C 113     -19.062  25.299  41.329  1.00 45.58           C
ATOM   3256  N   ILE C 114     -19.145  20.851  43.039  1.00 50.13           N
ATOM   3257  CA  ILE C 114     -19.944  19.790  43.659  1.00 52.72           C
ATOM   3258  C   ILE C 114     -20.294  20.261  45.066  1.00 61.68           C
ATOM   3259  O   ILE C 114     -21.451  20.155  45.495  1.00 62.86           O
ATOM   3260  CB  ILE C 114     -19.175  18.453  43.629  1.00 55.09           C
ATOM   3261  CG1 ILE C 114     -18.900  17.980  42.183  1.00 55.45           C
ATOM   3262  CG2 ILE C 114     -19.843  17.386  44.450  1.00 57.85           C
ATOM   3263  CD1 ILE C 114     -20.089  17.851  41.243  1.00 62.03           C
ATOM   3264  N   ASN C 115     -19.299  20.870  45.736  1.00 58.32           N
ATOM   3265  CA  ASN C 115     -19.454  21.391  47.081  1.00 59.06           C
ATOM   3266  C   ASN C 115     -19.445  22.898  47.103  1.00 60.20           C
ATOM   3267  O   ASN C 115     -18.553  23.503  46.505  1.00 57.08           O
ATOM   3268  CB  ASN C 115     -18.359  20.835  47.981  1.00 61.16           C
ATOM   3269  CG  ASN C 115     -18.408  19.349  48.128  1.00 78.13           C
ATOM   3270  OD1 ASN C 115     -19.449  18.724  47.938  1.00 85.32           O
ATOM   3271  ND2 ASN C 115     -17.294  18.747  48.499  1.00 71.35           N
ATOM   3272  N   ASN C 116     -20.479  23.490  47.772  1.00 59.84           N
ATOM   3273  C   ASN C 116     -19.776  25.358  49.166  1.00 64.88           C
ATOM   3274  O   ASN C 116     -19.765  24.653  50.193  1.00 67.07           O
ATOM   3275  CA AASN C 116     -20.627  24.935  47.960  1.00 59.67           C
ATOM   3276  CB AASN C 116     -22.096  25.326  48.138  1.00 62.75           C
ATOM   3277  CG AASN C 116     -22.995  24.814  47.044  1.00 89.17           C
ATOM   3278  OD1AASN C 116     -23.870  23.969  47.276  1.00 94.24           O
ATOM   3279  ND2AASN C 116     -22.765  25.267  45.819  1.00 74.30           N
ATOM   3280  N   PRO C 117     -18.958  26.437  49.053  1.00 60.25           N
ATOM   3281  CA  PRO C 117     -18.068  26.794  50.177  1.00 61.34           C
ATOM   3282  C   PRO C 117     -18.773  27.277  51.426  1.00 69.67           C
ATOM   3283  O   PRO C 117     -19.678  28.103  51.366  1.00 71.49           O
ATOM   3284  CB  PRO C 117     -17.183  27.898  49.623  1.00 61.48           C
ATOM   3285  CG  PRO C 117     -17.443  27.953  48.173  1.00 64.46           C
ATOM   3286  CD  PRO C 117     -18.786  27.370  47.926  1.00 60.54           C
ATOM   3287  N   SER C 118     -18.318  26.737  52.559  1.00 68.95           N
ATOM   3288  CA  SER C 118     -18.759  26.988  53.938  1.00 71.92           C
ATOM   3289  C   SER C 118     -17.815  27.952  54.626  1.00 73.68           C
ATOM   3290  O   SER C 118     -18.204  28.586  55.603  1.00 78.35           O
ATOM   3291  CB  SER C 118     -18.792  25.678  54.721  1.00 79.61           C
ATOM   3292  OG  SER C 118     -17.646  24.873  54.464  1.00 88.47           O
ATOM   3293  N   SER C 119     -16.571  28.058  54.114  1.00 64.03           N
ATOM   3294  CA  SER C 119     -15.504  28.913  54.645  1.00 63.44           C
ATOM   3295  C   SER C 119     -15.691  30.402  54.334  1.00 66.57           C
ATOM   3296  O   SER C 119     -16.589  30.797  53.587  1.00 63.37           O
ATOM   3297  CB  SER C 119     -14.148  28.462  54.117  1.00 61.93           C
ATOM   3298  OG  SER C 119     -14.138  28.380  52.703  1.00 61.40           O
ATOM   3299  N   GLN C 120     -14.807  31.220  54.920  1.00 66.97           N
ATOM   3300  CA  GLN C 120     -14.798  32.670  54.779  1.00 68.48           C
ATOM   3301  C   GLN C 120     -14.457  33.118  53.360  1.00 69.75           C
ATOM   3302  O   GLN C 120     -15.124  34.009  52.829  1.00 70.47           O
ATOM   3303  CB  GLN C 120     -13.793  33.301  55.766  1.00 73.75           C
ATOM   3304  CG  GLN C 120     -14.131  33.121  57.250  1.00102.63           C
ATOM   3305  CD  GLN C 120     -15.485  33.664  57.643  1.00132.35           C
ATOM   3306  OE1 GLN C 120     -15.891  34.766  57.249  1.00131.07           O
ATOM   3307  NE2 GLN C 120     -16.208  32.897  58.445  1.00127.47           N
ATOM   3308  N   GLY C 121     -13.440  32.503  52.764  1.00 63.44           N
ATOM   3309  CA  GLY C 121     -12.944  32.874  51.444  1.00 59.90           C
ATOM   3310  C   GLY C 121     -11.948  34.016  51.525  1.00 64.14           C
ATOM   3311  O   GLY C 121     -11.754  34.604  52.596  1.00 67.33           O
ATOM   3312  N   THR C 122     -11.273  34.324  50.413  1.00 56.73           N
ATOM   3313  CA  THR C 122     -10.325  35.443  50.398  1.00 56.01           C
ATOM   3314  C   THR C 122     -10.662  36.277  49.152  1.00 56.64           C
ATOM   3315  O   THR C 122     -10.950  35.726  48.097  1.00 54.45           O
ATOM   3316  CB  THR C 122      -8.843  34.972  50.575  1.00 60.08           C
ATOM   3317  OG1 THR C 122      -7.971  36.079  50.898  1.00 59.64           O
ATOM   3318  CG2 THR C 122      -8.316  34.135  49.414  1.00 53.18           C
ATOM   3319  N   GLN C 123     -10.708  37.601  49.304  1.00 55.34           N
ATOM   3320  CA  GLN C 123     -11.094  38.530  48.247  1.00 54.11           C
ATOM   3321  C   GLN C 123      -9.927  38.899  47.315  1.00 60.38           C
ATOM   3322  O   GLN C 123      -8.905  39.416  47.765  1.00 62.27           O
ATOM   3323  CB  GLN C 123     -11.712  39.796  48.862  1.00 56.55           C
ATOM   3324  CG  GLN C 123     -12.247  40.799  47.844  1.00 59.58           C
ATOM   3325  CD  GLN C 123     -13.395  40.334  46.973  1.00 72.60           C
ATOM   3326  OE1 GLN C 123     -14.437  39.857  47.456  1.00 68.40           O
ATOM   3327  NE2 GLN C 123     -13.271  40.586  45.669  1.00 59.12           N
ATOM   3328  N   VAL C 124     -10.100  38.639  46.005  1.00 55.12           N
ATOM   3329  CA  VAL C 124      -9.116  39.011  44.977  1.00 53.71           C
ATOM   3330  C   VAL C 124      -9.757  40.128  44.190  1.00 57.83           C
ATOM   3331  O   VAL C 124     -10.836  39.904  43.625  1.00 57.59           O
ATOM   3332  CB  VAL C 124      -8.703  37.795  44.093  1.00 53.35           C
ATOM   3333  CG1 VAL C 124      -7.976  38.221  42.808  1.00 51.25           C
ATOM   3334  CG2 VAL C 124      -7.886  36.790  44.904  1.00 53.14           C
ATOM   3335  N   THR C 125      -9.153  41.335  44.210  1.00 56.40           N
ATOM   3336  CA  THR C 125      -9.683  42.521  43.500  1.00 58.31           C
ATOM   3337  C   THR C 125      -8.644  42.996  42.496  1.00 63.60           C
ATOM   3338  O   THR C 125      -7.576  43.460  42.886  1.00 64.78           O
ATOM   3339  CB  THR C 125     -10.100  43.645  44.471  1.00 65.84           C
ATOM   3340  OG1 THR C 125     -11.040  43.145  45.418  1.00 66.74           O
ATOM   3341  CG2 THR C 125     -10.727  44.808  43.757  1.00 66.38           C
ATOM   3342  N   VAL C 126      -8.945  42.851  41.207  1.00 59.23           N
ATOM   3343  CA  VAL C 126      -7.997  43.224  40.166  1.00 59.54           C
ATOM   3344  C   VAL C 126      -8.339  44.625  39.697  1.00 65.21           C
ATOM   3345  O   VAL C 126      -9.120  44.827  38.767  1.00 67.52           O
ATOM   3346  CB  VAL C 126      -7.924  42.191  39.022  1.00 61.17           C
ATOM   3347  CG1 VAL C 126      -6.674  42.405  38.185  1.00 63.33           C
ATOM   3348  CG2 VAL C 126      -7.951  40.779  39.568  1.00 57.35           C
ATOM   3349  N   SER C 127      -7.715  45.593  40.368  1.00 61.78           N
ATOM   3350  CA  SER C 127      -7.937  47.017  40.202  1.00 62.76           C
ATOM   3351  C   SER C 127      -6.632  47.798  40.400  1.00 68.77           C
ATOM   3352  O   SER C 127      -5.689  47.257  40.965  1.00 69.13           O
ATOM   3353  CB  SER C 127      -8.999  47.462  41.209  1.00 62.49           C
ATOM   3354  OG  SER C 127      -9.431  48.797  41.041  1.00 72.43           O
ATOM   3355  N   SER C 128      -6.580  49.057  39.923  1.00 67.01           N
ATOM   3356  CA  SER C 128      -5.431  49.975  40.055  1.00 70.51           C
ATOM   3357  C   SER C 128      -5.535  50.830  41.301  1.00 76.67           C
ATOM   3358  O   SER C 128      -4.585  51.506  41.642  1.00 78.80           O
ATOM   3359  CB  SER C 128      -5.355  50.912  38.850  1.00 77.54           C
ATOM   3360  OG  SER C 128      -5.233  50.177  37.646  1.00 96.56           O
ATOM   3361  N   ALA C 129      -6.693  50.828  41.964  1.00 74.98           N
ATOM   3362  CA  ALA C 129      -7.004  51.669  43.122  1.00 77.32           C
ATOM   3363  C   ALA C 129      -5.882  51.718  44.134  1.00 81.31           C
ATOM   3364  O   ALA C 129      -5.213  50.732  44.379  1.00 78.57           O
ATOM   3365  CB  ALA C 129      -8.298  51.209  43.785  1.00 76.18           C
ATOM   3366  N   ALA C 130      -5.644  52.898  44.664  1.00 85.04           N
ATOM   3367  CA  ALA C 130      -4.599  53.167  45.643  1.00 89.03           C
ATOM   3368  C   ALA C 130      -4.777  52.264  46.860  1.00 95.45           C
ATOM   3369  O   ALA C 130      -3.889  51.478  47.193  1.00 93.97           O
ATOM   3370  CB  ALA C 130      -4.641  54.629  46.042  1.00 94.02           C
ATOM   3371  N   ALA C 131      -5.966  52.328  47.454  1.00 94.90           N
ATOM   3372  CA  ALA C 131      -6.381  51.555  48.606  1.00 95.53           C
ATOM   3373  C   ALA C 131      -7.782  51.009  48.343  1.00100.36           C
ATOM   3374  O   ALA C 131      -8.418  51.435  47.369  1.00 98.41           O
ATOM   3375  CB  ALA C 131      -6.356  52.440  49.853  1.00100.93           C
ATOM   3376  N   TYR C 132      -8.258  50.054  49.188  1.00 99.27           N
ATOM   3377  CA  TYR C 132      -9.607  49.468  49.087  1.00 97.90           C
ATOM   3378  C   TYR C 132     -10.681  50.570  49.202  1.00107.74           C
ATOM   3379  O   TYR C 132     -10.500  51.513  50.002  1.00111.66           O
ATOM   3380  CB  TYR C 132      -9.830  48.389  50.161  1.00 98.34           C
ATOM   3381  N   PRO C 133     -11.769  50.490  48.381  1.00103.73           N
ATOM   3382  CA  PRO C 133     -12.806  51.552  48.401  1.00112.45           C
ATOM   3383  C   PRO C 133     -13.355  51.888  49.792  1.00138.13           C
ATOM   3384  O   PRO C 133     -12.959  52.895  50.375  1.00104.60           O
ATOM   3385  CB  PRO C 133     -13.912  50.971  47.514  1.00110.45           C
ATOM   3386  CG  PRO C 133     -13.188  50.085  46.555  1.00108.91           C
ATOM   3387  CD  PRO C 133     -12.066  49.472  47.348  1.00102.57           C
