# Supplementary material for: A non-redundant data set of nanobody-antigen crystal structures
Source: Data Brief. 2019 Mar 6;24:103754. doi: 10.1016/j.dib.2019.103754 (PMC6441729; doi:10.1016/j.dib.2019.103754)
Supplement: Multimedia component 5 [file mmc5.zip › Data_set/Nb-Ag_3/4cdg_3.pdb]

ATOM      1  N   LEU A 639      11.375 115.256 -28.171  1.00 73.88           N
ATOM      2  CA  LEU A 639      12.559 114.426 -27.974  1.00 79.83           C
ATOM      3  C   LEU A 639      13.845 115.241 -28.021  1.00 83.09           C
ATOM      4  O   LEU A 639      13.824 116.461 -28.183  1.00 89.19           O
ATOM      5  CB  LEU A 639      12.629 113.319 -29.031  1.00 75.37           C
ATOM      6  CG  LEU A 639      11.704 112.106 -28.906  1.00 75.80           C
ATOM      7  CD1 LEU A 639      12.108 111.023 -29.897  1.00 54.16           C
ATOM      8  CD2 LEU A 639      11.716 111.561 -27.494  1.00 71.09           C
ATOM      9  N   LYS A 640      14.964 114.542 -27.869  1.00 87.15           N
ATOM     10  CA  LYS A 640      16.286 115.121 -28.065  1.00 86.20           C
ATOM     11  C   LYS A 640      17.089 114.192 -28.969  1.00 87.29           C
ATOM     12  O   LYS A 640      17.387 113.054 -28.606  1.00 97.05           O
ATOM     13  CB  LYS A 640      16.991 115.346 -26.725  1.00 95.59           C
ATOM     14  CG  LYS A 640      16.872 114.188 -25.745  1.00 85.46           C
ATOM     15  CD  LYS A 640      16.448 114.673 -24.367  1.00 76.42           C
ATOM     16  CE  LYS A 640      17.413 115.714 -23.820  1.00 67.36           C
ATOM     17  NZ  LYS A 640      16.964 116.247 -22.502  1.00 55.32           N
ATOM     18  N   HIS A 641      17.425 114.680 -30.157  1.00 81.82           N
ATOM     19  CA  HIS A 641      17.992 113.831 -31.198  1.00 74.70           C
ATOM     20  C   HIS A 641      19.517 113.839 -31.214  1.00 71.95           C
ATOM     21  O   HIS A 641      20.134 114.185 -32.221  1.00 72.44           O
ATOM     22  CB  HIS A 641      17.446 114.248 -32.564  1.00 75.83           C
ATOM     23  CG  HIS A 641      15.950 114.251 -32.635  1.00 67.23           C
ATOM     24  ND1 HIS A 641      15.196 115.384 -32.417  1.00 64.58           N
ATOM     25  CD2 HIS A 641      15.068 113.257 -32.893  1.00 63.92           C
ATOM     26  CE1 HIS A 641      13.915 115.088 -32.542  1.00 70.66           C
ATOM     27  NE2 HIS A 641      13.810 113.804 -32.830  1.00 65.21           N
ATOM     28  N   GLU A 642      20.109 113.448 -30.088  1.00 75.82           N
ATOM     29  CA  GLU A 642      21.559 113.371 -29.930  1.00 70.37           C
ATOM     30  C   GLU A 642      22.181 112.503 -31.012  1.00 63.29           C
ATOM     31  O   GLU A 642      23.281 112.763 -31.500  1.00 66.68           O
ATOM     32  CB  GLU A 642      21.908 112.793 -28.560  1.00 70.98           C
ATOM     33  CG  GLU A 642      23.382 112.825 -28.224  1.00 80.34           C
ATOM     34  CD  GLU A 642      23.677 112.194 -26.882  1.00 78.06           C
ATOM     35  OE1 GLU A 642      22.743 111.641 -26.262  1.00 68.67           O
ATOM     36  OE2 GLU A 642      24.852 112.212 -26.467  1.00 76.01           O
ATOM     37  N   ARG A 643      21.439 111.466 -31.370  1.00 64.39           N
ATOM     38  CA  ARG A 643      21.814 110.503 -32.390  1.00 68.31           C
ATOM     39  C   ARG A 643      22.062 111.151 -33.757  1.00 67.39           C
ATOM     40  O   ARG A 643      22.971 110.751 -34.484  1.00 68.26           O
ATOM     41  CB  ARG A 643      20.699 109.458 -32.458  1.00 70.30           C
ATOM     42  CG  ARG A 643      19.345 110.087 -32.779  1.00 74.00           C
ATOM     43  CD  ARG A 643      18.191 109.108 -32.777  1.00 71.62           C
ATOM     44  NE  ARG A 643      17.961 108.605 -31.426  1.00 61.53           N
ATOM     45  CZ  ARG A 643      16.976 107.782 -31.087  1.00 66.26           C
ATOM     46  NH1 ARG A 643      16.108 107.368 -31.999  1.00 66.18           N
ATOM     47  NH2 ARG A 643      16.849 107.390 -29.827  1.00 65.29           N
ATOM     48  N   PHE A 644      21.252 112.149 -34.101  1.00 73.28           N
ATOM     49  CA  PHE A 644      21.328 112.802 -35.405  1.00 72.23           C
ATOM     50  C   PHE A 644      22.196 114.062 -35.387  1.00 69.47           C
ATOM     51  O   PHE A 644      22.285 114.773 -36.388  1.00 62.57           O
ATOM     52  CB  PHE A 644      19.924 113.137 -35.915  1.00 59.40           C
ATOM     53  CG  PHE A 644      19.095 111.925 -36.239  1.00 58.31           C
ATOM     54  CD1 PHE A 644      19.483 111.054 -37.244  1.00 53.95           C
ATOM     55  CD2 PHE A 644      17.929 111.658 -35.540  1.00 56.57           C
ATOM     56  CE1 PHE A 644      18.726 109.936 -37.543  1.00 58.22           C
ATOM     57  CE2 PHE A 644      17.167 110.542 -35.836  1.00 54.36           C
ATOM     58  CZ  PHE A 644      17.566 109.681 -36.838  1.00 57.11           C
ATOM     59  N   GLN A 645      22.830 114.338 -34.251  1.00 71.21           N
ATOM     60  CA  GLN A 645      23.623 115.557 -34.085  1.00 71.00           C
ATOM     61  C   GLN A 645      25.089 115.411 -34.481  1.00 77.60           C
ATOM     62  O   GLN A 645      25.827 116.396 -34.494  1.00 79.19           O
ATOM     63  CB  GLN A 645      23.545 116.048 -32.638  1.00 70.98           C
ATOM     64  CG  GLN A 645      22.181 116.571 -32.237  1.00 73.57           C
ATOM     65  CD  GLN A 645      22.053 116.793 -30.745  1.00 78.74           C
ATOM     66  OE1 GLN A 645      23.014 116.620 -29.996  1.00 86.41           O
ATOM     67  NE2 GLN A 645      20.860 117.177 -30.304  1.00 71.58           N
ATOM     68  N   SER A 646      25.513 114.194 -34.800  1.00 76.67           N
ATOM     69  CA  SER A 646      26.925 113.937 -35.062  1.00 85.88           C
ATOM     70  C   SER A 646      27.354 114.440 -36.438  1.00 86.72           C
ATOM     71  O   SER A 646      26.539 114.552 -37.353  1.00 84.95           O
ATOM     72  CB  SER A 646      27.221 112.441 -34.943  1.00 89.49           C
ATOM     73  OG  SER A 646      28.597 112.176 -35.151  1.00 91.65           O
ATOM     74  N   LEU A 647      28.641 114.747 -36.568  1.00 88.91           N
ATOM     75  CA  LEU A 647      29.216 115.159 -37.844  1.00 91.29           C
ATOM     76  C   LEU A 647      30.125 114.067 -38.400  1.00 87.67           C
ATOM     77  O   LEU A 647      30.947 114.314 -39.282  1.00 88.38           O
ATOM     78  CB  LEU A 647      29.996 116.469 -37.692  1.00 84.35           C
ATOM     79  CG  LEU A 647      29.229 117.792 -37.789  1.00 88.29           C
ATOM     80  CD1 LEU A 647      28.185 117.924 -36.688  1.00 90.63           C
ATOM     81  CD2 LEU A 647      30.193 118.970 -37.762  1.00 86.18           C
ATOM     82  N   SER A 648      29.971 112.858 -37.871  1.00 84.64           N
ATOM     83  CA  SER A 648      30.799 111.727 -38.274  1.00 88.96           C
ATOM     84  C   SER A 648      30.272 111.066 -39.544  1.00 91.18           C
ATOM     85  O   SER A 648      30.962 110.256 -40.163  1.00 98.79           O
ATOM     86  CB  SER A 648      30.883 110.700 -37.144  1.00 94.43           C
ATOM     87  OG  SER A 648      31.403 111.287 -35.964  1.00102.91           O
ATOM     88  N   PHE A 649      29.043 111.410 -39.919  1.00 83.61           N
ATOM     89  CA  PHE A 649      28.380 110.801 -41.068  1.00 82.20           C
ATOM     90  C   PHE A 649      29.161 111.029 -42.362  1.00 86.42           C
ATOM     91  O   PHE A 649      29.901 112.007 -42.478  1.00 80.48           O
ATOM     92  CB  PHE A 649      26.959 111.352 -41.202  1.00 81.34           C
ATOM     93  CG  PHE A 649      26.089 111.072 -40.014  1.00 81.44           C
ATOM     94  CD1 PHE A 649      25.537 109.817 -39.821  1.00 78.46           C
ATOM     95  CD2 PHE A 649      25.831 112.063 -39.084  1.00 76.60           C
ATOM     96  CE1 PHE A 649      24.739 109.559 -38.723  1.00 79.79           C
ATOM     97  CE2 PHE A 649      25.032 111.813 -37.987  1.00 80.69           C
ATOM     98  CZ  PHE A 649      24.485 110.559 -37.805  1.00 87.81           C
ATOM     99  N   PRO A 650      28.999 110.124 -43.342  1.00 87.68           N
ATOM    100  CA  PRO A 650      29.724 110.248 -44.612  1.00 88.14           C
ATOM    101  C   PRO A 650      29.312 111.475 -45.424  1.00 86.40           C
ATOM    102  O   PRO A 650      30.157 112.088 -46.077  1.00 89.63           O
ATOM    103  CB  PRO A 650      29.358 108.957 -45.356  1.00 84.43           C
ATOM    104  CG  PRO A 650      28.092 108.491 -44.726  1.00 79.29           C
ATOM    105  CD  PRO A 650      28.184 108.897 -43.290  1.00 79.80           C
ATOM    106  N   HIS A 651      28.032 111.827 -45.378  1.00 84.44           N
ATOM    107  CA  HIS A 651      27.525 112.959 -46.146  1.00 78.96           C
ATOM    108  C   HIS A 651      27.927 114.306 -45.547  1.00 76.82           C
ATOM    109  O   HIS A 651      27.826 115.335 -46.213  1.00 73.28           O
ATOM    110  CB  HIS A 651      25.998 112.873 -46.272  1.00 64.26           C
ATOM    111  CG  HIS A 651      25.274 112.892 -44.961  1.00 70.53           C
ATOM    112  ND1 HIS A 651      24.393 111.901 -44.586  1.00 72.02           N
ATOM    113  CD2 HIS A 651      25.286 113.788 -43.944  1.00 67.14           C
ATOM    114  CE1 HIS A 651      23.902 112.179 -43.391  1.00 70.02           C
ATOM    115  NE2 HIS A 651      24.428 113.319 -42.980  1.00 66.73           N
ATOM    116  N   THR A 652      28.386 114.291 -44.297  1.00 74.69           N
ATOM    117  CA  THR A 652      28.663 115.520 -43.553  1.00 74.20           C
ATOM    118  C   THR A 652      29.670 116.423 -44.265  1.00 80.46           C
ATOM    119  O   THR A 652      29.552 117.648 -44.227  1.00 86.72           O
ATOM    120  CB  THR A 652      29.187 115.205 -42.136  1.00 71.20           C
ATOM    121  OG1 THR A 652      28.253 114.357 -41.459  1.00 77.77           O
ATOM    122  CG2 THR A 652      29.380 116.482 -41.329  1.00 66.39           C
ATOM    123  N   LYS A 653      30.649 115.814 -44.924  1.00 79.52           N
ATOM    124  CA  LYS A 653      31.655 116.566 -45.666  1.00 83.49           C
ATOM    125  C   LYS A 653      31.001 117.388 -46.772  1.00 87.77           C
ATOM    126  O   LYS A 653      31.192 118.601 -46.859  1.00 81.98           O
ATOM    127  CB  LYS A 653      32.706 115.626 -46.256  1.00 75.53           C
ATOM    128  N   GLU A 654      30.231 116.710 -47.617  1.00 90.01           N
ATOM    129  CA  GLU A 654      29.575 117.341 -48.756  1.00 86.76           C
ATOM    130  C   GLU A 654      28.446 118.258 -48.300  1.00 87.88           C
ATOM    131  O   GLU A 654      28.228 119.327 -48.870  1.00 88.08           O
ATOM    132  CB  GLU A 654      29.037 116.275 -49.714  1.00 93.00           C
ATOM    133  CG  GLU A 654      28.554 116.806 -51.055  1.00 91.05           C
ATOM    134  CD  GLU A 654      28.190 115.693 -52.024  1.00 97.49           C
ATOM    135  OE1 GLU A 654      28.289 114.508 -51.639  1.00105.16           O
ATOM    136  OE2 GLU A 654      27.802 116.001 -53.170  1.00101.84           O
ATOM    137  N   MET A 655      27.728 117.820 -47.271  1.00 93.28           N
ATOM    138  CA  MET A 655      26.591 118.561 -46.739  1.00 75.33           C
ATOM    139  C   MET A 655      26.977 119.948 -46.225  1.00 75.81           C
ATOM    140  O   MET A 655      26.302 120.932 -46.522  1.00 83.54           O
ATOM    141  CB  MET A 655      25.923 117.759 -45.622  1.00 71.65           C
ATOM    142  CG  MET A 655      24.739 118.455 -44.996  1.00 61.68           C
ATOM    143  SD  MET A 655      24.347 117.873 -43.341  1.00 75.46           S
ATOM    144  CE  MET A 655      25.600 118.722 -42.390  1.00 66.36           C
ATOM    145  N   MET A 656      28.064 120.022 -45.463  1.00 74.78           N
ATOM    146  CA  MET A 656      28.550 121.296 -44.931  1.00 72.41           C
ATOM    147  C   MET A 656      29.068 122.209 -46.041  1.00 73.69           C
ATOM    148  O   MET A 656      29.040 123.434 -45.915  1.00 78.04           O
ATOM    149  CB  MET A 656      29.651 121.058 -43.893  1.00 80.25           C
ATOM    150  CG  MET A 656      29.181 120.357 -42.626  1.00 79.90           C
ATOM    151  SD  MET A 656      27.942 121.298 -41.718  1.00 81.74           S
ATOM    152  CE  MET A 656      28.914 122.692 -41.156  1.00 80.05           C
ATOM    153  N   LYS A 657      29.538 121.606 -47.129  1.00 77.06           N
ATOM    154  CA  LYS A 657      30.057 122.360 -48.265  1.00 73.56           C
ATOM    155  C   LYS A 657      28.947 123.172 -48.925  1.00 78.78           C
ATOM    156  O   LYS A 657      29.132 124.342 -49.260  1.00 74.72           O
ATOM    157  CB  LYS A 657      30.705 121.420 -49.284  1.00 72.12           C
ATOM    158  CG  LYS A 657      31.336 122.128 -50.472  1.00 70.75           C
ATOM    159  N   ILE A 658      27.792 122.543 -49.105  1.00 74.50           N
ATOM    160  CA  ILE A 658      26.641 123.201 -49.710  1.00 76.05           C
ATOM    161  C   ILE A 658      26.010 124.181 -48.722  1.00 73.53           C
ATOM    162  O   ILE A 658      25.486 125.225 -49.111  1.00 76.91           O
ATOM    163  CB  ILE A 658      25.593 122.170 -50.176  1.00 74.15           C
ATOM    164  CG1 ILE A 658      26.264 121.095 -51.035  1.00 69.10           C
ATOM    165  CG2 ILE A 658      24.463 122.845 -50.938  1.00 71.25           C
ATOM    166  CD1 ILE A 658      25.295 120.200 -51.771  1.00 71.09           C
ATOM    167  N   PHE A 659      26.078 123.839 -47.440  1.00 70.13           N
ATOM    168  CA  PHE A 659      25.536 124.684 -46.383  1.00 66.78           C
ATOM    169  C   PHE A 659      26.277 126.018 -46.301  1.00 72.69           C
ATOM    170  O   PHE A 659      25.665 127.066 -46.093  1.00 71.77           O
ATOM    171  CB  PHE A 659      25.603 123.954 -45.038  1.00 64.68           C
ATOM    172  CG  PHE A 659      25.127 124.773 -43.872  1.00 51.63           C
ATOM    173  CD1 PHE A 659      23.774 124.916 -43.615  1.00 48.63           C
ATOM    174  CD2 PHE A 659      26.033 125.389 -43.023  1.00 63.22           C
ATOM    175  CE1 PHE A 659      23.333 125.665 -42.539  1.00 49.90           C
ATOM    176  CE2 PHE A 659      25.598 126.139 -41.947  1.00 61.31           C
ATOM    177  CZ  PHE A 659      24.247 126.276 -41.704  1.00 56.95           C
ATOM    178  N   HIS A 660      27.596 125.973 -46.463  1.00 75.23           N
ATOM    179  CA  HIS A 660      28.428 127.167 -46.342  1.00 78.01           C
ATOM    180  C   HIS A 660      28.589 127.949 -47.648  1.00 74.62           C
ATOM    181  O   HIS A 660      28.550 129.179 -47.645  1.00 75.78           O
ATOM    182  CB  HIS A 660      29.812 126.793 -45.805  1.00 79.89           C
ATOM    183  CG  HIS A 660      29.836 126.511 -44.335  1.00 83.95           C
ATOM    184  ND1 HIS A 660      29.921 127.509 -43.388  1.00 91.33           N
ATOM    185  CD2 HIS A 660      29.793 125.345 -43.648  1.00 87.24           C
ATOM    186  CE1 HIS A 660      29.926 126.971 -42.182  1.00 87.68           C
ATOM    187  NE2 HIS A 660      29.849 125.659 -42.311  1.00 88.00           N
ATOM    188  N   LYS A 661      28.770 127.240 -48.758  1.00 78.63           N
ATOM    189  CA  LYS A 661      29.135 127.889 -50.016  1.00 76.45           C
ATOM    190  C   LYS A 661      27.936 128.185 -50.913  1.00 74.68           C
ATOM    191  O   LYS A 661      27.929 129.183 -51.635  1.00 79.88           O
ATOM    192  CB  LYS A 661      30.145 127.030 -50.785  1.00 81.05           C
ATOM    193  CG  LYS A 661      31.474 126.829 -50.069  1.00 88.59           C
ATOM    194  CD  LYS A 661      32.452 126.045 -50.934  1.00103.85           C
ATOM    195  CE  LYS A 661      33.728 125.711 -50.175  1.00 92.85           C
ATOM    196  NZ  LYS A 661      34.446 126.932 -49.715  1.00105.10           N
ATOM    197  N   LYS A 662      26.924 127.324 -50.871  1.00 69.73           N
ATOM    198  CA  LYS A 662      25.753 127.503 -51.723  1.00 71.55           C
ATOM    199  C   LYS A 662      24.666 128.329 -51.046  1.00 75.76           C
ATOM    200  O   LYS A 662      24.120 129.255 -51.643  1.00 80.04           O
ATOM    201  CB  LYS A 662      25.189 126.145 -52.149  1.00 70.90           C
ATOM    202  CG  LYS A 662      25.786 125.635 -53.446  1.00 79.70           C
ATOM    203  CD  LYS A 662      25.504 126.614 -54.567  1.00 75.94           C
ATOM    204  CE  LYS A 662      26.793 127.122 -55.185  1.00 84.11           C
ATOM    205  NZ  LYS A 662      26.724 128.598 -55.363  1.00 84.42           N
ATOM    206  N   PHE A 663      24.351 127.990 -49.801  1.00 70.72           N
ATOM    207  CA  PHE A 663      23.311 128.699 -49.065  1.00 58.30           C
ATOM    208  C   PHE A 663      23.855 129.938 -48.362  1.00 65.30           C
ATOM    209  O   PHE A 663      23.161 130.948 -48.244  1.00 74.18           O
ATOM    210  CB  PHE A 663      22.645 127.761 -48.059  1.00 55.30           C
ATOM    211  CG  PHE A 663      21.682 126.795 -48.687  1.00 53.96           C
ATOM    212  CD1 PHE A 663      22.133 125.602 -49.227  1.00 55.02           C
ATOM    213  CD2 PHE A 663      20.329 127.081 -48.744  1.00 51.18           C
ATOM    214  CE1 PHE A 663      21.253 124.712 -49.810  1.00 51.25           C
ATOM    215  CE2 PHE A 663      19.442 126.194 -49.325  1.00 47.59           C
ATOM    216  CZ  PHE A 663      19.905 125.007 -49.858  1.00 51.88           C
ATOM    217  N   GLY A 664      25.095 129.857 -47.889  1.00 54.86           N
ATOM    218  CA  GLY A 664      25.752 131.004 -47.288  1.00 54.75           C
ATOM    219  C   GLY A 664      25.510 131.126 -45.798  1.00 61.95           C
ATOM    220  O   GLY A 664      25.726 132.186 -45.209  1.00 62.62           O
ATOM    221  N   LEU A 665      25.059 130.037 -45.185  1.00 63.50           N
ATOM    222  CA  LEU A 665      24.737 130.036 -43.764  1.00 58.88           C
ATOM    223  C   LEU A 665      25.919 129.545 -42.932  1.00 66.75           C
ATOM    224  O   LEU A 665      26.848 128.936 -43.462  1.00 70.39           O
ATOM    225  CB  LEU A 665      23.502 129.173 -43.510  1.00 58.22           C
ATOM    226  CG  LEU A 665      22.312 129.526 -44.404  1.00 51.32           C
ATOM    227  CD1 LEU A 665      21.183 128.525 -44.242  1.00 46.57           C
ATOM    228  CD2 LEU A 665      21.827 130.938 -44.111  1.00 57.49           C
ATOM    229  N   HIS A 666      25.882 129.812 -41.630  1.00 66.89           N
ATOM    230  CA  HIS A 666      27.018 129.512 -40.763  1.00 67.34           C
ATOM    231  C   HIS A 666      26.674 128.529 -39.649  1.00 69.76           C
ATOM    232  O   HIS A 666      27.429 127.593 -39.386  1.00 84.00           O
ATOM    233  CB  HIS A 666      27.571 130.801 -40.155  1.00 63.93           C
ATOM    234  CG  HIS A 666      27.992 131.812 -41.173  1.00 66.93           C
ATOM    235  ND1 HIS A 666      27.265 132.954 -41.431  1.00 72.29           N
ATOM    236  CD2 HIS A 666      29.060 131.849 -42.005  1.00 74.13           C
ATOM    237  CE1 HIS A 666      27.870 133.654 -42.374  1.00 74.10           C
ATOM    238  NE2 HIS A 666      28.961 133.006 -42.740  1.00 78.13           N
ATOM    239  N   ASN A 667      25.535 128.741 -38.998  1.00 70.73           N
ATOM    240  CA  ASN A 667      25.136 127.897 -37.878  1.00 62.33           C
ATOM    241  C   ASN A 667      23.717 127.364 -38.024  1.00 63.73           C
ATOM    242  O   ASN A 667      22.801 128.100 -38.390  1.00 68.60           O
ATOM    243  CB  ASN A 667      25.259 128.671 -36.564  1.00 65.76           C
ATOM    244  CG  ASN A 667      26.669 129.162 -36.304  1.00 71.13           C
ATOM    245  OD1 ASN A 667      27.644 128.481 -36.617  1.00 79.71           O
ATOM    246  ND2 ASN A 667      26.783 130.354 -35.728  1.00 68.80           N
ATOM    247  N   PHE A 668      23.541 126.078 -37.736  1.00 66.80           N
ATOM    248  CA  PHE A 668      22.225 125.459 -37.804  1.00 59.72           C
ATOM    249  C   PHE A 668      21.351 125.921 -36.645  1.00 57.50           C
ATOM    250  O   PHE A 668      21.836 126.121 -35.531  1.00 57.83           O
ATOM    251  CB  PHE A 668      22.342 123.933 -37.792  1.00 49.10           C
ATOM    252  CG  PHE A 668      23.019 123.363 -39.005  1.00 58.99           C
ATOM    253  CD1 PHE A 668      24.397 123.235 -39.052  1.00 59.54           C
ATOM    254  CD2 PHE A 668      22.274 122.943 -40.095  1.00 63.17           C
ATOM    255  CE1 PHE A 668      25.021 122.706 -40.166  1.00 58.41           C
ATOM    256  CE2 PHE A 668      22.893 122.412 -41.213  1.00 62.90           C
ATOM    257  CZ  PHE A 668      24.269 122.294 -41.247  1.00 58.08           C
ATOM    258  N   ARG A 669      20.061 126.090 -36.916  1.00 55.39           N
ATOM    259  CA  ARG A 669      19.096 126.404 -35.871  1.00 51.00           C
ATOM    260  C   ARG A 669      18.574 125.119 -35.241  1.00 59.19           C
ATOM    261  O   ARG A 669      19.025 124.026 -35.586  1.00 65.54           O
ATOM    262  CB  ARG A 669      17.942 127.240 -36.428  1.00 55.17           C
ATOM    263  CG  ARG A 669      18.354 128.634 -36.871  1.00 43.73           C
ATOM    264  CD  ARG A 669      17.225 129.348 -37.595  1.00 47.90           C
ATOM    265  NE  ARG A 669      17.632 130.673 -38.055  1.00 62.90           N
ATOM    266  CZ  ARG A 669      16.859 131.491 -38.761  1.00 49.39           C
ATOM    267  NH1 ARG A 669      15.627 131.126 -39.090  1.00 41.18           N
ATOM    268  NH2 ARG A 669      17.316 132.677 -39.137  1.00 54.12           N
ATOM    269  N   THR A 670      17.634 125.258 -34.311  1.00 59.87           N
ATOM    270  CA  THR A 670      17.103 124.121 -33.564  1.00 55.60           C
ATOM    271  C   THR A 670      16.523 123.046 -34.482  1.00 46.37           C
ATOM    272  O   THR A 670      15.684 123.332 -35.337  1.00 55.66           O
ATOM    273  CB  THR A 670      16.020 124.573 -32.564  1.00 50.28           C
ATOM    274  OG1 THR A 670      16.643 125.225 -31.451  1.00 56.86           O
ATOM    275  CG2 THR A 670      15.212 123.384 -32.061  1.00 57.55           C
ATOM    276  N   ASN A 671      16.995 121.815 -34.295  1.00 53.45           N
ATOM    277  CA  ASN A 671      16.505 120.644 -35.021  1.00 55.37           C
ATOM    278  C   ASN A 671      16.719 120.708 -36.529  1.00 56.56           C
ATOM    279  O   ASN A 671      16.101 119.953 -37.275  1.00 57.38           O
ATOM    280  CB  ASN A 671      15.018 120.421 -34.730  1.00 54.35           C
ATOM    281  CG  ASN A 671      14.770 119.885 -33.336  1.00 62.36           C
ATOM    282  OD1 ASN A 671      15.705 119.676 -32.563  1.00 65.54           O
ATOM    283  ND2 ASN A 671      13.503 119.661 -33.005  1.00 62.99           N
ATOM    284  N   GLN A 672      17.588 121.605 -36.984  1.00 57.97           N
ATOM    285  CA  GLN A 672      17.876 121.688 -38.409  1.00 50.88           C
ATOM    286  C   GLN A 672      18.923 120.656 -38.815  1.00 51.41           C
ATOM    287  O   GLN A 672      18.697 119.867 -39.730  1.00 53.50           O
ATOM    288  CB  GLN A 672      18.337 123.095 -38.794  1.00 51.48           C
ATOM    289  CG  GLN A 672      17.193 124.086 -38.950  1.00 57.02           C
ATOM    290  CD  GLN A 672      17.604 125.352 -39.679  1.00 51.97           C
ATOM    291  OE1 GLN A 672      18.661 125.922 -39.411  1.00 48.37           O
ATOM    292  NE2 GLN A 672      16.766 125.796 -40.609  1.00 42.03           N
ATOM    293  N   LEU A 673      20.061 120.661 -38.127  1.00 59.85           N
ATOM    294  CA  LEU A 673      21.126 119.700 -38.398  1.00 60.44           C
ATOM    295  C   LEU A 673      20.635 118.274 -38.178  1.00 55.70           C
ATOM    296  O   LEU A 673      20.965 117.366 -38.940  1.00 53.60           O
ATOM    297  CB  LEU A 673      22.348 119.977 -37.521  1.00 57.83           C
ATOM    298  CG  LEU A 673      23.501 118.983 -37.670  1.00 56.31           C
ATOM    299  CD1 LEU A 673      23.959 118.911 -39.119  1.00 55.11           C
ATOM    300  CD2 LEU A 673      24.659 119.358 -36.760  1.00 53.63           C
ATOM    301  N   GLU A 674      19.845 118.093 -37.127  1.00 53.66           N
ATOM    302  CA  GLU A 674      19.305 116.787 -36.777  1.00 55.02           C
ATOM    303  C   GLU A 674      18.364 116.261 -37.856  1.00 60.04           C
ATOM    304  O   GLU A 674      18.441 115.096 -38.246  1.00 58.37           O
ATOM    305  CB  GLU A 674      18.566 116.863 -35.440  1.00 62.59           C
ATOM    306  CG  GLU A 674      19.435 117.280 -34.263  1.00 68.25           C
ATOM    307  CD  GLU A 674      19.525 118.788 -34.094  1.00 74.10           C
ATOM    308  OE1 GLU A 674      19.552 119.507 -35.115  1.00 70.68           O
ATOM    309  OE2 GLU A 674      19.570 119.255 -32.936  1.00 75.24           O
ATOM    310  N   ALA A 675      17.480 117.130 -38.336  1.00 52.64           N
ATOM    311  CA  ALA A 675      16.489 116.743 -39.333  1.00 47.50           C
ATOM    312  C   ALA A 675      17.129 116.506 -40.693  1.00 56.35           C
ATOM    313  O   ALA A 675      16.734 115.600 -41.426  1.00 52.83           O
ATOM    314  CB  ALA A 675      15.414 117.798 -39.441  1.00 51.48           C
ATOM    315  N   ILE A 676      18.122 117.327 -41.019  1.00 60.81           N
ATOM    316  CA  ILE A 676      18.831 117.202 -42.285  1.00 52.98           C
ATOM    317  C   ILE A 676      19.622 115.903 -42.331  1.00 55.55           C
ATOM    318  O   ILE A 676      19.505 115.137 -43.289  1.00 57.79           O
ATOM    319  CB  ILE A 676      19.776 118.390 -42.525  1.00 57.97           C
ATOM    320  CG1 ILE A 676      18.966 119.652 -42.833  1.00 53.54           C
ATOM    321  CG2 ILE A 676      20.702 118.096 -43.683  1.00 55.65           C
ATOM    322  CD1 ILE A 676      19.767 120.934 -42.748  1.00 58.56           C
ATOM    323  N   ASN A 677      20.433 115.670 -41.302  1.00 63.38           N
ATOM    324  CA  ASN A 677      21.161 114.412 -41.159  1.00 52.37           C
ATOM    325  C   ASN A 677      20.233 113.213 -41.324  1.00 57.95           C
ATOM    326  O   ASN A 677      20.505 112.317 -42.120  1.00 64.12           O
ATOM    327  CB  ASN A 677      21.871 114.343 -39.805  1.00 55.37           C
ATOM    328  CG  ASN A 677      23.221 115.040 -39.813  1.00 60.78           C
ATOM    329  OD1 ASN A 677      23.892 115.109 -40.844  1.00 59.47           O
ATOM    330  ND2 ASN A 677      23.630 115.550 -38.658  1.00 55.56           N
ATOM    331  N   ALA A 678      19.139 113.210 -40.567  1.00 48.93           N
ATOM    332  CA  ALA A 678      18.168 112.120 -40.606  1.00 51.04           C
ATOM    333  C   ALA A 678      17.625 111.883 -42.013  1.00 58.75           C
ATOM    334  O   ALA A 678      17.522 110.741 -42.460  1.00 61.36           O
ATOM    335  CB  ALA A 678      17.025 112.402 -39.644  1.00 46.76           C
ATOM    336  N   ALA A 679      17.284 112.966 -42.704  1.00 58.34           N
ATOM    337  CA  ALA A 679      16.750 112.878 -44.060  1.00 56.83           C
ATOM    338  C   ALA A 679      17.764 112.256 -45.014  1.00 55.52           C
ATOM    339  O   ALA A 679      17.412 111.442 -45.867  1.00 50.10           O
ATOM    340  CB  ALA A 679      16.331 114.254 -44.555  1.00 55.13           C
ATOM    341  N   LEU A 680      19.026 112.641 -44.859  1.00 52.38           N
ATOM    342  CA  LEU A 680      20.099 112.126 -45.703  1.00 56.96           C
ATOM    343  C   LEU A 680      20.513 110.705 -45.322  1.00 66.79           C
ATOM    344  O   LEU A 680      21.430 110.141 -45.918  1.00 70.41           O
ATOM    345  CB  LEU A 680      21.311 113.057 -45.639  1.00 63.10           C
ATOM    346  CG  LEU A 680      21.129 114.418 -46.311  1.00 58.30           C
ATOM    347  CD1 LEU A 680      22.351 115.290 -46.085  1.00 56.80           C
ATOM    348  CD2 LEU A 680      20.863 114.233 -47.795  1.00 53.35           C
ATOM    349  N   LEU A 681      19.836 110.130 -44.333  1.00 57.57           N
ATOM    350  CA  LEU A 681      20.066 108.739 -43.959  1.00 55.04           C
ATOM    351  C   LEU A 681      18.868 107.885 -44.356  1.00 59.45           C
ATOM    352  O   LEU A 681      18.820 106.689 -44.072  1.00 66.73           O
ATOM    353  CB  LEU A 681      20.338 108.615 -42.458  1.00 67.14           C
ATOM    354  CG  LEU A 681      21.581 109.343 -41.941  1.00 62.81           C
ATOM    355  CD1 LEU A 681      21.634 109.311 -40.424  1.00 49.76           C
ATOM    356  CD2 LEU A 681      22.847 108.749 -42.540  1.00 64.12           C
ATOM    357  N   GLY A 682      17.900 108.516 -45.014  1.00 52.44           N
ATOM    358  CA  GLY A 682      16.754 107.815 -45.563  1.00 51.00           C
ATOM    359  C   GLY A 682      15.587 107.702 -44.601  1.00 56.02           C
ATOM    360  O   GLY A 682      14.663 106.918 -44.823  1.00 59.14           O
ATOM    361  N   GLU A 683      15.619 108.492 -43.534  1.00 51.27           N
ATOM    362  CA  GLU A 683      14.572 108.440 -42.522  1.00 52.41           C
ATOM    363  C   GLU A 683      13.326 109.211 -42.951  1.00 61.44           C
ATOM    364  O   GLU A 683      13.409 110.181 -43.705  1.00 57.99           O
ATOM    365  CB  GLU A 683      15.091 108.979 -41.187  1.00 53.09           C
ATOM    366  CG  GLU A 683      16.309 108.239 -40.653  1.00 65.25           C
ATOM    367  CD  GLU A 683      15.984 106.827 -40.196  1.00 71.31           C
ATOM    368  OE1 GLU A 683      14.810 106.560 -39.861  1.00 75.41           O
ATOM    369  OE2 GLU A 683      16.904 105.983 -40.174  1.00 73.53           O
ATOM    370  N   ASP A 684      12.173 108.768 -42.463  1.00 61.67           N
ATOM    371  CA  ASP A 684      10.930 109.505 -42.643  1.00 52.86           C
ATOM    372  C   ASP A 684      10.828 110.611 -41.598  1.00 62.23           C
ATOM    373  O   ASP A 684      10.658 110.340 -40.411  1.00 61.09           O
ATOM    374  CB  ASP A 684       9.727 108.566 -42.546  1.00 52.45           C
ATOM    375  CG  ASP A 684       9.546 107.723 -43.791  1.00 69.20           C
ATOM    376  OD1 ASP A 684      10.451 107.735 -44.651  1.00 68.67           O
ATOM    377  OD2 ASP A 684       8.500 107.050 -43.913  1.00 72.54           O
ATOM    378  N   CYS A 685      10.939 111.858 -42.043  1.00 60.68           N
ATOM    379  CA  CYS A 685      10.968 112.992 -41.127  1.00 57.48           C
ATOM    380  C   CYS A 685       9.644 113.752 -41.082  1.00 53.25           C
ATOM    381  O   CYS A 685       8.938 113.856 -42.084  1.00 50.66           O
ATOM    382  CB  CYS A 685      12.100 113.946 -41.511  1.00 56.14           C
ATOM    383  SG  CYS A 685      13.735 113.176 -41.532  1.00 68.47           S
ATOM    384  N   PHE A 686       9.318 114.275 -39.905  1.00 45.60           N
ATOM    385  CA  PHE A 686       8.124 115.088 -39.717  1.00 42.00           C
ATOM    386  C   PHE A 686       8.502 116.386 -39.013  1.00 51.43           C
ATOM    387  O   PHE A 686       8.725 116.402 -37.803  1.00 52.07           O
ATOM    388  CB  PHE A 686       7.069 114.326 -38.913  1.00 43.13           C
ATOM    389  CG  PHE A 686       5.761 115.054 -38.781  1.00 53.17           C
ATOM    390  CD1 PHE A 686       5.213 115.728 -39.861  1.00 51.94           C
ATOM    391  CD2 PHE A 686       5.076 115.060 -37.578  1.00 48.07           C
ATOM    392  CE1 PHE A 686       4.007 116.397 -39.740  1.00 46.77           C
ATOM    393  CE2 PHE A 686       3.870 115.726 -37.452  1.00 53.32           C
ATOM    394  CZ  PHE A 686       3.336 116.395 -38.534  1.00 46.46           C
ATOM    395  N   ILE A 687       8.577 117.471 -39.779  1.00 48.25           N
ATOM    396  CA  ILE A 687       9.064 118.745 -39.261  1.00 44.35           C
ATOM    397  C   ILE A 687       7.947 119.637 -38.742  1.00 46.86           C
ATOM    398  O   ILE A 687       7.040 120.008 -39.486  1.00 47.15           O
ATOM    399  CB  ILE A 687       9.838 119.524 -40.334  1.00 47.87           C
ATOM    400  CG1 ILE A 687      10.866 118.616 -41.003  1.00 46.28           C
ATOM    401  CG2 ILE A 687      10.501 120.754 -39.731  1.00 45.84           C
ATOM    402  CD1 ILE A 687      11.965 118.175 -40.084  1.00 44.91           C
ATOM    403  N   LEU A 688       8.020 119.977 -37.461  1.00 42.73           N
ATOM    404  CA  LEU A 688       7.115 120.958 -36.882  1.00 51.13           C
ATOM    405  C   LEU A 688       7.879 122.195 -36.419  1.00 55.24           C
ATOM    406  O   LEU A 688       8.577 122.165 -35.405  1.00 48.51           O
ATOM    407  CB  LEU A 688       6.339 120.336 -35.726  1.00 43.53           C
ATOM    408  CG  LEU A 688       5.699 119.002 -36.109  1.00 43.82           C
ATOM    409  CD1 LEU A 688       6.133 117.911 -35.154  1.00 57.51           C
ATOM    410  CD2 LEU A 688       4.189 119.112 -36.149  1.00 48.75           C
ATOM    411  N   MET A 689       7.739 123.279 -37.174  1.00 41.24           N
ATOM    412  CA  MET A 689       8.380 124.547 -36.847  1.00 40.07           C
ATOM    413  C   MET A 689       7.432 125.697 -37.149  1.00 48.04           C
ATOM    414  O   MET A 689       6.685 125.645 -38.124  1.00 49.68           O
ATOM    415  CB  MET A 689       9.679 124.730 -37.638  1.00 41.54           C
ATOM    416  CG  MET A 689      10.753 123.690 -37.371  1.00 54.17           C
ATOM    417  SD  MET A 689      12.280 124.045 -38.264  1.00 62.00           S
ATOM    418  CE  MET A 689      13.308 122.679 -37.730  1.00 43.36           C
ATOM    419  N   PRO A 690       7.464 126.749 -36.318  1.00 45.60           N
ATOM    420  CA  PRO A 690       6.628 127.922 -36.587  1.00 43.43           C
ATOM    421  C   PRO A 690       7.081 128.654 -37.846  1.00 40.72           C
ATOM    422  O   PRO A 690       8.157 128.360 -38.368  1.00 39.35           O
ATOM    423  CB  PRO A 690       6.825 128.787 -35.341  1.00 43.41           C
ATOM    424  CG  PRO A 690       8.172 128.399 -34.831  1.00 47.74           C
ATOM    425  CD  PRO A 690       8.311 126.933 -35.126  1.00 42.66           C
ATOM    426  N   THR A 691       6.260 129.580 -38.332  1.00 43.98           N
ATOM    427  CA  THR A 691       6.611 130.396 -39.489  1.00 34.76           C
ATOM    428  C   THR A 691       7.958 131.086 -39.291  1.00 35.76           C
ATOM    429  O   THR A 691       8.204 131.696 -38.252  1.00 38.98           O
ATOM    430  CB  THR A 691       5.531 131.460 -39.773  1.00 41.98           C
ATOM    431  OG1 THR A 691       4.291 130.814 -40.083  1.00 47.12           O
ATOM    432  CG2 THR A 691       5.942 132.348 -40.941  1.00 38.86           C
ATOM    433  N   GLY A 692       8.830 130.976 -40.288  1.00 34.52           N
ATOM    434  CA  GLY A 692      10.128 131.624 -40.238  1.00 37.93           C
ATOM    435  C   GLY A 692      11.165 130.819 -39.480  1.00 42.50           C
ATOM    436  O   GLY A 692      12.296 131.270 -39.298  1.00 34.97           O
ATOM    437  N   GLY A 693      10.775 129.629 -39.033  1.00 39.42           N
ATOM    438  CA  GLY A 693      11.664 128.754 -38.289  1.00 37.91           C
ATOM    439  C   GLY A 693      12.901 128.351 -39.069  1.00 41.68           C
ATOM    440  O   GLY A 693      14.022 128.442 -38.566  1.00 35.30           O
ATOM    441  N   GLY A 694      12.695 127.905 -40.305  1.00 37.06           N
ATOM    442  CA  GLY A 694      13.784 127.447 -41.148  1.00 39.59           C
ATOM    443  C   GLY A 694      13.508 126.073 -41.727  1.00 50.54           C
ATOM    444  O   GLY A 694      14.412 125.246 -41.851  1.00 52.49           O
ATOM    445  N   LYS A 695      12.250 125.826 -42.076  1.00 36.49           N
ATOM    446  CA  LYS A 695      11.839 124.529 -42.600  1.00 34.65           C
ATOM    447  C   LYS A 695      12.381 124.228 -43.996  1.00 49.95           C
ATOM    448  O   LYS A 695      12.626 123.069 -44.328  1.00 61.45           O
ATOM    449  CB  LYS A 695      10.313 124.425 -42.612  1.00 37.46           C
ATOM    450  CG  LYS A 695       9.701 124.283 -41.233  1.00 41.23           C
ATOM    451  CD  LYS A 695       8.203 124.039 -41.308  1.00 45.68           C
ATOM    452  CE  LYS A 695       7.438 125.317 -41.593  1.00 45.83           C
ATOM    453  NZ  LYS A 695       7.545 126.275 -40.460  1.00 48.80           N
ATOM    454  N   SER A 696      12.547 125.262 -44.816  1.00 55.54           N
ATOM    455  CA  SER A 696      12.987 125.074 -46.196  1.00 51.12           C
ATOM    456  C   SER A 696      14.335 124.363 -46.265  1.00 51.82           C
ATOM    457  O   SER A 696      14.517 123.438 -47.053  1.00 56.02           O
ATOM    458  CB  SER A 696      13.069 126.415 -46.925  1.00 45.29           C
ATOM    459  OG  SER A 696      11.835 127.108 -46.852  1.00 53.91           O
ATOM    460  N   LEU A 697      15.267 124.794 -45.420  1.00 52.83           N
ATOM    461  CA  LEU A 697      16.607 124.218 -45.381  1.00 51.14           C
ATOM    462  C   LEU A 697      16.569 122.727 -45.063  1.00 57.37           C
ATOM    463  O   LEU A 697      17.442 121.968 -45.483  1.00 59.42           O
ATOM    464  CB  LEU A 697      17.469 124.948 -44.350  1.00 42.01           C
ATOM    465  CG  LEU A 697      18.970 124.658 -44.390  1.00 46.27           C
ATOM    466  CD1 LEU A 697      19.561 125.044 -45.739  1.00 52.03           C
ATOM    467  CD2 LEU A 697      19.683 125.379 -43.260  1.00 45.92           C
ATOM    468  N   CYS A 698      15.548 122.313 -44.322  1.00 50.20           N
ATOM    469  CA  CYS A 698      15.445 120.936 -43.859  1.00 58.31           C
ATOM    470  C   CYS A 698      15.224 119.933 -44.992  1.00 57.24           C
ATOM    471  O   CYS A 698      15.398 118.731 -44.794  1.00 61.14           O
ATOM    472  CB  CYS A 698      14.317 120.814 -42.834  1.00 53.09           C
ATOM    473  SG  CYS A 698      14.598 121.750 -41.314  1.00 58.28           S
ATOM    474  N   TYR A 699      14.839 120.414 -46.172  1.00 57.16           N
ATOM    475  CA  TYR A 699      14.663 119.519 -47.313  1.00 61.49           C
ATOM    476  C   TYR A 699      15.367 120.026 -48.572  1.00 61.60           C
ATOM    477  O   TYR A 699      15.699 119.242 -49.459  1.00 61.72           O
ATOM    478  CB  TYR A 699      13.172 119.294 -47.599  1.00 56.36           C
ATOM    479  CG  TYR A 699      12.423 120.491 -48.143  1.00 60.51           C
ATOM    480  CD1 TYR A 699      12.395 120.756 -49.507  1.00 61.48           C
ATOM    481  CD2 TYR A 699      11.730 121.346 -47.297  1.00 63.58           C
ATOM    482  CE1 TYR A 699      11.711 121.841 -50.012  1.00 57.68           C
ATOM    483  CE2 TYR A 699      11.040 122.436 -47.794  1.00 59.32           C
ATOM    484  CZ  TYR A 699      11.035 122.678 -49.152  1.00 60.34           C
ATOM    485  OH  TYR A 699      10.351 123.761 -49.653  1.00 68.00           O
ATOM    486  N   GLN A 700      15.600 121.332 -48.649  1.00 57.56           N
ATOM    487  CA  GLN A 700      16.275 121.904 -49.811  1.00 62.75           C
ATOM    488  C   GLN A 700      17.760 121.549 -49.816  1.00 59.34           C
ATOM    489  O   GLN A 700      18.322 121.207 -50.857  1.00 67.67           O
ATOM    490  CB  GLN A 700      16.090 123.425 -49.846  1.00 57.98           C
ATOM    491  CG  GLN A 700      14.673 123.876 -50.175  1.00 58.00           C
ATOM    492  CD  GLN A 700      14.516 125.386 -50.159  1.00 59.92           C
ATOM    493  OE1 GLN A 700      15.398 126.112 -49.700  1.00 59.04           O
ATOM    494  NE2 GLN A 700      13.389 125.866 -50.671  1.00 57.42           N
ATOM    495  N   LEU A 701      18.382 121.629 -48.645  1.00 56.72           N
ATOM    496  CA  LEU A 701      19.781 121.258 -48.477  1.00 67.99           C
ATOM    497  C   LEU A 701      20.016 119.759 -48.725  1.00 67.49           C
ATOM    498  O   LEU A 701      20.972 119.405 -49.410  1.00 69.70           O
ATOM    499  CB  LEU A 701      20.267 121.687 -47.081  1.00 58.90           C
ATOM    500  CG  LEU A 701      21.686 121.425 -46.569  1.00 50.08           C
ATOM    501  CD1 LEU A 701      22.001 119.963 -46.402  1.00 81.70           C
ATOM    502  CD2 LEU A 701      22.693 122.109 -47.476  1.00 69.54           C
ATOM    503  N   PRO A 702      19.194 118.873 -48.121  1.00 60.82           N
ATOM    504  CA  PRO A 702      19.311 117.453 -48.472  1.00 62.43           C
ATOM    505  C   PRO A 702      19.186 117.169 -49.973  1.00 67.79           C
ATOM    506  O   PRO A 702      19.868 116.279 -50.479  1.00 73.76           O
ATOM    507  CB  PRO A 702      18.146 116.814 -47.715  1.00 61.79           C
ATOM    508  CG  PRO A 702      17.946 117.680 -46.541  1.00 62.11           C
ATOM    509  CD  PRO A 702      18.276 119.071 -46.981  1.00 67.11           C
ATOM    510  N   ALA A 703      18.314 117.900 -50.662  1.00 66.76           N
ATOM    511  CA  ALA A 703      18.076 117.679 -52.089  1.00 69.59           C
ATOM    512  C   ALA A 703      19.326 117.942 -52.923  1.00 69.55           C
ATOM    513  O   ALA A 703      19.581 117.255 -53.912  1.00 70.84           O
ATOM    514  CB  ALA A 703      16.931 118.546 -52.574  1.00 61.56           C
ATOM    515  N   CYS A 704      20.103 118.940 -52.514  1.00 65.09           N
ATOM    516  CA  CYS A 704      21.316 119.320 -53.227  1.00 67.25           C
ATOM    517  C   CYS A 704      22.409 118.260 -53.097  1.00 80.01           C
ATOM    518  O   CYS A 704      23.302 118.171 -53.940  1.00 85.13           O
ATOM    519  CB  CYS A 704      21.831 120.663 -52.708  1.00 63.26           C
ATOM    520  SG  CYS A 704      20.746 122.066 -53.056  1.00 73.05           S
ATOM    521  N   VAL A 705      22.335 117.463 -52.035  1.00 79.37           N
ATOM    522  CA  VAL A 705      23.340 116.439 -51.768  1.00 76.65           C
ATOM    523  C   VAL A 705      22.672 115.053 -51.809  1.00 75.56           C
ATOM    524  O   VAL A 705      22.707 114.275 -50.854  1.00 76.10           O
ATOM    525  CB  VAL A 705      24.064 116.716 -50.412  1.00 69.90           C
ATOM    526  CG1 VAL A 705      23.074 116.789 -49.247  1.00 70.95           C
ATOM    527  CG2 VAL A 705      25.199 115.720 -50.154  1.00 70.64           C
ATOM    528  N   SER A 706      22.046 114.758 -52.943  1.00 71.39           N
ATOM    529  CA  SER A 706      21.381 113.476 -53.144  1.00 74.45           C
ATOM    530  C   SER A 706      21.323 113.115 -54.623  1.00 85.00           C
ATOM    531  O   SER A 706      21.106 113.983 -55.468  1.00 94.37           O
ATOM    532  CB  SER A 706      19.968 113.501 -52.555  1.00 70.85           C
ATOM    533  OG  SER A 706      20.002 113.646 -51.147  1.00 71.87           O
ATOM    534  N   PRO A 707      21.527 111.828 -54.942  1.00 88.97           N
ATOM    535  CA  PRO A 707      21.358 111.368 -56.323  1.00 90.44           C
ATOM    536  C   PRO A 707      19.910 111.498 -56.788  1.00 91.75           C
ATOM    537  O   PRO A 707      19.010 110.940 -56.159  1.00 89.13           O
ATOM    538  CB  PRO A 707      21.789 109.899 -56.263  1.00 95.16           C
ATOM    539  CG  PRO A 707      21.625 109.507 -54.832  1.00 86.21           C
ATOM    540  CD  PRO A 707      21.941 110.740 -54.040  1.00 83.66           C
ATOM    541  N   GLY A 708      19.693 112.226 -57.879  1.00 89.02           N
ATOM    542  CA  GLY A 708      18.363 112.383 -58.437  1.00 81.45           C
ATOM    543  C   GLY A 708      17.670 113.655 -57.988  1.00 78.40           C
ATOM    544  O   GLY A 708      18.321 114.612 -57.562  1.00 74.03           O
ATOM    545  N   VAL A 709      16.343 113.666 -58.082  1.00 75.58           N
ATOM    546  CA  VAL A 709      15.570 114.876 -57.814  1.00 81.94           C
ATOM    547  C   VAL A 709      14.596 114.670 -56.651  1.00 80.67           C
ATOM    548  O   VAL A 709      14.029 113.589 -56.475  1.00 79.09           O
ATOM    549  CB  VAL A 709      14.794 115.356 -59.080  1.00 86.35           C
ATOM    550  CG1 VAL A 709      15.497 114.888 -60.348  1.00 77.15           C
ATOM    551  CG2 VAL A 709      13.343 114.887 -59.072  1.00 80.62           C
ATOM    552  N   THR A 710      14.460 115.700 -55.823  1.00 78.70           N
ATOM    553  CA  THR A 710      13.447 115.727 -54.775  1.00 67.58           C
ATOM    554  C   THR A 710      12.137 116.326 -55.287  1.00 65.99           C
ATOM    555  O   THR A 710      12.131 117.416 -55.859  1.00 65.13           O
ATOM    556  CB  THR A 710      13.931 116.528 -53.556  1.00 65.22           C
ATOM    557  OG1 THR A 710      15.103 115.910 -53.010  1.00 76.24           O
ATOM    558  CG2 THR A 710      12.854 116.575 -52.494  1.00 69.10           C
ATOM    559  N   VAL A 711      11.031 115.616 -55.077  1.00 62.81           N
ATOM    560  CA  VAL A 711       9.720 116.090 -55.514  1.00 65.11           C
ATOM    561  C   VAL A 711       8.936 116.712 -54.360  1.00 64.57           C
ATOM    562  O   VAL A 711       8.532 116.020 -53.424  1.00 62.93           O
ATOM    563  CB  VAL A 711       8.886 114.950 -56.133  1.00 71.07           C
ATOM    564  CG1 VAL A 711       7.501 115.451 -56.518  1.00 59.52           C
ATOM    565  CG2 VAL A 711       9.602 114.367 -57.342  1.00 68.27           C
ATOM    566  N   VAL A 712       8.727 118.023 -54.436  1.00 67.60           N
ATOM    567  CA  VAL A 712       8.064 118.767 -53.370  1.00 59.19           C
ATOM    568  C   VAL A 712       6.629 119.143 -53.736  1.00 60.29           C
ATOM    569  O   VAL A 712       6.391 119.810 -54.743  1.00 60.45           O
ATOM    570  CB  VAL A 712       8.840 120.055 -53.019  1.00 58.03           C
ATOM    571  CG1 VAL A 712       8.228 120.726 -51.795  1.00 64.47           C
ATOM    572  CG2 VAL A 712      10.322 119.755 -52.802  1.00 53.94           C
ATOM    573  N   ILE A 713       5.677 118.714 -52.913  1.00 56.17           N
ATOM    574  CA  ILE A 713       4.272 119.053 -53.121  1.00 59.22           C
ATOM    575  C   ILE A 713       3.909 120.320 -52.349  1.00 70.11           C
ATOM    576  O   ILE A 713       4.103 120.394 -51.135  1.00 70.34           O
ATOM    577  CB  ILE A 713       3.327 117.905 -52.693  1.00 59.68           C
ATOM    578  CG1 ILE A 713       3.244 116.825 -53.778  1.00 65.40           C
ATOM    579  CG2 ILE A 713       1.921 118.431 -52.462  1.00 67.48           C
ATOM    580  CD1 ILE A 713       4.541 116.092 -54.088  1.00 69.70           C
ATOM    581  N   SER A 714       3.394 121.317 -53.064  1.00 62.53           N
ATOM    582  CA  SER A 714       2.947 122.563 -52.449  1.00 61.45           C
ATOM    583  C   SER A 714       1.493 122.825 -52.837  1.00 70.07           C
ATOM    584  O   SER A 714       1.047 122.370 -53.887  1.00 73.69           O
ATOM    585  CB  SER A 714       3.847 123.723 -52.882  1.00 58.53           C
ATOM    586  OG  SER A 714       4.048 124.648 -51.829  1.00 59.88           O
ATOM    587  N   PRO A 715       0.749 123.569 -52.000  1.00 63.92           N
ATOM    588  CA  PRO A 715      -0.679 123.782 -52.265  1.00 61.16           C
ATOM    589  C   PRO A 715      -0.977 124.927 -53.232  1.00 65.98           C
ATOM    590  O   PRO A 715      -2.104 125.029 -53.719  1.00 64.88           O
ATOM    591  CB  PRO A 715      -1.235 124.102 -50.878  1.00 62.40           C
ATOM    592  CG  PRO A 715      -0.110 124.799 -50.199  1.00 64.34           C
ATOM    593  CD  PRO A 715       1.154 124.147 -50.706  1.00 66.40           C
ATOM    594  N   LEU A 716       0.012 125.772 -53.502  1.00 64.24           N
ATOM    595  CA  LEU A 716      -0.203 126.958 -54.328  1.00 57.93           C
ATOM    596  C   LEU A 716       1.015 127.268 -55.188  1.00 62.84           C
ATOM    597  O   LEU A 716       2.153 127.142 -54.737  1.00 61.30           O
ATOM    598  CB  LEU A 716      -0.535 128.172 -53.456  1.00 63.47           C
ATOM    599  CG  LEU A 716      -1.863 128.178 -52.697  1.00 67.15           C
ATOM    600  CD1 LEU A 716      -1.925 129.363 -51.744  1.00 68.12           C
ATOM    601  CD2 LEU A 716      -3.035 128.198 -53.666  1.00 64.41           C
ATOM    602  N   ARG A 717       0.770 127.680 -56.428  1.00 72.61           N
ATOM    603  CA  ARG A 717       1.854 128.021 -57.340  1.00 69.42           C
ATOM    604  C   ARG A 717       2.589 129.269 -56.857  1.00 67.11           C
ATOM    605  O   ARG A 717       3.770 129.451 -57.145  1.00 63.99           O
ATOM    606  CB  ARG A 717       1.326 128.227 -58.764  1.00 74.79           C
ATOM    607  CG  ARG A 717       0.705 129.590 -59.025  1.00 82.07           C
ATOM    608  CD  ARG A 717       0.436 129.795 -60.506  1.00 94.18           C
ATOM    609  NE  ARG A 717       1.660 129.723 -61.302  1.00 99.47           N
ATOM    610  CZ  ARG A 717       2.388 130.778 -61.657  1.00100.62           C
ATOM    611  NH1 ARG A 717       2.020 131.997 -61.286  1.00 98.59           N
ATOM    612  NH2 ARG A 717       3.486 130.614 -62.383  1.00 90.08           N
ATOM    613  N   SER A 718       1.883 130.119 -56.114  1.00 61.64           N
ATOM    614  CA  SER A 718       2.472 131.332 -55.558  1.00 56.11           C
ATOM    615  C   SER A 718       3.610 130.990 -54.603  1.00 65.29           C
ATOM    616  O   SER A 718       4.688 131.581 -54.673  1.00 62.17           O
ATOM    617  CB  SER A 718       1.410 132.170 -54.842  1.00 57.63           C
ATOM    618  OG  SER A 718       1.182 131.695 -53.527  1.00 72.43           O
ATOM    619  N   LEU A 719       3.358 130.035 -53.713  1.00 62.24           N
ATOM    620  CA  LEU A 719       4.378 129.539 -52.796  1.00 55.24           C
ATOM    621  C   LEU A 719       5.512 128.887 -53.575  1.00 50.82           C
ATOM    622  O   LEU A 719       6.689 129.146 -53.316  1.00 50.48           O
ATOM    623  CB  LEU A 719       3.778 128.538 -51.807  1.00 61.32           C
ATOM    624  CG  LEU A 719       2.852 129.102 -50.728  1.00 56.49           C
ATOM    625  CD1 LEU A 719       2.151 127.974 -49.992  1.00 57.10           C
ATOM    626  CD2 LEU A 719       3.629 129.977 -49.758  1.00 41.09           C
ATOM    627  N   ILE A 720       5.140 128.027 -54.520  1.00 48.39           N
ATOM    628  CA  ILE A 720       6.090 127.369 -55.411  1.00 44.71           C
ATOM    629  C   ILE A 720       7.001 128.357 -56.130  1.00 47.97           C
ATOM    630  O   ILE A 720       8.221 128.197 -56.140  1.00 44.47           O
ATOM    631  CB  ILE A 720       5.364 126.526 -56.470  1.00 53.65           C
ATOM    632  CG1 ILE A 720       4.692 125.318 -55.824  1.00 59.70           C
ATOM    633  CG2 ILE A 720       6.335 126.067 -57.531  1.00 55.13           C
ATOM    634  CD1 ILE A 720       3.876 124.493 -56.786  1.00 64.30           C
ATOM    635  N   VAL A 721       6.395 129.377 -56.728  1.00 51.04           N
ATOM    636  CA  VAL A 721       7.128 130.362 -57.515  1.00 54.36           C
ATOM    637  C   VAL A 721       8.174 131.076 -56.661  1.00 53.33           C
ATOM    638  O   VAL A 721       9.289 131.336 -57.116  1.00 52.06           O
ATOM    639  CB  VAL A 721       6.162 131.394 -58.154  1.00 51.26           C
ATOM    640  CG1 VAL A 721       6.859 132.717 -58.433  1.00 48.39           C
ATOM    641  CG2 VAL A 721       5.552 130.827 -59.429  1.00 51.82           C
ATOM    642  N   ASP A 722       7.821 131.358 -55.412  1.00 59.88           N
ATOM    643  CA  ASP A 722       8.710 132.090 -54.520  1.00 57.70           C
ATOM    644  C   ASP A 722       9.935 131.265 -54.138  1.00 57.60           C
ATOM    645  O   ASP A 722      11.042 131.794 -54.044  1.00 61.38           O
ATOM    646  CB  ASP A 722       7.961 132.523 -53.260  1.00 65.16           C
ATOM    647  CG  ASP A 722       8.190 133.982 -52.921  1.00 79.03           C
ATOM    648  OD1 ASP A 722       8.166 134.819 -53.849  1.00 65.23           O
ATOM    649  OD2 ASP A 722       8.399 134.292 -51.729  1.00 80.79           O
ATOM    650  N   GLN A 723       9.732 129.969 -53.918  1.00 53.80           N
ATOM    651  CA  GLN A 723      10.823 129.082 -53.530  1.00 53.58           C
ATOM    652  C   GLN A 723      11.771 128.818 -54.693  1.00 58.54           C
ATOM    653  O   GLN A 723      12.988 128.820 -54.518  1.00 63.79           O
ATOM    654  CB  GLN A 723      10.279 127.760 -52.980  1.00 57.99           C
ATOM    655  CG  GLN A 723       9.840 127.820 -51.517  1.00 55.95           C
ATOM    656  CD  GLN A 723      10.960 128.235 -50.573  1.00 60.59           C
ATOM    657  OE1 GLN A 723      12.142 128.101 -50.891  1.00 61.26           O
ATOM    658  NE2 GLN A 723      10.588 128.748 -49.405  1.00 68.18           N
ATOM    659  N   VAL A 724      11.210 128.594 -55.879  1.00 56.58           N
ATOM    660  CA  VAL A 724      12.018 128.349 -57.069  1.00 52.36           C
ATOM    661  C   VAL A 724      12.846 129.587 -57.393  1.00 56.67           C
ATOM    662  O   VAL A 724      14.010 129.488 -57.783  1.00 60.23           O
ATOM    663  CB  VAL A 724      11.145 127.972 -58.283  1.00 58.99           C
ATOM    664  CG1 VAL A 724      11.995 127.846 -59.540  1.00 59.55           C
ATOM    665  CG2 VAL A 724      10.396 126.678 -58.012  1.00 54.95           C
ATOM    666  N   GLN A 725      12.238 130.754 -57.210  1.00 55.81           N
ATOM    667  CA  GLN A 725      12.933 132.021 -57.391  1.00 56.24           C
ATOM    668  C   GLN A 725      14.083 132.156 -56.396  1.00 62.26           C
ATOM    669  O   GLN A 725      15.140 132.694 -56.725  1.00 66.07           O
ATOM    670  CB  GLN A 725      11.955 133.189 -57.247  1.00 52.53           C
ATOM    671  CG  GLN A 725      11.208 133.526 -58.531  1.00 59.41           C
ATOM    672  CD  GLN A 725      10.287 134.724 -58.381  1.00 55.69           C
ATOM    673  OE1 GLN A 725      10.545 135.627 -57.585  1.00 58.47           O
ATOM    674  NE2 GLN A 725       9.219 134.749 -59.166  1.00 48.08           N
ATOM    675  N   LYS A 726      13.868 131.666 -55.179  1.00 61.60           N
ATOM    676  CA  LYS A 726      14.903 131.681 -54.150  1.00 60.74           C
ATOM    677  C   LYS A 726      16.057 130.746 -54.501  1.00 64.34           C
ATOM    678  O   LYS A 726      17.222 131.067 -54.265  1.00 67.70           O
ATOM    679  CB  LYS A 726      14.316 131.291 -52.792  1.00 60.26           C
ATOM    680  CG  LYS A 726      15.342 131.224 -51.670  1.00 65.25           C
ATOM    681  CD  LYS A 726      14.952 130.199 -50.615  1.00 66.79           C
ATOM    682  CE  LYS A 726      16.034 130.063 -49.553  1.00 68.13           C
ATOM    683  NZ  LYS A 726      15.591 129.225 -48.404  1.00 62.88           N
ATOM    684  N   LEU A 727      15.725 129.591 -55.070  1.00 62.11           N
ATOM    685  CA  LEU A 727      16.719 128.563 -55.366  1.00 63.82           C
ATOM    686  C   LEU A 727      17.583 128.923 -56.573  1.00 71.29           C
ATOM    687  O   LEU A 727      18.806 128.783 -56.529  1.00 63.31           O
ATOM    688  CB  LEU A 727      16.036 127.214 -55.597  1.00 61.08           C
ATOM    689  CG  LEU A 727      15.446 126.547 -54.351  1.00 58.31           C
ATOM    690  CD1 LEU A 727      14.486 125.433 -54.733  1.00 50.50           C
ATOM    691  CD2 LEU A 727      16.550 126.019 -53.445  1.00 51.14           C
ATOM    692  N   THR A 728      16.945 129.384 -57.646  1.00 62.44           N
ATOM    693  CA  THR A 728      17.669 129.793 -58.847  1.00 62.47           C
ATOM    694  C   THR A 728      18.521 131.029 -58.580  1.00 63.91           C
ATOM    695  O   THR A 728      19.483 131.298 -59.299  1.00 68.74           O
ATOM    696  CB  THR A 728      16.713 130.087 -60.020  1.00 57.07           C
ATOM    697  OG1 THR A 728      15.854 131.180 -59.676  1.00 78.38           O
ATOM    698  CG2 THR A 728      15.868 128.865 -60.343  1.00 61.65           C
ATOM    699  N   SER A 729      18.162 131.780 -57.543  1.00 54.95           N
ATOM    700  CA  SER A 729      18.949 132.934 -57.127  1.00 60.72           C
ATOM    701  C   SER A 729      20.227 132.494 -56.419  1.00 67.92           C
ATOM    702  O   SER A 729      21.130 133.297 -56.196  1.00 64.81           O
ATOM    703  CB  SER A 729      18.127 133.842 -56.212  1.00 68.10           C
ATOM    704  OG  SER A 729      18.863 134.996 -55.843  1.00 74.11           O
ATOM    705  N   LEU A 730      20.294 131.213 -56.071  1.00 73.80           N
ATOM    706  CA  LEU A 730      21.472 130.638 -55.433  1.00 74.24           C
ATOM    707  C   LEU A 730      22.149 129.640 -56.362  1.00 76.45           C
ATOM    708  O   LEU A 730      23.004 128.860 -55.936  1.00 77.60           O
ATOM    709  CB  LEU A 730      21.096 129.961 -54.115  1.00 60.64           C
ATOM    710  CG  LEU A 730      20.618 130.874 -52.987  1.00 58.78           C
ATOM    711  CD1 LEU A 730      19.894 130.070 -51.920  1.00 57.70           C
ATOM    712  CD2 LEU A 730      21.795 131.624 -52.389  1.00 53.68           C
ATOM    713  N   ASP A 731      21.747 129.671 -57.630  1.00 70.84           N
ATOM    714  CA  ASP A 731      22.222 128.733 -58.643  1.00 78.77           C
ATOM    715  C   ASP A 731      21.988 127.289 -58.218  1.00 69.33           C
ATOM    716  O   ASP A 731      22.841 126.423 -58.416  1.00 72.63           O
ATOM    717  CB  ASP A 731      23.705 128.959 -58.941  1.00 80.83           C
ATOM    718  N   ILE A 732      20.824 127.039 -57.628  1.00 69.03           N
ATOM    719  CA  ILE A 732      20.391 125.681 -57.333  1.00 64.73           C
ATOM    720  C   ILE A 732      19.283 125.294 -58.306  1.00 64.35           C
ATOM    721  O   ILE A 732      18.166 125.802 -58.207  1.00 68.76           O
ATOM    722  CB  ILE A 732      19.890 125.541 -55.881  1.00 63.37           C
ATOM    723  CG1 ILE A 732      21.036 125.766 -54.893  1.00 60.12           C
ATOM    724  CG2 ILE A 732      19.250 124.176 -55.662  1.00 53.28           C
ATOM    725  CD1 ILE A 732      20.597 125.782 -53.443  1.00 55.90           C
ATOM    726  N   PRO A 733      19.599 124.406 -59.261  1.00 65.08           N
ATOM    727  CA  PRO A 733      18.662 123.973 -60.306  1.00 71.11           C
ATOM    728  C   PRO A 733      17.334 123.465 -59.749  1.00 63.29           C
ATOM    729  O   PRO A 733      17.317 122.494 -58.995  1.00 72.06           O
ATOM    730  CB  PRO A 733      19.421 122.846 -61.004  1.00 79.51           C
ATOM    731  CG  PRO A 733      20.853 123.185 -60.805  1.00 80.21           C
ATOM    732  CD  PRO A 733      20.936 123.815 -59.443  1.00 73.78           C
ATOM    733  N   ALA A 734      16.241 124.118 -60.129  1.00 71.33           N
ATOM    734  CA  ALA A 734      14.911 123.739 -59.666  1.00 67.44           C
ATOM    735  C   ALA A 734      13.831 124.320 -60.571  1.00 67.82           C
ATOM    736  O   ALA A 734      14.049 125.334 -61.235  1.00 67.13           O
ATOM    737  CB  ALA A 734      14.698 124.193 -58.232  1.00 64.89           C
ATOM    738  N   THR A 735      12.666 123.679 -60.583  1.00 62.50           N
ATOM    739  CA  THR A 735      11.516 124.181 -61.328  1.00 67.46           C
ATOM    740  C   THR A 735      10.247 123.459 -60.899  1.00 67.44           C
ATOM    741  O   THR A 735      10.245 122.717 -59.915  1.00 71.75           O
ATOM    742  CB  THR A 735      11.688 124.018 -62.851  1.00 79.11           C
ATOM    743  OG1 THR A 735      10.533 124.537 -63.522  1.00 79.63           O
ATOM    744  CG2 THR A 735      11.864 122.559 -63.216  1.00 66.03           C
ATOM    745  N   TYR A 736       9.169 123.673 -61.645  1.00 61.66           N
ATOM    746  CA  TYR A 736       7.853 123.214 -61.223  1.00 66.82           C
ATOM    747  C   TYR A 736       6.904 122.913 -62.376  1.00 68.60           C
ATOM    748  O   TYR A 736       7.018 123.489 -63.456  1.00 77.19           O
ATOM    749  CB  TYR A 736       7.221 124.259 -60.309  1.00 66.54           C
ATOM    750  CG  TYR A 736       7.034 125.608 -60.972  1.00 67.84           C
ATOM    751  CD1 TYR A 736       8.065 126.539 -60.994  1.00 55.66           C
ATOM    752  CD2 TYR A 736       5.836 125.947 -61.587  1.00 72.09           C
ATOM    753  CE1 TYR A 736       7.906 127.770 -61.601  1.00 70.80           C
ATOM    754  CE2 TYR A 736       5.669 127.178 -62.198  1.00 74.88           C
ATOM    755  CZ  TYR A 736       6.705 128.084 -62.201  1.00 75.68           C
ATOM    756  OH  TYR A 736       6.539 129.308 -62.808  1.00 72.25           O
ATOM    757  N   LEU A 737       5.965 122.002 -62.134  1.00 61.95           N
ATOM    758  CA  LEU A 737       4.869 121.762 -63.064  1.00 74.23           C
ATOM    759  C   LEU A 737       3.535 122.052 -62.387  1.00 85.41           C
ATOM    760  O   LEU A 737       2.887 121.147 -61.865  1.00 84.86           O
ATOM    761  CB  LEU A 737       4.902 120.319 -63.579  1.00 75.22           C
ATOM    762  CG  LEU A 737       6.210 119.868 -64.233  1.00 82.92           C
ATOM    763  CD1 LEU A 737       6.292 118.350 -64.301  1.00 80.48           C
ATOM    764  CD2 LEU A 737       6.354 120.486 -65.618  1.00 75.92           C
ATOM    765  N   THR A 738       3.122 123.316 -62.410  1.00 88.82           N
ATOM    766  CA  THR A 738       1.874 123.729 -61.772  1.00 92.05           C
ATOM    767  C   THR A 738       0.672 123.592 -62.702  1.00101.67           C
ATOM    768  O   THR A 738      -0.443 123.334 -62.250  1.00100.90           O
ATOM    769  CB  THR A 738       1.949 125.183 -61.274  1.00 95.91           C
ATOM    770  OG1 THR A 738       0.650 125.605 -60.838  1.00104.78           O
ATOM    771  CG2 THR A 738       2.425 126.100 -62.385  1.00 99.89           C
ATOM    772  N   GLY A 739       0.902 123.767 -64.000  1.00101.26           N
ATOM    773  CA  GLY A 739      -0.165 123.656 -64.977  1.00 97.58           C
ATOM    774  C   GLY A 739      -0.268 124.823 -65.943  1.00106.67           C
ATOM    775  O   GLY A 739      -0.724 124.652 -67.074  1.00113.19           O
ATOM    776  N   ASP A 740       0.152 126.010 -65.512  1.00108.46           N
ATOM    777  CA  ASP A 740       0.130 127.173 -66.396  1.00113.28           C
ATOM    778  C   ASP A 740       1.397 127.280 -67.237  1.00107.88           C
ATOM    779  O   ASP A 740       1.573 128.240 -67.986  1.00110.13           O
ATOM    780  CB  ASP A 740      -0.068 128.460 -65.593  1.00118.53           C
ATOM    781  CG  ASP A 740       0.839 128.540 -64.385  1.00111.79           C
ATOM    782  OD1 ASP A 740       2.016 128.926 -64.541  1.00106.39           O
ATOM    783  OD2 ASP A 740       0.364 128.228 -63.274  1.00105.04           O
ATOM    784  N   LYS A 741       2.279 126.295 -67.106  1.00115.49           N
ATOM    785  CA  LYS A 741       3.413 126.170 -68.011  1.00114.21           C
ATOM    786  C   LYS A 741       2.936 125.501 -69.293  1.00116.88           C
ATOM    787  O   LYS A 741       2.363 124.412 -69.247  1.00118.77           O
ATOM    788  CB  LYS A 741       4.547 125.365 -67.370  1.00114.40           C
ATOM    789  CG  LYS A 741       5.211 126.032 -66.169  1.00103.38           C
ATOM    790  CD  LYS A 741       6.173 127.140 -66.586  1.00105.66           C
ATOM    791  CE  LYS A 741       5.562 128.522 -66.397  1.00105.44           C
ATOM    792  NZ  LYS A 741       6.518 129.609 -66.747  1.00 94.52           N
ATOM    793  N   THR A 742       3.159 126.152 -70.431  1.00117.06           N
ATOM    794  CA  THR A 742       2.686 125.628 -71.711  1.00118.82           C
ATOM    795  C   THR A 742       3.310 124.267 -72.006  1.00115.53           C
ATOM    796  O   THR A 742       4.383 123.943 -71.495  1.00114.60           O
ATOM    797  CB  THR A 742       2.986 126.593 -72.876  1.00118.76           C
ATOM    798  OG1 THR A 742       2.627 125.973 -74.118  1.00120.57           O
ATOM    799  CG2 THR A 742       4.456 126.957 -72.908  1.00114.67           C
ATOM    800  N   ASP A 743       2.627 123.478 -72.830  1.00114.08           N
ATOM    801  CA  ASP A 743       3.034 122.105 -73.118  1.00114.22           C
ATOM    802  C   ASP A 743       4.449 122.028 -73.686  1.00115.33           C
ATOM    803  O   ASP A 743       5.154 121.041 -73.480  1.00104.59           O
ATOM    804  CB  ASP A 743       2.045 121.454 -74.087  1.00120.06           C
ATOM    805  CG  ASP A 743       0.683 121.222 -73.461  1.00114.82           C
ATOM    806  OD1 ASP A 743       0.552 121.410 -72.233  1.00115.80           O
ATOM    807  OD2 ASP A 743      -0.258 120.855 -74.196  1.00104.74           O
ATOM    808  N   SER A 744       4.862 123.074 -74.396  1.00124.52           N
ATOM    809  CA  SER A 744       6.203 123.131 -74.966  1.00123.64           C
ATOM    810  C   SER A 744       7.254 123.205 -73.860  1.00111.74           C
ATOM    811  O   SER A 744       8.223 122.447 -73.861  1.00105.14           O
ATOM    812  CB  SER A 744       6.336 124.329 -75.908  1.00123.74           C
ATOM    813  OG  SER A 744       7.649 124.423 -76.430  1.00132.20           O
ATOM    814  N   GLU A 745       7.056 124.126 -72.921  1.00114.01           N
ATOM    815  CA  GLU A 745       7.928 124.242 -71.757  1.00106.58           C
ATOM    816  C   GLU A 745       7.801 123.014 -70.863  1.00110.08           C
ATOM    817  O   GLU A 745       8.796 122.501 -70.349  1.00106.40           O
ATOM    818  CB  GLU A 745       7.601 125.505 -70.958  1.00107.44           C
ATOM    819  CG  GLU A 745       7.774 126.803 -71.727  1.00115.95           C
ATOM    820  CD  GLU A 745       7.277 128.006 -70.947  1.00117.21           C
ATOM    821  OE1 GLU A 745       6.431 127.824 -70.046  1.00113.98           O
ATOM    822  OE2 GLU A 745       7.733 129.133 -71.233  1.00117.93           O
ATOM    823  N   ALA A 746       6.565 122.557 -70.678  1.00111.81           N
ATOM    824  CA  ALA A 746       6.276 121.413 -69.819  1.00105.81           C
ATOM    825  C   ALA A 746       7.005 120.162 -70.295  1.00 98.58           C
ATOM    826  O   ALA A 746       7.607 119.445 -69.497  1.00101.54           O
ATOM    827  CB  ALA A 746       4.776 121.159 -69.760  1.00 98.87           C
ATOM    828  N   THR A 747       6.951 119.910 -71.599  1.00102.96           N
ATOM    829  CA  THR A 747       7.617 118.754 -72.186  1.00105.01           C
ATOM    830  C   THR A 747       9.130 118.861 -72.022  1.00106.65           C
ATOM    831  O   THR A 747       9.807 117.862 -71.779  1.00109.83           O
ATOM    832  CB  THR A 747       7.274 118.603 -73.682  1.00108.18           C
ATOM    833  OG1 THR A 747       5.852 118.642 -73.854  1.00108.19           O
ATOM    834  CG2 THR A 747       7.811 117.288 -74.228  1.00100.47           C
ATOM    835  N   ASN A 748       9.651 120.079 -72.141  1.00103.96           N
ATOM    836  CA  ASN A 748      11.082 120.323 -71.998  1.00102.32           C
ATOM    837  C   ASN A 748      11.582 119.946 -70.605  1.00105.87           C
ATOM    838  O   ASN A 748      12.735 119.550 -70.434  1.00102.73           O
ATOM    839  CB  ASN A 748      11.402 121.789 -72.291  1.00 93.44           C
ATOM    840  CG  ASN A 748      12.892 122.060 -72.357  1.00 99.82           C
ATOM    841  OD1 ASN A 748      13.691 121.150 -72.580  1.00105.78           O
ATOM    842  ND2 ASN A 748      13.274 123.317 -72.164  1.00 98.49           N
ATOM    843  N   ILE A 749      10.705 120.072 -69.614  1.00105.55           N
ATOM    844  CA  ILE A 749      11.011 119.626 -68.261  1.00 96.97           C
ATOM    845  C   ILE A 749      11.117 118.106 -68.246  1.00 99.64           C
ATOM    846  O   ILE A 749      12.097 117.546 -67.755  1.00103.43           O
ATOM    847  CB  ILE A 749       9.946 120.088 -67.249  1.00 92.72           C
ATOM    848  CG1 ILE A 749       9.893 121.617 -67.192  1.00 85.82           C
ATOM    849  CG2 ILE A 749      10.226 119.506 -65.871  1.00 95.38           C
ATOM    850  CD1 ILE A 749      11.219 122.262 -66.855  1.00 81.90           C
ATOM    851  N   TYR A 750      10.096 117.446 -68.787  1.00 91.81           N
ATOM    852  CA  TYR A 750      10.077 115.990 -68.896  1.00101.94           C
ATOM    853  C   TYR A 750      11.273 115.464 -69.692  1.00112.22           C
ATOM    854  O   TYR A 750      11.702 114.327 -69.500  1.00111.51           O
ATOM    855  CB  TYR A 750       8.770 115.513 -69.533  1.00 96.99           C
ATOM    856  CG  TYR A 750       7.539 115.792 -68.698  1.00 92.69           C
ATOM    857  CD1 TYR A 750       7.398 115.241 -67.432  1.00 98.51           C
ATOM    858  CD2 TYR A 750       6.513 116.593 -69.181  1.00 97.76           C
ATOM    859  CE1 TYR A 750       6.275 115.489 -66.665  1.00 99.93           C
ATOM    860  CE2 TYR A 750       5.384 116.847 -68.421  1.00 93.82           C
ATOM    861  CZ  TYR A 750       5.271 116.291 -67.164  1.00 99.39           C
ATOM    862  OH  TYR A 750       4.152 116.539 -66.404  1.00 95.46           O
ATOM    863  N   LEU A 751      11.803 116.295 -70.585  1.00110.36           N
ATOM    864  CA  LEU A 751      12.998 115.943 -71.344  1.00111.93           C
ATOM    865  C   LEU A 751      14.223 115.846 -70.439  1.00111.30           C
ATOM    866  O   LEU A 751      14.979 114.877 -70.506  1.00103.88           O
ATOM    867  CB  LEU A 751      13.254 116.970 -72.451  1.00112.58           C
ATOM    868  CG  LEU A 751      12.892 116.602 -73.892  1.00116.45           C
ATOM    869  CD1 LEU A 751      11.405 116.351 -74.050  1.00111.87           C
ATOM    870  CD2 LEU A 751      13.353 117.697 -74.845  1.00109.14           C
ATOM    871  N   GLN A 752      14.413 116.857 -69.597  1.00112.14           N
ATOM    872  CA  GLN A 752      15.565 116.911 -68.702  1.00109.62           C
ATOM    873  C   GLN A 752      15.526 115.832 -67.624  1.00111.34           C
ATOM    874  O   GLN A 752      16.569 115.345 -67.187  1.00111.63           O
ATOM    875  CB  GLN A 752      15.659 118.293 -68.047  1.00101.41           C
ATOM    876  CG  GLN A 752      16.827 119.150 -68.533  1.00 99.43           C
ATOM    877  CD  GLN A 752      18.180 118.691 -68.008  1.00102.52           C
ATOM    878  OE1 GLN A 752      18.331 117.570 -67.524  1.00 98.59           O
ATOM    879  NE2 GLN A 752      19.175 119.565 -68.107  1.00101.09           N
ATOM    880  N   LEU A 753      14.323 115.458 -67.200  1.00110.25           N
ATOM    881  CA  LEU A 753      14.159 114.411 -66.198  1.00109.94           C
ATOM    882  C   LEU A 753      14.411 113.026 -66.792  1.00113.93           C
ATOM    883  O   LEU A 753      14.953 112.142 -66.129  1.00115.48           O
ATOM    884  CB  LEU A 753      12.755 114.476 -65.589  1.00103.59           C
ATOM    885  CG  LEU A 753      12.385 115.767 -64.854  1.00 98.99           C
ATOM    886  CD1 LEU A 753      10.967 115.688 -64.312  1.00 88.17           C
ATOM    887  CD2 LEU A 753      13.373 116.058 -63.735  1.00 91.35           C
ATOM    888  N   SER A 754      14.011 112.851 -68.048  1.00110.46           N
ATOM    889  CA  SER A 754      14.167 111.584 -68.757  1.00110.12           C
ATOM    890  C   SER A 754      15.619 111.216 -69.074  1.00111.59           C
ATOM    891  O   SER A 754      15.968 110.035 -69.096  1.00111.43           O
ATOM    892  CB  SER A 754      13.353 111.611 -70.054  1.00113.97           C
ATOM    893  OG  SER A 754      13.650 112.766 -70.817  1.00114.74           O
ATOM    894  N   LYS A 755      16.456 112.221 -69.322  1.00111.80           N
ATOM    895  CA  LYS A 755      17.862 111.997 -69.676  1.00111.54           C
ATOM    896  C   LYS A 755      18.643 111.158 -68.666  1.00113.18           C
ATOM    897  O   LYS A 755      19.686 110.599 -69.004  1.00118.00           O
ATOM    898  CB  LYS A 755      18.580 113.336 -69.871  1.00100.07           C
ATOM    899  CG  LYS A 755      18.222 114.042 -71.166  1.00 99.41           C
ATOM    900  CD  LYS A 755      19.195 115.168 -71.491  1.00104.14           C
ATOM    901  CE  LYS A 755      19.193 116.243 -70.417  1.00102.49           C
ATOM    902  NZ  LYS A 755      19.658 117.557 -70.953  1.00 98.83           N
ATOM    903  N   LYS A 756      18.140 111.084 -67.437  1.00111.51           N
ATOM    904  CA  LYS A 756      18.800 110.359 -66.351  1.00108.93           C
ATOM    905  C   LYS A 756      20.162 110.951 -65.996  1.00115.53           C
ATOM    906  O   LYS A 756      20.981 110.296 -65.354  1.00109.59           O
ATOM    907  CB  LYS A 756      18.951 108.873 -66.702  1.00110.07           C
ATOM    908  CG  LYS A 756      18.525 107.907 -65.603  1.00 96.44           C
ATOM    909  CD  LYS A 756      17.084 107.437 -65.787  1.00105.63           C
ATOM    910  CE  LYS A 756      16.073 108.512 -65.407  1.00105.17           C
ATOM    911  NZ  LYS A 756      14.690 108.132 -65.794  1.00 96.50           N
ATOM    912  N   ASP A 757      20.399 112.186 -66.428  1.00121.14           N
ATOM    913  CA  ASP A 757      21.577 112.944 -66.010  1.00118.75           C
ATOM    914  C   ASP A 757      21.173 114.294 -65.408  1.00113.58           C
ATOM    915  O   ASP A 757      21.869 115.291 -65.614  1.00113.57           O
ATOM    916  CB  ASP A 757      22.531 113.176 -67.186  1.00117.39           C
ATOM    917  CG  ASP A 757      22.828 111.910 -67.962  1.00115.52           C
ATOM    918  OD1 ASP A 757      23.675 111.114 -67.507  1.00120.45           O
ATOM    919  OD2 ASP A 757      22.216 111.715 -69.032  1.00104.04           O
ATOM    920  N   PRO A 758      20.043 114.338 -64.672  1.00114.21           N
ATOM    921  CA  PRO A 758      19.419 115.630 -64.374  1.00110.45           C
ATOM    922  C   PRO A 758      20.283 116.522 -63.492  1.00112.99           C
ATOM    923  O   PRO A 758      20.909 116.033 -62.552  1.00116.89           O
ATOM    924  CB  PRO A 758      18.138 115.231 -63.644  1.00103.77           C
ATOM    925  CG  PRO A 758      18.515 113.995 -62.927  1.00102.95           C
ATOM    926  CD  PRO A 758      19.475 113.268 -63.827  1.00109.44           C
ATOM    927  N   ILE A 759      20.318 117.814 -63.799  1.00102.72           N
ATOM    928  CA  ILE A 759      21.088 118.761 -63.005  1.00101.22           C
ATOM    929  C   ILE A 759      20.182 119.307 -61.903  1.00 95.36           C
ATOM    930  O   ILE A 759      20.639 119.946 -60.954  1.00 94.78           O
ATOM    931  CB  ILE A 759      21.629 119.923 -63.874  1.00102.55           C
ATOM    932  CG1 ILE A 759      22.130 119.404 -65.225  1.00105.48           C
ATOM    933  CG2 ILE A 759      22.729 120.682 -63.144  1.00 97.67           C
ATOM    934  CD1 ILE A 759      23.234 118.370 -65.126  1.00106.90           C
ATOM    935  N   ILE A 760      18.893 119.008 -62.033  1.00 85.70           N
ATOM    936  CA  ILE A 760      17.851 119.548 -61.165  1.00 84.79           C
ATOM    937  C   ILE A 760      17.635 118.747 -59.879  1.00 89.96           C
ATOM    938  O   ILE A 760      17.341 117.552 -59.920  1.00 92.39           O
ATOM    939  CB  ILE A 760      16.507 119.654 -61.919  1.00 82.64           C
ATOM    940  CG1 ILE A 760      15.367 119.938 -60.943  1.00 87.99           C
ATOM    941  CG2 ILE A 760      16.215 118.379 -62.693  1.00 82.27           C
ATOM    942  CD1 ILE A 760      14.098 120.355 -61.623  1.00 87.92           C
ATOM    943  N   LYS A 761      17.799 119.411 -58.738  1.00 90.19           N
ATOM    944  CA  LYS A 761      17.644 118.764 -57.435  1.00 81.82           C
ATOM    945  C   LYS A 761      16.214 118.856 -56.890  1.00 77.18           C
ATOM    946  O   LYS A 761      15.714 117.908 -56.283  1.00 75.98           O
ATOM    947  CB  LYS A 761      18.614 119.371 -56.418  1.00 77.95           C
ATOM    948  CG  LYS A 761      20.066 119.428 -56.856  1.00 78.00           C
ATOM    949  CD  LYS A 761      20.561 118.070 -57.314  1.00 77.73           C
ATOM    950  CE  LYS A 761      22.081 118.019 -57.280  1.00 90.52           C
ATOM    951  NZ  LYS A 761      22.617 116.635 -57.415  1.00 92.67           N
ATOM    952  N   LEU A 762      15.557 119.990 -57.111  1.00 69.87           N
ATOM    953  CA  LEU A 762      14.196 120.192 -56.616  1.00 60.20           C
ATOM    954  C   LEU A 762      13.173 120.286 -57.745  1.00 69.33           C
ATOM    955  O   LEU A 762      13.324 121.091 -58.660  1.00 74.85           O
ATOM    956  CB  LEU A 762      14.106 121.463 -55.768  1.00 69.29           C
ATOM    957  CG  LEU A 762      14.521 121.464 -54.296  1.00 69.20           C
ATOM    958  CD1 LEU A 762      13.946 120.242 -53.599  1.00 63.26           C
ATOM    959  CD2 LEU A 762      16.038 121.557 -54.116  1.00 70.42           C
ATOM    960  N   LEU A 763      12.139 119.455 -57.681  1.00 67.36           N
ATOM    961  CA  LEU A 763      11.024 119.547 -58.618  1.00 60.19           C
ATOM    962  C   LEU A 763       9.727 119.790 -57.856  1.00 66.37           C
ATOM    963  O   LEU A 763       9.128 118.859 -57.317  1.00 66.04           O
ATOM    964  CB  LEU A 763      10.911 118.278 -59.467  1.00 65.46           C
ATOM    965  CG  LEU A 763       9.737 118.251 -60.451  1.00 66.76           C
ATOM    966  CD1 LEU A 763       9.924 119.293 -61.545  1.00 70.00           C
ATOM    967  CD2 LEU A 763       9.544 116.862 -61.046  1.00 68.87           C
ATOM    968  N   TYR A 764       9.298 121.047 -57.814  1.00 66.07           N
ATOM    969  CA  TYR A 764       8.067 121.409 -57.127  1.00 67.33           C
ATOM    970  C   TYR A 764       6.862 120.983 -57.952  1.00 62.85           C
ATOM    971  O   TYR A 764       6.947 120.877 -59.174  1.00 71.44           O
ATOM    972  CB  TYR A 764       8.023 122.913 -56.849  1.00 64.03           C
ATOM    973  CG  TYR A 764       8.958 123.359 -55.747  1.00 55.58           C
ATOM    974  CD1 TYR A 764       8.532 123.393 -54.426  1.00 58.57           C
ATOM    975  CD2 TYR A 764      10.263 123.745 -56.024  1.00 59.31           C
ATOM    976  CE1 TYR A 764       9.378 123.798 -53.411  1.00 63.83           C
ATOM    977  CE2 TYR A 764      11.117 124.153 -55.016  1.00 63.26           C
ATOM    978  CZ  TYR A 764      10.669 124.177 -53.711  1.00 66.37           C
ATOM    979  OH  TYR A 764      11.513 124.581 -52.701  1.00 68.17           O
ATOM    980  N   VAL A 765       5.740 120.745 -57.281  1.00 64.12           N
ATOM    981  CA  VAL A 765       4.554 120.216 -57.940  1.00 66.66           C
ATOM    982  C   VAL A 765       3.297 120.512 -57.121  1.00 71.79           C
ATOM    983  O   VAL A 765       3.347 120.581 -55.894  1.00 77.78           O
ATOM    984  CB  VAL A 765       4.706 118.682 -58.182  1.00 62.64           C
ATOM    985  CG1 VAL A 765       3.476 117.899 -57.727  1.00 65.02           C
ATOM    986  CG2 VAL A 765       5.025 118.399 -59.642  1.00 70.29           C
ATOM    987  N   THR A 766       2.173 120.694 -57.810  1.00 67.84           N
ATOM    988  CA  THR A 766       0.898 120.942 -57.150  1.00 80.63           C
ATOM    989  C   THR A 766       0.159 119.619 -56.944  1.00 85.03           C
ATOM    990  O   THR A 766       0.416 118.650 -57.656  1.00 90.77           O
ATOM    991  CB  THR A 766       0.028 121.918 -57.974  1.00 87.85           C
ATOM    992  OG1 THR A 766      -0.112 121.426 -59.312  1.00 96.44           O
ATOM    993  CG2 THR A 766       0.663 123.300 -58.011  1.00 82.75           C
ATOM    994  N   PRO A 767      -0.766 119.572 -55.969  1.00 91.89           N
ATOM    995  CA  PRO A 767      -1.389 118.289 -55.625  1.00 95.09           C
ATOM    996  C   PRO A 767      -2.343 117.773 -56.699  1.00109.29           C
ATOM    997  O   PRO A 767      -2.338 116.576 -56.986  1.00111.43           O
ATOM    998  CB  PRO A 767      -2.152 118.603 -54.330  1.00 94.67           C
ATOM    999  CG  PRO A 767      -1.644 119.941 -53.873  1.00 92.36           C
ATOM   1000  CD  PRO A 767      -1.266 120.659 -55.113  1.00 91.21           C
ATOM   1001  N   GLU A 768      -3.141 118.660 -57.286  1.00112.25           N
ATOM   1002  CA  GLU A 768      -4.110 118.251 -58.299  1.00112.89           C
ATOM   1003  C   GLU A 768      -3.404 117.803 -59.578  1.00113.49           C
ATOM   1004  O   GLU A 768      -3.957 117.038 -60.367  1.00122.32           O
ATOM   1005  CB  GLU A 768      -5.098 119.383 -58.606  1.00110.33           C
ATOM   1006  CG  GLU A 768      -4.620 120.393 -59.646  1.00112.45           C
ATOM   1007  CD  GLU A 768      -3.422 121.207 -59.190  1.00110.60           C
ATOM   1008  OE1 GLU A 768      -3.059 121.132 -57.997  1.00106.86           O
ATOM   1009  OE2 GLU A 768      -2.838 121.924 -60.031  1.00107.60           O
ATOM   1010  N   LYS A 769      -2.178 118.280 -59.774  1.00104.74           N
ATOM   1011  CA  LYS A 769      -1.390 117.907 -60.942  1.00107.68           C
ATOM   1012  C   LYS A 769      -1.082 116.414 -60.938  1.00116.00           C
ATOM   1013  O   LYS A 769      -1.268 115.735 -61.945  1.00124.97           O
ATOM   1014  CB  LYS A 769      -0.091 118.713 -60.997  1.00101.97           C
ATOM   1015  CG  LYS A 769       0.773 118.413 -62.211  1.00 94.34           C
ATOM   1016  N   ILE A 770      -0.610 115.909 -59.803  1.00111.17           N
ATOM   1017  CA  ILE A 770      -0.359 114.480 -59.648  1.00113.07           C
ATOM   1018  C   ILE A 770      -1.643 113.685 -59.879  1.00118.32           C
ATOM   1019  O   ILE A 770      -1.645 112.681 -60.592  1.00118.94           O
ATOM   1020  CB  ILE A 770       0.211 114.156 -58.252  1.00116.17           C
ATOM   1021  CG1 ILE A 770       1.705 114.482 -58.198  1.00104.19           C
ATOM   1022  CG2 ILE A 770      -0.027 112.695 -57.889  1.00118.27           C
ATOM   1023  CD1 ILE A 770       2.326 114.284 -56.833  1.00 92.67           C
ATOM   1024  N   CYS A 771      -2.734 114.153 -59.280  1.00122.35           N
ATOM   1025  CA  CYS A 771      -4.035 113.505 -59.422  1.00132.75           C
ATOM   1026  C   CYS A 771      -4.545 113.531 -60.863  1.00135.40           C
ATOM   1027  O   CYS A 771      -4.961 112.505 -61.400  1.00134.71           O
ATOM   1028  CB  CYS A 771      -5.057 114.170 -58.496  1.00134.31           C
ATOM   1029  SG  CYS A 771      -6.745 113.539 -58.651  1.00144.89           S
ATOM   1030  N   ALA A 772      -4.513 114.707 -61.485  1.00133.91           N
ATOM   1031  CA  ALA A 772      -5.062 114.877 -62.828  1.00130.25           C
ATOM   1032  C   ALA A 772      -4.120 114.363 -63.915  1.00132.30           C
ATOM   1033  O   ALA A 772      -4.533 113.610 -64.796  1.00139.51           O
ATOM   1034  CB  ALA A 772      -5.398 116.340 -63.079  1.00126.40           C
ATOM   1035  N   SER A 773      -2.856 114.770 -63.850  1.00130.23           N
ATOM   1036  CA  SER A 773      -1.896 114.423 -64.894  1.00128.46           C
ATOM   1037  C   SER A 773      -1.237 113.069 -64.657  1.00119.69           C
ATOM   1038  O   SER A 773      -0.460 112.896 -63.718  1.00115.64           O
ATOM   1039  CB  SER A 773      -0.820 115.507 -65.010  1.00119.26           C
ATOM   1040  OG  SER A 773       0.252 115.076 -65.831  1.00109.61           O
ATOM   1041  N   ASN A 774      -1.558 112.112 -65.521  1.00121.14           N
ATOM   1042  CA  ASN A 774      -0.886 110.819 -65.531  1.00119.22           C
ATOM   1043  C   ASN A 774       0.379 110.888 -66.380  1.00113.31           C
ATOM   1044  O   ASN A 774       1.058 109.884 -66.596  1.00112.16           O
ATOM   1045  CB  ASN A 774      -1.824 109.728 -66.049  1.00116.11           C
ATOM   1046  CG  ASN A 774      -2.852 109.306 -65.016  1.00121.81           C
ATOM   1047  OD1 ASN A 774      -2.641 108.351 -64.269  1.00125.00           O
ATOM   1048  ND2 ASN A 774      -3.972 110.020 -64.968  1.00108.93           N
ATOM   1049  N   ARG A 775       0.681 112.092 -66.856  1.00107.47           N
ATOM   1050  CA  ARG A 775       1.882 112.359 -67.639  1.00101.59           C
ATOM   1051  C   ARG A 775       3.117 112.455 -66.749  1.00108.27           C
ATOM   1052  O   ARG A 775       4.181 111.931 -67.083  1.00101.79           O
ATOM   1053  CB  ARG A 775       1.699 113.656 -68.430  1.00 98.47           C
ATOM   1054  CG  ARG A 775       2.902 114.110 -69.238  1.00 98.00           C
ATOM   1055  CD  ARG A 775       2.478 115.115 -70.301  1.00 95.85           C
ATOM   1056  NE  ARG A 775       3.612 115.701 -71.011  1.00 97.22           N
ATOM   1057  CZ  ARG A 775       4.347 115.065 -71.917  1.00103.94           C
ATOM   1058  NH1 ARG A 775       4.072 113.810 -72.244  1.00109.88           N
ATOM   1059  NH2 ARG A 775       5.357 115.691 -72.505  1.00 97.73           N
ATOM   1060  N   LEU A 776       2.963 113.132 -65.617  1.00110.02           N
ATOM   1061  CA  LEU A 776       4.038 113.290 -64.642  1.00108.17           C
ATOM   1062  C   LEU A 776       4.473 111.960 -64.030  1.00108.48           C
ATOM   1063  O   LEU A 776       5.664 111.718 -63.830  1.00102.11           O
ATOM   1064  CB  LEU A 776       3.606 114.254 -63.535  1.00104.20           C
ATOM   1065  CG  LEU A 776       4.566 114.431 -62.358  1.00 87.52           C
ATOM   1066  CD1 LEU A 776       5.914 114.960 -62.829  1.00 87.16           C
ATOM   1067  CD2 LEU A 776       3.960 115.351 -61.311  1.00 87.19           C
ATOM   1068  N   ILE A 777       3.495 111.109 -63.730  1.00108.90           N
ATOM   1069  CA  ILE A 777       3.737 109.818 -63.088  1.00104.07           C
ATOM   1070  C   ILE A 777       4.696 108.923 -63.871  1.00107.10           C
ATOM   1071  O   ILE A 777       5.627 108.354 -63.301  1.00102.31           O
ATOM   1072  CB  ILE A 777       2.416 109.049 -62.876  1.00104.76           C
ATOM   1073  CG1 ILE A 777       1.400 109.919 -62.132  1.00 96.62           C
ATOM   1074  CG2 ILE A 777       2.667 107.745 -62.131  1.00105.67           C
ATOM   1075  CD1 ILE A 777       1.900 110.454 -60.809  1.00100.63           C
ATOM   1076  N   SER A 778       4.466 108.802 -65.175  1.00113.54           N
ATOM   1077  CA  SER A 778       5.288 107.944 -66.025  1.00114.12           C
ATOM   1078  C   SER A 778       6.732 108.432 -66.116  1.00114.31           C
ATOM   1079  O   SER A 778       7.625 107.678 -66.503  1.00111.44           O
ATOM   1080  CB  SER A 778       4.684 107.849 -67.428  1.00109.74           C
ATOM   1081  OG  SER A 778       3.380 107.295 -67.385  1.00108.17           O
ATOM   1082  N   THR A 779       6.955 109.691 -65.757  1.00115.29           N
ATOM   1083  CA  THR A 779       8.304 110.237 -65.691  1.00111.50           C
ATOM   1084  C   THR A 779       8.977 109.838 -64.384  1.00107.35           C
ATOM   1085  O   THR A 779      10.092 109.318 -64.386  1.00105.86           O
ATOM   1086  CB  THR A 779       8.304 111.772 -65.813  1.00107.12           C
ATOM   1087  OG1 THR A 779       7.547 112.160 -66.966  1.00111.89           O
ATOM   1088  CG2 THR A 779       9.727 112.297 -65.943  1.00 99.20           C
ATOM   1089  N   LEU A 780       8.286 110.080 -63.274  1.00104.07           N
ATOM   1090  CA  LEU A 780       8.785 109.729 -61.947  1.00104.28           C
ATOM   1091  C   LEU A 780       9.139 108.249 -61.834  1.00105.21           C
ATOM   1092  O   LEU A 780      10.141 107.889 -61.215  1.00 99.27           O
ATOM   1093  CB  LEU A 780       7.754 110.098 -60.878  1.00102.85           C
ATOM   1094  CG  LEU A 780       7.456 111.589 -60.710  1.00 81.98           C
ATOM   1095  CD1 LEU A 780       6.338 111.809 -59.702  1.00 64.37           C
ATOM   1096  CD2 LEU A 780       8.711 112.347 -60.301  1.00 64.60           C
ATOM   1097  N   GLU A 781       8.306 107.398 -62.427  1.00108.22           N
ATOM   1098  CA  GLU A 781       8.538 105.957 -62.424  1.00106.35           C
ATOM   1099  C   GLU A 781       9.889 105.602 -63.039  1.00104.69           C
ATOM   1100  O   GLU A 781      10.533 104.639 -62.625  1.00105.58           O
ATOM   1101  CB  GLU A 781       7.411 105.232 -63.164  1.00107.57           C
ATOM   1102  CG  GLU A 781       6.140 105.084 -62.341  1.00112.83           C
ATOM   1103  CD  GLU A 781       5.121 104.167 -62.988  1.00117.41           C
ATOM   1104  OE1 GLU A 781       5.075 104.111 -64.234  1.00124.23           O
ATOM   1105  OE2 GLU A 781       4.363 103.504 -62.247  1.00106.11           O
ATOM   1106  N   ASN A 782      10.313 106.383 -64.028  1.00106.66           N
ATOM   1107  CA  ASN A 782      11.609 106.173 -64.662  1.00110.52           C
ATOM   1108  C   ASN A 782      12.756 106.584 -63.740  1.00105.67           C
ATOM   1109  O   ASN A 782      13.819 105.965 -63.745  1.00103.20           O
ATOM   1110  CB  ASN A 782      11.693 106.938 -65.984  1.00109.89           C
ATOM   1111  CG  ASN A 782      10.877 106.292 -67.086  1.00112.57           C
ATOM   1112  OD1 ASN A 782      10.054 106.944 -67.729  1.00116.52           O
ATOM   1113  ND2 ASN A 782      11.104 105.003 -67.313  1.00110.56           N
ATOM   1114  N   LEU A 783      12.533 107.630 -62.951  1.00109.14           N
ATOM   1115  CA  LEU A 783      13.506 108.060 -61.952  1.00107.41           C
ATOM   1116  C   LEU A 783      13.607 107.003 -60.856  1.00105.29           C
ATOM   1117  O   LEU A 783      14.683 106.746 -60.316  1.00100.19           O
ATOM   1118  CB  LEU A 783      13.125 109.418 -61.353  1.00103.68           C
ATOM   1119  CG  LEU A 783      13.437 110.709 -62.122  1.00 94.94           C
ATOM   1120  CD1 LEU A 783      14.921 110.819 -62.446  1.00 99.54           C
ATOM   1121  CD2 LEU A 783      12.606 110.839 -63.385  1.00 98.16           C
ATOM   1122  N   TYR A 784      12.465 106.405 -60.533  1.00107.44           N
ATOM   1123  CA  TYR A 784      12.375 105.354 -59.526  1.00106.82           C
ATOM   1124  C   TYR A 784      13.222 104.145 -59.920  1.00108.51           C
ATOM   1125  O   TYR A 784      13.941 103.583 -59.093  1.00105.08           O
ATOM   1126  CB  TYR A 784      10.913 104.938 -59.331  1.00104.23           C
ATOM   1127  CG  TYR A 784      10.660 103.997 -58.172  1.00112.45           C
ATOM   1128  CD1 TYR A 784      11.538 103.925 -57.097  1.00112.99           C
ATOM   1129  CD2 TYR A 784       9.540 103.175 -58.157  1.00115.01           C
ATOM   1130  CE1 TYR A 784      11.304 103.065 -56.039  1.00108.96           C
ATOM   1131  CE2 TYR A 784       9.298 102.314 -57.106  1.00113.58           C
ATOM   1132  CZ  TYR A 784      10.182 102.262 -56.050  1.00109.22           C
ATOM   1133  OH  TYR A 784       9.940 101.402 -55.004  1.00105.53           O
ATOM   1134  N   GLU A 785      13.129 103.753 -61.188  1.00109.18           N
ATOM   1135  CA  GLU A 785      13.841 102.583 -61.697  1.00107.92           C
ATOM   1136  C   GLU A 785      15.356 102.746 -61.618  1.00108.09           C
ATOM   1137  O   GLU A 785      16.080 101.780 -61.380  1.00110.65           O
ATOM   1138  CB  GLU A 785      13.442 102.312 -63.150  1.00115.96           C
ATOM   1139  CG  GLU A 785      12.032 101.783 -63.339  1.00126.10           C
ATOM   1140  CD  GLU A 785      11.635 101.718 -64.802  1.00127.60           C
ATOM   1141  OE1 GLU A 785      12.483 102.040 -65.661  1.00124.45           O
ATOM   1142  OE2 GLU A 785      10.476 101.353 -65.094  1.00121.85           O
ATOM   1143  N   ARG A 786      15.827 103.972 -61.819  1.00104.92           N
ATOM   1144  CA  ARG A 786      17.257 104.261 -61.794  1.00 99.95           C
ATOM   1145  C   ARG A 786      17.697 104.762 -60.422  1.00101.56           C
ATOM   1146  O   ARG A 786      18.821 105.242 -60.260  1.00 95.48           O
ATOM   1147  CB  ARG A 786      17.611 105.287 -62.872  1.00100.11           C
ATOM   1148  N   LYS A 787      16.800 104.647 -59.444  1.00101.75           N
ATOM   1149  CA  LYS A 787      17.070 105.078 -58.075  1.00104.89           C
ATOM   1150  C   LYS A 787      17.438 106.557 -58.040  1.00104.80           C
ATOM   1151  O   LYS A 787      18.496 106.930 -57.534  1.00104.06           O
ATOM   1152  CB  LYS A 787      18.184 104.235 -57.445  1.00103.95           C
ATOM   1153  N   LEU A 788      16.560 107.393 -58.585  1.00101.22           N
ATOM   1154  CA  LEU A 788      16.819 108.826 -58.653  1.00 99.22           C
ATOM   1155  C   LEU A 788      15.654 109.639 -58.096  1.00 95.03           C
ATOM   1156  O   LEU A 788      15.617 110.861 -58.234  1.00 90.76           O
ATOM   1157  CB  LEU A 788      17.107 109.248 -60.096  1.00 99.82           C
ATOM   1158  CG  LEU A 788      18.444 108.816 -60.703  1.00101.28           C
ATOM   1159  CD1 LEU A 788      18.601 109.389 -62.103  1.00102.47           C
ATOM   1160  CD2 LEU A 788      19.606 109.233 -59.815  1.00 90.10           C
ATOM   1161  N   LEU A 789      14.700 108.958 -57.470  1.00 93.56           N
ATOM   1162  CA  LEU A 789      13.668 109.645 -56.705  1.00 83.78           C
ATOM   1163  C   LEU A 789      14.155 109.781 -55.271  1.00 86.19           C
ATOM   1164  O   LEU A 789      14.006 108.859 -54.468  1.00 83.33           O
ATOM   1165  CB  LEU A 789      12.335 108.895 -56.765  1.00 79.90           C
ATOM   1166  CG  LEU A 789      11.181 109.677 -57.397  1.00 83.86           C
ATOM   1167  CD1 LEU A 789       9.907 108.847 -57.422  1.00 90.15           C
ATOM   1168  CD2 LEU A 789      10.956 110.989 -56.661  1.00 84.26           C
ATOM   1169  N   ALA A 790      14.735 110.935 -54.956  1.00 79.33           N
ATOM   1170  CA  ALA A 790      15.382 111.138 -53.664  1.00 78.60           C
ATOM   1171  C   ALA A 790      14.400 111.031 -52.504  1.00 79.84           C
ATOM   1172  O   ALA A 790      14.614 110.244 -51.581  1.00 90.73           O
ATOM   1173  CB  ALA A 790      16.078 112.491 -53.635  1.00 75.69           C
ATOM   1174  N   ARG A 791      13.315 111.797 -52.571  1.00 70.73           N
ATOM   1175  CA  ARG A 791      12.317 111.801 -51.506  1.00 75.24           C
ATOM   1176  C   ARG A 791      11.091 112.636 -51.861  1.00 66.74           C
ATOM   1177  O   ARG A 791      11.158 113.530 -52.704  1.00 70.60           O
ATOM   1178  CB  ARG A 791      12.931 112.316 -50.196  1.00 74.55           C
ATOM   1179  CG  ARG A 791      13.576 113.689 -50.287  1.00 69.39           C
ATOM   1180  CD  ARG A 791      14.516 113.948 -49.110  1.00 80.08           C
ATOM   1181  NE  ARG A 791      13.971 113.485 -47.835  1.00 82.93           N
ATOM   1182  CZ  ARG A 791      14.470 112.470 -47.135  1.00 82.57           C
ATOM   1183  NH1 ARG A 791      15.529 111.813 -47.587  1.00 74.49           N
ATOM   1184  NH2 ARG A 791      13.912 112.109 -45.986  1.00 74.37           N
ATOM   1185  N   PHE A 792       9.974 112.337 -51.204  1.00 65.47           N
ATOM   1186  CA  PHE A 792       8.753 113.121 -51.353  1.00 67.90           C
ATOM   1187  C   PHE A 792       8.614 114.125 -50.218  1.00 69.93           C
ATOM   1188  O   PHE A 792       8.266 113.760 -49.096  1.00 66.04           O
ATOM   1189  CB  PHE A 792       7.515 112.218 -51.386  1.00 71.27           C
ATOM   1190  CG  PHE A 792       7.428 111.338 -52.599  1.00 87.35           C
ATOM   1191  CD1 PHE A 792       7.913 111.767 -53.824  1.00 91.23           C
ATOM   1192  CD2 PHE A 792       6.846 110.084 -52.516  1.00 90.70           C
ATOM   1193  CE1 PHE A 792       7.825 110.956 -54.941  1.00 90.76           C
ATOM   1194  CE2 PHE A 792       6.756 109.269 -53.628  1.00100.95           C
ATOM   1195  CZ  PHE A 792       7.247 109.706 -54.842  1.00100.00           C
ATOM   1196  N   VAL A 793       8.884 115.391 -50.512  1.00 64.98           N
ATOM   1197  CA  VAL A 793       8.645 116.449 -49.545  1.00 55.24           C
ATOM   1198  C   VAL A 793       7.209 116.934 -49.649  1.00 52.23           C
ATOM   1199  O   VAL A 793       6.759 117.339 -50.719  1.00 65.86           O
ATOM   1200  CB  VAL A 793       9.608 117.630 -49.753  1.00 53.44           C
ATOM   1201  CG1 VAL A 793       9.253 118.787 -48.831  1.00 56.49           C
ATOM   1202  CG2 VAL A 793      11.044 117.179 -49.546  1.00 44.60           C
ATOM   1203  N   ILE A 794       6.491 116.890 -48.534  1.00 51.58           N
ATOM   1204  CA  ILE A 794       5.122 117.381 -48.498  1.00 51.05           C
ATOM   1205  C   ILE A 794       5.053 118.658 -47.671  1.00 55.60           C
ATOM   1206  O   ILE A 794       4.989 118.619 -46.441  1.00 55.23           O
ATOM   1207  CB  ILE A 794       4.154 116.329 -47.923  1.00 47.88           C
ATOM   1208  CG1 ILE A 794       4.154 115.074 -48.800  1.00 52.10           C
ATOM   1209  CG2 ILE A 794       2.748 116.896 -47.815  1.00 38.98           C
ATOM   1210  CD1 ILE A 794       3.370 113.920 -48.217  1.00 57.59           C
ATOM   1211  N   ASP A 795       5.085 119.793 -48.362  1.00 56.23           N
ATOM   1212  CA  ASP A 795       5.022 121.090 -47.709  1.00 49.33           C
ATOM   1213  C   ASP A 795       3.583 121.387 -47.323  1.00 49.84           C
ATOM   1214  O   ASP A 795       2.654 120.886 -47.958  1.00 56.20           O
ATOM   1215  CB  ASP A 795       5.574 122.184 -48.624  1.00 50.82           C
ATOM   1216  CG  ASP A 795       6.060 123.397 -47.857  1.00 70.53           C
ATOM   1217  OD1 ASP A 795       5.663 123.563 -46.684  1.00 84.17           O
ATOM   1218  OD2 ASP A 795       6.847 124.182 -48.427  1.00 69.49           O
ATOM   1219  N   GLU A 796       3.408 122.191 -46.277  1.00 55.42           N
ATOM   1220  CA  GLU A 796       2.084 122.594 -45.808  1.00 57.43           C
ATOM   1221  C   GLU A 796       1.212 121.374 -45.518  1.00 56.99           C
ATOM   1222  O   GLU A 796       0.022 121.363 -45.833  1.00 64.87           O
ATOM   1223  CB  GLU A 796       1.402 123.500 -46.837  1.00 55.50           C
ATOM   1224  CG  GLU A 796       2.294 124.610 -47.379  1.00 58.49           C
ATOM   1225  CD  GLU A 796       2.477 125.755 -46.403  1.00 79.40           C
ATOM   1226  OE1 GLU A 796       1.592 125.957 -45.545  1.00 85.80           O
ATOM   1227  OE2 GLU A 796       3.505 126.458 -46.500  1.00 82.14           O
ATOM   1228  N   ALA A 797       1.820 120.354 -44.918  1.00 55.08           N
ATOM   1229  CA  ALA A 797       1.192 119.045 -44.730  1.00 59.45           C
ATOM   1230  C   ALA A 797      -0.143 119.095 -43.985  1.00 62.49           C
ATOM   1231  O   ALA A 797      -0.916 118.139 -44.026  1.00 67.38           O
ATOM   1232  CB  ALA A 797       2.153 118.115 -44.003  1.00 51.88           C
ATOM   1233  N   HIS A 798      -0.408 120.205 -43.304  1.00 66.65           N
ATOM   1234  CA  HIS A 798      -1.652 120.380 -42.559  1.00 69.17           C
ATOM   1235  C   HIS A 798      -2.877 120.496 -43.468  1.00 73.14           C
ATOM   1236  O   HIS A 798      -4.006 120.592 -42.987  1.00 78.60           O
ATOM   1237  CB  HIS A 798      -1.552 121.613 -41.660  1.00 63.20           C
ATOM   1238  CG  HIS A 798      -1.252 122.877 -42.402  1.00 71.59           C
ATOM   1239  ND1 HIS A 798       0.033 123.289 -42.680  1.00 72.33           N
ATOM   1240  CD2 HIS A 798      -2.071 123.822 -42.925  1.00 70.12           C
ATOM   1241  CE1 HIS A 798      -0.005 124.432 -43.342  1.00 66.56           C
ATOM   1242  NE2 HIS A 798      -1.270 124.777 -43.503  1.00 69.37           N
ATOM   1243  N   CYS A 799      -2.652 120.490 -44.778  1.00 71.47           N
ATOM   1244  CA  CYS A 799      -3.735 120.631 -45.746  1.00 77.81           C
ATOM   1245  C   CYS A 799      -4.490 119.325 -45.978  1.00 80.92           C
ATOM   1246  O   CYS A 799      -5.510 119.308 -46.666  1.00 87.11           O
ATOM   1247  CB  CYS A 799      -3.190 121.154 -47.077  1.00 73.73           C
ATOM   1248  SG  CYS A 799      -2.658 122.880 -47.036  1.00 76.45           S
ATOM   1249  N   VAL A 800      -3.991 118.233 -45.406  1.00 83.43           N
ATOM   1250  CA  VAL A 800      -4.637 116.934 -45.558  1.00 85.69           C
ATOM   1251  C   VAL A 800      -5.735 116.765 -44.509  1.00 79.98           C
ATOM   1252  O   VAL A 800      -6.659 115.968 -44.679  1.00 85.43           O
ATOM   1253  CB  VAL A 800      -3.616 115.775 -45.452  1.00 78.25           C
ATOM   1254  CG1 VAL A 800      -3.093 115.643 -44.029  1.00 77.95           C
ATOM   1255  CG2 VAL A 800      -4.233 114.466 -45.921  1.00 82.50           C
ATOM   1256  N   SER A 801      -5.631 117.532 -43.429  1.00 74.03           N
ATOM   1257  CA  SER A 801      -6.554 117.413 -42.307  1.00 80.78           C
ATOM   1258  C   SER A 801      -7.747 118.351 -42.444  1.00 87.43           C
ATOM   1259  O   SER A 801      -7.586 119.541 -42.714  1.00 90.28           O
ATOM   1260  CB  SER A 801      -5.828 117.690 -40.990  1.00 81.91           C
ATOM   1261  OG  SER A 801      -6.687 117.473 -39.884  1.00 89.85           O
ATOM   1262  N   GLN A 802      -8.945 117.806 -42.255  1.00 88.17           N
ATOM   1263  CA  GLN A 802     -10.160 118.612 -42.214  1.00 90.46           C
ATOM   1264  C   GLN A 802     -10.202 119.473 -40.956  1.00 91.97           C
ATOM   1265  O   GLN A 802     -10.973 120.429 -40.871  1.00 98.52           O
ATOM   1266  CB  GLN A 802     -11.405 117.724 -42.280  1.00 93.77           C
ATOM   1267  CG  GLN A 802     -11.652 117.091 -43.638  1.00104.31           C
ATOM   1268  CD  GLN A 802     -12.602 115.912 -43.567  1.00103.66           C
ATOM   1269  OE1 GLN A 802     -13.726 116.034 -43.079  1.00105.98           O
ATOM   1270  NE2 GLN A 802     -12.156 114.762 -44.058  1.00100.70           N
ATOM   1271  N   TRP A 803      -9.368 119.125 -39.981  1.00 87.79           N
ATOM   1272  CA  TRP A 803      -9.298 119.855 -38.720  1.00 83.94           C
ATOM   1273  C   TRP A 803      -8.371 121.062 -38.825  1.00 88.55           C
ATOM   1274  O   TRP A 803      -8.235 121.836 -37.877  1.00 82.46           O
ATOM   1275  CB  TRP A 803      -8.822 118.931 -37.597  1.00 89.63           C
ATOM   1276  CG  TRP A 803      -9.771 117.813 -37.288  1.00 95.19           C
ATOM   1277  CD1 TRP A 803     -10.082 116.753 -38.091  1.00 94.87           C
ATOM   1278  CD2 TRP A 803     -10.531 117.640 -36.086  1.00104.44           C
ATOM   1279  NE1 TRP A 803     -10.989 115.934 -37.464  1.00 99.26           N
ATOM   1280  CE2 TRP A 803     -11.281 116.456 -36.231  1.00102.87           C
ATOM   1281  CE3 TRP A 803     -10.651 118.373 -34.901  1.00108.20           C
ATOM   1282  CZ2 TRP A 803     -12.138 115.988 -35.237  1.00111.65           C
ATOM   1283  CZ3 TRP A 803     -11.502 117.907 -33.915  1.00103.23           C
ATOM   1284  CH2 TRP A 803     -12.234 116.726 -34.089  1.00107.83           C
ATOM   1285  N   GLY A 804      -7.735 121.216 -39.981  1.00 91.06           N
ATOM   1286  CA  GLY A 804      -6.782 122.290 -40.190  1.00 89.88           C
ATOM   1287  C   GLY A 804      -7.446 123.543 -40.726  1.00 95.77           C
ATOM   1288  O   GLY A 804      -8.537 123.484 -41.292  1.00100.30           O
ATOM   1289  N   HIS A 805      -6.784 124.682 -40.546  1.00 98.75           N
ATOM   1290  CA  HIS A 805      -7.342 125.970 -40.952  1.00 94.06           C
ATOM   1291  C   HIS A 805      -7.409 126.120 -42.470  1.00 87.66           C
ATOM   1292  O   HIS A 805      -7.950 127.101 -42.980  1.00 89.21           O
ATOM   1293  CB  HIS A 805      -6.528 127.117 -40.345  1.00 92.31           C
ATOM   1294  CG  HIS A 805      -5.121 127.200 -40.852  1.00 91.68           C
ATOM   1295  ND1 HIS A 805      -4.044 126.721 -40.137  1.00 92.00           N
ATOM   1296  CD2 HIS A 805      -4.613 127.716 -41.996  1.00 91.90           C
ATOM   1297  CE1 HIS A 805      -2.935 126.932 -40.822  1.00 84.42           C
ATOM   1298  NE2 HIS A 805      -3.252 127.534 -41.954  1.00 85.25           N
ATOM   1299  N   ASP A 806      -6.857 125.147 -43.189  1.00 92.31           N
ATOM   1300  CA  ASP A 806      -6.868 125.173 -44.646  1.00 93.64           C
ATOM   1301  C   ASP A 806      -6.868 123.754 -45.210  1.00 88.44           C
ATOM   1302  O   ASP A 806      -5.838 123.254 -45.660  1.00 85.43           O
ATOM   1303  CB  ASP A 806      -5.667 125.961 -45.178  1.00 95.11           C
ATOM   1304  CG  ASP A 806      -5.674 126.087 -46.690  1.00 95.79           C
ATOM   1305  OD1 ASP A 806      -6.774 126.105 -47.281  1.00 90.96           O
ATOM   1306  OD2 ASP A 806      -4.579 126.171 -47.287  1.00 92.42           O
ATOM   1307  N   PHE A 807      -8.031 123.109 -45.174  1.00 84.34           N
ATOM   1308  CA  PHE A 807      -8.172 121.752 -45.692  1.00 86.97           C
ATOM   1309  C   PHE A 807      -8.270 121.734 -47.214  1.00 86.19           C
ATOM   1310  O   PHE A 807      -8.998 122.527 -47.809  1.00 96.30           O
ATOM   1311  CB  PHE A 807      -9.397 121.067 -45.081  1.00 88.47           C
ATOM   1312  CG  PHE A 807      -9.764 119.776 -45.756  1.00 90.14           C
ATOM   1313  CD1 PHE A 807      -8.986 118.643 -45.587  1.00 96.90           C
ATOM   1314  CD2 PHE A 807     -10.897 119.692 -46.548  1.00 97.38           C
ATOM   1315  CE1 PHE A 807      -9.322 117.455 -46.208  1.00 95.01           C
ATOM   1316  CE2 PHE A 807     -11.240 118.506 -47.168  1.00 94.04           C
ATOM   1317  CZ  PHE A 807     -10.452 117.386 -46.997  1.00 96.37           C
ATOM   1318  N   ARG A 808      -7.531 120.818 -47.834  1.00 80.53           N
ATOM   1319  CA  ARG A 808      -7.543 120.670 -49.286  1.00 80.24           C
ATOM   1320  C   ARG A 808      -7.784 119.215 -49.682  1.00 90.30           C
ATOM   1321  O   ARG A 808      -7.112 118.309 -49.190  1.00 94.68           O
ATOM   1322  CB  ARG A 808      -6.228 121.175 -49.885  1.00 72.69           C
ATOM   1323  CG  ARG A 808      -5.812 122.542 -49.366  1.00 81.27           C
ATOM   1324  CD  ARG A 808      -5.000 123.324 -50.382  1.00 76.32           C
ATOM   1325  NE  ARG A 808      -4.609 124.629 -49.856  1.00 82.05           N
ATOM   1326  CZ  ARG A 808      -4.630 125.759 -50.557  1.00 83.77           C
ATOM   1327  NH1 ARG A 808      -5.024 125.752 -51.823  1.00 81.16           N
ATOM   1328  NH2 ARG A 808      -4.256 126.898 -49.990  1.00 78.92           N
ATOM   1329  N   GLN A 809      -8.750 119.005 -50.571  1.00 97.46           N
ATOM   1330  CA  GLN A 809      -9.178 117.664 -50.962  1.00101.59           C
ATOM   1331  C   GLN A 809      -8.059 116.843 -51.598  1.00 98.24           C
ATOM   1332  O   GLN A 809      -7.931 115.647 -51.337  1.00 93.25           O
ATOM   1333  CB  GLN A 809     -10.360 117.756 -51.931  1.00 96.98           C
ATOM   1334  CG  GLN A 809     -10.964 116.415 -52.319  1.00 95.89           C
ATOM   1335  CD  GLN A 809     -11.540 115.670 -51.132  1.00 98.83           C
ATOM   1336  OE1 GLN A 809     -12.316 116.225 -50.355  1.00 97.77           O
ATOM   1337  NE2 GLN A 809     -11.160 114.406 -50.986  1.00 98.05           N
ATOM   1338  N   ASP A 810      -7.254 117.492 -52.432  1.00 98.44           N
ATOM   1339  CA  ASP A 810      -6.220 116.802 -53.198  1.00102.92           C
ATOM   1340  C   ASP A 810      -5.121 116.197 -52.328  1.00103.19           C
ATOM   1341  O   ASP A 810      -4.393 115.309 -52.770  1.00103.84           O
ATOM   1342  CB  ASP A 810      -5.599 117.760 -54.215  1.00104.45           C
ATOM   1343  CG  ASP A 810      -6.609 118.281 -55.215  1.00112.45           C
ATOM   1344  OD1 ASP A 810      -7.549 117.534 -55.558  1.00113.83           O
ATOM   1345  OD2 ASP A 810      -6.464 119.440 -55.657  1.00115.52           O
ATOM   1346  N   TYR A 811      -5.002 116.672 -51.092  1.00100.30           N
ATOM   1347  CA  TYR A 811      -3.961 116.179 -50.199  1.00 98.34           C
ATOM   1348  C   TYR A 811      -4.309 114.792 -49.670  1.00103.65           C
ATOM   1349  O   TYR A 811      -3.426 114.033 -49.270  1.00112.08           O
ATOM   1350  CB  TYR A 811      -3.734 117.150 -49.041  1.00 96.01           C
ATOM   1351  CG  TYR A 811      -2.647 118.165 -49.311  1.00 88.82           C
ATOM   1352  CD1 TYR A 811      -2.854 119.210 -50.201  1.00 83.78           C
ATOM   1353  CD2 TYR A 811      -1.402 118.060 -48.703  1.00 85.89           C
ATOM   1354  CE1 TYR A 811      -1.863 120.137 -50.458  1.00 75.76           C
ATOM   1355  CE2 TYR A 811      -0.402 118.982 -48.958  1.00 80.69           C
ATOM   1356  CZ  TYR A 811      -0.639 120.017 -49.837  1.00 73.11           C
ATOM   1357  OH  TYR A 811       0.350 120.939 -50.097  1.00 67.49           O
ATOM   1358  N   LYS A 812      -5.598 114.468 -49.669  1.00103.66           N
ATOM   1359  CA  LYS A 812      -6.048 113.133 -49.296  1.00104.63           C
ATOM   1360  C   LYS A 812      -5.591 112.122 -50.341  1.00104.60           C
ATOM   1361  O   LYS A 812      -5.342 110.957 -50.032  1.00 92.34           O
ATOM   1362  CB  LYS A 812      -7.571 113.089 -49.155  1.00100.45           C
ATOM   1363  CG  LYS A 812      -8.099 113.496 -47.789  1.00 97.23           C
ATOM   1364  CD  LYS A 812      -8.199 112.297 -46.860  1.00 99.75           C
ATOM   1365  CE  LYS A 812      -8.436 112.724 -45.422  1.00100.50           C
ATOM   1366  NZ  LYS A 812      -9.597 113.650 -45.304  1.00 91.51           N
ATOM   1367  N   ARG A 813      -5.486 112.586 -51.583  1.00103.72           N
ATOM   1368  CA  ARG A 813      -5.128 111.726 -52.703  1.00101.54           C
ATOM   1369  C   ARG A 813      -3.618 111.616 -52.890  1.00103.73           C
ATOM   1370  O   ARG A 813      -3.149 111.151 -53.928  1.00105.84           O
ATOM   1371  CB  ARG A 813      -5.774 112.239 -53.991  1.00104.84           C
ATOM   1372  N   MET A 814      -2.858 112.043 -51.886  1.00103.06           N
ATOM   1373  CA  MET A 814      -1.403 111.979 -51.962  1.00107.72           C
ATOM   1374  C   MET A 814      -0.896 110.606 -51.542  1.00107.19           C
ATOM   1375  O   MET A 814       0.248 110.244 -51.813  1.00102.77           O
ATOM   1376  CB  MET A 814      -0.758 113.065 -51.099  1.00109.99           C
ATOM   1377  CG  MET A 814      -0.906 114.470 -51.656  1.00114.14           C
ATOM   1378  SD  MET A 814      -0.175 114.615 -53.299  1.00123.85           S
ATOM   1379  CE  MET A 814       1.439 113.888 -53.020  1.00 88.46           C
ATOM   1380  N   ASN A 815      -1.757 109.851 -50.870  1.00107.31           N
ATOM   1381  CA  ASN A 815      -1.408 108.519 -50.404  1.00108.89           C
ATOM   1382  C   ASN A 815      -1.205 107.557 -51.571  1.00116.14           C
ATOM   1383  O   ASN A 815      -0.514 106.547 -51.442  1.00116.51           O
ATOM   1384  CB  ASN A 815      -2.488 107.994 -49.461  1.00105.11           C
ATOM   1385  CG  ASN A 815      -2.597 108.816 -48.195  1.00 99.33           C
ATOM   1386  OD1 ASN A 815      -1.618 109.408 -47.741  1.00 98.20           O
ATOM   1387  ND2 ASN A 815      -3.794 108.868 -47.623  1.00 99.64           N
ATOM   1388  N   MET A 816      -1.818 107.878 -52.707  1.00115.43           N
ATOM   1389  CA  MET A 816      -1.648 107.089 -53.923  1.00110.85           C
ATOM   1390  C   MET A 816      -0.248 107.249 -54.512  1.00111.16           C
ATOM   1391  O   MET A 816       0.182 106.444 -55.337  1.00115.82           O
ATOM   1392  CB  MET A 816      -2.698 107.484 -54.964  1.00102.09           C
ATOM   1393  N   LEU A 817       0.458 108.290 -54.083  1.00110.25           N
ATOM   1394  CA  LEU A 817       1.820 108.535 -54.540  1.00112.57           C
ATOM   1395  C   LEU A 817       2.797 107.568 -53.879  1.00114.18           C
ATOM   1396  O   LEU A 817       3.800 107.176 -54.472  1.00111.94           O
ATOM   1397  CB  LEU A 817       2.235 109.981 -54.257  1.00110.37           C
ATOM   1398  N   ARG A 818       2.489 107.190 -52.643  1.00115.46           N
ATOM   1399  CA  ARG A 818       3.316 106.258 -51.885  1.00112.48           C
ATOM   1400  C   ARG A 818       3.116 104.811 -52.330  1.00114.35           C
ATOM   1401  O   ARG A 818       4.038 103.999 -52.250  1.00113.06           O
ATOM   1402  CB  ARG A 818       3.021 106.385 -50.389  1.00111.19           C
ATOM   1403  N   GLN A 819       1.907 104.496 -52.785  1.00119.58           N
ATOM   1404  CA  GLN A 819       1.576 103.156 -53.264  1.00114.20           C
ATOM   1405  C   GLN A 819       2.524 102.688 -54.366  1.00109.37           C
ATOM   1406  O   GLN A 819       3.085 101.595 -54.292  1.00112.52           O
ATOM   1407  CB  GLN A 819       0.131 103.114 -53.768  1.00115.69           C
ATOM   1408  N   LYS A 820       2.699 103.523 -55.384  1.00104.11           N
ATOM   1409  CA  LYS A 820       3.552 103.186 -56.517  1.00109.69           C
ATOM   1410  C   LYS A 820       5.035 103.299 -56.170  1.00110.84           C
ATOM   1411  O   LYS A 820       5.875 102.646 -56.790  1.00113.59           O
ATOM   1412  CB  LYS A 820       3.229 104.084 -57.713  1.00117.00           C
ATOM   1413  N   PHE A 821       5.352 104.128 -55.180  1.00108.97           N
ATOM   1414  CA  PHE A 821       6.743 104.387 -54.810  1.00108.60           C
ATOM   1415  C   PHE A 821       7.005 104.200 -53.313  1.00105.93           C
ATOM   1416  O   PHE A 821       7.312 105.166 -52.613  1.00105.93           O
ATOM   1417  CB  PHE A 821       7.153 105.805 -55.219  1.00104.39           C
ATOM   1418  CG  PHE A 821       6.833 106.149 -56.646  1.00111.87           C
ATOM   1419  CD1 PHE A 821       5.578 106.619 -56.997  1.00115.62           C
ATOM   1420  CD2 PHE A 821       7.788 106.007 -57.637  1.00110.73           C
ATOM   1421  CE1 PHE A 821       5.282 106.940 -58.308  1.00111.70           C
ATOM   1422  CE2 PHE A 821       7.499 106.325 -58.951  1.00110.23           C
ATOM   1423  CZ  PHE A 821       6.244 106.793 -59.286  1.00109.59           C
ATOM   1424  N   PRO A 822       6.879 102.958 -52.813  1.00101.14           N
ATOM   1425  CA  PRO A 822       7.028 102.692 -51.376  1.00 95.83           C
ATOM   1426  C   PRO A 822       8.455 102.897 -50.866  1.00 81.45           C
ATOM   1427  O   PRO A 822       8.642 103.277 -49.711  1.00 70.88           O
ATOM   1428  CB  PRO A 822       6.622 101.222 -51.247  1.00 91.22           C
ATOM   1429  CG  PRO A 822       6.910 100.638 -52.580  1.00 98.80           C
ATOM   1430  CD  PRO A 822       6.634 101.723 -53.579  1.00102.20           C
ATOM   1431  N   SER A 823       9.442 102.640 -51.718  1.00 79.49           N
ATOM   1432  CA  SER A 823      10.847 102.735 -51.330  1.00 71.83           C
ATOM   1433  C   SER A 823      11.290 104.162 -51.025  1.00 77.28           C
ATOM   1434  O   SER A 823      12.315 104.374 -50.378  1.00 79.92           O
ATOM   1435  CB  SER A 823      11.737 102.151 -52.428  1.00 80.84           C
ATOM   1436  OG  SER A 823      13.088 102.534 -52.247  1.00 93.66           O
ATOM   1437  N   VAL A 824      10.521 105.135 -51.499  1.00 86.65           N
ATOM   1438  CA  VAL A 824      10.922 106.537 -51.429  1.00 82.13           C
ATOM   1439  C   VAL A 824      10.659 107.157 -50.057  1.00 74.01           C
ATOM   1440  O   VAL A 824       9.545 107.073 -49.536  1.00 66.94           O
ATOM   1441  CB  VAL A 824      10.196 107.369 -52.502  1.00 79.83           C
ATOM   1442  CG1 VAL A 824      10.717 108.795 -52.521  1.00 76.77           C
ATOM   1443  CG2 VAL A 824      10.355 106.720 -53.866  1.00 85.80           C
ATOM   1444  N   PRO A 825      11.692 107.782 -49.468  1.00 67.23           N
ATOM   1445  CA  PRO A 825      11.552 108.493 -48.192  1.00 63.80           C
ATOM   1446  C   PRO A 825      10.557 109.644 -48.295  1.00 72.78           C
ATOM   1447  O   PRO A 825      10.588 110.401 -49.261  1.00 73.08           O
ATOM   1448  CB  PRO A 825      12.965 109.020 -47.916  1.00 58.90           C
ATOM   1449  CG  PRO A 825      13.868 108.175 -48.743  1.00 62.55           C
ATOM   1450  CD  PRO A 825      13.082 107.787 -49.956  1.00 66.07           C
ATOM   1451  N   VAL A 826       9.679 109.765 -47.307  1.00 69.93           N
ATOM   1452  CA  VAL A 826       8.683 110.828 -47.299  1.00 61.83           C
ATOM   1453  C   VAL A 826       8.959 111.833 -46.179  1.00 66.71           C
ATOM   1454  O   VAL A 826       9.375 111.458 -45.082  1.00 64.65           O
ATOM   1455  CB  VAL A 826       7.263 110.236 -47.165  1.00 57.60           C
ATOM   1456  CG1 VAL A 826       7.169 109.348 -45.936  1.00 74.98           C
ATOM   1457  CG2 VAL A 826       6.204 111.333 -47.162  1.00 49.09           C
ATOM   1458  N   MET A 827       8.740 113.113 -46.467  1.00 59.37           N
ATOM   1459  CA  MET A 827       8.996 114.173 -45.499  1.00 53.39           C
ATOM   1460  C   MET A 827       7.852 115.181 -45.450  1.00 54.42           C
ATOM   1461  O   MET A 827       7.473 115.755 -46.471  1.00 52.79           O
ATOM   1462  CB  MET A 827      10.308 114.882 -45.832  1.00 51.50           C
ATOM   1463  CG  MET A 827      10.568 116.133 -45.016  1.00 42.83           C
ATOM   1464  SD  MET A 827      12.285 116.663 -45.140  1.00 67.55           S
ATOM   1465  CE  MET A 827      12.222 118.212 -44.253  1.00 44.85           C
ATOM   1466  N   ALA A 828       7.309 115.396 -44.257  1.00 43.93           N
ATOM   1467  CA  ALA A 828       6.189 116.312 -44.081  1.00 44.90           C
ATOM   1468  C   ALA A 828       6.581 117.509 -43.224  1.00 52.93           C
ATOM   1469  O   ALA A 828       7.222 117.355 -42.183  1.00 49.01           O
ATOM   1470  CB  ALA A 828       5.004 115.587 -43.467  1.00 39.92           C
ATOM   1471  N   LEU A 829       6.198 118.701 -43.672  1.00 51.09           N
ATOM   1472  CA  LEU A 829       6.449 119.928 -42.923  1.00 45.88           C
ATOM   1473  C   LEU A 829       5.167 120.728 -42.733  1.00 47.33           C
ATOM   1474  O   LEU A 829       4.289 120.726 -43.596  1.00 60.21           O
ATOM   1475  CB  LEU A 829       7.499 120.793 -43.627  1.00 41.90           C
ATOM   1476  CG  LEU A 829       8.816 120.130 -44.031  1.00 40.33           C
ATOM   1477  CD1 LEU A 829       8.724 119.556 -45.427  1.00 47.62           C
ATOM   1478  CD2 LEU A 829       9.955 121.124 -43.943  1.00 44.85           C
ATOM   1479  N   THR A 830       5.065 121.415 -41.600  1.00 44.42           N
ATOM   1480  CA  THR A 830       3.904 122.249 -41.315  1.00 46.47           C
ATOM   1481  C   THR A 830       4.227 123.301 -40.261  1.00 49.95           C
ATOM   1482  O   THR A 830       5.135 123.123 -39.450  1.00 58.89           O
ATOM   1483  CB  THR A 830       2.707 121.409 -40.834  1.00 54.48           C
ATOM   1484  OG1 THR A 830       1.624 122.277 -40.477  1.00 59.86           O
ATOM   1485  CG2 THR A 830       3.094 120.569 -39.626  1.00 52.45           C
ATOM   1486  N   ALA A 831       3.478 124.397 -40.280  1.00 53.11           N
ATOM   1487  CA  ALA A 831       3.664 125.467 -39.308  1.00 50.32           C
ATOM   1488  C   ALA A 831       2.481 125.537 -38.353  1.00 49.80           C
ATOM   1489  O   ALA A 831       2.261 126.551 -37.693  1.00 52.03           O
ATOM   1490  CB  ALA A 831       3.857 126.797 -40.013  1.00 55.54           C
ATOM   1491  N   THR A 832       1.725 124.447 -38.280  1.00 53.84           N
ATOM   1492  CA  THR A 832       0.559 124.378 -37.411  1.00 55.20           C
ATOM   1493  C   THR A 832       0.963 124.036 -35.984  1.00 58.17           C
ATOM   1494  O   THR A 832       1.652 123.046 -35.746  1.00 64.51           O
ATOM   1495  CB  THR A 832      -0.457 123.338 -37.917  1.00 67.07           C
ATOM   1496  OG1 THR A 832      -0.861 123.672 -39.250  1.00 69.80           O
ATOM   1497  CG2 THR A 832      -1.682 123.306 -37.017  1.00 70.86           C
ATOM   1498  N   ALA A 833       0.527 124.860 -35.038  1.00 63.89           N
ATOM   1499  CA  ALA A 833       0.833 124.641 -33.630  1.00 56.81           C
ATOM   1500  C   ALA A 833      -0.162 123.675 -33.004  1.00 63.93           C
ATOM   1501  O   ALA A 833       0.153 122.997 -32.027  1.00 68.91           O
ATOM   1502  CB  ALA A 833       0.836 125.960 -32.875  1.00 56.37           C
ATOM   1503  N   ASN A 834      -1.365 123.631 -33.572  1.00 61.82           N
ATOM   1504  CA  ASN A 834      -2.434 122.753 -33.101  1.00 66.74           C
ATOM   1505  C   ASN A 834      -2.011 121.284 -33.093  1.00 72.02           C
ATOM   1506  O   ASN A 834      -1.874 120.673 -34.152  1.00 71.01           O
ATOM   1507  CB  ASN A 834      -3.679 122.936 -33.976  1.00 67.60           C
ATOM   1508  CG  ASN A 834      -4.926 122.315 -33.369  1.00 84.13           C
ATOM   1509  OD1 ASN A 834      -4.851 121.392 -32.558  1.00 87.61           O
ATOM   1510  ND2 ASN A 834      -6.087 122.823 -33.767  1.00 87.54           N
ATOM   1511  N   PRO A 835      -1.825 120.708 -31.892  1.00 69.56           N
ATOM   1512  CA  PRO A 835      -1.347 119.329 -31.739  1.00 65.51           C
ATOM   1513  C   PRO A 835      -2.356 118.321 -32.268  1.00 68.95           C
ATOM   1514  O   PRO A 835      -1.982 117.272 -32.794  1.00 71.16           O
ATOM   1515  CB  PRO A 835      -1.178 119.173 -30.222  1.00 69.35           C
ATOM   1516  CG  PRO A 835      -1.203 120.562 -29.668  1.00 74.73           C
ATOM   1517  CD  PRO A 835      -2.081 121.343 -30.589  1.00 76.89           C
ATOM   1518  N   ARG A 836      -3.633 118.648 -32.109  1.00 64.58           N
ATOM   1519  CA  ARG A 836      -4.720 117.811 -32.595  1.00 68.06           C
ATOM   1520  C   ARG A 836      -4.664 117.678 -34.113  1.00 75.50           C
ATOM   1521  O   ARG A 836      -5.033 116.646 -34.672  1.00 78.04           O
ATOM   1522  CB  ARG A 836      -6.061 118.394 -32.155  1.00 76.35           C
ATOM   1523  CG  ARG A 836      -7.268 117.520 -32.434  1.00 85.44           C
ATOM   1524  CD  ARG A 836      -8.533 118.131 -31.842  1.00102.19           C
ATOM   1525  NE  ARG A 836      -8.872 119.417 -32.452  1.00111.20           N
ATOM   1526  CZ  ARG A 836      -8.572 120.604 -31.930  1.00111.80           C
ATOM   1527  NH1 ARG A 836      -7.921 120.684 -30.777  1.00113.96           N
ATOM   1528  NH2 ARG A 836      -8.924 121.713 -32.565  1.00108.17           N
ATOM   1529  N   VAL A 837      -4.189 118.731 -34.772  1.00 77.09           N
ATOM   1530  CA  VAL A 837      -4.019 118.729 -36.220  1.00 68.77           C
ATOM   1531  C   VAL A 837      -2.725 118.012 -36.578  1.00 63.61           C
ATOM   1532  O   VAL A 837      -2.672 117.235 -37.533  1.00 68.83           O
ATOM   1533  CB  VAL A 837      -4.001 120.161 -36.790  1.00 68.53           C
ATOM   1534  CG1 VAL A 837      -3.575 120.159 -38.254  1.00 70.76           C
ATOM   1535  CG2 VAL A 837      -5.365 120.805 -36.631  1.00 71.68           C
ATOM   1536  N   GLN A 838      -1.685 118.288 -35.795  1.00 59.16           N
ATOM   1537  CA  GLN A 838      -0.365 117.703 -35.997  1.00 59.61           C
ATOM   1538  C   GLN A 838      -0.427 116.181 -36.017  1.00 65.86           C
ATOM   1539  O   GLN A 838       0.218 115.533 -36.842  1.00 61.70           O
ATOM   1540  CB  GLN A 838       0.592 118.169 -34.898  1.00 61.36           C
ATOM   1541  CG  GLN A 838       0.966 119.640 -34.975  1.00 55.14           C
ATOM   1542  CD  GLN A 838       1.774 120.096 -33.776  1.00 61.53           C
ATOM   1543  OE1 GLN A 838       1.996 119.332 -32.837  1.00 73.62           O
ATOM   1544  NE2 GLN A 838       2.209 121.350 -33.795  1.00 62.66           N
ATOM   1545  N   LYS A 839      -1.209 115.621 -35.099  1.00 66.98           N
ATOM   1546  CA  LYS A 839      -1.398 114.178 -35.010  1.00 71.96           C
ATOM   1547  C   LYS A 839      -2.124 113.622 -36.232  1.00 68.76           C
ATOM   1548  O   LYS A 839      -1.732 112.592 -36.781  1.00 67.28           O
ATOM   1549  CB  LYS A 839      -2.172 113.822 -33.739  1.00 74.93           C
ATOM   1550  N   ASP A 840      -3.184 114.310 -36.645  1.00 71.09           N
ATOM   1551  CA  ASP A 840      -4.024 113.856 -37.751  1.00 75.57           C
ATOM   1552  C   ASP A 840      -3.259 113.776 -39.072  1.00 73.91           C
ATOM   1553  O   ASP A 840      -3.538 112.911 -39.900  1.00 76.92           O
ATOM   1554  CB  ASP A 840      -5.238 114.777 -37.912  1.00 74.27           C
ATOM   1555  CG  ASP A 840      -6.267 114.224 -38.883  1.00 84.42           C
ATOM   1556  OD1 ASP A 840      -6.432 112.988 -38.937  1.00 79.40           O
ATOM   1557  OD2 ASP A 840      -6.918 115.024 -39.587  1.00 89.11           O
ATOM   1558  N   ILE A 841      -2.306 114.685 -39.264  1.00 66.61           N
ATOM   1559  CA  ILE A 841      -1.491 114.705 -40.478  1.00 61.83           C
ATOM   1560  C   ILE A 841      -0.803 113.363 -40.706  1.00 69.84           C
ATOM   1561  O   ILE A 841      -0.822 112.823 -41.811  1.00 67.51           O
ATOM   1562  CB  ILE A 841      -0.417 115.810 -40.422  1.00 60.79           C
ATOM   1563  CG1 ILE A 841      -1.068 117.191 -40.348  1.00 65.57           C
ATOM   1564  CG2 ILE A 841       0.510 115.722 -41.626  1.00 54.87           C
ATOM   1565  CD1 ILE A 841      -0.101 118.300 -39.984  1.00 63.54           C
ATOM   1566  N   LEU A 842      -0.215 112.822 -39.644  1.00 74.76           N
ATOM   1567  CA  LEU A 842       0.519 111.566 -39.723  1.00 62.79           C
ATOM   1568  C   LEU A 842      -0.419 110.398 -40.018  1.00 68.62           C
ATOM   1569  O   LEU A 842      -0.110 109.535 -40.840  1.00 62.30           O
ATOM   1570  CB  LEU A 842       1.285 111.318 -38.424  1.00 65.57           C
ATOM   1571  CG  LEU A 842       2.433 112.292 -38.148  1.00 62.47           C
ATOM   1572  CD1 LEU A 842       3.088 111.990 -36.809  1.00 50.75           C
ATOM   1573  CD2 LEU A 842       3.459 112.262 -39.274  1.00 47.57           C
ATOM   1574  N   THR A 843      -1.559 110.372 -39.335  1.00 69.50           N
ATOM   1575  CA  THR A 843      -2.542 109.310 -39.524  1.00 72.72           C
ATOM   1576  C   THR A 843      -3.133 109.328 -40.933  1.00 79.51           C
ATOM   1577  O   THR A 843      -3.302 108.279 -41.554  1.00 84.46           O
ATOM   1578  CB  THR A 843      -3.690 109.415 -38.501  1.00 69.84           C
ATOM   1579  OG1 THR A 843      -4.482 110.574 -38.786  1.00 80.18           O
ATOM   1580  CG2 THR A 843      -3.140 109.515 -37.086  1.00 72.55           C
ATOM   1581  N   GLN A 844      -3.445 110.520 -41.435  1.00 75.92           N
ATOM   1582  CA  GLN A 844      -4.057 110.652 -42.755  1.00 76.68           C
ATOM   1583  C   GLN A 844      -3.063 110.394 -43.879  1.00 82.70           C
ATOM   1584  O   GLN A 844      -3.364 109.670 -44.827  1.00 84.34           O
ATOM   1585  CB  GLN A 844      -4.682 112.038 -42.927  1.00 75.32           C
ATOM   1586  CG  GLN A 844      -5.869 112.310 -42.017  1.00 82.60           C
ATOM   1587  CD  GLN A 844      -6.999 111.307 -42.195  1.00 91.41           C
ATOM   1588  OE1 GLN A 844      -7.140 110.689 -43.251  1.00 97.55           O
ATOM   1589  NE2 GLN A 844      -7.815 111.149 -41.159  1.00 88.74           N
ATOM   1590  N   LEU A 845      -1.878 110.988 -43.777  1.00 79.51           N
ATOM   1591  CA  LEU A 845      -0.839 110.743 -44.767  1.00 75.11           C
ATOM   1592  C   LEU A 845      -0.254 109.344 -44.600  1.00 77.40           C
ATOM   1593  O   LEU A 845       0.477 108.864 -45.468  1.00 73.49           O
ATOM   1594  CB  LEU A 845       0.259 111.802 -44.675  1.00 72.24           C
ATOM   1595  CG  LEU A 845      -0.122 113.237 -45.045  1.00 79.74           C
ATOM   1596  CD1 LEU A 845       1.087 114.155 -44.959  1.00 66.67           C
ATOM   1597  CD2 LEU A 845      -0.731 113.284 -46.438  1.00 84.35           C
ATOM   1598  N   LYS A 846      -0.584 108.702 -43.480  1.00 85.92           N
ATOM   1599  CA  LYS A 846      -0.162 107.329 -43.210  1.00 79.01           C
ATOM   1600  C   LYS A 846       1.354 107.155 -43.259  1.00 76.22           C
ATOM   1601  O   LYS A 846       1.865 106.217 -43.872  1.00 77.57           O
ATOM   1602  CB  LYS A 846      -0.858 106.367 -44.172  1.00 86.09           C
ATOM   1603  CG  LYS A 846      -2.305 106.110 -43.782  1.00 96.02           C
ATOM   1604  CD  LYS A 846      -3.029 105.245 -44.795  1.00106.09           C
ATOM   1605  CE  LYS A 846      -3.677 106.102 -45.870  1.00105.09           C
ATOM   1606  NZ  LYS A 846      -4.815 106.894 -45.324  1.00106.86           N
ATOM   1607  N   ILE A 847       2.063 108.065 -42.602  1.00 79.44           N
ATOM   1608  CA  ILE A 847       3.494 107.906 -42.388  1.00 82.05           C
ATOM   1609  C   ILE A 847       3.703 107.139 -41.089  1.00 81.00           C
ATOM   1610  O   ILE A 847       3.332 107.597 -40.006  1.00 71.66           O
ATOM   1611  CB  ILE A 847       4.234 109.259 -42.327  1.00 80.52           C
ATOM   1612  CG1 ILE A 847       4.523 109.784 -43.735  1.00 79.61           C
ATOM   1613  CG2 ILE A 847       5.554 109.101 -41.612  1.00 61.88           C
ATOM   1614  CD1 ILE A 847       3.321 110.259 -44.505  1.00 84.42           C
ATOM   1615  N   LEU A 848       4.280 105.949 -41.222  1.00 83.11           N
ATOM   1616  CA  LEU A 848       4.389 104.999 -40.123  1.00 73.12           C
ATOM   1617  C   LEU A 848       5.612 105.249 -39.244  1.00 74.33           C
ATOM   1618  O   LEU A 848       6.746 105.002 -39.657  1.00 76.02           O
ATOM   1619  CB  LEU A 848       4.418 103.572 -40.688  1.00 79.43           C
ATOM   1620  CG  LEU A 848       4.418 102.347 -39.767  1.00 68.05           C
ATOM   1621  CD1 LEU A 848       5.836 101.878 -39.460  1.00 65.95           C
ATOM   1622  CD2 LEU A 848       3.622 102.600 -38.492  1.00 67.47           C
ATOM   1623  N   ARG A 849       5.353 105.735 -38.030  1.00 73.64           N
ATOM   1624  CA  ARG A 849       6.383 106.039 -37.034  1.00 72.71           C
ATOM   1625  C   ARG A 849       7.600 106.765 -37.604  1.00 64.52           C
ATOM   1626  O   ARG A 849       8.654 106.158 -37.801  1.00 68.47           O
ATOM   1627  CB  ARG A 849       6.824 104.751 -36.333  1.00 63.30           C
ATOM   1628  CG  ARG A 849       5.761 104.164 -35.413  1.00 67.66           C
ATOM   1629  CD  ARG A 849       6.247 102.913 -34.690  1.00 73.20           C
ATOM   1630  NE  ARG A 849       6.224 101.729 -35.545  1.00 53.80           N
ATOM   1631  CZ  ARG A 849       7.277 101.264 -36.210  1.00 57.29           C
ATOM   1632  NH1 ARG A 849       8.447 101.881 -36.121  1.00 59.30           N
ATOM   1633  NH2 ARG A 849       7.159 100.177 -36.961  1.00 49.20           N
ATOM   1634  N   PRO A 850       7.454 108.071 -37.871  1.00 56.14           N
ATOM   1635  CA  PRO A 850       8.549 108.893 -38.391  1.00 53.99           C
ATOM   1636  C   PRO A 850       9.410 109.524 -37.309  1.00 58.47           C
ATOM   1637  O   PRO A 850       9.067 109.480 -36.129  1.00 57.45           O
ATOM   1638  CB  PRO A 850       7.810 109.982 -39.158  1.00 51.28           C
ATOM   1639  CG  PRO A 850       6.581 110.201 -38.335  1.00 45.78           C
ATOM   1640  CD  PRO A 850       6.201 108.842 -37.774  1.00 60.10           C
ATOM   1641  N   GLN A 851      10.523 110.118 -37.724  1.00 52.35           N
ATOM   1642  CA  GLN A 851      11.302 110.962 -36.835  1.00 47.49           C
ATOM   1643  C   GLN A 851      10.614 112.317 -36.722  1.00 53.51           C
ATOM   1644  O   GLN A 851      10.480 113.040 -37.710  1.00 53.74           O
ATOM   1645  CB  GLN A 851      12.735 111.116 -37.341  1.00 49.24           C
ATOM   1646  CG  GLN A 851      13.484 109.804 -37.459  1.00 57.08           C
ATOM   1647  CD  GLN A 851      13.627 109.098 -36.124  1.00 59.09           C
ATOM   1648  OE1 GLN A 851      14.082 109.686 -35.142  1.00 49.91           O
ATOM   1649  NE2 GLN A 851      13.233 107.830 -36.081  1.00 56.87           N
ATOM   1650  N   VAL A 852      10.181 112.655 -35.513  1.00 58.61           N
ATOM   1651  CA  VAL A 852       9.429 113.880 -35.281  1.00 47.37           C
ATOM   1652  C   VAL A 852      10.317 114.987 -34.731  1.00 56.78           C
ATOM   1653  O   VAL A 852      10.762 114.928 -33.585  1.00 69.53           O
ATOM   1654  CB  VAL A 852       8.263 113.633 -34.307  1.00 39.23           C
ATOM   1655  CG1 VAL A 852       7.533 114.926 -34.000  1.00 49.62           C
ATOM   1656  CG2 VAL A 852       7.312 112.590 -34.878  1.00 51.29           C
ATOM   1657  N   PHE A 853      10.574 115.994 -35.560  1.00 50.64           N
ATOM   1658  CA  PHE A 853      11.405 117.121 -35.159  1.00 50.89           C
ATOM   1659  C   PHE A 853      10.545 118.327 -34.805  1.00 55.10           C
ATOM   1660  O   PHE A 853      10.171 119.116 -35.673  1.00 60.19           O
ATOM   1661  CB  PHE A 853      12.394 117.478 -36.270  1.00 47.14           C
ATOM   1662  CG  PHE A 853      13.317 116.353 -36.638  1.00 57.28           C
ATOM   1663  CD1 PHE A 853      14.515 116.175 -35.966  1.00 57.39           C
ATOM   1664  CD2 PHE A 853      12.986 115.472 -37.655  1.00 57.89           C
ATOM   1665  CE1 PHE A 853      15.365 115.138 -36.298  1.00 54.46           C
ATOM   1666  CE2 PHE A 853      13.832 114.433 -37.993  1.00 59.73           C
ATOM   1667  CZ  PHE A 853      15.023 114.266 -37.312  1.00 60.15           C
ATOM   1668  N   SER A 854      10.235 118.461 -33.519  1.00 61.89           N
ATOM   1669  CA  SER A 854       9.355 119.523 -33.048  1.00 52.33           C
ATOM   1670  C   SER A 854      10.149 120.750 -32.615  1.00 53.00           C
ATOM   1671  O   SER A 854      11.374 120.786 -32.739  1.00 52.68           O
ATOM   1672  CB  SER A 854       8.484 119.025 -31.893  1.00 61.47           C
ATOM   1673  OG  SER A 854       7.622 120.052 -31.433  1.00 72.04           O
ATOM   1674  N   MET A 855       9.441 121.750 -32.099  1.00 61.29           N
ATOM   1675  CA  MET A 855      10.040 123.039 -31.778  1.00 63.85           C
ATOM   1676  C   MET A 855       9.065 123.882 -30.962  1.00 56.51           C
ATOM   1677  O   MET A 855       7.870 123.586 -30.912  1.00 49.46           O
ATOM   1678  CB  MET A 855      10.437 123.772 -33.066  1.00 52.97           C
ATOM   1679  CG  MET A 855      11.313 125.001 -32.873  1.00 50.61           C
ATOM   1680  SD  MET A 855      11.832 125.728 -34.437  1.00 71.12           S
ATOM   1681  CE  MET A 855      12.992 126.968 -33.867  1.00 72.33           C
ATOM   1682  N   SER A 856       9.577 124.927 -30.321  1.00 50.39           N
ATOM   1683  CA  SER A 856       8.726 125.898 -29.651  1.00 48.47           C
ATOM   1684  C   SER A 856       8.072 126.788 -30.698  1.00 51.47           C
ATOM   1685  O   SER A 856       8.757 127.411 -31.510  1.00 57.39           O
ATOM   1686  CB  SER A 856       9.528 126.738 -28.656  1.00 50.94           C
ATOM   1687  OG  SER A 856       8.706 127.718 -28.044  1.00 48.71           O
ATOM   1688  N   PHE A 857       6.746 126.848 -30.676  1.00 43.18           N
ATOM   1689  CA  PHE A 857       6.003 127.597 -31.682  1.00 45.30           C
ATOM   1690  C   PHE A 857       5.878 129.077 -31.328  1.00 50.63           C
ATOM   1691  O   PHE A 857       5.129 129.814 -31.969  1.00 49.58           O
ATOM   1692  CB  PHE A 857       4.619 126.979 -31.887  1.00 42.96           C
ATOM   1693  CG  PHE A 857       4.604 125.850 -32.881  1.00 56.49           C
ATOM   1694  CD1 PHE A 857       5.047 124.587 -32.523  1.00 50.71           C
ATOM   1695  CD2 PHE A 857       4.168 126.059 -34.180  1.00 53.18           C
ATOM   1696  CE1 PHE A 857       5.042 123.550 -33.438  1.00 48.30           C
ATOM   1697  CE2 PHE A 857       4.161 125.027 -35.099  1.00 50.41           C
ATOM   1698  CZ  PHE A 857       4.599 123.770 -34.727  1.00 57.02           C
ATOM   1699  N   ASN A 858       6.612 129.502 -30.304  1.00 52.38           N
ATOM   1700  CA  ASN A 858       6.720 130.916 -29.969  1.00 48.20           C
ATOM   1701  C   ASN A 858       7.324 131.714 -31.120  1.00 47.59           C
ATOM   1702  O   ASN A 858       8.356 131.334 -31.674  1.00 57.47           O
ATOM   1703  CB  ASN A 858       7.563 131.106 -28.707  1.00 47.77           C
ATOM   1704  CG  ASN A 858       7.795 132.567 -28.376  1.00 49.16           C
ATOM   1705  OD1 ASN A 858       6.869 133.282 -27.994  1.00 57.78           O
ATOM   1706  ND2 ASN A 858       9.035 133.018 -28.523  1.00 52.33           N
ATOM   1707  N   ARG A 859       6.678 132.819 -31.476  1.00 47.02           N
ATOM   1708  CA  ARG A 859       7.158 133.675 -32.556  1.00 42.70           C
ATOM   1709  C   ARG A 859       8.135 134.730 -32.044  1.00 40.85           C
ATOM   1710  O   ARG A 859       7.731 135.797 -31.582  1.00 49.69           O
ATOM   1711  CB  ARG A 859       5.986 134.342 -33.279  1.00 36.56           C
ATOM   1712  CG  ARG A 859       5.060 133.373 -34.008  1.00 43.06           C
ATOM   1713  CD  ARG A 859       5.765 132.592 -35.121  1.00 40.51           C
ATOM   1714  NE  ARG A 859       6.959 133.261 -35.636  1.00 43.60           N
ATOM   1715  CZ  ARG A 859       6.969 134.101 -36.665  1.00 44.58           C
ATOM   1716  NH1 ARG A 859       5.844 134.386 -37.304  1.00 44.55           N
ATOM   1717  NH2 ARG A 859       8.106 134.658 -37.056  1.00 47.12           N
ATOM   1718  N   HIS A 860       9.422 134.412 -32.134  1.00 44.69           N
ATOM   1719  CA  HIS A 860      10.492 135.214 -31.547  1.00 51.68           C
ATOM   1720  C   HIS A 860      10.505 136.683 -31.983  1.00 53.79           C
ATOM   1721  O   HIS A 860      10.990 137.544 -31.250  1.00 52.58           O
ATOM   1722  CB  HIS A 860      11.840 134.566 -31.888  1.00 47.57           C
ATOM   1723  CG  HIS A 860      13.031 135.339 -31.413  1.00 69.33           C
ATOM   1724  ND1 HIS A 860      13.656 135.080 -30.212  1.00 81.72           N
ATOM   1725  CD2 HIS A 860      13.723 136.353 -31.985  1.00 72.78           C
ATOM   1726  CE1 HIS A 860      14.676 135.906 -30.061  1.00 71.61           C
ATOM   1727  NE2 HIS A 860      14.737 136.690 -31.122  1.00 79.16           N
ATOM   1728  N   ASN A 861       9.960 136.974 -33.160  1.00 43.89           N
ATOM   1729  CA  ASN A 861      10.068 138.319 -33.720  1.00 42.49           C
ATOM   1730  C   ASN A 861       8.742 139.061 -33.891  1.00 43.58           C
ATOM   1731  O   ASN A 861       8.671 140.035 -34.640  1.00 43.89           O
ATOM   1732  CB  ASN A 861      10.786 138.261 -35.070  1.00 43.71           C
ATOM   1733  CG  ASN A 861      10.065 137.388 -36.076  1.00 43.28           C
ATOM   1734  OD1 ASN A 861       9.507 136.347 -35.728  1.00 44.46           O
ATOM   1735  ND2 ASN A 861      10.070 137.811 -37.334  1.00 41.32           N
ATOM   1736  N   LEU A 862       7.696 138.614 -33.203  1.00 40.59           N
ATOM   1737  CA  LEU A 862       6.396 139.272 -33.312  1.00 39.68           C
ATOM   1738  C   LEU A 862       5.976 139.965 -32.019  1.00 50.28           C
ATOM   1739  O   LEU A 862       5.927 139.343 -30.956  1.00 47.95           O
ATOM   1740  CB  LEU A 862       5.316 138.268 -33.724  1.00 39.59           C
ATOM   1741  CG  LEU A 862       5.485 137.566 -35.072  1.00 39.06           C
ATOM   1742  CD1 LEU A 862       4.258 136.730 -35.396  1.00 42.02           C
ATOM   1743  CD2 LEU A 862       5.753 138.567 -36.178  1.00 48.67           C
ATOM   1744  N   LYS A 863       5.673 141.256 -32.125  1.00 43.98           N
ATOM   1745  CA  LYS A 863       5.147 142.030 -31.006  1.00 40.77           C
ATOM   1746  C   LYS A 863       3.625 141.968 -30.988  1.00 43.58           C
ATOM   1747  O   LYS A 863       2.968 142.474 -31.896  1.00 47.18           O
ATOM   1748  CB  LYS A 863       5.607 143.486 -31.089  1.00 41.51           C
ATOM   1749  CG  LYS A 863       7.113 143.667 -31.121  1.00 51.57           C
ATOM   1750  CD  LYS A 863       7.495 145.110 -30.825  1.00 61.37           C
ATOM   1751  CE  LYS A 863       7.288 145.450 -29.358  1.00 63.44           C
ATOM   1752  NZ  LYS A 863       7.822 146.797 -29.013  1.00 66.42           N
ATOM   1753  N   TYR A 864       3.066 141.360 -29.948  1.00 39.78           N
ATOM   1754  CA  TYR A 864       1.620 141.195 -29.862  1.00 43.68           C
ATOM   1755  C   TYR A 864       0.951 142.357 -29.134  1.00 47.55           C
ATOM   1756  O   TYR A 864       1.220 142.608 -27.960  1.00 53.71           O
ATOM   1757  CB  TYR A 864       1.277 139.872 -29.172  1.00 45.90           C
ATOM   1758  CG  TYR A 864       1.665 138.650 -29.976  1.00 41.31           C
ATOM   1759  CD1 TYR A 864       0.810 138.128 -30.937  1.00 37.12           C
ATOM   1760  CD2 TYR A 864       2.885 138.018 -29.771  1.00 41.56           C
ATOM   1761  CE1 TYR A 864       1.159 137.014 -31.675  1.00 44.56           C
ATOM   1762  CE2 TYR A 864       3.242 136.901 -30.504  1.00 35.47           C
ATOM   1763  CZ  TYR A 864       2.374 136.403 -31.454  1.00 50.24           C
ATOM   1764  OH  TYR A 864       2.719 135.291 -32.190  1.00 56.57           O
ATOM   1765  N   TYR A 865       0.076 143.061 -29.846  1.00 58.50           N
ATOM   1766  CA  TYR A 865      -0.679 144.167 -29.271  1.00 46.65           C
ATOM   1767  C   TYR A 865      -2.178 143.899 -29.303  1.00 45.92           C
ATOM   1768  O   TYR A 865      -2.717 143.458 -30.318  1.00 55.51           O
ATOM   1769  CB  TYR A 865      -0.396 145.475 -30.016  1.00 46.05           C
ATOM   1770  CG  TYR A 865       1.015 146.001 -29.900  1.00 50.14           C
ATOM   1771  CD1 TYR A 865       1.395 146.787 -28.820  1.00 49.41           C
ATOM   1772  CD2 TYR A 865       1.958 145.739 -30.885  1.00 54.47           C
ATOM   1773  CE1 TYR A 865       2.680 147.281 -28.714  1.00 61.20           C
ATOM   1774  CE2 TYR A 865       3.246 146.230 -30.788  1.00 58.53           C
ATOM   1775  CZ  TYR A 865       3.601 147.001 -29.700  1.00 80.01           C
ATOM   1776  OH  TYR A 865       4.880 147.496 -29.593  1.00 94.19           O
ATOM   1777  N   VAL A 866      -2.845 144.162 -28.186  1.00 38.56           N
ATOM   1778  CA  VAL A 866      -4.294 144.296 -28.184  1.00 50.75           C
ATOM   1779  C   VAL A 866      -4.634 145.744 -27.858  1.00 48.85           C
ATOM   1780  O   VAL A 866      -4.090 146.320 -26.916  1.00 50.70           O
ATOM   1781  CB  VAL A 866      -4.966 143.341 -27.183  1.00 55.62           C
ATOM   1782  CG1 VAL A 866      -6.469 143.598 -27.122  1.00 57.10           C
ATOM   1783  CG2 VAL A 866      -4.679 141.895 -27.566  1.00 51.00           C
ATOM   1784  N   LEU A 867      -5.528 146.331 -28.646  1.00 47.31           N
ATOM   1785  CA  LEU A 867      -5.826 147.752 -28.535  1.00 56.75           C
ATOM   1786  C   LEU A 867      -7.328 147.997 -28.489  1.00 63.03           C
ATOM   1787  O   LEU A 867      -8.099 147.276 -29.123  1.00 66.69           O
ATOM   1788  CB  LEU A 867      -5.201 148.520 -29.704  1.00 49.50           C
ATOM   1789  CG  LEU A 867      -3.674 148.497 -29.795  1.00 45.87           C
ATOM   1790  CD1 LEU A 867      -3.203 149.036 -31.134  1.00 46.19           C
ATOM   1791  CD2 LEU A 867      -3.055 149.289 -28.655  1.00 55.10           C
ATOM   1792  N   PRO A 868      -7.750 149.026 -27.740  1.00 63.03           N
ATOM   1793  CA  PRO A 868      -9.180 149.316 -27.612  1.00 56.63           C
ATOM   1794  C   PRO A 868      -9.783 149.794 -28.928  1.00 70.12           C
ATOM   1795  O   PRO A 868      -9.316 150.771 -29.516  1.00 64.93           O
ATOM   1796  CB  PRO A 868      -9.218 150.418 -26.551  1.00 51.50           C
ATOM   1797  CG  PRO A 868      -7.894 151.088 -26.660  1.00 54.58           C
ATOM   1798  CD  PRO A 868      -6.919 150.003 -27.014  1.00 64.47           C
ATOM   1799  N   LYS A 869     -10.819 149.098 -29.382  1.00 73.26           N
ATOM   1800  CA  LYS A 869     -11.449 149.425 -30.651  1.00 71.47           C
ATOM   1801  C   LYS A 869     -12.606 150.385 -30.442  1.00 73.58           C
ATOM   1802  O   LYS A 869     -13.735 149.969 -30.195  1.00 77.42           O
ATOM   1803  CB  LYS A 869     -11.943 148.161 -31.358  1.00 70.29           C
ATOM   1804  CG  LYS A 869     -12.605 148.432 -32.702  1.00 68.77           C
ATOM   1805  CD  LYS A 869     -13.397 147.229 -33.187  1.00 68.53           C
ATOM   1806  CE  LYS A 869     -13.799 147.380 -34.648  1.00 58.87           C
ATOM   1807  NZ  LYS A 869     -14.650 146.250 -35.117  1.00 57.37           N
ATOM   1808  N   LYS A 870     -12.320 151.676 -30.544  1.00 78.29           N
ATOM   1809  CA  LYS A 870     -13.374 152.675 -30.534  1.00 76.97           C
ATOM   1810  C   LYS A 870     -13.986 152.691 -31.925  1.00 81.86           C
ATOM   1811  O   LYS A 870     -13.333 153.083 -32.887  1.00 84.59           O
ATOM   1812  CB  LYS A 870     -12.837 154.054 -30.152  1.00 76.58           C
ATOM   1813  CG  LYS A 870     -12.148 154.104 -28.798  1.00 64.20           C
ATOM   1814  CD  LYS A 870     -11.616 155.498 -28.506  1.00 68.34           C
ATOM   1815  N   PRO A 871     -15.234 152.221 -32.043  1.00 85.34           N
ATOM   1816  CA  PRO A 871     -15.833 152.041 -33.368  1.00 80.72           C
ATOM   1817  C   PRO A 871     -15.937 153.358 -34.133  1.00 87.65           C
ATOM   1818  O   PRO A 871     -15.993 154.418 -33.505  1.00 81.54           O
ATOM   1819  CB  PRO A 871     -17.216 151.464 -33.051  1.00 85.26           C
ATOM   1820  CG  PRO A 871     -17.514 151.938 -31.666  1.00 91.85           C
ATOM   1821  CD  PRO A 871     -16.192 151.951 -30.957  1.00 87.34           C
ATOM   1822  N   LYS A 872     -15.918 153.266 -35.463  1.00 89.89           N
ATOM   1823  CA  LYS A 872     -15.967 154.412 -36.377  1.00 80.46           C
ATOM   1824  C   LYS A 872     -14.638 155.171 -36.456  1.00 83.16           C
ATOM   1825  O   LYS A 872     -14.547 156.188 -37.143  1.00 91.85           O
ATOM   1826  CB  LYS A 872     -17.099 155.377 -35.998  1.00 87.27           C
ATOM   1827  N   LYS A 873     -13.614 154.687 -35.757  1.00 78.91           N
ATOM   1828  CA  LYS A 873     -12.269 155.237 -35.923  1.00 77.54           C
ATOM   1829  C   LYS A 873     -11.194 154.147 -35.940  1.00 67.24           C
ATOM   1830  O   LYS A 873     -10.046 154.391 -35.566  1.00 63.72           O
ATOM   1831  CB  LYS A 873     -11.955 156.264 -34.828  1.00 76.01           C
ATOM   1832  CG  LYS A 873     -11.993 155.725 -33.413  1.00 69.39           C
ATOM   1833  CD  LYS A 873     -11.313 156.665 -32.428  1.00 78.53           C
ATOM   1834  CE  LYS A 873      -9.815 156.746 -32.680  1.00 77.57           C
ATOM   1835  NZ  LYS A 873      -9.087 157.366 -31.535  1.00 73.79           N
ATOM   1836  N   VAL A 874     -11.567 152.950 -36.383  1.00 54.76           N
ATOM   1837  CA  VAL A 874     -10.594 151.885 -36.604  1.00 52.44           C
ATOM   1838  C   VAL A 874      -9.641 152.258 -37.732  1.00 58.09           C
ATOM   1839  O   VAL A 874      -8.422 152.200 -37.572  1.00 57.35           O
ATOM   1840  CB  VAL A 874     -11.269 150.544 -36.950  1.00 68.64           C
ATOM   1841  CG1 VAL A 874     -11.067 149.542 -35.825  1.00 58.22           C
ATOM   1842  CG2 VAL A 874     -12.751 150.747 -37.242  1.00 75.80           C
ATOM   1843  N   ALA A 875     -10.213 152.632 -38.873  1.00 65.18           N
ATOM   1844  CA  ALA A 875      -9.438 153.045 -40.039  1.00 58.43           C
ATOM   1845  C   ALA A 875      -8.478 154.184 -39.713  1.00 57.72           C
ATOM   1846  O   ALA A 875      -7.352 154.219 -40.210  1.00 52.75           O
ATOM   1847  CB  ALA A 875     -10.369 153.449 -41.169  1.00 51.06           C
ATOM   1848  N   PHE A 876      -8.927 155.113 -38.875  1.00 57.67           N
ATOM   1849  CA  PHE A 876      -8.096 156.244 -38.482  1.00 56.75           C
ATOM   1850  C   PHE A 876      -6.933 155.791 -37.605  1.00 53.03           C
ATOM   1851  O   PHE A 876      -5.835 156.340 -37.687  1.00 53.27           O
ATOM   1852  CB  PHE A 876      -8.926 157.301 -37.750  1.00 54.84           C
ATOM   1853  CG  PHE A 876      -8.103 158.406 -37.152  1.00 58.22           C
ATOM   1854  CD1 PHE A 876      -7.410 159.289 -37.965  1.00 57.96           C
ATOM   1855  CD2 PHE A 876      -8.019 158.561 -35.779  1.00 60.52           C
ATOM   1856  CE1 PHE A 876      -6.650 160.307 -37.418  1.00 58.63           C
ATOM   1857  CE2 PHE A 876      -7.261 159.577 -35.226  1.00 58.25           C
ATOM   1858  CZ  PHE A 876      -6.576 160.451 -36.047  1.00 61.39           C
ATOM   1859  N   ASP A 877      -7.175 154.786 -36.768  1.00 42.62           N
ATOM   1860  CA  ASP A 877      -6.134 154.276 -35.882  1.00 55.77           C
ATOM   1861  C   ASP A 877      -5.107 153.456 -36.651  1.00 53.02           C
ATOM   1862  O   ASP A 877      -3.920 153.482 -36.329  1.00 55.46           O
ATOM   1863  CB  ASP A 877      -6.745 153.438 -34.757  1.00 59.28           C
ATOM   1864  CG  ASP A 877      -7.387 154.290 -33.679  1.00 67.84           C
ATOM   1865  OD1 ASP A 877      -7.022 155.480 -33.567  1.00 64.47           O
ATOM   1866  OD2 ASP A 877      -8.254 153.770 -32.944  1.00 62.63           O
ATOM   1867  N   CYS A 878      -5.564 152.733 -37.669  1.00 53.51           N
ATOM   1868  CA  CYS A 878      -4.654 152.000 -38.540  1.00 45.15           C
ATOM   1869  C   CYS A 878      -3.796 152.984 -39.321  1.00 43.30           C
ATOM   1870  O   CYS A 878      -2.586 152.808 -39.441  1.00 46.09           O
ATOM   1871  CB  CYS A 878      -5.424 151.084 -39.494  1.00 46.20           C
ATOM   1872  SG  CYS A 878      -6.284 149.715 -38.683  1.00 67.50           S
ATOM   1873  N   LEU A 879      -4.435 154.028 -39.839  1.00 46.87           N
ATOM   1874  CA  LEU A 879      -3.739 155.069 -40.582  1.00 42.53           C
ATOM   1875  C   LEU A 879      -2.701 155.755 -39.706  1.00 42.42           C
ATOM   1876  O   LEU A 879      -1.562 155.969 -40.122  1.00 44.53           O
ATOM   1877  CB  LEU A 879      -4.731 156.102 -41.115  1.00 48.40           C
ATOM   1878  CG  LEU A 879      -4.150 157.216 -41.985  1.00 53.14           C
ATOM   1879  CD1 LEU A 879      -3.524 156.653 -43.254  1.00 54.42           C
ATOM   1880  CD2 LEU A 879      -5.218 158.246 -42.309  1.00 50.06           C
ATOM   1881  N   GLU A 880      -3.113 156.094 -38.489  1.00 51.40           N
ATOM   1882  CA  GLU A 880      -2.248 156.771 -37.532  1.00 50.07           C
ATOM   1883  C   GLU A 880      -1.053 155.899 -37.163  1.00 46.43           C
ATOM   1884  O   GLU A 880       0.091 156.351 -37.191  1.00 49.48           O
ATOM   1885  CB  GLU A 880      -3.041 157.151 -36.279  1.00 53.66           C
ATOM   1886  CG  GLU A 880      -2.342 158.143 -35.363  1.00 68.92           C
ATOM   1887  CD  GLU A 880      -3.152 158.449 -34.115  1.00 86.19           C
ATOM   1888  OE1 GLU A 880      -4.279 157.924 -33.994  1.00 80.28           O
ATOM   1889  OE2 GLU A 880      -2.663 159.212 -33.255  1.00 97.53           O
ATOM   1890  N   TRP A 881      -1.333 154.645 -36.821  1.00 50.68           N
ATOM   1891  CA  TRP A 881      -0.297 153.707 -36.402  1.00 46.44           C
ATOM   1892  C   TRP A 881       0.712 153.416 -37.510  1.00 49.85           C
ATOM   1893  O   TRP A 881       1.921 153.495 -37.288  1.00 52.62           O
ATOM   1894  CB  TRP A 881      -0.928 152.397 -35.925  1.00 44.79           C
ATOM   1895  CG  TRP A 881       0.055 151.457 -35.298  1.00 44.45           C
ATOM   1896  CD1 TRP A 881       0.361 151.352 -33.973  1.00 45.31           C
ATOM   1897  CD2 TRP A 881       0.866 150.490 -35.975  1.00 48.94           C
ATOM   1898  NE1 TRP A 881       1.311 150.379 -33.783  1.00 51.55           N
ATOM   1899  CE2 TRP A 881       1.639 149.835 -34.997  1.00 49.83           C
ATOM   1900  CE3 TRP A 881       1.014 150.115 -37.314  1.00 45.33           C
ATOM   1901  CZ2 TRP A 881       2.545 148.826 -35.314  1.00 47.64           C
ATOM   1902  CZ3 TRP A 881       1.914 149.114 -37.627  1.00 52.06           C
ATOM   1903  CH2 TRP A 881       2.668 148.481 -36.632  1.00 44.09           C
ATOM   1904  N   ILE A 882       0.211 153.072 -38.694  1.00 45.74           N
ATOM   1905  CA  ILE A 882       1.069 152.729 -39.826  1.00 43.60           C
ATOM   1906  C   ILE A 882       2.033 153.856 -40.181  1.00 46.93           C
ATOM   1907  O   ILE A 882       3.232 153.630 -40.320  1.00 52.37           O
ATOM   1908  CB  ILE A 882       0.236 152.368 -41.073  1.00 41.70           C
ATOM   1909  CG1 ILE A 882      -0.488 151.038 -40.860  1.00 40.83           C
ATOM   1910  CG2 ILE A 882       1.127 152.256 -42.296  1.00 41.09           C
ATOM   1911  CD1 ILE A 882      -1.556 150.751 -41.893  1.00 30.39           C
ATOM   1912  N   ARG A 883       1.514 155.072 -40.299  1.00 42.94           N
ATOM   1913  CA  ARG A 883       2.345 156.209 -40.678  1.00 48.49           C
ATOM   1914  C   ARG A 883       3.389 156.541 -39.615  1.00 53.28           C
ATOM   1915  O   ARG A 883       4.447 157.088 -39.926  1.00 68.16           O
ATOM   1916  CB  ARG A 883       1.472 157.430 -40.969  1.00 48.39           C
ATOM   1917  CG  ARG A 883       0.831 157.383 -42.346  1.00 58.52           C
ATOM   1918  CD  ARG A 883      -0.081 158.567 -42.597  1.00 60.72           C
ATOM   1919  NE  ARG A 883      -0.513 158.615 -43.991  1.00 61.19           N
ATOM   1920  CZ  ARG A 883      -1.545 159.326 -44.430  1.00 59.77           C
ATOM   1921  NH1 ARG A 883      -2.263 160.050 -43.582  1.00 72.62           N
ATOM   1922  NH2 ARG A 883      -1.864 159.310 -45.717  1.00 64.07           N
ATOM   1923  N   LYS A 884       3.092 156.205 -38.365  1.00 50.77           N
ATOM   1924  CA  LYS A 884       4.020 156.454 -37.268  1.00 51.89           C
ATOM   1925  C   LYS A 884       5.129 155.408 -37.214  1.00 56.23           C
ATOM   1926  O   LYS A 884       6.303 155.746 -37.064  1.00 66.33           O
ATOM   1927  CB  LYS A 884       3.276 156.490 -35.931  1.00 52.26           C
ATOM   1928  CG  LYS A 884       4.184 156.659 -34.722  1.00 55.60           C
ATOM   1929  CD  LYS A 884       3.384 156.963 -33.466  1.00 62.70           C
ATOM   1930  CE  LYS A 884       4.244 156.843 -32.217  1.00 71.94           C
ATOM   1931  NZ  LYS A 884       5.362 157.829 -32.211  1.00 73.82           N
ATOM   1932  N   HIS A 885       4.754 154.138 -37.333  1.00 49.00           N
ATOM   1933  CA  HIS A 885       5.694 153.044 -37.111  1.00 42.24           C
ATOM   1934  C   HIS A 885       6.253 152.435 -38.400  1.00 45.11           C
ATOM   1935  O   HIS A 885       7.427 152.070 -38.456  1.00 50.36           O
ATOM   1936  CB  HIS A 885       5.025 151.954 -36.270  1.00 50.46           C
ATOM   1937  CG  HIS A 885       4.613 152.414 -34.905  1.00 56.41           C
ATOM   1938  ND1 HIS A 885       3.293 152.539 -34.529  1.00 53.83           N
ATOM   1939  CD2 HIS A 885       5.348 152.780 -33.828  1.00 54.50           C
ATOM   1940  CE1 HIS A 885       3.232 152.961 -33.279  1.00 54.16           C
ATOM   1941  NE2 HIS A 885       4.465 153.115 -32.830  1.00 55.05           N
ATOM   1942  N   HIS A 886       5.423 152.325 -39.434  1.00 46.09           N
ATOM   1943  CA  HIS A 886       5.859 151.698 -40.682  1.00 44.82           C
ATOM   1944  C   HIS A 886       5.341 152.409 -41.932  1.00 47.12           C
ATOM   1945  O   HIS A 886       4.582 151.825 -42.708  1.00 47.95           O
ATOM   1946  CB  HIS A 886       5.416 150.236 -40.714  1.00 39.63           C
ATOM   1947  CG  HIS A 886       6.160 149.361 -39.757  1.00 54.19           C
ATOM   1948  ND1 HIS A 886       7.507 149.096 -39.883  1.00 41.89           N
ATOM   1949  CD2 HIS A 886       5.747 148.692 -38.654  1.00 42.06           C
ATOM   1950  CE1 HIS A 886       7.891 148.300 -38.901  1.00 51.30           C
ATOM   1951  NE2 HIS A 886       6.842 148.040 -38.142  1.00 50.78           N
ATOM   1952  N   PRO A 887       5.748 153.674 -42.131  1.00 45.35           N
ATOM   1953  CA  PRO A 887       5.290 154.440 -43.296  1.00 49.19           C
ATOM   1954  C   PRO A 887       5.690 153.810 -44.628  1.00 49.98           C
ATOM   1955  O   PRO A 887       4.951 153.945 -45.601  1.00 46.27           O
ATOM   1956  CB  PRO A 887       5.974 155.800 -43.118  1.00 41.93           C
ATOM   1957  CG  PRO A 887       7.124 155.539 -42.215  1.00 39.20           C
ATOM   1958  CD  PRO A 887       6.678 154.452 -41.296  1.00 44.69           C
ATOM   1959  N   TYR A 888       6.834 153.130 -44.665  1.00 45.81           N
ATOM   1960  CA  TYR A 888       7.361 152.607 -45.921  1.00 44.11           C
ATOM   1961  C   TYR A 888       7.553 151.094 -45.886  1.00 45.21           C
ATOM   1962  O   TYR A 888       8.510 150.574 -46.456  1.00 44.65           O
ATOM   1963  CB  TYR A 888       8.698 153.275 -46.251  1.00 38.14           C
ATOM   1964  CG  TYR A 888       8.698 154.774 -46.068  1.00 48.08           C
ATOM   1965  CD1 TYR A 888       8.066 155.608 -46.980  1.00 49.80           C
ATOM   1966  CD2 TYR A 888       9.331 155.354 -44.977  1.00 40.42           C
ATOM   1967  CE1 TYR A 888       8.066 156.980 -46.810  1.00 43.01           C
ATOM   1968  CE2 TYR A 888       9.337 156.722 -44.798  1.00 51.21           C
ATOM   1969  CZ  TYR A 888       8.704 157.530 -45.716  1.00 59.87           C
ATOM   1970  OH  TYR A 888       8.710 158.894 -45.536  1.00 68.57           O
ATOM   1971  N   ASP A 889       6.642 150.391 -45.222  1.00 48.00           N
ATOM   1972  CA  ASP A 889       6.714 148.934 -45.140  1.00 46.52           C
ATOM   1973  C   ASP A 889       5.353 148.292 -45.381  1.00 44.75           C
ATOM   1974  O   ASP A 889       4.317 148.879 -45.071  1.00 45.42           O
ATOM   1975  CB  ASP A 889       7.264 148.500 -43.781  1.00 40.33           C
ATOM   1976  CG  ASP A 889       8.742 148.799 -43.628  1.00 52.67           C
ATOM   1977  OD1 ASP A 889       9.500 148.567 -44.594  1.00 57.81           O
ATOM   1978  OD2 ASP A 889       9.145 149.263 -42.542  1.00 56.15           O
ATOM   1979  N   SER A 890       5.364 147.075 -45.914  1.00 37.22           N
ATOM   1980  CA  SER A 890       4.134 146.394 -46.296  1.00 33.34           C
ATOM   1981  C   SER A 890       3.426 145.791 -45.091  1.00 38.35           C
ATOM   1982  O   SER A 890       4.055 145.482 -44.079  1.00 45.44           O
ATOM   1983  CB  SER A 890       4.426 145.304 -47.325  1.00 33.70           C
ATOM   1984  OG  SER A 890       5.087 145.839 -48.458  1.00 48.73           O
ATOM   1985  N   GLY A 891       2.111 145.634 -45.205  1.00 38.77           N
ATOM   1986  CA  GLY A 891       1.320 145.058 -44.135  1.00 37.89           C
ATOM   1987  C   GLY A 891      -0.041 144.572 -44.591  1.00 35.57           C
ATOM   1988  O   GLY A 891      -0.420 144.751 -45.747  1.00 43.07           O
ATOM   1989  N   ILE A 892      -0.779 143.954 -43.673  1.00 41.22           N
ATOM   1990  CA  ILE A 892      -2.089 143.390 -43.983  1.00 44.20           C
ATOM   1991  C   ILE A 892      -3.123 143.821 -42.947  1.00 50.53           C
ATOM   1992  O   ILE A 892      -2.829 143.884 -41.753  1.00 55.20           O
ATOM   1993  CB  ILE A 892      -2.045 141.842 -44.029  1.00 41.12           C
ATOM   1994  CG1 ILE A 892      -0.922 141.353 -44.943  1.00 40.87           C
ATOM   1995  CG2 ILE A 892      -3.381 141.271 -44.484  1.00 46.91           C
ATOM   1996  CD1 ILE A 892      -0.742 139.853 -44.934  1.00 44.79           C
ATOM   1997  N   ILE A 893      -4.334 144.115 -43.406  1.00 42.78           N
ATOM   1998  CA  ILE A 893      -5.448 144.386 -42.506  1.00 45.71           C
ATOM   1999  C   ILE A 893      -6.575 143.398 -42.792  1.00 51.67           C
ATOM   2000  O   ILE A 893      -7.107 143.352 -43.902  1.00 48.76           O
ATOM   2001  CB  ILE A 893      -5.964 145.828 -42.651  1.00 48.37           C
ATOM   2002  CG1 ILE A 893      -4.884 146.826 -42.226  1.00 47.20           C
ATOM   2003  CG2 ILE A 893      -7.218 146.030 -41.821  1.00 43.03           C
ATOM   2004  CD1 ILE A 893      -5.239 148.270 -42.516  1.00 44.55           C
ATOM   2005  N   TYR A 894      -6.935 142.609 -41.785  1.00 49.22           N
ATOM   2006  CA  TYR A 894      -7.943 141.569 -41.954  1.00 48.57           C
ATOM   2007  C   TYR A 894      -9.343 142.061 -41.608  1.00 48.43           C
ATOM   2008  O   TYR A 894      -9.573 142.606 -40.529  1.00 51.44           O
ATOM   2009  CB  TYR A 894      -7.594 140.347 -41.102  1.00 50.60           C
ATOM   2010  CG  TYR A 894      -6.484 139.499 -41.681  1.00 41.93           C
ATOM   2011  CD1 TYR A 894      -6.672 138.786 -42.856  1.00 43.85           C
ATOM   2012  CD2 TYR A 894      -5.250 139.411 -41.052  1.00 47.27           C
ATOM   2013  CE1 TYR A 894      -5.663 138.009 -43.391  1.00 49.41           C
ATOM   2014  CE2 TYR A 894      -4.235 138.635 -41.579  1.00 51.06           C
ATOM   2015  CZ  TYR A 894      -4.446 137.938 -42.747  1.00 52.84           C
ATOM   2016  OH  TYR A 894      -3.434 137.166 -43.272  1.00 56.87           O
ATOM   2017  N   CYS A 895     -10.270 141.866 -42.540  1.00 45.46           N
ATOM   2018  CA  CYS A 895     -11.651 142.297 -42.362  1.00 53.71           C
ATOM   2019  C   CYS A 895     -12.607 141.112 -42.439  1.00 63.70           C
ATOM   2020  O   CYS A 895     -12.322 140.114 -43.102  1.00 62.51           O
ATOM   2021  CB  CYS A 895     -12.024 143.344 -43.413  1.00 61.57           C
ATOM   2022  SG  CYS A 895     -10.863 144.724 -43.534  1.00 62.02           S
ATOM   2023  N   LEU A 896     -13.744 141.230 -41.761  1.00 68.10           N
ATOM   2024  CA  LEU A 896     -14.708 140.136 -41.678  1.00 69.51           C
ATOM   2025  C   LEU A 896     -15.385 139.844 -43.014  1.00 64.81           C
ATOM   2026  O   LEU A 896     -15.561 138.686 -43.393  1.00 59.97           O
ATOM   2027  CB  LEU A 896     -15.775 140.450 -40.627  1.00 73.53           C
ATOM   2028  CG  LEU A 896     -15.357 140.381 -39.158  1.00 89.39           C
ATOM   2029  CD1 LEU A 896     -16.450 140.953 -38.267  1.00 85.49           C
ATOM   2030  CD2 LEU A 896     -15.017 138.953 -38.754  1.00 90.15           C
ATOM   2031  N   SER A 897     -15.771 140.900 -43.721  1.00 61.57           N
ATOM   2032  CA  SER A 897     -16.563 140.760 -44.937  1.00 61.84           C
ATOM   2033  C   SER A 897     -15.819 141.245 -46.172  1.00 58.02           C
ATOM   2034  O   SER A 897     -14.872 142.026 -46.069  1.00 63.42           O
ATOM   2035  CB  SER A 897     -17.881 141.524 -44.798  1.00 72.01           C
ATOM   2036  OG  SER A 897     -18.650 141.438 -45.986  1.00 89.41           O
ATOM   2037  N   ARG A 898     -16.244 140.766 -47.339  1.00 59.85           N
ATOM   2038  CA  ARG A 898     -15.787 141.324 -48.608  1.00 61.50           C
ATOM   2039  C   ARG A 898     -16.054 142.824 -48.645  1.00 61.76           C
ATOM   2040  O   ARG A 898     -15.291 143.591 -49.232  1.00 63.50           O
ATOM   2041  CB  ARG A 898     -16.488 140.657 -49.794  1.00 66.82           C
ATOM   2042  CG  ARG A 898     -16.159 139.194 -50.023  1.00 67.01           C
ATOM   2043  CD  ARG A 898     -16.888 138.694 -51.265  1.00 59.47           C
ATOM   2044  NE  ARG A 898     -16.633 137.286 -51.551  1.00 70.02           N
ATOM   2045  CZ  ARG A 898     -17.176 136.627 -52.570  1.00 82.91           C
ATOM   2046  NH1 ARG A 898     -18.002 137.251 -53.398  1.00 94.90           N
ATOM   2047  NH2 ARG A 898     -16.894 135.345 -52.763  1.00 83.87           N
ATOM   2048  N   ARG A 899     -17.148 143.228 -48.006  1.00 64.42           N
ATOM   2049  CA  ARG A 899     -17.575 144.620 -47.988  1.00 66.61           C
ATOM   2050  C   ARG A 899     -16.670 145.493 -47.129  1.00 65.13           C
ATOM   2051  O   ARG A 899     -16.254 146.569 -47.560  1.00 60.74           O
ATOM   2052  CB  ARG A 899     -19.012 144.723 -47.482  1.00 69.71           C
ATOM   2053  CG  ARG A 899     -19.998 145.249 -48.503  1.00 76.37           C
ATOM   2054  CD  ARG A 899     -19.585 146.611 -49.031  1.00 75.14           C
ATOM   2055  NE  ARG A 899     -20.726 147.341 -49.575  1.00 77.24           N
ATOM   2056  CZ  ARG A 899     -21.298 147.074 -50.744  1.00 84.86           C
ATOM   2057  NH1 ARG A 899     -20.841 146.086 -51.502  1.00 69.99           N
ATOM   2058  NH2 ARG A 899     -22.333 147.794 -51.155  1.00103.17           N
ATOM   2059  N   GLU A 900     -16.377 145.039 -45.913  1.00 54.52           N
ATOM   2060  CA  GLU A 900     -15.541 145.812 -45.002  1.00 55.17           C
ATOM   2061  C   GLU A 900     -14.153 146.011 -45.598  1.00 56.24           C
ATOM   2062  O   GLU A 900     -13.470 146.980 -45.285  1.00 58.51           O
ATOM   2063  CB  GLU A 900     -15.435 145.133 -43.635  1.00 62.83           C
ATOM   2064  CG  GLU A 900     -14.941 146.061 -42.531  1.00 69.68           C
ATOM   2065  CD  GLU A 900     -14.290 145.317 -41.380  1.00 84.97           C
ATOM   2066  OE1 GLU A 900     -14.792 144.238 -41.002  1.00 86.27           O
ATOM   2067  OE2 GLU A 900     -13.275 145.816 -40.850  1.00 82.26           O
ATOM   2068  N   CYS A 901     -13.752 145.089 -46.468  1.00 52.08           N
ATOM   2069  CA  CYS A 901     -12.493 145.210 -47.189  1.00 50.25           C
ATOM   2070  C   CYS A 901     -12.540 146.414 -48.117  1.00 52.69           C
ATOM   2071  O   CYS A 901     -11.672 147.285 -48.067  1.00 52.75           O
ATOM   2072  CB  CYS A 901     -12.201 143.939 -47.987  1.00 53.27           C
ATOM   2073  SG  CYS A 901     -11.736 142.513 -46.983  1.00 62.91           S
ATOM   2074  N   ASP A 902     -13.566 146.447 -48.963  1.00 57.33           N
ATOM   2075  CA  ASP A 902     -13.785 147.549 -49.891  1.00 51.24           C
ATOM   2076  C   ASP A 902     -13.885 148.879 -49.149  1.00 55.83           C
ATOM   2077  O   ASP A 902     -13.291 149.877 -49.560  1.00 55.74           O
ATOM   2078  CB  ASP A 902     -15.054 147.308 -50.713  1.00 58.00           C
ATOM   2079  CG  ASP A 902     -14.966 146.061 -51.571  1.00 59.17           C
ATOM   2080  OD1 ASP A 902     -13.837 145.627 -51.879  1.00 61.39           O
ATOM   2081  OD2 ASP A 902     -16.027 145.514 -51.943  1.00 55.74           O
ATOM   2082  N   THR A 903     -14.639 148.879 -48.054  1.00 55.40           N
ATOM   2083  CA  THR A 903     -14.857 150.082 -47.255  1.00 58.17           C
ATOM   2084  C   THR A 903     -13.567 150.556 -46.594  1.00 54.29           C
ATOM   2085  O   THR A 903     -13.194 151.723 -46.715  1.00 57.55           O
ATOM   2086  CB  THR A 903     -15.927 149.850 -46.171  1.00 63.72           C
ATOM   2087  OG1 THR A 903     -17.206 149.673 -46.791  1.00 71.65           O
ATOM   2088  CG2 THR A 903     -15.991 151.034 -45.217  1.00 58.45           C
ATOM   2089  N   MET A 904     -12.903 149.647 -45.884  1.00 51.26           N
ATOM   2090  CA  MET A 904     -11.632 149.942 -45.228  1.00 43.96           C
ATOM   2091  C   MET A 904     -10.600 150.491 -46.208  1.00 43.82           C
ATOM   2092  O   MET A 904      -9.883 151.441 -45.898  1.00 45.74           O
ATOM   2093  CB  MET A 904     -11.082 148.687 -44.547  1.00 54.27           C
ATOM   2094  CG  MET A 904      -9.813 148.905 -43.749  1.00 49.65           C
ATOM   2095  SD  MET A 904     -10.113 149.741 -42.185  1.00 69.52           S
ATOM   2096  CE  MET A 904      -8.437 149.918 -41.583  1.00 68.00           C
ATOM   2097  N   ALA A 905     -10.536 149.893 -47.393  1.00 45.23           N
ATOM   2098  CA  ALA A 905      -9.585 150.325 -48.410  1.00 45.39           C
ATOM   2099  C   ALA A 905      -9.905 151.738 -48.887  1.00 48.73           C
ATOM   2100  O   ALA A 905      -9.006 152.559 -49.058  1.00 49.73           O
ATOM   2101  CB  ALA A 905      -9.582 149.356 -49.582  1.00 42.06           C
ATOM   2102  N   ASP A 906     -11.191 152.013 -49.086  1.00 49.82           N
ATOM   2103  CA  ASP A 906     -11.641 153.325 -49.542  1.00 45.66           C
ATOM   2104  C   ASP A 906     -11.302 154.410 -48.524  1.00 48.98           C
ATOM   2105  O   ASP A 906     -10.647 155.399 -48.855  1.00 49.19           O
ATOM   2106  CB  ASP A 906     -13.146 153.311 -49.817  1.00 57.20           C
ATOM   2107  CG  ASP A 906     -13.625 154.573 -50.510  1.00 67.76           C
ATOM   2108  OD1 ASP A 906     -12.883 155.102 -51.363  1.00 65.16           O
ATOM   2109  OD2 ASP A 906     -14.747 155.032 -50.207  1.00 73.40           O
ATOM   2110  N   THR A 907     -11.757 154.214 -47.289  1.00 47.92           N
ATOM   2111  CA  THR A 907     -11.512 155.155 -46.198  1.00 39.27           C
ATOM   2112  C   THR A 907     -10.029 155.496 -46.059  1.00 49.86           C
ATOM   2113  O   THR A 907      -9.665 156.660 -45.900  1.00 57.29           O
ATOM   2114  CB  THR A 907     -12.031 154.597 -44.860  1.00 44.44           C
ATOM   2115  OG1 THR A 907     -13.433 154.322 -44.968  1.00 48.93           O
ATOM   2116  CG2 THR A 907     -11.798 155.591 -43.730  1.00 34.70           C
ATOM   2117  N   LEU A 908      -9.177 154.477 -46.121  1.00 53.43           N
ATOM   2118  CA  LEU A 908      -7.735 154.683 -46.027  1.00 45.95           C
ATOM   2119  C   LEU A 908      -7.209 155.428 -47.249  1.00 47.24           C
ATOM   2120  O   LEU A 908      -6.340 156.293 -47.134  1.00 45.00           O
ATOM   2121  CB  LEU A 908      -7.002 153.347 -45.879  1.00 47.54           C
ATOM   2122  CG  LEU A 908      -7.173 152.583 -44.564  1.00 43.83           C
ATOM   2123  CD1 LEU A 908      -6.475 151.234 -44.640  1.00 47.65           C
ATOM   2124  CD2 LEU A 908      -6.651 153.392 -43.387  1.00 41.52           C
ATOM   2125  N   GLN A 909      -7.739 155.079 -48.417  1.00 49.10           N
ATOM   2126  CA  GLN A 909      -7.312 155.688 -49.673  1.00 51.38           C
ATOM   2127  C   GLN A 909      -7.585 157.184 -49.741  1.00 46.40           C
ATOM   2128  O   GLN A 909      -6.731 157.953 -50.182  1.00 48.50           O
ATOM   2129  CB  GLN A 909      -7.986 154.994 -50.857  1.00 52.37           C
ATOM   2130  CG  GLN A 909      -7.199 153.818 -51.409  1.00 52.61           C
ATOM   2131  CD  GLN A 909      -7.937 153.089 -52.512  1.00 46.93           C
ATOM   2132  OE1 GLN A 909      -9.122 153.326 -52.745  1.00 52.25           O
ATOM   2133  NE2 GLN A 909      -7.238 152.193 -53.199  1.00 51.10           N
ATOM   2134  N   ARG A 910      -8.768 157.603 -49.301  1.00 48.42           N
ATOM   2135  CA  ARG A 910      -9.149 159.007 -49.421  1.00 57.47           C
ATOM   2136  C   ARG A 910      -8.356 159.881 -48.457  1.00 51.83           C
ATOM   2137  O   ARG A 910      -8.389 161.106 -48.551  1.00 61.17           O
ATOM   2138  CB  ARG A 910     -10.648 159.192 -49.187  1.00 55.89           C
ATOM   2139  CG  ARG A 910     -11.162 158.641 -47.871  1.00 60.21           C
ATOM   2140  CD  ARG A 910     -12.603 159.068 -47.610  1.00 61.20           C
ATOM   2141  NE  ARG A 910     -13.239 159.644 -48.793  1.00 64.97           N
ATOM   2142  CZ  ARG A 910     -13.897 158.941 -49.710  1.00 69.66           C
ATOM   2143  NH1 ARG A 910     -14.002 157.624 -49.590  1.00 64.45           N
ATOM   2144  NH2 ARG A 910     -14.440 159.555 -50.751  1.00 59.00           N
ATOM   2145  N   ASP A 911      -7.642 159.248 -47.533  1.00 46.55           N
ATOM   2146  CA  ASP A 911      -6.759 159.970 -46.627  1.00 50.65           C
ATOM   2147  C   ASP A 911      -5.306 159.887 -47.095  1.00 48.25           C
ATOM   2148  O   ASP A 911      -4.406 160.433 -46.458  1.00 49.54           O
ATOM   2149  CB  ASP A 911      -6.896 159.432 -45.203  1.00 60.34           C
ATOM   2150  CG  ASP A 911      -8.262 159.712 -44.602  1.00 64.04           C
ATOM   2151  OD1 ASP A 911      -8.725 160.869 -44.685  1.00 73.10           O
ATOM   2152  OD2 ASP A 911      -8.869 158.779 -44.036  1.00 66.14           O
ATOM   2153  N   GLY A 912      -5.090 159.199 -48.212  1.00 44.35           N
ATOM   2154  CA  GLY A 912      -3.794 159.180 -48.868  1.00 45.07           C
ATOM   2155  C   GLY A 912      -2.953 157.933 -48.660  1.00 52.52           C
ATOM   2156  O   GLY A 912      -1.764 157.924 -48.980  1.00 46.23           O
ATOM   2157  N   LEU A 913      -3.560 156.874 -48.135  1.00 41.39           N
ATOM   2158  CA  LEU A 913      -2.823 155.636 -47.907  1.00 42.67           C
ATOM   2159  C   LEU A 913      -3.020 154.668 -49.071  1.00 47.39           C
ATOM   2160  O   LEU A 913      -4.145 154.430 -49.512  1.00 47.87           O
ATOM   2161  CB  LEU A 913      -3.249 154.983 -46.592  1.00 43.22           C
ATOM   2162  CG  LEU A 913      -2.389 153.795 -46.152  1.00 41.29           C
ATOM   2163  CD1 LEU A 913      -1.012 154.258 -45.687  1.00 44.16           C
ATOM   2164  CD2 LEU A 913      -3.089 152.996 -45.065  1.00 57.20           C
ATOM   2165  N   ALA A 914      -1.916 154.112 -49.561  1.00 47.42           N
ATOM   2166  CA  ALA A 914      -1.953 153.182 -50.685  1.00 36.87           C
ATOM   2167  C   ALA A 914      -2.559 151.850 -50.271  1.00 41.57           C
ATOM   2168  O   ALA A 914      -1.853 150.850 -50.146  1.00 47.43           O
ATOM   2169  CB  ALA A 914      -0.561 152.975 -51.249  1.00 36.97           C
ATOM   2170  N   ALA A 915      -3.869 151.845 -50.052  1.00 41.72           N
ATOM   2171  CA  ALA A 915      -4.565 150.637 -49.636  1.00 43.80           C
ATOM   2172  C   ALA A 915      -5.383 150.049 -50.778  1.00 43.55           C
ATOM   2173  O   ALA A 915      -5.949 150.779 -51.591  1.00 51.54           O
ATOM   2174  CB  ALA A 915      -5.457 150.929 -48.442  1.00 47.31           C
ATOM   2175  N   LEU A 916      -5.437 148.723 -50.834  1.00 45.70           N
ATOM   2176  CA  LEU A 916      -6.280 148.024 -51.796  1.00 39.89           C
ATOM   2177  C   LEU A 916      -7.054 146.911 -51.103  1.00 47.27           C
ATOM   2178  O   LEU A 916      -6.600 146.363 -50.099  1.00 47.07           O
ATOM   2179  CB  LEU A 916      -5.441 147.452 -52.941  1.00 38.17           C
ATOM   2180  CG  LEU A 916      -4.805 148.446 -53.916  1.00 44.82           C
ATOM   2181  CD1 LEU A 916      -3.827 147.738 -54.840  1.00 39.80           C
ATOM   2182  CD2 LEU A 916      -5.872 149.171 -54.722  1.00 40.98           C
ATOM   2183  N   ALA A 917      -8.226 146.584 -51.637  1.00 42.83           N
ATOM   2184  CA  ALA A 917      -9.020 145.483 -51.107  1.00 35.17           C
ATOM   2185  C   ALA A 917      -8.611 144.178 -51.777  1.00 45.86           C
ATOM   2186  O   ALA A 917      -8.159 144.176 -52.921  1.00 52.69           O
ATOM   2187  CB  ALA A 917     -10.499 145.746 -51.310  1.00 45.60           C
ATOM   2188  N   TYR A 918      -8.772 143.069 -51.062  1.00 57.00           N
ATOM   2189  CA  TYR A 918      -8.348 141.774 -51.577  1.00 45.77           C
ATOM   2190  C   TYR A 918      -9.289 140.657 -51.130  1.00 50.00           C
ATOM   2191  O   TYR A 918      -9.328 140.302 -49.953  1.00 55.07           O
ATOM   2192  CB  TYR A 918      -6.913 141.481 -51.130  1.00 43.25           C
ATOM   2193  CG  TYR A 918      -6.284 140.284 -51.803  1.00 55.19           C
ATOM   2194  CD1 TYR A 918      -6.078 140.267 -53.176  1.00 52.15           C
ATOM   2195  CD2 TYR A 918      -5.877 139.182 -51.064  1.00 49.37           C
ATOM   2196  CE1 TYR A 918      -5.500 139.177 -53.798  1.00 53.37           C
ATOM   2197  CE2 TYR A 918      -5.293 138.089 -51.677  1.00 55.73           C
ATOM   2198  CZ  TYR A 918      -5.109 138.092 -53.044  1.00 53.87           C
ATOM   2199  OH  TYR A 918      -4.532 137.007 -53.662  1.00 54.33           O
ATOM   2200  N   HIS A 919     -10.037 140.102 -52.080  1.00 49.61           N
ATOM   2201  CA  HIS A 919     -10.997 139.039 -51.788  1.00 50.35           C
ATOM   2202  C   HIS A 919     -11.509 138.370 -53.062  1.00 55.26           C
ATOM   2203  O   HIS A 919     -11.145 138.761 -54.171  1.00 59.40           O
ATOM   2204  CB  HIS A 919     -12.175 139.585 -50.977  1.00 49.11           C
ATOM   2205  CG  HIS A 919     -12.716 140.882 -51.492  1.00 53.75           C
ATOM   2206  ND1 HIS A 919     -13.241 141.021 -52.759  1.00 50.01           N
ATOM   2207  CD2 HIS A 919     -12.814 142.100 -50.909  1.00 60.24           C
ATOM   2208  CE1 HIS A 919     -13.639 142.268 -52.934  1.00 58.92           C
ATOM   2209  NE2 HIS A 919     -13.391 142.944 -51.826  1.00 57.99           N
ATOM   2210  N   ALA A 920     -12.357 137.359 -52.892  1.00 57.90           N
ATOM   2211  CA  ALA A 920     -12.850 136.559 -54.011  1.00 60.49           C
ATOM   2212  C   ALA A 920     -13.867 137.306 -54.870  1.00 62.65           C
ATOM   2213  O   ALA A 920     -14.249 136.836 -55.941  1.00 62.65           O
ATOM   2214  CB  ALA A 920     -13.457 135.263 -53.496  1.00 42.41           C
ATOM   2215  N   GLY A 921     -14.304 138.469 -54.399  1.00 64.95           N
ATOM   2216  CA  GLY A 921     -15.262 139.272 -55.135  1.00 63.07           C
ATOM   2217  C   GLY A 921     -14.617 139.998 -56.298  1.00 64.22           C
ATOM   2218  O   GLY A 921     -15.304 140.538 -57.165  1.00 62.41           O
ATOM   2219  N   LEU A 922     -13.289 140.005 -56.316  1.00 59.17           N
ATOM   2220  CA  LEU A 922     -12.530 140.690 -57.354  1.00 57.77           C
ATOM   2221  C   LEU A 922     -12.456 139.877 -58.640  1.00 64.37           C
ATOM   2222  O   LEU A 922     -12.350 138.651 -58.606  1.00 62.64           O
ATOM   2223  CB  LEU A 922     -11.114 140.996 -56.865  1.00 53.32           C
ATOM   2224  CG  LEU A 922     -10.968 142.043 -55.761  1.00 55.21           C
ATOM   2225  CD1 LEU A 922      -9.552 142.032 -55.204  1.00 45.19           C
ATOM   2226  CD2 LEU A 922     -11.336 143.425 -56.279  1.00 50.02           C
ATOM   2227  N   SER A 923     -12.526 140.569 -59.773  1.00 70.30           N
ATOM   2228  CA  SER A 923     -12.247 139.955 -61.064  1.00 60.28           C
ATOM   2229  C   SER A 923     -10.832 139.391 -61.059  1.00 59.02           C
ATOM   2230  O   SER A 923      -9.966 139.890 -60.342  1.00 65.05           O
ATOM   2231  CB  SER A 923     -12.419 140.966 -62.198  1.00 66.90           C
ATOM   2232  OG  SER A 923     -11.334 141.876 -62.239  1.00 63.65           O
ATOM   2233  N   ASP A 924     -10.602 138.353 -61.856  1.00 72.26           N
ATOM   2234  CA  ASP A 924      -9.305 137.685 -61.882  1.00 70.11           C
ATOM   2235  C   ASP A 924      -8.188 138.637 -62.305  1.00 66.22           C
ATOM   2236  O   ASP A 924      -7.048 138.502 -61.863  1.00 68.09           O
ATOM   2237  CB  ASP A 924      -9.347 136.477 -62.820  1.00 73.30           C
ATOM   2238  CG  ASP A 924     -10.330 135.417 -62.359  1.00 90.33           C
ATOM   2239  OD1 ASP A 924     -10.630 135.370 -61.148  1.00 86.91           O
ATOM   2240  OD2 ASP A 924     -10.803 134.632 -63.208  1.00 99.58           O
ATOM   2241  N   SER A 925      -8.522 139.602 -63.156  1.00 65.33           N
ATOM   2242  CA  SER A 925      -7.555 140.601 -63.597  1.00 58.52           C
ATOM   2243  C   SER A 925      -7.179 141.542 -62.455  1.00 54.92           C
ATOM   2244  O   SER A 925      -6.021 141.934 -62.316  1.00 55.35           O
ATOM   2245  CB  SER A 925      -8.109 141.401 -64.777  1.00 58.24           C
ATOM   2246  OG  SER A 925      -8.631 140.541 -65.775  1.00 73.87           O
ATOM   2247  N   ALA A 926      -8.166 141.896 -61.639  1.00 48.60           N
ATOM   2248  CA  ALA A 926      -7.941 142.766 -60.490  1.00 47.96           C
ATOM   2249  C   ALA A 926      -7.117 142.060 -59.420  1.00 60.45           C
ATOM   2250  O   ALA A 926      -6.114 142.594 -58.947  1.00 58.31           O
ATOM   2251  CB  ALA A 926      -9.266 143.235 -59.914  1.00 54.23           C
ATOM   2252  N   ARG A 927      -7.562 140.866 -59.039  1.00 57.26           N
ATOM   2253  CA  ARG A 927      -6.876 140.042 -58.047  1.00 47.39           C
ATOM   2254  C   ARG A 927      -5.388 139.866 -58.353  1.00 51.27           C
ATOM   2255  O   ARG A 927      -4.542 140.051 -57.478  1.00 54.67           O
ATOM   2256  CB  ARG A 927      -7.558 138.675 -57.945  1.00 51.69           C
ATOM   2257  CG  ARG A 927      -6.658 137.559 -57.446  1.00 52.95           C
ATOM   2258  CD  ARG A 927      -7.446 136.273 -57.233  1.00 61.63           C
ATOM   2259  NE  ARG A 927      -7.960 135.713 -58.481  1.00 61.55           N
ATOM   2260  CZ  ARG A 927      -7.210 135.133 -59.414  1.00 61.17           C
ATOM   2261  NH1 ARG A 927      -5.899 135.025 -59.246  1.00 56.96           N
ATOM   2262  NH2 ARG A 927      -7.772 134.655 -60.516  1.00 66.36           N
ATOM   2263  N   ASP A 928      -5.076 139.511 -59.595  1.00 50.33           N
ATOM   2264  CA  ASP A 928      -3.690 139.349 -60.019  1.00 47.66           C
ATOM   2265  C   ASP A 928      -2.929 140.668 -59.929  1.00 44.43           C
ATOM   2266  O   ASP A 928      -1.729 140.688 -59.658  1.00 48.52           O
ATOM   2267  CB  ASP A 928      -3.622 138.800 -61.447  1.00 54.69           C
ATOM   2268  CG  ASP A 928      -4.187 137.395 -61.563  1.00 67.07           C
ATOM   2269  OD1 ASP A 928      -4.111 136.636 -60.574  1.00 68.48           O
ATOM   2270  OD2 ASP A 928      -4.705 137.049 -62.646  1.00 67.56           O
ATOM   2271  N   GLU A 929      -3.637 141.769 -60.159  1.00 52.76           N
ATOM   2272  CA  GLU A 929      -3.021 143.090 -60.157  1.00 48.96           C
ATOM   2273  C   GLU A 929      -2.707 143.559 -58.740  1.00 50.47           C
ATOM   2274  O   GLU A 929      -1.711 144.246 -58.512  1.00 49.96           O
ATOM   2275  CB  GLU A 929      -3.927 144.102 -60.860  1.00 59.02           C
ATOM   2276  CG  GLU A 929      -3.195 145.015 -61.828  1.00 64.58           C
ATOM   2277  CD  GLU A 929      -4.141 145.828 -62.684  1.00 70.45           C
ATOM   2278  OE1 GLU A 929      -4.832 146.708 -62.130  1.00 68.54           O
ATOM   2279  OE2 GLU A 929      -4.197 145.583 -63.908  1.00 69.78           O
ATOM   2280  N   VAL A 930      -3.565 143.190 -57.793  1.00 56.08           N
ATOM   2281  CA  VAL A 930      -3.352 143.517 -56.387  1.00 43.32           C
ATOM   2282  C   VAL A 930      -2.095 142.847 -55.848  1.00 45.84           C
ATOM   2283  O   VAL A 930      -1.254 143.494 -55.222  1.00 47.27           O
ATOM   2284  CB  VAL A 930      -4.553 143.099 -55.517  1.00 49.78           C
ATOM   2285  CG1 VAL A 930      -4.261 143.360 -54.043  1.00 37.41           C
ATOM   2286  CG2 VAL A 930      -5.810 143.830 -55.960  1.00 47.67           C
ATOM   2287  N   GLN A 931      -1.972 141.546 -56.089  1.00 45.98           N
ATOM   2288  CA  GLN A 931      -0.851 140.784 -55.556  1.00 43.25           C
ATOM   2289  C   GLN A 931       0.450 141.173 -56.251  1.00 43.30           C
ATOM   2290  O   GLN A 931       1.527 141.062 -55.669  1.00 44.03           O
ATOM   2291  CB  GLN A 931      -1.107 139.279 -55.680  1.00 44.04           C
ATOM   2292  CG  GLN A 931      -1.489 138.803 -57.069  1.00 48.44           C
ATOM   2293  CD  GLN A 931      -2.235 137.480 -57.042  1.00 53.80           C
ATOM   2294  OE1 GLN A 931      -2.783 137.084 -56.013  1.00 43.79           O
ATOM   2295  NE2 GLN A 931      -2.264 136.793 -58.178  1.00 55.61           N
ATOM   2296  N   GLN A 932       0.347 141.630 -57.494  1.00 42.04           N
ATOM   2297  CA  GLN A 932       1.506 142.152 -58.209  1.00 47.99           C
ATOM   2298  C   GLN A 932       2.028 143.412 -57.523  1.00 46.55           C
ATOM   2299  O   GLN A 932       3.229 143.557 -57.301  1.00 43.92           O
ATOM   2300  CB  GLN A 932       1.150 142.443 -59.674  1.00 51.86           C
ATOM   2301  CG  GLN A 932       1.955 143.568 -60.333  1.00 58.65           C
ATOM   2302  CD  GLN A 932       3.453 143.309 -60.348  1.00 70.42           C
ATOM   2303  OE1 GLN A 932       3.898 142.164 -60.439  1.00 81.86           O
ATOM   2304  NE2 GLN A 932       4.237 144.377 -60.251  1.00 59.65           N
ATOM   2305  N   LYS A 933       1.114 144.312 -57.176  1.00 43.91           N
ATOM   2306  CA  LYS A 933       1.481 145.593 -56.584  1.00 48.99           C
ATOM   2307  C   LYS A 933       1.958 145.457 -55.141  1.00 42.92           C
ATOM   2308  O   LYS A 933       2.868 146.166 -54.712  1.00 36.25           O
ATOM   2309  CB  LYS A 933       0.297 146.560 -56.644  1.00 43.27           C
ATOM   2310  CG  LYS A 933      -0.013 147.080 -58.036  1.00 48.94           C
ATOM   2311  CD  LYS A 933      -0.963 148.266 -57.981  1.00 54.79           C
ATOM   2312  CE  LYS A 933      -1.261 148.803 -59.371  1.00 59.53           C
ATOM   2313  NZ  LYS A 933      -2.087 147.850 -60.164  1.00 65.34           N
ATOM   2314  N   TRP A 934       1.338 144.549 -54.395  1.00 42.58           N
ATOM   2315  CA  TRP A 934       1.638 144.396 -52.975  1.00 44.51           C
ATOM   2316  C   TRP A 934       2.947 143.648 -52.726  1.00 42.95           C
ATOM   2317  O   TRP A 934       3.790 144.106 -51.953  1.00 39.74           O
ATOM   2318  CB  TRP A 934       0.484 143.682 -52.267  1.00 40.26           C
ATOM   2319  CG  TRP A 934       0.631 143.641 -50.779  1.00 43.41           C
ATOM   2320  CD1 TRP A 934       0.520 144.692 -49.917  1.00 44.05           C
ATOM   2321  CD2 TRP A 934       0.904 142.489 -49.974  1.00 46.71           C
ATOM   2322  NE1 TRP A 934       0.714 144.268 -48.625  1.00 41.25           N
ATOM   2323  CE2 TRP A 934       0.951 142.918 -48.633  1.00 49.01           C
ATOM   2324  CE3 TRP A 934       1.116 141.136 -50.257  1.00 36.95           C
ATOM   2325  CZ2 TRP A 934       1.202 142.044 -47.578  1.00 44.65           C
ATOM   2326  CZ3 TRP A 934       1.362 140.269 -49.207  1.00 43.46           C
ATOM   2327  CH2 TRP A 934       1.404 140.727 -47.885  1.00 39.91           C
ATOM   2328  N   ILE A 935       3.112 142.501 -53.382  1.00 38.45           N
ATOM   2329  CA  ILE A 935       4.297 141.665 -53.199  1.00 45.28           C
ATOM   2330  C   ILE A 935       5.571 142.387 -53.633  1.00 44.01           C
ATOM   2331  O   ILE A 935       6.610 142.285 -52.978  1.00 40.32           O
ATOM   2332  CB  ILE A 935       4.171 140.335 -53.980  1.00 42.39           C
ATOM   2333  CG1 ILE A 935       3.061 139.473 -53.380  1.00 34.99           C
ATOM   2334  CG2 ILE A 935       5.483 139.565 -53.963  1.00 36.86           C
ATOM   2335  CD1 ILE A 935       2.645 138.315 -54.259  1.00 27.37           C
ATOM   2336  N   ASN A 936       5.480 143.131 -54.730  1.00 42.08           N
ATOM   2337  CA  ASN A 936       6.643 143.813 -55.285  1.00 46.11           C
ATOM   2338  C   ASN A 936       6.796 145.230 -54.749  1.00 43.60           C
ATOM   2339  O   ASN A 936       7.720 145.947 -55.137  1.00 43.24           O
ATOM   2340  CB  ASN A 936       6.559 143.847 -56.811  1.00 47.14           C
ATOM   2341  CG  ASN A 936       6.932 142.524 -57.442  1.00 46.99           C
ATOM   2342  OD1 ASN A 936       6.084 141.827 -57.999  1.00 50.70           O
ATOM   2343  ND2 ASN A 936       8.207 142.169 -57.357  1.00 40.80           N
ATOM   2344  N   GLN A 937       5.891 145.615 -53.852  1.00 35.95           N
ATOM   2345  CA  GLN A 937       5.868 146.961 -53.286  1.00 39.84           C
ATOM   2346  C   GLN A 937       5.831 148.008 -54.391  1.00 44.20           C
ATOM   2347  O   GLN A 937       6.690 148.888 -54.458  1.00 41.98           O
ATOM   2348  CB  GLN A 937       7.071 147.198 -52.369  1.00 39.56           C
ATOM   2349  CG  GLN A 937       6.993 146.452 -51.048  1.00 46.63           C
ATOM   2350  CD  GLN A 937       8.078 146.870 -50.075  1.00 41.24           C
ATOM   2351  OE1 GLN A 937       9.113 147.406 -50.471  1.00 43.41           O
ATOM   2352  NE2 GLN A 937       7.843 146.629 -48.790  1.00 45.05           N
ATOM   2353  N   ASP A 938       4.840 147.887 -55.268  1.00 40.85           N
ATOM   2354  CA  ASP A 938       4.677 148.814 -56.378  1.00 47.47           C
ATOM   2355  C   ASP A 938       3.287 149.442 -56.380  1.00 49.72           C
ATOM   2356  O   ASP A 938       2.380 148.971 -57.066  1.00 42.67           O
ATOM   2357  CB  ASP A 938       4.936 148.105 -57.708  1.00 43.66           C
ATOM   2358  CG  ASP A 938       5.049 149.072 -58.869  1.00 68.06           C
ATOM   2359  OD1 ASP A 938       6.105 149.726 -58.997  1.00 69.23           O
ATOM   2360  OD2 ASP A 938       4.081 149.182 -59.650  1.00 76.67           O
ATOM   2361  N   GLY A 939       3.128 150.511 -55.606  1.00 39.27           N
ATOM   2362  CA  GLY A 939       1.880 151.249 -55.574  1.00 43.66           C
ATOM   2363  C   GLY A 939       0.865 150.702 -54.589  1.00 43.86           C
ATOM   2364  O   GLY A 939      -0.294 151.115 -54.590  1.00 54.61           O
ATOM   2365  N   CYS A 940       1.299 149.773 -53.744  1.00 43.99           N
ATOM   2366  CA  CYS A 940       0.432 149.231 -52.705  1.00 40.52           C
ATOM   2367  C   CYS A 940       1.216 148.899 -51.442  1.00 34.80           C
ATOM   2368  O   CYS A 940       2.155 148.105 -51.473  1.00 47.94           O
ATOM   2369  CB  CYS A 940      -0.298 147.985 -53.211  1.00 41.57           C
ATOM   2370  SG  CYS A 940      -1.389 147.215 -51.992  1.00 53.81           S
ATOM   2371  N   GLN A 941       0.824 149.515 -50.331  1.00 42.95           N
ATOM   2372  CA  GLN A 941       1.457 149.254 -49.045  1.00 46.34           C
ATOM   2373  C   GLN A 941       0.661 148.253 -48.220  1.00 46.37           C
ATOM   2374  O   GLN A 941       1.229 147.386 -47.557  1.00 48.43           O
ATOM   2375  CB  GLN A 941       1.619 150.552 -48.252  1.00 49.67           C
ATOM   2376  CG  GLN A 941       2.231 150.356 -46.876  1.00 42.43           C
ATOM   2377  CD  GLN A 941       2.359 151.649 -46.092  1.00 44.23           C
ATOM   2378  OE1 GLN A 941       1.867 152.696 -46.511  1.00 51.29           O
ATOM   2379  NE2 GLN A 941       3.030 151.582 -44.948  1.00 53.31           N
ATOM   2380  N   VAL A 942      -0.660 148.368 -48.280  1.00 39.25           N
ATOM   2381  CA  VAL A 942      -1.535 147.577 -47.427  1.00 40.94           C
ATOM   2382  C   VAL A 942      -2.657 146.938 -48.231  1.00 42.72           C
ATOM   2383  O   VAL A 942      -3.288 147.590 -49.064  1.00 44.36           O
ATOM   2384  CB  VAL A 942      -2.155 148.435 -46.298  1.00 47.83           C
ATOM   2385  CG1 VAL A 942      -3.028 147.581 -45.386  1.00 42.12           C
ATOM   2386  CG2 VAL A 942      -1.070 149.150 -45.502  1.00 44.28           C
ATOM   2387  N   ILE A 943      -2.896 145.656 -47.981  1.00 43.01           N
ATOM   2388  CA  ILE A 943      -4.056 144.983 -48.540  1.00 45.41           C
ATOM   2389  C   ILE A 943      -5.102 144.778 -47.451  1.00 49.19           C
ATOM   2390  O   ILE A 943      -4.780 144.406 -46.321  1.00 49.75           O
ATOM   2391  CB  ILE A 943      -3.687 143.624 -49.170  1.00 41.14           C
ATOM   2392  CG1 ILE A 943      -2.833 142.791 -48.212  1.00 45.15           C
ATOM   2393  CG2 ILE A 943      -2.958 143.835 -50.485  1.00 47.69           C
ATOM   2394  CD1 ILE A 943      -2.856 141.308 -48.512  1.00 45.08           C
ATOM   2395  N   CYS A 944      -6.358 145.040 -47.793  1.00 48.74           N
ATOM   2396  CA  CYS A 944      -7.454 144.819 -46.865  1.00 51.01           C
ATOM   2397  C   CYS A 944      -8.168 143.547 -47.280  1.00 57.35           C
ATOM   2398  O   CYS A 944      -9.034 143.561 -48.153  1.00 51.54           O
ATOM   2399  CB  CYS A 944      -8.408 146.012 -46.847  1.00 39.91           C
ATOM   2400  SG  CYS A 944      -7.614 147.570 -46.391  1.00 54.38           S
ATOM   2401  N   ALA A 945      -7.780 142.441 -46.656  1.00 53.82           N
ATOM   2402  CA  ALA A 945      -8.199 141.127 -47.114  1.00 51.11           C
ATOM   2403  C   ALA A 945      -9.079 140.401 -46.109  1.00 48.14           C
ATOM   2404  O   ALA A 945      -8.981 140.619 -44.902  1.00 45.34           O
ATOM   2405  CB  ALA A 945      -6.977 140.282 -47.442  1.00 45.87           C
ATOM   2406  N   THR A 946      -9.953 139.546 -46.627  1.00 49.27           N
ATOM   2407  CA  THR A 946     -10.666 138.588 -45.801  1.00 54.46           C
ATOM   2408  C   THR A 946      -9.678 137.499 -45.410  1.00 54.68           C
ATOM   2409  O   THR A 946      -8.761 137.195 -46.172  1.00 60.32           O
ATOM   2410  CB  THR A 946     -11.871 137.974 -46.536  1.00 60.02           C
ATOM   2411  OG1 THR A 946     -11.430 137.371 -47.759  1.00 56.27           O
ATOM   2412  CG2 THR A 946     -12.901 139.044 -46.853  1.00 52.92           C
ATOM   2413  N   ILE A 947      -9.854 136.929 -44.221  1.00 57.67           N
ATOM   2414  CA  ILE A 947      -8.945 135.903 -43.714  1.00 53.60           C
ATOM   2415  C   ILE A 947      -8.779 134.750 -44.704  1.00 54.83           C
ATOM   2416  O   ILE A 947      -7.663 134.289 -44.947  1.00 60.03           O
ATOM   2417  CB  ILE A 947      -9.435 135.352 -42.358  1.00 50.79           C
ATOM   2418  CG1 ILE A 947      -9.138 136.355 -41.241  1.00 59.83           C
ATOM   2419  CG2 ILE A 947      -8.786 134.013 -42.047  1.00 52.03           C
ATOM   2420  CD1 ILE A 947      -9.889 136.083 -39.954  1.00 59.77           C
ATOM   2421  N   ALA A 948      -9.891 134.310 -45.287  1.00 60.49           N
ATOM   2422  CA  ALA A 948      -9.881 133.235 -46.277  1.00 61.02           C
ATOM   2423  C   ALA A 948      -8.951 133.537 -47.451  1.00 59.95           C
ATOM   2424  O   ALA A 948      -8.184 132.677 -47.883  1.00 63.35           O
ATOM   2425  CB  ALA A 948     -11.291 132.974 -46.782  1.00 65.14           C
ATOM   2426  N   PHE A 949      -9.031 134.760 -47.967  1.00 57.02           N
ATOM   2427  CA  PHE A 949      -8.294 135.135 -49.168  1.00 56.52           C
ATOM   2428  C   PHE A 949      -6.877 135.609 -48.848  1.00 49.87           C
ATOM   2429  O   PHE A 949      -5.981 135.510 -49.686  1.00 55.09           O
ATOM   2430  CB  PHE A 949      -9.050 136.223 -49.935  1.00 61.98           C
ATOM   2431  CG  PHE A 949      -9.057 136.021 -51.425  1.00 49.47           C
ATOM   2432  CD1 PHE A 949      -9.823 135.019 -51.996  1.00 54.38           C
ATOM   2433  CD2 PHE A 949      -8.303 136.834 -52.254  1.00 52.39           C
ATOM   2434  CE1 PHE A 949      -9.834 134.827 -53.366  1.00 53.45           C
ATOM   2435  CE2 PHE A 949      -8.311 136.649 -53.626  1.00 57.15           C
ATOM   2436  CZ  PHE A 949      -9.079 135.644 -54.182  1.00 49.27           C
ATOM   2437  N   GLY A 950      -6.682 136.125 -47.638  1.00 51.75           N
ATOM   2438  CA  GLY A 950      -5.383 136.627 -47.224  1.00 51.30           C
ATOM   2439  C   GLY A 950      -4.359 135.521 -47.053  1.00 64.32           C
ATOM   2440  O   GLY A 950      -3.155 135.751 -47.172  1.00 65.85           O
ATOM   2441  N   MET A 951      -4.842 134.316 -46.769  1.00 60.27           N
ATOM   2442  CA  MET A 951      -3.983 133.143 -46.668  1.00 63.66           C
ATOM   2443  C   MET A 951      -3.418 132.734 -48.026  1.00 69.63           C
ATOM   2444  O   MET A 951      -2.417 132.023 -48.102  1.00 69.47           O
ATOM   2445  CB  MET A 951      -4.750 131.969 -46.051  1.00 66.03           C
ATOM   2446  CG  MET A 951      -5.114 132.145 -44.584  1.00 77.39           C
ATOM   2447  SD  MET A 951      -3.674 132.494 -43.557  1.00101.04           S
ATOM   2448  CE  MET A 951      -4.286 132.037 -41.939  1.00 73.90           C
ATOM   2449  N   GLY A 952      -4.061 133.188 -49.097  1.00 52.24           N
ATOM   2450  CA  GLY A 952      -3.695 132.766 -50.435  1.00 45.77           C
ATOM   2451  C   GLY A 952      -2.440 133.393 -51.013  1.00 59.30           C
ATOM   2452  O   GLY A 952      -1.918 132.908 -52.017  1.00 70.14           O
ATOM   2453  N   ILE A 953      -1.949 134.461 -50.389  1.00 54.80           N
ATOM   2454  CA  ILE A 953      -0.701 135.091 -50.823  1.00 51.12           C
ATOM   2455  C   ILE A 953       0.134 135.531 -49.629  1.00 59.18           C
ATOM   2456  O   ILE A 953      -0.384 135.692 -48.524  1.00 61.83           O
ATOM   2457  CB  ILE A 953      -0.942 136.321 -51.724  1.00 61.31           C
ATOM   2458  CG1 ILE A 953      -1.783 137.370 -50.992  1.00 53.23           C
ATOM   2459  CG2 ILE A 953      -1.588 135.914 -53.039  1.00 64.76           C
ATOM   2460  CD1 ILE A 953      -1.783 138.722 -51.669  1.00 47.14           C
ATOM   2461  N   ASP A 954       1.425 135.738 -49.867  1.00 53.70           N
ATOM   2462  CA  ASP A 954       2.368 135.999 -48.790  1.00 46.56           C
ATOM   2463  C   ASP A 954       3.685 136.563 -49.314  1.00 46.42           C
ATOM   2464  O   ASP A 954       4.069 136.325 -50.458  1.00 53.59           O
ATOM   2465  CB  ASP A 954       2.628 134.715 -47.996  1.00 66.88           C
ATOM   2466  CG  ASP A 954       3.539 134.935 -46.805  1.00 75.97           C
ATOM   2467  OD1 ASP A 954       3.399 135.979 -46.133  1.00 64.31           O
ATOM   2468  OD2 ASP A 954       4.394 134.063 -46.541  1.00 71.56           O
ATOM   2469  N   LYS A 955       4.373 137.308 -48.455  1.00 51.98           N
ATOM   2470  CA  LYS A 955       5.741 137.735 -48.703  1.00 44.64           C
ATOM   2471  C   LYS A 955       6.480 137.694 -47.367  1.00 47.39           C
ATOM   2472  O   LYS A 955       5.854 137.766 -46.310  1.00 47.36           O
ATOM   2473  CB  LYS A 955       5.776 139.134 -49.328  1.00 32.15           C
ATOM   2474  CG  LYS A 955       5.185 140.224 -48.451  1.00 35.40           C
ATOM   2475  CD  LYS A 955       4.650 141.388 -49.283  1.00 42.91           C
ATOM   2476  CE  LYS A 955       5.572 142.600 -49.261  1.00 34.30           C
ATOM   2477  NZ  LYS A 955       6.788 142.425 -50.098  1.00 43.04           N
ATOM   2478  N   PRO A 956       7.814 137.574 -47.402  1.00 40.43           N
ATOM   2479  CA  PRO A 956       8.511 137.323 -46.138  1.00 45.12           C
ATOM   2480  C   PRO A 956       8.703 138.563 -45.266  1.00 54.40           C
ATOM   2481  O   PRO A 956       8.945 138.417 -44.069  1.00 50.23           O
ATOM   2482  CB  PRO A 956       9.863 136.775 -46.600  1.00 43.17           C
ATOM   2483  CG  PRO A 956      10.087 137.428 -47.918  1.00 50.80           C
ATOM   2484  CD  PRO A 956       8.729 137.539 -48.557  1.00 41.65           C
ATOM   2485  N   ASP A 957       8.577 139.755 -45.840  1.00 50.58           N
ATOM   2486  CA  ASP A 957       8.849 140.973 -45.083  1.00 42.73           C
ATOM   2487  C   ASP A 957       7.586 141.758 -44.728  1.00 41.40           C
ATOM   2488  O   ASP A 957       7.559 142.984 -44.824  1.00 47.96           O
ATOM   2489  CB  ASP A 957       9.819 141.869 -45.860  1.00 38.79           C
ATOM   2490  CG  ASP A 957       9.290 142.259 -47.228  1.00 44.67           C
ATOM   2491  OD1 ASP A 957       8.292 141.658 -47.679  1.00 45.47           O
ATOM   2492  OD2 ASP A 957       9.873 143.174 -47.848  1.00 46.42           O
ATOM   2493  N   VAL A 958       6.543 141.047 -44.312  1.00 38.14           N
ATOM   2494  CA  VAL A 958       5.353 141.696 -43.775  1.00 42.50           C
ATOM   2495  C   VAL A 958       5.666 142.265 -42.395  1.00 41.14           C
ATOM   2496  O   VAL A 958       5.933 141.517 -41.456  1.00 43.40           O
ATOM   2497  CB  VAL A 958       4.164 140.723 -43.680  1.00 44.66           C
ATOM   2498  CG1 VAL A 958       3.003 141.373 -42.949  1.00 41.55           C
ATOM   2499  CG2 VAL A 958       3.737 140.275 -45.069  1.00 42.82           C
ATOM   2500  N   ARG A 959       5.637 143.589 -42.276  1.00 39.91           N
ATOM   2501  CA  ARG A 959       6.070 144.249 -41.048  1.00 37.96           C
ATOM   2502  C   ARG A 959       4.943 144.435 -40.036  1.00 34.68           C
ATOM   2503  O   ARG A 959       5.203 144.678 -38.859  1.00 43.49           O
ATOM   2504  CB  ARG A 959       6.705 145.604 -41.368  1.00 36.40           C
ATOM   2505  CG  ARG A 959       8.095 145.526 -41.993  1.00 38.08           C
ATOM   2506  CD  ARG A 959       9.179 145.204 -40.971  1.00 43.18           C
ATOM   2507  NE  ARG A 959       9.169 143.800 -40.569  1.00 48.62           N
ATOM   2508  CZ  ARG A 959       9.796 142.831 -41.227  1.00 47.96           C
ATOM   2509  NH1 ARG A 959      10.490 143.112 -42.322  1.00 44.64           N
ATOM   2510  NH2 ARG A 959       9.730 141.580 -40.791  1.00 53.07           N
ATOM   2511  N   PHE A 960       3.696 144.339 -40.485  1.00 31.68           N
ATOM   2512  CA  PHE A 960       2.572 144.416 -39.557  1.00 36.60           C
ATOM   2513  C   PHE A 960       1.329 143.707 -40.078  1.00 34.44           C
ATOM   2514  O   PHE A 960       1.068 143.683 -41.279  1.00 41.23           O
ATOM   2515  CB  PHE A 960       2.242 145.878 -39.231  1.00 38.36           C
ATOM   2516  CG  PHE A 960       1.851 146.704 -40.427  1.00 40.10           C
ATOM   2517  CD1 PHE A 960       0.526 146.791 -40.826  1.00 41.10           C
ATOM   2518  CD2 PHE A 960       2.807 147.409 -41.141  1.00 39.06           C
ATOM   2519  CE1 PHE A 960       0.164 147.556 -41.918  1.00 39.88           C
ATOM   2520  CE2 PHE A 960       2.450 148.175 -42.235  1.00 39.71           C
ATOM   2521  CZ  PHE A 960       1.127 148.249 -42.623  1.00 41.56           C
ATOM   2522  N   VAL A 961       0.572 143.121 -39.158  1.00 40.71           N
ATOM   2523  CA  VAL A 961      -0.698 142.483 -39.478  1.00 40.05           C
ATOM   2524  C   VAL A 961      -1.764 142.925 -38.490  1.00 40.67           C
ATOM   2525  O   VAL A 961      -1.612 142.756 -37.281  1.00 53.50           O
ATOM   2526  CB  VAL A 961      -0.590 140.948 -39.468  1.00 40.26           C
ATOM   2527  CG1 VAL A 961      -1.969 140.309 -39.588  1.00 35.04           C
ATOM   2528  CG2 VAL A 961       0.336 140.476 -40.575  1.00 38.37           C
ATOM   2529  N   ILE A 962      -2.842 143.497 -39.012  1.00 47.15           N
ATOM   2530  CA  ILE A 962      -3.902 144.034 -38.175  1.00 43.38           C
ATOM   2531  C   ILE A 962      -5.205 143.264 -38.354  1.00 46.65           C
ATOM   2532  O   ILE A 962      -5.673 143.066 -39.475  1.00 51.13           O
ATOM   2533  CB  ILE A 962      -4.154 145.522 -38.489  1.00 42.28           C
ATOM   2534  CG1 ILE A 962      -2.892 146.348 -38.224  1.00 41.40           C
ATOM   2535  CG2 ILE A 962      -5.323 146.051 -37.679  1.00 45.45           C
ATOM   2536  CD1 ILE A 962      -2.926 147.732 -38.843  1.00 36.19           C
ATOM   2537  N   HIS A 963      -5.782 142.823 -37.242  1.00 45.39           N
ATOM   2538  CA  HIS A 963      -7.124 142.265 -37.257  1.00 46.11           C
ATOM   2539  C   HIS A 963      -8.097 143.367 -36.863  1.00 53.21           C
ATOM   2540  O   HIS A 963      -8.139 143.784 -35.706  1.00 58.38           O
ATOM   2541  CB  HIS A 963      -7.239 141.070 -36.311  1.00 47.32           C
ATOM   2542  CG  HIS A 963      -6.585 139.826 -36.827  1.00 48.66           C
ATOM   2543  ND1 HIS A 963      -5.219 139.644 -36.823  1.00 46.84           N
ATOM   2544  CD2 HIS A 963      -7.112 138.699 -37.365  1.00 43.94           C
ATOM   2545  CE1 HIS A 963      -4.932 138.459 -37.334  1.00 47.47           C
ATOM   2546  NE2 HIS A 963      -6.064 137.866 -37.670  1.00 46.82           N
ATOM   2547  N   ALA A 964      -8.870 143.840 -37.835  1.00 55.19           N
ATOM   2548  CA  ALA A 964      -9.741 144.991 -37.634  1.00 56.21           C
ATOM   2549  C   ALA A 964     -10.882 144.668 -36.677  1.00 68.04           C
ATOM   2550  O   ALA A 964     -11.374 145.544 -35.964  1.00 66.05           O
ATOM   2551  CB  ALA A 964     -10.288 145.475 -38.968  1.00 55.98           C
ATOM   2552  N   SER A 965     -11.296 143.406 -36.665  1.00 64.80           N
ATOM   2553  CA  SER A 965     -12.361 142.958 -35.777  1.00 67.38           C
ATOM   2554  C   SER A 965     -11.853 141.894 -34.811  1.00 65.19           C
ATOM   2555  O   SER A 965     -10.680 141.885 -34.438  1.00 64.66           O
ATOM   2556  CB  SER A 965     -13.542 142.421 -36.587  1.00 76.54           C
ATOM   2557  OG  SER A 965     -13.987 143.379 -37.532  1.00 82.94           O
ATOM   2558  N   LEU A 966     -12.747 140.996 -34.415  1.00 70.79           N
ATOM   2559  CA  LEU A 966     -12.423 139.962 -33.442  1.00 68.20           C
ATOM   2560  C   LEU A 966     -12.307 138.607 -34.128  1.00 70.97           C
ATOM   2561  O   LEU A 966     -13.259 138.145 -34.757  1.00 79.09           O
ATOM   2562  CB  LEU A 966     -13.486 139.909 -32.342  1.00 73.46           C
ATOM   2563  CG  LEU A 966     -13.294 138.857 -31.248  1.00 70.66           C
ATOM   2564  CD1 LEU A 966     -12.064 139.163 -30.406  1.00 68.90           C
ATOM   2565  CD2 LEU A 966     -14.535 138.757 -30.373  1.00 81.25           C
ATOM   2566  N   PRO A 967     -11.131 137.970 -34.016  1.00 57.30           N
ATOM   2567  CA  PRO A 967     -10.886 136.675 -34.660  1.00 60.66           C
ATOM   2568  C   PRO A 967     -11.872 135.612 -34.191  1.00 68.33           C
ATOM   2569  O   PRO A 967     -12.385 135.702 -33.076  1.00 72.45           O
ATOM   2570  CB  PRO A 967      -9.461 136.328 -34.222  1.00 60.46           C
ATOM   2571  CG  PRO A 967      -8.832 137.636 -33.903  1.00 56.53           C
ATOM   2572  CD  PRO A 967      -9.928 138.491 -33.344  1.00 53.46           C
ATOM   2573  N   LYS A 968     -12.135 134.622 -35.037  1.00 66.31           N
ATOM   2574  CA  LYS A 968     -13.097 133.579 -34.709  1.00 66.92           C
ATOM   2575  C   LYS A 968     -12.569 132.681 -33.597  1.00 69.75           C
ATOM   2576  O   LYS A 968     -13.344 132.119 -32.824  1.00 82.10           O
ATOM   2577  CB  LYS A 968     -13.436 132.749 -35.949  1.00 73.16           C
ATOM   2578  CG  LYS A 968     -14.127 133.539 -37.051  1.00 77.77           C
ATOM   2579  CD  LYS A 968     -14.650 132.624 -38.147  1.00 83.45           C
ATOM   2580  CE  LYS A 968     -15.188 133.422 -39.326  1.00 81.82           C
ATOM   2581  NZ  LYS A 968     -16.377 134.239 -38.947  1.00 86.65           N
ATOM   2582  N   SER A 969     -11.248 132.553 -33.518  1.00 67.39           N
ATOM   2583  CA  SER A 969     -10.622 131.708 -32.508  1.00 71.78           C
ATOM   2584  C   SER A 969      -9.169 132.101 -32.269  1.00 69.32           C
ATOM   2585  O   SER A 969      -8.565 132.804 -33.078  1.00 71.37           O
ATOM   2586  CB  SER A 969     -10.697 130.236 -32.919  1.00 68.41           C
ATOM   2587  OG  SER A 969      -9.714 129.931 -33.894  1.00 63.33           O
ATOM   2588  N   VAL A 970      -8.613 131.639 -31.153  1.00 55.46           N
ATOM   2589  CA  VAL A 970      -7.218 131.905 -30.826  1.00 59.86           C
ATOM   2590  C   VAL A 970      -6.297 131.146 -31.776  1.00 57.48           C
ATOM   2591  O   VAL A 970      -5.278 131.674 -32.224  1.00 58.93           O
ATOM   2592  CB  VAL A 970      -6.896 131.519 -29.369  1.00 66.90           C
ATOM   2593  CG1 VAL A 970      -5.434 131.793 -29.050  1.00 62.04           C
ATOM   2594  CG2 VAL A 970      -7.802 132.277 -28.414  1.00 63.87           C
ATOM   2595  N   GLU A 971      -6.667 129.905 -32.078  1.00 62.90           N
ATOM   2596  CA  GLU A 971      -5.922 129.092 -33.031  1.00 67.07           C
ATOM   2597  C   GLU A 971      -5.859 129.801 -34.378  1.00 61.66           C
ATOM   2598  O   GLU A 971      -4.789 129.933 -34.971  1.00 58.39           O
ATOM   2599  CB  GLU A 971      -6.557 127.709 -33.185  1.00 64.24           C
ATOM   2600  CG  GLU A 971      -6.611 126.905 -31.898  1.00 58.01           C
ATOM   2601  N   GLY A 972      -7.016 130.254 -34.850  1.00 58.55           N
ATOM   2602  CA  GLY A 972      -7.096 131.025 -36.076  1.00 59.61           C
ATOM   2603  C   GLY A 972      -6.217 132.260 -36.033  1.00 60.68           C
ATOM   2604  O   GLY A 972      -5.433 132.497 -36.950  1.00 60.77           O
ATOM   2605  N   TYR A 973      -6.338 133.039 -34.962  1.00 54.12           N
ATOM   2606  CA  TYR A 973      -5.570 134.273 -34.818  1.00 51.90           C
ATOM   2607  C   TYR A 973      -4.064 134.033 -34.863  1.00 53.93           C
ATOM   2608  O   TYR A 973      -3.327 134.802 -35.481  1.00 52.15           O
ATOM   2609  CB  TYR A 973      -5.926 134.990 -33.514  1.00 44.62           C
ATOM   2610  CG  TYR A 973      -5.051 136.196 -33.259  1.00 51.34           C
ATOM   2611  CD1 TYR A 973      -5.213 137.363 -33.994  1.00 52.58           C
ATOM   2612  CD2 TYR A 973      -4.047 136.159 -32.299  1.00 45.40           C
ATOM   2613  CE1 TYR A 973      -4.408 138.465 -33.772  1.00 45.72           C
ATOM   2614  CE2 TYR A 973      -3.237 137.255 -32.071  1.00 49.47           C
ATOM   2615  CZ  TYR A 973      -3.422 138.404 -32.810  1.00 47.16           C
ATOM   2616  OH  TYR A 973      -2.616 139.495 -32.583  1.00 48.45           O
ATOM   2617  N   TYR A 974      -3.611 132.974 -34.198  1.00 56.17           N
ATOM   2618  CA  TYR A 974      -2.187 132.664 -34.136  1.00 45.87           C
ATOM   2619  C   TYR A 974      -1.605 132.392 -35.519  1.00 50.96           C
ATOM   2620  O   TYR A 974      -0.530 132.888 -35.854  1.00 53.26           O
ATOM   2621  CB  TYR A 974      -1.930 131.462 -33.224  1.00 48.46           C
ATOM   2622  CG  TYR A 974      -0.518 130.933 -33.326  1.00 40.72           C
ATOM   2623  CD1 TYR A 974       0.528 131.558 -32.661  1.00 36.50           C
ATOM   2624  CD2 TYR A 974      -0.229 129.811 -34.092  1.00 40.97           C
ATOM   2625  CE1 TYR A 974       1.821 131.082 -32.756  1.00 37.96           C
ATOM   2626  CE2 TYR A 974       1.060 129.328 -34.193  1.00 42.85           C
ATOM   2627  CZ  TYR A 974       2.082 129.966 -33.523  1.00 43.01           C
ATOM   2628  OH  TYR A 974       3.368 129.487 -33.620  1.00 50.18           O
ATOM   2629  N   GLN A 975      -2.310 131.591 -36.312  1.00 52.72           N
ATOM   2630  CA  GLN A 975      -1.850 131.247 -37.653  1.00 49.68           C
ATOM   2631  C   GLN A 975      -1.910 132.454 -38.583  1.00 57.22           C
ATOM   2632  O   GLN A 975      -1.064 132.613 -39.462  1.00 61.40           O
ATOM   2633  CB  GLN A 975      -2.679 130.096 -38.230  1.00 56.81           C
ATOM   2634  CG  GLN A 975      -2.577 128.791 -37.447  1.00 60.57           C
ATOM   2635  CD  GLN A 975      -1.156 128.263 -37.354  1.00 55.51           C
ATOM   2636  OE1 GLN A 975      -0.327 128.516 -38.229  1.00 57.55           O
ATOM   2637  NE2 GLN A 975      -0.870 127.519 -36.291  1.00 52.66           N
ATOM   2638  N   GLU A 976      -2.914 133.302 -38.381  1.00 60.84           N
ATOM   2639  CA  GLU A 976      -3.099 134.492 -39.206  1.00 54.43           C
ATOM   2640  C   GLU A 976      -2.013 135.532 -38.946  1.00 49.91           C
ATOM   2641  O   GLU A 976      -1.400 136.048 -39.880  1.00 58.29           O
ATOM   2642  CB  GLU A 976      -4.483 135.101 -38.961  1.00 54.63           C
ATOM   2643  CG  GLU A 976      -5.627 134.271 -39.525  1.00 61.12           C
ATOM   2644  CD  GLU A 976      -6.942 134.511 -38.809  1.00 63.07           C
ATOM   2645  OE1 GLU A 976      -7.069 135.547 -38.123  1.00 69.65           O
ATOM   2646  OE2 GLU A 976      -7.848 133.659 -38.929  1.00 59.18           O
ATOM   2647  N   SER A 977      -1.783 135.842 -37.675  1.00 41.67           N
ATOM   2648  CA  SER A 977      -0.782 136.835 -37.303  1.00 48.03           C
ATOM   2649  C   SER A 977       0.630 136.259 -37.360  1.00 50.82           C
ATOM   2650  O   SER A 977       1.613 137.000 -37.361  1.00 51.08           O
ATOM   2651  CB  SER A 977      -1.065 137.381 -35.903  1.00 47.58           C
ATOM   2652  OG  SER A 977      -0.914 136.371 -34.920  1.00 51.62           O
ATOM   2653  N   GLY A 978       0.723 134.934 -37.400  1.00 42.15           N
ATOM   2654  CA  GLY A 978       2.007 134.257 -37.392  1.00 47.74           C
ATOM   2655  C   GLY A 978       2.784 134.414 -38.683  1.00 47.07           C
ATOM   2656  O   GLY A 978       4.013 134.456 -38.678  1.00 51.49           O
ATOM   2657  N   ARG A 979       2.062 134.503 -39.795  1.00 52.35           N
ATOM   2658  CA  ARG A 979       2.681 134.605 -41.112  1.00 51.57           C
ATOM   2659  C   ARG A 979       3.372 135.950 -41.329  1.00 53.62           C
ATOM   2660  O   ARG A 979       4.008 136.172 -42.359  1.00 62.75           O
ATOM   2661  CB  ARG A 979       1.631 134.355 -42.196  1.00 50.22           C
ATOM   2662  CG  ARG A 979       0.968 132.993 -42.058  1.00 47.91           C
ATOM   2663  CD  ARG A 979      -0.269 132.852 -42.921  1.00 55.73           C
ATOM   2664  NE  ARG A 979       0.044 132.608 -44.325  1.00 62.32           N
ATOM   2665  CZ  ARG A 979      -0.171 133.480 -45.304  1.00 61.12           C
ATOM   2666  NH1 ARG A 979      -0.708 134.664 -45.038  1.00 67.40           N
ATOM   2667  NH2 ARG A 979       0.144 133.165 -46.552  1.00 64.26           N
ATOM   2668  N   ALA A 980       3.240 136.846 -40.355  1.00 46.10           N
ATOM   2669  CA  ALA A 980       3.966 138.109 -40.368  1.00 42.39           C
ATOM   2670  C   ALA A 980       5.435 137.891 -40.032  1.00 46.24           C
ATOM   2671  O   ALA A 980       5.770 137.027 -39.221  1.00 49.04           O
ATOM   2672  CB  ALA A 980       3.346 139.088 -39.391  1.00 41.18           C
ATOM   2673  N   GLY A 981       6.302 138.689 -40.647  1.00 47.45           N
ATOM   2674  CA  GLY A 981       7.726 138.656 -40.360  1.00 38.03           C
ATOM   2675  C   GLY A 981       8.382 137.299 -40.539  1.00 43.24           C
ATOM   2676  O   GLY A 981       9.152 136.857 -39.686  1.00 39.03           O
ATOM   2677  N   ARG A 982       8.079 136.636 -41.649  1.00 40.44           N
ATOM   2678  CA  ARG A 982       8.703 135.357 -41.967  1.00 35.51           C
ATOM   2679  C   ARG A 982      10.206 135.532 -42.156  1.00 38.55           C
ATOM   2680  O   ARG A 982      10.986 134.604 -41.945  1.00 48.67           O
ATOM   2681  CB  ARG A 982       8.076 134.748 -43.221  1.00 34.80           C
ATOM   2682  CG  ARG A 982       8.546 133.337 -43.525  1.00 37.36           C
ATOM   2683  CD  ARG A 982       7.906 132.794 -44.790  1.00 42.82           C
ATOM   2684  NE  ARG A 982       8.513 131.530 -45.200  1.00 49.72           N
ATOM   2685  CZ  ARG A 982       8.041 130.752 -46.168  1.00 60.06           C
ATOM   2686  NH1 ARG A 982       6.948 131.106 -46.830  1.00 62.86           N
ATOM   2687  NH2 ARG A 982       8.660 129.620 -46.472  1.00 46.88           N
ATOM   2688  N   ASP A 983      10.600 136.743 -42.538  1.00 42.64           N
ATOM   2689  CA  ASP A 983      12.000 137.074 -42.781  1.00 42.37           C
ATOM   2690  C   ASP A 983      12.799 137.261 -41.492  1.00 47.77           C
ATOM   2691  O   ASP A 983      13.995 137.547 -41.533  1.00 60.88           O
ATOM   2692  CB  ASP A 983      12.090 138.334 -43.646  1.00 55.61           C
ATOM   2693  CG  ASP A 983      11.523 139.558 -42.953  1.00 51.82           C
ATOM   2694  OD1 ASP A 983      10.704 139.393 -42.025  1.00 53.19           O
ATOM   2695  OD2 ASP A 983      11.888 140.686 -43.339  1.00 59.33           O
ATOM   2696  N   GLY A 984      12.139 137.088 -40.351  1.00 40.45           N
ATOM   2697  CA  GLY A 984      12.819 137.105 -39.067  1.00 48.11           C
ATOM   2698  C   GLY A 984      12.961 138.465 -38.409  1.00 51.96           C
ATOM   2699  O   GLY A 984      13.371 138.554 -37.252  1.00 49.59           O
ATOM   2700  N   GLU A 985      12.627 139.528 -39.133  1.00 58.43           N
ATOM   2701  CA  GLU A 985      12.690 140.874 -38.569  1.00 49.60           C
ATOM   2702  C   GLU A 985      11.462 141.167 -37.713  1.00 52.25           C
ATOM   2703  O   GLU A 985      10.421 140.528 -37.869  1.00 46.00           O
ATOM   2704  CB  GLU A 985      12.823 141.922 -39.675  1.00 50.51           C
ATOM   2705  CG  GLU A 985      14.207 142.006 -40.290  1.00 65.56           C
ATOM   2706  CD  GLU A 985      15.261 142.438 -39.288  1.00 78.46           C
ATOM   2707  OE1 GLU A 985      15.054 143.467 -38.608  1.00 80.46           O
ATOM   2708  OE2 GLU A 985      16.297 141.749 -39.181  1.00 84.25           O
ATOM   2709  N   ILE A 986      11.596 142.132 -36.806  1.00 51.96           N
ATOM   2710  CA  ILE A 986      10.516 142.498 -35.894  1.00 45.11           C
ATOM   2711  C   ILE A 986       9.260 142.913 -36.661  1.00 44.83           C
ATOM   2712  O   ILE A 986       9.330 143.680 -37.622  1.00 44.10           O
ATOM   2713  CB  ILE A 986      10.940 143.644 -34.948  1.00 40.60           C
ATOM   2714  CG1 ILE A 986      12.116 143.210 -34.072  1.00 34.49           C
ATOM   2715  CG2 ILE A 986       9.777 144.082 -34.073  1.00 32.18           C
ATOM   2716  CD1 ILE A 986      12.718 144.335 -33.262  1.00 32.09           C
ATOM   2717  N   SER A 987       8.115 142.398 -36.225  1.00 41.93           N
ATOM   2718  CA  SER A 987       6.840 142.709 -36.855  1.00 41.45           C
ATOM   2719  C   SER A 987       5.757 142.828 -35.792  1.00 46.79           C
ATOM   2720  O   SER A 987       5.910 142.327 -34.679  1.00 48.66           O
ATOM   2721  CB  SER A 987       6.465 141.644 -37.886  1.00 40.11           C
ATOM   2722  OG  SER A 987       7.344 141.673 -38.996  1.00 45.83           O
ATOM   2723  N   HIS A 988       4.662 143.494 -36.141  1.00 46.73           N
ATOM   2724  CA  HIS A 988       3.639 143.837 -35.164  1.00 41.43           C
ATOM   2725  C   HIS A 988       2.310 143.141 -35.443  1.00 44.26           C
ATOM   2726  O   HIS A 988       1.883 143.032 -36.591  1.00 47.38           O
ATOM   2727  CB  HIS A 988       3.434 145.351 -35.135  1.00 39.33           C
ATOM   2728  CG  HIS A 988       4.685 146.126 -34.861  1.00 41.91           C
ATOM   2729  ND1 HIS A 988       4.844 146.910 -33.737  1.00 49.96           N
ATOM   2730  CD2 HIS A 988       5.833 146.247 -35.567  1.00 39.00           C
ATOM   2731  CE1 HIS A 988       6.037 147.475 -33.762  1.00 51.66           C
ATOM   2732  NE2 HIS A 988       6.658 147.089 -34.862  1.00 46.53           N
ATOM   2733  N   CYS A 989       1.664 142.675 -34.380  1.00 47.42           N
ATOM   2734  CA  CYS A 989       0.376 142.002 -34.492  1.00 48.41           C
ATOM   2735  C   CYS A 989      -0.665 142.711 -33.630  1.00 52.38           C
ATOM   2736  O   CYS A 989      -0.684 142.555 -32.409  1.00 55.88           O
ATOM   2737  CB  CYS A 989       0.500 140.533 -34.086  1.00 47.61           C
ATOM   2738  SG  CYS A 989       1.685 139.591 -35.076  1.00 48.59           S
ATOM   2739  N   LEU A 990      -1.524 143.496 -34.272  1.00 48.76           N
ATOM   2740  CA  LEU A 990      -2.463 144.358 -33.560  1.00 51.31           C
ATOM   2741  C   LEU A 990      -3.898 143.855 -33.654  1.00 55.84           C
ATOM   2742  O   LEU A 990      -4.465 143.772 -34.743  1.00 55.12           O
ATOM   2743  CB  LEU A 990      -2.391 145.791 -34.097  1.00 52.39           C
ATOM   2744  CG  LEU A 990      -1.220 146.692 -33.688  1.00 54.52           C
ATOM   2745  CD1 LEU A 990       0.115 146.153 -34.169  1.00 51.06           C
ATOM   2746  CD2 LEU A 990      -1.441 148.102 -34.212  1.00 52.60           C
ATOM   2747  N   LEU A 991      -4.481 143.522 -32.506  1.00 48.57           N
ATOM   2748  CA  LEU A 991      -5.875 143.099 -32.447  1.00 50.15           C
ATOM   2749  C   LEU A 991      -6.737 144.199 -31.829  1.00 59.30           C
ATOM   2750  O   LEU A 991      -6.552 144.565 -30.668  1.00 62.84           O
ATOM   2751  CB  LEU A 991      -6.003 141.797 -31.649  1.00 54.44           C
ATOM   2752  CG  LEU A 991      -7.191 140.863 -31.914  1.00 53.61           C
ATOM   2753  CD1 LEU A 991      -6.969 139.540 -31.201  1.00 49.77           C
ATOM   2754  CD2 LEU A 991      -8.516 141.471 -31.482  1.00 49.64           C
ATOM   2755  N   PHE A 992      -7.679 144.720 -32.610  1.00 61.67           N
ATOM   2756  CA  PHE A 992      -8.616 145.729 -32.122  1.00 61.26           C
ATOM   2757  C   PHE A 992      -9.831 145.054 -31.494  1.00 62.96           C
ATOM   2758  O   PHE A 992     -10.558 144.323 -32.166  1.00 61.21           O
ATOM   2759  CB  PHE A 992      -9.049 146.662 -33.254  1.00 63.36           C
ATOM   2760  CG  PHE A 992      -7.997 147.655 -33.657  1.00 64.72           C
ATOM   2761  CD1 PHE A 992      -7.068 147.340 -34.633  1.00 63.33           C
ATOM   2762  CD2 PHE A 992      -7.936 148.902 -33.058  1.00 65.00           C
ATOM   2763  CE1 PHE A 992      -6.097 148.250 -35.007  1.00 64.07           C
ATOM   2764  CE2 PHE A 992      -6.966 149.817 -33.427  1.00 62.83           C
ATOM   2765  CZ  PHE A 992      -6.046 149.490 -34.403  1.00 65.73           C
ATOM   2766  N   TYR A 993     -10.055 145.310 -30.208  1.00 59.69           N
ATOM   2767  CA  TYR A 993     -11.075 144.581 -29.462  1.00 69.13           C
ATOM   2768  C   TYR A 993     -12.146 145.453 -28.812  1.00 76.05           C
ATOM   2769  O   TYR A 993     -11.851 146.474 -28.188  1.00 73.76           O
ATOM   2770  CB  TYR A 993     -10.412 143.725 -28.380  1.00 64.15           C
ATOM   2771  CG  TYR A 993     -11.395 143.127 -27.399  1.00 68.54           C
ATOM   2772  CD1 TYR A 993     -12.234 142.086 -27.776  1.00 66.99           C
ATOM   2773  CD2 TYR A 993     -11.489 143.607 -26.098  1.00 67.79           C
ATOM   2774  CE1 TYR A 993     -13.136 141.538 -26.883  1.00 70.38           C
ATOM   2775  CE2 TYR A 993     -12.388 143.066 -25.200  1.00 71.23           C
ATOM   2776  CZ  TYR A 993     -13.209 142.032 -25.597  1.00 74.47           C
ATOM   2777  OH  TYR A 993     -14.104 141.493 -24.703  1.00 76.38           O
ATOM   2778  N   THR A 994     -13.396 145.030 -28.980  1.00 72.03           N
ATOM   2779  CA  THR A 994     -14.517 145.512 -28.182  1.00 73.55           C
ATOM   2780  C   THR A 994     -15.508 144.376 -27.990  1.00 81.36           C
ATOM   2781  O   THR A 994     -15.700 143.560 -28.891  1.00 82.69           O
ATOM   2782  CB  THR A 994     -15.237 146.704 -28.832  1.00 80.94           C
ATOM   2783  OG1 THR A 994     -14.887 146.782 -30.220  1.00 81.67           O
ATOM   2784  CG2 THR A 994     -14.854 147.995 -28.133  1.00 90.37           C
ATOM   2785  N   TYR A 995     -16.134 144.315 -26.819  1.00 81.72           N
ATOM   2786  CA  TYR A 995     -17.104 143.261 -26.545  1.00 89.48           C
ATOM   2787  C   TYR A 995     -18.309 143.396 -27.475  1.00 95.39           C
ATOM   2788  O   TYR A 995     -19.077 142.453 -27.653  1.00 95.35           O
ATOM   2789  CB  TYR A 995     -17.544 143.281 -25.080  1.00 91.17           C
ATOM   2790  CG  TYR A 995     -18.155 141.974 -24.624  1.00 92.65           C
ATOM   2791  CD1 TYR A 995     -17.354 140.950 -24.132  1.00 89.51           C
ATOM   2792  CD2 TYR A 995     -19.526 141.759 -24.686  1.00 95.64           C
ATOM   2793  CE1 TYR A 995     -17.900 139.750 -23.717  1.00 88.61           C
ATOM   2794  CE2 TYR A 995     -20.082 140.561 -24.273  1.00 92.50           C
ATOM   2795  CZ  TYR A 995     -19.263 139.561 -23.789  1.00 88.20           C
ATOM   2796  OH  TYR A 995     -19.808 138.367 -23.374  1.00 85.68           O
ATOM   2797  N   HIS A 996     -18.476 144.581 -28.056  1.00 91.79           N
ATOM   2798  CA  HIS A 996     -19.495 144.809 -29.073  1.00 84.48           C
ATOM   2799  C   HIS A 996     -19.307 143.852 -30.247  1.00 86.46           C
ATOM   2800  O   HIS A 996     -20.278 143.379 -30.836  1.00 85.32           O
ATOM   2801  CB  HIS A 996     -19.459 146.260 -29.560  1.00 93.66           C
ATOM   2802  CG  HIS A 996     -19.812 147.260 -28.503  1.00101.69           C
ATOM   2803  ND1 HIS A 996     -20.288 146.897 -27.262  1.00 94.01           N
ATOM   2804  CD2 HIS A 996     -19.757 148.614 -28.503  1.00102.55           C
ATOM   2805  CE1 HIS A 996     -20.512 147.983 -26.543  1.00 96.65           C
ATOM   2806  NE2 HIS A 996     -20.198 149.037 -27.273  1.00103.94           N
ATOM   2807  N   ASP A 997     -18.050 143.573 -30.584  1.00 93.78           N
ATOM   2808  CA  ASP A 997     -17.730 142.644 -31.663  1.00 98.65           C
ATOM   2809  C   ASP A 997     -18.185 141.223 -31.343  1.00 96.59           C
ATOM   2810  O   ASP A 997     -18.377 140.411 -32.246  1.00 99.31           O
ATOM   2811  CB  ASP A 997     -16.226 142.648 -31.954  1.00 95.56           C
ATOM   2812  CG  ASP A 997     -15.768 143.911 -32.656  1.00 86.46           C
ATOM   2813  OD1 ASP A 997     -16.593 144.541 -33.351  1.00 87.72           O
ATOM   2814  OD2 ASP A 997     -14.580 144.270 -32.520  1.00 83.55           O
ATOM   2815  N   VAL A 998     -18.350 140.924 -30.058  1.00 92.41           N
ATOM   2816  CA  VAL A 998     -18.773 139.592 -29.641  1.00 98.73           C
ATOM   2817  C   VAL A 998     -20.212 139.336 -30.074  1.00 98.76           C
ATOM   2818  O   VAL A 998     -20.497 138.333 -30.725  1.00 95.95           O
ATOM   2819  CB  VAL A 998     -18.649 139.399 -28.119  1.00 95.77           C
ATOM   2820  CG1 VAL A 998     -19.018 137.977 -27.735  1.00 90.72           C
ATOM   2821  CG2 VAL A 998     -17.237 139.728 -27.660  1.00 91.74           C
ATOM   2822  N   THR A 999     -21.111 140.251 -29.713  1.00100.43           N
ATOM   2823  CA  THR A 999     -22.508 140.175 -30.135  1.00105.41           C
ATOM   2824  C   THR A 999     -22.580 140.134 -31.656  1.00101.30           C
ATOM   2825  O   THR A 999     -23.395 139.417 -32.238  1.00 93.88           O
ATOM   2826  CB  THR A 999     -23.331 141.369 -29.613  1.00103.16           C
ATOM   2827  OG1 THR A 999     -22.761 142.595 -30.091  1.00100.04           O
ATOM   2828  CG2 THR A 999     -23.347 141.382 -28.092  1.00108.99           C
ATOM   2829  N   ARG A1000     -21.713 140.922 -32.282  1.00100.76           N
ATOM   2830  CA  ARG A1000     -21.520 140.914 -33.725  1.00100.84           C
ATOM   2831  C   ARG A1000     -21.142 139.515 -34.203  1.00101.43           C
ATOM   2832  O   ARG A1000     -21.838 138.916 -35.023  1.00 98.34           O
ATOM   2833  CB  ARG A1000     -20.442 141.931 -34.104  1.00 99.01           C
ATOM   2834  CG  ARG A1000     -20.146 142.076 -35.583  1.00 93.05           C
ATOM   2835  CD  ARG A1000     -19.141 143.201 -35.782  1.00100.49           C
ATOM   2836  NE  ARG A1000     -18.709 143.353 -37.168  1.00106.80           N
ATOM   2837  CZ  ARG A1000     -17.764 144.202 -37.560  1.00 99.51           C
ATOM   2838  NH1 ARG A1000     -17.154 144.974 -36.670  1.00 87.33           N
ATOM   2839  NH2 ARG A1000     -17.428 144.280 -38.840  1.00101.70           N
ATOM   2840  N   LEU A1001     -20.030 139.004 -33.682  1.00104.24           N
ATOM   2841  CA  LEU A1001     -19.555 137.662 -34.011  1.00109.70           C
ATOM   2842  C   LEU A1001     -20.529 136.564 -33.583  1.00109.27           C
ATOM   2843  O   LEU A1001     -20.536 135.478 -34.160  1.00105.46           O
ATOM   2844  CB  LEU A1001     -18.188 137.412 -33.371  1.00106.49           C
ATOM   2845  CG  LEU A1001     -16.972 137.508 -34.295  1.00103.33           C
ATOM   2846  CD1 LEU A1001     -16.955 136.348 -35.277  1.00100.78           C
ATOM   2847  CD2 LEU A1001     -16.950 138.842 -35.030  1.00 95.27           C
ATOM   2848  N   LYS A1002     -21.341 136.844 -32.567  1.00110.87           N
ATOM   2849  CA  LYS A1002     -22.326 135.874 -32.093  1.00118.02           C
ATOM   2850  C   LYS A1002     -23.415 135.646 -33.136  1.00121.95           C
ATOM   2851  O   LYS A1002     -23.828 134.511 -33.376  1.00125.42           O
ATOM   2852  CB  LYS A1002     -22.957 136.333 -30.775  1.00117.36           C
ATOM   2853  CG  LYS A1002     -22.158 135.975 -29.528  1.00108.82           C
ATOM   2854  CD  LYS A1002     -22.807 136.558 -28.279  1.00108.12           C
ATOM   2855  CE  LYS A1002     -22.030 136.197 -27.025  1.00115.62           C
ATOM   2856  NZ  LYS A1002     -22.617 136.809 -25.800  1.00108.56           N
ATOM   2857  N   ARG A1003     -23.875 136.730 -33.751  1.00114.46           N
ATOM   2858  CA  ARG A1003     -24.886 136.648 -34.799  1.00115.14           C
ATOM   2859  C   ARG A1003     -24.333 135.969 -36.049  1.00111.48           C
ATOM   2860  O   ARG A1003     -24.843 134.935 -36.482  1.00111.09           O
ATOM   2861  CB  ARG A1003     -25.411 138.043 -35.146  1.00 99.63           C
ATOM   2862  N   THR A1015     -21.440 120.667 -33.718  1.00118.37           N
ATOM   2863  CA  THR A1015     -20.257 121.213 -33.065  1.00116.52           C
ATOM   2864  C   THR A1015     -20.202 122.734 -33.168  1.00120.05           C
ATOM   2865  O   THR A1015     -19.181 123.345 -32.855  1.00120.21           O
ATOM   2866  CB  THR A1015     -18.963 120.630 -33.661  1.00109.00           C
ATOM   2867  OG1 THR A1015     -18.876 120.970 -35.050  1.00104.29           O
ATOM   2868  CG2 THR A1015     -18.941 119.117 -33.507  1.00 98.01           C
ATOM   2869  N   ARG A1016     -21.303 123.342 -33.603  1.00117.50           N
ATOM   2870  CA  ARG A1016     -21.416 124.798 -33.635  1.00113.72           C
ATOM   2871  C   ARG A1016     -21.427 125.342 -32.211  1.00120.54           C
ATOM   2872  O   ARG A1016     -21.260 126.541 -31.982  1.00117.92           O
ATOM   2873  CB  ARG A1016     -22.675 125.230 -34.385  1.00103.77           C
ATOM   2874  CG  ARG A1016     -22.675 124.854 -35.856  1.00101.13           C
ATOM   2875  N   GLU A1017     -21.646 124.441 -31.261  1.00122.19           N
ATOM   2876  CA  GLU A1017     -21.505 124.741 -29.845  1.00122.77           C
ATOM   2877  C   GLU A1017     -20.035 124.961 -29.482  1.00118.86           C
ATOM   2878  O   GLU A1017     -19.712 125.824 -28.665  1.00116.09           O
ATOM   2879  CB  GLU A1017     -22.137 123.612 -29.023  1.00128.35           C
ATOM   2880  CG  GLU A1017     -21.517 122.240 -29.261  1.00126.30           C
ATOM   2881  CD  GLU A1017     -22.050 121.182 -28.321  1.00125.86           C
ATOM   2882  OE1 GLU A1017     -22.452 121.535 -27.193  1.00128.83           O
ATOM   2883  OE2 GLU A1017     -22.085 119.998 -28.721  1.00109.89           O
ATOM   2884  N   THR A1018     -19.155 124.164 -30.079  1.00122.22           N
ATOM   2885  CA  THR A1018     -17.715 124.318 -29.902  1.00119.85           C
ATOM   2886  C   THR A1018     -17.230 125.605 -30.573  1.00111.98           C
ATOM   2887  O   THR A1018     -16.312 126.267 -30.091  1.00109.51           O
ATOM   2888  CB  THR A1018     -16.945 123.113 -30.465  1.00111.64           C
ATOM   2889  OG1 THR A1018     -17.130 123.048 -31.884  1.00114.78           O
ATOM   2890  CG2 THR A1018     -17.442 121.822 -29.831  1.00100.15           C
ATOM   2891  N   HIS A1019     -17.857 125.942 -31.698  1.00104.63           N
ATOM   2892  CA  HIS A1019     -17.558 127.175 -32.425  1.00108.70           C
ATOM   2893  C   HIS A1019     -17.806 128.407 -31.559  1.00109.79           C
ATOM   2894  O   HIS A1019     -17.134 129.427 -31.708  1.00107.86           O
ATOM   2895  CB  HIS A1019     -18.388 127.259 -33.710  1.00112.74           C
ATOM   2896  CG  HIS A1019     -17.943 126.313 -34.782  1.00112.49           C
ATOM   2897  ND1 HIS A1019     -17.030 125.306 -34.555  1.00124.52           N
ATOM   2898  CD2 HIS A1019     -18.281 126.225 -36.091  1.00114.56           C
ATOM   2899  CE1 HIS A1019     -16.828 124.636 -35.676  1.00127.35           C
ATOM   2900  NE2 HIS A1019     -17.575 125.174 -36.623  1.00121.04           N
ATOM   2901  N   PHE A1020     -18.775 128.305 -30.655  1.00109.67           N
ATOM   2902  CA  PHE A1020     -19.041 129.371 -29.698  1.00104.37           C
ATOM   2903  C   PHE A1020     -17.974 129.391 -28.609  1.00103.58           C
ATOM   2904  O   PHE A1020     -17.568 130.458 -28.150  1.00 99.61           O
ATOM   2905  CB  PHE A1020     -20.429 129.210 -29.074  1.00 99.14           C
ATOM   2906  CG  PHE A1020     -21.477 130.095 -29.688  1.00109.63           C
ATOM   2907  CD1 PHE A1020     -21.652 131.394 -29.238  1.00110.81           C
ATOM   2908  CD2 PHE A1020     -22.289 129.629 -30.709  1.00109.57           C
ATOM   2909  CE1 PHE A1020     -22.615 132.213 -29.797  1.00107.03           C
ATOM   2910  CE2 PHE A1020     -23.253 130.444 -31.272  1.00104.98           C
ATOM   2911  CZ  PHE A1020     -23.416 131.737 -30.815  1.00110.29           C
ATOM   2912  N   ASN A1021     -17.533 128.206 -28.197  1.00104.12           N
ATOM   2913  CA  ASN A1021     -16.477 128.073 -27.196  1.00102.52           C
ATOM   2914  C   ASN A1021     -15.192 128.793 -27.600  1.00102.81           C
ATOM   2915  O   ASN A1021     -14.632 129.564 -26.819  1.00101.17           O
ATOM   2916  CB  ASN A1021     -16.181 126.596 -26.933  1.00104.34           C
ATOM   2917  CG  ASN A1021     -17.122 125.986 -25.915  1.00113.67           C
ATOM   2918  OD1 ASN A1021     -17.001 126.231 -24.715  1.00117.75           O
ATOM   2919  ND2 ASN A1021     -18.068 125.183 -26.389  1.00113.80           N
ATOM   2920  N   ASN A1022     -14.730 128.527 -28.819  1.00105.43           N
ATOM   2921  CA  ASN A1022     -13.523 129.148 -29.356  1.00 97.04           C
ATOM   2922  C   ASN A1022     -13.588 130.672 -29.338  1.00 86.26           C
ATOM   2923  O   ASN A1022     -12.602 131.341 -29.031  1.00 83.45           O
ATOM   2924  CB  ASN A1022     -13.267 128.659 -30.782  1.00 93.67           C
ATOM   2925  CG  ASN A1022     -13.019 127.166 -30.849  1.00 92.57           C
ATOM   2926  OD1 ASN A1022     -12.743 126.524 -29.836  1.00 93.38           O
ATOM   2927  ND2 ASN A1022     -13.115 126.605 -32.048  1.00 97.77           N
ATOM   2928  N   LEU A1023     -14.753 131.210 -29.684  1.00 83.27           N
ATOM   2929  CA  LEU A1023     -14.979 132.652 -29.675  1.00 79.21           C
ATOM   2930  C   LEU A1023     -14.717 133.264 -28.300  1.00 81.30           C
ATOM   2931  O   LEU A1023     -14.058 134.295 -28.191  1.00 79.91           O
ATOM   2932  CB  LEU A1023     -16.408 132.972 -30.121  1.00 80.07           C
ATOM   2933  CG  LEU A1023     -16.803 134.450 -30.111  1.00 82.35           C
ATOM   2934  CD1 LEU A1023     -15.963 135.237 -31.106  1.00 84.29           C
ATOM   2935  CD2 LEU A1023     -18.286 134.618 -30.404  1.00 92.03           C
ATOM   2936  N   TYR A1024     -15.243 132.627 -27.257  1.00 89.26           N
ATOM   2937  CA  TYR A1024     -15.083 133.125 -25.893  1.00 84.06           C
ATOM   2938  C   TYR A1024     -13.631 133.063 -25.433  1.00 82.36           C
ATOM   2939  O   TYR A1024     -13.171 133.929 -24.687  1.00 81.16           O
ATOM   2940  CB  TYR A1024     -15.966 132.332 -24.929  1.00 86.76           C
ATOM   2941  CG  TYR A1024     -17.402 132.799 -24.895  1.00 94.08           C
ATOM   2942  CD1 TYR A1024     -17.770 133.925 -24.169  1.00104.23           C
ATOM   2943  CD2 TYR A1024     -18.391 132.117 -25.591  1.00 95.15           C
ATOM   2944  CE1 TYR A1024     -19.083 134.357 -24.136  1.00112.18           C
ATOM   2945  CE2 TYR A1024     -19.706 132.542 -25.565  1.00105.57           C
ATOM   2946  CZ  TYR A1024     -20.047 133.662 -24.836  1.00114.48           C
ATOM   2947  OH  TYR A1024     -21.355 134.087 -24.805  1.00119.90           O
ATOM   2948  N   SER A1025     -12.918 132.035 -25.883  1.00 82.20           N
ATOM   2949  CA  SER A1025     -11.499 131.886 -25.577  1.00 77.44           C
ATOM   2950  C   SER A1025     -10.699 133.022 -26.202  1.00 76.58           C
ATOM   2951  O   SER A1025      -9.670 133.440 -25.668  1.00 67.73           O
ATOM   2952  CB  SER A1025     -10.982 130.536 -26.069  1.00 79.96           C
ATOM   2953  OG  SER A1025     -11.131 129.541 -25.071  1.00 76.60           O
ATOM   2954  N   MET A1026     -11.186 133.518 -27.335  1.00 72.06           N
ATOM   2955  CA  MET A1026     -10.574 134.653 -28.009  1.00 61.66           C
ATOM   2956  C   MET A1026     -10.833 135.909 -27.189  1.00 67.87           C
ATOM   2957  O   MET A1026      -9.960 136.765 -27.049  1.00 70.85           O
ATOM   2958  CB  MET A1026     -11.132 134.808 -29.426  1.00 69.96           C
ATOM   2959  CG  MET A1026     -10.381 135.791 -30.313  1.00 64.31           C
ATOM   2960  SD  MET A1026      -8.749 135.205 -30.806  1.00 74.31           S
ATOM   2961  CE  MET A1026      -7.693 136.164 -29.727  1.00 53.09           C
ATOM   2962  N   VAL A1027     -12.043 136.005 -26.647  1.00 73.54           N
ATOM   2963  CA  VAL A1027     -12.436 137.143 -25.825  1.00 69.24           C
ATOM   2964  C   VAL A1027     -11.586 137.191 -24.557  1.00 67.65           C
ATOM   2965  O   VAL A1027     -11.167 138.263 -24.118  1.00 61.89           O
ATOM   2966  CB  VAL A1027     -13.931 137.081 -25.452  1.00 74.80           C
ATOM   2967  CG1 VAL A1027     -14.300 138.219 -24.513  1.00 78.12           C
ATOM   2968  CG2 VAL A1027     -14.789 137.132 -26.704  1.00 72.16           C
ATOM   2969  N   HIS A1028     -11.333 136.019 -23.981  1.00 65.13           N
ATOM   2970  CA  HIS A1028     -10.503 135.905 -22.785  1.00 70.07           C
ATOM   2971  C   HIS A1028      -9.092 136.426 -23.039  1.00 66.16           C
ATOM   2972  O   HIS A1028      -8.492 137.062 -22.173  1.00 68.04           O
ATOM   2973  CB  HIS A1028     -10.442 134.451 -22.307  1.00 85.25           C
ATOM   2974  CG  HIS A1028     -11.726 133.951 -21.720  1.00 95.96           C
ATOM   2975  ND1 HIS A1028     -12.782 134.783 -21.416  1.00 96.13           N
ATOM   2976  CD2 HIS A1028     -12.121 132.701 -21.378  1.00 93.26           C
ATOM   2977  CE1 HIS A1028     -13.773 134.068 -20.913  1.00 99.61           C
ATOM   2978  NE2 HIS A1028     -13.397 132.802 -20.880  1.00 96.96           N
ATOM   2979  N   TYR A1029      -8.570 136.145 -24.229  1.00 67.65           N
ATOM   2980  CA  TYR A1029      -7.242 136.605 -24.625  1.00 64.29           C
ATOM   2981  C   TYR A1029      -7.153 138.126 -24.648  1.00 58.76           C
ATOM   2982  O   TYR A1029      -6.175 138.710 -24.180  1.00 56.22           O
ATOM   2983  CB  TYR A1029      -6.870 136.048 -26.001  1.00 57.90           C
ATOM   2984  CG  TYR A1029      -5.581 136.611 -26.561  1.00 48.52           C
ATOM   2985  CD1 TYR A1029      -4.353 136.081 -26.191  1.00 48.42           C
ATOM   2986  CD2 TYR A1029      -5.591 137.676 -27.455  1.00 51.77           C
ATOM   2987  CE1 TYR A1029      -3.172 136.591 -26.698  1.00 52.77           C
ATOM   2988  CE2 TYR A1029      -4.416 138.193 -27.966  1.00 49.94           C
ATOM   2989  CZ  TYR A1029      -3.210 137.647 -27.584  1.00 51.07           C
ATOM   2990  OH  TYR A1029      -2.036 138.157 -28.089  1.00 52.70           O
ATOM   2991  N   CYS A1030      -8.178 138.760 -25.207  1.00 50.98           N
ATOM   2992  CA  CYS A1030      -8.203 140.210 -25.349  1.00 60.56           C
ATOM   2993  C   CYS A1030      -8.391 140.905 -24.005  1.00 66.14           C
ATOM   2994  O   CYS A1030      -7.732 141.903 -23.714  1.00 63.69           O
ATOM   2995  CB  CYS A1030      -9.312 140.626 -26.315  1.00 59.16           C
ATOM   2996  SG  CYS A1030      -9.171 139.897 -27.963  1.00 62.48           S
ATOM   2997  N   GLU A1031      -9.291 140.369 -23.189  1.00 67.07           N
ATOM   2998  CA  GLU A1031      -9.605 140.967 -21.898  1.00 63.59           C
ATOM   2999  C   GLU A1031      -8.458 140.806 -20.906  1.00 59.23           C
ATOM   3000  O   GLU A1031      -8.329 141.591 -19.967  1.00 62.22           O
ATOM   3001  CB  GLU A1031     -10.885 140.358 -21.326  1.00 69.53           C
ATOM   3002  CG  GLU A1031     -12.147 140.780 -22.060  1.00 70.83           C
ATOM   3003  CD  GLU A1031     -13.406 140.206 -21.441  1.00 90.13           C
ATOM   3004  OE1 GLU A1031     -13.293 139.287 -20.603  1.00 89.98           O
ATOM   3005  OE2 GLU A1031     -14.509 140.674 -21.794  1.00 91.65           O
ATOM   3006  N   ASN A1032      -7.624 139.793 -21.117  1.00 54.94           N
ATOM   3007  CA  ASN A1032      -6.477 139.563 -20.247  1.00 55.18           C
ATOM   3008  C   ASN A1032      -5.361 140.548 -20.578  1.00 58.10           C
ATOM   3009  O   ASN A1032      -4.690 140.422 -21.603  1.00 61.79           O
ATOM   3010  CB  ASN A1032      -5.983 138.120 -20.382  1.00 52.35           C
ATOM   3011  CG  ASN A1032      -4.962 137.742 -19.320  1.00 55.51           C
ATOM   3012  OD1 ASN A1032      -4.162 138.568 -18.880  1.00 53.65           O
ATOM   3013  ND2 ASN A1032      -4.987 136.481 -18.907  1.00 52.52           N
ATOM   3014  N   ILE A1033      -5.161 141.523 -19.698  1.00 64.96           N
ATOM   3015  CA  ILE A1033      -4.195 142.588 -19.943  1.00 63.59           C
ATOM   3016  C   ILE A1033      -3.042 142.564 -18.943  1.00 64.77           C
ATOM   3017  O   ILE A1033      -2.406 143.587 -18.693  1.00 68.48           O
ATOM   3018  CB  ILE A1033      -4.870 143.973 -19.890  1.00 65.11           C
ATOM   3019  CG1 ILE A1033      -5.472 144.222 -18.504  1.00 65.06           C
ATOM   3020  CG2 ILE A1033      -5.943 144.084 -20.963  1.00 64.79           C
ATOM   3021  CD1 ILE A1033      -6.023 145.620 -18.319  1.00 72.59           C
ATOM   3022  N   THR A1034      -2.768 141.391 -18.381  1.00 67.33           N
ATOM   3023  CA  THR A1034      -1.700 141.253 -17.395  1.00 67.40           C
ATOM   3024  C   THR A1034      -0.728 140.137 -17.765  1.00 60.11           C
ATOM   3025  O   THR A1034       0.483 140.354 -17.823  1.00 64.17           O
ATOM   3026  CB  THR A1034      -2.268 140.983 -15.990  1.00 77.38           C
ATOM   3027  OG1 THR A1034      -3.361 140.061 -16.084  1.00 84.02           O
ATOM   3028  CG2 THR A1034      -2.758 142.278 -15.358  1.00 73.90           C
ATOM   3029  N   GLU A1035      -1.263 138.946 -18.013  1.00 58.21           N
ATOM   3030  CA  GLU A1035      -0.444 137.797 -18.388  1.00 56.24           C
ATOM   3031  C   GLU A1035       0.172 137.983 -19.771  1.00 55.56           C
ATOM   3032  O   GLU A1035      -0.504 138.424 -20.702  1.00 48.48           O
ATOM   3033  CB  GLU A1035      -1.273 136.510 -18.355  1.00 46.10           C
ATOM   3034  CG  GLU A1035      -0.518 135.275 -18.831  1.00 61.48           C
ATOM   3035  CD  GLU A1035      -1.270 133.983 -18.569  1.00 78.31           C
ATOM   3036  OE1 GLU A1035      -1.774 133.805 -17.440  1.00 86.50           O
ATOM   3037  OE2 GLU A1035      -1.353 133.145 -19.493  1.00 62.65           O
ATOM   3038  N   CYS A1036       1.460 137.663 -19.885  1.00 50.42           N
ATOM   3039  CA  CYS A1036       2.182 137.724 -21.154  1.00 56.18           C
ATOM   3040  C   CYS A1036       1.408 137.053 -22.284  1.00 61.67           C
ATOM   3041  O   CYS A1036       0.979 135.906 -22.159  1.00 62.28           O
ATOM   3042  CB  CYS A1036       3.558 137.072 -21.012  1.00 53.00           C
ATOM   3043  SG  CYS A1036       4.465 136.919 -22.565  1.00 59.07           S
ATOM   3044  N   ARG A1037       1.240 137.773 -23.388  1.00 54.05           N
ATOM   3045  CA  ARG A1037       0.401 137.305 -24.484  1.00 47.54           C
ATOM   3046  C   ARG A1037       1.028 136.128 -25.229  1.00 47.45           C
ATOM   3047  O   ARG A1037       0.320 135.321 -25.831  1.00 46.80           O
ATOM   3048  CB  ARG A1037       0.105 138.452 -25.448  1.00 44.44           C
ATOM   3049  CG  ARG A1037      -0.531 139.646 -24.764  1.00 42.14           C
ATOM   3050  CD  ARG A1037      -1.253 140.545 -25.750  1.00 55.66           C
ATOM   3051  NE  ARG A1037      -2.215 141.415 -25.078  1.00 47.26           N
ATOM   3052  CZ  ARG A1037      -3.393 141.010 -24.612  1.00 55.70           C
ATOM   3053  NH1 ARG A1037      -3.764 139.744 -24.749  1.00 49.94           N
ATOM   3054  NH2 ARG A1037      -4.204 141.874 -24.016  1.00 61.75           N
ATOM   3055  N   ARG A1038       2.354 136.035 -25.187  1.00 47.15           N
ATOM   3056  CA  ARG A1038       3.053 134.886 -25.754  1.00 49.62           C
ATOM   3057  C   ARG A1038       2.655 133.606 -25.031  1.00 54.76           C
ATOM   3058  O   ARG A1038       2.495 132.555 -25.650  1.00 58.64           O
ATOM   3059  CB  ARG A1038       4.568 135.075 -25.674  1.00 40.77           C
ATOM   3060  CG  ARG A1038       5.103 136.252 -26.464  1.00 40.74           C
ATOM   3061  CD  ARG A1038       6.603 136.387 -26.264  1.00 41.75           C
ATOM   3062  NE  ARG A1038       7.192 137.434 -27.095  1.00 47.16           N
ATOM   3063  CZ  ARG A1038       7.452 137.301 -28.391  1.00 41.34           C
ATOM   3064  NH1 ARG A1038       7.182 136.160 -29.009  1.00 47.25           N
ATOM   3065  NH2 ARG A1038       7.992 138.305 -29.068  1.00 41.41           N
ATOM   3066  N   ILE A1039       2.494 133.705 -23.716  1.00 53.09           N
ATOM   3067  CA  ILE A1039       2.106 132.561 -22.901  1.00 57.56           C
ATOM   3068  C   ILE A1039       0.641 132.206 -23.124  1.00 56.65           C
ATOM   3069  O   ILE A1039       0.285 131.031 -23.191  1.00 64.31           O
ATOM   3070  CB  ILE A1039       2.350 132.832 -21.405  1.00 59.63           C
ATOM   3071  CG1 ILE A1039       3.839 133.061 -21.148  1.00 56.79           C
ATOM   3072  CG2 ILE A1039       1.843 131.678 -20.554  1.00 56.54           C
ATOM   3073  CD1 ILE A1039       4.156 133.415 -19.720  1.00 51.50           C
ATOM   3074  N   GLN A1040      -0.200 133.228 -23.257  1.00 52.98           N
ATOM   3075  CA  GLN A1040      -1.631 133.031 -23.459  1.00 55.85           C
ATOM   3076  C   GLN A1040      -1.899 132.205 -24.711  1.00 61.01           C
ATOM   3077  O   GLN A1040      -2.750 131.315 -24.710  1.00 67.24           O
ATOM   3078  CB  GLN A1040      -2.350 134.376 -23.554  1.00 46.82           C
ATOM   3079  CG  GLN A1040      -2.268 135.210 -22.288  1.00 49.43           C
ATOM   3080  CD  GLN A1040      -3.337 136.280 -22.226  1.00 50.67           C
ATOM   3081  OE1 GLN A1040      -4.493 136.040 -22.575  1.00 50.97           O
ATOM   3082  NE2 GLN A1040      -2.955 137.473 -21.782  1.00 42.15           N
ATOM   3083  N   LEU A1041      -1.169 132.508 -25.778  1.00 64.83           N
ATOM   3084  CA  LEU A1041      -1.326 131.795 -27.038  1.00 61.22           C
ATOM   3085  C   LEU A1041      -0.847 130.352 -26.919  1.00 61.75           C
ATOM   3086  O   LEU A1041      -1.557 129.421 -27.297  1.00 68.85           O
ATOM   3087  CB  LEU A1041      -0.563 132.505 -28.155  1.00 54.49           C
ATOM   3088  CG  LEU A1041      -1.060 133.897 -28.541  1.00 46.20           C
ATOM   3089  CD1 LEU A1041      -0.002 134.626 -29.349  1.00 41.62           C
ATOM   3090  CD2 LEU A1041      -2.365 133.805 -29.315  1.00 46.65           C
ATOM   3091  N   LEU A1042       0.363 130.174 -26.396  1.00 57.35           N
ATOM   3092  CA  LEU A1042       0.961 128.847 -26.286  1.00 63.73           C
ATOM   3093  C   LEU A1042       0.205 127.959 -25.303  1.00 69.74           C
ATOM   3094  O   LEU A1042       0.154 126.740 -25.469  1.00 73.64           O
ATOM   3095  CB  LEU A1042       2.427 128.958 -25.864  1.00 57.53           C
ATOM   3096  CG  LEU A1042       3.363 129.668 -26.843  1.00 48.30           C
ATOM   3097  CD1 LEU A1042       4.760 129.792 -26.257  1.00 49.97           C
ATOM   3098  CD2 LEU A1042       3.400 128.938 -28.176  1.00 52.36           C
ATOM   3099  N   ALA A1043      -0.376 128.575 -24.277  1.00 62.96           N
ATOM   3100  CA  ALA A1043      -1.152 127.843 -23.281  1.00 60.62           C
ATOM   3101  C   ALA A1043      -2.372 127.194 -23.919  1.00 65.72           C
ATOM   3102  O   ALA A1043      -2.868 126.174 -23.442  1.00 75.92           O
ATOM   3103  CB  ALA A1043      -1.575 128.761 -22.147  1.00 60.72           C
ATOM   3104  N   TYR A1044      -2.850 127.796 -25.003  1.00 66.83           N
ATOM   3105  CA  TYR A1044      -4.021 127.294 -25.705  1.00 69.74           C
ATOM   3106  C   TYR A1044      -3.691 126.024 -26.480  1.00 69.84           C
ATOM   3107  O   TYR A1044      -4.581 125.242 -26.813  1.00 74.06           O
ATOM   3108  CB  TYR A1044      -4.572 128.364 -26.650  1.00 68.50           C
ATOM   3109  CG  TYR A1044      -6.013 128.150 -27.046  1.00 78.48           C
ATOM   3110  CD1 TYR A1044      -7.046 128.589 -26.230  1.00 78.76           C
ATOM   3111  CD2 TYR A1044      -6.342 127.509 -28.233  1.00 79.27           C
ATOM   3112  CE1 TYR A1044      -8.366 128.396 -26.585  1.00 78.96           C
ATOM   3113  CE2 TYR A1044      -7.661 127.313 -28.596  1.00 79.45           C
ATOM   3114  CZ  TYR A1044      -8.670 127.759 -27.769  1.00 87.79           C
ATOM   3115  OH  TYR A1044      -9.985 127.566 -28.125  1.00 94.76           O
ATOM   3116  N   PHE A1045      -2.408 125.825 -26.765  1.00 62.68           N
ATOM   3117  CA  PHE A1045      -1.961 124.640 -27.488  1.00 70.55           C
ATOM   3118  C   PHE A1045      -1.360 123.615 -26.532  1.00 84.24           C
ATOM   3119  O   PHE A1045      -1.029 122.500 -26.934  1.00 86.52           O
ATOM   3120  CB  PHE A1045      -0.943 125.012 -28.567  1.00 73.62           C
ATOM   3121  CG  PHE A1045      -1.457 126.006 -29.568  1.00 68.83           C
ATOM   3122  CD1 PHE A1045      -2.454 125.655 -30.462  1.00 66.83           C
ATOM   3123  CD2 PHE A1045      -0.940 127.289 -29.619  1.00 67.12           C
ATOM   3124  CE1 PHE A1045      -2.930 126.566 -31.385  1.00 61.79           C
ATOM   3125  CE2 PHE A1045      -1.411 128.205 -30.541  1.00 58.30           C
ATOM   3126  CZ  PHE A1045      -2.407 127.842 -31.425  1.00 56.91           C
ATOM   3127  N   GLY A1046      -1.216 124.001 -25.268  1.00 78.67           N
ATOM   3128  CA  GLY A1046      -0.682 123.105 -24.259  1.00 79.70           C
ATOM   3129  C   GLY A1046       0.827 122.970 -24.324  1.00 92.39           C
ATOM   3130  O   GLY A1046       1.390 122.003 -23.811  1.00100.03           O
ATOM   3131  N   GLU A1047       1.485 123.939 -24.957  1.00 98.69           N
ATOM   3132  CA  GLU A1047       2.940 123.925 -25.076  1.00100.15           C
ATOM   3133  C   GLU A1047       3.626 124.065 -23.719  1.00104.90           C
ATOM   3134  O   GLU A1047       3.338 124.988 -22.957  1.00104.46           O
ATOM   3135  CB  GLU A1047       3.412 125.040 -26.014  1.00 81.96           C
ATOM   3136  CG  GLU A1047       4.924 125.207 -26.063  1.00 84.90           C
ATOM   3137  CD  GLU A1047       5.407 125.845 -27.353  1.00 73.57           C
ATOM   3138  OE1 GLU A1047       4.724 125.694 -28.389  1.00 65.39           O
ATOM   3139  OE2 GLU A1047       6.471 126.500 -27.330  1.00 57.39           O
ATOM   3140  N   ASN A1048       4.533 123.139 -23.430  1.00107.27           N
ATOM   3141  CA  ASN A1048       5.189 123.073 -22.130  1.00111.92           C
ATOM   3142  C   ASN A1048       6.678 123.390 -22.224  1.00109.47           C
ATOM   3143  O   ASN A1048       7.347 122.974 -23.170  1.00112.24           O
ATOM   3144  CB  ASN A1048       4.995 121.688 -21.508  1.00111.34           C
ATOM   3145  CG  ASN A1048       3.552 121.415 -21.133  1.00113.75           C
ATOM   3146  OD1 ASN A1048       2.876 122.268 -20.557  1.00110.89           O
ATOM   3147  ND2 ASN A1048       3.068 120.223 -21.465  1.00102.54           N
ATOM   3148  N   GLY A1049       7.192 124.128 -21.246  1.00 99.68           N
ATOM   3149  CA  GLY A1049       8.597 124.489 -21.237  1.00 86.51           C
ATOM   3150  C   GLY A1049       8.885 125.976 -21.306  1.00 95.78           C
ATOM   3151  O   GLY A1049       9.935 126.426 -20.844  1.00 91.86           O
ATOM   3152  N   PHE A1050       7.963 126.739 -21.890  1.00100.19           N
ATOM   3153  CA  PHE A1050       8.232 128.136 -22.220  1.00 83.77           C
ATOM   3154  C   PHE A1050       8.511 128.977 -20.978  1.00 85.85           C
ATOM   3155  O   PHE A1050       7.743 128.968 -20.016  1.00 88.29           O
ATOM   3156  CB  PHE A1050       7.064 128.740 -23.003  1.00 77.66           C
ATOM   3157  CG  PHE A1050       7.366 130.091 -23.589  1.00 75.69           C
ATOM   3158  CD1 PHE A1050       8.239 130.218 -24.657  1.00 61.29           C
ATOM   3159  CD2 PHE A1050       6.784 131.234 -23.067  1.00 74.12           C
ATOM   3160  CE1 PHE A1050       8.524 131.459 -25.195  1.00 67.64           C
ATOM   3161  CE2 PHE A1050       7.064 132.479 -23.601  1.00 64.76           C
ATOM   3162  CZ  PHE A1050       7.935 132.591 -24.666  1.00 65.43           C
ATOM   3163  N   ASN A1051       9.620 129.708 -21.019  1.00 82.41           N
ATOM   3164  CA  ASN A1051      10.021 130.580 -19.922  1.00 81.65           C
ATOM   3165  C   ASN A1051       9.349 131.950 -20.013  1.00 80.59           C
ATOM   3166  O   ASN A1051       9.505 132.653 -21.011  1.00 78.81           O
ATOM   3167  CB  ASN A1051      11.547 130.729 -19.912  1.00 83.38           C
ATOM   3168  CG  ASN A1051      12.059 131.499 -18.708  1.00 85.58           C
ATOM   3169  OD1 ASN A1051      11.387 131.599 -17.682  1.00 85.38           O
ATOM   3170  ND2 ASN A1051      13.269 132.035 -18.824  1.00 81.88           N
ATOM   3171  N   PRO A1052       8.600 132.334 -18.966  1.00 81.34           N
ATOM   3172  CA  PRO A1052       7.903 133.627 -18.897  1.00 71.25           C
ATOM   3173  C   PRO A1052       8.839 134.834 -18.783  1.00 69.19           C
ATOM   3174  O   PRO A1052       8.377 135.942 -18.507  1.00 66.75           O
ATOM   3175  CB  PRO A1052       7.046 133.491 -17.632  1.00 71.76           C
ATOM   3176  CG  PRO A1052       7.741 132.465 -16.811  1.00 75.64           C
ATOM   3177  CD  PRO A1052       8.291 131.486 -17.802  1.00 77.14           C
ATOM   3178  N   ASP A1053      10.133 134.618 -18.994  1.00 68.95           N
ATOM   3179  CA  ASP A1053      11.129 135.676 -18.882  1.00 74.63           C
ATOM   3180  C   ASP A1053      11.451 136.299 -20.238  1.00 70.45           C
ATOM   3181  O   ASP A1053      12.309 137.177 -20.336  1.00 63.93           O
ATOM   3182  CB  ASP A1053      12.409 135.125 -18.246  1.00 81.51           C
ATOM   3183  CG  ASP A1053      13.194 136.183 -17.497  1.00 99.75           C
ATOM   3184  OD1 ASP A1053      12.567 137.023 -16.818  1.00 99.27           O
ATOM   3185  OD2 ASP A1053      14.440 136.175 -17.590  1.00107.08           O
ATOM   3186  N   PHE A1054      10.763 135.838 -21.280  1.00 66.74           N
ATOM   3187  CA  PHE A1054      11.145 136.151 -22.656  1.00 61.12           C
ATOM   3188  C   PHE A1054      11.064 137.640 -22.989  1.00 64.67           C
ATOM   3189  O   PHE A1054      12.051 138.240 -23.415  1.00 67.66           O
ATOM   3190  CB  PHE A1054      10.273 135.366 -23.640  1.00 58.03           C
ATOM   3191  CG  PHE A1054      10.716 135.491 -25.070  1.00 54.86           C
ATOM   3192  CD1 PHE A1054      11.774 134.738 -25.550  1.00 57.27           C
ATOM   3193  CD2 PHE A1054      10.083 136.371 -25.932  1.00 53.58           C
ATOM   3194  CE1 PHE A1054      12.188 134.853 -26.864  1.00 65.12           C
ATOM   3195  CE2 PHE A1054      10.492 136.491 -27.245  1.00 57.39           C
ATOM   3196  CZ  PHE A1054      11.545 135.732 -27.712  1.00 59.86           C
ATOM   3197  N   CYS A1055       9.888 138.230 -22.797  1.00 54.52           N
ATOM   3198  CA  CYS A1055       9.669 139.634 -23.135  1.00 53.46           C
ATOM   3199  C   CYS A1055      10.589 140.573 -22.361  1.00 59.53           C
ATOM   3200  O   CYS A1055      10.933 141.652 -22.843  1.00 58.36           O
ATOM   3201  CB  CYS A1055       8.211 140.020 -22.887  1.00 53.80           C
ATOM   3202  SG  CYS A1055       7.056 139.405 -24.131  1.00 45.20           S
ATOM   3203  N   LYS A1056      10.985 140.160 -21.161  1.00 60.74           N
ATOM   3204  CA  LYS A1056      11.884 140.963 -20.343  1.00 59.85           C
ATOM   3205  C   LYS A1056      13.325 140.823 -20.826  1.00 64.14           C
ATOM   3206  O   LYS A1056      14.096 141.783 -20.798  1.00 66.55           O
ATOM   3207  CB  LYS A1056      11.777 140.560 -18.871  1.00 62.15           C
ATOM   3208  CG  LYS A1056      12.627 141.404 -17.936  1.00 57.90           C
ATOM   3209  CD  LYS A1056      12.494 140.936 -16.498  1.00 64.57           C
ATOM   3210  N   LYS A1057      13.681 139.623 -21.275  1.00 62.92           N
ATOM   3211  CA  LYS A1057      15.018 139.370 -21.801  1.00 66.78           C
ATOM   3212  C   LYS A1057      15.126 139.818 -23.253  1.00 66.08           C
ATOM   3213  O   LYS A1057      16.225 139.992 -23.778  1.00 66.89           O
ATOM   3214  CB  LYS A1057      15.378 137.887 -21.683  1.00 69.66           C
ATOM   3215  CG  LYS A1057      16.083 137.518 -20.388  1.00 76.78           C
ATOM   3216  CD  LYS A1057      16.555 136.071 -20.411  1.00 86.15           C
ATOM   3217  CE  LYS A1057      17.439 135.757 -19.213  1.00 88.34           C
ATOM   3218  NZ  LYS A1057      17.912 134.344 -19.223  1.00 85.98           N
ATOM   3219  N   HIS A1058      13.977 140.005 -23.894  1.00 70.18           N
ATOM   3220  CA  HIS A1058      13.931 140.475 -25.275  1.00 63.36           C
ATOM   3221  C   HIS A1058      13.007 141.684 -25.407  1.00 62.36           C
ATOM   3222  O   HIS A1058      11.907 141.568 -25.947  1.00 64.11           O
ATOM   3223  CB  HIS A1058      13.464 139.358 -26.212  1.00 57.02           C
ATOM   3224  CG  HIS A1058      14.256 138.092 -26.094  1.00 65.45           C
ATOM   3225  ND1 HIS A1058      15.164 137.691 -27.050  1.00 63.88           N
ATOM   3226  CD2 HIS A1058      14.266 137.133 -25.139  1.00 56.20           C
ATOM   3227  CE1 HIS A1058      15.704 136.542 -26.686  1.00 52.53           C
ATOM   3228  NE2 HIS A1058      15.176 136.181 -25.530  1.00 58.34           N
ATOM   3229  N   PRO A1059      13.452 142.848 -24.904  1.00 62.24           N
ATOM   3230  CA  PRO A1059      12.657 144.083 -24.903  1.00 62.71           C
ATOM   3231  C   PRO A1059      12.129 144.468 -26.283  1.00 58.88           C
ATOM   3232  O   PRO A1059      10.991 144.923 -26.397  1.00 61.57           O
ATOM   3233  CB  PRO A1059      13.649 145.135 -24.400  1.00 66.18           C
ATOM   3234  CG  PRO A1059      14.633 144.368 -23.596  1.00 60.78           C
ATOM   3235  CD  PRO A1059      14.779 143.054 -24.298  1.00 62.11           C
ATOM   3236  N   ASP A1060      12.953 144.287 -27.310  1.00 63.88           N
ATOM   3237  CA  ASP A1060      12.604 144.684 -28.672  1.00 52.96           C
ATOM   3238  C   ASP A1060      11.341 144.009 -29.205  1.00 55.42           C
ATOM   3239  O   ASP A1060      10.719 144.503 -30.145  1.00 57.24           O
ATOM   3240  CB  ASP A1060      13.774 144.395 -29.616  1.00 59.82           C
ATOM   3241  CG  ASP A1060      15.081 144.981 -29.121  1.00 82.14           C
ATOM   3242  OD1 ASP A1060      15.061 146.102 -28.570  1.00 80.23           O
ATOM   3243  OD2 ASP A1060      16.129 144.321 -29.279  1.00 94.30           O
ATOM   3244  N   VAL A1061      10.960 142.886 -28.604  1.00 56.83           N
ATOM   3245  CA  VAL A1061       9.788 142.145 -29.058  1.00 51.79           C
ATOM   3246  C   VAL A1061       8.815 141.862 -27.916  1.00 50.87           C
ATOM   3247  O   VAL A1061       8.083 140.872 -27.940  1.00 51.20           O
ATOM   3248  CB  VAL A1061      10.186 140.809 -29.720  1.00 49.58           C
ATOM   3249  CG1 VAL A1061      10.923 141.060 -31.028  1.00 46.60           C
ATOM   3250  CG2 VAL A1061      11.037 139.976 -28.776  1.00 45.18           C
ATOM   3251  N   SER A1062       8.809 142.741 -26.920  1.00 52.10           N
ATOM   3252  CA  SER A1062       7.900 142.614 -25.787  1.00 49.26           C
ATOM   3253  C   SER A1062       6.450 142.787 -26.225  1.00 43.89           C
ATOM   3254  O   SER A1062       6.163 143.556 -27.139  1.00 57.82           O
ATOM   3255  CB  SER A1062       8.247 143.641 -24.708  1.00 51.52           C
ATOM   3256  OG  SER A1062       7.271 143.652 -23.681  1.00 57.04           O
ATOM   3257  N   CYS A1063       5.538 142.073 -25.574  1.00 42.51           N
ATOM   3258  CA  CYS A1063       4.116 142.280 -25.816  1.00 47.81           C
ATOM   3259  C   CYS A1063       3.655 143.480 -25.000  1.00 55.37           C
ATOM   3260  O   CYS A1063       4.389 143.961 -24.135  1.00 60.10           O
ATOM   3261  CB  CYS A1063       3.303 141.034 -25.459  1.00 45.66           C
ATOM   3262  SG  CYS A1063       3.278 140.625 -23.698  1.00 59.68           S
ATOM   3263  N   ASP A1064       2.450 143.969 -25.277  1.00 47.23           N
ATOM   3264  CA  ASP A1064       1.957 145.171 -24.614  1.00 56.30           C
ATOM   3265  C   ASP A1064       1.818 144.962 -23.107  1.00 55.62           C
ATOM   3266  O   ASP A1064       2.185 145.831 -22.317  1.00 59.43           O
ATOM   3267  CB  ASP A1064       0.621 145.614 -25.221  1.00 44.14           C
ATOM   3268  CG  ASP A1064      -0.403 144.496 -25.267  1.00 54.31           C
ATOM   3269  OD1 ASP A1064      -0.108 143.391 -24.767  1.00 51.68           O
ATOM   3270  OD2 ASP A1064      -1.502 144.723 -25.817  1.00 50.53           O
ATOM   3271  N   ASN A1065       1.289 143.807 -22.718  1.00 50.79           N
ATOM   3272  CA  ASN A1065       1.165 143.444 -21.311  1.00 51.20           C
ATOM   3273  C   ASN A1065       2.494 143.495 -20.562  1.00 52.73           C
ATOM   3274  O   ASN A1065       2.559 143.977 -19.432  1.00 57.62           O
ATOM   3275  CB  ASN A1065       0.549 142.051 -21.181  1.00 46.45           C
ATOM   3276  CG  ASN A1065      -0.909 142.022 -21.586  1.00 46.92           C
ATOM   3277  OD1 ASN A1065      -1.475 143.040 -21.982  1.00 52.17           O
ATOM   3278  ND2 ASN A1065      -1.527 140.850 -21.492  1.00 50.38           N
ATOM   3279  N   CYS A1066       3.551 142.998 -21.196  1.00 50.23           N
ATOM   3280  CA  CYS A1066       4.870 142.973 -20.572  1.00 50.17           C
ATOM   3281  C   CYS A1066       5.590 144.313 -20.676  1.00 57.76           C
ATOM   3282  O   CYS A1066       6.608 144.531 -20.018  1.00 66.30           O
ATOM   3283  CB  CYS A1066       5.730 141.875 -21.195  1.00 46.95           C
ATOM   3284  SG  CYS A1066       5.220 140.203 -20.753  1.00 63.57           S
ATOM   3285  N   CYS A1067       5.064 145.207 -21.507  1.00 57.22           N
ATOM   3286  CA  CYS A1067       5.614 146.551 -21.625  1.00 56.99           C
ATOM   3287  C   CYS A1067       5.264 147.366 -20.387  1.00 54.88           C
ATOM   3288  O   CYS A1067       6.027 148.232 -19.961  1.00 67.60           O
ATOM   3289  CB  CYS A1067       5.097 147.246 -22.887  1.00 58.00           C
ATOM   3290  SG  CYS A1067       6.084 146.928 -24.370  1.00 78.40           S
ATOM   3291  N   LYS A1068       4.096 147.079 -19.822  1.00 48.86           N
ATOM   3292  CA  LYS A1068       3.620 147.756 -18.622  1.00 52.63           C
ATOM   3293  C   LYS A1068       4.558 147.557 -17.434  1.00 66.83           C
ATOM   3294  O   LYS A1068       4.754 148.467 -16.628  1.00 67.24           O
ATOM   3295  CB  LYS A1068       2.219 147.257 -18.258  1.00 54.72           C
ATOM   3296  CG  LYS A1068       1.166 147.509 -19.325  1.00 62.70           C
ATOM   3297  CD  LYS A1068      -0.173 146.898 -18.936  1.00 57.65           C
ATOM   3298  CE  LYS A1068      -1.201 147.063 -20.045  1.00 73.41           C
ATOM   3299  NZ  LYS A1068      -2.480 146.371 -19.726  1.00 63.21           N
ATOM   3300  N   THR A1069       5.132 146.362 -17.328  1.00 60.17           N
ATOM   3301  CA  THR A1069       5.892 145.977 -16.142  1.00 62.28           C
ATOM   3302  C   THR A1069       7.403 145.940 -16.369  1.00 65.18           C
ATOM   3303  O   THR A1069       8.144 145.426 -15.530  1.00 60.99           O
ATOM   3304  CB  THR A1069       5.446 144.596 -15.621  1.00 54.80           C
ATOM   3305  OG1 THR A1069       5.777 143.588 -16.584  1.00 64.64           O
ATOM   3306  CG2 THR A1069       3.945 144.580 -15.367  1.00 46.38           C
ATOM   3307  N   LYS A1070       7.855 146.475 -17.499  1.00 62.25           N
ATOM   3308  CA  LYS A1070       9.268 146.403 -17.874  1.00 63.43           C
ATOM   3309  C   LYS A1070      10.199 147.087 -16.870  1.00 65.82           C
ATOM   3310  O   LYS A1070      11.378 146.746 -16.783  1.00 69.48           O
ATOM   3311  CB  LYS A1070       9.481 147.014 -19.262  1.00 67.35           C
ATOM   3312  CG  LYS A1070       9.246 148.515 -19.329  1.00 78.72           C
ATOM   3313  CD  LYS A1070       9.591 149.068 -20.702  1.00 81.02           C
ATOM   3314  N   ASP A1071       9.671 148.047 -16.118  1.00 70.59           N
ATOM   3315  CA  ASP A1071      10.485 148.818 -15.183  1.00 69.14           C
ATOM   3316  C   ASP A1071      10.368 148.307 -13.750  1.00 66.83           C
ATOM   3317  O   ASP A1071      11.173 148.662 -12.888  1.00 63.29           O
ATOM   3318  CB  ASP A1071      10.104 150.297 -15.242  1.00 70.88           C
ATOM   3319  CG  ASP A1071      10.317 150.896 -16.617  1.00 82.62           C
ATOM   3320  OD1 ASP A1071      11.344 150.574 -17.252  1.00 75.65           O
ATOM   3321  OD2 ASP A1071       9.460 151.688 -17.061  1.00 99.53           O
ATOM   3322  N   TYR A1072       9.364 147.475 -13.498  1.00 61.26           N
ATOM   3323  CA  TYR A1072       9.164 146.917 -12.167  1.00 57.01           C
ATOM   3324  C   TYR A1072      10.173 145.808 -11.898  1.00 62.18           C
ATOM   3325  O   TYR A1072      10.522 145.044 -12.798  1.00 58.14           O
ATOM   3326  CB  TYR A1072       7.739 146.381 -12.011  1.00 58.26           C
ATOM   3327  CG  TYR A1072       6.652 147.388 -12.320  1.00 52.84           C
ATOM   3328  CD1 TYR A1072       6.866 148.750 -12.151  1.00 53.93           C
ATOM   3329  CD2 TYR A1072       5.407 146.973 -12.772  1.00 52.46           C
ATOM   3330  CE1 TYR A1072       5.873 149.669 -12.430  1.00 48.64           C
ATOM   3331  CE2 TYR A1072       4.408 147.884 -13.053  1.00 52.72           C
ATOM   3332  CZ  TYR A1072       4.646 149.231 -12.881  1.00 56.00           C
ATOM   3333  OH  TYR A1072       3.654 150.144 -13.160  1.00 59.53           O
ATOM   3334  N   LYS A1073      10.639 145.723 -10.657  1.00 64.00           N
ATOM   3335  CA  LYS A1073      11.615 144.710 -10.278  1.00 64.16           C
ATOM   3336  C   LYS A1073      10.979 143.607  -9.442  1.00 62.79           C
ATOM   3337  O   LYS A1073      10.229 143.879  -8.504  1.00 68.19           O
ATOM   3338  CB  LYS A1073      12.773 145.342  -9.501  1.00 69.19           C
ATOM   3339  CG  LYS A1073      13.479 146.474 -10.229  1.00 67.90           C
ATOM   3340  CD  LYS A1073      14.609 147.043  -9.383  1.00 68.97           C
ATOM   3341  CE  LYS A1073      15.273 148.229 -10.063  1.00 76.39           C
ATOM   3342  N   THR A1074      11.283 142.361  -9.785  1.00 55.80           N
ATOM   3343  CA  THR A1074      10.830 141.230  -8.990  1.00 62.38           C
ATOM   3344  C   THR A1074      11.858 140.952  -7.904  1.00 67.93           C
ATOM   3345  O   THR A1074      13.049 140.830  -8.186  1.00 77.23           O
ATOM   3346  CB  THR A1074      10.617 139.970  -9.847  1.00 60.34           C
ATOM   3347  OG1 THR A1074       9.844 140.302 -11.007  1.00 60.34           O
ATOM   3348  CG2 THR A1074       9.887 138.902  -9.048  1.00 57.88           C
ATOM   3349  N   ARG A1075      11.394 140.855  -6.664  1.00 71.41           N
ATOM   3350  CA  ARG A1075      12.287 140.636  -5.533  1.00 69.25           C
ATOM   3351  C   ARG A1075      11.878 139.407  -4.734  1.00 72.62           C
ATOM   3352  O   ARG A1075      10.772 138.889  -4.893  1.00 69.95           O
ATOM   3353  CB  ARG A1075      12.312 141.869  -4.626  1.00 68.03           C
ATOM   3354  CG  ARG A1075      13.116 143.035  -5.184  1.00 76.98           C
ATOM   3355  CD  ARG A1075      13.163 144.202  -4.208  1.00 78.41           C
ATOM   3356  NE  ARG A1075      11.905 144.943  -4.175  1.00 97.08           N
ATOM   3357  CZ  ARG A1075      11.631 145.988  -4.950  1.00 90.72           C
ATOM   3358  NH1 ARG A1075      12.529 146.422  -5.825  1.00 78.45           N
ATOM   3359  NH2 ARG A1075      10.459 146.601  -4.852  1.00 76.26           N
ATOM   3360  N   ASP A1076      12.780 138.945  -3.874  1.00 77.23           N
ATOM   3361  CA  ASP A1076      12.478 137.835  -2.982  1.00 71.36           C
ATOM   3362  C   ASP A1076      11.940 138.368  -1.661  1.00 63.56           C
ATOM   3363  O   ASP A1076      12.534 139.255  -1.048  1.00 67.87           O
ATOM   3364  CB  ASP A1076      13.721 136.973  -2.746  1.00 76.40           C
ATOM   3365  CG  ASP A1076      13.491 135.888  -1.710  1.00 82.40           C
ATOM   3366  OD1 ASP A1076      12.862 134.863  -2.048  1.00 78.87           O
ATOM   3367  OD2 ASP A1076      13.929 136.067  -0.554  1.00 79.30           O
ATOM   3368  N   VAL A1077      10.808 137.823  -1.234  1.00 62.04           N
ATOM   3369  CA  VAL A1077      10.149 138.271  -0.015  1.00 69.87           C
ATOM   3370  C   VAL A1077       9.798 137.081   0.868  1.00 68.67           C
ATOM   3371  O   VAL A1077       8.826 137.121   1.624  1.00 64.27           O
ATOM   3372  CB  VAL A1077       8.871 139.082  -0.326  1.00 71.48           C
ATOM   3373  CG1 VAL A1077       9.221 140.388  -1.028  1.00 77.94           C
ATOM   3374  CG2 VAL A1077       7.895 138.256  -1.159  1.00 54.13           C
ATOM   3375  N   THR A1078      10.603 136.027   0.767  1.00 71.74           N
ATOM   3376  CA  THR A1078      10.364 134.801   1.518  1.00 73.99           C
ATOM   3377  C   THR A1078      10.342 135.069   3.019  1.00 72.02           C
ATOM   3378  O   THR A1078       9.528 134.497   3.740  1.00 63.78           O
ATOM   3379  CB  THR A1078      11.434 133.735   1.209  1.00 69.83           C
ATOM   3380  OG1 THR A1078      11.625 133.644  -0.209  1.00 75.86           O
ATOM   3381  CG2 THR A1078      11.006 132.380   1.744  1.00 72.62           C
ATOM   3382  N   ASP A1079      11.224 135.955   3.475  1.00 66.54           N
ATOM   3383  CA  ASP A1079      11.238 136.401   4.866  1.00 70.79           C
ATOM   3384  C   ASP A1079       9.867 136.891   5.319  1.00 75.10           C
ATOM   3385  O   ASP A1079       9.320 136.408   6.311  1.00 77.35           O
ATOM   3386  CB  ASP A1079      12.276 137.506   5.071  1.00 79.76           C
ATOM   3387  CG  ASP A1079      13.692 136.970   5.143  1.00 91.39           C
ATOM   3388  OD1 ASP A1079      13.907 135.801   4.756  1.00 87.16           O
ATOM   3389  OD2 ASP A1079      14.588 137.714   5.596  1.00 90.99           O
ATOM   3390  N   ASP A1080       9.325 137.860   4.589  1.00 75.98           N
ATOM   3391  CA  ASP A1080       8.022 138.431   4.907  1.00 69.87           C
ATOM   3392  C   ASP A1080       6.924 137.370   4.878  1.00 63.49           C
ATOM   3393  O   ASP A1080       6.023 137.378   5.716  1.00 60.39           O
ATOM   3394  CB  ASP A1080       7.685 139.562   3.933  1.00 71.51           C
ATOM   3395  CG  ASP A1080       8.629 140.741   4.063  1.00 75.95           C
ATOM   3396  OD1 ASP A1080       9.811 140.523   4.402  1.00 92.73           O
ATOM   3397  OD2 ASP A1080       8.191 141.886   3.824  1.00 77.62           O
ATOM   3398  N   VAL A1081       7.010 136.455   3.917  1.00 63.33           N
ATOM   3399  CA  VAL A1081       6.044 135.366   3.812  1.00 63.79           C
ATOM   3400  C   VAL A1081       6.120 134.452   5.036  1.00 72.86           C
ATOM   3401  O   VAL A1081       5.091 134.033   5.566  1.00 72.36           O
ATOM   3402  CB  VAL A1081       6.263 134.534   2.532  1.00 58.19           C
ATOM   3403  CG1 VAL A1081       5.282 133.373   2.472  1.00 56.91           C
ATOM   3404  CG2 VAL A1081       6.112 135.413   1.303  1.00 59.85           C
ATOM   3405  N   LYS A1082       7.340 134.155   5.482  1.00 69.74           N
ATOM   3406  CA  LYS A1082       7.556 133.361   6.692  1.00 62.99           C
ATOM   3407  C   LYS A1082       6.852 133.994   7.884  1.00 59.64           C
ATOM   3408  O   LYS A1082       6.079 133.339   8.584  1.00 66.05           O
ATOM   3409  CB  LYS A1082       9.051 133.220   6.994  1.00 79.99           C
ATOM   3410  CG  LYS A1082       9.858 132.474   5.945  1.00 80.94           C
ATOM   3411  CD  LYS A1082      10.275 131.094   6.417  1.00 87.74           C
ATOM   3412  CE  LYS A1082      11.268 130.475   5.448  1.00 83.63           C
ATOM   3413  NZ  LYS A1082      12.523 131.272   5.349  1.00 81.08           N
ATOM   3414  N   SER A1083       7.143 135.272   8.108  1.00 58.97           N
ATOM   3415  CA  SER A1083       6.498 136.062   9.153  1.00 64.33           C
ATOM   3416  C   SER A1083       4.977 135.980   9.083  1.00 70.31           C
ATOM   3417  O   SER A1083       4.309 135.820  10.105  1.00 76.88           O
ATOM   3418  CB  SER A1083       6.941 137.523   9.060  1.00 59.78           C
ATOM   3419  OG  SER A1083       8.352 137.623   8.982  1.00 69.38           O
ATOM   3420  N   ILE A1084       4.438 136.097   7.872  1.00 65.10           N
ATOM   3421  CA  ILE A1084       2.994 136.055   7.659  1.00 70.07           C
ATOM   3422  C   ILE A1084       2.410 134.702   8.059  1.00 61.68           C
ATOM   3423  O   ILE A1084       1.467 134.639   8.846  1.00 59.91           O
ATOM   3424  CB  ILE A1084       2.627 136.351   6.186  1.00 66.43           C
ATOM   3425  CG1 ILE A1084       2.852 137.829   5.863  1.00 58.55           C
ATOM   3426  CG2 ILE A1084       1.178 135.981   5.905  1.00 54.01           C
ATOM   3427  CD1 ILE A1084       2.868 138.134   4.380  1.00 56.19           C
ATOM   3428  N   VAL A1085       2.976 133.626   7.517  1.00 62.83           N
ATOM   3429  CA  VAL A1085       2.506 132.274   7.810  1.00 71.81           C
ATOM   3430  C   VAL A1085       2.557 131.985   9.309  1.00 69.05           C
ATOM   3431  O   VAL A1085       1.653 131.360   9.864  1.00 70.83           O
ATOM   3432  CB  VAL A1085       3.336 131.213   7.056  1.00 71.83           C
ATOM   3433  CG1 VAL A1085       2.887 129.809   7.436  1.00 68.29           C
ATOM   3434  CG2 VAL A1085       3.216 131.418   5.554  1.00 69.88           C
ATOM   3435  N   ARG A1086       3.616 132.459   9.957  1.00 61.66           N
ATOM   3436  CA  ARG A1086       3.769 132.308  11.399  1.00 70.87           C
ATOM   3437  C   ARG A1086       2.692 133.077  12.159  1.00 76.41           C
ATOM   3438  O   ARG A1086       2.126 132.566  13.125  1.00 79.40           O
ATOM   3439  CB  ARG A1086       5.159 132.766  11.837  1.00 76.02           C
ATOM   3440  CG  ARG A1086       6.226 131.695  11.675  1.00 74.54           C
ATOM   3441  CD  ARG A1086       7.620 132.248  11.904  1.00 69.86           C
ATOM   3442  NE  ARG A1086       8.596 131.626  11.014  1.00 69.11           N
ATOM   3443  CZ  ARG A1086       9.661 132.250  10.521  1.00 73.64           C
ATOM   3444  NH1 ARG A1086       9.889 133.519  10.828  1.00 73.30           N
ATOM   3445  NH2 ARG A1086      10.497 131.605   9.718  1.00 77.85           N
ATOM   3446  N   PHE A1087       2.428 134.307  11.726  1.00 69.49           N
ATOM   3447  CA  PHE A1087       1.390 135.140  12.329  1.00 64.20           C
ATOM   3448  C   PHE A1087       0.039 134.432  12.287  1.00 66.91           C
ATOM   3449  O   PHE A1087      -0.660 134.342  13.296  1.00 61.99           O
ATOM   3450  CB  PHE A1087       1.307 136.493  11.612  1.00 64.39           C
ATOM   3451  CG  PHE A1087       0.424 137.499  12.303  1.00 56.69           C
ATOM   3452  CD1 PHE A1087      -0.952 137.470  12.135  1.00 49.54           C
ATOM   3453  CD2 PHE A1087       0.971 138.473  13.123  1.00 61.94           C
ATOM   3454  CE1 PHE A1087      -1.763 138.390  12.770  1.00 53.23           C
ATOM   3455  CE2 PHE A1087       0.164 139.397  13.761  1.00 57.31           C
ATOM   3456  CZ  PHE A1087      -1.205 139.355  13.584  1.00 55.58           C
ATOM   3457  N   VAL A1088      -0.321 133.936  11.107  1.00 70.22           N
ATOM   3458  CA  VAL A1088      -1.608 133.283  10.897  1.00 72.41           C
ATOM   3459  C   VAL A1088      -1.700 131.993  11.704  1.00 75.06           C
ATOM   3460  O   VAL A1088      -2.759 131.657  12.239  1.00 78.70           O
ATOM   3461  CB  VAL A1088      -1.850 132.975   9.404  1.00 65.46           C
ATOM   3462  CG1 VAL A1088      -3.221 132.357   9.197  1.00 65.64           C
ATOM   3463  CG2 VAL A1088      -1.724 134.241   8.581  1.00 59.15           C
ATOM   3464  N   GLN A1089      -0.582 131.278  11.793  1.00 83.05           N
ATOM   3465  CA  GLN A1089      -0.547 129.987  12.472  1.00 83.90           C
ATOM   3466  C   GLN A1089      -0.831 130.128  13.962  1.00 82.21           C
ATOM   3467  O   GLN A1089      -1.522 129.294  14.547  1.00 91.20           O
ATOM   3468  CB  GLN A1089       0.809 129.310  12.262  1.00 80.57           C
ATOM   3469  CG  GLN A1089       0.847 127.847  12.677  1.00 86.36           C
ATOM   3470  CD  GLN A1089       2.156 127.175  12.315  1.00 89.39           C
ATOM   3471  OE1 GLN A1089       2.183 126.002  11.944  1.00 85.84           O
ATOM   3472  NE2 GLN A1089       3.251 127.918  12.420  1.00 79.98           N
ATOM   3473  N   GLU A1090      -0.289 131.177  14.573  1.00 72.82           N
ATOM   3474  CA  GLU A1090      -0.511 131.420  15.994  1.00 80.42           C
ATOM   3475  C   GLU A1090      -1.982 131.709  16.269  1.00 82.63           C
ATOM   3476  O   GLU A1090      -2.601 131.078  17.125  1.00 87.51           O
ATOM   3477  CB  GLU A1090       0.353 132.581  16.491  1.00 82.22           C
ATOM   3478  CG  GLU A1090       1.847 132.310  16.459  1.00 91.12           C
ATOM   3479  CD  GLU A1090       2.662 133.504  16.918  1.00105.86           C
ATOM   3480  OE1 GLU A1090       2.134 134.318  17.705  1.00100.23           O
ATOM   3481  OE2 GLU A1090       3.830 133.627  16.493  1.00113.35           O
ATOM   3482  N   HIS A1091      -2.531 132.668  15.532  1.00 79.67           N
ATOM   3483  CA  HIS A1091      -3.916 133.087  15.713  1.00 83.02           C
ATOM   3484  C   HIS A1091      -4.870 132.228  14.888  1.00 83.13           C
ATOM   3485  O   HIS A1091      -4.876 131.003  15.005  1.00 91.78           O
ATOM   3486  CB  HIS A1091      -4.077 134.562  15.342  1.00 81.57           C
ATOM   3487  CG  HIS A1091      -3.109 135.468  16.038  1.00 80.89           C
ATOM   3488  ND1 HIS A1091      -3.308 135.922  17.325  1.00 88.15           N
ATOM   3489  CD2 HIS A1091      -1.933 135.999  15.630  1.00 77.88           C
ATOM   3490  CE1 HIS A1091      -2.298 136.697  17.677  1.00 85.56           C
ATOM   3491  NE2 HIS A1091      -1.449 136.760  16.667  1.00 79.86           N
ATOM   3492  N   ARG A1108      -8.804 133.955  13.833  1.00 87.50           N
ATOM   3493  CA  ARG A1108      -9.887 134.192  12.885  1.00 95.02           C
ATOM   3494  C   ARG A1108      -9.796 135.582  12.252  1.00 86.08           C
ATOM   3495  O   ARG A1108     -10.414 136.534  12.730  1.00 86.99           O
ATOM   3496  CB  ARG A1108     -11.243 134.015  13.576  1.00105.50           C
ATOM   3497  CG  ARG A1108     -11.188 134.147  15.099  1.00101.17           C
ATOM   3498  CD  ARG A1108     -12.428 134.840  15.659  1.00100.41           C
ATOM   3499  NE  ARG A1108     -13.674 134.281  15.140  1.00106.59           N
ATOM   3500  CZ  ARG A1108     -14.884 134.752  15.430  1.00106.41           C
ATOM   3501  NH1 ARG A1108     -15.021 135.800  16.232  1.00 97.07           N
ATOM   3502  NH2 ARG A1108     -15.959 134.181  14.904  1.00105.39           N
ATOM   3503  N   PHE A1109      -9.020 135.690  11.177  1.00 77.62           N
ATOM   3504  CA  PHE A1109      -8.851 136.960  10.479  1.00 73.44           C
ATOM   3505  C   PHE A1109      -9.313 136.876   9.030  1.00 62.63           C
ATOM   3506  O   PHE A1109      -9.119 135.857   8.365  1.00 59.46           O
ATOM   3507  CB  PHE A1109      -7.385 137.401  10.514  1.00 64.38           C
ATOM   3508  CG  PHE A1109      -6.911 137.838  11.869  1.00 74.45           C
ATOM   3509  CD1 PHE A1109      -6.464 136.910  12.795  1.00 80.65           C
ATOM   3510  CD2 PHE A1109      -6.904 139.178  12.214  1.00 75.94           C
ATOM   3511  CE1 PHE A1109      -6.023 137.312  14.041  1.00 76.93           C
ATOM   3512  CE2 PHE A1109      -6.465 139.586  13.458  1.00 73.58           C
ATOM   3513  CZ  PHE A1109      -6.025 138.652  14.373  1.00 68.91           C
ATOM   3514  N   THR A1110      -9.917 137.955   8.543  1.00 64.72           N
ATOM   3515  CA  THR A1110     -10.208 138.082   7.122  1.00 59.21           C
ATOM   3516  C   THR A1110      -8.956 138.600   6.429  1.00 51.33           C
ATOM   3517  O   THR A1110      -8.114 139.236   7.064  1.00 53.72           O
ATOM   3518  CB  THR A1110     -11.389 139.031   6.844  1.00 55.48           C
ATOM   3519  OG1 THR A1110     -10.999 140.379   7.133  1.00 62.82           O
ATOM   3520  CG2 THR A1110     -12.594 138.657   7.694  1.00 58.79           C
ATOM   3521  N   MET A1111      -8.833 138.312   5.138  1.00 52.24           N
ATOM   3522  CA  MET A1111      -7.682 138.742   4.349  1.00 49.26           C
ATOM   3523  C   MET A1111      -7.365 140.226   4.518  1.00 47.57           C
ATOM   3524  O   MET A1111      -6.206 140.606   4.676  1.00 56.14           O
ATOM   3525  CB  MET A1111      -7.905 138.436   2.871  1.00 54.17           C
ATOM   3526  CG  MET A1111      -6.860 139.069   1.978  1.00 54.11           C
ATOM   3527  SD  MET A1111      -7.070 138.693   0.235  1.00 75.80           S
ATOM   3528  CE  MET A1111      -6.134 140.040  -0.478  1.00 72.32           C
ATOM   3529  N   ASN A1112      -8.402 141.056   4.484  1.00 43.75           N
ATOM   3530  CA  ASN A1112      -8.230 142.498   4.601  1.00 49.31           C
ATOM   3531  C   ASN A1112      -7.674 142.905   5.961  1.00 50.39           C
ATOM   3532  O   ASN A1112      -6.875 143.836   6.052  1.00 54.25           O
ATOM   3533  CB  ASN A1112      -9.553 143.219   4.339  1.00 54.43           C
ATOM   3534  CG  ASN A1112      -9.907 143.270   2.864  1.00 56.96           C
ATOM   3535  OD1 ASN A1112      -9.052 143.527   2.017  1.00 54.48           O
ATOM   3536  ND2 ASN A1112     -11.174 143.025   2.551  1.00 53.67           N
ATOM   3537  N   MET A1113      -8.102 142.212   7.015  1.00 52.09           N
ATOM   3538  CA  MET A1113      -7.566 142.452   8.353  1.00 47.08           C
ATOM   3539  C   MET A1113      -6.054 142.280   8.364  1.00 53.78           C
ATOM   3540  O   MET A1113      -5.332 143.092   8.941  1.00 57.04           O
ATOM   3541  CB  MET A1113      -8.194 141.505   9.377  1.00 54.28           C
ATOM   3542  CG  MET A1113      -9.654 141.765   9.686  1.00 51.19           C
ATOM   3543  SD  MET A1113     -10.337 140.448  10.712  1.00 67.27           S
ATOM   3544  CE  MET A1113     -12.086 140.819  10.656  1.00 63.22           C
ATOM   3545  N   LEU A1114      -5.585 141.217   7.719  1.00 45.23           N
ATOM   3546  CA  LEU A1114      -4.159 140.923   7.650  1.00 45.84           C
ATOM   3547  C   LEU A1114      -3.413 141.995   6.865  1.00 54.22           C
ATOM   3548  O   LEU A1114      -2.295 142.372   7.218  1.00 48.99           O
ATOM   3549  CB  LEU A1114      -3.926 139.549   7.018  1.00 49.70           C
ATOM   3550  CG  LEU A1114      -4.447 138.348   7.813  1.00 53.38           C
ATOM   3551  CD1 LEU A1114      -4.207 137.052   7.058  1.00 45.12           C
ATOM   3552  CD2 LEU A1114      -3.803 138.292   9.191  1.00 41.45           C
ATOM   3553  N   VAL A1115      -4.041 142.481   5.799  1.00 54.05           N
ATOM   3554  CA  VAL A1115      -3.450 143.523   4.968  1.00 48.94           C
ATOM   3555  C   VAL A1115      -3.206 144.788   5.786  1.00 50.46           C
ATOM   3556  O   VAL A1115      -2.143 145.401   5.692  1.00 55.53           O
ATOM   3557  CB  VAL A1115      -4.348 143.857   3.755  1.00 49.18           C
ATOM   3558  CG1 VAL A1115      -3.812 145.065   3.006  1.00 42.43           C
ATOM   3559  CG2 VAL A1115      -4.444 142.662   2.825  1.00 55.45           C
ATOM   3560  N   ASP A1116      -4.189 145.162   6.599  1.00 54.09           N
ATOM   3561  CA  ASP A1116      -4.100 146.369   7.415  1.00 58.07           C
ATOM   3562  C   ASP A1116      -2.963 146.277   8.425  1.00 54.34           C
ATOM   3563  O   ASP A1116      -2.136 147.185   8.523  1.00 52.51           O
ATOM   3564  CB  ASP A1116      -5.422 146.627   8.136  1.00 50.96           C
ATOM   3565  CG  ASP A1116      -6.455 147.273   7.239  1.00 59.14           C
ATOM   3566  OD1 ASP A1116      -6.085 148.173   6.456  1.00 62.57           O
ATOM   3567  OD2 ASP A1116      -7.638 146.881   7.313  1.00 67.48           O
ATOM   3568  N   ILE A1117      -2.942 145.183   9.183  1.00 57.94           N
ATOM   3569  CA  ILE A1117      -1.849 144.891  10.105  1.00 49.53           C
ATOM   3570  C   ILE A1117      -0.510 144.976   9.379  1.00 54.43           C
ATOM   3571  O   ILE A1117       0.387 145.704   9.798  1.00 53.36           O
ATOM   3572  CB  ILE A1117      -2.002 143.500  10.744  1.00 46.70           C
ATOM   3573  CG1 ILE A1117      -3.311 143.418  11.534  1.00 52.75           C
ATOM   3574  CG2 ILE A1117      -0.821 143.199  11.648  1.00 58.64           C
ATOM   3575  CD1 ILE A1117      -3.813 142.004  11.742  1.00 43.12           C
ATOM   3576  N   PHE A1118      -0.394 144.234   8.282  1.00 45.63           N
ATOM   3577  CA  PHE A1118       0.822 144.216   7.475  1.00 44.35           C
ATOM   3578  C   PHE A1118       1.232 145.610   6.999  1.00 56.34           C
ATOM   3579  O   PHE A1118       2.418 145.899   6.862  1.00 56.95           O
ATOM   3580  CB  PHE A1118       0.633 143.293   6.270  1.00 52.47           C
ATOM   3581  CG  PHE A1118       1.867 143.121   5.432  1.00 59.17           C
ATOM   3582  CD1 PHE A1118       2.959 142.422   5.916  1.00 63.00           C
ATOM   3583  CD2 PHE A1118       1.929 143.651   4.154  1.00 59.43           C
ATOM   3584  CE1 PHE A1118       4.093 142.259   5.142  1.00 64.67           C
ATOM   3585  CE2 PHE A1118       3.059 143.491   3.376  1.00 66.11           C
ATOM   3586  CZ  PHE A1118       4.143 142.793   3.871  1.00 65.82           C
ATOM   3587  N   LEU A1119       0.249 146.473   6.759  1.00 56.56           N
ATOM   3588  CA  LEU A1119       0.520 147.827   6.280  1.00 48.36           C
ATOM   3589  C   LEU A1119       0.900 148.783   7.405  1.00 53.79           C
ATOM   3590  O   LEU A1119       1.803 149.606   7.251  1.00 58.32           O
ATOM   3591  CB  LEU A1119      -0.689 148.383   5.526  1.00 54.01           C
ATOM   3592  CG  LEU A1119      -0.847 147.942   4.071  1.00 50.54           C
ATOM   3593  CD1 LEU A1119      -2.209 148.347   3.537  1.00 48.76           C
ATOM   3594  CD2 LEU A1119       0.265 148.531   3.216  1.00 46.29           C
ATOM   3595  N   GLY A1120       0.201 148.682   8.531  1.00 48.45           N
ATOM   3596  CA  GLY A1120       0.468 149.551   9.661  1.00 49.70           C
ATOM   3597  C   GLY A1120      -0.653 150.546   9.882  1.00 51.63           C
ATOM   3598  O   GLY A1120      -0.430 151.653  10.373  1.00 58.10           O
ATOM   3599  N   SER A1121      -1.864 150.148   9.508  1.00 48.62           N
ATOM   3600  CA  SER A1121      -3.038 151.003   9.636  1.00 58.01           C
ATOM   3601  C   SER A1121      -3.400 151.257  11.094  1.00 63.15           C
ATOM   3602  O   SER A1121      -3.162 150.415  11.958  1.00 55.81           O
ATOM   3603  CB  SER A1121      -4.233 150.373   8.919  1.00 62.15           C
ATOM   3604  OG  SER A1121      -3.809 149.586   7.817  1.00 68.68           O
ATOM   3605  N   LYS A1122      -3.970 152.427  11.365  1.00 61.85           N
ATOM   3606  CA  LYS A1122      -4.490 152.724  12.693  1.00 55.30           C
ATOM   3607  C   LYS A1122      -5.826 152.017  12.895  1.00 62.02           C
ATOM   3608  O   LYS A1122      -6.413 152.070  13.975  1.00 71.84           O
ATOM   3609  CB  LYS A1122      -4.639 154.234  12.889  1.00 57.55           C
ATOM   3610  CG  LYS A1122      -3.315 154.979  12.924  1.00 63.86           C
ATOM   3611  CD  LYS A1122      -3.350 156.224  12.056  1.00 70.51           C
ATOM   3612  CE  LYS A1122      -1.993 156.907  12.027  1.00 76.54           C
ATOM   3613  NZ  LYS A1122      -1.964 158.061  11.086  1.00 74.56           N
ATOM   3614  N   SER A1123      -6.297 151.355  11.841  1.00 62.69           N
ATOM   3615  CA  SER A1123      -7.492 150.524  11.910  1.00 64.97           C
ATOM   3616  C   SER A1123      -7.134 149.088  12.278  1.00 65.02           C
ATOM   3617  O   SER A1123      -8.014 148.266  12.530  1.00 67.61           O
ATOM   3618  CB  SER A1123      -8.249 150.552  10.578  1.00 68.78           C
ATOM   3619  OG  SER A1123      -8.696 151.860  10.266  1.00 70.69           O
ATOM   3620  N   ALA A1124      -5.836 148.793  12.295  1.00 56.36           N
ATOM   3621  CA  ALA A1124      -5.353 147.454  12.619  1.00 66.63           C
ATOM   3622  C   ALA A1124      -5.775 147.016  14.017  1.00 71.83           C
ATOM   3623  O   ALA A1124      -5.630 147.760  14.987  1.00 74.93           O
ATOM   3624  CB  ALA A1124      -3.841 147.391  12.488  1.00 67.02           C
ATOM   3625  N   LYS A1125      -6.299 145.799  14.106  1.00 77.05           N
ATOM   3626  CA  LYS A1125      -6.750 145.237  15.372  1.00 86.18           C
ATOM   3627  C   LYS A1125      -5.568 144.881  16.269  1.00 87.74           C
ATOM   3628  O   LYS A1125      -5.578 145.152  17.470  1.00 84.84           O
ATOM   3629  CB  LYS A1125      -7.615 144.001  15.120  1.00 89.46           C
ATOM   3630  CG  LYS A1125      -8.625 144.179  13.994  1.00 88.15           C
ATOM   3631  CD  LYS A1125      -9.682 143.086  14.002  1.00 91.77           C
ATOM   3632  CE  LYS A1125     -10.681 143.287  15.129  1.00 95.83           C
ATOM   3633  NZ  LYS A1125     -11.395 144.589  15.006  1.00 83.03           N
ATOM   3634  N   ILE A1126      -4.550 144.271  15.671  1.00 75.90           N
ATOM   3635  CA  ILE A1126      -3.373 143.822  16.403  1.00 74.54           C
ATOM   3636  C   ILE A1126      -2.123 144.595  15.969  1.00 77.54           C
ATOM   3637  O   ILE A1126      -1.978 144.942  14.797  1.00 76.21           O
ATOM   3638  CB  ILE A1126      -3.160 142.301  16.197  1.00 79.72           C
ATOM   3639  CG1 ILE A1126      -4.294 141.513  16.858  1.00 85.37           C
ATOM   3640  CG2 ILE A1126      -1.806 141.843  16.721  1.00 76.02           C
ATOM   3641  CD1 ILE A1126      -4.032 140.027  16.962  1.00 91.26           C
ATOM   3642  N   GLN A1127      -1.231 144.866  16.919  1.00 77.19           N
ATOM   3643  CA  GLN A1127       0.020 145.567  16.638  1.00 77.21           C
ATOM   3644  C   GLN A1127       1.233 144.724  17.032  1.00 73.91           C
ATOM   3645  O   GLN A1127       2.369 145.198  17.005  1.00 67.97           O
ATOM   3646  CB  GLN A1127       0.065 146.910  17.370  1.00 81.22           C
ATOM   3647  CG  GLN A1127      -0.690 148.035  16.678  1.00 77.85           C
ATOM   3648  CD  GLN A1127      -2.121 148.165  17.160  1.00 80.73           C
ATOM   3649  OE1 GLN A1127      -2.743 147.185  17.571  1.00 83.60           O
ATOM   3650  NE2 GLN A1127      -2.651 149.383  17.116  1.00 79.56           N
ATOM   3651  N   SER A1128       0.981 143.473  17.403  1.00 90.46           N
ATOM   3652  CA  SER A1128       2.025 142.597  17.929  1.00 87.16           C
ATOM   3653  C   SER A1128       3.027 142.122  16.876  1.00 83.53           C
ATOM   3654  O   SER A1128       4.213 142.444  16.949  1.00101.20           O
ATOM   3655  CB  SER A1128       1.391 141.382  18.611  1.00 74.69           C
ATOM   3656  OG  SER A1128       0.467 141.781  19.609  1.00 73.98           O
ATOM   3657  N   GLY A1129       2.549 141.358  15.899  1.00 67.58           N
ATOM   3658  CA  GLY A1129       3.439 140.600  15.039  1.00 66.76           C
ATOM   3659  C   GLY A1129       3.911 141.313  13.786  1.00 71.71           C
ATOM   3660  O   GLY A1129       4.823 142.138  13.837  1.00 76.57           O
ATOM   3661  N   ILE A1130       3.283 140.996  12.657  1.00 70.88           N
ATOM   3662  CA  ILE A1130       3.685 141.545  11.365  1.00 70.95           C
ATOM   3663  C   ILE A1130       3.291 143.007  11.183  1.00 67.36           C
ATOM   3664  O   ILE A1130       3.418 143.548  10.086  1.00 60.32           O
ATOM   3665  CB  ILE A1130       3.090 140.736  10.194  1.00 65.17           C
ATOM   3666  CG1 ILE A1130       1.561 140.805  10.210  1.00 53.85           C
ATOM   3667  CG2 ILE A1130       3.580 139.296  10.235  1.00 51.95           C
ATOM   3668  CD1 ILE A1130       0.900 139.966   9.138  1.00 43.35           C
ATOM   3669  N   PHE A1131       2.780 143.631  12.242  1.00 64.24           N
ATOM   3670  CA  PHE A1131       2.348 145.024  12.177  1.00 62.45           C
ATOM   3671  C   PHE A1131       3.462 145.932  11.659  1.00 66.75           C
ATOM   3672  O   PHE A1131       4.567 145.945  12.201  1.00 68.15           O
ATOM   3673  CB  PHE A1131       1.879 145.507  13.551  1.00 66.43           C
ATOM   3674  CG  PHE A1131       1.439 146.945  13.570  1.00 67.83           C
ATOM   3675  CD1 PHE A1131       0.155 147.293  13.181  1.00 70.46           C
ATOM   3676  CD2 PHE A1131       2.305 147.948  13.973  1.00 70.43           C
ATOM   3677  CE1 PHE A1131      -0.255 148.615  13.194  1.00 67.89           C
ATOM   3678  CE2 PHE A1131       1.902 149.269  13.989  1.00 73.36           C
ATOM   3679  CZ  PHE A1131       0.620 149.603  13.599  1.00 68.14           C
ATOM   3680  N   GLY A1132       3.161 146.689  10.609  1.00 66.42           N
ATOM   3681  CA  GLY A1132       4.113 147.622  10.035  1.00 60.99           C
ATOM   3682  C   GLY A1132       5.261 146.985   9.272  1.00 61.19           C
ATOM   3683  O   GLY A1132       6.159 147.688   8.808  1.00 60.59           O
ATOM   3684  N   LYS A1133       5.241 145.661   9.142  1.00 59.10           N
ATOM   3685  CA  LYS A1133       6.271 144.952   8.385  1.00 64.37           C
ATOM   3686  C   LYS A1133       6.259 145.380   6.922  1.00 67.50           C
ATOM   3687  O   LYS A1133       7.307 145.488   6.286  1.00 76.32           O
ATOM   3688  CB  LYS A1133       6.082 143.437   8.491  1.00 62.80           C
ATOM   3689  N   GLY A1134       5.063 145.619   6.394  1.00 67.99           N
ATOM   3690  CA  GLY A1134       4.914 146.088   5.031  1.00 60.44           C
ATOM   3691  C   GLY A1134       4.600 147.569   4.974  1.00 58.79           C
ATOM   3692  O   GLY A1134       3.736 148.002   4.212  1.00 67.64           O
ATOM   3693  N   SER A1135       5.303 148.350   5.787  1.00 58.06           N
ATOM   3694  CA  SER A1135       5.084 149.791   5.833  1.00 63.24           C
ATOM   3695  C   SER A1135       5.608 150.457   4.565  1.00 58.76           C
ATOM   3696  O   SER A1135       5.275 151.605   4.272  1.00 64.87           O
ATOM   3697  CB  SER A1135       5.749 150.401   7.071  1.00 55.37           C
ATOM   3698  OG  SER A1135       7.161 150.408   6.948  1.00 47.64           O
ATOM   3699  N   ALA A1136       6.429 149.727   3.816  1.00 45.06           N
ATOM   3700  CA  ALA A1136       6.987 150.242   2.573  1.00 47.82           C
ATOM   3701  C   ALA A1136       6.239 149.664   1.377  1.00 56.48           C
ATOM   3702  O   ALA A1136       6.653 149.831   0.229  1.00 55.60           O
ATOM   3703  CB  ALA A1136       8.469 149.922   2.483  1.00 40.84           C
ATOM   3704  N   TYR A1137       5.132 148.983   1.658  1.00 53.83           N
ATOM   3705  CA  TYR A1137       4.263 148.465   0.611  1.00 54.15           C
ATOM   3706  C   TYR A1137       3.132 149.443   0.321  1.00 55.40           C
ATOM   3707  O   TYR A1137       2.637 150.118   1.225  1.00 49.07           O
ATOM   3708  CB  TYR A1137       3.671 147.109   1.012  1.00 50.74           C
ATOM   3709  CG  TYR A1137       4.575 145.916   0.789  1.00 60.18           C
ATOM   3710  CD1 TYR A1137       5.578 145.600   1.694  1.00 72.41           C
ATOM   3711  CD2 TYR A1137       4.406 145.089  -0.314  1.00 64.60           C
ATOM   3712  CE1 TYR A1137       6.398 144.502   1.501  1.00 77.73           C
ATOM   3713  CE2 TYR A1137       5.221 143.989  -0.516  1.00 69.13           C
ATOM   3714  CZ  TYR A1137       6.215 143.701   0.394  1.00 75.12           C
ATOM   3715  OH  TYR A1137       7.028 142.608   0.196  1.00 67.63           O
ATOM   3716  N   SER A1138       2.730 149.522  -0.943  1.00 50.99           N
ATOM   3717  CA  SER A1138       1.471 150.164  -1.295  1.00 42.00           C
ATOM   3718  C   SER A1138       0.333 149.332  -0.725  1.00 39.53           C
ATOM   3719  O   SER A1138       0.511 148.147  -0.447  1.00 55.47           O
ATOM   3720  CB  SER A1138       1.324 150.305  -2.812  1.00 47.86           C
ATOM   3721  OG  SER A1138       2.291 151.191  -3.347  1.00 58.22           O
ATOM   3722  N   ARG A1139      -0.836 149.936  -0.551  1.00 43.20           N
ATOM   3723  CA  ARG A1139      -2.017 149.149  -0.224  1.00 34.74           C
ATOM   3724  C   ARG A1139      -2.352 148.261  -1.414  1.00 43.73           C
ATOM   3725  O   ARG A1139      -2.874 147.155  -1.260  1.00 58.55           O
ATOM   3726  CB  ARG A1139      -3.203 150.045   0.137  1.00 39.83           C
ATOM   3727  CG  ARG A1139      -4.545 149.342   0.034  1.00 40.81           C
ATOM   3728  CD  ARG A1139      -5.618 150.022   0.854  1.00 44.58           C
ATOM   3729  NE  ARG A1139      -6.071 149.161   1.943  1.00 43.15           N
ATOM   3730  CZ  ARG A1139      -5.866 149.411   3.231  1.00 40.00           C
ATOM   3731  NH1 ARG A1139      -5.226 150.510   3.604  1.00 40.43           N
ATOM   3732  NH2 ARG A1139      -6.314 148.566   4.148  1.00 59.22           N
ATOM   3733  N   HIS A1140      -2.028 148.755  -2.604  1.00 44.62           N
ATOM   3734  CA  HIS A1140      -2.228 148.008  -3.837  1.00 42.31           C
ATOM   3735  C   HIS A1140      -1.352 146.759  -3.867  1.00 45.02           C
ATOM   3736  O   HIS A1140      -1.823 145.670  -4.192  1.00 46.58           O
ATOM   3737  CB  HIS A1140      -1.935 148.896  -5.048  1.00 44.71           C
ATOM   3738  CG  HIS A1140      -1.892 148.154  -6.347  1.00 50.82           C
ATOM   3739  ND1 HIS A1140      -2.996 147.524  -6.881  1.00 53.58           N
ATOM   3740  CD2 HIS A1140      -0.879 147.944  -7.220  1.00 44.26           C
ATOM   3741  CE1 HIS A1140      -2.664 146.957  -8.027  1.00 50.08           C
ATOM   3742  NE2 HIS A1140      -1.385 147.197  -8.255  1.00 48.57           N
ATOM   3743  N   ASN A1141      -0.077 146.926  -3.528  1.00 45.37           N
ATOM   3744  CA  ASN A1141       0.867 145.813  -3.511  1.00 40.65           C
ATOM   3745  C   ASN A1141       0.630 144.859  -2.345  1.00 49.24           C
ATOM   3746  O   ASN A1141       0.716 143.641  -2.506  1.00 50.15           O
ATOM   3747  CB  ASN A1141       2.304 146.333  -3.464  1.00 39.86           C
ATOM   3748  CG  ASN A1141       2.766 146.888  -4.794  1.00 41.49           C
ATOM   3749  OD1 ASN A1141       2.474 146.323  -5.848  1.00 43.34           O
ATOM   3750  ND2 ASN A1141       3.494 147.996  -4.753  1.00 39.20           N
ATOM   3751  N   ALA A1142       0.343 145.417  -1.173  1.00 42.78           N
ATOM   3752  CA  ALA A1142       0.049 144.612   0.008  1.00 52.11           C
ATOM   3753  C   ALA A1142      -1.117 143.667  -0.254  1.00 47.30           C
ATOM   3754  O   ALA A1142      -1.085 142.501   0.135  1.00 48.80           O
ATOM   3755  CB  ALA A1142      -0.250 145.503   1.202  1.00 46.01           C
ATOM   3756  N   GLU A1143      -2.145 144.176  -0.924  1.00 51.20           N
ATOM   3757  CA  GLU A1143      -3.310 143.368  -1.257  1.00 57.71           C
ATOM   3758  C   GLU A1143      -2.959 142.324  -2.313  1.00 59.00           C
ATOM   3759  O   GLU A1143      -3.494 141.217  -2.302  1.00 59.47           O
ATOM   3760  CB  GLU A1143      -4.460 144.255  -1.739  1.00 55.23           C
ATOM   3761  CG  GLU A1143      -5.822 143.575  -1.715  1.00 70.28           C
ATOM   3762  CD  GLU A1143      -6.925 144.457  -2.270  1.00 88.37           C
ATOM   3763  OE1 GLU A1143      -6.612 145.558  -2.772  1.00 81.42           O
ATOM   3764  OE2 GLU A1143      -8.105 144.050  -2.206  1.00 85.16           O
ATOM   3765  N   ARG A1144      -2.053 142.681  -3.219  1.00 50.93           N
ATOM   3766  CA  ARG A1144      -1.637 141.774  -4.284  1.00 51.65           C
ATOM   3767  C   ARG A1144      -0.829 140.610  -3.727  1.00 59.35           C
ATOM   3768  O   ARG A1144      -0.968 139.473  -4.180  1.00 54.25           O
ATOM   3769  CB  ARG A1144      -0.820 142.518  -5.343  1.00 45.49           C
ATOM   3770  CG  ARG A1144      -1.661 143.290  -6.347  1.00 45.78           C
ATOM   3771  CD  ARG A1144      -0.795 143.987  -7.386  1.00 48.20           C
ATOM   3772  NE  ARG A1144      -0.015 143.040  -8.179  1.00 49.70           N
ATOM   3773  CZ  ARG A1144       1.313 142.974  -8.175  1.00 51.93           C
ATOM   3774  NH1 ARG A1144       2.023 143.802  -7.420  1.00 49.04           N
ATOM   3775  NH2 ARG A1144       1.933 142.077  -8.931  1.00 36.92           N
ATOM   3776  N   LEU A1145       0.018 140.906  -2.746  1.00 60.88           N
ATOM   3777  CA  LEU A1145       0.850 139.890  -2.112  1.00 54.13           C
ATOM   3778  C   LEU A1145      -0.008 138.809  -1.465  1.00 57.15           C
ATOM   3779  O   LEU A1145       0.176 137.622  -1.727  1.00 63.19           O
ATOM   3780  CB  LEU A1145       1.777 140.524  -1.073  1.00 56.00           C
ATOM   3781  CG  LEU A1145       2.750 139.570  -0.378  1.00 57.17           C
ATOM   3782  CD1 LEU A1145       3.690 138.925  -1.386  1.00 55.33           C
ATOM   3783  CD2 LEU A1145       3.537 140.301   0.697  1.00 57.35           C
ATOM   3784  N   PHE A1146      -0.945 139.227  -0.620  1.00 48.50           N
ATOM   3785  CA  PHE A1146      -1.839 138.288   0.049  1.00 53.82           C
ATOM   3786  C   PHE A1146      -2.751 137.571  -0.947  1.00 60.23           C
ATOM   3787  O   PHE A1146      -3.190 136.450  -0.696  1.00 60.66           O
ATOM   3788  CB  PHE A1146      -2.669 139.007   1.114  1.00 52.06           C
ATOM   3789  CG  PHE A1146      -1.923 139.253   2.397  1.00 52.31           C
ATOM   3790  CD1 PHE A1146      -1.109 140.365   2.541  1.00 51.99           C
ATOM   3791  CD2 PHE A1146      -2.031 138.366   3.457  1.00 51.85           C
ATOM   3792  CE1 PHE A1146      -0.421 140.590   3.721  1.00 54.63           C
ATOM   3793  CE2 PHE A1146      -1.346 138.586   4.637  1.00 39.98           C
ATOM   3794  CZ  PHE A1146      -0.540 139.699   4.769  1.00 50.93           C
ATOM   3795  N   LYS A1147      -3.033 138.217  -2.075  1.00 65.17           N
ATOM   3796  CA  LYS A1147      -3.784 137.571  -3.149  1.00 67.09           C
ATOM   3797  C   LYS A1147      -2.938 136.469  -3.770  1.00 63.92           C
ATOM   3798  O   LYS A1147      -3.415 135.358  -4.005  1.00 58.33           O
ATOM   3799  CB  LYS A1147      -4.201 138.583  -4.221  1.00 57.29           C
ATOM   3800  CG  LYS A1147      -5.477 139.348  -3.907  1.00 62.35           C
ATOM   3801  CD  LYS A1147      -5.890 140.246  -5.063  1.00 65.22           C
ATOM   3802  CE  LYS A1147      -7.154 141.025  -4.734  1.00 63.39           C
ATOM   3803  NZ  LYS A1147      -7.628 141.837  -5.889  1.00 69.42           N
ATOM   3804  N   LYS A1148      -1.677 136.795  -4.037  1.00 61.92           N
ATOM   3805  CA  LYS A1148      -0.706 135.840  -4.556  1.00 53.95           C
ATOM   3806  C   LYS A1148      -0.574 134.611  -3.661  1.00 62.53           C
ATOM   3807  O   LYS A1148      -0.525 133.482  -4.148  1.00 66.18           O
ATOM   3808  CB  LYS A1148       0.657 136.516  -4.721  1.00 54.60           C
ATOM   3809  CG  LYS A1148       1.755 135.607  -5.239  1.00 61.16           C
ATOM   3810  CD  LYS A1148       3.105 136.304  -5.188  1.00 59.38           C
ATOM   3811  CE  LYS A1148       4.239 135.334  -5.471  1.00 73.73           C
ATOM   3812  NZ  LYS A1148       4.131 134.729  -6.827  1.00 77.27           N
ATOM   3813  N   LEU A1149      -0.525 134.841  -2.353  1.00 61.57           N
ATOM   3814  CA  LEU A1149      -0.324 133.766  -1.386  1.00 54.98           C
ATOM   3815  C   LEU A1149      -1.488 132.778  -1.360  1.00 60.09           C
ATOM   3816  O   LEU A1149      -1.300 131.596  -1.075  1.00 72.63           O
ATOM   3817  CB  LEU A1149      -0.105 134.345   0.012  1.00 50.70           C
ATOM   3818  CG  LEU A1149       1.154 135.193   0.206  1.00 48.60           C
ATOM   3819  CD1 LEU A1149       1.206 135.769   1.612  1.00 39.36           C
ATOM   3820  CD2 LEU A1149       2.405 134.384  -0.094  1.00 43.19           C
ATOM   3821  N   ILE A1150      -2.689 133.266  -1.653  1.00 52.62           N
ATOM   3822  CA  ILE A1150      -3.861 132.402  -1.729  1.00 57.60           C
ATOM   3823  C   ILE A1150      -3.810 131.563  -3.003  1.00 63.07           C
ATOM   3824  O   ILE A1150      -4.155 130.380  -2.999  1.00 59.44           O
ATOM   3825  CB  ILE A1150      -5.171 133.216  -1.700  1.00 60.46           C
ATOM   3826  CG1 ILE A1150      -5.272 134.028  -0.407  1.00 56.98           C
ATOM   3827  CG2 ILE A1150      -6.378 132.299  -1.845  1.00 59.15           C
ATOM   3828  CD1 ILE A1150      -5.723 133.225   0.791  1.00 60.78           C
ATOM   3829  N   LEU A1151      -3.367 132.186  -4.089  1.00 63.69           N
ATOM   3830  CA  LEU A1151      -3.273 131.517  -5.381  1.00 62.96           C
ATOM   3831  C   LEU A1151      -2.189 130.443  -5.375  1.00 66.19           C
ATOM   3832  O   LEU A1151      -2.366 129.367  -5.946  1.00 67.21           O
ATOM   3833  CB  LEU A1151      -2.998 132.538  -6.487  1.00 65.33           C
ATOM   3834  CG  LEU A1151      -2.810 131.996  -7.905  1.00 69.26           C
ATOM   3835  CD1 LEU A1151      -4.070 131.292  -8.385  1.00 61.59           C
ATOM   3836  CD2 LEU A1151      -2.419 133.114  -8.860  1.00 60.40           C
ATOM   3837  N   ASP A1152      -1.070 130.741  -4.723  1.00 65.75           N
ATOM   3838  CA  ASP A1152       0.070 129.830  -4.680  1.00 66.20           C
ATOM   3839  C   ASP A1152      -0.088 128.763  -3.602  1.00 71.83           C
ATOM   3840  O   ASP A1152       0.857 128.033  -3.300  1.00 74.09           O
ATOM   3841  CB  ASP A1152       1.366 130.609  -4.455  1.00 67.23           C
ATOM   3842  CG  ASP A1152       1.719 131.498  -5.628  1.00 83.23           C
ATOM   3843  OD1 ASP A1152       0.842 131.722  -6.489  1.00 80.41           O
ATOM   3844  OD2 ASP A1152       2.873 131.970  -5.692  1.00 89.55           O
ATOM   3845  N   LYS A1153      -1.279 128.708  -3.009  1.00 71.17           N
ATOM   3846  CA  LYS A1153      -1.654 127.668  -2.050  1.00 69.70           C
ATOM   3847  C   LYS A1153      -0.873 127.755  -0.738  1.00 65.70           C
ATOM   3848  O   LYS A1153      -1.006 126.888   0.125  1.00 73.90           O
ATOM   3849  CB  LYS A1153      -1.475 126.276  -2.668  1.00 70.97           C
ATOM   3850  CG  LYS A1153      -2.189 126.081  -3.998  1.00 60.69           C
ATOM   3851  CD  LYS A1153      -3.692 126.247  -3.851  1.00 66.18           C
ATOM   3852  N   ILE A1154      -0.061 128.798  -0.590  1.00 64.65           N
ATOM   3853  CA  ILE A1154       0.630 129.057   0.668  1.00 57.81           C
ATOM   3854  C   ILE A1154      -0.384 129.453   1.738  1.00 63.89           C
ATOM   3855  O   ILE A1154      -0.242 129.100   2.908  1.00 60.48           O
ATOM   3856  CB  ILE A1154       1.693 130.161   0.514  1.00 54.43           C
ATOM   3857  CG1 ILE A1154       2.725 129.764  -0.542  1.00 53.53           C
ATOM   3858  CG2 ILE A1154       2.381 130.436   1.842  1.00 60.75           C
ATOM   3859  CD1 ILE A1154       3.740 130.844  -0.833  1.00 46.04           C
ATOM   3860  N   LEU A1155      -1.414 130.185   1.324  1.00 64.72           N
ATOM   3861  CA  LEU A1155      -2.525 130.515   2.208  1.00 61.76           C
ATOM   3862  C   LEU A1155      -3.821 129.960   1.635  1.00 62.95           C
ATOM   3863  O   LEU A1155      -3.888 129.607   0.458  1.00 59.98           O
ATOM   3864  CB  LEU A1155      -2.644 132.027   2.412  1.00 59.87           C
ATOM   3865  CG  LEU A1155      -1.563 132.718   3.243  1.00 62.49           C
ATOM   3866  CD1 LEU A1155      -1.752 134.227   3.214  1.00 55.82           C
ATOM   3867  CD2 LEU A1155      -1.574 132.204   4.673  1.00 68.25           C
ATOM   3868  N   ASP A1156      -4.847 129.885   2.472  1.00 55.57           N
ATOM   3869  CA  ASP A1156      -6.127 129.330   2.061  1.00 57.38           C
ATOM   3870  C   ASP A1156      -7.260 130.177   2.614  1.00 59.15           C
ATOM   3871  O   ASP A1156      -7.030 131.107   3.387  1.00 63.41           O
ATOM   3872  CB  ASP A1156      -6.266 127.884   2.537  1.00 79.19           C
ATOM   3873  CG  ASP A1156      -6.288 126.890   1.394  1.00 83.97           C
ATOM   3874  OD1 ASP A1156      -6.879 127.205   0.340  1.00 82.55           O
ATOM   3875  OD2 ASP A1156      -5.715 125.791   1.552  1.00 86.82           O
ATOM   3876  N   GLU A1157      -8.486 129.849   2.226  1.00 58.03           N
ATOM   3877  CA  GLU A1157      -9.640 130.612   2.674  1.00 65.25           C
ATOM   3878  C   GLU A1157     -10.861 129.719   2.846  1.00 66.79           C
ATOM   3879  O   GLU A1157     -11.239 128.982   1.935  1.00 68.28           O
ATOM   3880  CB  GLU A1157      -9.937 131.743   1.689  1.00 63.80           C
ATOM   3881  CG  GLU A1157      -9.981 133.118   2.331  1.00 68.37           C
ATOM   3882  CD  GLU A1157      -9.758 134.237   1.334  1.00 74.00           C
ATOM   3883  OE1 GLU A1157      -9.084 133.999   0.309  1.00 72.57           O
ATOM   3884  OE2 GLU A1157     -10.249 135.359   1.580  1.00 77.07           O
ATOM   3885  N   ASP A1158     -11.478 129.798   4.020  1.00 68.85           N
ATOM   3886  CA  ASP A1158     -12.654 128.997   4.331  1.00 76.44           C
ATOM   3887  C   ASP A1158     -13.808 129.899   4.751  1.00 77.68           C
ATOM   3888  O   ASP A1158     -13.598 130.928   5.393  1.00 80.09           O
ATOM   3889  CB  ASP A1158     -12.344 127.980   5.431  1.00 82.06           C
ATOM   3890  CG  ASP A1158     -13.591 127.320   5.980  1.00 90.06           C
ATOM   3891  OD1 ASP A1158     -14.116 126.401   5.317  1.00 91.11           O
ATOM   3892  OD2 ASP A1158     -14.049 127.719   7.072  1.00 94.13           O
ATOM   3893  N   LEU A1159     -15.025 129.516   4.383  1.00 73.12           N
ATOM   3894  CA  LEU A1159     -16.202 130.308   4.712  1.00 75.39           C
ATOM   3895  C   LEU A1159     -16.718 130.020   6.117  1.00 83.41           C
ATOM   3896  O   LEU A1159     -16.831 128.866   6.530  1.00 85.24           O
ATOM   3897  CB  LEU A1159     -17.312 130.058   3.691  1.00 70.09           C
ATOM   3898  CG  LEU A1159     -16.896 130.112   2.220  1.00 77.64           C
ATOM   3899  CD1 LEU A1159     -18.081 129.811   1.320  1.00 78.61           C
ATOM   3900  CD2 LEU A1159     -16.293 131.466   1.878  1.00 70.49           C
ATOM   3901  N   TYR A1160     -17.025 131.091   6.843  1.00 88.10           N
ATOM   3902  CA  TYR A1160     -17.624 131.007   8.170  1.00 84.69           C
ATOM   3903  C   TYR A1160     -19.018 131.619   8.200  1.00 84.84           C
ATOM   3904  O   TYR A1160     -19.208 132.779   7.833  1.00 90.17           O
ATOM   3905  CB  TYR A1160     -16.737 131.699   9.205  1.00 84.98           C
ATOM   3906  CG  TYR A1160     -17.449 132.020  10.501  1.00 98.09           C
ATOM   3907  CD1 TYR A1160     -17.986 131.012  11.292  1.00105.85           C
ATOM   3908  CD2 TYR A1160     -17.590 133.333  10.929  1.00 96.69           C
ATOM   3909  CE1 TYR A1160     -18.639 131.303  12.475  1.00109.09           C
ATOM   3910  CE2 TYR A1160     -18.241 133.634  12.112  1.00106.70           C
ATOM   3911  CZ  TYR A1160     -18.764 132.614  12.880  1.00109.75           C
ATOM   3912  OH  TYR A1160     -19.416 132.898  14.059  1.00110.70           O
ATOM   3913  N   ILE A1161     -19.990 130.830   8.645  1.00 87.62           N
ATOM   3914  CA  ILE A1161     -21.391 131.226   8.587  1.00 93.01           C
ATOM   3915  C   ILE A1161     -21.848 131.568  10.003  1.00101.08           C
ATOM   3916  O   ILE A1161     -21.363 130.988  10.971  1.00102.14           O
ATOM   3917  CB  ILE A1161     -22.272 130.116   7.986  1.00 75.86           C
ATOM   3918  CG1 ILE A1161     -21.641 129.586   6.699  1.00 70.74           C
ATOM   3919  CG2 ILE A1161     -23.689 130.621   7.737  1.00 88.05           C
ATOM   3920  CD1 ILE A1161     -22.556 128.710   5.876  1.00 65.32           C
ATOM   3921  N   ASN A1162     -22.776 132.509  10.124  1.00 96.48           N
ATOM   3922  CA  ASN A1162     -23.257 132.916  11.435  1.00102.97           C
ATOM   3923  C   ASN A1162     -24.773 132.819  11.625  1.00114.21           C
ATOM   3924  O   ASN A1162     -25.393 131.832  11.223  1.00107.84           O
ATOM   3925  CB  ASN A1162     -22.765 134.345  11.726  1.00106.49           C
ATOM   3926  CG  ASN A1162     -23.297 135.376  10.734  1.00103.18           C
ATOM   3927  OD1 ASN A1162     -24.389 135.231  10.187  1.00101.65           O
ATOM   3928  ND2 ASN A1162     -22.509 136.418  10.488  1.00 99.68           N
ATOM   3929  N   ALA A1163     -25.351 133.846  12.246  1.00119.96           N
ATOM   3930  CA  ALA A1163     -26.766 133.873  12.614  1.00115.74           C
ATOM   3931  C   ALA A1163     -27.700 133.497  11.468  1.00113.10           C
ATOM   3932  O   ALA A1163     -28.374 132.467  11.521  1.00113.79           O
ATOM   3933  CB  ALA A1163     -27.134 135.252  13.152  1.00105.67           C
ATOM   3934  N   ASN A1164     -27.743 134.330  10.434  1.00115.47           N
ATOM   3935  CA  ASN A1164     -28.631 134.076   9.305  1.00110.94           C
ATOM   3936  C   ASN A1164     -27.905 133.958   7.971  1.00101.85           C
ATOM   3937  O   ASN A1164     -27.923 134.885   7.159  1.00 99.76           O
ATOM   3938  CB  ASN A1164     -29.696 135.169   9.213  1.00110.22           C
ATOM   3939  CG  ASN A1164     -31.060 134.688   9.666  1.00109.66           C
ATOM   3940  OD1 ASN A1164     -31.722 135.334  10.477  1.00108.84           O
ATOM   3941  ND2 ASN A1164     -31.484 133.542   9.144  1.00103.72           N
ATOM   3942  N   ASP A1165     -27.260 132.814   7.762  1.00 95.61           N
ATOM   3943  CA  ASP A1165     -26.676 132.450   6.472  1.00 97.35           C
ATOM   3944  C   ASP A1165     -25.638 133.443   5.944  1.00 99.04           C
ATOM   3945  O   ASP A1165     -25.264 133.381   4.773  1.00 98.77           O
ATOM   3946  CB  ASP A1165     -27.785 132.280   5.429  1.00 96.91           C
ATOM   3947  CG  ASP A1165     -28.933 131.429   5.933  1.00 96.58           C
ATOM   3948  OD1 ASP A1165     -28.881 130.193   5.760  1.00101.71           O
ATOM   3949  OD2 ASP A1165     -29.890 131.997   6.502  1.00 89.04           O
ATOM   3950  N   GLN A1166     -25.175 134.351   6.797  1.00 93.65           N
ATOM   3951  CA  GLN A1166     -24.166 135.318   6.380  1.00 88.78           C
ATOM   3952  C   GLN A1166     -22.791 134.660   6.361  1.00 91.81           C
ATOM   3953  O   GLN A1166     -22.294 134.201   7.390  1.00 86.84           O
ATOM   3954  CB  GLN A1166     -24.168 136.535   7.307  1.00 94.62           C
ATOM   3955  CG  GLN A1166     -23.630 137.807   6.670  1.00 99.21           C
ATOM   3956  CD  GLN A1166     -23.689 138.998   7.607  1.00 99.23           C
ATOM   3957  OE1 GLN A1166     -23.049 139.009   8.659  1.00 92.26           O
ATOM   3958  NE2 GLN A1166     -24.464 140.008   7.230  1.00 81.15           N
ATOM   3959  N   ALA A1167     -22.178 134.621   5.183  1.00 89.43           N
ATOM   3960  CA  ALA A1167     -20.903 133.940   5.010  1.00 75.84           C
ATOM   3961  C   ALA A1167     -19.744 134.928   4.985  1.00 75.75           C
ATOM   3962  O   ALA A1167     -19.742 135.879   4.205  1.00 79.99           O
ATOM   3963  CB  ALA A1167     -20.917 133.107   3.738  1.00 68.76           C
ATOM   3964  N   ILE A1168     -18.757 134.692   5.842  1.00 70.66           N
ATOM   3965  CA  ILE A1168     -17.582 135.549   5.913  1.00 63.91           C
ATOM   3966  C   ILE A1168     -16.319 134.711   5.767  1.00 65.76           C
ATOM   3967  O   ILE A1168     -16.089 133.782   6.539  1.00 82.53           O
ATOM   3968  CB  ILE A1168     -17.520 136.337   7.240  1.00 64.72           C
ATOM   3969  CG1 ILE A1168     -18.724 137.275   7.376  1.00 67.75           C
ATOM   3970  CG2 ILE A1168     -16.233 137.139   7.321  1.00 65.69           C
ATOM   3971  CD1 ILE A1168     -19.922 136.662   8.075  1.00 80.86           C
ATOM   3972  N   ALA A1169     -15.499 135.048   4.778  1.00 63.49           N
ATOM   3973  CA  ALA A1169     -14.292 134.281   4.502  1.00 62.92           C
ATOM   3974  C   ALA A1169     -13.147 134.715   5.407  1.00 65.56           C
ATOM   3975  O   ALA A1169     -12.951 135.906   5.648  1.00 59.67           O
ATOM   3976  CB  ALA A1169     -13.897 134.426   3.040  1.00 64.13           C
ATOM   3977  N   TYR A1170     -12.396 133.741   5.911  1.00 72.86           N
ATOM   3978  CA  TYR A1170     -11.237 134.029   6.744  1.00 66.75           C
ATOM   3979  C   TYR A1170     -10.014 133.278   6.224  1.00 62.81           C
ATOM   3980  O   TYR A1170     -10.143 132.252   5.556  1.00 66.07           O
ATOM   3981  CB  TYR A1170     -11.514 133.679   8.210  1.00 71.04           C
ATOM   3982  CG  TYR A1170     -11.767 132.214   8.485  1.00 82.64           C
ATOM   3983  CD1 TYR A1170     -13.038 131.670   8.354  1.00 86.58           C
ATOM   3984  CD2 TYR A1170     -10.736 131.378   8.896  1.00 82.34           C
ATOM   3985  CE1 TYR A1170     -13.273 130.333   8.612  1.00 90.85           C
ATOM   3986  CE2 TYR A1170     -10.961 130.040   9.156  1.00 87.25           C
ATOM   3987  CZ  TYR A1170     -12.231 129.522   9.012  1.00 92.58           C
ATOM   3988  OH  TYR A1170     -12.458 128.190   9.271  1.00 98.06           O
ATOM   3989  N   VAL A1171      -8.830 133.798   6.530  1.00 55.73           N
ATOM   3990  CA  VAL A1171      -7.582 133.226   6.036  1.00 62.20           C
ATOM   3991  C   VAL A1171      -6.997 132.157   6.957  1.00 70.73           C
ATOM   3992  O   VAL A1171      -6.795 132.385   8.150  1.00 63.34           O
ATOM   3993  CB  VAL A1171      -6.519 134.323   5.821  1.00 65.79           C
ATOM   3994  CG1 VAL A1171      -5.155 133.707   5.531  1.00 61.74           C
ATOM   3995  CG2 VAL A1171      -6.942 135.253   4.698  1.00 61.47           C
ATOM   3996  N   MET A1172      -6.732 130.988   6.382  1.00 71.15           N
ATOM   3997  CA  MET A1172      -6.056 129.902   7.080  1.00 68.00           C
ATOM   3998  C   MET A1172      -4.811 129.505   6.296  1.00 73.26           C
ATOM   3999  O   MET A1172      -4.586 129.999   5.191  1.00 72.73           O
ATOM   4000  CB  MET A1172      -6.983 128.700   7.253  1.00 63.50           C
ATOM   4001  CG  MET A1172      -7.640 128.243   5.961  1.00 72.99           C
ATOM   4002  SD  MET A1172      -8.554 126.699   6.144  1.00107.45           S
ATOM   4003  CE  MET A1172      -9.491 127.028   7.635  1.00 90.69           C
ATOM   4004  N   LEU A1173      -4.004 128.612   6.862  1.00 78.25           N
ATOM   4005  CA  LEU A1173      -2.818 128.127   6.166  1.00 71.73           C
ATOM   4006  C   LEU A1173      -3.209 127.154   5.061  1.00 70.96           C
ATOM   4007  O   LEU A1173      -4.204 126.437   5.172  1.00 69.68           O
ATOM   4008  CB  LEU A1173      -1.845 127.457   7.140  1.00 68.81           C
ATOM   4009  CG  LEU A1173      -0.855 128.359   7.884  1.00 66.18           C
ATOM   4010  CD1 LEU A1173      -1.552 129.169   8.964  1.00 73.07           C
ATOM   4011  CD2 LEU A1173       0.274 127.533   8.477  1.00 62.07           C
ATOM   4012  N   GLY A1174      -2.423 127.144   3.989  1.00 72.34           N
ATOM   4013  CA  GLY A1174      -2.664 126.256   2.868  1.00 71.56           C
ATOM   4014  C   GLY A1174      -1.660 125.121   2.864  1.00 79.72           C
ATOM   4015  O   GLY A1174      -0.682 125.156   3.608  1.00 78.93           O
ATOM   4016  N   ASN A1175      -1.916 124.105   2.046  1.00 77.09           N
ATOM   4017  CA  ASN A1175      -1.071 122.913   2.002  1.00 85.79           C
ATOM   4018  C   ASN A1175       0.402 123.232   1.742  1.00 85.58           C
ATOM   4019  O   ASN A1175       1.291 122.534   2.226  1.00 88.02           O
ATOM   4020  CB  ASN A1175      -1.586 121.943   0.936  1.00 81.63           C
ATOM   4021  CG  ASN A1175      -1.504 122.518  -0.463  1.00 87.60           C
ATOM   4022  OD1 ASN A1175      -1.456 123.734  -0.642  1.00 90.56           O
ATOM   4023  ND2 ASN A1175      -1.490 121.646  -1.464  1.00 80.16           N
ATOM   4024  N   LYS A1176       0.651 124.294   0.982  1.00 75.18           N
ATOM   4025  CA  LYS A1176       2.010 124.668   0.607  1.00 74.87           C
ATOM   4026  C   LYS A1176       2.658 125.622   1.615  1.00 73.30           C
ATOM   4027  O   LYS A1176       3.755 126.127   1.379  1.00 72.26           O
ATOM   4028  CB  LYS A1176       2.014 125.297  -0.790  1.00 75.14           C
ATOM   4029  CG  LYS A1176       3.324 125.140  -1.546  1.00 72.77           C
ATOM   4030  CD  LYS A1176       3.199 125.647  -2.973  1.00 79.41           C
ATOM   4031  N   ALA A1177       1.981 125.866   2.734  1.00 64.54           N
ATOM   4032  CA  ALA A1177       2.502 126.777   3.752  1.00 64.02           C
ATOM   4033  C   ALA A1177       3.735 126.210   4.444  1.00 78.61           C
ATOM   4034  O   ALA A1177       4.753 126.889   4.566  1.00 75.65           O
ATOM   4035  CB  ALA A1177       1.428 127.095   4.782  1.00 66.12           C
ATOM   4036  N   GLN A1178       3.634 124.962   4.892  1.00 83.33           N
ATOM   4037  CA  GLN A1178       4.687 124.337   5.685  1.00 74.83           C
ATOM   4038  C   GLN A1178       5.986 124.191   4.898  1.00 79.21           C
ATOM   4039  O   GLN A1178       7.076 124.322   5.455  1.00 79.46           O
ATOM   4040  CB  GLN A1178       4.228 122.970   6.195  1.00 83.63           C
ATOM   4041  CG  GLN A1178       5.138 122.376   7.257  1.00 92.86           C
ATOM   4042  CD  GLN A1178       5.195 123.225   8.513  1.00 86.96           C
ATOM   4043  OE1 GLN A1178       6.192 123.897   8.776  1.00 87.98           O
ATOM   4044  NE2 GLN A1178       4.123 123.196   9.297  1.00 82.63           N
ATOM   4045  N   THR A1179       5.864 123.928   3.600  1.00 69.57           N
ATOM   4046  CA  THR A1179       7.032 123.717   2.749  1.00 69.84           C
ATOM   4047  C   THR A1179       7.860 124.991   2.596  1.00 82.61           C
ATOM   4048  O   THR A1179       8.997 124.948   2.127  1.00 83.41           O
ATOM   4049  CB  THR A1179       6.628 123.213   1.349  1.00 68.16           C
ATOM   4050  OG1 THR A1179       6.260 124.326   0.525  1.00 94.17           O
ATOM   4051  CG2 THR A1179       5.459 122.244   1.446  1.00 73.83           C
ATOM   4052  N   VAL A1180       7.284 126.122   2.995  1.00 82.59           N
ATOM   4053  CA  VAL A1180       7.986 127.399   2.952  1.00 81.79           C
ATOM   4054  C   VAL A1180       8.873 127.563   4.182  1.00 78.42           C
ATOM   4055  O   VAL A1180      10.013 128.010   4.074  1.00 78.60           O
ATOM   4056  CB  VAL A1180       7.005 128.587   2.864  1.00 84.74           C
ATOM   4057  CG1 VAL A1180       7.765 129.903   2.778  1.00 69.98           C
ATOM   4058  CG2 VAL A1180       6.084 128.425   1.668  1.00 73.25           C
ATOM   4059  N   LEU A1181       8.343 127.196   5.347  1.00 86.22           N
ATOM   4060  CA  LEU A1181       9.086 127.280   6.603  1.00 93.77           C
ATOM   4061  C   LEU A1181      10.344 126.418   6.559  1.00 86.95           C
ATOM   4062  O   LEU A1181      11.398 126.812   7.061  1.00 79.18           O
ATOM   4063  CB  LEU A1181       8.213 126.859   7.791  1.00 89.92           C
ATOM   4064  CG  LEU A1181       7.113 127.806   8.281  1.00 82.17           C
ATOM   4065  CD1 LEU A1181       7.638 129.233   8.397  1.00 73.58           C
ATOM   4066  CD2 LEU A1181       5.891 127.758   7.385  1.00 84.63           C
ATOM   4067  N   ASN A1182      10.217 125.235   5.968  1.00 81.48           N
ATOM   4068  CA  ASN A1182      11.347 124.332   5.793  1.00 83.29           C
ATOM   4069  C   ASN A1182      12.483 124.980   5.006  1.00 91.84           C
ATOM   4070  O   ASN A1182      13.646 124.604   5.150  1.00103.38           O
ATOM   4071  CB  ASN A1182      10.894 123.051   5.091  1.00 79.26           C
ATOM   4072  CG  ASN A1182       9.762 122.356   5.820  1.00 79.34           C
ATOM   4073  OD1 ASN A1182       9.560 122.562   7.017  1.00 63.62           O
ATOM   4074  ND2 ASN A1182       9.012 121.528   5.099  1.00 74.83           N
ATOM   4075  N   GLY A1183      12.134 125.957   4.174  1.00 83.23           N
ATOM   4076  CA  GLY A1183      13.111 126.683   3.385  1.00 76.76           C
ATOM   4077  C   GLY A1183      13.241 126.095   1.996  1.00 81.66           C
ATOM   4078  O   GLY A1183      14.149 126.446   1.243  1.00 86.35           O
ATOM   4079  N   ASN A1184      12.325 125.193   1.657  1.00 82.98           N
ATOM   4080  CA  ASN A1184      12.358 124.505   0.373  1.00 90.43           C
ATOM   4081  C   ASN A1184      11.700 125.321  -0.734  1.00 95.25           C
ATOM   4082  O   ASN A1184      11.985 125.125  -1.916  1.00 88.32           O
ATOM   4083  CB  ASN A1184      11.679 123.138   0.485  1.00 90.09           C
ATOM   4084  CG  ASN A1184      12.239 122.299   1.617  1.00 93.65           C
ATOM   4085  OD1 ASN A1184      13.415 122.408   1.963  1.00 85.78           O
ATOM   4086  ND2 ASN A1184      11.397 121.453   2.198  1.00 86.20           N
ATOM   4087  N   LEU A1185      10.820 126.239  -0.346  1.00 96.00           N
ATOM   4088  CA  LEU A1185      10.108 127.067  -1.312  1.00 91.43           C
ATOM   4089  C   LEU A1185      10.349 128.553  -1.071  1.00 88.54           C
ATOM   4090  O   LEU A1185      10.169 129.050   0.041  1.00 88.69           O
ATOM   4091  CB  LEU A1185       8.607 126.772  -1.266  1.00 85.96           C
ATOM   4092  CG  LEU A1185       7.762 127.403  -2.376  1.00 91.96           C
ATOM   4093  CD1 LEU A1185       8.069 126.760  -3.724  1.00 93.95           C
ATOM   4094  CD2 LEU A1185       6.276 127.313  -2.053  1.00 83.41           C
ATOM   4095  N   LYS A1186      10.764 129.256  -2.120  1.00 85.56           N
ATOM   4096  CA  LYS A1186      10.916 130.704  -2.062  1.00 88.36           C
ATOM   4097  C   LYS A1186       9.903 131.363  -2.990  1.00 81.40           C
ATOM   4098  O   LYS A1186       9.573 130.819  -4.044  1.00 67.63           O
ATOM   4099  CB  LYS A1186      12.339 131.119  -2.442  1.00 79.51           C
ATOM   4100  CG  LYS A1186      13.411 130.592  -1.504  1.00 81.42           C
ATOM   4101  N   VAL A1187       9.406 132.532  -2.597  1.00 77.54           N
ATOM   4102  CA  VAL A1187       8.409 133.230  -3.400  1.00 85.21           C
ATOM   4103  C   VAL A1187       8.986 134.547  -3.920  1.00 73.64           C
ATOM   4104  O   VAL A1187       9.682 135.269  -3.201  1.00 70.21           O
ATOM   4105  CB  VAL A1187       7.092 133.473  -2.600  1.00 79.83           C
ATOM   4106  CG1 VAL A1187       7.101 132.680  -1.299  1.00 57.69           C
ATOM   4107  CG2 VAL A1187       6.849 134.955  -2.327  1.00 64.75           C
ATOM   4108  N   ASP A1188       8.742 134.820  -5.197  1.00 65.87           N
ATOM   4109  CA  ASP A1188       9.170 136.069  -5.815  1.00 66.78           C
ATOM   4110  C   ASP A1188       7.968 136.959  -6.109  1.00 71.71           C
ATOM   4111  O   ASP A1188       7.001 136.521  -6.733  1.00 72.54           O
ATOM   4112  CB  ASP A1188       9.958 135.794  -7.098  1.00 64.61           C
ATOM   4113  CG  ASP A1188      11.427 135.533  -6.833  1.00 75.78           C
ATOM   4114  OD1 ASP A1188      11.778 135.233  -5.673  1.00 86.51           O
ATOM   4115  OD2 ASP A1188      12.233 135.639  -7.782  1.00 65.39           O
ATOM   4116  N   PHE A1189       8.031 138.206  -5.657  1.00 66.08           N
ATOM   4117  CA  PHE A1189       6.920 139.133  -5.833  1.00 62.62           C
ATOM   4118  C   PHE A1189       7.333 140.376  -6.613  1.00 56.64           C
ATOM   4119  O   PHE A1189       8.395 140.950  -6.375  1.00 58.36           O
ATOM   4120  CB  PHE A1189       6.345 139.540  -4.474  1.00 66.03           C
ATOM   4121  CG  PHE A1189       5.152 140.447  -4.568  1.00 59.53           C
ATOM   4122  CD1 PHE A1189       3.949 139.980  -5.071  1.00 54.89           C
ATOM   4123  CD2 PHE A1189       5.233 141.766  -4.154  1.00 67.84           C
ATOM   4124  CE1 PHE A1189       2.849 140.812  -5.158  1.00 61.43           C
ATOM   4125  CE2 PHE A1189       4.136 142.603  -4.238  1.00 60.72           C
ATOM   4126  CZ  PHE A1189       2.943 142.125  -4.741  1.00 61.69           C
ATOM   4127  N   MET A1190       6.483 140.786  -7.547  1.00 56.42           N
ATOM   4128  CA  MET A1190       6.718 142.003  -8.311  1.00 52.32           C
ATOM   4129  C   MET A1190       5.814 143.118  -7.807  1.00 58.33           C
ATOM   4130  O   MET A1190       4.593 142.968  -7.763  1.00 52.33           O
ATOM   4131  CB  MET A1190       6.480 141.768  -9.803  1.00 55.40           C
ATOM   4132  CG  MET A1190       6.671 143.013 -10.658  1.00 60.31           C
ATOM   4133  SD  MET A1190       6.309 142.734 -12.402  1.00 55.91           S
ATOM   4134  CE  MET A1190       7.955 142.451 -13.053  1.00 50.12           C
ATOM   4135  N   GLU A1191       6.419 144.239  -7.431  1.00 54.72           N
ATOM   4136  CA  GLU A1191       5.656 145.392  -6.981  1.00 49.76           C
ATOM   4137  C   GLU A1191       5.262 146.250  -8.173  1.00 57.19           C
ATOM   4138  O   GLU A1191       6.116 146.702  -8.937  1.00 59.08           O
ATOM   4139  CB  GLU A1191       6.459 146.212  -5.970  1.00 46.97           C
ATOM   4140  CG  GLU A1191       6.526 145.589  -4.583  1.00 60.61           C
ATOM   4141  CD  GLU A1191       7.327 146.426  -3.604  1.00 72.80           C
ATOM   4142  OE1 GLU A1191       7.848 147.486  -4.010  1.00 72.48           O
ATOM   4143  OE2 GLU A1191       7.437 146.021  -2.428  1.00 77.99           O
ATOM   4144  N   THR A1192       3.961 146.469  -8.328  1.00 52.53           N
ATOM   4145  CA  THR A1192       3.445 147.219  -9.463  1.00 46.59           C
ATOM   4146  C   THR A1192       2.626 148.417  -9.006  1.00 47.98           C
ATOM   4147  O   THR A1192       2.123 148.447  -7.884  1.00 60.41           O
ATOM   4148  CB  THR A1192       2.563 146.339 -10.372  1.00 50.55           C
ATOM   4149  OG1 THR A1192       1.344 146.017  -9.691  1.00 49.45           O
ATOM   4150  CG2 THR A1192       3.283 145.052 -10.742  1.00 61.31           C
ATOM   4151  N   GLU A1193       2.494 149.401  -9.887  1.00 54.18           N
ATOM   4152  CA  GLU A1193       1.662 150.565  -9.616  1.00 47.03           C
ATOM   4153  C   GLU A1193       0.197 150.229  -9.862  1.00 51.39           C
ATOM   4154  O   GLU A1193      -0.119 149.359 -10.674  1.00 49.40           O
ATOM   4155  CB  GLU A1193       2.087 151.749 -10.488  1.00 56.53           C
ATOM   4156  CG  GLU A1193       3.500 152.250 -10.224  1.00 58.30           C
ATOM   4157  CD  GLU A1193       3.981 153.230 -11.279  1.00 65.05           C
ATOM   4158  OE1 GLU A1193       3.709 153.000 -12.477  1.00 61.33           O
ATOM   4159  OE2 GLU A1193       4.633 154.230 -10.911  1.00 68.03           O
ATOM   4160  N   ASN A1194      -0.695 150.910  -9.151  1.00 52.73           N
ATOM   4161  CA  ASN A1194      -2.122 150.777  -9.408  1.00 55.04           C
ATOM   4162  C   ASN A1194      -2.457 151.362 -10.778  1.00 54.98           C
ATOM   4163  O   ASN A1194      -1.690 152.156 -11.321  1.00 56.18           O
ATOM   4164  CB  ASN A1194      -2.937 151.470  -8.313  1.00 57.81           C
ATOM   4165  CG  ASN A1194      -4.407 151.093  -8.351  1.00 60.37           C
ATOM   4166  OD1 ASN A1194      -4.764 149.974  -8.720  1.00 68.71           O
ATOM   4167  ND2 ASN A1194      -5.267 152.030  -7.970  1.00 60.03           N
ATOM   4168  N   SER A1195      -3.600 150.971 -11.332  1.00 52.20           N
ATOM   4169  CA  SER A1195      -4.001 151.425 -12.659  1.00 56.25           C
ATOM   4170  C   SER A1195      -4.266 152.929 -12.675  1.00 60.18           C
ATOM   4171  O   SER A1195      -3.950 153.615 -13.648  1.00 58.06           O
ATOM   4172  CB  SER A1195      -5.240 150.665 -13.134  1.00 52.63           C
ATOM   4173  OG  SER A1195      -6.313 150.817 -12.222  1.00 61.12           O
ATOM   4174  N   SER A1196      -4.852 153.433 -11.595  1.00 58.19           N
ATOM   4175  CA  SER A1196      -5.165 154.853 -11.484  1.00 50.28           C
ATOM   4176  C   SER A1196      -4.014 155.640 -10.862  1.00 52.85           C
ATOM   4177  O   SER A1196      -4.218 156.725 -10.318  1.00 47.01           O
ATOM   4178  CB  SER A1196      -6.432 155.051 -10.649  1.00 48.17           C
ATOM   4179  OG  SER A1196      -7.456 154.160 -11.052  1.00 55.76           O
ATOM   4180  N   SER A1197      -2.804 155.095 -10.950  1.00 56.45           N
ATOM   4181  CA  SER A1197      -1.650 155.692 -10.285  1.00 56.12           C
ATOM   4182  C   SER A1197      -0.373 155.578 -11.111  1.00 61.75           C
ATOM   4183  O   SER A1197       0.709 155.930 -10.641  1.00 70.52           O
ATOM   4184  CB  SER A1197      -1.433 155.045  -8.914  1.00 47.72           C
ATOM   4185  OG  SER A1197      -2.619 155.064  -8.138  1.00 56.72           O
ATOM   4186  N   VAL A1198      -0.498 155.075 -12.335  1.00 49.94           N
ATOM   4187  CA  VAL A1198       0.663 154.894 -13.199  1.00 51.55           C
ATOM   4188  C   VAL A1198       1.282 156.236 -13.566  1.00 53.62           C
ATOM   4189  O   VAL A1198       0.588 157.151 -14.005  1.00 59.50           O
ATOM   4190  CB  VAL A1198       0.295 154.134 -14.487  1.00 50.80           C
ATOM   4191  CG1 VAL A1198       1.486 154.078 -15.433  1.00 49.63           C
ATOM   4192  CG2 VAL A1198      -0.193 152.735 -14.152  1.00 48.79           C
ATOM   4193  N   LYS A1199       2.593 156.346 -13.382  1.00 57.66           N
ATOM   4194  CA  LYS A1199       3.316 157.555 -13.749  1.00 57.62           C
ATOM   4195  C   LYS A1199       3.746 157.500 -15.206  1.00 66.74           C
ATOM   4196  O   LYS A1199       4.126 156.445 -15.713  1.00 73.29           O
ATOM   4197  CB  LYS A1199       4.539 157.756 -12.852  1.00 58.94           C
ATOM   4198  CG  LYS A1199       4.290 158.623 -11.625  1.00 71.78           C
ATOM   4199  CD  LYS A1199       3.367 157.942 -10.629  1.00 74.12           C
ATOM   4200  CE  LYS A1199       3.074 158.850  -9.445  1.00 70.24           C
ATOM   4201  NZ  LYS A1199       2.199 158.186  -8.440  1.00 64.92           N
ATOM   4202  N   LYS A1200       3.675 158.643 -15.879  1.00 74.07           N
ATOM   4203  CA  LYS A1200       4.079 158.722 -17.274  1.00 78.39           C
ATOM   4204  C   LYS A1200       5.590 158.552 -17.367  1.00 78.43           C
ATOM   4205  O   LYS A1200       6.319 158.846 -16.419  1.00 74.67           O
ATOM   4206  CB  LYS A1200       3.632 160.047 -17.900  1.00 69.17           C
ATOM   4207  CG  LYS A1200       4.506 161.239 -17.554  1.00 73.39           C
ATOM   4208  CD  LYS A1200       3.764 162.550 -17.770  1.00 77.36           C
ATOM   4209  CE  LYS A1200       3.155 162.619 -19.163  1.00 74.65           C
ATOM   4210  NZ  LYS A1200       2.910 164.024 -19.589  1.00 65.21           N
ATOM   4211  N   GLN A1201       6.054 158.069 -18.512  1.00 86.46           N
ATOM   4212  CA  GLN A1201       7.475 157.837 -18.728  1.00 94.36           C
ATOM   4213  C   GLN A1201       8.069 158.909 -19.631  1.00101.23           C
ATOM   4214  O   GLN A1201       7.405 159.402 -20.544  1.00 96.88           O
ATOM   4215  CB  GLN A1201       7.704 156.446 -19.324  1.00 98.25           C
ATOM   4216  CG  GLN A1201       6.889 155.348 -18.655  1.00 95.62           C
ATOM   4217  CD  GLN A1201       7.561 153.992 -18.732  1.00107.14           C
ATOM   4218  OE1 GLN A1201       6.982 153.026 -19.228  1.00112.39           O
ATOM   4219  NE2 GLN A1201       8.788 153.912 -18.231  1.00104.27           N
ATOM   4220  N   LYS A1202       9.322 159.271 -19.369  1.00101.48           N
ATOM   4221  CA  LYS A1202       9.998 160.276 -20.175  1.00101.03           C
ATOM   4222  C   LYS A1202      10.244 159.701 -21.565  1.00104.63           C
ATOM   4223  O   LYS A1202      10.990 158.735 -21.730  1.00102.97           O
ATOM   4224  CB  LYS A1202      11.319 160.699 -19.526  1.00 95.34           C
ATOM   4225  CG  LYS A1202      11.377 160.509 -18.012  1.00 98.06           C
ATOM   4226  CD  LYS A1202      10.918 161.746 -17.252  1.00 97.24           C
ATOM   4227  CE  LYS A1202      11.109 161.568 -15.749  1.00 93.58           C
ATOM   4228  NZ  LYS A1202      10.803 162.810 -14.983  1.00 78.05           N
ATOM   4229  N   ALA A1203       9.605 160.310 -22.559  1.00107.77           N
ATOM   4230  CA  ALA A1203       9.595 159.793 -23.925  1.00108.44           C
ATOM   4231  C   ALA A1203      10.947 159.853 -24.629  1.00113.93           C
ATOM   4232  O   ALA A1203      11.253 158.983 -25.446  1.00118.70           O
ATOM   4233  CB  ALA A1203       8.555 160.540 -24.749  1.00102.96           C
ATOM   4234  N   LEU A1204      11.738 160.879 -24.320  1.00115.98           N
ATOM   4235  CA  LEU A1204      12.985 161.151 -25.037  1.00116.44           C
ATOM   4236  C   LEU A1204      13.856 159.901 -25.151  1.00113.77           C
ATOM   4237  O   LEU A1204      14.186 159.265 -24.150  1.00109.46           O
ATOM   4238  CB  LEU A1204      13.757 162.284 -24.352  1.00116.64           C
ATOM   4239  CG  LEU A1204      14.711 163.089 -25.240  1.00108.80           C
ATOM   4240  CD1 LEU A1204      14.907 164.494 -24.687  1.00 89.87           C
ATOM   4241  CD2 LEU A1204      16.053 162.384 -25.398  1.00114.04           C
ATOM   4242  N   VAL A1205      14.213 159.554 -26.384  1.00118.74           N
ATOM   4243  CA  VAL A1205      14.873 158.286 -26.670  1.00114.61           C
ATOM   4244  C   VAL A1205      16.348 158.490 -27.020  1.00117.98           C
ATOM   4245  O   VAL A1205      16.802 159.625 -27.185  1.00114.06           O
ATOM   4246  CB  VAL A1205      14.151 157.539 -27.822  1.00104.20           C
ATOM   4247  CG1 VAL A1205      14.776 157.881 -29.174  1.00 95.41           C
ATOM   4248  CG2 VAL A1205      14.147 156.031 -27.577  1.00109.28           C
ATOM   4249  N   ALA A1206      17.084 157.383 -27.116  1.00120.17           N
ATOM   4250  CA  ALA A1206      18.517 157.399 -27.395  1.00109.65           C
ATOM   4251  C   ALA A1206      18.862 158.242 -28.617  1.00118.46           C
ATOM   4252  O   ALA A1206      18.193 158.168 -29.647  1.00116.23           O
ATOM   4253  CB  ALA A1206      19.031 155.978 -27.581  1.00109.76           C
ATOM   4254  N   LYS A1207      19.909 159.047 -28.486  1.00122.72           N
ATOM   4255  CA  LYS A1207      20.374 159.879 -29.583  1.00115.34           C
ATOM   4256  C   LYS A1207      21.110 159.028 -30.614  1.00112.95           C
ATOM   4257  O   LYS A1207      21.816 158.084 -30.263  1.00114.95           O
ATOM   4258  CB  LYS A1207      21.286 160.996 -29.062  1.00110.66           C
ATOM   4259  CG  LYS A1207      20.927 161.492 -27.665  1.00112.19           C
ATOM   4260  CD  LYS A1207      20.814 163.010 -27.609  1.00102.10           C
ATOM   4261  CE  LYS A1207      20.522 163.485 -26.189  1.00 92.88           C
ATOM   4262  NZ  LYS A1207      20.314 164.959 -26.107  1.00 78.64           N
ATOM   4263  N   VAL A1208      20.924 159.357 -31.888  1.00116.95           N
ATOM   4264  CA  VAL A1208      21.689 158.742 -32.968  1.00111.80           C
ATOM   4265  C   VAL A1208      23.159 159.159 -32.993  1.00112.80           C
ATOM   4266  O   VAL A1208      23.510 160.298 -32.675  1.00116.02           O
ATOM   4267  CB  VAL A1208      21.023 159.064 -34.343  1.00106.36           C
ATOM   4268  CG1 VAL A1208      22.034 159.165 -35.500  1.00104.14           C
ATOM   4269  CG2 VAL A1208      19.851 158.105 -34.622  1.00 98.67           C
ATOM   4270  N   SER A1209      24.006 158.213 -33.392  1.00114.22           N
ATOM   4271  CA  SER A1209      25.431 158.450 -33.544  1.00106.15           C
ATOM   4272  C   SER A1209      25.740 158.542 -35.031  1.00109.07           C
ATOM   4273  O   SER A1209      24.954 158.088 -35.863  1.00110.73           O
ATOM   4274  CB  SER A1209      26.248 157.338 -32.885  1.00112.44           C
ATOM   4275  OG  SER A1209      26.187 156.139 -33.639  1.00114.82           O
ATOM   4276  N   GLN A1210      26.887 159.126 -35.359  1.00109.90           N
ATOM   4277  CA  GLN A1210      27.227 159.421 -36.746  1.00102.43           C
ATOM   4278  C   GLN A1210      27.266 158.173 -37.623  1.00 98.67           C
ATOM   4279  O   GLN A1210      26.845 158.208 -38.779  1.00 88.38           O
ATOM   4280  CB  GLN A1210      28.572 160.147 -36.812  1.00100.58           C
ATOM   4281  CG  GLN A1210      28.598 161.468 -36.056  1.00 96.01           C
ATOM   4282  N   ARG A1211      27.770 157.074 -37.072  1.00103.31           N
ATOM   4283  CA  ARG A1211      27.827 155.816 -37.807  1.00101.35           C
ATOM   4284  C   ARG A1211      26.441 155.198 -37.981  1.00101.53           C
ATOM   4285  O   ARG A1211      26.114 154.681 -39.050  1.00 99.02           O
ATOM   4286  CB  ARG A1211      28.757 154.825 -37.110  1.00 99.30           C
ATOM   4287  CG  ARG A1211      29.161 153.661 -37.996  1.00 98.64           C
ATOM   4288  CD  ARG A1211      29.805 152.540 -37.203  1.00 95.12           C
ATOM   4289  NE  ARG A1211      29.289 151.236 -37.607  1.00100.23           N
ATOM   4290  CZ  ARG A1211      29.785 150.515 -38.607  1.00107.72           C
ATOM   4291  NH1 ARG A1211      30.810 150.972 -39.312  1.00114.54           N
ATOM   4292  NH2 ARG A1211      29.254 149.338 -38.906  1.00105.35           N
ATOM   4293  N   GLU A1212      25.635 155.250 -36.923  1.00 99.96           N
ATOM   4294  CA  GLU A1212      24.274 154.716 -36.955  1.00 96.67           C
ATOM   4295  C   GLU A1212      23.399 155.425 -37.983  1.00 92.96           C
ATOM   4296  O   GLU A1212      22.421 154.861 -38.471  1.00 90.32           O
ATOM   4297  CB  GLU A1212      23.628 154.819 -35.572  1.00103.93           C
ATOM   4298  CG  GLU A1212      24.192 153.853 -34.544  1.00108.89           C
ATOM   4299  CD  GLU A1212      23.740 154.181 -33.133  1.00119.62           C
ATOM   4300  OE1 GLU A1212      22.667 154.801 -32.981  1.00106.48           O
ATOM   4301  OE2 GLU A1212      24.459 153.821 -32.177  1.00121.55           O
ATOM   4302  N   GLU A1213      23.755 156.663 -38.307  1.00 92.03           N
ATOM   4303  CA  GLU A1213      23.016 157.438 -39.295  1.00 95.44           C
ATOM   4304  C   GLU A1213      23.377 156.988 -40.705  1.00 93.59           C
ATOM   4305  O   GLU A1213      22.592 157.146 -41.641  1.00 87.97           O
ATOM   4306  CB  GLU A1213      23.300 158.933 -39.127  1.00105.33           C
ATOM   4307  CG  GLU A1213      22.428 159.840 -39.985  1.00101.40           C
ATOM   4308  CD  GLU A1213      20.955 159.731 -39.639  1.00105.65           C
ATOM   4309  OE1 GLU A1213      20.603 159.930 -38.458  1.00 99.30           O
ATOM   4310  OE2 GLU A1213      20.149 159.450 -40.551  1.00108.63           O
ATOM   4311  N   MET A1214      24.568 156.414 -40.848  1.00 95.54           N
ATOM   4312  CA  MET A1214      25.075 156.027 -42.157  1.00 86.93           C
ATOM   4313  C   MET A1214      24.559 154.662 -42.601  1.00 83.17           C
ATOM   4314  O   MET A1214      24.389 154.422 -43.796  1.00 86.82           O
ATOM   4315  CB  MET A1214      26.605 156.021 -42.150  1.00 89.95           C
ATOM   4316  CG  MET A1214      27.226 157.386 -41.911  1.00 98.98           C
ATOM   4317  SD  MET A1214      26.851 158.574 -43.213  1.00119.32           S
ATOM   4318  CE  MET A1214      27.506 160.076 -42.491  1.00109.68           C
ATOM   4319  N   VAL A1215      24.313 153.772 -41.644  1.00 82.19           N
ATOM   4320  CA  VAL A1215      23.802 152.442 -41.966  1.00 82.89           C
ATOM   4321  C   VAL A1215      22.366 152.514 -42.482  1.00 81.23           C
ATOM   4322  O   VAL A1215      21.977 151.734 -43.349  1.00 74.05           O
ATOM   4323  CB  VAL A1215      23.888 151.479 -40.751  1.00 81.22           C
ATOM   4324  CG1 VAL A1215      25.314 151.416 -40.227  1.00 84.46           C
ATOM   4325  CG2 VAL A1215      22.943 151.902 -39.639  1.00 90.21           C
ATOM   4326  N   LYS A1216      21.585 153.450 -41.948  1.00 80.98           N
ATOM   4327  CA  LYS A1216      20.228 153.693 -42.426  1.00 77.56           C
ATOM   4328  C   LYS A1216      20.253 154.117 -43.887  1.00 71.79           C
ATOM   4329  O   LYS A1216      19.550 153.552 -44.725  1.00 73.59           O
ATOM   4330  CB  LYS A1216      19.534 154.758 -41.576  1.00 83.67           C
ATOM   4331  CG  LYS A1216      19.311 154.349 -40.129  1.00 93.06           C
ATOM   4332  CD  LYS A1216      18.553 155.419 -39.360  1.00 91.05           C
ATOM   4333  N   LYS A1217      21.069 155.125 -44.177  1.00 70.54           N
ATOM   4334  CA  LYS A1217      21.203 155.661 -45.525  1.00 74.73           C
ATOM   4335  C   LYS A1217      21.733 154.603 -46.486  1.00 73.59           C
ATOM   4336  O   LYS A1217      21.245 154.467 -47.609  1.00 67.29           O
ATOM   4337  CB  LYS A1217      22.134 156.874 -45.519  1.00 81.73           C
ATOM   4338  CG  LYS A1217      22.176 157.652 -46.822  1.00 76.97           C
ATOM   4339  CD  LYS A1217      23.094 158.856 -46.695  1.00 81.67           C
ATOM   4340  CE  LYS A1217      23.338 159.518 -48.039  1.00 91.07           C
ATOM   4341  NZ  LYS A1217      24.521 160.421 -47.989  1.00 98.16           N
ATOM   4342  N   CYS A1218      22.737 153.859 -46.033  1.00 76.58           N
ATOM   4343  CA  CYS A1218      23.314 152.774 -46.819  1.00 71.22           C
ATOM   4344  C   CYS A1218      22.280 151.690 -47.109  1.00 69.27           C
ATOM   4345  O   CYS A1218      22.085 151.303 -48.261  1.00 65.41           O
ATOM   4346  CB  CYS A1218      24.521 152.173 -46.096  1.00 72.46           C
ATOM   4347  SG  CYS A1218      25.429 150.940 -47.052  1.00 79.98           S
ATOM   4348  N   LEU A1219      21.630 151.200 -46.056  1.00 67.00           N
ATOM   4349  CA  LEU A1219      20.587 150.184 -46.181  1.00 64.22           C
ATOM   4350  C   LEU A1219      19.496 150.617 -47.154  1.00 69.98           C
ATOM   4351  O   LEU A1219      18.976 149.805 -47.920  1.00 63.73           O
ATOM   4352  CB  LEU A1219      19.972 149.874 -44.815  1.00 61.59           C
ATOM   4353  CG  LEU A1219      18.802 148.888 -44.792  1.00 60.23           C
ATOM   4354  CD1 LEU A1219      19.220 147.549 -45.385  1.00 54.53           C
ATOM   4355  CD2 LEU A1219      18.277 148.713 -43.375  1.00 62.81           C
ATOM   4356  N   GLY A1220      19.151 151.901 -47.105  1.00 73.24           N
ATOM   4357  CA  GLY A1220      18.189 152.480 -48.024  1.00 67.43           C
ATOM   4358  C   GLY A1220      18.573 152.239 -49.470  1.00 66.70           C
ATOM   4359  O   GLY A1220      17.767 151.753 -50.264  1.00 72.06           O
ATOM   4360  N   GLU A1221      19.813 152.577 -49.809  1.00 72.72           N
ATOM   4361  CA  GLU A1221      20.323 152.385 -51.162  1.00 70.98           C
ATOM   4362  C   GLU A1221      20.411 150.903 -51.510  1.00 70.66           C
ATOM   4363  O   GLU A1221      20.049 150.497 -52.615  1.00 72.06           O
ATOM   4364  CB  GLU A1221      21.693 153.041 -51.320  1.00 68.76           C
ATOM   4365  CG  GLU A1221      21.721 154.531 -51.036  1.00 82.57           C
ATOM   4366  CD  GLU A1221      23.111 155.118 -51.179  1.00 85.48           C
ATOM   4367  OE1 GLU A1221      23.762 154.864 -52.215  1.00 84.04           O
ATOM   4368  OE2 GLU A1221      23.553 155.837 -50.258  1.00 81.46           O
ATOM   4369  N   LEU A1222      20.908 150.105 -50.567  1.00 67.41           N
ATOM   4370  CA  LEU A1222      20.986 148.655 -50.733  1.00 67.69           C
ATOM   4371  C   LEU A1222      19.630 148.057 -51.089  1.00 69.49           C
ATOM   4372  O   LEU A1222      19.541 147.128 -51.891  1.00 74.77           O
ATOM   4373  CB  LEU A1222      21.523 147.993 -49.461  1.00 64.83           C
ATOM   4374  CG  LEU A1222      23.013 147.648 -49.403  1.00 63.27           C
ATOM   4375  CD1 LEU A1222      23.876 148.875 -49.619  1.00 70.57           C
ATOM   4376  CD2 LEU A1222      23.351 146.985 -48.077  1.00 67.84           C
ATOM   4377  N   THR A1223      18.578 148.600 -50.484  1.00 71.90           N
ATOM   4378  CA  THR A1223      17.222 148.126 -50.727  1.00 71.98           C
ATOM   4379  C   THR A1223      16.805 148.366 -52.173  1.00 69.45           C
ATOM   4380  O   THR A1223      16.234 147.486 -52.817  1.00 66.44           O
ATOM   4381  CB  THR A1223      16.212 148.814 -49.792  1.00 60.60           C
ATOM   4382  OG1 THR A1223      16.664 148.713 -48.436  1.00 63.11           O
ATOM   4383  CG2 THR A1223      14.841 148.169 -49.919  1.00 60.06           C
ATOM   4384  N   GLU A1224      17.106 149.558 -52.680  1.00 64.21           N
ATOM   4385  CA  GLU A1224      16.758 149.924 -54.048  1.00 71.67           C
ATOM   4386  C   GLU A1224      17.527 149.087 -55.064  1.00 68.58           C
ATOM   4387  O   GLU A1224      16.987 148.710 -56.105  1.00 59.01           O
ATOM   4388  CB  GLU A1224      17.021 151.411 -54.289  1.00 76.65           C
ATOM   4389  CG  GLU A1224      16.134 152.336 -53.476  1.00 89.78           C
ATOM   4390  CD  GLU A1224      16.547 153.789 -53.593  1.00104.68           C
ATOM   4391  OE1 GLU A1224      17.680 154.051 -54.048  1.00105.65           O
ATOM   4392  OE2 GLU A1224      15.739 154.669 -53.227  1.00109.99           O
ATOM   4393  N   VAL A1225      18.791 148.807 -54.759  1.00 69.10           N
ATOM   4394  CA  VAL A1225      19.615 147.958 -55.610  1.00 68.57           C
ATOM   4395  C   VAL A1225      18.973 146.583 -55.776  1.00 71.57           C
ATOM   4396  O   VAL A1225      18.955 146.023 -56.872  1.00 66.45           O
ATOM   4397  CB  VAL A1225      21.038 147.801 -55.036  1.00 65.47           C
ATOM   4398  CG1 VAL A1225      21.828 146.773 -55.831  1.00 67.80           C
ATOM   4399  CG2 VAL A1225      21.758 149.141 -55.024  1.00 60.64           C
ATOM   4400  N   CYS A1226      18.429 146.055 -54.685  1.00 63.89           N
ATOM   4401  CA  CYS A1226      17.717 144.784 -54.725  1.00 61.58           C
ATOM   4402  C   CYS A1226      16.431 144.909 -55.532  1.00 65.28           C
ATOM   4403  O   CYS A1226      16.059 143.996 -56.270  1.00 61.16           O
ATOM   4404  CB  CYS A1226      17.409 144.293 -53.310  1.00 69.90           C
ATOM   4405  SG  CYS A1226      18.796 143.479 -52.494  1.00 97.44           S
ATOM   4406  N   LYS A1227      15.758 146.046 -55.382  1.00 66.92           N
ATOM   4407  CA  LYS A1227      14.524 146.321 -56.110  1.00 64.48           C
ATOM   4408  C   LYS A1227      14.781 146.350 -57.613  1.00 66.51           C
ATOM   4409  O   LYS A1227      14.008 145.799 -58.398  1.00 69.51           O
ATOM   4410  CB  LYS A1227      13.915 147.647 -55.650  1.00 60.60           C
ATOM   4411  CG  LYS A1227      13.387 147.620 -54.226  1.00 57.56           C
ATOM   4412  CD  LYS A1227      12.011 146.988 -54.144  1.00 48.91           C
ATOM   4413  CE  LYS A1227      11.417 147.165 -52.756  1.00 44.64           C
ATOM   4414  NZ  LYS A1227      11.414 148.591 -52.323  1.00 49.37           N
ATOM   4415  N   SER A1228      15.875 146.997 -58.003  1.00 64.23           N
ATOM   4416  CA  SER A1228      16.260 147.088 -59.407  1.00 69.99           C
ATOM   4417  C   SER A1228      16.718 145.739 -59.947  1.00 69.44           C
ATOM   4418  O   SER A1228      16.248 145.291 -60.993  1.00 69.76           O
ATOM   4419  CB  SER A1228      17.368 148.126 -59.593  1.00 72.16           C
ATOM   4420  OG  SER A1228      18.543 147.742 -58.903  1.00 69.15           O
ATOM   4421  N   LEU A1229      17.641 145.104 -59.228  1.00 64.40           N
ATOM   4422  CA  LEU A1229      18.148 143.782 -59.592  1.00 61.84           C
ATOM   4423  C   LEU A1229      17.020 142.775 -59.784  1.00 61.41           C
ATOM   4424  O   LEU A1229      17.113 141.873 -60.616  1.00 65.04           O
ATOM   4425  CB  LEU A1229      19.123 143.267 -58.531  1.00 53.78           C
ATOM   4426  CG  LEU A1229      20.559 143.793 -58.597  1.00 56.63           C
ATOM   4427  CD1 LEU A1229      21.317 143.455 -57.321  1.00 59.60           C
ATOM   4428  CD2 LEU A1229      21.286 143.248 -59.817  1.00 68.44           C
ATOM   4429  N   GLY A1230      15.958 142.937 -59.002  1.00 59.45           N
ATOM   4430  CA  GLY A1230      14.802 142.070 -59.096  1.00 64.82           C
ATOM   4431  C   GLY A1230      14.153 142.086 -60.466  1.00 66.51           C
ATOM   4432  O   GLY A1230      13.994 141.041 -61.096  1.00 67.54           O
ATOM   4433  N   LYS A1231      13.775 143.276 -60.924  1.00 71.36           N
ATOM   4434  CA  LYS A1231      13.141 143.435 -62.229  1.00 73.79           C
ATOM   4435  C   LYS A1231      14.067 142.973 -63.350  1.00 69.32           C
ATOM   4436  O   LYS A1231      13.619 142.364 -64.322  1.00 62.46           O
ATOM   4437  CB  LYS A1231      12.722 144.890 -62.452  1.00 67.90           C
ATOM   4438  CG  LYS A1231      11.533 145.336 -61.608  1.00 71.35           C
ATOM   4439  CD  LYS A1231      11.204 146.800 -61.861  1.00 77.00           C
ATOM   4440  CE  LYS A1231      10.224 147.347 -60.832  1.00 76.35           C
ATOM   4441  NZ  LYS A1231       8.805 147.064 -61.200  1.00 71.33           N
ATOM   4442  N   VAL A1232      15.357 143.262 -63.202  1.00 61.28           N
ATOM   4443  CA  VAL A1232      16.366 142.817 -64.158  1.00 59.24           C
ATOM   4444  C   VAL A1232      16.384 141.295 -64.256  1.00 71.98           C
ATOM   4445  O   VAL A1232      16.120 140.731 -65.318  1.00 64.02           O
ATOM   4446  CB  VAL A1232      17.771 143.318 -63.773  1.00 60.87           C
ATOM   4447  CG1 VAL A1232      18.825 142.702 -64.680  1.00 58.79           C
ATOM   4448  CG2 VAL A1232      17.827 144.835 -63.841  1.00 70.29           C
ATOM   4449  N   PHE A1233      16.700 140.636 -63.145  1.00 67.22           N
ATOM   4450  CA  PHE A1233      16.776 139.177 -63.106  1.00 59.68           C
ATOM   4451  C   PHE A1233      15.398 138.513 -63.144  1.00 57.17           C
ATOM   4452  O   PHE A1233      15.298 137.287 -63.175  1.00 56.62           O
ATOM   4453  CB  PHE A1233      17.549 138.718 -61.868  1.00 61.25           C
ATOM   4454  CG  PHE A1233      19.035 138.917 -61.975  1.00 70.77           C
ATOM   4455  CD1 PHE A1233      19.606 140.149 -61.699  1.00 72.16           C
ATOM   4456  CD2 PHE A1233      19.860 137.873 -62.361  1.00 69.52           C
ATOM   4457  CE1 PHE A1233      20.973 140.334 -61.802  1.00 74.21           C
ATOM   4458  CE2 PHE A1233      21.227 138.052 -62.465  1.00 69.76           C
ATOM   4459  CZ  PHE A1233      21.784 139.284 -62.186  1.00 77.72           C
ATOM   4460  N   GLY A1234      14.343 139.324 -63.137  1.00 63.44           N
ATOM   4461  CA  GLY A1234      12.989 138.819 -63.288  1.00 72.91           C
ATOM   4462  C   GLY A1234      12.521 138.064 -62.061  1.00 69.46           C
ATOM   4463  O   GLY A1234      11.952 136.976 -62.163  1.00 70.28           O
ATOM   4464  N   VAL A1235      12.754 138.660 -60.897  1.00 65.51           N
ATOM   4465  CA  VAL A1235      12.568 137.979 -59.622  1.00 63.66           C
ATOM   4466  C   VAL A1235      12.164 138.975 -58.531  1.00 62.75           C
ATOM   4467  O   VAL A1235      12.516 140.148 -58.607  1.00 65.38           O
ATOM   4468  CB  VAL A1235      13.854 137.227 -59.214  1.00 57.58           C
ATOM   4469  CG1 VAL A1235      14.969 138.205 -58.874  1.00 58.70           C
ATOM   4470  CG2 VAL A1235      13.583 136.284 -58.064  1.00 58.31           C
ATOM   4471  N   HIS A1236      11.384 138.525 -57.550  1.00 59.31           N
ATOM   4472  CA  HIS A1236      10.989 139.387 -56.436  1.00 44.94           C
ATOM   4473  C   HIS A1236      12.213 139.973 -55.735  1.00 49.13           C
ATOM   4474  O   HIS A1236      13.234 139.300 -55.584  1.00 54.69           O
ATOM   4475  CB  HIS A1236      10.125 138.618 -55.437  1.00 48.93           C
ATOM   4476  CG  HIS A1236       8.824 138.147 -56.005  1.00 47.31           C
ATOM   4477  ND1 HIS A1236       8.344 136.868 -55.807  1.00 52.70           N
ATOM   4478  CD2 HIS A1236       7.903 138.777 -56.771  1.00 49.03           C
ATOM   4479  CE1 HIS A1236       7.184 136.736 -56.420  1.00 50.78           C
ATOM   4480  NE2 HIS A1236       6.892 137.880 -57.014  1.00 55.79           N
ATOM   4481  N   TYR A1237      12.104 141.231 -55.313  1.00 50.44           N
ATOM   4482  CA  TYR A1237      13.241 141.965 -54.763  1.00 55.10           C
ATOM   4483  C   TYR A1237      13.827 141.307 -53.517  1.00 47.98           C
ATOM   4484  O   TYR A1237      14.997 141.511 -53.196  1.00 50.53           O
ATOM   4485  CB  TYR A1237      12.838 143.408 -54.438  1.00 43.84           C
ATOM   4486  CG  TYR A1237      11.912 143.544 -53.250  1.00 42.35           C
ATOM   4487  CD1 TYR A1237      10.534 143.459 -53.402  1.00 37.90           C
ATOM   4488  CD2 TYR A1237      12.418 143.761 -51.972  1.00 51.07           C
ATOM   4489  CE1 TYR A1237       9.687 143.585 -52.314  1.00 47.96           C
ATOM   4490  CE2 TYR A1237      11.580 143.885 -50.880  1.00 41.89           C
ATOM   4491  CZ  TYR A1237      10.216 143.797 -51.057  1.00 46.79           C
ATOM   4492  OH  TYR A1237       9.376 143.922 -49.975  1.00 44.99           O
ATOM   4493  N   PHE A1238      13.013 140.524 -52.816  1.00 49.01           N
ATOM   4494  CA  PHE A1238      13.449 139.885 -51.578  1.00 52.00           C
ATOM   4495  C   PHE A1238      14.029 138.496 -51.827  1.00 55.18           C
ATOM   4496  O   PHE A1238      14.614 137.891 -50.929  1.00 62.57           O
ATOM   4497  CB  PHE A1238      12.289 139.800 -50.583  1.00 44.17           C
ATOM   4498  CG  PHE A1238      11.013 139.279 -51.178  1.00 38.83           C
ATOM   4499  CD1 PHE A1238      10.832 137.923 -51.391  1.00 33.08           C
ATOM   4500  CD2 PHE A1238       9.994 140.149 -51.527  1.00 36.57           C
ATOM   4501  CE1 PHE A1238       9.661 137.445 -51.940  1.00 38.30           C
ATOM   4502  CE2 PHE A1238       8.819 139.677 -52.075  1.00 35.47           C
ATOM   4503  CZ  PHE A1238       8.652 138.323 -52.281  1.00 40.39           C
ATOM   4504  N   ASN A1239      13.867 137.998 -53.049  1.00 50.33           N
ATOM   4505  CA  ASN A1239      14.531 136.767 -53.458  1.00 45.62           C
ATOM   4506  C   ASN A1239      15.910 137.066 -54.038  1.00 59.92           C
ATOM   4507  O   ASN A1239      16.551 136.198 -54.628  1.00 64.14           O
ATOM   4508  CB  ASN A1239      13.678 136.000 -54.468  1.00 45.04           C
ATOM   4509  CG  ASN A1239      12.473 135.337 -53.827  1.00 56.20           C
ATOM   4510  OD1 ASN A1239      12.528 134.909 -52.674  1.00 55.58           O
ATOM   4511  ND2 ASN A1239      11.377 135.251 -54.573  1.00 56.13           N
ATOM   4512  N   ILE A1240      16.350 138.309 -53.866  1.00 64.36           N
ATOM   4513  CA  ILE A1240      17.718 138.705 -54.175  1.00 64.58           C
ATOM   4514  C   ILE A1240      18.529 138.607 -52.891  1.00 69.16           C
ATOM   4515  O   ILE A1240      19.350 137.704 -52.727  1.00 69.63           O
ATOM   4516  CB  ILE A1240      17.793 140.140 -54.742  1.00 61.48           C
ATOM   4517  CG1 ILE A1240      17.092 140.221 -56.097  1.00 60.10           C
ATOM   4518  CG2 ILE A1240      19.240 140.585 -54.899  1.00 61.59           C
ATOM   4519  CD1 ILE A1240      17.793 139.441 -57.184  1.00 65.74           C
ATOM   4520  N   PHE A1241      18.280 139.543 -51.980  1.00 62.27           N
ATOM   4521  CA  PHE A1241      18.811 139.483 -50.625  1.00 70.13           C
ATOM   4522  C   PHE A1241      17.672 139.706 -49.635  1.00 72.28           C
ATOM   4523  O   PHE A1241      16.920 140.675 -49.760  1.00 69.49           O
ATOM   4524  CB  PHE A1241      19.910 140.530 -50.423  1.00 72.48           C
ATOM   4525  CG  PHE A1241      21.196 140.214 -51.139  1.00 84.57           C
ATOM   4526  CD1 PHE A1241      21.675 138.915 -51.204  1.00 85.40           C
ATOM   4527  CD2 PHE A1241      21.920 141.220 -51.756  1.00 82.60           C
ATOM   4528  CE1 PHE A1241      22.857 138.629 -51.867  1.00 84.08           C
ATOM   4529  CE2 PHE A1241      23.099 140.940 -52.419  1.00 88.25           C
ATOM   4530  CZ  PHE A1241      23.568 139.643 -52.475  1.00 92.48           C
ATOM   4531  N   ASN A1242      17.535 138.816 -48.656  1.00 69.91           N
ATOM   4532  CA  ASN A1242      16.479 138.969 -47.661  1.00 56.72           C
ATOM   4533  C   ASN A1242      16.781 140.133 -46.722  1.00 54.95           C
ATOM   4534  O   ASN A1242      17.873 140.700 -46.757  1.00 58.26           O
ATOM   4535  CB  ASN A1242      16.270 137.665 -46.879  1.00 57.02           C
ATOM   4536  CG  ASN A1242      17.523 137.193 -46.164  1.00 66.49           C
ATOM   4537  OD1 ASN A1242      18.230 137.974 -45.528  1.00 66.04           O
ATOM   4538  ND2 ASN A1242      17.803 135.899 -46.266  1.00 72.88           N
ATOM   4539  N   THR A1243      15.809 140.481 -45.885  1.00 52.18           N
ATOM   4540  CA  THR A1243      15.890 141.691 -45.072  1.00 54.93           C
ATOM   4541  C   THR A1243      17.051 141.670 -44.080  1.00 54.85           C
ATOM   4542  O   THR A1243      17.707 142.689 -43.863  1.00 57.08           O
ATOM   4543  CB  THR A1243      14.582 141.920 -44.298  1.00 56.60           C
ATOM   4544  OG1 THR A1243      13.465 141.646 -45.153  1.00 58.52           O
ATOM   4545  CG2 THR A1243      14.497 143.355 -43.798  1.00 43.90           C
ATOM   4546  N   VAL A1244      17.304 140.510 -43.484  1.00 57.71           N
ATOM   4547  CA  VAL A1244      18.357 140.387 -42.482  1.00 57.72           C
ATOM   4548  C   VAL A1244      19.732 140.519 -43.127  1.00 64.00           C
ATOM   4549  O   VAL A1244      20.610 141.204 -42.598  1.00 63.84           O
ATOM   4550  CB  VAL A1244      18.269 139.048 -41.727  1.00 58.70           C
ATOM   4551  CG1 VAL A1244      19.320 138.989 -40.628  1.00 59.33           C
ATOM   4552  CG2 VAL A1244      16.879 138.863 -41.145  1.00 67.64           C
ATOM   4553  N   THR A1245      19.912 139.856 -44.266  1.00 58.09           N
ATOM   4554  CA  THR A1245      21.152 139.946 -45.031  1.00 56.22           C
ATOM   4555  C   THR A1245      21.489 141.398 -45.346  1.00 59.49           C
ATOM   4556  O   THR A1245      22.601 141.857 -45.088  1.00 57.59           O
ATOM   4557  CB  THR A1245      21.069 139.153 -46.347  1.00 60.03           C
ATOM   4558  OG1 THR A1245      20.697 137.798 -46.069  1.00 59.20           O
ATOM   4559  CG2 THR A1245      22.408 139.171 -47.067  1.00 65.91           C
ATOM   4560  N   LEU A1246      20.517 142.108 -45.911  1.00 58.79           N
ATOM   4561  CA  LEU A1246      20.673 143.521 -46.239  1.00 54.10           C
ATOM   4562  C   LEU A1246      21.032 144.364 -45.022  1.00 50.26           C
ATOM   4563  O   LEU A1246      21.987 145.140 -45.057  1.00 59.51           O
ATOM   4564  CB  LEU A1246      19.394 144.061 -46.879  1.00 61.33           C
ATOM   4565  CG  LEU A1246      19.102 143.549 -48.288  1.00 70.82           C
ATOM   4566  CD1 LEU A1246      17.687 143.904 -48.716  1.00 63.02           C
ATOM   4567  CD2 LEU A1246      20.123 144.107 -49.269  1.00 71.76           C
ATOM   4568  N   LYS A1247      20.256 144.212 -43.953  1.00 49.69           N
ATOM   4569  CA  LYS A1247      20.472 144.963 -42.719  1.00 57.23           C
ATOM   4570  C   LYS A1247      21.880 144.749 -42.161  1.00 69.06           C
ATOM   4571  O   LYS A1247      22.467 145.657 -41.573  1.00 72.55           O
ATOM   4572  CB  LYS A1247      19.420 144.584 -41.672  1.00 62.15           C
ATOM   4573  CG  LYS A1247      19.644 145.203 -40.299  1.00 68.02           C
ATOM   4574  CD  LYS A1247      18.502 144.880 -39.347  1.00 81.96           C
ATOM   4575  CE  LYS A1247      18.885 145.165 -37.905  1.00 90.19           C
ATOM   4576  NZ  LYS A1247      17.719 145.062 -36.986  1.00 93.93           N
ATOM   4577  N   LYS A1248      22.423 143.551 -42.362  1.00 64.98           N
ATOM   4578  CA  LYS A1248      23.740 143.211 -41.832  1.00 72.50           C
ATOM   4579  C   LYS A1248      24.860 143.723 -42.733  1.00 73.61           C
ATOM   4580  O   LYS A1248      25.912 144.139 -42.244  1.00 78.19           O
ATOM   4581  CB  LYS A1248      23.876 141.699 -41.650  1.00 72.03           C
ATOM   4582  CG  LYS A1248      23.181 141.148 -40.417  1.00 67.78           C
ATOM   4583  CD  LYS A1248      23.472 139.666 -40.256  1.00 80.13           C
ATOM   4584  CE  LYS A1248      22.757 139.081 -39.051  1.00 75.72           C
ATOM   4585  NZ  LYS A1248      23.106 137.646 -38.855  1.00 84.16           N
ATOM   4586  N   LEU A1249      24.635 143.680 -44.044  1.00 72.11           N
ATOM   4587  CA  LEU A1249      25.538 144.315 -45.001  1.00 68.81           C
ATOM   4588  C   LEU A1249      25.758 145.775 -44.629  1.00 66.61           C
ATOM   4589  O   LEU A1249      26.895 146.236 -44.523  1.00 73.19           O
ATOM   4590  CB  LEU A1249      24.988 144.212 -46.425  1.00 59.61           C
ATOM   4591  CG  LEU A1249      25.018 142.834 -47.087  1.00 55.57           C
ATOM   4592  CD1 LEU A1249      24.178 142.826 -48.354  1.00 59.63           C
ATOM   4593  CD2 LEU A1249      26.448 142.417 -47.389  1.00 68.50           C
ATOM   4594  N   ALA A1250      24.657 146.495 -44.436  1.00 64.86           N
ATOM   4595  CA  ALA A1250      24.703 147.909 -44.082  1.00 70.64           C
ATOM   4596  C   ALA A1250      25.427 148.135 -42.760  1.00 78.11           C
ATOM   4597  O   ALA A1250      26.097 149.148 -42.580  1.00 89.20           O
ATOM   4598  CB  ALA A1250      23.297 148.484 -44.015  1.00 72.42           C
ATOM   4599  N   GLU A1251      25.284 147.194 -41.832  1.00 79.62           N
ATOM   4600  CA  GLU A1251      25.881 147.345 -40.510  1.00 79.71           C
ATOM   4601  C   GLU A1251      27.388 147.116 -40.536  1.00 86.86           C
ATOM   4602  O   GLU A1251      28.098 147.514 -39.614  1.00 90.45           O
ATOM   4603  CB  GLU A1251      25.226 146.389 -39.513  1.00 79.50           C
ATOM   4604  CG  GLU A1251      23.990 146.959 -38.841  1.00 90.97           C
ATOM   4605  CD  GLU A1251      23.100 145.887 -38.250  1.00103.06           C
ATOM   4606  OE1 GLU A1251      23.607 144.782 -37.961  1.00 98.02           O
ATOM   4607  OE2 GLU A1251      21.895 146.153 -38.065  1.00106.16           O
ATOM   4608  N   SER A1252      27.870 146.463 -41.588  1.00 84.22           N
ATOM   4609  CA  SER A1252      29.303 146.285 -41.776  1.00 83.61           C
ATOM   4610  C   SER A1252      29.907 147.503 -42.465  1.00 89.92           C
ATOM   4611  O   SER A1252      31.027 147.911 -42.155  1.00 90.64           O
ATOM   4612  CB  SER A1252      29.590 145.022 -42.590  1.00 86.33           C
ATOM   4613  OG  SER A1252      29.262 145.213 -43.955  1.00 70.89           O
ATOM   4614  N   LEU A1253      29.153 148.066 -43.409  1.00 92.63           N
ATOM   4615  CA  LEU A1253      29.604 149.178 -44.250  1.00 92.77           C
ATOM   4616  C   LEU A1253      30.872 148.832 -45.026  1.00 94.35           C
ATOM   4617  O   LEU A1253      31.526 149.709 -45.586  1.00 98.13           O
ATOM   4618  CB  LEU A1253      29.837 150.438 -43.408  1.00 89.23           C
ATOM   4619  CG  LEU A1253      28.607 151.111 -42.799  1.00 85.72           C
ATOM   4620  CD1 LEU A1253      29.019 152.247 -41.882  1.00 91.99           C
ATOM   4621  CD2 LEU A1253      27.688 151.622 -43.896  1.00 84.08           C
ATOM   4622  N   SER A1254      31.198 147.547 -45.084  1.00 89.80           N
ATOM   4623  CA  SER A1254      32.425 147.106 -45.729  1.00 88.99           C
ATOM   4624  C   SER A1254      32.212 146.775 -47.198  1.00 90.63           C
ATOM   4625  O   SER A1254      31.120 146.386 -47.609  1.00 91.71           O
ATOM   4626  CB  SER A1254      33.000 145.887 -45.002  1.00 90.82           C
ATOM   4627  OG  SER A1254      33.694 146.272 -43.829  1.00 99.50           O
ATOM   4628  N   SER A1255      33.270 146.941 -47.983  1.00 96.72           N
ATOM   4629  CA  SER A1255      33.274 146.511 -49.373  1.00 90.25           C
ATOM   4630  C   SER A1255      34.206 145.318 -49.522  1.00 98.22           C
ATOM   4631  O   SER A1255      34.296 144.714 -50.590  1.00103.90           O
ATOM   4632  CB  SER A1255      33.704 147.651 -50.297  1.00 85.15           C
ATOM   4633  OG  SER A1255      34.765 148.397 -49.727  1.00 82.16           O
ATOM   4634  N   ASP A1256      34.899 144.993 -48.434  1.00 91.45           N
ATOM   4635  CA  ASP A1256      35.805 143.851 -48.385  1.00 86.80           C
ATOM   4636  C   ASP A1256      35.030 142.538 -48.450  1.00 87.42           C
ATOM   4637  O   ASP A1256      34.329 142.184 -47.502  1.00 90.44           O
ATOM   4638  CB  ASP A1256      36.655 143.900 -47.113  1.00 82.76           C
ATOM   4639  CG  ASP A1256      37.723 142.821 -47.078  1.00 90.14           C
ATOM   4640  OD1 ASP A1256      38.071 142.290 -48.153  1.00 91.75           O
ATOM   4641  OD2 ASP A1256      38.220 142.508 -45.975  1.00 84.79           O
ATOM   4642  N   PRO A1257      35.151 141.814 -49.575  1.00 85.46           N
ATOM   4643  CA  PRO A1257      34.399 140.574 -49.805  1.00 84.10           C
ATOM   4644  C   PRO A1257      34.714 139.491 -48.777  1.00 84.45           C
ATOM   4645  O   PRO A1257      33.904 138.587 -48.568  1.00 86.87           O
ATOM   4646  CB  PRO A1257      34.857 140.139 -51.202  1.00 69.88           C
ATOM   4647  CG  PRO A1257      35.389 141.380 -51.837  1.00 77.48           C
ATOM   4648  CD  PRO A1257      36.024 142.137 -50.715  1.00 78.97           C
ATOM   4649  N   GLU A1258      35.882 139.583 -48.149  1.00 79.66           N
ATOM   4650  CA  GLU A1258      36.272 138.634 -47.114  1.00 85.27           C
ATOM   4651  C   GLU A1258      35.438 138.822 -45.850  1.00 86.51           C
ATOM   4652  O   GLU A1258      35.405 137.951 -44.983  1.00 89.52           O
ATOM   4653  CB  GLU A1258      37.761 138.777 -46.790  1.00 88.85           C
ATOM   4654  CG  GLU A1258      38.684 138.249 -47.879  1.00 93.24           C
ATOM   4655  CD  GLU A1258      40.110 138.751 -47.737  1.00 88.68           C
ATOM   4656  OE1 GLU A1258      40.308 139.984 -47.708  1.00 87.34           O
ATOM   4657  OE2 GLU A1258      41.034 137.912 -47.665  1.00 73.11           O
ATOM   4658  N   VAL A1259      34.770 139.968 -45.752  1.00 85.60           N
ATOM   4659  CA  VAL A1259      33.921 140.266 -44.605  1.00 89.34           C
ATOM   4660  C   VAL A1259      32.451 140.054 -44.958  1.00 86.99           C
ATOM   4661  O   VAL A1259      31.645 139.670 -44.110  1.00 79.75           O
ATOM   4662  CB  VAL A1259      34.126 141.715 -44.111  1.00 81.71           C
ATOM   4663  CG1 VAL A1259      33.471 141.913 -42.752  1.00 92.22           C
ATOM   4664  CG2 VAL A1259      35.607 142.050 -44.044  1.00 79.21           C
ATOM   4665  N   LEU A1260      32.115 140.294 -46.221  1.00 90.01           N
ATOM   4666  CA  LEU A1260      30.739 140.169 -46.695  1.00 86.92           C
ATOM   4667  C   LEU A1260      30.289 138.714 -46.728  1.00 88.26           C
ATOM   4668  O   LEU A1260      29.170 138.393 -46.324  1.00 88.74           O
ATOM   4669  CB  LEU A1260      30.586 140.796 -48.082  1.00 84.45           C
ATOM   4670  CG  LEU A1260      30.158 142.266 -48.136  1.00 82.23           C
ATOM   4671  CD1 LEU A1260      31.010 143.132 -47.218  1.00 81.70           C
ATOM   4672  CD2 LEU A1260      30.206 142.784 -49.565  1.00 78.29           C
ATOM   4673  N   LEU A1261      31.163 137.837 -47.212  1.00 88.98           N
ATOM   4674  CA  LEU A1261      30.857 136.412 -47.303  1.00 82.23           C
ATOM   4675  C   LEU A1261      30.677 135.780 -45.925  1.00 75.00           C
ATOM   4676  O   LEU A1261      30.226 134.641 -45.810  1.00 69.22           O
ATOM   4677  CB  LEU A1261      31.954 135.676 -48.075  1.00 63.33           C
ATOM   4678  CG  LEU A1261      31.985 135.921 -49.585  1.00 81.32           C
ATOM   4679  CD1 LEU A1261      33.378 135.680 -50.146  1.00 90.91           C
ATOM   4680  CD2 LEU A1261      30.955 135.053 -50.297  1.00 90.29           C
ATOM   4681  N   GLN A1262      31.030 136.529 -44.884  1.00 70.45           N
ATOM   4682  CA  GLN A1262      30.877 136.069 -43.509  1.00 75.81           C
ATOM   4683  C   GLN A1262      29.497 136.417 -42.955  1.00 80.32           C
ATOM   4684  O   GLN A1262      29.255 136.300 -41.754  1.00 74.57           O
ATOM   4685  CB  GLN A1262      31.965 136.674 -42.620  1.00 74.40           C
ATOM   4686  CG  GLN A1262      33.383 136.333 -43.052  1.00 74.67           C
ATOM   4687  N   ILE A1263      28.601 136.855 -43.835  1.00 79.03           N
ATOM   4688  CA  ILE A1263      27.247 137.230 -43.438  1.00 71.85           C
ATOM   4689  C   ILE A1263      26.216 136.271 -44.038  1.00 72.09           C
ATOM   4690  O   ILE A1263      26.317 135.890 -45.205  1.00 68.85           O
ATOM   4691  CB  ILE A1263      26.925 138.680 -43.861  1.00 76.85           C
ATOM   4692  CG1 ILE A1263      27.872 139.659 -43.165  1.00 70.49           C
ATOM   4693  CG2 ILE A1263      25.482 139.035 -43.542  1.00 73.56           C
ATOM   4694  CD1 ILE A1263      27.753 141.084 -43.662  1.00 79.24           C
ATOM   4695  N   ASP A1264      25.233 135.886 -43.227  1.00 66.68           N
ATOM   4696  CA  ASP A1264      24.202 134.931 -43.628  1.00 58.96           C
ATOM   4697  C   ASP A1264      23.456 135.363 -44.889  1.00 60.72           C
ATOM   4698  O   ASP A1264      22.811 136.411 -44.915  1.00 77.65           O
ATOM   4699  CB  ASP A1264      23.201 134.723 -42.489  1.00 63.11           C
ATOM   4700  CG  ASP A1264      23.754 133.853 -41.375  1.00 78.13           C
ATOM   4701  OD1 ASP A1264      24.453 132.862 -41.677  1.00 77.44           O
ATOM   4702  OD2 ASP A1264      23.486 134.158 -40.193  1.00 82.68           O
ATOM   4703  N   GLY A1265      23.554 134.547 -45.933  1.00 50.03           N
ATOM   4704  CA  GLY A1265      22.848 134.803 -47.174  1.00 69.99           C
ATOM   4705  C   GLY A1265      23.760 135.266 -48.292  1.00 77.53           C
ATOM   4706  O   GLY A1265      23.383 135.239 -49.464  1.00 71.06           O
ATOM   4707  N   VAL A1266      24.967 135.686 -47.929  1.00 72.28           N
ATOM   4708  CA  VAL A1266      25.952 136.113 -48.913  1.00 71.53           C
ATOM   4709  C   VAL A1266      26.756 134.922 -49.415  1.00 77.89           C
ATOM   4710  O   VAL A1266      27.540 134.331 -48.672  1.00 86.63           O
ATOM   4711  CB  VAL A1266      26.910 137.168 -48.335  1.00 78.34           C
ATOM   4712  CG1 VAL A1266      27.869 137.654 -49.409  1.00 85.23           C
ATOM   4713  CG2 VAL A1266      26.125 138.332 -47.745  1.00 72.89           C
ATOM   4714  N   THR A1267      26.558 134.576 -50.682  1.00 80.19           N
ATOM   4715  CA  THR A1267      27.217 133.422 -51.278  1.00 76.25           C
ATOM   4716  C   THR A1267      28.076 133.873 -52.450  1.00 91.18           C
ATOM   4717  O   THR A1267      27.949 135.004 -52.917  1.00 91.72           O
ATOM   4718  CB  THR A1267      26.203 132.367 -51.761  1.00 72.95           C
ATOM   4719  OG1 THR A1267      25.642 132.771 -53.017  1.00 79.70           O
ATOM   4720  CG2 THR A1267      25.088 132.199 -50.744  1.00 73.57           C
ATOM   4721  N   GLU A1268      28.956 132.991 -52.913  1.00 96.06           N
ATOM   4722  CA  GLU A1268      29.876 133.327 -53.994  1.00 96.27           C
ATOM   4723  C   GLU A1268      29.134 133.709 -55.269  1.00 90.90           C
ATOM   4724  O   GLU A1268      29.450 134.717 -55.894  1.00 92.13           O
ATOM   4725  CB  GLU A1268      30.825 132.158 -54.272  1.00104.61           C
ATOM   4726  CG  GLU A1268      31.802 131.840 -53.141  1.00111.26           C
ATOM   4727  CD  GLU A1268      32.959 132.827 -53.045  1.00111.52           C
ATOM   4728  OE1 GLU A1268      32.723 134.054 -53.072  1.00106.38           O
ATOM   4729  OE2 GLU A1268      34.117 132.369 -52.942  1.00103.35           O
ATOM   4730  N   ASP A1269      28.145 132.905 -55.645  1.00 88.98           N
ATOM   4731  CA  ASP A1269      27.349 133.173 -56.839  1.00 95.00           C
ATOM   4732  C   ASP A1269      26.576 134.484 -56.735  1.00 88.00           C
ATOM   4733  O   ASP A1269      26.583 135.290 -57.665  1.00 84.73           O
ATOM   4734  CB  ASP A1269      26.389 132.015 -57.114  1.00 99.31           C
ATOM   4735  CG  ASP A1269      27.115 130.738 -57.482  1.00105.28           C
ATOM   4736  OD1 ASP A1269      28.175 130.462 -56.881  1.00108.08           O
ATOM   4737  OD2 ASP A1269      26.627 130.007 -58.369  1.00 99.27           O
ATOM   4738  N   LYS A1270      25.909 134.694 -55.605  1.00 85.58           N
ATOM   4739  CA  LYS A1270      25.100 135.892 -55.419  1.00 83.90           C
ATOM   4740  C   LYS A1270      25.964 137.146 -55.340  1.00 78.46           C
ATOM   4741  O   LYS A1270      25.567 138.206 -55.814  1.00 75.57           O
ATOM   4742  CB  LYS A1270      24.233 135.774 -54.164  1.00 83.20           C
ATOM   4743  CG  LYS A1270      23.091 134.782 -54.303  1.00 71.09           C
ATOM   4744  CD  LYS A1270      21.778 135.343 -53.775  1.00 66.90           C
ATOM   4745  CE  LYS A1270      21.700 135.279 -52.261  1.00 71.29           C
ATOM   4746  NZ  LYS A1270      20.288 135.285 -51.788  1.00 68.88           N
ATOM   4747  N   LEU A1271      27.144 137.027 -54.743  1.00 79.23           N
ATOM   4748  CA  LEU A1271      28.050 138.165 -54.644  1.00 80.43           C
ATOM   4749  C   LEU A1271      28.790 138.371 -55.968  1.00 84.59           C
ATOM   4750  O   LEU A1271      29.518 139.347 -56.142  1.00 85.97           O
ATOM   4751  CB  LEU A1271      29.038 137.968 -53.490  1.00 73.79           C
ATOM   4752  CG  LEU A1271      29.905 139.164 -53.084  1.00 74.25           C
ATOM   4753  CD1 LEU A1271      29.045 140.404 -52.891  1.00 74.67           C
ATOM   4754  CD2 LEU A1271      30.694 138.857 -51.824  1.00 80.91           C
ATOM   4755  N   GLU A1272      28.595 137.447 -56.904  1.00 81.27           N
ATOM   4756  CA  GLU A1272      29.210 137.554 -58.224  1.00 79.31           C
ATOM   4757  C   GLU A1272      28.271 138.200 -59.239  1.00 76.12           C
ATOM   4758  O   GLU A1272      28.700 139.016 -60.053  1.00 78.44           O
ATOM   4759  CB  GLU A1272      29.654 136.177 -58.726  1.00 88.44           C
ATOM   4760  CG  GLU A1272      31.070 135.793 -58.317  1.00 93.47           C
ATOM   4761  CD  GLU A1272      31.457 134.404 -58.788  1.00106.71           C
ATOM   4762  OE1 GLU A1272      30.976 133.980 -59.860  1.00110.00           O
ATOM   4763  OE2 GLU A1272      32.243 133.735 -58.084  1.00106.29           O
ATOM   4764  N   LYS A1273      26.993 137.832 -59.194  1.00 71.94           N
ATOM   4765  CA  LYS A1273      26.029 138.349 -60.161  1.00 81.76           C
ATOM   4766  C   LYS A1273      25.197 139.508 -59.608  1.00 82.87           C
ATOM   4767  O   LYS A1273      24.464 140.157 -60.354  1.00 90.87           O
ATOM   4768  CB  LYS A1273      25.106 137.227 -60.646  1.00 76.86           C
ATOM   4769  CG  LYS A1273      24.208 136.620 -59.581  1.00 73.96           C
ATOM   4770  CD  LYS A1273      23.162 135.716 -60.220  1.00 71.17           C
ATOM   4771  CE  LYS A1273      22.519 134.792 -59.199  1.00 70.54           C
ATOM   4772  NZ  LYS A1273      21.472 133.930 -59.815  1.00 68.86           N
ATOM   4773  N   TYR A1274      25.315 139.769 -58.309  1.00 78.19           N
ATOM   4774  CA  TYR A1274      24.638 140.907 -57.690  1.00 74.98           C
ATOM   4775  C   TYR A1274      25.648 141.815 -56.995  1.00 79.13           C
ATOM   4776  O   TYR A1274      25.280 142.824 -56.394  1.00 79.84           O
ATOM   4777  CB  TYR A1274      23.590 140.447 -56.668  1.00 78.09           C
ATOM   4778  CG  TYR A1274      22.581 139.432 -57.164  1.00 73.20           C
ATOM   4779  CD1 TYR A1274      22.102 139.466 -58.466  1.00 75.55           C
ATOM   4780  CD2 TYR A1274      22.102 138.439 -56.318  1.00 72.80           C
ATOM   4781  CE1 TYR A1274      21.178 138.538 -58.912  1.00 75.21           C
ATOM   4782  CE2 TYR A1274      21.179 137.508 -56.755  1.00 67.48           C
ATOM   4783  CZ  TYR A1274      20.720 137.562 -58.052  1.00 71.03           C
ATOM   4784  OH  TYR A1274      19.801 136.636 -58.492  1.00 70.99           O
ATOM   4785  N   GLY A1275      26.922 141.452 -57.084  1.00 81.30           N
ATOM   4786  CA  GLY A1275      27.955 142.079 -56.279  1.00 93.33           C
ATOM   4787  C   GLY A1275      28.316 143.508 -56.630  1.00 90.96           C
ATOM   4788  O   GLY A1275      28.333 144.373 -55.755  1.00 88.75           O
ATOM   4789  N   ALA A1276      28.610 143.750 -57.905  1.00 95.07           N
ATOM   4790  CA  ALA A1276      29.114 145.043 -58.368  1.00100.02           C
ATOM   4791  C   ALA A1276      28.266 146.218 -57.887  1.00 95.67           C
ATOM   4792  O   ALA A1276      28.795 147.219 -57.408  1.00 88.18           O
ATOM   4793  CB  ALA A1276      29.206 145.055 -59.886  1.00 96.32           C
ATOM   4794  N   GLU A1277      26.951 146.087 -58.020  1.00 93.79           N
ATOM   4795  CA  GLU A1277      26.030 147.144 -57.621  1.00100.08           C
ATOM   4796  C   GLU A1277      26.035 147.362 -56.109  1.00 95.03           C
ATOM   4797  O   GLU A1277      26.007 148.499 -55.637  1.00 94.39           O
ATOM   4798  CB  GLU A1277      24.612 146.822 -58.099  1.00 98.42           C
ATOM   4799  CG  GLU A1277      24.453 146.755 -59.615  1.00 97.91           C
ATOM   4800  CD  GLU A1277      24.838 145.404 -60.195  1.00105.43           C
ATOM   4801  OE1 GLU A1277      25.665 144.697 -59.581  1.00 96.96           O
ATOM   4802  OE2 GLU A1277      24.312 145.048 -61.271  1.00110.70           O
ATOM   4803  N   VAL A1278      26.072 146.267 -55.356  1.00 88.62           N
ATOM   4804  CA  VAL A1278      26.043 146.330 -53.897  1.00 82.04           C
ATOM   4805  C   VAL A1278      27.346 146.886 -53.327  1.00 84.81           C
ATOM   4806  O   VAL A1278      27.329 147.739 -52.438  1.00 82.96           O
ATOM   4807  CB  VAL A1278      25.773 144.940 -53.285  1.00 81.62           C
ATOM   4808  CG1 VAL A1278      25.899 144.985 -51.769  1.00 75.84           C
ATOM   4809  CG2 VAL A1278      24.396 144.444 -53.691  1.00 84.86           C
ATOM   4810  N   ILE A1279      28.472 146.399 -53.841  1.00 92.75           N
ATOM   4811  CA  ILE A1279      29.785 146.836 -53.374  1.00 90.27           C
ATOM   4812  C   ILE A1279      29.998 148.313 -53.695  1.00 93.73           C
ATOM   4813  O   ILE A1279      30.629 149.042 -52.928  1.00 92.37           O
ATOM   4814  CB  ILE A1279      30.918 145.998 -54.005  1.00 92.09           C
ATOM   4815  CG1 ILE A1279      30.727 144.516 -53.682  1.00 90.12           C
ATOM   4816  CG2 ILE A1279      32.277 146.459 -53.505  1.00100.68           C
ATOM   4817  CD1 ILE A1279      31.539 143.591 -54.560  1.00 90.62           C
ATOM   4818  N   SER A1280      29.457 148.743 -54.832  1.00 93.61           N
ATOM   4819  CA  SER A1280      29.514 150.143 -55.246  1.00 92.06           C
ATOM   4820  C   SER A1280      28.936 151.064 -54.178  1.00 95.06           C
ATOM   4821  O   SER A1280      29.572 152.037 -53.770  1.00 95.66           O
ATOM   4822  CB  SER A1280      28.765 150.340 -56.565  1.00 88.06           C
ATOM   4823  OG  SER A1280      28.695 151.712 -56.911  1.00 95.05           O
ATOM   4824  N   VAL A1281      27.723 150.750 -53.736  1.00 90.42           N
ATOM   4825  CA  VAL A1281      27.040 151.535 -52.714  1.00 84.89           C
ATOM   4826  C   VAL A1281      27.820 151.557 -51.402  1.00 86.30           C
ATOM   4827  O   VAL A1281      27.853 152.569 -50.700  1.00 92.38           O
ATOM   4828  CB  VAL A1281      25.628 150.984 -52.444  1.00 73.31           C
ATOM   4829  CG1 VAL A1281      24.943 151.795 -51.364  1.00 77.70           C
ATOM   4830  CG2 VAL A1281      24.804 150.993 -53.719  1.00 69.52           C
ATOM   4831  N   LEU A1282      28.466 150.440 -51.087  1.00 87.91           N
ATOM   4832  CA  LEU A1282      29.153 150.290 -49.810  1.00 89.88           C
ATOM   4833  C   LEU A1282      30.497 151.008 -49.815  1.00 91.53           C
ATOM   4834  O   LEU A1282      31.061 151.298 -48.759  1.00 90.15           O
ATOM   4835  CB  LEU A1282      29.349 148.809 -49.479  1.00 90.85           C
ATOM   4836  CG  LEU A1282      28.123 148.072 -48.935  1.00 78.33           C
ATOM   4837  CD1 LEU A1282      28.172 146.594 -49.291  1.00 75.83           C
ATOM   4838  CD2 LEU A1282      27.994 148.262 -47.430  1.00 75.41           C
ATOM   4839  N   GLN A1283      31.007 151.290 -51.010  1.00 95.87           N
ATOM   4840  CA  GLN A1283      32.269 152.008 -51.150  1.00 99.67           C
ATOM   4841  C   GLN A1283      32.143 153.455 -50.688  1.00 98.25           C
ATOM   4842  O   GLN A1283      33.109 154.042 -50.202  1.00100.31           O
ATOM   4843  CB  GLN A1283      32.760 151.966 -52.598  1.00100.22           C
ATOM   4844  CG  GLN A1283      33.614 150.755 -52.930  1.00104.00           C
ATOM   4845  CD  GLN A1283      34.124 150.776 -54.358  1.00106.73           C
ATOM   4846  OE1 GLN A1283      33.898 149.838 -55.124  1.00107.57           O
ATOM   4847  NE2 GLN A1283      34.821 151.847 -54.722  1.00105.62           N
ATOM   4848  N   LYS A1284      30.955 154.028 -50.855  1.00 89.64           N
ATOM   4849  CA  LYS A1284      30.723 155.430 -50.522  1.00 84.41           C
ATOM   4850  C   LYS A1284      30.928 155.699 -49.033  1.00 94.36           C
ATOM   4851  O   LYS A1284      31.285 156.808 -48.635  1.00 99.89           O
ATOM   4852  CB  LYS A1284      29.306 155.849 -50.926  1.00 85.07           C
ATOM   4853  CG  LYS A1284      28.878 155.407 -52.318  1.00 91.92           C
ATOM   4854  CD  LYS A1284      29.826 155.905 -53.397  1.00 93.98           C
ATOM   4855  CE  LYS A1284      29.410 155.386 -54.766  1.00101.45           C
ATOM   4856  NZ  LYS A1284      30.227 155.970 -55.866  1.00101.43           N
ATOM   4857  N   TYR A1285      30.704 154.675 -48.216  1.00 94.83           N
ATOM   4858  CA  TYR A1285      30.786 154.813 -46.766  1.00 95.64           C
ATOM   4859  C   TYR A1285      32.080 154.223 -46.207  1.00 98.42           C
ATOM   4860  O   TYR A1285      32.169 153.931 -45.015  1.00 92.52           O
ATOM   4861  CB  TYR A1285      29.577 154.146 -46.101  1.00 92.14           C
ATOM   4862  CG  TYR A1285      28.241 154.582 -46.668  1.00 80.28           C
ATOM   4863  CD1 TYR A1285      27.719 153.981 -47.807  1.00 81.35           C
ATOM   4864  CD2 TYR A1285      27.508 155.602 -46.072  1.00 84.48           C
ATOM   4865  CE1 TYR A1285      26.503 154.375 -48.332  1.00 87.44           C
ATOM   4866  CE2 TYR A1285      26.289 156.004 -46.592  1.00 85.75           C
ATOM   4867  CZ  TYR A1285      25.793 155.387 -47.722  1.00 84.97           C
ATOM   4868  OH  TYR A1285      24.583 155.781 -48.245  1.00 77.36           O
ATOM   4869  N   SER A1286      33.074 154.050 -47.075  1.00104.80           N
ATOM   4870  CA  SER A1286      34.342 153.417 -46.706  1.00106.58           C
ATOM   4871  C   SER A1286      35.052 154.090 -45.528  1.00104.40           C
ATOM   4872  O   SER A1286      35.751 153.430 -44.759  1.00109.44           O
ATOM   4873  CB  SER A1286      35.282 153.382 -47.915  1.00108.28           C
ATOM   4874  OG  SER A1286      35.323 154.638 -48.570  1.00113.56           O
ATOM   4875  N   GLU A1287      34.876 155.400 -45.392  1.00109.17           N
ATOM   4876  CA  GLU A1287      35.542 156.157 -44.335  1.00112.20           C
ATOM   4877  C   GLU A1287      34.736 156.174 -43.035  1.00111.35           C
ATOM   4878  O   GLU A1287      34.875 157.086 -42.219  1.00113.61           O
ATOM   4879  CB  GLU A1287      35.820 157.591 -44.800  1.00104.25           C
ATOM   4880  CG  GLU A1287      34.579 158.406 -45.147  1.00112.21           C
ATOM   4881  CD  GLU A1287      34.100 158.182 -46.570  1.00114.77           C
ATOM   4882  OE1 GLU A1287      34.592 157.241 -47.229  1.00111.94           O
ATOM   4883  OE2 GLU A1287      33.227 158.948 -47.030  1.00114.44           O
ATOM   4884  N   TRP A1288      33.901 155.157 -42.845  1.00107.62           N
ATOM   4885  CA  TRP A1288      33.053 155.055 -41.662  1.00105.73           C
ATOM   4886  C   TRP A1288      33.063 153.643 -41.082  1.00111.08           C
ATOM   4887  O   TRP A1288      32.375 153.361 -40.102  1.00111.59           O
ATOM   4888  CB  TRP A1288      31.616 155.468 -41.992  1.00108.09           C
ATOM   4889  CG  TRP A1288      31.447 156.934 -42.257  1.00116.09           C
ATOM   4890  CD1 TRP A1288      31.322 157.539 -43.475  1.00112.18           C
ATOM   4891  CD2 TRP A1288      31.380 157.981 -41.281  1.00118.22           C
ATOM   4892  NE1 TRP A1288      31.183 158.897 -43.317  1.00113.33           N
ATOM   4893  CE2 TRP A1288      31.216 159.194 -41.979  1.00116.28           C
ATOM   4894  CE3 TRP A1288      31.445 158.010 -39.884  1.00115.76           C
ATOM   4895  CZ2 TRP A1288      31.115 160.422 -41.328  1.00119.01           C
ATOM   4896  CZ3 TRP A1288      31.344 159.231 -39.240  1.00112.60           C
ATOM   4897  CH2 TRP A1288      31.181 160.420 -39.962  1.00108.88           C
ATOM   4898  N   THR A1289      33.848 152.761 -41.693  1.00107.72           N
ATOM   4899  CA  THR A1289      33.785 151.331 -41.399  1.00 99.73           C
ATOM   4900  C   THR A1289      34.586 150.926 -40.165  1.00100.36           C
ATOM   4901  O   THR A1289      35.497 150.102 -40.250  1.00102.98           O
ATOM   4902  CB  THR A1289      34.293 150.504 -42.591  1.00 96.76           C
ATOM   4903  OG1 THR A1289      35.723 150.574 -42.649  1.00108.59           O
ATOM   4904  CG2 THR A1289      33.714 151.036 -43.885  1.00 94.42           C
ATOM   4905  N   SER A1290      34.243 151.504 -39.019  1.00 97.19           N
ATOM   4906  CA  SER A1290      34.902 151.157 -37.765  1.00 90.07           C
ATOM   4907  C   SER A1290      33.908 150.553 -36.778  1.00 95.91           C
ATOM   4908  O   SER A1290      34.245 150.294 -35.622  1.00 97.87           O
ATOM   4909  CB  SER A1290      35.574 152.386 -37.150  1.00 97.50           C
ATOM   4910  OG  SER A1290      34.613 153.339 -36.733  1.00 97.66           O
ATOM   4911  N   GLN C  23     -24.231 153.136   0.600  1.00 74.07           N
ATOM   4912  CA  GLN C  23     -22.799 153.246   0.349  1.00 62.67           C
ATOM   4913  C   GLN C  23     -22.376 152.373  -0.829  1.00 66.40           C
ATOM   4914  O   GLN C  23     -21.461 152.720  -1.576  1.00 57.69           O
ATOM   4915  CB  GLN C  23     -22.010 152.865   1.604  1.00 58.79           C
ATOM   4916  CG  GLN C  23     -20.509 153.080   1.499  1.00 52.93           C
ATOM   4917  CD  GLN C  23     -19.773 152.664   2.760  1.00 59.76           C
ATOM   4918  OE1 GLN C  23     -20.382 152.454   3.810  1.00 58.31           O
ATOM   4919  NE2 GLN C  23     -18.455 152.546   2.663  1.00 54.52           N
ATOM   4920  N   VAL C  24     -23.056 151.244  -0.995  1.00 63.36           N
ATOM   4921  CA  VAL C  24     -22.731 150.306  -2.061  1.00 59.42           C
ATOM   4922  C   VAL C  24     -23.960 150.077  -2.935  1.00 53.76           C
ATOM   4923  O   VAL C  24     -25.081 149.992  -2.433  1.00 56.76           O
ATOM   4924  CB  VAL C  24     -22.228 148.960  -1.488  1.00 54.98           C
ATOM   4925  CG1 VAL C  24     -22.020 147.933  -2.593  1.00 50.28           C
ATOM   4926  CG2 VAL C  24     -20.940 149.168  -0.716  1.00 43.02           C
ATOM   4927  N   GLN C  25     -23.748 149.984  -4.243  1.00 50.58           N
ATOM   4928  CA  GLN C  25     -24.841 149.773  -5.181  1.00 57.64           C
ATOM   4929  C   GLN C  25     -24.528 148.607  -6.116  1.00 59.20           C
ATOM   4930  O   GLN C  25     -23.444 148.540  -6.696  1.00 59.16           O
ATOM   4931  CB  GLN C  25     -25.107 151.055  -5.974  1.00 53.22           C
ATOM   4932  CG  GLN C  25     -26.271 150.978  -6.945  1.00 64.52           C
ATOM   4933  CD  GLN C  25     -26.632 152.335  -7.520  1.00 77.00           C
ATOM   4934  OE1 GLN C  25     -26.621 153.343  -6.813  1.00 70.52           O
ATOM   4935  NE2 GLN C  25     -26.953 152.367  -8.808  1.00 71.67           N
ATOM   4936  N   LEU C  26     -25.478 147.687  -6.254  1.00 56.98           N
ATOM   4937  CA  LEU C  26     -25.284 146.511  -7.097  1.00 59.88           C
ATOM   4938  C   LEU C  26     -26.256 146.486  -8.271  1.00 59.02           C
ATOM   4939  O   LEU C  26     -27.471 146.400  -8.084  1.00 61.62           O
ATOM   4940  CB  LEU C  26     -25.432 145.232  -6.270  1.00 65.15           C
ATOM   4941  CG  LEU C  26     -24.431 145.046  -5.128  1.00 58.29           C
ATOM   4942  CD1 LEU C  26     -24.802 143.841  -4.279  1.00 64.51           C
ATOM   4943  CD2 LEU C  26     -23.017 144.911  -5.670  1.00 57.23           C
ATOM   4944  N   GLN C  27     -25.710 146.559  -9.481  1.00 70.94           N
ATOM   4945  CA  GLN C  27     -26.520 146.554 -10.694  1.00 70.56           C
ATOM   4946  C   GLN C  27     -26.384 145.235 -11.451  1.00 72.05           C
ATOM   4947  O   GLN C  27     -25.295 144.878 -11.902  1.00 69.68           O
ATOM   4948  CB  GLN C  27     -26.128 147.722 -11.601  1.00 56.61           C
ATOM   4949  CG  GLN C  27     -27.154 148.039 -12.674  1.00 76.63           C
ATOM   4950  CD  GLN C  27     -28.506 148.399 -12.092  1.00 88.17           C
ATOM   4951  OE1 GLN C  27     -28.635 149.367 -11.342  1.00 89.59           O
ATOM   4952  NE2 GLN C  27     -29.524 147.617 -12.432  1.00 86.25           N
ATOM   4953  N   GLU C  28     -27.493 144.516 -11.591  1.00 73.51           N
ATOM   4954  CA  GLU C  28     -27.483 143.231 -12.281  1.00 70.20           C
ATOM   4955  C   GLU C  28     -27.908 143.362 -13.738  1.00 75.59           C
ATOM   4956  O   GLU C  28     -28.868 144.066 -14.055  1.00 78.60           O
ATOM   4957  CB  GLU C  28     -28.398 142.235 -11.571  1.00 73.91           C
ATOM   4958  CG  GLU C  28     -27.937 141.837 -10.184  1.00 77.81           C
ATOM   4959  CD  GLU C  28     -29.052 141.208  -9.380  1.00 84.92           C
ATOM   4960  OE1 GLU C  28     -30.128 140.973  -9.964  1.00 85.37           O
ATOM   4961  OE2 GLU C  28     -28.863 140.965  -8.171  1.00 91.29           O
ATOM   4962  N   SER C  29     -27.192 142.674 -14.620  1.00 76.02           N
ATOM   4963  CA  SER C  29     -27.567 142.613 -16.026  1.00 69.13           C
ATOM   4964  C   SER C  29     -27.498 141.178 -16.537  1.00 87.24           C
ATOM   4965  O   SER C  29     -27.047 140.278 -15.827  1.00 75.36           O
ATOM   4966  CB  SER C  29     -26.667 143.521 -16.865  1.00 61.05           C
ATOM   4967  OG  SER C  29     -25.303 143.186 -16.687  1.00 87.93           O
ATOM   4968  N   GLY C  30     -27.947 140.969 -17.770  1.00 96.99           N
ATOM   4969  CA  GLY C  30     -28.003 139.638 -18.345  1.00 86.62           C
ATOM   4970  C   GLY C  30     -29.246 138.894 -17.898  1.00 90.55           C
ATOM   4971  O   GLY C  30     -30.091 139.450 -17.195  1.00 87.39           O
ATOM   4972  N   GLY C  31     -29.363 137.635 -18.306  1.00 92.38           N
ATOM   4973  CA  GLY C  31     -30.514 136.830 -17.941  1.00 95.13           C
ATOM   4974  C   GLY C  31     -31.649 136.982 -18.933  1.00 96.73           C
ATOM   4975  O   GLY C  31     -31.531 137.716 -19.914  1.00 83.56           O
ATOM   4976  N   GLY C  32     -32.752 136.287 -18.676  1.00 96.71           N
ATOM   4977  CA  GLY C  32     -33.913 136.355 -19.544  1.00 92.89           C
ATOM   4978  C   GLY C  32     -34.447 134.992 -19.939  1.00 89.42           C
ATOM   4979  O   GLY C  32     -34.207 133.995 -19.256  1.00 86.91           O
ATOM   4980  N   LEU C  33     -35.178 134.954 -21.049  1.00 89.91           N
ATOM   4981  CA  LEU C  33     -35.740 133.711 -21.560  1.00 95.58           C
ATOM   4982  C   LEU C  33     -34.753 133.002 -22.480  1.00 98.33           C
ATOM   4983  O   LEU C  33     -34.083 133.638 -23.295  1.00101.94           O
ATOM   4984  CB  LEU C  33     -37.051 133.986 -22.303  1.00 95.14           C
ATOM   4985  CG  LEU C  33     -37.872 132.775 -22.750  1.00 97.02           C
ATOM   4986  CD1 LEU C  33     -38.384 131.996 -21.554  1.00101.25           C
ATOM   4987  CD2 LEU C  33     -39.027 133.217 -23.635  1.00 87.24           C
ATOM   4988  N   VAL C  34     -34.674 131.681 -22.344  1.00103.61           N
ATOM   4989  CA  VAL C  34     -33.768 130.874 -23.153  1.00106.82           C
ATOM   4990  C   VAL C  34     -34.184 129.400 -23.137  1.00109.17           C
ATOM   4991  O   VAL C  34     -34.636 128.883 -22.115  1.00105.68           O
ATOM   4992  CB  VAL C  34     -32.303 131.018 -22.662  1.00101.22           C
ATOM   4993  CG1 VAL C  34     -32.165 130.554 -21.216  1.00100.21           C
ATOM   4994  CG2 VAL C  34     -31.342 130.268 -23.578  1.00112.78           C
ATOM   4995  N   GLN C  35     -34.048 128.734 -24.280  1.00112.37           N
ATOM   4996  CA  GLN C  35     -34.373 127.315 -24.386  1.00109.20           C
ATOM   4997  C   GLN C  35     -33.390 126.470 -23.581  1.00108.83           C
ATOM   4998  O   GLN C  35     -32.257 126.886 -23.340  1.00111.34           O
ATOM   4999  CB  GLN C  35     -34.376 126.869 -25.849  1.00102.63           C
ATOM   5000  CG  GLN C  35     -35.471 127.506 -26.687  1.00105.17           C
ATOM   5001  CD  GLN C  35     -35.802 126.702 -27.930  1.00110.68           C
ATOM   5002  OE1 GLN C  35     -35.859 125.473 -27.893  1.00115.21           O
ATOM   5003  NE2 GLN C  35     -36.025 127.396 -29.041  1.00103.19           N
ATOM   5004  N   ALA C  36     -33.834 125.288 -23.165  1.00106.48           N
ATOM   5005  CA  ALA C  36     -32.989 124.368 -22.410  1.00104.41           C
ATOM   5006  C   ALA C  36     -31.760 123.959 -23.215  1.00102.10           C
ATOM   5007  O   ALA C  36     -31.800 123.913 -24.444  1.00105.64           O
ATOM   5008  CB  ALA C  36     -33.783 123.140 -21.994  1.00103.86           C
ATOM   5009  N   GLY C  37     -30.669 123.665 -22.515  1.00103.39           N
ATOM   5010  CA  GLY C  37     -29.419 123.310 -23.164  1.00 98.28           C
ATOM   5011  C   GLY C  37     -28.587 124.527 -23.524  1.00101.60           C
ATOM   5012  O   GLY C  37     -27.391 124.415 -23.789  1.00104.96           O
ATOM   5013  N   GLY C  38     -29.225 125.693 -23.530  1.00100.96           N
ATOM   5014  CA  GLY C  38     -28.547 126.939 -23.839  1.00107.48           C
ATOM   5015  C   GLY C  38     -27.710 127.449 -22.682  1.00112.59           C
ATOM   5016  O   GLY C  38     -27.624 126.807 -21.635  1.00108.72           O
ATOM   5017  N   SER C  39     -27.088 128.609 -22.871  1.00110.25           N
ATOM   5018  CA  SER C  39     -26.222 129.185 -21.849  1.00105.74           C
ATOM   5019  C   SER C  39     -26.582 130.637 -21.557  1.00104.85           C
ATOM   5020  O   SER C  39     -27.103 131.346 -22.418  1.00104.79           O
ATOM   5021  CB  SER C  39     -24.757 129.088 -22.277  1.00109.92           C
ATOM   5022  OG  SER C  39     -24.566 129.653 -23.563  1.00106.35           O
ATOM   5023  N   LEU C  40     -26.300 131.071 -20.332  1.00104.37           N
ATOM   5024  CA  LEU C  40     -26.533 132.453 -19.928  1.00100.76           C
ATOM   5025  C   LEU C  40     -25.355 133.001 -19.135  1.00 98.38           C
ATOM   5026  O   LEU C  40     -24.604 132.246 -18.517  1.00 94.69           O
ATOM   5027  CB  LEU C  40     -27.812 132.560 -19.095  1.00 96.88           C
ATOM   5028  CG  LEU C  40     -29.129 132.746 -19.848  1.00107.25           C
ATOM   5029  CD1 LEU C  40     -30.290 132.801 -18.870  1.00 98.90           C
ATOM   5030  CD2 LEU C  40     -29.088 134.002 -20.705  1.00107.46           C
ATOM   5031  N   ARG C  41     -25.198 134.321 -19.153  1.00 89.59           N
ATOM   5032  CA  ARG C  41     -24.179 134.975 -18.344  1.00 87.75           C
ATOM   5033  C   ARG C  41     -24.768 136.131 -17.544  1.00 86.69           C
ATOM   5034  O   ARG C  41     -25.216 137.128 -18.112  1.00 95.02           O
ATOM   5035  CB  ARG C  41     -23.027 135.475 -19.218  1.00 78.91           C
ATOM   5036  CG  ARG C  41     -22.085 136.429 -18.499  1.00 76.34           C
ATOM   5037  CD  ARG C  41     -20.640 136.220 -18.916  1.00 84.16           C
ATOM   5038  NE  ARG C  41     -20.019 137.456 -19.381  1.00 89.55           N
ATOM   5039  CZ  ARG C  41     -18.706 137.654 -19.447  1.00 84.30           C
ATOM   5040  NH1 ARG C  41     -17.870 136.698 -19.064  1.00 91.00           N
ATOM   5041  NH2 ARG C  41     -18.229 138.811 -19.886  1.00 73.72           N
ATOM   5042  N   LEU C  42     -24.770 135.989 -16.224  1.00 79.78           N
ATOM   5043  CA  LEU C  42     -25.236 137.052 -15.344  1.00 77.42           C
ATOM   5044  C   LEU C  42     -24.078 137.957 -14.948  1.00 78.36           C
ATOM   5045  O   LEU C  42     -22.938 137.508 -14.838  1.00 81.83           O
ATOM   5046  CB  LEU C  42     -25.903 136.471 -14.096  1.00 73.13           C
ATOM   5047  CG  LEU C  42     -27.067 135.506 -14.323  1.00 71.40           C
ATOM   5048  CD1 LEU C  42     -27.705 135.124 -12.999  1.00 63.85           C
ATOM   5049  CD2 LEU C  42     -28.097 136.123 -15.255  1.00 75.55           C
ATOM   5050  N   SER C  43     -24.375 139.234 -14.738  1.00 80.63           N
ATOM   5051  CA  SER C  43     -23.358 140.188 -14.322  1.00 78.49           C
ATOM   5052  C   SER C  43     -23.825 140.987 -13.114  1.00 75.32           C
ATOM   5053  O   SER C  43     -25.024 141.133 -12.878  1.00 71.07           O
ATOM   5054  CB  SER C  43     -23.002 141.132 -15.472  1.00 76.86           C
ATOM   5055  OG  SER C  43     -22.354 140.435 -16.522  1.00 96.59           O
ATOM   5056  N   CYS C  44     -22.868 141.501 -12.353  1.00 73.02           N
ATOM   5057  CA  CYS C  44     -23.169 142.325 -11.193  1.00 64.66           C
ATOM   5058  C   CYS C  44     -22.053 143.333 -10.971  1.00 63.46           C
ATOM   5059  O   CYS C  44     -20.964 142.979 -10.522  1.00 64.94           O
ATOM   5060  CB  CYS C  44     -23.363 141.464  -9.945  1.00 69.15           C
ATOM   5061  SG  CYS C  44     -23.935 142.385  -8.498  1.00 80.75           S
ATOM   5062  N   ALA C  45     -22.333 144.592 -11.290  1.00 67.14           N
ATOM   5063  CA  ALA C  45     -21.356 145.657 -11.119  1.00 60.22           C
[truncated: 62,332 more chars]
