# Supplementary material for: A non-redundant data set of nanobody-antigen crystal structures
Source: Data Brief. 2019 Mar 6;24:103754. doi: 10.1016/j.dib.2019.103754 (PMC6441729; doi:10.1016/j.dib.2019.103754)
Supplement: Multimedia component 5 [file mmc5.zip › Data_set/Nb-Ag_3/4eig_3.pdb]

ATOM      1  N   MET A   1      29.448  30.002  28.166  1.00 54.90           N
ATOM      2  CA  MET A   1      29.068  30.133  26.761  1.00 58.47           C
ATOM      3  C   MET A   1      28.237  28.918  26.309  1.00 61.53           C
ATOM      4  O   MET A   1      28.704  27.766  26.342  1.00 58.48           O
ATOM      5  CB  MET A   1      30.314  30.302  25.874  1.00 58.09           C
ATOM      6  CG  MET A   1      30.031  30.381  24.367  1.00 54.97           C
ATOM      7  SD  MET A   1      31.468  29.997  23.334  1.00 92.04           S
ATOM      8  CE  MET A   1      32.684  31.188  23.918  1.00 78.14           C
ATOM      9  N   ILE A   2      27.000  29.187  25.897  1.00 53.93           N
ATOM     10  CA  ILE A   2      26.108  28.150  25.387  1.00 50.57           C
ATOM     11  C   ILE A   2      26.126  28.100  23.854  1.00 51.68           C
ATOM     12  O   ILE A   2      25.871  29.109  23.192  1.00 55.71           O
ATOM     13  CB  ILE A   2      24.666  28.366  25.891  1.00 52.41           C
ATOM     14  CG1 ILE A   2      24.621  28.230  27.412  1.00 52.52           C
ATOM     15  CG2 ILE A   2      23.711  27.372  25.251  1.00 54.60           C
ATOM     16  CD1 ILE A   2      23.267  28.508  27.996  1.00 56.42           C
ATOM     17  N   SER A   3      26.429  26.919  23.307  1.00 47.48           N
ATOM     18  CA  SER A   3      26.497  26.695  21.864  1.00 39.78           C
ATOM     19  C   SER A   3      25.567  25.558  21.447  1.00 43.59           C
ATOM     20  O   SER A   3      25.464  24.550  22.152  1.00 44.82           O
ATOM     21  CB  SER A   3      27.927  26.337  21.449  1.00 39.05           C
ATOM     22  OG  SER A   3      28.846  27.336  21.859  1.00 42.25           O
ATOM     23  N   LEU A   4      24.905  25.711  20.300  1.00 48.61           N
ATOM     24  CA  LEU A   4      24.101  24.624  19.727  1.00 40.36           C
ATOM     25  C   LEU A   4      24.850  23.960  18.590  1.00 36.12           C
ATOM     26  O   LEU A   4      25.556  24.623  17.825  1.00 34.34           O
ATOM     27  CB  LEU A   4      22.763  25.112  19.171  1.00 30.02           C
ATOM     28  CG  LEU A   4      21.884  26.079  19.962  1.00 46.41           C
ATOM     29  CD1 LEU A   4      20.453  25.977  19.441  1.00 48.21           C
ATOM     30  CD2 LEU A   4      21.945  25.849  21.474  1.00 48.10           C
ATOM     31  N   ILE A   5      24.677  22.650  18.470  1.00 30.52           N
ATOM     32  CA  ILE A   5      25.235  21.909  17.346  1.00 33.64           C
ATOM     33  C   ILE A   5      24.141  21.042  16.709  1.00 35.80           C
ATOM     34  O   ILE A   5      23.409  20.338  17.413  1.00 29.05           O
ATOM     35  CB  ILE A   5      26.470  21.064  17.766  1.00 33.52           C
ATOM     36  CG1 ILE A   5      27.139  20.432  16.535  1.00 31.14           C
ATOM     37  CG2 ILE A   5      26.096  20.033  18.846  1.00 24.45           C
ATOM     38  CD1 ILE A   5      28.529  19.864  16.816  1.00 32.00           C
ATOM     39  N   ALA A   6      24.021  21.114  15.381  1.00 37.99           N
ATOM     40  CA  ALA A   6      22.958  20.408  14.666  1.00 30.96           C
ATOM     41  C   ALA A   6      23.309  20.076  13.218  1.00 37.39           C
ATOM     42  O   ALA A   6      24.088  20.782  12.565  1.00 36.13           O
ATOM     43  CB  ALA A   6      21.640  21.209  14.725  1.00 25.66           C
ATOM     44  N   ALA A   7      22.711  18.989  12.735  1.00 38.86           N
ATOM     45  CA  ALA A   7      22.794  18.587  11.335  1.00 29.75           C
ATOM     46  C   ALA A   7      21.476  18.951  10.662  1.00 26.35           C
ATOM     47  O   ALA A   7      20.437  18.427  11.036  1.00 32.58           O
ATOM     48  CB  ALA A   7      23.044  17.088  11.239  1.00 21.84           C
ATOM     49  N   LEU A   8      21.517  19.851   9.685  1.00 27.99           N
ATOM     50  CA  LEU A   8      20.305  20.311   9.000  1.00 33.35           C
ATOM     51  C   LEU A   8      20.219  19.740   7.587  1.00 34.69           C
ATOM     52  O   LEU A   8      21.133  19.933   6.773  1.00 29.70           O
ATOM     53  CB  LEU A   8      20.244  21.850   8.921  1.00 30.15           C
ATOM     54  CG  LEU A   8      19.839  22.656  10.165  1.00 36.82           C
ATOM     55  CD1 LEU A   8      20.799  22.406  11.305  1.00 28.63           C
ATOM     56  CD2 LEU A   8      19.760  24.167   9.860  1.00 41.72           C
ATOM     57  N   ALA A   9      19.121  19.045   7.293  1.00 31.93           N
ATOM     58  CA  ALA A   9      18.814  18.677   5.911  1.00 32.96           C
ATOM     59  C   ALA A   9      18.155  19.881   5.226  1.00 29.59           C
ATOM     60  O   ALA A   9      17.965  20.928   5.856  1.00 29.23           O
ATOM     61  CB  ALA A   9      17.907  17.449   5.868  1.00 24.86           C
ATOM     62  N   VAL A  10      17.823  19.754   3.945  1.00 35.66           N
ATOM     63  CA  VAL A  10      17.154  20.840   3.218  1.00 39.27           C
ATOM     64  C   VAL A  10      15.921  21.375   3.979  1.00 38.42           C
ATOM     65  O   VAL A  10      15.196  20.612   4.619  1.00 45.94           O
ATOM     66  CB  VAL A  10      16.782  20.396   1.773  1.00 38.72           C
ATOM     67  CG1 VAL A  10      15.878  21.426   1.088  1.00 26.29           C
ATOM     68  CG2 VAL A  10      18.050  20.188   0.952  1.00 38.49           C
ATOM     69  N   ASP A  11      15.715  22.690   3.929  1.00 39.90           N
ATOM     70  CA  ASP A  11      14.643  23.369   4.678  1.00 43.43           C
ATOM     71  C   ASP A  11      14.775  23.257   6.207  1.00 43.10           C
ATOM     72  O   ASP A  11      13.799  23.422   6.937  1.00 48.42           O
ATOM     73  CB  ASP A  11      13.252  22.923   4.195  1.00 52.27           C
ATOM     74  CG  ASP A  11      12.951  23.374   2.754  1.00 57.54           C
ATOM     75  OD1 ASP A  11      13.469  24.434   2.330  1.00 50.51           O
ATOM     76  OD2 ASP A  11      12.198  22.663   2.044  1.00 58.25           O
ATOM     77  N   ARG A  12      15.999  23.000   6.666  1.00 41.35           N
ATOM     78  CA  ARG A  12      16.340  22.922   8.086  1.00 39.42           C
ATOM     79  C   ARG A  12      15.618  21.782   8.800  1.00 37.07           C
ATOM     80  O   ARG A  12      15.328  21.859  10.000  1.00 40.79           O
ATOM     81  CB  ARG A  12      16.137  24.269   8.804  1.00 38.54           C
ATOM     82  CG  ARG A  12      16.843  25.457   8.124  1.00 53.08           C
ATOM     83  CD  ARG A  12      16.765  26.757   8.941  1.00 65.61           C
ATOM     84  NE  ARG A  12      15.596  26.776   9.822  1.00 76.65           N
ATOM     85  CZ  ARG A  12      14.354  27.056   9.431  1.00 76.20           C
ATOM     86  NH1 ARG A  12      14.108  27.352   8.161  1.00 78.81           N
ATOM     87  NH2 ARG A  12      13.356  27.032  10.310  1.00 68.78           N
ATOM     88  N   VAL A  13      15.330  20.721   8.053  1.00 30.00           N
ATOM     89  CA  VAL A  13      14.804  19.500   8.653  1.00 32.75           C
ATOM     90  C   VAL A  13      15.848  18.887   9.586  1.00 37.11           C
ATOM     91  O   VAL A  13      17.031  18.758   9.228  1.00 28.55           O
ATOM     92  CB  VAL A  13      14.448  18.456   7.596  1.00 26.48           C
ATOM     93  CG1 VAL A  13      14.161  17.117   8.261  1.00 30.24           C
ATOM     94  CG2 VAL A  13      13.257  18.911   6.797  1.00 34.27           C
ATOM     95  N   ILE A  14      15.407  18.518  10.783  1.00 35.05           N
ATOM     96  CA  ILE A  14      16.261  17.809  11.720  1.00 37.43           C
ATOM     97  C   ILE A  14      15.632  16.485  12.143  1.00 39.69           C
ATOM     98  O   ILE A  14      14.409  16.334  12.161  1.00 36.63           O
ATOM     99  CB  ILE A  14      16.600  18.671  12.956  1.00 32.99           C
ATOM    100  CG1 ILE A  14      15.314  19.134  13.646  1.00 38.85           C
ATOM    101  CG2 ILE A  14      17.463  19.860  12.543  1.00 28.76           C
ATOM    102  CD1 ILE A  14      15.546  20.057  14.838  1.00 45.78           C
ATOM    103  N   GLY A  15      16.486  15.525  12.480  1.00 40.36           N
ATOM    104  CA  GLY A  15      16.039  14.228  12.946  1.00 33.36           C
ATOM    105  C   GLY A  15      17.123  13.520  13.744  1.00 30.85           C
ATOM    106  O   GLY A  15      18.192  14.074  14.016  1.00 28.80           O
ATOM    107  N   MET A  16      16.841  12.281  14.115  1.00 24.17           N
ATOM    108  CA  MET A  16      17.804  11.434  14.789  1.00 20.13           C
ATOM    109  C   MET A  16      18.715  10.778  13.757  1.00 26.40           C
ATOM    110  O   MET A  16      18.262  10.342  12.689  1.00 28.89           O
ATOM    111  CB  MET A  16      17.061  10.366  15.608  1.00 22.12           C
ATOM    112  CG  MET A  16      16.068  10.950  16.629  1.00 22.44           C
ATOM    113  SD  MET A  16      16.807  12.206  17.702  1.00 40.17           S
ATOM    114  CE  MET A  16      15.401  12.558  18.771  1.00 54.99           C
ATOM    115  N   GLU A  17      19.999  10.696  14.093  1.00 24.53           N
ATOM    116  CA  GLU A  17      21.002  10.111  13.211  1.00 19.18           C
ATOM    117  C   GLU A  17      20.574   8.763  12.583  1.00 24.56           C
ATOM    118  O   GLU A  17      20.698   8.579  11.380  1.00 21.76           O
ATOM    119  CB  GLU A  17      22.348   9.967  13.955  1.00 25.51           C
ATOM    120  CG  GLU A  17      23.488   9.316  13.158  1.00 29.20           C
ATOM    121  CD  GLU A  17      23.786  10.008  11.815  1.00 30.15           C
ATOM    122  OE1 GLU A  17      23.559  11.233  11.692  1.00 31.72           O
ATOM    123  OE2 GLU A  17      24.259   9.323  10.873  1.00 30.99           O
ATOM    124  N   ASN A  18      20.066   7.827  13.381  1.00 20.13           N
ATOM    125  CA  ASN A  18      19.737   6.510  12.832  1.00 21.27           C
ATOM    126  C   ASN A  18      18.469   6.497  11.978  1.00 19.92           C
ATOM    127  O   ASN A  18      18.153   5.476  11.373  1.00 23.24           O
ATOM    128  CB  ASN A  18      19.716   5.398  13.897  1.00 16.36           C
ATOM    129  CG  ASN A  18      18.647   5.617  14.975  1.00 31.09           C
ATOM    130  OD1 ASN A  18      17.830   6.546  14.881  1.00 29.00           O
ATOM    131  ND2 ASN A  18      18.649   4.751  16.012  1.00 23.97           N
ATOM    132  N   ALA A  19      17.762   7.630  11.915  1.00 22.78           N
ATOM    133  CA  ALA A  19      16.525   7.742  11.115  1.00 27.53           C
ATOM    134  C   ALA A  19      16.723   8.583   9.848  1.00 21.66           C
ATOM    135  O   ALA A  19      15.909   8.551   8.936  1.00 37.91           O
ATOM    136  CB  ALA A  19      15.362   8.307  11.959  1.00 16.47           C
ATOM    137  N   MET A  20      17.805   9.344   9.808  1.00 25.12           N
ATOM    138  CA  MET A  20      18.118  10.181   8.657  1.00 27.35           C
ATOM    139  C   MET A  20      18.834   9.358   7.590  1.00 30.11           C
ATOM    140  O   MET A  20      19.800   8.638   7.886  1.00 25.75           O
ATOM    141  CB  MET A  20      18.989  11.366   9.082  1.00 14.37           C
ATOM    142  CG  MET A  20      18.312  12.263  10.128  1.00 21.26           C
ATOM    143  SD  MET A  20      16.723  12.924   9.546  1.00 39.03           S
ATOM    144  CE  MET A  20      17.260  14.230   8.430  1.00 52.51           C
ATOM    145  N   PRO A  21      18.359   9.470   6.342  1.00 25.12           N
ATOM    146  CA  PRO A  21      18.815   8.673   5.201  1.00 24.13           C
ATOM    147  C   PRO A  21      20.095   9.228   4.575  1.00 27.36           C
ATOM    148  O   PRO A  21      20.101   9.677   3.422  1.00 22.27           O
ATOM    149  CB  PRO A  21      17.633   8.760   4.231  1.00 17.69           C
ATOM    150  CG  PRO A  21      17.062  10.119   4.494  1.00 21.29           C
ATOM    151  CD  PRO A  21      17.306  10.428   5.964  1.00 18.28           C
ATOM    152  N   TRP A  22      21.175   9.201   5.355  1.00 18.85           N
ATOM    153  CA  TRP A  22      22.484   9.625   4.873  1.00 22.78           C
ATOM    154  C   TRP A  22      23.579   8.865   5.614  1.00 24.31           C
ATOM    155  O   TRP A  22      23.319   8.244   6.639  1.00 17.79           O
ATOM    156  CB  TRP A  22      22.674  11.149   5.038  1.00 22.56           C
ATOM    157  CG  TRP A  22      22.608  11.672   6.458  1.00 28.65           C
ATOM    158  CD1 TRP A  22      23.296  11.198   7.546  1.00 27.96           C
ATOM    159  CD2 TRP A  22      21.854  12.796   6.931  1.00 33.19           C
ATOM    160  NE1 TRP A  22      22.995  11.939   8.661  1.00 25.98           N
ATOM    161  CE2 TRP A  22      22.118  12.935   8.310  1.00 28.80           C
ATOM    162  CE3 TRP A  22      20.974  13.698   6.318  1.00 33.52           C
ATOM    163  CZ2 TRP A  22      21.538  13.925   9.094  1.00 32.41           C
ATOM    164  CZ3 TRP A  22      20.399  14.686   7.090  1.00 35.69           C
ATOM    165  CH2 TRP A  22      20.683  14.792   8.470  1.00 37.40           C
ATOM    166  N   ASN A  23      24.799   8.933   5.091  1.00 23.07           N
ATOM    167  CA  ASN A  23      25.964   8.341   5.728  1.00 13.75           C
ATOM    168  C   ASN A  23      27.087   9.352   5.639  1.00 21.25           C
ATOM    169  O   ASN A  23      27.654   9.571   4.559  1.00 23.45           O
ATOM    170  CB  ASN A  23      26.355   7.041   5.015  1.00 24.23           C
ATOM    171  CG  ASN A  23      27.454   6.263   5.751  1.00 28.99           C
ATOM    172  OD1 ASN A  23      27.193   5.580   6.754  1.00 26.73           O
ATOM    173  ND2 ASN A  23      28.687   6.352   5.241  1.00 29.28           N
ATOM    174  N   LEU A  24      27.385   9.999   6.766  1.00 21.02           N
ATOM    175  CA  LEU A  24      28.344  11.114   6.797  1.00 25.40           C
ATOM    176  C   LEU A  24      29.412  11.006   7.890  1.00 19.31           C
ATOM    177  O   LEU A  24      29.360  11.744   8.876  1.00 25.53           O
ATOM    178  CB  LEU A  24      27.587  12.437   6.965  1.00 23.79           C
ATOM    179  CG  LEU A  24      26.544  12.733   5.880  1.00 26.45           C
ATOM    180  CD1 LEU A  24      25.705  13.960   6.259  1.00 30.45           C
ATOM    181  CD2 LEU A  24      27.228  12.938   4.517  1.00 20.84           C
ATOM    182  N   PRO A  25      30.372  10.081   7.726  1.00 22.97           N
ATOM    183  CA  PRO A  25      31.472   9.939   8.695  1.00 28.72           C
ATOM    184  C   PRO A  25      32.247  11.237   8.954  1.00 38.63           C
ATOM    185  O   PRO A  25      32.742  11.450  10.075  1.00 42.43           O
ATOM    186  CB  PRO A  25      32.394   8.866   8.060  1.00 21.74           C
ATOM    187  CG  PRO A  25      31.836   8.608   6.677  1.00 25.61           C
ATOM    188  CD  PRO A  25      30.383   9.000   6.719  1.00 25.68           C
ATOM    189  N   ALA A  26      32.356  12.096   7.944  1.00 30.27           N
ATOM    190  CA  ALA A  26      32.980  13.401   8.168  1.00 30.63           C
ATOM    191  C   ALA A  26      32.182  14.260   9.170  1.00 35.96           C
ATOM    192  O   ALA A  26      32.767  15.011   9.968  1.00 39.74           O
ATOM    193  CB  ALA A  26      33.191  14.142   6.859  1.00 23.05           C
ATOM    194  N   ASP A  27      30.854  14.142   9.143  1.00 29.48           N
ATOM    195  CA  ASP A  27      30.034  14.895  10.096  1.00 32.78           C
ATOM    196  C   ASP A  27      30.149  14.336  11.511  1.00 28.77           C
ATOM    197  O   ASP A  27      30.288  15.099  12.466  1.00 32.40           O
ATOM    198  CB  ASP A  27      28.566  15.017   9.665  1.00 35.51           C
ATOM    199  CG  ASP A  27      27.729  15.820  10.664  1.00 47.42           C
ATOM    200  OD1 ASP A  27      27.968  17.038  10.793  1.00 49.39           O
ATOM    201  OD2 ASP A  27      26.814  15.250  11.304  1.00 54.04           O
ATOM    202  N   LEU A  28      30.116  13.011  11.636  1.00 32.71           N
ATOM    203  CA  LEU A  28      30.341  12.359  12.928  1.00 41.92           C
ATOM    204  C   LEU A  28      31.648  12.879  13.550  1.00 41.11           C
ATOM    205  O   LEU A  28      31.657  13.336  14.697  1.00 37.32           O
ATOM    206  CB  LEU A  28      30.333  10.822  12.788  1.00 34.80           C
ATOM    207  CG  LEU A  28      29.043  10.281  12.119  1.00 76.57           C
ATOM    208  CD1 LEU A  28      29.190   8.865  11.545  1.00 73.18           C
ATOM    209  CD2 LEU A  28      27.850  10.327  13.068  1.00 75.52           C
ATOM    210  N   ALA A  29      32.730  12.862  12.770  1.00 32.95           N
ATOM    211  CA  ALA A  29      34.023  13.361  13.240  1.00 32.89           C
ATOM    212  C   ALA A  29      33.980  14.863  13.597  1.00 37.97           C
ATOM    213  O   ALA A  29      34.574  15.307  14.587  1.00 42.25           O
ATOM    214  CB  ALA A  29      35.107  13.070  12.209  1.00 26.06           C
ATOM    215  N   TRP A  30      33.263  15.638  12.792  1.00 32.30           N
ATOM    216  CA  TRP A  30      33.050  17.049  13.090  1.00 36.23           C
ATOM    217  C   TRP A  30      32.359  17.166  14.448  1.00 36.20           C
ATOM    218  O   TRP A  30      32.765  17.955  15.300  1.00 35.51           O
ATOM    219  CB  TRP A  30      32.211  17.695  11.968  1.00 29.24           C
ATOM    220  CG  TRP A  30      31.553  19.024  12.301  1.00 25.69           C
ATOM    221  CD1 TRP A  30      30.265  19.220  12.735  1.00 34.70           C
ATOM    222  CD2 TRP A  30      32.134  20.332  12.182  1.00 29.27           C
ATOM    223  NE1 TRP A  30      30.019  20.566  12.909  1.00 29.85           N
ATOM    224  CE2 TRP A  30      31.144  21.268  12.578  1.00 29.47           C
ATOM    225  CE3 TRP A  30      33.393  20.802  11.789  1.00 34.10           C
ATOM    226  CZ2 TRP A  30      31.381  22.652  12.589  1.00 39.71           C
ATOM    227  CZ3 TRP A  30      33.627  22.176  11.807  1.00 39.85           C
ATOM    228  CH2 TRP A  30      32.621  23.086  12.204  1.00 38.16           C
ATOM    229  N   PHE A  31      31.317  16.359  14.635  1.00 27.77           N
ATOM    230  CA  PHE A  31      30.550  16.345  15.875  1.00 37.48           C
ATOM    231  C   PHE A  31      31.442  15.976  17.067  1.00 39.54           C
ATOM    232  O   PHE A  31      31.469  16.683  18.092  1.00 32.49           O
ATOM    233  CB  PHE A  31      29.362  15.369  15.768  1.00 36.30           C
ATOM    234  CG  PHE A  31      28.496  15.341  16.997  1.00 33.16           C
ATOM    235  CD1 PHE A  31      27.550  16.336  17.217  1.00 28.67           C
ATOM    236  CD2 PHE A  31      28.646  14.339  17.954  1.00 34.03           C
ATOM    237  CE1 PHE A  31      26.748  16.326  18.368  1.00 30.54           C
ATOM    238  CE2 PHE A  31      27.854  14.328  19.115  1.00 34.10           C
ATOM    239  CZ  PHE A  31      26.900  15.322  19.319  1.00 29.64           C
ATOM    240  N   LYS A  32      32.160  14.864  16.923  1.00 31.04           N
ATOM    241  CA  LYS A  32      33.106  14.418  17.943  1.00 42.58           C
ATOM    242  C   LYS A  32      34.111  15.516  18.322  1.00 45.80           C
ATOM    243  O   LYS A  32      34.300  15.792  19.502  1.00 43.47           O
ATOM    244  CB  LYS A  32      33.822  13.129  17.512  1.00 34.51           C
ATOM    245  N   ARG A  33      34.715  16.171  17.331  1.00 45.37           N
ATOM    246  CA  ARG A  33      35.720  17.196  17.610  1.00 41.53           C
ATOM    247  C   ARG A  33      35.177  18.381  18.405  1.00 49.84           C
ATOM    248  O   ARG A  33      35.860  18.903  19.288  1.00 54.13           O
ATOM    249  CB  ARG A  33      36.383  17.695  16.321  1.00 40.93           C
ATOM    250  N   ASN A  34      33.952  18.805  18.108  1.00 42.92           N
ATOM    251  CA  ASN A  34      33.418  20.018  18.744  1.00 44.78           C
ATOM    252  C   ASN A  34      32.725  19.796  20.098  1.00 40.45           C
ATOM    253  O   ASN A  34      32.471  20.743  20.828  1.00 47.30           O
ATOM    254  CB  ASN A  34      32.543  20.827  17.767  1.00 37.73           C
ATOM    255  CG  ASN A  34      33.353  21.423  16.616  1.00 42.27           C
ATOM    256  OD1 ASN A  34      34.107  22.383  16.806  1.00 50.47           O
ATOM    257  ND2 ASN A  34      33.196  20.858  15.413  1.00 40.31           N
ATOM    258  N   THR A  35      32.463  18.539  20.441  1.00 38.16           N
ATOM    259  CA  THR A  35      31.800  18.214  21.700  1.00 37.46           C
ATOM    260  C   THR A  35      32.740  17.532  22.689  1.00 39.07           C
ATOM    261  O   THR A  35      32.375  17.326  23.846  1.00 43.19           O
ATOM    262  CB  THR A  35      30.574  17.298  21.484  1.00 31.91           C
ATOM    263  OG1 THR A  35      31.014  16.066  20.908  1.00 29.56           O
ATOM    264  CG2 THR A  35      29.532  17.969  20.579  1.00 26.69           C
ATOM    265  N   LEU A  36      33.940  17.178  22.228  1.00 42.78           N
ATOM    266  CA  LEU A  36      34.927  16.491  23.066  1.00 51.80           C
ATOM    267  C   LEU A  36      35.272  17.294  24.326  1.00 52.27           C
ATOM    268  O   LEU A  36      35.548  18.494  24.249  1.00 51.54           O
ATOM    269  CB  LEU A  36      36.212  16.211  22.280  1.00 52.05           C
ATOM    270  CG  LEU A  36      37.145  15.187  22.944  1.00 58.41           C
ATOM    271  CD1 LEU A  36      36.546  13.767  22.866  1.00 48.89           C
ATOM    272  CD2 LEU A  36      38.547  15.234  22.331  1.00 57.08           C
ATOM    273  N   ASN A  37      35.227  16.622  25.476  1.00 51.49           N
ATOM    274  CA  ASN A  37      35.572  17.220  26.774  1.00 54.40           C
ATOM    275  C   ASN A  37      34.695  18.412  27.161  1.00 51.02           C
ATOM    276  O   ASN A  37      35.089  19.231  27.986  1.00 52.23           O
ATOM    277  CB  ASN A  37      37.043  17.639  26.783  1.00 20.00           C
ATOM    278  CG  ASN A  37      37.987  16.453  26.800  1.00 20.00           C
ATOM    279  OD1 ASN A  37      37.617  15.356  27.217  1.00 20.00           O
ATOM    280  ND2 ASN A  37      39.216  16.668  26.344  1.00 20.00           N
ATOM    281  N   LYS A  38      33.511  18.506  26.563  1.00 45.37           N
ATOM    282  CA  LYS A  38      32.544  19.529  26.943  1.00 43.80           C
ATOM    283  C   LYS A  38      31.281  18.872  27.491  1.00 45.88           C
ATOM    284  O   LYS A  38      30.953  17.747  27.125  1.00 47.38           O
ATOM    285  CB  LYS A  38      32.214  20.450  25.754  1.00 37.51           C
ATOM    286  CG  LYS A  38      33.425  21.166  25.150  1.00 38.79           C
ATOM    287  CD  LYS A  38      33.065  21.946  23.881  1.00 40.38           C
ATOM    288  CE  LYS A  38      34.312  22.329  23.077  1.00 44.15           C
ATOM    289  NZ  LYS A  38      33.996  22.885  21.713  1.00 52.03           N
ATOM    290  N   PRO A  39      30.579  19.561  28.398  1.00 50.96           N
ATOM    291  CA  PRO A  39      29.310  18.973  28.838  1.00 50.11           C
ATOM    292  C   PRO A  39      28.293  19.101  27.712  1.00 42.94           C
ATOM    293  O   PRO A  39      28.364  20.077  26.954  1.00 35.91           O
ATOM    294  CB  PRO A  39      28.904  19.843  30.038  1.00 47.93           C
ATOM    295  CG  PRO A  39      29.643  21.136  29.838  1.00 50.39           C
ATOM    296  CD  PRO A  39      30.926  20.791  29.132  1.00 45.31           C
ATOM    297  N   VAL A  40      27.387  18.130  27.590  1.00 30.67           N
ATOM    298  CA  VAL A  40      26.322  18.197  26.590  1.00 32.40           C
ATOM    299  C   VAL A  40      24.923  18.160  27.222  1.00 36.25           C
ATOM    300  O   VAL A  40      24.702  17.548  28.271  1.00 42.56           O
ATOM    301  CB  VAL A  40      26.473  17.076  25.523  1.00 43.91           C
ATOM    302  CG1 VAL A  40      27.835  17.191  24.839  1.00 36.16           C
ATOM    303  CG2 VAL A  40      26.320  15.703  26.177  1.00 44.62           C
ATOM    304  N   ILE A  41      23.981  18.835  26.580  1.00 33.90           N
ATOM    305  CA  ILE A  41      22.617  18.894  27.069  1.00 32.07           C
ATOM    306  C   ILE A  41      21.692  18.401  25.965  1.00 32.14           C
ATOM    307  O   ILE A  41      21.822  18.806  24.811  1.00 36.89           O
ATOM    308  CB  ILE A  41      22.237  20.342  27.435  1.00 34.20           C
ATOM    309  CG1 ILE A  41      23.074  20.841  28.621  1.00 36.69           C
ATOM    310  CG2 ILE A  41      20.755  20.452  27.753  1.00 31.67           C
ATOM    311  CD1 ILE A  41      22.678  22.236  29.102  1.00 34.35           C
ATOM    312  N   MET A  42      20.755  17.529  26.306  1.00 31.25           N
ATOM    313  CA  MET A  42      19.869  16.976  25.292  1.00 35.78           C
ATOM    314  C   MET A  42      18.493  16.662  25.858  1.00 36.54           C
ATOM    315  O   MET A  42      18.324  16.549  27.077  1.00 37.77           O
ATOM    316  CB  MET A  42      20.481  15.702  24.696  1.00 34.28           C
ATOM    317  CG  MET A  42      20.358  14.474  25.608  1.00 27.55           C
ATOM    318  SD  MET A  42      21.270  13.040  25.014  1.00 35.46           S
ATOM    319  CE  MET A  42      22.924  13.513  25.551  1.00 26.85           C
ATOM    320  N   GLY A  43      17.518  16.505  24.968  1.00 26.86           N
ATOM    321  CA  GLY A  43      16.173  16.143  25.375  1.00 26.95           C
ATOM    322  C   GLY A  43      15.955  14.644  25.522  1.00 35.54           C
ATOM    323  O   GLY A  43      16.778  13.832  25.078  1.00 34.90           O
ATOM    324  N   ARG A  44      14.846  14.303  26.181  1.00 46.20           N
ATOM    325  CA  ARG A  44      14.294  12.949  26.313  1.00 49.38           C
ATOM    326  C   ARG A  44      14.493  12.082  25.083  1.00 50.80           C
ATOM    327  O   ARG A  44      15.074  11.006  25.165  1.00 51.54           O
ATOM    328  CB  ARG A  44      12.782  13.082  26.500  1.00 66.43           C
ATOM    329  CG  ARG A  44      12.150  12.428  27.713  1.00 81.98           C
ATOM    330  CD  ARG A  44      10.697  12.939  27.863  1.00 92.89           C
ATOM    331  NE  ARG A  44      10.601  14.410  27.900  1.00 87.18           N
ATOM    332  CZ  ARG A  44       9.482  15.109  28.093  1.00 76.20           C
ATOM    333  NH1 ARG A  44       8.327  14.492  28.281  1.00 75.05           N
ATOM    334  NH2 ARG A  44       9.524  16.434  28.107  1.00 69.83           N
ATOM    335  N   HIS A  45      13.968  12.547  23.950  1.00 48.31           N
ATOM    336  CA  HIS A  45      13.947  11.753  22.723  1.00 48.60           C
ATOM    337  C   HIS A  45      15.356  11.533  22.177  1.00 46.06           C
ATOM    338  O   HIS A  45      15.699  10.427  21.739  1.00 37.00           O
ATOM    339  CB  HIS A  45      13.062  12.404  21.653  1.00 53.42           C
ATOM    340  CG  HIS A  45      11.615  12.458  22.008  1.00 66.61           C
ATOM    341  ND1 HIS A  45      10.879  11.326  22.339  1.00 71.86           N
ATOM    342  CD2 HIS A  45      10.739  13.487  22.073  1.00 66.20           C
ATOM    343  CE1 HIS A  45       9.639  11.665  22.593  1.00 71.80           C
ATOM    344  NE2 HIS A  45       9.522  12.987  22.438  1.00 68.78           N
ATOM    345  N   THR A  46      16.174  12.582  22.198  1.00 39.51           N
ATOM    346  CA  THR A  46      17.549  12.442  21.741  1.00 36.04           C
ATOM    347  C   THR A  46      18.294  11.437  22.623  1.00 36.89           C
ATOM    348  O   THR A  46      19.011  10.571  22.116  1.00 34.90           O
ATOM    349  CB  THR A  46      18.271  13.788  21.707  1.00 33.91           C
ATOM    350  OG1 THR A  46      17.625  14.644  20.751  1.00 35.94           O
ATOM    351  CG2 THR A  46      19.738  13.594  21.329  1.00 25.16           C
ATOM    352  N   TRP A  47      18.082  11.527  23.935  1.00 29.36           N
ATOM    353  CA  TRP A  47      18.652  10.554  24.860  1.00 28.02           C
ATOM    354  C   TRP A  47      18.257   9.121  24.506  1.00 34.75           C
ATOM    355  O   TRP A  47      19.090   8.217  24.534  1.00 43.40           O
ATOM    356  CB  TRP A  47      18.244  10.868  26.300  1.00 35.24           C
ATOM    357  CG  TRP A  47      18.510   9.735  27.260  1.00 36.21           C
ATOM    358  CD1 TRP A  47      17.580   9.019  27.965  1.00 39.47           C
ATOM    359  CD2 TRP A  47      19.794   9.180  27.605  1.00 36.66           C
ATOM    360  NE1 TRP A  47      18.204   8.059  28.728  1.00 45.43           N
ATOM    361  CE2 TRP A  47      19.548   8.135  28.532  1.00 44.19           C
ATOM    362  CE3 TRP A  47      21.105   9.464  27.221  1.00 35.57           C
ATOM    363  CZ2 TRP A  47      20.595   7.374  29.085  1.00 42.81           C
ATOM    364  CZ3 TRP A  47      22.136   8.713  27.771  1.00 41.05           C
ATOM    365  CH2 TRP A  47      21.872   7.672  28.695  1.00 42.80           C
ATOM    366  N   GLU A  48      16.988   8.915  24.165  1.00 39.28           N
ATOM    367  CA  GLU A  48      16.497   7.568  23.882  1.00 40.34           C
ATOM    368  C   GLU A  48      17.041   7.029  22.569  1.00 38.26           C
ATOM    369  O   GLU A  48      17.282   5.831  22.429  1.00 41.97           O
ATOM    370  CB  GLU A  48      14.968   7.524  23.886  1.00 44.28           C
ATOM    371  CG  GLU A  48      14.346   7.612  25.278  1.00 59.57           C
ATOM    372  CD  GLU A  48      12.848   7.869  25.232  1.00 68.86           C
ATOM    373  OE1 GLU A  48      12.320   8.104  24.117  1.00 72.72           O
ATOM    374  OE2 GLU A  48      12.206   7.842  26.309  1.00 71.79           O
ATOM    375  N   SER A  49      17.234   7.915  21.603  1.00 45.73           N
ATOM    376  CA  SER A  49      17.772   7.496  20.316  1.00 44.41           C
ATOM    377  C   SER A  49      19.277   7.254  20.381  1.00 40.57           C
ATOM    378  O   SER A  49      19.803   6.460  19.624  1.00 37.27           O
ATOM    379  CB  SER A  49      17.448   8.516  19.223  1.00 44.27           C
ATOM    380  OG  SER A  49      18.148   8.213  18.025  1.00 44.27           O
ATOM    381  N   ILE A  50      19.969   7.922  21.293  1.00 35.66           N
ATOM    382  CA  ILE A  50      21.421   7.845  21.297  1.00 31.84           C
ATOM    383  C   ILE A  50      21.903   6.598  22.043  1.00 36.60           C
ATOM    384  O   ILE A  50      22.993   6.090  21.775  1.00 34.07           O
ATOM    385  CB  ILE A  50      22.087   9.168  21.802  1.00 35.83           C
ATOM    386  CG1 ILE A  50      23.475   9.340  21.190  1.00 33.75           C
ATOM    387  CG2 ILE A  50      22.124   9.242  23.339  1.00 38.49           C
ATOM    388  CD1 ILE A  50      24.221  10.531  21.728  1.00 38.79           C
ATOM    389  N   GLY A  51      21.076   6.087  22.951  1.00 35.34           N
ATOM    390  CA  GLY A  51      21.313   4.773  23.542  1.00 30.65           C
ATOM    391  C   GLY A  51      22.325   4.692  24.675  1.00 37.36           C
ATOM    392  O   GLY A  51      22.254   3.798  25.519  1.00 45.04           O
ATOM    393  N   ARG A  52      23.280   5.613  24.688  1.00 29.18           N
ATOM    394  CA  ARG A  52      24.300   5.634  25.722  1.00 38.14           C
ATOM    395  C   ARG A  52      24.946   7.016  25.741  1.00 37.73           C
ATOM    396  O   ARG A  52      24.874   7.750  24.757  1.00 37.14           O
ATOM    397  CB  ARG A  52      25.342   4.533  25.467  1.00 41.65           C
ATOM    398  CG  ARG A  52      26.233   4.788  24.265  1.00 36.59           C
ATOM    399  CD  ARG A  52      27.125   3.605  23.996  1.00 29.29           C
ATOM    400  NE  ARG A  52      28.131   3.918  22.985  1.00 33.52           N
ATOM    401  CZ  ARG A  52      29.141   3.123  22.644  1.00 35.52           C
ATOM    402  NH1 ARG A  52      29.294   1.953  23.243  1.00 32.49           N
ATOM    403  NH2 ARG A  52      30.001   3.514  21.708  1.00 37.98           N
ATOM    404  N   PRO A  53      25.565   7.383  26.871  1.00 39.42           N
ATOM    405  CA  PRO A  53      26.164   8.724  26.942  1.00 35.66           C
ATOM    406  C   PRO A  53      27.323   8.889  25.963  1.00 34.06           C
ATOM    407  O   PRO A  53      28.015   7.922  25.639  1.00 35.96           O
ATOM    408  CB  PRO A  53      26.721   8.803  28.372  1.00 33.24           C
ATOM    409  CG  PRO A  53      26.112   7.666  29.117  1.00 35.00           C
ATOM    410  CD  PRO A  53      25.758   6.606  28.108  1.00 33.97           C
ATOM    411  N   LEU A  54      27.532  10.119  25.509  1.00 36.98           N
ATOM    412  CA  LEU A  54      28.782  10.498  24.877  1.00 43.92           C
ATOM    413  C   LEU A  54      29.890  10.434  25.947  1.00 49.24           C
ATOM    414  O   LEU A  54      29.776  11.061  27.009  1.00 56.38           O
ATOM    415  CB  LEU A  54      28.656  11.907  24.305  1.00 43.11           C
ATOM    416  CG  LEU A  54      27.496  12.114  23.324  1.00 41.11           C
ATOM    417  CD1 LEU A  54      27.163  13.598  23.174  1.00 34.03           C
ATOM    418  CD2 LEU A  54      27.851  11.507  21.969  1.00 43.29           C
ATOM    419  N   PRO A  55      30.960   9.666  25.675  1.00 48.50           N
ATOM    420  CA  PRO A  55      32.014   9.365  26.657  1.00 48.97           C
ATOM    421  C   PRO A  55      32.925  10.559  26.959  1.00 61.58           C
ATOM    422  O   PRO A  55      33.095  11.425  26.098  1.00 66.73           O
ATOM    423  CB  PRO A  55      32.814   8.251  25.971  1.00 48.44           C
ATOM    424  CG  PRO A  55      32.632   8.525  24.510  1.00 50.73           C
ATOM    425  CD  PRO A  55      31.217   9.026  24.371  1.00 48.31           C
ATOM    426  N   GLY A  56      33.483  10.603  28.171  1.00 67.77           N
ATOM    427  CA  GLY A  56      34.427  11.641  28.558  1.00 70.00           C
ATOM    428  C   GLY A  56      33.795  13.003  28.785  1.00 73.40           C
ATOM    429  O   GLY A  56      34.489  14.000  29.002  1.00 72.67           O
ATOM    430  N   ARG A  57      32.469  13.042  28.730  1.00 72.35           N
ATOM    431  CA  ARG A  57      31.724  14.277  28.917  1.00 61.67           C
ATOM    432  C   ARG A  57      30.712  14.072  30.024  1.00 55.65           C
ATOM    433  O   ARG A  57      30.412  12.940  30.396  1.00 59.38           O
ATOM    434  CB  ARG A  57      30.969  14.635  27.635  1.00 51.16           C
ATOM    435  CG  ARG A  57      31.825  14.743  26.401  1.00 46.31           C
ATOM    436  CD  ARG A  57      30.960  14.603  25.185  1.00 44.01           C
ATOM    437  NE  ARG A  57      31.714  14.665  23.937  1.00 55.16           N
ATOM    438  CZ  ARG A  57      32.285  13.618  23.353  1.00 62.48           C
ATOM    439  NH1 ARG A  57      32.193  12.421  23.913  1.00 61.68           N
ATOM    440  NH2 ARG A  57      32.951  13.771  22.212  1.00 63.84           N
ATOM    441  N   LYS A  58      30.180  15.174  30.535  1.00 49.39           N
ATOM    442  CA  LYS A  58      28.991  15.136  31.367  1.00 50.45           C
ATOM    443  C   LYS A  58      27.759  15.281  30.461  1.00 51.29           C
ATOM    444  O   LYS A  58      27.695  16.183  29.620  1.00 52.14           O
ATOM    445  CB  LYS A  58      29.031  16.264  32.394  1.00 54.54           C
ATOM    446  CG  LYS A  58      27.891  16.233  33.383  1.00 61.14           C
ATOM    447  CD  LYS A  58      28.245  17.025  34.641  1.00 66.12           C
ATOM    448  CE  LYS A  58      27.246  16.759  35.761  1.00 70.94           C
ATOM    449  NZ  LYS A  58      27.506  17.625  36.950  1.00 79.95           N
ATOM    450  N   ASN A  59      26.791  14.383  30.629  1.00 45.12           N
ATOM    451  CA  ASN A  59      25.580  14.364  29.811  1.00 36.00           C
ATOM    452  C   ASN A  59      24.345  14.765  30.622  1.00 40.16           C
ATOM    453  O   ASN A  59      23.970  14.081  31.580  1.00 45.82           O
ATOM    454  CB  ASN A  59      25.353  12.960  29.241  1.00 44.63           C
ATOM    455  CG  ASN A  59      26.392  12.562  28.203  1.00 47.94           C
ATOM    456  OD1 ASN A  59      26.040  12.070  27.116  1.00 50.27           O
ATOM    457  ND2 ASN A  59      27.679  12.765  28.528  1.00 36.76           N
ATOM    458  N   ILE A  60      23.700  15.861  30.245  1.00 41.23           N
ATOM    459  CA  ILE A  60      22.527  16.309  30.989  1.00 44.81           C
ATOM    460  C   ILE A  60      21.269  16.069  30.176  1.00 43.38           C
ATOM    461  O   ILE A  60      21.125  16.610  29.075  1.00 46.70           O
ATOM    462  CB  ILE A  60      22.619  17.804  31.383  1.00 45.41           C
ATOM    463  CG1 ILE A  60      23.655  17.998  32.488  1.00 46.59           C
ATOM    464  CG2 ILE A  60      21.281  18.310  31.893  1.00 45.03           C
ATOM    465  CD1 ILE A  60      25.062  18.096  31.996  1.00 49.60           C
ATOM    466  N   ILE A  61      20.362  15.255  30.713  1.00 44.17           N
ATOM    467  CA  ILE A  61      19.094  14.995  30.031  1.00 44.46           C
ATOM    468  C   ILE A  61      17.987  15.877  30.598  1.00 45.68           C
ATOM    469  O   ILE A  61      17.612  15.749  31.762  1.00 52.05           O
ATOM    470  CB  ILE A  61      18.662  13.524  30.128  1.00 42.46           C
ATOM    471  CG1 ILE A  61      19.882  12.606  30.075  1.00 39.05           C
ATOM    472  CG2 ILE A  61      17.672  13.200  29.013  1.00 39.78           C
ATOM    473  CD1 ILE A  61      20.720  12.771  28.804  1.00 33.33           C
ATOM    474  N   LEU A  62      17.480  16.782  29.769  1.00 48.27           N
ATOM    475  CA  LEU A  62      16.404  17.694  30.155  1.00 50.71           C
ATOM    476  C   LEU A  62      15.039  17.077  29.836  1.00 56.73           C
ATOM    477  O   LEU A  62      14.701  16.858  28.668  1.00 61.12           O
ATOM    478  CB  LEU A  62      16.565  19.028  29.418  1.00 45.26           C
ATOM    479  CG  LEU A  62      15.398  20.017  29.417  1.00 50.97           C
ATOM    480  CD1 LEU A  62      15.040  20.445  30.835  1.00 55.27           C
ATOM    481  CD2 LEU A  62      15.756  21.231  28.561  1.00 53.34           C
ATOM    482  N   SER A  63      14.261  16.785  30.874  1.00 59.83           N
ATOM    483  CA  SER A  63      12.942  16.185  30.688  1.00 66.39           C
ATOM    484  C   SER A  63      11.985  16.416  31.859  1.00 73.98           C
ATOM    485  O   SER A  63      12.400  16.459  33.018  1.00 71.18           O
ATOM    486  CB  SER A  63      13.066  14.686  30.426  1.00 65.06           C
ATOM    487  OG  SER A  63      11.797  14.069  30.512  1.00 70.32           O
ATOM    488  N   SER A  64      10.700  16.548  31.537  1.00 80.13           N
ATOM    489  CA  SER A  64       9.653  16.663  32.543  1.00 84.11           C
ATOM    490  C   SER A  64       9.445  15.321  33.225  1.00 90.77           C
ATOM    491  O   SER A  64       9.253  15.254  34.438  1.00 95.38           O
ATOM    492  CB  SER A  64       8.347  17.110  31.894  1.00 79.99           C
ATOM    493  OG  SER A  64       8.569  18.212  31.037  1.00 79.45           O
ATOM    494  N   GLN A  65       9.475  14.257  32.425  1.00 91.48           N
ATOM    495  CA  GLN A  65       9.336  12.892  32.925  1.00 96.13           C
ATOM    496  C   GLN A  65      10.714  12.263  33.104  1.00 95.28           C
ATOM    497  O   GLN A  65      11.235  11.623  32.180  1.00 90.03           O
ATOM    498  CB  GLN A  65       8.501  12.047  31.958  1.00 94.28           C
ATOM    499  N   PRO A  66      11.301  12.421  34.303  1.00 95.33           N
ATOM    500  CA  PRO A  66      12.692  12.026  34.542  1.00 92.28           C
ATOM    501  C   PRO A  66      12.862  10.511  34.494  1.00 86.61           C
ATOM    502  O   PRO A  66      11.910   9.773  34.748  1.00 89.37           O
ATOM    503  CB  PRO A  66      12.955  12.540  35.959  1.00 95.94           C
ATOM    504  CG  PRO A  66      11.625  12.431  36.627  1.00 99.46           C
ATOM    505  CD  PRO A  66      10.602  12.748  35.560  1.00 97.56           C
ATOM    506  N   GLY A  67      14.067  10.060  34.167  1.00 80.32           N
ATOM    507  CA  GLY A  67      14.355   8.640  34.075  1.00 73.18           C
ATOM    508  C   GLY A  67      15.168   8.151  35.257  1.00 67.04           C
ATOM    509  O   GLY A  67      15.321   8.857  36.253  1.00 65.58           O
ATOM    510  N   THR A  68      15.706   6.944  35.139  1.00 67.57           N
ATOM    511  CA  THR A  68      16.387   6.311  36.259  1.00 75.41           C
ATOM    512  C   THR A  68      17.854   6.040  35.951  1.00 68.03           C
ATOM    513  O   THR A  68      18.615   5.653  36.838  1.00 68.91           O
ATOM    514  CB  THR A  68      15.697   4.983  36.629  1.00 88.24           C
ATOM    515  OG1 THR A  68      14.278   5.134  36.505  1.00 93.68           O
ATOM    516  CG2 THR A  68      16.050   4.552  38.052  1.00 96.16           C
ATOM    517  N   ASP A  69      18.245   6.242  34.694  1.00 58.20           N
ATOM    518  CA  ASP A  69      19.610   5.942  34.254  1.00 55.98           C
ATOM    519  C   ASP A  69      20.684   6.573  35.160  1.00 56.58           C
ATOM    520  O   ASP A  69      20.621   7.759  35.491  1.00 55.13           O
ATOM    521  CB  ASP A  69      19.826   6.370  32.800  1.00 48.80           C
ATOM    522  CG  ASP A  69      21.011   5.669  32.166  1.00 47.64           C
ATOM    523  OD1 ASP A  69      20.799   4.802  31.290  1.00 50.62           O
ATOM    524  OD2 ASP A  69      22.158   5.959  32.566  1.00 45.19           O
ATOM    525  N   ASP A  70      21.661   5.762  35.560  1.00 53.43           N
ATOM    526  CA  ASP A  70      22.660   6.166  36.553  1.00 49.53           C
ATOM    527  C   ASP A  70      23.937   6.803  35.977  1.00 49.41           C
ATOM    528  O   ASP A  70      24.882   7.088  36.721  1.00 46.19           O
ATOM    529  CB  ASP A  70      23.023   4.985  37.478  1.00 46.15           C
ATOM    530  CG  ASP A  70      23.411   3.700  36.710  1.00 49.00           C
ATOM    531  OD1 ASP A  70      23.625   2.651  37.373  1.00 45.67           O
ATOM    532  OD2 ASP A  70      23.504   3.726  35.456  1.00 44.29           O
ATOM    533  N   ARG A  71      23.959   7.044  34.666  1.00 46.13           N
ATOM    534  CA  ARG A  71      25.174   7.532  34.005  1.00 48.43           C
ATOM    535  C   ARG A  71      25.070   8.996  33.634  1.00 51.34           C
ATOM    536  O   ARG A  71      26.079   9.657  33.382  1.00 51.19           O
ATOM    537  CB  ARG A  71      25.490   6.707  32.751  1.00 45.12           C
ATOM    538  CG  ARG A  71      25.787   5.238  33.021  1.00 48.57           C
ATOM    539  CD  ARG A  71      25.766   4.433  31.730  1.00 40.38           C
ATOM    540  NE  ARG A  71      24.464   4.488  31.073  1.00 33.66           N
ATOM    541  CZ  ARG A  71      24.187   3.909  29.910  1.00 37.88           C
ATOM    542  NH1 ARG A  71      25.132   3.229  29.268  1.00 39.11           N
ATOM    543  NH2 ARG A  71      22.963   4.010  29.393  1.00 32.75           N
ATOM    544  N   VAL A  72      23.837   9.491  33.599  1.00 52.69           N
ATOM    545  CA  VAL A  72      23.560  10.859  33.191  1.00 46.68           C
ATOM    546  C   VAL A  72      22.969  11.669  34.348  1.00 49.24           C
ATOM    547  O   VAL A  72      22.728  11.141  35.436  1.00 52.39           O
ATOM    548  CB  VAL A  72      22.576  10.871  32.017  1.00 45.71           C
ATOM    549  CG1 VAL A  72      23.154  10.090  30.849  1.00 41.28           C
ATOM    550  CG2 VAL A  72      21.246  10.267  32.458  1.00 45.52           C
ATOM    551  N   THR A  73      22.736  12.953  34.108  1.00 51.69           N
ATOM    552  CA  THR A  73      22.103  13.809  35.103  1.00 52.78           C
ATOM    553  C   THR A  73      20.723  14.249  34.617  1.00 49.92           C
ATOM    554  O   THR A  73      20.590  14.846  33.547  1.00 51.37           O
ATOM    555  CB  THR A  73      22.961  15.052  35.397  1.00 50.29           C
ATOM    556  OG1 THR A  73      24.319  14.653  35.653  1.00 44.24           O
ATOM    557  CG2 THR A  73      22.390  15.832  36.591  1.00 50.58           C
ATOM    558  N   TRP A  74      19.700  13.946  35.405  1.00 50.71           N
ATOM    559  CA  TRP A  74      18.326  14.241  35.022  1.00 52.64           C
ATOM    560  C   TRP A  74      17.860  15.581  35.587  1.00 62.74           C
ATOM    561  O   TRP A  74      17.740  15.746  36.807  1.00 71.37           O
ATOM    562  CB  TRP A  74      17.402  13.113  35.488  1.00 56.12           C
ATOM    563  CG  TRP A  74      17.709  11.791  34.837  1.00 58.12           C
ATOM    564  CD1 TRP A  74      18.550  10.817  35.299  1.00 55.64           C
ATOM    565  CD2 TRP A  74      17.173  11.306  33.596  1.00 56.60           C
ATOM    566  NE1 TRP A  74      18.568   9.757  34.424  1.00 52.46           N
ATOM    567  CE2 TRP A  74      17.735  10.029  33.378  1.00 57.86           C
ATOM    568  CE3 TRP A  74      16.277  11.825  32.660  1.00 54.57           C
ATOM    569  CZ2 TRP A  74      17.419   9.263  32.242  1.00 58.94           C
ATOM    570  CZ3 TRP A  74      15.972  11.066  31.535  1.00 49.54           C
ATOM    571  CH2 TRP A  74      16.542   9.798  31.338  1.00 52.56           C
ATOM    572  N   VAL A  75      17.598  16.534  34.697  1.00 60.21           N
ATOM    573  CA  VAL A  75      17.063  17.832  35.104  1.00 64.61           C
ATOM    574  C   VAL A  75      15.678  18.063  34.507  1.00 73.06           C
ATOM    575  O   VAL A  75      15.252  17.352  33.595  1.00 75.97           O
ATOM    576  CB  VAL A  75      17.975  18.995  34.688  1.00 59.68           C
ATOM    577  CG1 VAL A  75      19.334  18.894  35.390  1.00 50.27           C
ATOM    578  CG2 VAL A  75      18.119  19.012  33.167  1.00 56.44           C
ATOM    579  N   LYS A  76      14.982  19.068  35.026  1.00 76.40           N
ATOM    580  CA  LYS A  76      13.596  19.302  34.647  1.00 73.32           C
ATOM    581  C   LYS A  76      13.358  20.727  34.138  1.00 67.42           C
ATOM    582  O   LYS A  76      12.257  21.062  33.702  1.00 69.70           O
ATOM    583  CB  LYS A  76      12.674  18.970  35.827  1.00 77.21           C
ATOM    584  CG  LYS A  76      13.096  17.717  36.594  1.00 80.55           C
ATOM    585  CD  LYS A  76      12.008  17.195  37.519  1.00 88.26           C
ATOM    586  CE  LYS A  76      12.406  15.850  38.113  1.00 91.22           C
ATOM    587  N   SER A  77      14.392  21.561  34.188  1.00 55.75           N
ATOM    588  CA  SER A  77      14.293  22.910  33.642  1.00 56.63           C
ATOM    589  C   SER A  77      15.574  23.325  32.943  1.00 55.33           C
ATOM    590  O   SER A  77      16.640  22.756  33.194  1.00 56.20           O
ATOM    591  CB  SER A  77      13.968  23.927  34.739  1.00 54.75           C
ATOM    592  OG  SER A  77      15.130  24.254  35.486  1.00 51.59           O
ATOM    593  N   VAL A  78      15.454  24.329  32.078  1.00 56.07           N
ATOM    594  CA  VAL A  78      16.599  24.952  31.424  1.00 59.23           C
ATOM    595  C   VAL A  78      17.637  25.486  32.417  1.00 66.67           C
ATOM    596  O   VAL A  78      18.827  25.193  32.285  1.00 71.06           O
ATOM    597  CB  VAL A  78      16.142  26.099  30.512  1.00 65.94           C
ATOM    598  CG1 VAL A  78      17.348  26.774  29.855  1.00 63.47           C
ATOM    599  CG2 VAL A  78      15.151  25.576  29.469  1.00 68.99           C
ATOM    600  N   ASP A  79      17.191  26.262  33.405  1.00 65.94           N
ATOM    601  CA  ASP A  79      18.111  26.828  34.389  1.00 69.11           C
ATOM    602  C   ASP A  79      18.897  25.723  35.102  1.00 63.39           C
ATOM    603  O   ASP A  79      20.127  25.788  35.217  1.00 58.04           O
ATOM    604  CB  ASP A  79      17.370  27.729  35.391  1.00 69.80           C
ATOM    605  N   GLU A  80      18.183  24.691  35.541  1.00 59.55           N
ATOM    606  CA  GLU A  80      18.794  23.571  36.247  1.00 63.52           C
ATOM    607  C   GLU A  80      19.842  22.872  35.367  1.00 65.38           C
ATOM    608  O   GLU A  80      20.907  22.483  35.852  1.00 66.70           O
ATOM    609  CB  GLU A  80      17.703  22.595  36.715  1.00 66.95           C
ATOM    610  CG  GLU A  80      18.177  21.440  37.599  1.00 81.03           C
ATOM    611  CD  GLU A  80      17.047  20.470  37.957  1.00 94.46           C
ATOM    612  OE1 GLU A  80      15.867  20.821  37.723  1.00100.76           O
ATOM    613  OE2 GLU A  80      17.334  19.360  38.468  1.00 94.63           O
ATOM    614  N   ALA A  81      19.549  22.757  34.071  1.00 60.78           N
ATOM    615  CA  ALA A  81      20.440  22.083  33.124  1.00 59.57           C
ATOM    616  C   ALA A  81      21.751  22.836  32.916  1.00 59.88           C
ATOM    617  O   ALA A  81      22.800  22.224  32.705  1.00 56.77           O
ATOM    618  CB  ALA A  81      19.738  21.862  31.782  1.00 54.38           C
ATOM    619  N   ILE A  82      21.683  24.162  32.970  1.00 62.89           N
ATOM    620  CA  ILE A  82      22.866  25.002  32.814  1.00 66.47           C
ATOM    621  C   ILE A  82      23.743  24.937  34.065  1.00 73.95           C
ATOM    622  O   ILE A  82      24.975  24.875  33.978  1.00 74.70           O
ATOM    623  CB  ILE A  82      22.462  26.465  32.531  1.00 73.74           C
ATOM    624  CG1 ILE A  82      21.650  26.538  31.236  1.00 70.51           C
ATOM    625  CG2 ILE A  82      23.686  27.373  32.461  1.00 76.03           C
ATOM    626  CD1 ILE A  82      21.193  27.929  30.884  1.00 67.75           C
ATOM    627  N   ALA A  83      23.101  24.947  35.230  1.00 76.21           N
ATOM    628  CA  ALA A  83      23.826  24.894  36.495  1.00 77.17           C
ATOM    629  C   ALA A  83      24.535  23.554  36.651  1.00 66.99           C
ATOM    630  O   ALA A  83      25.683  23.496  37.096  1.00 58.15           O
ATOM    631  CB  ALA A  83      22.885  25.145  37.665  1.00 78.81           C
ATOM    632  N   ALA A  84      23.853  22.483  36.260  1.00 65.53           N
ATOM    633  CA  ALA A  84      24.407  21.138  36.381  1.00 63.70           C
ATOM    634  C   ALA A  84      25.632  20.933  35.491  1.00 61.12           C
ATOM    635  O   ALA A  84      26.365  19.956  35.653  1.00 57.78           O
ATOM    636  CB  ALA A  84      23.342  20.091  36.083  1.00 61.25           C
ATOM    637  N   CYS A  85      25.854  21.861  34.561  1.00 65.11           N
ATOM    638  CA  CYS A  85      27.018  21.809  33.679  1.00 71.31           C
ATOM    639  C   CYS A  85      28.213  22.398  34.387  1.00 76.66           C
ATOM    640  O   CYS A  85      29.357  22.009  34.145  1.00 75.13           O
ATOM    641  CB  CYS A  85      26.759  22.580  32.387  1.00 73.10           C
ATOM    642  SG  CYS A  85      25.652  21.730  31.259  1.00 71.29           S
ATOM    643  N   GLY A  86      27.928  23.347  35.268  1.00 80.03           N
ATOM    644  CA  GLY A  86      28.948  23.969  36.085  1.00 79.30           C
ATOM    645  C   GLY A  86      29.647  25.110  35.379  1.00 79.52           C
ATOM    646  O   GLY A  86      29.138  25.664  34.395  1.00 80.24           O
ATOM    647  N   ASP A  87      30.827  25.449  35.890  1.00 77.36           N
ATOM    648  CA  ASP A  87      31.600  26.580  35.400  1.00 80.01           C
ATOM    649  C   ASP A  87      32.619  26.136  34.350  1.00 76.99           C
ATOM    650  O   ASP A  87      33.819  26.044  34.619  1.00 75.67           O
ATOM    651  CB  ASP A  87      32.291  27.282  36.572  1.00 83.37           C
ATOM    652  CG  ASP A  87      33.073  28.504  36.143  1.00 84.10           C
ATOM    653  OD1 ASP A  87      32.621  29.204  35.207  1.00 85.49           O
ATOM    654  OD2 ASP A  87      34.141  28.762  36.744  1.00 81.30           O
ATOM    655  N   VAL A  88      32.120  25.857  33.150  1.00 72.01           N
ATOM    656  CA  VAL A  88      32.959  25.461  32.026  1.00 61.90           C
ATOM    657  C   VAL A  88      32.960  26.595  31.008  1.00 56.76           C
ATOM    658  O   VAL A  88      32.070  27.456  31.052  1.00 55.35           O
ATOM    659  CB  VAL A  88      32.418  24.177  31.366  1.00 61.99           C
ATOM    660  CG1 VAL A  88      32.534  23.001  32.318  1.00 60.05           C
ATOM    661  CG2 VAL A  88      30.975  24.379  30.933  1.00 62.19           C
ATOM    662  N   PRO A  89      33.965  26.617  30.101  1.00 50.10           N
ATOM    663  CA  PRO A  89      33.950  27.616  29.018  1.00 55.83           C
ATOM    664  C   PRO A  89      32.723  27.471  28.108  1.00 60.99           C
ATOM    665  O   PRO A  89      31.980  28.433  27.907  1.00 59.79           O
ATOM    666  CB  PRO A  89      35.226  27.308  28.212  1.00 54.66           C
ATOM    667  CG  PRO A  89      36.086  26.475  29.107  1.00 48.51           C
ATOM    668  CD  PRO A  89      35.163  25.752  30.056  1.00 47.14           C
ATOM    669  N   GLU A  90      32.509  26.274  27.571  1.00 59.02           N
ATOM    670  CA  GLU A  90      31.467  26.082  26.566  1.00 52.91           C
ATOM    671  C   GLU A  90      30.543  24.904  26.873  1.00 47.54           C
ATOM    672  O   GLU A  90      31.006  23.805  27.184  1.00 52.26           O
ATOM    673  CB  GLU A  90      32.107  25.914  25.185  1.00 54.77           C
ATOM    674  CG  GLU A  90      31.122  25.812  24.038  1.00 56.84           C
ATOM    675  CD  GLU A  90      31.817  25.805  22.688  1.00 51.85           C
ATOM    676  OE1 GLU A  90      31.175  26.202  21.686  1.00 46.09           O
ATOM    677  OE2 GLU A  90      33.008  25.411  22.635  1.00 48.22           O
ATOM    678  N   ILE A  91      29.236  25.143  26.794  1.00 49.02           N
ATOM    679  CA  ILE A  91      28.242  24.073  26.891  1.00 49.62           C
ATOM    680  C   ILE A  91      27.657  23.759  25.505  1.00 51.06           C
ATOM    681  O   ILE A  91      27.275  24.666  24.761  1.00 52.74           O
ATOM    682  CB  ILE A  91      27.083  24.450  27.830  1.00 48.73           C
ATOM    683  CG1 ILE A  91      27.604  24.809  29.221  1.00 50.39           C
ATOM    684  CG2 ILE A  91      26.091  23.301  27.938  1.00 53.79           C
ATOM    685  CD1 ILE A  91      26.536  25.426  30.134  1.00 49.12           C
ATOM    686  N   MET A  92      27.582  22.473  25.169  1.00 44.46           N
ATOM    687  CA  MET A  92      27.093  22.037  23.862  1.00 39.52           C
ATOM    688  C   MET A  92      25.655  21.523  23.949  1.00 38.06           C
ATOM    689  O   MET A  92      25.391  20.515  24.607  1.00 37.98           O
ATOM    690  CB  MET A  92      28.002  20.930  23.308  1.00 39.65           C
ATOM    691  CG  MET A  92      29.442  21.362  23.073  1.00 41.78           C
ATOM    692  SD  MET A  92      29.515  22.791  21.982  1.00 54.99           S
ATOM    693  CE  MET A  92      28.994  22.029  20.436  1.00 50.04           C
ATOM    694  N   VAL A  93      24.724  22.206  23.290  1.00 34.63           N
ATOM    695  CA  VAL A  93      23.333  21.743  23.246  1.00 33.38           C
ATOM    696  C   VAL A  93      23.083  20.963  21.953  1.00 36.68           C
ATOM    697  O   VAL A  93      23.253  21.507  20.859  1.00 42.39           O
ATOM    698  CB  VAL A  93      22.342  22.915  23.313  1.00 38.28           C
ATOM    699  CG1 VAL A  93      20.905  22.405  23.195  1.00 41.56           C
ATOM    700  CG2 VAL A  93      22.551  23.737  24.591  1.00 32.84           C
ATOM    701  N   ILE A  94      22.671  19.700  22.074  1.00 29.86           N
ATOM    702  CA  ILE A  94      22.618  18.804  20.911  1.00 35.45           C
ATOM    703  C   ILE A  94      21.230  18.338  20.433  1.00 39.65           C
ATOM    704  O   ILE A  94      21.137  17.474  19.565  1.00 51.78           O
ATOM    705  CB  ILE A  94      23.527  17.565  21.107  1.00 34.15           C
ATOM    706  CG1 ILE A  94      22.855  16.538  22.022  1.00 34.55           C
ATOM    707  CG2 ILE A  94      24.899  17.987  21.646  1.00 28.11           C
ATOM    708  CD1 ILE A  94      23.652  15.245  22.172  1.00 31.28           C
ATOM    709  N   GLY A  95      20.158  18.893  20.992  1.00 37.75           N
ATOM    710  CA  GLY A  95      18.814  18.553  20.539  1.00 41.40           C
ATOM    711  C   GLY A  95      17.930  17.870  21.576  1.00 43.81           C
ATOM    712  O   GLY A  95      18.373  17.615  22.698  1.00 43.84           O
ATOM    713  N   GLY A  96      16.686  17.559  21.204  1.00 46.56           N
ATOM    714  CA  GLY A  96      16.195  17.774  19.849  1.00 44.17           C
ATOM    715  C   GLY A  96      15.516  19.122  19.629  1.00 47.81           C
ATOM    716  O   GLY A  96      15.986  20.150  20.134  1.00 46.64           O
ATOM    717  N   GLY A  97      14.413  19.110  18.872  1.00 47.15           N
ATOM    718  CA  GLY A  97      13.700  20.313  18.458  1.00 34.67           C
ATOM    719  C   GLY A  97      13.340  21.339  19.524  1.00 47.24           C
ATOM    720  O   GLY A  97      13.741  22.503  19.408  1.00 49.65           O
ATOM    721  N   ARG A  98      12.579  20.935  20.546  1.00 56.82           N
ATOM    722  CA  ARG A  98      12.141  21.873  21.588  1.00 61.83           C
ATOM    723  C   ARG A  98      13.334  22.446  22.323  1.00 59.56           C
ATOM    724  O   ARG A  98      13.378  23.639  22.623  1.00 64.62           O
ATOM    725  CB  ARG A  98      11.232  21.207  22.629  1.00 71.81           C
ATOM    726  CG  ARG A  98      10.198  20.237  22.109  1.00 82.11           C
ATOM    727  CD  ARG A  98      10.055  19.088  23.095  1.00 95.95           C
ATOM    728  NE  ARG A  98       9.082  18.087  22.665  1.00104.87           N
ATOM    729  CZ  ARG A  98       8.952  16.882  23.212  1.00110.45           C
ATOM    730  NH1 ARG A  98       9.742  16.514  24.213  1.00112.69           N
ATOM    731  NH2 ARG A  98       8.034  16.044  22.749  1.00108.76           N
ATOM    732  N   VAL A  99      14.295  21.578  22.628  1.00 44.73           N
ATOM    733  CA  VAL A  99      15.455  21.998  23.395  1.00 47.04           C
ATOM    734  C   VAL A  99      16.334  22.977  22.612  1.00 56.03           C
ATOM    735  O   VAL A  99      16.921  23.879  23.207  1.00 60.44           O
ATOM    736  CB  VAL A  99      16.233  20.792  24.016  1.00 42.96           C
ATOM    737  CG1 VAL A  99      15.489  19.489  23.731  1.00 54.52           C
ATOM    738  CG2 VAL A  99      17.650  20.732  23.519  1.00 41.35           C
ATOM    739  N   TYR A 100      16.400  22.823  21.287  1.00 52.01           N
ATOM    740  CA  TYR A 100      17.043  23.841  20.459  1.00 48.19           C
ATOM    741  C   TYR A 100      16.302  25.171  20.629  1.00 49.78           C
ATOM    742  O   TYR A 100      16.928  26.203  20.889  1.00 47.82           O
ATOM    743  CB  TYR A 100      17.070  23.453  18.977  1.00 42.15           C
ATOM    744  CG  TYR A 100      18.103  22.418  18.560  1.00 37.62           C
ATOM    745  CD1 TYR A 100      19.391  22.424  19.080  1.00 37.93           C
ATOM    746  CD2 TYR A 100      17.787  21.442  17.616  1.00 39.55           C
ATOM    747  CE1 TYR A 100      20.347  21.467  18.674  1.00 37.10           C
ATOM    748  CE2 TYR A 100      18.728  20.485  17.208  1.00 35.83           C
ATOM    749  CZ  TYR A 100      20.006  20.505  17.740  1.00 35.48           C
ATOM    750  OH  TYR A 100      20.938  19.568  17.336  1.00 31.50           O
ATOM    751  N   GLU A 101      14.973  25.144  20.482  1.00 49.10           N
ATOM    752  CA  GLU A 101      14.153  26.361  20.635  1.00 55.56           C
ATOM    753  C   GLU A 101      14.423  27.074  21.964  1.00 61.39           C
ATOM    754  O   GLU A 101      14.679  28.275  21.987  1.00 69.26           O
ATOM    755  CB  GLU A 101      12.646  26.074  20.473  1.00 40.18           C
ATOM    756  N   GLN A 102      14.408  26.312  23.055  1.00 56.87           N
ATOM    757  CA  GLN A 102      14.623  26.844  24.401  1.00 52.56           C
ATOM    758  C   GLN A 102      15.997  27.470  24.653  1.00 54.67           C
ATOM    759  O   GLN A 102      16.103  28.450  25.381  1.00 62.87           O
ATOM    760  CB  GLN A 102      14.362  25.750  25.440  1.00 49.92           C
ATOM    761  CG  GLN A 102      12.901  25.383  25.607  1.00 54.94           C
ATOM    762  CD  GLN A 102      12.709  24.140  26.451  1.00 67.99           C
ATOM    763  OE1 GLN A 102      13.331  23.104  26.199  1.00 70.98           O
ATOM    764  NE2 GLN A 102      11.851  24.236  27.466  1.00 71.28           N
ATOM    765  N   PHE A 103      17.042  26.902  24.060  1.00 53.20           N
ATOM    766  CA  PHE A 103      18.411  27.333  24.347  1.00 53.69           C
ATOM    767  C   PHE A 103      18.957  28.352  23.360  1.00 58.46           C
ATOM    768  O   PHE A 103      20.070  28.854  23.532  1.00 60.24           O
ATOM    769  CB  PHE A 103      19.354  26.128  24.409  1.00 48.57           C
ATOM    770  CG  PHE A 103      19.295  25.385  25.708  1.00 48.76           C
ATOM    771  CD1 PHE A 103      18.486  24.268  25.852  1.00 46.59           C
ATOM    772  CD2 PHE A 103      20.031  25.817  26.802  1.00 54.72           C
ATOM    773  CE1 PHE A 103      18.423  23.580  27.060  1.00 49.25           C
ATOM    774  CE2 PHE A 103      19.973  25.135  28.016  1.00 54.07           C
ATOM    775  CZ  PHE A 103      19.168  24.016  28.143  1.00 55.18           C
ATOM    776  N   LEU A 104      18.186  28.646  22.320  1.00 62.09           N
ATOM    777  CA  LEU A 104      18.642  29.577  21.287  1.00 61.48           C
ATOM    778  C   LEU A 104      18.806  31.026  21.787  1.00 60.25           C
ATOM    779  O   LEU A 104      19.880  31.613  21.596  1.00 55.15           O
ATOM    780  CB  LEU A 104      17.753  29.495  20.041  1.00 58.43           C
ATOM    781  CG  LEU A 104      18.141  30.373  18.848  1.00 53.23           C
ATOM    782  CD1 LEU A 104      19.411  29.866  18.180  1.00 46.35           C
ATOM    783  CD2 LEU A 104      16.995  30.432  17.857  1.00 52.25           C
ATOM    784  N   PRO A 105      17.764  31.602  22.445  1.00 63.72           N
ATOM    785  CA  PRO A 105      17.935  32.971  22.957  1.00 64.00           C
ATOM    786  C   PRO A 105      19.095  33.094  23.942  1.00 68.14           C
ATOM    787  O   PRO A 105      19.627  34.189  24.138  1.00 75.62           O
ATOM    788  CB  PRO A 105      16.600  33.258  23.666  1.00 54.74           C
ATOM    789  CG  PRO A 105      15.980  31.926  23.896  1.00 54.20           C
ATOM    790  CD  PRO A 105      16.405  31.097  22.726  1.00 57.94           C
ATOM    791  N   LYS A 106      19.484  31.976  24.545  1.00 61.08           N
ATOM    792  CA  LYS A 106      20.605  31.958  25.474  1.00 57.10           C
ATOM    793  C   LYS A 106      21.921  31.584  24.793  1.00 55.31           C
ATOM    794  O   LYS A 106      22.971  31.597  25.433  1.00 55.40           O
ATOM    795  CB  LYS A 106      20.310  31.011  26.648  1.00 59.10           C
ATOM    796  CG  LYS A 106      19.004  31.341  27.377  1.00 63.38           C
ATOM    797  CD  LYS A 106      18.974  30.798  28.800  1.00 65.80           C
ATOM    798  CE  LYS A 106      20.184  31.268  29.603  1.00 75.47           C
ATOM    799  NZ  LYS A 106      20.341  32.750  29.620  1.00 78.96           N
ATOM    800  N   ALA A 107      21.858  31.262  23.499  1.00 61.32           N
ATOM    801  CA  ALA A 107      23.024  30.776  22.748  1.00 61.17           C
ATOM    802  C   ALA A 107      23.876  31.911  22.176  1.00 60.42           C
ATOM    803  O   ALA A 107      23.340  32.911  21.701  1.00 68.53           O
ATOM    804  CB  ALA A 107      22.580  29.850  21.615  1.00 56.97           C
ATOM    805  N   GLN A 108      25.196  31.747  22.206  1.00 53.53           N
ATOM    806  CA  GLN A 108      26.102  32.716  21.583  1.00 64.77           C
ATOM    807  C   GLN A 108      26.928  32.105  20.443  1.00 70.15           C
ATOM    808  O   GLN A 108      27.812  32.763  19.889  1.00 74.95           O
ATOM    809  CB  GLN A 108      27.026  33.357  22.631  1.00 72.27           C
ATOM    810  CG  GLN A 108      26.321  34.326  23.570  1.00 82.28           C
ATOM    811  CD  GLN A 108      27.141  34.666  24.809  1.00 93.78           C
ATOM    812  OE1 GLN A 108      28.355  34.457  24.846  1.00 99.55           O
ATOM    813  NE2 GLN A 108      26.473  35.190  25.836  1.00 93.94           N
ATOM    814  N   LYS A 109      26.639  30.852  20.093  1.00 59.96           N
ATOM    815  CA  LYS A 109      27.407  30.167  19.059  1.00 49.92           C
ATOM    816  C   LYS A 109      26.663  28.966  18.429  1.00 52.82           C
ATOM    817  O   LYS A 109      26.026  28.179  19.132  1.00 52.49           O
ATOM    818  CB  LYS A 109      28.761  29.739  19.635  1.00 39.38           C
ATOM    819  CG  LYS A 109      29.789  29.315  18.610  1.00 39.58           C
ATOM    820  CD  LYS A 109      31.096  28.928  19.282  1.00 45.74           C
ATOM    821  CE  LYS A 109      32.212  28.755  18.263  1.00 49.21           C
ATOM    822  NZ  LYS A 109      33.415  28.096  18.844  1.00 48.25           N
ATOM    823  N   LEU A 110      26.743  28.837  17.105  1.00 52.58           N
ATOM    824  CA  LEU A 110      26.119  27.711  16.398  1.00 46.42           C
ATOM    825  C   LEU A 110      27.109  26.944  15.532  1.00 46.72           C
ATOM    826  O   LEU A 110      27.872  27.536  14.771  1.00 48.63           O
ATOM    827  CB  LEU A 110      24.980  28.183  15.498  1.00 36.78           C
ATOM    828  CG  LEU A 110      23.968  29.170  16.069  1.00 45.28           C
ATOM    829  CD1 LEU A 110      22.991  29.583  14.964  1.00 43.33           C
ATOM    830  CD2 LEU A 110      23.228  28.549  17.249  1.00 48.81           C
ATOM    831  N   TYR A 111      27.078  25.622  15.647  1.00 40.41           N
ATOM    832  CA  TYR A 111      27.790  24.751  14.728  1.00 37.21           C
ATOM    833  C   TYR A 111      26.758  24.040  13.831  1.00 36.33           C
ATOM    834  O   TYR A 111      26.035  23.142  14.266  1.00 35.55           O
ATOM    835  CB  TYR A 111      28.613  23.712  15.499  1.00 37.81           C
ATOM    836  CG  TYR A 111      29.566  24.265  16.542  1.00 40.47           C
ATOM    837  CD1 TYR A 111      29.101  24.732  17.769  1.00 42.47           C
ATOM    838  CD2 TYR A 111      30.935  24.283  16.314  1.00 39.23           C
ATOM    839  CE1 TYR A 111      29.971  25.220  18.731  1.00 41.50           C
ATOM    840  CE2 TYR A 111      31.814  24.768  17.264  1.00 39.97           C
ATOM    841  CZ  TYR A 111      31.326  25.231  18.473  1.00 43.78           C
ATOM    842  OH  TYR A 111      32.196  25.698  19.423  1.00 42.08           O
ATOM    843  N   LEU A 112      26.683  24.437  12.573  1.00 37.06           N
ATOM    844  CA  LEU A 112      25.712  23.827  11.681  1.00 34.64           C
ATOM    845  C   LEU A 112      26.392  22.954  10.646  1.00 34.82           C
ATOM    846  O   LEU A 112      27.476  23.292  10.151  1.00 34.64           O
ATOM    847  CB  LEU A 112      24.895  24.910  10.984  1.00 42.18           C
ATOM    848  CG  LEU A 112      24.201  25.827  11.982  1.00 39.83           C
ATOM    849  CD1 LEU A 112      23.390  26.913  11.256  1.00 32.21           C
ATOM    850  CD2 LEU A 112      23.318  24.979  12.886  1.00 34.94           C
ATOM    851  N   THR A 113      25.771  21.817  10.333  1.00 36.33           N
ATOM    852  CA  THR A 113      26.162  21.057   9.151  1.00 29.58           C
ATOM    853  C   THR A 113      25.007  21.093   8.178  1.00 28.35           C
ATOM    854  O   THR A 113      23.972  20.476   8.411  1.00 36.71           O
ATOM    855  CB  THR A 113      26.461  19.593   9.462  1.00 32.63           C
ATOM    856  OG1 THR A 113      27.473  19.510  10.475  1.00 34.29           O
ATOM    857  CG2 THR A 113      26.940  18.879   8.193  1.00 35.75           C
ATOM    858  N   HIS A 114      25.177  21.838   7.095  1.00 27.13           N
ATOM    859  CA  HIS A 114      24.161  21.907   6.049  1.00 29.21           C
ATOM    860  C   HIS A 114      24.364  20.750   5.079  1.00 30.13           C
ATOM    861  O   HIS A 114      25.324  20.728   4.299  1.00 30.98           O
ATOM    862  CB  HIS A 114      24.250  23.242   5.310  1.00 30.97           C
ATOM    863  CG  HIS A 114      24.095  24.427   6.206  1.00 46.49           C
ATOM    864  ND1 HIS A 114      22.871  24.830   6.694  1.00 56.07           N
ATOM    865  CD2 HIS A 114      25.008  25.289   6.713  1.00 46.45           C
ATOM    866  CE1 HIS A 114      23.034  25.897   7.457  1.00 54.39           C
ATOM    867  NE2 HIS A 114      24.322  26.196   7.484  1.00 51.05           N
ATOM    868  N   ILE A 115      23.468  19.774   5.148  1.00 28.56           N
ATOM    869  CA  ILE A 115      23.578  18.579   4.325  1.00 30.17           C
ATOM    870  C   ILE A 115      22.669  18.726   3.112  1.00 28.35           C
ATOM    871  O   ILE A 115      21.486  19.058   3.251  1.00 28.32           O
ATOM    872  CB  ILE A 115      23.216  17.330   5.144  1.00 29.45           C
ATOM    873  CG1 ILE A 115      24.123  17.265   6.382  1.00 23.75           C
ATOM    874  CG2 ILE A 115      23.346  16.065   4.288  1.00 21.84           C
ATOM    875  CD1 ILE A 115      23.552  16.454   7.524  1.00 27.03           C
ATOM    876  N   ASP A 116      23.224  18.513   1.920  1.00 30.59           N
ATOM    877  CA  ASP A 116      22.427  18.605   0.685  1.00 32.45           C
ATOM    878  C   ASP A 116      21.663  17.314   0.408  1.00 36.79           C
ATOM    879  O   ASP A 116      22.066  16.480  -0.413  1.00 34.27           O
ATOM    880  CB  ASP A 116      23.302  18.976  -0.508  1.00 30.12           C
ATOM    881  CG  ASP A 116      24.017  20.289  -0.303  1.00 38.50           C
ATOM    882  OD1 ASP A 116      23.328  21.277   0.027  1.00 45.20           O
ATOM    883  OD2 ASP A 116      25.263  20.330  -0.440  1.00 39.28           O
ATOM    884  N   ALA A 117      20.550  17.179   1.118  1.00 31.25           N
ATOM    885  CA  ALA A 117      19.708  15.997   1.087  1.00 24.15           C
ATOM    886  C   ALA A 117      18.273  16.409   1.423  1.00 29.15           C
ATOM    887  O   ALA A 117      18.024  17.021   2.463  1.00 34.33           O
ATOM    888  CB  ALA A 117      20.213  14.959   2.086  1.00 18.12           C
ATOM    889  N   GLU A 118      17.338  16.086   0.532  1.00 29.31           N
ATOM    890  CA  GLU A 118      15.927  16.323   0.792  1.00 28.53           C
ATOM    891  C   GLU A 118      15.316  15.169   1.578  1.00 31.49           C
ATOM    892  O   GLU A 118      15.241  14.030   1.107  1.00 34.44           O
ATOM    893  CB  GLU A 118      15.155  16.608  -0.502  1.00 30.69           C
ATOM    894  CG  GLU A 118      15.579  17.915  -1.168  1.00 40.12           C
ATOM    895  CD  GLU A 118      14.675  18.338  -2.333  1.00 48.10           C
ATOM    896  OE1 GLU A 118      13.900  17.493  -2.847  1.00 35.77           O
ATOM    897  OE2 GLU A 118      14.748  19.530  -2.729  1.00 54.51           O
ATOM    898  N   VAL A 119      14.889  15.487   2.794  1.00 25.03           N
ATOM    899  CA  VAL A 119      14.326  14.511   3.708  1.00 28.72           C
ATOM    900  C   VAL A 119      12.984  15.029   4.198  1.00 38.83           C
ATOM    901  O   VAL A 119      12.839  16.225   4.524  1.00 39.37           O
ATOM    902  CB  VAL A 119      15.252  14.301   4.935  1.00 35.34           C
ATOM    903  CG1 VAL A 119      14.730  13.152   5.816  1.00 29.56           C
ATOM    904  CG2 VAL A 119      16.690  14.048   4.489  1.00 35.19           C
ATOM    905  N   GLU A 120      12.006  14.130   4.233  1.00 43.32           N
ATOM    906  CA  GLU A 120      10.725  14.405   4.871  1.00 40.56           C
ATOM    907  C   GLU A 120      10.910  14.484   6.381  1.00 36.57           C
ATOM    908  O   GLU A 120      11.656  13.696   6.970  1.00 33.99           O
ATOM    909  CB  GLU A 120       9.699  13.327   4.525  1.00 46.95           C
ATOM    910  CG  GLU A 120       9.308  13.307   3.054  1.00 61.98           C
ATOM    911  CD  GLU A 120       8.103  12.424   2.785  1.00 79.45           C
ATOM    912  OE1 GLU A 120       7.508  11.912   3.764  1.00 83.90           O
ATOM    913  OE2 GLU A 120       7.751  12.242   1.596  1.00 85.59           O
ATOM    914  N   GLY A 121      10.225  15.439   7.000  1.00 35.60           N
ATOM    915  CA  GLY A 121      10.369  15.681   8.417  1.00 39.65           C
ATOM    916  C   GLY A 121       9.331  16.646   8.921  1.00 42.89           C
ATOM    917  O   GLY A 121       8.906  17.535   8.191  1.00 47.23           O
ATOM    918  N   ASP A 122       8.917  16.461  10.171  1.00 48.75           N
ATOM    919  CA  ASP A 122       7.976  17.374  10.801  1.00 51.82           C
ATOM    920  C   ASP A 122       8.747  18.384  11.615  1.00 39.48           C
ATOM    921  O   ASP A 122       8.296  19.497  11.808  1.00 41.15           O
ATOM    922  CB  ASP A 122       7.007  16.623  11.718  1.00 72.07           C
ATOM    923  CG  ASP A 122       6.117  15.655  10.963  1.00 95.73           C
ATOM    924  OD1 ASP A 122       5.526  16.050   9.932  1.00102.22           O
ATOM    925  OD2 ASP A 122       6.010  14.496  11.410  1.00104.66           O
ATOM    926  N   THR A 123       9.919  17.994  12.094  1.00 40.26           N
ATOM    927  CA  THR A 123      10.667  18.869  12.986  1.00 42.45           C
ATOM    928  C   THR A 123      11.711  19.661  12.218  1.00 37.48           C
ATOM    929  O   THR A 123      12.424  19.121  11.365  1.00 44.15           O
ATOM    930  CB  THR A 123      11.381  18.083  14.105  1.00 42.08           C
ATOM    931  OG1 THR A 123      10.513  17.054  14.590  1.00 41.26           O
ATOM    932  CG2 THR A 123      11.783  19.025  15.241  1.00 38.19           C
ATOM    933  N   HIS A 124      11.803  20.944  12.541  1.00 33.18           N
ATOM    934  CA  HIS A 124      12.750  21.836  11.891  1.00 32.01           C
ATOM    935  C   HIS A 124      13.527  22.618  12.929  1.00 34.53           C
ATOM    936  O   HIS A 124      13.041  22.883  14.023  1.00 41.96           O
ATOM    937  CB  HIS A 124      12.020  22.767  10.916  1.00 35.45           C
ATOM    938  CG  HIS A 124      11.313  22.028   9.833  1.00 38.22           C
ATOM    939  ND1 HIS A 124      10.020  21.552   9.976  1.00 41.69           N
ATOM    940  CD2 HIS A 124      11.723  21.613   8.613  1.00 35.54           C
ATOM    941  CE1 HIS A 124       9.668  20.904   8.890  1.00 42.90           C
ATOM    942  NE2 HIS A 124      10.687  20.928   8.032  1.00 36.22           N
ATOM    943  N   PHE A 125      14.756  22.959  12.581  1.00 39.01           N
ATOM    944  CA  PHE A 125      15.582  23.782  13.433  1.00 45.93           C
ATOM    945  C   PHE A 125      14.937  25.159  13.547  1.00 55.49           C
ATOM    946  O   PHE A 125      14.560  25.754  12.531  1.00 58.80           O
ATOM    947  CB  PHE A 125      16.978  23.911  12.827  1.00 41.72           C
ATOM    948  CG  PHE A 125      17.995  24.458  13.776  1.00 34.52           C
ATOM    949  CD1 PHE A 125      18.636  23.624  14.667  1.00 35.79           C
ATOM    950  CD2 PHE A 125      18.306  25.805  13.785  1.00 42.53           C
ATOM    951  CE1 PHE A 125      19.581  24.117  15.551  1.00 40.96           C
ATOM    952  CE2 PHE A 125      19.256  26.307  14.663  1.00 46.26           C
ATOM    953  CZ  PHE A 125      19.894  25.456  15.550  1.00 44.42           C
ATOM    954  N   PRO A 126      14.795  25.662  14.787  1.00 55.10           N
ATOM    955  CA  PRO A 126      14.241  26.984  15.116  1.00 54.81           C
ATOM    956  C   PRO A 126      14.681  28.093  14.157  1.00 61.25           C
ATOM    957  O   PRO A 126      15.860  28.170  13.804  1.00 57.62           O
ATOM    958  CB  PRO A 126      14.816  27.249  16.511  1.00 55.39           C
ATOM    959  CG  PRO A 126      14.853  25.895  17.135  1.00 55.64           C
ATOM    960  CD  PRO A 126      15.138  24.905  16.003  1.00 55.07           C
ATOM    961  N   ASP A 127      13.736  28.931  13.732  1.00 77.62           N
ATOM    962  CA  ASP A 127      14.053  30.081  12.887  1.00 82.80           C
ATOM    963  C   ASP A 127      14.909  31.078  13.671  1.00 85.25           C
ATOM    964  O   ASP A 127      14.536  31.518  14.766  1.00 83.65           O
ATOM    965  CB  ASP A 127      12.775  30.755  12.376  1.00 79.98           C
ATOM    966  N   TYR A 128      16.069  31.415  13.117  1.00 84.71           N
ATOM    967  CA  TYR A 128      16.980  32.340  13.782  1.00 87.82           C
ATOM    968  C   TYR A 128      17.310  33.526  12.877  1.00 96.63           C
ATOM    969  O   TYR A 128      17.819  33.345  11.765  1.00100.93           O
ATOM    970  CB  TYR A 128      18.252  31.619  14.258  1.00 81.28           C
ATOM    971  CG  TYR A 128      19.155  31.090  13.160  1.00 76.18           C
ATOM    972  CD1 TYR A 128      18.881  29.889  12.518  1.00 77.96           C
ATOM    973  CD2 TYR A 128      20.295  31.781  12.785  1.00 73.39           C
ATOM    974  CE1 TYR A 128      19.713  29.405  11.517  1.00 73.86           C
ATOM    975  CE2 TYR A 128      21.130  31.304  11.794  1.00 71.48           C
ATOM    976  CZ  TYR A 128      20.839  30.119  11.163  1.00 68.32           C
ATOM    977  OH  TYR A 128      21.678  29.655  10.172  1.00 65.20           O
ATOM    978  N   GLU A 129      17.001  34.734  13.358  1.00 93.61           N
ATOM    979  CA  GLU A 129      17.171  35.963  12.575  1.00 88.34           C
ATOM    980  C   GLU A 129      18.629  36.181  12.171  1.00 80.45           C
ATOM    981  O   GLU A 129      19.481  36.477  13.017  1.00 74.63           O
ATOM    982  CB  GLU A 129      16.647  37.185  13.340  1.00 88.36           C
ATOM    983  N   PRO A 130      18.913  36.042  10.864  1.00101.22           N
ATOM    984  CA  PRO A 130      20.273  36.071  10.314  1.00 94.34           C
ATOM    985  C   PRO A 130      20.960  37.416  10.515  1.00 93.75           C
ATOM    986  O   PRO A 130      22.179  37.496  10.377  1.00 93.55           O
ATOM    987  CB  PRO A 130      20.052  35.797   8.823  1.00 93.18           C
ATOM    988  CG  PRO A 130      18.659  36.278   8.559  1.00 96.68           C
ATOM    989  CD  PRO A 130      17.894  35.938   9.804  1.00 99.62           C
ATOM    990  N   ASP A 131      20.189  38.453  10.827  1.00 95.48           N
ATOM    991  CA  ASP A 131      20.762  39.755  11.149  1.00 99.78           C
ATOM    992  C   ASP A 131      21.486  39.708  12.494  1.00100.50           C
ATOM    993  O   ASP A 131      22.470  40.423  12.708  1.00 99.92           O
ATOM    994  CB  ASP A 131      19.676  40.834  11.172  1.00102.19           C
ATOM    995  N   ASP A 132      20.998  38.851  13.389  1.00 96.93           N
ATOM    996  CA  ASP A 132      21.540  38.745  14.740  1.00 89.38           C
ATOM    997  C   ASP A 132      22.765  37.830  14.825  1.00 84.40           C
ATOM    998  O   ASP A 132      23.427  37.767  15.860  1.00 85.10           O
ATOM    999  CB  ASP A 132      20.454  38.274  15.713  1.00 83.02           C
ATOM   1000  N   TRP A 133      23.076  37.138  13.732  1.00 86.06           N
ATOM   1001  CA  TRP A 133      24.189  36.182  13.713  1.00 82.01           C
ATOM   1002  C   TRP A 133      25.234  36.461  12.628  1.00 84.58           C
ATOM   1003  O   TRP A 133      24.902  36.923  11.540  1.00 88.76           O
ATOM   1004  CB  TRP A 133      23.657  34.758  13.535  1.00 64.60           C
ATOM   1005  CG  TRP A 133      22.822  34.275  14.687  1.00 66.48           C
ATOM   1006  CD1 TRP A 133      21.469  34.410  14.837  1.00 70.55           C
ATOM   1007  CD2 TRP A 133      23.289  33.572  15.853  1.00 62.23           C
ATOM   1008  NE1 TRP A 133      21.067  33.836  16.023  1.00 70.01           N
ATOM   1009  CE2 TRP A 133      22.158  33.315  16.660  1.00 65.62           C
ATOM   1010  CE3 TRP A 133      24.545  33.141  16.285  1.00 58.15           C
ATOM   1011  CZ2 TRP A 133      22.257  32.643  17.886  1.00 66.71           C
ATOM   1012  CZ3 TRP A 133      24.637  32.473  17.503  1.00 62.16           C
ATOM   1013  CH2 TRP A 133      23.499  32.231  18.287  1.00 59.81           C
ATOM   1014  N   GLU A 134      26.494  36.148  12.924  1.00 80.65           N
ATOM   1015  CA  GLU A 134      27.576  36.289  11.948  1.00 75.61           C
ATOM   1016  C   GLU A 134      28.324  34.972  11.684  1.00 67.90           C
ATOM   1017  O   GLU A 134      28.702  34.256  12.618  1.00 60.13           O
ATOM   1018  CB  GLU A 134      28.569  37.371  12.390  1.00 74.83           C
ATOM   1019  N   SER A 135      28.533  34.666  10.404  1.00 61.50           N
ATOM   1020  CA  SER A 135      29.334  33.519   9.996  1.00 54.68           C
ATOM   1021  C   SER A 135      30.809  33.809  10.199  1.00 55.93           C
ATOM   1022  O   SER A 135      31.299  34.845   9.757  1.00 71.15           O
ATOM   1023  CB  SER A 135      29.077  33.190   8.525  1.00 65.93           C
ATOM   1024  OG  SER A 135      29.950  32.172   8.063  1.00 72.39           O
ATOM   1025  N   VAL A 136      31.512  32.907  10.882  1.00 53.48           N
ATOM   1026  CA  VAL A 136      32.956  33.061  11.094  1.00 54.04           C
ATOM   1027  C   VAL A 136      33.732  31.917  10.461  1.00 54.72           C
ATOM   1028  O   VAL A 136      34.961  31.972  10.343  1.00 52.76           O
ATOM   1029  CB  VAL A 136      33.338  33.169  12.593  1.00 64.51           C
ATOM   1030  CG1 VAL A 136      32.507  34.250  13.280  1.00 66.36           C
ATOM   1031  CG2 VAL A 136      33.182  31.822  13.289  1.00 54.95           C
ATOM   1032  N   PHE A 137      32.999  30.880  10.059  1.00 54.67           N
ATOM   1033  CA  PHE A 137      33.594  29.714   9.425  1.00 47.37           C
ATOM   1034  C   PHE A 137      32.603  28.943   8.542  1.00 47.85           C
ATOM   1035  O   PHE A 137      31.492  28.622   8.965  1.00 47.74           O
ATOM   1036  CB  PHE A 137      34.189  28.777  10.473  1.00 43.85           C
ATOM   1037  CG  PHE A 137      34.815  27.546   9.882  1.00 61.83           C
ATOM   1038  CD1 PHE A 137      36.132  27.566   9.464  1.00 56.31           C
ATOM   1039  CD2 PHE A 137      34.075  26.372   9.720  1.00 53.32           C
ATOM   1040  CE1 PHE A 137      36.710  26.442   8.913  1.00 56.89           C
ATOM   1041  CE2 PHE A 137      34.646  25.239   9.176  1.00 45.22           C
ATOM   1042  CZ  PHE A 137      35.964  25.271   8.770  1.00 55.43           C
ATOM   1043  N   SER A 138      33.023  28.641   7.318  1.00 47.51           N
ATOM   1044  CA  SER A 138      32.219  27.834   6.404  1.00 51.00           C
ATOM   1045  C   SER A 138      33.114  26.959   5.535  1.00 53.09           C
ATOM   1046  O   SER A 138      34.143  27.403   5.033  1.00 52.39           O
ATOM   1047  CB  SER A 138      31.339  28.707   5.510  1.00 50.42           C
ATOM   1048  OG  SER A 138      32.073  29.168   4.388  1.00 57.72           O
ATOM   1049  N   GLU A 139      32.713  25.711   5.348  1.00 55.24           N
ATOM   1050  CA  GLU A 139      33.520  24.785   4.575  1.00 50.09           C
ATOM   1051  C   GLU A 139      32.635  23.735   3.906  1.00 46.80           C
ATOM   1052  O   GLU A 139      31.978  22.914   4.563  1.00 41.77           O
ATOM   1053  CB  GLU A 139      34.566  24.137   5.480  1.00 52.37           C
ATOM   1054  CG  GLU A 139      35.695  23.426   4.777  1.00 54.33           C
ATOM   1055  CD  GLU A 139      36.508  22.588   5.754  1.00 70.13           C
ATOM   1056  OE1 GLU A 139      35.995  21.541   6.215  1.00 67.59           O
ATOM   1057  OE2 GLU A 139      37.646  22.996   6.092  1.00 79.58           O
ATOM   1058  N   PHE A 140      32.633  23.780   2.583  1.00 42.36           N
ATOM   1059  CA  PHE A 140      31.828  22.894   1.776  1.00 38.93           C
ATOM   1060  C   PHE A 140      32.648  21.694   1.327  1.00 45.56           C
ATOM   1061  O   PHE A 140      33.816  21.825   0.967  1.00 51.81           O
ATOM   1062  CB  PHE A 140      31.292  23.640   0.548  1.00 40.01           C
ATOM   1063  CG  PHE A 140      30.531  22.755  -0.410  1.00 45.68           C
ATOM   1064  CD1 PHE A 140      29.224  22.369  -0.134  1.00 44.73           C
ATOM   1065  CD2 PHE A 140      31.124  22.298  -1.578  1.00 44.21           C
ATOM   1066  CE1 PHE A 140      28.517  21.547  -1.017  1.00 48.53           C
ATOM   1067  CE2 PHE A 140      30.424  21.473  -2.461  1.00 48.06           C
ATOM   1068  CZ  PHE A 140      29.119  21.099  -2.179  1.00 46.84           C
ATOM   1069  N   HIS A 141      32.019  20.526   1.334  1.00 39.47           N
ATOM   1070  CA  HIS A 141      32.648  19.293   0.871  1.00 44.58           C
ATOM   1071  C   HIS A 141      31.715  18.546  -0.067  1.00 49.05           C
ATOM   1072  O   HIS A 141      30.526  18.385   0.220  1.00 41.19           O
ATOM   1073  CB  HIS A 141      32.951  18.376   2.049  1.00 37.36           C
ATOM   1074  CG  HIS A 141      33.973  18.917   2.987  1.00 46.36           C
ATOM   1075  ND1 HIS A 141      35.313  18.620   2.870  1.00 51.62           N
ATOM   1076  CD2 HIS A 141      33.860  19.735   4.060  1.00 46.70           C
ATOM   1077  CE1 HIS A 141      35.983  19.231   3.830  1.00 54.11           C
ATOM   1078  NE2 HIS A 141      35.122  19.916   4.570  1.00 49.20           N
ATOM   1079  N   ASP A 142      32.247  18.061  -1.179  1.00 45.27           N
ATOM   1080  CA  ASP A 142      31.442  17.204  -2.034  1.00 41.98           C
ATOM   1081  C   ASP A 142      31.193  15.834  -1.405  1.00 38.50           C
ATOM   1082  O   ASP A 142      31.902  15.414  -0.487  1.00 32.76           O
ATOM   1083  CB  ASP A 142      32.084  17.054  -3.414  1.00 43.45           C
ATOM   1084  CG  ASP A 142      31.769  18.227  -4.328  1.00 49.99           C
ATOM   1085  OD1 ASP A 142      30.590  18.354  -4.746  1.00 50.43           O
ATOM   1086  OD2 ASP A 142      32.696  19.015  -4.629  1.00 52.50           O
ATOM   1087  N   ALA A 143      30.160  15.154  -1.893  1.00 36.47           N
ATOM   1088  CA  ALA A 143      29.966  13.754  -1.574  1.00 34.14           C
ATOM   1089  C   ALA A 143      31.180  13.002  -2.122  1.00 37.28           C
ATOM   1090  O   ALA A 143      31.729  13.370  -3.161  1.00 34.59           O
ATOM   1091  CB  ALA A 143      28.687  13.238  -2.201  1.00 27.52           C
ATOM   1092  N   ASP A 144      31.616  11.966  -1.417  1.00 32.30           N
ATOM   1093  CA  ASP A 144      32.743  11.171  -1.890  1.00 32.86           C
ATOM   1094  C   ASP A 144      32.487   9.681  -1.648  1.00 31.96           C
ATOM   1095  O   ASP A 144      31.346   9.279  -1.468  1.00 36.50           O
ATOM   1096  CB  ASP A 144      34.077  11.655  -1.277  1.00 35.77           C
ATOM   1097  CG  ASP A 144      34.141  11.497   0.260  1.00 45.69           C
ATOM   1098  OD1 ASP A 144      33.266  10.821   0.857  1.00 38.34           O
ATOM   1099  OD2 ASP A 144      35.091  12.047   0.875  1.00 44.69           O
ATOM   1100  N   ALA A 145      33.543   8.874  -1.637  1.00 32.68           N
ATOM   1101  CA  ALA A 145      33.395   7.425  -1.544  1.00 28.14           C
ATOM   1102  C   ALA A 145      32.668   6.981  -0.283  1.00 29.08           C
ATOM   1103  O   ALA A 145      31.898   6.017  -0.307  1.00 34.99           O
ATOM   1104  CB  ALA A 145      34.764   6.740  -1.641  1.00 29.50           C
ATOM   1105  N   GLN A 146      32.914   7.693   0.809  1.00 31.60           N
ATOM   1106  CA  GLN A 146      32.361   7.327   2.110  1.00 40.11           C
ATOM   1107  C   GLN A 146      31.178   8.202   2.523  1.00 32.12           C
ATOM   1108  O   GLN A 146      30.339   7.783   3.308  1.00 42.19           O
ATOM   1109  CB  GLN A 146      33.445   7.354   3.198  1.00 47.20           C
ATOM   1110  CG  GLN A 146      34.616   6.401   2.959  1.00 64.19           C
ATOM   1111  CD  GLN A 146      35.661   6.958   1.990  1.00 76.03           C
ATOM   1112  OE1 GLN A 146      35.780   8.176   1.801  1.00 76.37           O
ATOM   1113  NE2 GLN A 146      36.425   6.059   1.370  1.00 76.14           N
ATOM   1114  N   ASN A 147      31.115   9.412   1.987  1.00 26.41           N
ATOM   1115  CA  ASN A 147      30.059  10.358   2.340  1.00 20.47           C
ATOM   1116  C   ASN A 147      28.956  10.469   1.271  1.00 25.03           C
ATOM   1117  O   ASN A 147      29.217  10.802   0.115  1.00 31.53           O
ATOM   1118  CB  ASN A 147      30.666  11.730   2.658  1.00 27.51           C
ATOM   1119  CG  ASN A 147      31.510  11.713   3.928  1.00 31.74           C
ATOM   1120  OD1 ASN A 147      30.977  11.685   5.046  1.00 40.86           O
ATOM   1121  ND2 ASN A 147      32.834  11.724   3.761  1.00 29.12           N
ATOM   1122  N   SER A 148      27.721  10.192   1.685  1.00 26.58           N
ATOM   1123  CA  SER A 148      26.584  10.012   0.777  1.00 22.56           C
ATOM   1124  C   SER A 148      26.072  11.287   0.119  1.00 27.21           C
ATOM   1125  O   SER A 148      25.457  11.242  -0.946  1.00 33.42           O
ATOM   1126  CB  SER A 148      25.432   9.330   1.527  1.00 19.73           C
ATOM   1127  OG  SER A 148      25.053  10.088   2.666  1.00 29.48           O
ATOM   1128  N   HIS A 149      26.290  12.424   0.770  1.00 29.31           N
ATOM   1129  CA  HIS A 149      25.832  13.716   0.239  1.00 25.25           C
ATOM   1130  C   HIS A 149      26.892  14.800   0.411  1.00 29.06           C
ATOM   1131  O   HIS A 149      27.796  14.673   1.241  1.00 28.83           O
ATOM   1132  CB  HIS A 149      24.544  14.163   0.933  1.00 19.61           C
ATOM   1133  CG  HIS A 149      23.440  13.160   0.862  1.00 25.87           C
ATOM   1134  ND1 HIS A 149      23.429  12.000   1.622  1.00 30.97           N
ATOM   1135  CD2 HIS A 149      22.307  13.128   0.124  1.00 22.81           C
ATOM   1136  CE1 HIS A 149      22.340  11.310   1.355  1.00 35.03           C
ATOM   1137  NE2 HIS A 149      21.635  11.974   0.438  1.00 29.33           N
ATOM   1138  N   SER A 150      26.779  15.866  -0.369  1.00 25.45           N
ATOM   1139  CA  SER A 150      27.580  17.053  -0.114  1.00 29.64           C
ATOM   1140  C   SER A 150      27.097  17.738   1.184  1.00 31.38           C
ATOM   1141  O   SER A 150      25.941  17.569   1.599  1.00 30.05           O
ATOM   1142  CB  SER A 150      27.522  18.010  -1.306  1.00 29.10           C
ATOM   1143  OG  SER A 150      26.187  18.344  -1.622  1.00 30.62           O
ATOM   1144  N   TYR A 151      27.984  18.493   1.835  1.00 25.39           N
ATOM   1145  CA  TYR A 151      27.679  19.068   3.152  1.00 31.68           C
ATOM   1146  C   TYR A 151      28.526  20.295   3.444  1.00 35.55           C
ATOM   1147  O   TYR A 151      29.621  20.445   2.919  1.00 36.06           O
ATOM   1148  CB  TYR A 151      27.872  18.030   4.268  1.00 25.37           C
ATOM   1149  CG  TYR A 151      29.229  17.375   4.244  1.00 28.76           C
ATOM   1150  CD1 TYR A 151      30.287  17.874   5.000  1.00 28.62           C
ATOM   1151  CD2 TYR A 151      29.460  16.256   3.445  1.00 29.96           C
ATOM   1152  CE1 TYR A 151      31.546  17.264   4.960  1.00 39.13           C
ATOM   1153  CE2 TYR A 151      30.713  15.651   3.387  1.00 32.74           C
ATOM   1154  CZ  TYR A 151      31.749  16.155   4.149  1.00 40.46           C
ATOM   1155  OH  TYR A 151      32.985  15.552   4.084  1.00 43.80           O
ATOM   1156  N   CYS A 152      28.015  21.180   4.286  1.00 41.33           N
ATOM   1157  CA  CYS A 152      28.720  22.423   4.578  1.00 32.08           C
ATOM   1158  C   CYS A 152      28.817  22.639   6.083  1.00 30.10           C
ATOM   1159  O   CYS A 152      27.798  22.743   6.777  1.00 33.59           O
ATOM   1160  CB  CYS A 152      28.032  23.622   3.900  1.00 33.18           C
ATOM   1161  SG  CYS A 152      28.962  25.210   3.983  1.00 43.67           S
ATOM   1162  N   PHE A 153      30.043  22.679   6.593  1.00 30.45           N
ATOM   1163  CA  PHE A 153      30.244  22.977   7.999  1.00 28.62           C
ATOM   1164  C   PHE A 153      30.144  24.480   8.148  1.00 34.21           C
ATOM   1165  O   PHE A 153      30.800  25.225   7.416  1.00 38.79           O
ATOM   1166  CB  PHE A 153      31.616  22.483   8.467  1.00 29.33           C
ATOM   1167  CG  PHE A 153      31.772  20.976   8.425  1.00 35.91           C
ATOM   1168  CD1 PHE A 153      30.768  20.139   8.919  1.00 36.77           C
ATOM   1169  CD2 PHE A 153      32.907  20.395   7.868  1.00 31.87           C
ATOM   1170  CE1 PHE A 153      30.902  18.741   8.871  1.00 34.73           C
ATOM   1171  CE2 PHE A 153      33.046  18.999   7.808  1.00 29.96           C
ATOM   1172  CZ  PHE A 153      32.047  18.173   8.318  1.00 32.24           C
ATOM   1173  N   GLU A 154      29.317  24.938   9.080  1.00 33.35           N
ATOM   1174  CA  GLU A 154      29.265  26.364   9.386  1.00 43.53           C
ATOM   1175  C   GLU A 154      29.333  26.648  10.898  1.00 42.34           C
ATOM   1176  O   GLU A 154      28.695  25.960  11.697  1.00 39.48           O
ATOM   1177  CB  GLU A 154      28.011  26.993   8.775  1.00 45.17           C
ATOM   1178  CG  GLU A 154      28.079  28.512   8.666  1.00 57.44           C
ATOM   1179  CD  GLU A 154      26.789  29.128   8.138  1.00 61.71           C
ATOM   1180  OE1 GLU A 154      25.729  28.471   8.226  1.00 66.44           O
ATOM   1181  OE2 GLU A 154      26.829  30.275   7.641  1.00 61.05           O
ATOM   1182  N   ILE A 155      30.112  27.656  11.286  1.00 44.87           N
ATOM   1183  CA  ILE A 155      30.086  28.159  12.666  1.00 41.40           C
ATOM   1184  C   ILE A 155      29.570  29.601  12.697  1.00 48.25           C
ATOM   1185  O   ILE A 155      30.102  30.470  12.005  1.00 48.63           O
ATOM   1186  CB  ILE A 155      31.478  28.139  13.334  1.00 38.58           C
ATOM   1187  CG1 ILE A 155      32.001  26.716  13.483  1.00 37.67           C
ATOM   1188  CG2 ILE A 155      31.431  28.804  14.712  1.00 40.90           C
ATOM   1189  CD1 ILE A 155      33.422  26.653  14.033  1.00 42.49           C
ATOM   1190  N   LEU A 156      28.536  29.854  13.495  1.00 51.61           N
ATOM   1191  CA  LEU A 156      27.993  31.203  13.641  1.00 54.68           C
ATOM   1192  C   LEU A 156      28.191  31.706  15.068  1.00 60.94           C
ATOM   1193  O   LEU A 156      27.877  30.997  16.028  1.00 55.01           O
ATOM   1194  CB  LEU A 156      26.499  31.240  13.303  1.00 54.54           C
ATOM   1195  CG  LEU A 156      26.018  30.729  11.951  1.00 64.08           C
ATOM   1196  CD1 LEU A 156      24.647  31.310  11.643  1.00 66.66           C
ATOM   1197  CD2 LEU A 156      26.998  31.117  10.878  1.00 69.10           C
ATOM   1198  N   GLU A 157      28.711  32.923  15.208  1.00 65.72           N
ATOM   1199  CA  GLU A 157      28.815  33.556  16.525  1.00 70.41           C
ATOM   1200  C   GLU A 157      27.807  34.700  16.578  1.00 66.81           C
ATOM   1201  O   GLU A 157      27.593  35.382  15.581  1.00 68.55           O
ATOM   1202  CB  GLU A 157      30.254  34.049  16.820  1.00 75.89           C
ATOM   1203  CG  GLU A 157      31.367  33.016  16.534  1.00 79.33           C
ATOM   1204  CD  GLU A 157      32.479  32.964  17.599  1.00 82.70           C
ATOM   1205  OE1 GLU A 157      32.436  33.750  18.578  1.00 80.31           O
ATOM   1206  OE2 GLU A 157      33.396  32.118  17.453  1.00 80.98           O
ATOM   1207  N   ARG A 158      27.171  34.902  17.726  1.00 66.07           N
ATOM   1208  CA  ARG A 158      26.220  36.000  17.856  1.00 73.13           C
ATOM   1209  C   ARG A 158      26.931  37.356  17.945  1.00 79.77           C
ATOM   1210  O   ARG A 158      27.866  37.523  18.731  1.00 76.57           O
ATOM   1211  CB  ARG A 158      25.336  35.822  19.084  1.00 75.53           C
ATOM   1212  CG  ARG A 158      24.350  36.959  19.260  1.00 82.17           C
ATOM   1213  CD  ARG A 158      22.943  36.456  19.148  1.00 86.63           C
ATOM   1214  NE  ARG A 158      22.621  35.617  20.295  1.00 94.77           N
ATOM   1215  CZ  ARG A 158      21.390  35.293  20.666  1.00103.16           C
ATOM   1216  NH1 ARG A 158      20.353  35.738  19.977  1.00104.27           N
ATOM   1217  NH2 ARG A 158      21.198  34.525  21.728  1.00109.07           N
ATOM   1218  N   ARG A 159      26.472  38.316  17.140  1.00 89.31           N
ATOM   1219  CA  ARG A 159      27.059  39.662  17.063  1.00 96.38           C
ATOM   1220  C   ARG A 159      28.580  39.666  16.840  1.00 99.80           C
ATOM   1221  O   ARG A 159      29.156  38.705  16.318  1.00 92.79           O
ATOM   1222  CB  ARG A 159      26.691  40.504  18.298  1.00 90.72           C
ATOM   1223  N   GLN B   1      33.364 -10.685  20.043  1.00 99.62           N
ATOM   1224  CA  GLN B   1      32.484 -11.454  19.164  1.00 99.22           C
ATOM   1225  C   GLN B   1      32.360 -10.838  17.777  1.00 94.84           C
ATOM   1226  O   GLN B   1      32.924  -9.778  17.508  1.00 96.03           O
ATOM   1227  CB  GLN B   1      31.089 -11.573  19.779  1.00 96.90           C
ATOM   1228  N   VAL B   2      31.620 -11.515  16.900  1.00 87.91           N
ATOM   1229  CA  VAL B   2      31.243 -10.941  15.609  1.00 79.04           C
ATOM   1230  C   VAL B   2      29.720 -10.738  15.533  1.00 65.08           C
ATOM   1231  O   VAL B   2      28.940 -11.693  15.486  1.00 68.06           O
ATOM   1232  CB  VAL B   2      31.833 -11.744  14.398  1.00 81.35           C
ATOM   1233  CG1 VAL B   2      31.283 -13.172  14.349  1.00 75.19           C
ATOM   1234  CG2 VAL B   2      31.596 -10.998  13.081  1.00 77.28           C
ATOM   1235  N   GLN B   3      29.310  -9.475  15.555  1.00 45.74           N
ATOM   1236  CA  GLN B   3      27.895  -9.131  15.609  1.00 48.33           C
ATOM   1237  C   GLN B   3      27.215  -9.258  14.252  1.00 44.51           C
ATOM   1238  O   GLN B   3      26.030  -9.542  14.179  1.00 42.79           O
ATOM   1239  CB  GLN B   3      27.695  -7.705  16.149  1.00 54.37           C
ATOM   1240  CG  GLN B   3      27.948  -7.532  17.625  1.00 64.24           C
ATOM   1241  CD  GLN B   3      29.309  -8.049  18.030  1.00 77.67           C
ATOM   1242  OE1 GLN B   3      30.306  -7.777  17.352  1.00 78.65           O
ATOM   1243  NE2 GLN B   3      29.358  -8.835  19.109  1.00 79.39           N
ATOM   1244  N   LEU B   4      27.971  -9.034  13.184  1.00 32.53           N
ATOM   1245  CA  LEU B   4      27.422  -9.023  11.830  1.00 28.25           C
ATOM   1246  C   LEU B   4      28.101 -10.074  10.957  1.00 30.54           C
ATOM   1247  O   LEU B   4      29.326 -10.188  10.939  1.00 38.88           O
ATOM   1248  CB  LEU B   4      27.572  -7.633  11.177  1.00 24.84           C
ATOM   1249  CG  LEU B   4      26.926  -6.402  11.822  1.00 27.05           C
ATOM   1250  CD1 LEU B   4      27.311  -5.104  11.083  1.00 20.87           C
ATOM   1251  CD2 LEU B   4      25.417  -6.539  11.869  1.00 20.86           C
ATOM   1252  N   GLN B   5      27.298 -10.840  10.230  1.00 33.52           N
ATOM   1253  CA  GLN B   5      27.816 -11.862   9.323  1.00 38.85           C
ATOM   1254  C   GLN B   5      27.139 -11.759   7.958  1.00 35.87           C
ATOM   1255  O   GLN B   5      25.922 -11.930   7.850  1.00 32.61           O
ATOM   1256  CB  GLN B   5      27.633 -13.268   9.902  1.00 34.83           C
ATOM   1257  CG  GLN B   5      28.257 -14.383   9.059  1.00 79.40           C
ATOM   1258  CD  GLN B   5      29.736 -14.158   8.765  1.00 79.98           C
ATOM   1259  OE1 GLN B   5      30.590 -14.317   9.645  1.00 86.65           O
ATOM   1260  NE2 GLN B   5      30.046 -13.791   7.519  1.00 72.59           N
ATOM   1261  N   GLU B   6      27.935 -11.471   6.929  1.00 34.53           N
ATOM   1262  CA  GLU B   6      27.453 -11.438   5.551  1.00 34.50           C
ATOM   1263  C   GLU B   6      27.468 -12.839   4.945  1.00 38.83           C
ATOM   1264  O   GLU B   6      28.249 -13.689   5.360  1.00 43.77           O
ATOM   1265  CB  GLU B   6      28.330 -10.513   4.693  1.00 34.20           C
ATOM   1266  CG  GLU B   6      28.383  -9.071   5.159  1.00 34.94           C
ATOM   1267  CD  GLU B   6      29.557  -8.794   6.091  1.00 36.19           C
ATOM   1268  OE1 GLU B   6      30.120  -9.755   6.677  1.00 39.78           O
ATOM   1269  OE2 GLU B   6      29.918  -7.606   6.231  1.00 29.30           O
ATOM   1270  N   SER B   7      26.591 -13.067   3.972  1.00 39.02           N
ATOM   1271  CA  SER B   7      26.644 -14.246   3.112  1.00 37.99           C
ATOM   1272  C   SER B   7      25.933 -13.909   1.817  1.00 36.77           C
ATOM   1273  O   SER B   7      25.274 -12.869   1.731  1.00 30.57           O
ATOM   1274  CB  SER B   7      25.974 -15.454   3.773  1.00 44.20           C
ATOM   1275  OG  SER B   7      24.630 -15.182   4.126  1.00 40.14           O
ATOM   1276  N   GLY B   8      26.065 -14.785   0.820  1.00 30.67           N
ATOM   1277  CA  GLY B   8      25.355 -14.658  -0.440  1.00 28.99           C
ATOM   1278  C   GLY B   8      26.297 -14.298  -1.570  1.00 40.04           C
ATOM   1279  O   GLY B   8      25.908 -14.219  -2.740  1.00 30.98           O
ATOM   1280  N   GLY B   9      27.553 -14.066  -1.224  1.00 28.97           N
ATOM   1281  CA  GLY B   9      28.512 -13.638  -2.222  1.00 48.46           C
ATOM   1282  C   GLY B   9      28.948 -14.783  -3.121  1.00 47.07           C
ATOM   1283  O   GLY B   9      28.724 -15.956  -2.813  1.00 47.79           O
ATOM   1284  N   GLY B  10      29.590 -14.446  -4.231  1.00 42.62           N
ATOM   1285  CA  GLY B  10      30.140 -15.466  -5.103  1.00 39.20           C
ATOM   1286  C   GLY B  10      30.469 -14.985  -6.500  1.00 46.52           C
ATOM   1287  O   GLY B  10      30.697 -13.791  -6.741  1.00 51.76           O
ATOM   1288  N   LEU B  11      30.487 -15.934  -7.427  1.00 51.81           N
ATOM   1289  CA  LEU B  11      30.836 -15.666  -8.812  1.00 44.24           C
ATOM   1290  C   LEU B  11      29.583 -15.724  -9.673  1.00 42.23           C
ATOM   1291  O   LEU B  11      28.775 -16.648  -9.537  1.00 39.78           O
ATOM   1292  CB  LEU B  11      31.853 -16.699  -9.277  1.00 49.31           C
ATOM   1293  CG  LEU B  11      32.212 -16.831 -10.755  1.00 53.74           C
ATOM   1294  CD1 LEU B  11      33.102 -15.676 -11.205  1.00 48.47           C
ATOM   1295  CD2 LEU B  11      32.884 -18.193 -10.984  1.00 51.07           C
ATOM   1296  N   VAL B  12      29.407 -14.706 -10.518  1.00 44.32           N
ATOM   1297  CA  VAL B  12      28.315 -14.646 -11.494  1.00 40.38           C
ATOM   1298  C   VAL B  12      28.826 -14.019 -12.788  1.00 43.87           C
ATOM   1299  O   VAL B  12      29.805 -13.266 -12.766  1.00 45.94           O
ATOM   1300  CB  VAL B  12      27.118 -13.780 -10.995  1.00 63.89           C
ATOM   1301  CG1 VAL B  12      26.458 -14.406  -9.793  1.00 65.35           C
ATOM   1302  CG2 VAL B  12      27.564 -12.350 -10.698  1.00 54.50           C
ATOM   1303  N   GLN B  13      28.175 -14.309 -13.915  1.00 48.48           N
ATOM   1304  CA  GLN B  13      28.526 -13.589 -15.137  1.00 58.62           C
ATOM   1305  C   GLN B  13      27.873 -12.212 -15.156  1.00 58.17           C
ATOM   1306  O   GLN B  13      26.974 -11.919 -14.356  1.00 57.62           O
ATOM   1307  CB  GLN B  13      28.204 -14.373 -16.422  1.00 68.57           C
ATOM   1308  CG  GLN B  13      26.814 -14.989 -16.507  1.00 76.08           C
ATOM   1309  CD  GLN B  13      26.868 -16.433 -17.021  1.00 87.16           C
ATOM   1310  OE1 GLN B  13      27.933 -16.932 -17.414  1.00 78.87           O
ATOM   1311  NE2 GLN B  13      25.724 -17.111 -17.004  1.00 93.37           N
ATOM   1312  N   ALA B  14      28.358 -11.368 -16.058  1.00 52.19           N
ATOM   1313  CA  ALA B  14      27.800 -10.050 -16.266  1.00 48.43           C
ATOM   1314  C   ALA B  14      26.313 -10.183 -16.585  1.00 49.17           C
ATOM   1315  O   ALA B  14      25.900 -11.085 -17.320  1.00 41.57           O
ATOM   1316  CB  ALA B  14      28.524  -9.358 -17.393  1.00 49.47           C
ATOM   1317  N   GLY B  15      25.508  -9.297 -16.005  1.00 46.88           N
ATOM   1318  CA  GLY B  15      24.079  -9.300 -16.253  1.00 43.18           C
ATOM   1319  C   GLY B  15      23.310 -10.201 -15.306  1.00 46.60           C
ATOM   1320  O   GLY B  15      22.073 -10.174 -15.298  1.00 49.32           O
ATOM   1321  N   GLY B  16      24.033 -10.988 -14.506  1.00 41.86           N
ATOM   1322  CA  GLY B  16      23.413 -11.880 -13.541  1.00 45.04           C
ATOM   1323  C   GLY B  16      22.932 -11.190 -12.272  1.00 54.94           C
ATOM   1324  O   GLY B  16      23.220 -10.012 -12.047  1.00 51.10           O
ATOM   1325  N   SER B  17      22.203 -11.934 -11.441  1.00 60.57           N
ATOM   1326  CA  SER B  17      21.663 -11.419 -10.184  1.00 50.28           C
ATOM   1327  C   SER B  17      22.292 -12.111  -8.986  1.00 45.08           C
ATOM   1328  O   SER B  17      22.794 -13.222  -9.099  1.00 47.84           O
ATOM   1329  CB  SER B  17      20.141 -11.592 -10.123  1.00 52.34           C
ATOM   1330  OG  SER B  17      19.488 -10.675 -10.982  1.00 60.59           O
ATOM   1331  N   LEU B  18      22.248 -11.448  -7.832  1.00 45.38           N
ATOM   1332  CA  LEU B  18      22.826 -11.969  -6.592  1.00 39.08           C
ATOM   1333  C   LEU B  18      22.069 -11.368  -5.413  1.00 39.66           C
ATOM   1334  O   LEU B  18      21.612 -10.221  -5.488  1.00 37.96           O
ATOM   1335  CB  LEU B  18      24.305 -11.582  -6.508  1.00 39.14           C
ATOM   1336  CG  LEU B  18      25.298 -12.620  -5.999  1.00 51.26           C
ATOM   1337  CD1 LEU B  18      25.007 -13.953  -6.654  1.00 57.20           C
ATOM   1338  CD2 LEU B  18      26.742 -12.194  -6.272  1.00 42.74           C
ATOM   1339  N   ARG B  19      21.919 -12.130  -4.332  1.00 41.57           N
ATOM   1340  CA  ARG B  19      21.271 -11.591  -3.134  1.00 31.85           C
ATOM   1341  C   ARG B  19      22.119 -11.729  -1.870  1.00 26.68           C
ATOM   1342  O   ARG B  19      22.320 -12.830  -1.352  1.00 40.62           O
ATOM   1343  CB  ARG B  19      19.889 -12.206  -2.919  1.00 34.41           C
ATOM   1344  CG  ARG B  19      19.039 -11.393  -1.939  1.00 50.84           C
ATOM   1345  CD  ARG B  19      18.112 -12.275  -1.122  1.00 66.05           C
ATOM   1346  NE  ARG B  19      17.247 -11.475  -0.261  1.00 78.61           N
ATOM   1347  CZ  ARG B  19      15.999 -11.129  -0.566  1.00 90.17           C
ATOM   1348  NH1 ARG B  19      15.464 -11.531  -1.714  1.00 97.93           N
ATOM   1349  NH2 ARG B  19      15.285 -10.387   0.279  1.00 83.24           N
ATOM   1350  N   LEU B  20      22.618 -10.603  -1.378  1.00 25.60           N
ATOM   1351  CA  LEU B  20      23.411 -10.603  -0.147  1.00 26.95           C
ATOM   1352  C   LEU B  20      22.548 -10.384   1.094  1.00 30.05           C
ATOM   1353  O   LEU B  20      21.551  -9.644   1.084  1.00 23.51           O
ATOM   1354  CB  LEU B  20      24.518  -9.541  -0.186  1.00 25.80           C
ATOM   1355  CG  LEU B  20      25.404  -9.513  -1.435  1.00 30.38           C
ATOM   1356  CD1 LEU B  20      26.390  -8.357  -1.330  1.00 23.40           C
ATOM   1357  CD2 LEU B  20      26.125 -10.854  -1.609  1.00 36.96           C
ATOM   1358  N   SER B  21      22.952 -11.034   2.176  1.00 26.11           N
ATOM   1359  CA  SER B  21      22.314 -10.827   3.460  1.00 25.34           C
ATOM   1360  C   SER B  21      23.370 -10.616   4.534  1.00 28.33           C
ATOM   1361  O   SER B  21      24.512 -11.051   4.403  1.00 38.07           O
ATOM   1362  CB  SER B  21      21.399 -12.005   3.817  1.00 27.81           C
ATOM   1363  OG  SER B  21      22.098 -13.218   3.704  1.00 43.51           O
ATOM   1364  N   CYS B  22      22.971  -9.938   5.599  1.00 25.69           N
ATOM   1365  CA  CYS B  22      23.826  -9.715   6.740  1.00 25.12           C
ATOM   1366  C   CYS B  22      22.966  -9.953   7.978  1.00 20.91           C
ATOM   1367  O   CYS B  22      22.018  -9.219   8.227  1.00 24.06           O
ATOM   1368  CB  CYS B  22      24.346  -8.275   6.700  1.00 22.96           C
ATOM   1369  SG  CYS B  22      25.364  -7.759   8.116  1.00 47.19           S
ATOM   1370  N   LYS B  23      23.276 -10.994   8.737  1.00 21.98           N
ATOM   1371  CA  LYS B  23      22.506 -11.304   9.936  1.00 37.82           C
ATOM   1372  C   LYS B  23      23.204 -10.711  11.161  1.00 28.90           C
ATOM   1373  O   LYS B  23      24.399 -10.914  11.353  1.00 29.83           O
ATOM   1374  CB  LYS B  23      22.328 -12.824  10.102  1.00 38.30           C
ATOM   1375  CG  LYS B  23      21.652 -13.233  11.421  1.00 47.10           C
ATOM   1376  CD  LYS B  23      21.188 -14.683  11.388  1.00 61.18           C
ATOM   1377  CE  LYS B  23      19.824 -14.831  10.700  1.00 74.83           C
ATOM   1378  NZ  LYS B  23      18.668 -14.828  11.650  1.00 77.72           N
ATOM   1379  N   ALA B  24      22.465  -9.977  11.986  1.00 22.25           N
ATOM   1380  CA  ALA B  24      23.044  -9.406  13.205  1.00 27.95           C
ATOM   1381  C   ALA B  24      22.831 -10.324  14.431  1.00 34.74           C
ATOM   1382  O   ALA B  24      21.774 -10.928  14.580  1.00 41.92           O
ATOM   1383  CB  ALA B  24      22.475  -8.014  13.464  1.00 19.06           C
ATOM   1384  N   SER B  25      23.838 -10.432  15.299  1.00 37.03           N
ATOM   1385  CA  SER B  25      23.705 -11.186  16.558  1.00 40.25           C
ATOM   1386  C   SER B  25      24.038 -10.372  17.808  1.00 42.62           C
ATOM   1387  O   SER B  25      24.965  -9.551  17.815  1.00 39.24           O
ATOM   1388  CB  SER B  25      24.561 -12.455  16.539  1.00 37.35           C
ATOM   1389  OG  SER B  25      24.130 -13.310  15.493  1.00 48.38           O
ATOM   1390  N   GLY B  26      23.276 -10.614  18.870  1.00 41.58           N
ATOM   1391  CA  GLY B  26      23.512  -9.959  20.144  1.00 37.66           C
ATOM   1392  C   GLY B  26      23.248  -8.462  20.242  1.00 32.38           C
ATOM   1393  O   GLY B  26      23.638  -7.845  21.229  1.00 43.27           O
ATOM   1394  N   ILE B  27      22.584  -7.868  19.250  1.00 26.55           N
ATOM   1395  CA  ILE B  27      22.256  -6.438  19.308  1.00 28.96           C
ATOM   1396  C   ILE B  27      20.778  -6.185  19.062  1.00 29.56           C
ATOM   1397  O   ILE B  27      20.091  -7.028  18.498  1.00 28.82           O
ATOM   1398  CB  ILE B  27      23.057  -5.608  18.278  1.00 34.85           C
ATOM   1399  CG1 ILE B  27      22.607  -5.936  16.851  1.00 35.76           C
ATOM   1400  CG2 ILE B  27      24.563  -5.822  18.463  1.00 30.02           C
ATOM   1401  CD1 ILE B  27      23.313  -5.091  15.774  1.00 34.94           C
ATOM   1402  N   ILE B  28      20.288  -5.015  19.461  1.00 28.45           N
ATOM   1403  CA  ILE B  28      18.900  -4.665  19.162  1.00 33.45           C
ATOM   1404  C   ILE B  28      18.836  -4.074  17.742  1.00 30.50           C
ATOM   1405  O   ILE B  28      18.938  -2.858  17.544  1.00 30.64           O
ATOM   1406  CB  ILE B  28      18.296  -3.704  20.237  1.00 29.99           C
ATOM   1407  CG1 ILE B  28      18.401  -4.336  21.634  1.00 33.41           C
ATOM   1408  CG2 ILE B  28      16.840  -3.426  19.936  1.00 18.77           C
ATOM   1409  CD1 ILE B  28      18.108  -3.394  22.796  1.00 28.01           C
ATOM   1410  N   PHE B  29      18.706  -4.968  16.763  1.00 28.41           N
ATOM   1411  CA  PHE B  29      18.798  -4.636  15.336  1.00 22.71           C
ATOM   1412  C   PHE B  29      17.945  -3.435  14.926  1.00 24.66           C
ATOM   1413  O   PHE B  29      18.415  -2.537  14.210  1.00 26.01           O
ATOM   1414  CB  PHE B  29      18.397  -5.855  14.508  1.00 26.80           C
ATOM   1415  CG  PHE B  29      18.548  -5.673  13.024  1.00 33.36           C
ATOM   1416  CD1 PHE B  29      19.811  -5.655  12.437  1.00 25.42           C
ATOM   1417  CD2 PHE B  29      17.427  -5.562  12.203  1.00 30.34           C
ATOM   1418  CE1 PHE B  29      19.955  -5.506  11.051  1.00 23.92           C
ATOM   1419  CE2 PHE B  29      17.567  -5.414  10.820  1.00 30.09           C
ATOM   1420  CZ  PHE B  29      18.836  -5.391  10.245  1.00 26.35           C
ATOM   1421  N   SER B  30      16.702  -3.405  15.397  1.00 19.61           N
ATOM   1422  CA  SER B  30      15.773  -2.344  15.000  1.00 27.38           C
ATOM   1423  C   SER B  30      16.277  -0.924  15.279  1.00 26.09           C
ATOM   1424  O   SER B  30      15.805   0.020  14.648  1.00 28.92           O
ATOM   1425  CB  SER B  30      14.412  -2.527  15.669  1.00 23.75           C
ATOM   1426  OG  SER B  30      14.531  -2.308  17.070  1.00 33.07           O
ATOM   1427  N   VAL B  31      17.202  -0.749  16.222  1.00 24.23           N
ATOM   1428  CA  VAL B  31      17.679   0.614  16.505  1.00 30.46           C
ATOM   1429  C   VAL B  31      18.938   1.029  15.724  1.00 32.52           C
ATOM   1430  O   VAL B  31      19.535   2.071  16.012  1.00 27.55           O
ATOM   1431  CB  VAL B  31      17.828   0.918  18.035  1.00 21.49           C
ATOM   1432  CG1 VAL B  31      16.492   0.753  18.722  1.00 16.84           C
ATOM   1433  CG2 VAL B  31      18.904   0.024  18.690  1.00 16.10           C
ATOM   1434  N   TYR B  32      19.318   0.236  14.720  1.00 24.20           N
ATOM   1435  CA  TYR B  32      20.520   0.539  13.929  1.00 16.97           C
ATOM   1436  C   TYR B  32      20.267   0.965  12.487  1.00 22.43           C
ATOM   1437  O   TYR B  32      19.490   0.342  11.773  1.00 20.76           O
ATOM   1438  CB  TYR B  32      21.483  -0.649  13.916  1.00 19.81           C
ATOM   1439  CG  TYR B  32      22.173  -0.873  15.227  1.00 20.84           C
ATOM   1440  CD1 TYR B  32      23.462  -0.403  15.441  1.00 20.53           C
ATOM   1441  CD2 TYR B  32      21.527  -1.535  16.263  1.00 21.64           C
ATOM   1442  CE1 TYR B  32      24.102  -0.600  16.650  1.00 25.70           C
ATOM   1443  CE2 TYR B  32      22.155  -1.731  17.486  1.00 18.75           C
ATOM   1444  CZ  TYR B  32      23.446  -1.262  17.670  1.00 27.51           C
ATOM   1445  OH  TYR B  32      24.082  -1.446  18.874  1.00 34.50           O
ATOM   1446  N   LYS B  33      20.944   2.022  12.052  1.00 18.08           N
ATOM   1447  CA  LYS B  33      20.988   2.317  10.629  1.00 16.06           C
ATOM   1448  C   LYS B  33      21.983   1.329  10.008  1.00 17.59           C
ATOM   1449  O   LYS B  33      23.101   1.141  10.512  1.00 16.75           O
ATOM   1450  CB  LYS B  33      21.433   3.760  10.371  1.00 17.88           C
ATOM   1451  CG  LYS B  33      21.426   4.117   8.872  1.00 21.29           C
ATOM   1452  CD  LYS B  33      21.347   5.625   8.676  1.00 12.93           C
ATOM   1453  CE  LYS B  33      22.475   6.334   9.426  1.00 18.15           C
ATOM   1454  NZ  LYS B  33      22.376   7.828   9.261  1.00 16.59           N
ATOM   1455  N   MET B  34      21.575   0.678   8.931  1.00 11.23           N
ATOM   1456  CA  MET B  34      22.439  -0.304   8.274  1.00 21.38           C
ATOM   1457  C   MET B  34      22.935   0.213   6.935  1.00 21.70           C
ATOM   1458  O   MET B  34      22.202   0.881   6.200  1.00 23.41           O
ATOM   1459  CB  MET B  34      21.704  -1.637   8.075  1.00 19.04           C
ATOM   1460  CG  MET B  34      21.021  -2.147   9.340  1.00 12.21           C
ATOM   1461  SD  MET B  34      22.199  -2.629  10.618  1.00 25.59           S
ATOM   1462  CE  MET B  34      23.117  -3.946   9.793  1.00 16.79           C
ATOM   1463  N   THR B  35      24.186  -0.103   6.620  1.00 24.46           N
ATOM   1464  CA  THR B  35      24.788   0.321   5.354  1.00 26.67           C
ATOM   1465  C   THR B  35      25.539  -0.842   4.730  1.00 26.88           C
ATOM   1466  O   THR B  35      26.126  -1.664   5.443  1.00 19.39           O
ATOM   1467  CB  THR B  35      25.800   1.477   5.560  1.00 24.68           C
ATOM   1468  OG1 THR B  35      26.814   1.035   6.460  1.00 42.38           O
ATOM   1469  CG2 THR B  35      25.128   2.683   6.180  1.00 20.79           C
ATOM   1470  N   TRP B  36      25.533  -0.900   3.401  1.00 23.85           N
ATOM   1471  CA  TRP B  36      26.443  -1.777   2.669  1.00 16.70           C
ATOM   1472  C   TRP B  36      27.579  -0.946   2.067  1.00 17.21           C
ATOM   1473  O   TRP B  36      27.360   0.123   1.501  1.00 17.49           O
ATOM   1474  CB  TRP B  36      25.702  -2.562   1.568  1.00 22.49           C
ATOM   1475  CG  TRP B  36      24.861  -3.721   2.059  1.00 18.84           C
ATOM   1476  CD1 TRP B  36      23.526  -3.699   2.342  1.00 19.96           C
ATOM   1477  CD2 TRP B  36      25.312  -5.075   2.321  1.00 20.58           C
ATOM   1478  NE1 TRP B  36      23.108  -4.951   2.751  1.00 29.54           N
ATOM   1479  CE2 TRP B  36      24.169  -5.801   2.756  1.00 29.45           C
ATOM   1480  CE3 TRP B  36      26.546  -5.727   2.219  1.00 21.42           C
ATOM   1481  CZ2 TRP B  36      24.246  -7.175   3.103  1.00 26.68           C
ATOM   1482  CZ3 TRP B  36      26.615  -7.097   2.564  1.00 24.80           C
ATOM   1483  CH2 TRP B  36      25.464  -7.799   3.000  1.00 26.84           C
ATOM   1484  N   TYR B  37      28.791  -1.449   2.215  1.00 20.31           N
ATOM   1485  CA  TYR B  37      29.979  -0.871   1.607  1.00 30.44           C
ATOM   1486  C   TYR B  37      30.592  -1.943   0.729  1.00 33.21           C
ATOM   1487  O   TYR B  37      30.265  -3.129   0.860  1.00 25.74           O
ATOM   1488  CB  TYR B  37      31.030  -0.548   2.670  1.00 28.37           C
ATOM   1489  CG  TYR B  37      30.821   0.705   3.477  1.00 30.45           C
ATOM   1490  CD1 TYR B  37      31.627   1.817   3.273  1.00 32.04           C
ATOM   1491  CD2 TYR B  37      29.855   0.768   4.475  1.00 26.09           C
ATOM   1492  CE1 TYR B  37      31.472   2.965   4.017  1.00 33.81           C
ATOM   1493  CE2 TYR B  37      29.689   1.922   5.234  1.00 26.28           C
ATOM   1494  CZ  TYR B  37      30.499   3.018   5.002  1.00 37.51           C
ATOM   1495  OH  TYR B  37      30.341   4.163   5.764  1.00 41.56           O
ATOM   1496  N   ARG B  38      31.528  -1.550  -0.125  1.00 29.20           N
ATOM   1497  CA  ARG B  38      32.299  -2.547  -0.848  1.00 30.74           C
ATOM   1498  C   ARG B  38      33.723  -2.076  -0.997  1.00 32.05           C
ATOM   1499  O   ARG B  38      34.007  -0.887  -0.932  1.00 30.30           O
ATOM   1500  CB  ARG B  38      31.673  -2.893  -2.205  1.00 25.27           C
ATOM   1501  CG  ARG B  38      31.611  -1.728  -3.162  1.00 35.39           C
ATOM   1502  CD  ARG B  38      30.885  -2.086  -4.425  1.00 30.56           C
ATOM   1503  NE  ARG B  38      30.834  -0.949  -5.342  1.00 41.67           N
ATOM   1504  CZ  ARG B  38      30.184  -0.947  -6.501  1.00 41.43           C
ATOM   1505  NH1 ARG B  38      29.524  -2.040  -6.881  1.00 33.35           N
ATOM   1506  NH2 ARG B  38      30.199   0.145  -7.272  1.00 30.94           N
ATOM   1507  N   GLN B  39      34.626  -3.025  -1.178  1.00 40.86           N
ATOM   1508  CA  GLN B  39      36.022  -2.681  -1.360  1.00 43.59           C
ATOM   1509  C   GLN B  39      36.671  -3.611  -2.368  1.00 45.12           C
ATOM   1510  O   GLN B  39      36.602  -4.834  -2.239  1.00 47.04           O
ATOM   1511  CB  GLN B  39      36.763  -2.717  -0.023  1.00 42.67           C
ATOM   1512  CG  GLN B  39      38.192  -2.214  -0.095  1.00 54.49           C
ATOM   1513  CD  GLN B  39      38.823  -2.107   1.276  1.00 63.17           C
ATOM   1514  OE1 GLN B  39      38.469  -2.853   2.190  1.00 69.65           O
ATOM   1515  NE2 GLN B  39      39.744  -1.162   1.437  1.00 60.63           N
ATOM   1516  N   ALA B  40      37.271  -3.020  -3.394  1.00 56.44           N
ATOM   1517  CA  ALA B  40      38.118  -3.765  -4.318  1.00 63.64           C
ATOM   1518  C   ALA B  40      39.545  -3.670  -3.784  1.00 69.84           C
ATOM   1519  O   ALA B  40      39.915  -2.656  -3.190  1.00 73.23           O
ATOM   1520  CB  ALA B  40      38.026  -3.177  -5.709  1.00 64.49           C
ATOM   1521  N   PRO B  41      40.347  -4.728  -3.983  1.00 76.28           N
ATOM   1522  CA  PRO B  41      41.721  -4.849  -3.470  1.00 79.05           C
ATOM   1523  C   PRO B  41      42.604  -3.642  -3.777  1.00 75.16           C
ATOM   1524  O   PRO B  41      42.826  -3.326  -4.951  1.00 67.73           O
ATOM   1525  CB  PRO B  41      42.262  -6.085  -4.203  1.00 80.95           C
ATOM   1526  CG  PRO B  41      41.303  -6.315  -5.349  1.00 80.17           C
ATOM   1527  CD  PRO B  41      39.981  -5.887  -4.810  1.00 79.47           C
ATOM   1528  N   GLY B  42      43.102  -2.988  -2.728  1.00 76.76           N
ATOM   1529  CA  GLY B  42      43.905  -1.786  -2.879  1.00 83.61           C
ATOM   1530  C   GLY B  42      43.072  -0.514  -2.850  1.00 86.65           C
ATOM   1531  O   GLY B  42      43.425   0.454  -2.170  1.00 89.47           O
ATOM   1532  N   LYS B  43      41.971  -0.519  -3.600  1.00 84.44           N
ATOM   1533  CA  LYS B  43      41.003   0.578  -3.611  1.00 80.36           C
ATOM   1534  C   LYS B  43      40.364   0.713  -2.221  1.00 79.10           C
ATOM   1535  O   LYS B  43      40.360  -0.246  -1.449  1.00 87.42           O
ATOM   1536  CB  LYS B  43      39.939   0.315  -4.688  1.00 73.46           C
ATOM   1537  CG  LYS B  43      39.157   1.547  -5.139  1.00 74.31           C
ATOM   1538  CD  LYS B  43      38.461   1.293  -6.480  1.00 74.79           C
ATOM   1539  N   GLU B  44      39.843   1.895  -1.892  1.00 73.07           N
ATOM   1540  CA  GLU B  44      39.246   2.124  -0.568  1.00 72.21           C
ATOM   1541  C   GLU B  44      37.778   1.709  -0.527  1.00 56.14           C
ATOM   1542  O   GLU B  44      37.123   1.666  -1.563  1.00 49.04           O
ATOM   1543  CB  GLU B  44      39.391   3.590  -0.144  1.00 83.23           C
ATOM   1544  CG  GLU B  44      39.073   3.847   1.323  1.00 94.91           C
ATOM   1545  CD  GLU B  44      39.679   2.797   2.252  1.00104.11           C
ATOM   1546  OE1 GLU B  44      40.875   2.466   2.081  1.00112.48           O
ATOM   1547  OE2 GLU B  44      38.958   2.299   3.150  1.00100.01           O
ATOM   1548  N   ARG B  45      37.261   1.398   0.663  1.00 52.87           N
ATOM   1549  CA  ARG B  45      35.861   1.000   0.793  1.00 47.62           C
ATOM   1550  C   ARG B  45      34.948   2.162   0.419  1.00 45.36           C
ATOM   1551  O   ARG B  45      35.216   3.310   0.770  1.00 48.51           O
ATOM   1552  CB  ARG B  45      35.539   0.497   2.201  1.00 40.55           C
ATOM   1553  CG  ARG B  45      35.847   1.491   3.268  1.00 53.92           C
ATOM   1554  CD  ARG B  45      35.369   1.015   4.613  1.00 67.04           C
ATOM   1555  NE  ARG B  45      35.732   1.975   5.651  1.00 78.32           N
ATOM   1556  CZ  ARG B  45      36.160   1.639   6.863  1.00 92.76           C
ATOM   1557  NH1 ARG B  45      36.277   0.360   7.194  1.00 96.03           N
ATOM   1558  NH2 ARG B  45      36.469   2.581   7.744  1.00100.72           N
ATOM   1559  N   GLU B  46      33.882   1.866  -0.320  1.00 33.27           N
ATOM   1560  CA  GLU B  46      32.956   2.905  -0.739  1.00 33.08           C
ATOM   1561  C   GLU B  46      31.518   2.566  -0.353  1.00 28.97           C
ATOM   1562  O   GLU B  46      31.111   1.398  -0.368  1.00 25.35           O
ATOM   1563  CB  GLU B  46      33.086   3.188  -2.243  1.00 41.85           C
ATOM   1564  CG  GLU B  46      32.494   2.129  -3.157  1.00 58.12           C
ATOM   1565  CD  GLU B  46      32.632   2.479  -4.640  1.00 72.37           C
ATOM   1566  OE1 GLU B  46      31.597   2.483  -5.351  1.00 74.64           O
ATOM   1567  OE2 GLU B  46      33.774   2.747  -5.091  1.00 73.53           O
ATOM   1568  N   LEU B  47      30.750   3.594  -0.001  1.00 27.38           N
ATOM   1569  CA  LEU B  47      29.350   3.397   0.351  1.00 22.04           C
ATOM   1570  C   LEU B  47      28.595   2.860  -0.863  1.00 21.95           C
ATOM   1571  O   LEU B  47      28.778   3.339  -1.987  1.00 26.16           O
ATOM   1572  CB  LEU B  47      28.716   4.710   0.825  1.00 26.18           C
ATOM   1573  CG  LEU B  47      27.208   4.649   1.114  1.00 36.40           C
ATOM   1574  CD1 LEU B  47      26.906   3.808   2.362  1.00 34.00           C
ATOM   1575  CD2 LEU B  47      26.617   6.057   1.240  1.00 44.90           C
ATOM   1576  N   VAL B  48      27.756   1.857  -0.635  1.00 19.29           N
ATOM   1577  CA  VAL B  48      26.890   1.317  -1.683  1.00 23.07           C
ATOM   1578  C   VAL B  48      25.414   1.705  -1.473  1.00 19.28           C
ATOM   1579  O   VAL B  48      24.758   2.199  -2.389  1.00 23.46           O
ATOM   1580  CB  VAL B  48      26.996  -0.219  -1.723  1.00 29.13           C
ATOM   1581  CG1 VAL B  48      25.982  -0.794  -2.704  1.00 17.13           C
ATOM   1582  CG2 VAL B  48      28.429  -0.646  -2.048  1.00 29.73           C
ATOM   1583  N   ALA B  49      24.906   1.466  -0.261  1.00 23.31           N
ATOM   1584  CA  ALA B  49      23.508   1.705   0.102  1.00 21.62           C
ATOM   1585  C   ALA B  49      23.313   1.727   1.627  1.00 17.17           C
ATOM   1586  O   ALA B  49      24.062   1.084   2.367  1.00 17.62           O
ATOM   1587  CB  ALA B  49      22.596   0.658  -0.540  1.00 19.98           C
ATOM   1588  N   LEU B  50      22.309   2.480   2.086  1.00 15.88           N
ATOM   1589  CA  LEU B  50      21.953   2.549   3.502  1.00 21.11           C
ATOM   1590  C   LEU B  50      20.446   2.391   3.692  1.00 27.67           C
ATOM   1591  O   LEU B  50      19.656   2.700   2.796  1.00 15.75           O
ATOM   1592  CB  LEU B  50      22.397   3.885   4.119  1.00 21.92           C
ATOM   1593  CG  LEU B  50      21.814   5.144   3.451  1.00 27.65           C
ATOM   1594  CD1 LEU B  50      20.556   5.632   4.160  1.00 20.17           C
ATOM   1595  CD2 LEU B  50      22.846   6.294   3.366  1.00 19.73           C
ATOM   1596  N   ILE B  51      20.047   1.961   4.885  1.00 22.84           N
ATOM   1597  CA  ILE B  51      18.629   1.926   5.238  1.00 23.25           C
ATOM   1598  C   ILE B  51      18.446   2.349   6.690  1.00 22.74           C
ATOM   1599  O   ILE B  51      19.062   1.769   7.588  1.00 25.02           O
ATOM   1600  CB  ILE B  51      17.973   0.536   4.942  1.00 24.27           C
ATOM   1601  CG1 ILE B  51      16.487   0.542   5.312  1.00 22.88           C
ATOM   1602  CG2 ILE B  51      18.746  -0.630   5.635  1.00 13.45           C
ATOM   1603  CD1 ILE B  51      15.705  -0.670   4.736  1.00 17.46           C
ATOM   1604  N   THR B  52      17.610   3.367   6.916  1.00 17.39           N
ATOM   1605  CA  THR B  52      17.429   3.928   8.265  1.00 16.71           C
ATOM   1606  C   THR B  52      16.566   3.046   9.145  1.00 23.63           C
ATOM   1607  O   THR B  52      16.051   2.006   8.704  1.00 18.02           O
ATOM   1608  CB  THR B  52      16.783   5.326   8.222  1.00 23.20           C
ATOM   1609  OG1 THR B  52      15.423   5.192   7.795  1.00 19.89           O
ATOM   1610  CG2 THR B  52      17.539   6.244   7.277  1.00 18.99           C
ATOM   1611  N   THR B  53      16.375   3.478  10.386  1.00 26.54           N
ATOM   1612  CA  THR B  53      15.528   2.733  11.317  1.00 24.08           C
ATOM   1613  C   THR B  53      14.063   2.824  10.910  1.00 30.98           C
ATOM   1614  O   THR B  53      13.240   2.009  11.332  1.00 28.61           O
ATOM   1615  CB  THR B  53      15.673   3.219  12.765  1.00 21.29           C
ATOM   1616  OG1 THR B  53      15.533   4.647  12.792  1.00 26.88           O
ATOM   1617  CG2 THR B  53      17.030   2.826  13.320  1.00 24.22           C
ATOM   1618  N   ASN B  54      13.720   3.819  10.101  1.00 26.32           N
ATOM   1619  CA  ASN B  54      12.337   3.904   9.630  1.00 29.33           C
ATOM   1620  C   ASN B  54      12.174   3.573   8.145  1.00 22.46           C
ATOM   1621  O   ASN B  54      11.247   4.044   7.488  1.00 31.94           O
ATOM   1622  CB  ASN B  54      11.687   5.242  10.001  1.00 30.44           C
ATOM   1623  CG  ASN B  54      12.522   6.424   9.589  1.00 44.29           C
ATOM   1624  OD1 ASN B  54      13.607   6.272   9.008  1.00 54.53           O
ATOM   1625  ND2 ASN B  54      12.019   7.620   9.872  1.00 38.18           N
ATOM   1626  N   ASN B  55      13.095   2.753   7.641  1.00 22.06           N
ATOM   1627  CA  ASN B  55      13.018   2.187   6.297  1.00 33.87           C
ATOM   1628  C   ASN B  55      13.236   3.145   5.143  1.00 32.58           C
ATOM   1629  O   ASN B  55      12.933   2.802   4.007  1.00 33.31           O
ATOM   1630  CB  ASN B  55      11.716   1.409   6.099  1.00 41.86           C
ATOM   1631  CG  ASN B  55      11.783   0.031   6.698  1.00 47.64           C
ATOM   1632  OD1 ASN B  55      12.359  -0.881   6.101  1.00 51.64           O
ATOM   1633  ND2 ASN B  55      11.231  -0.126   7.898  1.00 49.25           N
ATOM   1634  N   ASN B  56      13.766   4.337   5.421  1.00 27.13           N
ATOM   1635  CA  ASN B  56      14.226   5.198   4.338  1.00 30.41           C
ATOM   1636  C   ASN B  56      15.516   4.614   3.766  1.00 28.63           C
ATOM   1637  O   ASN B  56      16.437   4.248   4.515  1.00 25.88           O
ATOM   1638  CB  ASN B  56      14.477   6.626   4.809  1.00 44.97           C
ATOM   1639  CG  ASN B  56      13.218   7.315   5.277  1.00 66.41           C
ATOM   1640  OD1 ASN B  56      12.433   7.810   4.472  1.00 77.64           O
ATOM   1641  ND2 ASN B  56      13.022   7.357   6.590  1.00 71.51           N
ATOM   1642  N   THR B  57      15.571   4.527   2.439  1.00 21.89           N
ATOM   1643  CA  THR B  57      16.742   3.995   1.744  1.00 28.33           C
ATOM   1644  C   THR B  57      17.452   5.064   0.926  1.00 32.11           C
ATOM   1645  O   THR B  57      16.884   6.092   0.577  1.00 30.67           O
ATOM   1646  CB  THR B  57      16.381   2.828   0.804  1.00 20.67           C
ATOM   1647  OG1 THR B  57      15.588   3.335  -0.276  1.00 22.39           O
ATOM   1648  CG2 THR B  57      15.603   1.755   1.547  1.00 18.06           C
ATOM   1649  N   MET B  58      18.706   4.785   0.614  1.00 34.44           N
ATOM   1650  CA  MET B  58      19.492   5.598  -0.288  1.00 26.36           C
ATOM   1651  C   MET B  58      20.483   4.621  -0.952  1.00 30.86           C
ATOM   1652  O   MET B  58      21.027   3.728  -0.298  1.00 31.99           O
ATOM   1653  CB  MET B  58      20.176   6.713   0.506  1.00 33.21           C
ATOM   1654  CG  MET B  58      20.812   7.822  -0.332  1.00 39.91           C
ATOM   1655  SD  MET B  58      22.538   7.440  -0.719  1.00 68.29           S
ATOM   1656  CE  MET B  58      22.807   8.614  -2.059  1.00 46.15           C
ATOM   1657  N   THR B  59      20.660   4.748  -2.261  1.00 27.85           N
ATOM   1658  CA  THR B  59      21.627   3.941  -2.998  1.00 21.11           C
ATOM   1659  C   THR B  59      22.488   4.911  -3.790  1.00 28.64           C
ATOM   1660  O   THR B  59      21.983   5.942  -4.270  1.00 24.41           O
ATOM   1661  CB  THR B  59      20.945   2.915  -3.946  1.00 30.23           C
ATOM   1662  OG1 THR B  59      19.905   3.568  -4.676  1.00 46.41           O
ATOM   1663  CG2 THR B  59      20.335   1.775  -3.163  1.00 32.42           C
ATOM   1664  N   VAL B  60      23.781   4.618  -3.931  1.00 23.22           N
ATOM   1665  CA  VAL B  60      24.630   5.557  -4.667  1.00 28.75           C
ATOM   1666  C   VAL B  60      24.387   5.450  -6.190  1.00 29.77           C
ATOM   1667  O   VAL B  60      23.850   4.435  -6.678  1.00 24.54           O
ATOM   1668  CB  VAL B  60      26.103   5.408  -4.273  1.00 27.49           C
ATOM   1669  CG1 VAL B  60      26.223   5.628  -2.787  1.00 22.39           C
ATOM   1670  CG2 VAL B  60      26.600   3.999  -4.646  1.00 24.21           C
ATOM   1671  N   ASP B  61      24.756   6.506  -6.918  1.00 26.49           N
ATOM   1672  CA  ASP B  61      24.486   6.621  -8.356  1.00 33.32           C
ATOM   1673  C   ASP B  61      24.922   5.436  -9.201  1.00 35.26           C
ATOM   1674  O   ASP B  61      24.164   4.980 -10.063  1.00 33.21           O
ATOM   1675  CB  ASP B  61      25.092   7.900  -8.932  1.00 40.51           C
ATOM   1676  CG  ASP B  61      24.391   9.136  -8.442  1.00 58.03           C
ATOM   1677  OD1 ASP B  61      23.317   8.995  -7.813  1.00 62.54           O
ATOM   1678  OD2 ASP B  61      24.910  10.248  -8.685  1.00 72.83           O
ATOM   1679  N   SER B  62      26.129   4.931  -8.943  1.00 36.44           N
ATOM   1680  CA  SER B  62      26.677   3.817  -9.725  1.00 35.54           C
ATOM   1681  C   SER B  62      25.863   2.520  -9.623  1.00 30.49           C
ATOM   1682  O   SER B  62      26.006   1.628 -10.460  1.00 40.56           O
ATOM   1683  CB  SER B  62      28.154   3.569  -9.400  1.00 41.72           C
ATOM   1684  OG  SER B  62      28.366   3.450  -8.010  1.00 52.43           O
ATOM   1685  N   VAL B  63      24.994   2.412  -8.623  1.00 23.20           N
ATOM   1686  CA  VAL B  63      24.167   1.203  -8.500  1.00 22.00           C
ATOM   1687  C   VAL B  63      22.656   1.486  -8.575  1.00 24.30           C
ATOM   1688  O   VAL B  63      21.840   0.570  -8.472  1.00 36.25           O
ATOM   1689  CB  VAL B  63      24.510   0.400  -7.218  1.00 27.94           C
ATOM   1690  CG1 VAL B  63      26.004   0.046  -7.200  1.00 19.49           C
ATOM   1691  CG2 VAL B  63      24.123   1.210  -5.972  1.00 30.29           C
ATOM   1692  N   LYS B  64      22.299   2.755  -8.751  1.00 22.06           N
ATOM   1693  CA  LYS B  64      20.903   3.153  -8.905  1.00 40.83           C
ATOM   1694  C   LYS B  64      20.166   2.265  -9.910  1.00 38.66           C
ATOM   1695  O   LYS B  64      20.598   2.110 -11.063  1.00 34.98           O
ATOM   1696  CB  LYS B  64      20.805   4.620  -9.361  1.00 36.60           C
ATOM   1697  CG  LYS B  64      20.930   5.636  -8.250  1.00 44.17           C
ATOM   1698  CD  LYS B  64      19.572   5.967  -7.632  1.00 53.49           C
ATOM   1699  CE  LYS B  64      19.720   6.807  -6.361  1.00 48.44           C
ATOM   1700  NZ  LYS B  64      20.717   7.888  -6.558  1.00 46.38           N
ATOM   1701  N   GLY B  65      19.051   1.690  -9.476  1.00 34.46           N
ATOM   1702  CA  GLY B  65      18.219   0.916 -10.380  1.00 32.14           C
ATOM   1703  C   GLY B  65      18.673  -0.522 -10.531  1.00 38.97           C
ATOM   1704  O   GLY B  65      17.953  -1.338 -11.096  1.00 50.12           O
ATOM   1705  N   ARG B  66      19.862  -0.838 -10.025  1.00 34.79           N
ATOM   1706  CA  ARG B  66      20.386  -2.202 -10.094  1.00 32.39           C
ATOM   1707  C   ARG B  66      20.372  -2.874  -8.723  1.00 30.42           C
ATOM   1708  O   ARG B  66      20.011  -4.047  -8.594  1.00 28.37           O
ATOM   1709  CB  ARG B  66      21.804  -2.206 -10.705  1.00 30.75           C
ATOM   1710  CG  ARG B  66      21.837  -1.715 -12.148  1.00 30.69           C
ATOM   1711  CD  ARG B  66      23.189  -1.909 -12.827  1.00 26.16           C
ATOM   1712  NE  ARG B  66      24.276  -1.210 -12.152  1.00 28.83           N
ATOM   1713  CZ  ARG B  66      25.278  -1.821 -11.538  1.00 29.00           C
ATOM   1714  NH1 ARG B  66      25.322  -3.144 -11.529  1.00 31.17           N
ATOM   1715  NH2 ARG B  66      26.234  -1.107 -10.945  1.00 24.58           N
ATOM   1716  N   PHE B  67      20.777  -2.126  -7.700  1.00 26.72           N
ATOM   1717  CA  PHE B  67      20.832  -2.658  -6.342  1.00 21.87           C
ATOM   1718  C   PHE B  67      19.660  -2.139  -5.501  1.00 31.39           C
ATOM   1719  O   PHE B  67      19.207  -1.003  -5.664  1.00 34.78           O
ATOM   1720  CB  PHE B  67      22.153  -2.292  -5.637  1.00 22.70           C
ATOM   1721  CG  PHE B  67      23.397  -2.879  -6.280  1.00 30.59           C
ATOM   1722  CD1 PHE B  67      23.346  -3.541  -7.501  1.00 27.40           C
ATOM   1723  CD2 PHE B  67      24.624  -2.783  -5.639  1.00 29.91           C
ATOM   1724  CE1 PHE B  67      24.497  -4.074  -8.083  1.00 27.72           C
ATOM   1725  CE2 PHE B  67      25.781  -3.316  -6.215  1.00 21.47           C
ATOM   1726  CZ  PHE B  67      25.716  -3.961  -7.435  1.00 27.11           C
ATOM   1727  N   THR B  68      19.192  -2.977  -4.586  1.00 27.28           N
ATOM   1728  CA  THR B  68      18.104  -2.626  -3.685  1.00 21.15           C
ATOM   1729  C   THR B  68      18.406  -3.103  -2.254  1.00 28.24           C
ATOM   1730  O   THR B  68      18.734  -4.273  -2.007  1.00 29.54           O
ATOM   1731  CB  THR B  68      16.736  -3.216  -4.150  1.00 33.37           C
ATOM   1732  OG1 THR B  68      16.310  -2.565  -5.352  1.00 41.17           O
ATOM   1733  CG2 THR B  68      15.653  -3.016  -3.062  1.00 30.47           C
ATOM   1734  N   ILE B  69      18.268  -2.187  -1.311  1.00 22.66           N
ATOM   1735  CA  ILE B  69      18.512  -2.491   0.069  1.00 26.41           C
ATOM   1736  C   ILE B  69      17.160  -2.596   0.792  1.00 27.35           C
ATOM   1737  O   ILE B  69      16.228  -1.836   0.517  1.00 28.42           O
ATOM   1738  CB  ILE B  69      19.498  -1.444   0.697  1.00 24.58           C
ATOM   1739  CG1 ILE B  69      19.986  -1.904   2.073  1.00 19.97           C
ATOM   1740  CG2 ILE B  69      18.883  -0.051   0.713  1.00 15.46           C
ATOM   1741  CD1 ILE B  69      20.943  -0.927   2.750  1.00 17.68           C
ATOM   1742  N   SER B  70      17.048  -3.577   1.686  1.00 26.55           N
ATOM   1743  CA  SER B  70      15.880  -3.713   2.558  1.00 21.54           C
ATOM   1744  C   SER B  70      16.310  -4.371   3.881  1.00 29.33           C
ATOM   1745  O   SER B  70      17.448  -4.827   4.021  1.00 34.46           O
ATOM   1746  CB  SER B  70      14.775  -4.519   1.875  1.00 27.53           C
ATOM   1747  OG  SER B  70      15.137  -5.884   1.718  1.00 25.86           O
ATOM   1748  N   ARG B  71      15.406  -4.422   4.847  1.00 18.66           N
ATOM   1749  CA  ARG B  71      15.732  -4.996   6.142  1.00 24.50           C
ATOM   1750  C   ARG B  71      14.506  -5.751   6.635  1.00 29.43           C
ATOM   1751  O   ARG B  71      13.383  -5.430   6.253  1.00 28.00           O
ATOM   1752  CB  ARG B  71      16.151  -3.908   7.147  1.00 20.70           C
ATOM   1753  CG  ARG B  71      15.014  -2.979   7.603  1.00 24.66           C
ATOM   1754  CD  ARG B  71      15.531  -1.787   8.413  1.00 24.14           C
ATOM   1755  NE  ARG B  71      16.077  -2.141   9.725  1.00 22.47           N
ATOM   1756  CZ  ARG B  71      16.995  -1.424  10.377  1.00 25.00           C
ATOM   1757  NH1 ARG B  71      17.491  -0.315   9.833  1.00 18.24           N
ATOM   1758  NH2 ARG B  71      17.428  -1.829  11.567  1.00 16.54           N
ATOM   1759  N   ASP B  72      14.730  -6.778   7.445  1.00 25.50           N
ATOM   1760  CA  ASP B  72      13.654  -7.501   8.109  1.00 31.49           C
ATOM   1761  C   ASP B  72      14.028  -7.564   9.587  1.00 31.28           C
ATOM   1762  O   ASP B  72      14.859  -8.385   9.981  1.00 37.34           O
ATOM   1763  CB  ASP B  72      13.526  -8.910   7.521  1.00 35.08           C
ATOM   1764  CG  ASP B  72      12.409  -9.745   8.185  1.00 40.57           C
ATOM   1765  OD1 ASP B  72      11.822  -9.319   9.210  1.00 42.56           O
ATOM   1766  OD2 ASP B  72      12.133 -10.862   7.684  1.00 45.11           O
ATOM   1767  N   ASN B  73      13.445  -6.679  10.394  1.00 28.79           N
ATOM   1768  CA  ASN B  73      13.825  -6.564  11.803  1.00 30.43           C
ATOM   1769  C   ASN B  73      13.619  -7.871  12.575  1.00 38.65           C
ATOM   1770  O   ASN B  73      14.388  -8.190  13.488  1.00 38.72           O
ATOM   1771  CB  ASN B  73      13.074  -5.407  12.492  1.00 29.93           C
ATOM   1772  CG  ASN B  73      13.568  -4.021  12.041  1.00 33.22           C
ATOM   1773  OD1 ASN B  73      14.577  -3.887  11.327  1.00 29.50           O
ATOM   1774  ND2 ASN B  73      12.861  -2.984  12.481  1.00 30.85           N
ATOM   1775  N   VAL B  74      12.588  -8.623  12.190  1.00 36.52           N
ATOM   1776  CA  VAL B  74      12.249  -9.880  12.847  1.00 41.01           C
ATOM   1777  C   VAL B  74      13.363 -10.912  12.698  1.00 46.66           C
ATOM   1778  O   VAL B  74      13.643 -11.675  13.626  1.00 44.33           O
ATOM   1779  CB  VAL B  74      10.919 -10.460  12.292  1.00 40.76           C
ATOM   1780  CG1 VAL B  74      10.627 -11.827  12.902  1.00 39.66           C
ATOM   1781  CG2 VAL B  74       9.762  -9.490  12.554  1.00 36.61           C
ATOM   1782  N   GLN B  75      14.002 -10.917  11.529  1.00 42.29           N
ATOM   1783  CA  GLN B  75      15.109 -11.825  11.243  1.00 35.16           C
ATOM   1784  C   GLN B  75      16.485 -11.246  11.584  1.00 32.52           C
ATOM   1785  O   GLN B  75      17.487 -11.923  11.372  1.00 34.72           O
ATOM   1786  CB  GLN B  75      15.114 -12.211   9.756  1.00 32.24           C
ATOM   1787  CG  GLN B  75      13.920 -13.017   9.299  1.00 44.15           C
ATOM   1788  CD  GLN B  75      13.790 -14.323  10.045  1.00 43.02           C
ATOM   1789  OE1 GLN B  75      14.769 -15.053  10.229  1.00 42.39           O
ATOM   1790  NE2 GLN B  75      12.578 -14.625  10.489  1.00 44.44           N
ATOM   1791  N   ASN B  76      16.533  -9.999  12.063  1.00 32.30           N
ATOM   1792  CA  ASN B  76      17.803  -9.312  12.342  1.00 25.33           C
ATOM   1793  C   ASN B  76      18.710  -9.248  11.114  1.00 24.67           C
ATOM   1794  O   ASN B  76      19.929  -9.476  11.201  1.00 25.42           O
ATOM   1795  CB  ASN B  76      18.565 -10.002  13.485  1.00 27.28           C
ATOM   1796  CG  ASN B  76      17.826  -9.925  14.823  1.00 38.95           C
ATOM   1797  OD1 ASN B  76      17.123  -8.954  15.106  1.00 36.75           O
ATOM   1798  ND2 ASN B  76      17.981 -10.966  15.648  1.00 35.38           N
ATOM   1799  N   THR B  77      18.121  -8.953   9.960  1.00 24.20           N
ATOM   1800  CA  THR B  77      18.848  -9.092   8.694  1.00 22.59           C
ATOM   1801  C   THR B  77      18.629  -7.893   7.778  1.00 21.15           C
ATOM   1802  O   THR B  77      17.533  -7.339   7.712  1.00 24.28           O
ATOM   1803  CB  THR B  77      18.481 -10.428   7.987  1.00 28.71           C
ATOM   1804  OG1 THR B  77      18.750 -11.520   8.879  1.00 32.39           O
ATOM   1805  CG2 THR B  77      19.280 -10.625   6.701  1.00 30.64           C
ATOM   1806  N   VAL B  78      19.692  -7.453   7.113  1.00 22.27           N
ATOM   1807  CA  VAL B  78      19.561  -6.449   6.054  1.00 15.74           C
ATOM   1808  C   VAL B  78      19.963  -7.137   4.751  1.00 22.64           C
ATOM   1809  O   VAL B  78      20.779  -8.060   4.750  1.00 23.26           O
ATOM   1810  CB  VAL B  78      20.414  -5.175   6.334  1.00 23.99           C
ATOM   1811  CG1 VAL B  78      21.891  -5.569   6.549  1.00 14.64           C
ATOM   1812  CG2 VAL B  78      20.262  -4.121   5.217  1.00 14.65           C
ATOM   1813  N   TYR B  79      19.349  -6.721   3.654  1.00 23.55           N
ATOM   1814  CA  TYR B  79      19.550  -7.375   2.378  1.00 20.44           C
ATOM   1815  C   TYR B  79      20.045  -6.403   1.337  1.00 28.38           C
ATOM   1816  O   TYR B  79      19.653  -5.220   1.331  1.00 23.45           O
ATOM   1817  CB  TYR B  79      18.236  -7.993   1.890  1.00 24.28           C
ATOM   1818  CG  TYR B  79      17.672  -9.053   2.811  1.00 33.18           C
ATOM   1819  CD1 TYR B  79      18.108 -10.375   2.739  1.00 33.39           C
ATOM   1820  CD2 TYR B  79      16.700  -8.736   3.745  1.00 30.80           C
ATOM   1821  CE1 TYR B  79      17.591 -11.348   3.579  1.00 31.40           C
ATOM   1822  CE2 TYR B  79      16.172  -9.700   4.583  1.00 36.85           C
ATOM   1823  CZ  TYR B  79      16.619 -11.002   4.501  1.00 41.69           C
ATOM   1824  OH  TYR B  79      16.099 -11.954   5.351  1.00 50.75           O
ATOM   1825  N   LEU B  80      20.898  -6.918   0.450  1.00 25.84           N
ATOM   1826  CA  LEU B  80      21.258  -6.217  -0.775  1.00 20.48           C
ATOM   1827  C   LEU B  80      20.909  -7.093  -1.966  1.00 23.55           C
ATOM   1828  O   LEU B  80      21.607  -8.054  -2.293  1.00 22.69           O
ATOM   1829  CB  LEU B  80      22.742  -5.838  -0.802  1.00 25.51           C
ATOM   1830  CG  LEU B  80      23.096  -4.868  -1.938  1.00 27.04           C
ATOM   1831  CD1 LEU B  80      22.411  -3.531  -1.713  1.00 27.40           C
ATOM   1832  CD2 LEU B  80      24.608  -4.676  -2.109  1.00 21.60           C
ATOM   1833  N   GLU B  81      19.808  -6.759  -2.605  1.00 24.81           N
ATOM   1834  CA  GLU B  81      19.417  -7.426  -3.832  1.00 39.32           C
ATOM   1835  C   GLU B  81      20.172  -6.793  -5.021  1.00 39.95           C
ATOM   1836  O   GLU B  81      19.988  -5.611  -5.324  1.00 34.49           O
ATOM   1837  CB  GLU B  81      17.901  -7.301  -4.004  1.00 49.51           C
ATOM   1838  CG  GLU B  81      17.349  -7.808  -5.314  1.00 73.18           C
ATOM   1839  CD  GLU B  81      15.852  -7.599  -5.389  1.00 90.05           C
ATOM   1840  OE1 GLU B  81      15.171  -7.942  -4.396  1.00 98.50           O
ATOM   1841  OE2 GLU B  81      15.359  -7.075  -6.416  1.00 91.23           O
ATOM   1842  N   MET B  82      21.038  -7.567  -5.681  1.00 37.89           N
ATOM   1843  CA  MET B  82      21.835  -7.043  -6.799  1.00 32.19           C
ATOM   1844  C   MET B  82      21.403  -7.618  -8.146  1.00 44.42           C
ATOM   1845  O   MET B  82      21.389  -8.832  -8.332  1.00 52.02           O
ATOM   1846  CB  MET B  82      23.325  -7.326  -6.578  1.00 34.49           C
ATOM   1847  CG  MET B  82      23.896  -6.824  -5.247  1.00 34.00           C
ATOM   1848  SD  MET B  82      25.396  -7.723  -4.770  1.00 53.82           S
ATOM   1849  CE  MET B  82      26.641  -6.744  -5.608  1.00 34.97           C
ATOM   1850  N   ASN B  83      21.044  -6.745  -9.081  1.00 37.40           N
ATOM   1851  CA  ASN B  83      20.672  -7.189 -10.422  1.00 35.57           C
ATOM   1852  C   ASN B  83      21.546  -6.541 -11.475  1.00 34.79           C
ATOM   1853  O   ASN B  83      22.234  -5.569 -11.185  1.00 35.60           O
ATOM   1854  CB  ASN B  83      19.196  -6.897 -10.707  1.00 34.18           C
ATOM   1855  CG  ASN B  83      18.269  -7.671  -9.791  1.00 44.90           C
ATOM   1856  OD1 ASN B  83      18.457  -8.871  -9.577  1.00 57.56           O
ATOM   1857  ND2 ASN B  83      17.282  -6.987  -9.222  1.00 46.32           N
ATOM   1858  N   ASN B  84      21.518  -7.091 -12.688  1.00 41.53           N
ATOM   1859  CA  ASN B  84      22.309  -6.584 -13.810  1.00 41.66           C
ATOM   1860  C   ASN B  84      23.733  -6.258 -13.386  1.00 38.59           C
ATOM   1861  O   ASN B  84      24.182  -5.117 -13.506  1.00 47.30           O
ATOM   1862  CB  ASN B  84      21.657  -5.343 -14.435  1.00 42.47           C
ATOM   1863  CG  ASN B  84      22.252  -4.997 -15.797  1.00 60.67           C
ATOM   1864  OD1 ASN B  84      22.747  -5.874 -16.521  1.00 64.35           O
ATOM   1865  ND2 ASN B  84      22.220  -3.714 -16.145  1.00 67.92           N
ATOM   1866  N   LEU B  85      24.431  -7.258 -12.864  1.00 33.22           N
ATOM   1867  CA  LEU B  85      25.776  -7.058 -12.336  1.00 33.73           C
ATOM   1868  C   LEU B  85      26.802  -6.856 -13.450  1.00 41.98           C
ATOM   1869  O   LEU B  85      26.662  -7.362 -14.571  1.00 48.33           O
ATOM   1870  CB  LEU B  85      26.183  -8.215 -11.422  1.00 35.15           C
ATOM   1871  CG  LEU B  85      25.475  -8.206 -10.072  1.00 32.16           C
ATOM   1872  CD1 LEU B  85      25.492  -9.604  -9.481  1.00 30.38           C
ATOM   1873  CD2 LEU B  85      26.165  -7.217  -9.149  1.00 37.03           C
ATOM   1874  N   LYS B  86      27.829  -6.088 -13.123  1.00 44.51           N
ATOM   1875  CA  LYS B  86      28.852  -5.712 -14.078  1.00 48.50           C
ATOM   1876  C   LYS B  86      30.203  -5.955 -13.423  1.00 45.57           C
ATOM   1877  O   LYS B  86      30.308  -5.933 -12.191  1.00 41.79           O
ATOM   1878  CB  LYS B  86      28.658  -4.246 -14.483  1.00 49.65           C
ATOM   1879  CG  LYS B  86      27.377  -4.018 -15.283  1.00 64.74           C
ATOM   1880  CD  LYS B  86      26.598  -2.786 -14.819  1.00 75.09           C
ATOM   1881  CE  LYS B  86      27.282  -1.483 -15.223  1.00 80.74           C
ATOM   1882  NZ  LYS B  86      26.487  -0.280 -14.829  1.00 76.28           N
ATOM   1883  N   PRO B  87      31.230  -6.226 -14.239  1.00 50.00           N
ATOM   1884  CA  PRO B  87      32.559  -6.526 -13.689  1.00 58.28           C
ATOM   1885  C   PRO B  87      33.068  -5.499 -12.675  1.00 58.58           C
ATOM   1886  O   PRO B  87      33.736  -5.884 -11.716  1.00 57.69           O
ATOM   1887  CB  PRO B  87      33.468  -6.594 -14.936  1.00 55.10           C
ATOM   1888  CG  PRO B  87      32.579  -6.250 -16.119  1.00 56.08           C
ATOM   1889  CD  PRO B  87      31.166  -6.492 -15.685  1.00 48.77           C
ATOM   1890  N   GLU B  88      32.729  -4.227 -12.866  1.00 57.89           N
ATOM   1891  CA  GLU B  88      33.143  -3.170 -11.945  1.00 52.15           C
ATOM   1892  C   GLU B  88      32.487  -3.268 -10.559  1.00 50.82           C
ATOM   1893  O   GLU B  88      32.783  -2.454  -9.690  1.00 50.86           O
ATOM   1894  CB  GLU B  88      32.864  -1.788 -12.549  1.00 59.30           C
ATOM   1895  CG  GLU B  88      33.270  -1.642 -14.009  1.00 81.17           C
ATOM   1896  CD  GLU B  88      32.173  -2.074 -14.967  1.00 91.98           C
ATOM   1897  OE1 GLU B  88      32.493  -2.520 -16.090  1.00 97.60           O
ATOM   1898  OE2 GLU B  88      30.986  -1.964 -14.592  1.00 94.38           O
ATOM   1899  N   ASP B  89      31.589  -4.236 -10.357  1.00 32.71           N
ATOM   1900  CA  ASP B  89      30.951  -4.432  -9.052  1.00 35.97           C
ATOM   1901  C   ASP B  89      31.700  -5.488  -8.244  1.00 43.96           C
ATOM   1902  O   ASP B  89      31.360  -5.764  -7.081  1.00 41.00           O
ATOM   1903  CB  ASP B  89      29.486  -4.861  -9.195  1.00 27.29           C
ATOM   1904  CG  ASP B  89      28.637  -3.845  -9.950  1.00 37.59           C
ATOM   1905  OD1 ASP B  89      28.711  -2.627  -9.649  1.00 34.13           O
ATOM   1906  OD2 ASP B  89      27.880  -4.281 -10.848  1.00 41.90           O
ATOM   1907  N   THR B  90      32.711  -6.088  -8.873  1.00 43.80           N
ATOM   1908  CA  THR B  90      33.546  -7.091  -8.214  1.00 39.74           C
ATOM   1909  C   THR B  90      34.251  -6.473  -7.012  1.00 39.26           C
ATOM   1910  O   THR B  90      34.974  -5.480  -7.159  1.00 46.55           O
ATOM   1911  CB  THR B  90      34.595  -7.690  -9.188  1.00 53.67           C
ATOM   1912  OG1 THR B  90      33.935  -8.530 -10.151  1.00 52.15           O
ATOM   1913  CG2 THR B  90      35.664  -8.498  -8.423  1.00 40.31           C
ATOM   1914  N   ALA B  91      34.024  -7.052  -5.829  1.00 32.73           N
ATOM   1915  CA  ALA B  91      34.506  -6.479  -4.561  1.00 29.98           C
ATOM   1916  C   ALA B  91      34.181  -7.387  -3.385  1.00 29.82           C
ATOM   1917  O   ALA B  91      33.358  -8.295  -3.503  1.00 32.81           O
ATOM   1918  CB  ALA B  91      33.878  -5.075  -4.324  1.00 23.07           C
ATOM   1919  N   VAL B  92      34.813  -7.128  -2.245  1.00 33.51           N
ATOM   1920  CA  VAL B  92      34.300  -7.646  -0.987  1.00 36.02           C
ATOM   1921  C   VAL B  92      33.223  -6.678  -0.488  1.00 32.52           C
ATOM   1922  O   VAL B  92      33.483  -5.484  -0.321  1.00 30.60           O
ATOM   1923  CB  VAL B  92      35.409  -7.761   0.080  1.00 37.56           C
ATOM   1924  CG1 VAL B  92      34.847  -8.378   1.370  1.00 34.49           C
ATOM   1925  CG2 VAL B  92      36.560  -8.590  -0.448  1.00 34.77           C
ATOM   1926  N   TYR B  93      32.015  -7.179  -0.264  1.00 34.15           N
ATOM   1927  CA  TYR B  93      30.955  -6.344   0.300  1.00 31.55           C
ATOM   1928  C   TYR B  93      30.837  -6.501   1.812  1.00 36.70           C
ATOM   1929  O   TYR B  93      30.809  -7.621   2.330  1.00 43.98           O
ATOM   1930  CB  TYR B  93      29.615  -6.641  -0.365  1.00 22.42           C
ATOM   1931  CG  TYR B  93      29.533  -6.116  -1.778  1.00 36.30           C
ATOM   1932  CD1 TYR B  93      30.287  -6.695  -2.796  1.00 38.31           C
ATOM   1933  CD2 TYR B  93      28.702  -5.051  -2.099  1.00 30.59           C
ATOM   1934  CE1 TYR B  93      30.223  -6.227  -4.089  1.00 35.35           C
ATOM   1935  CE2 TYR B  93      28.627  -4.573  -3.393  1.00 32.22           C
ATOM   1936  CZ  TYR B  93      29.391  -5.167  -4.384  1.00 35.13           C
ATOM   1937  OH  TYR B  93      29.326  -4.705  -5.672  1.00 33.25           O
ATOM   1938  N   TYR B  94      30.753  -5.364   2.497  1.00 34.23           N
ATOM   1939  CA  TYR B  94      30.722  -5.303   3.959  1.00 28.48           C
ATOM   1940  C   TYR B  94      29.463  -4.644   4.464  1.00 27.77           C
ATOM   1941  O   TYR B  94      29.058  -3.580   3.986  1.00 27.84           O
ATOM   1942  CB  TYR B  94      31.875  -4.467   4.502  1.00 26.55           C
ATOM   1943  CG  TYR B  94      33.237  -5.020   4.234  1.00 30.78           C
ATOM   1944  CD1 TYR B  94      33.863  -5.849   5.160  1.00 39.97           C
ATOM   1945  CD2 TYR B  94      33.912  -4.702   3.067  1.00 31.86           C
ATOM   1946  CE1 TYR B  94      35.129  -6.358   4.921  1.00 40.28           C
ATOM   1947  CE2 TYR B  94      35.176  -5.204   2.816  1.00 45.38           C
ATOM   1948  CZ  TYR B  94      35.781  -6.029   3.745  1.00 48.62           C
ATOM   1949  OH  TYR B  94      37.041  -6.521   3.490  1.00 56.55           O
ATOM   1950  N   CYS B  95      28.879  -5.270   5.470  1.00 30.44           N
ATOM   1951  CA  CYS B  95      27.702  -4.773   6.155  1.00 26.46           C
ATOM   1952  C   CYS B  95      28.218  -3.915   7.310  1.00 22.83           C
ATOM   1953  O   CYS B  95      29.231  -4.245   7.934  1.00 18.35           O
ATOM   1954  CB  CYS B  95      26.939  -5.991   6.676  1.00 30.63           C
ATOM   1955  SG  CYS B  95      25.399  -5.761   7.558  1.00 68.77           S
ATOM   1956  N   ASN B  96      27.553  -2.798   7.579  1.00 21.17           N
ATOM   1957  CA  ASN B  96      27.879  -1.998   8.767  1.00 21.62           C
ATOM   1958  C   ASN B  96      26.623  -1.553   9.529  1.00 22.18           C
ATOM   1959  O   ASN B  96      25.584  -1.283   8.921  1.00 17.54           O
ATOM   1960  CB  ASN B  96      28.756  -0.793   8.393  1.00 21.38           C
ATOM   1961  CG  ASN B  96      28.688   0.332   9.425  1.00 33.06           C
ATOM   1962  OD1 ASN B  96      27.858   1.232   9.308  1.00 36.45           O
ATOM   1963  ND2 ASN B  96      29.563   0.284  10.439  1.00 36.61           N
ATOM   1964  N   ALA B  97      26.708  -1.483  10.854  1.00 17.86           N
ATOM   1965  CA  ALA B  97      25.563  -1.064  11.664  1.00 17.82           C
ATOM   1966  C   ALA B  97      25.958   0.088  12.590  1.00 29.68           C
ATOM   1967  O   ALA B  97      26.993   0.030  13.247  1.00 28.91           O
ATOM   1968  CB  ALA B  97      25.024  -2.250  12.476  1.00 19.52           C
ATOM   1969  N   ASN B  98      25.155   1.146  12.636  1.00 29.13           N
ATOM   1970  CA  ASN B  98      25.432   2.235  13.565  1.00 19.50           C
ATOM   1971  C   ASN B  98      24.210   2.714  14.348  1.00 23.73           C
ATOM   1972  O   ASN B  98      23.129   2.919  13.793  1.00 23.30           O
ATOM   1973  CB  ASN B  98      26.123   3.416  12.888  1.00 24.44           C
ATOM   1974  CG  ASN B  98      26.536   4.506  13.897  1.00 41.02           C
ATOM   1975  OD1 ASN B  98      26.745   4.225  15.085  1.00 45.48           O
ATOM   1976  ND2 ASN B  98      26.636   5.751  13.427  1.00 41.82           N
ATOM   1977  N   ARG B  99      24.404   2.884  15.651  1.00 29.29           N
ATOM   1978  CA  ARG B  99      23.343   3.269  16.582  1.00 17.73           C
ATOM   1979  C   ARG B  99      23.011   4.759  16.534  1.00 17.64           C
ATOM   1980  O   ARG B  99      21.855   5.142  16.628  1.00 26.21           O
ATOM   1981  CB  ARG B  99      23.791   2.918  18.007  1.00 23.46           C
ATOM   1982  CG  ARG B  99      22.819   3.338  19.059  1.00 27.53           C
ATOM   1983  CD  ARG B  99      21.543   2.578  18.880  1.00 31.27           C
ATOM   1984  NE  ARG B  99      20.851   2.319  20.138  1.00 42.59           N
ATOM   1985  CZ  ARG B  99      19.946   3.135  20.654  1.00 47.92           C
ATOM   1986  NH1 ARG B  99      19.657   4.249  20.017  1.00 49.42           N
ATOM   1987  NH2 ARG B  99      19.341   2.841  21.792  1.00 52.61           N
ATOM   1988  N   GLY B 100      24.043   5.598  16.415  1.00 17.39           N
ATOM   1989  CA  GLY B 100      23.891   7.040  16.403  1.00 17.67           C
ATOM   1990  C   GLY B 100      25.165   7.752  16.828  1.00 28.72           C
ATOM   1991  O   GLY B 100      26.249   7.149  16.836  1.00 28.14           O
ATOM   1992  N   LEU B 101      25.049   9.029  17.195  1.00 27.07           N
ATOM   1993  CA  LEU B 101      26.243   9.843  17.461  1.00 35.34           C
ATOM   1994  C   LEU B 101      27.236   9.258  18.479  1.00 31.60           C
ATOM   1995  O   LEU B 101      28.431   9.534  18.411  1.00 35.29           O
ATOM   1996  CB  LEU B 101      25.842  11.266  17.856  1.00 36.98           C
ATOM   1997  CG  LEU B 101      24.978  11.905  16.768  1.00 40.11           C
ATOM   1998  CD1 LEU B 101      24.396  13.242  17.233  1.00 39.77           C
ATOM   1999  CD2 LEU B 101      25.804  12.084  15.495  1.00 44.95           C
ATOM   2000  N   ALA B 102      26.747   8.443  19.412  1.00 34.22           N
ATOM   2001  CA  ALA B 102      27.607   7.889  20.464  1.00 27.63           C
ATOM   2002  C   ALA B 102      27.995   6.448  20.148  1.00 36.28           C
ATOM   2003  O   ALA B 102      28.609   5.760  20.969  1.00 36.94           O
ATOM   2004  CB  ALA B 102      26.907   7.964  21.821  1.00 25.72           C
ATOM   2005  N   GLY B 103      27.629   5.990  18.953  1.00 34.23           N
ATOM   2006  CA  GLY B 103      27.852   4.603  18.580  1.00 22.75           C
ATOM   2007  C   GLY B 103      26.981   3.710  19.456  1.00 28.33           C
ATOM   2008  O   GLY B 103      26.005   4.181  20.039  1.00 27.34           O
ATOM   2009  N   PRO B 104      27.320   2.415  19.557  1.00 32.24           N
ATOM   2010  CA  PRO B 104      28.452   1.776  18.873  1.00 34.63           C
ATOM   2011  C   PRO B 104      28.188   1.533  17.374  1.00 34.44           C
ATOM   2012  O   PRO B 104      27.034   1.538  16.921  1.00 31.31           O
ATOM   2013  CB  PRO B 104      28.560   0.428  19.594  1.00 27.44           C
ATOM   2014  CG  PRO B 104      27.100   0.096  19.896  1.00 27.89           C
ATOM   2015  CD  PRO B 104      26.504   1.440  20.307  1.00 28.80           C
ATOM   2016  N   ALA B 105      29.262   1.325  16.619  1.00 32.23           N
ATOM   2017  CA  ALA B 105      29.155   0.893  15.234  1.00 31.78           C
ATOM   2018  C   ALA B 105      29.848  -0.464  15.060  1.00 31.49           C
ATOM   2019  O   ALA B 105      30.912  -0.689  15.611  1.00 33.94           O
ATOM   2020  CB  ALA B 105      29.755   1.924  14.306  1.00 20.84           C
ATOM   2021  N   TYR B 106      29.236  -1.356  14.288  1.00 31.45           N
ATOM   2022  CA  TYR B 106      29.787  -2.682  14.025  1.00 28.31           C
ATOM   2023  C   TYR B 106      29.999  -2.935  12.535  1.00 31.66           C
ATOM   2024  O   TYR B 106      29.210  -2.483  11.696  1.00 27.28           O
ATOM   2025  CB  TYR B 106      28.837  -3.758  14.549  1.00 27.15           C
ATOM   2026  CG  TYR B 106      28.509  -3.652  16.013  1.00 39.88           C
ATOM   2027  CD1 TYR B 106      29.469  -3.921  16.979  1.00 48.23           C
ATOM   2028  CD2 TYR B 106      27.236  -3.293  16.435  1.00 40.17           C
ATOM   2029  CE1 TYR B 106      29.171  -3.831  18.342  1.00 52.71           C
ATOM   2030  CE2 TYR B 106      26.923  -3.195  17.791  1.00 39.68           C
ATOM   2031  CZ  TYR B 106      27.893  -3.469  18.745  1.00 49.15           C
ATOM   2032  OH  TYR B 106      27.590  -3.398  20.097  1.00 43.48           O
ATOM   2033  N   TRP B 107      31.041  -3.709  12.232  1.00 33.63           N
ATOM   2034  CA  TRP B 107      31.386  -4.100  10.868  1.00 27.21           C
ATOM   2035  C   TRP B 107      31.350  -5.605  10.727  1.00 26.65           C
ATOM   2036  O   TRP B 107      31.757  -6.320  11.641  1.00 30.65           O
ATOM   2037  CB  TRP B 107      32.797  -3.610  10.518  1.00 33.08           C
ATOM   2038  CG  TRP B 107      32.869  -2.134  10.259  1.00 41.72           C
ATOM   2039  CD1 TRP B 107      33.122  -1.149  11.172  1.00 43.44           C
ATOM   2040  CD2 TRP B 107      32.671  -1.475   8.993  1.00 39.32           C
ATOM   2041  NE1 TRP B 107      33.101   0.081  10.553  1.00 45.27           N
ATOM   2042  CE2 TRP B 107      32.825  -0.087   9.234  1.00 42.53           C
ATOM   2043  CE3 TRP B 107      32.386  -1.924   7.702  1.00 35.87           C
ATOM   2044  CZ2 TRP B 107      32.696   0.860   8.199  1.00 40.53           C
ATOM   2045  CZ3 TRP B 107      32.262  -0.982   6.681  1.00 34.26           C
ATOM   2046  CH2 TRP B 107      32.418   0.399   6.940  1.00 40.36           C
ATOM   2047  N   GLY B 108      30.895  -6.093   9.575  1.00 28.45           N
ATOM   2048  CA  GLY B 108      30.991  -7.515   9.281  1.00 27.08           C
ATOM   2049  C   GLY B 108      32.385  -7.891   8.781  1.00 27.55           C
ATOM   2050  O   GLY B 108      33.267  -7.047   8.667  1.00 31.99           O
ATOM   2051  N   GLN B 109      32.582  -9.165   8.470  1.00 38.25           N
ATOM   2052  CA  GLN B 109      33.867  -9.655   7.979  1.00 44.71           C
ATOM   2053  C   GLN B 109      33.893  -9.673   6.449  1.00 42.44           C
ATOM   2054  O   GLN B 109      34.933  -9.920   5.842  1.00 49.48           O
ATOM   2055  CB  GLN B 109      34.151 -11.052   8.541  1.00 51.43           C
ATOM   2056  CG  GLN B 109      32.952 -11.658   9.273  1.00 57.21           C
ATOM   2057  N   GLY B 110      32.738  -9.424   5.836  1.00 33.90           N
ATOM   2058  CA  GLY B 110      32.647  -9.245   4.396  1.00 36.78           C
ATOM   2059  C   GLY B 110      32.455 -10.514   3.576  1.00 45.34           C
ATOM   2060  O   GLY B 110      32.824 -11.612   4.003  1.00 46.92           O
ATOM   2061  N   THR B 111      31.879 -10.353   2.384  1.00 39.90           N
ATOM   2062  CA  THR B 111      31.647 -11.466   1.457  1.00 30.41           C
ATOM   2063  C   THR B 111      32.085 -11.073   0.039  1.00 34.39           C
ATOM   2064  O   THR B 111      31.813  -9.958  -0.423  1.00 35.10           O
ATOM   2065  CB  THR B 111      30.159 -11.945   1.474  1.00 32.38           C
ATOM   2066  OG1 THR B 111      30.002 -13.099   0.633  1.00 39.39           O
ATOM   2067  CG2 THR B 111      29.199 -10.837   0.990  1.00 25.60           C
ATOM   2068  N   GLN B 112      32.777 -11.986  -0.638  1.00 36.55           N
ATOM   2069  CA  GLN B 112      33.381 -11.699  -1.942  1.00 33.81           C
ATOM   2070  C   GLN B 112      32.342 -11.793  -3.050  1.00 39.86           C
ATOM   2071  O   GLN B 112      31.583 -12.758  -3.120  1.00 35.33           O
ATOM   2072  CB  GLN B 112      34.555 -12.660  -2.248  1.00 33.37           C
ATOM   2073  CG  GLN B 112      35.235 -12.460  -3.615  1.00 34.24           C
ATOM   2074  CD  GLN B 112      36.095 -11.189  -3.696  1.00 44.88           C
ATOM   2075  OE1 GLN B 112      37.056 -11.018  -2.938  1.00 52.97           O
ATOM   2076  NE2 GLN B 112      35.754 -10.301  -4.631  1.00 37.45           N
ATOM   2077  N   VAL B 113      32.313 -10.781  -3.913  1.00 45.12           N
ATOM   2078  CA  VAL B 113      31.527 -10.833  -5.141  1.00 44.44           C
ATOM   2079  C   VAL B 113      32.490 -10.686  -6.311  1.00 41.02           C
ATOM   2080  O   VAL B 113      33.268  -9.737  -6.358  1.00 47.77           O
ATOM   2081  CB  VAL B 113      30.465  -9.707  -5.183  1.00 44.80           C
ATOM   2082  CG1 VAL B 113      29.821  -9.604  -6.574  1.00 40.99           C
ATOM   2083  CG2 VAL B 113      29.410  -9.931  -4.110  1.00 40.85           C
ATOM   2084  N   THR B 114      32.460 -11.636  -7.238  1.00 43.22           N
ATOM   2085  CA  THR B 114      33.265 -11.543  -8.461  1.00 50.85           C
ATOM   2086  C   THR B 114      32.354 -11.632  -9.690  1.00 48.82           C
ATOM   2087  O   THR B 114      31.601 -12.600  -9.841  1.00 49.99           O
ATOM   2088  CB  THR B 114      34.345 -12.662  -8.557  1.00 52.12           C
ATOM   2089  OG1 THR B 114      33.691 -13.925  -8.651  1.00 62.35           O
ATOM   2090  CG2 THR B 114      35.284 -12.666  -7.353  1.00 39.20           C
ATOM   2091  N   VAL B 115      32.418 -10.632 -10.565  1.00 45.93           N
ATOM   2092  CA  VAL B 115      31.638 -10.684 -11.798  1.00 47.70           C
ATOM   2093  C   VAL B 115      32.523 -10.972 -13.008  1.00 57.14           C
ATOM   2094  O   VAL B 115      33.545 -10.315 -13.214  1.00 58.92           O
ATOM   2095  CB  VAL B 115      30.862  -9.389 -12.028  1.00 45.45           C
ATOM   2096  CG1 VAL B 115      29.869  -9.578 -13.172  1.00 47.03           C
ATOM   2097  CG2 VAL B 115      30.149  -8.954 -10.734  1.00 40.23           C
ATOM   2098  N   SER B 116      32.131 -11.952 -13.816  1.00 66.60           N
ATOM   2099  CA  SER B 116      32.968 -12.353 -14.942  1.00 79.23           C
ATOM   2100  C   SER B 116      32.536 -11.736 -16.270  1.00 78.55           C
ATOM   2101  O   SER B 116      31.373 -11.861 -16.656  1.00 77.33           O
ATOM   2102  CB  SER B 116      33.012 -13.880 -15.068  1.00 90.11           C
ATOM   2103  OG  SER B 116      31.787 -14.387 -15.567  1.00101.12           O
ATOM   2104  N   SER B 117      33.493 -11.063 -16.918  1.00 81.68           N
ATOM   2105  CA  SER B 117      33.487 -10.643 -18.334  1.00 94.00           C
ATOM   2106  C   SER B 117      34.434  -9.465 -18.549  1.00103.84           C
ATOM   2107  O   SER B 117      35.334  -9.221 -17.746  1.00107.09           O
ATOM   2108  CB  SER B 117      32.099 -10.295 -18.892  1.00 91.97           C
ATOM   2109  OG  SER B 117      31.460 -11.444 -19.428  1.00 86.18           O
