# Supplementary material for: A non-redundant data set of nanobody-antigen crystal structures
Source: Data Brief. 2019 Mar 6;24:103754. doi: 10.1016/j.dib.2019.103754 (PMC6441729; doi:10.1016/j.dib.2019.103754)
Supplement: Multimedia component 5 [file mmc5.zip › Data_set/Nb-Ag_3/4eiz_3.pdb]

ATOM      1  N   MET A   1      81.681 -32.737  15.347  1.00 32.73           N
ATOM      2  CA  MET A   1      80.297 -33.089  15.221  1.00 29.26           C
ATOM      3  C   MET A   1      79.628 -32.115  14.302  1.00 27.40           C
ATOM      4  O   MET A   1      80.164 -31.088  14.003  1.00 24.35           O
ATOM      5  CB  MET A   1      79.620 -33.067  16.575  1.00 32.54           C
ATOM      6  CG  MET A   1      79.308 -31.712  17.088  1.00 37.51           C
ATOM      7  SD  MET A   1      79.113 -31.641  18.823  1.00 67.40           S
ATOM      8  CE  MET A   1      80.186 -30.278  19.120  1.00 42.18           C
ATOM      9  N   ILE A   2      78.448 -32.475  13.853  1.00 23.76           N
ATOM     10  CA  ILE A   2      77.645 -31.618  13.001  1.00 22.57           C
ATOM     11  C   ILE A   2      76.552 -30.933  13.824  1.00 30.60           C
ATOM     12  O   ILE A   2      75.834 -31.590  14.575  1.00 24.73           O
ATOM     13  CB  ILE A   2      76.994 -32.447  11.910  1.00 23.51           C
ATOM     14  CG1 ILE A   2      78.072 -33.017  10.984  1.00 28.96           C
ATOM     15  CG2 ILE A   2      76.009 -31.612  11.116  1.00 21.30           C
ATOM     16  CD1 ILE A   2      77.538 -34.092  10.081  1.00 28.12           C
ATOM     17  N   SER A   3      76.450 -29.614  13.679  1.00 24.45           N
ATOM     18  CA  SER A   3      75.457 -28.813  14.377  1.00 21.39           C
ATOM     19  C   SER A   3      74.592 -28.054  13.385  1.00 29.77           C
ATOM     20  O   SER A   3      75.060 -27.647  12.319  1.00 36.71           O
ATOM     21  CB  SER A   3      76.134 -27.798  15.297  1.00 18.96           C
ATOM     22  OG  SER A   3      76.811 -28.440  16.369  1.00 25.81           O
ATOM     23  N   LEU A   4      73.331 -27.854  13.740  1.00 25.67           N
ATOM     24  CA  LEU A   4      72.460 -26.987  12.963  1.00 24.32           C
ATOM     25  C   LEU A   4      72.258 -25.697  13.744  1.00 26.94           C
ATOM     26  O   LEU A   4      72.162 -25.731  14.962  1.00 23.14           O
ATOM     27  CB  LEU A   4      71.114 -27.672  12.719  1.00 30.32           C
ATOM     28  CG  LEU A   4      70.951 -28.539  11.464  1.00 36.25           C
ATOM     29  CD1 LEU A   4      72.072 -29.567  11.325  1.00 27.80           C
ATOM     30  CD2 LEU A   4      69.595 -29.227  11.498  1.00 36.13           C
ATOM     31  N   ILE A   5      72.214 -24.556  13.058  1.00 24.07           N
ATOM     32  CA  ILE A   5      71.894 -23.306  13.735  1.00 17.24           C
ATOM     33  C   ILE A   5      70.794 -22.567  12.977  1.00 27.41           C
ATOM     34  O   ILE A   5      70.873 -22.408  11.750  1.00 24.35           O
ATOM     35  CB  ILE A   5      73.140 -22.412  13.967  1.00 24.95           C
ATOM     36  CG1 ILE A   5      72.763 -21.152  14.750  1.00 22.19           C
ATOM     37  CG2 ILE A   5      73.846 -22.057  12.640  1.00 13.41           C
ATOM     38  CD1 ILE A   5      73.957 -20.425  15.307  1.00 19.16           C
ATOM     39  N   ALA A   6      69.753 -22.150  13.701  1.00 18.29           N
ATOM     40  CA  ALA A   6      68.545 -21.621  13.053  1.00 21.25           C
ATOM     41  C   ALA A   6      67.759 -20.623  13.891  1.00 25.43           C
ATOM     42  O   ALA A   6      67.758 -20.693  15.126  1.00 20.10           O
ATOM     43  CB  ALA A   6      67.631 -22.761  12.635  1.00 16.88           C
ATOM     44  N   ALA A   7      67.082 -19.701  13.206  1.00 22.89           N
ATOM     45  CA  ALA A   7      66.198 -18.730  13.860  1.00 23.61           C
ATOM     46  C   ALA A   7      64.738 -19.054  13.515  1.00 27.40           C
ATOM     47  O   ALA A   7      64.358 -19.036  12.347  1.00 26.01           O
ATOM     48  CB  ALA A   7      66.546 -17.335  13.419  1.00 25.61           C
ATOM     49  N   LEU A   8      63.936 -19.370  14.529  1.00 20.95           N
ATOM     50  CA  LEU A   8      62.597 -19.934  14.319  1.00 21.60           C
ATOM     51  C   LEU A   8      61.490 -19.047  14.890  1.00 23.21           C
ATOM     52  O   LEU A   8      61.505 -18.718  16.076  1.00 20.67           O
ATOM     53  CB  LEU A   8      62.484 -21.306  15.005  1.00 27.82           C
ATOM     54  CG  LEU A   8      62.933 -22.582  14.287  1.00 31.87           C
ATOM     55  CD1 LEU A   8      64.352 -22.436  13.797  1.00 24.69           C
ATOM     56  CD2 LEU A   8      62.823 -23.786  15.218  1.00 28.85           C
ATOM     57  N   ALA A   9      60.527 -18.682  14.047  1.00 20.29           N
ATOM     58  CA  ALA A   9      59.283 -18.087  14.510  1.00 22.68           C
ATOM     59  C   ALA A   9      58.488 -19.236  15.134  1.00 27.24           C
ATOM     60  O   ALA A   9      58.957 -20.382  15.114  1.00 25.02           O
ATOM     61  CB  ALA A   9      58.537 -17.483  13.326  1.00 19.07           C
ATOM     62  N   VAL A  10      57.298 -18.960  15.673  1.00 27.04           N
ATOM     63  CA  VAL A  10      56.486 -20.024  16.270  1.00 24.38           C
ATOM     64  C   VAL A  10      56.077 -21.046  15.211  1.00 28.15           C
ATOM     65  O   VAL A  10      56.084 -20.744  14.012  1.00 26.01           O
ATOM     66  CB  VAL A  10      55.215 -19.493  16.962  1.00 24.01           C
ATOM     67  CG1 VAL A  10      55.567 -18.689  18.202  1.00 26.21           C
ATOM     68  CG2 VAL A  10      54.405 -18.666  15.990  1.00 27.19           C
ATOM     69  N   ASP A  11      55.716 -22.246  15.663  1.00 23.94           N
ATOM     70  CA  ASP A  11      55.434 -23.373  14.774  1.00 29.44           C
ATOM     71  C   ASP A  11      56.626 -23.689  13.849  1.00 25.16           C
ATOM     72  O   ASP A  11      56.439 -24.216  12.759  1.00 32.96           O
ATOM     73  CB  ASP A  11      54.171 -23.125  13.934  1.00 27.93           C
ATOM     74  CG  ASP A  11      52.903 -23.077  14.764  1.00 32.56           C
ATOM     75  OD1 ASP A  11      52.904 -23.549  15.925  1.00 38.91           O
ATOM     76  OD2 ASP A  11      51.889 -22.579  14.233  1.00 38.90           O
ATOM     77  N   ARG A  12      57.835 -23.341  14.283  1.00 26.56           N
ATOM     78  CA  ARG A  12      59.073 -23.649  13.544  1.00 29.78           C
ATOM     79  C   ARG A  12      59.196 -22.985  12.163  1.00 33.88           C
ATOM     80  O   ARG A  12      60.006 -23.417  11.337  1.00 27.02           O
ATOM     81  CB  ARG A  12      59.270 -25.169  13.392  1.00 28.18           C
ATOM     82  CG  ARG A  12      59.530 -25.926  14.697  1.00 36.03           C
ATOM     83  CD  ARG A  12      59.735 -27.430  14.453  1.00 39.12           C
ATOM     84  NE  ARG A  12      58.466 -28.151  14.455  1.00 53.63           N
ATOM     85  CZ  ARG A  12      57.879 -28.644  13.372  1.00 61.86           C
ATOM     86  NH1 ARG A  12      58.452 -28.518  12.185  1.00 66.62           N
ATOM     87  NH2 ARG A  12      56.721 -29.276  13.479  1.00 66.43           N
ATOM     88  N   VAL A  13      58.412 -21.942  11.909  1.00 33.40           N
ATOM     89  CA  VAL A  13      58.484 -21.247  10.624  1.00 34.94           C
ATOM     90  C   VAL A  13      59.822 -20.525  10.467  1.00 31.64           C
ATOM     91  O   VAL A  13      60.250 -19.807  11.373  1.00 25.51           O
ATOM     92  CB  VAL A  13      57.331 -20.234  10.458  1.00 24.66           C
ATOM     93  CG1 VAL A  13      57.487 -19.462   9.167  1.00 29.38           C
ATOM     94  CG2 VAL A  13      55.996 -20.963  10.457  1.00 26.25           C
ATOM     95  N   ILE A  14      60.486 -20.727   9.329  1.00 31.01           N
ATOM     96  CA  ILE A  14      61.757 -20.051   9.056  1.00 27.83           C
ATOM     97  C   ILE A  14      61.735 -19.257   7.750  1.00 35.91           C
ATOM     98  O   ILE A  14      60.787 -19.361   6.968  1.00 33.26           O
ATOM     99  CB  ILE A  14      62.929 -21.051   9.007  1.00 28.15           C
ATOM    100  CG1 ILE A  14      62.631 -22.165   8.006  1.00 32.09           C
ATOM    101  CG2 ILE A  14      63.195 -21.638  10.388  1.00 25.66           C
ATOM    102  CD1 ILE A  14      63.747 -23.186   7.873  1.00 27.56           C
ATOM    103  N   GLY A  15      62.792 -18.474   7.520  1.00 39.41           N
ATOM    104  CA  GLY A  15      62.954 -17.721   6.284  1.00 39.75           C
ATOM    105  C   GLY A  15      64.289 -17.000   6.209  1.00 44.81           C
ATOM    106  O   GLY A  15      65.055 -17.002   7.175  1.00 43.12           O
ATOM    107  N   MET A  16      64.566 -16.379   5.074  1.00 51.22           N
ATOM    108  CA  MET A  16      65.707 -15.502   4.984  1.00 50.41           C
ATOM    109  C   MET A  16      65.451 -14.287   5.861  1.00 52.51           C
ATOM    110  O   MET A  16      64.331 -13.814   5.959  1.00 52.76           O
ATOM    111  CB  MET A  16      65.947 -15.086   3.551  1.00 54.39           C
ATOM    112  CG  MET A  16      66.099 -16.230   2.572  1.00 54.87           C
ATOM    113  SD  MET A  16      67.455 -17.355   2.859  1.00 55.56           S
ATOM    114  CE  MET A  16      66.545 -18.748   3.486  1.00 64.02           C
ATOM    115  N   GLU A  17      66.484 -13.798   6.527  1.00 54.84           N
ATOM    116  CA  GLU A  17      66.289 -12.762   7.544  1.00 60.03           C
ATOM    117  C   GLU A  17      65.671 -11.466   7.009  1.00 62.02           C
ATOM    118  O   GLU A  17      64.781 -10.897   7.643  1.00 66.07           O
ATOM    119  CB  GLU A  17      67.599 -12.459   8.286  1.00 62.94           C
ATOM    120  CG  GLU A  17      67.418 -11.621   9.567  1.00 64.09           C
ATOM    121  CD  GLU A  17      67.055 -12.460  10.793  1.00 61.02           C
ATOM    122  OE1 GLU A  17      66.527 -13.579  10.623  1.00 62.47           O
ATOM    123  OE2 GLU A  17      67.305 -12.001  11.930  1.00 57.04           O
ATOM    124  N   ASN A  18      66.127 -11.016   5.841  1.00 60.71           N
ATOM    125  CA  ASN A  18      65.700  -9.725   5.293  1.00 61.32           C
ATOM    126  C   ASN A  18      64.257  -9.678   4.785  1.00 56.16           C
ATOM    127  O   ASN A  18      63.802  -8.649   4.289  1.00 59.95           O
ATOM    128  CB  ASN A  18      66.664  -9.258   4.195  1.00 69.99           C
ATOM    129  CG  ASN A  18      66.755 -10.242   3.038  1.00 76.20           C
ATOM    130  OD1 ASN A  18      65.749 -10.798   2.596  1.00 80.86           O
ATOM    131  ND2 ASN A  18      67.969 -10.470   2.550  1.00 79.16           N
ATOM    132  N   ALA A  19      63.549 -10.795   4.891  1.00 52.63           N
ATOM    133  CA  ALA A  19      62.141 -10.834   4.518  1.00 54.72           C
ATOM    134  C   ALA A  19      61.265 -11.116   5.736  1.00 44.03           C
ATOM    135  O   ALA A  19      60.044 -11.017   5.670  1.00 42.30           O
ATOM    136  CB  ALA A  19      61.904 -11.878   3.434  1.00 62.64           C
ATOM    137  N   MET A  20      61.894 -11.471   6.850  1.00 30.79           N
ATOM    138  CA  MET A  20      61.154 -11.742   8.070  1.00 31.33           C
ATOM    139  C   MET A  20      60.804 -10.432   8.784  1.00 32.27           C
ATOM    140  O   MET A  20      61.628  -9.517   8.844  1.00 36.66           O
ATOM    141  CB  MET A  20      61.961 -12.679   8.960  1.00 22.26           C
ATOM    142  CG  MET A  20      62.364 -13.986   8.258  1.00 26.61           C
ATOM    143  SD  MET A  20      61.078 -15.267   8.202  1.00 53.66           S
ATOM    144  CE  MET A  20      60.108 -14.786   6.777  1.00 69.89           C
ATOM    145  N   PRO A  21      59.569 -10.333   9.308  1.00 30.24           N
ATOM    146  CA  PRO A  21      59.050  -9.109   9.936  1.00 17.87           C
ATOM    147  C   PRO A  21      59.565  -8.934  11.359  1.00 18.91           C
ATOM    148  O   PRO A  21      58.807  -9.028  12.334  1.00 20.18           O
ATOM    149  CB  PRO A  21      57.542  -9.350   9.955  1.00 22.75           C
ATOM    150  CG  PRO A  21      57.428 -10.842  10.130  1.00 23.76           C
ATOM    151  CD  PRO A  21      58.586 -11.431   9.347  1.00 29.95           C
ATOM    152  N   TRP A  22      60.860  -8.687  11.477  1.00 22.18           N
ATOM    153  CA  TRP A  22      61.473  -8.455  12.774  1.00 24.74           C
ATOM    154  C   TRP A  22      62.850  -7.852  12.600  1.00 27.75           C
ATOM    155  O   TRP A  22      63.399  -7.856  11.507  1.00 25.33           O
ATOM    156  CB  TRP A  22      61.551  -9.740  13.607  1.00 21.23           C
ATOM    157  CG  TRP A  22      62.370 -10.879  13.032  1.00 23.19           C
ATOM    158  CD1 TRP A  22      63.699 -10.866  12.726  1.00 29.62           C
ATOM    159  CD2 TRP A  22      61.912 -12.211  12.757  1.00 17.54           C
ATOM    160  NE1 TRP A  22      64.093 -12.101  12.266  1.00 25.01           N
ATOM    161  CE2 TRP A  22      63.016 -12.943  12.278  1.00 28.33           C
ATOM    162  CE3 TRP A  22      60.679 -12.855  12.880  1.00 29.82           C
ATOM    163  CZ2 TRP A  22      62.917 -14.286  11.901  1.00 39.51           C
ATOM    164  CZ3 TRP A  22      60.584 -14.189  12.513  1.00 41.60           C
ATOM    165  CH2 TRP A  22      61.696 -14.890  12.030  1.00 37.22           C
ATOM    166  N   ASN A  23      63.383  -7.307  13.685  1.00 26.93           N
ATOM    167  CA  ASN A  23      64.756  -6.856  13.734  1.00 24.16           C
ATOM    168  C   ASN A  23      65.348  -7.469  14.990  1.00 27.31           C
ATOM    169  O   ASN A  23      64.940  -7.127  16.097  1.00 22.99           O
ATOM    170  CB  ASN A  23      64.839  -5.327  13.785  1.00 18.28           C
ATOM    171  CG  ASN A  23      64.425  -4.673  12.475  1.00 27.06           C
ATOM    172  OD1 ASN A  23      63.333  -4.110  12.358  1.00 21.23           O
ATOM    173  ND2 ASN A  23      65.306  -4.742  11.477  1.00 30.48           N
ATOM    174  N   LEU A  24      66.286  -8.396  14.822  1.00 32.07           N
ATOM    175  CA  LEU A  24      66.930  -9.020  15.972  1.00 27.48           C
ATOM    176  C   LEU A  24      68.453  -9.010  15.863  1.00 26.98           C
ATOM    177  O   LEU A  24      69.066 -10.049  15.604  1.00 26.70           O
ATOM    178  CB  LEU A  24      66.424 -10.450  16.169  1.00 22.29           C
ATOM    179  CG  LEU A  24      64.945 -10.650  16.509  1.00 34.01           C
ATOM    180  CD1 LEU A  24      64.679 -12.111  16.660  1.00 36.00           C
ATOM    181  CD2 LEU A  24      64.533  -9.926  17.782  1.00 25.61           C
ATOM    182  N   PRO A  25      69.072  -7.836  16.064  1.00 29.62           N
ATOM    183  CA  PRO A  25      70.539  -7.765  16.065  1.00 34.70           C
ATOM    184  C   PRO A  25      71.176  -8.690  17.103  1.00 34.59           C
ATOM    185  O   PRO A  25      72.302  -9.153  16.896  1.00 24.81           O
ATOM    186  CB  PRO A  25      70.829  -6.286  16.398  1.00 30.04           C
ATOM    187  CG  PRO A  25      69.504  -5.694  16.833  1.00 28.20           C
ATOM    188  CD  PRO A  25      68.463  -6.496  16.119  1.00 26.55           C
ATOM    189  N   ALA A  26      70.473  -8.964  18.202  1.00 28.27           N
ATOM    190  CA  ALA A  26      71.007  -9.895  19.193  1.00 20.35           C
ATOM    191  C   ALA A  26      71.164 -11.305  18.624  1.00 18.61           C
ATOM    192  O   ALA A  26      72.064 -12.039  19.014  1.00 28.57           O
ATOM    193  CB  ALA A  26      70.148  -9.915  20.438  1.00 22.40           C
ATOM    194  N   ASP A  27      70.273 -11.690  17.721  1.00 24.81           N
ATOM    195  CA  ASP A  27      70.369 -13.002  17.100  1.00 22.77           C
ATOM    196  C   ASP A  27      71.577 -13.020  16.169  1.00 29.31           C
ATOM    197  O   ASP A  27      72.316 -14.010  16.112  1.00 29.22           O
ATOM    198  CB  ASP A  27      69.098 -13.347  16.316  1.00 24.66           C
ATOM    199  CG  ASP A  27      69.195 -14.700  15.614  1.00 31.15           C
ATOM    200  OD1 ASP A  27      69.578 -15.682  16.272  1.00 26.61           O
ATOM    201  OD2 ASP A  27      68.912 -14.779  14.402  1.00 42.28           O
ATOM    202  N   LEU A  28      71.775 -11.914  15.453  1.00 32.67           N
ATOM    203  CA  LEU A  28      72.930 -11.767  14.574  1.00 32.63           C
ATOM    204  C   LEU A  28      74.223 -12.004  15.354  1.00 33.25           C
ATOM    205  O   LEU A  28      75.100 -12.749  14.906  1.00 32.58           O
ATOM    206  CB  LEU A  28      72.947 -10.387  13.909  1.00 34.26           C
ATOM    207  CG  LEU A  28      74.150 -10.121  12.986  1.00 48.03           C
ATOM    208  CD1 LEU A  28      74.266 -11.198  11.904  1.00 48.44           C
ATOM    209  CD2 LEU A  28      74.094  -8.730  12.350  1.00 47.48           C
ATOM    210  N   ALA A  29      74.325 -11.397  16.535  1.00 26.47           N
ATOM    211  CA  ALA A  29      75.537 -11.527  17.346  1.00 28.03           C
ATOM    212  C   ALA A  29      75.736 -12.961  17.835  1.00 25.22           C
ATOM    213  O   ALA A  29      76.865 -13.452  17.917  1.00 26.92           O
ATOM    214  CB  ALA A  29      75.491 -10.576  18.519  1.00 31.25           C
ATOM    215  N   TRP A  30      74.627 -13.620  18.161  1.00 22.87           N
ATOM    216  CA  TRP A  30      74.640 -14.995  18.658  1.00 25.98           C
ATOM    217  C   TRP A  30      75.053 -15.934  17.537  1.00 26.15           C
ATOM    218  O   TRP A  30      75.801 -16.883  17.751  1.00 25.64           O
ATOM    219  CB  TRP A  30      73.245 -15.343  19.178  1.00 20.27           C
ATOM    220  CG  TRP A  30      72.864 -16.793  19.224  1.00 20.87           C
ATOM    221  CD1 TRP A  30      72.223 -17.510  18.241  1.00 19.53           C
ATOM    222  CD2 TRP A  30      73.026 -17.692  20.331  1.00 14.95           C
ATOM    223  NE1 TRP A  30      71.997 -18.798  18.666  1.00 19.89           N
ATOM    224  CE2 TRP A  30      72.485 -18.939  19.940  1.00 17.11           C
ATOM    225  CE3 TRP A  30      73.571 -17.563  21.612  1.00 20.98           C
ATOM    226  CZ2 TRP A  30      72.477 -20.049  20.782  1.00 19.03           C
ATOM    227  CZ3 TRP A  30      73.567 -18.676  22.455  1.00 25.57           C
ATOM    228  CH2 TRP A  30      73.028 -19.903  22.029  1.00 19.30           C
ATOM    229  N   PHE A  31      74.551 -15.657  16.339  1.00 22.44           N
ATOM    230  CA  PHE A  31      74.944 -16.403  15.152  1.00 24.50           C
ATOM    231  C   PHE A  31      76.448 -16.319  14.888  1.00 26.75           C
ATOM    232  O   PHE A  31      77.116 -17.349  14.699  1.00 23.10           O
ATOM    233  CB  PHE A  31      74.186 -15.897  13.925  1.00 20.49           C
ATOM    234  CG  PHE A  31      74.591 -16.579  12.652  1.00 25.90           C
ATOM    235  CD1 PHE A  31      74.022 -17.791  12.293  1.00 27.19           C
ATOM    236  CD2 PHE A  31      75.551 -16.015  11.817  1.00 21.79           C
ATOM    237  CE1 PHE A  31      74.398 -18.429  11.112  1.00 29.06           C
ATOM    238  CE2 PHE A  31      75.940 -16.651  10.635  1.00 24.71           C
ATOM    239  CZ  PHE A  31      75.361 -17.851  10.281  1.00 27.27           C
ATOM    240  N   LYS A  32      76.983 -15.100  14.862  1.00 24.29           N
ATOM    241  CA  LYS A  32      78.408 -14.930  14.563  1.00 29.15           C
ATOM    242  C   LYS A  32      79.239 -15.592  15.650  1.00 31.78           C
ATOM    243  O   LYS A  32      80.272 -16.218  15.373  1.00 24.55           O
ATOM    244  CB  LYS A  32      78.793 -13.451  14.449  1.00 32.62           C
ATOM    245  CG  LYS A  32      78.115 -12.701  13.299  1.00 43.53           C
ATOM    246  CD  LYS A  32      78.596 -11.255  13.231  1.00 48.10           C
ATOM    247  CE  LYS A  32      77.815 -10.461  12.192  1.00 49.65           C
ATOM    248  NZ  LYS A  32      78.242  -9.032  12.118  1.00 50.83           N
ATOM    249  N   ARG A  33      78.794 -15.470  16.880  1.00 28.35           N
ATOM    250  CA  ARG A  33      79.514 -16.021  17.980  1.00 30.59           C
ATOM    251  C   ARG A  33      79.598 -17.526  17.915  1.00 31.01           C
ATOM    252  O   ARG A  33      80.635 -18.064  18.153  1.00 24.09           O
ATOM    253  CB  ARG A  33      78.890 -15.560  19.257  1.00 44.17           C
ATOM    254  CG  ARG A  33      79.511 -16.085  20.479  1.00 53.62           C
ATOM    255  CD  ARG A  33      78.707 -15.675  21.664  1.00 60.22           C
ATOM    256  NE  ARG A  33      79.343 -16.066  22.900  1.00 69.28           N
ATOM    257  CZ  ARG A  33      79.050 -17.169  23.555  1.00 73.10           C
ATOM    258  NH1 ARG A  33      78.126 -18.000  23.079  1.00 73.93           N
ATOM    259  NH2 ARG A  33      79.667 -17.428  24.686  1.00 71.65           N
ATOM    260  N   ASN A  34      78.523 -18.190  17.542  1.00 26.18           N
ATOM    261  CA  ASN A  34      78.526 -19.651  17.508  1.00 30.83           C
ATOM    262  C   ASN A  34      79.046 -20.283  16.214  1.00 27.21           C
ATOM    263  O   ASN A  34      79.197 -21.508  16.142  1.00 23.17           O
ATOM    264  CB  ASN A  34      77.142 -20.198  17.862  1.00 22.45           C
ATOM    265  CG  ASN A  34      76.799 -19.975  19.318  1.00 28.69           C
ATOM    266  OD1 ASN A  34      77.427 -20.559  20.197  1.00 33.10           O
ATOM    267  ND2 ASN A  34      75.814 -19.110  19.584  1.00 21.25           N
ATOM    268  N   THR A  35      79.304 -19.453  15.203  1.00 22.15           N
ATOM    269  CA  THR A  35      79.873 -19.926  13.940  1.00 26.96           C
ATOM    270  C   THR A  35      81.331 -19.506  13.761  1.00 27.76           C
ATOM    271  O   THR A  35      82.028 -20.067  12.923  1.00 30.77           O
ATOM    272  CB  THR A  35      79.100 -19.414  12.703  1.00 24.49           C
ATOM    273  OG1 THR A  35      79.023 -17.985  12.743  1.00 20.16           O
ATOM    274  CG2 THR A  35      77.692 -20.014  12.628  1.00 23.52           C
ATOM    275  N   LEU A  36      81.780 -18.520  14.539  1.00 25.09           N
ATOM    276  CA  LEU A  36      83.140 -17.985  14.410  1.00 23.64           C
ATOM    277  C   LEU A  36      84.172 -19.117  14.361  1.00 22.03           C
ATOM    278  O   LEU A  36      84.098 -20.063  15.147  1.00 24.44           O
ATOM    279  CB  LEU A  36      83.457 -17.039  15.565  1.00 22.30           C
ATOM    280  CG  LEU A  36      84.738 -16.197  15.498  1.00 37.13           C
ATOM    281  CD1 LEU A  36      84.693 -15.210  14.336  1.00 38.04           C
ATOM    282  CD2 LEU A  36      84.987 -15.466  16.821  1.00 40.13           C
ATOM    283  N   ASN A  37      85.081 -19.043  13.396  1.00 26.08           N
ATOM    284  CA  ASN A  37      86.162 -20.026  13.250  1.00 30.61           C
ATOM    285  C   ASN A  37      85.722 -21.470  13.024  1.00 26.28           C
ATOM    286  O   ASN A  37      86.463 -22.394  13.342  1.00 28.04           O
ATOM    287  CB  ASN A  37      87.112 -19.955  14.452  1.00 37.53           C
ATOM    288  CG  ASN A  37      87.713 -18.571  14.638  1.00 52.33           C
ATOM    289  OD1 ASN A  37      87.909 -17.837  13.671  1.00 57.46           O
ATOM    290  ND2 ASN A  37      87.994 -18.205  15.884  1.00 56.19           N
ATOM    291  N   LYS A  38      84.516 -21.667  12.496  1.00 28.10           N
ATOM    292  CA  LYS A  38      84.044 -23.007  12.139  1.00 25.06           C
ATOM    293  C   LYS A  38      83.641 -23.052  10.674  1.00 28.61           C
ATOM    294  O   LYS A  38      83.167 -22.062  10.131  1.00 25.85           O
ATOM    295  CB  LYS A  38      82.819 -23.398  12.981  1.00 17.67           C
ATOM    296  CG  LYS A  38      83.037 -23.218  14.485  1.00 29.91           C
ATOM    297  CD  LYS A  38      81.820 -23.617  15.286  1.00 23.74           C
ATOM    298  CE  LYS A  38      81.972 -23.240  16.769  1.00 28.63           C
ATOM    299  NZ  LYS A  38      80.687 -23.519  17.508  1.00 18.86           N
ATOM    300  N   PRO A  39      83.796 -24.213  10.031  1.00 30.27           N
ATOM    301  CA  PRO A  39      83.243 -24.328   8.677  1.00 29.75           C
ATOM    302  C   PRO A  39      81.721 -24.240   8.701  1.00 30.14           C
ATOM    303  O   PRO A  39      81.077 -24.797   9.604  1.00 24.27           O
ATOM    304  CB  PRO A  39      83.696 -25.720   8.226  1.00 29.67           C
ATOM    305  CG  PRO A  39      84.069 -26.444   9.482  1.00 38.10           C
ATOM    306  CD  PRO A  39      84.572 -25.399  10.425  1.00 30.84           C
ATOM    307  N   VAL A  40      81.149 -23.516   7.743  1.00 25.95           N
ATOM    308  CA  VAL A  40      79.696 -23.450   7.625  1.00 25.29           C
ATOM    309  C   VAL A  40      79.237 -24.073   6.306  1.00 29.50           C
ATOM    310  O   VAL A  40      79.922 -23.957   5.285  1.00 25.14           O
ATOM    311  CB  VAL A  40      79.134 -22.009   7.760  1.00 20.62           C
ATOM    312  CG1 VAL A  40      79.495 -21.418   9.117  1.00 22.32           C
ATOM    313  CG2 VAL A  40      79.634 -21.113   6.619  1.00 30.59           C
ATOM    314  N   ILE A  41      78.084 -24.741   6.342  1.00 19.94           N
ATOM    315  CA  ILE A  41      77.490 -25.324   5.148  1.00 23.01           C
ATOM    316  C   ILE A  41      76.148 -24.654   4.910  1.00 27.93           C
ATOM    317  O   ILE A  41      75.336 -24.526   5.835  1.00 26.65           O
ATOM    318  CB  ILE A  41      77.287 -26.850   5.297  1.00 20.44           C
ATOM    319  CG1 ILE A  41      78.632 -27.568   5.402  1.00 22.54           C
ATOM    320  CG2 ILE A  41      76.493 -27.417   4.126  1.00 21.84           C
ATOM    321  CD1 ILE A  41      78.507 -29.037   5.848  1.00 22.79           C
ATOM    322  N   MET A  42      75.904 -24.213   3.679  1.00 26.51           N
ATOM    323  CA  MET A  42      74.634 -23.556   3.385  1.00 24.23           C
ATOM    324  C   MET A  42      74.123 -23.924   1.998  1.00 26.24           C
ATOM    325  O   MET A  42      74.879 -24.415   1.165  1.00 27.55           O
ATOM    326  CB  MET A  42      74.777 -22.033   3.503  1.00 27.04           C
ATOM    327  CG  MET A  42      75.496 -21.399   2.317  1.00 33.44           C
ATOM    328  SD  MET A  42      76.081 -19.714   2.622  1.00 33.40           S
ATOM    329  CE  MET A  42      77.575 -20.056   3.577  1.00 17.67           C
ATOM    330  N   GLY A  43      72.836 -23.681   1.761  1.00 24.81           N
ATOM    331  CA  GLY A  43      72.249 -23.860   0.447  1.00 28.61           C
ATOM    332  C   GLY A  43      72.402 -22.589  -0.355  1.00 36.51           C
ATOM    333  O   GLY A  43      72.715 -21.539   0.208  1.00 29.29           O
ATOM    334  N   ARG A  44      72.174 -22.677  -1.664  1.00 44.50           N
ATOM    335  CA  ARG A  44      72.421 -21.549  -2.554  1.00 46.27           C
ATOM    336  C   ARG A  44      71.518 -20.361  -2.260  1.00 41.82           C
ATOM    337  O   ARG A  44      71.935 -19.209  -2.398  1.00 48.30           O
ATOM    338  CB  ARG A  44      72.282 -21.951  -4.022  1.00 52.01           C
ATOM    339  CG  ARG A  44      72.839 -20.891  -4.967  1.00 59.22           C
ATOM    340  CD  ARG A  44      72.521 -21.179  -6.418  1.00 59.98           C
ATOM    341  NE  ARG A  44      73.281 -22.305  -6.948  1.00 56.31           N
ATOM    342  CZ  ARG A  44      74.357 -22.190  -7.722  1.00 53.77           C
ATOM    343  NH1 ARG A  44      74.821 -20.993  -8.062  1.00 51.30           N
ATOM    344  NH2 ARG A  44      74.971 -23.278  -8.163  1.00 53.49           N
ATOM    345  N   HIS A  45      70.291 -20.648  -1.900  1.00 33.57           N
ATOM    346  CA  HIS A  45      69.342 -19.585  -1.508  1.00 43.91           C
ATOM    347  C   HIS A  45      69.952 -18.705  -0.407  1.00 41.34           C
ATOM    348  O   HIS A  45      70.040 -17.538  -0.565  1.00 40.40           O
ATOM    349  CB  HIS A  45      67.963 -20.119  -0.986  1.00 66.04           C
ATOM    350  CG  HIS A  45      68.116 -21.271  -0.035  1.00 67.26           C
ATOM    351  ND1 HIS A  45      69.341 -21.694   0.412  1.00 42.77           N
ATOM    352  CD2 HIS A  45      67.211 -22.073   0.597  1.00 72.53           C
ATOM    353  CE1 HIS A  45      69.213 -22.693   1.240  1.00 22.46           C
ATOM    354  NE2 HIS A  45      67.940 -22.954   1.353  1.00 58.17           N
ATOM    355  N   THR A  46      70.465 -19.310   0.660  1.00 39.96           N
ATOM    356  CA  THR A  46      71.075 -18.643   1.794  1.00 37.74           C
ATOM    357  C   THR A  46      72.358 -17.933   1.379  1.00 43.86           C
ATOM    358  O   THR A  46      72.629 -16.810   1.808  1.00 45.75           O
ATOM    359  CB  THR A  46      71.385 -19.686   2.872  1.00 31.82           C
ATOM    360  OG1 THR A  46      70.162 -20.325   3.256  1.00 33.46           O
ATOM    361  CG2 THR A  46      72.024 -19.045   4.083  1.00 33.40           C
ATOM    362  N   TRP A  47      73.142 -18.603   0.539  1.00 42.51           N
ATOM    363  CA  TRP A  47      74.336 -18.010  -0.044  1.00 39.82           C
ATOM    364  C   TRP A  47      74.010 -16.702  -0.756  1.00 41.98           C
ATOM    365  O   TRP A  47      74.726 -15.712  -0.605  1.00 40.03           O
ATOM    366  CB  TRP A  47      74.977 -18.979  -1.036  1.00 34.95           C
ATOM    367  CG  TRP A  47      75.888 -18.320  -2.028  1.00 33.75           C
ATOM    368  CD1 TRP A  47      75.700 -18.227  -3.378  1.00 39.62           C
ATOM    369  CD2 TRP A  47      77.136 -17.665  -1.754  1.00 37.91           C
ATOM    370  NE1 TRP A  47      76.752 -17.559  -3.958  1.00 43.42           N
ATOM    371  CE2 TRP A  47      77.645 -17.205  -2.982  1.00 40.27           C
ATOM    372  CE3 TRP A  47      77.868 -17.423  -0.588  1.00 41.23           C
ATOM    373  CZ2 TRP A  47      78.849 -16.518  -3.078  1.00 44.80           C
ATOM    374  CZ3 TRP A  47      79.063 -16.741  -0.687  1.00 42.89           C
ATOM    375  CH2 TRP A  47      79.542 -16.297  -1.922  1.00 42.57           C
ATOM    376  N   GLU A  48      72.935 -16.701  -1.540  1.00 35.48           N
ATOM    377  CA  GLU A  48      72.564 -15.505  -2.289  1.00 42.29           C
ATOM    378  C   GLU A  48      72.104 -14.405  -1.343  1.00 46.99           C
ATOM    379  O   GLU A  48      72.508 -13.249  -1.484  1.00 47.72           O
ATOM    380  CB  GLU A  48      71.475 -15.815  -3.315  1.00 45.10           C
ATOM    381  CG  GLU A  48      71.925 -16.740  -4.435  1.00 53.93           C
ATOM    382  CD  GLU A  48      70.774 -17.183  -5.325  1.00 65.37           C
ATOM    383  OE1 GLU A  48      69.604 -16.913  -4.974  1.00 69.52           O
ATOM    384  OE2 GLU A  48      71.039 -17.802  -6.377  1.00 68.11           O
ATOM    385  N   SER A  49      71.263 -14.762  -0.390  1.00 51.42           N
ATOM    386  CA  SER A  49      70.766 -13.798   0.556  1.00 54.99           C
ATOM    387  C   SER A  49      71.786 -13.499   1.626  1.00 63.15           C
ATOM    388  O   SER A  49      71.516 -13.729   2.790  1.00 76.87           O
ATOM    389  CB  SER A  49      69.506 -14.332   1.213  1.00 55.10           C
ATOM    390  OG  SER A  49      69.835 -15.205   2.264  1.00 53.09           O
ATOM    391  N   ILE A  50      73.008 -13.146   1.259  1.00 60.22           N
ATOM    392  CA  ILE A  50      74.006 -12.597   2.181  1.00 61.89           C
ATOM    393  C   ILE A  50      75.177 -12.093   1.375  1.00 65.36           C
ATOM    394  O   ILE A  50      76.131 -11.575   1.903  1.00 67.17           O
ATOM    395  CB  ILE A  50      74.635 -13.558   3.264  1.00 76.40           C
ATOM    396  CG1 ILE A  50      75.801 -14.340   2.738  1.00 75.10           C
ATOM    397  CG2 ILE A  50      73.756 -14.625   3.814  1.00 75.10           C
ATOM    398  CD1 ILE A  50      76.341 -15.259   3.722  1.00 76.71           C
ATOM    399  N   GLY A  51      75.123 -12.290   0.080  1.00 71.66           N
ATOM    400  CA  GLY A  51      76.037 -11.642  -0.837  1.00 77.07           C
ATOM    401  C   GLY A  51      77.490 -12.042  -0.782  1.00 77.87           C
ATOM    402  O   GLY A  51      78.056 -12.476  -1.786  1.00 80.12           O
ATOM    403  N   ARG A  52      78.091 -11.875   0.386  1.00 70.71           N
ATOM    404  CA  ARG A  52      79.497 -12.167   0.586  1.00 62.36           C
ATOM    405  C   ARG A  52      79.646 -13.436   1.399  1.00 55.39           C
ATOM    406  O   ARG A  52      78.681 -13.941   1.942  1.00 54.69           O
ATOM    407  CB  ARG A  52      80.171 -11.004   1.297  1.00 61.36           C
ATOM    408  N   PRO A  53      80.862 -13.946   1.488  1.00 48.80           N
ATOM    409  CA  PRO A  53      81.116 -15.141   2.283  1.00 42.63           C
ATOM    410  C   PRO A  53      81.324 -14.802   3.744  1.00 42.96           C
ATOM    411  O   PRO A  53      81.843 -13.750   4.073  1.00 44.38           O
ATOM    412  CB  PRO A  53      82.420 -15.695   1.698  1.00 41.16           C
ATOM    413  CG  PRO A  53      82.878 -14.715   0.682  1.00 44.23           C
ATOM    414  CD  PRO A  53      81.688 -13.916   0.277  1.00 47.19           C
ATOM    415  N   LEU A  54      80.930 -15.704   4.618  1.00 29.77           N
ATOM    416  CA  LEU A  54      81.222 -15.520   6.038  1.00 40.48           C
ATOM    417  C   LEU A  54      82.729 -15.497   6.289  1.00 41.67           C
ATOM    418  O   LEU A  54      83.426 -16.449   5.958  1.00 48.27           O
ATOM    419  CB  LEU A  54      80.561 -16.627   6.866  1.00 34.79           C
ATOM    420  CG  LEU A  54      79.131 -16.402   7.356  1.00 38.93           C
ATOM    421  CD1 LEU A  54      78.331 -15.458   6.468  1.00 40.24           C
ATOM    422  CD2 LEU A  54      78.400 -17.723   7.543  1.00 38.35           C
ATOM    423  N   PRO A  55      83.227 -14.406   6.887  1.00 50.60           N
ATOM    424  CA  PRO A  55      84.659 -14.123   7.058  1.00 55.66           C
ATOM    425  C   PRO A  55      85.440 -15.119   7.922  1.00 52.94           C
ATOM    426  O   PRO A  55      85.035 -15.448   9.034  1.00 51.57           O
ATOM    427  CB  PRO A  55      84.662 -12.742   7.728  1.00 56.88           C
ATOM    428  CG  PRO A  55      83.366 -12.132   7.340  1.00 54.11           C
ATOM    429  CD  PRO A  55      82.395 -13.273   7.327  1.00 53.68           C
ATOM    430  N   GLY A  56      86.572 -15.580   7.398  1.00 56.77           N
ATOM    431  CA  GLY A  56      87.491 -16.406   8.159  1.00 62.89           C
ATOM    432  C   GLY A  56      87.072 -17.848   8.366  1.00 61.99           C
ATOM    433  O   GLY A  56      87.763 -18.594   9.059  1.00 65.36           O
ATOM    434  N   ARG A  57      85.977 -18.259   7.748  1.00 57.36           N
ATOM    435  CA  ARG A  57      85.493 -19.620   7.831  1.00 50.13           C
ATOM    436  C   ARG A  57      85.561 -20.287   6.487  1.00 49.91           C
ATOM    437  O   ARG A  57      85.447 -19.634   5.482  1.00 45.06           O
ATOM    438  CB  ARG A  57      84.043 -19.618   8.171  1.00 42.74           C
ATOM    439  CG  ARG A  57      83.695 -18.796   9.297  1.00 54.40           C
ATOM    440  CD  ARG A  57      82.257 -18.647   9.319  1.00 54.20           C
ATOM    441  NE  ARG A  57      81.767 -17.957  10.494  1.00 55.93           N
ATOM    442  CZ  ARG A  57      81.792 -16.653  10.650  1.00 58.13           C
ATOM    443  NH1 ARG A  57      82.328 -15.913   9.719  1.00 60.21           N
ATOM    444  NH2 ARG A  57      81.304 -16.090  11.740  1.00 64.96           N
ATOM    445  N   LYS A  58      85.668 -21.601   6.470  1.00 41.92           N
ATOM    446  CA  LYS A  58      85.408 -22.297   5.253  1.00 32.72           C
ATOM    447  C   LYS A  58      83.931 -22.200   4.942  1.00 33.90           C
ATOM    448  O   LYS A  58      83.114 -22.552   5.755  1.00 35.71           O
ATOM    449  CB  LYS A  58      85.897 -23.730   5.346  1.00 37.09           C
ATOM    450  CG  LYS A  58      85.834 -24.470   4.053  1.00 47.42           C
ATOM    451  CD  LYS A  58      86.991 -25.468   3.819  1.00 57.57           C
ATOM    452  CE  LYS A  58      87.008 -25.944   2.365  1.00 58.16           C
ATOM    453  NZ  LYS A  58      87.757 -27.214   2.084  1.00 58.98           N
ATOM    454  N   ASN A  59      83.590 -21.683   3.782  1.00 22.84           N
ATOM    455  CA  ASN A  59      82.192 -21.547   3.394  1.00 23.22           C
ATOM    456  C   ASN A  59      81.906 -22.586   2.334  1.00 28.49           C
ATOM    457  O   ASN A  59      82.518 -22.566   1.257  1.00 24.19           O
ATOM    458  CB  ASN A  59      81.908 -20.159   2.819  1.00 27.78           C
ATOM    459  CG  ASN A  59      81.826 -19.080   3.880  1.00 36.92           C
ATOM    460  OD1 ASN A  59      80.900 -18.260   3.872  1.00 35.90           O
ATOM    461  ND2 ASN A  59      82.794 -19.065   4.797  1.00 39.64           N
ATOM    462  N   ILE A  60      80.971 -23.484   2.627  1.00 21.28           N
ATOM    463  CA  ILE A  60      80.650 -24.573   1.723  1.00 22.92           C
ATOM    464  C   ILE A  60      79.214 -24.459   1.238  1.00 24.26           C
ATOM    465  O   ILE A  60      78.294 -24.444   2.039  1.00 22.82           O
ATOM    466  CB  ILE A  60      80.874 -25.919   2.438  1.00 31.56           C
ATOM    467  CG1 ILE A  60      82.365 -26.095   2.733  1.00 31.90           C
ATOM    468  CG2 ILE A  60      80.357 -27.087   1.605  1.00 20.69           C
ATOM    469  CD1 ILE A  60      82.662 -27.348   3.468  1.00 32.74           C
ATOM    470  N   ILE A  61      79.022 -24.361  -0.076  1.00 25.57           N
ATOM    471  CA  ILE A  61      77.676 -24.241  -0.633  1.00 20.22           C
ATOM    472  C   ILE A  61      77.246 -25.577  -1.230  1.00 29.31           C
ATOM    473  O   ILE A  61      77.934 -26.129  -2.098  1.00 24.53           O
ATOM    474  CB  ILE A  61      77.584 -23.185  -1.766  1.00 27.46           C
ATOM    475  CG1 ILE A  61      78.505 -21.986  -1.508  1.00 25.41           C
ATOM    476  CG2 ILE A  61      76.134 -22.771  -1.987  1.00 32.24           C
ATOM    477  CD1 ILE A  61      78.261 -21.261  -0.193  1.00 22.89           C
ATOM    478  N   LEU A  62      76.108 -26.085  -0.764  1.00 23.87           N
ATOM    479  CA  LEU A  62      75.515 -27.301  -1.298  1.00 20.04           C
ATOM    480  C   LEU A  62      74.500 -26.969  -2.397  1.00 28.77           C
ATOM    481  O   LEU A  62      73.433 -26.421  -2.120  1.00 34.26           O
ATOM    482  CB  LEU A  62      74.843 -28.094  -0.175  1.00 19.61           C
ATOM    483  CG  LEU A  62      74.017 -29.321  -0.569  1.00 28.15           C
ATOM    484  CD1 LEU A  62      74.870 -30.310  -1.338  1.00 28.41           C
ATOM    485  CD2 LEU A  62      73.408 -29.984   0.655  1.00 31.15           C
ATOM    486  N   SER A  63      74.838 -27.297  -3.644  1.00 30.06           N
ATOM    487  CA  SER A  63      73.939 -27.052  -4.776  1.00 29.00           C
ATOM    488  C   SER A  63      74.149 -28.031  -5.926  1.00 36.00           C
ATOM    489  O   SER A  63      75.277 -28.437  -6.213  1.00 36.29           O
ATOM    490  CB  SER A  63      74.111 -25.627  -5.299  1.00 36.36           C
ATOM    491  OG  SER A  63      73.411 -25.462  -6.520  1.00 47.08           O
ATOM    492  N   SER A  64      73.056 -28.389  -6.595  1.00 43.35           N
ATOM    493  CA  SER A  64      73.106 -29.301  -7.727  1.00 43.45           C
ATOM    494  C   SER A  64      73.632 -28.572  -8.956  1.00 54.05           C
ATOM    495  O   SER A  64      74.085 -29.197  -9.919  1.00 57.11           O
ATOM    496  CB  SER A  64      71.712 -29.853  -8.024  1.00 47.85           C
ATOM    497  OG  SER A  64      70.888 -28.857  -8.619  1.00 50.93           O
ATOM    498  N   GLN A  65      73.556 -27.244  -8.921  1.00 55.63           N
ATOM    499  CA  GLN A  65      73.960 -26.414 -10.053  1.00 52.97           C
ATOM    500  C   GLN A  65      75.417 -25.970  -9.911  1.00 48.44           C
ATOM    501  O   GLN A  65      75.951 -25.951  -8.808  1.00 43.45           O
ATOM    502  CB  GLN A  65      73.021 -25.214 -10.181  1.00 51.00           C
ATOM    503  CG  GLN A  65      71.592 -25.604 -10.517  1.00 57.57           C
ATOM    504  CD  GLN A  65      71.498 -26.435 -11.791  1.00 67.95           C
ATOM    505  OE1 GLN A  65      72.059 -26.073 -12.831  1.00 69.66           O
ATOM    506  NE2 GLN A  65      70.793 -27.561 -11.710  1.00 69.41           N
ATOM    507  N   PRO A  66      76.077 -25.641 -11.034  1.00 52.85           N
ATOM    508  CA  PRO A  66      77.506 -25.308 -10.971  1.00 50.64           C
ATOM    509  C   PRO A  66      77.778 -24.034 -10.175  1.00 49.37           C
ATOM    510  O   PRO A  66      76.931 -23.137 -10.138  1.00 49.65           O
ATOM    511  CB  PRO A  66      77.880 -25.100 -12.444  1.00 53.28           C
ATOM    512  CG  PRO A  66      76.844 -25.848 -13.210  1.00 53.94           C
ATOM    513  CD  PRO A  66      75.585 -25.684 -12.421  1.00 52.79           C
ATOM    514  N   GLY A  67      78.950 -23.957  -9.554  1.00 44.67           N
ATOM    515  CA  GLY A  67      79.315 -22.804  -8.753  1.00 43.41           C
ATOM    516  C   GLY A  67      79.402 -21.504  -9.528  1.00 49.45           C
ATOM    517  O   GLY A  67      79.729 -21.505 -10.712  1.00 49.45           O
ATOM    518  N   THR A  68      79.107 -20.389  -8.863  1.00 50.22           N
ATOM    519  CA  THR A  68      79.160 -19.080  -9.517  1.00 53.12           C
ATOM    520  C   THR A  68      79.993 -18.087  -8.725  1.00 51.69           C
ATOM    521  O   THR A  68      79.765 -16.879  -8.803  1.00 50.71           O
ATOM    522  CB  THR A  68      77.753 -18.465  -9.723  1.00 54.44           C
ATOM    523  OG1 THR A  68      76.994 -18.586  -8.513  1.00 49.24           O
ATOM    524  CG2 THR A  68      77.009 -19.162 -10.859  1.00 55.40           C
ATOM    525  N   ASP A  69      80.955 -18.599  -7.963  1.00 48.09           N
ATOM    526  CA  ASP A  69      81.817 -17.758  -7.141  1.00 47.17           C
ATOM    527  C   ASP A  69      82.952 -18.596  -6.562  1.00 44.74           C
ATOM    528  O   ASP A  69      82.717 -19.647  -5.953  1.00 41.66           O
ATOM    529  CB  ASP A  69      81.008 -17.094  -6.020  1.00 48.33           C
ATOM    530  CG  ASP A  69      81.793 -16.022  -5.283  1.00 49.67           C
ATOM    531  OD1 ASP A  69      82.922 -16.306  -4.836  1.00 45.34           O
ATOM    532  OD2 ASP A  69      81.276 -14.892  -5.147  1.00 56.42           O
ATOM    533  N   ASP A  70      84.179 -18.109  -6.731  1.00 40.83           N
ATOM    534  CA  ASP A  70      85.374 -18.876  -6.384  1.00 43.43           C
ATOM    535  C   ASP A  70      85.905 -18.648  -4.971  1.00 40.42           C
ATOM    536  O   ASP A  70      86.946 -19.189  -4.615  1.00 40.44           O
ATOM    537  CB  ASP A  70      86.489 -18.601  -7.397  1.00 51.96           C
ATOM    538  CG  ASP A  70      86.826 -17.123  -7.509  1.00 65.29           C
ATOM    539  OD1 ASP A  70      87.004 -16.461  -6.464  1.00 64.30           O
ATOM    540  OD2 ASP A  70      86.910 -16.618  -8.649  1.00 75.66           O
ATOM    541  N   ARG A  71      85.210 -17.841  -4.175  1.00 38.08           N
ATOM    542  CA  ARG A  71      85.635 -17.599  -2.798  1.00 36.25           C
ATOM    543  C   ARG A  71      85.076 -18.656  -1.866  1.00 29.04           C
ATOM    544  O   ARG A  71      85.376 -18.668  -0.677  1.00 30.33           O
ATOM    545  CB  ARG A  71      85.174 -16.224  -2.311  1.00 40.30           C
ATOM    546  CG  ARG A  71      85.766 -15.063  -3.082  1.00 49.29           C
ATOM    547  CD  ARG A  71      84.675 -14.194  -3.668  1.00 55.69           C
ATOM    548  NE  ARG A  71      84.189 -13.182  -2.742  1.00 58.91           N
ATOM    549  CZ  ARG A  71      83.009 -12.581  -2.854  1.00 65.46           C
ATOM    550  NH1 ARG A  71      82.182 -12.916  -3.835  1.00 61.35           N
ATOM    551  NH2 ARG A  71      82.651 -11.656  -1.976  1.00 72.97           N
ATOM    552  N   VAL A  72      84.244 -19.540  -2.398  1.00 26.38           N
ATOM    553  CA  VAL A  72      83.630 -20.566  -1.559  1.00 29.24           C
ATOM    554  C   VAL A  72      83.772 -21.928  -2.218  1.00 31.17           C
ATOM    555  O   VAL A  72      84.105 -22.023  -3.389  1.00 38.68           O
ATOM    556  CB  VAL A  72      82.147 -20.261  -1.321  1.00 21.32           C
ATOM    557  CG1 VAL A  72      81.988 -18.908  -0.635  1.00 22.79           C
ATOM    558  CG2 VAL A  72      81.384 -20.272  -2.655  1.00 19.93           C
ATOM    559  N   THR A  73      83.514 -22.981  -1.461  1.00 34.43           N
ATOM    560  CA  THR A  73      83.613 -24.331  -1.981  1.00 29.28           C
ATOM    561  C   THR A  73      82.218 -24.811  -2.374  1.00 30.14           C
ATOM    562  O   THR A  73      81.282 -24.691  -1.594  1.00 27.10           O
ATOM    563  CB  THR A  73      84.249 -25.276  -0.931  1.00 23.35           C
ATOM    564  OG1 THR A  73      85.638 -24.949  -0.772  1.00 25.20           O
ATOM    565  CG2 THR A  73      84.131 -26.726  -1.361  1.00 28.39           C
ATOM    566  N   TRP A  74      82.082 -25.315  -3.601  1.00 25.80           N
ATOM    567  CA  TRP A  74      80.801 -25.797  -4.118  1.00 20.72           C
ATOM    568  C   TRP A  74      80.743 -27.334  -4.162  1.00 25.66           C
ATOM    569  O   TRP A  74      81.583 -27.969  -4.809  1.00 24.81           O
ATOM    570  CB  TRP A  74      80.575 -25.255  -5.531  1.00 24.36           C
ATOM    571  CG  TRP A  74      80.460 -23.767  -5.592  1.00 31.53           C
ATOM    572  CD1 TRP A  74      81.478 -22.868  -5.727  1.00 36.13           C
ATOM    573  CD2 TRP A  74      79.252 -22.998  -5.519  1.00 30.92           C
ATOM    574  NE1 TRP A  74      80.977 -21.588  -5.747  1.00 38.79           N
ATOM    575  CE2 TRP A  74      79.612 -21.642  -5.617  1.00 35.33           C
ATOM    576  CE3 TRP A  74      77.899 -23.328  -5.390  1.00 31.74           C
ATOM    577  CZ2 TRP A  74      78.671 -20.614  -5.585  1.00 32.98           C
ATOM    578  CZ3 TRP A  74      76.959 -22.301  -5.366  1.00 33.48           C
ATOM    579  CH2 TRP A  74      77.352 -20.964  -5.462  1.00 32.20           C
ATOM    580  N   VAL A  75      79.751 -27.913  -3.485  1.00 22.92           N
ATOM    581  CA  VAL A  75      79.563 -29.366  -3.411  1.00 25.19           C
ATOM    582  C   VAL A  75      78.132 -29.744  -3.801  1.00 27.50           C
ATOM    583  O   VAL A  75      77.240 -28.900  -3.806  1.00 31.81           O
ATOM    584  CB  VAL A  75      79.835 -29.905  -1.998  1.00 22.90           C
ATOM    585  CG1 VAL A  75      81.215 -29.471  -1.528  1.00 18.58           C
ATOM    586  CG2 VAL A  75      78.750 -29.424  -1.025  1.00 15.95           C
ATOM    587  N   LYS A  76      77.921 -31.019  -4.110  1.00 19.48           N
ATOM    588  CA  LYS A  76      76.680 -31.475  -4.727  1.00 24.04           C
ATOM    589  C   LYS A  76      75.949 -32.546  -3.917  1.00 22.43           C
ATOM    590  O   LYS A  76      74.974 -33.127  -4.396  1.00 32.10           O
ATOM    591  CB  LYS A  76      76.968 -32.017  -6.143  1.00 27.86           C
ATOM    592  CG  LYS A  76      77.629 -31.004  -7.067  1.00 37.35           C
ATOM    593  CD  LYS A  76      78.267 -31.672  -8.282  1.00 49.66           C
ATOM    594  CE  LYS A  76      77.361 -31.624  -9.503  1.00 67.70           C
ATOM    595  NZ  LYS A  76      76.124 -32.445  -9.345  1.00 78.65           N
ATOM    596  N   SER A  77      76.425 -32.823  -2.706  1.00 20.48           N
ATOM    597  CA  SER A  77      75.765 -33.799  -1.841  1.00 23.15           C
ATOM    598  C   SER A  77      76.123 -33.545  -0.380  1.00 26.85           C
ATOM    599  O   SER A  77      77.105 -32.870  -0.079  1.00 25.70           O
ATOM    600  CB  SER A  77      76.161 -35.226  -2.219  1.00 30.43           C
ATOM    601  OG  SER A  77      77.437 -35.558  -1.683  1.00 29.36           O
ATOM    602  N   VAL A  78      75.315 -34.097   0.521  1.00 23.50           N
ATOM    603  CA  VAL A  78      75.546 -33.981   1.951  1.00 22.93           C
ATOM    604  C   VAL A  78      76.901 -34.564   2.332  1.00 22.42           C
ATOM    605  O   VAL A  78      77.683 -33.941   3.046  1.00 30.33           O
ATOM    606  CB  VAL A  78      74.433 -34.709   2.736  1.00 32.41           C
ATOM    607  CG1 VAL A  78      74.762 -34.762   4.225  1.00 29.71           C
ATOM    608  CG2 VAL A  78      73.097 -34.020   2.497  1.00 30.28           C
ATOM    609  N   ASP A  79      77.177 -35.764   1.848  1.00 20.86           N
ATOM    610  CA  ASP A  79      78.437 -36.418   2.144  1.00 20.73           C
ATOM    611  C   ASP A  79      79.613 -35.605   1.596  1.00 22.21           C
ATOM    612  O   ASP A  79      80.663 -35.502   2.245  1.00 17.24           O
ATOM    613  CB  ASP A  79      78.441 -37.848   1.589  1.00 24.54           C
ATOM    614  CG  ASP A  79      77.468 -38.763   2.339  1.00 37.06           C
ATOM    615  OD1 ASP A  79      76.898 -38.306   3.350  1.00 35.68           O
ATOM    616  OD2 ASP A  79      77.282 -39.934   1.934  1.00 41.87           O
ATOM    617  N   GLU A  80      79.439 -35.012   0.417  1.00 18.69           N
ATOM    618  CA  GLU A  80      80.517 -34.209  -0.142  1.00 18.96           C
ATOM    619  C   GLU A  80      80.727 -32.974   0.719  1.00 19.65           C
ATOM    620  O   GLU A  80      81.862 -32.607   1.010  1.00 28.83           O
ATOM    621  CB  GLU A  80      80.286 -33.829  -1.619  1.00 18.65           C
ATOM    622  CG  GLU A  80      81.575 -33.311  -2.243  1.00 20.25           C
ATOM    623  CD  GLU A  80      81.425 -32.755  -3.644  1.00 26.72           C
ATOM    624  OE1 GLU A  80      80.290 -32.742  -4.185  1.00 23.19           O
ATOM    625  OE2 GLU A  80      82.469 -32.327  -4.198  1.00 28.22           O
ATOM    626  N   ALA A  81      79.633 -32.354   1.162  1.00 23.28           N
ATOM    627  CA  ALA A  81      79.730 -31.176   2.021  1.00 17.98           C
ATOM    628  C   ALA A  81      80.495 -31.471   3.300  1.00 22.45           C
ATOM    629  O   ALA A  81      81.391 -30.711   3.680  1.00 19.90           O
ATOM    630  CB  ALA A  81      78.352 -30.628   2.346  1.00 21.97           C
ATOM    631  N   ILE A  82      80.138 -32.573   3.963  1.00 18.63           N
ATOM    632  CA  ILE A  82      80.827 -32.991   5.186  1.00 16.48           C
ATOM    633  C   ILE A  82      82.315 -33.253   4.933  1.00 22.96           C
ATOM    634  O   ILE A  82      83.174 -32.810   5.696  1.00 24.41           O
ATOM    635  CB  ILE A  82      80.191 -34.262   5.791  1.00 21.29           C
ATOM    636  CG1 ILE A  82      78.782 -33.961   6.303  1.00 28.68           C
ATOM    637  CG2 ILE A  82      81.071 -34.823   6.914  1.00 16.49           C
ATOM    638  CD1 ILE A  82      78.038 -35.208   6.779  1.00 32.68           C
ATOM    639  N   ALA A  83      82.615 -33.988   3.862  1.00 18.94           N
ATOM    640  CA  ALA A  83      83.993 -34.322   3.547  1.00 21.83           C
ATOM    641  C   ALA A  83      84.825 -33.067   3.297  1.00 20.76           C
ATOM    642  O   ALA A  83      86.007 -33.009   3.632  1.00 21.08           O
ATOM    643  CB  ALA A  83      84.056 -35.263   2.331  1.00 21.67           C
ATOM    644  N   ALA A  84      84.208 -32.053   2.716  1.00 21.06           N
ATOM    645  CA  ALA A  84      84.964 -30.869   2.355  1.00 25.82           C
ATOM    646  C   ALA A  84      85.344 -30.069   3.598  1.00 30.22           C
ATOM    647  O   ALA A  84      86.202 -29.188   3.530  1.00 26.80           O
ATOM    648  CB  ALA A  84      84.180 -30.015   1.372  1.00 25.01           C
ATOM    649  N   CYS A  85      84.715 -30.380   4.735  1.00 25.72           N
ATOM    650  CA  CYS A  85      85.071 -29.723   5.993  1.00 28.40           C
ATOM    651  C   CYS A  85      86.354 -30.271   6.626  1.00 31.77           C
ATOM    652  O   CYS A  85      86.928 -29.634   7.512  1.00 30.68           O
ATOM    653  CB  CYS A  85      83.925 -29.803   7.002  1.00 24.42           C
ATOM    654  SG  CYS A  85      82.422 -28.938   6.468  1.00 28.33           S
ATOM    655  N   GLY A  86      86.801 -31.445   6.178  1.00 27.46           N
ATOM    656  CA  GLY A  86      87.999 -32.060   6.730  1.00 27.71           C
ATOM    657  C   GLY A  86      87.894 -32.361   8.222  1.00 34.15           C
ATOM    658  O   GLY A  86      86.823 -32.699   8.729  1.00 26.48           O
ATOM    659  N   ASP A  87      89.013 -32.223   8.927  1.00 37.10           N
ATOM    660  CA  ASP A  87      89.129 -32.637  10.327  1.00 32.86           C
ATOM    661  C   ASP A  87      88.968 -31.440  11.262  1.00 30.19           C
ATOM    662  O   ASP A  87      89.930 -30.711  11.514  1.00 38.71           O
ATOM    663  CB  ASP A  87      90.500 -33.304  10.540  1.00 30.67           C
ATOM    664  CG  ASP A  87      90.650 -33.939  11.915  1.00 33.88           C
ATOM    665  OD1 ASP A  87      89.762 -33.762  12.776  1.00 30.01           O
ATOM    666  OD2 ASP A  87      91.681 -34.608  12.144  1.00 46.19           O
ATOM    667  N   VAL A  88      87.749 -31.234  11.761  1.00 24.92           N
ATOM    668  CA  VAL A  88      87.436 -30.127  12.665  1.00 26.72           C
ATOM    669  C   VAL A  88      86.520 -30.622  13.789  1.00 33.39           C
ATOM    670  O   VAL A  88      85.851 -31.648  13.633  1.00 29.73           O
ATOM    671  CB  VAL A  88      86.724 -28.958  11.930  1.00 33.29           C
ATOM    672  CG1 VAL A  88      87.600 -28.391  10.814  1.00 29.20           C
ATOM    673  CG2 VAL A  88      85.373 -29.401  11.393  1.00 30.87           C
ATOM    674  N   PRO A  89      86.482 -29.903  14.930  1.00 33.64           N
ATOM    675  CA  PRO A  89      85.624 -30.356  16.034  1.00 32.94           C
ATOM    676  C   PRO A  89      84.133 -30.200  15.721  1.00 27.83           C
ATOM    677  O   PRO A  89      83.325 -31.011  16.160  1.00 30.68           O
ATOM    678  CB  PRO A  89      85.999 -29.414  17.190  1.00 31.05           C
ATOM    679  CG  PRO A  89      87.319 -28.795  16.794  1.00 26.61           C
ATOM    680  CD  PRO A  89      87.266 -28.710  15.301  1.00 28.18           C
ATOM    681  N   GLU A  90      83.767 -29.174  14.968  1.00 20.59           N
ATOM    682  CA  GLU A  90      82.349 -28.903  14.765  1.00 23.96           C
ATOM    683  C   GLU A  90      82.071 -28.233  13.428  1.00 24.13           C
ATOM    684  O   GLU A  90      82.748 -27.280  13.039  1.00 33.90           O
ATOM    685  CB  GLU A  90      81.803 -28.043  15.923  1.00 17.06           C
ATOM    686  CG  GLU A  90      80.316 -27.685  15.821  1.00 16.28           C
ATOM    687  CD  GLU A  90      79.802 -26.928  17.059  1.00 28.75           C
ATOM    688  OE1 GLU A  90      80.586 -26.170  17.682  1.00 24.48           O
ATOM    689  OE2 GLU A  90      78.608 -27.085  17.397  1.00 18.70           O
ATOM    690  N   ILE A  91      81.068 -28.747  12.731  1.00 22.37           N
ATOM    691  CA  ILE A  91      80.598 -28.154  11.488  1.00 23.49           C
ATOM    692  C   ILE A  91      79.251 -27.493  11.758  1.00 27.59           C
ATOM    693  O   ILE A  91      78.369 -28.108  12.383  1.00 21.09           O
ATOM    694  CB  ILE A  91      80.434 -29.228  10.394  1.00 26.79           C
ATOM    695  CG1 ILE A  91      81.759 -29.964  10.157  1.00 24.33           C
ATOM    696  CG2 ILE A  91      79.950 -28.606   9.100  1.00 28.45           C
ATOM    697  CD1 ILE A  91      81.593 -31.319   9.457  1.00 23.41           C
ATOM    698  N   MET A  92      79.105 -26.245  11.307  1.00 21.44           N
ATOM    699  CA  MET A  92      77.867 -25.496  11.468  1.00 23.34           C
ATOM    700  C   MET A  92      77.075 -25.524  10.161  1.00 26.70           C
ATOM    701  O   MET A  92      77.586 -25.149   9.108  1.00 22.77           O
ATOM    702  CB  MET A  92      78.150 -24.045  11.887  1.00 18.78           C
ATOM    703  CG  MET A  92      78.973 -23.914  13.176  1.00 22.19           C
ATOM    704  SD  MET A  92      78.159 -24.716  14.575  1.00 20.68           S
ATOM    705  CE  MET A  92      76.772 -23.595  14.826  1.00 17.95           C
ATOM    706  N   VAL A  93      75.832 -25.985  10.239  1.00 21.55           N
ATOM    707  CA  VAL A  93      74.932 -25.999   9.097  1.00 23.39           C
ATOM    708  C   VAL A  93      73.936 -24.855   9.295  1.00 25.20           C
ATOM    709  O   VAL A  93      73.257 -24.804  10.309  1.00 23.11           O
ATOM    710  CB  VAL A  93      74.182 -27.332   9.025  1.00 19.44           C
ATOM    711  CG1 VAL A  93      73.233 -27.337   7.843  1.00 23.22           C
ATOM    712  CG2 VAL A  93      75.170 -28.499   8.912  1.00 15.91           C
ATOM    713  N   ILE A  94      73.860 -23.929   8.344  1.00 23.60           N
ATOM    714  CA  ILE A  94      73.163 -22.666   8.591  1.00 26.73           C
ATOM    715  C   ILE A  94      71.905 -22.442   7.750  1.00 30.21           C
ATOM    716  O   ILE A  94      71.343 -21.349   7.764  1.00 29.75           O
ATOM    717  CB  ILE A  94      74.101 -21.448   8.409  1.00 26.99           C
ATOM    718  CG1 ILE A  94      74.445 -21.268   6.937  1.00 21.65           C
ATOM    719  CG2 ILE A  94      75.377 -21.609   9.247  1.00 25.45           C
ATOM    720  CD1 ILE A  94      75.041 -19.919   6.609  1.00 29.08           C
ATOM    721  N   GLY A  95      71.462 -23.464   7.024  1.00 29.36           N
ATOM    722  CA  GLY A  95      70.187 -23.391   6.332  1.00 26.98           C
ATOM    723  C   GLY A  95      70.332 -23.389   4.826  1.00 31.07           C
ATOM    724  O   GLY A  95      71.455 -23.359   4.316  1.00 34.42           O
ATOM    725  N   GLY A  96      69.210 -23.375   4.103  1.00 29.44           N
ATOM    726  CA  GLY A  96      67.877 -23.168   4.658  1.00 24.40           C
ATOM    727  C   GLY A  96      67.091 -24.447   4.864  1.00 33.71           C
ATOM    728  O   GLY A  96      67.657 -25.464   5.264  1.00 40.52           O
ATOM    729  N   GLY A  97      65.790 -24.395   4.586  1.00 32.42           N
ATOM    730  CA  GLY A  97      64.869 -25.465   4.941  1.00 31.11           C
ATOM    731  C   GLY A  97      65.275 -26.884   4.565  1.00 36.12           C
ATOM    732  O   GLY A  97      65.452 -27.738   5.435  1.00 31.97           O
ATOM    733  N   ARG A  98      65.442 -27.141   3.281  1.00 42.15           N
ATOM    734  CA  ARG A  98      65.825 -28.457   2.792  1.00 41.67           C
ATOM    735  C   ARG A  98      67.189 -28.874   3.277  1.00 34.53           C
ATOM    736  O   ARG A  98      67.416 -30.006   3.587  1.00 32.63           O
ATOM    737  CB  ARG A  98      65.752 -28.505   1.274  1.00 41.68           C
ATOM    738  CG  ARG A  98      66.248 -29.797   0.669  1.00 52.33           C
ATOM    739  CD  ARG A  98      65.418 -31.006   1.030  1.00 59.94           C
ATOM    740  NE  ARG A  98      65.864 -32.160   0.269  1.00 69.96           N
ATOM    741  CZ  ARG A  98      65.726 -33.424   0.633  1.00 71.38           C
ATOM    742  NH1 ARG A  98      65.138 -33.733   1.764  1.00 71.76           N
ATOM    743  NH2 ARG A  98      66.192 -34.375  -0.139  1.00 74.06           N
ATOM    744  N   VAL A  99      68.066 -27.902   3.385  1.00 31.39           N
ATOM    745  CA  VAL A  99      69.373 -28.153   3.964  1.00 28.75           C
ATOM    746  C   VAL A  99      69.237 -28.680   5.404  1.00 31.25           C
ATOM    747  O   VAL A  99      69.877 -29.668   5.764  1.00 32.66           O
ATOM    748  CB  VAL A  99      70.269 -26.899   3.878  1.00 24.84           C
ATOM    749  CG1 VAL A  99      71.472 -27.036   4.783  1.00 26.56           C
ATOM    750  CG2 VAL A  99      70.714 -26.683   2.448  1.00 27.76           C
ATOM    751  N   TYR A 100      68.374 -28.052   6.210  1.00 28.29           N
ATOM    752  CA  TYR A 100      68.163 -28.495   7.594  1.00 29.54           C
ATOM    753  C   TYR A 100      67.634 -29.932   7.638  1.00 28.28           C
ATOM    754  O   TYR A 100      68.125 -30.745   8.428  1.00 33.78           O
ATOM    755  CB  TYR A 100      67.209 -27.551   8.364  1.00 25.08           C
ATOM    756  CG  TYR A 100      67.782 -26.181   8.727  1.00 19.82           C
ATOM    757  CD1 TYR A 100      69.056 -26.043   9.266  1.00 17.81           C
ATOM    758  CD2 TYR A 100      67.038 -25.030   8.524  1.00 23.72           C
ATOM    759  CE1 TYR A 100      69.565 -24.791   9.593  1.00 14.98           C
ATOM    760  CE2 TYR A 100      67.537 -23.780   8.844  1.00 26.27           C
ATOM    761  CZ  TYR A 100      68.793 -23.661   9.377  1.00 29.73           C
ATOM    762  OH  TYR A 100      69.258 -22.402   9.697  1.00 23.52           O
ATOM    763  N   GLU A 101      66.660 -30.256   6.796  1.00 25.21           N
ATOM    764  CA  GLU A 101      66.124 -31.625   6.706  1.00 35.58           C
ATOM    765  C   GLU A 101      67.189 -32.652   6.372  1.00 32.68           C
ATOM    766  O   GLU A 101      67.204 -33.735   6.902  1.00 39.39           O
ATOM    767  CB  GLU A 101      65.073 -31.788   5.607  1.00 47.14           C
ATOM    768  CG  GLU A 101      64.069 -30.739   5.436  1.00 57.75           C
ATOM    769  CD  GLU A 101      63.132 -31.042   4.280  1.00 72.59           C
ATOM    770  OE1 GLU A 101      63.203 -32.151   3.707  1.00 72.74           O
ATOM    771  OE2 GLU A 101      62.332 -30.153   3.933  1.00 77.28           O
ATOM    772  N   GLN A 102      68.063 -32.290   5.468  1.00 29.09           N
ATOM    773  CA  GLN A 102      69.109 -33.205   5.008  1.00 31.39           C
ATOM    774  C   GLN A 102      70.143 -33.507   6.085  1.00 30.76           C
ATOM    775  O   GLN A 102      70.638 -34.629   6.173  1.00 39.59           O
ATOM    776  CB  GLN A 102      69.795 -32.650   3.759  1.00 28.26           C
ATOM    777  CG  GLN A 102      68.861 -32.572   2.562  1.00 34.58           C
ATOM    778  CD  GLN A 102      69.569 -32.120   1.298  1.00 42.74           C
ATOM    779  OE1 GLN A 102      69.885 -30.938   1.135  1.00 43.76           O
ATOM    780  NE2 GLN A 102      69.820 -33.059   0.393  1.00 38.79           N
ATOM    781  N   PHE A 103      70.457 -32.514   6.911  1.00 26.94           N
ATOM    782  CA  PHE A 103      71.525 -32.674   7.899  1.00 31.94           C
ATOM    783  C   PHE A 103      71.050 -33.074   9.284  1.00 37.35           C
ATOM    784  O   PHE A 103      71.840 -33.611  10.062  1.00 38.65           O
ATOM    785  CB  PHE A 103      72.381 -31.408   8.002  1.00 30.68           C
ATOM    786  CG  PHE A 103      73.319 -31.229   6.853  1.00 24.04           C
ATOM    787  CD1 PHE A 103      72.915 -30.553   5.713  1.00 22.14           C
ATOM    788  CD2 PHE A 103      74.606 -31.747   6.907  1.00 26.30           C
ATOM    789  CE1 PHE A 103      73.775 -30.394   4.635  1.00 29.60           C
ATOM    790  CE2 PHE A 103      75.470 -31.590   5.835  1.00 31.19           C
ATOM    791  CZ  PHE A 103      75.053 -30.905   4.701  1.00 29.94           C
ATOM    792  N   LEU A 104      69.781 -32.803   9.598  1.00 34.03           N
ATOM    793  CA  LEU A 104      69.242 -33.160  10.911  1.00 35.69           C
ATOM    794  C   LEU A 104      69.600 -34.584  11.379  1.00 41.02           C
ATOM    795  O   LEU A 104      70.019 -34.759  12.521  1.00 42.01           O
ATOM    796  CB  LEU A 104      67.725 -32.920  11.006  1.00 37.20           C
ATOM    797  CG  LEU A 104      67.221 -33.124  12.437  1.00 38.90           C
ATOM    798  CD1 LEU A 104      67.910 -32.129  13.367  1.00 32.61           C
ATOM    799  CD2 LEU A 104      65.702 -33.008  12.546  1.00 39.48           C
ATOM    800  N   PRO A 105      69.458 -35.597  10.502  1.00 43.10           N
ATOM    801  CA  PRO A 105      69.787 -36.957  10.944  1.00 44.75           C
ATOM    802  C   PRO A 105      71.244 -37.159  11.329  1.00 40.20           C
ATOM    803  O   PRO A 105      71.560 -38.118  12.029  1.00 41.34           O
ATOM    804  CB  PRO A 105      69.494 -37.797   9.703  1.00 51.56           C
ATOM    805  CG  PRO A 105      68.462 -37.044   8.985  1.00 53.05           C
ATOM    806  CD  PRO A 105      68.823 -35.611   9.171  1.00 46.97           C
ATOM    807  N   LYS A 106      72.123 -36.282  10.865  1.00 46.06           N
ATOM    808  CA  LYS A 106      73.548 -36.454  11.110  1.00 45.56           C
ATOM    809  C   LYS A 106      74.028 -35.557  12.237  1.00 40.81           C
ATOM    810  O   LYS A 106      75.167 -35.677  12.695  1.00 35.67           O
ATOM    811  CB  LYS A 106      74.332 -36.172   9.834  1.00 49.02           C
ATOM    812  CG  LYS A 106      73.854 -36.996   8.651  1.00 50.27           C
ATOM    813  CD  LYS A 106      74.908 -37.061   7.574  1.00 40.70           C
ATOM    814  CE  LYS A 106      76.058 -37.953   7.994  1.00 53.22           C
ATOM    815  NZ  LYS A 106      75.833 -39.361   7.559  1.00 61.50           N
ATOM    816  N   ALA A 107      73.142 -34.673  12.693  1.00 30.64           N
ATOM    817  CA  ALA A 107      73.501 -33.662  13.681  1.00 31.13           C
ATOM    818  C   ALA A 107      73.398 -34.193  15.108  1.00 36.07           C
ATOM    819  O   ALA A 107      72.538 -35.023  15.412  1.00 37.18           O
ATOM    820  CB  ALA A 107      72.624 -32.442  13.519  1.00 26.43           C
ATOM    821  N   GLN A 108      74.270 -33.704  15.984  1.00 32.23           N
ATOM    822  CA  GLN A 108      74.208 -34.076  17.393  1.00 36.16           C
ATOM    823  C   GLN A 108      73.797 -32.881  18.250  1.00 29.51           C
ATOM    824  O   GLN A 108      73.577 -33.026  19.442  1.00 30.62           O
ATOM    825  CB  GLN A 108      75.558 -34.621  17.886  1.00 35.90           C
ATOM    826  CG  GLN A 108      76.119 -35.813  17.105  1.00 60.75           C
ATOM    827  CD  GLN A 108      75.095 -36.912  16.841  1.00 76.62           C
ATOM    828  OE1 GLN A 108      74.394 -37.361  17.751  1.00 82.19           O
ATOM    829  NE2 GLN A 108      75.007 -37.350  15.587  1.00 79.84           N
ATOM    830  N   LYS A 109      73.697 -31.707  17.630  1.00 26.58           N
ATOM    831  CA  LYS A 109      73.535 -30.462  18.368  1.00 22.70           C
ATOM    832  C   LYS A 109      72.733 -29.424  17.586  1.00 23.93           C
ATOM    833  O   LYS A 109      72.924 -29.269  16.382  1.00 31.59           O
ATOM    834  CB  LYS A 109      74.920 -29.908  18.708  1.00 32.48           C
ATOM    835  CG  LYS A 109      74.932 -28.779  19.732  1.00 37.61           C
ATOM    836  CD  LYS A 109      76.367 -28.444  20.156  1.00 40.83           C
ATOM    837  CE  LYS A 109      76.393 -27.266  21.114  1.00 34.88           C
ATOM    838  NZ  LYS A 109      77.737 -27.021  21.713  1.00 33.42           N
ATOM    839  N   LEU A 110      71.839 -28.708  18.269  1.00 24.26           N
ATOM    840  CA  LEU A 110      71.068 -27.638  17.637  1.00 22.53           C
ATOM    841  C   LEU A 110      71.292 -26.320  18.365  1.00 30.21           C
ATOM    842  O   LEU A 110      71.348 -26.290  19.592  1.00 28.43           O
ATOM    843  CB  LEU A 110      69.570 -27.964  17.671  1.00 25.31           C
ATOM    844  CG  LEU A 110      69.159 -29.346  17.163  1.00 30.24           C
ATOM    845  CD1 LEU A 110      67.651 -29.534  17.279  1.00 27.21           C
ATOM    846  CD2 LEU A 110      69.616 -29.531  15.732  1.00 31.21           C
ATOM    847  N   TYR A 111      71.430 -25.232  17.612  1.00 26.57           N
ATOM    848  CA  TYR A 111      71.458 -23.896  18.200  1.00 22.72           C
ATOM    849  C   TYR A 111      70.275 -23.161  17.607  1.00 22.06           C
ATOM    850  O   TYR A 111      70.245 -22.901  16.407  1.00 27.75           O
ATOM    851  CB  TYR A 111      72.717 -23.122  17.819  1.00 26.93           C
ATOM    852  CG  TYR A 111      74.056 -23.714  18.218  1.00 24.18           C
ATOM    853  CD1 TYR A 111      74.615 -24.767  17.504  1.00 23.31           C
ATOM    854  CD2 TYR A 111      74.793 -23.163  19.263  1.00 19.90           C
ATOM    855  CE1 TYR A 111      75.866 -25.292  17.848  1.00 20.54           C
ATOM    856  CE2 TYR A 111      76.046 -23.670  19.615  1.00 19.25           C
ATOM    857  CZ  TYR A 111      76.576 -24.736  18.896  1.00 25.79           C
ATOM    858  OH  TYR A 111      77.808 -25.254  19.235  1.00 21.93           O
ATOM    859  N   LEU A 112      69.307 -22.825  18.448  1.00 21.26           N
ATOM    860  CA  LEU A 112      68.042 -22.273  17.992  1.00 23.57           C
ATOM    861  C   LEU A 112      67.751 -20.937  18.658  1.00 25.29           C
ATOM    862  O   LEU A 112      67.954 -20.769  19.858  1.00 26.22           O
ATOM    863  CB  LEU A 112      66.912 -23.230  18.343  1.00 15.43           C
ATOM    864  CG  LEU A 112      66.995 -24.670  17.837  1.00 21.33           C
ATOM    865  CD1 LEU A 112      65.692 -25.397  18.170  1.00 22.31           C
ATOM    866  CD2 LEU A 112      67.276 -24.688  16.322  1.00 21.12           C
ATOM    867  N   THR A 113      67.271 -19.991  17.867  1.00 21.71           N
ATOM    868  CA  THR A 113      66.770 -18.745  18.402  1.00 22.37           C
ATOM    869  C   THR A 113      65.254 -18.781  18.217  1.00 28.75           C
ATOM    870  O   THR A 113      64.767 -18.823  17.087  1.00 30.98           O
ATOM    871  CB  THR A 113      67.398 -17.527  17.670  1.00 24.24           C
ATOM    872  OG1 THR A 113      68.811 -17.494  17.920  1.00 22.26           O
ATOM    873  CG2 THR A 113      66.803 -16.227  18.175  1.00 23.05           C
ATOM    874  N   HIS A 114      64.502 -18.814  19.314  1.00 20.34           N
ATOM    875  CA  HIS A 114      63.047 -18.795  19.204  1.00 20.10           C
ATOM    876  C   HIS A 114      62.573 -17.348  19.199  1.00 22.24           C
ATOM    877  O   HIS A 114      62.971 -16.561  20.048  1.00 21.92           O
ATOM    878  CB  HIS A 114      62.390 -19.586  20.347  1.00 21.80           C
ATOM    879  CG  HIS A 114      62.882 -20.993  20.458  1.00 27.19           C
ATOM    880  ND1 HIS A 114      62.528 -21.976  19.557  1.00 22.59           N
ATOM    881  CD2 HIS A 114      63.733 -21.573  21.341  1.00 21.02           C
ATOM    882  CE1 HIS A 114      63.129 -23.106  19.891  1.00 24.39           C
ATOM    883  NE2 HIS A 114      63.870 -22.889  20.961  1.00 23.87           N
ATOM    884  N   ILE A 115      61.732 -16.996  18.233  1.00 19.37           N
ATOM    885  CA  ILE A 115      61.262 -15.626  18.109  1.00 25.04           C
ATOM    886  C   ILE A 115      59.744 -15.551  18.310  1.00 25.67           C
ATOM    887  O   ILE A 115      58.988 -16.273  17.653  1.00 26.09           O
ATOM    888  CB  ILE A 115      61.659 -15.044  16.739  1.00 22.91           C
ATOM    889  CG1 ILE A 115      63.165 -15.221  16.534  1.00 25.88           C
ATOM    890  CG2 ILE A 115      61.215 -13.585  16.618  1.00 19.78           C
ATOM    891  CD1 ILE A 115      63.622 -15.061  15.103  1.00 29.45           C
ATOM    892  N   ASP A 116      59.316 -14.686  19.230  1.00 20.29           N
ATOM    893  CA  ASP A 116      57.900 -14.554  19.601  1.00 22.26           C
ATOM    894  C   ASP A 116      57.104 -13.832  18.530  1.00 26.53           C
ATOM    895  O   ASP A 116      56.602 -12.725  18.748  1.00 24.93           O
ATOM    896  CB  ASP A 116      57.769 -13.812  20.929  1.00 19.39           C
ATOM    897  CG  ASP A 116      56.331 -13.720  21.415  1.00 23.99           C
ATOM    898  OD1 ASP A 116      55.574 -14.699  21.248  1.00 25.70           O
ATOM    899  OD2 ASP A 116      55.960 -12.659  21.968  1.00 22.57           O
ATOM    900  N   ALA A 117      57.005 -14.457  17.362  1.00 25.95           N
ATOM    901  CA  ALA A 117      56.240 -13.882  16.259  1.00 24.07           C
ATOM    902  C   ALA A 117      55.518 -14.974  15.500  1.00 23.05           C
ATOM    903  O   ALA A 117      56.015 -16.091  15.365  1.00 28.71           O
ATOM    904  CB  ALA A 117      57.139 -13.093  15.315  1.00 19.26           C
ATOM    905  N   GLU A 118      54.342 -14.659  15.002  1.00 17.40           N
ATOM    906  CA  GLU A 118      53.617 -15.515  14.110  1.00 29.42           C
ATOM    907  C   GLU A 118      53.809 -14.978  12.746  1.00 33.81           C
ATOM    908  O   GLU A 118      53.442 -13.869  12.457  1.00 34.22           O
ATOM    909  CB  GLU A 118      52.119 -15.519  14.363  1.00 33.42           C
ATOM    910  CG  GLU A 118      51.635 -16.351  15.521  1.00 37.35           C
ATOM    911  N   VAL A 119      54.377 -15.798  11.902  1.00 32.33           N
ATOM    912  CA  VAL A 119      54.596 -15.356  10.537  1.00 36.16           C
ATOM    913  C   VAL A 119      54.146 -16.456   9.570  1.00 38.26           C
ATOM    914  O   VAL A 119      54.403 -17.642   9.795  1.00 36.66           O
ATOM    915  CB  VAL A 119      56.078 -14.954  10.299  1.00 39.86           C
ATOM    916  CG1 VAL A 119      56.622 -14.124  11.462  1.00 30.27           C
ATOM    917  CG2 VAL A 119      56.942 -16.165  10.135  1.00 45.07           C
ATOM    918  N   GLU A 120      53.438 -16.073   8.515  1.00 41.19           N
ATOM    919  CA  GLU A 120      53.022 -17.052   7.518  1.00 51.55           C
ATOM    920  C   GLU A 120      54.202 -17.460   6.655  1.00 44.22           C
ATOM    921  O   GLU A 120      55.021 -16.626   6.274  1.00 48.33           O
ATOM    922  CB  GLU A 120      51.875 -16.522   6.652  1.00 64.50           C
ATOM    923  CG  GLU A 120      50.516 -16.569   7.349  1.00 75.72           C
ATOM    924  CD  GLU A 120      49.561 -15.500   6.846  1.00 80.90           C
ATOM    925  OE1 GLU A 120      49.591 -15.194   5.631  1.00 81.38           O
ATOM    926  OE2 GLU A 120      48.793 -14.956   7.672  1.00 79.80           O
ATOM    927  N   GLY A 121      54.290 -18.753   6.368  1.00 41.34           N
ATOM    928  CA  GLY A 121      55.363 -19.288   5.547  1.00 43.54           C
ATOM    929  C   GLY A 121      55.172 -20.774   5.331  1.00 48.18           C
ATOM    930  O   GLY A 121      54.490 -21.438   6.121  1.00 51.10           O
ATOM    931  N   ASP A 122      55.762 -21.297   4.260  1.00 48.30           N
ATOM    932  CA  ASP A 122      55.637 -22.716   3.940  1.00 52.62           C
ATOM    933  C   ASP A 122      56.930 -23.477   4.237  1.00 49.35           C
ATOM    934  O   ASP A 122      57.011 -24.690   4.042  1.00 50.54           O
ATOM    935  CB  ASP A 122      55.233 -22.901   2.477  1.00 61.77           C
ATOM    936  CG  ASP A 122      53.958 -22.153   2.122  1.00 70.98           C
ATOM    937  OD1 ASP A 122      53.035 -22.075   2.968  1.00 72.17           O
ATOM    938  OD2 ASP A 122      53.883 -21.638   0.988  1.00 76.62           O
ATOM    939  N   THR A 123      57.935 -22.761   4.722  1.00 39.93           N
ATOM    940  CA  THR A 123      59.195 -23.390   5.087  1.00 39.69           C
ATOM    941  C   THR A 123      59.300 -23.488   6.605  1.00 35.70           C
ATOM    942  O   THR A 123      59.103 -22.505   7.306  1.00 34.35           O
ATOM    943  CB  THR A 123      60.395 -22.602   4.535  1.00 37.29           C
ATOM    944  OG1 THR A 123      60.106 -22.186   3.198  1.00 43.41           O
ATOM    945  CG2 THR A 123      61.645 -23.460   4.531  1.00 37.43           C
ATOM    946  N   HIS A 124      59.603 -24.683   7.104  1.00 33.19           N
ATOM    947  CA  HIS A 124      59.699 -24.912   8.536  1.00 29.45           C
ATOM    948  C   HIS A 124      60.996 -25.619   8.889  1.00 31.47           C
ATOM    949  O   HIS A 124      61.501 -26.418   8.109  1.00 25.95           O
ATOM    950  CB  HIS A 124      58.528 -25.769   9.009  1.00 33.35           C
ATOM    951  CG  HIS A 124      57.187 -25.202   8.665  1.00 42.57           C
ATOM    952  ND1 HIS A 124      56.627 -25.322   7.411  1.00 46.40           N
ATOM    953  CD2 HIS A 124      56.299 -24.497   9.407  1.00 40.49           C
ATOM    954  CE1 HIS A 124      55.450 -24.722   7.396  1.00 51.44           C
ATOM    955  NE2 HIS A 124      55.226 -24.213   8.595  1.00 47.31           N
ATOM    956  N   PHE A 125      61.532 -25.332  10.071  1.00 29.36           N
ATOM    957  CA  PHE A 125      62.594 -26.160  10.621  1.00 26.67           C
ATOM    958  C   PHE A 125      62.014 -27.556  10.836  1.00 33.04           C
ATOM    959  O   PHE A 125      60.811 -27.700  11.085  1.00 34.03           O
ATOM    960  CB  PHE A 125      63.108 -25.581  11.942  1.00 28.11           C
ATOM    961  CG  PHE A 125      64.415 -26.178  12.393  1.00 37.98           C
ATOM    962  CD1 PHE A 125      65.615 -25.726  11.871  1.00 36.25           C
ATOM    963  CD2 PHE A 125      64.442 -27.208  13.316  1.00 31.59           C
ATOM    964  CE1 PHE A 125      66.822 -26.281  12.275  1.00 32.69           C
ATOM    965  CE2 PHE A 125      65.646 -27.768  13.724  1.00 36.53           C
ATOM    966  CZ  PHE A 125      66.838 -27.300  13.205  1.00 33.25           C
ATOM    967  N   PRO A 126      62.842 -28.599  10.698  1.00 36.37           N
ATOM    968  CA  PRO A 126      62.306 -29.952  10.899  1.00 37.33           C
ATOM    969  C   PRO A 126      61.781 -30.184  12.314  1.00 29.85           C
ATOM    970  O   PRO A 126      62.151 -29.475  13.245  1.00 31.99           O
ATOM    971  CB  PRO A 126      63.516 -30.853  10.635  1.00 38.79           C
ATOM    972  CG  PRO A 126      64.385 -30.056   9.741  1.00 39.72           C
ATOM    973  CD  PRO A 126      64.208 -28.620  10.151  1.00 36.28           C
ATOM    974  N   ASP A 127      60.913 -31.172  12.472  1.00 41.60           N
ATOM    975  CA  ASP A 127      60.420 -31.533  13.792  1.00 45.42           C
ATOM    976  C   ASP A 127      61.546 -32.152  14.618  1.00 46.84           C
ATOM    977  O   ASP A 127      62.120 -33.164  14.222  1.00 51.60           O
ATOM    978  CB  ASP A 127      59.262 -32.525  13.667  1.00 53.09           C
ATOM    979  CG  ASP A 127      58.453 -32.643  14.945  1.00 58.39           C
ATOM    980  OD1 ASP A 127      58.568 -31.746  15.807  1.00 55.42           O
ATOM    981  OD2 ASP A 127      57.694 -33.627  15.084  1.00 65.82           O
ATOM    982  N   TYR A 128      61.879 -31.535  15.750  1.00 42.39           N
ATOM    983  CA  TYR A 128      62.827 -32.140  16.688  1.00 43.99           C
ATOM    984  C   TYR A 128      62.103 -32.705  17.926  1.00 48.73           C
ATOM    985  O   TYR A 128      61.760 -31.973  18.852  1.00 52.94           O
ATOM    986  CB  TYR A 128      63.964 -31.163  17.056  1.00 36.72           C
ATOM    987  CG  TYR A 128      63.527 -29.815  17.602  1.00 34.94           C
ATOM    988  CD1 TYR A 128      63.617 -29.530  18.958  1.00 33.73           C
ATOM    989  CD2 TYR A 128      63.049 -28.817  16.755  1.00 39.10           C
ATOM    990  CE1 TYR A 128      63.220 -28.295  19.462  1.00 39.45           C
ATOM    991  CE2 TYR A 128      62.652 -27.580  17.245  1.00 39.09           C
ATOM    992  CZ  TYR A 128      62.739 -27.321  18.600  1.00 40.84           C
ATOM    993  OH  TYR A 128      62.334 -26.091  19.087  1.00 36.42           O
ATOM    994  N   GLU A 129      61.819 -33.988  17.914  1.00 54.80           N
ATOM    995  CA  GLU A 129      61.071 -34.629  18.976  1.00 58.99           C
ATOM    996  C   GLU A 129      61.731 -34.531  20.356  1.00 57.84           C
ATOM    997  O   GLU A 129      62.858 -34.927  20.530  1.00 59.48           O
ATOM    998  CB  GLU A 129      60.826 -36.069  18.575  1.00 62.70           C
ATOM    999  CG  GLU A 129      59.915 -36.841  19.492  1.00 73.20           C
ATOM   1000  N   PRO A 130      61.000 -34.001  21.349  1.00 58.55           N
ATOM   1001  CA  PRO A 130      61.477 -33.786  22.724  1.00 58.03           C
ATOM   1002  C   PRO A 130      62.179 -35.006  23.324  1.00 56.49           C
ATOM   1003  O   PRO A 130      63.153 -34.850  24.062  1.00 56.69           O
ATOM   1004  CB  PRO A 130      60.184 -33.491  23.496  1.00 57.54           C
ATOM   1005  CG  PRO A 130      59.301 -32.842  22.479  1.00 56.93           C
ATOM   1006  CD  PRO A 130      59.604 -33.555  21.181  1.00 59.98           C
ATOM   1007  N   ASP A 131      61.702 -36.200  22.990  1.00 53.85           N
ATOM   1008  CA  ASP A 131      62.279 -37.426  23.524  1.00 62.89           C
ATOM   1009  C   ASP A 131      63.657 -37.732  22.948  1.00 64.05           C
ATOM   1010  O   ASP A 131      64.395 -38.538  23.509  1.00 69.98           O
ATOM   1011  CB  ASP A 131      61.341 -38.614  23.288  1.00 72.96           C
ATOM   1012  N   ASP A 132      64.004 -37.098  21.831  1.00 60.13           N
ATOM   1013  CA  ASP A 132      65.295 -37.351  21.188  1.00 59.67           C
ATOM   1014  C   ASP A 132      66.339 -36.284  21.508  1.00 55.55           C
ATOM   1015  O   ASP A 132      67.537 -36.528  21.402  1.00 57.97           O
ATOM   1016  CB  ASP A 132      65.137 -37.468  19.670  1.00 59.33           C
ATOM   1017  CG  ASP A 132      64.372 -38.706  19.255  1.00 67.54           C
ATOM   1018  OD1 ASP A 132      63.666 -38.653  18.226  1.00 72.84           O
ATOM   1019  OD2 ASP A 132      64.475 -39.732  19.956  1.00 71.01           O
ATOM   1020  N   TRP A 133      65.876 -35.105  21.905  1.00 51.98           N
ATOM   1021  CA  TRP A 133      66.753 -33.955  22.098  1.00 45.21           C
ATOM   1022  C   TRP A 133      66.665 -33.391  23.514  1.00 48.81           C
ATOM   1023  O   TRP A 133      65.586 -33.036  23.981  1.00 52.55           O
ATOM   1024  CB  TRP A 133      66.401 -32.862  21.084  1.00 38.33           C
ATOM   1025  CG  TRP A 133      66.684 -33.269  19.668  1.00 44.41           C
ATOM   1026  CD1 TRP A 133      65.823 -33.875  18.802  1.00 47.20           C
ATOM   1027  CD2 TRP A 133      67.925 -33.116  18.961  1.00 38.82           C
ATOM   1028  NE1 TRP A 133      66.448 -34.107  17.598  1.00 46.94           N
ATOM   1029  CE2 TRP A 133      67.739 -33.647  17.668  1.00 41.38           C
ATOM   1030  CE3 TRP A 133      69.172 -32.580  19.296  1.00 35.28           C
ATOM   1031  CZ2 TRP A 133      68.753 -33.659  16.707  1.00 38.62           C
ATOM   1032  CZ3 TRP A 133      70.180 -32.592  18.343  1.00 34.65           C
ATOM   1033  CH2 TRP A 133      69.962 -33.127  17.062  1.00 32.09           C
ATOM   1034  N   GLU A 134      67.804 -33.308  24.193  1.00 47.86           N
ATOM   1035  CA  GLU A 134      67.846 -32.717  25.524  1.00 46.35           C
ATOM   1036  C   GLU A 134      68.211 -31.242  25.465  1.00 43.69           C
ATOM   1037  O   GLU A 134      69.220 -30.878  24.867  1.00 33.19           O
ATOM   1038  CB  GLU A 134      68.865 -33.427  26.408  1.00 46.79           C
ATOM   1039  CG  GLU A 134      69.205 -32.610  27.641  1.00 52.26           C
ATOM   1040  CD  GLU A 134      70.124 -33.327  28.597  1.00 54.70           C
ATOM   1041  OE1 GLU A 134      70.766 -34.312  28.177  1.00 52.08           O
ATOM   1042  OE2 GLU A 134      70.196 -32.904  29.773  1.00 55.58           O
ATOM   1043  N   SER A 135      67.401 -30.398  26.097  1.00 39.68           N
ATOM   1044  CA  SER A 135      67.697 -28.975  26.152  1.00 35.60           C
ATOM   1045  C   SER A 135      68.792 -28.712  27.172  1.00 37.58           C
ATOM   1046  O   SER A 135      68.586 -28.920  28.366  1.00 37.17           O
ATOM   1047  CB  SER A 135      66.449 -28.177  26.535  1.00 32.38           C
ATOM   1048  OG  SER A 135      66.720 -26.786  26.447  1.00 27.59           O
ATOM   1049  N   VAL A 136      69.955 -28.242  26.726  1.00 29.50           N
ATOM   1050  CA  VAL A 136      71.039 -28.025  27.683  1.00 33.57           C
ATOM   1051  C   VAL A 136      71.330 -26.555  28.001  1.00 43.38           C
ATOM   1052  O   VAL A 136      72.207 -26.260  28.812  1.00 40.39           O
ATOM   1053  CB  VAL A 136      72.332 -28.761  27.281  1.00 31.38           C
ATOM   1054  CG1 VAL A 136      72.076 -30.253  27.242  1.00 32.78           C
ATOM   1055  CG2 VAL A 136      72.876 -28.249  25.929  1.00 28.48           C
ATOM   1056  N   PHE A 137      70.586 -25.642  27.380  1.00 41.05           N
ATOM   1057  CA  PHE A 137      70.799 -24.213  27.588  1.00 35.71           C
ATOM   1058  C   PHE A 137      69.601 -23.440  27.072  1.00 31.94           C
ATOM   1059  O   PHE A 137      69.109 -23.722  25.978  1.00 26.73           O
ATOM   1060  CB  PHE A 137      72.061 -23.759  26.842  1.00 39.45           C
ATOM   1061  CG  PHE A 137      72.314 -22.268  26.910  1.00 40.32           C
ATOM   1062  CD1 PHE A 137      71.897 -21.429  25.888  1.00 35.89           C
ATOM   1063  CD2 PHE A 137      72.979 -21.712  27.992  1.00 41.59           C
ATOM   1064  CE1 PHE A 137      72.134 -20.063  25.942  1.00 37.14           C
ATOM   1065  CE2 PHE A 137      73.222 -20.351  28.054  1.00 41.67           C
ATOM   1066  CZ  PHE A 137      72.797 -19.523  27.027  1.00 39.18           C
ATOM   1067  N   SER A 138      69.138 -22.465  27.856  1.00 26.53           N
ATOM   1068  CA  SER A 138      68.049 -21.578  27.450  1.00 26.20           C
ATOM   1069  C   SER A 138      68.257 -20.182  28.051  1.00 28.87           C
ATOM   1070  O   SER A 138      68.552 -20.050  29.230  1.00 33.81           O
ATOM   1071  CB  SER A 138      66.704 -22.151  27.902  1.00 30.91           C
ATOM   1072  OG  SER A 138      65.637 -21.310  27.496  1.00 36.71           O
ATOM   1073  N   GLU A 139      68.108 -19.143  27.244  1.00 28.67           N
ATOM   1074  CA  GLU A 139      68.402 -17.790  27.700  1.00 27.53           C
ATOM   1075  C   GLU A 139      67.391 -16.827  27.096  1.00 28.75           C
ATOM   1076  O   GLU A 139      67.435 -16.528  25.895  1.00 24.12           O
ATOM   1077  CB  GLU A 139      69.827 -17.380  27.308  1.00 31.34           C
ATOM   1078  CG  GLU A 139      70.259 -16.025  27.861  1.00 38.74           C
ATOM   1079  CD  GLU A 139      71.617 -15.577  27.344  1.00 36.50           C
ATOM   1080  OE1 GLU A 139      72.644 -16.025  27.902  1.00 38.11           O
ATOM   1081  OE2 GLU A 139      71.655 -14.772  26.385  1.00 27.58           O
ATOM   1082  N   PHE A 140      66.485 -16.353  27.944  1.00 25.11           N
ATOM   1083  CA  PHE A 140      65.306 -15.592  27.531  1.00 26.91           C
ATOM   1084  C   PHE A 140      65.599 -14.099  27.483  1.00 24.12           C
ATOM   1085  O   PHE A 140      66.214 -13.561  28.397  1.00 26.03           O
ATOM   1086  CB  PHE A 140      64.168 -15.856  28.528  1.00 29.48           C
ATOM   1087  CG  PHE A 140      62.889 -15.122  28.216  1.00 34.53           C
ATOM   1088  CD1 PHE A 140      61.940 -15.685  27.373  1.00 31.55           C
ATOM   1089  CD2 PHE A 140      62.627 -13.880  28.775  1.00 27.44           C
ATOM   1090  CE1 PHE A 140      60.761 -15.019  27.093  1.00 32.03           C
ATOM   1091  CE2 PHE A 140      61.439 -13.207  28.501  1.00 33.13           C
ATOM   1092  CZ  PHE A 140      60.506 -13.775  27.658  1.00 29.20           C
ATOM   1093  N   HIS A 141      65.138 -13.426  26.433  1.00 20.88           N
ATOM   1094  CA  HIS A 141      65.249 -11.967  26.364  1.00 26.41           C
ATOM   1095  C   HIS A 141      63.937 -11.342  25.913  1.00 30.43           C
ATOM   1096  O   HIS A 141      63.175 -11.954  25.159  1.00 29.29           O
ATOM   1097  CB  HIS A 141      66.352 -11.542  25.387  1.00 28.11           C
ATOM   1098  CG  HIS A 141      67.697 -12.120  25.692  1.00 35.89           C
ATOM   1099  ND1 HIS A 141      68.641 -11.454  26.447  1.00 37.54           N
ATOM   1100  CD2 HIS A 141      68.265 -13.295  25.332  1.00 37.85           C
ATOM   1101  CE1 HIS A 141      69.727 -12.200  26.546  1.00 41.98           C
ATOM   1102  NE2 HIS A 141      69.525 -13.324  25.880  1.00 39.75           N
ATOM   1103  N   ASP A 142      63.687 -10.113  26.353  1.00 24.58           N
ATOM   1104  CA  ASP A 142      62.538  -9.354  25.861  1.00 26.54           C
ATOM   1105  C   ASP A 142      62.937  -8.340  24.789  1.00 25.30           C
ATOM   1106  O   ASP A 142      64.127  -8.098  24.550  1.00 26.32           O
ATOM   1107  CB  ASP A 142      61.843  -8.625  27.016  1.00 37.97           C
ATOM   1108  CG  ASP A 142      60.861  -9.510  27.757  1.00 44.06           C
ATOM   1109  OD1 ASP A 142      60.028 -10.164  27.092  1.00 42.51           O
ATOM   1110  OD2 ASP A 142      60.921  -9.545  29.003  1.00 53.57           O
ATOM   1111  N   ALA A 143      61.933  -7.751  24.154  1.00 26.00           N
ATOM   1112  CA  ALA A 143      62.148  -6.695  23.177  1.00 27.33           C
ATOM   1113  C   ALA A 143      62.769  -5.462  23.823  1.00 29.06           C
ATOM   1114  O   ALA A 143      62.565  -5.210  25.006  1.00 32.22           O
ATOM   1115  CB  ALA A 143      60.839  -6.333  22.496  1.00 23.97           C
ATOM   1116  N   ASP A 144      63.543  -4.710  23.041  1.00 24.16           N
ATOM   1117  CA  ASP A 144      64.122  -3.448  23.495  1.00 22.23           C
ATOM   1118  C   ASP A 144      64.247  -2.513  22.309  1.00 28.65           C
ATOM   1119  O   ASP A 144      63.572  -2.711  21.296  1.00 24.38           O
ATOM   1120  CB  ASP A 144      65.480  -3.646  24.181  1.00 28.03           C
ATOM   1121  CG  ASP A 144      66.477  -4.436  23.330  1.00 33.03           C
ATOM   1122  OD1 ASP A 144      66.366  -4.442  22.079  1.00 30.16           O
ATOM   1123  OD2 ASP A 144      67.395  -5.046  23.929  1.00 32.03           O
ATOM   1124  N   ALA A 145      65.108  -1.504  22.427  1.00 32.07           N
ATOM   1125  CA  ALA A 145      65.246  -0.493  21.379  1.00 34.13           C
ATOM   1126  C   ALA A 145      65.724  -1.114  20.076  1.00 31.14           C
ATOM   1127  O   ALA A 145      65.336  -0.682  18.991  1.00 39.42           O
ATOM   1128  CB  ALA A 145      66.205   0.629  21.824  1.00 32.85           C
ATOM   1129  N   GLN A 146      66.557  -2.139  20.195  1.00 25.54           N
ATOM   1130  CA  GLN A 146      67.177  -2.765  19.031  1.00 33.78           C
ATOM   1131  C   GLN A 146      66.409  -3.988  18.541  1.00 31.07           C
ATOM   1132  O   GLN A 146      66.373  -4.249  17.338  1.00 26.10           O
ATOM   1133  CB  GLN A 146      68.630  -3.153  19.328  1.00 36.80           C
ATOM   1134  CG  GLN A 146      69.564  -1.976  19.574  1.00 51.49           C
ATOM   1135  CD  GLN A 146      69.435  -1.402  20.978  1.00 61.99           C
ATOM   1136  OE1 GLN A 146      68.874  -2.039  21.877  1.00 61.36           O
ATOM   1137  NE2 GLN A 146      69.956  -0.191  21.172  1.00 64.22           N
ATOM   1138  N   ASN A 147      65.789  -4.723  19.467  1.00 26.49           N
ATOM   1139  CA  ASN A 147      65.144  -5.986  19.128  1.00 24.38           C
ATOM   1140  C   ASN A 147      63.635  -5.935  19.230  1.00 28.42           C
ATOM   1141  O   ASN A 147      63.090  -5.599  20.280  1.00 24.57           O
ATOM   1142  CB  ASN A 147      65.678  -7.100  20.012  1.00 31.33           C
ATOM   1143  CG  ASN A 147      67.157  -7.259  19.877  1.00 32.83           C
ATOM   1144  OD1 ASN A 147      67.636  -7.884  18.930  1.00 29.69           O
ATOM   1145  ND2 ASN A 147      67.905  -6.675  20.810  1.00 30.09           N
ATOM   1146  N   SER A 148      62.972  -6.315  18.140  1.00 20.17           N
ATOM   1147  CA  SER A 148      61.543  -6.066  17.967  1.00 25.60           C
ATOM   1148  C   SER A 148      60.638  -7.013  18.750  1.00 23.65           C
ATOM   1149  O   SER A 148      59.480  -6.700  18.996  1.00 23.51           O
ATOM   1150  CB  SER A 148      61.189  -6.171  16.482  1.00 20.49           C
ATOM   1151  OG  SER A 148      61.642  -7.406  15.946  1.00 16.80           O
ATOM   1152  N   HIS A 149      61.151  -8.184  19.103  1.00 23.42           N
ATOM   1153  CA  HIS A 149      60.324  -9.196  19.747  1.00 20.97           C
ATOM   1154  C   HIS A 149      61.116  -9.854  20.841  1.00 21.88           C
ATOM   1155  O   HIS A 149      62.356  -9.769  20.868  1.00 18.13           O
ATOM   1156  CB  HIS A 149      59.929 -10.298  18.761  1.00 23.72           C
ATOM   1157  CG  HIS A 149      59.105  -9.826  17.603  1.00 25.24           C
ATOM   1158  ND1 HIS A 149      59.629  -9.081  16.569  1.00 18.16           N
ATOM   1159  CD2 HIS A 149      57.801 -10.038  17.296  1.00 17.06           C
ATOM   1160  CE1 HIS A 149      58.678  -8.833  15.683  1.00 20.19           C
ATOM   1161  NE2 HIS A 149      57.563  -9.406  16.098  1.00 23.66           N
ATOM   1162  N   SER A 150      60.394 -10.537  21.724  1.00 15.47           N
ATOM   1163  CA  SER A 150      61.015 -11.421  22.696  1.00 17.59           C
ATOM   1164  C   SER A 150      61.669 -12.537  21.906  1.00 14.26           C
ATOM   1165  O   SER A 150      61.144 -12.954  20.867  1.00 16.11           O
ATOM   1166  CB  SER A 150      59.955 -12.010  23.632  1.00 20.58           C
ATOM   1167  OG  SER A 150      59.348 -10.999  24.409  1.00 30.08           O
ATOM   1168  N   TYR A 151      62.803 -13.020  22.393  1.00 16.17           N
ATOM   1169  CA  TYR A 151      63.553 -14.071  21.714  1.00 19.22           C
ATOM   1170  C   TYR A 151      64.269 -14.918  22.751  1.00 22.08           C
ATOM   1171  O   TYR A 151      64.674 -14.407  23.792  1.00 20.52           O
ATOM   1172  CB  TYR A 151      64.560 -13.484  20.713  1.00 21.56           C
ATOM   1173  CG  TYR A 151      65.528 -12.476  21.311  1.00 22.15           C
ATOM   1174  CD1 TYR A 151      65.135 -11.161  21.540  1.00 19.42           C
ATOM   1175  CD2 TYR A 151      66.844 -12.832  21.618  1.00 22.34           C
ATOM   1176  CE1 TYR A 151      66.011 -10.236  22.083  1.00 18.31           C
ATOM   1177  CE2 TYR A 151      67.729 -11.908  22.166  1.00 23.33           C
ATOM   1178  CZ  TYR A 151      67.298 -10.612  22.389  1.00 23.76           C
ATOM   1179  OH  TYR A 151      68.142  -9.685  22.936  1.00 26.78           O
ATOM   1180  N   CYS A 152      64.408 -16.214  22.476  1.00 23.55           N
ATOM   1181  CA  CYS A 152      65.044 -17.127  23.427  1.00 18.69           C
ATOM   1182  C   CYS A 152      66.084 -17.988  22.722  1.00 22.01           C
ATOM   1183  O   CYS A 152      65.767 -18.707  21.767  1.00 21.00           O
ATOM   1184  CB  CYS A 152      64.006 -18.028  24.085  1.00 20.90           C
ATOM   1185  SG  CYS A 152      64.638 -18.993  25.491  1.00 28.96           S
ATOM   1186  N   PHE A 153      67.329 -17.906  23.180  1.00 19.44           N
ATOM   1187  CA  PHE A 153      68.379 -18.761  22.641  1.00 19.36           C
ATOM   1188  C   PHE A 153      68.292 -20.141  23.277  1.00 23.24           C
ATOM   1189  O   PHE A 153      68.064 -20.254  24.476  1.00 25.59           O
ATOM   1190  CB  PHE A 153      69.758 -18.144  22.898  1.00 18.54           C
ATOM   1191  CG  PHE A 153      69.940 -16.794  22.258  1.00 24.66           C
ATOM   1192  CD1 PHE A 153      69.802 -16.641  20.885  1.00 21.98           C
ATOM   1193  CD2 PHE A 153      70.247 -15.683  23.025  1.00 19.60           C
ATOM   1194  CE1 PHE A 153      69.965 -15.408  20.288  1.00 25.76           C
ATOM   1195  CE2 PHE A 153      70.412 -14.442  22.439  1.00 18.21           C
ATOM   1196  CZ  PHE A 153      70.273 -14.301  21.062  1.00 21.70           C
ATOM   1197  N   GLU A 154      68.464 -21.190  22.474  1.00 27.94           N
ATOM   1198  CA  GLU A 154      68.431 -22.549  23.002  1.00 23.85           C
ATOM   1199  C   GLU A 154      69.429 -23.474  22.318  1.00 29.58           C
ATOM   1200  O   GLU A 154      69.592 -23.461  21.095  1.00 25.87           O
ATOM   1201  CB  GLU A 154      67.033 -23.154  22.896  1.00 27.47           C
ATOM   1202  CG  GLU A 154      66.896 -24.470  23.643  1.00 32.05           C
ATOM   1203  CD  GLU A 154      65.512 -25.083  23.531  1.00 33.59           C
ATOM   1204  OE1 GLU A 154      64.771 -24.721  22.586  1.00 31.00           O
ATOM   1205  OE2 GLU A 154      65.173 -25.931  24.389  1.00 31.74           O
ATOM   1206  N   ILE A 155      70.096 -24.280  23.131  1.00 27.44           N
ATOM   1207  CA  ILE A 155      70.995 -25.298  22.630  1.00 30.08           C
ATOM   1208  C   ILE A 155      70.452 -26.641  23.092  1.00 30.30           C
ATOM   1209  O   ILE A 155      70.141 -26.818  24.274  1.00 28.67           O
ATOM   1210  CB  ILE A 155      72.431 -25.089  23.159  1.00 30.90           C
ATOM   1211  CG1 ILE A 155      72.982 -23.746  22.677  1.00 31.94           C
ATOM   1212  CG2 ILE A 155      73.340 -26.231  22.716  1.00 27.65           C
ATOM   1213  CD1 ILE A 155      74.370 -23.431  23.216  1.00 34.80           C
ATOM   1214  N   LEU A 156      70.306 -27.574  22.155  1.00 26.12           N
ATOM   1215  CA  LEU A 156      69.874 -28.923  22.494  1.00 28.52           C
ATOM   1216  C   LEU A 156      70.875 -29.935  21.960  1.00 35.98           C
ATOM   1217  O   LEU A 156      71.490 -29.730  20.899  1.00 26.96           O
ATOM   1218  CB  LEU A 156      68.476 -29.216  21.945  1.00 27.26           C
ATOM   1219  CG  LEU A 156      67.375 -28.200  22.275  1.00 28.53           C
ATOM   1220  CD1 LEU A 156      67.304 -27.073  21.225  1.00 23.56           C
ATOM   1221  CD2 LEU A 156      66.020 -28.886  22.434  1.00 31.60           C
ATOM   1222  N   GLU A 157      71.047 -31.032  22.677  1.00 32.44           N
ATOM   1223  CA  GLU A 157      71.988 -32.073  22.333  1.00 37.73           C
ATOM   1224  C   GLU A 157      71.241 -33.354  22.151  1.00 38.23           C
ATOM   1225  O   GLU A 157      70.370 -33.634  22.929  1.00 42.69           O
ATOM   1226  CB  GLU A 157      73.029 -32.219  23.423  1.00 39.81           C
ATOM   1227  CG  GLU A 157      74.127 -31.225  23.317  1.00 48.75           C
ATOM   1228  CD  GLU A 157      75.004 -31.120  24.523  1.00 63.14           C
ATOM   1229  OE1 GLU A 157      74.899 -31.941  25.451  1.00 68.34           O
ATOM   1230  OE2 GLU A 157      75.836 -30.197  24.538  1.00 68.85           O
ATOM   1231  N   ARG A 158      71.564 -34.113  21.108  1.00 30.31           N
ATOM   1232  CA  ARG A 158      70.883 -35.362  20.833  1.00 33.66           C
ATOM   1233  C   ARG A 158      71.113 -36.307  21.994  1.00 43.30           C
ATOM   1234  O   ARG A 158      72.237 -36.460  22.473  1.00 44.30           O
ATOM   1235  CB  ARG A 158      71.395 -35.998  19.539  1.00 41.75           C
ATOM   1236  CG  ARG A 158      70.563 -37.184  19.087  1.00 43.91           C
ATOM   1237  CD  ARG A 158      71.136 -37.853  17.842  1.00 48.52           C
ATOM   1238  NE  ARG A 158      70.974 -37.059  16.624  1.00 46.24           N
ATOM   1239  CZ  ARG A 158      69.866 -37.033  15.887  1.00 47.72           C
ATOM   1240  NH1 ARG A 158      68.802 -37.746  16.250  1.00 49.71           N
ATOM   1241  NH2 ARG A 158      69.817 -36.292  14.785  1.00 37.46           N
ATOM   1242  N   ARG A 159      70.036 -36.923  22.459  1.00 45.20           N
ATOM   1243  CA  ARG A 159      70.130 -37.904  23.519  1.00 52.44           C
ATOM   1244  C   ARG A 159      70.703 -39.174  22.920  1.00 54.66           C
ATOM   1245  O   ARG A 159      70.300 -39.559  21.819  1.00 55.61           O
ATOM   1246  CB  ARG A 159      68.747 -38.179  24.112  1.00 55.58           C
ATOM   1247  CG  ARG A 159      68.016 -36.946  24.607  1.00 56.48           C
ATOM   1248  CD  ARG A 159      66.683 -37.347  25.233  1.00 63.94           C
ATOM   1249  NE  ARG A 159      66.022 -36.223  25.882  1.00 62.91           N
ATOM   1250  CZ  ARG A 159      66.231 -35.881  27.147  1.00 60.61           C
ATOM   1251  NH1 ARG A 159      67.084 -36.587  27.878  1.00 58.26           N
ATOM   1252  NH2 ARG A 159      65.598 -34.837  27.675  1.00 54.30           N
ATOM   1253  OXT ARG A 159      71.570 -39.825  23.507  1.00 55.43           O
ATOM   1254  N   VAL D   2      54.241 -25.201  35.233  1.00 77.39           N
ATOM   1255  CA  VAL D   2      53.462 -26.318  34.780  1.00 75.24           C
ATOM   1256  C   VAL D   2      52.172 -26.376  35.572  1.00 77.72           C
ATOM   1257  O   VAL D   2      51.173 -26.854  35.073  1.00 85.14           O
ATOM   1258  CB  VAL D   2      54.225 -27.615  34.942  1.00 77.38           C
ATOM   1259  CG1 VAL D   2      54.342 -27.966  36.386  1.00 80.23           C
ATOM   1260  CG2 VAL D   2      53.516 -28.720  34.212  1.00 77.32           C
ATOM   1261  N   GLN D   3      52.174 -25.863  36.797  1.00 70.53           N
ATOM   1262  CA  GLN D   3      50.944 -25.786  37.586  1.00 62.41           C
ATOM   1263  C   GLN D   3      50.364 -24.378  37.607  1.00 55.13           C
ATOM   1264  O   GLN D   3      51.103 -23.399  37.697  1.00 54.15           O
ATOM   1265  CB  GLN D   3      51.178 -26.304  39.002  1.00 70.64           C
ATOM   1266  CG  GLN D   3      52.558 -26.006  39.551  1.00 77.80           C
ATOM   1267  CD  GLN D   3      53.074 -27.127  40.433  1.00 86.63           C
ATOM   1268  OE1 GLN D   3      52.994 -28.301  40.071  1.00 90.98           O
ATOM   1269  NE2 GLN D   3      53.599 -26.771  41.602  1.00 86.89           N
ATOM   1270  N   LEU D   4      49.037 -24.291  37.527  1.00 47.07           N
ATOM   1271  CA  LEU D   4      48.349 -23.020  37.324  1.00 36.28           C
ATOM   1272  C   LEU D   4      47.292 -22.742  38.396  1.00 44.40           C
ATOM   1273  O   LEU D   4      46.643 -23.660  38.902  1.00 38.42           O
ATOM   1274  CB  LEU D   4      47.693 -22.994  35.939  1.00 29.66           C
ATOM   1275  CG  LEU D   4      48.590 -23.391  34.752  1.00 38.04           C
ATOM   1276  CD1 LEU D   4      47.794 -23.556  33.461  1.00 34.08           C
ATOM   1277  CD2 LEU D   4      49.689 -22.378  34.553  1.00 33.77           C
ATOM   1278  N   GLN D   5      47.112 -21.462  38.708  1.00 40.60           N
ATOM   1279  CA  GLN D   5      46.133 -21.019  39.693  1.00 38.99           C
ATOM   1280  C   GLN D   5      45.417 -19.763  39.194  1.00 30.68           C
ATOM   1281  O   GLN D   5      46.023 -18.695  39.117  1.00 33.67           O
ATOM   1282  CB  GLN D   5      46.839 -20.724  41.019  1.00 43.49           C
ATOM   1283  CG  GLN D   5      46.016 -19.923  42.017  1.00 59.75           C
ATOM   1284  CD  GLN D   5      44.792 -20.675  42.500  1.00 71.28           C
ATOM   1285  OE1 GLN D   5      43.678 -20.442  42.025  1.00 77.11           O
ATOM   1286  NE2 GLN D   5      44.991 -21.580  43.456  1.00 71.96           N
ATOM   1287  N   GLU D   6      44.136 -19.889  38.844  1.00 30.71           N
ATOM   1288  CA  GLU D   6      43.331 -18.729  38.458  1.00 38.46           C
ATOM   1289  C   GLU D   6      42.985 -17.896  39.674  1.00 41.52           C
ATOM   1290  O   GLU D   6      42.886 -18.416  40.786  1.00 45.26           O
ATOM   1291  CB  GLU D   6      42.023 -19.145  37.784  1.00 30.88           C
ATOM   1292  CG  GLU D   6      42.190 -19.842  36.453  1.00 30.39           C
ATOM   1293  CD  GLU D   6      42.446 -21.320  36.624  1.00 36.40           C
ATOM   1294  OE1 GLU D   6      42.617 -21.755  37.788  1.00 31.49           O
ATOM   1295  OE2 GLU D   6      42.472 -22.038  35.600  1.00 36.05           O
ATOM   1296  N   SER D   7      42.785 -16.603  39.449  1.00 37.53           N
ATOM   1297  CA  SER D   7      42.373 -15.693  40.511  1.00 41.69           C
ATOM   1298  C   SER D   7      41.579 -14.523  39.929  1.00 40.94           C
ATOM   1299  O   SER D   7      41.623 -14.269  38.726  1.00 33.01           O
ATOM   1300  CB  SER D   7      43.594 -15.185  41.273  1.00 47.48           C
ATOM   1301  OG  SER D   7      43.238 -14.140  42.153  1.00 58.03           O
ATOM   1302  N   GLY D   8      40.863 -13.805  40.787  1.00 34.60           N
ATOM   1303  CA  GLY D   8      39.981 -12.751  40.329  1.00 32.36           C
ATOM   1304  C   GLY D   8      38.603 -13.351  40.131  1.00 35.20           C
ATOM   1305  O   GLY D   8      38.387 -14.524  40.421  1.00 42.53           O
ATOM   1306  N   GLY D   9      37.655 -12.564  39.646  1.00 26.87           N
ATOM   1307  CA  GLY D   9      36.361 -13.135  39.327  1.00 43.25           C
ATOM   1308  C   GLY D   9      35.439 -13.309  40.520  1.00 42.62           C
ATOM   1309  O   GLY D   9      35.873 -13.470  41.664  1.00 54.59           O
ATOM   1310  N   GLY D  10      34.146 -13.301  40.238  1.00 28.47           N
ATOM   1311  CA  GLY D  10      33.129 -13.266  41.276  1.00 26.11           C
ATOM   1312  C   GLY D  10      31.967 -12.543  40.632  1.00 29.05           C
ATOM   1313  O   GLY D  10      31.798 -12.620  39.407  1.00 30.02           O
ATOM   1314  N   LEU D  11      31.197 -11.816  41.433  1.00 33.73           N
ATOM   1315  CA  LEU D  11      30.002 -11.135  40.956  1.00 24.04           C
ATOM   1316  C   LEU D  11      30.300  -9.818  40.244  1.00 29.56           C
ATOM   1317  O   LEU D  11      31.087  -9.010  40.727  1.00 35.64           O
ATOM   1318  CB  LEU D  11      29.054 -10.866  42.130  1.00 26.94           C
ATOM   1319  CG  LEU D  11      27.837 -10.020  41.764  1.00 28.16           C
ATOM   1320  CD1 LEU D  11      27.011 -10.741  40.710  1.00 31.26           C
ATOM   1321  CD2 LEU D  11      26.988  -9.681  42.998  1.00 31.34           C
ATOM   1322  N   VAL D  12      29.658  -9.598  39.102  1.00 26.66           N
ATOM   1323  CA  VAL D  12      29.782  -8.321  38.399  1.00 28.53           C
ATOM   1324  C   VAL D  12      28.463  -7.978  37.710  1.00 32.73           C
ATOM   1325  O   VAL D  12      27.780  -8.867  37.204  1.00 33.21           O
ATOM   1326  CB  VAL D  12      30.955  -8.339  37.384  1.00 44.41           C
ATOM   1327  CG1 VAL D  12      30.793  -9.475  36.376  1.00 35.91           C
ATOM   1328  CG2 VAL D  12      31.091  -6.996  36.679  1.00 45.56           C
ATOM   1329  N   GLN D  13      28.075  -6.720  37.721  1.00 29.76           N
ATOM   1330  CA  GLN D  13      26.870  -6.284  37.041  1.00 30.17           C
ATOM   1331  C   GLN D  13      27.013  -6.206  35.535  1.00 34.17           C
ATOM   1332  O   GLN D  13      28.062  -5.921  35.036  1.00 30.99           O
ATOM   1333  CB  GLN D  13      26.427  -4.929  37.578  1.00 47.29           C
ATOM   1334  CG  GLN D  13      26.116  -4.869  39.084  1.00 57.84           C
ATOM   1335  CD  GLN D  13      25.102  -5.925  39.552  1.00 68.86           C
ATOM   1336  OE1 GLN D  13      23.979  -5.951  39.098  1.00 76.08           O
ATOM   1337  NE2 GLN D  13      25.524  -6.787  40.441  1.00 61.38           N
ATOM   1338  N   ALA D  14      25.939  -6.456  34.811  1.00 28.24           N
ATOM   1339  CA  ALA D  14      25.937  -6.432  33.348  1.00 29.65           C
ATOM   1340  C   ALA D  14      26.517  -5.122  32.832  1.00 35.56           C
ATOM   1341  O   ALA D  14      26.097  -4.042  33.252  1.00 37.36           O
ATOM   1342  CB  ALA D  14      24.521  -6.616  32.805  1.00 33.69           C
ATOM   1343  N   GLY D  15      27.473  -5.216  31.916  1.00 33.29           N
ATOM   1344  CA  GLY D  15      28.070  -4.026  31.338  1.00 29.53           C
ATOM   1345  C   GLY D  15      29.358  -3.681  32.042  1.00 27.87           C
ATOM   1346  O   GLY D  15      30.136  -2.846  31.571  1.00 29.79           O
ATOM   1347  N   GLY D  16      29.593  -4.342  33.171  1.00 28.12           N
ATOM   1348  CA  GLY D  16      30.802  -4.119  33.944  1.00 27.57           C
ATOM   1349  C   GLY D  16      31.999  -4.922  33.460  1.00 27.37           C
ATOM   1350  O   GLY D  16      31.926  -5.629  32.445  1.00 25.26           O
ATOM   1351  N   SER D  17      33.091  -4.815  34.211  1.00 23.22           N
ATOM   1352  CA  SER D  17      34.363  -5.433  33.878  1.00 28.58           C
ATOM   1353  C   SER D  17      34.905  -6.260  35.040  1.00 22.45           C
ATOM   1354  O   SER D  17      34.662  -5.941  36.197  1.00 31.13           O
ATOM   1355  CB  SER D  17      35.401  -4.352  33.522  1.00 25.29           C
ATOM   1356  OG  SER D  17      35.115  -3.735  32.277  1.00 31.38           O
ATOM   1357  N   LEU D  18      35.648  -7.317  34.717  1.00 21.97           N
ATOM   1358  CA  LEU D  18      36.354  -8.118  35.709  1.00 17.91           C
ATOM   1359  C   LEU D  18      37.718  -8.493  35.141  1.00 24.15           C
ATOM   1360  O   LEU D  18      37.843  -8.747  33.950  1.00 22.42           O
ATOM   1361  CB  LEU D  18      35.584  -9.401  36.007  1.00 26.40           C
ATOM   1362  CG  LEU D  18      34.649  -9.425  37.198  1.00 41.88           C
ATOM   1363  CD1 LEU D  18      34.024 -10.803  37.273  1.00 53.77           C
ATOM   1364  CD2 LEU D  18      35.431  -9.113  38.457  1.00 43.33           C
ATOM   1365  N   ARG D  19      38.732  -8.546  35.999  1.00 23.18           N
ATOM   1366  CA  ARG D  19      40.077  -8.891  35.575  1.00 22.31           C
ATOM   1367  C   ARG D  19      40.497 -10.207  36.226  1.00 24.06           C
ATOM   1368  O   ARG D  19      40.455 -10.342  37.453  1.00 23.61           O
ATOM   1369  CB  ARG D  19      41.040  -7.766  35.954  1.00 25.18           C
ATOM   1370  CG  ARG D  19      42.501  -7.964  35.552  1.00 23.20           C
ATOM   1371  CD  ARG D  19      43.230  -6.622  35.711  1.00 25.02           C
ATOM   1372  NE  ARG D  19      44.622  -6.635  35.271  1.00 24.66           N
ATOM   1373  CZ  ARG D  19      45.008  -6.608  34.001  1.00 22.35           C
ATOM   1374  NH1 ARG D  19      44.109  -6.603  33.025  1.00 19.89           N
ATOM   1375  NH2 ARG D  19      46.300  -6.604  33.705  1.00 25.62           N
ATOM   1376  N   LEU D  20      40.870 -11.182  35.398  1.00 17.75           N
ATOM   1377  CA  LEU D  20      41.322 -12.473  35.891  1.00 18.95           C
ATOM   1378  C   LEU D  20      42.826 -12.578  35.729  1.00 24.32           C
ATOM   1379  O   LEU D  20      43.399 -11.987  34.822  1.00 18.69           O
ATOM   1380  CB  LEU D  20      40.656 -13.608  35.117  1.00 27.22           C
ATOM   1381  CG  LEU D  20      39.130 -13.668  35.058  1.00 28.68           C
ATOM   1382  CD1 LEU D  20      38.717 -15.052  34.602  1.00 25.33           C
ATOM   1383  CD2 LEU D  20      38.497 -13.342  36.412  1.00 22.70           C
ATOM   1384  N   SER D  21      43.469 -13.317  36.621  1.00 20.96           N
ATOM   1385  CA  SER D  21      44.878 -13.592  36.461  1.00 28.79           C
ATOM   1386  C   SER D  21      45.081 -15.090  36.639  1.00 30.99           C
ATOM   1387  O   SER D  21      44.211 -15.786  37.164  1.00 28.37           O
ATOM   1388  CB  SER D  21      45.710 -12.777  37.451  1.00 28.71           C
ATOM   1389  OG  SER D  21      45.502 -13.219  38.773  1.00 36.22           O
ATOM   1390  N   CYS D  22      46.211 -15.588  36.157  1.00 30.70           N
ATOM   1391  CA  CYS D  22      46.539 -17.004  36.269  1.00 29.44           C
ATOM   1392  C   CYS D  22      48.032 -17.108  36.503  1.00 31.37           C
ATOM   1393  O   CYS D  22      48.830 -16.768  35.631  1.00 35.71           O
ATOM   1394  CB  CYS D  22      46.125 -17.756  35.000  1.00 27.41           C
ATOM   1395  SG  CYS D  22      46.876 -19.413  34.775  1.00 47.23           S
ATOM   1396  N   THR D  23      48.410 -17.555  37.693  1.00 35.19           N
ATOM   1397  CA  THR D  23      49.818 -17.640  38.048  1.00 34.54           C
ATOM   1398  C   THR D  23      50.333 -19.062  37.924  1.00 35.27           C
ATOM   1399  O   THR D  23      49.668 -20.022  38.314  1.00 34.78           O
ATOM   1400  CB  THR D  23      50.067 -17.140  39.476  1.00 40.31           C
ATOM   1401  OG1 THR D  23      49.376 -15.901  39.673  1.00 46.27           O
ATOM   1402  CG2 THR D  23      51.556 -16.926  39.711  1.00 41.12           C
ATOM   1403  N   ALA D  24      51.538 -19.187  37.386  1.00 37.54           N
ATOM   1404  CA  ALA D  24      52.136 -20.486  37.173  1.00 41.15           C
ATOM   1405  C   ALA D  24      53.347 -20.673  38.071  1.00 51.08           C
ATOM   1406  O   ALA D  24      54.066 -19.722  38.372  1.00 51.81           O
ATOM   1407  CB  ALA D  24      52.532 -20.643  35.724  1.00 40.39           C
ATOM   1408  N   SER D  25      53.541 -21.886  38.523  1.00 57.32           N
ATOM   1409  CA  SER D  25      54.799 -22.265  39.095  1.00 64.73           C
ATOM   1410  C   SER D  25      55.460 -23.242  38.146  1.00 65.88           C
ATOM   1411  O   SER D  25      54.813 -24.098  37.590  1.00 60.50           O
ATOM   1412  CB  SER D  25      54.572 -22.883  40.451  1.00 71.52           C
ATOM   1413  OG  SER D  25      53.786 -22.023  41.238  1.00 66.99           O
ATOM   1414  N   GLY D  26      56.760 -23.093  37.954  1.00 72.38           N
ATOM   1415  CA  GLY D  26      57.469 -23.887  36.967  1.00 74.39           C
ATOM   1416  C   GLY D  26      58.365 -23.012  36.108  1.00 72.53           C
ATOM   1417  O   GLY D  26      57.893 -22.111  35.411  1.00 69.12           O
ATOM   1418  N   ARG D  27      59.663 -23.290  36.155  1.00 74.23           N
ATOM   1419  CA  ARG D  27      60.671 -22.458  35.501  1.00 75.39           C
ATOM   1420  C   ARG D  27      60.443 -22.215  34.002  1.00 76.87           C
ATOM   1421  O   ARG D  27      60.693 -21.118  33.501  1.00 80.07           O
ATOM   1422  CB  ARG D  27      62.069 -23.044  35.730  1.00 75.75           C
ATOM   1423  N   THR D  28      59.954 -23.205  33.291  1.00 71.23           N
ATOM   1424  CA  THR D  28      59.908 -23.119  31.854  1.00 63.80           C
ATOM   1425  C   THR D  28      58.655 -22.504  31.260  1.00 54.79           C
ATOM   1426  O   THR D  28      58.465 -22.558  30.053  1.00 40.54           O
ATOM   1427  CB  THR D  28      60.100 -24.498  31.219  1.00 61.94           C
ATOM   1428  OG1 THR D  28      59.060 -25.363  31.661  1.00 61.70           O
ATOM   1429  CG2 THR D  28      61.419 -25.068  31.604  1.00 59.99           C
ATOM   1430  N   PHE D  29      57.804 -21.954  32.119  1.00 41.61           N
ATOM   1431  CA  PHE D  29      56.587 -21.224  31.727  1.00 31.70           C
ATOM   1432  C   PHE D  29      56.670 -20.443  30.406  1.00 28.06           C
ATOM   1433  O   PHE D  29      55.800 -20.558  29.538  1.00 24.34           O
ATOM   1434  CB  PHE D  29      56.224 -20.238  32.839  1.00 36.01           C
ATOM   1435  CG  PHE D  29      55.016 -19.383  32.547  1.00 36.58           C
ATOM   1436  CD1 PHE D  29      53.745 -19.938  32.514  1.00 39.09           C
ATOM   1437  CD2 PHE D  29      55.148 -18.011  32.369  1.00 36.10           C
ATOM   1438  CE1 PHE D  29      52.617 -19.139  32.285  1.00 33.61           C
ATOM   1439  CE2 PHE D  29      54.035 -17.201  32.138  1.00 30.15           C
ATOM   1440  CZ  PHE D  29      52.765 -17.766  32.095  1.00 33.76           C
ATOM   1441  N   SER D  30      57.714 -19.642  30.254  1.00 22.09           N
ATOM   1442  CA  SER D  30      57.753 -18.702  29.140  1.00 23.10           C
ATOM   1443  C   SER D  30      58.170 -19.330  27.792  1.00 23.40           C
ATOM   1444  O   SER D  30      58.622 -18.625  26.889  1.00 22.68           O
ATOM   1445  CB  SER D  30      58.654 -17.521  29.492  1.00 23.70           C
ATOM   1446  OG  SER D  30      59.945 -17.975  29.870  1.00 31.79           O
ATOM   1447  N   SER D  31      58.019 -20.642  27.648  1.00 21.92           N
ATOM   1448  CA  SER D  31      58.226 -21.261  26.337  1.00 23.20           C
ATOM   1449  C   SER D  31      56.930 -21.900  25.830  1.00 23.40           C
ATOM   1450  O   SER D  31      56.916 -22.585  24.808  1.00 20.56           O
ATOM   1451  CB  SER D  31      59.350 -22.294  26.388  1.00 22.53           C
ATOM   1452  OG  SER D  31      58.938 -23.452  27.078  1.00 24.22           O
ATOM   1453  N   TYR D  32      55.836 -21.656  26.546  1.00 18.85           N
ATOM   1454  CA  TYR D  32      54.529 -22.222  26.190  1.00 22.23           C
ATOM   1455  C   TYR D  32      53.492 -21.155  25.889  1.00 22.54           C
ATOM   1456  O   TYR D  32      53.410 -20.132  26.584  1.00 19.99           O
ATOM   1457  CB  TYR D  32      54.001 -23.117  27.320  1.00 23.33           C
ATOM   1458  CG  TYR D  32      54.908 -24.280  27.604  1.00 29.39           C
ATOM   1459  CD1 TYR D  32      54.865 -25.424  26.813  1.00 34.84           C
ATOM   1460  CD2 TYR D  32      55.828 -24.232  28.644  1.00 31.41           C
ATOM   1461  CE1 TYR D  32      55.710 -26.503  27.059  1.00 34.79           C
ATOM   1462  CE2 TYR D  32      56.680 -25.306  28.895  1.00 37.79           C
ATOM   1463  CZ  TYR D  32      56.618 -26.433  28.097  1.00 31.89           C
ATOM   1464  OH  TYR D  32      57.464 -27.496  28.337  1.00 33.24           O
ATOM   1465  N   ALA D  33      52.713 -21.387  24.837  1.00 20.06           N
ATOM   1466  CA  ALA D  33      51.488 -20.630  24.633  1.00 23.57           C
ATOM   1467  C   ALA D  33      50.581 -20.884  25.845  1.00 21.99           C
ATOM   1468  O   ALA D  33      50.686 -21.933  26.493  1.00 21.18           O
ATOM   1469  CB  ALA D  33      50.792 -21.056  23.354  1.00 21.57           C
ATOM   1470  N   MET D  34      49.709 -19.928  26.145  1.00 21.80           N
ATOM   1471  CA  MET D  34      48.729 -20.062  27.233  1.00 29.57           C
ATOM   1472  C   MET D  34      47.337 -19.719  26.710  1.00 27.33           C
ATOM   1473  O   MET D  34      47.201 -18.908  25.792  1.00 28.01           O
ATOM   1474  CB  MET D  34      49.072 -19.106  28.382  1.00 31.53           C
ATOM   1475  CG  MET D  34      50.402 -19.378  29.082  1.00 28.15           C
ATOM   1476  SD  MET D  34      50.377 -20.860  30.131  1.00 33.36           S
ATOM   1477  CE  MET D  34      49.027 -20.463  31.231  1.00 33.02           C
ATOM   1478  N   GLY D  35      46.303 -20.312  27.300  1.00 29.36           N
ATOM   1479  CA  GLY D  35      44.944 -20.017  26.886  1.00 30.49           C
ATOM   1480  C   GLY D  35      43.922 -19.906  28.003  1.00 31.21           C
ATOM   1481  O   GLY D  35      44.065 -20.514  29.065  1.00 25.26           O
ATOM   1482  N   TRP D  36      42.878 -19.118  27.763  1.00 32.15           N
ATOM   1483  CA  TRP D  36      41.734 -19.093  28.672  1.00 31.42           C
ATOM   1484  C   TRP D  36      40.565 -19.844  28.048  1.00 36.60           C
ATOM   1485  O   TRP D  36      40.339 -19.749  26.838  1.00 32.05           O
ATOM   1486  CB  TRP D  36      41.297 -17.665  28.985  1.00 23.25           C
ATOM   1487  CG  TRP D  36      42.237 -16.912  29.876  1.00 27.73           C
ATOM   1488  CD1 TRP D  36      43.267 -16.096  29.485  1.00 17.53           C
ATOM   1489  CD2 TRP D  36      42.228 -16.891  31.312  1.00 29.27           C
ATOM   1490  NE1 TRP D  36      43.894 -15.571  30.593  1.00 25.61           N
ATOM   1491  CE2 TRP D  36      43.281 -16.048  31.723  1.00 30.28           C
ATOM   1492  CE3 TRP D  36      41.442 -17.514  32.287  1.00 37.87           C
ATOM   1493  CZ2 TRP D  36      43.558 -15.805  33.067  1.00 24.72           C
ATOM   1494  CZ3 TRP D  36      41.720 -17.272  33.625  1.00 34.75           C
ATOM   1495  CH2 TRP D  36      42.764 -16.420  34.001  1.00 28.32           C
ATOM   1496  N   PHE D  37      39.835 -20.589  28.879  1.00 25.26           N
ATOM   1497  CA  PHE D  37      38.632 -21.280  28.451  1.00 31.25           C
ATOM   1498  C   PHE D  37      37.571 -21.025  29.509  1.00 35.42           C
ATOM   1499  O   PHE D  37      37.891 -20.649  30.637  1.00 34.98           O
ATOM   1500  CB  PHE D  37      38.873 -22.789  28.359  1.00 33.28           C
ATOM   1501  CG  PHE D  37      39.899 -23.186  27.333  1.00 35.02           C
ATOM   1502  CD1 PHE D  37      39.508 -23.738  26.120  1.00 38.97           C
ATOM   1503  CD2 PHE D  37      41.253 -23.020  27.584  1.00 35.40           C
ATOM   1504  CE1 PHE D  37      40.460 -24.102  25.155  1.00 39.87           C
ATOM   1505  CE2 PHE D  37      42.211 -23.378  26.630  1.00 36.04           C
ATOM   1506  CZ  PHE D  37      41.812 -23.926  25.415  1.00 31.07           C
ATOM   1507  N   ARG D  38      36.309 -21.234  29.152  1.00 27.70           N
ATOM   1508  CA  ARG D  38      35.226 -21.119  30.117  1.00 29.38           C
ATOM   1509  C   ARG D  38      34.263 -22.288  29.948  1.00 37.78           C
ATOM   1510  O   ARG D  38      34.145 -22.854  28.860  1.00 42.52           O
ATOM   1511  CB  ARG D  38      34.495 -19.781  29.977  1.00 26.87           C
ATOM   1512  CG  ARG D  38      33.673 -19.639  28.704  1.00 27.13           C
ATOM   1513  CD  ARG D  38      33.260 -18.190  28.481  1.00 31.46           C
ATOM   1514  NE  ARG D  38      32.606 -17.999  27.192  1.00 30.57           N
ATOM   1515  CZ  ARG D  38      32.024 -16.865  26.813  1.00 37.33           C
ATOM   1516  NH1 ARG D  38      32.014 -15.814  27.627  1.00 32.69           N
ATOM   1517  NH2 ARG D  38      31.449 -16.779  25.621  1.00 39.74           N
ATOM   1518  N   GLN D  39      33.581 -22.644  31.032  1.00 34.68           N
ATOM   1519  CA  GLN D  39      32.705 -23.807  31.048  1.00 35.99           C
ATOM   1520  C   GLN D  39      31.602 -23.626  32.067  1.00 38.23           C
ATOM   1521  O   GLN D  39      31.860 -23.210  33.196  1.00 36.92           O
ATOM   1522  CB  GLN D  39      33.499 -25.067  31.393  1.00 38.31           C
ATOM   1523  CG  GLN D  39      32.679 -26.345  31.387  1.00 52.37           C
ATOM   1524  CD  GLN D  39      33.541 -27.589  31.538  1.00 65.97           C
ATOM   1525  OE1 GLN D  39      34.124 -27.831  32.598  1.00 73.53           O
ATOM   1526  NE2 GLN D  39      33.632 -28.382  30.473  1.00 63.70           N
ATOM   1527  N   THR D  40      30.373 -23.917  31.657  1.00 47.06           N
ATOM   1528  CA  THR D  40      29.260 -24.035  32.593  1.00 49.44           C
ATOM   1529  C   THR D  40      28.987 -25.517  32.838  1.00 51.90           C
ATOM   1530  O   THR D  40      29.205 -26.344  31.944  1.00 46.35           O
ATOM   1531  CB  THR D  40      27.985 -23.368  32.053  1.00 56.86           C
ATOM   1532  OG1 THR D  40      27.637 -23.949  30.790  1.00 58.88           O
ATOM   1533  CG2 THR D  40      28.201 -21.874  31.889  1.00 58.54           C
ATOM   1534  N   PRO D  41      28.544 -25.861  34.040  1.00 54.74           N
ATOM   1535  CA  PRO D  41      28.253 -27.244  34.407  1.00 55.95           C
ATOM   1536  C   PRO D  41      27.444 -28.037  33.383  1.00 60.00           C
ATOM   1537  O   PRO D  41      26.444 -27.574  32.879  1.00 54.52           O
ATOM   1538  CB  PRO D  41      27.527 -27.078  35.725  1.00 55.24           C
ATOM   1539  CG  PRO D  41      28.228 -25.917  36.325  1.00 52.31           C
ATOM   1540  CD  PRO D  41      28.525 -24.980  35.213  1.00 53.75           C
ATOM   1541  N   GLY D  42      27.972 -29.201  33.016  1.00 69.53           N
ATOM   1542  CA  GLY D  42      27.282 -30.068  32.080  1.00 74.52           C
ATOM   1543  C   GLY D  42      27.658 -29.843  30.628  1.00 70.69           C
ATOM   1544  O   GLY D  42      27.332 -30.667  29.772  1.00 74.62           O
ATOM   1545  N   LYS D  43      28.344 -28.737  30.347  1.00 61.58           N
ATOM   1546  CA  LYS D  43      28.694 -28.389  28.968  1.00 58.74           C
ATOM   1547  C   LYS D  43      30.190 -28.502  28.652  1.00 61.73           C
ATOM   1548  O   LYS D  43      31.037 -28.428  29.545  1.00 60.23           O
ATOM   1549  CB  LYS D  43      28.172 -26.993  28.621  1.00 51.85           C
ATOM   1550  CG  LYS D  43      26.659 -26.914  28.514  1.00 65.89           C
ATOM   1551  CD  LYS D  43      26.207 -25.516  28.111  1.00 73.88           C
ATOM   1552  CE  LYS D  43      24.689 -25.370  28.232  1.00 80.54           C
ATOM   1553  NZ  LYS D  43      24.178 -25.801  29.566  1.00 79.53           N
ATOM   1554  N   GLU D  44      30.509 -28.690  27.374  1.00 64.22           N
ATOM   1555  CA  GLU D  44      31.904 -28.736  26.949  1.00 64.14           C
ATOM   1556  C   GLU D  44      32.550 -27.368  27.151  1.00 56.92           C
ATOM   1557  O   GLU D  44      31.862 -26.345  27.122  1.00 52.21           O
ATOM   1558  CB  GLU D  44      32.014 -29.159  25.479  1.00 63.98           C
ATOM   1559  N   ARG D  45      33.864 -27.363  27.375  1.00 56.77           N
ATOM   1560  CA  ARG D  45      34.647 -26.132  27.440  1.00 54.03           C
ATOM   1561  C   ARG D  45      34.531 -25.350  26.135  1.00 47.04           C
ATOM   1562  O   ARG D  45      34.418 -25.930  25.056  1.00 44.17           O
ATOM   1563  CB  ARG D  45      36.127 -26.435  27.743  1.00 59.95           C
ATOM   1564  CG  ARG D  45      36.495 -26.256  29.217  1.00 68.02           C
ATOM   1565  CD  ARG D  45      37.494 -27.297  29.745  1.00 74.24           C
ATOM   1566  NE  ARG D  45      37.434 -27.392  31.207  1.00 70.76           N
ATOM   1567  CZ  ARG D  45      38.250 -28.123  31.964  1.00 72.80           C
ATOM   1568  NH1 ARG D  45      38.099 -28.134  33.282  1.00 75.58           N
ATOM   1569  NH2 ARG D  45      39.213 -28.846  31.414  1.00 74.81           N
ATOM   1570  N   GLU D  46      34.542 -24.029  26.251  1.00 46.78           N
ATOM   1571  CA  GLU D  46      34.562 -23.141  25.099  1.00 46.44           C
ATOM   1572  C   GLU D  46      35.910 -22.423  25.088  1.00 38.59           C
ATOM   1573  O   GLU D  46      36.345 -21.912  26.120  1.00 40.84           O
ATOM   1574  CB  GLU D  46      33.416 -22.131  25.210  1.00 47.69           C
ATOM   1575  CG  GLU D  46      33.381 -21.074  24.113  1.00 55.30           C
ATOM   1576  CD  GLU D  46      32.330 -20.003  24.368  1.00 61.77           C
ATOM   1577  OE1 GLU D  46      31.957 -19.795  25.542  1.00 55.33           O
ATOM   1578  OE2 GLU D  46      31.876 -19.369  23.392  1.00 69.77           O
ATOM   1579  N   PHE D  47      36.587 -22.400  23.943  1.00 35.23           N
ATOM   1580  CA  PHE D  47      37.835 -21.651  23.843  1.00 31.52           C
ATOM   1581  C   PHE D  47      37.526 -20.161  23.927  1.00 27.62           C
ATOM   1582  O   PHE D  47      36.539 -19.698  23.358  1.00 40.79           O
ATOM   1583  CB  PHE D  47      38.588 -21.989  22.545  1.00 31.70           C
ATOM   1584  CG  PHE D  47      39.746 -21.069  22.256  1.00 30.79           C
ATOM   1585  CD1 PHE D  47      40.979 -21.267  22.863  1.00 32.16           C
ATOM   1586  CD2 PHE D  47      39.600 -20.010  21.379  1.00 28.82           C
ATOM   1587  CE1 PHE D  47      42.051 -20.413  22.605  1.00 30.88           C
ATOM   1588  CE2 PHE D  47      40.659 -19.161  21.104  1.00 31.40           C
ATOM   1589  CZ  PHE D  47      41.890 -19.361  21.723  1.00 34.67           C
ATOM   1590  N   VAL D  48      38.351 -19.413  24.650  1.00 25.21           N
ATOM   1591  CA  VAL D  48      38.112 -17.976  24.814  1.00 27.21           C
ATOM   1592  C   VAL D  48      39.225 -17.119  24.211  1.00 31.50           C
ATOM   1593  O   VAL D  48      38.967 -16.226  23.405  1.00 34.09           O
ATOM   1594  CB  VAL D  48      37.885 -17.592  26.302  1.00 24.75           C
ATOM   1595  CG1 VAL D  48      37.804 -16.062  26.477  1.00 23.22           C
ATOM   1596  CG2 VAL D  48      36.636 -18.261  26.834  1.00 34.50           C
ATOM   1597  N   ALA D  49      40.463 -17.406  24.594  1.00 31.58           N
ATOM   1598  CA  ALA D  49      41.615 -16.611  24.166  1.00 26.14           C
ATOM   1599  C   ALA D  49      42.884 -17.445  24.270  1.00 28.98           C
ATOM   1600  O   ALA D  49      42.931 -18.418  25.039  1.00 24.65           O
ATOM   1601  CB  ALA D  49      41.743 -15.339  25.033  1.00 20.00           C
ATOM   1602  N   ALA D  50      43.899 -17.071  23.490  1.00 18.68           N
ATOM   1603  CA  ALA D  50      45.241 -17.643  23.612  1.00 21.11           C
ATOM   1604  C   ALA D  50      46.302 -16.567  23.370  1.00 27.07           C
ATOM   1605  O   ALA D  50      46.017 -15.531  22.775  1.00 25.69           O
ATOM   1606  CB  ALA D  50      45.439 -18.786  22.633  1.00 24.06           C
ATOM   1607  N   ILE D  51      47.524 -16.821  23.831  1.00 29.44           N
ATOM   1608  CA  ILE D  51      48.628 -15.892  23.630  1.00 26.92           C
ATOM   1609  C   ILE D  51      49.910 -16.689  23.401  1.00 19.59           C
ATOM   1610  O   ILE D  51      50.090 -17.741  23.997  1.00 15.80           O
ATOM   1611  CB  ILE D  51      48.770 -14.922  24.844  1.00 25.29           C
ATOM   1612  CG1 ILE D  51      49.639 -13.708  24.509  1.00 14.98           C
ATOM   1613  CG2 ILE D  51      49.325 -15.625  26.073  1.00 18.43           C
ATOM   1614  CD1 ILE D  51      49.398 -12.536  25.500  1.00 16.78           C
ATOM   1615  N   THR D  52      50.794 -16.208  22.524  1.00 22.83           N
ATOM   1616  CA  THR D  52      52.066 -16.891  22.277  1.00 18.45           C
ATOM   1617  C   THR D  52      52.981 -16.801  23.500  1.00 25.63           C
ATOM   1618  O   THR D  52      52.737 -16.007  24.416  1.00 24.83           O
ATOM   1619  CB  THR D  52      52.845 -16.267  21.100  1.00 17.46           C
ATOM   1620  OG1 THR D  52      53.080 -14.884  21.382  1.00 16.98           O
ATOM   1621  CG2 THR D  52      52.069 -16.381  19.801  1.00 15.90           C
ATOM   1622  N   TRP D  53      54.046 -17.600  23.491  1.00 19.05           N
ATOM   1623  CA  TRP D  53      54.994 -17.675  24.605  1.00 15.39           C
ATOM   1624  C   TRP D  53      55.557 -16.350  25.125  1.00 22.17           C
ATOM   1625  O   TRP D  53      55.667 -16.159  26.342  1.00 21.96           O
ATOM   1626  CB  TRP D  53      56.151 -18.617  24.262  1.00 21.81           C
ATOM   1627  CG  TRP D  53      57.001 -18.211  23.092  1.00 21.60           C
ATOM   1628  CD1 TRP D  53      56.761 -18.478  21.775  1.00 22.57           C
ATOM   1629  CD2 TRP D  53      58.246 -17.505  23.138  1.00 19.59           C
ATOM   1630  NE1 TRP D  53      57.776 -17.975  20.995  1.00 21.21           N
ATOM   1631  CE2 TRP D  53      58.704 -17.374  21.808  1.00 21.88           C
ATOM   1632  CE3 TRP D  53      59.025 -16.974  24.177  1.00 21.03           C
ATOM   1633  CZ2 TRP D  53      59.910 -16.732  21.484  1.00 19.10           C
ATOM   1634  CZ3 TRP D  53      60.216 -16.339  23.861  1.00 24.94           C
ATOM   1635  CH2 TRP D  53      60.649 -16.220  22.519  1.00 22.76           C
ATOM   1636  N   GLY D  54      55.922 -15.446  24.217  1.00 18.39           N
ATOM   1637  CA  GLY D  54      56.546 -14.185  24.605  1.00 18.34           C
ATOM   1638  C   GLY D  54      55.541 -13.056  24.813  1.00 24.38           C
ATOM   1639  O   GLY D  54      55.914 -11.946  25.221  1.00 21.89           O
ATOM   1640  N   GLY D  55      54.276 -13.331  24.501  1.00 22.52           N
ATOM   1641  CA  GLY D  55      53.181 -12.428  24.822  1.00 18.58           C
ATOM   1642  C   GLY D  55      52.790 -11.404  23.769  1.00 27.60           C
ATOM   1643  O   GLY D  55      51.964 -10.534  24.050  1.00 28.70           O
ATOM   1644  N   SER D  56      53.344 -11.501  22.561  1.00 25.78           N
ATOM   1645  CA  SER D  56      53.107 -10.465  21.536  1.00 28.21           C
ATOM   1646  C   SER D  56      51.837 -10.680  20.712  1.00 25.55           C
ATOM   1647  O   SER D  56      51.274  -9.736  20.163  1.00 27.54           O
ATOM   1648  CB  SER D  56      54.285 -10.379  20.566  1.00 28.17           C
ATOM   1649  OG  SER D  56      54.268 -11.488  19.676  1.00 32.32           O
ATOM   1650  N   THR D  57      51.391 -11.921  20.610  1.00 20.70           N
ATOM   1651  CA  THR D  57      50.350 -12.246  19.649  1.00 17.61           C
ATOM   1652  C   THR D  57      49.192 -13.012  20.311  1.00 25.56           C
ATOM   1653  O   THR D  57      49.413 -14.000  21.028  1.00 22.59           O
ATOM   1654  CB  THR D  57      50.949 -13.056  18.470  1.00 23.32           C
ATOM   1655  OG1 THR D  57      52.037 -12.318  17.886  1.00 31.57           O
ATOM   1656  CG2 THR D  57      49.900 -13.316  17.392  1.00 33.49           C
ATOM   1657  N   THR D  58      47.967 -12.549  20.049  1.00 25.42           N
ATOM   1658  CA  THR D  58      46.757 -13.098  20.662  1.00 25.47           C
ATOM   1659  C   THR D  58      45.721 -13.538  19.635  1.00 25.58           C
ATOM   1660  O   THR D  58      45.706 -13.053  18.501  1.00 26.21           O
ATOM   1661  CB  THR D  58      46.073 -12.063  21.599  1.00 26.10           C
ATOM   1662  OG1 THR D  58      45.901 -10.819  20.902  1.00 27.48           O
ATOM   1663  CG2 THR D  58      46.911 -11.828  22.828  1.00 21.94           C
ATOM   1664  N   LEU D  59      44.842 -14.442  20.065  1.00 24.16           N
ATOM   1665  CA  LEU D  59      43.734 -14.947  19.261  1.00 26.71           C
ATOM   1666  C   LEU D  59      42.479 -15.015  20.153  1.00 31.30           C
ATOM   1667  O   LEU D  59      42.564 -15.416  21.315  1.00 28.03           O
ATOM   1668  CB  LEU D  59      44.088 -16.338  18.731  1.00 24.59           C
ATOM   1669  CG  LEU D  59      43.069 -17.116  17.899  1.00 32.94           C
ATOM   1670  CD1 LEU D  59      42.810 -16.426  16.561  1.00 33.04           C
ATOM   1671  CD2 LEU D  59      43.567 -18.538  17.674  1.00 33.33           C
ATOM   1672  N   TYR D  60      41.327 -14.614  19.618  1.00 28.27           N
ATOM   1673  CA  TYR D  60      40.094 -14.579  20.397  1.00 28.32           C
ATOM   1674  C   TYR D  60      38.940 -15.294  19.717  1.00 36.37           C
ATOM   1675  O   TYR D  60      38.802 -15.261  18.487  1.00 36.67           O
ATOM   1676  CB  TYR D  60      39.672 -13.135  20.733  1.00 26.64           C
ATOM   1677  CG  TYR D  60      40.724 -12.367  21.495  1.00 21.94           C
ATOM   1678  CD1 TYR D  60      40.900 -12.557  22.863  1.00 25.34           C
ATOM   1679  CD2 TYR D  60      41.558 -11.463  20.843  1.00 22.00           C
ATOM   1680  CE1 TYR D  60      41.884 -11.864  23.560  1.00 27.08           C
ATOM   1681  CE2 TYR D  60      42.536 -10.768  21.526  1.00 22.35           C
ATOM   1682  CZ  TYR D  60      42.700 -10.973  22.881  1.00 26.08           C
ATOM   1683  OH  TYR D  60      43.686 -10.286  23.553  1.00 21.74           O
ATOM   1684  N   ALA D  61      38.110 -15.937  20.533  1.00 33.50           N
ATOM   1685  CA  ALA D  61      36.815 -16.420  20.075  1.00 33.12           C
ATOM   1686  C   ALA D  61      35.986 -15.227  19.628  1.00 29.94           C
ATOM   1687  O   ALA D  61      36.034 -14.169  20.257  1.00 33.03           O
ATOM   1688  CB  ALA D  61      36.093 -17.163  21.208  1.00 34.40           C
ATOM   1689  N   ASP D  62      35.230 -15.394  18.569  1.00 30.78           N
ATOM   1690  CA  ASP D  62      34.361 -14.341  18.106  1.00 43.70           C
ATOM   1691  C   ASP D  62      33.343 -13.837  19.155  1.00 45.13           C
ATOM   1692  O   ASP D  62      32.973 -12.694  19.143  1.00 47.40           O
ATOM   1693  CB  ASP D  62      33.626 -14.762  16.845  1.00 54.75           C
ATOM   1694  CG  ASP D  62      34.538 -14.911  15.649  1.00 71.13           C
ATOM   1695  OD1 ASP D  62      34.959 -13.883  15.091  1.00 74.63           O
ATOM   1696  OD2 ASP D  62      34.821 -16.057  15.248  1.00 76.03           O
ATOM   1697  N   SER D  63      32.907 -14.696  20.055  1.00 37.43           N
ATOM   1698  CA  SER D  63      31.936 -14.302  21.081  1.00 39.26           C
ATOM   1699  C   SER D  63      32.485 -13.276  22.085  1.00 37.50           C
ATOM   1700  O   SER D  63      31.716 -12.611  22.777  1.00 38.60           O
ATOM   1701  CB  SER D  63      31.402 -15.531  21.830  1.00 34.43           C
ATOM   1702  OG  SER D  63      32.462 -16.243  22.454  1.00 34.86           O
ATOM   1703  N   VAL D  64      33.807 -13.142  22.162  1.00 32.38           N
ATOM   1704  CA  VAL D  64      34.415 -12.224  23.124  1.00 31.49           C
ATOM   1705  C   VAL D  64      35.273 -11.149  22.480  1.00 33.24           C
ATOM   1706  O   VAL D  64      35.782 -10.262  23.167  1.00 33.50           O
ATOM   1707  CB  VAL D  64      35.283 -12.968  24.157  1.00 31.35           C
ATOM   1708  CG1 VAL D  64      34.465 -14.020  24.879  1.00 29.16           C
ATOM   1709  CG2 VAL D  64      36.500 -13.588  23.485  1.00 28.99           C
ATOM   1710  N   LYS D  65      35.439 -11.225  21.167  1.00 40.10           N
ATOM   1711  CA  LYS D  65      36.324 -10.296  20.473  1.00 45.41           C
ATOM   1712  C   LYS D  65      35.850  -8.856  20.664  1.00 42.69           C
ATOM   1713  O   LYS D  65      34.655  -8.580  20.607  1.00 41.95           O
ATOM   1714  CB  LYS D  65      36.426 -10.647  18.984  1.00 51.39           C
ATOM   1715  CG  LYS D  65      37.697 -10.130  18.319  1.00 56.37           C
ATOM   1716  CD  LYS D  65      37.853 -10.657  16.899  1.00 63.24           C
ATOM   1717  CE  LYS D  65      39.134 -10.129  16.258  1.00 69.45           C
ATOM   1718  NZ  LYS D  65      39.261 -10.525  14.821  1.00 73.29           N
ATOM   1719  N   GLY D  66      36.790  -7.949  20.917  1.00 35.09           N
ATOM   1720  CA  GLY D  66      36.455  -6.555  21.132  1.00 32.95           C
ATOM   1721  C   GLY D  66      36.111  -6.264  22.583  1.00 39.36           C
ATOM   1722  O   GLY D  66      36.082  -5.108  22.998  1.00 44.61           O
ATOM   1723  N   ARG D  67      35.854  -7.310  23.363  1.00 36.89           N
ATOM   1724  CA  ARG D  67      35.458  -7.138  24.762  1.00 31.55           C
ATOM   1725  C   ARG D  67      36.528  -7.665  25.727  1.00 29.75           C
ATOM   1726  O   ARG D  67      36.776  -7.064  26.774  1.00 31.02           O
ATOM   1727  CB  ARG D  67      34.117  -7.837  25.042  1.00 30.71           C
ATOM   1728  CG  ARG D  67      32.939  -7.355  24.193  1.00 32.62           C
ATOM   1729  CD  ARG D  67      31.608  -7.942  24.697  1.00 30.14           C
ATOM   1730  NE  ARG D  67      31.608  -9.404  24.707  1.00 30.96           N
ATOM   1731  CZ  ARG D  67      31.259 -10.146  25.756  1.00 34.52           C
ATOM   1732  NH1 ARG D  67      30.870  -9.568  26.885  1.00 30.86           N
ATOM   1733  NH2 ARG D  67      31.284 -11.469  25.675  1.00 32.77           N
ATOM   1734  N   PHE D  68      37.148  -8.792  25.371  1.00 23.51           N
ATOM   1735  CA  PHE D  68      38.153  -9.432  26.220  1.00 27.70           C
ATOM   1736  C   PHE D  68      39.565  -9.188  25.675  1.00 30.03           C
ATOM   1737  O   PHE D  68      39.778  -9.231  24.466  1.00 33.32           O
ATOM   1738  CB  PHE D  68      37.931 -10.951  26.304  1.00 26.21           C
ATOM   1739  CG  PHE D  68      36.677 -11.369  27.048  1.00 30.51           C
ATOM   1740  CD1 PHE D  68      35.675 -10.456  27.355  1.00 24.72           C
ATOM   1741  CD2 PHE D  68      36.513 -12.691  27.445  1.00 27.94           C
ATOM   1742  CE1 PHE D  68      34.525 -10.856  28.029  1.00 27.62           C
ATOM   1743  CE2 PHE D  68      35.369 -13.097  28.123  1.00 34.87           C
ATOM   1744  CZ  PHE D  68      34.370 -12.173  28.416  1.00 24.82           C
ATOM   1745  N   THR D  69      40.523  -8.949  26.568  1.00 22.34           N
ATOM   1746  CA  THR D  69      41.928  -8.839  26.191  1.00 18.93           C
ATOM   1747  C   THR D  69      42.763  -9.766  27.071  1.00 25.70           C
ATOM   1748  O   THR D  69      42.674  -9.728  28.301  1.00 25.65           O
ATOM   1749  CB  THR D  69      42.452  -7.387  26.319  1.00 27.24           C
ATOM   1750  OG1 THR D  69      41.760  -6.535  25.396  1.00 34.74           O
ATOM   1751  CG2 THR D  69      43.947  -7.321  26.016  1.00 30.20           C
ATOM   1752  N   MET D  70      43.548 -10.628  26.440  1.00 20.72           N
ATOM   1753  CA  MET D  70      44.493 -11.463  27.175  1.00 15.39           C
ATOM   1754  C   MET D  70      45.881 -10.867  27.039  1.00 23.30           C
ATOM   1755  O   MET D  70      46.240 -10.353  25.982  1.00 20.25           O
ATOM   1756  CB  MET D  70      44.491 -12.891  26.632  1.00 21.42           C
ATOM   1757  CG  MET D  70      45.504 -13.817  27.300  1.00 17.87           C
ATOM   1758  SD  MET D  70      45.357 -15.490  26.646  1.00 23.00           S
ATOM   1759  CE  MET D  70      46.204 -16.419  27.927  1.00 26.90           C
ATOM   1760  N   SER D  71      46.652 -10.917  28.116  1.00 20.48           N
ATOM   1761  CA  SER D  71      47.997 -10.385  28.100  1.00 22.14           C
ATOM   1762  C   SER D  71      48.854 -11.219  29.039  1.00 23.65           C
ATOM   1763  O   SER D  71      48.352 -12.125  29.717  1.00 17.79           O
ATOM   1764  CB  SER D  71      48.001  -8.920  28.530  1.00 26.94           C
ATOM   1765  OG  SER D  71      47.513  -8.801  29.848  1.00 22.80           O
ATOM   1766  N   ARG D  72      50.140 -10.892  29.099  1.00 22.63           N
ATOM   1767  CA  ARG D  72      51.107 -11.765  29.737  1.00 22.03           C
ATOM   1768  C   ARG D  72      52.237 -11.003  30.417  1.00 21.89           C
ATOM   1769  O   ARG D  72      52.684  -9.973  29.928  1.00 26.26           O
ATOM   1770  CB  ARG D  72      51.691 -12.688  28.673  1.00 17.17           C
ATOM   1771  CG  ARG D  72      52.708 -13.680  29.180  1.00 24.84           C
ATOM   1772  CD  ARG D  72      52.931 -14.767  28.142  1.00 18.05           C
ATOM   1773  NE  ARG D  72      53.652 -15.877  28.743  1.00 27.14           N
ATOM   1774  CZ  ARG D  72      53.514 -17.152  28.385  1.00 35.16           C
ATOM   1775  NH1 ARG D  72      52.677 -17.493  27.407  1.00 20.25           N
ATOM   1776  NH2 ARG D  72      54.219 -18.091  29.013  1.00 35.78           N
ATOM   1777  N   ASP D  73      52.701 -11.528  31.542  1.00 18.31           N
ATOM   1778  CA  ASP D  73      53.893 -11.012  32.194  1.00 22.91           C
ATOM   1779  C   ASP D  73      54.824 -12.159  32.558  1.00 24.53           C
ATOM   1780  O   ASP D  73      54.710 -12.734  33.646  1.00 31.01           O
ATOM   1781  CB  ASP D  73      53.532 -10.220  33.458  1.00 26.51           C
ATOM   1782  CG  ASP D  73      54.735  -9.508  34.069  1.00 33.28           C
ATOM   1783  OD1 ASP D  73      55.896  -9.891  33.789  1.00 36.64           O
ATOM   1784  OD2 ASP D  73      54.522  -8.554  34.842  1.00 42.54           O
ATOM   1785  N   ASN D  74      55.773 -12.463  31.671  1.00 23.64           N
ATOM   1786  CA  ASN D  74      56.697 -13.567  31.904  1.00 25.49           C
ATOM   1787  C   ASN D  74      57.601 -13.379  33.122  1.00 31.44           C
ATOM   1788  O   ASN D  74      58.042 -14.362  33.725  1.00 34.67           O
ATOM   1789  CB  ASN D  74      57.521 -13.888  30.633  1.00 29.68           C
ATOM   1790  CG  ASN D  74      56.696 -14.636  29.583  1.00 29.60           C
ATOM   1791  OD1 ASN D  74      55.954 -15.570  29.917  1.00 26.78           O
ATOM   1792  ND2 ASN D  74      56.785 -14.204  28.322  1.00 23.07           N
ATOM   1793  N   ALA D  75      57.874 -12.130  33.497  1.00 28.42           N
ATOM   1794  CA  ALA D  75      58.704 -11.881  34.676  1.00 34.70           C
ATOM   1795  C   ALA D  75      57.958 -12.257  35.969  1.00 35.30           C
ATOM   1796  O   ALA D  75      58.564 -12.420  37.025  1.00 38.86           O
ATOM   1797  CB  ALA D  75      59.163 -10.435  34.718  1.00 35.06           C
ATOM   1798  N   LYS D  76      56.658 -12.458  35.881  1.00 35.15           N
ATOM   1799  CA  LYS D  76      55.854 -12.829  37.011  1.00 38.36           C
ATOM   1800  C   LYS D  76      55.148 -14.106  36.762  1.00 39.84           C
ATOM   1801  O   LYS D  76      54.302 -14.483  37.530  1.00 38.85           O
ATOM   1802  CB  LYS D  76      54.791 -11.797  37.267  1.00 32.50           C
ATOM   1803  CG  LYS D  76      55.280 -10.492  37.693  1.00 45.48           C
ATOM   1804  CD  LYS D  76      54.106  -9.567  37.868  1.00 52.59           C
ATOM   1805  CE  LYS D  76      54.438  -8.367  38.700  1.00 60.63           C
ATOM   1806  NZ  LYS D  76      55.238  -8.744  39.862  1.00 65.95           N
ATOM   1807  N   ASN D  77      55.483 -14.763  35.675  1.00 34.54           N
ATOM   1808  CA  ASN D  77      54.875 -16.053  35.353  1.00 37.47           C
ATOM   1809  C   ASN D  77      53.349 -15.994  35.349  1.00 30.83           C
ATOM   1810  O   ASN D  77      52.687 -16.903  35.846  1.00 26.93           O
ATOM   1811  CB  ASN D  77      55.331 -17.131  36.348  1.00 36.13           C
ATOM   1812  CG  ASN D  77      56.432 -18.016  35.789  1.00 45.00           C
ATOM   1813  OD1 ASN D  77      57.324 -17.545  35.089  1.00 46.28           O
ATOM   1814  ND2 ASN D  77      56.366 -19.309  36.093  1.00 47.93           N
ATOM   1815  N   THR D  78      52.795 -14.922  34.800  1.00 24.63           N
ATOM   1816  CA  THR D  78      51.354 -14.725  34.863  1.00 22.30           C
ATOM   1817  C   THR D  78      50.788 -14.298  33.522  1.00 21.17           C
ATOM   1818  O   THR D  78      51.442 -13.587  32.754  1.00 29.73           O
ATOM   1819  CB  THR D  78      50.986 -13.689  35.956  1.00 33.85           C
ATOM   1820  OG1 THR D  78      51.644 -14.040  37.178  1.00 32.67           O
ATOM   1821  CG2 THR D  78      49.488 -13.663  36.206  1.00 40.07           C
ATOM   1822  N   VAL D  79      49.588 -14.778  33.226  1.00 16.84           N
ATOM   1823  CA  VAL D  79      48.789 -14.243  32.125  1.00 22.47           C
ATOM   1824  C   VAL D  79      47.534 -13.632  32.747  1.00 30.30           C
ATOM   1825  O   VAL D  79      47.146 -14.003  33.852  1.00 27.88           O
ATOM   1826  CB  VAL D  79      48.363 -15.342  31.161  1.00 19.66           C
ATOM   1827  CG1 VAL D  79      49.555 -15.826  30.353  1.00 19.94           C
ATOM   1828  CG2 VAL D  79      47.727 -16.511  31.950  1.00 16.83           C
ATOM   1829  N   TYR D  80      46.907 -12.697  32.044  1.00 28.88           N
ATOM   1830  CA  TYR D  80      45.703 -12.054  32.551  1.00 28.75           C
ATOM   1831  C   TYR D  80      44.608 -12.096  31.500  1.00 32.02           C
ATOM   1832  O   TYR D  80      44.888 -12.216  30.306  1.00 29.93           O
ATOM   1833  CB  TYR D  80      45.981 -10.595  32.915  1.00 20.52           C
ATOM   1834  CG  TYR D  80      47.202 -10.419  33.772  1.00 23.59           C
ATOM   1835  CD1 TYR D  80      47.114 -10.497  35.152  1.00 18.99           C
ATOM   1836  CD2 TYR D  80      48.452 -10.181  33.200  1.00 27.58           C
ATOM   1837  CE1 TYR D  80      48.231 -10.346  35.949  1.00 27.51           C
ATOM   1838  CE2 TYR D  80      49.582 -10.025  33.991  1.00 27.20           C
ATOM   1839  CZ  TYR D  80      49.462 -10.109  35.365  1.00 31.88           C
ATOM   1840  OH  TYR D  80      50.569  -9.958  36.164  1.00 35.96           O
ATOM   1841  N   LEU D  81      43.363 -12.004  31.955  1.00 25.23           N
ATOM   1842  CA  LEU D  81      42.224 -11.832  31.064  1.00 20.43           C
ATOM   1843  C   LEU D  81      41.391 -10.638  31.531  1.00 22.32           C
ATOM   1844  O   LEU D  81      40.815 -10.655  32.619  1.00 24.99           O
ATOM   1845  CB  LEU D  81      41.363 -13.096  31.033  1.00 17.04           C
ATOM   1846  CG  LEU D  81      40.242 -13.064  29.994  1.00 20.53           C
ATOM   1847  CD1 LEU D  81      40.835 -13.019  28.595  1.00 17.84           C
ATOM   1848  CD2 LEU D  81      39.298 -14.256  30.145  1.00 31.07           C
ATOM   1849  N   GLN D  82      41.351  -9.596  30.711  1.00 21.67           N
ATOM   1850  CA  GLN D  82      40.575  -8.408  31.015  1.00 24.86           C
ATOM   1851  C   GLN D  82      39.253  -8.527  30.286  1.00 27.30           C
ATOM   1852  O   GLN D  82      39.224  -8.611  29.060  1.00 29.31           O
ATOM   1853  CB  GLN D  82      41.316  -7.150  30.549  1.00 21.98           C
ATOM   1854  CG  GLN D  82      40.556  -5.863  30.819  1.00 22.23           C
ATOM   1855  CD  GLN D  82      40.347  -5.640  32.300  1.00 20.18           C
ATOM   1856  OE1 GLN D  82      41.213  -5.969  33.118  1.00 20.51           O
ATOM   1857  NE2 GLN D  82      39.192  -5.089  32.660  1.00 19.12           N
ATOM   1858  N   MET D  83      38.158  -8.547  31.040  1.00 25.19           N
ATOM   1859  CA  MET D  83      36.843  -8.754  30.446  1.00 25.52           C
ATOM   1860  C   MET D  83      35.975  -7.537  30.642  1.00 27.57           C
ATOM   1861  O   MET D  83      35.613  -7.214  31.769  1.00 38.81           O
ATOM   1862  CB  MET D  83      36.160  -9.962  31.077  1.00 25.61           C
ATOM   1863  CG  MET D  83      36.871 -11.280  30.841  1.00 23.25           C
ATOM   1864  SD  MET D  83      36.148 -12.597  31.863  1.00 30.20           S
ATOM   1865  CE  MET D  83      36.501 -11.953  33.481  1.00 36.19           C
ATOM   1866  N   ASN D  84      35.628  -6.872  29.544  1.00 25.54           N
ATOM   1867  CA  ASN D  84      34.775  -5.685  29.591  1.00 30.25           C
ATOM   1868  C   ASN D  84      33.394  -5.976  29.011  1.00 32.44           C
ATOM   1869  O   ASN D  84      33.206  -6.990  28.335  1.00 32.90           O
ATOM   1870  CB  ASN D  84      35.421  -4.523  28.819  1.00 24.73           C
ATOM   1871  CG  ASN D  84      36.795  -4.141  29.365  1.00 30.21           C
ATOM   1872  OD1 ASN D  84      37.064  -4.287  30.556  1.00 25.12           O
ATOM   1873  ND2 ASN D  84      37.666  -3.635  28.489  1.00 23.09           N
ATOM   1874  N   SER D  85      32.441  -5.081  29.270  1.00 31.71           N
ATOM   1875  CA  SER D  85      31.094  -5.172  28.705  1.00 28.30           C
ATOM   1876  C   SER D  85      30.471  -6.561  28.871  1.00 28.89           C
ATOM   1877  O   SER D  85      29.887  -7.115  27.937  1.00 32.86           O
ATOM   1878  CB  SER D  85      31.124  -4.776  27.234  1.00 37.14           C
ATOM   1879  OG  SER D  85      31.665  -3.474  27.089  1.00 46.28           O
ATOM   1880  N   LEU D  86      30.604  -7.118  30.066  1.00 25.43           N
ATOM   1881  CA  LEU D  86      30.170  -8.490  30.315  1.00 27.63           C
ATOM   1882  C   LEU D  86      28.651  -8.620  30.250  1.00 31.11           C
ATOM   1883  O   LEU D  86      27.931  -7.683  30.582  1.00 34.65           O
ATOM   1884  CB  LEU D  86      30.681  -8.950  31.678  1.00 27.59           C
ATOM   1885  CG  LEU D  86      32.165  -9.314  31.744  1.00 32.59           C
ATOM   1886  CD1 LEU D  86      32.644  -9.260  33.181  1.00 27.99           C
ATOM   1887  CD2 LEU D  86      32.365 -10.701  31.171  1.00 21.81           C
ATOM   1888  N   LYS D  87      28.170  -9.783  29.824  1.00 29.95           N
ATOM   1889  CA  LYS D  87      26.733 -10.061  29.793  1.00 27.31           C
ATOM   1890  C   LYS D  87      26.455 -11.303  30.626  1.00 31.39           C
ATOM   1891  O   LYS D  87      27.383 -12.041  30.950  1.00 35.44           O
ATOM   1892  CB  LYS D  87      26.265 -10.305  28.359  1.00 30.50           C
ATOM   1893  CG  LYS D  87      27.277  -9.955  27.281  1.00 40.32           C
ATOM   1894  CD  LYS D  87      26.877 -10.592  25.952  1.00 47.62           C
ATOM   1895  CE  LYS D  87      27.835 -10.220  24.821  1.00 48.53           C
ATOM   1896  NZ  LYS D  87      27.578 -11.032  23.589  1.00 50.79           N
ATOM   1897  N   PRO D  88      25.176 -11.538  30.982  1.00 35.72           N
ATOM   1898  CA  PRO D  88      24.788 -12.778  31.667  1.00 35.87           C
ATOM   1899  C   PRO D  88      25.344 -14.030  30.988  1.00 36.12           C
ATOM   1900  O   PRO D  88      25.792 -14.945  31.673  1.00 35.67           O
ATOM   1901  CB  PRO D  88      23.257 -12.755  31.575  1.00 34.26           C
ATOM   1902  CG  PRO D  88      22.917 -11.307  31.630  1.00 32.21           C
ATOM   1903  CD  PRO D  88      24.050 -10.586  30.902  1.00 32.40           C
ATOM   1904  N   GLU D  89      25.334 -14.081  29.673  1.00 41.05           N
ATOM   1905  CA  GLU D  89      25.880 -15.199  28.919  1.00 42.78           C
ATOM   1906  C   GLU D  89      27.334 -15.484  29.207  1.00 41.32           C
ATOM   1907  O   GLU D  89      27.797 -16.557  28.963  1.00 41.14           O
ATOM   1908  CB  GLU D  89      25.777 -14.925  27.428  1.00 58.74           C
ATOM   1909  CG  GLU D  89      24.415 -14.718  26.849  1.00 71.98           C
ATOM   1910  CD  GLU D  89      23.682 -13.487  27.349  1.00 77.11           C
ATOM   1911  OE1 GLU D  89      24.209 -12.381  27.265  1.00 78.05           O
ATOM   1912  OE2 GLU D  89      22.551 -13.644  27.828  1.00 80.23           O
ATOM   1913  N   ASP D  90      28.058 -14.495  29.699  1.00 32.67           N
ATOM   1914  CA  ASP D  90      29.477 -14.687  30.008  1.00 27.18           C
ATOM   1915  C   ASP D  90      29.692 -15.448  31.316  1.00 32.64           C
ATOM   1916  O   ASP D  90      30.826 -15.778  31.672  1.00 31.53           O
ATOM   1917  CB  ASP D  90      30.208 -13.350  30.078  1.00 22.69           C
ATOM   1918  CG  ASP D  90      30.325 -12.679  28.719  1.00 34.86           C
ATOM   1919  OD1 ASP D  90      30.626 -13.378  27.725  1.00 42.01           O
ATOM   1920  OD2 ASP D  90      30.097 -11.458  28.643  1.00 26.67           O
ATOM   1921  N   THR D  91      28.607 -15.713  32.036  1.00 31.96           N
ATOM   1922  CA  THR D  91      28.690 -16.423  33.314  1.00 28.10           C
ATOM   1923  C   THR D  91      29.156 -17.848  33.080  1.00 26.81           C
ATOM   1924  O   THR D  91      28.570 -18.564  32.266  1.00 34.18           O
ATOM   1925  CB  THR D  91      27.333 -16.429  34.032  1.00 29.12           C
ATOM   1926  OG1 THR D  91      27.021 -15.093  34.444  1.00 32.39           O
ATOM   1927  CG2 THR D  91      27.360 -17.345  35.261  1.00 26.97           C
ATOM   1928  N   ALA D  92      30.219 -18.240  33.782  1.00 32.63           N
ATOM   1929  CA  ALA D  92      30.834 -19.570  33.655  1.00 29.62           C
ATOM   1930  C   ALA D  92      32.037 -19.683  34.593  1.00 30.26           C
ATOM   1931  O   ALA D  92      32.423 -18.701  35.240  1.00 28.71           O
ATOM   1932  CB  ALA D  92      31.282 -19.830  32.218  1.00 29.86           C
ATOM   1933  N   VAL D  93      32.624 -20.878  34.669  1.00 27.23           N
ATOM   1934  CA  VAL D  93      33.935 -21.048  35.290  1.00 29.08           C
ATOM   1935  C   VAL D  93      35.036 -20.794  34.245  1.00 34.28           C
ATOM   1936  O   VAL D  93      35.034 -21.396  33.173  1.00 28.48           O
ATOM   1937  CB  VAL D  93      34.127 -22.457  35.881  1.00 28.83           C
ATOM   1938  CG1 VAL D  93      35.526 -22.614  36.451  1.00 28.46           C
ATOM   1939  CG2 VAL D  93      33.085 -22.737  36.973  1.00 36.84           C
ATOM   1940  N   TYR D  94      35.973 -19.909  34.561  1.00 28.00           N
ATOM   1941  CA  TYR D  94      37.058 -19.601  33.635  1.00 27.12           C
ATOM   1942  C   TYR D  94      38.347 -20.301  34.046  1.00 32.74           C
ATOM   1943  O   TYR D  94      38.782 -20.208  35.195  1.00 37.78           O
ATOM   1944  CB  TYR D  94      37.265 -18.091  33.527  1.00 24.00           C
ATOM   1945  CG  TYR D  94      36.182 -17.395  32.735  1.00 24.90           C
ATOM   1946  CD1 TYR D  94      36.447 -16.868  31.482  1.00 23.40           C
ATOM   1947  CD2 TYR D  94      34.883 -17.277  33.237  1.00 31.80           C
ATOM   1948  CE1 TYR D  94      35.452 -16.233  30.744  1.00 27.83           C
ATOM   1949  CE2 TYR D  94      33.884 -16.643  32.508  1.00 30.02           C
ATOM   1950  CZ  TYR D  94      34.175 -16.121  31.261  1.00 29.42           C
ATOM   1951  OH  TYR D  94      33.196 -15.489  30.522  1.00 25.07           O
ATOM   1952  N   TYR D  95      38.931 -21.030  33.100  1.00 29.54           N
ATOM   1953  CA  TYR D  95      40.149 -21.797  33.337  1.00 30.01           C
ATOM   1954  C   TYR D  95      41.315 -21.302  32.481  1.00 30.63           C
ATOM   1955  O   TYR D  95      41.142 -20.889  31.323  1.00 23.31           O
ATOM   1956  CB  TYR D  95      39.956 -23.275  32.999  1.00 29.80           C
ATOM   1957  CG  TYR D  95      38.914 -24.040  33.774  1.00 35.04           C
ATOM   1958  CD1 TYR D  95      39.256 -24.760  34.921  1.00 36.20           C
ATOM   1959  CD2 TYR D  95      37.605 -24.109  33.322  1.00 36.00           C
ATOM   1960  CE1 TYR D  95      38.310 -25.496  35.614  1.00 39.13           C
ATOM   1961  CE2 TYR D  95      36.650 -24.842  34.008  1.00 35.40           C
ATOM   1962  CZ  TYR D  95      37.005 -25.532  35.153  1.00 45.67           C
ATOM   1963  OH  TYR D  95      36.043 -26.261  35.829  1.00 54.71           O
ATOM   1964  N   CYS D  96      42.502 -21.407  33.066  1.00 32.29           N
ATOM   1965  CA  CYS D  96      43.780 -21.121  32.427  1.00 28.88           C
ATOM   1966  C   CYS D  96      44.386 -22.460  31.986  1.00 34.31           C
ATOM   1967  O   CYS D  96      44.301 -23.442  32.723  1.00 34.08           O
ATOM   1968  CB  CYS D  96      44.690 -20.498  33.486  1.00 30.98           C
ATOM   1969  SG  CYS D  96      46.164 -19.730  32.890  1.00 69.59           S
ATOM   1970  N   ALA D  97      44.991 -22.518  30.800  1.00 29.37           N
ATOM   1971  CA  ALA D  97      45.637 -23.759  30.351  1.00 32.80           C
ATOM   1972  C   ALA D  97      46.961 -23.492  29.639  1.00 37.05           C
ATOM   1973  O   ALA D  97      47.056 -22.584  28.805  1.00 33.90           O
ATOM   1974  CB  ALA D  97      44.717 -24.547  29.455  1.00 26.71           C
ATOM   1975  N   ALA D  98      47.976 -24.283  29.974  1.00 34.44           N
ATOM   1976  CA  ALA D  98      49.281 -24.177  29.322  1.00 32.54           C
ATOM   1977  C   ALA D  98      49.400 -25.173  28.182  1.00 33.43           C
ATOM   1978  O   ALA D  98      48.947 -26.313  28.280  1.00 30.53           O
ATOM   1979  CB  ALA D  98      50.399 -24.405  30.318  1.00 33.70           C
ATOM   1980  N   ASP D  99      50.024 -24.735  27.101  1.00 29.65           N
ATOM   1981  CA  ASP D  99      50.296 -25.599  25.960  1.00 34.72           C
ATOM   1982  C   ASP D  99      51.169 -26.766  26.412  1.00 34.11           C
ATOM   1983  O   ASP D  99      52.056 -26.595  27.240  1.00 35.35           O
ATOM   1984  CB  ASP D  99      51.015 -24.802  24.867  1.00 30.19           C
ATOM   1985  CG  ASP D  99      50.855 -25.415  23.493  1.00 33.63           C
ATOM   1986  OD1 ASP D  99      50.426 -26.585  23.401  1.00 38.01           O
ATOM   1987  OD2 ASP D  99      51.172 -24.723  22.496  1.00 33.09           O
ATOM   1988  N   GLY D 100      50.896 -27.956  25.892  1.00 32.14           N
ATOM   1989  CA  GLY D 100      51.761 -29.096  26.139  1.00 37.08           C
ATOM   1990  C   GLY D 100      53.023 -29.050  25.284  1.00 39.79           C
ATOM   1991  O   GLY D 100      54.017 -29.712  25.595  1.00 45.12           O
ATOM   1992  N   SER D 101      52.995 -28.264  24.210  1.00 29.31           N
ATOM   1993  CA  SER D 101      54.158 -28.175  23.321  1.00 37.23           C
ATOM   1994  C   SER D 101      54.736 -26.766  23.257  1.00 34.19           C
ATOM   1995  O   SER D 101      54.009 -25.769  23.295  1.00 27.08           O
ATOM   1996  CB  SER D 101      53.824 -28.663  21.910  1.00 33.55           C
ATOM   1997  OG  SER D 101      53.044 -29.846  21.951  1.00 38.95           O
ATOM   1998  N   GLN D 102      56.056 -26.698  23.151  1.00 25.23           N
ATOM   1999  CA  GLN D 102      56.754 -25.431  23.189  1.00 23.25           C
ATOM   2000  C   GLN D 102      56.554 -24.609  21.924  1.00 24.98           C
ATOM   2001  O   GLN D 102      56.321 -25.156  20.852  1.00 33.59           O
ATOM   2002  CB  GLN D 102      58.249 -25.674  23.400  1.00 28.75           C
ATOM   2003  CG  GLN D 102      58.605 -26.301  24.741  1.00 33.19           C
ATOM   2004  CD  GLN D 102      60.103 -26.343  24.959  1.00 41.46           C
ATOM   2005  OE1 GLN D 102      60.821 -27.081  24.277  1.00 49.62           O
ATOM   2006  NE2 GLN D 102      60.588 -25.529  25.892  1.00 35.67           N
ATOM   2007  N   TYR D 103      56.644 -23.292  22.077  1.00 22.28           N
ATOM   2008  CA  TYR D 103      56.810 -22.357  20.958  1.00 30.74           C
ATOM   2009  C   TYR D 103      55.856 -22.552  19.776  1.00 33.70           C
ATOM   2010  O   TYR D 103      56.278 -22.518  18.618  1.00 26.74           O
ATOM   2011  CB  TYR D 103      58.266 -22.383  20.463  1.00 20.69           C
ATOM   2012  CG  TYR D 103      59.290 -22.079  21.542  1.00 24.44           C
ATOM   2013  CD1 TYR D 103      59.316 -20.836  22.171  1.00 21.92           C
ATOM   2014  CD2 TYR D 103      60.241 -23.026  21.921  1.00 29.56           C
ATOM   2015  CE1 TYR D 103      60.251 -20.546  23.155  1.00 17.28           C
ATOM   2016  CE2 TYR D 103      61.190 -22.743  22.904  1.00 28.01           C
ATOM   2017  CZ  TYR D 103      61.183 -21.495  23.515  1.00 22.77           C
ATOM   2018  OH  TYR D 103      62.111 -21.185  24.480  1.00 24.83           O
ATOM   2019  N   ARG D 104      54.574 -22.742  20.072  1.00 28.68           N
ATOM   2020  CA  ARG D 104      53.557 -22.855  19.027  1.00 25.58           C
ATOM   2021  C   ARG D 104      52.806 -21.544  18.824  1.00 25.09           C
ATOM   2022  O   ARG D 104      52.873 -20.640  19.671  1.00 21.30           O
ATOM   2023  CB  ARG D 104      52.552 -23.953  19.387  1.00 24.10           C
ATOM   2024  CG  ARG D 104      53.157 -25.346  19.439  1.00 26.77           C
ATOM   2025  CD  ARG D 104      52.200 -26.299  20.100  1.00 41.06           C
ATOM   2026  NE  ARG D 104      51.206 -26.814  19.176  1.00 53.20           N
ATOM   2027  CZ  ARG D 104      49.975 -27.171  19.522  1.00 47.20           C
ATOM   2028  NH1 ARG D 104      49.562 -27.051  20.777  1.00 49.31           N
ATOM   2029  NH2 ARG D 104      49.154 -27.638  18.596  1.00 44.30           N
ATOM   2030  N   SER D 105      52.082 -21.451  17.706  1.00 22.43           N
ATOM   2031  CA  SER D 105      51.218 -20.302  17.445  1.00 28.11           C
ATOM   2032  C   SER D 105      49.904 -20.415  18.230  1.00 29.97           C
ATOM   2033  O   SER D 105      49.509 -21.515  18.629  1.00 27.48           O
ATOM   2034  CB  SER D 105      50.896 -20.214  15.953  1.00 25.62           C
ATOM   2035  OG  SER D 105      50.087 -21.315  15.551  1.00 28.71           O
ATOM   2036  N   THR D 106      49.231 -19.281  18.444  1.00 28.68           N
ATOM   2037  CA  THR D 106      47.900 -19.279  19.048  1.00 28.47           C
ATOM   2038  C   THR D 106      46.956 -20.163  18.249  1.00 33.80           C
ATOM   2039  O   THR D 106      46.096 -20.837  18.818  1.00 34.93           O
ATOM   2040  CB  THR D 106      47.305 -17.874  19.085  1.00 27.17           C
ATOM   2041  OG1 THR D 106      47.270 -17.347  17.753  1.00 24.42           O
ATOM   2042  CG2 THR D 106      48.136 -16.960  19.983  1.00 22.10           C
ATOM   2043  N   TYR D 107      47.133 -20.159  16.928  1.00 31.06           N
ATOM   2044  CA  TYR D 107      46.322 -20.976  16.030  1.00 37.90           C
ATOM   2045  C   TYR D 107      46.490 -22.471  16.265  1.00 35.24           C
ATOM   2046  O   TYR D 107      45.512 -23.216  16.266  1.00 31.64           O
ATOM   2047  CB  TYR D 107      46.632 -20.640  14.563  1.00 42.43           C
ATOM   2048  CG  TYR D 107      45.950 -19.377  14.116  1.00 36.48           C
ATOM   2049  CD1 TYR D 107      44.589 -19.369  13.846  1.00 44.77           C
ATOM   2050  CD2 TYR D 107      46.654 -18.190  13.993  1.00 31.51           C
ATOM   2051  CE1 TYR D 107      43.942 -18.211  13.455  1.00 44.71           C
ATOM   2052  CE2 TYR D 107      46.020 -17.027  13.596  1.00 40.35           C
ATOM   2053  CZ  TYR D 107      44.661 -17.044  13.332  1.00 43.70           C
ATOM   2054  OH  TYR D 107      44.014 -15.894  12.943  1.00 48.96           O
ATOM   2055  N   SER D 108      47.733 -22.910  16.432  1.00 32.52           N
ATOM   2056  CA  SER D 108      47.998 -24.317  16.705  1.00 39.41           C
ATOM   2057  C   SER D 108      47.448 -24.693  18.082  1.00 42.08           C
ATOM   2058  O   SER D 108      46.869 -25.766  18.260  1.00 40.08           O
ATOM   2059  CB  SER D 108      49.500 -24.620  16.614  1.00 39.28           C
ATOM   2060  OG  SER D 108      49.974 -24.467  15.284  1.00 38.59           O
ATOM   2061  N   PHE D 109      47.627 -23.796  19.046  1.00 27.04           N
ATOM   2062  CA  PHE D 109      47.139 -24.017  20.401  1.00 30.82           C
ATOM   2063  C   PHE D 109      45.633 -24.333  20.366  1.00 32.94           C
ATOM   2064  O   PHE D 109      45.174 -25.334  20.927  1.00 35.20           O
ATOM   2065  CB  PHE D 109      47.445 -22.786  21.270  1.00 28.49           C
ATOM   2066  CG  PHE D 109      46.908 -22.875  22.676  1.00 31.68           C
ATOM   2067  CD1 PHE D 109      47.701 -23.355  23.706  1.00 28.76           C
ATOM   2068  CD2 PHE D 109      45.609 -22.472  22.966  1.00 39.38           C
ATOM   2069  CE1 PHE D 109      47.209 -23.437  25.007  1.00 35.36           C
ATOM   2070  CE2 PHE D 109      45.106 -22.557  24.262  1.00 39.72           C
ATOM   2071  CZ  PHE D 109      45.907 -23.035  25.283  1.00 37.36           C
ATOM   2072  N   ARG D 110      44.887 -23.492  19.657  1.00 33.25           N
ATOM   2073  CA  ARG D 110      43.443 -23.620  19.532  1.00 33.63           C
ATOM   2074  C   ARG D 110      43.007 -24.817  18.702  1.00 43.72           C
ATOM   2075  O   ARG D 110      42.092 -25.545  19.089  1.00 49.42           O
ATOM   2076  CB  ARG D 110      42.863 -22.355  18.897  1.00 34.17           C
ATOM   2077  CG  ARG D 110      41.340 -22.330  18.845  1.00 42.63           C
ATOM   2078  CD  ARG D 110      40.844 -21.234  17.918  1.00 41.41           C
ATOM   2079  NE  ARG D 110      41.132 -21.556  16.524  1.00 45.98           N
ATOM   2080  CZ  ARG D 110      40.922 -20.729  15.503  1.00 46.15           C
ATOM   2081  NH1 ARG D 110      40.425 -19.517  15.715  1.00 47.92           N
ATOM   2082  NH2 ARG D 110      41.209 -21.116  14.268  1.00 45.81           N
ATOM   2083  N   ASP D 111      43.648 -25.005  17.551  1.00 45.90           N
ATOM   2084  CA  ASP D 111      43.173 -25.959  16.555  1.00 50.26           C
ATOM   2085  C   ASP D 111      43.835 -27.338  16.609  1.00 52.74           C
ATOM   2086  O   ASP D 111      43.328 -28.290  16.023  1.00 52.71           O
ATOM   2087  CB  ASP D 111      43.294 -25.355  15.154  1.00 52.24           C
ATOM   2088  CG  ASP D 111      42.380 -24.164  14.965  1.00 51.98           C
ATOM   2089  OD1 ASP D 111      41.285 -24.162  15.563  1.00 53.56           O
ATOM   2090  OD2 ASP D 111      42.748 -23.229  14.228  1.00 48.66           O
ATOM   2091  N   LYS D 112      44.968 -27.449  17.292  1.00 47.86           N
ATOM   2092  CA  LYS D 112      45.554 -28.761  17.549  1.00 48.37           C
ATOM   2093  C   LYS D 112      45.795 -28.920  19.044  1.00 46.05           C
ATOM   2094  O   LYS D 112      46.933 -28.807  19.510  1.00 45.95           O
ATOM   2095  CB  LYS D 112      46.869 -28.953  16.783  1.00 48.58           C
ATOM   2096  CG  LYS D 112      46.839 -28.530  15.319  1.00 56.76           C
ATOM   2097  CD  LYS D 112      47.907 -29.274  14.513  1.00 65.81           C
ATOM   2098  CE  LYS D 112      48.591 -28.380  13.480  1.00 67.42           C
ATOM   2099  NZ  LYS D 112      49.598 -27.455  14.091  1.00 63.74           N
ATOM   2100  N   PRO D 113      44.718 -29.169  19.804  1.00 47.77           N
ATOM   2101  CA  PRO D 113      44.802 -29.175  21.268  1.00 50.61           C
ATOM   2102  C   PRO D 113      45.845 -30.132  21.842  1.00 45.82           C
ATOM   2103  O   PRO D 113      45.964 -31.282  21.431  1.00 51.01           O
ATOM   2104  CB  PRO D 113      43.383 -29.574  21.697  1.00 54.72           C
ATOM   2105  CG  PRO D 113      42.516 -29.072  20.585  1.00 50.94           C
ATOM   2106  CD  PRO D 113      43.330 -29.332  19.338  1.00 50.41           C
ATOM   2107  N   ASP D 114      46.615 -29.606  22.786  1.00 43.01           N
ATOM   2108  CA  ASP D 114      47.595 -30.360  23.548  1.00 45.42           C
ATOM   2109  C   ASP D 114      47.777 -29.556  24.817  1.00 45.85           C
ATOM   2110  O   ASP D 114      48.291 -28.438  24.795  1.00 48.34           O
ATOM   2111  CB  ASP D 114      48.920 -30.468  22.788  1.00 50.45           C
ATOM   2112  CG  ASP D 114      50.017 -31.143  23.606  1.00 52.39           C
ATOM   2113  OD1 ASP D 114      49.697 -31.863  24.576  1.00 52.07           O
ATOM   2114  OD2 ASP D 114      51.207 -30.958  23.273  1.00 53.89           O
ATOM   2115  N   TYR D 115      47.328 -30.110  25.929  1.00 45.96           N
ATOM   2116  CA  TYR D 115      47.291 -29.338  27.157  1.00 48.43           C
ATOM   2117  C   TYR D 115      48.276 -29.866  28.184  1.00 49.92           C
ATOM   2118  O   TYR D 115      48.169 -31.004  28.640  1.00 59.72           O
ATOM   2119  CB  TYR D 115      45.869 -29.309  27.710  1.00 45.19           C
ATOM   2120  CG  TYR D 115      44.863 -28.737  26.732  1.00 51.66           C
ATOM   2121  CD1 TYR D 115      44.975 -27.424  26.281  1.00 52.43           C
ATOM   2122  CD2 TYR D 115      43.803 -29.505  26.260  1.00 54.34           C
ATOM   2123  CE1 TYR D 115      44.061 -26.891  25.388  1.00 55.76           C
ATOM   2124  CE2 TYR D 115      42.882 -28.979  25.368  1.00 58.58           C
ATOM   2125  CZ  TYR D 115      43.016 -27.671  24.936  1.00 55.79           C
ATOM   2126  OH  TYR D 115      42.107 -27.142  24.048  1.00 54.03           O
ATOM   2127  N   GLY D 116      49.249 -29.031  28.528  1.00 43.12           N
ATOM   2128  CA  GLY D 116      50.236 -29.395  29.524  1.00 47.52           C
ATOM   2129  C   GLY D 116      49.574 -29.521  30.879  1.00 50.02           C
ATOM   2130  O   GLY D 116      49.780 -30.503  31.594  1.00 53.25           O
ATOM   2131  N   SER D 117      48.760 -28.527  31.218  1.00 42.58           N
ATOM   2132  CA  SER D 117      48.030 -28.530  32.479  1.00 50.71           C
ATOM   2133  C   SER D 117      46.928 -27.474  32.514  1.00 47.09           C
ATOM   2134  O   SER D 117      46.800 -26.669  31.589  1.00 45.62           O
ATOM   2135  CB  SER D 117      48.985 -28.292  33.638  1.00 50.47           C
ATOM   2136  OG  SER D 117      49.645 -27.048  33.486  1.00 51.06           O
ATOM   2137  N   TRP D 118      46.158 -27.488  33.603  1.00 41.73           N
ATOM   2138  CA  TRP D 118      44.992 -26.627  33.791  1.00 42.54           C
ATOM   2139  C   TRP D 118      44.959 -26.050  35.208  1.00 45.51           C
ATOM   2140  O   TRP D 118      45.450 -26.665  36.155  1.00 44.43           O
ATOM   2141  CB  TRP D 118      43.706 -27.435  33.601  1.00 45.34           C
ATOM   2142  CG  TRP D 118      43.460 -27.923  32.219  1.00 49.32           C
ATOM   2143  CD1 TRP D 118      43.908 -29.089  31.669  1.00 54.96           C
ATOM   2144  CD2 TRP D 118      42.683 -27.274  31.206  1.00 51.12           C
ATOM   2145  NE1 TRP D 118      43.469 -29.201  30.370  1.00 52.09           N
ATOM   2146  CE2 TRP D 118      42.713 -28.096  30.061  1.00 52.25           C
ATOM   2147  CE3 TRP D 118      41.974 -26.067  31.148  1.00 49.09           C
ATOM   2148  CZ2 TRP D 118      42.058 -27.759  28.878  1.00 47.81           C
ATOM   2149  CZ3 TRP D 118      41.325 -25.732  29.971  1.00 49.29           C
ATOM   2150  CH2 TRP D 118      41.371 -26.576  28.853  1.00 50.84           C
ATOM   2151  N   GLY D 119      44.350 -24.881  35.362  1.00 37.66           N
ATOM   2152  CA  GLY D 119      44.106 -24.350  36.688  1.00 38.05           C
ATOM   2153  C   GLY D 119      42.843 -25.002  37.215  1.00 37.63           C
ATOM   2154  O   GLY D 119      42.210 -25.779  36.505  1.00 38.21           O
ATOM   2155  N   GLN D 120      42.473 -24.688  38.450  1.00 44.01           N
ATOM   2156  CA  GLN D 120      41.272 -25.252  39.070  1.00 45.03           C
ATOM   2157  C   GLN D 120      40.014 -24.459  38.698  1.00 43.11           C
ATOM   2158  O   GLN D 120      38.893 -24.890  38.970  1.00 39.18           O
ATOM   2159  CB  GLN D 120      41.430 -25.267  40.589  1.00 53.10           C
ATOM   2160  CG  GLN D 120      41.325 -23.884  41.241  1.00 62.59           C
ATOM   2161  CD  GLN D 120      42.436 -22.921  40.821  1.00 68.29           C
ATOM   2162  OE1 GLN D 120      43.523 -23.340  40.406  1.00 69.77           O
ATOM   2163  NE2 GLN D 120      42.160 -21.621  40.926  1.00 63.48           N
ATOM   2164  N   GLY D 121      40.206 -23.284  38.102  1.00 36.21           N
ATOM   2165  CA  GLY D 121      39.097 -22.483  37.623  1.00 26.76           C
ATOM   2166  C   GLY D 121      38.616 -21.430  38.607  1.00 35.04           C
ATOM   2167  O   GLY D 121      38.757 -21.584  39.827  1.00 32.30           O
ATOM   2168  N   THR D 122      38.050 -20.350  38.072  1.00 32.66           N
ATOM   2169  CA  THR D 122      37.468 -19.302  38.900  1.00 35.33           C
ATOM   2170  C   THR D 122      36.073 -18.913  38.384  1.00 34.67           C
ATOM   2171  O   THR D 122      35.882 -18.676  37.185  1.00 30.02           O
ATOM   2172  CB  THR D 122      38.410 -18.083  39.009  1.00 35.17           C
ATOM   2173  OG1 THR D 122      37.842 -17.118  39.897  1.00 32.82           O
ATOM   2174  CG2 THR D 122      38.670 -17.452  37.633  1.00 33.85           C
ATOM   2175  N   GLN D 123      35.092 -18.898  39.286  1.00 29.50           N
ATOM   2176  CA  GLN D 123      33.704 -18.609  38.925  1.00 25.87           C
ATOM   2177  C   GLN D 123      33.498 -17.128  38.604  1.00 23.68           C
ATOM   2178  O   GLN D 123      33.838 -16.253  39.397  1.00 24.51           O
ATOM   2179  CB  GLN D 123      32.746 -19.063  40.045  1.00 28.68           C
ATOM   2180  CG  GLN D 123      31.265 -18.770  39.796  1.00 27.54           C
ATOM   2181  CD  GLN D 123      30.686 -19.532  38.610  1.00 35.16           C
ATOM   2182  OE1 GLN D 123      31.002 -20.702  38.382  1.00 36.65           O
ATOM   2183  NE2 GLN D 123      29.836 -18.863  37.844  1.00 32.18           N
ATOM   2184  N   VAL D 124      32.963 -16.858  37.417  1.00 28.54           N
ATOM   2185  CA  VAL D 124      32.628 -15.504  37.008  1.00 22.98           C
ATOM   2186  C   VAL D 124      31.113 -15.428  36.852  1.00 26.44           C
ATOM   2187  O   VAL D 124      30.521 -16.228  36.123  1.00 29.07           O
ATOM   2188  CB  VAL D 124      33.309 -15.144  35.670  1.00 25.33           C
ATOM   2189  CG1 VAL D 124      32.668 -13.912  35.054  1.00 28.65           C
ATOM   2190  CG2 VAL D 124      34.813 -14.919  35.875  1.00 25.44           C
ATOM   2191  N   THR D 125      30.482 -14.481  37.538  1.00 26.18           N
ATOM   2192  CA  THR D 125      29.023 -14.420  37.564  1.00 28.24           C
ATOM   2193  C   THR D 125      28.502 -13.022  37.248  1.00 30.90           C
ATOM   2194  O   THR D 125      28.735 -12.068  38.001  1.00 25.07           O
ATOM   2195  CB  THR D 125      28.462 -14.856  38.928  1.00 28.47           C
ATOM   2196  OG1 THR D 125      29.028 -16.118  39.314  1.00 26.00           O
ATOM   2197  CG2 THR D 125      26.949 -14.978  38.863  1.00 25.86           C
ATOM   2198  N   VAL D 126      27.751 -12.919  36.167  1.00 28.28           N
ATOM   2199  CA  VAL D 126      27.217 -11.647  35.721  1.00 30.79           C
ATOM   2200  C   VAL D 126      25.709 -11.564  35.874  1.00 32.53           C
ATOM   2201  O   VAL D 126      24.997 -12.358  35.300  1.00 32.29           O
ATOM   2202  CB  VAL D 126      27.553 -11.400  34.242  1.00 29.29           C
ATOM   2203  CG1 VAL D 126      27.240  -9.974  33.849  1.00 26.69           C
ATOM   2204  CG2 VAL D 126      28.998 -11.755  33.955  1.00 28.99           C
ATOM   2205  N   SER D 127      25.235 -10.586  36.634  1.00 26.81           N
ATOM   2206  CA  SER D 127      23.805 -10.368  36.807  1.00 41.98           C
ATOM   2207  C   SER D 127      23.204  -9.653  35.611  1.00 54.24           C
ATOM   2208  O   SER D 127      23.886  -9.384  34.639  1.00 65.48           O
ATOM   2209  CB  SER D 127      23.526  -9.564  38.069  1.00 45.93           C
ATOM   2210  OG  SER D 127      24.226  -8.348  38.054  1.00 56.03           O
ATOM   2211  N   SER D 128      21.943  -9.289  35.696  1.00 57.48           N
ATOM   2212  CA  SER D 128      21.321  -8.593  34.604  1.00 59.97           C
ATOM   2213  C   SER D 128      20.732  -7.279  35.020  1.00 62.04           C
ATOM   2214  O   SER D 128      21.244  -6.630  35.914  1.00 64.16           O
ATOM   2215  CB  SER D 128      20.274  -9.468  33.962  1.00 68.20           C
ATOM   2216  OG  SER D 128      20.180  -9.189  32.585  1.00 76.22           O
