# Supplementary material for: A non-redundant data set of nanobody-antigen crystal structures
Source: Data Brief. 2019 Mar 6;24:103754. doi: 10.1016/j.dib.2019.103754 (PMC6441729; doi:10.1016/j.dib.2019.103754)
Supplement: Multimedia component 5 [file mmc5.zip › Data_set/Nb-Ag_3/4gft_3.pdb]

ATOM      1  N   ASN A 140       6.407 -17.376 -36.864  1.00100.18           N
ATOM      2  CA  ASN A 140       5.825 -15.996 -36.904  1.00 96.50           C
ATOM      3  C   ASN A 140       6.700 -14.916 -36.253  1.00 84.56           C
ATOM      4  O   ASN A 140       6.642 -13.756 -36.672  1.00 81.18           O
ATOM      5  CB  ASN A 140       4.397 -15.963 -36.337  1.00104.85           C
ATOM      6  CG  ASN A 140       4.343 -16.190 -34.832  1.00103.23           C
ATOM      7  OD1 ASN A 140       5.093 -15.584 -34.077  1.00 95.39           O
ATOM      8  ND2 ASN A 140       3.442 -17.049 -34.394  1.00113.56           N
ATOM      9  N   VAL A 141       7.488 -15.270 -35.234  1.00 80.89           N
ATOM     10  CA  VAL A 141       8.590 -14.378 -34.818  1.00 73.05           C
ATOM     11  C   VAL A 141       9.707 -14.493 -35.873  1.00 71.73           C
ATOM     12  O   VAL A 141      10.369 -13.504 -36.223  1.00 66.23           O
ATOM     13  CB  VAL A 141       9.109 -14.682 -33.396  1.00 75.34           C
ATOM     14  CG1 VAL A 141      10.403 -13.934 -33.113  1.00 71.71           C
ATOM     15  CG2 VAL A 141       8.058 -14.301 -32.362  1.00 79.26           C
ATOM     16  N   GLU A 142       9.891 -15.707 -36.389  1.00 79.13           N
ATOM     17  CA  GLU A 142      10.777 -15.944 -37.514  1.00 83.64           C
ATOM     18  C   GLU A 142      10.438 -14.998 -38.666  1.00 82.26           C
ATOM     19  O   GLU A 142      11.327 -14.367 -39.245  1.00 81.11           O
ATOM     20  CB  GLU A 142      10.644 -17.401 -37.978  1.00 95.84           C
ATOM     21  N   GLU A 143       9.148 -14.908 -38.991  1.00 85.40           N
ATOM     22  CA  GLU A 143       8.665 -14.008 -40.038  1.00 88.59           C
ATOM     23  C   GLU A 143       8.886 -12.544 -39.637  1.00 77.66           C
ATOM     24  O   GLU A 143       9.301 -11.729 -40.449  1.00 77.85           O
ATOM     25  CB  GLU A 143       7.180 -14.253 -40.327  1.00 99.06           C
ATOM     26  N   LEU A 144       8.606 -12.221 -38.381  1.00 70.56           N
ATOM     27  CA  LEU A 144       8.793 -10.860 -37.882  1.00 62.63           C
ATOM     28  C   LEU A 144      10.233 -10.366 -38.106  1.00 56.53           C
ATOM     29  O   LEU A 144      10.447  -9.274 -38.659  1.00 54.07           O
ATOM     30  CB  LEU A 144       8.418 -10.771 -36.400  1.00 60.45           C
ATOM     31  CG  LEU A 144       8.521  -9.383 -35.787  1.00 55.97           C
ATOM     32  CD1 LEU A 144       7.589  -8.400 -36.482  1.00 60.27           C
ATOM     33  CD2 LEU A 144       8.242  -9.438 -34.288  1.00 58.74           C
ATOM     34  N   ILE A 145      11.208 -11.177 -37.699  1.00 56.91           N
ATOM     35  CA  ILE A 145      12.611 -10.864 -37.937  1.00 56.20           C
ATOM     36  C   ILE A 145      12.881 -10.620 -39.420  1.00 60.95           C
ATOM     37  O   ILE A 145      13.603  -9.675 -39.763  1.00 58.57           O
ATOM     38  CB  ILE A 145      13.562 -11.943 -37.389  1.00 62.43           C
ATOM     39  CG1 ILE A 145      13.612 -11.843 -35.861  1.00 60.71           C
ATOM     40  CG2 ILE A 145      14.965 -11.777 -37.959  1.00 67.83           C
ATOM     41  CD1 ILE A 145      14.194 -13.046 -35.153  1.00 70.54           C
ATOM     42  N   LYS A 146      12.299 -11.436 -40.295  1.00 70.09           N
ATOM     43  CA  LYS A 146      12.451 -11.200 -41.735  1.00 79.61           C
ATOM     44  C   LYS A 146      11.894  -9.821 -42.135  1.00 76.27           C
ATOM     45  O   LYS A 146      12.526  -9.088 -42.920  1.00 79.17           O
ATOM     46  CB  LYS A 146      11.798 -12.313 -42.574  1.00 94.11           C
ATOM     47  N   MET A 147      10.722  -9.468 -41.599  1.00 72.97           N
ATOM     48  CA  MET A 147      10.111  -8.157 -41.873  1.00 73.04           C
ATOM     49  C   MET A 147      10.947  -6.977 -41.362  1.00 62.10           C
ATOM     50  O   MET A 147      11.079  -5.959 -42.043  1.00 64.30           O
ATOM     51  CB  MET A 147       8.711  -8.072 -41.268  1.00 75.57           C
ATOM     52  CG  MET A 147       7.597  -8.450 -42.212  1.00 92.85           C
ATOM     53  SD  MET A 147       5.997  -8.225 -41.425  1.00 99.87           S
ATOM     54  CE  MET A 147       5.888  -9.726 -40.455  1.00 95.71           C
ATOM     55  N   PHE A 148      11.501  -7.107 -40.170  1.00 53.18           N
ATOM     56  CA  PHE A 148      12.420  -6.103 -39.683  1.00 46.12           C
ATOM     57  C   PHE A 148      13.570  -6.014 -40.666  1.00 50.63           C
ATOM     58  O   PHE A 148      13.931  -4.932 -41.071  1.00 49.25           O
ATOM     59  CB  PHE A 148      12.961  -6.442 -38.313  1.00 41.25           C
ATOM     60  CG  PHE A 148      11.956  -6.295 -37.190  1.00 39.65           C
ATOM     61  CD1 PHE A 148      11.034  -5.255 -37.167  1.00 40.00           C
ATOM     62  CD2 PHE A 148      12.015  -7.138 -36.120  1.00 41.07           C
ATOM     63  CE1 PHE A 148      10.148  -5.093 -36.119  1.00 43.00           C
ATOM     64  CE2 PHE A 148      11.136  -6.978 -35.048  1.00 43.23           C
ATOM     65  CZ  PHE A 148      10.205  -5.958 -35.060  1.00 44.55           C
ATOM     66  N   ALA A 149      14.108  -7.157 -41.099  1.00 22.85           N
ATOM     67  CA  ALA A 149      15.238  -7.104 -42.025  1.00 24.50           C
ATOM     68  C   ALA A 149      14.858  -6.423 -43.347  1.00 26.47           C
ATOM     69  O   ALA A 149      15.654  -5.651 -43.889  1.00 26.25           O
ATOM     70  CB  ALA A 149      15.834  -8.473 -42.258  1.00 27.15           C
ATOM     71  N   HIS A 150      13.650  -6.688 -43.854  1.00 29.54           N
ATOM     72  CA  HIS A 150      13.157  -6.017 -45.076  1.00 32.05           C
ATOM     73  C   HIS A 150      13.157  -4.491 -44.985  1.00 29.79           C
ATOM     74  O   HIS A 150      13.425  -3.812 -45.975  1.00 28.51           O
ATOM     75  CB  HIS A 150      11.755  -6.506 -45.436  1.00 36.77           C
ATOM     76  CG  HIS A 150      11.094  -5.745 -46.554  1.00 40.46           C
ATOM     77  ND1 HIS A 150      11.360  -5.988 -47.888  1.00 44.16           N
ATOM     78  CD2 HIS A 150      10.165  -4.756 -46.534  1.00 41.37           C
ATOM     79  CE1 HIS A 150      10.629  -5.181 -48.640  1.00 45.55           C
ATOM     80  NE2 HIS A 150       9.898  -4.420 -47.844  1.00 45.02           N
ATOM     81  N   PHE A 151      12.854  -3.931 -43.819  1.00 26.30           N
ATOM     82  CA  PHE A 151      12.872  -2.465 -43.676  1.00 25.24           C
ATOM     83  C   PHE A 151      14.214  -1.900 -43.212  1.00 22.44           C
ATOM     84  O   PHE A 151      14.319  -0.696 -43.025  1.00 22.24           O
ATOM     85  CB  PHE A 151      11.749  -1.975 -42.738  1.00 26.07           C
ATOM     86  CG  PHE A 151      10.375  -2.094 -43.330  1.00 30.25           C
ATOM     87  CD1 PHE A 151       9.922  -1.159 -44.253  1.00 32.95           C
ATOM     88  CD2 PHE A 151       9.537  -3.166 -43.000  1.00 33.53           C
ATOM     89  CE1 PHE A 151       8.669  -1.279 -44.833  1.00 36.31           C
ATOM     90  CE2 PHE A 151       8.277  -3.290 -43.571  1.00 36.76           C
ATOM     91  CZ  PHE A 151       7.843  -2.346 -44.495  1.00 38.65           C
ATOM     92  N   ASP A 152      15.211  -2.756 -42.978  1.00 20.99           N
ATOM     93  CA  ASP A 152      16.566  -2.326 -42.588  1.00 18.55           C
ATOM     94  C   ASP A 152      17.356  -2.071 -43.872  1.00 18.16           C
ATOM     95  O   ASP A 152      18.021  -2.953 -44.425  1.00 19.21           O
ATOM     96  CB  ASP A 152      17.156  -3.418 -41.692  1.00 19.54           C
ATOM     97  CG  ASP A 152      18.579  -3.192 -41.282  1.00 19.92           C
ATOM     98  OD1 ASP A 152      19.183  -2.163 -41.602  1.00 21.13           O
ATOM     99  OD2 ASP A 152      19.133  -4.105 -40.619  1.00 21.92           O
ATOM    100  N   ASN A 153      17.216  -0.850 -44.394  1.00 16.90           N
ATOM    101  CA  ASN A 153      17.684  -0.559 -45.749  1.00 17.48           C
ATOM    102  C   ASN A 153      19.210  -0.725 -46.001  1.00 17.62           C
ATOM    103  O   ASN A 153      19.649  -1.133 -47.106  1.00 18.35           O
ATOM    104  CB  ASN A 153      17.261   0.828 -46.164  1.00 17.32           C
ATOM    105  CG  ASN A 153      17.409   1.044 -47.637  1.00 18.19           C
ATOM    106  OD1 ASN A 153      17.235   0.103 -48.458  1.00 19.40           O
ATOM    107  ND2 ASN A 153      17.805   2.243 -48.005  1.00 17.97           N
ATOM    108  N   ASN A 154      20.003  -0.440 -44.971  1.00 16.55           N
ATOM    109  CA  ASN A 154      21.452  -0.552 -45.015  1.00 17.77           C
ATOM    110  C   ASN A 154      21.999  -1.824 -44.348  1.00 19.28           C
ATOM    111  O   ASN A 154      23.209  -1.978 -44.181  1.00 20.69           O
ATOM    112  CB  ASN A 154      22.096   0.711 -44.418  1.00 17.08           C
ATOM    113  CG  ASN A 154      21.820   1.951 -45.255  1.00 17.39           C
ATOM    114  OD1 ASN A 154      21.523   1.862 -46.445  1.00 17.78           O
ATOM    115  ND2 ASN A 154      21.957   3.107 -44.649  1.00 16.92           N
ATOM    116  N   SER A 155      21.103  -2.720 -43.944  1.00 20.17           N
ATOM    117  CA  SER A 155      21.473  -3.990 -43.315  1.00 22.88           C
ATOM    118  C   SER A 155      22.418  -3.796 -42.125  1.00 23.39           C
ATOM    119  O   SER A 155      23.452  -4.454 -42.035  1.00 26.17           O
ATOM    120  CB  SER A 155      22.087  -4.948 -44.331  1.00 26.69           C
ATOM    121  OG  SER A 155      21.217  -5.163 -45.431  1.00 27.91           O
ATOM    122  N   THR A 156      22.083  -2.852 -41.264  1.00 21.80           N
ATOM    123  CA  THR A 156      22.888  -2.517 -40.095  1.00 22.08           C
ATOM    124  C   THR A 156      22.503  -3.376 -38.897  1.00 22.22           C
ATOM    125  O   THR A 156      23.253  -3.447 -37.928  1.00 23.19           O
ATOM    126  CB  THR A 156      22.669  -1.058 -39.664  1.00 21.45           C
ATOM    127  OG1 THR A 156      21.310  -0.896 -39.262  1.00 20.73           O
ATOM    128  CG2 THR A 156      22.976  -0.063 -40.800  1.00 22.87           C
ATOM    129  N   GLY A 157      21.318  -3.978 -38.944  1.00 20.58           N
ATOM    130  CA  GLY A 157      20.797  -4.753 -37.798  1.00 21.40           C
ATOM    131  C   GLY A 157      20.086  -3.863 -36.789  1.00 19.52           C
ATOM    132  O   GLY A 157      19.657  -4.350 -35.709  1.00 19.68           O
ATOM    133  N   TYR A 158      20.000  -2.575 -37.097  1.00 18.37           N
ATOM    134  CA  TYR A 158      19.321  -1.618 -36.244  1.00 18.64           C
ATOM    135  C   TYR A 158      18.104  -0.969 -36.930  1.00 16.97           C
ATOM    136  O   TYR A 158      18.152  -0.655 -38.109  1.00 17.41           O
ATOM    137  CB  TYR A 158      20.274  -0.524 -35.796  1.00 20.51           C
ATOM    138  CG  TYR A 158      21.278  -1.014 -34.827  1.00 23.81           C
ATOM    139  CD1 TYR A 158      21.035  -0.964 -33.462  1.00 25.64           C
ATOM    140  CD2 TYR A 158      22.495  -1.531 -35.272  1.00 27.43           C
ATOM    141  CE1 TYR A 158      21.985  -1.414 -32.555  1.00 28.63           C
ATOM    142  CE2 TYR A 158      23.435  -1.993 -34.378  1.00 30.74           C
ATOM    143  CZ  TYR A 158      23.167  -1.935 -33.027  1.00 31.68           C
ATOM    144  OH  TYR A 158      24.102  -2.374 -32.137  1.00 36.26           O
ATOM    145  N   LEU A 159      17.040  -0.764 -36.147  1.00 15.28           N
ATOM    146  CA  LEU A 159      15.897   0.055 -36.550  1.00 14.56           C
ATOM    147  C   LEU A 159      15.534   0.945 -35.391  1.00 14.51           C
ATOM    148  O   LEU A 159      15.861   0.631 -34.254  1.00 15.30           O
ATOM    149  CB  LEU A 159      14.648  -0.787 -36.907  1.00 14.99           C
ATOM    150  CG  LEU A 159      14.722  -1.616 -38.191  1.00 16.55           C
ATOM    151  CD1 LEU A 159      13.495  -2.496 -38.287  1.00 17.75           C
ATOM    152  CD2 LEU A 159      14.818  -0.686 -39.377  1.00 16.72           C
ATOM    153  N   THR A 160      14.835   2.051 -35.678  1.00 13.92           N
ATOM    154  CA  THR A 160      14.341   2.912 -34.593  1.00 14.90           C
ATOM    155  C   THR A 160      13.152   2.246 -33.924  1.00 14.60           C
ATOM    156  O   THR A 160      12.444   1.424 -34.516  1.00 13.92           O
ATOM    157  CB  THR A 160      13.890   4.294 -35.074  1.00 16.22           C
ATOM    158  OG1 THR A 160      12.737   4.179 -35.879  1.00 17.94           O
ATOM    159  CG2 THR A 160      14.970   4.984 -35.851  1.00 16.46           C
ATOM    160  N   LYS A 161      12.906   2.623 -32.679  1.00 15.58           N
ATOM    161  CA  LYS A 161      11.703   2.115 -32.005  1.00 15.32           C
ATOM    162  C   LYS A 161      10.449   2.389 -32.830  1.00 15.93           C
ATOM    163  O   LYS A 161       9.563   1.547 -32.945  1.00 15.88           O
ATOM    164  CB  LYS A 161      11.574   2.699 -30.599  1.00 16.63           C
ATOM    165  CG  LYS A 161      12.584   2.156 -29.611  1.00 17.07           C
ATOM    166  CD  LYS A 161      12.442   2.867 -28.263  1.00 17.88           C
ATOM    167  CE  LYS A 161      13.450   2.371 -27.226  1.00 18.85           C
ATOM    168  NZ  LYS A 161      13.453   3.183 -25.979  1.00 20.28           N
ATOM    169  N   SER A 162      10.386   3.567 -33.426  1.00 16.02           N
ATOM    170  C   SER A 162       8.977   3.053 -35.390  1.00 17.34           C
ATOM    171  O   SER A 162       7.848   2.655 -35.650  1.00 19.22           O
ATOM    172  CA ASER A 162       9.240   3.990 -34.217  1.00 17.97           C
ATOM    173  CB ASER A 162       9.496   5.397 -34.746  1.00 19.91           C
ATOM    174  OG ASER A 162       8.435   5.788 -35.578  1.00 23.99           O
ATOM    175  N   GLN A 163      10.033   2.750 -36.114  1.00 16.21           N
ATOM    176  CA  GLN A 163       9.980   1.859 -37.242  1.00 16.31           C
ATOM    177  C   GLN A 163       9.495   0.513 -36.797  1.00 17.22           C
ATOM    178  O   GLN A 163       8.680  -0.105 -37.480  1.00 19.18           O
ATOM    179  CB  GLN A 163      11.360   1.724 -37.902  1.00 15.16           C
ATOM    180  CG  GLN A 163      11.734   2.945 -38.719  1.00 15.42           C
ATOM    181  CD  GLN A 163      13.194   2.998 -39.127  1.00 14.69           C
ATOM    182  OE1 GLN A 163      14.078   2.654 -38.374  1.00 15.15           O
ATOM    183  NE2 GLN A 163      13.440   3.461 -40.346  1.00 15.49           N
ATOM    184  N   MET A 164       9.984   0.054 -35.648  1.00 15.72           N
ATOM    185  CA  MET A 164       9.611  -1.226 -35.149  1.00 16.57           C
ATOM    186  C   MET A 164       8.161  -1.267 -34.701  1.00 17.21           C
ATOM    187  O   MET A 164       7.523  -2.219 -35.019  1.00 19.17           O
ATOM    188  CB  MET A 164      10.541  -1.667 -34.053  1.00 16.95           C
ATOM    189  CG  MET A 164      11.895  -1.987 -34.562  1.00 17.11           C
ATOM    190  SD  MET A 164      13.038  -2.477 -33.293  1.00 19.46           S
ATOM    191  CE  MET A 164      12.327  -4.060 -32.796  1.00 20.13           C
ATOM    192  N   LYS A 165       7.660  -0.203 -34.071  1.00 30.44           N
ATOM    193  CA  LYS A 165       6.251  -0.107 -33.690  1.00 34.51           C
ATOM    194  C   LYS A 165       5.346  -0.132 -34.912  1.00 39.61           C
ATOM    195  O   LYS A 165       4.313  -0.787 -34.898  1.00 45.91           O
ATOM    196  CB  LYS A 165       5.962   1.172 -32.909  1.00 39.20           C
ATOM    197  CG  LYS A 165       6.517   1.195 -31.500  1.00 39.97           C
ATOM    198  CD  LYS A 165       6.638   2.633 -30.965  1.00 48.08           C
ATOM    199  CE  LYS A 165       7.743   2.746 -29.928  1.00 50.04           C
ATOM    200  NZ  LYS A 165       7.980   4.110 -29.336  1.00 62.72           N
ATOM    201  N   ASN A 166       5.718   0.618 -35.946  1.00 41.71           N
ATOM    202  CA  ASN A 166       4.943   0.668 -37.198  1.00 51.85           C
ATOM    203  C   ASN A 166       4.775  -0.721 -37.787  1.00 52.75           C
ATOM    204  O   ASN A 166       3.692  -1.089 -38.257  1.00 63.29           O
ATOM    205  CB  ASN A 166       5.607   1.597 -38.227  1.00 59.20           C
ATOM    206  CG  ASN A 166       5.227   3.056 -38.037  1.00 70.90           C
ATOM    207  OD1 ASN A 166       4.896   3.489 -36.934  1.00 69.83           O
ATOM    208  ND2 ASN A 166       5.263   3.826 -39.119  1.00 87.48           N
ATOM    209  N   ILE A 167       5.851  -1.496 -37.723  1.00 45.94           N
ATOM    210  CA  ILE A 167       5.873  -2.853 -38.248  1.00 51.58           C
ATOM    211  C   ILE A 167       5.122  -3.823 -37.340  1.00 54.76           C
ATOM    212  O   ILE A 167       4.414  -4.691 -37.816  1.00 66.99           O
ATOM    213  CB  ILE A 167       7.335  -3.306 -38.447  1.00 49.43           C
ATOM    214  CG1 ILE A 167       7.931  -2.528 -39.619  1.00 54.47           C
ATOM    215  CG2 ILE A 167       7.420  -4.801 -38.721  1.00 59.75           C
ATOM    216  CD1 ILE A 167       9.430  -2.435 -39.620  1.00 53.72           C
ATOM    217  N   LEU A 168       5.300  -3.681 -36.031  1.00 48.22           N
ATOM    218  CA  LEU A 168       4.598  -4.517 -35.061  1.00 56.31           C
ATOM    219  C   LEU A 168       3.082  -4.300 -35.108  1.00 66.49           C
ATOM    220  O   LEU A 168       2.321  -5.241 -34.853  1.00 81.09           O
ATOM    221  CB  LEU A 168       5.119  -4.263 -33.649  1.00 51.61           C
ATOM    222  CG  LEU A 168       6.481  -4.882 -33.319  1.00 50.75           C
ATOM    223  CD1 LEU A 168       7.054  -4.303 -32.034  1.00 47.76           C
ATOM    224  CD2 LEU A 168       6.376  -6.392 -33.209  1.00 67.26           C
ATOM    225  N   THR A 169       2.637  -3.083 -35.439  1.00 55.71           N
ATOM    226  CA  THR A 169       1.211  -2.841 -35.691  1.00 64.85           C
ATOM    227  C   THR A 169       0.744  -3.705 -36.861  1.00 68.00           C
ATOM    228  O   THR A 169      -0.316  -4.315 -36.790  1.00 73.55           O
ATOM    229  CB  THR A 169       0.885  -1.360 -35.995  1.00 76.36           C
ATOM    230  OG1 THR A 169       1.461  -0.517 -34.991  1.00 76.08           O
ATOM    231  CG2 THR A 169      -0.633  -1.123 -36.022  1.00 92.95           C
ATOM    232  N   THR A 170       1.544  -3.775 -37.926  1.00 67.67           N
ATOM    233  CA  THR A 170       1.206  -4.620 -39.081  1.00 75.09           C
ATOM    234  C   THR A 170       1.665  -6.063 -38.821  1.00 70.24           C
ATOM    235  O   THR A 170       2.603  -6.537 -39.457  1.00 72.53           O
ATOM    236  CB  THR A 170       1.848  -4.081 -40.379  1.00 83.54           C
ATOM    237  N   TRP A 171       0.979  -6.752 -37.900  1.00 68.42           N
ATOM    238  CA  TRP A 171       1.398  -8.068 -37.364  1.00 68.05           C
ATOM    239  C   TRP A 171       0.946  -8.163 -35.908  1.00 65.46           C
ATOM    240  O   TRP A 171       0.354  -9.151 -35.490  1.00 71.05           O
ATOM    241  CB  TRP A 171       2.925  -8.246 -37.438  1.00 67.15           C
ATOM    242  CG  TRP A 171       3.470  -9.586 -37.017  1.00 75.14           C
ATOM    243  CD1 TRP A 171       3.753 -10.643 -37.833  1.00 88.18           C
ATOM    244  CD2 TRP A 171       3.848  -9.992 -35.694  1.00 77.10           C
ATOM    245  NE1 TRP A 171       4.261 -11.689 -37.102  1.00 98.94           N
ATOM    246  CE2 TRP A 171       4.327 -11.319 -35.785  1.00 92.68           C
ATOM    247  CE3 TRP A 171       3.810  -9.371 -34.437  1.00 72.09           C
ATOM    248  CZ2 TRP A 171       4.768 -12.040 -34.664  1.00104.45           C
ATOM    249  CZ3 TRP A 171       4.251 -10.088 -33.321  1.00 82.68           C
ATOM    250  CH2 TRP A 171       4.725 -11.408 -33.446  1.00 99.12           C
ATOM    251  N   ALA A 174      -0.263  -9.274 -32.284  1.00 83.36           N
ATOM    252  CA  ALA A 174      -0.688  -9.914 -31.046  1.00 94.99           C
ATOM    253  C   ALA A 174      -0.613  -8.952 -29.853  1.00 98.67           C
ATOM    254  O   ALA A 174      -1.566  -8.830 -29.083  1.00109.11           O
ATOM    255  CB  ALA A 174       0.161 -11.144 -30.785  1.00103.82           C
ATOM    256  N   LEU A 175       0.532  -8.284 -29.714  1.00 33.12           N
ATOM    257  CA  LEU A 175       0.779  -7.276 -28.665  1.00 27.89           C
ATOM    258  C   LEU A 175      -0.168  -6.108 -28.796  1.00 24.43           C
ATOM    259  O   LEU A 175      -0.560  -5.722 -29.910  1.00 26.60           O
ATOM    260  CB  LEU A 175       2.207  -6.686 -28.749  1.00 28.56           C
ATOM    261  CG  LEU A 175       3.370  -7.257 -27.919  1.00 31.72           C
ATOM    262  CD1 LEU A 175       3.346  -8.761 -27.931  1.00 37.79           C
ATOM    263  CD2 LEU A 175       4.675  -6.718 -28.500  1.00 35.39           C
ATOM    264  N   THR A 176      -0.526  -5.502 -27.676  1.00 21.30           N
ATOM    265  CA  THR A 176      -1.240  -4.239 -27.748  1.00 19.78           C
ATOM    266  C   THR A 176      -0.256  -3.147 -28.147  1.00 17.35           C
ATOM    267  O   THR A 176       0.956  -3.318 -28.017  1.00 17.02           O
ATOM    268  CB  THR A 176      -1.882  -3.852 -26.416  1.00 19.70           C
ATOM    269  OG1 THR A 176      -0.833  -3.550 -25.484  1.00 16.94           O
ATOM    270  CG2 THR A 176      -2.783  -4.964 -25.912  1.00 24.92           C
ATOM    271  N   ASP A 177      -0.767  -2.022 -28.633  1.00 17.32           N
ATOM    272  CA  ASP A 177       0.130  -0.881 -28.932  1.00 16.65           C
ATOM    273  C   ASP A 177       0.949  -0.525 -27.707  1.00 13.83           C
ATOM    274  O   ASP A 177       2.160  -0.233 -27.797  1.00 13.79           O
ATOM    275  CB  ASP A 177      -0.614   0.339 -29.456  1.00 18.94           C
ATOM    276  CG  ASP A 177      -1.082   0.179 -30.907  1.00 24.14           C
ATOM    277  OD1 ASP A 177      -0.847  -0.903 -31.529  1.00 27.04           O
ATOM    278  OD2 ASP A 177      -1.694   1.131 -31.447  1.00 28.18           O
ATOM    279  N   GLN A 178       0.309  -0.522 -26.548  1.00 13.06           N
ATOM    280  CA  GLN A 178       1.028  -0.141 -25.314  1.00 12.22           C
ATOM    281  C   GLN A 178       2.109  -1.153 -24.952  1.00 12.68           C
ATOM    282  O   GLN A 178       3.186  -0.790 -24.508  1.00 13.12           O
ATOM    283  CB  GLN A 178       0.030   0.048 -24.145  1.00 13.38           C
ATOM    284  CG  GLN A 178       0.691   0.639 -22.897  1.00 14.32           C
ATOM    285  CD  GLN A 178       1.155   2.046 -23.136  1.00 14.31           C
ATOM    286  OE1 GLN A 178       0.415   2.834 -23.710  1.00 14.55           O
ATOM    287  NE2 GLN A 178       2.377   2.387 -22.708  1.00 15.41           N
ATOM    288  N   GLU A 179       1.815  -2.430 -25.148  1.00 12.89           N
ATOM    289  CA  GLU A 179       2.814  -3.474 -24.891  1.00 13.02           C
ATOM    290  C   GLU A 179       4.017  -3.335 -25.791  1.00 12.93           C
ATOM    291  O   GLU A 179       5.133  -3.568 -25.350  1.00 13.35           O
ATOM    292  CB  GLU A 179       2.194  -4.878 -25.028  1.00 14.56           C
ATOM    293  CG  GLU A 179       1.240  -5.139 -23.902  1.00 15.68           C
ATOM    294  CD  GLU A 179       0.254  -6.286 -24.084  1.00 17.26           C
ATOM    295  OE1 GLU A 179       0.264  -6.938 -25.187  1.00 18.68           O
ATOM    296  OE2 GLU A 179      -0.552  -6.507 -23.135  1.00 17.13           O
ATOM    297  N   ALA A 180       3.802  -2.961 -27.031  1.00 13.08           N
ATOM    298  CA  ALA A 180       4.946  -2.716 -27.933  1.00 13.99           C
ATOM    299  C   ALA A 180       5.818  -1.593 -27.417  1.00 13.99           C
ATOM    300  O   ALA A 180       7.034  -1.738 -27.340  1.00 14.41           O
ATOM    301  CB  ALA A 180       4.474  -2.404 -29.326  1.00 15.37           C
ATOM    302  N   ILE A 181       5.208  -0.475 -27.036  1.00 13.57           N
ATOM    303  CA  ILE A 181       5.960   0.639 -26.418  1.00 13.21           C
ATOM    304  C   ILE A 181       6.750   0.171 -25.171  1.00 12.88           C
ATOM    305  O   ILE A 181       7.964   0.406 -25.032  1.00 13.83           O
ATOM    306  CB  ILE A 181       5.005   1.768 -26.042  1.00 13.43           C
ATOM    307  CG1 ILE A 181       4.479   2.404 -27.315  1.00 14.82           C
ATOM    308  CG2 ILE A 181       5.675   2.809 -25.166  1.00 14.02           C
ATOM    309  CD1 ILE A 181       3.321   3.375 -27.122  1.00 15.80           C
ATOM    310  N   ASP A 182       6.039  -0.490 -24.261  1.00 12.59           N
ATOM    311  CA  ASP A 182       6.626  -0.924 -23.018  1.00 13.57           C
ATOM    312  C   ASP A 182       7.769  -1.906 -23.255  1.00 13.11           C
ATOM    313  O   ASP A 182       8.760  -1.849 -22.569  1.00 14.24           O
ATOM    314  CB  ASP A 182       5.545  -1.518 -22.097  1.00 14.46           C
ATOM    315  CG  ASP A 182       4.464  -0.484 -21.657  1.00 16.07           C
ATOM    316  OD1 ASP A 182       4.678   0.741 -21.712  1.00 16.96           O
ATOM    317  OD2 ASP A 182       3.386  -0.894 -21.194  1.00 16.67           O
ATOM    318  N   ALA A 183       7.573  -2.875 -24.145  1.00 12.85           N
ATOM    319  CA  ALA A 183       8.604  -3.840 -24.461  1.00 13.39           C
ATOM    320  C   ALA A 183       9.853  -3.215 -25.016  1.00 13.77           C
ATOM    321  O   ALA A 183      10.958  -3.546 -24.591  1.00 14.71           O
ATOM    322  CB  ALA A 183       8.077  -4.910 -25.419  1.00 13.82           C
ATOM    323  N   LEU A 184       9.692  -2.309 -25.951  1.00 13.44           N
ATOM    324  CA  LEU A 184      10.850  -1.648 -26.518  1.00 13.89           C
ATOM    325  C   LEU A 184      11.550  -0.795 -25.483  1.00 13.89           C
ATOM    326  O   LEU A 184      12.767  -0.792 -25.420  1.00 15.40           O
ATOM    327  CB  LEU A 184      10.442  -0.844 -27.730  1.00 14.20           C
ATOM    328  CG  LEU A 184      10.163  -1.677 -28.960  1.00 15.04           C
ATOM    329  CD1 LEU A 184       9.306  -0.880 -29.926  1.00 15.84           C
ATOM    330  CD2 LEU A 184      11.464  -2.158 -29.588  1.00 16.26           C
ATOM    331  N   ASN A 185      10.797  -0.124 -24.627  1.00 14.28           N
ATOM    332  CA  ASN A 185      11.414   0.680 -23.565  1.00 15.59           C
ATOM    333  C   ASN A 185      12.072  -0.152 -22.466  1.00 15.82           C
ATOM    334  O   ASN A 185      13.121   0.223 -21.956  1.00 17.31           O
ATOM    335  CB  ASN A 185      10.435   1.677 -22.949  1.00 16.40           C
ATOM    336  CG  ASN A 185      10.035   2.767 -23.904  1.00 17.82           C
ATOM    337  OD1 ASN A 185      10.783   3.153 -24.826  1.00 19.28           O
ATOM    338  ND2 ASN A 185       8.880   3.341 -23.641  1.00 18.02           N
ATOM    339  N   ALA A 186      11.523  -1.316 -22.170  1.00 16.15           N
ATOM    340  CA  ALA A 186      12.160  -2.228 -21.226  1.00 17.27           C
ATOM    341  C   ALA A 186      13.496  -2.727 -21.771  1.00 17.88           C
ATOM    342  O   ALA A 186      14.443  -2.932 -21.035  1.00 19.18           O
ATOM    343  CB  ALA A 186      11.233  -3.400 -20.929  1.00 18.24           C
ATOM    344  N   PHE A 187      13.526  -2.998 -23.063  1.00 16.93           N
ATOM    345  CA  PHE A 187      14.701  -3.523 -23.705  1.00 17.71           C
ATOM    346  C   PHE A 187      15.840  -2.515 -23.779  1.00 18.70           C
ATOM    347  O   PHE A 187      16.975  -2.875 -23.548  1.00 19.77           O
ATOM    348  CB  PHE A 187      14.315  -4.051 -25.072  1.00 17.35           C
ATOM    349  CG  PHE A 187      15.468  -4.604 -25.861  1.00 18.78           C
ATOM    350  CD1 PHE A 187      16.009  -5.847 -25.584  1.00 20.25           C
ATOM    351  CD2 PHE A 187      16.018  -3.851 -26.880  1.00 19.35           C
ATOM    352  CE1 PHE A 187      17.081  -6.344 -26.316  1.00 21.91           C
ATOM    353  CE2 PHE A 187      17.066  -4.334 -27.614  1.00 20.57           C
ATOM    354  CZ  PHE A 187      17.618  -5.575 -27.330  1.00 22.12           C
ATOM    355  N   SER A 188      15.533  -1.258 -24.089  1.00 18.02           N
ATOM    356  CA  SER A 188      16.574  -0.275 -24.261  1.00 20.47           C
ATOM    357  C   SER A 188      16.062   1.130 -24.132  1.00 20.78           C
ATOM    358  O   SER A 188      14.958   1.415 -24.577  1.00 19.85           O
ATOM    359  CB  SER A 188      17.186  -0.402 -25.646  1.00 21.50           C
ATOM    360  OG  SER A 188      18.220   0.580 -25.833  1.00 22.54           O
ATOM    361  N   SER A 189      16.933   1.999 -23.597  1.00 22.96           N
ATOM    362  C   SER A 189      17.076   4.217 -24.694  1.00 24.94           C
ATOM    363  O   SER A 189      16.766   5.388 -24.789  1.00 27.64           O
ATOM    364  CA ASER A 189      16.637   3.419 -23.468  1.00 23.88           C
ATOM    365  CB ASER A 189      17.304   3.985 -22.206  1.00 25.57           C
ATOM    366  OG ASER A 189      16.647   3.497 -21.041  1.00 25.51           O
ATOM    367  N   GLU A 190      17.798   3.580 -25.612  1.00 33.81           N
ATOM    368  CA  GLU A 190      18.280   4.227 -26.854  1.00 32.59           C
ATOM    369  C   GLU A 190      17.266   4.043 -27.975  1.00 26.91           C
ATOM    370  O   GLU A 190      16.601   3.018 -28.034  1.00 23.96           O
ATOM    371  CB  GLU A 190      19.595   3.578 -27.314  1.00 34.38           C
ATOM    372  CG  GLU A 190      20.805   3.914 -26.447  1.00 43.10           C
ATOM    373  CD  GLU A 190      21.911   2.855 -26.465  1.00 46.91           C
ATOM    374  OE1 GLU A 190      21.715   1.748 -27.021  1.00 44.18           O
ATOM    375  OE2 GLU A 190      22.990   3.125 -25.885  1.00 56.93           O
ATOM    376  N   ASP A 191      17.205   4.992 -28.900  1.00 27.05           N
ATOM    377  CA  ASP A 191      16.198   4.944 -29.970  1.00 25.43           C
ATOM    378  C   ASP A 191      16.480   3.894 -31.009  1.00 22.21           C
ATOM    379  O   ASP A 191      15.547   3.424 -31.658  1.00 22.32           O
ATOM    380  CB  ASP A 191      16.076   6.276 -30.708  1.00 30.19           C
ATOM    381  CG  ASP A 191      15.604   7.413 -29.829  1.00 36.66           C
ATOM    382  OD1 ASP A 191      14.788   7.175 -28.888  1.00 37.99           O
ATOM    383  OD2 ASP A 191      16.025   8.567 -30.117  1.00 42.42           O
ATOM    384  N   ASN A 192      17.747   3.565 -31.225  1.00 20.95           N
ATOM    385  CA  ASN A 192      18.113   2.575 -32.237  1.00 19.03           C
ATOM    386  C   ASN A 192      18.233   1.229 -31.562  1.00 17.93           C
ATOM    387  O   ASN A 192      18.990   1.094 -30.579  1.00 19.99           O
ATOM    388  CB  ASN A 192      19.433   2.934 -32.885  1.00 21.54           C
ATOM    389  CG  ASN A 192      19.358   4.232 -33.631  1.00 25.05           C
ATOM    390  OD1 ASN A 192      18.440   4.443 -34.389  1.00 25.30           O
ATOM    391  ND2 ASN A 192      20.308   5.131 -33.392  1.00 30.03           N
ATOM    392  N   ILE A 193      17.530   0.247 -32.113  1.00 16.32           N
ATOM    393  CA  ILE A 193      17.353  -1.068 -31.486  1.00 16.56           C
ATOM    394  C   ILE A 193      17.926  -2.193 -32.344  1.00 17.00           C
ATOM    395  O   ILE A 193      17.665  -2.242 -33.517  1.00 16.33           O
ATOM    396  CB  ILE A 193      15.851  -1.373 -31.339  1.00 17.79           C
ATOM    397  CG1 ILE A 193      15.192  -0.260 -30.507  1.00 18.39           C
ATOM    398  CG2 ILE A 193      15.627  -2.786 -30.805  1.00 21.42           C
ATOM    399  CD1 ILE A 193      15.558  -0.244 -29.031  1.00 20.43           C
ATOM    400  N   ASP A 194      18.696  -3.069 -31.724  1.00 20.59           N
ATOM    401  CA  ASP A 194      19.193  -4.310 -32.347  1.00 20.45           C
ATOM    402  C   ASP A 194      17.985  -5.237 -32.396  1.00 18.25           C
ATOM    403  O   ASP A 194      17.642  -5.913 -31.383  1.00 17.81           O
ATOM    404  CB  ASP A 194      20.327  -4.893 -31.463  1.00 22.99           C
ATOM    405  CG  ASP A 194      20.911  -6.244 -31.957  1.00 24.94           C
ATOM    406  OD1 ASP A 194      20.309  -7.013 -32.731  1.00 24.07           O
ATOM    407  OD2 ASP A 194      22.021  -6.565 -31.458  1.00 29.36           O
ATOM    408  N   TYR A 195      17.290  -5.240 -33.536  1.00 17.64           N
ATOM    409  CA  TYR A 195      16.002  -5.921 -33.591  1.00 17.05           C
ATOM    410  C   TYR A 195      16.092  -7.429 -33.408  1.00 17.99           C
ATOM    411  O   TYR A 195      15.179  -8.044 -32.828  1.00 17.69           O
ATOM    412  CB  TYR A 195      15.204  -5.572 -34.829  1.00 17.84           C
ATOM    413  CG  TYR A 195      15.926  -5.778 -36.123  1.00 18.93           C
ATOM    414  CD1 TYR A 195      15.992  -7.016 -36.720  1.00 20.37           C
ATOM    415  CD2 TYR A 195      16.478  -4.706 -36.789  1.00 19.34           C
ATOM    416  CE1 TYR A 195      16.657  -7.196 -37.922  1.00 22.42           C
ATOM    417  CE2 TYR A 195      17.108  -4.863 -38.002  1.00 21.04           C
ATOM    418  CZ  TYR A 195      17.179  -6.097 -38.584  1.00 22.53           C
ATOM    419  OH  TYR A 195      17.825  -6.250 -39.792  1.00 24.83           O
ATOM    420  N   LYS A 196      17.190  -8.033 -33.833  1.00 19.96           N
ATOM    421  CA  LYS A 196      17.371  -9.468 -33.637  1.00 22.38           C
ATOM    422  C   LYS A 196      17.482  -9.822 -32.183  1.00 21.74           C
ATOM    423  O   LYS A 196      16.869 -10.780 -31.725  1.00 22.30           O
ATOM    424  CB  LYS A 196      18.615  -9.958 -34.363  1.00 26.19           C
ATOM    425  CG  LYS A 196      18.416  -9.996 -35.867  1.00 29.31           C
ATOM    426  CD  LYS A 196      19.501 -10.792 -36.595  1.00 34.40           C
ATOM    427  CE  LYS A 196      20.886 -10.106 -36.704  1.00 36.19           C
ATOM    428  NZ  LYS A 196      20.978  -8.674 -37.168  1.00 34.27           N
ATOM    429  N   LEU A 197      18.241  -9.020 -31.458  1.00 21.14           N
ATOM    430  CA  LEU A 197      18.419  -9.239 -30.025  1.00 21.54           C
ATOM    431  C   LEU A 197      17.128  -8.960 -29.274  1.00 18.98           C
ATOM    432  O   LEU A 197      16.811  -9.640 -28.300  1.00 19.03           O
ATOM    433  CB  LEU A 197      19.553  -8.352 -29.512  1.00 23.78           C
ATOM    434  CG  LEU A 197      19.984  -8.565 -28.049  1.00 26.33           C
ATOM    435  CD1 LEU A 197      20.365 -10.018 -27.725  1.00 29.21           C
ATOM    436  CD2 LEU A 197      21.132  -7.625 -27.729  1.00 29.64           C
ATOM    437  N   PHE A 198      16.396  -7.951 -29.727  1.00 17.34           N
ATOM    438  CA  PHE A 198      15.075  -7.637 -29.143  1.00 16.48           C
ATOM    439  C   PHE A 198      14.146  -8.832 -29.271  1.00 17.25           C
ATOM    440  O   PHE A 198      13.463  -9.265 -28.312  1.00 16.85           O
ATOM    441  CB  PHE A 198      14.463  -6.411 -29.829  1.00 16.15           C
ATOM    442  CG  PHE A 198      13.033  -6.181 -29.448  1.00 15.95           C
ATOM    443  CD1 PHE A 198      12.715  -5.557 -28.246  1.00 16.61           C
ATOM    444  CD2 PHE A 198      12.003  -6.623 -30.275  1.00 17.01           C
ATOM    445  CE1 PHE A 198      11.377  -5.360 -27.895  1.00 17.74           C
ATOM    446  CE2 PHE A 198      10.689  -6.436 -29.937  1.00 18.28           C
ATOM    447  CZ  PHE A 198      10.370  -5.811 -28.733  1.00 18.66           C
ATOM    448  N   CYS A 199      14.141  -9.423 -30.447  1.00 18.62           N
ATOM    449  CA  CYS A 199      13.252 -10.553 -30.672  1.00 21.21           C
ATOM    450  C   CYS A 199      13.682 -11.733 -29.797  1.00 22.51           C
ATOM    451  O   CYS A 199      12.839 -12.387 -29.164  1.00 23.31           O
ATOM    452  CB  CYS A 199      13.260 -10.952 -32.127  1.00 23.47           C
ATOM    453  SG  CYS A 199      12.328  -9.771 -33.151  1.00 25.27           S
ATOM    454  N   GLU A 200      14.984 -11.990 -29.759  1.00 23.54           N
ATOM    455  CA  GLU A 200      15.495 -13.099 -28.946  1.00 26.51           C
ATOM    456  C   GLU A 200      15.154 -12.960 -27.456  1.00 24.87           C
ATOM    457  O   GLU A 200      14.761 -13.938 -26.809  1.00 25.33           O
ATOM    458  CB  GLU A 200      17.002 -13.232 -29.108  1.00 31.28           C
ATOM    459  CG  GLU A 200      17.409 -13.931 -30.407  1.00 37.18           C
ATOM    460  CD  GLU A 200      18.891 -13.762 -30.772  1.00 42.88           C
ATOM    461  OE1 GLU A 200      19.585 -12.952 -30.108  1.00 44.99           O
ATOM    462  OE2 GLU A 200      19.372 -14.431 -31.732  1.00 49.59           O
ATOM    463  N   ASP A 201      15.358 -11.767 -26.916  1.00 22.61           N
ATOM    464  CA  ASP A 201      15.140 -11.503 -25.509  1.00 22.33           C
ATOM    465  C   ASP A 201      13.675 -11.353 -25.149  1.00 20.31           C
ATOM    466  O   ASP A 201      13.238 -11.904 -24.123  1.00 20.47           O
ATOM    467  CB  ASP A 201      15.886 -10.243 -25.069  1.00 23.45           C
ATOM    468  CG  ASP A 201      17.409 -10.438 -24.950  1.00 27.57           C
ATOM    469  OD1 ASP A 201      17.955 -11.576 -25.061  1.00 30.67           O
ATOM    470  OD2 ASP A 201      18.078  -9.410 -24.704  1.00 30.14           O
ATOM    471  N   ILE A 202      12.927 -10.587 -25.937  1.00 18.36           N
ATOM    472  CA  ILE A 202      11.575 -10.186 -25.520  1.00 18.08           C
ATOM    473  C   ILE A 202      10.486 -11.088 -26.064  1.00 19.08           C
ATOM    474  O   ILE A 202       9.427 -11.264 -25.420  1.00 19.21           O
ATOM    475  CB  ILE A 202      11.268  -8.741 -25.942  1.00 18.06           C
ATOM    476  CG1 ILE A 202      12.209  -7.762 -25.211  1.00 18.84           C
ATOM    477  CG2 ILE A 202       9.803  -8.390 -25.689  1.00 19.21           C
ATOM    478  CD1 ILE A 202      12.075  -7.680 -23.702  1.00 20.89           C
ATOM    479  N   LEU A 203      10.711 -11.630 -27.258  1.00 19.70           N
ATOM    480  CA  LEU A 203       9.667 -12.357 -27.969  1.00 22.77           C
ATOM    481  C   LEU A 203       9.825 -13.864 -28.080  1.00 26.19           C
ATOM    482  O   LEU A 203       8.852 -14.536 -28.384  1.00 29.31           O
ATOM    483  CB  LEU A 203       9.499 -11.778 -29.377  1.00 23.12           C
ATOM    484  CG  LEU A 203       9.070 -10.306 -29.434  1.00 22.37           C
ATOM    485  CD1 LEU A 203       8.866  -9.838 -30.857  1.00 23.97           C
ATOM    486  CD2 LEU A 203       7.796 -10.092 -28.624  1.00 23.89           C
ATOM    487  N   GLN A 204      11.008 -14.393 -27.801  1.00 28.02           N
ATOM    488  CA  GLN A 204      11.291 -15.824 -28.000  1.00 34.00           C
ATOM    489  C   GLN A 204      11.522 -16.574 -26.698  1.00 35.56           C
ATOM    490  O   GLN A 204      11.630 -17.822 -26.692  1.00 39.80           O
ATOM    491  CB  GLN A 204      12.500 -15.988 -28.905  1.00 37.05           C
ATOM    492  CG  GLN A 204      12.156 -16.594 -30.254  1.00 43.80           C
ATOM    493  CD  GLN A 204      12.989 -16.051 -31.387  1.00 46.26           C
ATOM    494  OE1 GLN A 204      13.968 -15.319 -31.180  1.00 46.90           O
ATOM    495  NE2 GLN A 204      12.586 -16.377 -32.610  1.00 51.69           N
ATOM    496  OXT GLN A 204      11.631 -15.931 -25.649  1.00 34.03           O
ATOM    497  N   VAL B   3       0.414  -5.451 -18.098  1.00 15.83           N
ATOM    498  CA  VAL B   3      -0.071  -6.208 -16.962  1.00 15.71           C
ATOM    499  C   VAL B   3       0.310  -5.455 -15.707  1.00 16.75           C
ATOM    500  O   VAL B   3       1.494  -5.239 -15.484  1.00 16.23           O
ATOM    501  CB  VAL B   3       0.592  -7.586 -16.903  1.00 16.66           C
ATOM    502  CG1 VAL B   3      -0.206  -8.488 -15.969  1.00 17.91           C
ATOM    503  CG2 VAL B   3       0.627  -8.224 -18.275  1.00 17.36           C
ATOM    504  N   GLN B   4      -0.668  -5.084 -14.883  1.00 16.51           N
ATOM    505  CA  GLN B   4      -0.382  -4.567 -13.554  1.00 18.14           C
ATOM    506  C   GLN B   4      -0.224  -5.796 -12.686  1.00 15.78           C
ATOM    507  O   GLN B   4      -1.042  -6.688 -12.756  1.00 16.16           O
ATOM    508  CB  GLN B   4      -1.496  -3.694 -13.009  1.00 22.10           C
ATOM    509  CG  GLN B   4      -1.179  -3.218 -11.593  1.00 27.01           C
ATOM    510  CD  GLN B   4      -1.657  -1.816 -11.253  1.00 33.90           C
ATOM    511  OE1 GLN B   4      -2.254  -1.090 -12.095  1.00 38.62           O
ATOM    512  NE2 GLN B   4      -1.455  -1.438  -9.982  1.00 36.46           N
ATOM    513  N   LEU B   5       0.757  -5.781 -11.785  1.00 14.02           N
ATOM    514  CA  LEU B   5       1.096  -6.952 -10.972  1.00 13.58           C
ATOM    515  C   LEU B   5       1.273  -6.542  -9.514  1.00 14.07           C
ATOM    516  O   LEU B   5       1.971  -5.584  -9.234  1.00 14.89           O
ATOM    517  CB  LEU B   5       2.394  -7.566 -11.459  1.00 13.47           C
ATOM    518  CG  LEU B   5       2.373  -8.231 -12.828  1.00 13.48           C
ATOM    519  CD1 LEU B   5       3.805  -8.508 -13.270  1.00 14.06           C
ATOM    520  CD2 LEU B   5       1.517  -9.466 -12.889  1.00 14.48           C
ATOM    521  N   GLN B   6       0.662  -7.273  -8.588  1.00 14.49           N
ATOM    522  CA  GLN B   6       0.792  -6.975  -7.185  1.00 15.23           C
ATOM    523  C   GLN B   6       0.905  -8.276  -6.398  1.00 14.72           C
ATOM    524  O   GLN B   6      -0.018  -9.087  -6.406  1.00 16.35           O
ATOM    525  CB  GLN B   6      -0.402  -6.178  -6.668  1.00 17.37           C
ATOM    526  CG  GLN B   6      -0.305  -5.874  -5.182  1.00 18.94           C
ATOM    527  CD  GLN B   6       0.886  -5.013  -4.795  1.00 20.03           C
ATOM    528  OE1 GLN B   6       1.003  -3.864  -5.233  1.00 21.27           O
ATOM    529  NE2 GLN B   6       1.807  -5.589  -3.987  1.00 19.95           N
ATOM    530  N   GLU B   7       2.013  -8.412  -5.671  1.00 14.65           N
ATOM    531  CA  GLU B   7       2.260  -9.569  -4.823  1.00 14.99           C
ATOM    532  C   GLU B   7       1.603  -9.409  -3.473  1.00 15.82           C
ATOM    533  O   GLU B   7       1.445  -8.281  -2.963  1.00 15.67           O
ATOM    534  CB  GLU B   7       3.756  -9.716  -4.564  1.00 15.40           C
ATOM    535  CG  GLU B   7       4.670  -9.837  -5.781  1.00 15.67           C
ATOM    536  CD  GLU B   7       5.090  -8.501  -6.394  1.00 15.97           C
ATOM    537  OE1 GLU B   7       4.618  -7.419  -5.949  1.00 17.25           O
ATOM    538  OE2 GLU B   7       5.902  -8.512  -7.314  1.00 16.91           O
ATOM    539  N   SER B   8       1.365 -10.553  -2.858  1.00 16.94           N
ATOM    540  CA  SER B   8       0.883 -10.624  -1.503  1.00 18.24           C
ATOM    541  C   SER B   8       1.359 -11.925  -0.865  1.00 17.66           C
ATOM    542  O   SER B   8       1.867 -12.819  -1.531  1.00 16.37           O
ATOM    543  CB  SER B   8      -0.635 -10.525  -1.483  1.00 21.13           C
ATOM    544  OG  SER B   8      -1.217 -11.580  -2.193  1.00 24.31           O
ATOM    545  N   GLY B   9       1.221 -12.015   0.452  1.00 17.51           N
ATOM    546  CA  GLY B   9       1.630 -13.229   1.157  1.00 18.88           C
ATOM    547  C   GLY B   9       3.011 -13.177   1.781  1.00 19.60           C
ATOM    548  O   GLY B   9       3.432 -14.153   2.389  1.00 22.66           O
ATOM    549  N   GLY B  10       3.692 -12.045   1.694  1.00 20.09           N
ATOM    550  CA  GLY B  10       5.015 -11.937   2.286  1.00 21.06           C
ATOM    551  C   GLY B  10       4.954 -12.005   3.788  1.00 22.89           C
ATOM    552  O   GLY B  10       3.886 -11.806   4.403  1.00 23.73           O
ATOM    553  N   GLY B  11       6.104 -12.240   4.402  1.00 22.91           N
ATOM    554  CA  GLY B  11       6.194 -12.262   5.850  1.00 23.95           C
ATOM    555  C   GLY B  11       7.318 -13.157   6.305  1.00 25.13           C
ATOM    556  O   GLY B  11       8.256 -13.424   5.556  1.00 24.58           O
ATOM    557  N   THR B  12       7.203 -13.611   7.550  1.00 26.94           N
ATOM    558  CA  THR B  12       8.239 -14.379   8.208  1.00 29.97           C
ATOM    559  C   THR B  12       7.815 -15.852   8.294  1.00 30.53           C
ATOM    560  O   THR B  12       6.649 -16.165   8.474  1.00 32.01           O
ATOM    561  CB  THR B  12       8.557 -13.770   9.586  1.00 32.41           C
ATOM    562  OG1 THR B  12       8.768 -12.357   9.408  1.00 34.95           O
ATOM    563  CG2 THR B  12       9.812 -14.376  10.147  1.00 35.01           C
ATOM    564  N   VAL B  13       8.773 -16.738   8.107  1.00 29.17           N
ATOM    565  CA  VAL B  13       8.537 -18.164   8.111  1.00 26.43           C
ATOM    566  C   VAL B  13       9.772 -18.808   8.771  1.00 25.10           C
ATOM    567  O   VAL B  13      10.901 -18.375   8.554  1.00 24.45           O
ATOM    568  CB  VAL B  13       8.352 -18.680   6.667  1.00 25.35           C
ATOM    569  CG1 VAL B  13       9.535 -18.319   5.781  1.00 26.27           C
ATOM    570  CG2 VAL B  13       8.064 -20.167   6.617  1.00 24.43           C
ATOM    571  N   GLN B  14       9.554 -19.844   9.569  1.00 26.24           N
ATOM    572  CA  GLN B  14      10.654 -20.584  10.191  1.00 26.91           C
ATOM    573  C   GLN B  14      11.438 -21.385   9.184  1.00 25.65           C
ATOM    574  O   GLN B  14      10.840 -21.907   8.216  1.00 25.19           O
ATOM    575  CB  GLN B  14      10.075 -21.603  11.161  1.00 31.99           C
ATOM    576  CG  GLN B  14       9.173 -20.988  12.203  1.00 36.66           C
ATOM    577  CD  GLN B  14       9.762 -21.068  13.581  1.00 42.28           C
ATOM    578  OE1 GLN B  14      10.909 -20.665  13.813  1.00 45.38           O
ATOM    579  NE2 GLN B  14       8.985 -21.582  14.516  1.00 48.52           N
ATOM    580  N   PRO B  15      12.754 -21.577   9.431  1.00 25.86           N
ATOM    581  CA  PRO B  15      13.472 -22.538   8.607  1.00 27.49           C
ATOM    582  C   PRO B  15      12.748 -23.877   8.579  1.00 30.05           C
ATOM    583  O   PRO B  15      12.316 -24.382   9.631  1.00 31.59           O
ATOM    584  CB  PRO B  15      14.825 -22.650   9.298  1.00 30.21           C
ATOM    585  CG  PRO B  15      15.022 -21.287   9.859  1.00 28.18           C
ATOM    586  CD  PRO B  15      13.655 -20.927  10.397  1.00 26.71           C
ATOM    587  N   GLY B  16      12.644 -24.439   7.379  1.00 31.01           N
ATOM    588  CA  GLY B  16      11.969 -25.704   7.155  1.00 34.65           C
ATOM    589  C   GLY B  16      10.486 -25.568   6.917  1.00 32.25           C
ATOM    590  O   GLY B  16       9.825 -26.544   6.545  1.00 35.65           O
ATOM    591  N   GLY B  17       9.960 -24.350   7.082  1.00 28.52           N
ATOM    592  CA  GLY B  17       8.534 -24.104   6.996  1.00 27.02           C
ATOM    593  C   GLY B  17       8.073 -23.862   5.566  1.00 25.19           C
ATOM    594  O   GLY B  17       8.844 -24.041   4.605  1.00 25.62           O
ATOM    595  N   SER B  18       6.815 -23.455   5.446  1.00 24.39           N
ATOM    596  CA  SER B  18       6.169 -23.230   4.133  1.00 24.14           C
ATOM    597  C   SER B  18       5.464 -21.892   4.136  1.00 22.72           C
ATOM    598  O   SER B  18       4.990 -21.453   5.184  1.00 23.06           O
ATOM    599  CB  SER B  18       5.114 -24.311   3.823  1.00 26.64           C
ATOM    600  OG  SER B  18       5.672 -25.627   3.718  1.00 31.17           O
ATOM    601  N   LEU B  19       5.396 -21.247   2.964  1.00 22.39           N
ATOM    602  CA  LEU B  19       4.735 -19.968   2.777  1.00 24.44           C
ATOM    603  C   LEU B  19       4.292 -19.930   1.320  1.00 25.33           C
ATOM    604  O   LEU B  19       4.962 -20.480   0.455  1.00 25.73           O
ATOM    605  CB  LEU B  19       5.732 -18.841   3.070  1.00 26.32           C
ATOM    606  CG  LEU B  19       5.307 -17.391   2.934  1.00 30.32           C
ATOM    607  CD1 LEU B  19       6.009 -16.495   3.931  1.00 31.78           C
ATOM    608  CD2 LEU B  19       5.564 -16.923   1.517  1.00 34.14           C
ATOM    609  N   LYS B  20       3.157 -19.323   1.021  1.00 18.45           N
ATOM    610  CA  LYS B  20       2.766 -19.218  -0.360  1.00 17.39           C
ATOM    611  C   LYS B  20       2.531 -17.785  -0.766  1.00 16.48           C
ATOM    612  O   LYS B  20       1.762 -17.084  -0.119  1.00 16.89           O
ATOM    613  CB  LYS B  20       1.496 -19.990  -0.562  1.00 18.45           C
ATOM    614  CG  LYS B  20       0.993 -20.040  -1.991  1.00 19.01           C
ATOM    615  CD  LYS B  20      -0.149 -21.018  -2.094  1.00 21.44           C
ATOM    616  CE  LYS B  20      -0.443 -21.332  -3.529  1.00 21.88           C
ATOM    617  NZ  LYS B  20      -1.217 -22.592  -3.688  1.00 24.06           N
ATOM    618  N   LEU B  21       3.213 -17.347  -1.817  1.00 14.58           N
ATOM    619  CA  LEU B  21       3.041 -16.023  -2.362  1.00 14.50           C
ATOM    620  C   LEU B  21       2.024 -16.041  -3.465  1.00 13.87           C
ATOM    621  O   LEU B  21       1.935 -17.015  -4.194  1.00 13.45           O
ATOM    622  CB  LEU B  21       4.355 -15.478  -2.951  1.00 14.43           C
ATOM    623  CG  LEU B  21       5.537 -15.381  -1.965  1.00 15.32           C
ATOM    624  CD1 LEU B  21       6.685 -14.763  -2.727  1.00 15.33           C
ATOM    625  CD2 LEU B  21       5.121 -14.537  -0.792  1.00 16.39           C
ATOM    626  N   SER B  22       1.245 -14.965  -3.564  1.00 14.92           N
ATOM    627  CA  SER B  22       0.293 -14.765  -4.662  1.00 14.73           C
ATOM    628  C   SER B  22       0.717 -13.483  -5.414  1.00 15.24           C
ATOM    629  O   SER B  22       1.395 -12.596  -4.869  1.00 14.78           O
ATOM    630  CB  SER B  22      -1.144 -14.618  -4.135  1.00 16.38           C
ATOM    631  OG  SER B  22      -1.624 -15.744  -3.405  1.00 19.40           O
ATOM    632  N   CYS B  23       0.327 -13.421  -6.675  1.00 15.11           N
ATOM    633  CA  CYS B  23       0.554 -12.258  -7.507  1.00 16.02           C
ATOM    634  C   CYS B  23      -0.699 -12.108  -8.331  1.00 16.66           C
ATOM    635  O   CYS B  23      -1.119 -13.041  -8.998  1.00 17.65           O
ATOM    636  CB  CYS B  23       1.760 -12.525  -8.359  1.00 16.82           C
ATOM    637  SG  CYS B  23       1.956 -11.285  -9.666  1.00 21.60           S
ATOM    638  N   SER B  24      -1.380 -10.986  -8.177  1.00 16.60           N
ATOM    639  CA  SER B  24      -2.584 -10.723  -8.932  1.00 18.26           C
ATOM    640  C   SER B  24      -2.193  -9.873 -10.124  1.00 17.21           C
ATOM    641  O   SER B  24      -1.407  -8.942  -9.992  1.00 16.86           O
ATOM    642  CB  SER B  24      -3.565  -9.928  -8.111  1.00 22.39           C
ATOM    643  OG  SER B  24      -2.929  -8.751  -7.677  1.00 30.83           O
ATOM    644  N   ALA B  25      -2.826 -10.162 -11.250  1.00 15.91           N
ATOM    645  CA  ALA B  25      -2.467  -9.559 -12.510  1.00 15.17           C
ATOM    646  C   ALA B  25      -3.697  -8.907 -13.104  1.00 15.78           C
ATOM    647  O   ALA B  25      -4.792  -9.469 -13.034  1.00 15.55           O
ATOM    648  CB  ALA B  25      -1.957 -10.635 -13.440  1.00 15.78           C
ATOM    649  N   ALA B  26      -3.505  -7.736 -13.676  1.00 15.37           N
ATOM    650  CA  ALA B  26      -4.574  -7.056 -14.415  1.00 16.41           C
ATOM    651  C   ALA B  26      -4.064  -6.857 -15.810  1.00 16.48           C
ATOM    652  O   ALA B  26      -3.464  -5.839 -16.096  1.00 17.20           O
ATOM    653  CB  ALA B  26      -4.957  -5.743 -13.766  1.00 17.73           C
ATOM    654  N   PRO B  27      -4.255  -7.875 -16.676  1.00 16.88           N
ATOM    655  CA  PRO B  27      -3.701  -7.826 -18.027  1.00 16.59           C
ATOM    656  C   PRO B  27      -4.673  -7.235 -19.022  1.00 17.24           C
ATOM    657  O   PRO B  27      -5.894  -7.353 -18.857  1.00 19.02           O
ATOM    658  CB  PRO B  27      -3.452  -9.301 -18.314  1.00 15.47           C
ATOM    659  CG  PRO B  27      -4.578 -10.002 -17.639  1.00 16.04           C
ATOM    660  CD  PRO B  27      -4.803  -9.207 -16.365  1.00 16.50           C
ATOM    661  N   GLU B  28      -4.171  -6.599 -20.086  1.00 17.55           N
ATOM    662  CA  GLU B  28      -5.064  -6.021 -21.078  1.00 19.55           C
ATOM    663  C   GLU B  28      -5.631  -7.074 -22.015  1.00 18.60           C
ATOM    664  O   GLU B  28      -6.723  -6.903 -22.540  1.00 21.09           O
ATOM    665  CB  GLU B  28      -4.366  -4.893 -21.861  1.00 22.13           C
ATOM    666  CG  GLU B  28      -4.090  -3.664 -20.976  1.00 25.15           C
ATOM    667  CD  GLU B  28      -5.326  -3.042 -20.291  1.00 29.32           C
ATOM    668  OE1 GLU B  28      -5.982  -2.130 -20.865  1.00 30.08           O
ATOM    669  OE2 GLU B  28      -5.626  -3.453 -19.136  1.00 32.97           O
ATOM    670  N   ARG B  29      -4.861  -8.119 -22.274  1.00 17.79           N
ATOM    671  CA  ARG B  29      -5.311  -9.263 -23.055  1.00 17.63           C
ATOM    672  C   ARG B  29      -5.529 -10.422 -22.106  1.00 16.24           C
ATOM    673  O   ARG B  29      -5.231 -10.315 -20.947  1.00 15.30           O
ATOM    674  CB  ARG B  29      -4.317  -9.614 -24.136  1.00 18.37           C
ATOM    675  CG  ARG B  29      -4.079  -8.484 -25.106  1.00 20.86           C
ATOM    676  CD  ARG B  29      -3.156  -8.872 -26.241  1.00 22.60           C
ATOM    677  NE  ARG B  29      -1.772  -8.907 -25.803  1.00 22.38           N
ATOM    678  CZ  ARG B  29      -0.925  -9.926 -25.957  1.00 23.81           C
ATOM    679  NH1 ARG B  29      -1.321 -11.050 -26.589  1.00 25.86           N
ATOM    680  NH2 ARG B  29       0.328  -9.809 -25.524  1.00 22.17           N
ATOM    681  N   ALA B  30      -6.028 -11.553 -22.602  1.00 16.19           N
ATOM    682  CA  ALA B  30      -6.278 -12.667 -21.669  1.00 16.12           C
ATOM    683  C   ALA B  30      -4.976 -13.055 -21.004  1.00 14.19           C
ATOM    684  O   ALA B  30      -3.906 -13.044 -21.633  1.00 13.45           O
ATOM    685  CB  ALA B  30      -6.874 -13.847 -22.398  1.00 17.67           C
ATOM    686  N   PHE B  31      -5.026 -13.442 -19.739  1.00 13.68           N
ATOM    687  CA  PHE B  31      -3.787 -13.745 -18.991  1.00 13.29           C
ATOM    688  C   PHE B  31      -2.925 -14.875 -19.551  1.00 13.39           C
ATOM    689  O   PHE B  31      -1.703 -14.863 -19.399  1.00 12.65           O
ATOM    690  CB  PHE B  31      -4.128 -14.097 -17.546  1.00 13.47           C
ATOM    691  CG  PHE B  31      -3.014 -13.979 -16.583  1.00 12.89           C
ATOM    692  CD1 PHE B  31      -1.997 -13.047 -16.735  1.00 12.55           C
ATOM    693  CD2 PHE B  31      -3.034 -14.745 -15.455  1.00 13.62           C
ATOM    694  CE1 PHE B  31      -1.014 -12.945 -15.766  1.00 12.84           C
ATOM    695  CE2 PHE B  31      -2.033 -14.669 -14.514  1.00 13.76           C
ATOM    696  CZ  PHE B  31      -1.056 -13.753 -14.671  1.00 12.73           C
ATOM    697  N   SER B  32      -3.529 -15.809 -20.242  1.00 14.54           N
ATOM    698  CA  SER B  32      -2.808 -16.943 -20.848  1.00 15.36           C
ATOM    699  C   SER B  32      -1.859 -16.528 -21.956  1.00 15.97           C
ATOM    700  O   SER B  32      -1.014 -17.317 -22.398  1.00 15.70           O
ATOM    701  CB  SER B  32      -3.799 -17.975 -21.375  1.00 17.61           C
ATOM    702  OG  SER B  32      -4.573 -17.414 -22.398  1.00 18.07           O
ATOM    703  N   ASN B  33      -1.963 -15.297 -22.418  1.00 15.65           N
ATOM    704  CA  ASN B  33      -0.951 -14.741 -23.318  1.00 15.61           C
ATOM    705  C   ASN B  33       0.388 -14.358 -22.729  1.00 14.78           C
ATOM    706  O   ASN B  33       1.338 -14.048 -23.473  1.00 15.22           O
ATOM    707  CB  ASN B  33      -1.509 -13.484 -23.959  1.00 16.15           C
ATOM    708  CG  ASN B  33      -2.689 -13.764 -24.872  1.00 17.49           C
ATOM    709  OD1 ASN B  33      -3.847 -13.366 -24.597  1.00 20.13           O
ATOM    710  ND2 ASN B  33      -2.411 -14.431 -25.958  1.00 17.47           N
ATOM    711  N   TYR B  34       0.472 -14.352 -21.401  1.00 14.00           N
ATOM    712  CA  TYR B  34       1.618 -13.786 -20.702  1.00 12.66           C
ATOM    713  C   TYR B  34       2.314 -14.853 -19.866  1.00 12.05           C
ATOM    714  O   TYR B  34       1.789 -15.320 -18.863  1.00 12.40           O
ATOM    715  CB  TYR B  34       1.177 -12.653 -19.795  1.00 13.08           C
ATOM    716  CG  TYR B  34       0.437 -11.523 -20.486  1.00 13.05           C
ATOM    717  CD1 TYR B  34       1.077 -10.394 -20.992  1.00 14.36           C
ATOM    718  CD2 TYR B  34      -0.941 -11.592 -20.597  1.00 13.66           C
ATOM    719  CE1 TYR B  34       0.338  -9.359 -21.590  1.00 14.71           C
ATOM    720  CE2 TYR B  34      -1.668 -10.598 -21.197  1.00 14.45           C
ATOM    721  CZ  TYR B  34      -1.038  -9.493 -21.715  1.00 15.25           C
ATOM    722  OH  TYR B  34      -1.789  -8.482 -22.276  1.00 15.90           O
ATOM    723  N   ALA B  35       3.529 -15.226 -20.237  1.00 11.51           N
ATOM    724  CA  ALA B  35       4.331 -16.070 -19.347  1.00 11.64           C
ATOM    725  C   ALA B  35       4.739 -15.281 -18.100  1.00 11.37           C
ATOM    726  O   ALA B  35       4.913 -14.059 -18.178  1.00 11.49           O
ATOM    727  CB  ALA B  35       5.583 -16.518 -20.060  1.00 12.45           C
ATOM    728  N   MET B  36       4.823 -15.976 -16.966  1.00 10.84           N
ATOM    729  CA  MET B  36       5.045 -15.298 -15.700  1.00 11.55           C
ATOM    730  C   MET B  36       6.266 -15.891 -15.050  1.00 11.38           C
ATOM    731  O   MET B  36       6.611 -17.076 -15.265  1.00 11.74           O
ATOM    732  CB  MET B  36       3.809 -15.526 -14.809  1.00 12.21           C
ATOM    733  CG  MET B  36       2.588 -14.788 -15.243  1.00 14.01           C
ATOM    734  SD  MET B  36       2.732 -12.989 -15.233  1.00 16.42           S
ATOM    735  CE  MET B  36       3.170 -12.569 -13.555  1.00 17.61           C
ATOM    736  N   GLY B  37       6.946 -15.085 -14.225  1.00 10.90           N
ATOM    737  CA  GLY B  37       8.047 -15.553 -13.465  1.00 11.28           C
ATOM    738  C   GLY B  37       8.133 -14.929 -12.083  1.00 11.58           C
ATOM    739  O   GLY B  37       7.535 -13.872 -11.819  1.00 12.57           O
ATOM    740  N   TRP B  38       8.791 -15.645 -11.183  1.00 11.31           N
ATOM    741  CA  TRP B  38       9.174 -15.111  -9.909  1.00 11.75           C
ATOM    742  C   TRP B  38      10.662 -14.910  -9.880  1.00 12.55           C
ATOM    743  O   TRP B  38      11.407 -15.783 -10.308  1.00 12.46           O
ATOM    744  CB  TRP B  38       8.739 -16.020  -8.770  1.00 12.14           C
ATOM    745  CG  TRP B  38       7.275 -16.085  -8.552  1.00 11.94           C
ATOM    746  CD1 TRP B  38       6.394 -16.985  -9.064  1.00 12.61           C
ATOM    747  CD2 TRP B  38       6.506 -15.217  -7.710  1.00 12.15           C
ATOM    748  NE1 TRP B  38       5.132 -16.729  -8.592  1.00 12.67           N
ATOM    749  CE2 TRP B  38       5.173 -15.649  -7.765  1.00 12.32           C
ATOM    750  CE3 TRP B  38       6.823 -14.117  -6.901  1.00 12.61           C
ATOM    751  CZ2 TRP B  38       4.179 -15.049  -7.029  1.00 12.72           C
ATOM    752  CZ3 TRP B  38       5.811 -13.508  -6.213  1.00 13.28           C
ATOM    753  CH2 TRP B  38       4.507 -13.961  -6.296  1.00 13.08           C
ATOM    754  N   PHE B  39      11.051 -13.736  -9.366  1.00 12.50           N
ATOM    755  CA  PHE B  39      12.420 -13.332  -9.193  1.00 13.13           C
ATOM    756  C   PHE B  39      12.568 -12.902  -7.739  1.00 14.12           C
ATOM    757  O   PHE B  39      11.558 -12.632  -7.036  1.00 14.44           O
ATOM    758  CB  PHE B  39      12.741 -12.151 -10.112  1.00 13.85           C
ATOM    759  CG  PHE B  39      12.828 -12.532 -11.561  1.00 13.94           C
ATOM    760  CD1 PHE B  39      14.054 -12.709 -12.153  1.00 15.03           C
ATOM    761  CD2 PHE B  39      11.698 -12.688 -12.307  1.00 14.14           C
ATOM    762  CE1 PHE B  39      14.159 -13.101 -13.456  1.00 15.21           C
ATOM    763  CE2 PHE B  39      11.805 -13.063 -13.646  1.00 14.06           C
ATOM    764  CZ  PHE B  39      13.049 -13.272 -14.206  1.00 14.88           C
ATOM    765  N   ARG B  40      13.786 -12.933  -7.269  1.00 14.36           N
ATOM    766  CA  ARG B  40      14.094 -12.427  -5.917  1.00 15.53           C
ATOM    767  C   ARG B  40      15.372 -11.645  -5.846  1.00 15.86           C
ATOM    768  O   ARG B  40      16.306 -11.846  -6.635  1.00 16.51           O
ATOM    769  CB  ARG B  40      14.101 -13.558  -4.916  1.00 15.97           C
ATOM    770  CG  ARG B  40      15.247 -14.509  -5.057  1.00 16.69           C
ATOM    771  CD  ARG B  40      15.034 -15.653  -4.108  1.00 18.49           C
ATOM    772  NE  ARG B  40      16.108 -16.610  -4.284  1.00 19.66           N
ATOM    773  CZ  ARG B  40      16.170 -17.797  -3.696  1.00 21.53           C
ATOM    774  NH1 ARG B  40      15.201 -18.227  -2.906  1.00 20.71           N
ATOM    775  NH2 ARG B  40      17.246 -18.555  -3.899  1.00 24.36           N
ATOM    776  N   GLN B  41      15.409 -10.727  -4.889  1.00 16.51           N
ATOM    777  CA  GLN B  41      16.539  -9.894  -4.695  1.00 18.23           C
ATOM    778  C   GLN B  41      16.816  -9.825  -3.209  1.00 19.34           C
ATOM    779  O   GLN B  41      16.039  -9.274  -2.418  1.00 18.03           O
ATOM    780  CB  GLN B  41      16.283  -8.499  -5.303  1.00 20.21           C
ATOM    781  CG  GLN B  41      17.479  -7.606  -5.277  1.00 23.67           C
ATOM    782  CD  GLN B  41      17.301  -6.387  -6.139  1.00 26.13           C
ATOM    783  OE1 GLN B  41      16.207  -5.827  -6.224  1.00 28.15           O
ATOM    784  NE2 GLN B  41      18.384  -5.945  -6.755  1.00 28.82           N
ATOM    785  N   ALA B  42      17.920 -10.462  -2.840  1.00 20.22           N
ATOM    786  CA  ALA B  42      18.449 -10.456  -1.475  1.00 23.00           C
ATOM    787  C   ALA B  42      19.152  -9.125  -1.223  1.00 24.15           C
ATOM    788  O   ALA B  42      19.464  -8.381  -2.177  1.00 24.08           O
ATOM    789  CB  ALA B  42      19.419 -11.613  -1.304  1.00 23.46           C
ATOM    790  N   PRO B  43      19.416  -8.804   0.057  1.00 26.91           N
ATOM    791  CA  PRO B  43      19.954  -7.482   0.352  1.00 28.41           C
ATOM    792  C   PRO B  43      21.240  -7.157  -0.424  1.00 28.83           C
ATOM    793  O   PRO B  43      22.209  -7.915  -0.380  1.00 27.13           O
ATOM    794  CB  PRO B  43      20.224  -7.541   1.865  1.00 30.32           C
ATOM    795  CG  PRO B  43      19.215  -8.546   2.359  1.00 29.62           C
ATOM    796  CD  PRO B  43      19.061  -9.558   1.276  1.00 27.63           C
ATOM    797  N   GLY B  44      21.208  -6.045  -1.158  1.00 29.07           N
ATOM    798  CA  GLY B  44      22.367  -5.560  -1.902  1.00 29.57           C
ATOM    799  C   GLY B  44      22.878  -6.517  -2.965  1.00 28.37           C
ATOM    800  O   GLY B  44      24.085  -6.607  -3.186  1.00 31.17           O
ATOM    801  N   GLN B  45      21.978  -7.263  -3.578  1.00 33.70           N
ATOM    802  CA  GLN B  45      22.342  -8.281  -4.556  1.00 30.18           C
ATOM    803  C   GLN B  45      21.548  -8.000  -5.822  1.00 29.52           C
ATOM    804  O   GLN B  45      20.614  -7.204  -5.797  1.00 30.91           O
ATOM    805  CB  GLN B  45      21.991  -9.661  -4.023  1.00 30.37           C
ATOM    806  CG  GLN B  45      22.845 -10.101  -2.833  1.00 35.68           C
ATOM    807  CD  GLN B  45      24.195 -10.653  -3.263  1.00 39.06           C
ATOM    808  OE1 GLN B  45      24.273 -11.402  -4.245  1.00 41.74           O
ATOM    809  NE2 GLN B  45      25.258 -10.304  -2.532  1.00 42.25           N
ATOM    810  N   GLU B  46      21.925  -8.654  -6.911  1.00 30.20           N
ATOM    811  CA  GLU B  46      21.170  -8.552  -8.150  1.00 32.05           C
ATOM    812  C   GLU B  46      19.895  -9.387  -8.038  1.00 26.97           C
ATOM    813  O   GLU B  46      19.785 -10.361  -7.268  1.00 25.35           O
ATOM    814  CB  GLU B  46      22.013  -8.972  -9.379  1.00 39.26           C
ATOM    815  N   ARG B  47      18.907  -8.989  -8.801  1.00 28.24           N
ATOM    816  CA  ARG B  47      17.650  -9.708  -8.852  1.00 25.80           C
ATOM    817  C   ARG B  47      17.851 -11.018  -9.617  1.00 24.51           C
ATOM    818  O   ARG B  47      18.486 -11.005 -10.647  1.00 29.39           O
ATOM    819  CB  ARG B  47      16.710  -8.801  -9.568  1.00 31.01           C
ATOM    820  CG  ARG B  47      15.291  -9.192  -9.685  1.00 31.68           C
ATOM    821  CD  ARG B  47      14.696  -8.136 -10.598  1.00 40.89           C
ATOM    822  NE  ARG B  47      13.862  -7.204  -9.885  1.00 48.86           N
ATOM    823  CZ  ARG B  47      13.195  -6.216 -10.461  1.00 61.18           C
ATOM    824  NH1 ARG B  47      13.296  -5.974 -11.767  1.00 67.37           N
ATOM    825  NH2 ARG B  47      12.437  -5.447  -9.710  1.00 72.55           N
ATOM    826  N   GLU B  48      17.365 -12.138  -9.092  1.00 22.70           N
ATOM    827  CA  GLU B  48      17.637 -13.446  -9.688  1.00 25.77           C
ATOM    828  C   GLU B  48      16.380 -14.266  -9.956  1.00 25.92           C
ATOM    829  O   GLU B  48      15.439 -14.241  -9.199  1.00 24.12           O
ATOM    830  CB  GLU B  48      18.501 -14.260  -8.745  1.00 31.23           C
ATOM    831  CG  GLU B  48      19.731 -13.536  -8.241  1.00 32.11           C
ATOM    832  CD  GLU B  48      20.683 -14.462  -7.515  1.00 41.01           C
ATOM    833  OE1 GLU B  48      20.317 -15.643  -7.335  1.00 49.36           O
ATOM    834  OE2 GLU B  48      21.791 -14.012  -7.140  1.00 44.40           O
ATOM    835  N   PHE B  49      16.449 -15.078 -10.999  1.00 17.13           N
ATOM    836  CA  PHE B  49      15.339 -15.962 -11.364  1.00 16.30           C
ATOM    837  C   PHE B  49      15.104 -17.064 -10.333  1.00 15.08           C
ATOM    838  O   PHE B  49      16.069 -17.685  -9.855  1.00 16.46           O
ATOM    839  CB  PHE B  49      15.637 -16.602 -12.718  1.00 17.66           C
ATOM    840  CG  PHE B  49      14.599 -17.598 -13.156  1.00 17.05           C
ATOM    841  CD1 PHE B  49      13.364 -17.197 -13.674  1.00 17.18           C
ATOM    842  CD2 PHE B  49      14.858 -18.940 -13.041  1.00 17.87           C
ATOM    843  CE1 PHE B  49      12.414 -18.138 -14.086  1.00 16.25           C
ATOM    844  CE2 PHE B  49      13.928 -19.880 -13.435  1.00 17.67           C
ATOM    845  CZ  PHE B  49      12.694 -19.484 -13.938  1.00 16.49           C
ATOM    846  N   VAL B  50      13.844 -17.271  -9.973  1.00 13.94           N
ATOM    847  CA  VAL B  50      13.411 -18.315  -9.068  1.00 13.37           C
ATOM    848  C   VAL B  50      12.605 -19.393  -9.800  1.00 12.71           C
ATOM    849  O   VAL B  50      12.902 -20.590  -9.705  1.00 13.10           O
ATOM    850  CB  VAL B  50      12.564 -17.724  -7.931  1.00 13.64           C
ATOM    851  CG1 VAL B  50      12.113 -18.817  -6.997  1.00 14.58           C
ATOM    852  CG2 VAL B  50      13.346 -16.709  -7.139  1.00 15.20           C
ATOM    853  N   ALA B  51      11.581 -18.987 -10.538  1.00 12.25           N
ATOM    854  CA  ALA B  51      10.664 -19.949 -11.173  1.00 12.17           C
ATOM    855  C   ALA B  51       9.869 -19.262 -12.238  1.00 11.81           C
ATOM    856  O   ALA B  51       9.640 -18.044 -12.177  1.00 12.58           O
ATOM    857  CB  ALA B  51       9.699 -20.583 -10.169  1.00 12.71           C
ATOM    858  N   GLY B  52       9.489 -20.025 -13.258  1.00 11.47           N
ATOM    859  CA  GLY B  52       8.743 -19.482 -14.383  1.00 12.17           C
ATOM    860  C   GLY B  52       7.703 -20.462 -14.870  1.00 11.27           C
ATOM    861  O   GLY B  52       7.818 -21.676 -14.671  1.00 12.18           O
ATOM    862  N   ILE B  53       6.688 -19.922 -15.537  1.00 11.20           N
ATOM    863  CA  ILE B  53       5.571 -20.716 -15.997  1.00 11.18           C
ATOM    864  C   ILE B  53       5.088 -20.140 -17.296  1.00 11.34           C
ATOM    865  O   ILE B  53       5.049 -18.942 -17.482  1.00 11.27           O
ATOM    866  CB  ILE B  53       4.479 -20.805 -14.910  1.00 11.05           C
ATOM    867  CG1 ILE B  53       3.401 -21.803 -15.275  1.00 11.34           C
ATOM    868  CG2 ILE B  53       3.914 -19.431 -14.528  1.00 11.44           C
ATOM    869  CD1 ILE B  53       2.481 -22.215 -14.111  1.00 12.15           C
ATOM    870  N   THR B  54       4.715 -21.030 -18.204  1.00 11.95           N
ATOM    871  CA  THR B  54       4.224 -20.569 -19.493  1.00 13.52           C
ATOM    872  C   THR B  54       2.817 -19.982 -19.341  1.00 13.25           C
ATOM    873  O   THR B  54       2.140 -20.196 -18.344  1.00 12.54           O
ATOM    874  CB  THR B  54       4.197 -21.714 -20.513  1.00 15.36           C
ATOM    875  OG1 THR B  54       3.404 -22.781 -19.973  1.00 14.60           O
ATOM    876  CG2 THR B  54       5.585 -22.171 -20.774  1.00 16.66           C
ATOM    877  N   GLY B  55       2.368 -19.282 -20.371  1.00 15.06           N
ATOM    878  CA  GLY B  55       1.044 -18.674 -20.390  1.00 15.23           C
ATOM    879  C   GLY B  55      -0.103 -19.580 -20.017  1.00 15.89           C
ATOM    880  O   GLY B  55      -0.984 -19.215 -19.219  1.00 15.98           O
ATOM    881  N   SER B  56      -0.081 -20.789 -20.576  1.00 15.98           N
ATOM    882  CA  SER B  56      -1.101 -21.782 -20.319  1.00 16.84           C
ATOM    883  C   SER B  56      -0.990 -22.478 -18.961  1.00 15.79           C
ATOM    884  O   SER B  56      -1.896 -23.190 -18.528  1.00 19.04           O
ATOM    885  CB  SER B  56      -0.966 -22.844 -21.437  1.00 18.57           C
ATOM    886  OG  SER B  56       0.268 -23.583 -21.186  1.00 18.95           O
ATOM    887  N   GLY B  57       0.142 -22.328 -18.292  1.00 14.60           N
ATOM    888  CA  GLY B  57       0.447 -23.076 -17.103  1.00 14.90           C
ATOM    889  C   GLY B  57       0.995 -24.483 -17.303  1.00 15.39           C
ATOM    890  O   GLY B  57       1.363 -25.160 -16.335  1.00 15.82           O
ATOM    891  N   ARG B  58       1.107 -24.933 -18.542  1.00 15.67           N
ATOM    892  CA  ARG B  58       1.419 -26.317 -18.790  1.00 17.60           C
ATOM    893  C   ARG B  58       2.878 -26.744 -18.578  1.00 18.09           C
ATOM    894  O   ARG B  58       3.151 -27.957 -18.460  1.00 19.28           O
ATOM    895  CB  ARG B  58       0.942 -26.708 -20.176  1.00 19.08           C
ATOM    896  CG  ARG B  58      -0.551 -26.557 -20.281  1.00 19.20           C
ATOM    897  CD  ARG B  58      -1.015 -26.690 -21.727  1.00 21.14           C
ATOM    898  NE  ARG B  58      -2.433 -26.406 -21.827  1.00 21.86           N
ATOM    899  CZ  ARG B  58      -3.121 -26.437 -22.965  1.00 23.24           C
ATOM    900  NH1 ARG B  58      -2.502 -26.714 -24.119  1.00 24.88           N
ATOM    901  NH2 ARG B  58      -4.411 -26.203 -22.943  1.00 23.46           N
ATOM    902  N   SER B  59       3.792 -25.780 -18.544  1.00 17.42           N
ATOM    903  CA  SER B  59       5.193 -26.021 -18.256  1.00 18.20           C
ATOM    904  C   SER B  59       5.695 -25.071 -17.192  1.00 16.30           C
ATOM    905  O   SER B  59       5.461 -23.887 -17.260  1.00 15.27           O
ATOM    906  CB  SER B  59       6.050 -25.822 -19.502  1.00 20.12           C
ATOM    907  OG  SER B  59       5.587 -26.639 -20.521  1.00 23.87           O
ATOM    908  N   GLN B  60       6.394 -25.634 -16.213  1.00 16.87           N
ATOM    909  CA  GLN B  60       6.965 -24.887 -15.089  1.00 15.77           C
ATOM    910  C   GLN B  60       8.495 -25.148 -15.067  1.00 16.90           C
ATOM    911  O   GLN B  60       8.942 -26.263 -15.379  1.00 19.38           O
ATOM    912  CB  GLN B  60       6.387 -25.426 -13.792  1.00 16.83           C
ATOM    913  CG  GLN B  60       4.876 -25.239 -13.685  1.00 17.59           C
ATOM    914  CD  GLN B  60       4.080 -26.535 -13.591  1.00 20.50           C
ATOM    915  OE1 GLN B  60       4.382 -27.437 -12.794  1.00 23.16           O
ATOM    916  NE2 GLN B  60       3.025 -26.612 -14.355  1.00 21.73           N
ATOM    917  N   TYR B  61       9.258 -24.129 -14.680  1.00 16.23           N
ATOM    918  CA  TYR B  61      10.726 -24.170 -14.657  1.00 18.17           C
ATOM    919  C   TYR B  61      11.218 -23.545 -13.384  1.00 16.28           C
ATOM    920  O   TYR B  61      10.597 -22.624 -12.871  1.00 14.42           O
ATOM    921  CB  TYR B  61      11.270 -23.349 -15.805  1.00 20.18           C
ATOM    922  CG  TYR B  61      10.763 -23.806 -17.125  1.00 23.59           C
ATOM    923  CD1 TYR B  61      11.509 -24.651 -17.881  1.00 27.25           C
ATOM    924  CD2 TYR B  61       9.529 -23.385 -17.605  1.00 23.37           C
ATOM    925  CE1 TYR B  61      11.062 -25.105 -19.112  1.00 30.85           C
ATOM    926  CE2 TYR B  61       9.055 -23.839 -18.820  1.00 26.34           C
ATOM    927  CZ  TYR B  61       9.829 -24.680 -19.564  1.00 29.42           C
ATOM    928  OH  TYR B  61       9.412 -25.158 -20.795  1.00 36.09           O
ATOM    929  N   TYR B  62      12.309 -24.094 -12.863  1.00 16.97           N
ATOM    930  CA  TYR B  62      12.893 -23.671 -11.586  1.00 15.89           C
ATOM    931  C   TYR B  62      14.414 -23.475 -11.646  1.00 17.19           C
ATOM    932  O   TYR B  62      15.140 -24.239 -12.311  1.00 18.84           O
ATOM    933  CB  TYR B  62      12.596 -24.690 -10.513  1.00 16.32           C
ATOM    934  CG  TYR B  62      11.107 -24.947 -10.352  1.00 15.56           C
ATOM    935  CD1 TYR B  62      10.314 -24.100  -9.607  1.00 14.84           C
ATOM    936  CD2 TYR B  62      10.493 -25.989 -11.013  1.00 16.79           C
ATOM    937  CE1 TYR B  62       8.943 -24.284  -9.527  1.00 14.77           C
ATOM    938  CE2 TYR B  62       9.128 -26.216 -10.911  1.00 16.46           C
ATOM    939  CZ  TYR B  62       8.347 -25.348 -10.159  1.00 15.59           C
ATOM    940  OH  TYR B  62       6.992 -25.548 -10.034  1.00 15.72           O
ATOM    941  N   ALA B  63      14.868 -22.462 -10.903  1.00 16.79           N
ATOM    942  CA  ALA B  63      16.233 -22.308 -10.517  1.00 18.60           C
ATOM    943  C   ALA B  63      16.704 -23.566  -9.798  1.00 20.79           C
ATOM    944  O   ALA B  63      15.960 -24.170  -9.027  1.00 19.50           O
ATOM    945  CB  ALA B  63      16.393 -21.081  -9.630  1.00 17.94           C
ATOM    946  N   ASP B  64      17.927 -23.990 -10.111  1.00 23.64           N
ATOM    947  CA  ASP B  64      18.490 -25.195  -9.507  1.00 27.55           C
ATOM    948  C   ASP B  64      18.380 -25.169  -8.002  1.00 27.13           C
ATOM    949  O   ASP B  64      18.051 -26.188  -7.394  1.00 28.36           O
ATOM    950  CB  ASP B  64      19.945 -25.374  -9.887  1.00 31.92           C
ATOM    951  CG  ASP B  64      20.130 -25.764 -11.339  1.00 35.15           C
ATOM    952  OD1 ASP B  64      19.129 -25.896 -12.077  1.00 36.07           O
ATOM    953  OD2 ASP B  64      21.306 -25.945 -11.727  1.00 40.92           O
ATOM    954  N   SER B  65      18.607 -24.011  -7.397  1.00 28.50           N
ATOM    955  CA  SER B  65      18.659 -23.969  -5.953  1.00 29.12           C
ATOM    956  C   SER B  65      17.311 -24.073  -5.264  1.00 26.46           C
ATOM    957  O   SER B  65      17.300 -24.248  -4.042  1.00 27.12           O
ATOM    958  CB  SER B  65      19.331 -22.695  -5.490  1.00 30.40           C
ATOM    959  OG  SER B  65      18.480 -21.607  -5.700  1.00 29.76           O
ATOM    960  N   VAL B  66      16.205 -23.932  -6.017  1.00 23.38           N
ATOM    961  CA  VAL B  66      14.870 -24.121  -5.450  1.00 21.77           C
ATOM    962  C   VAL B  66      14.121 -25.341  -5.976  1.00 22.25           C
ATOM    963  O   VAL B  66      13.009 -25.641  -5.519  1.00 21.11           O
ATOM    964  CB  VAL B  66      13.978 -22.876  -5.611  1.00 19.67           C
ATOM    965  CG1 VAL B  66      14.693 -21.631  -5.127  1.00 20.47           C
ATOM    966  CG2 VAL B  66      13.509 -22.674  -7.038  1.00 18.76           C
ATOM    967  N   LYS B  67      14.711 -26.041  -6.930  1.00 24.07           N
ATOM    968  CA  LYS B  67      14.003 -27.152  -7.566  1.00 26.12           C
ATOM    969  C   LYS B  67      13.685 -28.210  -6.511  1.00 25.60           C
ATOM    970  O   LYS B  67      14.538 -28.563  -5.711  1.00 26.77           O
ATOM    971  CB  LYS B  67      14.835 -27.723  -8.715  1.00 29.92           C
ATOM    972  CG  LYS B  67      14.056 -28.484  -9.765  1.00 33.24           C
ATOM    973  CD  LYS B  67      14.985 -28.813 -10.934  1.00 37.94           C
ATOM    974  CE  LYS B  67      14.649 -30.132 -11.625  1.00 41.84           C
ATOM    975  NZ  LYS B  67      15.901 -30.793 -12.104  1.00 46.89           N
ATOM    976  N   GLY B  68      12.438 -28.677  -6.468  1.00 24.99           N
ATOM    977  CA  GLY B  68      12.047 -29.711  -5.486  1.00 25.96           C
ATOM    978  C   GLY B  68      11.608 -29.101  -4.157  1.00 25.90           C
ATOM    979  O   GLY B  68      11.195 -29.820  -3.256  1.00 28.12           O
ATOM    980  N   ARG B  69      11.719 -27.786  -4.010  1.00 23.10           N
ATOM    981  CA  ARG B  69      11.224 -27.105  -2.814  1.00 22.10           C
ATOM    982  C   ARG B  69      10.130 -26.090  -3.119  1.00 20.45           C
ATOM    983  O   ARG B  69       9.221 -25.921  -2.320  1.00 21.33           O
ATOM    984  CB  ARG B  69      12.396 -26.408  -2.078  1.00 22.85           C
ATOM    985  CG  ARG B  69      13.536 -27.330  -1.669  1.00 24.91           C
ATOM    986  CD  ARG B  69      14.520 -26.604  -0.742  1.00 25.63           C
ATOM    987  NE  ARG B  69      15.164 -25.427  -1.356  1.00 25.21           N
ATOM    988  CZ  ARG B  69      14.983 -24.164  -0.977  1.00 24.75           C
ATOM    989  NH1 ARG B  69      14.172 -23.861   0.041  1.00 24.60           N
ATOM    990  NH2 ARG B  69      15.625 -23.182  -1.617  1.00 24.75           N
ATOM    991  N   PHE B  70      10.270 -25.365  -4.221  1.00 18.56           N
ATOM    992  CA  PHE B  70       9.309 -24.353  -4.593  1.00 17.59           C
ATOM    993  C   PHE B  70       8.473 -24.856  -5.747  1.00 16.84           C
ATOM    994  O   PHE B  70       8.963 -25.632  -6.567  1.00 17.97           O
ATOM    995  CB  PHE B  70       9.991 -23.041  -5.055  1.00 16.71           C
ATOM    996  CG  PHE B  70      10.669 -22.248  -3.969  1.00 17.48           C
ATOM    997  CD1 PHE B  70      10.910 -22.758  -2.712  1.00 18.77           C
ATOM    998  CD2 PHE B  70      11.100 -20.965  -4.237  1.00 17.87           C
ATOM    999  CE1 PHE B  70      11.544 -21.992  -1.742  1.00 19.65           C
ATOM   1000  CE2 PHE B  70      11.738 -20.183  -3.281  1.00 18.42           C
ATOM   1001  CZ  PHE B  70      11.963 -20.711  -2.033  1.00 19.60           C
ATOM   1002  N   THR B  71       7.217 -24.395  -5.800  1.00 16.62           N
ATOM   1003  CA  THR B  71       6.279 -24.797  -6.864  1.00 16.40           C
ATOM   1004  C   THR B  71       5.578 -23.563  -7.372  1.00 14.79           C
ATOM   1005  O   THR B  71       5.093 -22.735  -6.579  1.00 13.39           O
ATOM   1006  CB  THR B  71       5.254 -25.863  -6.389  1.00 19.85           C
ATOM   1007  OG1 THR B  71       5.932 -26.971  -5.796  1.00 24.71           O
ATOM   1008  CG2 THR B  71       4.413 -26.378  -7.552  1.00 21.23           C
ATOM   1009  N   ILE B  72       5.527 -23.424  -8.693  1.00 13.03           N
ATOM   1010  CA  ILE B  72       4.873 -22.279  -9.315  1.00 12.09           C
ATOM   1011  C   ILE B  72       3.602 -22.782  -9.984  1.00 11.85           C
ATOM   1012  O   ILE B  72       3.561 -23.878 -10.537  1.00 13.40           O
ATOM   1013  CB  ILE B  72       5.779 -21.578 -10.327  1.00 11.68           C
ATOM   1014  CG1 ILE B  72       5.133 -20.309 -10.844  1.00 11.36           C
ATOM   1015  CG2 ILE B  72       6.194 -22.508 -11.454  1.00 12.37           C
ATOM   1016  CD1 ILE B  72       6.077 -19.465 -11.672  1.00 11.85           C
ATOM   1017  N   SER B  73       2.558 -21.982  -9.904  1.00 11.97           N
ATOM   1018  CA  SER B  73       1.298 -22.319 -10.558  1.00 11.89           C
ATOM   1019  C   SER B  73       0.547 -21.042 -10.874  1.00 11.83           C
ATOM   1020  O   SER B  73       0.899 -19.986 -10.427  1.00 11.38           O
ATOM   1021  CB  SER B  73       0.447 -23.237  -9.676  1.00 13.25           C
ATOM   1022  OG  SER B  73       0.164 -22.624  -8.396  1.00 13.49           O
ATOM   1023  N   ARG B  74      -0.475 -21.168 -11.695  1.00 12.37           N
ATOM   1024  CA  ARG B  74      -1.265 -20.029 -12.073  1.00 12.26           C
ATOM   1025  C   ARG B  74      -2.697 -20.434 -12.312  1.00 13.69           C
ATOM   1026  O   ARG B  74      -3.013 -21.541 -12.730  1.00 13.95           O
ATOM   1027  CB  ARG B  74      -0.722 -19.377 -13.366  1.00 12.06           C
ATOM   1028  CG  ARG B  74      -0.885 -20.196 -14.627  1.00 12.37           C
ATOM   1029  CD  ARG B  74      -0.094 -19.626 -15.771  1.00 12.75           C
ATOM   1030  NE  ARG B  74      -0.571 -18.298 -16.167  1.00 12.88           N
ATOM   1031  CZ  ARG B  74       0.146 -17.405 -16.860  1.00 12.77           C
ATOM   1032  NH1 ARG B  74       1.419 -17.620 -17.142  1.00 13.61           N
ATOM   1033  NH2 ARG B  74      -0.391 -16.238 -17.198  1.00 13.37           N
ATOM   1034  N   ASP B  75      -3.603 -19.500 -12.052  1.00 14.84           N
ATOM   1035  CA  ASP B  75      -4.995 -19.706 -12.284  1.00 17.08           C
ATOM   1036  C   ASP B  75      -5.454 -18.603 -13.195  1.00 17.84           C
ATOM   1037  O   ASP B  75      -5.719 -17.505 -12.727  1.00 17.83           O
ATOM   1038  CB  ASP B  75      -5.763 -19.717 -10.960  1.00 19.25           C
ATOM   1039  CG  ASP B  75      -7.205 -20.141 -11.117  1.00 23.18           C
ATOM   1040  OD1 ASP B  75      -7.674 -20.256 -12.267  1.00 23.79           O
ATOM   1041  OD2 ASP B  75      -7.869 -20.406 -10.078  1.00 27.26           O
ATOM   1042  N   ASN B  76      -5.568 -18.905 -14.494  1.00 17.38           N
ATOM   1043  CA  ASN B  76      -5.930 -17.873 -15.460  1.00 18.31           C
ATOM   1044  C   ASN B  76      -7.343 -17.340 -15.275  1.00 21.61           C
ATOM   1045  O   ASN B  76      -7.594 -16.163 -15.553  1.00 25.75           O
ATOM   1046  CB  ASN B  76      -5.601 -18.330 -16.879  1.00 17.84           C
ATOM   1047  CG  ASN B  76      -4.084 -18.426 -17.120  1.00 17.16           C
ATOM   1048  OD1 ASN B  76      -3.305 -17.733 -16.472  1.00 15.79           O
ATOM   1049  ND2 ASN B  76      -3.675 -19.275 -18.044  1.00 17.86           N
ATOM   1050  N   ALA B  77      -8.240 -18.173 -14.754  1.00 21.64           N
ATOM   1051  CA  ALA B  77      -9.605 -17.752 -14.418  1.00 23.85           C
ATOM   1052  C   ALA B  77      -9.701 -16.740 -13.272  1.00 24.52           C
ATOM   1053  O   ALA B  77     -10.777 -16.157 -13.067  1.00 26.19           O
ATOM   1054  CB  ALA B  77     -10.436 -18.978 -14.066  1.00 25.41           C
ATOM   1055  N   MET B  78      -8.646 -16.601 -12.482  1.00 23.12           N
ATOM   1056  CA  MET B  78      -8.591 -15.661 -11.365  1.00 24.13           C
ATOM   1057  C   MET B  78      -7.502 -14.590 -11.573  1.00 21.36           C
ATOM   1058  O   MET B  78      -7.209 -13.793 -10.655  1.00 20.49           O
ATOM   1059  CB  MET B  78      -8.252 -16.435 -10.074  1.00 27.32           C
ATOM   1060  CG  MET B  78      -9.300 -17.427  -9.588  1.00 33.25           C
ATOM   1061  SD  MET B  78      -8.714 -18.106  -7.995  1.00 40.30           S
ATOM   1062  CE  MET B  78      -9.562 -17.034  -6.845  1.00 41.44           C
ATOM   1063  N   ASN B  79      -6.861 -14.598 -12.743  1.00 18.41           N
ATOM   1064  CA  ASN B  79      -5.710 -13.717 -13.032  1.00 16.90           C
ATOM   1065  C   ASN B  79      -4.653 -13.725 -11.920  1.00 15.73           C
ATOM   1066  O   ASN B  79      -4.288 -12.669 -11.429  1.00 15.66           O
ATOM   1067  CB  ASN B  79      -6.147 -12.304 -13.309  1.00 18.80           C
ATOM   1068  CG  ASN B  79      -6.819 -12.143 -14.670  1.00 20.03           C
ATOM   1069  OD1 ASN B  79      -6.683 -12.996 -15.547  1.00 20.51           O
ATOM   1070  ND2 ASN B  79      -7.606 -11.074 -14.824  1.00 21.57           N
ATOM   1071  N   ALA B  80      -4.221 -14.910 -11.520  1.00 14.63           N
ATOM   1072  CA  ALA B  80      -3.254 -15.038 -10.464  1.00 14.70           C
ATOM   1073  C   ALA B  80      -2.158 -16.045 -10.737  1.00 14.02           C
ATOM   1074  O   ALA B  80      -2.359 -17.015 -11.474  1.00 13.39           O
ATOM   1075  CB  ALA B  80      -3.987 -15.464  -9.203  1.00 16.64           C
ATOM   1076  N   VAL B  81      -0.992 -15.811 -10.130  1.00 14.54           N
ATOM   1077  CA  VAL B  81       0.128 -16.711 -10.159  1.00 14.25           C
ATOM   1078  C   VAL B  81       0.618 -16.827  -8.746  1.00 14.00           C
ATOM   1079  O   VAL B  81       0.511 -15.906  -7.968  1.00 14.28           O
ATOM   1080  CB  VAL B  81       1.265 -16.154 -11.032  1.00 15.92           C
ATOM   1081  CG1 VAL B  81       2.408 -17.158 -11.229  1.00 15.92           C
ATOM   1082  CG2 VAL B  81       0.698 -15.745 -12.345  1.00 18.59           C
ATOM   1083  N   TYR B  82       1.133 -17.985  -8.437  1.00 12.91           N
ATOM   1084  CA  TYR B  82       1.466 -18.387  -7.068  1.00 13.52           C
ATOM   1085  C   TYR B  82       2.870 -18.954  -6.993  1.00 13.06           C
ATOM   1086  O   TYR B  82       3.346 -19.577  -7.942  1.00 12.68           O
ATOM   1087  CB  TYR B  82       0.478 -19.469  -6.556  1.00 13.80           C
ATOM   1088  CG  TYR B  82      -0.993 -19.092  -6.696  1.00 14.99           C
ATOM   1089  CD1 TYR B  82      -1.580 -18.169  -5.877  1.00 16.65           C
ATOM   1090  CD2 TYR B  82      -1.737 -19.604  -7.746  1.00 15.24           C
ATOM   1091  CE1 TYR B  82      -2.901 -17.821  -6.052  1.00 17.95           C
ATOM   1092  CE2 TYR B  82      -3.050 -19.247  -7.946  1.00 16.70           C
ATOM   1093  CZ  TYR B  82      -3.629 -18.378  -7.086  1.00 18.50           C
ATOM   1094  OH  TYR B  82      -4.940 -18.026  -7.295  1.00 20.30           O
ATOM   1095  N   LEU B  83       3.503 -18.774  -5.828  1.00 12.95           N
ATOM   1096  CA  LEU B  83       4.770 -19.450  -5.550  1.00 13.17           C
ATOM   1097  C   LEU B  83       4.656 -20.113  -4.173  1.00 13.83           C
ATOM   1098  O   LEU B  83       4.587 -19.418  -3.163  1.00 14.62           O
ATOM   1099  CB  LEU B  83       5.922 -18.494  -5.524  1.00 13.53           C
ATOM   1100  CG  LEU B  83       7.297 -19.123  -5.395  1.00 14.10           C
ATOM   1101  CD1 LEU B  83       7.580 -20.000  -6.580  1.00 14.17           C
ATOM   1102  CD2 LEU B  83       8.340 -18.015  -5.238  1.00 15.47           C
ATOM   1103  N   GLN B  84       4.596 -21.422  -4.167  1.00 14.03           N
ATOM   1104  CA  GLN B  84       4.584 -22.207  -2.931  1.00 16.07           C
ATOM   1105  C   GLN B  84       6.036 -22.421  -2.545  1.00 16.54           C
ATOM   1106  O   GLN B  84       6.805 -22.990  -3.297  1.00 16.46           O
ATOM   1107  CB  GLN B  84       3.886 -23.547  -3.117  1.00 17.72           C
ATOM   1108  CG  GLN B  84       3.864 -24.400  -1.851  1.00 20.00           C
ATOM   1109  CD  GLN B  84       3.023 -23.762  -0.755  1.00 21.94           C
ATOM   1110  OE1 GLN B  84       1.839 -23.551  -0.935  1.00 23.75           O
ATOM   1111  NE2 GLN B  84       3.640 -23.421   0.364  1.00 23.86           N
ATOM   1112  N   MET B  85       6.406 -21.964  -1.373  1.00 18.02           N
ATOM   1113  CA  MET B  85       7.761 -22.139  -0.906  1.00 19.78           C
ATOM   1114  C   MET B  85       7.678 -23.181   0.211  1.00 21.51           C
ATOM   1115  O   MET B  85       7.004 -22.919   1.218  1.00 24.20           O
ATOM   1116  CB  MET B  85       8.298 -20.766  -0.411  1.00 21.89           C
ATOM   1117  CG  MET B  85       8.135 -19.629  -1.465  1.00 23.42           C
ATOM   1118  SD  MET B  85       8.548 -17.952  -0.833  1.00 30.15           S
ATOM   1119  CE  MET B  85      10.148 -18.265  -0.185  1.00 29.92           C
ATOM   1120  N   ASN B  86       8.306 -24.340   0.032  1.00 22.30           N
ATOM   1121  CA  ASN B  86       8.422 -25.362   1.110  1.00 25.25           C
ATOM   1122  C   ASN B  86       9.885 -25.565   1.532  1.00 25.68           C
ATOM   1123  O   ASN B  86      10.798 -25.167   0.814  1.00 24.03           O
ATOM   1124  CB  ASN B  86       7.891 -26.744   0.657  1.00 27.23           C
ATOM   1125  CG  ASN B  86       6.436 -26.725   0.184  1.00 29.15           C
ATOM   1126  OD1 ASN B  86       6.098 -27.354  -0.824  1.00 33.07           O
ATOM   1127  ND2 ASN B  86       5.581 -26.049   0.898  1.00 29.68           N
ATOM   1128  N   SER B  87      10.115 -26.228   2.663  1.00 27.65           N
ATOM   1129  CA  SER B  87      11.466 -26.469   3.146  1.00 29.54           C
ATOM   1130  C   SER B  87      12.360 -25.242   3.010  1.00 28.41           C
ATOM   1131  O   SER B  87      13.495 -25.328   2.526  1.00 28.28           O
ATOM   1132  CB  SER B  87      12.092 -27.651   2.390  1.00 31.20           C
ATOM   1133  OG  SER B  87      11.219 -28.778   2.418  1.00 33.67           O
ATOM   1134  N   VAL B  88      11.865 -24.094   3.459  1.00 25.71           N
ATOM   1135  CA  VAL B  88      12.611 -22.861   3.262  1.00 25.42           C
ATOM   1136  C   VAL B  88      13.925 -22.845   4.061  1.00 26.47           C
ATOM   1137  O   VAL B  88      14.046 -23.495   5.105  1.00 26.24           O
ATOM   1138  CB  VAL B  88      11.776 -21.586   3.551  1.00 24.53           C
ATOM   1139  CG1 VAL B  88      10.596 -21.511   2.600  1.00 25.11           C
ATOM   1140  CG2 VAL B  88      11.332 -21.515   4.997  1.00 25.12           C
ATOM   1141  N   LYS B  89      14.898 -22.131   3.510  1.00 27.02           N
ATOM   1142  CA  LYS B  89      16.279 -22.051   4.014  1.00 29.97           C
ATOM   1143  C   LYS B  89      16.663 -20.585   4.121  1.00 29.92           C
ATOM   1144  O   LYS B  89      16.026 -19.728   3.506  1.00 27.91           O
ATOM   1145  CB  LYS B  89      17.237 -22.665   3.008  1.00 32.42           C
ATOM   1146  CG  LYS B  89      17.093 -24.150   2.796  1.00 35.35           C
ATOM   1147  CD  LYS B  89      17.846 -24.562   1.540  1.00 36.53           C
ATOM   1148  CE  LYS B  89      18.333 -25.989   1.633  1.00 40.03           C
ATOM   1149  NZ  LYS B  89      19.064 -26.337   0.381  1.00 42.04           N
ATOM   1150  N   ALA B  90      17.756 -20.315   4.828  1.00 31.83           N
ATOM   1151  CA  ALA B  90      18.293 -18.945   4.945  1.00 31.66           C
ATOM   1152  C   ALA B  90      18.515 -18.244   3.615  1.00 30.69           C
ATOM   1153  O   ALA B  90      18.185 -17.075   3.438  1.00 30.70           O
ATOM   1154  CB  ALA B  90      19.608 -18.996   5.715  1.00 33.72           C
ATOM   1155  N   GLU B  91      19.087 -18.967   2.666  1.00 31.02           N
ATOM   1156  CA  GLU B  91      19.302 -18.438   1.346  1.00 31.05           C
ATOM   1157  C   GLU B  91      18.027 -17.858   0.731  1.00 27.65           C
ATOM   1158  O   GLU B  91      18.104 -17.069  -0.201  1.00 29.20           O
ATOM   1159  CB  GLU B  91      19.877 -19.533   0.423  1.00 33.04           C
ATOM   1160  N   ASP B  92      16.857 -18.237   1.218  1.00 24.57           N
ATOM   1161  CA  ASP B  92      15.627 -17.789   0.573  1.00 22.36           C
ATOM   1162  C   ASP B  92      15.108 -16.421   1.021  1.00 20.57           C
ATOM   1163  O   ASP B  92      14.170 -15.929   0.438  1.00 19.50           O
ATOM   1164  CB  ASP B  92      14.489 -18.793   0.779  1.00 22.38           C
ATOM   1165  CG  ASP B  92      14.775 -20.177   0.169  1.00 22.99           C
ATOM   1166  OD1 ASP B  92      15.400 -20.271  -0.918  1.00 23.74           O
ATOM   1167  OD2 ASP B  92      14.323 -21.170   0.789  1.00 23.45           O
ATOM   1168  N   THR B  93      15.704 -15.811   2.031  1.00 19.91           N
ATOM   1169  CA  THR B  93      15.269 -14.502   2.492  1.00 19.21           C
ATOM   1170  C   THR B  93      15.546 -13.475   1.416  1.00 18.37           C
ATOM   1171  O   THR B  93      16.678 -13.371   0.970  1.00 19.52           O
ATOM   1172  CB  THR B  93      16.046 -14.134   3.781  1.00 20.80           C
ATOM   1173  OG1 THR B  93      15.619 -15.014   4.838  1.00 20.80           O
ATOM   1174  CG2 THR B  93      15.798 -12.711   4.179  1.00 21.21           C
ATOM   1175  N   ALA B  94      14.530 -12.721   1.011  1.00 17.08           N
ATOM   1176  CA  ALA B  94      14.676 -11.764  -0.095  1.00 16.40           C
ATOM   1177  C   ALA B  94      13.387 -11.029  -0.293  1.00 15.48           C
ATOM   1178  O   ALA B  94      12.384 -11.422   0.239  1.00 15.20           O
ATOM   1179  CB  ALA B  94      14.989 -12.538  -1.387  1.00 16.30           C
ATOM   1180  N   VAL B  95      13.439  -9.995  -1.119  1.00 15.38           N
ATOM   1181  CA  VAL B  95      12.261  -9.399  -1.692  1.00 14.91           C
ATOM   1182  C   VAL B  95      11.911 -10.185  -2.976  1.00 13.90           C
ATOM   1183  O   VAL B  95      12.767 -10.377  -3.871  1.00 14.06           O
ATOM   1184  CB  VAL B  95      12.477  -7.912  -2.028  1.00 15.44           C
ATOM   1185  CG1 VAL B  95      11.221  -7.357  -2.655  1.00 15.06           C
ATOM   1186  CG2 VAL B  95      12.827  -7.106  -0.775  1.00 16.68           C
ATOM   1187  N   TYR B  96      10.688 -10.661  -3.046  1.00 13.08           N
ATOM   1188  CA  TYR B  96      10.233 -11.501  -4.155  1.00 12.58           C
ATOM   1189  C   TYR B  96       9.410 -10.619  -5.065  1.00 12.71           C
ATOM   1190  O   TYR B  96       8.566  -9.862  -4.594  1.00 13.73           O
ATOM   1191  CB  TYR B  96       9.414 -12.695  -3.663  1.00 12.50           C
ATOM   1192  CG  TYR B  96      10.314 -13.779  -3.150  1.00 12.80           C
ATOM   1193  CD1 TYR B  96      10.557 -14.923  -3.889  1.00 13.30           C
ATOM   1194  CD2 TYR B  96      10.945 -13.650  -1.924  1.00 13.70           C
ATOM   1195  CE1 TYR B  96      11.423 -15.907  -3.423  1.00 13.69           C
ATOM   1196  CE2 TYR B  96      11.793 -14.627  -1.443  1.00 14.13           C
ATOM   1197  CZ  TYR B  96      12.015 -15.761  -2.196  1.00 14.35           C
ATOM   1198  OH  TYR B  96      12.887 -16.703  -1.757  1.00 15.20           O
ATOM   1199  N   TYR B  97       9.617 -10.755  -6.372  1.00 12.68           N
ATOM   1200  CA  TYR B  97       8.861 -10.009  -7.370  1.00 12.57           C
ATOM   1201  C   TYR B  97       8.233 -10.985  -8.352  1.00 12.66           C
ATOM   1202  O   TYR B  97       8.891 -11.913  -8.813  1.00 12.62           O
ATOM   1203  CB  TYR B  97       9.785  -9.134  -8.192  1.00 13.16           C
ATOM   1204  CG  TYR B  97      10.471  -8.040  -7.419  1.00 13.87           C
ATOM   1205  CD1 TYR B  97       9.977  -6.748  -7.411  1.00 14.48           C
ATOM   1206  CD2 TYR B  97      11.641  -8.294  -6.786  1.00 14.44           C
ATOM   1207  CE1 TYR B  97      10.622  -5.742  -6.721  1.00 15.69           C
ATOM   1208  CE2 TYR B  97      12.307  -7.294  -6.075  1.00 15.74           C
ATOM   1209  CZ  TYR B  97      11.792  -6.004  -6.070  1.00 15.96           C
ATOM   1210  OH  TYR B  97      12.417  -4.968  -5.369  1.00 17.46           O
ATOM   1211  N   CYS B  98       6.990 -10.743  -8.727  1.00 13.43           N
ATOM   1212  CA  CYS B  98       6.461 -11.426  -9.909  1.00 14.02           C
ATOM   1213  C   CYS B  98       6.624 -10.526 -11.138  1.00 12.90           C
ATOM   1214  O   CYS B  98       6.779  -9.327 -11.032  1.00 12.71           O
ATOM   1215  CB  CYS B  98       5.056 -11.861  -9.664  1.00 16.06           C
ATOM   1216  SG  CYS B  98       3.905 -10.515  -9.369  1.00 19.61           S
ATOM   1217  N   ALA B  99       6.705 -11.158 -12.308  1.00 12.18           N
ATOM   1218  CA  ALA B  99       7.031 -10.462 -13.546  1.00 11.12           C
ATOM   1219  C   ALA B  99       6.341 -11.166 -14.702  1.00 11.24           C
ATOM   1220  O   ALA B  99       6.202 -12.381 -14.679  1.00 11.54           O
ATOM   1221  CB  ALA B  99       8.515 -10.487 -13.792  1.00 11.59           C
ATOM   1222  N   ALA B 100       5.979 -10.389 -15.716  1.00 11.10           N
ATOM   1223  CA  ALA B 100       5.272 -10.869 -16.885  1.00 10.86           C
ATOM   1224  C   ALA B 100       6.070 -10.564 -18.174  1.00 11.46           C
ATOM   1225  O   ALA B 100       6.688  -9.496 -18.326  1.00 10.99           O
ATOM   1226  CB  ALA B 100       3.880 -10.260 -16.970  1.00 11.31           C
ATOM   1227  N   ARG B 101       6.117 -11.556 -19.067  1.00 11.04           N
ATOM   1228  CA  ARG B 101       6.558 -11.345 -20.416  1.00 11.82           C
ATOM   1229  C   ARG B 101       5.360 -10.937 -21.249  1.00 12.29           C
ATOM   1230  O   ARG B 101       4.261 -11.070 -20.756  1.00 13.11           O
ATOM   1231  CB  ARG B 101       7.108 -12.624 -21.036  1.00 12.30           C
ATOM   1232  CG  ARG B 101       8.119 -13.358 -20.157  1.00 12.63           C
ATOM   1233  CD  ARG B 101       8.821 -14.433 -20.967  1.00 13.20           C
ATOM   1234  NE  ARG B 101       9.714 -13.830 -21.927  1.00 13.68           N
ATOM   1235  CZ  ARG B 101      10.230 -14.408 -22.994  1.00 14.77           C
ATOM   1236  NH1 ARG B 101       9.928 -15.653 -23.329  1.00 14.79           N
ATOM   1237  NH2 ARG B 101      11.114 -13.729 -23.724  1.00 15.37           N
ATOM   1238  N   VAL B 102       5.596 -10.516 -22.490  1.00 12.60           N
ATOM   1239  CA  VAL B 102       4.524 -10.148 -23.406  1.00 12.73           C
ATOM   1240  C   VAL B 102       4.203 -11.267 -24.377  1.00 13.67           C
ATOM   1241  O   VAL B 102       3.384 -11.085 -25.291  1.00 14.31           O
ATOM   1242  CB  VAL B 102       4.775  -8.813 -24.112  1.00 13.57           C
ATOM   1243  CG1 VAL B 102       4.749  -7.709 -23.085  1.00 14.22           C
ATOM   1244  CG2 VAL B 102       6.056  -8.820 -24.919  1.00 14.18           C
ATOM   1245  N   VAL B 103       4.821 -12.418 -24.148  1.00 13.45           N
ATOM   1246  CA  VAL B 103       4.590 -13.640 -24.888  1.00 13.92           C
ATOM   1247  C   VAL B 103       4.364 -14.779 -23.918  1.00 14.06           C
ATOM   1248  O   VAL B 103       4.775 -14.680 -22.752  1.00 13.47           O
ATOM   1249  CB  VAL B 103       5.763 -13.987 -25.808  1.00 14.92           C
ATOM   1250  CG1 VAL B 103       5.847 -12.952 -26.928  1.00 15.48           C
ATOM   1251  CG2 VAL B 103       7.088 -14.149 -25.081  1.00 15.11           C
ATOM   1252  N   PRO B 104       3.735 -15.846 -24.402  1.00 14.21           N
ATOM   1253  CA  PRO B 104       3.388 -16.931 -23.479  1.00 14.88           C
ATOM   1254  C   PRO B 104       4.492 -17.970 -23.250  1.00 15.74           C
ATOM   1255  O   PRO B 104       4.327 -18.900 -22.399  1.00 16.06           O
ATOM   1256  CB  PRO B 104       2.200 -17.582 -24.141  1.00 15.84           C
ATOM   1257  CG  PRO B 104       2.469 -17.385 -25.580  1.00 16.02           C
ATOM   1258  CD  PRO B 104       3.051 -16.019 -25.707  1.00 15.26           C
ATOM   1259  N   VAL B 105       5.598 -17.874 -24.000  1.00 16.51           N
ATOM   1260  CA  VAL B 105       6.688 -18.837 -23.844  1.00 17.48           C
ATOM   1261  C   VAL B 105       7.665 -18.443 -22.735  1.00 16.92           C
ATOM   1262  O   VAL B 105       7.791 -17.282 -22.383  1.00 15.69           O
ATOM   1263  CB  VAL B 105       7.480 -19.047 -25.146  1.00 18.96           C
ATOM   1264  CG1 VAL B 105       6.587 -19.605 -26.219  1.00 20.27           C
ATOM   1265  CG2 VAL B 105       8.129 -17.780 -25.609  1.00 19.05           C
ATOM   1266  N   PHE B 106       8.330 -19.450 -22.176  1.00 18.49           N
ATOM   1267  CA  PHE B 106       9.138 -19.262 -20.958  1.00 18.86           C
ATOM   1268  C   PHE B 106      10.474 -18.515 -21.170  1.00 19.00           C
ATOM   1269  O   PHE B 106      11.098 -18.614 -22.221  1.00 20.30           O
ATOM   1270  CB  PHE B 106       9.383 -20.637 -20.324  1.00 20.75           C
ATOM   1271  CG  PHE B 106      10.564 -20.699 -19.406  1.00 22.28           C
ATOM   1272  CD1 PHE B 106      10.461 -20.257 -18.108  1.00 22.01           C
ATOM   1273  CD2 PHE B 106      11.772 -21.234 -19.841  1.00 24.32           C
ATOM   1274  CE1 PHE B 106      11.541 -20.324 -17.242  1.00 23.62           C
ATOM   1275  CE2 PHE B 106      12.859 -21.307 -18.975  1.00 25.05           C
ATOM   1276  CZ  PHE B 106      12.735 -20.839 -17.677  1.00 23.82           C
ATOM   1277  N   SER B 107      10.862 -17.700 -20.183  1.00 18.31           N
ATOM   1278  CA  SER B 107      12.259 -17.238 -20.097  1.00 19.19           C
ATOM   1279  C   SER B 107      12.746 -17.267 -18.674  1.00 19.01           C
ATOM   1280  O   SER B 107      11.965 -17.017 -17.760  1.00 18.59           O
ATOM   1281  CB  SER B 107      12.408 -15.806 -20.603  1.00 19.62           C
ATOM   1282  OG  SER B 107      13.755 -15.380 -20.457  1.00 22.08           O
ATOM   1283  N   ASP B 108      14.045 -17.527 -18.510  1.00 20.65           N
ATOM   1284  CA  ASP B 108      14.696 -17.501 -17.198  1.00 21.99           C
ATOM   1285  C   ASP B 108      15.553 -16.275 -16.952  1.00 21.79           C
ATOM   1286  O   ASP B 108      16.327 -16.211 -15.975  1.00 22.27           O
ATOM   1287  CB  ASP B 108      15.490 -18.802 -16.949  1.00 24.85           C
ATOM   1288  CG  ASP B 108      16.792 -18.874 -17.710  1.00 28.39           C
ATOM   1289  OD1 ASP B 108      17.511 -19.869 -17.495  1.00 32.06           O
ATOM   1290  OD2 ASP B 108      17.129 -17.965 -18.515  1.00 30.04           O
ATOM   1291  N   SER B 109      15.432 -15.282 -17.821  1.00 20.99           N
ATOM   1292  CA  SER B 109      16.284 -14.111 -17.732  1.00 21.57           C
ATOM   1293  C   SER B 109      15.503 -12.863 -17.416  1.00 19.98           C
ATOM   1294  O   SER B 109      14.442 -12.652 -17.984  1.00 18.30           O
ATOM   1295  CB  SER B 109      16.930 -13.895 -19.074  1.00 23.10           C
ATOM   1296  OG  SER B 109      17.650 -12.686 -19.080  1.00 24.49           O
ATOM   1297  N   THR B 110      16.016 -11.991 -16.557  1.00 20.47           N
ATOM   1298  CA  THR B 110      15.284 -10.728 -16.312  1.00 20.38           C
ATOM   1299  C   THR B 110      15.069  -9.967 -17.615  1.00 20.42           C
ATOM   1300  O   THR B 110      14.116  -9.210 -17.760  1.00 19.15           O
ATOM   1301  CB  THR B 110      16.013  -9.763 -15.332  1.00 21.99           C
ATOM   1302  OG1 THR B 110      17.315  -9.480 -15.825  1.00 24.04           O
ATOM   1303  CG2 THR B 110      16.134 -10.356 -13.923  1.00 22.55           C
ATOM   1304  N   LYS B 111      15.971 -10.166 -18.573  1.00 21.89           N
ATOM   1305  CA  LYS B 111      15.848  -9.478 -19.863  1.00 22.74           C
ATOM   1306  C   LYS B 111      14.654  -9.910 -20.695  1.00 20.06           C
ATOM   1307  O   LYS B 111      14.330  -9.260 -21.687  1.00 20.14           O
ATOM   1308  CB  LYS B 111      17.102  -9.720 -20.706  1.00 26.23           C
ATOM   1309  CG  LYS B 111      18.339  -9.059 -20.142  1.00 30.28           C
ATOM   1310  CD  LYS B 111      19.552  -9.398 -20.989  1.00 34.49           C
ATOM   1311  CE  LYS B 111      20.734  -8.481 -20.706  1.00 38.90           C
ATOM   1312  NZ  LYS B 111      21.238  -8.589 -19.303  1.00 40.94           N
ATOM   1313  N   GLY B 112      14.020 -11.013 -20.327  1.00 18.11           N
ATOM   1314  CA  GLY B 112      12.834 -11.440 -21.014  1.00 16.31           C
ATOM   1315  C   GLY B 112      11.535 -10.858 -20.540  1.00 14.92           C
ATOM   1316  O   GLY B 112      10.517 -11.159 -21.125  1.00 15.31           O
ATOM   1317  N   TYR B 113      11.552 -10.041 -19.490  1.00 14.01           N
ATOM   1318  CA  TYR B 113      10.355  -9.622 -18.820  1.00 13.44           C
ATOM   1319  C   TYR B 113      10.134  -8.130 -18.953  1.00 13.52           C
ATOM   1320  O   TYR B 113      11.093  -7.365 -18.989  1.00 16.43           O
ATOM   1321  CB  TYR B 113      10.406 -10.025 -17.360  1.00 13.06           C
ATOM   1322  CG  TYR B 113      10.302 -11.494 -17.200  1.00 12.90           C
ATOM   1323  CD1 TYR B 113       9.105 -12.081 -16.835  1.00 12.34           C
ATOM   1324  CD2 TYR B 113      11.394 -12.312 -17.438  1.00 13.67           C
ATOM   1325  CE1 TYR B 113       8.978 -13.436 -16.727  1.00 12.79           C
ATOM   1326  CE2 TYR B 113      11.281 -13.683 -17.337  1.00 13.79           C
ATOM   1327  CZ  TYR B 113      10.082 -14.233 -16.961  1.00 13.23           C
ATOM   1328  OH  TYR B 113       9.968 -15.596 -16.844  1.00 14.93           O
ATOM   1329  N   VAL B 114       8.885  -7.754 -19.147  1.00 12.88           N
ATOM   1330  CA  VAL B 114       8.488  -6.367 -19.407  1.00 13.02           C
ATOM   1331  C   VAL B 114       7.814  -5.683 -18.216  1.00 12.76           C
ATOM   1332  O   VAL B 114       8.084  -4.525 -17.974  1.00 13.07           O
ATOM   1333  CB  VAL B 114       7.565  -6.319 -20.638  1.00 13.32           C
ATOM   1334  CG1 VAL B 114       7.070  -4.904 -20.916  1.00 13.83           C
ATOM   1335  CG2 VAL B 114       8.330  -6.892 -21.813  1.00 13.75           C
ATOM   1336  N   TYR B 115       7.003  -6.426 -17.493  1.00 12.05           N
ATOM   1337  CA  TYR B 115       6.211  -5.897 -16.394  1.00 12.46           C
ATOM   1338  C   TYR B 115       6.622  -6.562 -15.104  1.00 12.84           C
ATOM   1339  O   TYR B 115       6.951  -7.736 -15.074  1.00 12.67           O
ATOM   1340  CB  TYR B 115       4.729  -6.098 -16.632  1.00 12.30           C
ATOM   1341  CG  TYR B 115       4.258  -5.419 -17.876  1.00 12.98           C
ATOM   1342  CD1 TYR B 115       4.138  -4.059 -17.924  1.00 13.62           C
ATOM   1343  CD2 TYR B 115       4.010  -6.149 -19.033  1.00 13.10           C
ATOM   1344  CE1 TYR B 115       3.745  -3.402 -19.084  1.00 14.58           C
ATOM   1345  CE2 TYR B 115       3.611  -5.496 -20.186  1.00 13.66           C
ATOM   1346  CZ  TYR B 115       3.488  -4.140 -20.201  1.00 14.11           C
ATOM   1347  OH  TYR B 115       3.095  -3.448 -21.331  1.00 15.99           O
ATOM   1348  N   TRP B 116       6.627  -5.757 -14.038  1.00 13.22           N
ATOM   1349  CA  TRP B 116       7.114  -6.188 -12.734  1.00 13.82           C
ATOM   1350  C   TRP B 116       6.102  -5.809 -11.684  1.00 13.62           C
ATOM   1351  O   TRP B 116       5.351  -4.868 -11.868  1.00 14.02           O
ATOM   1352  CB  TRP B 116       8.455  -5.521 -12.399  1.00 14.88           C
ATOM   1353  CG  TRP B 116       9.527  -6.018 -13.278  1.00 15.78           C
ATOM   1354  CD1 TRP B 116       9.881  -5.542 -14.518  1.00 16.60           C
ATOM   1355  CD2 TRP B 116      10.388  -7.119 -13.010  1.00 16.39           C
ATOM   1356  NE1 TRP B 116      10.909  -6.278 -15.034  1.00 16.75           N
ATOM   1357  CE2 TRP B 116      11.237  -7.268 -14.143  1.00 16.89           C
ATOM   1358  CE3 TRP B 116      10.516  -7.999 -11.948  1.00 16.65           C
ATOM   1359  CZ2 TRP B 116      12.163  -8.278 -14.239  1.00 17.39           C
ATOM   1360  CZ3 TRP B 116      11.479  -8.997 -12.044  1.00 16.88           C
ATOM   1361  CH2 TRP B 116      12.272  -9.130 -13.171  1.00 17.73           C
ATOM   1362  N   GLY B 117       6.080  -6.584 -10.614  1.00 13.17           N
ATOM   1363  CA  GLY B 117       5.253  -6.286  -9.486  1.00 13.72           C
ATOM   1364  C   GLY B 117       5.887  -5.187  -8.618  1.00 14.35           C
ATOM   1365  O   GLY B 117       6.674  -4.368  -9.094  1.00 16.08           O
ATOM   1366  N   GLN B 118       5.541  -5.202  -7.347  1.00 14.33           N
ATOM   1367  CA  GLN B 118       5.955  -4.201  -6.390  1.00 13.59           C
ATOM   1368  C   GLN B 118       7.122  -4.700  -5.551  1.00 13.90           C
ATOM   1369  O   GLN B 118       7.989  -3.903  -5.116  1.00 15.46           O
ATOM   1370  CB  GLN B 118       4.761  -3.946  -5.459  1.00 14.61           C
ATOM   1371  CG  GLN B 118       4.980  -2.868  -4.390  1.00 17.19           C
ATOM   1372  CD  GLN B 118       4.979  -1.437  -4.885  1.00 19.06           C
ATOM   1373  OE1 GLN B 118       5.319  -0.467  -4.124  1.00 24.05           O
ATOM   1374  NE2 GLN B 118       4.535  -1.245  -6.115  1.00 17.48           N
ATOM   1375  N   GLY B 119       7.108  -5.993  -5.278  1.00 14.11           N
ATOM   1376  CA  GLY B 119       8.020  -6.604  -4.327  1.00 14.02           C
ATOM   1377  C   GLY B 119       7.390  -6.889  -2.984  1.00 13.80           C
ATOM   1378  O   GLY B 119       6.761  -6.026  -2.407  1.00 15.09           O
ATOM   1379  N   THR B 120       7.621  -8.090  -2.468  1.00 14.29           N
ATOM   1380  CA  THR B 120       7.185  -8.443  -1.141  1.00 15.40           C
ATOM   1381  C   THR B 120       8.303  -9.178  -0.379  1.00 14.92           C
ATOM   1382  O   THR B 120       9.003 -10.002  -0.950  1.00 14.99           O
ATOM   1383  CB  THR B 120       5.866  -9.200  -1.154  1.00 18.06           C
ATOM   1384  OG1 THR B 120       5.293  -9.181   0.173  1.00 22.14           O
ATOM   1385  CG2 THR B 120       5.991 -10.610  -1.634  1.00 19.16           C
ATOM   1386  N   GLN B 121       8.487  -8.806   0.876  1.00 15.57           N
ATOM   1387  CA  GLN B 121       9.574  -9.380   1.682  1.00 16.10           C
ATOM   1388  C   GLN B 121       9.185 -10.750   2.215  1.00 16.02           C
ATOM   1389  O   GLN B 121       8.106 -10.914   2.800  1.00 18.17           O
ATOM   1390  CB  GLN B 121       9.889  -8.479   2.868  1.00 19.64           C
ATOM   1391  CG  GLN B 121      10.915  -9.070   3.824  1.00 21.65           C
ATOM   1392  CD  GLN B 121      12.289  -9.147   3.205  1.00 23.08           C
ATOM   1393  OE1 GLN B 121      12.650  -8.312   2.392  1.00 26.17           O
ATOM   1394  NE2 GLN B 121      13.093 -10.113   3.648  1.00 23.93           N
ATOM   1395  N   VAL B 122      10.081 -11.709   2.043  1.00 15.72           N
ATOM   1396  CA  VAL B 122       9.966 -12.980   2.702  1.00 16.41           C
ATOM   1397  C   VAL B 122      11.233 -13.130   3.576  1.00 16.47           C
ATOM   1398  O   VAL B 122      12.376 -13.027   3.081  1.00 17.53           O
ATOM   1399  CB  VAL B 122       9.884 -14.166   1.732  1.00 18.32           C
ATOM   1400  CG1 VAL B 122       9.881 -15.476   2.503  1.00 20.66           C
ATOM   1401  CG2 VAL B 122       8.630 -14.102   0.868  1.00 20.28           C
ATOM   1402  N   THR B 123      11.028 -13.350   4.855  1.00 17.92           N
ATOM   1403  CA  THR B 123      12.134 -13.507   5.803  1.00 18.84           C
ATOM   1404  C   THR B 123      12.127 -14.894   6.394  1.00 19.34           C
ATOM   1405  O   THR B 123      11.152 -15.305   7.016  1.00 20.61           O
ATOM   1406  CB  THR B 123      12.023 -12.460   6.921  1.00 21.70           C
ATOM   1407  OG1 THR B 123      12.046 -11.149   6.327  1.00 23.55           O
ATOM   1408  CG2 THR B 123      13.185 -12.571   7.952  1.00 24.18           C
ATOM   1409  N   VAL B 124      13.210 -15.627   6.202  1.00 20.25           N
ATOM   1410  CA  VAL B 124      13.302 -16.887   6.920  1.00 21.60           C
ATOM   1411  C   VAL B 124      14.129 -16.736   8.186  1.00 21.86           C
ATOM   1412  O   VAL B 124      15.272 -16.298   8.178  1.00 23.05           O
ATOM   1413  CB  VAL B 124      13.367 -18.181   6.044  1.00 25.57           C
ATOM   1414  CG1 VAL B 124      13.624 -17.931   4.555  1.00 27.20           C
ATOM   1415  CG2 VAL B 124      14.154 -19.299   6.694  1.00 26.81           C
ATOM   1416  N   SER B 125      13.429 -16.902   9.303  1.00 22.35           N
ATOM   1417  CA  SER B 125      13.994 -16.594  10.612  1.00 24.64           C
ATOM   1418  C   SER B 125      13.416 -17.543  11.621  1.00 25.80           C
ATOM   1419  O   SER B 125      12.218 -17.841  11.581  1.00 27.10           O
ATOM   1420  CB  SER B 125      13.686 -15.148  11.043  1.00 27.79           C
ATOM   1421  OG  SER B 125      14.239 -14.886  12.329  1.00 32.56           O
ATOM   1422  N   SER B 126      14.263 -17.993  12.528  1.00 26.99           N
ATOM   1423  CA  SER B 126      13.871 -18.913  13.599  1.00 29.27           C
ATOM   1424  C   SER B 126      13.048 -18.216  14.672  1.00 35.66           C
ATOM   1425  O   SER B 126      12.499 -18.895  15.520  1.00 38.94           O
ATOM   1426  CB  SER B 126      15.110 -19.555  14.225  1.00 29.06           C
ATOM   1427  OG  SER B 126      15.979 -18.564  14.745  1.00 31.27           O
ATOM   1428  N   HIS B 127      12.995 -16.880  14.659  1.00 39.85           N
ATOM   1429  CA  HIS B 127      12.089 -16.094  15.548  1.00 49.90           C
ATOM   1430  C   HIS B 127      12.752 -14.835  16.115  1.00 57.54           C
ATOM   1431  O   HIS B 127      12.221 -13.721  15.973  1.00 65.52           O
ATOM   1432  CB  HIS B 127      11.543 -16.927  16.717  1.00 54.84           C
