# Supplementary material for: A non-redundant data set of nanobody-antigen crystal structures
Source: Data Brief. 2019 Mar 6;24:103754. doi: 10.1016/j.dib.2019.103754 (PMC6441729; doi:10.1016/j.dib.2019.103754)
Supplement: Multimedia component 5 [file mmc5.zip › Data_set/Nb-Ag_3/4hep_3.pdb]

ATOM      1  N   ALA A   2       0.286 -35.061 -37.707  1.00 29.44           N
ATOM      2  CA  ALA A   2       1.251 -34.354 -38.555  1.00 29.12           C
ATOM      3  C   ALA A   2       0.522 -33.341 -39.427  1.00 33.07           C
ATOM      4  O   ALA A   2      -0.712 -33.328 -39.469  1.00 33.18           O
ATOM      5  CB  ALA A   2       2.014 -35.352 -39.424  1.00 29.78           C
ATOM      6  N   SER A   3       1.271 -32.491 -40.122  1.00 29.95           N
ATOM      7  CA  SER A   3       0.685 -31.495 -41.012  1.00 29.38           C
ATOM      8  C   SER A   3       1.014 -31.955 -42.421  1.00 32.97           C
ATOM      9  O   SER A   3       2.156 -31.838 -42.873  1.00 32.38           O
ATOM     10  CB  SER A   3       1.246 -30.110 -40.702  1.00 31.31           C
ATOM     11  OG  SER A   3       0.929 -29.768 -39.364  1.00 33.10           O
ATOM     12  N   ILE A   4       0.023 -32.558 -43.079  1.00 30.15           N
ATOM     13  CA  ILE A   4       0.177 -33.193 -44.386  1.00 29.49           C
ATOM     14  C   ILE A   4      -0.410 -32.393 -45.528  1.00 35.02           C
ATOM     15  O   ILE A   4      -1.225 -31.483 -45.325  1.00 34.79           O
ATOM     16  CB  ILE A   4      -0.339 -34.672 -44.354  1.00 31.57           C
ATOM     17  CG1 ILE A   4      -1.864 -34.753 -44.024  1.00 32.25           C
ATOM     18  CG2 ILE A   4       0.498 -35.529 -43.364  1.00 32.17           C
ATOM     19  CD1 ILE A   4      -2.557 -36.143 -44.292  1.00 33.34           C
ATOM     20  N   LYS A   5       0.019 -32.746 -46.740  1.00 32.76           N
ATOM     21  CA  LYS A   5      -0.441 -32.109 -47.972  1.00 33.66           C
ATOM     22  C   LYS A   5      -1.452 -32.982 -48.691  1.00 38.60           C
ATOM     23  O   LYS A   5      -1.281 -34.194 -48.747  1.00 37.61           O
ATOM     24  CB  LYS A   5       0.743 -31.791 -48.892  1.00 35.88           C
ATOM     25  CG  LYS A   5       1.716 -30.750 -48.325  1.00 42.22           C
ATOM     26  CD  LYS A   5       1.094 -29.387 -47.969  1.00 48.74           C
ATOM     27  CE  LYS A   5       0.687 -28.568 -49.173  1.00 54.24           C
ATOM     28  NZ  LYS A   5       0.080 -27.274 -48.770  1.00 60.49           N1+
ATOM     29  N   LYS A   6      -2.490 -32.365 -49.282  1.00 37.63           N
ATOM     30  CA  LYS A   6      -3.513 -33.110 -50.024  1.00 37.95           C
ATOM     31  C   LYS A   6      -2.915 -33.846 -51.214  1.00 39.39           C
ATOM     32  O   LYS A   6      -2.049 -33.307 -51.900  1.00 38.59           O
ATOM     33  CB  LYS A   6      -4.646 -32.182 -50.508  1.00 41.62           C
ATOM     34  CG  LYS A   6      -5.893 -32.939 -50.972  1.00 55.81           C
ATOM     35  CD  LYS A   6      -6.978 -32.016 -51.502  1.00 68.05           C
ATOM     36  CE  LYS A   6      -8.275 -32.762 -51.722  1.00 82.45           C
ATOM     37  NZ  LYS A   6      -9.242 -31.967 -52.523  1.00 93.00           N1+
ATOM     38  N   VAL A   7      -3.318 -35.110 -51.387  1.00 37.53           N
ATOM     39  CA  VAL A   7      -2.947 -35.962 -52.515  1.00 37.65           C
ATOM     40  C   VAL A   7      -4.191 -35.896 -53.407  1.00 42.98           C
ATOM     41  O   VAL A   7      -5.284 -36.228 -52.958  1.00 41.18           O
ATOM     42  CB  VAL A   7      -2.563 -37.397 -52.063  1.00 40.46           C
ATOM     43  CG1 VAL A   7      -2.504 -38.361 -53.251  1.00 40.15           C
ATOM     44  CG2 VAL A   7      -1.234 -37.384 -51.316  1.00 39.66           C
ATOM     45  N   TYR A   8      -4.061 -35.343 -54.616  1.00 42.75           N
ATOM     46  CA  TYR A   8      -5.260 -35.140 -55.421  1.00 43.44           C
ATOM     47  C   TYR A   8      -5.097 -35.450 -56.879  1.00 48.60           C
ATOM     48  O   TYR A   8      -3.974 -35.498 -57.384  1.00 47.34           O
ATOM     49  CB  TYR A   8      -5.824 -33.716 -55.211  1.00 45.18           C
ATOM     50  CG  TYR A   8      -4.895 -32.603 -55.649  1.00 47.22           C
ATOM     51  CD1 TYR A   8      -3.947 -32.075 -54.774  1.00 48.82           C
ATOM     52  CD2 TYR A   8      -4.985 -32.053 -56.924  1.00 48.45           C
ATOM     53  CE1 TYR A   8      -3.104 -31.034 -55.165  1.00 50.02           C
ATOM     54  CE2 TYR A   8      -4.144 -31.018 -57.328  1.00 49.32           C
ATOM     55  CZ  TYR A   8      -3.207 -30.509 -56.445  1.00 56.39           C
ATOM     56  OH  TYR A   8      -2.378 -29.495 -56.854  1.00 58.40           O
ATOM     57  N   ARG A   9      -6.243 -35.667 -57.551  1.00 47.80           N
ATOM     58  CA  ARG A   9      -6.342 -35.957 -58.978  1.00 48.14           C
ATOM     59  C   ARG A   9      -5.681 -34.821 -59.760  1.00 50.41           C
ATOM     60  O   ARG A   9      -6.060 -33.658 -59.594  1.00 50.68           O
ATOM     61  CB  ARG A   9      -7.826 -36.126 -59.381  1.00 49.98           C
ATOM     62  CG  ARG A   9      -8.047 -36.658 -60.794  1.00 60.69           C
ATOM     63  CD  ARG A   9      -9.377 -37.374 -60.956  1.00 68.15           C
ATOM     64  NE  ARG A   9      -9.195 -38.667 -61.621  1.00 75.78           N
ATOM     65  CZ  ARG A   9      -9.802 -39.792 -61.255  1.00 92.66           C
ATOM     66  NH1 ARG A   9     -10.653 -39.797 -60.239  1.00 74.05           N1+
ATOM     67  NH2 ARG A   9      -9.568 -40.922 -61.913  1.00 86.27           N
ATOM     68  N   GLY A  10      -4.641 -35.161 -60.511  1.00 44.94           N
ATOM     69  CA  GLY A  10      -3.923 -34.212 -61.356  1.00 45.08           C
ATOM     70  C   GLY A  10      -2.853 -33.334 -60.764  1.00 48.47           C
ATOM     71  O   GLY A  10      -2.443 -32.364 -61.408  1.00 49.53           O
ATOM     72  N   MET A  11      -2.383 -33.655 -59.551  1.00 41.64           N
ATOM     73  CA  MET A  11      -1.330 -32.862 -58.920  1.00 38.83           C
ATOM     74  C   MET A  11       0.029 -33.156 -59.536  1.00 43.12           C
ATOM     75  O   MET A  11       0.252 -34.255 -60.040  1.00 43.82           O
ATOM     76  CB  MET A  11      -1.272 -33.186 -57.410  1.00 39.70           C
ATOM     77  CG  MET A  11      -0.639 -34.510 -57.096  1.00 41.62           C
ATOM     78  SD  MET A  11      -0.699 -34.860 -55.325  1.00 44.54           S
ATOM     79  CE  MET A  11      -0.565 -36.491 -55.378  1.00 42.06           C
ATOM     80  N   LYS A  12       0.962 -32.207 -59.421  1.00 40.49           N
ATOM     81  CA  LYS A  12       2.340 -32.437 -59.825  1.00 40.89           C
ATOM     82  C   LYS A  12       3.076 -33.030 -58.614  1.00 43.63           C
ATOM     83  O   LYS A  12       2.588 -32.904 -57.482  1.00 43.17           O
ATOM     84  CB  LYS A  12       3.025 -31.147 -60.333  1.00 45.39           C
ATOM     85  CG  LYS A  12       2.782 -29.900 -59.501  1.00 67.99           C
ATOM     86  CD  LYS A  12       2.198 -28.788 -60.367  1.00 82.79           C
ATOM     87  CE  LYS A  12       1.634 -27.651 -59.547  1.00 95.19           C
ATOM     88  NZ  LYS A  12       0.158 -27.755 -59.399  1.00104.79           N1+
ATOM     89  N   ASN A  13       4.225 -33.694 -58.844  1.00 39.31           N
ATOM     90  CA  ASN A  13       5.060 -34.298 -57.799  1.00 39.25           C
ATOM     91  C   ASN A  13       4.258 -35.206 -56.836  1.00 41.55           C
ATOM     92  O   ASN A  13       4.473 -35.165 -55.618  1.00 39.62           O
ATOM     93  CB  ASN A  13       5.861 -33.218 -57.038  1.00 39.86           C
ATOM     94  CG  ASN A  13       6.782 -32.401 -57.908  1.00 61.64           C
ATOM     95  OD1 ASN A  13       7.678 -32.928 -58.579  1.00 56.82           O
ATOM     96  ND2 ASN A  13       6.608 -31.091 -57.883  1.00 52.51           N
ATOM     97  N   GLY A  14       3.332 -35.988 -57.399  1.00 38.41           N
ATOM     98  CA  GLY A  14       2.464 -36.898 -56.651  1.00 39.46           C
ATOM     99  C   GLY A  14       3.170 -37.889 -55.745  1.00 44.37           C
ATOM    100  O   GLY A  14       2.854 -37.976 -54.547  1.00 43.37           O
ATOM    101  N   ALA A  15       4.165 -38.615 -56.301  1.00 41.51           N
ATOM    102  CA  ALA A  15       4.956 -39.606 -55.560  1.00 41.31           C
ATOM    103  C   ALA A  15       5.702 -38.956 -54.388  1.00 43.29           C
ATOM    104  O   ALA A  15       5.669 -39.484 -53.273  1.00 41.35           O
ATOM    105  CB  ALA A  15       5.937 -40.307 -56.490  1.00 42.27           C
ATOM    106  N   GLU A  16       6.316 -37.782 -54.640  1.00 39.34           N
ATOM    107  CA  GLU A  16       7.043 -36.981 -53.658  1.00 39.38           C
ATOM    108  C   GLU A  16       6.090 -36.559 -52.528  1.00 40.78           C
ATOM    109  O   GLU A  16       6.450 -36.730 -51.361  1.00 39.13           O
ATOM    110  CB  GLU A  16       7.667 -35.757 -54.343  1.00 41.31           C
ATOM    111  CG  GLU A  16       8.259 -34.707 -53.417  1.00 57.34           C
ATOM    112  CD  GLU A  16       8.744 -33.471 -54.149  1.00 85.39           C
ATOM    113  OE1 GLU A  16       8.045 -32.433 -54.097  1.00 80.82           O
ATOM    114  OE2 GLU A  16       9.806 -33.552 -54.808  1.00 86.06           O1-
ATOM    115  N   THR A  17       4.872 -36.062 -52.876  1.00 36.57           N
ATOM    116  CA  THR A  17       3.874 -35.627 -51.878  1.00 35.63           C
ATOM    117  C   THR A  17       3.412 -36.794 -50.997  1.00 36.65           C
ATOM    118  O   THR A  17       3.382 -36.657 -49.771  1.00 36.26           O
ATOM    119  CB  THR A  17       2.726 -34.845 -52.523  1.00 44.76           C
ATOM    120  OG1 THR A  17       3.278 -33.754 -53.260  1.00 43.77           O
ATOM    121  CG2 THR A  17       1.726 -34.316 -51.487  1.00 42.04           C
ATOM    122  N   ILE A  18       3.086 -37.943 -51.624  1.00 36.68           N
ATOM    123  CA  ILE A  18       2.667 -39.166 -50.920  1.00 35.05           C
ATOM    124  C   ILE A  18       3.779 -39.581 -49.969  1.00 38.19           C
ATOM    125  O   ILE A  18       3.508 -39.816 -48.789  1.00 36.22           O
ATOM    126  CB  ILE A  18       2.274 -40.307 -51.913  1.00 37.54           C
ATOM    127  CG1 ILE A  18       1.051 -39.910 -52.772  1.00 38.32           C
ATOM    128  CG2 ILE A  18       2.040 -41.650 -51.177  1.00 35.64           C
ATOM    129  CD1 ILE A  18       0.863 -40.718 -54.075  1.00 34.12           C
ATOM    130  N   ASN A  19       5.032 -39.654 -50.469  1.00 35.76           N
ATOM    131  CA  ASN A  19       6.176 -40.025 -49.631  1.00 35.66           C
ATOM    132  C   ASN A  19       6.376 -39.077 -48.434  1.00 37.94           C
ATOM    133  O   ASN A  19       6.602 -39.554 -47.319  1.00 36.32           O
ATOM    134  CB  ASN A  19       7.455 -40.102 -50.446  1.00 35.24           C
ATOM    135  CG  ASN A  19       8.564 -40.762 -49.672  1.00 42.72           C
ATOM    136  OD1 ASN A  19       8.529 -41.961 -49.386  1.00 35.10           O
ATOM    137  ND2 ASN A  19       9.554 -39.989 -49.280  1.00 40.33           N
ATOM    138  N   ASP A  20       6.320 -37.744 -48.678  1.00 35.28           N
ATOM    139  CA  ASP A  20       6.458 -36.691 -47.659  1.00 34.81           C
ATOM    140  C   ASP A  20       5.420 -36.897 -46.545  1.00 34.40           C
ATOM    141  O   ASP A  20       5.753 -36.838 -45.359  1.00 31.66           O
ATOM    142  CB  ASP A  20       6.226 -35.296 -48.291  1.00 37.07           C
ATOM    143  CG  ASP A  20       7.291 -34.741 -49.237  1.00 45.17           C
ATOM    144  OD1 ASP A  20       8.385 -35.357 -49.342  1.00 43.25           O
ATOM    145  OD2 ASP A  20       7.035 -33.668 -49.858  1.00 48.59           O1-
ATOM    146  N   ASP A  21       4.150 -37.138 -46.942  1.00 31.84           N
ATOM    147  CA  ASP A  21       3.036 -37.352 -46.014  1.00 30.38           C
ATOM    148  C   ASP A  21       3.248 -38.602 -45.190  1.00 32.52           C
ATOM    149  O   ASP A  21       3.026 -38.581 -43.976  1.00 31.79           O
ATOM    150  CB  ASP A  21       1.717 -37.463 -46.775  1.00 31.27           C
ATOM    151  CG  ASP A  21       1.192 -36.175 -47.373  1.00 34.45           C
ATOM    152  OD1 ASP A  21       1.703 -35.079 -46.994  1.00 32.17           O
ATOM    153  OD2 ASP A  21       0.227 -36.248 -48.161  1.00 34.48           O1-
ATOM    154  N   LEU A  22       3.670 -39.696 -45.847  1.00 30.71           N
ATOM    155  CA  LEU A  22       3.935 -40.961 -45.159  1.00 29.57           C
ATOM    156  C   LEU A  22       5.046 -40.788 -44.154  1.00 31.57           C
ATOM    157  O   LEU A  22       4.920 -41.268 -43.030  1.00 29.87           O
ATOM    158  CB  LEU A  22       4.289 -42.082 -46.147  1.00 30.05           C
ATOM    159  CG  LEU A  22       3.155 -42.586 -47.020  1.00 34.05           C
ATOM    160  CD1 LEU A  22       3.707 -43.413 -48.173  1.00 33.85           C
ATOM    161  CD2 LEU A  22       2.166 -43.408 -46.211  1.00 33.82           C
ATOM    162  N   GLU A  23       6.104 -40.061 -44.532  1.00 28.87           N
ATOM    163  CA  GLU A  23       7.235 -39.832 -43.640  1.00 29.00           C
ATOM    164  C   GLU A  23       6.864 -38.990 -42.446  1.00 31.86           C
ATOM    165  O   GLU A  23       7.283 -39.321 -41.343  1.00 30.53           O
ATOM    166  CB  GLU A  23       8.415 -39.207 -44.386  1.00 30.52           C
ATOM    167  CG  GLU A  23       9.160 -40.208 -45.243  1.00 40.76           C
ATOM    168  CD  GLU A  23      10.382 -39.665 -45.957  1.00 53.33           C
ATOM    169  OE1 GLU A  23      11.087 -40.479 -46.589  1.00 60.27           O
ATOM    170  OE2 GLU A  23      10.654 -38.447 -45.866  1.00 44.20           O1-
ATOM    171  N   ALA A  24       6.077 -37.908 -42.649  1.00 30.08           N
ATOM    172  CA  ALA A  24       5.650 -37.031 -41.545  1.00 29.31           C
ATOM    173  C   ALA A  24       4.751 -37.768 -40.576  1.00 30.43           C
ATOM    174  O   ALA A  24       4.918 -37.630 -39.364  1.00 30.27           O
ATOM    175  CB  ALA A  24       4.945 -35.795 -42.078  1.00 30.24           C
ATOM    176  N   ILE A  25       3.801 -38.560 -41.105  1.00 26.73           N
ATOM    177  CA  ILE A  25       2.930 -39.380 -40.269  1.00 26.93           C
ATOM    178  C   ILE A  25       3.755 -40.407 -39.471  1.00 30.34           C
ATOM    179  O   ILE A  25       3.608 -40.524 -38.245  1.00 28.89           O
ATOM    180  CB  ILE A  25       1.827 -40.038 -41.127  1.00 28.74           C
ATOM    181  CG1 ILE A  25       0.758 -38.996 -41.545  1.00 29.11           C
ATOM    182  CG2 ILE A  25       1.194 -41.215 -40.371  1.00 29.16           C
ATOM    183  CD1 ILE A  25      -0.197 -39.462 -42.660  1.00 32.99           C
ATOM    184  N   ASN A  26       4.626 -41.141 -40.182  1.00 29.47           N
ATOM    185  CA  ASN A  26       5.471 -42.152 -39.568  1.00 28.95           C
ATOM    186  C   ASN A  26       6.365 -41.586 -38.467  1.00 31.78           C
ATOM    187  O   ASN A  26       6.564 -42.247 -37.442  1.00 30.74           O
ATOM    188  CB  ASN A  26       6.288 -42.879 -40.622  1.00 27.60           C
ATOM    189  CG  ASN A  26       6.838 -44.168 -40.086  1.00 34.84           C
ATOM    190  OD1 ASN A  26       6.123 -44.956 -39.460  1.00 31.42           O
ATOM    191  ND2 ASN A  26       8.112 -44.402 -40.299  1.00 31.65           N
ATOM    192  N   SER A  27       6.873 -40.344 -38.652  1.00 28.43           N
ATOM    193  CA  SER A  27       7.709 -39.676 -37.649  1.00 26.95           C
ATOM    194  C   SER A  27       6.979 -39.618 -36.295  1.00 29.70           C
ATOM    195  O   SER A  27       7.595 -39.844 -35.258  1.00 28.08           O
ATOM    196  CB  SER A  27       8.066 -38.262 -38.112  1.00 29.99           C
ATOM    197  OG  SER A  27       9.019 -37.657 -37.249  1.00 33.09           O
ATOM    198  N   GLU A  28       5.661 -39.331 -36.315  1.00 26.95           N
ATOM    199  CA  GLU A  28       4.827 -39.240 -35.111  1.00 26.63           C
ATOM    200  C   GLU A  28       4.509 -40.548 -34.424  1.00 30.31           C
ATOM    201  O   GLU A  28       3.999 -40.537 -33.308  1.00 29.36           O
ATOM    202  CB  GLU A  28       3.602 -38.359 -35.325  1.00 27.99           C
ATOM    203  CG  GLU A  28       4.051 -36.936 -35.608  1.00 31.11           C
ATOM    204  CD  GLU A  28       2.986 -35.881 -35.774  1.00 34.06           C
ATOM    205  OE1 GLU A  28       1.787 -36.233 -35.732  1.00 28.38           O
ATOM    206  OE2 GLU A  28       3.355 -34.699 -35.974  1.00 29.37           O1-
ATOM    207  N   LEU A  29       4.870 -41.674 -35.056  1.00 28.36           N
ATOM    208  CA  LEU A  29       4.746 -42.975 -34.419  1.00 27.84           C
ATOM    209  C   LEU A  29       5.985 -43.213 -33.531  1.00 30.81           C
ATOM    210  O   LEU A  29       5.986 -44.151 -32.748  1.00 29.79           O
ATOM    211  CB  LEU A  29       4.577 -44.100 -35.450  1.00 27.37           C
ATOM    212  CG  LEU A  29       3.328 -44.010 -36.355  1.00 30.46           C
ATOM    213  CD1 LEU A  29       3.353 -45.143 -37.395  1.00 29.34           C
ATOM    214  CD2 LEU A  29       2.021 -44.064 -35.531  1.00 32.16           C
ATOM    215  N   THR A  30       7.051 -42.380 -33.673  1.00 29.36           N
ATOM    216  CA  THR A  30       8.273 -42.512 -32.854  1.00 28.65           C
ATOM    217  C   THR A  30       8.291 -41.436 -31.778  1.00 30.36           C
ATOM    218  O   THR A  30       8.588 -41.739 -30.625  1.00 29.59           O
ATOM    219  CB  THR A  30       9.566 -42.502 -33.698  1.00 34.09           C
ATOM    220  OG1 THR A  30       9.632 -43.706 -34.441  1.00 36.76           O
ATOM    221  CG2 THR A  30      10.849 -42.418 -32.830  1.00 35.42           C
ATOM    222  N   SER A  31       8.000 -40.175 -32.165  1.00 27.55           N
ATOM    223  CA  SER A  31       7.994 -39.046 -31.235  1.00 28.24           C
ATOM    224  C   SER A  31       7.241 -37.845 -31.782  1.00 29.66           C
ATOM    225  O   SER A  31       6.988 -37.756 -32.988  1.00 28.38           O
ATOM    226  CB  SER A  31       9.421 -38.626 -30.866  1.00 35.56           C
ATOM    227  OG  SER A  31      10.140 -38.110 -31.976  1.00 45.39           O
ATOM    228  N   GLY A  32       6.937 -36.911 -30.882  1.00 28.67           N
ATOM    229  CA  GLY A  32       6.315 -35.637 -31.231  1.00 28.42           C
ATOM    230  C   GLY A  32       4.831 -35.686 -31.516  1.00 31.93           C
ATOM    231  O   GLY A  32       4.149 -36.661 -31.188  1.00 29.59           O
ATOM    232  N   GLY A  33       4.331 -34.604 -32.100  1.00 29.17           N
ATOM    233  CA  GLY A  33       2.907 -34.472 -32.381  1.00 28.96           C
ATOM    234  C   GLY A  33       2.077 -34.559 -31.115  1.00 30.55           C
ATOM    235  O   GLY A  33       2.526 -34.184 -30.017  1.00 28.48           O
ATOM    236  N   ASN A  34       0.845 -35.067 -31.256  1.00 27.14           N
ATOM    237  CA  ASN A  34      -0.049 -35.153 -30.112  1.00 26.92           C
ATOM    238  C   ASN A  34      -0.155 -36.581 -29.572  1.00 30.07           C
ATOM    239  O   ASN A  34      -1.094 -36.889 -28.849  1.00 28.20           O
ATOM    240  CB  ASN A  34      -1.445 -34.594 -30.479  1.00 26.93           C
ATOM    241  CG  ASN A  34      -2.171 -34.094 -29.260  1.00 30.85           C
ATOM    242  OD1 ASN A  34      -1.562 -33.466 -28.380  1.00 28.79           O
ATOM    243  ND2 ASN A  34      -3.463 -34.403 -29.139  1.00 27.84           N
ATOM    244  N   VAL A  35       0.805 -37.446 -29.905  1.00 27.11           N
ATOM    245  CA  VAL A  35       0.730 -38.834 -29.423  1.00 27.59           C
ATOM    246  C   VAL A  35       1.673 -39.126 -28.267  1.00 29.40           C
ATOM    247  O   VAL A  35       2.772 -38.569 -28.203  1.00 27.56           O
ATOM    248  CB  VAL A  35       0.597 -39.984 -30.489  1.00 33.16           C
ATOM    249  CG1 VAL A  35       0.362 -39.495 -31.913  1.00 32.91           C
ATOM    250  CG2 VAL A  35       1.656 -41.083 -30.388  1.00 31.94           C
ATOM    251  N   VAL A  36       1.218 -39.972 -27.338  1.00 25.51           N
ATOM    252  CA  VAL A  36       2.033 -40.394 -26.211  1.00 24.50           C
ATOM    253  C   VAL A  36       2.850 -41.583 -26.681  1.00 28.48           C
ATOM    254  O   VAL A  36       2.292 -42.525 -27.253  1.00 28.40           O
ATOM    255  CB  VAL A  36       1.191 -40.739 -24.963  1.00 27.70           C
ATOM    256  CG1 VAL A  36       2.089 -41.270 -23.835  1.00 27.96           C
ATOM    257  CG2 VAL A  36       0.409 -39.520 -24.494  1.00 28.11           C
ATOM    258  N   HIS A  37       4.166 -41.533 -26.432  1.00 25.23           N
ATOM    259  CA  HIS A  37       5.096 -42.567 -26.849  1.00 24.48           C
ATOM    260  C   HIS A  37       5.686 -43.380 -25.717  1.00 27.82           C
ATOM    261  O   HIS A  37       5.630 -42.988 -24.548  1.00 27.83           O
ATOM    262  CB  HIS A  37       6.208 -41.981 -27.737  1.00 24.56           C
ATOM    263  CG  HIS A  37       5.684 -41.214 -28.912  1.00 27.15           C
ATOM    264  ND1 HIS A  37       5.339 -39.884 -28.799  1.00 28.23           N
ATOM    265  CD2 HIS A  37       5.358 -41.642 -30.152  1.00 28.79           C
ATOM    266  CE1 HIS A  37       4.906 -39.522 -29.997  1.00 27.86           C
ATOM    267  NE2 HIS A  37       4.868 -40.549 -30.829  1.00 28.51           N
ATOM    268  N   LYS A  38       6.255 -44.530 -26.076  1.00 25.68           N
ATOM    269  CA  LYS A  38       6.902 -45.445 -25.137  1.00 26.23           C
ATOM    270  C   LYS A  38       8.304 -44.946 -24.728  1.00 29.48           C
ATOM    271  O   LYS A  38       8.995 -45.621 -23.970  1.00 29.44           O
ATOM    272  CB  LYS A  38       6.983 -46.837 -25.770  1.00 28.29           C
ATOM    273  CG  LYS A  38       5.629 -47.510 -25.911  1.00 29.97           C
ATOM    274  CD  LYS A  38       5.869 -48.896 -26.441  1.00 30.30           C
ATOM    275  CE  LYS A  38       4.674 -49.514 -27.086  1.00 30.40           C
ATOM    276  NZ  LYS A  38       5.028 -50.764 -27.798  1.00 31.49           N1+
ATOM    277  N   THR A  39       8.746 -43.793 -25.281  1.00 27.85           N
ATOM    278  CA  THR A  39      10.013 -43.138 -24.915  1.00 27.40           C
ATOM    279  C   THR A  39       9.795 -41.634 -24.876  1.00 30.80           C
ATOM    280  O   THR A  39       8.791 -41.126 -25.390  1.00 30.79           O
ATOM    281  CB  THR A  39      11.161 -43.444 -25.911  1.00 31.72           C
ATOM    282  OG1 THR A  39      10.840 -42.888 -27.194  1.00 28.84           O
ATOM    283  CG2 THR A  39      11.527 -44.924 -25.983  1.00 31.12           C
ATOM    284  N   GLY A  40      10.769 -40.924 -24.326  1.00 30.39           N
ATOM    285  CA  GLY A  40      10.747 -39.469 -24.314  1.00 30.16           C
ATOM    286  C   GLY A  40      10.010 -38.807 -23.169  1.00 32.73           C
ATOM    287  O   GLY A  40       9.032 -39.340 -22.637  1.00 30.01           O
ATOM    288  N   ASP A  41      10.490 -37.619 -22.788  1.00 30.18           N
ATOM    289  CA  ASP A  41       9.875 -36.822 -21.733  1.00 31.06           C
ATOM    290  C   ASP A  41       8.680 -36.107 -22.345  1.00 33.31           C
ATOM    291  O   ASP A  41       8.834 -35.351 -23.310  1.00 33.33           O
ATOM    292  CB  ASP A  41      10.891 -35.829 -21.154  1.00 33.17           C
ATOM    293  CG  ASP A  41      12.032 -36.456 -20.380  1.00 39.50           C
ATOM    294  OD1 ASP A  41      12.044 -37.716 -20.225  1.00 38.25           O
ATOM    295  OD2 ASP A  41      12.909 -35.699 -19.915  1.00 43.46           O1-
ATOM    296  N   GLU A  42       7.478 -36.428 -21.859  1.00 28.48           N
ATOM    297  CA  GLU A  42       6.262 -35.874 -22.439  1.00 27.74           C
ATOM    298  C   GLU A  42       5.304 -35.309 -21.421  1.00 31.47           C
ATOM    299  O   GLU A  42       5.235 -35.775 -20.279  1.00 31.63           O
ATOM    300  CB  GLU A  42       5.543 -36.936 -23.304  1.00 28.16           C
ATOM    301  CG  GLU A  42       6.359 -37.362 -24.522  1.00 29.29           C
ATOM    302  CD  GLU A  42       5.732 -38.452 -25.368  1.00 32.18           C
ATOM    303  OE1 GLU A  42       5.180 -39.414 -24.788  1.00 29.53           O
ATOM    304  OE2 GLU A  42       5.828 -38.362 -26.614  1.00 31.23           O1-
ATOM    305  N   THR A  43       4.549 -34.299 -21.851  1.00 29.22           N
ATOM    306  CA  THR A  43       3.529 -33.641 -21.037  1.00 28.45           C
ATOM    307  C   THR A  43       2.195 -34.010 -21.659  1.00 32.09           C
ATOM    308  O   THR A  43       2.001 -33.852 -22.873  1.00 30.50           O
ATOM    309  CB  THR A  43       3.798 -32.137 -20.961  1.00 34.82           C
ATOM    310  OG1 THR A  43       5.063 -31.961 -20.320  1.00 35.04           O
ATOM    311  CG2 THR A  43       2.747 -31.400 -20.157  1.00 36.81           C
ATOM    312  N   ILE A  44       1.288 -34.514 -20.817  1.00 28.20           N
ATOM    313  CA  ILE A  44       0.015 -35.088 -21.212  1.00 28.15           C
ATOM    314  C   ILE A  44      -1.160 -34.415 -20.505  1.00 32.17           C
ATOM    315  O   ILE A  44      -1.286 -34.527 -19.281  1.00 31.93           O
ATOM    316  CB  ILE A  44       0.080 -36.623 -20.903  1.00 30.81           C
ATOM    317  CG1 ILE A  44       1.343 -37.297 -21.522  1.00 30.62           C
ATOM    318  CG2 ILE A  44      -1.217 -37.344 -21.287  1.00 32.08           C
ATOM    319  CD1 ILE A  44       1.733 -38.667 -20.898  1.00 32.30           C
ATOM    320  N   ALA A  45      -2.040 -33.765 -21.284  1.00 29.65           N
ATOM    321  CA  ALA A  45      -3.243 -33.111 -20.775  1.00 30.43           C
ATOM    322  C   ALA A  45      -4.460 -34.049 -20.918  1.00 33.59           C
ATOM    323  O   ALA A  45      -4.396 -35.045 -21.642  1.00 33.16           O
ATOM    324  CB  ALA A  45      -3.487 -31.787 -21.506  1.00 31.47           C
ATOM    325  N   GLY A  46      -5.546 -33.716 -20.225  1.00 30.53           N
ATOM    326  CA  GLY A  46      -6.781 -34.487 -20.250  1.00 31.07           C
ATOM    327  C   GLY A  46      -6.878 -35.486 -19.114  1.00 35.44           C
ATOM    328  O   GLY A  46      -5.861 -35.894 -18.547  1.00 35.94           O
ATOM    329  N   LYS A  47      -8.113 -35.879 -18.769  1.00 32.38           N
ATOM    330  CA  LYS A  47      -8.358 -36.870 -17.724  1.00 31.90           C
ATOM    331  C   LYS A  47      -7.994 -38.238 -18.298  1.00 34.40           C
ATOM    332  O   LYS A  47      -8.505 -38.614 -19.354  1.00 33.95           O
ATOM    333  CB  LYS A  47      -9.824 -36.851 -17.259  1.00 35.37           C
ATOM    334  CG  LYS A  47     -10.074 -37.796 -16.084  1.00 52.68           C
ATOM    335  CD  LYS A  47     -11.548 -37.981 -15.787  1.00 64.10           C
ATOM    336  CE  LYS A  47     -11.750 -39.066 -14.757  1.00 77.80           C
ATOM    337  NZ  LYS A  47     -13.188 -39.397 -14.578  1.00 86.74           N1+
ATOM    338  N   LYS A  48      -7.069 -38.940 -17.650  1.00 30.43           N
ATOM    339  CA  LYS A  48      -6.652 -40.263 -18.116  1.00 29.49           C
ATOM    340  C   LYS A  48      -7.070 -41.319 -17.109  1.00 33.34           C
ATOM    341  O   LYS A  48      -6.681 -41.253 -15.940  1.00 33.22           O
ATOM    342  CB  LYS A  48      -5.143 -40.333 -18.422  1.00 31.17           C
ATOM    343  CG  LYS A  48      -4.622 -39.250 -19.369  1.00 31.70           C
ATOM    344  CD  LYS A  48      -5.298 -39.233 -20.759  1.00 30.91           C
ATOM    345  CE  LYS A  48      -4.503 -38.351 -21.688  1.00 29.53           C
ATOM    346  NZ  LYS A  48      -5.176 -38.132 -23.001  1.00 27.58           N1+
ATOM    347  N   THR A  49      -7.924 -42.246 -17.550  1.00 30.63           N
ATOM    348  CA  THR A  49      -8.428 -43.329 -16.706  1.00 31.14           C
ATOM    349  C   THR A  49      -7.770 -44.641 -17.134  1.00 33.79           C
ATOM    350  O   THR A  49      -7.997 -45.101 -18.257  1.00 33.61           O
ATOM    351  CB  THR A  49      -9.968 -43.413 -16.806  1.00 36.00           C
ATOM    352  OG1 THR A  49     -10.531 -42.181 -16.364  1.00 34.38           O
ATOM    353  CG2 THR A  49     -10.552 -44.570 -16.006  1.00 33.49           C
ATOM    354  N   PHE A  50      -6.984 -45.247 -16.230  1.00 30.55           N
ATOM    355  CA  PHE A  50      -6.348 -46.536 -16.470  1.00 29.70           C
ATOM    356  C   PHE A  50      -7.246 -47.597 -15.839  1.00 34.45           C
ATOM    357  O   PHE A  50      -7.412 -47.615 -14.610  1.00 33.53           O
ATOM    358  CB  PHE A  50      -4.927 -46.583 -15.883  1.00 29.95           C
ATOM    359  CG  PHE A  50      -3.966 -45.620 -16.540  1.00 30.61           C
ATOM    360  CD1 PHE A  50      -3.867 -44.302 -16.102  1.00 32.44           C
ATOM    361  CD2 PHE A  50      -3.143 -46.034 -17.587  1.00 31.89           C
ATOM    362  CE1 PHE A  50      -2.978 -43.411 -16.710  1.00 32.71           C
ATOM    363  CE2 PHE A  50      -2.244 -45.144 -18.187  1.00 34.31           C
ATOM    364  CZ  PHE A  50      -2.174 -43.838 -17.752  1.00 32.20           C
ATOM    365  N   THR A  51      -7.849 -48.462 -16.680  1.00 31.92           N
ATOM    366  CA  THR A  51      -8.774 -49.499 -16.192  1.00 33.29           C
ATOM    367  C   THR A  51      -8.044 -50.721 -15.657  1.00 36.99           C
ATOM    368  O   THR A  51      -8.632 -51.516 -14.919  1.00 36.85           O
ATOM    369  CB  THR A  51      -9.829 -49.883 -17.246  1.00 39.32           C
ATOM    370  OG1 THR A  51      -9.194 -50.507 -18.357  1.00 34.93           O
ATOM    371  CG2 THR A  51     -10.652 -48.700 -17.720  1.00 40.79           C
ATOM    372  N   GLY A  52      -6.778 -50.856 -16.038  1.00 33.32           N
ATOM    373  CA  GLY A  52      -5.938 -51.968 -15.610  1.00 34.02           C
ATOM    374  C   GLY A  52      -4.984 -51.631 -14.484  1.00 37.31           C
ATOM    375  O   GLY A  52      -5.215 -50.692 -13.718  1.00 36.72           O
ATOM    376  N   ASN A  53      -3.899 -52.402 -14.385  1.00 33.94           N
ATOM    377  CA  ASN A  53      -2.871 -52.224 -13.368  1.00 34.17           C
ATOM    378  C   ASN A  53      -1.791 -51.307 -13.881  1.00 37.47           C
ATOM    379  O   ASN A  53      -1.439 -51.363 -15.059  1.00 36.77           O
ATOM    380  CB  ASN A  53      -2.276 -53.570 -12.959  1.00 35.57           C
ATOM    381  CG  ASN A  53      -3.283 -54.477 -12.311  1.00 48.20           C
ATOM    382  OD1 ASN A  53      -4.270 -54.022 -11.731  1.00 39.33           O
ATOM    383  ND2 ASN A  53      -3.075 -55.779 -12.416  1.00 44.62           N
ATOM    384  N   VAL A  54      -1.308 -50.430 -13.012  1.00 32.04           N
ATOM    385  CA  VAL A  54      -0.252 -49.474 -13.340  1.00 31.63           C
ATOM    386  C   VAL A  54       0.939 -49.710 -12.431  1.00 38.17           C
ATOM    387  O   VAL A  54       0.779 -49.873 -11.215  1.00 37.57           O
ATOM    388  CB  VAL A  54      -0.751 -47.994 -13.327  1.00 33.80           C
ATOM    389  CG1 VAL A  54       0.384 -46.996 -13.605  1.00 33.43           C
ATOM    390  CG2 VAL A  54      -1.875 -47.795 -14.333  1.00 33.05           C
ATOM    391  N   GLU A  55       2.137 -49.730 -13.026  1.00 34.74           N
ATOM    392  CA  GLU A  55       3.387 -49.829 -12.283  1.00 34.37           C
ATOM    393  C   GLU A  55       4.251 -48.601 -12.604  1.00 36.49           C
ATOM    394  O   GLU A  55       4.358 -48.205 -13.773  1.00 35.16           O
ATOM    395  CB  GLU A  55       4.120 -51.151 -12.608  1.00 36.40           C
ATOM    396  CG  GLU A  55       5.487 -51.247 -11.948  1.00 52.62           C
ATOM    397  CD  GLU A  55       6.208 -52.580 -11.987  1.00 89.22           C
ATOM    398  OE1 GLU A  55       6.306 -53.184 -13.079  1.00 91.85           O
ATOM    399  OE2 GLU A  55       6.745 -52.982 -10.930  1.00 93.15           O1-
ATOM    400  N   VAL A  56       4.829 -47.977 -11.571  1.00 33.06           N
ATOM    401  CA  VAL A  56       5.757 -46.851 -11.734  1.00 32.37           C
ATOM    402  C   VAL A  56       7.072 -47.290 -11.098  1.00 38.14           C
ATOM    403  O   VAL A  56       7.103 -47.538  -9.890  1.00 37.36           O
ATOM    404  CB  VAL A  56       5.237 -45.497 -11.180  1.00 35.83           C
ATOM    405  CG1 VAL A  56       6.308 -44.405 -11.279  1.00 35.54           C
ATOM    406  CG2 VAL A  56       3.959 -45.061 -11.897  1.00 35.51           C
ATOM    407  N   ASN A  57       8.143 -47.428 -11.911  1.00 34.91           N
ATOM    408  CA  ASN A  57       9.470 -47.859 -11.435  1.00 35.71           C
ATOM    409  C   ASN A  57      10.318 -46.734 -10.902  1.00 39.51           C
ATOM    410  O   ASN A  57      11.233 -46.984 -10.108  1.00 39.09           O
ATOM    411  CB  ASN A  57      10.234 -48.616 -12.513  1.00 38.32           C
ATOM    412  CG  ASN A  57       9.614 -49.919 -12.914  1.00 49.98           C
ATOM    413  OD1 ASN A  57       8.745 -50.474 -12.240  1.00 44.24           O
ATOM    414  ND2 ASN A  57      10.082 -50.458 -14.010  1.00 42.50           N
ATOM    415  N   GLY A  58      10.024 -45.514 -11.340  1.00 36.27           N
ATOM    416  CA  GLY A  58      10.721 -44.328 -10.870  1.00 37.19           C
ATOM    417  C   GLY A  58       9.947 -43.689  -9.739  1.00 42.16           C
ATOM    418  O   GLY A  58       9.237 -44.375  -8.996  1.00 42.82           O
ATOM    419  N   SER A  59      10.035 -42.373  -9.627  1.00 39.03           N
ATOM    420  CA  SER A  59       9.283 -41.660  -8.602  1.00 38.20           C
ATOM    421  C   SER A  59       7.910 -41.295  -9.147  1.00 40.95           C
ATOM    422  O   SER A  59       7.725 -41.182 -10.365  1.00 37.64           O
ATOM    423  CB  SER A  59      10.023 -40.400  -8.163  1.00 41.13           C
ATOM    424  OG  SER A  59      10.307 -39.543  -9.256  1.00 51.37           O
ATOM    425  N   LEU A  60       6.946 -41.141  -8.238  1.00 38.58           N
ATOM    426  CA  LEU A  60       5.601 -40.693  -8.565  1.00 38.77           C
ATOM    427  C   LEU A  60       5.403 -39.401  -7.784  1.00 43.31           C
ATOM    428  O   LEU A  60       5.355 -39.422  -6.553  1.00 44.23           O
ATOM    429  CB  LEU A  60       4.530 -41.752  -8.246  1.00 38.90           C
ATOM    430  CG  LEU A  60       3.058 -41.324  -8.403  1.00 43.48           C
ATOM    431  CD1 LEU A  60       2.723 -40.935  -9.844  1.00 42.96           C
ATOM    432  CD2 LEU A  60       2.136 -42.420  -7.939  1.00 46.08           C
ATOM    433  N   THR A  61       5.398 -38.267  -8.491  1.00 38.09           N
ATOM    434  CA  THR A  61       5.287 -36.969  -7.838  1.00 38.09           C
ATOM    435  C   THR A  61       3.883 -36.404  -7.943  1.00 41.69           C
ATOM    436  O   THR A  61       3.371 -36.222  -9.043  1.00 40.62           O
ATOM    437  CB  THR A  61       6.415 -36.029  -8.283  1.00 46.61           C
ATOM    438  OG1 THR A  61       7.660 -36.707  -8.098  1.00 46.78           O
ATOM    439  CG2 THR A  61       6.435 -34.715  -7.491  1.00 46.66           C
ATOM    440  N   LEU A  62       3.275 -36.093  -6.788  1.00 38.58           N
ATOM    441  CA  LEU A  62       1.922 -35.534  -6.723  1.00 38.37           C
ATOM    442  C   LEU A  62       1.998 -34.082  -6.248  1.00 42.09           C
ATOM    443  O   LEU A  62       3.069 -33.695  -5.762  1.00 40.48           O
ATOM    444  CB  LEU A  62       1.028 -36.386  -5.790  1.00 38.54           C
ATOM    445  CG  LEU A  62       0.947 -37.889  -6.071  1.00 42.68           C
ATOM    446  CD1 LEU A  62       0.051 -38.574  -5.073  1.00 43.31           C
ATOM    447  CD2 LEU A  62       0.458 -38.171  -7.500  1.00 43.97           C
ATOM    448  N   PRO A  63       0.915 -33.255  -6.367  1.00 40.39           N
ATOM    449  CA  PRO A  63       1.002 -31.861  -5.891  1.00 40.06           C
ATOM    450  C   PRO A  63       1.260 -31.828  -4.379  1.00 39.64           C
ATOM    451  O   PRO A  63       0.735 -32.665  -3.648  1.00 38.11           O
ATOM    452  CB  PRO A  63      -0.370 -31.264  -6.228  1.00 42.35           C
ATOM    453  CG  PRO A  63      -1.004 -32.218  -7.174  1.00 47.10           C
ATOM    454  CD  PRO A  63      -0.433 -33.555  -6.906  1.00 42.64           C
ATOM    455  N   THR A  64       2.103 -30.899  -3.943  1.00 36.59           N
ATOM    456  CA  THR A  64       2.521 -30.774  -2.552  1.00 36.50           C
ATOM    457  C   THR A  64       2.432 -29.332  -2.030  1.00 39.34           C
ATOM    458  O   THR A  64       2.704 -28.378  -2.765  1.00 39.33           O
ATOM    459  CB  THR A  64       3.926 -31.401  -2.426  1.00 50.94           C
ATOM    460  OG1 THR A  64       3.869 -32.766  -2.849  1.00 56.83           O
ATOM    461  CG2 THR A  64       4.448 -31.382  -1.040  1.00 50.22           C
ATOM    462  N   LYS A  65       2.071 -29.179  -0.745  1.00 33.21           N
ATOM    463  CA  LYS A  65       2.047 -27.882  -0.084  1.00 33.14           C
ATOM    464  C   LYS A  65       2.304 -28.070   1.398  1.00 35.46           C
ATOM    465  O   LYS A  65       1.808 -29.035   1.982  1.00 34.49           O
ATOM    466  CB  LYS A  65       0.733 -27.130  -0.318  1.00 35.19           C
ATOM    467  CG  LYS A  65       0.844 -25.659   0.051  1.00 45.04           C
ATOM    468  CD  LYS A  65      -0.421 -24.916  -0.238  1.00 57.07           C
ATOM    469  CE  LYS A  65      -0.234 -23.438  -0.014  1.00 65.97           C
ATOM    470  NZ  LYS A  65      -1.465 -22.682  -0.346  1.00 72.53           N1+
ATOM    471  N   SER A  66       3.081 -27.155   1.996  1.00 31.95           N
ATOM    472  CA  SER A  66       3.401 -27.214   3.408  1.00 31.73           C
ATOM    473  C   SER A  66       2.856 -26.029   4.184  1.00 35.74           C
ATOM    474  O   SER A  66       2.664 -24.935   3.640  1.00 34.56           O
ATOM    475  CB  SER A  66       4.910 -27.333   3.612  1.00 36.06           C
ATOM    476  OG  SER A  66       5.396 -28.501   2.972  1.00 41.28           O
ATOM    477  N   TRP A  67       2.639 -26.251   5.477  1.00 32.47           N
ATOM    478  CA  TRP A  67       2.190 -25.234   6.413  1.00 32.35           C
ATOM    479  C   TRP A  67       2.662 -25.634   7.779  1.00 34.83           C
ATOM    480  O   TRP A  67       2.612 -26.813   8.116  1.00 33.18           O
ATOM    481  CB  TRP A  67       0.651 -25.087   6.426  1.00 31.42           C
ATOM    482  CG  TRP A  67       0.151 -24.073   7.427  1.00 32.81           C
ATOM    483  CD1 TRP A  67       0.083 -22.717   7.260  1.00 36.14           C
ATOM    484  CD2 TRP A  67      -0.217 -24.327   8.796  1.00 32.21           C
ATOM    485  NE1 TRP A  67      -0.346 -22.116   8.426  1.00 35.51           N
ATOM    486  CE2 TRP A  67      -0.561 -23.085   9.377  1.00 36.47           C
ATOM    487  CE3 TRP A  67      -0.304 -25.492   9.586  1.00 32.63           C
ATOM    488  CZ2 TRP A  67      -0.981 -22.973  10.712  1.00 35.53           C
ATOM    489  CZ3 TRP A  67      -0.744 -25.384  10.896  1.00 33.51           C
ATOM    490  CH2 TRP A  67      -1.062 -24.139  11.454  1.00 34.64           C
ATOM    491  N   SER A  68       3.080 -24.658   8.575  1.00 31.25           N
ATOM    492  CA  SER A  68       3.447 -24.893   9.961  1.00 30.74           C
ATOM    493  C   SER A  68       3.015 -23.694  10.781  1.00 35.89           C
ATOM    494  O   SER A  68       3.110 -22.548  10.322  1.00 35.74           O
ATOM    495  CB  SER A  68       4.944 -25.152  10.104  1.00 33.43           C
ATOM    496  OG  SER A  68       5.272 -25.517  11.436  1.00 41.99           O
ATOM    497  N   GLY A  69       2.554 -23.954  11.989  1.00 30.94           N
ATOM    498  CA  GLY A  69       2.141 -22.873  12.869  1.00 31.14           C
ATOM    499  C   GLY A  69       1.959 -23.304  14.298  1.00 34.17           C
ATOM    500  O   GLY A  69       1.765 -24.498  14.584  1.00 33.04           O
ATOM    501  N   GLU A  70       1.992 -22.324  15.199  1.00 30.54           N
ATOM    502  CA  GLU A  70       1.765 -22.621  16.604  1.00 29.79           C
ATOM    503  C   GLU A  70       0.259 -22.612  16.814  1.00 32.50           C
ATOM    504  O   GLU A  70      -0.363 -21.551  16.748  1.00 31.68           O
ATOM    505  CB  GLU A  70       2.471 -21.615  17.517  1.00 31.07           C
ATOM    506  CG  GLU A  70       2.223 -21.907  18.988  1.00 36.09           C
ATOM    507  CD  GLU A  70       2.647 -20.836  19.974  1.00 48.03           C
ATOM    508  OE1 GLU A  70       3.650 -20.140  19.710  1.00 42.58           O
ATOM    509  OE2 GLU A  70       2.014 -20.744  21.049  1.00 36.72           O1-
ATOM    510  N   LEU A  71      -0.329 -23.789  17.059  1.00 29.56           N
ATOM    511  CA  LEU A  71      -1.775 -23.908  17.287  1.00 29.33           C
ATOM    512  C   LEU A  71      -2.200 -23.120  18.519  1.00 33.96           C
ATOM    513  O   LEU A  71      -3.239 -22.451  18.506  1.00 33.11           O
ATOM    514  CB  LEU A  71      -2.197 -25.388  17.433  1.00 28.27           C
ATOM    515  CG  LEU A  71      -1.844 -26.316  16.279  1.00 31.56           C
ATOM    516  CD1 LEU A  71      -2.301 -27.768  16.584  1.00 32.11           C
ATOM    517  CD2 LEU A  71      -2.501 -25.844  14.962  1.00 31.53           C
ATOM    518  N   GLY A  72      -1.381 -23.213  19.563  1.00 31.03           N
ATOM    519  CA  GLY A  72      -1.592 -22.545  20.837  1.00 31.61           C
ATOM    520  C   GLY A  72      -0.827 -23.215  21.953  1.00 34.08           C
ATOM    521  O   GLY A  72      -0.457 -24.392  21.845  1.00 31.97           O
ATOM    522  N   GLY A  73      -0.588 -22.453  23.014  1.00 31.97           N
ATOM    523  CA  GLY A  73       0.117 -22.918  24.201  1.00 31.59           C
ATOM    524  C   GLY A  73       1.514 -23.462  23.953  1.00 33.81           C
ATOM    525  O   GLY A  73       2.005 -24.243  24.765  1.00 32.17           O
ATOM    526  N   GLY A  74       2.135 -23.054  22.841  1.00 31.03           N
ATOM    527  CA  GLY A  74       3.480 -23.473  22.449  1.00 31.27           C
ATOM    528  C   GLY A  74       3.531 -24.696  21.554  1.00 31.85           C
ATOM    529  O   GLY A  74       4.596 -25.049  21.032  1.00 30.90           O
ATOM    530  N   ILE A  75       2.369 -25.336  21.334  1.00 27.91           N
ATOM    531  CA  ILE A  75       2.304 -26.520  20.476  1.00 27.44           C
ATOM    532  C   ILE A  75       2.371 -26.114  19.010  1.00 31.51           C
ATOM    533  O   ILE A  75       1.547 -25.326  18.539  1.00 32.14           O
ATOM    534  CB  ILE A  75       1.057 -27.400  20.773  1.00 29.92           C
ATOM    535  CG1 ILE A  75       1.024 -27.794  22.268  1.00 29.95           C
ATOM    536  CG2 ILE A  75       1.048 -28.635  19.836  1.00 28.89           C
ATOM    537  CD1 ILE A  75      -0.131 -28.733  22.676  1.00 34.97           C
ATOM    538  N   ILE A  76       3.310 -26.710  18.283  1.00 28.11           N
ATOM    539  CA  ILE A  76       3.515 -26.445  16.858  1.00 28.41           C
ATOM    540  C   ILE A  76       3.016 -27.629  16.038  1.00 31.76           C
ATOM    541  O   ILE A  76       3.296 -28.781  16.372  1.00 31.76           O
ATOM    542  CB  ILE A  76       5.021 -26.124  16.568  1.00 31.96           C
ATOM    543  CG1 ILE A  76       5.484 -24.843  17.311  1.00 32.95           C
ATOM    544  CG2 ILE A  76       5.303 -26.022  15.056  1.00 33.32           C
ATOM    545  CD1 ILE A  76       7.042 -24.603  17.299  1.00 39.69           C
ATOM    546  N   LEU A  77       2.287 -27.357  14.966  1.00 27.01           N
ATOM    547  CA  LEU A  77       1.862 -28.430  14.077  1.00 26.73           C
ATOM    548  C   LEU A  77       2.436 -28.147  12.682  1.00 31.70           C
ATOM    549  O   LEU A  77       2.196 -27.073  12.137  1.00 31.61           O
ATOM    550  CB  LEU A  77       0.331 -28.526  14.034  1.00 26.40           C
ATOM    551  CG  LEU A  77      -0.277 -29.676  13.208  1.00 29.81           C
ATOM    552  CD1 LEU A  77       0.084 -31.071  13.780  1.00 29.06           C
ATOM    553  CD2 LEU A  77      -1.794 -29.540  13.147  1.00 29.61           C
ATOM    554  N   SER A  78       3.252 -29.074  12.153  1.00 27.33           N
ATOM    555  CA  SER A  78       3.859 -28.942  10.829  1.00 27.46           C
ATOM    556  C   SER A  78       3.190 -29.923   9.914  1.00 30.78           C
ATOM    557  O   SER A  78       3.126 -31.128  10.209  1.00 29.14           O
ATOM    558  CB  SER A  78       5.365 -29.187  10.895  1.00 30.63           C
ATOM    559  OG  SER A  78       5.919 -28.226  11.781  1.00 37.64           O
ATOM    560  N   LEU A  79       2.689 -29.405   8.788  1.00 28.22           N
ATOM    561  CA  LEU A  79       1.939 -30.197   7.826  1.00 27.69           C
ATOM    562  C   LEU A  79       2.509 -30.160   6.442  1.00 31.69           C
ATOM    563  O   LEU A  79       3.043 -29.139   6.019  1.00 30.72           O
ATOM    564  CB  LEU A  79       0.482 -29.695   7.762  1.00 27.21           C
ATOM    565  CG  LEU A  79      -0.301 -29.563   9.075  1.00 30.50           C
ATOM    566  CD1 LEU A  79      -1.684 -28.973   8.812  1.00 30.47           C
ATOM    567  CD2 LEU A  79      -0.484 -30.927   9.740  1.00 30.90           C
ATOM    568  N   ARG A  80       2.321 -31.259   5.712  1.00 27.40           N
ATOM    569  CA  ARG A  80       2.622 -31.350   4.289  1.00 27.72           C
ATOM    570  C   ARG A  80       1.560 -32.195   3.614  1.00 31.47           C
ATOM    571  O   ARG A  80       1.431 -33.384   3.907  1.00 30.48           O
ATOM    572  CB  ARG A  80       4.031 -31.867   3.998  1.00 28.35           C
ATOM    573  CG  ARG A  80       4.332 -31.903   2.502  1.00 34.01           C
ATOM    574  CD  ARG A  80       5.798 -32.138   2.213  1.00 38.82           C
ATOM    575  NE  ARG A  80       6.198 -33.510   2.538  1.00 50.06           N
ATOM    576  CZ  ARG A  80       7.426 -33.991   2.374  1.00 70.16           C
ATOM    577  NH1 ARG A  80       8.387 -33.231   1.868  1.00 64.03           N1+
ATOM    578  NH2 ARG A  80       7.700 -35.248   2.713  1.00 49.80           N
ATOM    579  N   LYS A  81       0.798 -31.562   2.715  1.00 28.70           N
ATOM    580  CA  LYS A  81      -0.243 -32.196   1.924  1.00 29.87           C
ATOM    581  C   LYS A  81       0.425 -32.785   0.668  1.00 36.24           C
ATOM    582  O   LYS A  81       1.182 -32.088  -0.009  1.00 35.74           O
ATOM    583  CB  LYS A  81      -1.302 -31.137   1.558  1.00 33.67           C
ATOM    584  CG  LYS A  81      -2.447 -31.644   0.696  1.00 56.90           C
ATOM    585  CD  LYS A  81      -3.236 -30.468   0.121  1.00 73.25           C
ATOM    586  CE  LYS A  81      -3.679 -30.701  -1.306  1.00 93.46           C
ATOM    587  NZ  LYS A  81      -2.536 -30.698  -2.266  1.00106.24           N1+
ATOM    588  N   LYS A  82       0.168 -34.071   0.391  1.00 33.89           N
ATOM    589  CA  LYS A  82       0.663 -34.806  -0.778  1.00 35.26           C
ATOM    590  C   LYS A  82      -0.551 -35.562  -1.311  1.00 39.53           C
ATOM    591  O   LYS A  82      -0.937 -36.581  -0.737  1.00 38.38           O
ATOM    592  CB  LYS A  82       1.765 -35.793  -0.356  1.00 39.43           C
ATOM    593  CG  LYS A  82       3.130 -35.527  -0.971  1.00 60.26           C
ATOM    594  CD  LYS A  82       4.112 -36.654  -0.640  1.00 67.10           C
ATOM    595  CE  LYS A  82       5.297 -36.170   0.165  1.00 76.77           C
ATOM    596  NZ  LYS A  82       5.979 -37.287   0.881  1.00 84.02           N1+
ATOM    597  N   GLY A  83      -1.175 -35.031  -2.361  1.00 37.67           N
ATOM    598  CA  GLY A  83      -2.396 -35.610  -2.910  1.00 38.24           C
ATOM    599  C   GLY A  83      -3.528 -35.417  -1.917  1.00 40.78           C
ATOM    600  O   GLY A  83      -3.756 -34.294  -1.466  1.00 40.92           O
ATOM    601  N   THR A  84      -4.172 -36.519  -1.495  1.00 36.31           N
ATOM    602  CA  THR A  84      -5.281 -36.489  -0.530  1.00 34.90           C
ATOM    603  C   THR A  84      -4.820 -36.897   0.890  1.00 36.15           C
ATOM    604  O   THR A  84      -5.645 -37.189   1.749  1.00 36.18           O
ATOM    605  CB  THR A  84      -6.492 -37.304  -1.039  1.00 41.54           C
ATOM    606  OG1 THR A  84      -6.105 -38.655  -1.286  1.00 39.85           O
ATOM    607  CG2 THR A  84      -7.164 -36.682  -2.258  1.00 42.76           C
ATOM    608  N   THR A  85      -3.505 -36.905   1.138  1.00 29.97           N
ATOM    609  CA  THR A  85      -2.984 -37.248   2.462  1.00 28.34           C
ATOM    610  C   THR A  85      -2.250 -36.054   3.044  1.00 32.18           C
ATOM    611  O   THR A  85      -1.503 -35.392   2.324  1.00 33.89           O
ATOM    612  CB  THR A  85      -2.027 -38.469   2.350  1.00 32.19           C
ATOM    613  OG1 THR A  85      -2.794 -39.594   1.919  1.00 34.59           O
ATOM    614  CG2 THR A  85      -1.318 -38.827   3.691  1.00 33.65           C
ATOM    615  N   VAL A  86      -2.396 -35.827   4.361  1.00 27.26           N
ATOM    616  CA  VAL A  86      -1.624 -34.796   5.045  1.00 26.76           C
ATOM    617  C   VAL A  86      -0.659 -35.489   5.991  1.00 29.73           C
ATOM    618  O   VAL A  86      -1.083 -36.240   6.866  1.00 28.16           O
ATOM    619  CB  VAL A  86      -2.477 -33.720   5.770  1.00 30.44           C
ATOM    620  CG1 VAL A  86      -1.586 -32.703   6.506  1.00 29.72           C
ATOM    621  CG2 VAL A  86      -3.397 -33.011   4.779  1.00 31.14           C
ATOM    622  N   GLU A  87       0.638 -35.226   5.812  1.00 26.63           N
ATOM    623  CA  GLU A  87       1.681 -35.709   6.710  1.00 27.39           C
ATOM    624  C   GLU A  87       1.799 -34.683   7.816  1.00 29.80           C
ATOM    625  O   GLU A  87       1.961 -33.486   7.540  1.00 28.86           O
ATOM    626  CB  GLU A  87       3.026 -35.857   5.992  1.00 28.81           C
ATOM    627  CG  GLU A  87       2.952 -36.817   4.821  1.00 34.51           C
ATOM    628  CD  GLU A  87       4.109 -36.753   3.844  1.00 38.85           C
ATOM    629  OE1 GLU A  87       4.910 -35.795   3.917  1.00 34.68           O
ATOM    630  OE2 GLU A  87       4.239 -37.697   3.034  1.00 38.03           O1-
ATOM    631  N   TYR A  88       1.701 -35.122   9.066  1.00 25.67           N
ATOM    632  CA  TYR A  88       1.819 -34.171  10.170  1.00 26.42           C
ATOM    633  C   TYR A  88       2.976 -34.531  11.096  1.00 28.36           C
ATOM    634  O   TYR A  88       3.384 -35.697  11.185  1.00 26.57           O
ATOM    635  CB  TYR A  88       0.510 -34.074  10.983  1.00 27.34           C
ATOM    636  CG  TYR A  88       0.225 -35.311  11.808  1.00 26.76           C
ATOM    637  CD1 TYR A  88       0.763 -35.464  13.087  1.00 27.45           C
ATOM    638  CD2 TYR A  88      -0.642 -36.296  11.346  1.00 27.94           C
ATOM    639  CE1 TYR A  88       0.558 -36.632  13.819  1.00 27.26           C
ATOM    640  CE2 TYR A  88      -0.924 -37.425  12.109  1.00 28.74           C
ATOM    641  CZ  TYR A  88      -0.318 -37.591  13.344  1.00 30.73           C
ATOM    642  OH  TYR A  88      -0.516 -38.753  14.050  1.00 30.99           O
ATOM    643  N   SER A  89       3.461 -33.527  11.816  1.00 26.86           N
ATOM    644  CA  SER A  89       4.468 -33.682  12.839  1.00 27.10           C
ATOM    645  C   SER A  89       4.143 -32.693  13.949  1.00 29.89           C
ATOM    646  O   SER A  89       4.029 -31.489  13.696  1.00 29.67           O
ATOM    647  CB  SER A  89       5.858 -33.432  12.262  1.00 32.74           C
ATOM    648  OG  SER A  89       6.844 -33.568  13.263  1.00 43.27           O
ATOM    649  N   ILE A  90       3.941 -33.202  15.168  1.00 25.21           N
ATOM    650  CA  ILE A  90       3.653 -32.351  16.320  1.00 25.84           C
ATOM    651  C   ILE A  90       5.009 -31.905  16.896  1.00 29.01           C
ATOM    652  O   ILE A  90       5.906 -32.726  17.071  1.00 28.53           O
ATOM    653  CB  ILE A  90       2.773 -33.090  17.382  1.00 28.47           C
ATOM    654  CG1 ILE A  90       1.412 -33.471  16.784  1.00 28.76           C
ATOM    655  CG2 ILE A  90       2.600 -32.248  18.661  1.00 28.91           C
ATOM    656  CD1 ILE A  90       0.709 -34.605  17.540  1.00 32.35           C
ATOM    657  N   GLY A  91       5.139 -30.616  17.183  1.00 27.58           N
ATOM    658  CA  GLY A  91       6.366 -30.091  17.755  1.00 28.23           C
ATOM    659  C   GLY A  91       6.106 -29.035  18.801  1.00 31.89           C
ATOM    660  O   GLY A  91       4.979 -28.876  19.285  1.00 30.23           O
ATOM    661  N   GLY A  92       7.147 -28.285  19.099  1.00 30.18           N
ATOM    662  CA  GLY A  92       7.082 -27.221  20.080  1.00 30.23           C
ATOM    663  C   GLY A  92       7.286 -27.697  21.502  1.00 34.45           C
ATOM    664  O   GLY A  92       7.852 -28.763  21.758  1.00 32.21           O
ATOM    665  N   GLU A  93       6.834 -26.880  22.433  1.00 32.64           N
ATOM    666  CA  GLU A  93       6.981 -27.106  23.865  1.00 33.22           C
ATOM    667  C   GLU A  93       5.918 -26.292  24.542  1.00 36.26           C
ATOM    668  O   GLU A  93       5.737 -25.112  24.206  1.00 36.64           O
ATOM    669  CB  GLU A  93       8.384 -26.700  24.362  1.00 35.26           C
ATOM    670  CG  GLU A  93       9.123 -27.887  24.968  1.00 50.85           C
ATOM    671  CD  GLU A  93       9.820 -27.634  26.289  1.00 80.03           C
ATOM    672  OE1 GLU A  93      11.008 -27.239  26.264  1.00 98.32           O
ATOM    673  OE2 GLU A  93       9.196 -27.873  27.349  1.00 68.99           O1-
ATOM    674  N   ILE A  94       5.179 -26.929  25.458  1.00 32.56           N
ATOM    675  CA  ILE A  94       4.081 -26.277  26.180  1.00 31.50           C
ATOM    676  C   ILE A  94       4.625 -25.090  26.963  1.00 37.15           C
ATOM    677  O   ILE A  94       5.491 -25.254  27.824  1.00 37.52           O
ATOM    678  CB  ILE A  94       3.201 -27.252  26.994  1.00 33.68           C
ATOM    679  CG1 ILE A  94       2.560 -28.317  26.055  1.00 32.34           C
ATOM    680  CG2 ILE A  94       2.122 -26.466  27.797  1.00 33.97           C
ATOM    681  CD1 ILE A  94       1.784 -29.397  26.782  1.00 37.30           C
ATOM    682  N   SER A  95       4.155 -23.891  26.602  1.00 34.85           N
ATOM    683  CA  SER A  95       4.654 -22.627  27.158  1.00 35.02           C
ATOM    684  C   SER A  95       3.676 -21.868  28.059  1.00 41.41           C
ATOM    685  O   SER A  95       4.048 -20.850  28.652  1.00 41.37           O
ATOM    686  CB  SER A  95       5.138 -21.734  26.021  1.00 37.50           C
ATOM    687  OG  SER A  95       4.101 -21.465  25.095  1.00 40.46           O
ATOM    688  N   SER A  96       2.420 -22.330  28.128  1.00 37.17           N
ATOM    689  CA  SER A  96       1.359 -21.773  28.972  1.00 36.74           C
ATOM    690  C   SER A  96       0.356 -22.884  29.232  1.00 39.34           C
ATOM    691  O   SER A  96       0.395 -23.892  28.528  1.00 37.80           O
ATOM    692  CB  SER A  96       0.687 -20.573  28.308  1.00 40.06           C
ATOM    693  OG  SER A  96       0.083 -20.906  27.069  1.00 44.39           O
ATOM    694  N   SER A  97      -0.530 -22.711  30.230  1.00 35.29           N
ATOM    695  CA  SER A  97      -1.516 -23.722  30.604  1.00 34.26           C
ATOM    696  C   SER A  97      -2.534 -23.973  29.514  1.00 35.09           C
ATOM    697  O   SER A  97      -3.165 -23.041  29.001  1.00 34.32           O
ATOM    698  CB  SER A  97      -2.229 -23.330  31.890  1.00 37.39           C
ATOM    699  OG  SER A  97      -1.294 -23.153  32.944  1.00 41.49           O
ATOM    700  N   ILE A  98      -2.672 -25.241  29.146  1.00 31.80           N
ATOM    701  CA  ILE A  98      -3.656 -25.669  28.160  1.00 30.89           C
ATOM    702  C   ILE A  98      -4.685 -26.473  28.926  1.00 33.90           C
ATOM    703  O   ILE A  98      -4.361 -27.530  29.455  1.00 33.21           O
ATOM    704  CB  ILE A  98      -3.020 -26.498  27.020  1.00 33.09           C
ATOM    705  CG1 ILE A  98      -1.824 -25.735  26.387  1.00 33.09           C
ATOM    706  CG2 ILE A  98      -4.100 -26.871  25.970  1.00 31.96           C
ATOM    707  CD1 ILE A  98      -1.005 -26.588  25.392  1.00 32.37           C
ATOM    708  N   LEU A  99      -5.917 -25.971  29.007  1.00 31.19           N
ATOM    709  CA  LEU A  99      -6.965 -26.667  29.740  1.00 30.04           C
ATOM    710  C   LEU A  99      -7.423 -27.917  29.007  1.00 31.86           C
ATOM    711  O   LEU A  99      -7.413 -27.956  27.771  1.00 30.36           O
ATOM    712  CB  LEU A  99      -8.170 -25.731  29.960  1.00 30.19           C
ATOM    713  CG  LEU A  99      -7.894 -24.437  30.740  1.00 34.06           C
ATOM    714  CD1 LEU A  99      -9.208 -23.666  31.010  1.00 34.08           C
ATOM    715  CD2 LEU A  99      -7.151 -24.728  32.049  1.00 35.01           C
ATOM    716  N   ALA A 100      -7.855 -28.925  29.772  1.00 30.42           N
ATOM    717  CA  ALA A 100      -8.425 -30.154  29.223  1.00 31.30           C
ATOM    718  C   ALA A 100      -9.613 -29.796  28.314  1.00 34.19           C
ATOM    719  O   ALA A 100     -10.435 -28.938  28.666  1.00 32.09           O
ATOM    720  CB  ALA A 100      -8.899 -31.051  30.355  1.00 32.66           C
ATOM    721  N   ASN A 101      -9.660 -30.393  27.099  1.00 32.25           N
ATOM    722  CA  ASN A 101     -10.752 -30.181  26.125  1.00 33.00           C
ATOM    723  C   ASN A 101     -10.839 -28.791  25.490  1.00 35.18           C
ATOM    724  O   ASN A 101     -11.852 -28.455  24.885  1.00 34.96           O
ATOM    725  CB  ASN A 101     -12.124 -30.599  26.736  1.00 38.60           C
ATOM    726  CG  ASN A 101     -12.176 -32.014  27.271  1.00 63.75           C
ATOM    727  OD1 ASN A 101     -11.174 -32.712  27.387  1.00 58.76           O
ATOM    728  ND2 ASN A 101     -13.361 -32.479  27.609  1.00 66.89           N
ATOM    729  N   SER A 102      -9.789 -27.985  25.616  1.00 32.12           N
ATOM    730  CA  SER A 102      -9.794 -26.618  25.127  1.00 31.28           C
ATOM    731  C   SER A 102      -9.435 -26.488  23.668  1.00 34.34           C
ATOM    732  O   SER A 102      -8.641 -27.265  23.145  1.00 32.46           O
ATOM    733  CB  SER A 102      -8.865 -25.743  25.960  1.00 34.23           C
ATOM    734  OG  SER A 102      -7.514 -26.172  25.854  1.00 36.29           O
ATOM    735  N   ASN A 103      -9.967 -25.441  23.039  1.00 31.09           N
ATOM    736  CA  ASN A 103      -9.619 -25.086  21.680  1.00 30.10           C
ATOM    737  C   ASN A 103      -8.244 -24.402  21.716  1.00 33.00           C
ATOM    738  O   ASN A 103      -7.937 -23.672  22.668  1.00 32.69           O
ATOM    739  CB  ASN A 103     -10.665 -24.119  21.105  1.00 31.31           C
ATOM    740  CG  ASN A 103     -11.968 -24.800  20.802  1.00 46.51           C
ATOM    741  OD1 ASN A 103     -12.004 -25.980  20.435  1.00 44.16           O
ATOM    742  ND2 ASN A 103     -13.069 -24.084  20.982  1.00 43.26           N
ATOM    743  N   LEU A 104      -7.434 -24.628  20.669  1.00 30.04           N
ATOM    744  CA  LEU A 104      -6.111 -24.013  20.487  1.00 29.38           C
ATOM    745  C   LEU A 104      -6.366 -22.874  19.511  1.00 34.80           C
ATOM    746  O   LEU A 104      -6.758 -23.108  18.358  1.00 34.32           O
ATOM    747  CB  LEU A 104      -5.102 -25.054  19.950  1.00 29.31           C
ATOM    748  CG  LEU A 104      -4.860 -26.241  20.908  1.00 33.42           C
ATOM    749  CD1 LEU A 104      -4.234 -27.419  20.190  1.00 32.80           C
ATOM    750  CD2 LEU A 104      -4.016 -25.821  22.116  1.00 36.44           C
ATOM    751  N   VAL A 105      -6.249 -21.629  20.020  1.00 32.12           N
ATOM    752  CA  VAL A 105      -6.706 -20.427  19.315  1.00 33.11           C
ATOM    753  C   VAL A 105      -5.659 -19.455  18.784  1.00 36.98           C
ATOM    754  O   VAL A 105      -6.031 -18.361  18.332  1.00 37.34           O
ATOM    755  CB  VAL A 105      -7.856 -19.708  20.087  1.00 37.44           C
ATOM    756  CG1 VAL A 105      -9.032 -20.648  20.366  1.00 37.61           C
ATOM    757  CG2 VAL A 105      -7.345 -19.077  21.380  1.00 37.36           C
ATOM    758  N   ASN A 106      -4.365 -19.823  18.845  1.00 32.58           N
ATOM    759  CA  ASN A 106      -3.313 -18.975  18.291  1.00 32.77           C
ATOM    760  C   ASN A 106      -3.344 -19.050  16.753  1.00 36.29           C
ATOM    761  O   ASN A 106      -3.260 -18.012  16.095  1.00 35.93           O
ATOM    762  CB  ASN A 106      -1.930 -19.335  18.835  1.00 31.80           C
ATOM    763  CG  ASN A 106      -0.851 -18.401  18.364  1.00 43.79           C
ATOM    764  OD1 ASN A 106       0.029 -18.770  17.575  1.00 38.29           O
ATOM    765  ND2 ASN A 106      -0.928 -17.151  18.803  1.00 35.35           N
ATOM    766  N   ARG A 107      -3.464 -20.274  16.190  1.00 32.10           N
ATOM    767  CA  ARG A 107      -3.574 -20.493  14.747  1.00 32.39           C
ATOM    768  C   ARG A 107      -4.534 -21.615  14.489  1.00 35.80           C
ATOM    769  O   ARG A 107      -4.455 -22.652  15.149  1.00 34.06           O
ATOM    770  CB  ARG A 107      -2.237 -20.905  14.081  1.00 33.91           C
ATOM    771  CG  ARG A 107      -1.102 -19.896  14.111  1.00 42.02           C
ATOM    772  CD  ARG A 107      -1.271 -18.761  13.119  1.00 49.50           C
ATOM    773  NE  ARG A 107      -0.077 -17.919  13.112  1.00 55.25           N
ATOM    774  CZ  ARG A 107      -0.042 -16.660  12.691  1.00 74.67           C
ATOM    775  NH1 ARG A 107       1.095 -15.977  12.722  1.00 59.53           N1+
ATOM    776  NH2 ARG A 107      -1.143 -16.072  12.239  1.00 67.73           N
ATOM    777  N   SER A 108      -5.373 -21.450  13.463  1.00 32.87           N
ATOM    778  CA  SER A 108      -6.234 -22.520  12.990  1.00 31.98           C
ATOM    779  C   SER A 108      -5.488 -23.196  11.839  1.00 34.67           C
ATOM    780  O   SER A 108      -4.674 -22.549  11.171  1.00 34.78           O
ATOM    781  CB  SER A 108      -7.558 -21.955  12.477  1.00 35.50           C
ATOM    782  OG  SER A 108      -8.360 -21.565  13.576  1.00 38.64           O
ATOM    783  N   VAL A 109      -5.760 -24.490  11.593  1.00 30.63           N
ATOM    784  CA  VAL A 109      -5.179 -25.168  10.436  1.00 29.83           C
ATOM    785  C   VAL A 109      -5.883 -24.548   9.192  1.00 33.89           C
ATOM    786  O   VAL A 109      -7.120 -24.458   9.186  1.00 33.39           O
ATOM    787  CB  VAL A 109      -5.381 -26.709  10.518  1.00 32.33           C
ATOM    788  CG1 VAL A 109      -5.074 -27.398   9.190  1.00 31.65           C
ATOM    789  CG2 VAL A 109      -4.532 -27.306  11.638  1.00 31.81           C
ATOM    790  N   PRO A 110      -5.123 -24.124   8.151  1.00 32.38           N
ATOM    791  CA  PRO A 110      -5.762 -23.521   6.960  1.00 33.29           C
ATOM    792  C   PRO A 110      -6.727 -24.472   6.272  1.00 37.07           C
ATOM    793  O   PRO A 110      -6.503 -25.682   6.275  1.00 35.35           O
ATOM    794  CB  PRO A 110      -4.572 -23.181   6.062  1.00 34.98           C
ATOM    795  CG  PRO A 110      -3.426 -23.002   7.026  1.00 38.66           C
ATOM    796  CD  PRO A 110      -3.657 -24.122   8.006  1.00 33.88           C
ATOM    797  N   ASN A 111      -7.816 -23.923   5.690  1.00 35.00           N
ATOM    798  CA  ASN A 111      -8.862 -24.712   5.041  1.00 35.56           C
ATOM    799  C   ASN A 111      -8.374 -25.826   4.109  1.00 38.06           C
ATOM    800  O   ASN A 111      -8.946 -26.915   4.111  1.00 36.93           O
ATOM    801  CB  ASN A 111      -9.862 -23.795   4.319  1.00 39.67           C
ATOM    802  CG  ASN A 111     -11.096 -24.521   3.837  1.00 64.98           C
ATOM    803  OD1 ASN A 111     -11.779 -25.213   4.599  1.00 58.93           O
ATOM    804  ND2 ASN A 111     -11.388 -24.404   2.549  1.00 62.28           N
ATOM    805  N   GLU A 112      -7.316 -25.565   3.328  1.00 35.95           N
ATOM    806  CA  GLU A 112      -6.811 -26.558   2.377  1.00 36.23           C
ATOM    807  C   GLU A 112      -6.167 -27.796   3.022  1.00 38.69           C
ATOM    808  O   GLU A 112      -5.990 -28.805   2.338  1.00 38.76           O
ATOM    809  CB  GLU A 112      -5.935 -25.925   1.294  1.00 38.07           C
ATOM    810  CG  GLU A 112      -4.557 -25.532   1.781  1.00 48.79           C
ATOM    811  CD  GLU A 112      -3.828 -24.538   0.906  1.00 74.09           C
ATOM    812  OE1 GLU A 112      -3.726 -24.784  -0.318  1.00 65.12           O
ATOM    813  OE2 GLU A 112      -3.339 -23.521   1.451  1.00 71.41           O1-
ATOM    814  N   PHE A 113      -5.888 -27.735   4.342  1.00 33.62           N
ATOM    815  CA  PHE A 113      -5.319 -28.865   5.097  1.00 32.32           C
ATOM    816  C   PHE A 113      -6.353 -29.466   6.046  1.00 35.06           C
ATOM    817  O   PHE A 113      -6.036 -30.378   6.812  1.00 34.63           O
ATOM    818  CB  PHE A 113      -4.084 -28.416   5.900  1.00 33.37           C
ATOM    819  CG  PHE A 113      -2.916 -27.934   5.078  1.00 34.01           C
ATOM    820  CD1 PHE A 113      -2.804 -26.596   4.716  1.00 35.98           C
ATOM    821  CD2 PHE A 113      -1.896 -28.806   4.714  1.00 34.28           C
ATOM    822  CE1 PHE A 113      -1.727 -26.151   3.937  1.00 36.46           C
ATOM    823  CE2 PHE A 113      -0.804 -28.356   3.959  1.00 36.92           C
ATOM    824  CZ  PHE A 113      -0.726 -27.031   3.577  1.00 35.36           C
ATOM    825  N   CYS A 114      -7.580 -28.952   6.012  1.00 32.01           N
ATOM    826  CA  CYS A 114      -8.640 -29.417   6.895  1.00 30.85           C
ATOM    827  C   CYS A 114      -9.310 -30.679   6.415  1.00 33.63           C
ATOM    828  O   CYS A 114      -9.672 -30.763   5.235  1.00 33.19           O
ATOM    829  CB  CYS A 114      -9.648 -28.307   7.146  1.00 31.61           C
ATOM    830  SG  CYS A 114      -9.015 -26.998   8.213  1.00 35.54           S
ATOM    831  N   PRO A 115      -9.497 -31.671   7.314  1.00 29.61           N
ATOM    832  CA  PRO A 115     -10.159 -32.917   6.903  1.00 30.08           C
ATOM    833  C   PRO A 115     -11.669 -32.775   6.793  1.00 36.22           C
ATOM    834  O   PRO A 115     -12.229 -31.766   7.230  1.00 35.76           O
ATOM    835  CB  PRO A 115      -9.794 -33.880   8.026  1.00 31.58           C
ATOM    836  CG  PRO A 115      -9.732 -32.979   9.252  1.00 34.84           C
ATOM    837  CD  PRO A 115      -9.125 -31.701   8.752  1.00 30.81           C
ATOM    838  N   ARG A 116     -12.321 -33.799   6.224  1.00 35.46           N
ATOM    839  CA  ARG A 116     -13.774 -33.857   6.048  1.00 36.73           C
ATOM    840  C   ARG A 116     -14.421 -34.021   7.422  1.00 41.11           C
ATOM    841  O   ARG A 116     -15.399 -33.338   7.734  1.00 41.10           O
ATOM    842  CB  ARG A 116     -14.129 -35.059   5.147  1.00 39.04           C
ATOM    843  CG  ARG A 116     -15.621 -35.239   4.874  1.00 50.62           C
ATOM    844  CD  ARG A 116     -15.943 -36.667   4.471  1.00 62.40           C
ATOM    845  NE  ARG A 116     -15.456 -36.984   3.129  1.00 78.33           N
ATOM    846  CZ  ARG A 116     -15.322 -38.215   2.645  1.00 98.18           C
ATOM    847  NH1 ARG A 116     -15.622 -39.268   3.397  1.00 91.25           N1+
ATOM    848  NH2 ARG A 116     -14.875 -38.404   1.412  1.00 83.81           N
ATOM    849  N   ASN A 117     -13.869 -34.947   8.226  1.00 37.62           N
ATOM    850  CA  ASN A 117     -14.332 -35.303   9.567  1.00 36.81           C
ATOM    851  C   ASN A 117     -13.187 -35.132  10.546  1.00 37.81           C
ATOM    852  O   ASN A 117     -12.029 -35.192  10.141  1.00 36.03           O
ATOM    853  CB  ASN A 117     -14.774 -36.775   9.587  1.00 38.48           C
ATOM    854  CG  ASN A 117     -15.913 -37.082   8.638  1.00 61.21           C
ATOM    855  OD1 ASN A 117     -16.935 -36.391   8.598  1.00 56.50           O
ATOM    856  ND2 ASN A 117     -15.755 -38.129   7.854  1.00 52.41           N
ATOM    857  N   ARG A 118     -13.514 -34.971  11.834  1.00 33.80           N
ATOM    858  CA  ARG A 118     -12.573 -34.811  12.929  1.00 33.27           C
ATOM    859  C   ARG A 118     -11.513 -35.909  12.891  1.00 33.66           C
ATOM    860  O   ARG A 118     -11.858 -37.093  12.829  1.00 31.97           O
ATOM    861  CB  ARG A 118     -13.345 -34.922  14.253  1.00 35.75           C
ATOM    862  CG  ARG A 118     -12.944 -33.945  15.318  1.00 47.31           C
ATOM    863  CD  ARG A 118     -14.078 -33.789  16.325  1.00 38.39           C
ATOM    864  NE  ARG A 118     -14.462 -32.388  16.491  1.00 43.08           N
ATOM    865  CZ  ARG A 118     -13.893 -31.560  17.361  1.00 55.32           C
ATOM    866  NH1 ARG A 118     -12.925 -31.990  18.162  1.00 35.83           N1+
ATOM    867  NH2 ARG A 118     -14.295 -30.299  17.445  1.00 46.21           N
ATOM    868  N   CYS A 119     -10.240 -35.507  12.875  1.00 28.30           N
ATOM    869  CA  CYS A 119      -9.114 -36.435  12.934  1.00 28.72           C
ATOM    870  C   CYS A 119      -8.415 -36.282  14.272  1.00 31.04           C
ATOM    871  O   CYS A 119      -8.123 -35.157  14.675  1.00 31.91           O
ATOM    872  CB  CYS A 119      -8.165 -36.208  11.770  1.00 29.56           C
ATOM    873  SG  CYS A 119      -8.878 -36.676  10.180  1.00 33.84           S
ATOM    874  N   SER A 120      -8.142 -37.400  14.956  1.00 26.82           N
ATOM    875  CA  SER A 120      -7.514 -37.384  16.275  1.00 25.08           C
ATOM    876  C   SER A 120      -6.046 -37.760  16.130  1.00 27.49           C
ATOM    877  O   SER A 120      -5.730 -38.914  15.849  1.00 27.54           O
ATOM    878  CB  SER A 120      -8.242 -38.355  17.206  1.00 28.68           C
ATOM    879  OG  SER A 120      -9.592 -37.939  17.345  1.00 27.43           O
ATOM    880  N   LEU A 121      -5.149 -36.786  16.332  1.00 24.10           N
ATOM    881  CA  LEU A 121      -3.710 -37.010  16.165  1.00 23.93           C
ATOM    882  C   LEU A 121      -3.085 -37.367  17.512  1.00 26.50           C
ATOM    883  O   LEU A 121      -3.007 -36.531  18.405  1.00 24.65           O
ATOM    884  CB  LEU A 121      -3.040 -35.752  15.559  1.00 24.41           C
ATOM    885  CG  LEU A 121      -3.702 -35.100  14.308  1.00 30.07           C
ATOM    886  CD1 LEU A 121      -2.719 -34.139  13.643  1.00 30.79           C
ATOM    887  CD2 LEU A 121      -4.186 -36.133  13.262  1.00 35.47           C
ATOM    888  N   VAL A 122      -2.661 -38.624  17.654  1.00 23.40           N
ATOM    889  CA  VAL A 122      -2.104 -39.100  18.925  1.00 23.30           C
ATOM    890  C   VAL A 122      -0.652 -38.667  19.044  1.00 29.24           C
ATOM    891  O   VAL A 122       0.144 -38.862  18.119  1.00 27.72           O
ATOM    892  CB  VAL A 122      -2.256 -40.643  19.063  1.00 26.59           C
ATOM    893  CG1 VAL A 122      -1.656 -41.145  20.392  1.00 27.12           C
ATOM    894  CG2 VAL A 122      -3.730 -41.052  18.949  1.00 27.02           C
ATOM    895  N   GLY A 123      -0.312 -38.165  20.216  1.00 25.06           N
ATOM    896  CA  GLY A 123       1.041 -37.735  20.508  1.00 23.91           C
ATOM    897  C   GLY A 123       1.535 -38.248  21.843  1.00 27.30           C
ATOM    898  O   GLY A 123       0.785 -38.843  22.620  1.00 26.26           O
ATOM    899  N   HIS A 124       2.804 -38.000  22.120  1.00 23.43           N
ATOM    900  CA  HIS A 124       3.437 -38.450  23.352  1.00 23.58           C
ATOM    901  C   HIS A 124       4.320 -37.332  23.912  1.00 26.56           C
ATOM    902  O   HIS A 124       4.910 -36.565  23.150  1.00 26.62           O
ATOM    903  CB  HIS A 124       4.286 -39.713  23.074  1.00 24.13           C
ATOM    904  CG  HIS A 124       5.130 -40.135  24.240  1.00 26.28           C
ATOM    905  ND1 HIS A 124       6.502 -39.943  24.246  1.00 27.57           N
ATOM    906  CD2 HIS A 124       4.762 -40.678  25.425  1.00 27.28           C
ATOM    907  CE1 HIS A 124       6.929 -40.395  25.419  1.00 27.61           C
ATOM    908  NE2 HIS A 124       5.917 -40.838  26.163  1.00 28.04           N
ATOM    909  N   MET A 125       4.429 -37.273  25.242  1.00 23.51           N
ATOM    910  CA  MET A 125       5.218 -36.260  25.941  1.00 24.34           C
ATOM    911  C   MET A 125       6.581 -36.842  26.277  1.00 28.77           C
ATOM    912  O   MET A 125       6.657 -37.888  26.913  1.00 27.88           O
ATOM    913  CB  MET A 125       4.495 -35.809  27.233  1.00 26.78           C
ATOM    914  CG  MET A 125       3.064 -35.283  26.999  1.00 29.54           C
ATOM    915  SD  MET A 125       3.006 -33.769  25.999  1.00 32.46           S
ATOM    916  CE  MET A 125       3.602 -32.610  27.149  1.00 30.75           C
ATOM    917  N   VAL A 126       7.661 -36.166  25.867  1.00 26.04           N
ATOM    918  CA  VAL A 126       9.019 -36.626  26.182  1.00 25.96           C
ATOM    919  C   VAL A 126       9.200 -36.927  27.686  1.00 30.25           C
ATOM    920  O   VAL A 126       8.723 -36.164  28.529  1.00 30.33           O
ATOM    921  CB  VAL A 126      10.072 -35.573  25.699  1.00 29.55           C
ATOM    922  CG1 VAL A 126      11.486 -35.861  26.235  1.00 29.60           C
ATOM    923  CG2 VAL A 126      10.082 -35.449  24.178  1.00 29.34           C
ATOM    924  N   GLY A 127       9.915 -38.014  27.972  1.00 28.84           N
ATOM    925  CA  GLY A 127      10.412 -38.353  29.306  1.00 29.09           C
ATOM    926  C   GLY A 127       9.536 -39.119  30.265  1.00 33.56           C
ATOM    927  O   GLY A 127       9.930 -39.351  31.410  1.00 34.31           O
ATOM    928  N   GLY A 128       8.354 -39.487  29.825  1.00 29.39           N
ATOM    929  CA  GLY A 128       7.439 -40.262  30.646  1.00 28.79           C
ATOM    930  C   GLY A 128       6.596 -41.158  29.774  1.00 29.49           C
ATOM    931  O   GLY A 128       6.918 -41.367  28.597  1.00 28.51           O
ATOM    932  N   TRP A 129       5.485 -41.641  30.330  1.00 26.75           N
ATOM    933  CA  TRP A 129       4.583 -42.554  29.628  1.00 26.73           C
ATOM    934  C   TRP A 129       3.304 -41.851  29.129  1.00 28.64           C
ATOM    935  O   TRP A 129       2.319 -42.527  28.798  1.00 27.80           O
ATOM    936  CB  TRP A 129       4.179 -43.689  30.612  1.00 25.68           C
ATOM    937  CG  TRP A 129       5.269 -44.625  31.057  1.00 26.83           C
ATOM    938  CD1 TRP A 129       5.591 -44.928  32.347  1.00 29.82           C
ATOM    939  CD2 TRP A 129       6.037 -45.514  30.231  1.00 26.49           C
ATOM    940  NE1 TRP A 129       6.569 -45.898  32.377  1.00 30.55           N
ATOM    941  CE2 TRP A 129       6.847 -46.292  31.093  1.00 31.12           C
ATOM    942  CE3 TRP A 129       6.156 -45.702  28.835  1.00 26.65           C
ATOM    943  CZ2 TRP A 129       7.785 -47.218  30.615  1.00 30.22           C
ATOM    944  CZ3 TRP A 129       7.070 -46.645  28.367  1.00 27.90           C
ATOM    945  CH2 TRP A 129       7.856 -47.402  29.253  1.00 28.94           C
ATOM    946  N   ASN A 130       3.283 -40.497  29.138  1.00 25.68           N
ATOM    947  CA  ASN A 130       2.054 -39.763  28.866  1.00 24.53           C
ATOM    948  C   ASN A 130       1.727 -39.569  27.406  1.00 27.99           C
ATOM    949  O   ASN A 130       2.551 -39.007  26.680  1.00 27.92           O
ATOM    950  CB  ASN A 130       2.104 -38.388  29.549  1.00 25.86           C
ATOM    951  CG  ASN A 130       2.129 -38.465  31.052  1.00 35.14           C
ATOM    952  OD1 ASN A 130       1.812 -39.497  31.662  1.00 31.92           O
ATOM    953  ND2 ASN A 130       2.510 -37.373  31.665  1.00 32.74           N
ATOM    954  N   ALA A 131       0.465 -39.882  27.024  1.00 25.28           N
ATOM    955  CA  ALA A 131      -0.028 -39.631  25.676  1.00 24.71           C
ATOM    956  C   ALA A 131      -1.134 -38.607  25.702  1.00 27.51           C
ATOM    957  O   ALA A 131      -1.830 -38.451  26.702  1.00 26.29           O
ATOM    958  CB  ALA A 131      -0.574 -40.905  25.058  1.00 25.40           C
ATOM    959  N   PHE A 132      -1.367 -37.980  24.561  1.00 23.55           N
ATOM    960  CA  PHE A 132      -2.479 -37.053  24.393  1.00 22.91           C
ATOM    961  C   PHE A 132      -2.968 -37.231  22.954  1.00 26.42           C
ATOM    962  O   PHE A 132      -2.392 -37.997  22.182  1.00 26.04           O
ATOM    963  CB  PHE A 132      -1.971 -35.596  24.611  1.00 24.30           C
ATOM    964  CG  PHE A 132      -0.901 -35.139  23.629  1.00 24.88           C
ATOM    965  CD1 PHE A 132      -1.254 -34.628  22.377  1.00 26.89           C
ATOM    966  CD2 PHE A 132       0.449 -35.360  23.893  1.00 26.54           C
ATOM    967  CE1 PHE A 132      -0.276 -34.264  21.449  1.00 27.72           C
ATOM    968  CE2 PHE A 132       1.428 -34.988  22.965  1.00 29.18           C
ATOM    969  CZ  PHE A 132       1.059 -34.445  21.751  1.00 27.12           C
ATOM    970  N   HIS A 133      -4.007 -36.510  22.586  1.00 23.85           N
ATOM    971  CA  HIS A 133      -4.379 -36.370  21.194  1.00 23.29           C
ATOM    972  C   HIS A 133      -4.881 -34.961  20.970  1.00 27.55           C
ATOM    973  O   HIS A 133      -5.331 -34.314  21.914  1.00 27.18           O
ATOM    974  CB  HIS A 133      -5.317 -37.464  20.640  1.00 23.53           C
ATOM    975  CG  HIS A 133      -6.742 -37.395  21.102  1.00 26.07           C
ATOM    976  ND1 HIS A 133      -7.721 -36.748  20.351  1.00 28.63           N
ATOM    977  CD2 HIS A 133      -7.324 -37.961  22.181  1.00 25.82           C
ATOM    978  CE1 HIS A 133      -8.861 -36.959  20.994  1.00 26.39           C
ATOM    979  NE2 HIS A 133      -8.673 -37.685  22.095  1.00 26.99           N
ATOM    980  N   ILE A 134      -4.693 -34.462  19.756  1.00 24.68           N
ATOM    981  CA  ILE A 134      -5.171 -33.155  19.308  1.00 24.28           C
ATOM    982  C   ILE A 134      -6.140 -33.452  18.177  1.00 27.99           C
ATOM    983  O   ILE A 134      -5.788 -34.198  17.267  1.00 26.03           O
ATOM    984  CB  ILE A 134      -4.024 -32.233  18.835  1.00 26.84           C
ATOM    985  CG1 ILE A 134      -3.135 -31.815  20.027  1.00 27.68           C
ATOM    986  CG2 ILE A 134      -4.580 -30.986  18.038  1.00 27.17           C
ATOM    987  CD1 ILE A 134      -1.810 -31.221  19.564  1.00 30.72           C
ATOM    988  N   ASP A 135      -7.375 -32.927  18.256  1.00 26.20           N
ATOM    989  CA  ASP A 135      -8.325 -33.101  17.176  1.00 26.42           C
ATOM    990  C   ASP A 135      -8.193 -31.988  16.196  1.00 30.48           C
ATOM    991  O   ASP A 135      -8.091 -30.824  16.597  1.00 30.23           O
ATOM    992  CB  ASP A 135      -9.777 -33.102  17.698  1.00 27.73           C
ATOM    993  CG  ASP A 135     -10.292 -34.450  18.147  1.00 31.89           C
ATOM    994  OD1 ASP A 135      -9.489 -35.420  18.175  1.00 30.28           O
ATOM    995  OD2 ASP A 135     -11.505 -34.556  18.422  1.00 32.84           O1-
ATOM    996  N   ILE A 136      -8.239 -32.334  14.906  1.00 27.11           N
ATOM    997  CA  ILE A 136      -8.336 -31.361  13.837  1.00 27.31           C
ATOM    998  C   ILE A 136      -9.752 -31.539  13.256  1.00 31.17           C
ATOM    999  O   ILE A 136      -9.981 -32.498  12.513  1.00 30.28           O
ATOM   1000  CB  ILE A 136      -7.267 -31.432  12.710  1.00 31.21           C
ATOM   1001  CG1 ILE A 136      -5.835 -31.480  13.265  1.00 32.64           C
ATOM   1002  CG2 ILE A 136      -7.457 -30.225  11.745  1.00 32.65           C
ATOM   1003  CD1 ILE A 136      -4.787 -31.668  12.161  1.00 37.10           C
ATOM   1004  N   PRO A 137     -10.709 -30.637  13.551  1.00 30.27           N
ATOM   1005  CA  PRO A 137     -12.034 -30.746  12.904  1.00 30.57           C
ATOM   1006  C   PRO A 137     -12.002 -30.096  11.519  1.00 33.70           C
ATOM   1007  O   PRO A 137     -11.003 -29.474  11.153  1.00 32.08           O
ATOM   1008  CB  PRO A 137     -12.946 -29.953  13.845  1.00 32.77           C
ATOM   1009  CG  PRO A 137     -12.045 -28.900  14.414  1.00 37.03           C
ATOM   1010  CD  PRO A 137     -10.624 -29.436  14.408  1.00 32.07           C
ATOM   1011  N   SER A 138     -13.122 -30.177  10.762  1.00 31.60           N
ATOM   1012  CA  SER A 138     -13.213 -29.547   9.440  1.00 31.82           C
ATOM   1013  C   SER A 138     -12.976 -28.036   9.482  1.00 36.38           C
ATOM   1014  O   SER A 138     -12.468 -27.481   8.512  1.00 36.47           O
ATOM   1015  CB  SER A 138     -14.543 -29.872   8.757  1.00 35.58           C
ATOM   1016  OG  SER A 138     -15.632 -29.415   9.539  1.00 46.20           O
ATOM   1017  N   SER A 139     -13.268 -27.388  10.632  1.00 34.43           N
ATOM   1018  CA  SER A 139     -13.060 -25.954  10.830  1.00 34.71           C
ATOM   1019  C   SER A 139     -11.574 -25.563  10.976  1.00 38.01           C
ATOM   1020  O   SER A 139     -11.235 -24.382  10.872  1.00 38.37           O
ATOM   1021  CB  SER A 139     -13.821 -25.479  12.065  1.00 38.02           C
ATOM   1022  OG  SER A 139     -13.176 -25.945  13.241  1.00 39.43           O
ATOM   1023  N   GLY A 140     -10.717 -26.529  11.292  1.00 32.30           N
ATOM   1024  CA  GLY A 140      -9.303 -26.244  11.529  1.00 31.50           C
ATOM   1025  C   GLY A 140      -8.995 -25.675  12.905  1.00 32.97           C
ATOM   1026  O   GLY A 140      -7.843 -25.331  13.188  1.00 32.38           O
ATOM   1027  N   VAL A 141     -10.015 -25.556  13.764  1.00 30.20           N
ATOM   1028  CA  VAL A 141      -9.861 -25.055  15.145  1.00 29.93           C
ATOM   1029  C   VAL A 141      -9.530 -26.280  15.983  1.00 31.29           C
ATOM   1030  O   VAL A 141     -10.426 -27.018  16.406  1.00 30.77           O
ATOM   1031  CB  VAL A 141     -11.115 -24.282  15.649  1.00 34.90           C
ATOM   1032  CG1 VAL A 141     -10.936 -23.831  17.104  1.00 35.41           C
ATOM   1033  CG2 VAL A 141     -11.402 -23.079  14.748  1.00 34.72           C
ATOM   1034  N   CYS A 142      -8.231 -26.519  16.171  1.00 28.47           N
ATOM   1035  CA  CYS A 142      -7.752 -27.700  16.871  1.00 27.96           C
ATOM   1036  C   CYS A 142      -8.113 -27.729  18.341  1.00 32.31           C
ATOM   1037  O   CYS A 142      -8.303 -26.678  18.948  1.00 32.39           O
ATOM   1038  CB  CYS A 142      -6.264 -27.919  16.624  1.00 27.78           C
ATOM   1039  SG  CYS A 142      -5.851 -28.128  14.876  1.00 31.53           S
ATOM   1040  N   GLN A 143      -8.288 -28.936  18.892  1.00 28.50           N
ATOM   1041  CA  GLN A 143      -8.691 -29.112  20.278  1.00 27.98           C
ATOM   1042  C   GLN A 143      -7.730 -30.061  20.987  1.00 31.24           C
ATOM   1043  O   GLN A 143      -7.414 -31.124  20.456  1.00 30.11           O
ATOM   1044  CB  GLN A 143     -10.120 -29.682  20.320  1.00 29.40           C
ATOM   1045  CG  GLN A 143     -10.912 -29.349  21.560  1.00 39.74           C
ATOM   1046  CD  GLN A 143     -12.391 -29.617  21.381  1.00 47.84           C
ATOM   1047  OE1 GLN A 143     -12.877 -30.015  20.297  1.00 35.85           O
ATOM   1048  NE2 GLN A 143     -13.128 -29.464  22.476  1.00 44.70           N
ATOM   1049  N   TRP A 144      -7.317 -29.686  22.204  1.00 28.82           N
ATOM   1050  CA  TRP A 144      -6.422 -30.477  23.043  1.00 27.60           C
ATOM   1051  C   TRP A 144      -7.244 -31.450  23.866  1.00 31.46           C
ATOM   1052  O   TRP A 144      -8.115 -31.023  24.627  1.00 30.03           O
ATOM   1053  CB  TRP A 144      -5.631 -29.544  23.967  1.00 26.94           C
ATOM   1054  CG  TRP A 144      -4.870 -30.242  25.058  1.00 26.98           C
ATOM   1055  CD1 TRP A 144      -5.223 -30.339  26.372  1.00 29.73           C
ATOM   1056  CD2 TRP A 144      -3.567 -30.822  24.948  1.00 26.47           C
ATOM   1057  NE1 TRP A 144      -4.244 -30.996  27.078  1.00 28.65           N
ATOM   1058  CE2 TRP A 144      -3.219 -31.316  26.225  1.00 29.63           C
ATOM   1059  CE3 TRP A 144      -2.672 -31.012  23.881  1.00 27.56           C
ATOM   1060  CZ2 TRP A 144      -1.993 -31.942  26.478  1.00 28.88           C
ATOM   1061  CZ3 TRP A 144      -1.470 -31.671  24.127  1.00 28.14           C
ATOM   1062  CH2 TRP A 144      -1.132 -32.101  25.418  1.00 28.67           C
ATOM   1063  N   PHE A 145      -6.953 -32.758  23.738  1.00 27.38           N
ATOM   1064  CA  PHE A 145      -7.662 -33.785  24.496  1.00 26.69           C
ATOM   1065  C   PHE A 145      -6.858 -34.510  25.555  1.00 29.26           C
ATOM   1066  O   PHE A 145      -7.272 -35.561  26.052  1.00 28.66           O
ATOM   1067  CB  PHE A 145      -8.489 -34.717  23.601  1.00 27.61           C
ATOM   1068  CG  PHE A 145      -9.775 -34.077  23.116  1.00 28.65           C
ATOM   1069  CD1 PHE A 145     -10.800 -33.770  24.008  1.00 32.85           C
ATOM   1070  CD2 PHE A 145      -9.925 -33.704  21.786  1.00 29.67           C
ATOM   1071  CE1 PHE A 145     -11.981 -33.157  23.563  1.00 33.21           C
ATOM   1072  CE2 PHE A 145     -11.108 -33.101  21.339  1.00 32.47           C
ATOM   1073  CZ  PHE A 145     -12.136 -32.856  22.228  1.00 31.72           C
ATOM   1074  N   GLY A 146      -5.739 -33.918  25.947  1.00 26.12           N
ATOM   1075  CA  GLY A 146      -4.998 -34.398  27.101  1.00 25.98           C
ATOM   1076  C   GLY A 146      -5.656 -33.760  28.324  1.00 29.92           C
ATOM   1077  O   GLY A 146      -6.682 -33.082  28.193  1.00 30.86           O
ATOM   1078  N   PRO A 147      -5.106 -33.950  29.535  1.00 26.84           N
ATOM   1079  CA  PRO A 147      -5.667 -33.249  30.699  1.00 27.85           C
ATOM   1080  C   PRO A 147      -5.106 -31.821  30.728  1.00 31.73           C
ATOM   1081  O   PRO A 147      -4.284 -31.462  29.877  1.00 29.93           O
ATOM   1082  CB  PRO A 147      -5.150 -34.089  31.874  1.00 29.72           C
ATOM   1083  CG  PRO A 147      -3.768 -34.538  31.424  1.00 32.70           C
ATOM   1084  CD  PRO A 147      -3.863 -34.678  29.882  1.00 28.13           C
ATOM   1085  N   THR A 148      -5.484 -31.018  31.731  1.00 30.31           N
ATOM   1086  CA  THR A 148      -4.875 -29.696  31.869  1.00 29.46           C
ATOM   1087  C   THR A 148      -3.351 -29.881  32.031  1.00 32.44           C
ATOM   1088  O   THR A 148      -2.908 -30.703  32.840  1.00 32.94           O
ATOM   1089  CB  THR A 148      -5.534 -28.922  33.006  1.00 31.67           C
ATOM   1090  OG1 THR A 148      -6.894 -28.717  32.627  1.00 31.24           O
ATOM   1091  CG2 THR A 148      -4.856 -27.555  33.253  1.00 31.86           C
ATOM   1092  N   ALA A 149      -2.567 -29.162  31.224  1.00 29.65           N
ATOM   1093  CA  ALA A 149      -1.103 -29.280  31.213  1.00 30.59           C
ATOM   1094  C   ALA A 149      -0.443 -27.930  31.014  1.00 34.40           C
ATOM   1095  O   ALA A 149      -0.928 -27.124  30.225  1.00 33.87           O
ATOM   1096  CB  ALA A 149      -0.664 -30.243  30.119  1.00 31.66           C
ATOM   1097  N   SER A 150       0.665 -27.680  31.723  1.00 32.74           N
ATOM   1098  CA  SER A 150       1.348 -26.385  31.646  1.00 32.80           C
ATOM   1099  C   SER A 150       2.799 -26.466  31.238  1.00 35.25           C
ATOM   1100  O   SER A 150       3.469 -25.431  31.173  1.00 35.20           O
ATOM   1101  CB  SER A 150       1.208 -25.631  32.965  1.00 37.88           C
ATOM   1102  OG  SER A 150      -0.167 -25.434  33.247  1.00 43.27           O
ATOM   1103  N   SER A 151       3.288 -27.677  30.945  1.00 31.17           N
ATOM   1104  CA  SER A 151       4.681 -27.877  30.538  1.00 30.97           C
ATOM   1105  C   SER A 151       4.817 -29.189  29.774  1.00 32.57           C
ATOM   1106  O   SER A 151       3.903 -30.021  29.771  1.00 31.86           O
ATOM   1107  CB  SER A 151       5.611 -27.886  31.758  1.00 32.69           C
ATOM   1108  OG  SER A 151       5.460 -29.076  32.513  1.00 37.52           O
ATOM   1109  N   GLY A 152       5.963 -29.364  29.143  1.00 30.35           N
ATOM   1110  CA  GLY A 152       6.260 -30.605  28.454  1.00 30.96           C
ATOM   1111  C   GLY A 152       6.530 -30.443  26.980  1.00 32.31           C
ATOM   1112  O   GLY A 152       6.269 -29.390  26.401  1.00 32.11           O
ATOM   1113  N   THR A 153       7.088 -31.495  26.391  1.00 27.80           N
ATOM   1114  CA  THR A 153       7.516 -31.523  25.000  1.00 27.54           C
ATOM   1115  C   THR A 153       6.660 -32.511  24.223  1.00 28.92           C
ATOM   1116  O   THR A 153       6.902 -33.724  24.301  1.00 27.93           O
ATOM   1117  CB  THR A 153       9.019 -31.851  24.951  1.00 33.72           C
ATOM   1118  OG1 THR A 153       9.714 -30.971  25.840  1.00 33.27           O
ATOM   1119  CG2 THR A 153       9.586 -31.734  23.559  1.00 30.67           C
ATOM   1120  N   PRO A 154       5.669 -31.993  23.456  1.00 26.75           N
ATOM   1121  CA  PRO A 154       4.766 -32.880  22.699  1.00 25.96           C
ATOM   1122  C   PRO A 154       5.322 -33.274  21.333  1.00 29.61           C
ATOM   1123  O   PRO A 154       5.890 -32.435  20.625  1.00 27.43           O
ATOM   1124  CB  PRO A 154       3.491 -32.040  22.579  1.00 27.38           C
ATOM   1125  CG  PRO A 154       3.970 -30.638  22.555  1.00 30.74           C
ATOM   1126  CD  PRO A 154       5.270 -30.571  23.317  1.00 27.54           C
ATOM   1127  N   ARG A 155       5.191 -34.563  20.974  1.00 25.67           N
ATOM   1128  CA  ARG A 155       5.708 -35.102  19.707  1.00 25.93           C
ATOM   1129  C   ARG A 155       4.779 -36.137  19.108  1.00 28.11           C
ATOM   1130  O   ARG A 155       4.015 -36.779  19.830  1.00 28.27           O
ATOM   1131  CB  ARG A 155       7.095 -35.765  19.943  1.00 25.32           C
ATOM   1132  CG  ARG A 155       8.208 -34.804  20.402  1.00 28.28           C
ATOM   1133  CD  ARG A 155       8.620 -33.866  19.271  1.00 32.69           C
ATOM   1134  NE  ARG A 155       9.737 -32.993  19.655  1.00 31.67           N
ATOM   1135  CZ  ARG A 155       9.608 -31.768  20.152  1.00 33.89           C
ATOM   1136  NH1 ARG A 155       8.405 -31.265  20.394  1.00 31.00           N1+
ATOM   1137  NH2 ARG A 155      10.686 -31.040  20.421  1.00 32.87           N
ATOM   1138  N   GLY A 156       4.907 -36.349  17.805  1.00 24.20           N
ATOM   1139  CA  GLY A 156       4.137 -37.360  17.107  1.00 24.68           C
ATOM   1140  C   GLY A 156       4.047 -37.092  15.625  1.00 28.05           C
ATOM   1141  O   GLY A 156       3.647 -35.997  15.208  1.00 27.33           O
ATOM   1142  N   THR A 157       4.413 -38.105  14.840  1.00 24.00           N
ATOM   1143  CA  THR A 157       4.434 -38.056  13.370  1.00 23.51           C
ATOM   1144  C   THR A 157       3.436 -39.067  12.816  1.00 28.29           C
ATOM   1145  O   THR A 157       3.446 -40.231  13.220  1.00 28.16           O
ATOM   1146  CB  THR A 157       5.871 -38.341  12.860  1.00 29.33           C
ATOM   1147  OG1 THR A 157       6.776 -37.371  13.415  1.00 28.43           O
ATOM   1148  CG2 THR A 157       5.972 -38.337  11.309  1.00 33.01           C
ATOM   1149  N   GLY A 158       2.660 -38.658  11.829  1.00 24.67           N
ATOM   1150  CA  GLY A 158       1.701 -39.552  11.206  1.00 25.36           C
ATOM   1151  C   GLY A 158       1.029 -38.900  10.033  1.00 29.02           C
ATOM   1152  O   GLY A 158       1.549 -37.926   9.475  1.00 27.79           O
ATOM   1153  N   THR A 159      -0.151 -39.402   9.685  1.00 26.08           N
ATOM   1154  CA  THR A 159      -0.931 -38.804   8.608  1.00 26.29           C
ATOM   1155  C   THR A 159      -2.410 -38.783   8.951  1.00 30.83           C
ATOM   1156  O   THR A 159      -2.880 -39.563   9.792  1.00 28.58           O
ATOM   1157  CB  THR A 159      -0.771 -39.565   7.263  1.00 30.40           C
ATOM   1158  OG1 THR A 159      -1.420 -40.843   7.315  1.00 30.74           O
ATOM   1159  CG2 THR A 159       0.684 -39.718   6.807  1.00 29.51           C
ATOM   1160  N   TYR A 160      -3.159 -37.936   8.236  1.00 26.09           N
ATOM   1161  CA  TYR A 160      -4.613 -37.943   8.280  1.00 25.92           C
ATOM   1162  C   TYR A 160      -5.111 -37.633   6.860  1.00 29.78           C
ATOM   1163  O   TYR A 160      -4.367 -37.010   6.092  1.00 27.97           O
ATOM   1164  CB  TYR A 160      -5.203 -37.014   9.349  1.00 26.13           C
ATOM   1165  CG  TYR A 160      -4.960 -35.541   9.109  1.00 27.25           C
ATOM   1166  CD1 TYR A 160      -5.824 -34.790   8.309  1.00 29.35           C
ATOM   1167  CD2 TYR A 160      -3.857 -34.900   9.657  1.00 27.32           C
ATOM   1168  CE1 TYR A 160      -5.614 -33.423   8.106  1.00 29.03           C
ATOM   1169  CE2 TYR A 160      -3.625 -33.541   9.444  1.00 27.63           C
ATOM   1170  CZ  TYR A 160      -4.506 -32.808   8.666  1.00 31.14           C
ATOM   1171  OH  TYR A 160      -4.273 -31.465   8.466  1.00 30.26           O
ATOM   1172  N   PRO A 161      -6.334 -38.062   6.488  1.00 28.83           N
ATOM   1173  CA  PRO A 161      -6.807 -37.841   5.104  1.00 28.99           C
ATOM   1174  C   PRO A 161      -7.537 -36.521   4.889  1.00 33.70           C
ATOM   1175  O   PRO A 161      -8.142 -35.972   5.809  1.00 32.08           O
ATOM   1176  CB  PRO A 161      -7.753 -39.024   4.853  1.00 31.23           C
ATOM   1177  CG  PRO A 161      -8.127 -39.544   6.225  1.00 35.80           C
ATOM   1178  CD  PRO A 161      -7.302 -38.863   7.271  1.00 30.78           C
ATOM   1179  N   ILE A 162      -7.515 -36.062   3.640  1.00 33.83           N
ATOM   1180  CA  ILE A 162      -8.154 -34.853   3.153  1.00 36.78           C
ATOM   1181  C   ILE A 162      -8.906 -35.137   1.846  1.00 42.17           C
ATOM   1182  O   ILE A 162      -8.620 -36.130   1.173  1.00 42.91           O
ATOM   1183  CB  ILE A 162      -7.033 -33.791   2.978  1.00 42.14           C
ATOM   1184  CG1 ILE A 162      -7.340 -32.514   3.665  1.00 44.29           C
ATOM   1185  CG2 ILE A 162      -6.396 -33.647   1.595  1.00 45.22           C
ATOM   1186  CD1 ILE A 162      -6.915 -32.633   4.966  1.00 47.01           C
ATOM   1187  N   ASP A 163      -9.835 -34.247   1.468  1.00 40.22           N
ATOM   1188  CA  ASP A 163     -10.548 -34.403   0.190  1.00 56.50           C
ATOM   1189  C   ASP A 163      -9.917 -33.548  -0.907  1.00 94.41           C
ATOM   1190  O   ASP A 163      -9.391 -32.473  -0.620  1.00 60.22           O
ATOM   1191  CB  ASP A 163     -12.049 -34.092   0.329  1.00 58.14           C
ATOM   1192  CG  ASP A 163     -12.839 -35.106   1.138  1.00 65.09           C
ATOM   1193  OD1 ASP A 163     -13.930 -34.744   1.639  1.00 65.36           O
ATOM   1194  OD2 ASP A 163     -12.374 -36.265   1.263  1.00 69.01           O1-
ATOM   1195  N   ALA B   2      -6.969 -46.637 -37.707  1.00 29.44           N
ATOM   1196  CA  ALA B   2      -8.064 -46.155 -38.555  1.00 29.12           C
ATOM   1197  C   ALA B   2      -8.577 -47.292 -39.427  1.00 33.07           C
ATOM   1198  O   ALA B   2      -7.971 -48.368 -39.469  1.00 33.18           O
ATOM   1199  CB  ALA B   2      -7.581 -44.995 -39.424  1.00 29.78           C
ATOM   1200  N   SER B   3      -9.687 -47.069 -40.122  1.00 29.95           N
ATOM   1201  CA  SER B   3     -10.257 -48.074 -41.012  1.00 29.38           C
ATOM   1202  C   SER B   3     -10.023 -47.559 -42.421  1.00 32.97           C
ATOM   1203  O   SER B   3     -10.695 -46.629 -42.873  1.00 32.38           O
ATOM   1204  CB  SER B   3     -11.737 -48.281 -40.702  1.00 31.31           C
ATOM   1205  OG  SER B   3     -11.875 -48.726 -39.364  1.00 33.10           O
ATOM   1206  N   ILE B   4      -9.005 -48.116 -43.079  1.00 30.15           N
ATOM   1207  CA  ILE B   4      -8.533 -47.665 -44.386  1.00 29.49           C
ATOM   1208  C   ILE B   4      -8.932 -48.574 -45.528  1.00 35.02           C
ATOM   1209  O   ILE B   4      -9.312 -49.734 -45.325  1.00 34.79           O
ATOM   1210  CB  ILE B   4      -6.994 -47.373 -44.354  1.00 31.57           C
ATOM   1211  CG1 ILE B   4      -6.161 -48.653 -44.024  1.00 32.25           C
ATOM   1212  CG2 ILE B   4      -6.670 -46.219 -43.364  1.00 32.17           C
ATOM   1213  CD1 ILE B   4      -4.611 -48.558 -44.292  1.00 33.34           C
ATOM   1214  N   LYS B   5      -8.841 -48.026 -46.740  1.00 32.76           N
ATOM   1215  CA  LYS B   5      -9.162 -48.742 -47.972  1.00 33.66           C
ATOM   1216  C   LYS B   5      -7.901 -49.181 -48.691  1.00 38.60           C
ATOM   1217  O   LYS B   5      -6.937 -48.427 -48.747  1.00 37.61           O
ATOM   1218  CB  LYS B   5     -10.030 -47.876 -48.892  1.00 35.88           C
ATOM   1219  CG  LYS B   5     -11.418 -47.554 -48.325  1.00 42.22           C
ATOM   1220  CD  LYS B   5     -12.287 -48.774 -47.969  1.00 48.74           C
ATOM   1221  CE  LYS B   5     -12.793 -49.536 -49.173  1.00 54.24           C
ATOM   1222  NZ  LYS B   5     -13.610 -50.709 -48.770  1.00 60.49           N1+
ATOM   1223  N   LYS B   6      -7.916 -50.389 -49.282  1.00 37.63           N
ATOM   1224  CA  LYS B   6      -6.759 -50.902 -50.024  1.00 37.95           C
ATOM   1225  C   LYS B   6      -6.421 -50.016 -51.214  1.00 39.39           C
ATOM   1226  O   LYS B   6      -7.321 -49.536 -51.900  1.00 38.59           O
ATOM   1227  CB  LYS B   6      -6.997 -52.348 -50.508  1.00 41.62           C
ATOM   1228  CG  LYS B   6      -5.717 -53.049 -50.972  1.00 55.81           C
ATOM   1229  CD  LYS B   6      -5.974 -54.450 -51.502  1.00 68.05           C
ATOM   1230  CE  LYS B   6      -4.680 -55.200 -51.722  1.00 82.45           C
ATOM   1231  NZ  LYS B   6      -4.885 -56.435 -52.523  1.00 93.00           N1+
ATOM   1232  N   VAL B   7      -5.125 -49.733 -51.387  1.00 37.53           N
ATOM   1233  CA  VAL B   7      -4.572 -48.986 -52.515  1.00 37.65           C
ATOM   1234  C   VAL B   7      -4.008 -50.096 -53.407  1.00 42.98           C
ATOM   1235  O   VAL B   7      -3.174 -50.877 -52.958  1.00 41.18           O
ATOM   1236  CB  VAL B   7      -3.522 -47.936 -52.063  1.00 40.46           C
ATOM   1237  CG1 VAL B   7      -2.716 -47.403 -53.251  1.00 40.15           C
ATOM   1238  CG2 VAL B   7      -4.198 -46.792 -51.316  1.00 39.66           C
ATOM   1239  N   TYR B   8      -4.552 -50.260 -54.616  1.00 42.75           N
ATOM   1240  CA  TYR B   8      -4.128 -51.400 -55.421  1.00 43.44           C
ATOM   1241  C   TYR B   8      -3.941 -51.104 -56.879  1.00 48.60           C
ATOM   1242  O   TYR B   8      -4.461 -50.108 -57.384  1.00 47.34           O
ATOM   1243  CB  TYR B   8      -5.079 -52.601 -55.211  1.00 45.18           C
ATOM   1244  CG  TYR B   8      -6.507 -52.353 -55.649  1.00 47.22           C
ATOM   1245  CD1 TYR B   8      -7.439 -51.796 -54.774  1.00 48.82           C
ATOM   1246  CD2 TYR B   8      -6.939 -52.706 -56.924  1.00 48.45           C
ATOM   1247  CE1 TYR B   8      -8.762 -51.586 -55.165  1.00 50.02           C
ATOM   1248  CE2 TYR B   8      -8.256 -52.495 -57.328  1.00 49.32           C
ATOM   1249  CZ  TYR B   8      -9.165 -51.938 -56.445  1.00 56.39           C
ATOM   1250  OH  TYR B   8     -10.458 -51.727 -56.854  1.00 58.40           O
ATOM   1251  N   ARG B   9      -3.180 -51.988 -57.551  1.00 47.80           N
ATOM   1252  CA  ARG B   9      -2.879 -51.929 -58.978  1.00 48.14           C
ATOM   1253  C   ARG B   9      -4.194 -51.924 -59.760  1.00 50.41           C
ATOM   1254  O   ARG B   9      -5.011 -52.834 -59.594  1.00 50.68           O
ATOM   1255  CB  ARG B   9      -1.991 -53.129 -59.381  1.00 49.98           C
ATOM   1256  CG  ARG B   9      -1.420 -53.055 -60.794  1.00 60.69           C
ATOM   1257  CD  ARG B   9      -0.135 -53.849 -60.956  1.00 68.15           C
ATOM   1258  NE  ARG B   9       0.894 -53.045 -61.621  1.00 75.78           N
ATOM   1259  CZ  ARG B   9       2.172 -53.008 -61.255  1.00 92.66           C
ATOM   1260  NH1 ARG B   9       2.602 -53.742 -60.239  1.00 74.05           N1+
ATOM   1261  NH2 ARG B   9       3.033 -52.240 -61.913  1.00 86.27           N
ATOM   1262  N   GLY B  10      -4.419 -50.854 -60.511  1.00 44.94           N
ATOM   1263  CA  GLY B  10      -5.600 -50.706 -61.356  1.00 45.08           C
ATOM   1264  C   GLY B  10      -6.895 -50.219 -60.764  1.00 48.47           C
ATOM   1265  O   GLY B  10      -7.940 -50.349 -61.408  1.00 49.53           O
ATOM   1266  N   MET B  11      -6.852 -49.651 -59.551  1.00 41.64           N
ATOM   1267  CA  MET B  11      -8.066 -49.136 -58.920  1.00 38.83           C
ATOM   1268  C   MET B  11      -8.491 -47.812 -59.536  1.00 43.12           C
ATOM   1269  O   MET B  11      -7.650 -47.069 -60.040  1.00 43.82           O
ATOM   1270  CB  MET B  11      -7.814 -48.924 -57.410  1.00 39.70           C
ATOM   1271  CG  MET B  11      -6.984 -47.713 -57.096  1.00 41.62           C
ATOM   1272  SD  MET B  11      -6.651 -47.590 -55.325  1.00 44.54           S
ATOM   1273  CE  MET B  11      -5.305 -46.659 -55.378  1.00 42.06           C
ATOM   1274  N   LYS B  12      -9.779 -47.478 -59.421  1.00 40.49           N
ATOM   1275  CA  LYS B  12     -10.269 -46.170 -59.825  1.00 40.89           C
ATOM   1276  C   LYS B  12     -10.123 -45.236 -58.614  1.00 43.63           C
ATOM   1277  O   LYS B  12      -9.988 -45.722 -57.482  1.00 43.17           O
ATOM   1278  CB  LYS B  12     -11.728 -46.222 -60.333  1.00 45.39           C
ATOM   1279  CG  LYS B  12     -12.687 -47.056 -59.501  1.00 67.99           C
ATOM   1280  CD  LYS B  12     -13.358 -48.117 -60.367  1.00 82.79           C
ATOM   1281  CE  LYS B  12     -14.061 -49.174 -59.547  1.00 95.19           C
ATOM   1282  NZ  LYS B  12     -13.232 -50.401 -59.399  1.00104.79           N1+
ATOM   1283  N   ASN B  13     -10.123 -43.909 -58.844  1.00 39.31           N
ATOM   1284  CA  ASN B  13     -10.017 -42.884 -57.799  1.00 39.25           C
ATOM   1285  C   ASN B  13      -8.830 -43.124 -56.836  1.00 41.55           C
ATOM   1286  O   ASN B  13      -8.973 -42.959 -55.618  1.00 39.62           O
ATOM   1287  CB  ASN B  13     -11.353 -42.730 -57.038  1.00 39.86           C
ATOM   1288  CG  ASN B  13     -12.521 -42.341 -57.908  1.00 61.64           C
ATOM   1289  OD1 ASN B  13     -12.513 -41.302 -58.579  1.00 56.82           O
ATOM   1290  ND2 ASN B  13     -13.568 -43.147 -57.883  1.00 52.51           N
ATOM   1291  N   GLY B  14      -7.689 -43.535 -57.399  1.00 38.41           N
ATOM   1292  CA  GLY B  14      -6.467 -43.832 -56.651  1.00 39.46           C
ATOM   1293  C   GLY B  14      -5.962 -42.725 -55.745  1.00 44.37           C
ATOM   1294  O   GLY B  14      -5.729 -42.955 -54.547  1.00 43.37           O
ATOM   1295  N   ALA B  15      -5.831 -41.500 -56.301  1.00 41.51           N
ATOM   1296  CA  ALA B  15      -5.368 -40.320 -55.560  1.00 41.31           C
ATOM   1297  C   ALA B  15      -6.304 -39.999 -54.388  1.00 43.29           C
ATOM   1298  O   ALA B  15      -5.830 -39.763 -53.273  1.00 41.35           O
ATOM   1299  CB  ALA B  15      -5.252 -39.120 -56.490  1.00 42.27           C
ATOM   1300  N   GLU B  16      -7.628 -40.054 -54.640  1.00 39.34           N
ATOM   1301  CA  GLU B  16      -8.685 -39.825 -53.658  1.00 39.38           C
ATOM   1302  C   GLU B  16      -8.574 -40.861 -52.528  1.00 40.78           C
ATOM   1303  O   GLU B  16      -8.606 -40.464 -51.361  1.00 39.13           O
ATOM   1304  CB  GLU B  16     -10.057 -39.897 -54.343  1.00 41.31           C
ATOM   1305  CG  GLU B  16     -11.262 -39.909 -53.417  1.00 57.34           C
ATOM   1306  CD  GLU B  16     -12.575 -40.107 -54.149  1.00 85.39           C
ATOM   1307  OE1 GLU B  16     -13.125 -41.231 -54.097  1.00 80.82           O
ATOM   1308  OE2 GLU B  16     -13.036 -39.147 -54.808  1.00 86.06           O1-
ATOM   1309  N   THR B  17      -8.395 -42.165 -52.876  1.00 36.57           N
ATOM   1310  CA  THR B  17      -8.273 -43.246 -51.878  1.00 35.63           C
ATOM   1311  C   THR B  17      -7.031 -43.063 -50.997  1.00 36.65           C
ATOM   1312  O   THR B  17      -7.135 -43.158 -49.771  1.00 36.26           O
ATOM   1313  CB  THR B  17      -8.376 -44.632 -52.523  1.00 44.76           C
ATOM   1314  OG1 THR B  17      -9.597 -44.699 -53.260  1.00 43.77           O
ATOM   1315  CG2 THR B  17      -8.334 -45.762 -51.487  1.00 42.04           C
ATOM   1316  N   ILE B  18      -5.873 -42.771 -51.624  1.00 36.68           N
ATOM   1317  CA  ILE B  18      -4.605 -42.522 -50.920  1.00 35.05           C
ATOM   1318  C   ILE B  18      -4.801 -41.352 -49.969  1.00 38.19           C
ATOM   1319  O   ILE B  18      -4.462 -41.469 -48.789  1.00 36.22           O
ATOM   1320  CB  ILE B  18      -3.420 -42.292 -51.913  1.00 37.54           C
ATOM   1321  CG1 ILE B  18      -3.152 -43.550 -52.772  1.00 38.32           C
ATOM   1322  CG2 ILE B  18      -2.140 -41.823 -51.177  1.00 35.64           C
ATOM   1323  CD1 ILE B  18      -2.359 -43.309 -54.075  1.00 34.12           C
ATOM   1324  N   ASN B  19      -5.365 -40.230 -50.469  1.00 35.76           N
ATOM   1325  CA  ASN B  19      -5.615 -39.054 -49.631  1.00 35.66           C
ATOM   1326  C   ASN B  19      -6.536 -39.355 -48.434  1.00 37.94           C
ATOM   1327  O   ASN B  19      -6.236 -38.920 -47.319  1.00 36.32           O
ATOM   1328  CB  ASN B  19      -6.188 -37.908 -50.446  1.00 35.24           C
ATOM   1329  CG  ASN B  19      -6.171 -36.617 -49.672  1.00 42.72           C
ATOM   1330  OD1 ASN B  19      -5.115 -36.048 -49.386  1.00 35.10           O
ATOM   1331  ND2 ASN B  19      -7.336 -36.146 -49.280  1.00 40.33           N
ATOM   1332  N   ASP B  20      -7.663 -40.070 -48.678  1.00 35.28           N
ATOM   1333  CA  ASP B  20      -8.644 -40.477 -47.659  1.00 34.81           C
ATOM   1334  C   ASP B  20      -7.946 -41.273 -46.545  1.00 34.40           C
ATOM   1335  O   ASP B  20      -8.164 -41.014 -45.359  1.00 31.66           O
ATOM   1336  CB  ASP B  20      -9.736 -41.375 -48.291  1.00 37.07           C
ATOM   1337  CG  ASP B  20     -10.749 -40.730 -49.237  1.00 45.17           C
ATOM   1338  OD1 ASP B  20     -10.762 -39.475 -49.342  1.00 43.25           O
ATOM   1339  OD2 ASP B  20     -11.550 -41.488 -49.858  1.00 48.59           O1-
ATOM   1340  N   ASP B  21      -7.103 -42.252 -46.942  1.00 31.84           N
ATOM   1341  CA  ASP B  21      -6.360 -43.110 -46.014  1.00 30.38           C
ATOM   1342  C   ASP B  21      -5.384 -42.301 -45.190  1.00 32.52           C
ATOM   1343  O   ASP B  21      -5.291 -42.504 -43.976  1.00 31.79           O
ATOM   1344  CB  ASP B  21      -5.605 -44.196 -46.775  1.00 31.27           C
ATOM   1345  CG  ASP B  21      -6.458 -45.295 -47.373  1.00 34.45           C
ATOM   1346  OD1 ASP B  21      -7.662 -45.401 -46.994  1.00 32.17           O
ATOM   1347  OD2 ASP B  21      -5.912 -46.094 -48.161  1.00 34.48           O1-
ATOM   1348  N   LEU B  22      -4.647 -41.389 -45.847  1.00 30.71           N
ATOM   1349  CA  LEU B  22      -3.684 -40.527 -45.159  1.00 29.57           C
ATOM   1350  C   LEU B  22      -4.390 -39.651 -44.154  1.00 31.57           C
ATOM   1351  O   LEU B  22      -3.911 -39.520 -43.030  1.00 29.87           O
ATOM   1352  CB  LEU B  22      -2.890 -39.660 -46.147  1.00 30.05           C
ATOM   1353  CG  LEU B  22      -1.887 -40.390 -47.020  1.00 34.05           C
ATOM   1354  CD1 LEU B  22      -1.447 -39.498 -48.173  1.00 33.85           C
ATOM   1355  CD2 LEU B  22      -0.681 -40.835 -46.211  1.00 33.82           C
ATOM   1356  N   GLU B  23      -5.548 -39.098 -44.532  1.00 28.87           N
ATOM   1357  CA  GLU B  23      -6.312 -38.233 -43.640  1.00 29.00           C
ATOM   1358  C   GLU B  23      -6.856 -38.976 -42.446  1.00 31.86           C
ATOM   1359  O   GLU B  23      -6.779 -38.447 -41.343  1.00 30.53           O
ATOM   1360  CB  GLU B  23      -7.443 -37.524 -44.386  1.00 30.52           C
ATOM   1361  CG  GLU B  23      -6.949 -36.378 -45.243  1.00 40.76           C
ATOM   1362  CD  GLU B  23      -8.030 -35.591 -45.957  1.00 53.33           C
ATOM   1363  OE1 GLU B  23      -7.678 -34.574 -46.589  1.00 60.27           O
ATOM   1364  OE2 GLU B  23      -9.221 -35.965 -45.866  1.00 44.20           O1-
ATOM   1365  N   ALA B  24      -7.399 -40.198 -42.649  1.00 30.08           N
ATOM   1366  CA  ALA B  24      -7.945 -41.006 -41.545  1.00 29.31           C
ATOM   1367  C   ALA B  24      -6.857 -41.416 -40.576  1.00 30.43           C
ATOM   1368  O   ALA B  24      -7.060 -41.341 -39.364  1.00 30.27           O
ATOM   1369  CB  ALA B  24      -8.663 -42.235 -42.078  1.00 30.24           C
ATOM   1370  N   ILE B  25      -5.697 -41.843 -41.105  1.00 26.73           N
ATOM   1371  CA  ILE B  25      -4.551 -42.188 -40.269  1.00 26.93           C
ATOM   1372  C   ILE B  25      -4.074 -40.960 -39.471  1.00 30.34           C
ATOM   1373  O   ILE B  25      -3.899 -41.028 -38.245  1.00 28.89           O
ATOM   1374  CB  ILE B  25      -3.430 -42.814 -41.127  1.00 28.74           C
ATOM   1375  CG1 ILE B  25      -3.797 -44.261 -41.545  1.00 29.11           C
ATOM   1376  CG2 ILE B  25      -2.094 -42.773 -40.371  1.00 29.16           C
ATOM   1377  CD1 ILE B  25      -2.916 -44.855 -42.660  1.00 32.99           C
ATOM   1378  N   ASN B  26      -3.874 -39.838 -40.182  1.00 29.47           N
ATOM   1379  CA  ASN B  26      -3.421 -38.601 -39.568  1.00 28.95           C
ATOM   1380  C   ASN B  26      -4.358 -38.110 -38.467  1.00 31.78           C
ATOM   1381  O   ASN B  26      -3.885 -37.607 -37.442  1.00 30.74           O
ATOM   1382  CB  ASN B  26      -3.200 -37.530 -40.622  1.00 27.60           C
ATOM   1383  CG  ASN B  26      -2.358 -36.409 -40.086  1.00 34.84           C
ATOM   1384  OD1 ASN B  26      -1.318 -36.634 -39.460  1.00 31.42           O
ATOM   1385  ND2 ASN B  26      -2.793 -35.189 -40.299  1.00 31.65           N
ATOM   1386  N   SER B  27      -5.688 -38.291 -38.652  1.00 28.43           N
ATOM   1387  CA  SER B  27      -6.684 -37.901 -37.649  1.00 26.95           C
ATOM   1388  C   SER B  27      -6.369 -38.562 -36.295  1.00 29.70           C
ATOM   1389  O   SER B  27      -6.482 -37.916 -35.258  1.00 28.08           O
ATOM   1390  CB  SER B  27      -8.087 -38.299 -38.112  1.00 29.99           C
ATOM   1391  OG  SER B  27      -9.088 -37.776 -37.249  1.00 33.09           O
ATOM   1392  N   GLU B  28      -5.959 -39.847 -36.315  1.00 26.95           N
ATOM   1393  CA  GLU B  28      -5.621 -40.615 -35.111  1.00 26.63           C
ATOM   1394  C   GLU B  28      -4.329 -40.236 -34.424  1.00 30.31           C
ATOM   1395  O   GLU B  28      -4.083 -40.683 -33.308  1.00 29.36           O
ATOM   1396  CB  GLU B  28      -5.771 -42.116 -35.325  1.00 27.99           C
ATOM   1397  CG  GLU B  28      -7.228 -42.439 -35.608  1.00 31.11           C
ATOM   1398  CD  GLU B  28      -7.609 -43.889 -35.774  1.00 34.06           C
ATOM   1399  OE1 GLU B  28      -6.705 -44.751 -35.732  1.00 28.38           O
ATOM   1400  OE2 GLU B  28      -8.817 -44.160 -35.974  1.00 29.37           O1-
ATOM   1401  N   LEU B  29      -3.534 -39.360 -35.056  1.00 28.36           N
ATOM   1402  CA  LEU B  29      -2.346 -38.817 -34.419  1.00 27.84           C
ATOM   1403  C   LEU B  29      -2.759 -37.625 -33.531  1.00 30.81           C
ATOM   1404  O   LEU B  29      -1.947 -37.155 -32.748  1.00 29.79           O
ATOM   1405  CB  LEU B  29      -1.287 -38.401 -35.450  1.00 27.37           C
ATOM   1406  CG  LEU B  29      -0.740 -39.528 -36.355  1.00 30.46           C
ATOM   1407  CD1 LEU B  29       0.228 -38.940 -37.395  1.00 29.34           C
ATOM   1408  CD2 LEU B  29      -0.040 -40.633 -35.531  1.00 32.16           C
ATOM   1409  N   THR B  30      -4.013 -37.119 -33.673  1.00 29.36           N
ATOM   1410  CA  THR B  30      -4.510 -35.994 -32.854  1.00 28.65           C
ATOM   1411  C   THR B  30      -5.451 -36.517 -31.778  1.00 30.36           C
ATOM   1412  O   THR B  30      -5.337 -36.108 -30.625  1.00 29.59           O
ATOM   1413  CB  THR B  30      -5.165 -34.880 -33.698  1.00 34.09           C
ATOM   1414  OG1 THR B  30      -4.155 -34.220 -34.441  1.00 36.76           O
ATOM   1415  CG2 THR B  30      -5.879 -33.810 -32.830  1.00 35.42           C
ATOM   1416  N   SER B  31      -6.397 -37.399 -32.165  1.00 27.55           N
ATOM   1417  CA  SER B  31      -7.372 -37.969 -31.235  1.00 28.24           C
ATOM   1418  C   SER B  31      -8.036 -39.222 -31.782  1.00 29.66           C
ATOM   1419  O   SER B  31      -7.986 -39.485 -32.988  1.00 28.38           O
ATOM   1420  CB  SER B  31      -8.449 -36.943 -30.866  1.00 35.56           C
ATOM   1421  OG  SER B  31      -9.256 -36.578 -31.976  1.00 45.39           O
ATOM   1422  N   GLY B  32      -8.693 -39.952 -30.882  1.00 28.67           N
ATOM   1423  CA  GLY B  32      -9.485 -41.128 -31.231  1.00 28.42           C
ATOM   1424  C   GLY B  32      -8.701 -42.388 -31.516  1.00 31.93           C
ATOM   1425  O   GLY B  32      -7.515 -42.491 -31.188  1.00 29.59           O
ATOM   1426  N   GLY B  33      -9.388 -43.362 -32.100  1.00 29.17           N
ATOM   1427  CA  GLY B  33      -8.790 -44.661 -32.381  1.00 28.96           C
ATOM   1428  C   GLY B  33      -8.300 -45.337 -31.115  1.00 30.55           C
ATOM   1429  O   GLY B  33      -8.849 -45.135 -30.017  1.00 28.48           O
ATOM   1430  N   ASN B  34      -7.244 -46.150 -31.256  1.00 27.14           N
ATOM   1431  CA  ASN B  34      -6.722 -46.881 -30.112  1.00 26.92           C
ATOM   1432  C   ASN B  34      -5.432 -46.259 -29.572  1.00 30.07           C
ATOM   1433  O   ASN B  34      -4.696 -46.918 -28.849  1.00 28.20           O
ATOM   1434  CB  ASN B  34      -6.508 -48.369 -30.479  1.00 26.93           C
ATOM   1435  CG  ASN B  34      -6.578 -49.248 -29.260  1.00 30.85           C
ATOM   1436  OD1 ASN B  34      -7.427 -49.035 -28.380  1.00 28.79           O
ATOM   1437  ND2 ASN B  34      -5.665 -50.213 -29.139  1.00 27.84           N
ATOM   1438  N   VAL B  35      -5.163 -44.995 -29.905  1.00 27.11           N
ATOM   1439  CA  VAL B  35      -3.924 -44.366 -29.423  1.00 27.59           C
ATOM   1440  C   VAL B  35      -4.142 -43.403 -28.267  1.00 29.40           C
ATOM   1441  O   VAL B  35      -5.174 -42.730 -28.203  1.00 27.56           O
ATOM   1442  CB  VAL B  35      -2.861 -43.906 -30.489  1.00 33.16           C
ATOM   1443  CG1 VAL B  35      -3.167 -44.354 -31.913  1.00 32.91           C
ATOM   1444  CG2 VAL B  35      -2.439 -42.439 -30.388  1.00 31.94           C
ATOM   1445  N   VAL B  36      -3.182 -43.374 -27.338  1.00 25.51           N
ATOM   1446  CA  VAL B  36      -3.224 -42.457 -26.211  1.00 24.50           C
ATOM   1447  C   VAL B  36      -2.603 -41.155 -26.681  1.00 28.48           C
ATOM   1448  O   VAL B  36      -1.508 -41.168 -27.253  1.00 28.40           O
ATOM   1449  CB  VAL B  36      -2.504 -43.014 -24.963  1.00 27.70           C
ATOM   1450  CG1 VAL B  36      -2.494 -41.971 -23.835  1.00 27.96           C
ATOM   1451  CG2 VAL B  36      -3.169 -44.301 -24.494  1.00 28.11           C
ATOM   1452  N   HIS B  37      -3.304 -40.041 -26.432  1.00 25.23           N
ATOM   1453  CA  HIS B  37      -2.874 -38.718 -26.849  1.00 24.48           C
ATOM   1454  C   HIS B  37      -2.465 -37.801 -25.717  1.00 27.82           C
ATOM   1455  O   HIS B  37      -2.776 -38.045 -24.548  1.00 27.83           O
ATOM   1456  CB  HIS B  37      -3.937 -38.048 -27.737  1.00 24.56           C
ATOM   1457  CG  HIS B  37      -4.340 -38.885 -28.912  1.00 27.15           C
ATOM   1458  ND1 HIS B  37      -5.319 -39.849 -28.799  1.00 28.23           N
ATOM   1459  CD2 HIS B  37      -3.806 -38.954 -30.152  1.00 28.79           C
ATOM   1460  CE1 HIS B  37      -5.416 -40.405 -29.997  1.00 27.86           C
ATOM   1461  NE2 HIS B  37      -4.508 -39.925 -30.829  1.00 28.51           N
ATOM   1462  N   LYS B  38      -1.753 -36.733 -26.076  1.00 25.68           N
ATOM   1463  CA  LYS B  38      -1.284 -35.715 -25.137  1.00 26.23           C
ATOM   1464  C   LYS B  38      -2.418 -34.750 -24.728  1.00 29.48           C
ATOM   1465  O   LYS B  38      -2.179 -33.815 -23.970  1.00 29.44           O
ATOM   1466  CB  LYS B  38      -0.119 -34.949 -25.770  1.00 28.29           C
ATOM   1467  CG  LYS B  38       1.140 -35.785 -25.911  1.00 29.97           C
ATOM   1468  CD  LYS B  38       2.221 -34.884 -26.441  1.00 30.30           C
ATOM   1469  CE  LYS B  38       3.353 -35.610 -27.086  1.00 30.40           C
ATOM   1470  NZ  LYS B  38       4.259 -34.679 -27.798  1.00 31.49           N1+
ATOM   1471  N   THR B  39      -3.637 -34.944 -25.281  1.00 27.85           N
ATOM   1472  CA  THR B  39      -4.838 -34.174 -24.915  1.00 27.40           C
ATOM   1473  C   THR B  39      -6.031 -35.115 -24.876  1.00 30.80           C
ATOM   1474  O   THR B  39      -5.969 -36.239 -25.390  1.00 30.79           O
ATOM   1475  CB  THR B  39      -5.147 -33.027 -25.911  1.00 31.72           C
ATOM   1476  OG1 THR B  39      -5.468 -33.583 -27.194  1.00 28.84           O
ATOM   1477  CG2 THR B  39      -4.048 -31.970 -25.983  1.00 31.12           C
ATOM   1478  N   GLY B  40      -7.133 -34.627 -24.326  1.00 30.39           N
ATOM   1479  CA  GLY B  40      -8.382 -35.373 -24.314  1.00 30.16           C
ATOM   1480  C   GLY B  40      -8.587 -36.343 -23.169  1.00 32.73           C
ATOM   1481  O   GLY B  40      -7.637 -36.923 -22.637  1.00 30.01           O
ATOM   1482  N   ASP B  41      -9.856 -36.521 -22.788  1.00 30.18           N
ATOM   1483  CA  ASP B  41     -10.239 -37.452 -21.733  1.00 31.06           C
ATOM   1484  C   ASP B  41     -10.260 -38.844 -22.345  1.00 33.31           C
ATOM   1485  O   ASP B  41     -10.992 -39.089 -23.310  1.00 33.33           O
ATOM   1486  CB  ASP B  41     -11.607 -37.069 -21.154  1.00 33.17           C
ATOM   1487  CG  ASP B  41     -11.634 -35.767 -20.380  1.00 39.50           C
ATOM   1488  OD1 ASP B  41     -10.549 -35.127 -20.225  1.00 38.25           O
ATOM   1489  OD2 ASP B  41     -12.728 -35.386 -19.915  1.00 43.46           O1-
ATOM   1490  N   GLU B  42      -9.381 -39.725 -21.859  1.00 28.48           N
ATOM   1491  CA  GLU B  42      -9.253 -41.055 -22.439  1.00 27.74           C
ATOM   1492  C   GLU B  42      -9.264 -42.167 -21.421  1.00 31.47           C
ATOM   1493  O   GLU B  42      -8.825 -41.994 -20.279  1.00 31.63           O
ATOM   1494  CB  GLU B  42      -7.974 -41.147 -23.304  1.00 28.16           C
ATOM   1495  CG  GLU B  42      -8.013 -40.227 -24.522  1.00 29.29           C
ATOM   1496  CD  GLU B  42      -6.756 -40.225 -25.368  1.00 32.18           C
ATOM   1497  OE1 GLU B  42      -5.646 -40.222 -24.788  1.00 29.53           O
ATOM   1498  OE2 GLU B  42      -6.882 -40.187 -26.614  1.00 31.23           O1-
ATOM   1499  N   THR B  43      -9.761 -43.326 -21.851  1.00 29.22           N
ATOM   1500  CA  THR B  43      -9.821 -44.538 -21.037  1.00 28.45           C
ATOM   1501  C   THR B  43      -8.834 -45.509 -21.659  1.00 32.09           C
ATOM   1502  O   THR B  43      -8.874 -45.756 -22.873  1.00 30.50           O
ATOM   1503  CB  THR B  43     -11.258 -45.057 -20.961  1.00 34.82           C
ATOM   1504  OG1 THR B  43     -12.042 -44.050 -20.320  1.00 35.04           O
ATOM   1505  CG2 THR B  43     -11.370 -46.336 -20.157  1.00 36.81           C
ATOM   1506  N   ILE B  44      -7.944 -46.043 -20.817  1.00 28.20           N
ATOM   1507  CA  ILE B  44      -6.810 -46.858 -21.212  1.00 28.15           C
ATOM   1508  C   ILE B  44      -6.806 -48.212 -20.505  1.00 32.17           C
ATOM   1509  O   ILE B  44      -6.646 -48.265 -19.281  1.00 31.93           O
ATOM   1510  CB  ILE B  44      -5.514 -46.034 -20.903  1.00 30.81           C
ATOM   1511  CG1 ILE B  44      -5.561 -44.603 -21.522  1.00 30.62           C
ATOM   1512  CG2 ILE B  44      -4.241 -46.797 -21.287  1.00 32.08           C
ATOM   1513  CD1 ILE B  44      -4.570 -43.581 -20.898  1.00 32.30           C
ATOM   1514  N   ALA B  45      -6.929 -49.299 -21.284  1.00 29.65           N
ATOM   1515  CA  ALA B  45      -6.894 -50.668 -20.775  1.00 30.43           C
ATOM   1516  C   ALA B  45      -5.473 -51.253 -20.918  1.00 33.59           C
ATOM   1517  O   ALA B  45      -4.642 -50.700 -21.642  1.00 33.16           O
ATOM   1518  CB  ALA B  45      -7.918 -51.541 -21.506  1.00 31.47           C
ATOM   1519  N   GLY B  46      -5.218 -52.360 -20.225  1.00 30.53           N
ATOM   1520  CA  GLY B  46      -3.933 -53.044 -20.250  1.00 31.07           C
ATOM   1521  C   GLY B  46      -3.019 -52.628 -19.114  1.00 35.44           C
ATOM   1522  O   GLY B  46      -3.174 -51.544 -18.547  1.00 35.94           O
ATOM   1523  N   LYS B  47      -2.061 -53.502 -18.769  1.00 32.38           N
ATOM   1524  CA  LYS B  47      -1.081 -53.218 -17.724  1.00 31.90           C
ATOM   1525  C   LYS B  47      -0.078 -52.219 -18.298  1.00 34.40           C
ATOM   1526  O   LYS B  47       0.503 -52.474 -19.354  1.00 33.95           O
ATOM   1527  CB  LYS B  47      -0.364 -54.497 -17.259  1.00 35.37           C
ATOM   1528  CG  LYS B  47       0.579 -54.241 -16.084  1.00 52.68           C
ATOM   1529  CD  LYS B  47       1.477 -55.425 -15.787  1.00 64.10           C
ATOM   1530  CE  LYS B  47       2.517 -55.058 -14.757  1.00 77.80           C
ATOM   1531  NZ  LYS B  47       3.523 -56.138 -14.578  1.00 86.74           N1+
ATOM   1532  N   LYS B  48       0.068 -51.067 -17.650  1.00 30.43           N
ATOM   1533  CA  LYS B  48       1.005 -50.044 -18.116  1.00 29.49           C
ATOM   1534  C   LYS B  48       2.128 -49.878 -17.109  1.00 33.34           C
ATOM   1535  O   LYS B  48       1.877 -49.574 -15.940  1.00 33.22           O
ATOM   1536  CB  LYS B  48       0.311 -48.702 -18.422  1.00 31.17           C
ATOM   1537  CG  LYS B  48      -0.887 -48.793 -19.369  1.00 31.70           C
ATOM   1538  CD  LYS B  48      -0.564 -49.387 -20.759  1.00 30.91           C
ATOM   1539  CE  LYS B  48      -1.726 -49.139 -21.688  1.00 29.53           C
ATOM   1540  NZ  LYS B  48      -1.579 -49.832 -23.001  1.00 27.58           N1+
ATOM   1541  N   THR B  49       3.358 -50.154 -17.550  1.00 30.63           N
ATOM   1542  CA  THR B  49       4.548 -50.049 -16.706  1.00 31.14           C
ATOM   1543  C   THR B  49       5.355 -48.823 -17.134  1.00 33.79           C
ATOM   1544  O   THR B  49       5.867 -48.790 -18.257  1.00 33.61           O
ATOM   1545  CB  THR B  49       5.391 -51.341 -16.806  1.00 36.00           C
ATOM   1546  OG1 THR B  49       4.605 -52.445 -16.364  1.00 34.38           O
ATOM   1547  CG2 THR B  49       6.685 -51.268 -16.006  1.00 33.49           C
ATOM   1548  N   PHE B  50       5.487 -47.840 -16.230  1.00 30.55           N
ATOM   1549  CA  PHE B  50       6.285 -46.644 -16.470  1.00 29.70           C
ATOM   1550  C   PHE B  50       7.653 -46.892 -15.839  1.00 34.45           C
ATOM   1551  O   PHE B  50       7.752 -47.026 -14.610  1.00 33.53           O
ATOM   1552  CB  PHE B  50       5.616 -45.390 -15.883  1.00 29.95           C
ATOM   1553  CG  PHE B  50       4.301 -45.040 -16.540  1.00 30.61           C
ATOM   1554  CD1 PHE B  50       3.110 -45.613 -16.102  1.00 32.44           C
ATOM   1555  CD2 PHE B  50       4.248 -44.120 -17.587  1.00 31.89           C
ATOM   1556  CE1 PHE B  50       1.894 -45.288 -16.710  1.00 32.71           C
ATOM   1557  CE2 PHE B  50       3.028 -43.786 -18.187  1.00 34.31           C
ATOM   1558  CZ  PHE B  50       1.862 -44.379 -17.752  1.00 32.20           C
ATOM   1559  N   THR B  51       8.704 -46.981 -16.680  1.00 31.92           N
ATOM   1560  CA  THR B  51      10.064 -47.264 -16.192  1.00 33.29           C
ATOM   1561  C   THR B  51      10.758 -46.021 -15.657  1.00 36.99           C
ATOM   1562  O   THR B  51      11.740 -46.132 -14.919  1.00 36.85           O
ATOM   1563  CB  THR B  51      10.924 -47.986 -17.246  1.00 39.32           C
ATOM   1564  OG1 THR B  51      11.147 -47.124 -18.357  1.00 34.93           O
ATOM   1565  CG2 THR B  51      10.311 -49.290 -17.720  1.00 40.79           C
ATOM   1566  N   GLY B  52      10.242 -44.857 -16.038  1.00 33.32           N
ATOM   1567  CA  GLY B  52      10.785 -43.573 -15.610  1.00 34.02           C
ATOM   1568  C   GLY B  52      10.016 -42.916 -14.484  1.00 37.31           C
ATOM   1569  O   GLY B  52       9.318 -43.585 -13.718  1.00 36.72           O
ATOM   1570  N   ASN B  53      10.141 -41.591 -14.385  1.00 33.94           N
ATOM   1571  CA  ASN B  53       9.473 -40.789 -13.368  1.00 34.17           C
ATOM   1572  C   ASN B  53       8.139 -40.313 -13.881  1.00 37.47           C
ATOM   1573  O   ASN B  53       8.011 -39.980 -15.059  1.00 36.77           O
ATOM   1574  CB  ASN B  53      10.341 -39.601 -12.959  1.00 35.57           C
ATOM   1575  CG  ASN B  53      11.630 -40.020 -12.311  1.00 48.20           C
ATOM   1576  OD1 ASN B  53      11.729 -41.102 -11.731  1.00 39.33           O
ATOM   1577  ND2 ASN B  53      12.654 -39.188 -12.416  1.00 44.62           N
ATOM   1578  N   VAL B  54       7.138 -40.333 -13.012  1.00 32.04           N
ATOM   1579  CA  VAL B  54       5.782 -39.896 -13.340  1.00 31.63           C
ATOM   1580  C   VAL B  54       5.391 -38.747 -12.431  1.00 38.17           C
ATOM   1581  O   VAL B  54       5.612 -38.804 -11.215  1.00 37.57           O
ATOM   1582  CB  VAL B  54       4.750 -41.068 -13.327  1.00 33.80           C
ATOM   1583  CG1 VAL B  54       3.318 -40.584 -13.605  1.00 33.43           C
ATOM   1584  CG2 VAL B  54       5.139 -42.141 -14.333  1.00 33.05           C
ATOM   1585  N   GLU B  55       4.809 -37.699 -13.026  1.00 34.74           N
ATOM   1586  CA  GLU B  55       4.270 -36.567 -12.283  1.00 34.37           C
ATOM   1587  C   GLU B  55       2.774 -36.433 -12.604  1.00 36.49           C
ATOM   1588  O   GLU B  55       2.378 -36.538 -13.773  1.00 35.16           O
ATOM   1589  CB  GLU B  55       5.048 -35.271 -12.608  1.00 36.40           C
ATOM   1590  CG  GLU B  55       4.448 -34.040 -11.948  1.00 52.62           C
ATOM   1591  CD  GLU B  55       5.242 -32.749 -11.987  1.00 89.22           C
ATOM   1592  OE1 GLU B  55       5.716 -32.362 -13.079  1.00 91.85           O
ATOM   1593  OE2 GLU B  55       5.321 -32.083 -10.930  1.00 93.15           O1-
ATOM   1594  N   VAL B  56       1.945 -36.244 -11.571  1.00 33.06           N
ATOM   1595  CA  VAL B  56       0.506 -36.004 -11.734  1.00 32.37           C
ATOM   1596  C   VAL B  56       0.228 -34.645 -11.098  1.00 38.14           C
ATOM   1597  O   VAL B  56       0.428 -34.495  -9.890  1.00 37.36           O
ATOM   1598  CB  VAL B  56      -0.407 -37.131 -11.180  1.00 35.83           C
ATOM   1599  CG1 VAL B  56      -1.888 -36.750 -11.279  1.00 35.54           C
ATOM   1600  CG2 VAL B  56      -0.146 -38.456 -11.897  1.00 35.51           C
ATOM   1601  N   ASN B  57      -0.188 -33.649 -11.911  1.00 34.91           N
ATOM   1602  CA  ASN B  57      -0.478 -32.284 -11.435  1.00 35.71           C
ATOM   1603  C   ASN B  57      -1.876 -32.112 -10.902  1.00 39.51           C
ATOM   1604  O   ASN B  57      -2.117 -31.195 -10.108  1.00 39.09           O
ATOM   1605  CB  ASN B  57      -0.204 -31.244 -12.513  1.00 38.32           C
ATOM   1606  CG  ASN B  57       1.234 -31.129 -12.914  1.00 49.98           C
ATOM   1607  OD1 ASN B  57       2.149 -31.605 -12.240  1.00 44.24           O
ATOM   1608  ND2 ASN B  57       1.467 -30.455 -14.010  1.00 42.50           N
ATOM   1609  N   GLY B  58      -2.786 -32.977 -11.340  1.00 36.27           N
ATOM   1610  CA  GLY B  58      -4.161 -32.966 -10.870  1.00 37.19           C
ATOM   1611  C   GLY B  58      -4.328 -33.956  -9.739  1.00 42.16           C
ATOM   1612  O   GLY B  58      -3.379 -34.228  -8.996  1.00 42.82           O
ATOM   1613  N   SER B  59      -5.511 -34.538  -9.627  1.00 39.03           N
ATOM   1614  CA  SER B  59      -5.753 -35.546  -8.602  1.00 38.20           C
ATOM   1615  C   SER B  59      -5.382 -36.917  -9.147  1.00 40.95           C
ATOM   1616  O   SER B  59      -5.388 -37.134 -10.365  1.00 37.64           O
ATOM   1617  CB  SER B  59      -7.214 -35.535  -8.163  1.00 41.13           C
ATOM   1618  OG  SER B  59      -8.098 -35.717  -9.256  1.00 51.37           O
ATOM   1619  N   LEU B  60      -5.034 -37.829  -8.238  1.00 38.58           N
ATOM   1620  CA  LEU B  60      -4.749 -39.218  -8.565  1.00 38.77           C
ATOM   1621  C   LEU B  60      -5.769 -40.035  -7.784  1.00 43.31           C
ATOM   1622  O   LEU B  60      -5.727 -40.066  -6.553  1.00 44.23           O
ATOM   1623  CB  LEU B  60      -3.297 -39.616  -8.246  1.00 38.90           C
ATOM   1624  CG  LEU B  60      -2.931 -41.105  -8.403  1.00 43.48           C
ATOM   1625  CD1 LEU B  60      -3.101 -41.589  -9.844  1.00 42.96           C
ATOM   1626  CD2 LEU B  60      -1.521 -41.355  -7.939  1.00 46.08           C
ATOM   1627  N   THR B  61      -6.749 -40.607  -8.491  1.00 38.09           N
ATOM   1628  CA  THR B  61      -7.817 -41.352  -7.838  1.00 38.09           C
ATOM   1629  C   THR B  61      -7.605 -42.850  -7.943  1.00 41.69           C
ATOM   1630  O   THR B  61      -7.506 -43.385  -9.043  1.00 40.62           O
ATOM   1631  CB  THR B  61      -9.195 -40.845  -8.283  1.00 46.61           C
ATOM   1632  OG1 THR B  61      -9.231 -39.428  -8.098  1.00 46.78           O
ATOM   1633  CG2 THR B  61     -10.343 -41.485  -7.491  1.00 46.66           C
ATOM   1634  N   LEU B  62      -7.570 -43.532  -6.788  1.00 38.58           N
ATOM   1635  CA  LEU B  62      -7.378 -44.983  -6.723  1.00 38.37           C
ATOM   1636  C   LEU B  62      -8.673 -45.644  -6.248  1.00 42.09           C
ATOM   1637  O   LEU B  62      -9.544 -44.910  -5.762  1.00 40.48           O
ATOM   1638  CB  LEU B  62      -6.193 -45.332  -5.790  1.00 38.54           C
ATOM   1639  CG  LEU B  62      -4.851 -44.650  -6.071  1.00 42.68           C
ATOM   1640  CD1 LEU B  62      -3.809 -45.084  -5.073  1.00 43.31           C
ATOM   1641  CD2 LEU B  62      -4.362 -44.933  -7.500  1.00 43.97           C
ATOM   1642  N   PRO B  63      -8.848 -46.995  -6.367  1.00 40.39           N
ATOM   1643  CA  PRO B  63     -10.099 -47.617  -5.891  1.00 40.06           C
ATOM   1644  C   PRO B  63     -10.256 -47.410  -4.379  1.00 39.64           C
ATOM   1645  O   PRO B  63      -9.269 -47.446  -3.648  1.00 38.11           O
ATOM   1646  CB  PRO B  63      -9.930 -49.103  -6.228  1.00 42.35           C
ATOM   1647  CG  PRO B  63      -8.786 -49.175  -7.174  1.00 47.10           C
ATOM   1648  CD  PRO B  63      -7.914 -48.012  -6.906  1.00 42.64           C
ATOM   1649  N   THR B  64     -11.482 -47.144  -3.943  1.00 36.59           N
ATOM   1650  CA  THR B  64     -11.799 -46.845  -2.552  1.00 36.50           C
ATOM   1651  C   THR B  64     -13.004 -47.643  -2.030  1.00 39.34           C
ATOM   1652  O   THR B  64     -13.966 -47.884  -2.765  1.00 39.33           O
ATOM   1653  CB  THR B  64     -11.959 -45.314  -2.426  1.00 50.94           C
ATOM   1654  OG1 THR B  64     -10.748 -44.681  -2.849  1.00 56.83           O
ATOM   1655  CG2 THR B  64     -12.236 -44.872  -1.040  1.00 50.22           C
ATOM   1656  N   LYS B  65     -12.956 -48.032  -0.745  1.00 33.21           N
ATOM   1657  CA  LYS B  65     -14.067 -48.701  -0.084  1.00 33.14           C
ATOM   1658  C   LYS B  65     -14.033 -48.385   1.398  1.00 35.46           C
ATOM   1659  O   LYS B  65     -12.949 -48.332   1.982  1.00 34.49           O
ATOM   1660  CB  LYS B  65     -14.061 -50.215  -0.318  1.00 35.19           C
ATOM   1661  CG  LYS B  65     -15.391 -50.855   0.051  1.00 45.04           C
ATOM   1662  CD  LYS B  65     -15.402 -52.322  -0.238  1.00 57.07           C
ATOM   1663  CE  LYS B  65     -16.775 -52.899  -0.014  1.00 65.97           C
ATOM   1664  NZ  LYS B  65     -16.814 -54.343  -0.346  1.00 72.53           N1+
ATOM   1665  N   SER B  66     -15.214 -48.169   1.996  1.00 31.95           N
ATOM   1666  CA  SER B  66     -15.322 -47.863   3.408  1.00 31.73           C
ATOM   1667  C   SER B  66     -16.076 -48.927   4.184  1.00 35.74           C
ATOM   1668  O   SER B  66     -16.928 -49.640   3.640  1.00 34.56           O
ATOM   1669  CB  SER B  66     -15.974 -46.496   3.612  1.00 36.06           C
ATOM   1670  OG  SER B  66     -15.205 -45.491   2.972  1.00 41.28           O
ATOM   1671  N   TRP B  67     -15.775 -49.004   5.477  1.00 32.47           N
ATOM   1672  CA  TRP B  67     -16.432 -49.901   6.413  1.00 32.35           C
ATOM   1673  C   TRP B  67     -16.321 -49.293   7.779  1.00 34.83           C
ATOM   1674  O   TRP B  67     -15.275 -48.746   8.116  1.00 33.18           O
ATOM   1675  CB  TRP B  67     -15.790 -51.308   6.426  1.00 31.42           C
ATOM   1676  CG  TRP B  67     -16.418 -52.248   7.427  1.00 32.81           C
ATOM   1677  CD1 TRP B  67     -17.558 -52.985   7.260  1.00 36.14           C
ATOM   1678  CD2 TRP B  67     -16.014 -52.439   8.796  1.00 32.21           C
ATOM   1679  NE1 TRP B  67     -17.864 -53.657   8.426  1.00 35.51           N
ATOM   1680  CE2 TRP B  67     -16.917 -53.358   9.377  1.00 36.47           C
ATOM   1681  CE3 TRP B  67     -14.961 -51.932   9.586  1.00 32.63           C
ATOM   1682  CZ2 TRP B  67     -16.804 -53.778  10.712  1.00 35.53           C
ATOM   1683  CZ3 TRP B  67     -14.835 -52.367  10.896  1.00 33.51           C
ATOM   1684  CH2 TRP B  67     -15.754 -53.265  11.454  1.00 34.64           C
ATOM   1685  N   SER B  68     -17.376 -49.419   8.575  1.00 31.25           N
ATOM   1686  CA  SER B  68     -17.356 -48.983   9.961  1.00 30.74           C
ATOM   1687  C   SER B  68     -18.178 -49.957  10.781  1.00 35.89           C
ATOM   1688  O   SER B  68     -19.218 -50.448  10.322  1.00 35.74           O
ATOM   1689  CB  SER B  68     -17.880 -47.557  10.104  1.00 33.43           C
ATOM   1690  OG  SER B  68     -17.728 -47.091  11.436  1.00 41.99           O
ATOM   1691  N   GLY B  69     -17.722 -50.226  11.989  1.00 30.94           N
ATOM   1692  CA  GLY B  69     -18.452 -51.124  12.869  1.00 31.14           C
ATOM   1693  C   GLY B  69     -17.988 -51.066  14.298  1.00 34.17           C
ATOM   1694  O   GLY B  69     -16.857 -50.637  14.584  1.00 33.04           O
ATOM   1695  N   GLU B  70     -18.853 -51.528  15.199  1.00 30.54           N
ATOM   1696  CA  GLU B  70     -18.482 -51.576  16.604  1.00 29.79           C
ATOM   1697  C   GLU B  70     -17.737 -52.885  16.814  1.00 32.50           C
ATOM   1698  O   GLU B  70     -18.345 -53.954  16.748  1.00 31.68           O
ATOM   1699  CB  GLU B  70     -19.706 -51.468  17.517  1.00 31.07           C
ATOM   1700  CG  GLU B  70     -19.329 -51.536  18.988  1.00 36.09           C
ATOM   1701  CD  GLU B  70     -20.469 -51.705  19.974  1.00 48.03           C
ATOM   1702  OE1 GLU B  70     -21.573 -51.184  19.710  1.00 42.58           O
ATOM   1703  OE2 GLU B  70     -20.232 -52.299  21.049  1.00 36.72           O1-
ATOM   1704  N   LEU B  71     -16.424 -52.805  17.059  1.00 29.56           N
ATOM   1705  CA  LEU B  71     -15.598 -53.998  17.287  1.00 29.33           C
ATOM   1706  C   LEU B  71     -16.067 -54.760  18.519  1.00 33.96           C
ATOM   1707  O   LEU B  71     -16.127 -55.995  18.506  1.00 33.11           O
ATOM   1708  CB  LEU B  71     -14.105 -53.624  17.433  1.00 28.27           C
ATOM   1709  CG  LEU B  71     -13.478 -52.854  16.279  1.00 31.56           C
ATOM   1710  CD1 LEU B  71     -11.992 -52.524  16.584  1.00 32.11           C
ATOM   1711  CD2 LEU B  71     -13.558 -53.659  14.962  1.00 31.53           C
ATOM   1712  N   GLY B  72     -16.396 -54.004  19.563  1.00 31.03           N
ATOM   1713  CA  GLY B  72     -16.869 -54.521  20.837  1.00 31.61           C
ATOM   1714  C   GLY B  72     -16.672 -53.524  21.953  1.00 34.08           C
ATOM   1715  O   GLY B  72     -15.837 -52.615  21.845  1.00 31.97           O
ATOM   1716  N   GLY B  73     -17.451 -53.698  23.014  1.00 31.97           N
ATOM   1717  CA  GLY B  73     -17.401 -52.855  24.201  1.00 31.59           C
ATOM   1718  C   GLY B  73     -17.628 -51.373  23.953  1.00 33.81           C
ATOM   1719  O   GLY B  73     -17.197 -50.557  24.765  1.00 32.17           O
ATOM   1720  N   GLY B  74     -18.292 -51.039  22.841  1.00 31.03           N
ATOM   1721  CA  GLY B  74     -18.602 -49.665  22.449  1.00 31.27           C
ATOM   1722  C   GLY B  74     -17.568 -49.009  21.554  1.00 31.85           C
ATOM   1723  O   GLY B  74     -17.795 -47.910  21.032  1.00 30.90           O
ATOM   1724  N   ILE B  75     -16.433 -49.695  21.334  1.00 27.91           N
ATOM   1725  CA  ILE B  75     -15.375 -49.160  20.476  1.00 27.44           C
ATOM   1726  C   ILE B  75     -15.760 -49.305  19.010  1.00 31.51           C
ATOM   1727  O   ILE B  75     -16.031 -50.412  18.539  1.00 32.14           O
ATOM   1728  CB  ILE B  75     -13.989 -49.800  20.773  1.00 29.92           C
ATOM   1729  CG1 ILE B  75     -13.632 -49.631  22.268  1.00 29.95           C
ATOM   1730  CG2 ILE B  75     -12.915 -49.190  19.836  1.00 28.89           C
ATOM   1731  CD1 ILE B  75     -12.241 -50.162  22.676  1.00 34.97           C
ATOM   1732  N   ILE B  76     -15.713 -48.193  18.283  1.00 28.11           N
ATOM   1733  CA  ILE B  76     -16.045 -48.148  16.858  1.00 28.41           C
ATOM   1734  C   ILE B  76     -14.771 -47.989  16.038  1.00 31.76           C
ATOM   1735  O   ILE B  76     -13.913 -47.170  16.372  1.00 31.76           O
ATOM   1736  CB  ILE B  76     -17.076 -47.005  16.568  1.00 31.96           C
ATOM   1737  CG1 ILE B  76     -18.417 -47.244  17.311  1.00 32.95           C
ATOM   1738  CG2 ILE B  76     -17.306 -46.811  15.056  1.00 33.32           C
ATOM   1739  CD1 ILE B  76     -19.404 -46.015  17.299  1.00 39.69           C
ATOM   1740  N   LEU B  77     -14.642 -48.756  14.966  1.00 27.01           N
ATOM   1741  CA  LEU B  77     -13.500 -48.587  14.077  1.00 26.73           C
ATOM   1742  C   LEU B  77     -14.032 -48.232  12.682  1.00 31.70           C
ATOM   1743  O   LEU B  77     -14.842 -48.977  12.137  1.00 31.61           O
ATOM   1744  CB  LEU B  77     -12.651 -49.865  14.034  1.00 26.40           C
ATOM   1745  CG  LEU B  77     -11.351 -49.817  13.208  1.00 29.81           C
ATOM   1746  CD1 LEU B  77     -10.324 -48.807  13.780  1.00 29.06           C
ATOM   1747  CD2 LEU B  77     -10.711 -51.199  13.147  1.00 29.61           C
ATOM   1748  N   SER B  78     -13.637 -47.062  12.153  1.00 27.33           N
ATOM   1749  CA  SER B  78     -14.055 -46.602  10.829  1.00 27.46           C
ATOM   1750  C   SER B  78     -12.871 -46.691   9.914  1.00 30.78           C
ATOM   1751  O   SER B  78     -11.795 -46.144  10.209  1.00 29.14           O
ATOM   1752  CB  SER B  78     -14.596 -45.175  10.895  1.00 30.63           C
ATOM   1753  OG  SER B  78     -15.705 -45.176  11.781  1.00 37.64           O
ATOM   1754  N   LEU B  79     -13.069 -47.384   8.788  1.00 28.22           N
ATOM   1755  CA  LEU B  79     -12.008 -47.637   7.826  1.00 27.69           C
ATOM   1756  C   LEU B  79     -12.325 -47.162   6.442  1.00 31.69           C
ATOM   1757  O   LEU B  79     -13.476 -47.210   6.019  1.00 30.72           O
ATOM   1758  CB  LEU B  79     -11.714 -49.150   7.762  1.00 27.21           C
ATOM   1759  CG  LEU B  79     -11.437 -49.894   9.075  1.00 30.50           C
ATOM   1760  CD1 LEU B  79     -11.257 -51.387   8.812  1.00 30.47           C
ATOM   1761  CD2 LEU B  79     -10.164 -49.371   9.740  1.00 30.90           C
ATOM   1762  N   ARG B  80     -11.279 -46.775   5.712  1.00 27.40           N
ATOM   1763  CA  ARG B  80     -11.351 -46.469   4.289  1.00 27.72           C
ATOM   1764  C   ARG B  80     -10.088 -46.966   3.614  1.00 31.47           C
ATOM   1765  O   ARG B  80      -8.994 -46.484   3.907  1.00 30.48           O
ATOM   1766  CB  ARG B  80     -11.608 -44.991   3.998  1.00 28.35           C
ATOM   1767  CG  ARG B  80     -11.727 -44.712   2.502  1.00 34.01           C
ATOM   1768  CD  ARG B  80     -12.257 -43.325   2.213  1.00 38.82           C
ATOM   1769  NE  ARG B  80     -11.268 -42.292   2.538  1.00 50.06           N
ATOM   1770  CZ  ARG B  80     -11.466 -40.988   2.374  1.00 70.16           C
ATOM   1771  NH1 ARG B  80     -12.605 -40.536   1.868  1.00 64.03           N1+
ATOM   1772  NH2 ARG B  80     -10.514 -40.123   2.713  1.00 49.80           N
ATOM   1773  N   LYS B  81     -10.256 -47.943   2.715  1.00 28.70           N
ATOM   1774  CA  LYS B  81      -9.186 -48.527   1.924  1.00 29.87           C
ATOM   1775  C   LYS B  81      -9.010 -47.654   0.668  1.00 36.24           C
ATOM   1776  O   LYS B  81      -9.992 -47.347  -0.009  1.00 35.74           O
ATOM   1777  CB  LYS B  81      -9.574 -49.974   1.558  1.00 33.67           C
ATOM   1778  CG  LYS B  81      -8.562 -50.712   0.696  1.00 56.90           C
ATOM   1779  CD  LYS B  81      -9.186 -51.983   0.121  1.00 73.25           C
ATOM   1780  CE  LYS B  81      -8.763 -52.251  -1.306  1.00 93.46           C
ATOM   1781  NZ  LYS B  81      -9.337 -51.262  -2.266  1.00106.24           N1+
ATOM   1782  N   LYS B  82      -7.768 -47.234   0.391  1.00 33.89           N
ATOM   1783  CA  LYS B  82      -7.379 -46.438  -0.778  1.00 35.26           C
ATOM   1784  C   LYS B  82      -6.117 -47.111  -1.311  1.00 39.53           C
ATOM   1785  O   LYS B  82      -5.041 -46.936  -0.737  1.00 38.38           O
ATOM   1786  CB  LYS B  82      -7.075 -44.990  -0.356  1.00 39.43           C
ATOM   1787  CG  LYS B  82      -7.988 -43.941  -0.971  1.00 60.26           C
ATOM   1788  CD  LYS B  82      -7.503 -42.527  -0.640  1.00 67.10           C
ATOM   1789  CE  LYS B  82      -8.514 -41.743   0.165  1.00 76.77           C
ATOM   1790  NZ  LYS B  82      -7.888 -40.593   0.881  1.00 84.02           N1+
ATOM   1791  N   GLY B  83      -6.265 -47.917  -2.361  1.00 37.67           N
ATOM   1792  CA  GLY B  83      -5.153 -48.685  -2.910  1.00 38.24           C
ATOM   1793  C   GLY B  83      -4.754 -49.762  -1.917  1.00 40.78           C
ATOM   1794  O   GLY B  83      -5.613 -50.521  -1.466  1.00 40.92           O
ATOM   1795  N   THR B  84      -3.478 -49.769  -1.495  1.00 36.31           N
ATOM   1796  CA  THR B  84      -2.949 -50.744  -0.530  1.00 34.90           C
ATOM   1797  C   THR B  84      -2.826 -50.141   0.890  1.00 36.15           C
ATOM   1798  O   THR B  84      -2.161 -50.709   1.749  1.00 36.18           O
ATOM   1799  CB  THR B  84      -1.638 -51.385  -1.039  1.00 41.54           C
ATOM   1800  OG1 THR B  84      -0.661 -50.375  -1.286  1.00 39.85           O
ATOM   1801  CG2 THR B  84      -1.840 -52.278  -2.258  1.00 42.76           C
ATOM   1802  N   THR B  85      -3.477 -48.998   1.138  1.00 29.97           N
ATOM   1803  CA  THR B  85      -3.440 -48.375   2.462  1.00 28.34           C
ATOM   1804  C   THR B  85      -4.841 -48.337   3.044  1.00 32.18           C
ATOM   1805  O   THR B  85      -5.788 -48.021   2.324  1.00 33.89           O
ATOM   1806  CB  THR B  85      -2.861 -46.936   2.350  1.00 32.19           C
ATOM   1807  OG1 THR B  85      -1.504 -47.038   1.919  1.00 34.59           O
ATOM   1808  CG2 THR B  85      -2.906 -46.143   3.691  1.00 33.65           C
ATOM   1809  N   VAL B  86      -4.965 -48.576   4.361  1.00 27.26           N
ATOM   1810  CA  VAL B  86      -6.244 -48.423   5.045  1.00 26.76           C
ATOM   1811  C   VAL B  86      -6.126 -47.241   5.991  1.00 29.73           C
ATOM   1812  O   VAL B  86      -5.264 -47.233   6.866  1.00 28.16           O
ATOM   1813  CB  VAL B  86      -6.749 -49.700   5.770  1.00 30.44           C
ATOM   1814  CG1 VAL B  86      -8.075 -49.437   6.506  1.00 29.72           C
ATOM   1815  CG2 VAL B  86      -6.903 -50.851   4.779  1.00 31.14           C
ATOM   1816  N   GLU B  87      -7.002 -46.249   5.812  1.00 26.63           N
ATOM   1817  CA  GLU B  87      -7.106 -45.105   6.710  1.00 27.39           C
ATOM   1818  C   GLU B  87      -8.053 -45.515   7.816  1.00 29.80           C
ATOM   1819  O   GLU B  87      -9.171 -45.974   7.540  1.00 28.86           O
ATOM   1820  CB  GLU B  87      -7.650 -43.866   5.992  1.00 28.81           C
ATOM   1821  CG  GLU B  87      -6.782 -43.450   4.821  1.00 34.51           C
ATOM   1822  CD  GLU B  87      -7.415 -42.480   3.844  1.00 38.85           C
ATOM   1823  OE1 GLU B  87      -8.646 -42.265   3.917  1.00 34.68           O
ATOM   1824  OE2 GLU B  87      -6.663 -41.895   3.034  1.00 38.03           O1-
ATOM   1825  N   TYR B  88      -7.624 -45.381   9.066  1.00 25.67           N
ATOM   1826  CA  TYR B  88      -8.507 -45.754  10.170  1.00 26.42           C
ATOM   1827  C   TYR B  88      -8.773 -44.572  11.096  1.00 28.36           C
ATOM   1828  O   TYR B  88      -7.967 -43.636  11.185  1.00 26.57           O
ATOM   1829  CB  TYR B  88      -7.936 -46.936  10.983  1.00 27.34           C
ATOM   1830  CG  TYR B  88      -6.722 -46.565  11.808  1.00 26.76           C
ATOM   1831  CD1 TYR B  88      -6.859 -46.022  13.087  1.00 27.45           C
ATOM   1832  CD2 TYR B  88      -5.436 -46.823  11.346  1.00 27.94           C
ATOM   1833  CE1 TYR B  88      -5.745 -45.616  13.819  1.00 27.26           C
ATOM   1834  CE2 TYR B  88      -4.317 -46.503  12.109  1.00 28.74           C
ATOM   1835  CZ  TYR B  88      -4.476 -45.895  13.344  1.00 30.73           C
ATOM   1836  OH  TYR B  88      -3.371 -45.485  14.050  1.00 30.99           O
ATOM   1837  N   SER B  89      -9.885 -44.654  11.816  1.00 26.86           N
ATOM   1838  CA  SER B  89     -10.255 -43.705  12.839  1.00 27.10           C
ATOM   1839  C   SER B  89     -10.949 -44.481  13.949  1.00 29.89           C
ATOM   1840  O   SER B  89     -11.934 -45.181  13.696  1.00 29.67           O
ATOM   1841  CB  SER B  89     -11.166 -42.626  12.262  1.00 32.74           C
ATOM   1842  OG  SER B  89     -11.541 -41.704  13.263  1.00 43.27           O
ATOM   1843  N   ILE B  90     -10.407 -44.401  15.168  1.00 25.21           N
ATOM   1844  CA  ILE B  90     -11.000 -45.076  16.320  1.00 25.84           C
ATOM   1845  C   ILE B  90     -12.064 -44.125  16.896  1.00 29.01           C
ATOM   1846  O   ILE B  90     -11.801 -42.937  17.071  1.00 28.53           O
ATOM   1847  CB  ILE B  90      -9.920 -45.468  17.382  1.00 28.47           C
ATOM   1848  CG1 ILE B  90      -8.909 -46.457  16.784  1.00 28.76           C
ATOM   1849  CG2 ILE B  90     -10.562 -46.039  18.661  1.00 28.91           C
ATOM   1850  CD1 ILE B  90      -7.576 -46.498  17.540  1.00 32.35           C
ATOM   1851  N   GLY B  91     -13.245 -44.656  17.183  1.00 27.58           N
ATOM   1852  CA  GLY B  91     -14.313 -43.856  17.755  1.00 28.23           C
ATOM   1853  C   GLY B  91     -15.098 -44.610  18.801  1.00 31.89           C
ATOM   1854  O   GLY B  91     -14.672 -45.665  19.285  1.00 30.23           O
ATOM   1855  N   GLY B  92     -16.268 -44.083  19.099  1.00 30.18           N
ATOM   1856  CA  GLY B  92     -17.157 -44.671  20.080  1.00 30.23           C
ATOM   1857  C   GLY B  92     -16.847 -44.257  21.502  1.00 34.45           C
ATOM   1858  O   GLY B  92     -16.207 -43.233  21.758  1.00 32.21           O
ATOM   1859  N   GLU B  93     -17.328 -45.057  22.433  1.00 32.64           N
ATOM   1860  CA  GLU B  93     -17.206 -44.816  23.865  1.00 33.22           C
ATOM   1861  C   GLU B  93     -17.379 -46.144  24.542  1.00 36.26           C
ATOM   1862  O   GLU B  93     -18.311 -46.891  24.206  1.00 36.64           O
ATOM   1863  CB  GLU B  93     -18.259 -43.804  24.362  1.00 35.26           C
ATOM   1864  CG  GLU B  93     -17.601 -42.571  24.968  1.00 50.85           C
ATOM   1865  CD  GLU B  93     -18.168 -42.094  26.289  1.00 80.03           C
ATOM   1866  OE1 GLU B  93     -19.104 -41.262  26.264  1.00 98.32           O
ATOM   1867  OE2 GLU B  93     -17.649 -42.514  27.349  1.00 68.99           O1-
ATOM   1868  N   ILE B  94     -16.458 -46.465  25.458  1.00 32.56           N
ATOM   1869  CA  ILE B  94     -16.474 -47.742  26.180  1.00 31.50           C
ATOM   1870  C   ILE B  94     -17.774 -47.865  26.963  1.00 37.15           C
ATOM   1871  O   ILE B  94     -18.065 -47.033  27.824  1.00 37.52           O
ATOM   1872  CB  ILE B  94     -15.190 -48.017  26.994  1.00 33.68           C
ATOM   1873  CG1 ILE B  94     -13.947 -48.039  26.055  1.00 32.34           C
ATOM   1874  CG2 ILE B  94     -15.331 -49.344  27.797  1.00 33.97           C
ATOM   1875  CD1 ILE B  94     -12.623 -48.171  26.782  1.00 37.30           C
ATOM   1876  N   SER B  95     -18.577 -48.871  26.602  1.00 34.85           N
ATOM   1877  CA  SER B  95     -19.921 -49.071  27.158  1.00 35.02           C
ATOM   1878  C   SER B  95     -20.090 -50.297  28.059  1.00 41.41           C
ATOM   1879  O   SER B  95     -21.157 -50.484  28.652  1.00 41.37           O
ATOM   1880  CB  SER B  95     -20.937 -49.098  26.021  1.00 37.50           C
ATOM   1881  OG  SER B  95     -20.651 -50.131  25.095  1.00 40.46           O
ATOM   1882  N   SER B  96     -19.062 -51.154  28.128  1.00 37.17           N
ATOM   1883  CA  SER B  96     -19.014 -52.352  28.972  1.00 36.74           C
ATOM   1884  C   SER B  96     -17.550 -52.665  29.232  1.00 39.34           C
ATOM   1885  O   SER B  96     -16.696 -52.127  28.528  1.00 37.80           O
ATOM   1886  CB  SER B  96     -19.717 -53.534  28.308  1.00 40.06           C
ATOM   1887  OG  SER B  96     -19.126 -53.890  27.069  1.00 44.39           O
ATOM   1888  N   SER B  97     -17.257 -53.518  30.230  1.00 35.29           N
ATOM   1889  CA  SER B  97     -15.888 -53.867  30.604  1.00 34.26           C
ATOM   1890  C   SER B  97     -15.162 -54.623  29.514  1.00 35.09           C
ATOM   1891  O   SER B  97     -15.653 -55.635  29.001  1.00 34.32           O
ATOM   1892  CB  SER B  97     -15.871 -54.680  31.890  1.00 37.39           C
ATOM   1893  OG  SER B  97     -16.492 -53.959  32.944  1.00 41.49           O
ATOM   1894  N   ILE B  98     -13.995 -54.108  29.146  1.00 31.80           N
ATOM   1895  CA  ILE B  98     -13.132 -54.747  28.160  1.00 30.89           C
ATOM   1896  C   ILE B  98     -11.921 -55.236  28.926  1.00 33.90           C
ATOM   1897  O   ILE B  98     -11.168 -54.427  29.455  1.00 33.21           O
ATOM   1898  CB  ILE B  98     -12.732 -53.781  27.020  1.00 33.09           C
ATOM   1899  CG1 ILE B  98     -13.991 -53.127  26.387  1.00 33.09           C
ATOM   1900  CG2 ILE B  98     -11.869 -54.530  25.970  1.00 31.96           C
ATOM   1901  CD1 ILE B  98     -13.662 -51.991  25.392  1.00 32.37           C
ATOM   1902  N   LEU B  99     -11.740 -56.554  29.007  1.00 31.19           N
ATOM   1903  CA  LEU B  99     -10.613 -57.113  29.740  1.00 30.04           C
ATOM   1904  C   LEU B  99      -9.302 -56.885  29.007  1.00 31.86           C
ATOM   1905  O   LEU B  99      -9.273 -56.857  27.771  1.00 30.36           O
ATOM   1906  CB  LEU B  99     -10.821 -58.625  29.960  1.00 30.19           C
ATOM   1907  CG  LEU B  99     -12.080 -59.033  30.740  1.00 34.06           C
ATOM   1908  CD1 LEU B  99     -12.091 -60.556  31.010  1.00 34.08           C
ATOM   1909  CD2 LEU B  99     -12.199 -58.244  32.049  1.00 35.01           C
ATOM   1910  N   ALA B 100      -8.213 -56.755  29.772  1.00 30.42           N
ATOM   1911  CA  ALA B 100      -6.863 -56.634  29.223  1.00 31.30           C
ATOM   1912  C   ALA B 100      -6.579 -57.842  28.314  1.00 34.19           C
ATOM   1913  O   ALA B 100      -6.911 -58.983  28.666  1.00 32.09           O
ATOM   1914  CB  ALA B 100      -5.850 -56.596  30.355  1.00 32.66           C
ATOM   1915  N   ASN B 101      -6.039 -57.584  27.099  1.00 32.25           N
ATOM   1916  CA  ASN B 101      -5.676 -58.636  26.125  1.00 33.00           C
ATOM   1917  C   ASN B 101      -6.837 -59.406  25.490  1.00 35.18           C
ATOM   1918  O   ASN B 101      -6.621 -60.452  24.885  1.00 34.96           O
ATOM   1919  CB  ASN B 101      -4.628 -59.615  26.736  1.00 38.60           C
ATOM   1920  CG  ASN B 101      -3.377 -58.953  27.271  1.00 63.75           C
ATOM   1921  OD1 ASN B 101      -3.274 -57.736  27.387  1.00 58.76           O
ATOM   1922  ND2 ASN B 101      -2.382 -59.746  27.609  1.00 66.89           N
ATOM   1923  N   SER B 102      -8.060 -58.900  25.616  1.00 32.12           N
ATOM   1924  CA  SER B 102      -9.241 -59.588  25.127  1.00 31.28           C
ATOM   1925  C   SER B 102      -9.533 -59.342  23.668  1.00 34.34           C
ATOM   1926  O   SER B 102      -9.257 -58.266  23.145  1.00 32.46           O
ATOM   1927  CB  SER B 102     -10.463 -59.221  25.960  1.00 34.23           C
ATOM   1928  OG  SER B 102     -10.767 -57.836  25.854  1.00 36.29           O
ATOM   1929  N   ASN B 103     -10.174 -60.326  23.039  1.00 31.09           N
ATOM   1930  CA  ASN B 103     -10.655 -60.202  21.680  1.00 30.10           C
ATOM   1931  C   ASN B 103     -11.935 -59.353  21.716  1.00 33.00           C
ATOM   1932  O   ASN B 103     -12.721 -59.453  22.668  1.00 32.69           O
ATOM   1933  CB  ASN B 103     -10.970 -61.592  21.105  1.00 31.31           C
ATOM   1934  CG  ASN B 103      -9.729 -62.380  20.802  1.00 46.51           C
ATOM   1935  OD1 ASN B 103      -8.689 -61.821  20.435  1.00 44.16           O
ATOM   1936  ND2 ASN B 103      -9.798 -63.691  20.982  1.00 43.26           N
ATOM   1937  N   LEU B 104     -12.145 -58.539  20.669  1.00 30.04           N
ATOM   1938  CA  LEU B 104     -13.339 -57.701  20.487  1.00 29.38           C
ATOM   1939  C   LEU B 104     -14.198 -58.491  19.511  1.00 34.80           C
ATOM   1940  O   LEU B 104     -13.799 -58.714  18.358  1.00 34.32           O
ATOM   1941  CB  LEU B 104     -12.942 -56.306  19.950  1.00 29.31           C
ATOM   1942  CG  LEU B 104     -12.035 -55.503  20.908  1.00 33.42           C
ATOM   1943  CD1 LEU B 104     -11.327 -54.372  20.190  1.00 32.80           C
ATOM   1944  CD2 LEU B 104     -12.820 -54.982  22.116  1.00 36.44           C
ATOM   1945  N   VAL B 105     -15.334 -59.012  20.020  1.00 32.12           N
ATOM   1946  CA  VAL B 105     -16.147 -60.009  19.315  1.00 33.11           C
ATOM   1947  C   VAL B 105     -17.512 -59.588  18.784  1.00 36.98           C
ATOM   1948  O   VAL B 105     -18.273 -60.457  18.332  1.00 37.34           O
ATOM   1949  CB  VAL B 105     -16.194 -61.364  20.087  1.00 37.44           C
ATOM   1950  CG1 VAL B 105     -14.792 -61.913  20.366  1.00 37.61           C
ATOM   1951  CG2 VAL B 105     -16.996 -61.237  21.380  1.00 37.36           C
ATOM   1952  N   ASN B 106     -17.840 -58.284  18.845  1.00 32.58           N
ATOM   1953  CA  ASN B 106     -19.101 -57.797  18.291  1.00 32.77           C
ATOM   1954  C   ASN B 106     -19.020 -57.786  16.753  1.00 36.29           C
ATOM   1955  O   ASN B 106     -19.961 -58.232  16.095  1.00 35.93           O
ATOM   1956  CB  ASN B 106     -19.480 -56.419  18.835  1.00 31.80           C
ATOM   1957  CG  ASN B 106     -20.829 -55.951  18.364  1.00 43.79           C
ATOM   1958  OD1 ASN B 106     -20.949 -55.005  17.575  1.00 38.29           O
ATOM   1959  ND2 ASN B 106     -21.873 -56.643  18.803  1.00 35.35           N
ATOM   1960  N   ARG B 107     -17.900 -57.278  16.190  1.00 32.10           N
ATOM   1961  CA  ARG B 107     -17.656 -57.264  14.747  1.00 32.39           C
ATOM   1962  C   ARG B 107     -16.204 -57.534  14.489  1.00 35.80           C
ATOM   1963  O   ARG B 107     -15.345 -56.947  15.149  1.00 34.06           O
ATOM   1964  CB  ARG B 107     -17.967 -55.900  14.081  1.00 33.91           C
ATOM   1965  CG  ARG B 107     -19.409 -55.421  14.111  1.00 42.02           C
ATOM   1966  CD  ARG B 107     -20.307 -56.135  13.119  1.00 49.50           C
ATOM   1967  NE  ARG B 107     -21.633 -55.522  13.112  1.00 55.25           N
ATOM   1968  CZ  ARG B 107     -22.741 -56.121  12.691  1.00 74.67           C
ATOM   1969  NH1 ARG B 107     -23.901 -55.478  12.722  1.00 59.53           N1+
ATOM   1970  NH2 ARG B 107     -22.700 -57.369  12.239  1.00 67.73           N
ATOM   1971  N   SER B 108     -15.927 -58.343  13.463  1.00 32.87           N
ATOM   1972  CA  SER B 108     -14.570 -58.554  12.990  1.00 31.98           C
ATOM   1973  C   SER B 108     -14.358 -57.570  11.839  1.00 34.67           C
ATOM   1974  O   SER B 108     -15.325 -57.188  11.171  1.00 34.78           O
ATOM   1975  CB  SER B 108     -14.397 -59.983  12.477  1.00 35.50           C
ATOM   1976  OG  SER B 108     -14.334 -60.872  13.576  1.00 38.64           O
ATOM   1977  N   VAL B 109     -13.101 -57.158  11.593  1.00 30.63           N
ATOM   1978  CA  VAL B 109     -12.804 -56.316  10.436  1.00 29.83           C
ATOM   1979  C   VAL B 109     -12.989 -57.236   9.192  1.00 33.89           C
ATOM   1980  O   VAL B 109     -12.449 -58.352   9.186  1.00 33.39           O
ATOM   1981  CB  VAL B 109     -11.369 -55.721  10.518  1.00 32.33           C
ATOM   1982  CG1 VAL B 109     -10.926 -55.110   9.190  1.00 31.65           C
ATOM   1983  CG2 VAL B 109     -11.276 -54.687  11.638  1.00 31.81           C
ATOM   1984  N   PRO B 110     -13.736 -56.790   8.151  1.00 32.38           N
ATOM   1985  CA  PRO B 110     -13.939 -57.645   6.960  1.00 33.29           C
ATOM   1986  C   PRO B 110     -12.633 -58.005   6.272  1.00 37.07           C
ATOM   1987  O   PRO B 110     -11.697 -57.206   6.275  1.00 35.35           O
ATOM   1988  CB  PRO B 110     -14.829 -56.784   6.062  1.00 34.98           C
ATOM   1989  CG  PRO B 110     -15.557 -55.881   7.026  1.00 38.66           C
ATOM   1990  CD  PRO B 110     -14.471 -55.521   8.006  1.00 33.88           C
ATOM   1991  N   ASN B 111     -12.564 -59.222   5.690  1.00 35.00           N
ATOM   1992  CA  ASN B 111     -11.358 -59.734   5.041  1.00 35.56           C
ATOM   1993  C   ASN B 111     -10.637 -58.754   4.109  1.00 38.06           C
ATOM   1994  O   ASN B 111      -9.408 -58.705   4.111  1.00 36.93           O
ATOM   1995  CB  ASN B 111     -11.652 -61.058   4.319  1.00 39.67           C
ATOM   1996  CG  ASN B 111     -10.406 -61.764   3.837  1.00 64.98           C
ATOM   1997  OD1 ASN B 111      -9.465 -62.009   4.599  1.00 58.93           O
ATOM   1998  ND2 ASN B 111     -10.362 -62.075   2.549  1.00 62.28           N
ATOM   1999  N   GLU B 112     -11.392 -57.968   3.328  1.00 35.95           N
ATOM   2000  CA  GLU B 112     -10.785 -57.034   2.377  1.00 36.23           C
ATOM   2001  C   GLU B 112     -10.034 -55.858   3.022  1.00 38.69           C
ATOM   2002  O   GLU B 112      -9.249 -55.200   2.338  1.00 38.76           O
ATOM   2003  CB  GLU B 112     -11.771 -56.592   1.294  1.00 38.07           C
ATOM   2004  CG  GLU B 112     -12.800 -55.595   1.781  1.00 48.79           C
ATOM   2005  CD  GLU B 112     -14.025 -55.461   0.906  1.00 74.09           C
ATOM   2006  OE1 GLU B 112     -13.863 -55.250  -0.318  1.00 65.12           O
ATOM   2007  OE2 GLU B 112     -15.151 -55.546   1.451  1.00 71.41           O1-
ATOM   2008  N   PHE B 113     -10.227 -55.647   4.342  1.00 33.62           N
ATOM   2009  CA  PHE B 113      -9.533 -54.589   5.097  1.00 32.32           C
ATOM   2010  C   PHE B 113      -8.495 -55.184   6.046  1.00 35.06           C
ATOM   2011  O   PHE B 113      -7.864 -54.453   6.812  1.00 34.63           O
ATOM   2012  CB  PHE B 113     -10.539 -53.744   5.900  1.00 33.37           C
ATOM   2013  CG  PHE B 113     -11.540 -52.973   5.078  1.00 34.01           C
ATOM   2014  CD1 PHE B 113     -12.755 -53.545   4.716  1.00 35.98           C
ATOM   2015  CD2 PHE B 113     -11.295 -51.654   4.714  1.00 34.28           C
ATOM   2016  CE1 PHE B 113     -13.679 -52.835   3.937  1.00 36.46           C
ATOM   2017  CE2 PHE B 113     -12.231 -50.933   3.959  1.00 36.92           C
ATOM   2018  CZ  PHE B 113     -13.417 -51.528   3.577  1.00 35.36           C
ATOM   2019  N   CYS B 114      -8.327 -56.503   6.012  1.00 32.01           N
ATOM   2020  CA  CYS B 114      -7.394 -57.189   6.895  1.00 30.85           C
ATOM   2021  C   CYS B 114      -5.966 -57.138   6.415  1.00 33.63           C
ATOM   2022  O   CYS B 114      -5.712 -57.410   5.235  1.00 33.19           O
ATOM   2023  CB  CYS B 114      -7.851 -58.617   7.146  1.00 31.61           C
ATOM   2024  SG  CYS B 114      -9.302 -58.723   8.213  1.00 35.54           S
ATOM   2025  N   PRO B 115      -5.014 -56.804   7.314  1.00 29.61           N
ATOM   2026  CA  PRO B 115      -3.604 -56.754   6.903  1.00 30.08           C
ATOM   2027  C   PRO B 115      -2.972 -58.133   6.793  1.00 36.22           C
ATOM   2028  O   PRO B 115      -3.565 -59.123   7.230  1.00 35.76           O
ATOM   2029  CB  PRO B 115      -2.952 -55.957   8.026  1.00 31.58           C
ATOM   2030  CG  PRO B 115      -3.763 -56.354   9.252  1.00 34.84           C
ATOM   2031  CD  PRO B 115      -5.174 -56.467   8.752  1.00 30.81           C
ATOM   2032  N   ARG B 116      -1.759 -58.186   6.224  1.00 35.46           N
ATOM   2033  CA  ARG B 116      -0.982 -59.415   6.048  1.00 36.73           C
ATOM   2034  C   ARG B 116      -0.516 -59.893   7.422  1.00 41.11           C
ATOM   2035  O   ARG B 116      -0.619 -61.082   7.734  1.00 41.10           O
ATOM   2036  CB  ARG B 116       0.236 -59.122   5.147  1.00 39.04           C
ATOM   2037  CG  ARG B 116       1.138 -60.324   4.874  1.00 50.62           C
ATOM   2038  CD  ARG B 116       2.536 -59.889   4.471  1.00 62.40           C
ATOM   2039  NE  ARG B 116       2.567 -59.308   3.129  1.00 78.33           N
ATOM   2040  CZ  ARG B 116       3.566 -58.577   2.645  1.00 98.18           C
ATOM   2041  NH1 ARG B 116       4.628 -58.310   3.397  1.00 91.25           N1+
ATOM   2042  NH2 ARG B 116       3.506 -58.095   1.412  1.00 83.81           N
ATOM   2043  N   ASN B 117       0.009 -58.952   8.226  1.00 37.62           N
ATOM   2044  CA  ASN B 117       0.549 -59.175   9.567  1.00 36.81           C
ATOM   2045  C   ASN B 117      -0.171 -58.269  10.546  1.00 37.81           C
ATOM   2046  O   ASN B 117      -0.698 -57.236  10.141  1.00 36.03           O
ATOM   2047  CB  ASN B 117       2.045 -58.822   9.587  1.00 38.48           C
ATOM   2048  CG  ASN B 117       2.880 -59.655   8.638  1.00 61.21           C
ATOM   2049  OD1 ASN B 117       2.793 -60.886   8.598  1.00 56.50           O
ATOM   2050  ND2 ASN B 117       3.708 -58.995   7.854  1.00 52.41           N
ATOM   2051  N   ARG B 118      -0.147 -58.633  11.834  1.00 33.80           N
ATOM   2052  CA  ARG B 118      -0.756 -57.898  12.929  1.00 33.27           C
ATOM   2053  C   ARG B 118      -0.335 -56.431  12.891  1.00 33.66           C
ATOM   2054  O   ARG B 118       0.862 -56.138  12.829  1.00 31.97           O
ATOM   2055  CB  ARG B 118      -0.274 -58.511  14.253  1.00 35.75           C
ATOM   2056  CG  ARG B 118      -1.321 -58.652  15.318  1.00 47.31           C
ATOM   2057  CD  ARG B 118      -0.889 -59.712  16.325  1.00 38.39           C
ATOM   2058  NE  ARG B 118      -1.910 -60.745  16.491  1.00 43.08           N
ATOM   2059  CZ  ARG B 118      -2.912 -60.667  17.361  1.00 55.32           C
ATOM   2060  NH1 ARG B 118      -3.023 -59.613  18.162  1.00 35.83           N1+
ATOM   2061  NH2 ARG B 118      -3.803 -61.645  17.445  1.00 46.21           N
ATOM   2062  N   CYS B 119      -1.320 -55.530  12.875  1.00 28.30           N
ATOM   2063  CA  CYS B 119      -1.079 -54.090  12.934  1.00 28.72           C
ATOM   2064  C   CYS B 119      -1.561 -53.562  14.272  1.00 31.04           C
ATOM   2065  O   CYS B 119      -2.682 -53.871  14.675  1.00 31.91           O
ATOM   2066  CB  CYS B 119      -1.750 -53.382  11.770  1.00 29.56           C
ATOM   2067  SG  CYS B 119      -0.989 -53.766  10.180  1.00 33.84           S
ATOM   2068  N   SER B 120      -0.730 -52.766  14.956  1.00 26.82           N
ATOM   2069  CA  SER B 120      -1.058 -52.230  16.275  1.00 25.08           C
ATOM   2070  C   SER B 120      -1.466 -50.771  16.130  1.00 27.49           C
ATOM   2071  O   SER B 120      -0.624 -49.920  15.849  1.00 27.54           O
ATOM   2072  CB  SER B 120       0.147 -52.375  17.206  1.00 28.68           C
ATOM   2073  OG  SER B 120       0.462 -53.752  17.345  1.00 27.43           O
ATOM   2074  N   LEU B 121      -2.758 -50.481  16.332  1.00 24.10           N
ATOM   2075  CA  LEU B 121      -3.283 -49.123  16.165  1.00 23.93           C
ATOM   2076  C   LEU B 121      -3.287 -48.403  17.512  1.00 26.50           C
ATOM   2077  O   LEU B 121      -4.050 -48.754  18.405  1.00 24.65           O
ATOM   2078  CB  LEU B 121      -4.708 -49.172  15.559  1.00 24.41           C
ATOM   2079  CG  LEU B 121      -4.942 -50.071  14.308  1.00 30.07           C
ATOM   2080  CD1 LEU B 121      -6.265 -49.700  13.643  1.00 30.79           C
ATOM   2081  CD2 LEU B 121      -3.805 -49.974  13.262  1.00 35.47           C
ATOM   2082  N   VAL B 122      -2.410 -47.407  17.654  1.00 23.40           N
ATOM   2083  CA  VAL B 122      -2.276 -46.687  18.925  1.00 23.30           C
ATOM   2084  C   VAL B 122      -3.377 -45.646  19.044  1.00 29.24           C
ATOM   2085  O   VAL B 122      -3.607 -44.859  18.119  1.00 27.72           O
ATOM   2086  CB  VAL B 122      -0.864 -46.047  19.063  1.00 26.59           C
ATOM   2087  CG1 VAL B 122      -0.729 -45.277  20.392  1.00 27.12           C
ATOM   2088  CG2 VAL B 122       0.227 -47.119  18.949  1.00 27.02           C
ATOM   2089  N   GLY B 123      -3.982 -45.603  20.216  1.00 25.06           N
ATOM   2090  CA  GLY B 123      -5.031 -44.646  20.508  1.00 23.91           C
ATOM   2091  C   GLY B 123      -4.834 -43.962  21.843  1.00 27.30           C
ATOM   2092  O   GLY B 123      -3.943 -44.314  22.620  1.00 26.26           O
ATOM   2093  N   HIS B 124      -5.683 -42.987  22.120  1.00 23.43           N
ATOM   2094  CA  HIS B 124      -5.610 -42.213  23.352  1.00 23.58           C
ATOM   2095  C   HIS B 124      -7.020 -42.008  23.912  1.00 26.56           C
ATOM   2096  O   HIS B 124      -7.979 -41.880  23.150  1.00 26.62           O
ATOM   2097  CB  HIS B 124      -4.941 -40.847  23.074  1.00 24.13           C
ATOM   2098  CG  HIS B 124      -4.997 -39.905  24.240  1.00 26.28           C
ATOM   2099  ND1 HIS B 124      -5.849 -38.813  24.246  1.00 27.57           N
ATOM   2100  CD2 HIS B 124      -4.343 -39.952  25.425  1.00 27.28           C
ATOM   2101  CE1 HIS B 124      -5.671 -38.217  25.419  1.00 27.61           C
ATOM   2102  NE2 HIS B 124      -4.782 -38.872  26.163  1.00 28.04           N
ATOM   2103  N   MET B 125      -7.125 -41.943  25.242  1.00 23.51           N
ATOM   2104  CA  MET B 125      -8.397 -41.766  25.941  1.00 24.34           C
ATOM   2105  C   MET B 125      -8.574 -40.295  26.277  1.00 28.77           C
ATOM   2106  O   MET B 125      -7.707 -39.706  26.913  1.00 27.88           O
ATOM   2107  CB  MET B 125      -8.426 -42.618  27.233  1.00 26.78           C
ATOM   2108  CG  MET B 125      -8.166 -44.120  26.999  1.00 29.54           C
ATOM   2109  SD  MET B 125      -9.448 -44.927  25.999  1.00 32.46           S
ATOM   2110  CE  MET B 125     -10.750 -44.991  27.149  1.00 30.75           C
ATOM   2111  N   VAL B 126      -9.700 -39.697  25.867  1.00 26.04           N
ATOM   2112  CA  VAL B 126      -9.980 -38.291  26.182  1.00 25.96           C
ATOM   2113  C   VAL B 126      -9.810 -37.984  27.686  1.00 30.25           C
ATOM   2114  O   VAL B 126     -10.233 -38.779  28.529  1.00 30.33           O
ATOM   2115  CB  VAL B 126     -11.419 -37.906  25.699  1.00 29.55           C
ATOM   2116  CG1 VAL B 126     -11.876 -36.537  26.235  1.00 29.60           C
ATOM   2117  CG2 VAL B 126     -11.531 -37.959  24.178  1.00 29.34           C
ATOM   2118  N   GLY B 127      -9.226 -36.821  27.972  1.00 28.84           N
ATOM   2119  CA  GLY B 127      -9.181 -36.221  29.306  1.00 29.09           C
ATOM   2120  C   GLY B 127      -8.080 -36.597  30.265  1.00 33.56           C
ATOM   2121  O   GLY B 127      -8.076 -36.140  31.410  1.00 34.31           O
ATOM   2122  N   GLY B 128      -7.170 -37.437  29.825  1.00 29.39           N
ATOM   2123  CA  GLY B 128      -6.042 -37.842  30.646  1.00 28.79           C
ATOM   2124  C   GLY B 128      -4.844 -38.124  29.774  1.00 29.49           C
ATOM   2125  O   GLY B 128      -4.824 -37.740  28.597  1.00 28.51           O
ATOM   2126  N   TRP B 129      -3.870 -38.844  30.330  1.00 26.75           N
ATOM   2127  CA  TRP B 129      -2.629 -39.169  29.628  1.00 26.73           C
ATOM   2128  C   TRP B 129      -2.598 -40.628  29.129  1.00 28.64           C
ATOM   2129  O   TRP B 129      -1.520 -41.143  28.798  1.00 27.80           O
ATOM   2130  CB  TRP B 129      -1.444 -38.951  30.612  1.00 25.68           C
ATOM   2131  CG  TRP B 129      -1.178 -37.539  31.057  1.00 26.83           C
ATOM   2132  CD1 TRP B 129      -1.077 -37.109  32.347  1.00 29.82           C
ATOM   2133  CD2 TRP B 129      -0.792 -36.430  30.231  1.00 26.49           C
ATOM   2134  NE1 TRP B 129      -0.726 -35.777  32.377  1.00 30.55           N
ATOM   2135  CE2 TRP B 129      -0.523 -35.339  31.093  1.00 31.12           C
ATOM   2136  CE3 TRP B 129      -0.689 -36.233  28.835  1.00 26.65           C
ATOM   2137  CZ2 TRP B 129      -0.191 -34.064  30.615  1.00 30.22           C
ATOM   2138  CZ3 TRP B 129      -0.329 -34.970  28.367  1.00 27.90           C
ATOM   2139  CH2 TRP B 129      -0.067 -33.910  29.253  1.00 28.94           C
ATOM   2140  N   ASN B 130      -3.760 -41.323  29.138  1.00 25.68           N
ATOM   2141  CA  ASN B 130      -3.781 -42.755  28.866  1.00 24.53           C
ATOM   2142  C   ASN B 130      -3.786 -43.135  27.406  1.00 27.99           C
ATOM   2143  O   ASN B 130      -4.684 -42.702  26.680  1.00 27.92           O
ATOM   2144  CB  ASN B 130      -4.997 -43.399  29.549  1.00 25.86           C
ATOM   2145  CG  ASN B 130      -4.943 -43.339  31.052  1.00 35.14           C
ATOM   2146  OD1 ASN B 130      -3.891 -43.097  31.662  1.00 31.92           O
ATOM   2147  ND2 ASN B 130      -6.079 -43.555  31.665  1.00 32.74           N
ATOM   2148  N   ALA B 131      -2.884 -44.071  27.024  1.00 25.28           N
ATOM   2149  CA  ALA B 131      -2.855 -44.624  25.676  1.00 24.71           C
ATOM   2150  C   ALA B 131      -3.188 -46.094  25.702  1.00 27.51           C
ATOM   2151  O   ALA B 131      -2.975 -46.774  26.702  1.00 26.29           O
ATOM   2152  CB  ALA B 131      -1.478 -44.460  25.058  1.00 25.40           C
ATOM   2153  N   PHE B 132      -3.615 -46.609  24.561  1.00 23.55           N
ATOM   2154  CA  PHE B 132      -3.862 -48.035  24.393  1.00 22.91           C
ATOM   2155  C   PHE B 132      -3.463 -48.370  22.954  1.00 26.42           C
ATOM   2156  O   PHE B 132      -3.088 -47.488  22.182  1.00 26.04           O
ATOM   2157  CB  PHE B 132      -5.377 -48.324  24.611  1.00 24.30           C
ATOM   2158  CG  PHE B 132      -6.308 -47.626  23.629  1.00 24.88           C
ATOM   2159  CD1 PHE B 132      -6.574 -48.187  22.377  1.00 26.89           C
ATOM   2160  CD2 PHE B 132      -6.792 -46.346  23.893  1.00 26.54           C
ATOM   2161  CE1 PHE B 132      -7.378 -47.522  21.449  1.00 27.72           C
ATOM   2162  CE2 PHE B 132      -7.604 -45.684  22.965  1.00 29.18           C
ATOM   2163  CZ  PHE B 132      -7.889 -46.275  21.751  1.00 27.12           C
ATOM   2164  N   HIS B 133      -3.568 -49.630  22.586  1.00 23.85           N
ATOM   2165  CA  HIS B 133      -3.503 -50.022  21.194  1.00 23.29           C
ATOM   2166  C   HIS B 133      -4.472 -51.162  20.970  1.00 27.55           C
ATOM   2167  O   HIS B 133      -4.808 -51.875  21.914  1.00 27.18           O
ATOM   2168  CB  HIS B 133      -2.087 -50.288  20.640  1.00 23.53           C
ATOM   2169  CG  HIS B 133      -1.434 -51.556  21.102  1.00 26.07           C
ATOM   2170  ND1 HIS B 133      -1.505 -52.728  20.351  1.00 28.63           N
ATOM   2171  CD2 HIS B 133      -0.653 -51.777  22.181  1.00 25.82           C
ATOM   2172  CE1 HIS B 133      -0.752 -53.609  20.994  1.00 26.39           C
ATOM   2173  NE2 HIS B 133      -0.217 -53.083  22.095  1.00 26.99           N
ATOM   2174  N   ILE B 134      -4.999 -51.248  19.756  1.00 24.68           N
ATOM   2175  CA  ILE B 134      -5.891 -52.316  19.308  1.00 24.28           C
ATOM   2176  C   ILE B 134      -5.150 -53.006  18.177  1.00 27.99           C
ATOM   2177  O   ILE B 134      -4.680 -52.329  17.267  1.00 26.03           O
ATOM   2178  CB  ILE B 134      -7.263 -51.783  18.835  1.00 26.84           C
ATOM   2179  CG1 ILE B 134      -8.070 -51.222  20.027  1.00 27.68           C
ATOM   2180  CG2 ILE B 134      -8.065 -52.888  18.038  1.00 27.17           C
ATOM   2181  CD1 ILE B 134      -9.247 -50.372  19.564  1.00 30.72           C
ATOM   2182  N   ASP B 135      -4.987 -54.338  18.256  1.00 26.20           N
ATOM   2183  CA  ASP B 135      -4.361 -55.074  17.176  1.00 26.42           C
ATOM   2184  C   ASP B 135      -5.391 -55.516  16.196  1.00 30.48           C
ATOM   2185  O   ASP B 135      -6.450 -56.010  16.597  1.00 30.23           O
ATOM   2186  CB  ASP B 135      -3.634 -56.331  17.698  1.00 27.73           C
ATOM   2187  CG  ASP B 135      -2.209 -56.103  18.147  1.00 31.89           C
ATOM   2188  OD1 ASP B 135      -1.771 -54.923  18.175  1.00 30.28           O
ATOM   2189  OD2 ASP B 135      -1.511 -57.101  18.422  1.00 32.84           O1-
ATOM   2190  N   ILE B 136      -5.068 -55.383  14.906  1.00 27.11           N
ATOM   2191  CA  ILE B 136      -5.863 -55.954  13.837  1.00 27.31           C
ATOM   2192  C   ILE B 136      -5.000 -57.091  13.256  1.00 31.17           C
ATOM   2193  O   ILE B 136      -4.055 -56.810  12.513  1.00 30.28           O
ATOM   2194  CB  ILE B 136      -6.336 -54.992  12.710  1.00 31.21           C
ATOM   2195  CG1 ILE B 136      -7.010 -53.728  13.265  1.00 32.64           C
ATOM   2196  CG2 ILE B 136      -7.286 -55.760  11.745  1.00 32.65           C
ATOM   2197  CD1 ILE B 136      -7.371 -52.727  12.161  1.00 37.10           C
ATOM   2198  N   PRO B 137      -5.303 -58.371  13.551  1.00 30.27           N
ATOM   2199  CA  PRO B 137      -4.546 -59.464  12.904  1.00 30.57           C
ATOM   2200  C   PRO B 137      -5.125 -59.761  11.519  1.00 33.70           C
ATOM   2201  O   PRO B 137      -6.163 -59.207  11.153  1.00 32.08           O
ATOM   2202  CB  PRO B 137      -4.777 -60.650  13.845  1.00 32.77           C
ATOM   2203  CG  PRO B 137      -6.139 -60.396  14.414  1.00 37.03           C
ATOM   2204  CD  PRO B 137      -6.386 -58.898  14.408  1.00 32.07           C
ATOM   2205  N   SER B 138      -4.495 -60.690  10.762  1.00 31.60           N
ATOM   2206  CA  SER B 138      -4.995 -61.084   9.440  1.00 31.82           C
ATOM   2207  C   SER B 138      -6.422 -61.635   9.482  1.00 36.38           C
ATOM   2208  O   SER B 138      -7.157 -61.472   8.512  1.00 36.47           O
ATOM   2209  CB  SER B 138      -4.049 -62.074   8.757  1.00 35.58           C
ATOM   2210  OG  SER B 138      -3.900 -63.245   9.539  1.00 46.20           O
ATOM   2211  N   SER B 139      -6.837 -62.211  10.632  1.00 34.43           N
ATOM   2212  CA  SER B 139      -8.183 -62.748  10.830  1.00 34.71           C
ATOM   2213  C   SER B 139      -9.265 -61.657  10.976  1.00 38.01           C
ATOM   2214  O   SER B 139     -10.457 -61.954  10.872  1.00 38.37           O
ATOM   2215  CB  SER B 139      -8.214 -63.645  12.065  1.00 38.02           C
ATOM   2216  OG  SER B 139      -8.133 -62.853  13.241  1.00 39.43           O
ATOM   2217  N   GLY B 140      -8.857 -60.432  11.292  1.00 32.30           N
ATOM   2218  CA  GLY B 140      -9.811 -59.350  11.529  1.00 31.50           C
ATOM   2219  C   GLY B 140     -10.457 -59.367  12.905  1.00 32.97           C
ATOM   2220  O   GLY B 140     -11.331 -58.542  13.188  1.00 32.38           O
ATOM   2221  N   VAL B 141     -10.050 -60.310  13.764  1.00 30.20           N
ATOM   2222  CA  VAL B 141     -10.561 -60.427  15.145  1.00 29.93           C
ATOM   2223  C   VAL B 141      -9.666 -59.528  15.983  1.00 31.29           C
ATOM   2224  O   VAL B 141      -8.579 -59.935  16.406  1.00 30.77           O
ATOM   2225  CB  VAL B 141     -10.604 -61.900  15.649  1.00 34.90           C
ATOM   2226  CG1 VAL B 141     -11.084 -61.970  17.104  1.00 35.41           C
ATOM   2227  CG2 VAL B 141     -11.502 -62.750  14.748  1.00 34.72           C
ATOM   2228  N   CYS B 142     -10.108 -58.284  16.171  1.00 28.47           N
ATOM   2229  CA  CYS B 142      -9.325 -57.278  16.871  1.00 27.96           C
ATOM   2230  C   CYS B 142      -9.119 -57.577  18.341  1.00 32.31           C
ATOM   2231  O   CYS B 142      -9.935 -58.267  18.948  1.00 32.39           O
ATOM   2232  CB  CYS B 142      -9.879 -55.880  16.624  1.00 27.78           C
ATOM   2233  SG  CYS B 142      -9.905 -55.418  14.876  1.00 31.53           S
ATOM   2234  N   GLN B 143      -7.987 -57.125  18.892  1.00 28.50           N
ATOM   2235  CA  GLN B 143      -7.633 -57.386  20.278  1.00 27.98           C
ATOM   2236  C   GLN B 143      -7.291 -56.079  20.987  1.00 31.24           C
ATOM   2237  O   GLN B 143      -6.529 -55.274  20.456  1.00 30.11           O
ATOM   2238  CB  GLN B 143      -6.425 -58.338  20.320  1.00 29.40           C
ATOM   2239  CG  GLN B 143      -6.317 -59.191  21.560  1.00 39.74           C
ATOM   2240  CD  GLN B 143      -5.345 -60.337  21.381  1.00 47.84           C
ATOM   2241  OE1 GLN B 143      -4.758 -60.559  20.297  1.00 35.85           O
ATOM   2242  NE2 GLN B 143      -5.109 -61.052  22.476  1.00 44.70           N
ATOM   2243  N   TRP B 144      -7.823 -55.909  22.204  1.00 28.82           N
ATOM   2244  CA  TRP B 144      -7.585 -54.738  23.043  1.00 27.60           C
ATOM   2245  C   TRP B 144      -6.331 -54.963  23.866  1.00 31.46           C
ATOM   2246  O   TRP B 144      -6.266 -55.931  24.627  1.00 30.03           O
ATOM   2247  CB  TRP B 144      -8.789 -54.520  23.967  1.00 26.94           C
ATOM   2248  CG  TRP B 144      -8.565 -53.512  25.058  1.00 26.98           C
ATOM   2249  CD1 TRP B 144      -8.304 -53.769  26.372  1.00 29.73           C
ATOM   2250  CD2 TRP B 144      -8.714 -52.093  24.948  1.00 26.47           C
ATOM   2251  NE1 TRP B 144      -8.225 -52.592  27.078  1.00 28.65           N
ATOM   2252  CE2 TRP B 144      -8.460 -51.545  26.225  1.00 29.63           C
ATOM   2253  CE3 TRP B 144      -8.997 -51.223  23.881  1.00 27.56           C
ATOM   2254  CZ2 TRP B 144      -8.531 -50.170  26.478  1.00 28.88           C
ATOM   2255  CZ3 TRP B 144      -9.027 -49.853  24.127  1.00 28.14           C
ATOM   2256  CH2 TRP B 144      -8.824 -49.345  25.418  1.00 28.67           C
ATOM   2257  N   PHE B 145      -5.344 -54.057  23.738  1.00 27.38           N
ATOM   2258  CA  PHE B 145      -4.100 -54.158  24.496  1.00 26.69           C
ATOM   2259  C   PHE B 145      -3.874 -53.099  25.555  1.00 29.26           C
ATOM   2260  O   PHE B 145      -2.757 -52.932  26.052  1.00 28.66           O
ATOM   2261  CB  PHE B 145      -2.880 -54.408  23.601  1.00 27.61           C
ATOM   2262  CG  PHE B 145      -2.791 -55.842  23.116  1.00 28.65           C
ATOM   2263  CD1 PHE B 145      -2.544 -56.883  24.008  1.00 32.85           C
ATOM   2264  CD2 PHE B 145      -3.039 -56.158  21.786  1.00 29.67           C
ATOM   2265  CE1 PHE B 145      -2.485 -58.212  23.563  1.00 33.21           C
ATOM   2266  CE2 PHE B 145      -2.970 -57.484  21.339  1.00 32.47           C
ATOM   2267  CZ  PHE B 145      -2.668 -58.497  22.228  1.00 31.72           C
ATOM   2268  N   GLY B 146      -4.947 -52.426  25.947  1.00 26.12           N
ATOM   2269  CA  GLY B 146      -4.901 -51.544  27.101  1.00 25.98           C
ATOM   2270  C   GLY B 146      -5.125 -52.433  28.324  1.00 29.92           C
ATOM   2271  O   GLY B 146      -5.199 -53.661  28.193  1.00 30.86           O
ATOM   2272  N   PRO B 147      -5.235 -51.862  29.535  1.00 26.84           N
ATOM   2273  CA  PRO B 147      -5.562 -52.698  30.699  1.00 27.85           C
ATOM   2274  C   PRO B 147      -7.079 -52.926  30.728  1.00 31.73           C
ATOM   2275  O   PRO B 147      -7.801 -52.394  29.877  1.00 29.93           O
ATOM   2276  CB  PRO B 147      -5.093 -51.830  31.874  1.00 29.72           C
ATOM   2277  CG  PRO B 147      -5.395 -50.409  31.424  1.00 32.70           C
ATOM   2278  CD  PRO B 147      -5.226 -50.421  29.882  1.00 28.13           C
ATOM   2279  N   THR B 148      -7.586 -53.655  31.731  1.00 30.31           N
ATOM   2280  CA  THR B 148      -9.035 -53.789  31.869  1.00 29.46           C
ATOM   2281  C   THR B 148      -9.637 -52.377  32.031  1.00 32.44           C
ATOM   2282  O   THR B 148      -9.146 -51.582  32.840  1.00 32.94           O
ATOM   2283  CB  THR B 148      -9.376 -54.747  33.006  1.00 31.67           C
ATOM   2284  OG1 THR B 148      -8.873 -56.027  32.627  1.00 31.24           O
ATOM   2285  CG2 THR B 148     -10.899 -54.843  33.253  1.00 31.86           C
ATOM   2286  N   ALA B 149     -10.651 -52.057  31.224  1.00 29.65           N
ATOM   2287  CA  ALA B 149     -11.281 -50.730  31.213  1.00 30.59           C
ATOM   2288  C   ALA B 149     -12.780 -50.834  31.014  1.00 34.40           C
ATOM   2289  O   ALA B 149     -13.236 -51.657  30.225  1.00 33.87           O
ATOM   2290  CB  ALA B 149     -10.667 -49.869  30.119  1.00 31.66           C
ATOM   2291  N   SER B 150     -13.551 -49.999  31.723  1.00 32.74           N
ATOM   2292  CA  SER B 150     -15.014 -50.055  31.646  1.00 32.80           C
ATOM   2293  C   SER B 150     -15.669 -48.758  31.238  1.00 35.25           C
ATOM   2294  O   SER B 150     -16.901 -48.695  31.173  1.00 35.20           O
ATOM   2295  CB  SER B 150     -15.597 -50.553  32.965  1.00 37.88           C
ATOM   2296  OG  SER B 150     -15.080 -51.843  33.247  1.00 43.27           O
ATOM   2297  N   SER B 151     -14.865 -47.729  30.945  1.00 31.17           N
ATOM   2298  CA  SER B 151     -15.388 -46.423  30.538  1.00 30.97           C
ATOM   2299  C   SER B 151     -14.320 -45.649  29.774  1.00 32.57           C
ATOM   2300  O   SER B 151     -13.143 -46.024  29.771  1.00 31.86           O
ATOM   2301  CB  SER B 151     -15.846 -45.613  31.758  1.00 32.69           C
ATOM   2302  OG  SER B 151     -14.739 -45.148  32.513  1.00 37.52           O
ATOM   2303  N   GLY B 152     -14.742 -44.569  29.143  1.00 30.35           N
ATOM   2304  CA  GLY B 152     -13.815 -43.691  28.454  1.00 30.96           C
ATOM   2305  C   GLY B 152     -14.091 -43.538  26.980  1.00 32.31           C
ATOM   2306  O   GLY B 152     -14.872 -44.291  26.401  1.00 32.11           O
ATOM   2307  N   THR B 153     -13.459 -42.529  26.391  1.00 27.80           N
ATOM   2308  CA  THR B 153     -13.648 -42.144  25.000  1.00 27.54           C
ATOM   2309  C   THR B 153     -12.365 -42.392  24.223  1.00 28.92           C
ATOM   2310  O   THR B 153     -11.435 -41.576  24.301  1.00 27.93           O
ATOM   2311  CB  THR B 153     -14.116 -40.679  24.951  1.00 33.72           C
ATOM   2312  OG1 THR B 153     -15.225 -40.517  25.840  1.00 33.27           O
ATOM   2313  CG2 THR B 153     -14.501 -40.246  23.559  1.00 30.67           C
ATOM   2314  N   PRO B 154     -12.318 -43.509  23.456  1.00 26.75           N
ATOM   2315  CA  PRO B 154     -11.098 -43.847  22.699  1.00 25.96           C
ATOM   2316  C   PRO B 154     -11.035 -43.169  21.333  1.00 29.61           C
ATOM   2317  O   PRO B 154     -12.045 -43.097  20.625  1.00 27.43           O
ATOM   2318  CB  PRO B 154     -11.188 -45.372  22.579  1.00 27.38           C
ATOM   2319  CG  PRO B 154     -12.642 -45.658  22.555  1.00 30.74           C
ATOM   2320  CD  PRO B 154     -13.350 -44.566  23.317  1.00 27.54           C
ATOM   2321  N   ARG B 155      -9.853 -42.638  20.974  1.00 25.67           N
ATOM   2322  CA  ARG B 155      -9.645 -41.921  19.707  1.00 25.93           C
ATOM   2323  C   ARG B 155      -8.284 -42.208  19.108  1.00 28.11           C
ATOM   2324  O   ARG B 155      -7.346 -42.548  19.830  1.00 28.27           O
ATOM   2325  CB  ARG B 155      -9.764 -40.388  19.943  1.00 25.32           C
ATOM   2326  CG  ARG B 155     -11.153 -39.905  20.402  1.00 28.28           C
ATOM   2327  CD  ARG B 155     -12.171 -40.017  19.271  1.00 32.69           C
ATOM   2328  NE  ARG B 155     -13.486 -39.486  19.655  1.00 31.67           N
ATOM   2329  CZ  ARG B 155     -14.482 -40.210  20.152  1.00 33.89           C
ATOM   2330  NH1 ARG B 155     -14.316 -41.504  20.394  1.00 31.00           N1+
ATOM   2331  NH2 ARG B 155     -15.652 -39.641  20.421  1.00 32.87           N
ATOM   2332  N   GLY B 156      -8.164 -41.991  17.805  1.00 24.20           N
ATOM   2333  CA  GLY B 156      -6.904 -42.152  17.107  1.00 24.68           C
ATOM   2334  C   GLY B 156      -7.091 -42.364  15.625  1.00 28.05           C
ATOM   2335  O   GLY B 156      -7.839 -43.258  15.208  1.00 27.33           O
ATOM   2336  N   THR B 157      -6.397 -41.541  14.840  1.00 24.00           N
ATOM   2337  CA  THR B 157      -6.450 -41.547  13.370  1.00 23.51           C
ATOM   2338  C   THR B 157      -5.075 -41.906  12.816  1.00 28.29           C
ATOM   2339  O   THR B 157      -4.072 -41.315  13.220  1.00 28.16           O
ATOM   2340  CB  THR B 157      -6.921 -40.160  12.860  1.00 29.33           C
ATOM   2341  OG1 THR B 157      -8.214 -39.861  13.415  1.00 28.43           O
ATOM   2342  CG2 THR B 157      -6.975 -40.075  11.309  1.00 33.01           C
ATOM   2343  N   GLY B 158      -5.041 -42.782  11.829  1.00 24.67           N
ATOM   2344  CA  GLY B 158      -3.787 -43.166  11.206  1.00 25.36           C
ATOM   2345  C   GLY B 158      -4.016 -44.074  10.033  1.00 29.02           C
ATOM   2346  O   GLY B 158      -5.120 -44.110   9.475  1.00 27.79           O
ATOM   2347  N   THR B 159      -2.991 -44.845   9.685  1.00 26.08           N
ATOM   2348  CA  THR B 159      -3.119 -45.819   8.608  1.00 26.29           C
ATOM   2349  C   THR B 159      -2.398 -47.111   8.951  1.00 30.83           C
ATOM   2350  O   THR B 159      -1.487 -47.128   9.792  1.00 28.58           O
ATOM   2351  CB  THR B 159      -2.540 -45.300   7.263  1.00 30.40           C
ATOM   2352  OG1 THR B 159      -1.109 -45.223   7.315  1.00 30.74           O
ATOM   2353  CG2 THR B 159      -3.135 -43.964   6.807  1.00 29.51           C
ATOM   2354  N   TYR B 160      -2.757 -48.183   8.236  1.00 26.09           N
ATOM   2355  CA  TYR B 160      -2.024 -49.438   8.280  1.00 25.92           C
ATOM   2356  C   TYR B 160      -2.043 -50.025   6.860  1.00 29.78           C
ATOM   2357  O   TYR B 160      -2.955 -49.692   6.092  1.00 27.97           O
ATOM   2358  CB  TYR B 160      -2.533 -50.414   9.349  1.00 26.13           C
ATOM   2359  CG  TYR B 160      -3.931 -50.940   9.109  1.00 27.25           C
ATOM   2360  CD1 TYR B 160      -4.149 -52.064   8.309  1.00 29.35           C
ATOM   2361  CD2 TYR B 160      -5.037 -50.305   9.657  1.00 27.32           C
ATOM   2362  CE1 TYR B 160      -5.438 -52.565   8.106  1.00 29.03           C
ATOM   2363  CE2 TYR B 160      -6.330 -50.784   9.444  1.00 27.63           C
ATOM   2364  CZ  TYR B 160      -6.524 -51.913   8.666  1.00 31.14           C
ATOM   2365  OH  TYR B 160      -7.804 -52.383   8.466  1.00 30.26           O
ATOM   2366  N   PRO B 161      -1.060 -50.869   6.488  1.00 28.83           N
ATOM   2367  CA  PRO B 161      -1.015 -51.389   5.104  1.00 28.99           C
ATOM   2368  C   PRO B 161      -1.793 -52.682   4.889  1.00 33.70           C
ATOM   2369  O   PRO B 161      -1.966 -53.480   5.809  1.00 32.08           O
ATOM   2370  CB  PRO B 161       0.482 -51.617   4.853  1.00 31.23           C
ATOM   2371  CG  PRO B 161       1.120 -51.681   6.225  1.00 35.80           C
ATOM   2372  CD  PRO B 161       0.117 -51.307   7.271  1.00 30.78           C
ATOM   2373  N   ILE B 162      -2.202 -52.892   3.640  1.00 33.83           N
ATOM   2374  CA  ILE B 162      -2.929 -54.050   3.153  1.00 36.78           C
ATOM   2375  C   ILE B 162      -2.307 -54.559   1.846  1.00 42.17           C
ATOM   2376  O   ILE B 162      -1.590 -53.815   1.173  1.00 42.91           O
ATOM   2377  CB  ILE B 162      -4.410 -53.610   2.978  1.00 42.14           C
ATOM   2378  CG1 ILE B 162      -5.362 -54.515   3.665  1.00 44.29           C
ATOM   2379  CG2 ILE B 162      -4.853 -53.131   1.595  1.00 45.22           C
ATOM   2380  CD1 ILE B 162      -5.471 -54.087   4.966  1.00 47.01           C
ATOM   2381  N   ASP B 163      -2.614 -55.809   1.468  1.00 40.22           N
ATOM   2382  CA  ASP B 163      -2.122 -56.348   0.190  1.00 56.50           C
ATOM   2383  C   ASP B 163      -3.178 -56.229  -0.907  1.00 94.41           C
ATOM   2384  O   ASP B 163      -4.372 -56.311  -0.620  1.00 60.22           O
ATOM   2385  CB  ASP B 163      -1.641 -57.804   0.329  1.00 58.14           C
ATOM   2386  CG  ASP B 163      -0.368 -57.981   1.138  1.00 65.09           C
ATOM   2387  OD1 ASP B 163      -0.136 -59.107   1.639  1.00 65.36           O
ATOM   2388  OD2 ASP B 163       0.403 -56.999   1.263  1.00 69.01           O1-
ATOM   2389  N   ALA C   2       6.683 -47.132 -37.707  1.00 29.44           N
ATOM   2390  CA  ALA C   2       6.813 -48.321 -38.555  1.00 29.12           C
ATOM   2391  C   ALA C   2       8.055 -48.197 -39.427  1.00 33.07           C
ATOM   2392  O   ALA C   2       8.683 -47.134 -39.469  1.00 33.18           O
ATOM   2393  CB  ALA C   2       5.567 -48.483 -39.424  1.00 29.78           C
ATOM   2394  N   SER C   3       8.416 -49.270 -40.122  1.00 29.95           N
ATOM   2395  CA  SER C   3       9.572 -49.261 -41.012  1.00 29.38           C
ATOM   2396  C   SER C   3       9.009 -49.316 -42.421  1.00 32.97           C
ATOM   2397  O   SER C   3       8.539 -50.363 -42.873  1.00 32.38           O
ATOM   2398  CB  SER C   3      10.491 -50.439 -40.702  1.00 31.31           C
ATOM   2399  OG  SER C   3      10.946 -50.335 -39.364  1.00 33.10           O
ATOM   2400  N   ILE C   4       8.982 -48.156 -43.079  1.00 30.15           N
ATOM   2401  CA  ILE C   4       8.356 -47.972 -44.386  1.00 29.49           C
ATOM   2402  C   ILE C   4       9.342 -47.863 -45.528  1.00 35.02           C
ATOM   2403  O   ILE C   4      10.537 -47.613 -45.325  1.00 34.79           O
ATOM   2404  CB  ILE C   4       7.333 -46.785 -44.354  1.00 31.57           C
ATOM   2405  CG1 ILE C   4       8.025 -45.424 -44.024  1.00 32.25           C
ATOM   2406  CG2 ILE C   4       6.172 -47.082 -43.364  1.00 32.17           C
ATOM   2407  CD1 ILE C   4       7.168 -44.129 -44.292  1.00 33.34           C
ATOM   2408  N   LYS C   5       8.822 -48.058 -46.740  1.00 32.76           N
ATOM   2409  CA  LYS C   5       9.603 -47.979 -47.972  1.00 33.66           C
ATOM   2410  C   LYS C   5       9.353 -46.666 -48.691  1.00 38.60           C
ATOM   2411  O   LYS C   5       8.218 -46.209 -48.747  1.00 37.61           O
ATOM   2412  CB  LYS C   5       9.287 -49.163 -48.892  1.00 35.88           C
ATOM   2413  CG  LYS C   5       9.702 -50.526 -48.325  1.00 42.22           C
ATOM   2414  CD  LYS C   5      11.193 -50.669 -47.969  1.00 48.74           C
ATOM   2415  CE  LYS C   5      12.106 -50.726 -49.173  1.00 54.24           C
ATOM   2416  NZ  LYS C   5      13.530 -50.847 -48.770  1.00 60.49           N1+
ATOM   2417  N   LYS C   6      10.406 -46.076 -49.282  1.00 37.63           N
ATOM   2418  CA  LYS C   6      10.272 -44.818 -50.024  1.00 37.95           C
ATOM   2419  C   LYS C   6       9.336 -44.967 -51.214  1.00 39.39           C
ATOM   2420  O   LYS C   6       9.370 -45.987 -51.900  1.00 38.59           O
ATOM   2421  CB  LYS C   6      11.643 -44.300 -50.508  1.00 41.62           C
ATOM   2422  CG  LYS C   6      11.610 -42.842 -50.972  1.00 55.81           C
ATOM   2423  CD  LYS C   6      12.952 -42.364 -51.502  1.00 68.05           C
ATOM   2424  CE  LYS C   6      12.955 -40.868 -51.722  1.00 82.45           C
ATOM   2425  NZ  LYS C   6      14.127 -40.428 -52.523  1.00 93.00           N1+
ATOM   2426  N   VAL C   7       8.443 -43.986 -51.387  1.00 37.53           N
ATOM   2427  CA  VAL C   7       7.519 -43.882 -52.515  1.00 37.65           C
ATOM   2428  C   VAL C   7       8.199 -42.837 -53.407  1.00 42.98           C
ATOM   2429  O   VAL C   7       8.458 -41.725 -52.958  1.00 41.18           O
ATOM   2430  CB  VAL C   7       6.085 -43.497 -52.063  1.00 40.46           C
ATOM   2431  CG1 VAL C   7       5.220 -43.066 -53.251  1.00 40.15           C
ATOM   2432  CG2 VAL C   7       5.432 -44.654 -51.316  1.00 39.66           C
ATOM   2433  N   TYR C   8       8.613 -43.227 -54.616  1.00 42.75           N
ATOM   2434  CA  TYR C   8       9.388 -42.290 -55.421  1.00 43.44           C
ATOM   2435  C   TYR C   8       9.038 -42.276 -56.879  1.00 48.60           C
ATOM   2436  O   TYR C   8       8.435 -43.224 -57.384  1.00 47.34           O
ATOM   2437  CB  TYR C   8      10.903 -42.513 -55.211  1.00 45.18           C
ATOM   2438  CG  TYR C   8      11.402 -43.874 -55.649  1.00 47.22           C
ATOM   2439  CD1 TYR C   8      11.386 -44.959 -54.774  1.00 48.82           C
ATOM   2440  CD2 TYR C   8      11.924 -44.071 -56.924  1.00 48.45           C
ATOM   2441  CE1 TYR C   8      11.866 -46.210 -55.165  1.00 50.02           C
ATOM   2442  CE2 TYR C   8      12.400 -45.317 -57.328  1.00 49.32           C
ATOM   2443  CZ  TYR C   8      12.372 -46.383 -56.445  1.00 56.39           C
ATOM   2444  OH  TYR C   8      12.836 -47.608 -56.854  1.00 58.40           O
ATOM   2445  N   ARG C   9       9.423 -41.175 -57.551  1.00 47.80           N
ATOM   2446  CA  ARG C   9       9.221 -40.944 -58.978  1.00 48.14           C
ATOM   2447  C   ARG C   9       9.875 -42.085 -59.760  1.00 50.41           C
ATOM   2448  O   ARG C   9      11.071 -42.338 -59.594  1.00 50.68           O
ATOM   2449  CB  ARG C   9       9.817 -39.574 -59.381  1.00 49.98           C
ATOM   2450  CG  ARG C   9       9.467 -39.117 -60.794  1.00 60.69           C
ATOM   2451  CD  ARG C   9       9.512 -37.607 -60.956  1.00 68.15           C
ATOM   2452  NE  ARG C   9       8.301 -37.118 -61.621  1.00 75.78           N
ATOM   2453  CZ  ARG C   9       7.630 -36.030 -61.255  1.00 92.66           C
ATOM   2454  NH1 ARG C   9       8.051 -35.291 -60.239  1.00 74.05           N1+
ATOM   2455  NH2 ARG C   9       6.535 -35.668 -61.913  1.00 86.27           N
ATOM   2456  N   GLY C  10       9.060 -42.815 -60.511  1.00 44.94           N
ATOM   2457  CA  GLY C  10       9.523 -43.912 -61.356  1.00 45.08           C
ATOM   2458  C   GLY C  10       9.748 -45.277 -60.764  1.00 48.47           C
ATOM   2459  O   GLY C  10      10.383 -46.117 -61.408  1.00 49.53           O
ATOM   2460  N   MET C  11       9.235 -45.524 -59.551  1.00 41.64           N
ATOM   2461  CA  MET C  11       9.396 -46.832 -58.920  1.00 38.83           C
ATOM   2462  C   MET C  11       8.462 -47.862 -59.536  1.00 43.12           C
ATOM   2463  O   MET C  11       7.398 -47.506 -60.040  1.00 43.82           O
ATOM   2464  CB  MET C  11       9.086 -46.720 -57.410  1.00 39.70           C
ATOM   2465  CG  MET C  11       7.623 -46.607 -57.096  1.00 41.62           C
ATOM   2466  SD  MET C  11       7.350 -46.380 -55.325  1.00 44.54           S
ATOM   2467  CE  MET C  11       5.870 -45.680 -55.378  1.00 42.06           C
ATOM   2468  N   LYS C  12       8.817 -49.145 -59.421  1.00 40.49           N
ATOM   2469  CA  LYS C  12       7.929 -50.223 -59.825  1.00 40.89           C
ATOM   2470  C   LYS C  12       7.047 -50.564 -58.614  1.00 43.63           C
ATOM   2471  O   LYS C  12       7.400 -50.204 -57.482  1.00 43.17           O
ATOM   2472  CB  LYS C  12       8.703 -51.461 -60.333  1.00 45.39           C
ATOM   2473  CG  LYS C  12       9.905 -51.874 -59.501  1.00 67.99           C
ATOM   2474  CD  LYS C  12      11.160 -51.924 -60.367  1.00 82.79           C
ATOM   2475  CE  LYS C  12      12.427 -52.005 -59.547  1.00 95.19           C
ATOM   2476  NZ  LYS C  12      13.074 -50.674 -59.399  1.00104.79           N1+
ATOM   2477  N   ASN C  13       5.898 -51.227 -58.844  1.00 39.31           N
ATOM   2478  CA  ASN C  13       4.957 -51.648 -57.799  1.00 39.25           C
ATOM   2479  C   ASN C  13       4.572 -50.499 -56.836  1.00 41.55           C
ATOM   2480  O   ASN C  13       4.500 -50.706 -55.618  1.00 39.62           O
ATOM   2481  CB  ASN C  13       5.492 -52.882 -57.038  1.00 39.86           C
ATOM   2482  CG  ASN C  13       5.739 -54.088 -57.908  1.00 61.64           C
ATOM   2483  OD1 ASN C  13       4.835 -54.600 -58.579  1.00 56.82           O
ATOM   2484  ND2 ASN C  13       6.960 -54.592 -57.883  1.00 52.51           N
ATOM   2485  N   GLY C  14       4.357 -49.307 -57.399  1.00 38.41           N
ATOM   2486  CA  GLY C  14       4.003 -48.100 -56.651  1.00 39.46           C
ATOM   2487  C   GLY C  14       2.792 -48.216 -55.745  1.00 44.37           C
ATOM   2488  O   GLY C  14       2.875 -47.899 -54.547  1.00 43.37           O
ATOM   2489  N   ALA C  15       1.666 -48.714 -56.301  1.00 41.51           N
ATOM   2490  CA  ALA C  15       0.412 -48.904 -55.560  1.00 41.31           C
ATOM   2491  C   ALA C  15       0.602 -49.875 -54.388  1.00 43.29           C
ATOM   2492  O   ALA C  15       0.161 -49.582 -53.273  1.00 41.35           O
ATOM   2493  CB  ALA C  15      -0.685 -49.403 -56.490  1.00 42.27           C
ATOM   2494  N   GLU C  16       1.312 -50.994 -54.640  1.00 39.34           N
ATOM   2495  CA  GLU C  16       1.642 -52.024 -53.658  1.00 39.38           C
ATOM   2496  C   GLU C  16       2.484 -51.410 -52.528  1.00 40.78           C
ATOM   2497  O   GLU C  16       2.156 -51.636 -51.361  1.00 39.13           O
ATOM   2498  CB  GLU C  16       2.390 -53.176 -54.343  1.00 41.31           C
ATOM   2499  CG  GLU C  16       3.003 -54.214 -53.417  1.00 57.34           C
ATOM   2500  CD  GLU C  16       3.831 -55.252 -54.149  1.00 85.39           C
ATOM   2501  OE1 GLU C  16       5.080 -55.166 -54.097  1.00 80.82           O
ATOM   2502  OE2 GLU C  16       3.230 -56.131 -54.808  1.00 86.06           O1-
ATOM   2503  N   THR C  17       3.523 -50.603 -52.876  1.00 36.57           N
ATOM   2504  CA  THR C  17       4.399 -49.956 -51.878  1.00 35.63           C
ATOM   2505  C   THR C  17       3.619 -48.973 -50.997  1.00 36.65           C
ATOM   2506  O   THR C  17       3.753 -49.015 -49.771  1.00 36.26           O
ATOM   2507  CB  THR C  17       5.650 -49.353 -52.523  1.00 44.76           C
ATOM   2508  OG1 THR C  17       6.319 -50.377 -53.260  1.00 43.77           O
ATOM   2509  CG2 THR C  17       6.608 -48.752 -51.487  1.00 42.04           C
ATOM   2510  N   ILE C  18       2.787 -48.116 -51.624  1.00 36.68           N
ATOM   2511  CA  ILE C  18       1.938 -47.142 -50.920  1.00 35.05           C
ATOM   2512  C   ILE C  18       1.022 -47.897 -49.969  1.00 38.19           C
ATOM   2513  O   ILE C  18       0.954 -47.545 -48.789  1.00 36.22           O
ATOM   2514  CB  ILE C  18       1.146 -46.231 -51.913  1.00 37.54           C
ATOM   2515  CG1 ILE C  18       2.101 -45.370 -52.772  1.00 38.32           C
ATOM   2516  CG2 ILE C  18       0.100 -45.357 -51.177  1.00 35.64           C
ATOM   2517  CD1 ILE C  18       1.496 -44.803 -54.075  1.00 34.12           C
ATOM   2518  N   ASN C  19       0.333 -48.946 -50.469  1.00 35.76           N
ATOM   2519  CA  ASN C  19      -0.561 -49.751 -49.631  1.00 35.66           C
ATOM   2520  C   ASN C  19       0.160 -50.398 -48.434  1.00 37.94           C
ATOM   2521  O   ASN C  19      -0.366 -50.355 -47.319  1.00 36.32           O
ATOM   2522  CB  ASN C  19      -1.267 -50.820 -50.446  1.00 35.24           C
ATOM   2523  CG  ASN C  19      -2.393 -51.451 -49.672  1.00 42.72           C
ATOM   2524  OD1 ASN C  19      -3.414 -50.821 -49.386  1.00 35.10           O
ATOM   2525  ND2 ASN C  19      -2.218 -52.694 -49.280  1.00 40.33           N
ATOM   2526  N   ASP C  20       1.343 -51.016 -48.678  1.00 35.28           N
ATOM   2527  CA  ASP C  20       2.186 -51.662 -47.659  1.00 34.81           C
ATOM   2528  C   ASP C  20       2.526 -50.660 -46.545  1.00 34.40           C
ATOM   2529  O   ASP C  20       2.411 -50.978 -45.359  1.00 31.66           O
ATOM   2530  CB  ASP C  20       3.510 -52.159 -48.291  1.00 37.07           C
ATOM   2531  CG  ASP C  20       3.458 -53.359 -49.237  1.00 45.17           C
ATOM   2532  OD1 ASP C  20       2.377 -53.998 -49.342  1.00 43.25           O
ATOM   2533  OD2 ASP C  20       4.515 -53.673 -49.858  1.00 48.59           O1-
ATOM   2534  N   ASP C  21       2.953 -49.440 -46.942  1.00 31.84           N
ATOM   2535  CA  ASP C  21       3.324 -48.368 -46.014  1.00 30.38           C
ATOM   2536  C   ASP C  21       2.136 -47.927 -45.190  1.00 32.52           C
ATOM   2537  O   ASP C  21       2.265 -47.745 -43.976  1.00 31.79           O
ATOM   2538  CB  ASP C  21       3.888 -47.170 -46.775  1.00 31.27           C
ATOM   2539  CG  ASP C  21       5.266 -47.360 -47.373  1.00 34.45           C
ATOM   2540  OD1 ASP C  21       5.959 -48.350 -46.994  1.00 32.17           O
ATOM   2541  OD2 ASP C  21       5.685 -46.488 -48.161  1.00 34.48           O1-
ATOM   2542  N   LEU C  22       0.977 -47.745 -45.847  1.00 30.71           N
ATOM   2543  CA  LEU C  22      -0.251 -47.342 -45.159  1.00 29.57           C
ATOM   2544  C   LEU C  22      -0.656 -48.391 -44.154  1.00 31.57           C
ATOM   2545  O   LEU C  22      -1.009 -48.042 -43.030  1.00 29.87           O
ATOM   2546  CB  LEU C  22      -1.399 -47.088 -46.147  1.00 30.05           C
ATOM   2547  CG  LEU C  22      -1.268 -45.854 -47.020  1.00 34.05           C
ATOM   2548  CD1 LEU C  22      -2.260 -45.919 -48.173  1.00 33.85           C
ATOM   2549  CD2 LEU C  22      -1.485 -44.587 -46.211  1.00 33.82           C
ATOM   2550  N   GLU C  23      -0.556 -49.671 -44.532  1.00 28.87           N
ATOM   2551  CA  GLU C  23      -0.923 -50.765 -43.640  1.00 29.00           C
ATOM   2552  C   GLU C  23      -0.008 -50.864 -42.446  1.00 31.86           C
ATOM   2553  O   GLU C  23      -0.504 -51.062 -41.343  1.00 30.53           O
ATOM   2554  CB  GLU C  23      -0.972 -52.099 -44.386  1.00 30.52           C
ATOM   2555  CG  GLU C  23      -2.211 -52.244 -45.243  1.00 40.76           C
ATOM   2556  CD  GLU C  23      -2.352 -53.574 -45.957  1.00 53.33           C
ATOM   2557  OE1 GLU C  23      -3.409 -53.777 -46.589  1.00 60.27           O
ATOM   2558  OE2 GLU C  23      -1.433 -54.418 -45.866  1.00 44.20           O1-
ATOM   2559  N   ALA C  24       1.322 -50.724 -42.649  1.00 30.08           N
ATOM   2560  CA  ALA C  24       2.295 -50.793 -41.545  1.00 29.31           C
ATOM   2561  C   ALA C  24       2.106 -49.645 -40.576  1.00 30.43           C
ATOM   2562  O   ALA C  24       2.142 -49.859 -39.364  1.00 30.27           O
ATOM   2563  CB  ALA C  24       3.718 -50.800 -42.078  1.00 30.24           C
ATOM   2564  N   ILE C  25       1.896 -48.427 -41.105  1.00 26.73           N
ATOM   2565  CA  ILE C  25       1.621 -47.262 -40.269  1.00 26.93           C
ATOM   2566  C   ILE C  25       0.319 -47.463 -39.471  1.00 30.34           C
ATOM   2567  O   ILE C  25       0.291 -47.278 -38.245  1.00 28.89           O
ATOM   2568  CB  ILE C  25       1.603 -45.978 -41.127  1.00 28.74           C
ATOM   2569  CG1 ILE C  25       3.039 -45.573 -41.545  1.00 29.11           C
ATOM   2570  CG2 ILE C  25       0.900 -44.841 -40.371  1.00 29.16           C
ATOM   2571  CD1 ILE C  25       3.113 -44.513 -42.660  1.00 32.99           C
ATOM   2572  N   ASN C  26      -0.752 -47.851 -40.182  1.00 29.47           N
ATOM   2573  CA  ASN C  26      -2.050 -48.077 -39.568  1.00 28.95           C
ATOM   2574  C   ASN C  26      -2.007 -49.134 -38.467  1.00 31.78           C
ATOM   2575  O   ASN C  26      -2.679 -48.976 -37.442  1.00 30.74           O
ATOM   2576  CB  ASN C  26      -3.088 -48.421 -40.622  1.00 27.60           C
ATOM   2577  CG  ASN C  26      -4.480 -48.253 -40.086  1.00 34.84           C
ATOM   2578  OD1 ASN C  26      -4.805 -47.240 -39.460  1.00 31.42           O
ATOM   2579  ND2 ASN C  26      -5.319 -49.239 -40.299  1.00 31.65           N
ATOM   2580  N   SER C  27      -1.185 -50.195 -38.652  1.00 28.43           N
ATOM   2581  CA  SER C  27      -1.025 -51.253 -37.649  1.00 26.95           C
ATOM   2582  C   SER C  27      -0.610 -50.650 -36.295  1.00 29.70           C
ATOM   2583  O   SER C  27      -1.113 -51.070 -35.258  1.00 28.08           O
ATOM   2584  CB  SER C  27       0.021 -52.269 -38.112  1.00 29.99           C
ATOM   2585  OG  SER C  27       0.069 -53.397 -37.249  1.00 33.09           O
ATOM   2586  N   GLU C  28       0.298 -49.652 -36.315  1.00 26.95           N
ATOM   2587  CA  GLU C  28       0.794 -48.975 -35.111  1.00 26.63           C
ATOM   2588  C   GLU C  28      -0.180 -48.046 -34.424  1.00 30.31           C
ATOM   2589  O   GLU C  28       0.084 -47.610 -33.308  1.00 29.36           O
ATOM   2590  CB  GLU C  28       2.169 -48.355 -35.325  1.00 27.99           C
ATOM   2591  CG  GLU C  28       3.177 -49.455 -35.608  1.00 31.11           C
ATOM   2592  CD  GLU C  28       4.623 -49.060 -35.774  1.00 34.06           C
ATOM   2593  OE1 GLU C  28       4.918 -47.846 -35.732  1.00 28.38           O
ATOM   2594  OE2 GLU C  28       5.462 -49.971 -35.974  1.00 29.37           O1-
ATOM   2595  N   LEU C  29      -1.336 -47.796 -35.056  1.00 28.36           N
ATOM   2596  CA  LEU C  29      -2.400 -47.038 -34.419  1.00 27.84           C
ATOM   2597  C   LEU C  29      -3.226 -47.992 -33.531  1.00 30.81           C
ATOM   2598  O   LEU C  29      -4.039 -47.523 -32.748  1.00 29.79           O
ATOM   2599  CB  LEU C  29      -3.290 -46.329 -35.450  1.00 27.37           C
ATOM   2600  CG  LEU C  29      -2.588 -45.292 -36.355  1.00 30.46           C
ATOM   2601  CD1 LEU C  29      -3.581 -44.747 -37.395  1.00 29.34           C
ATOM   2602  CD2 LEU C  29      -1.981 -44.133 -35.531  1.00 32.16           C
ATOM   2603  N   THR C  30      -3.038 -49.331 -33.673  1.00 29.36           N
ATOM   2604  CA  THR C  30      -3.763 -50.324 -32.854  1.00 28.65           C
ATOM   2605  C   THR C  30      -2.840 -50.877 -31.778  1.00 30.36           C
ATOM   2606  O   THR C  30      -3.251 -50.983 -30.625  1.00 29.59           O
ATOM   2607  CB  THR C  30      -4.401 -51.448 -33.698  1.00 34.09           C
ATOM   2608  OG1 THR C  30      -5.477 -50.904 -34.441  1.00 36.76           O
ATOM   2609  CG2 THR C  30      -4.970 -52.601 -32.830  1.00 35.42           C
ATOM   2610  N   SER C  31      -1.603 -51.256 -32.165  1.00 27.55           N
ATOM   2611  CA  SER C  31      -0.622 -51.815 -31.235  1.00 28.24           C
ATOM   2612  C   SER C  31       0.795 -51.763 -31.782  1.00 29.66           C
ATOM   2613  O   SER C  31       0.998 -51.589 -32.988  1.00 28.38           O
ATOM   2614  CB  SER C  31      -0.972 -53.261 -30.866  1.00 35.56           C
ATOM   2615  OG  SER C  31      -0.884 -54.141 -31.976  1.00 45.39           O
ATOM   2616  N   GLY C  32       1.756 -51.967 -30.882  1.00 28.67           N
ATOM   2617  CA  GLY C  32       3.170 -52.065 -31.231  1.00 28.42           C
ATOM   2618  C   GLY C  32       3.870 -50.756 -31.516  1.00 31.93           C
ATOM   2619  O   GLY C  32       3.366 -49.678 -31.188  1.00 29.59           O
ATOM   2620  N   GLY C  33       5.057 -50.864 -32.100  1.00 29.17           N
ATOM   2621  CA  GLY C  33       5.883 -49.696 -32.381  1.00 28.96           C
ATOM   2622  C   GLY C  33       6.223 -48.934 -31.115  1.00 30.55           C
ATOM   2623  O   GLY C  33       6.323 -49.511 -30.017  1.00 28.48           O
ATOM   2624  N   ASN C  34       6.399 -47.613 -31.256  1.00 27.14           N
ATOM   2625  CA  ASN C  34       6.771 -46.796 -30.112  1.00 26.92           C
ATOM   2626  C   ASN C  34       5.587 -45.990 -29.572  1.00 30.07           C
ATOM   2627  O   ASN C  34       5.790 -45.023 -28.849  1.00 28.20           O
ATOM   2628  CB  ASN C  34       7.953 -45.867 -30.479  1.00 26.93           C
ATOM   2629  CG  ASN C  34       8.749 -45.488 -29.260  1.00 30.85           C
ATOM   2630  OD1 ASN C  34       8.989 -46.329 -28.380  1.00 28.79           O
ATOM   2631  ND2 ASN C  34       9.128 -44.214 -29.139  1.00 27.84           N
ATOM   2632  N   VAL C  35       4.358 -46.389 -29.905  1.00 27.11           N
ATOM   2633  CA  VAL C  35       3.194 -45.630 -29.423  1.00 27.59           C
ATOM   2634  C   VAL C  35       2.469 -46.301 -28.267  1.00 29.40           C
ATOM   2635  O   VAL C  35       2.402 -47.531 -28.203  1.00 27.56           O
ATOM   2636  CB  VAL C  35       2.264 -44.940 -30.489  1.00 33.16           C
ATOM   2637  CG1 VAL C  35       2.805 -44.981 -31.913  1.00 32.91           C
ATOM   2638  CG2 VAL C  35       0.783 -45.308 -30.388  1.00 31.94           C
ATOM   2639  N   VAL C  36       1.964 -45.484 -27.338  1.00 25.51           N
ATOM   2640  CA  VAL C  36       1.191 -45.979 -26.211  1.00 24.50           C
ATOM   2641  C   VAL C  36      -0.247 -46.092 -26.681  1.00 28.48           C
ATOM   2642  O   VAL C  36      -0.784 -45.137 -27.253  1.00 28.40           O
ATOM   2643  CB  VAL C  36       1.313 -45.077 -24.963  1.00 27.70           C
ATOM   2644  CG1 VAL C  36       0.405 -45.589 -23.835  1.00 27.96           C
ATOM   2645  CG2 VAL C  36       2.760 -45.009 -24.494  1.00 28.11           C
ATOM   2646  N   HIS C  37      -0.862 -47.256 -26.432  1.00 25.23           N
ATOM   2647  CA  HIS C  37      -2.222 -47.545 -26.849  1.00 24.48           C
ATOM   2648  C   HIS C  37      -3.221 -47.649 -25.717  1.00 27.82           C
ATOM   2649  O   HIS C  37      -2.854 -47.797 -24.548  1.00 27.83           O
ATOM   2650  CB  HIS C  37      -2.271 -48.801 -27.737  1.00 24.56           C
ATOM   2651  CG  HIS C  37      -1.344 -48.730 -28.912  1.00 27.15           C
ATOM   2652  ND1 HIS C  37      -0.020 -49.097 -28.799  1.00 28.23           N
ATOM   2653  CD2 HIS C  37      -1.552 -48.234 -30.152  1.00 28.79           C
ATOM   2654  CE1 HIS C  37       0.510 -48.903 -29.997  1.00 27.86           C
ATOM   2655  NE2 HIS C  37      -0.360 -48.356 -30.829  1.00 28.51           N
ATOM   2656  N   LYS C  38      -4.502 -47.567 -26.076  1.00 25.68           N
ATOM   2657  CA  LYS C  38      -5.618 -47.670 -25.137  1.00 26.23           C
ATOM   2658  C   LYS C  38      -5.886 -49.133 -24.728  1.00 29.48           C
ATOM   2659  O   LYS C  38      -6.816 -49.394 -23.970  1.00 29.44           O
ATOM   2660  CB  LYS C  38      -6.864 -47.044 -25.770  1.00 28.29           C
ATOM   2661  CG  LYS C  38      -6.769 -45.535 -25.911  1.00 29.97           C
ATOM   2662  CD  LYS C  38      -8.090 -45.050 -26.441  1.00 30.30           C
ATOM   2663  CE  LYS C  38      -8.027 -43.706 -27.086  1.00 30.40           C
ATOM   2664  NZ  LYS C  38      -9.287 -43.387 -27.798  1.00 31.49           N1+
ATOM   2665  N   THR C  39      -5.109 -50.093 -25.281  1.00 27.85           N
ATOM   2666  CA  THR C  39      -5.175 -51.517 -24.915  1.00 27.40           C
ATOM   2667  C   THR C  39      -3.764 -52.081 -24.876  1.00 30.80           C
ATOM   2668  O   THR C  39      -2.822 -51.465 -25.390  1.00 30.79           O
ATOM   2669  CB  THR C  39      -6.014 -52.359 -25.911  1.00 31.72           C
ATOM   2670  OG1 THR C  39      -5.372 -52.359 -27.194  1.00 28.84           O
ATOM   2671  CG2 THR C  39      -7.479 -51.936 -25.983  1.00 31.12           C
ATOM   2672  N   GLY C  40      -3.636 -53.279 -24.326  1.00 30.39           N
ATOM   2673  CA  GLY C  40      -2.365 -53.988 -24.314  1.00 30.16           C
ATOM   2674  C   GLY C  40      -1.423 -53.680 -23.169  1.00 32.73           C
ATOM   2675  O   GLY C  40      -1.395 -52.567 -22.637  1.00 30.01           O
ATOM   2676  N   ASP C  41      -0.634 -54.690 -22.788  1.00 30.18           N
ATOM   2677  CA  ASP C  41       0.364 -54.556 -21.733  1.00 31.06           C
ATOM   2678  C   ASP C  41       1.580 -53.879 -22.345  1.00 33.31           C
ATOM   2679  O   ASP C  41       2.158 -54.390 -23.310  1.00 33.33           O
ATOM   2680  CB  ASP C  41       0.716 -55.932 -21.154  1.00 33.17           C
ATOM   2681  CG  ASP C  41      -0.398 -56.607 -20.380  1.00 39.50           C
ATOM   2682  OD1 ASP C  41      -1.495 -55.987 -20.225  1.00 38.25           O
ATOM   2683  OD2 ASP C  41      -0.181 -57.745 -19.915  1.00 43.46           O1-
ATOM   2684  N   GLU C  42       1.903 -52.677 -21.859  1.00 28.48           N
ATOM   2685  CA  GLU C  42       2.991 -51.901 -22.439  1.00 27.74           C
ATOM   2686  C   GLU C  42       3.960 -51.354 -21.421  1.00 31.47           C
ATOM   2687  O   GLU C  42       3.590 -51.061 -20.279  1.00 31.63           O
ATOM   2688  CB  GLU C  42       2.431 -50.747 -23.304  1.00 28.16           C
ATOM   2689  CG  GLU C  42       1.654 -51.241 -24.522  1.00 29.29           C
ATOM   2690  CD  GLU C  42       1.024 -50.153 -25.368  1.00 32.18           C
ATOM   2691  OE1 GLU C  42       0.466 -49.194 -24.788  1.00 29.53           O
ATOM   2692  OE2 GLU C  42       1.054 -50.281 -26.614  1.00 31.23           O1-
ATOM   2693  N   THR C  43       5.212 -51.205 -21.851  1.00 29.22           N
ATOM   2694  CA  THR C  43       6.292 -50.651 -21.037  1.00 28.45           C
ATOM   2695  C   THR C  43       6.639 -49.311 -21.659  1.00 32.09           C
ATOM   2696  O   THR C  43       6.873 -49.222 -22.873  1.00 30.50           O
ATOM   2697  CB  THR C  43       7.460 -51.636 -20.961  1.00 34.82           C
ATOM   2698  OG1 THR C  43       6.979 -52.819 -20.320  1.00 35.04           O
ATOM   2699  CG2 THR C  43       8.623 -51.094 -20.157  1.00 36.81           C
ATOM   2700  N   ILE C  44       6.656 -48.273 -20.817  1.00 28.20           N
ATOM   2701  CA  ILE C  44       6.795 -46.884 -21.212  1.00 28.15           C
ATOM   2702  C   ILE C  44       7.966 -46.203 -20.505  1.00 32.17           C
ATOM   2703  O   ILE C  44       7.932 -46.038 -19.281  1.00 31.93           O
ATOM   2704  CB  ILE C  44       5.434 -46.173 -20.903  1.00 30.81           C
ATOM   2705  CG1 ILE C  44       4.218 -46.930 -21.522  1.00 30.62           C
ATOM   2706  CG2 ILE C  44       5.458 -44.689 -21.287  1.00 32.08           C
ATOM   2707  CD1 ILE C  44       2.837 -46.582 -20.898  1.00 32.30           C
ATOM   2708  N   ALA C  45       8.969 -45.766 -21.284  1.00 29.65           N
ATOM   2709  CA  ALA C  45      10.137 -45.051 -20.775  1.00 30.43           C
ATOM   2710  C   ALA C  45       9.933 -43.528 -20.918  1.00 33.59           C
ATOM   2711  O   ALA C  45       9.038 -43.085 -21.642  1.00 33.16           O
ATOM   2712  CB  ALA C  45      11.405 -45.502 -21.506  1.00 31.47           C
ATOM   2713  N   GLY C  46      10.764 -42.754 -20.225  1.00 30.53           N
ATOM   2714  CA  GLY C  46      10.714 -41.299 -20.250  1.00 31.07           C
ATOM   2715  C   GLY C  46       9.897 -40.715 -19.114  1.00 35.44           C
ATOM   2716  O   GLY C  46       9.035 -41.392 -18.547  1.00 35.94           O
ATOM   2717  N   LYS C  47      10.174 -39.449 -18.769  1.00 32.38           N
ATOM   2718  CA  LYS C  47       9.439 -38.742 -17.724  1.00 31.90           C
ATOM   2719  C   LYS C  47       8.072 -38.373 -18.298  1.00 34.40           C
ATOM   2720  O   LYS C  47       8.002 -37.742 -19.354  1.00 33.95           O
ATOM   2721  CB  LYS C  47      10.188 -37.482 -17.259  1.00 35.37           C
ATOM   2722  CG  LYS C  47       9.495 -36.793 -16.084  1.00 52.68           C
ATOM   2723  CD  LYS C  47      10.071 -35.424 -15.787  1.00 64.10           C
ATOM   2724  CE  LYS C  47       9.233 -34.706 -14.757  1.00 77.80           C
ATOM   2725  NZ  LYS C  47       9.665 -33.295 -14.578  1.00 86.74           N1+
ATOM   2726  N   LYS C  48       7.001 -38.823 -17.650  1.00 30.43           N
ATOM   2727  CA  LYS C  48       5.647 -38.523 -18.116  1.00 29.49           C
ATOM   2728  C   LYS C  48       4.942 -37.633 -17.109  1.00 33.34           C
ATOM   2729  O   LYS C  48       4.804 -38.003 -15.940  1.00 33.22           O
ATOM   2730  CB  LYS C  48       4.832 -39.794 -18.422  1.00 31.17           C
ATOM   2731  CG  LYS C  48       5.510 -40.787 -19.369  1.00 31.70           C
ATOM   2732  CD  LYS C  48       5.862 -40.210 -20.759  1.00 30.91           C
ATOM   2733  CE  LYS C  48       6.229 -41.340 -21.688  1.00 29.53           C
ATOM   2734  NZ  LYS C  48       6.755 -40.866 -23.001  1.00 27.58           N1+
ATOM   2735  N   THR C  49       4.566 -36.430 -17.550  1.00 30.63           N
ATOM   2736  CA  THR C  49       3.880 -35.452 -16.706  1.00 31.14           C
ATOM   2737  C   THR C  49       2.415 -35.365 -17.134  1.00 33.79           C
ATOM   2738  O   THR C  49       2.130 -34.939 -18.257  1.00 33.61           O
ATOM   2739  CB  THR C  49       4.577 -34.076 -16.806  1.00 36.00           C
ATOM   2740  OG1 THR C  49       5.926 -34.204 -16.364  1.00 34.38           O
ATOM   2741  CG2 THR C  49       3.867 -32.992 -16.006  1.00 33.49           C
ATOM   2742  N   PHE C  50       1.497 -35.743 -16.230  1.00 30.55           N
ATOM   2743  CA  PHE C  50       0.063 -35.649 -16.470  1.00 29.70           C
ATOM   2744  C   PHE C  50      -0.407 -34.341 -15.839  1.00 34.45           C
ATOM   2745  O   PHE C  50      -0.340 -34.188 -14.610  1.00 33.53           O
ATOM   2746  CB  PHE C  50      -0.689 -36.857 -15.883  1.00 29.95           C
ATOM   2747  CG  PHE C  50      -0.335 -38.170 -16.540  1.00 30.61           C
ATOM   2748  CD1 PHE C  50       0.757 -38.915 -16.102  1.00 32.44           C
ATOM   2749  CD2 PHE C  50      -1.105 -38.676 -17.587  1.00 31.89           C
ATOM   2750  CE1 PHE C  50       1.084 -40.130 -16.710  1.00 32.71           C
ATOM   2751  CE2 PHE C  50      -0.784 -39.900 -18.187  1.00 34.31           C
ATOM   2752  CZ  PHE C  50       0.312 -40.613 -17.752  1.00 32.20           C
ATOM   2753  N   THR C  51      -0.855 -33.387 -16.680  1.00 31.92           N
ATOM   2754  CA  THR C  51      -1.290 -32.067 -16.192  1.00 33.29           C
ATOM   2755  C   THR C  51      -2.714 -32.088 -15.657  1.00 36.99           C
ATOM   2756  O   THR C  51      -3.108 -31.181 -14.919  1.00 36.85           O
ATOM   2757  CB  THR C  51      -1.095 -30.961 -17.246  1.00 39.32           C
ATOM   2758  OG1 THR C  51      -1.953 -31.199 -18.357  1.00 34.93           O
ATOM   2759  CG2 THR C  51       0.341 -30.840 -17.720  1.00 40.79           C
ATOM   2760  N   GLY C  52      -3.464 -33.117 -16.038  1.00 33.32           N
ATOM   2761  CA  GLY C  52      -4.847 -33.289 -15.610  1.00 34.02           C
ATOM   2762  C   GLY C  52      -5.032 -34.283 -14.484  1.00 37.31           C
ATOM   2763  O   GLY C  52      -4.103 -34.553 -13.718  1.00 36.72           O
ATOM   2764  N   ASN C  53      -6.242 -34.837 -14.385  1.00 33.94           N
ATOM   2765  CA  ASN C  53      -6.602 -35.817 -13.368  1.00 34.17           C
ATOM   2766  C   ASN C  53      -6.348 -37.210 -13.881  1.00 37.47           C
ATOM   2767  O   ASN C  53      -6.572 -37.487 -15.059  1.00 36.77           O
ATOM   2768  CB  ASN C  53      -8.065 -35.659 -12.959  1.00 35.57           C
ATOM   2769  CG  ASN C  53      -8.347 -34.333 -12.311  1.00 48.20           C
ATOM   2770  OD1 ASN C  53      -7.459 -33.706 -11.731  1.00 39.33           O
ATOM   2771  ND2 ASN C  53      -9.579 -33.862 -12.416  1.00 44.62           N
ATOM   2772  N   VAL C  54      -5.830 -38.067 -13.012  1.00 32.04           N
ATOM   2773  CA  VAL C  54      -5.530 -39.460 -13.340  1.00 31.63           C
ATOM   2774  C   VAL C  54      -6.330 -40.373 -12.431  1.00 38.17           C
ATOM   2775  O   VAL C  54      -6.391 -40.153 -11.215  1.00 37.57           O
ATOM   2776  CB  VAL C  54      -3.999 -39.768 -13.327  1.00 33.80           C
ATOM   2777  CG1 VAL C  54      -3.702 -41.250 -13.605  1.00 33.43           C
ATOM   2778  CG2 VAL C  54      -3.264 -38.894 -14.333  1.00 33.05           C
ATOM   2779  N   GLU C  55      -6.946 -41.401 -13.026  1.00 34.74           N
ATOM   2780  CA  GLU C  55      -7.657 -42.434 -12.283  1.00 34.37           C
ATOM   2781  C   GLU C  55      -7.025 -43.796 -12.604  1.00 36.49           C
ATOM   2782  O   GLU C  55      -6.736 -44.087 -13.773  1.00 35.16           O
ATOM   2783  CB  GLU C  55      -9.168 -42.407 -12.608  1.00 36.40           C
ATOM   2784  CG  GLU C  55      -9.935 -43.543 -11.948  1.00 52.62           C
ATOM   2785  CD  GLU C  55     -11.450 -43.501 -11.987  1.00 89.22           C
ATOM   2786  OE1 GLU C  55     -12.022 -43.284 -13.079  1.00 91.85           O
ATOM   2787  OE2 GLU C  55     -12.066 -43.765 -10.930  1.00 93.15           O1-
ATOM   2788  N   VAL C  56      -6.774 -44.608 -11.571  1.00 33.06           N
ATOM   2789  CA  VAL C  56      -6.263 -45.975 -11.734  1.00 32.37           C
ATOM   2790  C   VAL C  56      -7.300 -46.894 -11.098  1.00 38.14           C
ATOM   2791  O   VAL C  56      -7.531 -46.797  -9.890  1.00 37.36           O
ATOM   2792  CB  VAL C  56      -4.830 -46.202 -11.180  1.00 35.83           C
ATOM   2793  CG1 VAL C  56      -4.420 -47.675 -11.279  1.00 35.54           C
ATOM   2794  CG2 VAL C  56      -3.813 -45.313 -11.897  1.00 35.51           C
ATOM   2795  N   ASN C  57      -7.955 -47.753 -11.911  1.00 34.91           N
ATOM   2796  CA  ASN C  57      -8.992 -48.687 -11.435  1.00 35.71           C
ATOM   2797  C   ASN C  57      -8.442 -49.984 -10.902  1.00 39.51           C
ATOM   2798  O   ASN C  57      -9.116 -50.651 -10.108  1.00 39.09           O
ATOM   2799  CB  ASN C  57     -10.030 -48.970 -12.513  1.00 38.32           C
ATOM   2800  CG  ASN C  57     -10.848 -47.781 -12.914  1.00 49.98           C
ATOM   2801  OD1 ASN C  57     -10.894 -46.751 -12.240  1.00 44.24           O
ATOM   2802  ND2 ASN C  57     -11.549 -47.917 -14.010  1.00 42.50           N
ATOM   2803  N   GLY C  58      -7.238 -50.339 -11.340  1.00 36.27           N
ATOM   2804  CA  GLY C  58      -6.560 -51.536 -10.870  1.00 37.19           C
ATOM   2805  C   GLY C  58      -5.619 -51.185  -9.739  1.00 42.16           C
ATOM   2806  O   GLY C  58      -5.858 -50.227  -8.996  1.00 42.82           O
ATOM   2807  N   SER C  59      -4.524 -51.919  -9.627  1.00 39.03           N
ATOM   2808  CA  SER C  59      -3.530 -51.624  -8.602  1.00 38.20           C
ATOM   2809  C   SER C  59      -2.528 -50.618  -9.147  1.00 40.95           C
ATOM   2810  O   SER C  59      -2.337 -50.514 -10.365  1.00 37.64           O
ATOM   2811  CB  SER C  59      -2.809 -52.895  -8.163  1.00 41.13           C
ATOM   2812  OG  SER C  59      -2.209 -53.570  -9.256  1.00 51.37           O
ATOM   2813  N   LEU C  60      -1.912 -49.860  -8.238  1.00 38.58           N
ATOM   2814  CA  LEU C  60      -0.852 -48.919  -8.565  1.00 38.77           C
ATOM   2815  C   LEU C  60       0.366 -49.394  -7.784  1.00 43.31           C
ATOM   2816  O   LEU C  60       0.372 -49.342  -6.553  1.00 44.23           O
ATOM   2817  CB  LEU C  60      -1.233 -47.462  -8.246  1.00 38.90           C
ATOM   2818  CG  LEU C  60      -0.127 -46.401  -8.403  1.00 43.48           C
ATOM   2819  CD1 LEU C  60       0.378 -46.306  -9.844  1.00 42.96           C
ATOM   2820  CD2 LEU C  60      -0.615 -45.055  -7.939  1.00 46.08           C
ATOM   2821  N   THR C  61       1.351 -49.956  -8.491  1.00 38.09           N
ATOM   2822  CA  THR C  61       2.530 -50.509  -7.838  1.00 38.09           C
ATOM   2823  C   THR C  61       3.722 -49.576  -7.943  1.00 41.69           C
ATOM   2824  O   THR C  61       4.135 -49.223  -9.043  1.00 40.62           O
ATOM   2825  CB  THR C  61       2.780 -51.956  -8.283  1.00 46.61           C
ATOM   2826  OG1 THR C  61       1.571 -52.695  -8.098  1.00 46.78           O
ATOM   2827  CG2 THR C  61       3.908 -52.630  -7.491  1.00 46.66           C
ATOM   2828  N   LEU C  62       4.295 -49.205  -6.788  1.00 38.58           N
ATOM   2829  CA  LEU C  62       5.456 -48.312  -6.723  1.00 38.37           C
ATOM   2830  C   LEU C  62       6.675 -49.104  -6.248  1.00 42.09           C
ATOM   2831  O   LEU C  62       6.475 -50.225  -5.762  1.00 40.48           O
ATOM   2832  CB  LEU C  62       5.165 -47.112  -5.790  1.00 38.54           C
ATOM   2833  CG  LEU C  62       3.904 -46.291  -6.071  1.00 42.68           C
ATOM   2834  CD1 LEU C  62       3.758 -45.172  -5.073  1.00 43.31           C
ATOM   2835  CD2 LEU C  62       3.904 -45.726  -7.500  1.00 43.97           C
ATOM   2836  N   PRO C  63       7.933 -48.580  -6.367  1.00 40.39           N
ATOM   2837  CA  PRO C  63       9.097 -49.352  -5.891  1.00 40.06           C
ATOM   2838  C   PRO C  63       8.996 -49.592  -4.379  1.00 39.64           C
ATOM   2839  O   PRO C  63       8.534 -48.719  -3.648  1.00 38.11           O
ATOM   2840  CB  PRO C  63      10.300 -48.463  -6.228  1.00 42.35           C
ATOM   2841  CG  PRO C  63       9.790 -47.436  -7.174  1.00 47.10           C
ATOM   2842  CD  PRO C  63       8.347 -47.262  -6.906  1.00 42.64           C
ATOM   2843  N   THR C  64       9.379 -50.787  -3.943  1.00 36.59           N
ATOM   2844  CA  THR C  64       9.278 -51.211  -2.552  1.00 36.50           C
ATOM   2845  C   THR C  64      10.572 -51.855  -2.030  1.00 39.34           C
ATOM   2846  O   THR C  64      11.262 -52.568  -2.765  1.00 39.33           O
ATOM   2847  CB  THR C  64       8.033 -52.114  -2.426  1.00 50.94           C
ATOM   2848  OG1 THR C  64       6.879 -51.383  -2.849  1.00 56.83           O
ATOM   2849  CG2 THR C  64       7.788 -52.576  -1.040  1.00 50.22           C
ATOM   2850  N   LYS C  65      10.885 -51.619  -0.745  1.00 33.21           N
ATOM   2851  CA  LYS C  65      12.020 -52.247  -0.084  1.00 33.14           C
ATOM   2852  C   LYS C  65      11.729 -52.375   1.398  1.00 35.46           C
ATOM   2853  O   LYS C  65      11.141 -51.463   1.982  1.00 34.49           O
ATOM   2854  CB  LYS C  65      13.328 -51.485  -0.318  1.00 35.19           C
ATOM   2855  CG  LYS C  65      14.547 -52.316   0.051  1.00 45.04           C
ATOM   2856  CD  LYS C  65      15.823 -51.592  -0.238  1.00 57.07           C
ATOM   2857  CE  LYS C  65      17.009 -52.493  -0.014  1.00 65.97           C
ATOM   2858  NZ  LYS C  65      18.279 -51.805  -0.346  1.00 72.53           N1+
ATOM   2859  N   SER C  66      12.133 -53.506   1.996  1.00 31.95           N
ATOM   2860  CA  SER C  66      11.921 -53.753   3.408  1.00 31.73           C
ATOM   2861  C   SER C  66      13.220 -53.874   4.184  1.00 35.74           C
ATOM   2862  O   SER C  66      14.264 -54.255   3.640  1.00 34.56           O
ATOM   2863  CB  SER C  66      11.064 -55.001   3.612  1.00 36.06           C
ATOM   2864  OG  SER C  66       9.809 -54.838   2.972  1.00 41.28           O
ATOM   2865  N   TRP C  67      13.136 -53.575   5.477  1.00 32.47           N
ATOM   2866  CA  TRP C  67      14.242 -53.695   6.413  1.00 32.35           C
ATOM   2867  C   TRP C  67      13.659 -53.903   7.779  1.00 34.83           C
ATOM   2868  O   TRP C  67      12.663 -53.271   8.116  1.00 33.18           O
ATOM   2869  CB  TRP C  67      15.139 -52.435   6.426  1.00 31.42           C
ATOM   2870  CG  TRP C  67      16.267 -52.509   7.427  1.00 32.81           C
ATOM   2871  CD1 TRP C  67      17.475 -53.128   7.260  1.00 36.14           C
ATOM   2872  CD2 TRP C  67      16.231 -52.064   8.796  1.00 32.21           C
ATOM   2873  NE1 TRP C  67      18.210 -53.057   8.426  1.00 35.51           N
ATOM   2874  CE2 TRP C  67      17.478 -52.387   9.377  1.00 36.47           C
ATOM   2875  CE3 TRP C  67      15.265 -51.406   9.586  1.00 32.63           C
ATOM   2876  CZ2 TRP C  67      17.785 -52.079  10.712  1.00 35.53           C
ATOM   2877  CZ3 TRP C  67      15.579 -51.079  10.896  1.00 33.51           C
ATOM   2878  CH2 TRP C  67      16.816 -51.426  11.454  1.00 34.64           C
ATOM   2879  N   SER C  68      14.296 -54.753   8.575  1.00 31.25           N
ATOM   2880  CA  SER C  68      13.909 -54.954   9.961  1.00 30.74           C
ATOM   2881  C   SER C  68      15.163 -55.179  10.781  1.00 35.89           C
ATOM   2882  O   SER C  68      16.108 -55.834  10.322  1.00 35.74           O
ATOM   2883  CB  SER C  68      12.936 -56.121  10.104  1.00 33.43           C
ATOM   2884  OG  SER C  68      12.456 -56.222  11.436  1.00 41.99           O
ATOM   2885  N   GLY C  69      15.168 -54.650  11.989  1.00 30.94           N
ATOM   2886  CA  GLY C  69      16.311 -54.833  12.869  1.00 31.14           C
ATOM   2887  C   GLY C  69      16.029 -54.460  14.298  1.00 34.17           C
ATOM   2888  O   GLY C  69      15.092 -53.694  14.584  1.00 33.04           O
ATOM   2889  N   GLU C  70      16.861 -54.978  15.199  1.00 30.54           N
ATOM   2890  CA  GLU C  70      16.717 -54.633  16.604  1.00 29.79           C
ATOM   2891  C   GLU C  70      17.478 -53.333  16.814  1.00 32.50           C
ATOM   2892  O   GLU C  70      18.708 -53.325  16.748  1.00 31.68           O
ATOM   2893  CB  GLU C  70      17.235 -55.747  17.517  1.00 31.07           C
ATOM   2894  CG  GLU C  70      17.106 -55.387  18.988  1.00 36.09           C
ATOM   2895  CD  GLU C  70      17.822 -56.289  19.974  1.00 48.03           C
ATOM   2896  OE1 GLU C  70      17.923 -57.506  19.710  1.00 42.58           O
ATOM   2897  OE2 GLU C  70      18.218 -55.787  21.049  1.00 36.72           O1-
ATOM   2898  N   LEU C  71      16.753 -52.236  17.059  1.00 29.56           N
ATOM   2899  CA  LEU C  71      17.373 -50.924  17.287  1.00 29.33           C
ATOM   2900  C   LEU C  71      18.267 -50.950  18.519  1.00 33.96           C
ATOM   2901  O   LEU C  71      19.366 -50.384  18.506  1.00 33.11           O
ATOM   2902  CB  LEU C  71      16.302 -49.818  17.433  1.00 28.27           C
ATOM   2903  CG  LEU C  71      15.322 -49.660  16.279  1.00 31.56           C
ATOM   2904  CD1 LEU C  71      14.293 -48.538  16.584  1.00 32.11           C
ATOM   2905  CD2 LEU C  71      16.059 -49.327  14.962  1.00 31.53           C
ATOM   2906  N   GLY C  72      17.777 -51.612  19.563  1.00 31.03           N
ATOM   2907  CA  GLY C  72      18.461 -51.764  20.837  1.00 31.61           C
ATOM   2908  C   GLY C  72      17.499 -52.091  21.953  1.00 34.08           C
ATOM   2909  O   GLY C  72      16.294 -51.823  21.845  1.00 31.97           O
ATOM   2910  N   GLY C  73      18.039 -52.679  23.014  1.00 31.97           N
ATOM   2911  CA  GLY C  73      17.284 -53.057  24.201  1.00 31.59           C
ATOM   2912  C   GLY C  73      16.114 -53.995  23.953  1.00 33.81           C
ATOM   2913  O   GLY C  73      15.192 -54.030  24.765  1.00 32.17           O
ATOM   2914  N   GLY C  74      16.157 -54.737  22.841  1.00 31.03           N
ATOM   2915  CA  GLY C  74      15.122 -55.692  22.449  1.00 31.27           C
ATOM   2916  C   GLY C  74      14.037 -55.125  21.554  1.00 31.85           C
ATOM   2917  O   GLY C  74      13.199 -55.871  21.032  1.00 30.90           O
ATOM   2918  N   ILE C  75      14.064 -53.799  21.334  1.00 27.91           N
ATOM   2919  CA  ILE C  75      13.071 -53.150  20.476  1.00 27.44           C
ATOM   2920  C   ILE C  75      13.389 -53.411  19.010  1.00 31.51           C
ATOM   2921  O   ILE C  75      14.484 -53.092  18.539  1.00 32.14           O
ATOM   2922  CB  ILE C  75      12.932 -51.630  20.773  1.00 29.92           C
ATOM   2923  CG1 ILE C  75      12.608 -51.405  22.268  1.00 29.95           C
ATOM   2924  CG2 ILE C  75      11.867 -51.005  19.836  1.00 28.89           C
ATOM   2925  CD1 ILE C  75      12.372 -49.935  22.676  1.00 34.97           C
ATOM   2926  N   ILE C  76      12.403 -53.927  18.283  1.00 28.11           N
ATOM   2927  CA  ILE C  76      12.530 -54.237  16.858  1.00 28.41           C
ATOM   2928  C   ILE C  76      11.755 -53.212  16.038  1.00 31.76           C
ATOM   2929  O   ILE C  76      10.617 -52.879  16.372  1.00 31.76           O
ATOM   2930  CB  ILE C  76      12.055 -55.701  16.568  1.00 31.96           C
ATOM   2931  CG1 ILE C  76      12.933 -56.743  17.311  1.00 32.95           C
ATOM   2932  CG2 ILE C  76      12.003 -55.996  15.056  1.00 33.32           C
ATOM   2933  CD1 ILE C  76      12.362 -58.212  17.299  1.00 39.69           C
ATOM   2934  N   LEU C  77      12.355 -52.717  14.966  1.00 27.01           N
ATOM   2935  CA  LEU C  77      11.638 -51.812  14.077  1.00 26.73           C
ATOM   2936  C   LEU C  77      11.596 -52.451  12.682  1.00 31.70           C
ATOM   2937  O   LEU C  77      12.646 -52.780  12.137  1.00 31.61           O
ATOM   2938  CB  LEU C  77      12.320 -50.439  14.034  1.00 26.40           C
ATOM   2939  CG  LEU C  77      11.628 -49.337  13.208  1.00 29.81           C
ATOM   2940  CD1 LEU C  77      10.240 -48.952  13.780  1.00 29.06           C
ATOM   2941  CD2 LEU C  77      12.505 -48.091  13.147  1.00 29.61           C
ATOM   2942  N   SER C  78      10.385 -52.694  12.153  1.00 27.33           N
ATOM   2943  CA  SER C  78      10.196 -53.286  10.829  1.00 27.46           C
ATOM   2944  C   SER C  78       9.681 -52.216   9.914  1.00 30.78           C
ATOM   2945  O   SER C  78       8.669 -51.558  10.209  1.00 29.14           O
ATOM   2946  CB  SER C  78       9.231 -54.468  10.895  1.00 30.63           C
ATOM   2947  OG  SER C  78       9.786 -55.428  11.781  1.00 37.64           O
ATOM   2948  N   LEU C  79      10.380 -52.041   8.788  1.00 28.22           N
ATOM   2949  CA  LEU C  79      10.069 -50.996   7.826  1.00 27.69           C
ATOM   2950  C   LEU C  79       9.816 -51.508   6.442  1.00 31.69           C
ATOM   2951  O   LEU C  79      10.433 -52.481   6.019  1.00 30.72           O
ATOM   2952  CB  LEU C  79      11.232 -49.985   7.762  1.00 27.21           C
ATOM   2953  CG  LEU C  79      11.738 -49.373   9.075  1.00 30.50           C
ATOM   2954  CD1 LEU C  79      12.941 -48.470   8.812  1.00 30.47           C
ATOM   2955  CD2 LEU C  79      10.648 -48.532   9.740  1.00 30.90           C
ATOM   2956  N   ARG C  80       8.958 -50.796   5.712  1.00 27.40           N
ATOM   2957  CA  ARG C  80       8.729 -51.011   4.289  1.00 27.72           C
ATOM   2958  C   ARG C  80       8.528 -49.668   3.614  1.00 31.47           C
ATOM   2959  O   ARG C  80       7.563 -48.962   3.907  1.00 30.48           O
ATOM   2960  CB  ARG C  80       7.577 -51.972   3.998  1.00 28.35           C
ATOM   2961  CG  ARG C  80       7.395 -52.215   2.502  1.00 34.01           C
ATOM   2962  CD  ARG C  80       6.459 -53.367   2.213  1.00 38.82           C
ATOM   2963  NE  ARG C  80       5.070 -53.028   2.538  1.00 50.06           N
ATOM   2964  CZ  ARG C  80       4.040 -53.851   2.374  1.00 70.16           C
ATOM   2965  NH1 ARG C  80       4.218 -55.063   1.868  1.00 64.03           N1+
ATOM   2966  NH2 ARG C  80       2.814 -53.459   2.713  1.00 49.80           N
ATOM   2967  N   LYS C  81       9.458 -49.325   2.715  1.00 28.70           N
ATOM   2968  CA  LYS C  81       9.429 -48.107   1.924  1.00 29.87           C
ATOM   2969  C   LYS C  81       8.585 -48.391   0.668  1.00 36.24           C
ATOM   2970  O   LYS C  81       8.810 -49.395  -0.009  1.00 35.74           O
ATOM   2971  CB  LYS C  81      10.876 -47.719   1.558  1.00 33.67           C
ATOM   2972  CG  LYS C  81      11.009 -46.474   0.696  1.00 56.90           C
ATOM   2973  CD  LYS C  81      12.422 -46.379   0.121  1.00 73.25           C
ATOM   2974  CE  LYS C  81      12.442 -45.878  -1.306  1.00 93.46           C
ATOM   2975  NZ  LYS C  81      11.873 -46.870  -2.266  1.00106.24           N1+
ATOM   2976  N   LYS C  82       7.600 -47.525   0.391  1.00 33.89           N
ATOM   2977  CA  LYS C  82       6.716 -47.586  -0.778  1.00 35.26           C
ATOM   2978  C   LYS C  82       6.668 -46.157  -1.311  1.00 39.53           C
ATOM   2979  O   LYS C  82       5.978 -45.313  -0.737  1.00 38.38           O
ATOM   2980  CB  LYS C  82       5.310 -48.047  -0.356  1.00 39.43           C
ATOM   2981  CG  LYS C  82       4.858 -49.362  -0.971  1.00 60.26           C
ATOM   2982  CD  LYS C  82       3.391 -49.649  -0.640  1.00 67.10           C
ATOM   2983  CE  LYS C  82       3.217 -50.917   0.165  1.00 76.77           C
ATOM   2984  NZ  LYS C  82       1.909 -50.949   0.881  1.00 84.02           N1+
ATOM   2985  N   GLY C  83       7.440 -45.882  -2.361  1.00 37.67           N
ATOM   2986  CA  GLY C  83       7.549 -44.535  -2.910  1.00 38.24           C
ATOM   2987  C   GLY C  83       8.282 -43.651  -1.917  1.00 40.78           C
ATOM   2988  O   GLY C  83       9.369 -44.015  -1.466  1.00 40.92           O
ATOM   2989  N   THR C  84       7.650 -42.542  -1.495  1.00 36.31           N
ATOM   2990  CA  THR C  84       8.230 -41.597  -0.530  1.00 34.90           C
ATOM   2991  C   THR C  84       7.646 -41.792   0.890  1.00 36.15           C
ATOM   2992  O   THR C  84       7.806 -40.932   1.749  1.00 36.18           O
ATOM   2993  CB  THR C  84       8.130 -40.141  -1.039  1.00 41.54           C
ATOM   2994  OG1 THR C  84       6.766 -39.800  -1.286  1.00 39.85           O
ATOM   2995  CG2 THR C  84       9.004 -39.870  -2.258  1.00 42.76           C
ATOM   2996  N   THR C  85       6.982 -42.927   1.138  1.00 29.97           N
ATOM   2997  CA  THR C  85       6.424 -43.207   2.462  1.00 28.34           C
ATOM   2998  C   THR C  85       7.091 -44.439   3.044  1.00 32.18           C
ATOM   2999  O   THR C  85       7.291 -45.417   2.324  1.00 33.89           O
ATOM   3000  CB  THR C  85       4.888 -43.425   2.350  1.00 32.19           C
ATOM   3001  OG1 THR C  85       4.298 -42.198   1.919  1.00 34.59           O
ATOM   3002  CG2 THR C  85       4.224 -43.860   3.691  1.00 33.65           C
ATOM   3003  N   VAL C  86       7.361 -44.426   4.361  1.00 27.26           N
ATOM   3004  CA  VAL C  86       7.868 -45.611   5.045  1.00 26.76           C
ATOM   3005  C   VAL C  86       6.785 -46.100   5.991  1.00 29.73           C
ATOM   3006  O   VAL C  86       6.347 -45.357   6.866  1.00 28.16           O
ATOM   3007  CB  VAL C  86       9.226 -45.410   5.770  1.00 30.44           C
ATOM   3008  CG1 VAL C  86       9.661 -46.690   6.506  1.00 29.72           C
ATOM   3009  CG2 VAL C  86      10.300 -44.968   4.779  1.00 31.14           C
ATOM   3010  N   GLU C  87       6.364 -47.354   5.812  1.00 26.63           N
ATOM   3011  CA  GLU C  87       5.425 -48.016   6.710  1.00 27.39           C
ATOM   3012  C   GLU C  87       6.254 -48.631   7.816  1.00 29.80           C
ATOM   3013  O   GLU C  87       7.210 -49.370   7.540  1.00 28.86           O
ATOM   3014  CB  GLU C  87       4.624 -49.107   5.992  1.00 28.81           C
ATOM   3015  CG  GLU C  87       3.830 -48.563   4.821  1.00 34.51           C
ATOM   3016  CD  GLU C  87       3.306 -49.597   3.844  1.00 38.85           C
ATOM   3017  OE1 GLU C  87       3.736 -50.770   3.917  1.00 34.68           O
ATOM   3018  OE2 GLU C  87       2.424 -49.238   3.034  1.00 38.03           O1-
ATOM   3019  N   TYR C  88       5.923 -48.327   9.066  1.00 25.67           N
ATOM   3020  CA  TYR C  88       6.688 -48.905  10.170  1.00 26.42           C
ATOM   3021  C   TYR C  88       5.797 -49.727  11.096  1.00 28.36           C
ATOM   3022  O   TYR C  88       4.583 -49.497  11.185  1.00 26.57           O
ATOM   3023  CB  TYR C  88       7.426 -47.820  10.983  1.00 27.34           C
ATOM   3024  CG  TYR C  88       6.497 -46.954  11.808  1.00 26.76           C
ATOM   3025  CD1 TYR C  88       6.096 -47.344  13.087  1.00 27.45           C
ATOM   3026  CD2 TYR C  88       6.078 -45.711  11.346  1.00 27.94           C
ATOM   3027  CE1 TYR C  88       5.187 -46.582  13.819  1.00 27.26           C
ATOM   3028  CE2 TYR C  88       5.241 -44.902  12.109  1.00 28.74           C
ATOM   3029  CZ  TYR C  88       4.794 -45.344  13.344  1.00 30.73           C
ATOM   3030  OH  TYR C  88       3.887 -44.592  14.050  1.00 30.99           O
ATOM   3031  N   SER C  89       6.424 -50.649  11.816  1.00 26.86           N
ATOM   3032  CA  SER C  89       5.787 -51.443  12.839  1.00 27.10           C
ATOM   3033  C   SER C  89       6.806 -51.656  13.949  1.00 29.89           C
ATOM   3034  O   SER C  89       7.905 -52.160  13.696  1.00 29.67           O
ATOM   3035  CB  SER C  89       5.308 -52.772  12.262  1.00 32.74           C
ATOM   3036  OG  SER C  89       4.697 -53.558  13.263  1.00 43.27           O
ATOM   3037  N   ILE C  90       6.466 -51.227  15.168  1.00 25.21           N
ATOM   3038  CA  ILE C  90       7.347 -51.403  16.320  1.00 25.84           C
ATOM   3039  C   ILE C  90       7.055 -52.800  16.896  1.00 29.01           C
ATOM   3040  O   ILE C  90       5.895 -53.167  17.071  1.00 28.53           O
ATOM   3041  CB  ILE C  90       7.147 -50.271  17.382  1.00 28.47           C
ATOM   3042  CG1 ILE C  90       7.497 -48.902  16.784  1.00 28.76           C
ATOM   3043  CG2 ILE C  90       7.962 -50.543  18.661  1.00 28.91           C
ATOM   3044  CD1 ILE C  90       6.867 -47.726  17.540  1.00 32.35           C
ATOM   3045  N   GLY C  91       8.106 -53.557  17.183  1.00 27.58           N
ATOM   3046  CA  GLY C  91       7.947 -54.883  17.755  1.00 28.23           C
ATOM   3047  C   GLY C  91       8.992 -55.185  18.801  1.00 31.89           C
ATOM   3048  O   GLY C  91       9.693 -54.289  19.285  1.00 30.23           O
ATOM   3049  N   GLY C  92       9.121 -56.462  19.099  1.00 30.18           N
ATOM   3050  CA  GLY C  92      10.075 -56.938  20.080  1.00 30.23           C
ATOM   3051  C   GLY C  92       9.561 -56.876  21.502  1.00 34.45           C
ATOM   3052  O   GLY C  92       8.355 -56.833  21.758  1.00 32.21           O
ATOM   3053  N   GLU C  93      10.494 -56.893  22.433  1.00 32.64           N
ATOM   3054  CA  GLU C  93      10.225 -56.908  23.865  1.00 33.22           C
ATOM   3055  C   GLU C  93      11.461 -56.394  24.542  1.00 36.26           C
ATOM   3056  O   GLU C  93      12.574 -56.827  24.206  1.00 36.64           O
ATOM   3057  CB  GLU C  93       9.875 -58.326  24.362  1.00 35.26           C
ATOM   3058  CG  GLU C  93       8.478 -58.372  24.968  1.00 50.85           C
ATOM   3059  CD  GLU C  93       8.348 -59.102  26.289  1.00 80.03           C
ATOM   3060  OE1 GLU C  93       8.096 -60.329  26.264  1.00 98.32           O
ATOM   3061  OE2 GLU C  93       8.453 -58.442  27.349  1.00 68.99           O1-
ATOM   3062  N   ILE C  94      11.279 -55.436  25.458  1.00 32.56           N
ATOM   3063  CA  ILE C  94      12.393 -54.811  26.180  1.00 31.50           C
ATOM   3064  C   ILE C  94      13.149 -55.875  26.963  1.00 37.15           C
ATOM   3065  O   ILE C  94      12.574 -56.543  27.824  1.00 37.52           O
ATOM   3066  CB  ILE C  94      11.989 -53.561  26.994  1.00 33.68           C
ATOM   3067  CG1 ILE C  94      11.387 -52.473  26.055  1.00 32.34           C
ATOM   3068  CG2 ILE C  94      13.209 -53.020  27.797  1.00 33.97           C
ATOM   3069  CD1 ILE C  94      10.839 -51.261  26.782  1.00 37.30           C
ATOM   3070  N   SER C  95      14.422 -56.068  26.602  1.00 34.85           N
ATOM   3071  CA  SER C  95      15.267 -57.132  27.158  1.00 35.02           C
ATOM   3072  C   SER C  95      16.414 -56.664  28.059  1.00 41.41           C
ATOM   3073  O   SER C  95      17.109 -57.496  28.652  1.00 41.37           O
ATOM   3074  CB  SER C  95      15.799 -57.998  26.021  1.00 37.50           C
ATOM   3075  OG  SER C  95      16.550 -57.234  25.095  1.00 40.46           O
ATOM   3076  N   SER C  96      16.642 -55.346  28.128  1.00 37.17           N
ATOM   3077  CA  SER C  96      17.655 -54.705  28.972  1.00 36.74           C
ATOM   3078  C   SER C  96      17.194 -53.281  29.232  1.00 39.34           C
ATOM   3079  O   SER C  96      16.301 -52.811  28.528  1.00 37.80           O
ATOM   3080  CB  SER C  96      19.030 -54.723  28.308  1.00 40.06           C
ATOM   3081  OG  SER C  96      19.043 -54.034  27.069  1.00 44.39           O
ATOM   3082  N   SER C  97      17.787 -52.600  30.230  1.00 35.29           N
ATOM   3083  CA  SER C  97      17.404 -51.241  30.604  1.00 34.26           C
ATOM   3084  C   SER C  97      17.696 -50.234  29.514  1.00 35.09           C
ATOM   3085  O   SER C  97      18.818 -50.153  29.001  1.00 34.32           O
ATOM   3086  CB  SER C  97      18.100 -50.820  31.890  1.00 37.39           C
ATOM   3087  OG  SER C  97      17.786 -51.718  32.944  1.00 41.49           O
ATOM   3088  N   ILE C  98      16.667 -49.480  29.146  1.00 31.80           N
ATOM   3089  CA  ILE C  98      16.788 -48.414  28.160  1.00 30.89           C
ATOM   3090  C   ILE C  98      16.606 -47.121  28.926  1.00 33.90           C
ATOM   3091  O   ILE C  98      15.529 -46.873  29.455  1.00 33.21           O
ATOM   3092  CB  ILE C  98      15.752 -48.551  27.020  1.00 33.09           C
ATOM   3093  CG1 ILE C  98      15.815 -49.968  26.387  1.00 33.09           C
ATOM   3094  CG2 ILE C  98      15.969 -47.429  25.970  1.00 31.96           C
ATOM   3095  CD1 ILE C  98      14.667 -50.251  25.392  1.00 32.37           C
ATOM   3096  N   LEU C  99      17.657 -46.305  29.007  1.00 31.19           N
ATOM   3097  CA  LEU C  99      17.578 -45.050  29.740  1.00 30.04           C
ATOM   3098  C   LEU C  99      16.725 -44.028  29.007  1.00 31.86           C
ATOM   3099  O   LEU C  99      16.686 -44.017  27.771  1.00 30.36           O
ATOM   3100  CB  LEU C  99      18.991 -44.474  29.960  1.00 30.19           C
ATOM   3101  CG  LEU C  99      19.974 -45.360  30.740  1.00 34.06           C
ATOM   3102  CD1 LEU C  99      21.299 -44.608  31.010  1.00 34.08           C
ATOM   3103  CD2 LEU C  99      19.350 -45.858  32.049  1.00 35.01           C
ATOM   3104  N   ALA C 100      16.068 -43.150  29.772  1.00 30.42           N
ATOM   3105  CA  ALA C 100      15.288 -42.042  29.223  1.00 31.30           C
ATOM   3106  C   ALA C 100      16.192 -41.192  28.314  1.00 34.19           C
ATOM   3107  O   ALA C 100      17.346 -40.909  28.666  1.00 32.09           O
ATOM   3108  CB  ALA C 100      14.749 -41.183  30.355  1.00 32.66           C
ATOM   3109  N   ASN C 101      15.699 -40.853  27.099  1.00 32.25           N
ATOM   3110  CA  ASN C 101      16.428 -40.013  26.125  1.00 33.00           C
ATOM   3111  C   ASN C 101      17.676 -40.633  25.490  1.00 35.18           C
ATOM   3112  O   ASN C 101      18.473 -39.923  24.885  1.00 34.96           O
ATOM   3113  CB  ASN C 101      16.752 -38.616  26.736  1.00 38.60           C
ATOM   3114  CG  ASN C 101      15.553 -37.863  27.271  1.00 63.75           C
ATOM   3115  OD1 ASN C 101      14.448 -38.382  27.387  1.00 58.76           O
ATOM   3116  ND2 ASN C 101      15.743 -36.604  27.609  1.00 66.89           N
ATOM   3117  N   SER C 102      17.849 -41.945  25.616  1.00 32.12           N
ATOM   3118  CA  SER C 102      19.035 -42.624  25.127  1.00 31.28           C
ATOM   3119  C   SER C 102      18.968 -43.000  23.668  1.00 34.34           C
ATOM   3120  O   SER C 102      17.898 -43.299  23.145  1.00 32.46           O
ATOM   3121  CB  SER C 102      19.328 -43.866  25.960  1.00 34.23           C
ATOM   3122  OG  SER C 102      18.281 -44.822  25.854  1.00 36.29           O
ATOM   3123  N   ASN C 103      20.141 -43.063  23.039  1.00 31.09           N
ATOM   3124  CA  ASN C 103      20.274 -43.542  21.680  1.00 30.10           C
ATOM   3125  C   ASN C 103      20.179 -45.074  21.716  1.00 33.00           C
ATOM   3126  O   ASN C 103      20.658 -45.705  22.668  1.00 32.69           O
ATOM   3127  CB  ASN C 103      21.635 -43.119  21.105  1.00 31.31           C
ATOM   3128  CG  ASN C 103      21.697 -41.650  20.802  1.00 46.51           C
ATOM   3129  OD1 ASN C 103      20.693 -41.029  20.435  1.00 44.16           O
ATOM   3130  ND2 ASN C 103      22.867 -41.055  20.982  1.00 43.26           N
ATOM   3131  N   LEU C 104      19.579 -45.663  20.669  1.00 30.04           N
ATOM   3132  CA  LEU C 104      19.450 -47.116  20.487  1.00 29.38           C
ATOM   3133  C   LEU C 104      20.564 -47.465  19.511  1.00 34.80           C
ATOM   3134  O   LEU C 104      20.557 -47.008  18.358  1.00 34.32           O
ATOM   3135  CB  LEU C 104      18.044 -47.470  19.950  1.00 29.31           C
ATOM   3136  CG  LEU C 104      16.895 -47.086  20.908  1.00 33.42           C
ATOM   3137  CD1 LEU C 104      15.561 -47.039  20.190  1.00 32.80           C
ATOM   3138  CD2 LEU C 104      16.836 -48.027  22.116  1.00 36.44           C
ATOM   3139  N   VAL C 105      21.583 -48.189  20.020  1.00 32.12           N
ATOM   3140  CA  VAL C 105      22.853 -48.394  19.315  1.00 33.11           C
ATOM   3141  C   VAL C 105      23.171 -49.787  18.784  1.00 36.98           C
ATOM   3142  O   VAL C 105      24.304 -50.011  18.332  1.00 37.34           O
ATOM   3143  CB  VAL C 105      24.050 -47.757  20.087  1.00 37.44           C
ATOM   3144  CG1 VAL C 105      23.824 -46.269  20.366  1.00 37.61           C
ATOM   3145  CG2 VAL C 105      24.341 -48.516  21.380  1.00 37.36           C
ATOM   3146  N   ASN C 106      22.205 -50.723  18.845  1.00 32.58           N
ATOM   3147  CA  ASN C 106      22.414 -52.058  18.291  1.00 32.77           C
ATOM   3148  C   ASN C 106      22.364 -51.994  16.753  1.00 36.29           C
ATOM   3149  O   ASN C 106      23.221 -52.586  16.095  1.00 35.93           O
ATOM   3150  CB  ASN C 106      21.410 -53.076  18.835  1.00 31.80           C
ATOM   3151  CG  ASN C 106      21.680 -54.477  18.364  1.00 43.79           C
ATOM   3152  OD1 ASN C 106      20.920 -55.055  17.575  1.00 38.29           O
ATOM   3153  ND2 ASN C 106      22.801 -55.036  18.803  1.00 35.35           N
ATOM   3154  N   ARG C 107      21.364 -51.278  16.190  1.00 32.10           N
ATOM   3155  CA  ARG C 107      21.230 -51.073  14.747  1.00 32.39           C
ATOM   3156  C   ARG C 107      20.738 -49.681  14.489  1.00 35.80           C
ATOM   3157  O   ARG C 107      19.800 -49.231  15.149  1.00 34.06           O
ATOM   3158  CB  ARG C 107      20.204 -52.025  14.081  1.00 33.91           C
ATOM   3159  CG  ARG C 107      20.511 -53.513  14.111  1.00 42.02           C
ATOM   3160  CD  ARG C 107      21.578 -53.934  13.119  1.00 49.50           C
ATOM   3161  NE  ARG C 107      21.710 -55.389  13.112  1.00 55.25           N
ATOM   3162  CZ  ARG C 107      22.783 -56.049  12.691  1.00 74.67           C
ATOM   3163  NH1 ARG C 107      22.806 -57.375  12.722  1.00 59.53           N1+
ATOM   3164  NH2 ARG C 107      23.843 -55.389  12.239  1.00 67.73           N
ATOM   3165  N   SER C 108      21.300 -49.037  13.463  1.00 32.87           N
ATOM   3166  CA  SER C 108      20.804 -47.756  12.990  1.00 31.98           C
ATOM   3167  C   SER C 108      19.846 -48.064  11.839  1.00 34.67           C
ATOM   3168  O   SER C 108      19.999 -49.093  11.171  1.00 34.78           O
ATOM   3169  CB  SER C 108      21.955 -46.892  12.477  1.00 35.50           C
ATOM   3170  OG  SER C 108      22.694 -46.392  13.576  1.00 38.64           O
ATOM   3171  N   VAL C 109      18.861 -47.182  11.593  1.00 30.63           N
ATOM   3172  CA  VAL C 109      17.983 -47.346  10.436  1.00 29.83           C
ATOM   3173  C   VAL C 109      18.872 -47.046   9.192  1.00 33.89           C
ATOM   3174  O   VAL C 109      19.569 -46.020   9.186  1.00 33.39           O
ATOM   3175  CB  VAL C 109      16.750 -46.400  10.518  1.00 32.33           C
ATOM   3176  CG1 VAL C 109      16.000 -46.322   9.190  1.00 31.65           C
ATOM   3177  CG2 VAL C 109      15.808 -46.837  11.638  1.00 31.81           C
ATOM   3178  N   PRO C 110      18.860 -47.916   8.151  1.00 32.38           N
ATOM   3179  CA  PRO C 110      19.701 -47.664   6.960  1.00 33.29           C
ATOM   3180  C   PRO C 110      19.360 -46.353   6.272  1.00 37.07           C
ATOM   3181  O   PRO C 110      18.200 -45.942   6.275  1.00 35.35           O
ATOM   3182  CB  PRO C 110      19.401 -48.865   6.062  1.00 34.98           C
ATOM   3183  CG  PRO C 110      18.983 -49.947   7.026  1.00 38.66           C
ATOM   3184  CD  PRO C 110      18.128 -49.187   8.006  1.00 33.88           C
ATOM   3185  N   ASN C 111      20.380 -45.685   5.690  1.00 35.00           N
ATOM   3186  CA  ASN C 111      20.220 -44.384   5.041  1.00 35.56           C
ATOM   3187  C   ASN C 111      19.011 -44.250   4.109  1.00 38.06           C
ATOM   3188  O   ASN C 111      18.354 -43.210   4.111  1.00 36.93           O
ATOM   3189  CB  ASN C 111      21.514 -43.977   4.319  1.00 39.67           C
ATOM   3190  CG  ASN C 111      21.502 -42.545   3.837  1.00 64.98           C
ATOM   3191  OD1 ASN C 111      21.244 -41.608   4.599  1.00 58.93           O
ATOM   3192  ND2 ASN C 111      21.750 -42.351   2.549  1.00 62.28           N
ATOM   3193  N   GLU C 112      18.708 -45.297   3.328  1.00 35.95           N
ATOM   3194  CA  GLU C 112      17.596 -45.237   2.377  1.00 36.23           C
ATOM   3195  C   GLU C 112      16.201 -45.176   3.022  1.00 38.69           C
ATOM   3196  O   GLU C 112      15.239 -44.825   2.338  1.00 38.76           O
ATOM   3197  CB  GLU C 112      17.706 -46.313   1.294  1.00 38.07           C
ATOM   3198  CG  GLU C 112      17.357 -47.702   1.781  1.00 48.79           C
ATOM   3199  CD  GLU C 112      17.853 -48.831   0.906  1.00 74.09           C
ATOM   3200  OE1 GLU C 112      17.589 -48.796  -0.318  1.00 65.12           O
ATOM   3201  OE2 GLU C 112      18.490 -49.763   1.451  1.00 71.41           O1-
ATOM   3202  N   PHE C 113      16.115 -45.448   4.342  1.00 33.62           N
ATOM   3203  CA  PHE C 113      14.852 -45.376   5.097  1.00 32.32           C
ATOM   3204  C   PHE C 113      14.848 -44.180   6.046  1.00 35.06           C
ATOM   3205  O   PHE C 113      13.900 -43.999   6.812  1.00 34.63           O
ATOM   3206  CB  PHE C 113      14.623 -46.670   5.900  1.00 33.37           C
ATOM   3207  CG  PHE C 113      14.456 -47.923   5.078  1.00 34.01           C
ATOM   3208  CD1 PHE C 113      15.559 -48.689   4.716  1.00 35.98           C
ATOM   3209  CD2 PHE C 113      13.191 -48.370   4.714  1.00 34.28           C
ATOM   3210  CE1 PHE C 113      15.406 -49.844   3.937  1.00 36.46           C
ATOM   3211  CE2 PHE C 113      13.035 -49.541   3.959  1.00 36.92           C
ATOM   3212  CZ  PHE C 113      14.143 -50.271   3.577  1.00 35.36           C
ATOM   3213  N   CYS C 114      15.907 -43.374   6.012  1.00 32.01           N
ATOM   3214  CA  CYS C 114      16.034 -42.224   6.895  1.00 30.85           C
ATOM   3215  C   CYS C 114      15.276 -41.013   6.415  1.00 33.63           C
ATOM   3216  O   CYS C 114      15.384 -40.657   5.235  1.00 33.19           O
ATOM   3217  CB  CYS C 114      17.499 -41.906   7.146  1.00 31.61           C
ATOM   3218  SG  CYS C 114      18.317 -43.109   8.213  1.00 35.54           S
ATOM   3219  N   PRO C 115      14.511 -40.355   7.314  1.00 29.61           N
ATOM   3220  CA  PRO C 115      13.763 -39.159   6.903  1.00 30.08           C
ATOM   3221  C   PRO C 115      14.641 -37.922   6.793  1.00 36.22           C
ATOM   3222  O   PRO C 115      15.794 -37.941   7.230  1.00 35.76           O
ATOM   3223  CB  PRO C 115      12.746 -38.993   8.026  1.00 31.58           C
ATOM   3224  CG  PRO C 115      13.495 -39.497   9.252  1.00 34.84           C
ATOM   3225  CD  PRO C 115      14.299 -40.662   8.752  1.00 30.81           C
ATOM   3226  N   ARG C 116      14.080 -36.845   6.224  1.00 35.46           N
ATOM   3227  CA  ARG C 116      14.756 -35.558   6.048  1.00 36.73           C
ATOM   3228  C   ARG C 116      14.937 -34.916   7.422  1.00 41.11           C
ATOM   3229  O   ARG C 116      16.018 -34.410   7.734  1.00 41.10           O
ATOM   3230  CB  ARG C 116      13.893 -34.649   5.147  1.00 39.04           C
ATOM   3231  CG  ARG C 116      14.483 -33.267   4.874  1.00 50.62           C
ATOM   3232  CD  ARG C 116      13.407 -32.274   4.471  1.00 62.40           C
ATOM   3233  NE  ARG C 116      12.889 -32.538   3.129  1.00 78.33           N
ATOM   3234  CZ  ARG C 116      11.756 -32.038   2.645  1.00 98.18           C
ATOM   3235  NH1 ARG C 116      10.994 -31.252   3.397  1.00 91.25           N1+
ATOM   3236  NH2 ARG C 116      11.369 -32.331   1.412  1.00 83.81           N
ATOM   3237  N   ASN C 117      13.860 -34.931   8.226  1.00 37.62           N
ATOM   3238  CA  ASN C 117      13.783 -34.352   9.567  1.00 36.81           C
ATOM   3239  C   ASN C 117      13.358 -35.429  10.546  1.00 37.81           C
ATOM   3240  O   ASN C 117      12.727 -36.402  10.141  1.00 36.03           O
ATOM   3241  CB  ASN C 117      12.729 -33.233   9.587  1.00 38.48           C
ATOM   3242  CG  ASN C 117      13.033 -32.093   8.638  1.00 61.21           C
ATOM   3243  OD1 ASN C 117      14.142 -31.553   8.598  1.00 56.50           O
ATOM   3244  ND2 ASN C 117      12.047 -31.706   7.854  1.00 52.41           N
ATOM   3245  N   ARG C 118      13.661 -35.226  11.834  1.00 33.80           N
ATOM   3246  CA  ARG C 118      13.329 -36.121  12.929  1.00 33.27           C
ATOM   3247  C   ARG C 118      11.848 -36.490  12.891  1.00 33.66           C
ATOM   3248  O   ARG C 118      10.996 -35.599  12.829  1.00 31.97           O
ATOM   3249  CB  ARG C 118      13.619 -35.397  14.253  1.00 35.75           C
ATOM   3250  CG  ARG C 118      14.265 -36.233  15.318  1.00 47.31           C
ATOM   3251  CD  ARG C 118      14.967 -35.329  16.325  1.00 38.39           C
ATOM   3252  NE  ARG C 118      16.372 -35.697  16.491  1.00 43.08           N
ATOM   3253  CZ  ARG C 118      16.805 -36.603  17.361  1.00 55.32           C
ATOM   3254  NH1 ARG C 118      15.948 -37.227  18.162  1.00 35.83           N1+
ATOM   3255  NH2 ARG C 118      18.098 -36.886  17.445  1.00 46.21           N
ATOM   3256  N   CYS C 119      11.560 -37.793  12.875  1.00 28.30           N
ATOM   3257  CA  CYS C 119      10.193 -38.305  12.934  1.00 28.72           C
ATOM   3258  C   CYS C 119       9.976 -38.986  14.272  1.00 31.04           C
ATOM   3259  O   CYS C 119      10.805 -39.802  14.675  1.00 31.91           O
ATOM   3260  CB  CYS C 119       9.915 -39.240  11.770  1.00 29.56           C
ATOM   3261  SG  CYS C 119       9.867 -38.388  10.180  1.00 33.84           S
ATOM   3262  N   SER C 120       8.872 -38.664  14.956  1.00 26.82           N
ATOM   3263  CA  SER C 120       8.572 -39.216  16.275  1.00 25.08           C
ATOM   3264  C   SER C 120       7.512 -40.299  16.130  1.00 27.49           C
ATOM   3265  O   SER C 120       6.354 -39.996  15.849  1.00 27.54           O
ATOM   3266  CB  SER C 120       8.095 -38.100  17.206  1.00 28.68           C
ATOM   3267  OG  SER C 120       9.130 -37.139  17.345  1.00 27.43           O
ATOM   3268  N   LEU C 121       7.907 -41.563  16.332  1.00 24.10           N
ATOM   3269  CA  LEU C 121       6.993 -42.697  16.165  1.00 23.93           C
ATOM   3270  C   LEU C 121       6.372 -43.060  17.512  1.00 26.50           C
ATOM   3271  O   LEU C 121       7.057 -43.545  18.405  1.00 24.65           O
ATOM   3272  CB  LEU C 121       7.748 -43.906  15.559  1.00 24.41           C
ATOM   3273  CG  LEU C 121       8.644 -43.659  14.308  1.00 30.07           C
ATOM   3274  CD1 LEU C 121       8.984 -44.991  13.643  1.00 30.79           C
ATOM   3275  CD2 LEU C 121       7.991 -42.723  13.262  1.00 35.47           C
ATOM   3276  N   VAL C 122       5.071 -42.798  17.654  1.00 23.40           N
ATOM   3277  CA  VAL C 122       4.380 -43.043  18.925  1.00 23.30           C
ATOM   3278  C   VAL C 122       4.029 -44.517  19.044  1.00 29.24           C
ATOM   3279  O   VAL C 122       3.463 -45.109  18.119  1.00 27.72           O
ATOM   3280  CB  VAL C 122       3.120 -42.140  19.063  1.00 26.59           C
ATOM   3281  CG1 VAL C 122       2.385 -42.408  20.392  1.00 27.12           C
ATOM   3282  CG2 VAL C 122       3.503 -40.659  18.949  1.00 27.02           C
ATOM   3283  N   GLY C 123       4.294 -45.062  20.216  1.00 25.06           N
ATOM   3284  CA  GLY C 123       3.990 -46.449  20.508  1.00 23.91           C
ATOM   3285  C   GLY C 123       3.299 -46.620  21.843  1.00 27.30           C
ATOM   3286  O   GLY C 123       3.158 -45.673  22.620  1.00 26.26           O
ATOM   3287  N   HIS C 124       2.879 -47.843  22.120  1.00 23.43           N
ATOM   3288  CA  HIS C 124       2.173 -48.166  23.352  1.00 23.58           C
ATOM   3289  C   HIS C 124       2.700 -49.490  23.912  1.00 26.56           C
ATOM   3290  O   HIS C 124       3.069 -50.385  23.150  1.00 26.62           O
ATOM   3291  CB  HIS C 124       0.655 -48.270  23.074  1.00 24.13           C
ATOM   3292  CG  HIS C 124      -0.133 -48.790  24.240  1.00 26.28           C
ATOM   3293  ND1 HIS C 124      -0.653 -50.074  24.246  1.00 27.57           N
ATOM   3294  CD2 HIS C 124      -0.419 -48.200  25.425  1.00 27.28           C
ATOM   3295  CE1 HIS C 124      -1.258 -50.218  25.419  1.00 27.61           C
ATOM   3296  NE2 HIS C 124      -1.135 -49.120  26.163  1.00 28.04           N
ATOM   3297  N   MET C 125       2.696 -49.614  25.242  1.00 23.51           N
ATOM   3298  CA  MET C 125       3.179 -50.804  25.941  1.00 24.34           C
ATOM   3299  C   MET C 125       1.993 -51.693  26.277  1.00 28.77           C
ATOM   3300  O   MET C 125       1.050 -51.236  26.913  1.00 27.88           O
ATOM   3301  CB  MET C 125       3.931 -50.403  27.233  1.00 26.78           C
ATOM   3302  CG  MET C 125       5.102 -49.427  26.999  1.00 29.54           C
ATOM   3303  SD  MET C 125       6.442 -50.134  25.999  1.00 32.46           S
ATOM   3304  CE  MET C 125       7.148 -51.229  27.149  1.00 30.75           C
ATOM   3305  N   VAL C 126       2.039 -52.967  25.867  1.00 26.04           N
ATOM   3306  CA  VAL C 126       0.961 -53.913  26.182  1.00 25.96           C
ATOM   3307  C   VAL C 126       0.610 -53.919  27.686  1.00 30.25           C
ATOM   3308  O   VAL C 126       1.510 -53.887  28.529  1.00 30.33           O
ATOM   3309  CB  VAL C 126       1.347 -55.351  25.699  1.00 29.55           C
ATOM   3310  CG1 VAL C 126       0.390 -56.432  26.235  1.00 29.60           C
ATOM   3311  CG2 VAL C 126       1.449 -55.422  24.178  1.00 29.34           C
ATOM   3312  N   GLY C 127      -0.689 -53.995  27.972  1.00 28.84           N
ATOM   3313  CA  GLY C 127      -1.231 -54.256  29.306  1.00 29.09           C
ATOM   3314  C   GLY C 127      -1.456 -53.114  30.265  1.00 33.56           C
ATOM   3315  O   GLY C 127      -1.854 -53.339  31.410  1.00 34.31           O
ATOM   3316  N   GLY C 128      -1.184 -51.906  29.825  1.00 29.39           N
ATOM   3317  CA  GLY C 128      -1.397 -50.726  30.646  1.00 28.79           C
ATOM   3318  C   GLY C 128      -1.752 -49.548  29.774  1.00 29.49           C
ATOM   3319  O   GLY C 128      -2.094 -49.723  28.597  1.00 28.51           O
ATOM   3320  N   TRP C 129      -1.615 -48.345  30.330  1.00 26.75           N
ATOM   3321  CA  TRP C 129      -1.954 -47.107  29.628  1.00 26.73           C
ATOM   3322  C   TRP C 129      -0.706 -46.351  29.129  1.00 28.64           C
ATOM   3323  O   TRP C 129      -0.799 -45.160  28.798  1.00 27.80           O
ATOM   3324  CB  TRP C 129      -2.735 -46.190  30.612  1.00 25.68           C
ATOM   3325  CG  TRP C 129      -4.091 -46.666  31.057  1.00 26.83           C
ATOM   3326  CD1 TRP C 129      -4.514 -46.793  32.347  1.00 29.82           C
ATOM   3327  CD2 TRP C 129      -5.245 -46.886  30.231  1.00 26.49           C
ATOM   3328  NE1 TRP C 129      -5.843 -47.155  32.377  1.00 30.55           N
ATOM   3329  CE2 TRP C 129      -6.324 -47.199  31.093  1.00 31.12           C
ATOM   3330  CE3 TRP C 129      -5.467 -46.895  28.835  1.00 26.65           C
ATOM   3331  CZ2 TRP C 129      -7.594 -47.548  30.615  1.00 30.22           C
ATOM   3332  CZ3 TRP C 129      -6.741 -47.215  28.367  1.00 27.90           C
ATOM   3333  CH2 TRP C 129      -7.789 -47.517  29.253  1.00 28.94           C
ATOM   3334  N   ASN C 130       0.477 -47.010  29.138  1.00 25.68           N
ATOM   3335  CA  ASN C 130       1.727 -46.312  28.866  1.00 24.53           C
ATOM   3336  C   ASN C 130       2.059 -46.126  27.406  1.00 27.99           C
ATOM   3337  O   ASN C 130       2.133 -47.121  26.680  1.00 27.92           O
ATOM   3338  CB  ASN C 130       2.893 -47.043  29.549  1.00 25.86           C
ATOM   3339  CG  ASN C 130       2.814 -47.026  31.052  1.00 35.14           C
ATOM   3340  OD1 ASN C 130       2.079 -46.236  31.662  1.00 31.92           O
ATOM   3341  ND2 ASN C 130       3.569 -47.902  31.665  1.00 32.74           N
ATOM   3342  N   ALA C 131       2.419 -44.877  27.024  1.00 25.28           N
ATOM   3343  CA  ALA C 131       2.883 -44.575  25.676  1.00 24.71           C
ATOM   3344  C   ALA C 131       4.322 -44.129  25.702  1.00 27.51           C
ATOM   3345  O   ALA C 131       4.805 -43.605  26.702  1.00 26.29           O
ATOM   3346  CB  ALA C 131       2.052 -43.465  25.058  1.00 25.40           C
ATOM   3347  N   PHE C 132       4.982 -44.241  24.561  1.00 23.55           N
ATOM   3348  CA  PHE C 132       6.341 -43.742  24.393  1.00 22.91           C
ATOM   3349  C   PHE C 132       6.431 -43.229  22.954  1.00 26.42           C
ATOM   3350  O   PHE C 132       5.480 -43.345  22.182  1.00 26.04           O
ATOM   3351  CB  PHE C 132       7.348 -44.910  24.611  1.00 24.30           C
ATOM   3352  CG  PHE C 132       7.209 -46.065  23.629  1.00 24.88           C
ATOM   3353  CD1 PHE C 132       7.828 -46.015  22.377  1.00 26.89           C
ATOM   3354  CD2 PHE C 132       6.343 -47.124  23.893  1.00 26.54           C
ATOM   3355  CE1 PHE C 132       7.655 -47.044  21.449  1.00 27.72           C
ATOM   3356  CE2 PHE C 132       6.175 -48.158  22.965  1.00 29.18           C
ATOM   3357  CZ  PHE C 132       6.830 -48.110  21.751  1.00 27.12           C
ATOM   3358  N   HIS C 133       7.575 -42.690  22.586  1.00 23.85           N
ATOM   3359  CA  HIS C 133       7.882 -42.438  21.194  1.00 23.29           C
ATOM   3360  C   HIS C 133       9.353 -42.707  20.970  1.00 27.55           C
ATOM   3361  O   HIS C 133      10.139 -42.641  21.914  1.00 27.18           O
ATOM   3362  CB  HIS C 133       7.404 -41.078  20.640  1.00 23.53           C
ATOM   3363  CG  HIS C 133       8.176 -39.879  21.102  1.00 26.07           C
ATOM   3364  ND1 HIS C 133       9.226 -39.354  20.351  1.00 28.63           N
ATOM   3365  CD2 HIS C 133       7.977 -39.092  22.181  1.00 25.82           C
ATOM   3366  CE1 HIS C 133       9.613 -38.262  20.994  1.00 26.39           C
ATOM   3367  NE2 HIS C 133       8.890 -38.061  22.095  1.00 26.99           N
ATOM   3368  N   ILE C 134       9.692 -43.120  19.756  1.00 24.68           N
ATOM   3369  CA  ILE C 134      11.062 -43.359  19.308  1.00 24.28           C
ATOM   3370  C   ILE C 134      11.290 -42.372  18.177  1.00 27.99           C
ATOM   3371  O   ILE C 134      10.468 -42.303  17.267  1.00 26.03           O
ATOM   3372  CB  ILE C 134      11.287 -44.814  18.835  1.00 26.84           C
ATOM   3373  CG1 ILE C 134      11.205 -45.792  20.027  1.00 27.68           C
ATOM   3374  CG2 ILE C 134      12.645 -44.956  18.038  1.00 27.17           C
ATOM   3375  CD1 ILE C 134      11.057 -47.237  19.564  1.00 30.72           C
ATOM   3376  N   ASP C 135      12.362 -41.565  18.256  1.00 26.20           N
ATOM   3377  CA  ASP C 135      12.686 -40.655  17.176  1.00 26.42           C
ATOM   3378  C   ASP C 135      13.584 -41.326  16.196  1.00 30.48           C
ATOM   3379  O   ASP C 135      14.541 -41.996  16.597  1.00 30.23           O
ATOM   3380  CB  ASP C 135      13.411 -39.397  17.698  1.00 27.73           C
ATOM   3381  CG  ASP C 135      12.501 -38.277  18.147  1.00 31.89           C
ATOM   3382  OD1 ASP C 135      11.260 -38.487  18.175  1.00 30.28           O
ATOM   3383  OD2 ASP C 135      13.016 -37.173  18.422  1.00 32.84           O1-
ATOM   3384  N   ILE C 136      13.307 -41.113  14.906  1.00 27.11           N
ATOM   3385  CA  ILE C 136      14.199 -41.515  13.837  1.00 27.31           C
ATOM   3386  C   ILE C 136      14.752 -40.200  13.256  1.00 31.17           C
ATOM   3387  O   ILE C 136      14.036 -39.522  12.513  1.00 30.28           O
ATOM   3388  CB  ILE C 136      13.603 -42.406  12.710  1.00 31.21           C
ATOM   3389  CG1 ILE C 136      12.845 -43.622  13.265  1.00 32.64           C
ATOM   3390  CG2 ILE C 136      14.743 -42.845  11.745  1.00 32.65           C
ATOM   3391  CD1 ILE C 136      12.158 -44.435  12.161  1.00 37.10           C
ATOM   3392  N   PRO C 137      16.012 -39.822  13.551  1.00 30.27           N
ATOM   3393  CA  PRO C 137      16.580 -38.620  12.904  1.00 30.57           C
ATOM   3394  C   PRO C 137      17.127 -38.973  11.519  1.00 33.70           C
ATOM   3395  O   PRO C 137      17.166 -40.149  11.153  1.00 32.08           O
ATOM   3396  CB  PRO C 137      17.723 -38.227  13.845  1.00 32.77           C
ATOM   3397  CG  PRO C 137      18.184 -39.534  14.414  1.00 37.03           C
ATOM   3398  CD  PRO C 137      17.010 -40.496  14.408  1.00 32.07           C
ATOM   3399  N   SER C 138      17.617 -37.962  10.762  1.00 31.60           N
ATOM   3400  CA  SER C 138      18.208 -38.199   9.440  1.00 31.82           C
ATOM   3401  C   SER C 138      19.398 -39.159   9.482  1.00 36.38           C
ATOM   3402  O   SER C 138      19.625 -39.877   8.512  1.00 36.47           O
ATOM   3403  CB  SER C 138      18.592 -36.884   8.757  1.00 35.58           C
ATOM   3404  OG  SER C 138      19.532 -36.170   9.539  1.00 46.20           O
ATOM   3405  N   SER C 139      20.105 -39.231  10.632  1.00 34.43           N
ATOM   3406  CA  SER C 139      21.243 -40.128  10.830  1.00 34.71           C
ATOM   3407  C   SER C 139      20.839 -41.610  10.976  1.00 38.01           C
ATOM   3408  O   SER C 139      21.692 -42.494  10.872  1.00 38.37           O
ATOM   3409  CB  SER C 139      22.035 -39.706  12.065  1.00 38.02           C
ATOM   3410  OG  SER C 139      21.309 -40.032  13.241  1.00 39.43           O
ATOM   3411  N   GLY C 140      19.574 -41.869  11.292  1.00 32.30           N
ATOM   3412  CA  GLY C 140      19.114 -43.236  11.529  1.00 31.50           C
ATOM   3413  C   GLY C 140      19.452 -43.788  12.905  1.00 32.97           C
ATOM   3414  O   GLY C 140      19.174 -44.957  13.188  1.00 32.38           O
ATOM   3415  N   VAL C 141      20.065 -42.964  13.764  1.00 30.20           N
ATOM   3416  CA  VAL C 141      20.422 -43.348  15.145  1.00 29.93           C
ATOM   3417  C   VAL C 141      19.196 -43.022  15.983  1.00 31.29           C
ATOM   3418  O   VAL C 141      19.005 -41.877  16.406  1.00 30.77           O
ATOM   3419  CB  VAL C 141      21.719 -42.648  15.649  1.00 34.90           C
ATOM   3420  CG1 VAL C 141      22.020 -43.029  17.104  1.00 35.41           C
ATOM   3421  CG2 VAL C 141      22.904 -43.001  14.748  1.00 34.72           C
ATOM   3422  N   CYS C 142      18.339 -44.027  16.171  1.00 28.47           N
ATOM   3423  CA  CYS C 142      17.077 -43.852  16.871  1.00 27.96           C
ATOM   3424  C   CYS C 142      17.232 -43.524  18.341  1.00 32.31           C
ATOM   3425  O   CYS C 142      18.238 -43.885  18.948  1.00 32.39           O
ATOM   3426  CB  CYS C 142      16.143 -45.031  16.624  1.00 27.78           C
ATOM   3427  SG  CYS C 142      15.756 -45.284  14.876  1.00 31.53           S
ATOM   3428  N   GLN C 143      16.275 -42.769  18.892  1.00 28.50           N
ATOM   3429  CA  GLN C 143      16.324 -42.332  20.278  1.00 27.98           C
ATOM   3430  C   GLN C 143      15.021 -42.690  20.987  1.00 31.24           C
ATOM   3431  O   GLN C 143      13.943 -42.432  20.456  1.00 30.11           O
ATOM   3432  CB  GLN C 143      16.545 -40.810  20.320  1.00 29.40           C
ATOM   3433  CG  GLN C 143      17.229 -40.290  21.560  1.00 39.74           C
ATOM   3434  CD  GLN C 143      17.736 -38.876  21.381  1.00 47.84           C
ATOM   3435  OE1 GLN C 143      17.635 -38.256  20.297  1.00 35.85           O
ATOM   3436  NE2 GLN C 143      18.237 -38.314  22.476  1.00 44.70           N
ATOM   3437  N   TRP C 144      15.140 -43.235  22.204  1.00 28.82           N
ATOM   3438  CA  TRP C 144      14.007 -43.615  23.043  1.00 27.60           C
ATOM   3439  C   TRP C 144      13.575 -42.416  23.866  1.00 31.46           C
ATOM   3440  O   TRP C 144      14.381 -41.876  24.627  1.00 30.03           O
ATOM   3441  CB  TRP C 144      14.420 -44.766  23.967  1.00 26.94           C
ATOM   3442  CG  TRP C 144      13.435 -45.076  25.058  1.00 26.98           C
ATOM   3443  CD1 TRP C 144      13.527 -44.722  26.372  1.00 29.73           C
ATOM   3444  CD2 TRP C 144      12.281 -45.915  24.948  1.00 26.47           C
ATOM   3445  NE1 TRP C 144      12.469 -45.242  27.078  1.00 28.65           N
ATOM   3446  CE2 TRP C 144      11.679 -45.969  26.225  1.00 29.63           C
ATOM   3447  CE3 TRP C 144      11.669 -46.595  23.881  1.00 27.56           C
ATOM   3448  CZ2 TRP C 144      10.524 -46.718  26.478  1.00 28.88           C
ATOM   3449  CZ3 TRP C 144      10.497 -47.306  24.127  1.00 28.14           C
ATOM   3450  CH2 TRP C 144       9.956 -47.384  25.418  1.00 28.67           C
ATOM   3451  N   PHE C 145      12.297 -42.014  23.738  1.00 27.38           N
ATOM   3452  CA  PHE C 145      11.762 -40.887  24.496  1.00 26.69           C
ATOM   3453  C   PHE C 145      10.732 -41.221  25.555  1.00 29.26           C
ATOM   3454  O   PHE C 145      10.029 -40.337  26.052  1.00 28.66           O
ATOM   3455  CB  PHE C 145      11.369 -39.705  23.601  1.00 27.61           C
ATOM   3456  CG  PHE C 145      12.566 -38.911  23.116  1.00 28.65           C
ATOM   3457  CD1 PHE C 145      13.344 -38.177  24.008  1.00 32.85           C
ATOM   3458  CD2 PHE C 145      12.964 -38.968  21.786  1.00 29.67           C
ATOM   3459  CE1 PHE C 145      14.466 -37.461  23.563  1.00 33.21           C
ATOM   3460  CE2 PHE C 145      14.078 -38.245  21.339  1.00 32.47           C
ATOM   3461  CZ  PHE C 145      14.804 -37.477  22.228  1.00 31.72           C
ATOM   3462  N   GLY C 146      10.686 -42.486  25.947  1.00 26.12           N
ATOM   3463  CA  GLY C 146       9.899 -42.888  27.101  1.00 25.98           C
ATOM   3464  C   GLY C 146      10.781 -42.637  28.324  1.00 29.92           C
ATOM   3465  O   GLY C 146      11.881 -42.087  28.193  1.00 30.86           O
ATOM   3466  N   PRO C 147      10.341 -43.018  29.535  1.00 26.84           N
ATOM   3467  CA  PRO C 147      11.229 -42.883  30.699  1.00 27.85           C
ATOM   3468  C   PRO C 147      12.185 -44.083  30.728  1.00 31.73           C
ATOM   3469  O   PRO C 147      12.085 -44.974  29.877  1.00 29.93           O
ATOM   3470  CB  PRO C 147      10.243 -42.910  31.874  1.00 29.72           C
ATOM   3471  CG  PRO C 147       9.163 -43.883  31.424  1.00 32.70           C
ATOM   3472  CD  PRO C 147       9.089 -43.731  29.882  1.00 28.13           C
ATOM   3473  N   THR C 148      13.070 -44.157  31.731  1.00 30.31           N
ATOM   3474  CA  THR C 148      13.910 -45.345  31.869  1.00 29.46           C
ATOM   3475  C   THR C 148      12.988 -46.572  32.031  1.00 32.44           C
ATOM   3476  O   THR C 148      12.054 -46.545  32.840  1.00 32.94           O
ATOM   3477  CB  THR C 148      14.910 -45.161  33.006  1.00 31.67           C
ATOM   3478  OG1 THR C 148      15.767 -44.086  32.627  1.00 31.24           O
ATOM   3479  CG2 THR C 148      15.755 -46.432  33.253  1.00 31.86           C
ATOM   3480  N   ALA C 149      13.218 -47.611  31.224  1.00 29.65           N
ATOM   3481  CA  ALA C 149      12.384 -48.820  31.213  1.00 30.59           C
ATOM   3482  C   ALA C 149      13.223 -50.066  31.014  1.00 34.40           C
ATOM   3483  O   ALA C 149      14.164 -50.049  30.225  1.00 33.87           O
ATOM   3484  CB  ALA C 149      11.331 -48.718  30.119  1.00 31.66           C
ATOM   3485  N   SER C 150      12.886 -51.151  31.723  1.00 32.74           N
ATOM   3486  CA  SER C 150      13.666 -52.390  31.646  1.00 32.80           C
ATOM   3487  C   SER C 150      12.870 -53.606  31.238  1.00 35.25           C
ATOM   3488  O   SER C 150      13.432 -54.704  31.173  1.00 35.20           O
ATOM   3489  CB  SER C 150      14.389 -52.646  32.965  1.00 37.88           C
ATOM   3490  OG  SER C 150      15.247 -51.553  33.247  1.00 43.27           O
ATOM   3491  N   SER C 151      11.577 -53.424  30.945  1.00 31.17           N
ATOM   3492  CA  SER C 151      10.707 -54.530  30.538  1.00 30.97           C
ATOM   3493  C   SER C 151       9.503 -53.992  29.774  1.00 32.57           C
ATOM   3494  O   SER C 151       9.240 -52.785  29.771  1.00 31.86           O
ATOM   3495  CB  SER C 151      10.235 -55.331  31.758  1.00 32.69           C
ATOM   3496  OG  SER C 151       9.279 -54.605  32.513  1.00 37.52           O
ATOM   3497  N   GLY C 152       8.779 -54.897  29.143  1.00 30.35           N
ATOM   3498  CA  GLY C 152       7.555 -54.534  28.454  1.00 30.96           C
ATOM   3499  C   GLY C 152       7.561 -54.849  26.980  1.00 32.31           C
ATOM   3500  O   GLY C 152       8.603 -55.149  26.401  1.00 32.11           O
ATOM   3501  N   THR C 153       6.371 -54.806  26.391  1.00 27.80           N
ATOM   3502  CA  THR C 153       6.132 -55.163  25.000  1.00 27.54           C
ATOM   3503  C   THR C 153       5.705 -53.927  24.223  1.00 28.92           C
ATOM   3504  O   THR C 153       4.533 -53.530  24.301  1.00 27.93           O
ATOM   3505  CB  THR C 153       5.097 -56.300  24.951  1.00 33.72           C
ATOM   3506  OG1 THR C 153       5.511 -57.342  25.840  1.00 33.27           O
ATOM   3507  CG2 THR C 153       4.915 -56.850  23.559  1.00 30.67           C
ATOM   3508  N   PRO C 154       6.649 -53.328  23.456  1.00 26.75           N
ATOM   3509  CA  PRO C 154       6.332 -52.102  22.699  1.00 25.96           C
ATOM   3510  C   PRO C 154       5.713 -52.387  21.333  1.00 29.61           C
ATOM   3511  O   PRO C 154       6.155 -53.298  20.625  1.00 27.43           O
ATOM   3512  CB  PRO C 154       7.697 -51.418  22.579  1.00 27.38           C
ATOM   3513  CG  PRO C 154       8.672 -52.534  22.555  1.00 30.74           C
ATOM   3514  CD  PRO C 154       8.080 -53.693  23.317  1.00 27.54           C
ATOM   3515  N   ARG C 155       4.662 -51.629  20.974  1.00 25.67           N
ATOM   3516  CA  ARG C 155       3.937 -51.807  19.707  1.00 25.93           C
ATOM   3517  C   ARG C 155       3.505 -50.485  19.108  1.00 28.11           C
ATOM   3518  O   ARG C 155       3.331 -49.503  19.830  1.00 28.27           O
ATOM   3519  CB  ARG C 155       2.669 -52.677  19.943  1.00 25.32           C
ATOM   3520  CG  ARG C 155       2.945 -54.121  20.402  1.00 28.28           C
ATOM   3521  CD  ARG C 155       3.551 -54.947  19.271  1.00 32.69           C
ATOM   3522  NE  ARG C 155       3.749 -56.351  19.655  1.00 31.67           N
ATOM   3523  CZ  ARG C 155       4.874 -56.852  20.152  1.00 33.89           C
ATOM   3524  NH1 ARG C 155       5.911 -56.061  20.394  1.00 31.00           N1+
ATOM   3525  NH2 ARG C 155       4.966 -58.149  20.421  1.00 32.87           N
ATOM   3526  N   GLY C 156       3.257 -50.490  17.805  1.00 24.20           N
ATOM   3527  CA  GLY C 156       2.767 -49.318  17.107  1.00 24.68           C
ATOM   3528  C   GLY C 156       3.044 -49.374  15.625  1.00 28.05           C
ATOM   3529  O   GLY C 156       4.192 -49.575  15.208  1.00 27.33           O
ATOM   3530  N   THR C 157       1.984 -49.184  14.840  1.00 24.00           N
ATOM   3531  CA  THR C 157       2.016 -49.227  13.370  1.00 23.51           C
ATOM   3532  C   THR C 157       1.639 -47.857  12.816  1.00 28.29           C
ATOM   3533  O   THR C 157       0.626 -47.284  13.220  1.00 28.16           O
ATOM   3534  CB  THR C 157       1.050 -50.329  12.860  1.00 29.33           C
ATOM   3535  OG1 THR C 157       1.438 -51.598  13.415  1.00 28.43           O
ATOM   3536  CG2 THR C 157       1.003 -50.418  11.309  1.00 33.01           C
ATOM   3537  N   GLY C 158       2.381 -47.390  11.829  1.00 24.67           N
ATOM   3538  CA  GLY C 158       2.086 -46.112  11.206  1.00 25.36           C
ATOM   3539  C   GLY C 158       2.987 -45.856  10.033  1.00 29.02           C
ATOM   3540  O   GLY C 158       3.571 -46.793   9.475  1.00 27.79           O
ATOM   3541  N   THR C 159       3.142 -44.583   9.685  1.00 26.08           N
ATOM   3542  CA  THR C 159       4.050 -44.207   8.608  1.00 26.29           C
ATOM   3543  C   THR C 159       4.808 -42.936   8.951  1.00 30.83           C
ATOM   3544  O   THR C 159       4.367 -42.139   9.792  1.00 28.58           O
ATOM   3545  CB  THR C 159       3.311 -43.965   7.263  1.00 30.40           C
ATOM   3546  OG1 THR C 159       2.529 -42.764   7.315  1.00 30.74           O
ATOM   3547  CG2 THR C 159       2.451 -45.148   6.807  1.00 29.51           C
ATOM   3548  N   TYR C 160       5.916 -42.711   8.236  1.00 26.09           N
ATOM   3549  CA  TYR C 160       6.637 -41.448   8.280  1.00 25.92           C
ATOM   3550  C   TYR C 160       7.154 -41.172   6.860  1.00 29.78           C
ATOM   3551  O   TYR C 160       7.322 -42.128   6.092  1.00 27.97           O
ATOM   3552  CB  TYR C 160       7.736 -41.402   9.349  1.00 26.13           C
ATOM   3553  CG  TYR C 160       8.891 -42.349   9.109  1.00 27.25           C
ATOM   3554  CD1 TYR C 160       9.973 -41.976   8.309  1.00 29.35           C
ATOM   3555  CD2 TYR C 160       8.894 -43.625   9.657  1.00 27.32           C
ATOM   3556  CE1 TYR C 160      11.052 -42.842   8.106  1.00 29.03           C
ATOM   3557  CE2 TYR C 160       9.955 -44.505   9.444  1.00 27.63           C
ATOM   3558  CZ  TYR C 160      11.030 -44.109   8.666  1.00 31.14           C
ATOM   3559  OH  TYR C 160      12.077 -44.982   8.466  1.00 30.26           O
ATOM   3560  N   PRO C 161       7.394 -39.899   6.488  1.00 28.83           N
ATOM   3561  CA  PRO C 161       7.822 -39.599   5.104  1.00 28.99           C
ATOM   3562  C   PRO C 161       9.330 -39.627   4.889  1.00 33.70           C
ATOM   3563  O   PRO C 161      10.108 -39.378   5.809  1.00 32.08           O
ATOM   3564  CB  PRO C 161       7.271 -38.189   4.853  1.00 31.23           C
ATOM   3565  CG  PRO C 161       7.007 -37.605   6.225  1.00 35.80           C
ATOM   3566  CD  PRO C 161       7.185 -38.660   7.271  1.00 30.78           C
ATOM   3567  N   ILE C 162       9.717 -39.876   3.640  1.00 33.83           N
ATOM   3568  CA  ILE C 162      11.083 -39.927   3.153  1.00 36.78           C
ATOM   3569  C   ILE C 162      11.213 -39.134   1.846  1.00 42.17           C
ATOM   3570  O   ILE C 162      10.210 -38.885   1.173  1.00 42.91           O
ATOM   3571  CB  ILE C 162      11.443 -41.429   2.978  1.00 42.14           C
ATOM   3572  CG1 ILE C 162      12.702 -41.801   3.665  1.00 44.29           C
ATOM   3573  CG2 ILE C 162      11.249 -42.052   1.595  1.00 45.22           C
ATOM   3574  CD1 ILE C 162      12.386 -42.110   4.966  1.00 47.01           C
ATOM   3575  N   ASP C 163      12.449 -38.774   1.468  1.00 40.22           N
ATOM   3576  CA  ASP C 163      12.670 -38.079   0.190  1.00 56.50           C
ATOM   3577  C   ASP C 163      13.095 -39.053  -0.907  1.00 94.41           C
ATOM   3578  O   ASP C 163      13.763 -40.046  -0.620  1.00 60.22           O
ATOM   3579  CB  ASP C 163      13.690 -36.934   0.329  1.00 58.14           C
ATOM   3580  CG  ASP C 163      13.207 -35.743   1.138  1.00 65.09           C
ATOM   3581  OD1 ASP C 163      14.066 -34.979   1.639  1.00 65.36           O
ATOM   3582  OD2 ASP C 163      11.971 -35.566   1.263  1.00 69.01           O1-
ATOM   3583  N   VAL G   2       8.930 -14.377 -22.632  1.00 61.56           N
ATOM   3584  CA  VAL G   2       8.270 -15.577 -23.164  1.00 60.94           C
ATOM   3585  C   VAL G   2       6.735 -15.380 -23.308  1.00 62.24           C
ATOM   3586  O   VAL G   2       5.942 -15.830 -22.470  1.00 61.77           O
ATOM   3587  CB  VAL G   2       8.716 -16.886 -22.433  1.00 65.61           C
ATOM   3588  CG1 VAL G   2       8.431 -16.840 -20.926  1.00 65.51           C
ATOM   3589  CG2 VAL G   2       8.129 -18.137 -23.087  1.00 65.32           C
ATOM   3590  N   GLN G   3       6.335 -14.659 -24.367  1.00 56.67           N
ATOM   3591  CA  GLN G   3       4.930 -14.354 -24.642  1.00 56.30           C
ATOM   3592  C   GLN G   3       4.607 -14.367 -26.138  1.00 57.95           C
ATOM   3593  O   GLN G   3       5.439 -13.989 -26.968  1.00 57.64           O
ATOM   3594  CB  GLN G   3       4.538 -12.981 -24.046  1.00 58.01           C
ATOM   3595  CG  GLN G   3       4.352 -12.939 -22.526  1.00 81.12           C
ATOM   3596  CD  GLN G   3       2.950 -13.289 -22.078  1.00108.19           C
ATOM   3597  OE1 GLN G   3       1.958 -12.674 -22.495  1.00105.58           O
ATOM   3598  NE2 GLN G   3       2.844 -14.239 -21.158  1.00100.47           N
ATOM   3599  N   LEU G   4       3.371 -14.778 -26.464  1.00 52.84           N
ATOM   3600  CA  LEU G   4       2.813 -14.800 -27.814  1.00 51.43           C
ATOM   3601  C   LEU G   4       1.488 -14.049 -27.682  1.00 55.05           C
ATOM   3602  O   LEU G   4       0.584 -14.518 -26.988  1.00 53.97           O
ATOM   3603  CB  LEU G   4       2.576 -16.247 -28.316  1.00 50.65           C
ATOM   3604  CG  LEU G   4       3.806 -17.148 -28.500  1.00 53.85           C
ATOM   3605  CD1 LEU G   4       3.388 -18.579 -28.707  1.00 52.99           C
ATOM   3606  CD2 LEU G   4       4.628 -16.720 -29.680  1.00 54.23           C
ATOM   3607  N   VAL G   5       1.413 -12.844 -28.250  1.00 52.44           N
ATOM   3608  CA  VAL G   5       0.222 -11.995 -28.126  1.00 52.30           C
ATOM   3609  C   VAL G   5      -0.491 -11.862 -29.460  1.00 53.52           C
ATOM   3610  O   VAL G   5       0.107 -11.382 -30.422  1.00 52.16           O
ATOM   3611  CB  VAL G   5       0.520 -10.610 -27.474  1.00 57.31           C
ATOM   3612  CG1 VAL G   5      -0.757  -9.992 -26.904  1.00 57.15           C
ATOM   3613  CG2 VAL G   5       1.589 -10.719 -26.382  1.00 57.45           C
ATOM   3614  N   GLU G   6      -1.764 -12.313 -29.518  1.00 50.41           N
ATOM   3615  CA  GLU G   6      -2.602 -12.268 -30.722  1.00 50.24           C
ATOM   3616  C   GLU G   6      -3.512 -11.053 -30.733  1.00 55.20           C
ATOM   3617  O   GLU G   6      -3.802 -10.480 -29.683  1.00 56.16           O
ATOM   3618  CB  GLU G   6      -3.504 -13.508 -30.849  1.00 51.57           C
ATOM   3619  CG  GLU G   6      -2.798 -14.844 -30.817  1.00 58.13           C
ATOM   3620  CD  GLU G   6      -2.968 -15.551 -29.492  1.00 60.09           C
ATOM   3621  OE1 GLU G   6      -2.969 -14.866 -28.444  1.00 55.61           O
ATOM   3622  OE2 GLU G   6      -3.088 -16.796 -29.500  1.00 42.44           O1-
ATOM   3623  N   SER G   7      -4.003 -10.709 -31.933  1.00 51.21           N
ATOM   3624  CA  SER G   7      -4.963  -9.637 -32.225  1.00 50.22           C
ATOM   3625  C   SER G   7      -5.486  -9.830 -33.649  1.00 52.56           C
ATOM   3626  O   SER G   7      -4.887 -10.578 -34.424  1.00 51.66           O
ATOM   3627  CB  SER G   7      -4.311  -8.260 -32.083  1.00 52.83           C
ATOM   3628  OG  SER G   7      -3.148  -8.135 -32.883  1.00 60.14           O
ATOM   3629  N   GLY G   8      -6.594  -9.167 -33.978  1.00 48.89           N
ATOM   3630  CA  GLY G   8      -7.155  -9.196 -35.322  1.00 48.39           C
ATOM   3631  C   GLY G   8      -8.420  -9.996 -35.529  1.00 51.63           C
ATOM   3632  O   GLY G   8      -9.010  -9.940 -36.609  1.00 51.07           O
ATOM   3633  N   GLY G   9      -8.819 -10.760 -34.521  1.00 47.68           N
ATOM   3634  CA  GLY G   9     -10.027 -11.569 -34.605  1.00 46.99           C
ATOM   3635  C   GLY G   9     -11.268 -10.706 -34.523  1.00 48.92           C
ATOM   3636  O   GLY G   9     -11.219  -9.582 -34.019  1.00 50.42           O
ATOM   3637  N   GLY G  10     -12.369 -11.212 -35.042  1.00 42.58           N
ATOM   3638  CA  GLY G  10     -13.627 -10.481 -35.000  1.00 41.50           C
ATOM   3639  C   GLY G  10     -14.735 -11.186 -35.734  1.00 41.55           C
ATOM   3640  O   GLY G  10     -14.575 -12.332 -36.162  1.00 41.42           O
ATOM   3641  N   LEU G  11     -15.862 -10.494 -35.887  1.00 36.10           N
ATOM   3642  CA  LEU G  11     -17.018 -11.025 -36.581  1.00 34.80           C
ATOM   3643  C   LEU G  11     -17.038 -10.518 -38.012  1.00 39.55           C
ATOM   3644  O   LEU G  11     -16.925  -9.308 -38.251  1.00 38.98           O
ATOM   3645  CB  LEU G  11     -18.311 -10.623 -35.858  1.00 34.14           C
ATOM   3646  CG  LEU G  11     -19.639 -10.877 -36.598  1.00 37.63           C
ATOM   3647  CD1 LEU G  11     -19.938 -12.375 -36.735  1.00 37.02           C
ATOM   3648  CD2 LEU G  11     -20.795 -10.160 -35.901  1.00 37.97           C
ATOM   3649  N   VAL G  12     -17.232 -11.440 -38.947  1.00 37.52           N
ATOM   3650  CA  VAL G  12     -17.298 -11.124 -40.371  1.00 39.10           C
ATOM   3651  C   VAL G  12     -18.394 -11.970 -41.035  1.00 42.94           C
ATOM   3652  O   VAL G  12     -18.820 -12.978 -40.480  1.00 41.18           O
ATOM   3653  CB  VAL G  12     -15.888 -11.321 -41.002  1.00 44.13           C
ATOM   3654  CG1 VAL G  12     -15.600 -12.789 -41.328  1.00 43.72           C
ATOM   3655  CG2 VAL G  12     -15.687 -10.433 -42.213  1.00 44.85           C
ATOM   3656  N   GLN G  13     -18.868 -11.546 -42.202  1.00 41.45           N
ATOM   3657  CA  GLN G  13     -19.853 -12.300 -42.961  1.00 41.86           C
ATOM   3658  C   GLN G  13     -19.092 -13.267 -43.889  1.00 45.39           C
ATOM   3659  O   GLN G  13     -17.946 -12.960 -44.222  1.00 43.99           O
ATOM   3660  CB  GLN G  13     -20.673 -11.329 -43.825  1.00 43.71           C
ATOM   3661  CG  GLN G  13     -21.953 -10.826 -43.173  1.00 67.15           C
ATOM   3662  CD  GLN G  13     -22.996 -10.438 -44.201  1.00 92.00           C
ATOM   3663  OE1 GLN G  13     -24.134 -10.929 -44.179  1.00 88.04           O
ATOM   3664  NE2 GLN G  13     -22.636  -9.560 -45.135  1.00 84.85           N
ATOM   3665  N   PRO G  14     -19.698 -14.384 -44.381  1.00 44.06           N
ATOM   3666  CA  PRO G  14     -18.977 -15.236 -45.348  1.00 44.58           C
ATOM   3667  C   PRO G  14     -18.559 -14.450 -46.588  1.00 50.01           C
ATOM   3668  O   PRO G  14     -19.293 -13.556 -47.036  1.00 50.04           O
ATOM   3669  CB  PRO G  14     -19.964 -16.358 -45.695  1.00 46.60           C
ATOM   3670  CG  PRO G  14     -21.168 -16.114 -44.933  1.00 50.84           C
ATOM   3671  CD  PRO G  14     -21.045 -14.909 -44.079  1.00 46.19           C
ATOM   3672  N   GLY G  15     -17.349 -14.734 -47.070  1.00 45.51           N
ATOM   3673  CA  GLY G  15     -16.731 -14.028 -48.188  1.00 44.87           C
ATOM   3674  C   GLY G  15     -15.845 -12.903 -47.695  1.00 46.82           C
ATOM   3675  O   GLY G  15     -15.032 -12.358 -48.448  1.00 46.80           O
ATOM   3676  N   GLY G  16     -15.995 -12.579 -46.412  1.00 42.20           N
ATOM   3677  CA  GLY G  16     -15.228 -11.559 -45.713  1.00 41.57           C
ATOM   3678  C   GLY G  16     -13.762 -11.901 -45.511  1.00 44.71           C
ATOM   3679  O   GLY G  16     -13.309 -13.001 -45.838  1.00 43.93           O
ATOM   3680  N   SER G  17     -13.019 -10.931 -44.990  1.00 42.83           N
ATOM   3681  CA  SER G  17     -11.584 -10.995 -44.758  1.00 43.69           C
ATOM   3682  C   SER G  17     -11.245 -10.553 -43.353  1.00 46.19           C
ATOM   3683  O   SER G  17     -11.972  -9.763 -42.763  1.00 46.75           O
ATOM   3684  CB  SER G  17     -10.844 -10.110 -45.762  1.00 49.37           C
ATOM   3685  OG  SER G  17     -10.432 -10.866 -46.888  1.00 63.75           O
ATOM   3686  N   LEU G  18     -10.104 -11.024 -42.841  1.00 40.83           N
ATOM   3687  CA  LEU G  18      -9.601 -10.723 -41.512  1.00 40.28           C
ATOM   3688  C   LEU G  18      -8.082 -10.951 -41.535  1.00 41.58           C
ATOM   3689  O   LEU G  18      -7.590 -11.749 -42.336  1.00 40.20           O
ATOM   3690  CB  LEU G  18     -10.263 -11.725 -40.546  1.00 41.14           C
ATOM   3691  CG  LEU G  18     -10.919 -11.249 -39.253  1.00 47.06           C
ATOM   3692  CD1 LEU G  18     -11.887 -10.120 -39.478  1.00 47.42           C
ATOM   3693  CD2 LEU G  18     -11.666 -12.393 -38.599  1.00 49.98           C
ATOM   3694  N   ARG G  19      -7.353 -10.237 -40.683  1.00 39.55           N
ATOM   3695  CA  ARG G  19      -5.898 -10.362 -40.593  1.00 40.24           C
ATOM   3696  C   ARG G  19      -5.483 -10.522 -39.150  1.00 43.45           C
ATOM   3697  O   ARG G  19      -5.704  -9.620 -38.339  1.00 44.28           O
ATOM   3698  CB  ARG G  19      -5.193  -9.165 -41.272  1.00 42.13           C
ATOM   3699  CG  ARG G  19      -3.676  -9.293 -41.394  1.00 55.66           C
ATOM   3700  CD  ARG G  19      -3.124  -8.084 -42.137  1.00 67.95           C
ATOM   3701  NE  ARG G  19      -1.950  -7.489 -41.490  1.00 80.20           N
ATOM   3702  CZ  ARG G  19      -1.998  -6.589 -40.510  1.00 95.99           C
ATOM   3703  NH1 ARG G  19      -3.164  -6.192 -40.016  1.00 86.56           N1+
ATOM   3704  NH2 ARG G  19      -0.877  -6.093 -40.005  1.00 80.23           N
ATOM   3705  N   LEU G  20      -4.937 -11.701 -38.813  1.00 38.63           N
ATOM   3706  CA  LEU G  20      -4.466 -11.971 -37.467  1.00 38.37           C
ATOM   3707  C   LEU G  20      -2.981 -11.635 -37.373  1.00 41.72           C
ATOM   3708  O   LEU G  20      -2.266 -11.776 -38.363  1.00 41.73           O
ATOM   3709  CB  LEU G  20      -4.682 -13.447 -37.075  1.00 38.22           C
ATOM   3710  CG  LEU G  20      -6.095 -14.010 -37.224  1.00 41.97           C
ATOM   3711  CD1 LEU G  20      -6.164 -15.457 -36.734  1.00 41.70           C
ATOM   3712  CD2 LEU G  20      -7.132 -13.148 -36.490  1.00 41.50           C
ATOM   3713  N   SER G  21      -2.529 -11.249 -36.177  1.00 39.16           N
ATOM   3714  CA  SER G  21      -1.132 -10.919 -35.873  1.00 39.83           C
ATOM   3715  C   SER G  21      -0.709 -11.612 -34.600  1.00 43.78           C
ATOM   3716  O   SER G  21      -1.496 -11.688 -33.657  1.00 43.39           O
ATOM   3717  CB  SER G  21      -0.961  -9.408 -35.681  1.00 44.77           C
ATOM   3718  OG  SER G  21      -1.347  -8.682 -36.834  1.00 59.59           O
ATOM   3719  N   CYS G  22       0.551 -12.059 -34.536  1.00 40.84           N
ATOM   3720  CA  CYS G  22       1.075 -12.645 -33.321  1.00 40.81           C
ATOM   3721  C   CYS G  22       2.434 -12.062 -32.979  1.00 49.27           C
ATOM   3722  O   CYS G  22       3.380 -12.257 -33.735  1.00 49.29           O
ATOM   3723  CB  CYS G  22       1.128 -14.164 -33.404  1.00 40.36           C
ATOM   3724  SG  CYS G  22       1.930 -14.929 -31.984  1.00 43.32           S
ATOM   3725  N   GLU G  23       2.531 -11.405 -31.813  1.00 49.15           N
ATOM   3726  CA  GLU G  23       3.752 -10.775 -31.309  1.00 50.14           C
ATOM   3727  C   GLU G  23       4.502 -11.779 -30.445  1.00 53.88           C
ATOM   3728  O   GLU G  23       4.102 -12.062 -29.316  1.00 53.03           O
ATOM   3729  CB  GLU G  23       3.408  -9.491 -30.536  1.00 51.88           C
ATOM   3730  CG  GLU G  23       4.553  -8.501 -30.444  1.00 65.60           C
ATOM   3731  CD  GLU G  23       4.379  -7.474 -29.342  1.00 92.02           C
ATOM   3732  OE1 GLU G  23       3.466  -6.624 -29.453  1.00 88.69           O
ATOM   3733  OE2 GLU G  23       5.145  -7.536 -28.353  1.00 88.04           O1-
ATOM   3734  N   ALA G  24       5.559 -12.358 -31.011  1.00 52.48           N
ATOM   3735  CA  ALA G  24       6.376 -13.383 -30.374  1.00 52.91           C
ATOM   3736  C   ALA G  24       7.665 -12.798 -29.818  1.00 59.22           C
ATOM   3737  O   ALA G  24       8.486 -12.302 -30.577  1.00 59.22           O
ATOM   3738  CB  ALA G  24       6.704 -14.458 -31.390  1.00 53.61           C
ATOM   3739  N   SER G  25       7.872 -12.901 -28.514  1.00 56.59           N
ATOM   3740  CA  SER G  25       9.095 -12.404 -27.889  1.00 57.14           C
ATOM   3741  C   SER G  25       9.540 -13.355 -26.784  1.00 60.63           C
ATOM   3742  O   SER G  25       8.745 -14.171 -26.308  1.00 59.59           O
ATOM   3743  CB  SER G  25       8.867 -11.002 -27.325  1.00 60.38           C
ATOM   3744  OG  SER G  25       8.029 -11.049 -26.180  1.00 67.95           O
ATOM   3745  N   GLY G  26      10.807 -13.241 -26.391  1.00 57.21           N
ATOM   3746  CA  GLY G  26      11.358 -14.010 -25.286  1.00 56.70           C
ATOM   3747  C   GLY G  26      12.004 -15.342 -25.605  1.00 59.64           C
ATOM   3748  O   GLY G  26      12.226 -16.132 -24.685  1.00 59.27           O
ATOM   3749  N   PHE G  27      12.288 -15.630 -26.888  1.00 55.73           N
ATOM   3750  CA  PHE G  27      12.940 -16.886 -27.259  1.00 55.32           C
ATOM   3751  C   PHE G  27      13.713 -16.786 -28.552  1.00 60.21           C
ATOM   3752  O   PHE G  27      13.487 -15.871 -29.347  1.00 58.80           O
ATOM   3753  CB  PHE G  27      12.005 -18.126 -27.184  1.00 57.12           C
ATOM   3754  CG  PHE G  27      10.834 -18.063 -28.122  1.00 58.25           C
ATOM   3755  CD1 PHE G  27      10.932 -18.565 -29.414  1.00 60.81           C
ATOM   3756  CD2 PHE G  27       9.630 -17.506 -27.717  1.00 59.98           C
ATOM   3757  CE1 PHE G  27       9.856 -18.482 -30.293  1.00 61.47           C
ATOM   3758  CE2 PHE G  27       8.556 -17.417 -28.598  1.00 62.51           C
ATOM   3759  CZ  PHE G  27       8.680 -17.896 -29.884  1.00 60.30           C
ATOM   3760  N   SER G  28      14.650 -17.729 -28.744  1.00 58.52           N
ATOM   3761  CA  SER G  28      15.595 -17.751 -29.850  1.00 59.54           C
ATOM   3762  C   SER G  28      15.099 -17.503 -31.276  1.00 67.04           C
ATOM   3763  O   SER G  28      15.491 -16.479 -31.822  1.00 68.50           O
ATOM   3764  CB  SER G  28      16.556 -18.929 -29.759  1.00 61.48           C
ATOM   3765  OG  SER G  28      17.672 -18.648 -30.585  1.00 70.09           O
ATOM   3766  N   PHE G  29      14.288 -18.407 -31.881  1.00 63.72           N
ATOM   3767  CA  PHE G  29      13.757 -18.322 -33.268  1.00 63.39           C
ATOM   3768  C   PHE G  29      14.496 -19.225 -34.236  1.00 65.84           C
ATOM   3769  O   PHE G  29      13.905 -19.719 -35.204  1.00 65.31           O
ATOM   3770  CB  PHE G  29      13.747 -16.895 -33.860  1.00 65.41           C
ATOM   3771  CG  PHE G  29      12.674 -15.967 -33.359  1.00 66.94           C
ATOM   3772  CD1 PHE G  29      12.393 -14.783 -34.024  1.00 70.27           C
ATOM   3773  CD2 PHE G  29      11.954 -16.267 -32.210  1.00 69.00           C
ATOM   3774  CE1 PHE G  29      11.409 -13.915 -33.548  1.00 71.22           C
ATOM   3775  CE2 PHE G  29      10.974 -15.404 -31.735  1.00 71.87           C
ATOM   3776  CZ  PHE G  29      10.701 -14.236 -32.409  1.00 70.10           C
ATOM   3777  N   ASP G  30      15.799 -19.423 -33.988  1.00 60.53           N
ATOM   3778  CA  ASP G  30      16.667 -20.273 -34.789  1.00 59.71           C
ATOM   3779  C   ASP G  30      16.050 -21.643 -34.990  1.00 59.66           C
ATOM   3780  O   ASP G  30      16.102 -22.187 -36.091  1.00 60.69           O
ATOM   3781  CB  ASP G  30      18.039 -20.427 -34.109  1.00 62.31           C
ATOM   3782  CG  ASP G  30      19.190 -19.855 -34.905  1.00 77.83           C
ATOM   3783  OD1 ASP G  30      18.949 -18.962 -35.739  1.00 79.49           O
ATOM   3784  OD2 ASP G  30      20.335 -20.286 -34.680  1.00 85.83           O1-
ATOM   3785  N   ASP G  31      15.434 -22.183 -33.940  1.00 51.57           N
ATOM   3786  CA  ASP G  31      14.868 -23.523 -33.967  1.00 50.12           C
ATOM   3787  C   ASP G  31      13.353 -23.582 -34.080  1.00 48.00           C
ATOM   3788  O   ASP G  31      12.794 -24.673 -34.109  1.00 46.68           O
ATOM   3789  CB  ASP G  31      15.328 -24.280 -32.724  1.00 52.64           C
ATOM   3790  CG  ASP G  31      16.732 -24.820 -32.863  1.00 70.77           C
ATOM   3791  OD1 ASP G  31      17.136 -25.144 -33.999  1.00 72.37           O
ATOM   3792  OD2 ASP G  31      17.423 -24.947 -31.829  1.00 79.80           O1-
ATOM   3793  N   TYR G  32      12.695 -22.430 -34.151  1.00 42.20           N
ATOM   3794  CA  TYR G  32      11.246 -22.390 -34.117  1.00 40.80           C
ATOM   3795  C   TYR G  32      10.504 -22.076 -35.392  1.00 43.10           C
ATOM   3796  O   TYR G  32      11.026 -21.484 -36.344  1.00 43.75           O
ATOM   3797  CB  TYR G  32      10.785 -21.445 -33.002  1.00 41.05           C
ATOM   3798  CG  TYR G  32      10.965 -22.005 -31.617  1.00 41.58           C
ATOM   3799  CD1 TYR G  32      12.198 -21.955 -30.976  1.00 43.46           C
ATOM   3800  CD2 TYR G  32       9.913 -22.598 -30.951  1.00 40.70           C
ATOM   3801  CE1 TYR G  32      12.371 -22.490 -29.705  1.00 42.87           C
ATOM   3802  CE2 TYR G  32      10.068 -23.121 -29.678  1.00 41.25           C
ATOM   3803  CZ  TYR G  32      11.302 -23.065 -29.058  1.00 44.54           C
ATOM   3804  OH  TYR G  32      11.445 -23.591 -27.809  1.00 42.41           O
ATOM   3805  N   ALA G  33       9.258 -22.531 -35.409  1.00 36.89           N
ATOM   3806  CA  ALA G  33       8.263 -22.184 -36.394  1.00 35.18           C
ATOM   3807  C   ALA G  33       7.189 -21.557 -35.538  1.00 38.13           C
ATOM   3808  O   ALA G  33       6.960 -21.996 -34.400  1.00 37.54           O
ATOM   3809  CB  ALA G  33       7.714 -23.409 -37.085  1.00 35.57           C
ATOM   3810  N   ILE G  34       6.586 -20.490 -36.046  1.00 34.94           N
ATOM   3811  CA  ILE G  34       5.500 -19.807 -35.370  1.00 35.03           C
ATOM   3812  C   ILE G  34       4.306 -19.890 -36.303  1.00 38.22           C
ATOM   3813  O   ILE G  34       4.447 -19.836 -37.532  1.00 37.81           O
ATOM   3814  CB  ILE G  34       5.866 -18.384 -34.867  1.00 38.91           C
ATOM   3815  CG1 ILE G  34       6.954 -18.491 -33.743  1.00 39.93           C
ATOM   3816  CG2 ILE G  34       4.621 -17.655 -34.331  1.00 40.25           C
ATOM   3817  CD1 ILE G  34       7.638 -17.209 -33.351  1.00 50.92           C
ATOM   3818  N   GLY G  35       3.151 -20.145 -35.726  1.00 35.47           N
ATOM   3819  CA  GLY G  35       1.990 -20.298 -36.567  1.00 35.29           C
ATOM   3820  C   GLY G  35       0.689 -20.265 -35.830  1.00 36.77           C
ATOM   3821  O   GLY G  35       0.617 -19.812 -34.690  1.00 36.17           O
ATOM   3822  N   TRP G  36      -0.322 -20.805 -36.482  1.00 32.79           N
ATOM   3823  CA  TRP G  36      -1.672 -20.739 -35.997  1.00 33.80           C
ATOM   3824  C   TRP G  36      -2.327 -22.095 -35.980  1.00 33.43           C
ATOM   3825  O   TRP G  36      -2.214 -22.846 -36.943  1.00 31.08           O
ATOM   3826  CB  TRP G  36      -2.483 -19.774 -36.906  1.00 34.87           C
ATOM   3827  CG  TRP G  36      -1.905 -18.381 -36.973  1.00 37.34           C
ATOM   3828  CD1 TRP G  36      -0.948 -17.921 -37.835  1.00 40.46           C
ATOM   3829  CD2 TRP G  36      -2.198 -17.303 -36.083  1.00 37.77           C
ATOM   3830  NE1 TRP G  36      -0.641 -16.607 -37.544  1.00 40.55           N
ATOM   3831  CE2 TRP G  36      -1.386 -16.208 -36.464  1.00 42.19           C
ATOM   3832  CE3 TRP G  36      -3.050 -17.164 -34.975  1.00 39.60           C
ATOM   3833  CZ2 TRP G  36      -1.440 -14.979 -35.808  1.00 41.65           C
ATOM   3834  CZ3 TRP G  36      -3.099 -15.945 -34.323  1.00 42.08           C
ATOM   3835  CH2 TRP G  36      -2.279 -14.878 -34.721  1.00 42.74           C
ATOM   3836  N   PHE G  37      -3.013 -22.411 -34.886  1.00 29.46           N
ATOM   3837  CA  PHE G  37      -4.052 -23.433 -34.902  1.00 28.34           C
ATOM   3838  C   PHE G  37      -5.440 -22.810 -34.789  1.00 31.76           C
ATOM   3839  O   PHE G  37      -5.579 -21.589 -34.722  1.00 32.37           O
ATOM   3840  CB  PHE G  37      -3.833 -24.438 -33.769  1.00 29.31           C
ATOM   3841  CG  PHE G  37      -2.593 -25.270 -33.929  1.00 29.41           C
ATOM   3842  CD1 PHE G  37      -1.349 -24.670 -34.030  1.00 31.12           C
ATOM   3843  CD2 PHE G  37      -2.671 -26.652 -33.977  1.00 31.07           C
ATOM   3844  CE1 PHE G  37      -0.205 -25.433 -34.177  1.00 32.61           C
ATOM   3845  CE2 PHE G  37      -1.532 -27.420 -34.123  1.00 33.30           C
ATOM   3846  CZ  PHE G  37      -0.297 -26.810 -34.224  1.00 31.87           C
ATOM   3847  N   ARG G  38      -6.464 -23.657 -34.769  1.00 27.33           N
ATOM   3848  CA  ARG G  38      -7.808 -23.226 -34.405  1.00 26.82           C
ATOM   3849  C   ARG G  38      -8.587 -24.353 -33.735  1.00 31.85           C
ATOM   3850  O   ARG G  38      -8.254 -25.528 -33.891  1.00 31.06           O
ATOM   3851  CB  ARG G  38      -8.563 -22.727 -35.639  1.00 26.35           C
ATOM   3852  CG  ARG G  38      -8.784 -23.789 -36.703  1.00 32.72           C
ATOM   3853  CD  ARG G  38      -9.407 -23.195 -37.955  1.00 29.64           C
ATOM   3854  NE  ARG G  38      -9.727 -24.218 -38.946  1.00 34.17           N
ATOM   3855  CZ  ARG G  38     -10.244 -23.963 -40.144  1.00 41.59           C
ATOM   3856  NH1 ARG G  38     -10.501 -22.714 -40.505  1.00 32.78           N1+
ATOM   3857  NH2 ARG G  38     -10.503 -24.958 -40.981  1.00 37.30           N
ATOM   3858  N   GLN G  39      -9.623 -23.987 -32.989  1.00 29.99           N
ATOM   3859  CA  GLN G  39     -10.402 -24.959 -32.229  1.00 30.89           C
ATOM   3860  C   GLN G  39     -11.802 -24.433 -31.934  1.00 39.02           C
ATOM   3861  O   GLN G  39     -11.963 -23.371 -31.332  1.00 38.17           O
ATOM   3862  CB  GLN G  39      -9.688 -25.315 -30.924  1.00 32.81           C
ATOM   3863  CG  GLN G  39     -10.479 -26.243 -30.017  1.00 43.00           C
ATOM   3864  CD  GLN G  39      -9.673 -26.721 -28.826  1.00 65.07           C
ATOM   3865  OE1 GLN G  39      -9.829 -27.853 -28.369  1.00 67.20           O
ATOM   3866  NE2 GLN G  39      -8.803 -25.857 -28.315  1.00 52.27           N
ATOM   3867  N   ALA G  40     -12.813 -25.183 -32.361  1.00 40.13           N
ATOM   3868  CA  ALA G  40     -14.144 -25.081 -31.774  1.00 42.98           C
ATOM   3869  C   ALA G  40     -14.090 -25.225 -30.256  1.00 50.48           C
ATOM   3870  O   ALA G  40     -13.199 -25.882 -29.717  1.00 49.25           O
ATOM   3871  CB  ALA G  40     -15.070 -26.127 -32.375  1.00 44.21           C
ATOM   3872  N   PRO G  41     -15.098 -24.573 -29.538  1.00 53.05           N
ATOM   3873  CA  PRO G  41     -15.415 -25.283 -28.286  1.00 54.88           C
ATOM   3874  C   PRO G  41     -15.779 -26.745 -28.529  1.00 64.05           C
ATOM   3875  O   PRO G  41     -15.794 -27.541 -27.589  1.00 65.23           O
ATOM   3876  CB  PRO G  41     -16.629 -24.528 -27.735  1.00 56.78           C
ATOM   3877  CG  PRO G  41     -16.421 -23.132 -28.175  1.00 60.38           C
ATOM   3878  CD  PRO G  41     -16.010 -23.327 -29.597  1.00 55.20           C
ATOM   3879  N   GLY G  42     -16.070 -27.088 -29.780  1.00 63.26           N
ATOM   3880  CA  GLY G  42     -16.532 -28.421 -30.117  1.00 64.92           C
ATOM   3881  C   GLY G  42     -15.556 -29.167 -31.005  1.00 71.59           C
ATOM   3882  O   GLY G  42     -15.904 -29.591 -32.107  1.00 70.10           O
ATOM   3883  N   LYS G  43     -14.328 -29.326 -30.523  1.00 68.87           N
ATOM   3884  CA  LYS G  43     -13.280 -29.982 -31.296  1.00 72.79           C
ATOM   3885  C   LYS G  43     -11.985 -30.080 -30.498  1.00 83.99           C
ATOM   3886  O   LYS G  43     -11.853 -29.477 -29.433  1.00 67.01           O
ATOM   3887  CB  LYS G  43     -13.035 -29.235 -32.609  1.00 20.00           C
ATOM   3888  CG  LYS G  43     -13.800 -29.796 -33.796  1.00 20.00           C
ATOM   3889  CD  LYS G  43     -14.193 -28.697 -34.770  1.00 20.00           C
ATOM   3890  CE  LYS G  43     -15.504 -29.020 -35.467  1.00 20.00           C
ATOM   3891  NZ  LYS G  43     -15.445 -30.322 -36.186  1.00 20.00           N1+
ATOM   3892  N   GLU G  44     -11.030 -30.843 -31.020  1.00 47.47           N
ATOM   3893  CA  GLU G  44      -9.622 -30.626 -30.713  1.00 46.15           C
ATOM   3894  C   GLU G  44      -9.017 -29.559 -31.620  1.00 46.08           C
ATOM   3895  O   GLU G  44      -9.644 -29.125 -32.587  1.00 45.19           O
ATOM   3896  CB  GLU G  44      -8.837 -31.933 -30.844  1.00 47.12           C
ATOM   3897  CG  GLU G  44      -9.351 -33.057 -29.959  1.00 49.40           C
ATOM   3898  CD  GLU G  44     -10.421 -33.889 -30.637  1.00 78.05           C
ATOM   3899  OE1 GLU G  44     -10.632 -33.711 -31.855  1.00 78.55           O
ATOM   3900  OE2 GLU G  44     -11.052 -34.722 -29.952  1.00 75.53           O1-
ATOM   3901  N   ARG G  45      -7.797 -29.141 -31.301  1.00 41.96           N
ATOM   3902  CA  ARG G  45      -7.063 -28.205 -32.145  1.00 40.21           C
ATOM   3903  C   ARG G  45      -6.797 -28.799 -33.524  1.00 40.86           C
ATOM   3904  O   ARG G  45      -6.605 -30.007 -33.664  1.00 39.96           O
ATOM   3905  CB  ARG G  45      -5.744 -27.806 -31.481  1.00 40.21           C
ATOM   3906  CG  ARG G  45      -5.538 -26.304 -31.364  1.00 42.99           C
ATOM   3907  CD  ARG G  45      -4.782 -25.948 -30.095  1.00 52.34           C
ATOM   3908  NE  ARG G  45      -5.684 -25.678 -28.979  1.00 46.44           N
ATOM   3909  CZ  ARG G  45      -5.301 -25.154 -27.819  1.00 65.50           C
ATOM   3910  NH1 ARG G  45      -4.028 -24.841 -27.618  1.00 59.77           N1+
ATOM   3911  NH2 ARG G  45      -6.191 -24.944 -26.858  1.00 53.35           N
ATOM   3912  N   GLU G  46      -6.786 -27.942 -34.540  1.00 34.57           N
ATOM   3913  CA  GLU G  46      -6.172 -28.278 -35.819  1.00 34.24           C
ATOM   3914  C   GLU G  46      -5.173 -27.209 -36.249  1.00 34.48           C
ATOM   3915  O   GLU G  46      -5.422 -26.014 -36.093  1.00 31.63           O
ATOM   3916  CB  GLU G  46      -7.244 -28.459 -36.896  1.00 36.09           C
ATOM   3917  CG  GLU G  46      -8.032 -27.197 -37.206  1.00 47.59           C
ATOM   3918  CD  GLU G  46      -8.941 -27.359 -38.409  1.00 69.30           C
ATOM   3919  OE1 GLU G  46      -8.434 -27.705 -39.496  1.00 65.47           O
ATOM   3920  OE2 GLU G  46     -10.162 -27.139 -38.267  1.00 61.46           O1-
ATOM   3921  N   GLY G  47      -4.041 -27.648 -36.790  1.00 30.55           N
ATOM   3922  CA  GLY G  47      -3.060 -26.734 -37.359  1.00 29.62           C
ATOM   3923  C   GLY G  47      -3.599 -26.045 -38.597  1.00 34.64           C
ATOM   3924  O   GLY G  47      -4.277 -26.671 -39.420  1.00 35.86           O
ATOM   3925  N   VAL G  48      -3.339 -24.738 -38.720  1.00 29.30           N
ATOM   3926  CA  VAL G  48      -3.810 -23.922 -39.845  1.00 29.22           C
ATOM   3927  C   VAL G  48      -2.657 -23.555 -40.772  1.00 33.82           C
ATOM   3928  O   VAL G  48      -2.685 -23.876 -41.963  1.00 33.61           O
ATOM   3929  CB  VAL G  48      -4.566 -22.657 -39.333  1.00 32.39           C
ATOM   3930  CG1 VAL G  48      -5.030 -21.767 -40.490  1.00 32.36           C
ATOM   3931  CG2 VAL G  48      -5.740 -23.044 -38.426  1.00 31.54           C
ATOM   3932  N   SER G  49      -1.663 -22.841 -40.239  1.00 31.13           N
ATOM   3933  CA  SER G  49      -0.540 -22.381 -41.054  1.00 30.74           C
ATOM   3934  C   SER G  49       0.615 -21.985 -40.168  1.00 32.93           C
ATOM   3935  O   SER G  49       0.384 -21.414 -39.108  1.00 31.19           O
ATOM   3936  CB  SER G  49      -0.959 -21.190 -41.918  1.00 33.94           C
ATOM   3937  OG  SER G  49       0.051 -20.870 -42.866  1.00 39.07           O
ATOM   3938  N   TYR G  50       1.851 -22.340 -40.569  1.00 32.23           N
ATOM   3939  CA  TYR G  50       3.052 -22.009 -39.795  1.00 32.07           C
ATOM   3940  C   TYR G  50       4.148 -21.559 -40.708  1.00 35.85           C
ATOM   3941  O   TYR G  50       4.145 -21.869 -41.904  1.00 34.13           O
ATOM   3942  CB  TYR G  50       3.548 -23.158 -38.877  1.00 32.25           C
ATOM   3943  CG  TYR G  50       2.595 -24.328 -38.749  1.00 31.62           C
ATOM   3944  CD1 TYR G  50       1.454 -24.239 -37.955  1.00 32.81           C
ATOM   3945  CD2 TYR G  50       2.853 -25.535 -39.390  1.00 31.55           C
ATOM   3946  CE1 TYR G  50       0.564 -25.310 -37.842  1.00 31.97           C
ATOM   3947  CE2 TYR G  50       1.973 -26.612 -39.283  1.00 31.43           C
ATOM   3948  CZ  TYR G  50       0.820 -26.486 -38.526  1.00 33.37           C
ATOM   3949  OH  TYR G  50      -0.047 -27.543 -38.417  1.00 32.43           O
ATOM   3950  N   ILE G  51       5.100 -20.829 -40.130  1.00 34.29           N
ATOM   3951  CA  ILE G  51       6.254 -20.318 -40.858  1.00 34.03           C
ATOM   3952  C   ILE G  51       7.530 -20.575 -40.066  1.00 36.37           C
ATOM   3953  O   ILE G  51       7.557 -20.309 -38.871  1.00 34.63           O
ATOM   3954  CB  ILE G  51       6.064 -18.816 -41.256  1.00 37.86           C
ATOM   3955  CG1 ILE G  51       7.198 -18.325 -42.186  1.00 39.34           C
ATOM   3956  CG2 ILE G  51       5.861 -17.892 -40.034  1.00 38.61           C
ATOM   3957  CD1 ILE G  51       6.841 -17.031 -43.027  1.00 45.78           C
ATOM   3958  N   SER G  52       8.582 -21.089 -40.733  1.00 36.08           N
ATOM   3959  CA  SER G  52       9.897 -21.288 -40.114  1.00 36.28           C
ATOM   3960  C   SER G  52      10.471 -19.883 -39.817  1.00 41.03           C
ATOM   3961  O   SER G  52      10.430 -19.009 -40.683  1.00 41.00           O
ATOM   3962  CB  SER G  52      10.822 -22.042 -41.060  1.00 40.02           C
ATOM   3963  OG  SER G  52      12.135 -22.059 -40.527  1.00 45.67           O
ATOM   3964  N   MET G  53      10.932 -19.647 -38.584  1.00 39.97           N
ATOM   3965  CA  MET G  53      11.451 -18.330 -38.195  1.00 41.25           C
ATOM   3966  C   MET G  53      12.873 -18.105 -38.699  1.00 48.51           C
ATOM   3967  O   MET G  53      13.375 -16.987 -38.622  1.00 48.56           O
ATOM   3968  CB  MET G  53      11.341 -18.105 -36.679  1.00 43.80           C
ATOM   3969  CG  MET G  53       9.899 -18.093 -36.150  1.00 46.87           C
ATOM   3970  SD  MET G  53       8.807 -16.905 -36.984  1.00 51.12           S
ATOM   3971  CE  MET G  53       9.370 -15.355 -36.247  1.00 48.72           C
ATOM   3972  N   SER G  54      13.509 -19.163 -39.228  1.00 47.62           N
ATOM   3973  CA  SER G  54      14.850 -19.074 -39.787  1.00 49.57           C
ATOM   3974  C   SER G  54      14.796 -18.822 -41.293  1.00 58.78           C
ATOM   3975  O   SER G  54      15.019 -17.692 -41.724  1.00 61.74           O
ATOM   3976  CB  SER G  54      15.649 -20.334 -39.474  1.00 52.48           C
ATOM   3977  OG  SER G  54      15.796 -20.489 -38.074  1.00 62.43           O
ATOM   3978  N   ASP G  55      14.467 -19.870 -42.080  1.00 54.96           N
ATOM   3979  CA  ASP G  55      14.435 -19.904 -43.550  1.00 54.46           C
ATOM   3980  C   ASP G  55      13.119 -19.476 -44.225  1.00 58.60           C
ATOM   3981  O   ASP G  55      13.048 -19.429 -45.455  1.00 59.04           O
ATOM   3982  CB  ASP G  55      14.845 -21.303 -44.029  1.00 55.90           C
ATOM   3983  CG  ASP G  55      14.007 -22.388 -43.395  1.00 64.26           C
ATOM   3984  OD1 ASP G  55      14.488 -23.022 -42.437  1.00 65.61           O
ATOM   3985  OD2 ASP G  55      12.829 -22.512 -43.765  1.00 68.50           O1-
ATOM   3986  N   GLY G  56      12.085 -19.231 -43.433  1.00 54.16           N
ATOM   3987  CA  GLY G  56      10.801 -18.788 -43.955  1.00 53.54           C
ATOM   3988  C   GLY G  56       9.940 -19.824 -44.649  1.00 55.31           C
ATOM   3989  O   GLY G  56       8.898 -19.443 -45.191  1.00 54.53           O
ATOM   3990  N   ARG G  57      10.339 -21.140 -44.652  1.00 50.37           N
ATOM   3991  CA  ARG G  57       9.474 -22.167 -45.261  1.00 48.91           C
ATOM   3992  C   ARG G  57       8.149 -22.232 -44.527  1.00 47.00           C
ATOM   3993  O   ARG G  57       8.087 -21.852 -43.358  1.00 45.14           O
ATOM   3994  CB  ARG G  57      10.138 -23.536 -45.540  1.00 49.92           C
ATOM   3995  CG  ARG G  57      10.474 -24.468 -44.372  1.00 55.70           C
ATOM   3996  CD  ARG G  57      11.750 -25.230 -44.746  1.00 55.50           C
ATOM   3997  NE  ARG G  57      12.005 -26.438 -43.957  1.00 58.85           N
ATOM   3998  CZ  ARG G  57      12.729 -26.488 -42.839  1.00 72.17           C
ATOM   3999  NH1 ARG G  57      13.232 -25.379 -42.314  1.00 59.43           N1+
ATOM   4000  NH2 ARG G  57      12.918 -27.645 -42.216  1.00 57.72           N
ATOM   4001  N   THR G  58       7.075 -22.529 -45.256  1.00 41.59           N
ATOM   4002  CA  THR G  58       5.730 -22.477 -44.701  1.00 40.55           C
ATOM   4003  C   THR G  58       4.955 -23.755 -44.865  1.00 40.70           C
ATOM   4004  O   THR G  58       5.320 -24.631 -45.653  1.00 39.71           O
ATOM   4005  CB  THR G  58       4.922 -21.342 -45.390  1.00 49.86           C
ATOM   4006  OG1 THR G  58       4.844 -21.611 -46.791  1.00 49.62           O
ATOM   4007  CG2 THR G  58       5.512 -19.959 -45.161  1.00 51.03           C
ATOM   4008  N   TYR G  59       3.867 -23.847 -44.099  1.00 34.70           N
ATOM   4009  CA  TYR G  59       2.868 -24.882 -44.201  1.00 32.81           C
ATOM   4010  C   TYR G  59       1.510 -24.166 -44.194  1.00 36.33           C
ATOM   4011  O   TYR G  59       1.309 -23.251 -43.401  1.00 34.89           O
ATOM   4012  CB  TYR G  59       2.925 -25.892 -43.029  1.00 32.34           C
ATOM   4013  CG  TYR G  59       1.783 -26.877 -43.111  1.00 32.25           C
ATOM   4014  CD1 TYR G  59       1.862 -28.000 -43.933  1.00 34.18           C
ATOM   4015  CD2 TYR G  59       0.600 -26.667 -42.401  1.00 31.69           C
ATOM   4016  CE1 TYR G  59       0.786 -28.872 -44.069  1.00 32.54           C
ATOM   4017  CE2 TYR G  59      -0.494 -27.518 -42.551  1.00 30.93           C
ATOM   4018  CZ  TYR G  59      -0.394 -28.622 -43.382  1.00 34.06           C
ATOM   4019  OH  TYR G  59      -1.436 -29.512 -43.465  1.00 35.25           O
ATOM   4020  N   VAL G  60       0.575 -24.613 -45.043  1.00 34.74           N
ATOM   4021  CA  VAL G  60      -0.805 -24.120 -45.090  1.00 34.86           C
ATOM   4022  C   VAL G  60      -1.690 -25.353 -45.213  1.00 38.96           C
ATOM   4023  O   VAL G  60      -1.492 -26.161 -46.128  1.00 38.61           O
ATOM   4024  CB  VAL G  60      -1.090 -23.089 -46.221  1.00 40.11           C
ATOM   4025  CG1 VAL G  60      -2.549 -22.645 -46.180  1.00 39.70           C
ATOM   4026  CG2 VAL G  60      -0.166 -21.872 -46.130  1.00 40.82           C
ATOM   4027  N   ALA G  61      -2.642 -25.513 -44.276  1.00 36.34           N
ATOM   4028  CA  ALA G  61      -3.556 -26.654 -44.232  1.00 37.64           C
ATOM   4029  C   ALA G  61      -4.457 -26.703 -45.471  1.00 43.41           C
ATOM   4030  O   ALA G  61      -4.767 -25.653 -46.043  1.00 41.62           O
ATOM   4031  CB  ALA G  61      -4.399 -26.607 -42.966  1.00 20.00           C
ATOM   4032  N   ASP G  62      -4.829 -27.926 -45.897  1.00 44.30           N
ATOM   4033  CA  ASP G  62      -5.672 -28.168 -47.072  1.00 46.21           C
ATOM   4034  C   ASP G  62      -7.015 -27.440 -47.002  1.00 50.37           C
ATOM   4035  O   ASP G  62      -7.409 -26.817 -47.990  1.00 50.43           O
ATOM   4036  CB  ASP G  62      -5.909 -29.670 -47.245  1.00 20.00           C
ATOM   4037  N   SER G  63      -7.667 -27.457 -45.818  1.00 47.04           N
ATOM   4038  CA  SER G  63      -8.955 -26.791 -45.573  1.00 46.33           C
ATOM   4039  C   SER G  63      -8.917 -25.284 -45.861  1.00 48.11           C
ATOM   4040  O   SER G  63      -9.972 -24.677 -46.047  1.00 48.08           O
ATOM   4041  CB  SER G  63      -9.424 -27.045 -44.141  1.00 51.19           C
ATOM   4042  OG  SER G  63      -8.441 -26.657 -43.193  1.00 58.61           O
ATOM   4043  N   VAL G  64      -7.705 -24.679 -45.895  1.00 42.23           N
ATOM   4044  CA  VAL G  64      -7.537 -23.236 -46.094  1.00 41.03           C
ATOM   4045  C   VAL G  64      -6.627 -22.824 -47.271  1.00 45.92           C
ATOM   4046  O   VAL G  64      -6.388 -21.624 -47.448  1.00 43.70           O
ATOM   4047  CB  VAL G  64      -7.164 -22.491 -44.773  1.00 43.86           C
ATOM   4048  CG1 VAL G  64      -8.204 -22.725 -43.669  1.00 43.26           C
ATOM   4049  CG2 VAL G  64      -5.756 -22.850 -44.301  1.00 43.15           C
ATOM   4050  N   THR G  65      -6.108 -23.798 -48.061  1.00 45.85           N
ATOM   4051  CA  THR G  65      -5.219 -23.469 -49.191  1.00 46.98           C
ATOM   4052  C   THR G  65      -5.936 -22.616 -50.225  1.00 52.34           C
ATOM   4053  O   THR G  65      -7.080 -22.907 -50.577  1.00 51.49           O
ATOM   4054  CB  THR G  65      -4.540 -24.699 -49.832  1.00 58.97           C
ATOM   4055  OG1 THR G  65      -5.529 -25.636 -50.244  1.00 62.91           O
ATOM   4056  CG2 THR G  65      -3.518 -25.361 -48.920  1.00 58.46           C
ATOM   4057  N   GLY G  66      -5.269 -21.539 -50.632  1.00 50.53           N
ATOM   4058  CA  GLY G  66      -5.763 -20.578 -51.610  1.00 50.93           C
ATOM   4059  C   GLY G  66      -6.549 -19.436 -51.001  1.00 54.64           C
ATOM   4060  O   GLY G  66      -6.922 -18.501 -51.714  1.00 55.59           O
ATOM   4061  N   ARG G  67      -6.815 -19.505 -49.678  1.00 48.24           N
ATOM   4062  CA  ARG G  67      -7.604 -18.507 -48.953  1.00 46.57           C
ATOM   4063  C   ARG G  67      -6.802 -17.842 -47.833  1.00 46.56           C
ATOM   4064  O   ARG G  67      -6.897 -16.629 -47.647  1.00 46.39           O
ATOM   4065  CB  ARG G  67      -8.887 -19.148 -48.395  1.00 46.92           C
ATOM   4066  CG  ARG G  67      -9.649 -20.048 -49.395  1.00 54.96           C
ATOM   4067  CD  ARG G  67     -10.560 -21.051 -48.709  1.00 62.43           C
ATOM   4068  NE  ARG G  67     -11.408 -20.350 -47.757  1.00 64.90           N
ATOM   4069  CZ  ARG G  67     -11.575 -20.679 -46.483  1.00 67.48           C
ATOM   4070  NH1 ARG G  67     -11.031 -21.790 -45.995  1.00 46.52           N1+
ATOM   4071  NH2 ARG G  67     -12.328 -19.930 -45.700  1.00 54.28           N
ATOM   4072  N   PHE G  68      -6.014 -18.633 -47.077  1.00 40.07           N
ATOM   4073  CA  PHE G  68      -5.203 -18.118 -45.973  1.00 37.91           C
ATOM   4074  C   PHE G  68      -3.731 -18.151 -46.337  1.00 41.51           C
ATOM   4075  O   PHE G  68      -3.257 -19.161 -46.856  1.00 41.70           O
ATOM   4076  CB  PHE G  68      -5.418 -18.944 -44.679  1.00 37.99           C
ATOM   4077  CG  PHE G  68      -6.762 -18.927 -43.971  1.00 38.13           C
ATOM   4078  CD1 PHE G  68      -7.913 -18.493 -44.623  1.00 40.21           C
ATOM   4079  CD2 PHE G  68      -6.891 -19.435 -42.681  1.00 38.62           C
ATOM   4080  CE1 PHE G  68      -9.159 -18.529 -43.983  1.00 40.37           C
ATOM   4081  CE2 PHE G  68      -8.137 -19.480 -42.046  1.00 40.13           C
ATOM   4082  CZ  PHE G  68      -9.263 -19.029 -42.699  1.00 38.50           C
ATOM   4083  N   THR G  69      -3.011 -17.056 -46.050  1.00 39.54           N
ATOM   4084  CA  THR G  69      -1.568 -16.901 -46.309  1.00 40.01           C
ATOM   4085  C   THR G  69      -0.849 -16.362 -45.071  1.00 43.92           C
ATOM   4086  O   THR G  69      -1.324 -15.409 -44.452  1.00 44.46           O
ATOM   4087  CB  THR G  69      -1.310 -16.036 -47.572  1.00 52.50           C
ATOM   4088  OG1 THR G  69      -1.851 -14.735 -47.383  1.00 55.66           O
ATOM   4089  CG2 THR G  69      -1.887 -16.644 -48.843  1.00 53.69           C
ATOM   4090  N   ILE G  70       0.298 -16.970 -44.710  1.00 39.71           N
ATOM   4091  CA  ILE G  70       1.099 -16.586 -43.541  1.00 39.87           C
ATOM   4092  C   ILE G  70       2.302 -15.673 -43.908  1.00 45.71           C
ATOM   4093  O   ILE G  70       2.906 -15.865 -44.956  1.00 45.68           O
ATOM   4094  CB  ILE G  70       1.507 -17.831 -42.700  1.00 41.94           C
ATOM   4095  CG1 ILE G  70       1.993 -17.438 -41.287  1.00 42.57           C
ATOM   4096  CG2 ILE G  70       2.505 -18.753 -43.450  1.00 42.23           C
ATOM   4097  CD1 ILE G  70       1.839 -18.489 -40.235  1.00 45.97           C
ATOM   4098  N   SER G  71       2.631 -14.708 -43.039  1.00 45.64           N
ATOM   4099  CA  SER G  71       3.730 -13.746 -43.221  1.00 46.72           C
ATOM   4100  C   SER G  71       4.449 -13.563 -41.915  1.00 54.02           C
ATOM   4101  O   SER G  71       3.879 -13.793 -40.858  1.00 53.20           O
ATOM   4102  CB  SER G  71       3.193 -12.382 -43.654  1.00 48.65           C
ATOM   4103  OG  SER G  71       2.547 -12.456 -44.911  1.00 59.07           O
ATOM   4104  N   SER G  72       5.673 -13.053 -41.979  1.00 54.00           N
ATOM   4105  CA  SER G  72       6.434 -12.788 -40.787  1.00 55.26           C
ATOM   4106  C   SER G  72       7.230 -11.510 -40.955  1.00 62.86           C
ATOM   4107  O   SER G  72       7.353 -10.966 -42.059  1.00 62.22           O
ATOM   4108  CB  SER G  72       7.391 -13.949 -40.527  1.00 59.95           C
ATOM   4109  OG  SER G  72       8.141 -13.736 -39.344  1.00 69.13           O
ATOM   4110  N   ASP G  73       7.751 -11.032 -39.828  1.00 62.18           N
ATOM   4111  CA  ASP G  73       8.712  -9.961 -39.721  1.00 63.10           C
ATOM   4112  C   ASP G  73       9.434 -10.067 -38.375  1.00 68.40           C
ATOM   4113  O   ASP G  73       8.894  -9.787 -37.298  1.00 67.90           O
ATOM   4114  CB  ASP G  73       8.129  -8.591 -40.096  1.00 65.47           C
ATOM   4115  CG  ASP G  73       8.102  -7.631 -38.963  1.00 79.10           C
ATOM   4116  OD1 ASP G  73       7.253  -7.810 -38.071  1.00 80.28           O
ATOM   4117  OD2 ASP G  73       9.015  -6.793 -38.883  1.00 85.08           O1-
ATOM   4118  N   ASN G  74      10.640 -10.587 -38.465  1.00 66.42           N
ATOM   4119  CA  ASN G  74      11.523 -10.760 -37.336  1.00 66.69           C
ATOM   4120  C   ASN G  74      12.218  -9.417 -37.178  1.00 72.17           C
ATOM   4121  O   ASN G  74      13.053  -9.039 -38.008  1.00 72.41           O
ATOM   4122  CB  ASN G  74      12.535 -11.858 -37.628  1.00 67.59           C
ATOM   4123  CG  ASN G  74      12.023 -13.041 -38.422  1.00 92.96           C
ATOM   4124  OD1 ASN G  74      10.822 -13.315 -38.503  1.00 86.53           O
ATOM   4125  ND2 ASN G  74      12.940 -13.763 -39.036  1.00 87.11           N
ATOM   4126  N   ALA G  75      11.788  -8.671 -36.156  1.00 68.70           N
ATOM   4127  CA  ALA G  75      12.218  -7.335 -35.739  1.00 68.40           C
ATOM   4128  C   ALA G  75      11.113  -6.866 -34.813  1.00 71.20           C
ATOM   4129  O   ALA G  75      11.365  -6.502 -33.663  1.00 70.95           O
ATOM   4130  CB  ALA G  75      12.316  -6.392 -36.932  1.00 69.32           C
ATOM   4131  N   LYS G  76       9.868  -6.924 -35.317  1.00 66.57           N
ATOM   4132  CA  LYS G  76       8.666  -6.599 -34.560  1.00 65.67           C
ATOM   4133  C   LYS G  76       8.254  -7.852 -33.784  1.00 66.12           C
ATOM   4134  O   LYS G  76       7.330  -7.795 -32.965  1.00 65.58           O
ATOM   4135  CB  LYS G  76       7.537  -6.146 -35.505  1.00 68.66           C
ATOM   4136  CG  LYS G  76       7.791  -4.789 -36.178  1.00 87.78           C
ATOM   4137  CD  LYS G  76       7.260  -4.654 -37.625  1.00100.33           C
ATOM   4138  CE  LYS G  76       5.851  -5.146 -37.888  1.00112.91           C
ATOM   4139  NZ  LYS G  76       5.589  -5.340 -39.351  1.00121.75           N1+
ATOM   4140  N   ASN G  77       8.971  -8.981 -34.036  1.00 60.23           N
ATOM   4141  CA  ASN G  77       8.762 -10.296 -33.429  1.00 59.06           C
ATOM   4142  C   ASN G  77       7.323 -10.741 -33.706  1.00 60.87           C
ATOM   4143  O   ASN G  77       6.659 -11.277 -32.822  1.00 60.45           O
ATOM   4144  CB  ASN G  77       9.031 -10.216 -31.913  1.00 59.36           C
ATOM   4145  CG  ASN G  77      10.489 -10.109 -31.512  1.00 72.51           C
ATOM   4146  OD1 ASN G  77      11.370 -10.761 -32.070  1.00 57.07           O
ATOM   4147  ND2 ASN G  77      10.750  -9.359 -30.462  1.00 65.68           N
ATOM   4148  N   THR G  78       6.839 -10.478 -34.935  1.00 55.75           N
ATOM   4149  CA  THR G  78       5.440 -10.648 -35.308  1.00 54.79           C
ATOM   4150  C   THR G  78       5.160 -11.473 -36.567  1.00 55.80           C
ATOM   4151  O   THR G  78       5.785 -11.252 -37.600  1.00 55.39           O
ATOM   4152  CB  THR G  78       4.761  -9.258 -35.311  1.00 61.04           C
ATOM   4153  OG1 THR G  78       4.995  -8.620 -34.053  1.00 63.46           O
ATOM   4154  CG2 THR G  78       3.261  -9.326 -35.552  1.00 56.68           C
ATOM   4155  N   VAL G  79       4.181 -12.406 -36.474  1.00 50.07           N
ATOM   4156  CA  VAL G  79       3.732 -13.261 -37.579  1.00 48.46           C
ATOM   4157  C   VAL G  79       2.272 -12.889 -37.933  1.00 48.41           C
ATOM   4158  O   VAL G  79       1.511 -12.560 -37.029  1.00 46.80           O
ATOM   4159  CB  VAL G  79       3.886 -14.764 -37.220  1.00 52.80           C
ATOM   4160  CG1 VAL G  79       3.338 -15.658 -38.321  1.00 52.68           C
ATOM   4161  CG2 VAL G  79       5.343 -15.111 -36.955  1.00 52.67           C
ATOM   4162  N   TYR G  80       1.906 -12.934 -39.229  1.00 44.08           N
ATOM   4163  CA  TYR G  80       0.572 -12.560 -39.734  1.00 44.22           C
ATOM   4164  C   TYR G  80      -0.167 -13.664 -40.453  1.00 44.36           C
ATOM   4165  O   TYR G  80       0.430 -14.387 -41.252  1.00 43.60           O
ATOM   4166  CB  TYR G  80       0.681 -11.389 -40.730  1.00 46.75           C
ATOM   4167  CG  TYR G  80       1.419 -10.193 -40.190  1.00 50.93           C
ATOM   4168  CD1 TYR G  80       0.770  -9.247 -39.404  1.00 53.43           C
ATOM   4169  CD2 TYR G  80       2.780 -10.021 -40.433  1.00 52.77           C
ATOM   4170  CE1 TYR G  80       1.451  -8.151 -38.885  1.00 55.48           C
ATOM   4171  CE2 TYR G  80       3.473  -8.930 -39.916  1.00 54.18           C
ATOM   4172  CZ  TYR G  80       2.800  -7.992 -39.151  1.00 63.31           C
ATOM   4173  OH  TYR G  80       3.463  -6.910 -38.638  1.00 64.64           O
ATOM   4174  N   LEU G  81      -1.500 -13.715 -40.273  1.00 39.24           N
ATOM   4175  CA  LEU G  81      -2.318 -14.649 -41.034  1.00 38.07           C
ATOM   4176  C   LEU G  81      -3.369 -13.851 -41.788  1.00 41.19           C
ATOM   4177  O   LEU G  81      -4.252 -13.273 -41.163  1.00 40.13           O
ATOM   4178  CB  LEU G  81      -2.980 -15.732 -40.149  1.00 36.87           C
ATOM   4179  CG  LEU G  81      -3.690 -16.860 -40.913  1.00 40.36           C
ATOM   4180  CD1 LEU G  81      -2.685 -17.765 -41.647  1.00 39.20           C
ATOM   4181  CD2 LEU G  81      -4.553 -17.707 -39.957  1.00 40.58           C
ATOM   4182  N   GLN G  82      -3.248 -13.784 -43.115  1.00 39.39           N
ATOM   4183  CA  GLN G  82      -4.217 -13.079 -43.952  1.00 38.75           C
ATOM   4184  C   GLN G  82      -5.290 -14.079 -44.313  1.00 42.07           C
ATOM   4185  O   GLN G  82      -5.019 -15.045 -45.025  1.00 42.25           O
ATOM   4186  CB  GLN G  82      -3.555 -12.459 -45.210  1.00 40.11           C
ATOM   4187  CG  GLN G  82      -4.530 -11.666 -46.097  1.00 42.51           C
ATOM   4188  CD  GLN G  82      -5.157 -10.482 -45.400  1.00 51.23           C
ATOM   4189  OE1 GLN G  82      -4.503  -9.732 -44.672  1.00 47.14           O
ATOM   4190  NE2 GLN G  82      -6.455 -10.305 -45.592  1.00 49.42           N
ATOM   4191  N   MET G  83      -6.505 -13.872 -43.792  1.00 37.72           N
ATOM   4192  CA  MET G  83      -7.612 -14.795 -44.029  1.00 37.86           C
ATOM   4193  C   MET G  83      -8.626 -14.194 -44.981  1.00 43.64           C
ATOM   4194  O   MET G  83      -9.358 -13.277 -44.609  1.00 43.09           O
ATOM   4195  CB  MET G  83      -8.289 -15.186 -42.702  1.00 39.64           C
ATOM   4196  CG  MET G  83      -7.319 -15.690 -41.645  1.00 42.92           C
ATOM   4197  SD  MET G  83      -8.106 -15.959 -40.027  1.00 46.67           S
ATOM   4198  CE  MET G  83      -8.512 -14.437 -39.620  1.00 43.41           C
ATOM   4199  N   ASN G  84      -8.658 -14.710 -46.213  1.00 42.77           N
ATOM   4200  CA  ASN G  84      -9.566 -14.243 -47.255  1.00 43.32           C
ATOM   4201  C   ASN G  84     -10.634 -15.274 -47.527  1.00 47.30           C
ATOM   4202  O   ASN G  84     -10.490 -16.425 -47.102  1.00 47.14           O
ATOM   4203  CB  ASN G  84      -8.787 -13.924 -48.551  1.00 44.87           C
ATOM   4204  CG  ASN G  84      -7.820 -12.762 -48.467  1.00 63.03           C
ATOM   4205  OD1 ASN G  84      -7.876 -11.906 -47.569  1.00 50.00           O
ATOM   4206  ND2 ASN G  84      -6.920 -12.692 -49.435  1.00 61.10           N
ATOM   4207  N   SER G  85     -11.718 -14.861 -48.237  1.00 43.61           N
ATOM   4208  CA  SER G  85     -12.841 -15.715 -48.623  1.00 43.18           C
ATOM   4209  C   SER G  85     -13.279 -16.601 -47.438  1.00 43.12           C
ATOM   4210  O   SER G  85     -13.332 -17.834 -47.545  1.00 42.37           O
ATOM   4211  CB  SER G  85     -12.481 -16.531 -49.868  1.00 49.97           C
ATOM   4212  OG  SER G  85     -13.477 -17.487 -50.200  1.00 66.16           O
ATOM   4213  N   LEU G  86     -13.536 -15.948 -46.291  1.00 37.95           N
ATOM   4214  CA  LEU G  86     -13.915 -16.629 -45.048  1.00 37.35           C
ATOM   4215  C   LEU G  86     -15.236 -17.380 -45.162  1.00 43.63           C
ATOM   4216  O   LEU G  86     -16.162 -16.908 -45.824  1.00 44.86           O
ATOM   4217  CB  LEU G  86     -13.867 -15.679 -43.834  1.00 36.14           C
ATOM   4218  CG  LEU G  86     -12.471 -15.442 -43.236  1.00 39.09           C
ATOM   4219  CD1 LEU G  86     -12.445 -14.198 -42.406  1.00 41.87           C
ATOM   4220  CD2 LEU G  86     -12.015 -16.613 -42.357  1.00 37.79           C
ATOM   4221  N   LYS G  87     -15.278 -18.589 -44.585  1.00 40.78           N
ATOM   4222  CA  LYS G  87     -16.430 -19.497 -44.607  1.00 40.12           C
ATOM   4223  C   LYS G  87     -16.950 -19.733 -43.194  1.00 42.42           C
ATOM   4224  O   LYS G  87     -16.193 -19.594 -42.236  1.00 38.46           O
ATOM   4225  CB  LYS G  87     -16.035 -20.851 -45.238  1.00 42.57           C
ATOM   4226  CG  LYS G  87     -15.457 -20.768 -46.654  1.00 54.66           C
ATOM   4227  CD  LYS G  87     -15.602 -22.096 -47.368  1.00 63.52           C
ATOM   4228  CE  LYS G  87     -14.449 -22.435 -48.276  1.00 72.85           C
ATOM   4229  NZ  LYS G  87     -14.589 -21.807 -49.613  1.00 83.32           N1+
ATOM   4230  N   LEU G  88     -18.235 -20.116 -43.057  1.00 40.40           N
ATOM   4231  CA  LEU G  88     -18.856 -20.418 -41.760  1.00 40.89           C
ATOM   4232  C   LEU G  88     -18.009 -21.384 -40.912  1.00 42.27           C
ATOM   4233  O   LEU G  88     -17.880 -21.184 -39.706  1.00 42.04           O
ATOM   4234  CB  LEU G  88     -20.271 -21.024 -41.956  1.00 41.71           C
ATOM   4235  CG  LEU G  88     -21.265 -20.236 -42.822  1.00 47.50           C
ATOM   4236  CD1 LEU G  88     -22.535 -21.050 -43.081  1.00 48.14           C
ATOM   4237  CD2 LEU G  88     -21.612 -18.887 -42.196  1.00 51.38           C
ATOM   4238  N   GLU G  89     -17.442 -22.424 -41.548  1.00 38.32           N
ATOM   4239  CA  GLU G  89     -16.613 -23.455 -40.917  1.00 38.01           C
ATOM   4240  C   GLU G  89     -15.225 -22.958 -40.464  1.00 38.76           C
ATOM   4241  O   GLU G  89     -14.482 -23.735 -39.869  1.00 38.70           O
ATOM   4242  CB  GLU G  89     -16.491 -24.690 -41.825  1.00 39.59           C
ATOM   4243  CG  GLU G  89     -15.720 -24.452 -43.114  1.00 54.19           C
ATOM   4244  CD  GLU G  89     -16.313 -25.081 -44.362  1.00 84.40           C
ATOM   4245  OE1 GLU G  89     -17.056 -26.082 -44.243  1.00 86.14           O
ATOM   4246  OE2 GLU G  89     -15.998 -24.592 -45.468  1.00 79.51           O1-
ATOM   4247  N   ASP G  90     -14.865 -21.688 -40.758  1.00 33.36           N
ATOM   4248  CA  ASP G  90     -13.596 -21.122 -40.276  1.00 31.19           C
ATOM   4249  C   ASP G  90     -13.790 -20.538 -38.876  1.00 33.37           C
ATOM   4250  O   ASP G  90     -12.806 -20.139 -38.239  1.00 32.92           O
ATOM   4251  CB  ASP G  90     -13.051 -20.043 -41.212  1.00 32.06           C
ATOM   4252  CG  ASP G  90     -12.667 -20.525 -42.592  1.00 34.43           C
ATOM   4253  OD1 ASP G  90     -12.025 -21.598 -42.695  1.00 35.93           O
ATOM   4254  OD2 ASP G  90     -12.945 -19.807 -43.557  1.00 37.24           O1-
ATOM   4255  N   THR G  91     -15.059 -20.469 -38.396  1.00 31.61           N
ATOM   4256  CA  THR G  91     -15.355 -19.982 -37.050  1.00 31.47           C
ATOM   4257  C   THR G  91     -14.639 -20.865 -36.031  1.00 34.94           C
ATOM   4258  O   THR G  91     -14.787 -22.092 -36.063  1.00 35.97           O
ATOM   4259  CB  THR G  91     -16.864 -19.970 -36.778  1.00 33.24           C
ATOM   4260  OG1 THR G  91     -17.521 -19.148 -37.742  1.00 34.30           O
ATOM   4261  CG2 THR G  91     -17.189 -19.485 -35.370  1.00 34.16           C
ATOM   4262  N   ALA G  92     -13.843 -20.243 -35.147  1.00 31.22           N
ATOM   4263  CA  ALA G  92     -13.049 -20.930 -34.124  1.00 30.32           C
ATOM   4264  C   ALA G  92     -12.272 -19.911 -33.341  1.00 33.66           C
ATOM   4265  O   ALA G  92     -12.205 -18.732 -33.729  1.00 32.61           O
ATOM   4266  CB  ALA G  92     -12.046 -21.890 -34.784  1.00 30.99           C
ATOM   4267  N   VAL G  93     -11.634 -20.369 -32.265  1.00 30.00           N
ATOM   4268  CA  VAL G  93     -10.678 -19.519 -31.611  1.00 30.42           C
ATOM   4269  C   VAL G  93      -9.310 -19.884 -32.182  1.00 32.72           C
ATOM   4270  O   VAL G  93      -8.997 -21.070 -32.339  1.00 31.00           O
ATOM   4271  CB  VAL G  93     -10.809 -19.229 -30.088  1.00 35.76           C
ATOM   4272  CG1 VAL G  93     -12.036 -19.856 -29.437  1.00 35.61           C
ATOM   4273  CG2 VAL G  93      -9.525 -19.433 -29.313  1.00 34.98           C
ATOM   4274  N   TYR G  94      -8.571 -18.879 -32.639  1.00 30.08           N
ATOM   4275  CA  TYR G  94      -7.279 -19.092 -33.285  1.00 30.00           C
ATOM   4276  C   TYR G  94      -6.175 -18.800 -32.300  1.00 34.69           C
ATOM   4277  O   TYR G  94      -6.151 -17.726 -31.708  1.00 34.65           O
ATOM   4278  CB  TYR G  94      -7.152 -18.223 -34.551  1.00 29.96           C
ATOM   4279  CG  TYR G  94      -7.975 -18.711 -35.725  1.00 30.15           C
ATOM   4280  CD1 TYR G  94      -9.370 -18.760 -35.655  1.00 31.18           C
ATOM   4281  CD2 TYR G  94      -7.367 -19.155 -36.893  1.00 30.29           C
ATOM   4282  CE1 TYR G  94     -10.133 -19.213 -36.730  1.00 29.93           C
ATOM   4283  CE2 TYR G  94      -8.123 -19.606 -37.978  1.00 30.53           C
ATOM   4284  CZ  TYR G  94      -9.508 -19.615 -37.896  1.00 35.16           C
ATOM   4285  OH  TYR G  94     -10.279 -20.094 -38.925  1.00 32.51           O
ATOM   4286  N   TYR G  95      -5.278 -19.761 -32.112  1.00 31.51           N
ATOM   4287  CA  TYR G  95      -4.169 -19.657 -31.164  1.00 32.07           C
ATOM   4288  C   TYR G  95      -2.864 -19.522 -31.872  1.00 38.03           C
ATOM   4289  O   TYR G  95      -2.587 -20.276 -32.809  1.00 37.52           O
ATOM   4290  CB  TYR G  95      -4.092 -20.913 -30.284  1.00 33.33           C
ATOM   4291  CG  TYR G  95      -5.290 -21.118 -29.396  1.00 36.30           C
ATOM   4292  CD1 TYR G  95      -5.350 -20.547 -28.129  1.00 38.91           C
ATOM   4293  CD2 TYR G  95      -6.334 -21.951 -29.788  1.00 36.97           C
ATOM   4294  CE1 TYR G  95      -6.457 -20.735 -27.304  1.00 40.35           C
ATOM   4295  CE2 TYR G  95      -7.434 -22.164 -28.963  1.00 38.10           C
ATOM   4296  CZ  TYR G  95      -7.485 -21.566 -27.715  1.00 45.81           C
ATOM   4297  OH  TYR G  95      -8.577 -21.762 -26.909  1.00 49.37           O
ATOM   4298  N   CYS G  96      -2.049 -18.555 -31.438  1.00 36.36           N
ATOM   4299  CA  CYS G  96      -0.701 -18.443 -31.951  1.00 36.44           C
ATOM   4300  C   CYS G  96       0.100 -19.528 -31.222  1.00 37.57           C
ATOM   4301  O   CYS G  96      -0.177 -19.824 -30.055  1.00 35.61           O
ATOM   4302  CB  CYS G  96      -0.110 -17.064 -31.700  1.00 37.76           C
ATOM   4303  SG  CYS G  96       1.591 -16.904 -32.275  1.00 43.04           S
ATOM   4304  N   ALA G  97       1.041 -20.154 -31.930  1.00 35.32           N
ATOM   4305  CA  ALA G  97       1.829 -21.240 -31.370  1.00 35.23           C
ATOM   4306  C   ALA G  97       3.262 -21.185 -31.849  1.00 36.24           C
ATOM   4307  O   ALA G  97       3.510 -20.821 -32.995  1.00 35.54           O
ATOM   4308  CB  ALA G  97       1.206 -22.573 -31.756  1.00 36.23           C
ATOM   4309  N   ALA G  98       4.193 -21.603 -30.989  1.00 33.36           N
ATOM   4310  CA  ALA G  98       5.614 -21.664 -31.320  1.00 33.23           C
ATOM   4311  C   ALA G  98       6.109 -23.044 -30.997  1.00 34.09           C
ATOM   4312  O   ALA G  98       5.935 -23.520 -29.874  1.00 33.80           O
ATOM   4313  CB  ALA G  98       6.393 -20.620 -30.535  1.00 34.69           C
ATOM   4314  N   GLY G  99       6.703 -23.695 -31.983  1.00 31.95           N
ATOM   4315  CA  GLY G  99       7.218 -25.041 -31.783  1.00 31.43           C
ATOM   4316  C   GLY G  99       8.432 -25.392 -32.605  1.00 34.39           C
ATOM   4317  O   GLY G  99       8.646 -24.848 -33.698  1.00 33.88           O
ATOM   4318  N   ARG G 100       9.210 -26.340 -32.079  1.00 31.03           N
ATOM   4319  CA  ARG G 100      10.357 -26.923 -32.756  1.00 31.08           C
ATOM   4320  C   ARG G 100       9.745 -27.958 -33.704  1.00 33.90           C
ATOM   4321  O   ARG G 100       8.673 -28.500 -33.417  1.00 31.89           O
ATOM   4322  CB  ARG G 100      11.328 -27.537 -31.753  1.00 32.66           C
ATOM   4323  CG  ARG G 100      12.109 -26.457 -30.992  1.00 34.93           C
ATOM   4324  CD  ARG G 100      12.741 -26.985 -29.719  1.00 39.59           C
ATOM   4325  NE  ARG G 100      11.732 -27.401 -28.738  1.00 39.83           N
ATOM   4326  CZ  ARG G 100      11.600 -28.638 -28.266  1.00 52.68           C
ATOM   4327  NH1 ARG G 100      12.442 -29.595 -28.645  1.00 44.69           N1+
ATOM   4328  NH2 ARG G 100      10.668 -28.915 -27.367  1.00 39.47           N
ATOM   4329  N   PHE G 101      10.359 -28.161 -34.865  1.00 30.55           N
ATOM   4330  CA  PHE G 101       9.737 -28.988 -35.890  1.00 29.86           C
ATOM   4331  C   PHE G 101      10.722 -29.678 -36.794  1.00 35.16           C
ATOM   4332  O   PHE G 101      11.909 -29.336 -36.824  1.00 35.41           O
ATOM   4333  CB  PHE G 101       8.822 -28.074 -36.762  1.00 31.29           C
ATOM   4334  CG  PHE G 101       9.573 -27.028 -37.580  1.00 32.28           C
ATOM   4335  CD1 PHE G 101      10.170 -25.933 -36.963  1.00 35.97           C
ATOM   4336  CD2 PHE G 101       9.712 -27.166 -38.954  1.00 34.47           C
ATOM   4337  CE1 PHE G 101      10.909 -25.001 -37.705  1.00 37.13           C
ATOM   4338  CE2 PHE G 101      10.428 -26.219 -39.701  1.00 38.09           C
ATOM   4339  CZ  PHE G 101      11.033 -25.150 -39.066  1.00 36.00           C
ATOM   4340  N   VAL G 102      10.199 -30.607 -37.590  1.00 32.09           N
ATOM   4341  CA  VAL G 102      10.920 -31.282 -38.670  1.00 32.42           C
ATOM   4342  C   VAL G 102      10.041 -31.226 -39.912  1.00 35.88           C
ATOM   4343  O   VAL G 102       8.814 -31.180 -39.798  1.00 34.68           O
ATOM   4344  CB  VAL G 102      11.378 -32.733 -38.357  1.00 37.07           C
ATOM   4345  CG1 VAL G 102      12.523 -32.755 -37.343  1.00 37.21           C
ATOM   4346  CG2 VAL G 102      10.212 -33.625 -37.920  1.00 36.91           C
ATOM   4347  N   THR G 103      10.663 -31.174 -41.096  1.00 33.22           N
ATOM   4348  CA  THR G 103       9.923 -31.195 -42.354  1.00 33.38           C
ATOM   4349  C   THR G 103      10.360 -32.388 -43.192  1.00 36.57           C
ATOM   4350  O   THR G 103      11.489 -32.875 -43.063  1.00 35.51           O
ATOM   4351  CB  THR G 103      10.020 -29.867 -43.119  1.00 39.28           C
ATOM   4352  OG1 THR G 103      11.374 -29.649 -43.508  1.00 36.66           O
ATOM   4353  CG2 THR G 103       9.495 -28.683 -42.317  1.00 39.67           C
ATOM   4354  N   PHE G 104       9.442 -32.870 -44.023  1.00 34.55           N
ATOM   4355  CA  PHE G 104       9.625 -33.952 -44.982  1.00 34.88           C
ATOM   4356  C   PHE G 104       9.021 -33.358 -46.237  1.00 38.88           C
ATOM   4357  O   PHE G 104       7.811 -33.422 -46.441  1.00 37.23           O
ATOM   4358  CB  PHE G 104       8.879 -35.221 -44.519  1.00 36.61           C
ATOM   4359  CG  PHE G 104       9.292 -35.697 -43.145  1.00 38.16           C
ATOM   4360  CD1 PHE G 104      10.385 -36.542 -42.984  1.00 41.30           C
ATOM   4361  CD2 PHE G 104       8.632 -35.247 -42.009  1.00 40.38           C
ATOM   4362  CE1 PHE G 104      10.768 -36.984 -41.711  1.00 42.26           C
ATOM   4363  CE2 PHE G 104       9.025 -35.676 -40.735  1.00 42.89           C
ATOM   4364  CZ  PHE G 104      10.090 -36.541 -40.596  1.00 40.75           C
ATOM   4365  N   GLY G 105       9.846 -32.622 -46.974  1.00 37.69           N
ATOM   4366  CA  GLY G 105       9.392 -31.876 -48.136  1.00 37.06           C
ATOM   4367  C   GLY G 105       8.395 -30.821 -47.697  1.00 39.91           C
ATOM   4368  O   GLY G 105       8.707 -29.981 -46.853  1.00 39.69           O
ATOM   4369  N   SER G 106       7.164 -30.930 -48.188  1.00 35.92           N
ATOM   4370  CA  SER G 106       6.076 -30.003 -47.879  1.00 36.53           C
ATOM   4371  C   SER G 106       5.287 -30.388 -46.600  1.00 38.25           C
ATOM   4372  O   SER G 106       4.479 -29.586 -46.117  1.00 37.82           O
ATOM   4373  CB  SER G 106       5.148 -29.887 -49.083  1.00 42.74           C
ATOM   4374  OG  SER G 106       4.705 -31.179 -49.475  1.00 55.64           O
ATOM   4375  N   ALA G 107       5.522 -31.602 -46.060  1.00 34.65           N
ATOM   4376  CA  ALA G 107       4.846 -32.085 -44.839  1.00 33.60           C
ATOM   4377  C   ALA G 107       5.647 -31.746 -43.582  1.00 36.20           C
ATOM   4378  O   ALA G 107       6.875 -31.786 -43.602  1.00 36.22           O
ATOM   4379  CB  ALA G 107       4.607 -33.586 -44.918  1.00 34.47           C
ATOM   4380  N   TRP G 108       4.957 -31.436 -42.475  1.00 31.19           N
ATOM   4381  CA  TRP G 108       5.630 -31.051 -41.229  1.00 31.77           C
ATOM   4382  C   TRP G 108       5.225 -31.918 -40.040  1.00 32.54           C
ATOM   4383  O   TRP G 108       4.147 -32.510 -40.032  1.00 30.85           O
ATOM   4384  CB  TRP G 108       5.207 -29.606 -40.870  1.00 31.85           C
ATOM   4385  CG  TRP G 108       5.766 -28.489 -41.710  1.00 33.81           C
ATOM   4386  CD1 TRP G 108       5.878 -28.446 -43.069  1.00 37.01           C
ATOM   4387  CD2 TRP G 108       6.174 -27.201 -41.233  1.00 33.97           C
ATOM   4388  NE1 TRP G 108       6.385 -27.225 -43.463  1.00 36.56           N
ATOM   4389  CE2 TRP G 108       6.563 -26.439 -42.357  1.00 37.93           C
ATOM   4390  CE3 TRP G 108       6.257 -26.618 -39.959  1.00 35.56           C
ATOM   4391  CZ2 TRP G 108       7.062 -25.134 -42.241  1.00 37.30           C
ATOM   4392  CZ3 TRP G 108       6.735 -25.319 -39.849  1.00 37.60           C
ATOM   4393  CH2 TRP G 108       7.133 -24.594 -40.978  1.00 38.07           C
ATOM   4394  N   SER G 109       6.046 -31.880 -38.981  1.00 28.23           N
ATOM   4395  CA  SER G 109       5.727 -32.478 -37.680  1.00 27.56           C
ATOM   4396  C   SER G 109       6.346 -31.616 -36.574  1.00 31.56           C
ATOM   4397  O   SER G 109       7.518 -31.254 -36.666  1.00 31.76           O
ATOM   4398  CB  SER G 109       6.235 -33.913 -37.573  1.00 28.73           C
ATOM   4399  OG  SER G 109       5.963 -34.389 -36.262  1.00 30.72           O
ATOM   4400  N   PHE G 110       5.563 -31.291 -35.536  1.00 28.38           N
ATOM   4401  CA  PHE G 110       6.071 -30.554 -34.378  1.00 28.37           C
ATOM   4402  C   PHE G 110       6.633 -31.587 -33.418  1.00 31.94           C
ATOM   4403  O   PHE G 110       6.000 -32.611 -33.182  1.00 30.50           O
ATOM   4404  CB  PHE G 110       4.982 -29.690 -33.728  1.00 29.19           C
ATOM   4405  CG  PHE G 110       4.701 -28.447 -34.534  1.00 30.36           C
ATOM   4406  CD1 PHE G 110       5.633 -27.413 -34.599  1.00 33.37           C
ATOM   4407  CD2 PHE G 110       3.495 -28.295 -35.210  1.00 31.36           C
ATOM   4408  CE1 PHE G 110       5.367 -26.257 -35.340  1.00 34.94           C
ATOM   4409  CE2 PHE G 110       3.232 -27.140 -35.952  1.00 34.63           C
ATOM   4410  CZ  PHE G 110       4.175 -26.132 -36.021  1.00 33.24           C
ATOM   4411  N   VAL G 111       7.858 -31.347 -32.920  1.00 30.43           N
ATOM   4412  CA  VAL G 111       8.627 -32.322 -32.141  1.00 30.05           C
ATOM   4413  C   VAL G 111       8.627 -32.226 -30.617  1.00 32.74           C
ATOM   4414  O   VAL G 111       9.268 -33.064 -29.975  1.00 31.12           O
ATOM   4415  CB  VAL G 111      10.071 -32.447 -32.710  1.00 33.79           C
ATOM   4416  CG1 VAL G 111      10.043 -32.718 -34.217  1.00 34.35           C
ATOM   4417  CG2 VAL G 111      10.904 -31.198 -32.394  1.00 33.73           C
ATOM   4418  N   GLY G 112       7.962 -31.211 -30.066  1.00 29.46           N
ATOM   4419  CA  GLY G 112       7.889 -30.961 -28.630  1.00 29.01           C
ATOM   4420  C   GLY G 112       7.254 -32.086 -27.838  1.00 32.40           C
ATOM   4421  O   GLY G 112       6.421 -32.832 -28.365  1.00 30.39           O
ATOM   4422  N   GLY G 113       7.659 -32.213 -26.574  1.00 29.76           N
ATOM   4423  CA  GLY G 113       7.141 -33.237 -25.673  1.00 29.69           C
ATOM   4424  C   GLY G 113       5.722 -32.983 -25.188  1.00 31.17           C
ATOM   4425  O   GLY G 113       5.057 -33.894 -24.710  1.00 30.74           O
ATOM   4426  N   GLY G 114       5.256 -31.749 -25.319  1.00 28.84           N
ATOM   4427  CA  GLY G 114       3.923 -31.363 -24.877  1.00 28.36           C
ATOM   4428  C   GLY G 114       2.837 -31.494 -25.939  1.00 30.71           C
ATOM   4429  O   GLY G 114       3.101 -31.899 -27.083  1.00 30.27           O
ATOM   4430  N   PRO G 115       1.595 -31.146 -25.529  1.00 27.76           N
ATOM   4431  CA  PRO G 115       0.429 -31.231 -26.428  1.00 27.43           C
ATOM   4432  C   PRO G 115       0.659 -30.624 -27.801  1.00 30.41           C
ATOM   4433  O   PRO G 115       1.186 -29.512 -27.906  1.00 29.18           O
ATOM   4434  CB  PRO G 115      -0.655 -30.486 -25.650  1.00 28.81           C
ATOM   4435  CG  PRO G 115      -0.320 -30.795 -24.206  1.00 32.58           C
ATOM   4436  CD  PRO G 115       1.192 -30.695 -24.175  1.00 28.96           C
ATOM   4437  N   TYR G 116       0.304 -31.383 -28.859  1.00 28.83           N
ATOM   4438  CA  TYR G 116       0.452 -30.985 -30.274  1.00 27.47           C
ATOM   4439  C   TYR G 116       1.930 -30.754 -30.721  1.00 30.38           C
ATOM   4440  O   TYR G 116       2.170 -30.259 -31.825  1.00 30.97           O
ATOM   4441  CB  TYR G 116      -0.422 -29.753 -30.606  1.00 27.53           C
ATOM   4442  CG  TYR G 116      -1.856 -29.883 -30.135  1.00 30.62           C
ATOM   4443  CD1 TYR G 116      -2.766 -30.685 -30.821  1.00 33.60           C
ATOM   4444  CD2 TYR G 116      -2.286 -29.260 -28.969  1.00 31.43           C
ATOM   4445  CE1 TYR G 116      -4.081 -30.834 -30.374  1.00 35.22           C
ATOM   4446  CE2 TYR G 116      -3.596 -29.401 -28.512  1.00 32.38           C
ATOM   4447  CZ  TYR G 116      -4.481 -30.211 -29.201  1.00 37.75           C
ATOM   4448  OH  TYR G 116      -5.782 -30.312 -28.767  1.00 37.46           O
ATOM   4449  N   GLY G 117       2.886 -31.111 -29.868  1.00 26.51           N
ATOM   4450  CA  GLY G 117       4.319 -30.950 -30.119  1.00 26.89           C
ATOM   4451  C   GLY G 117       4.775 -29.510 -30.035  1.00 29.69           C
ATOM   4452  O   GLY G 117       5.877 -29.180 -30.487  1.00 29.71           O
ATOM   4453  N   ILE G 118       3.927 -28.643 -29.436  1.00 27.46           N
ATOM   4454  CA  ILE G 118       4.137 -27.189 -29.327  1.00 27.48           C
ATOM   4455  C   ILE G 118       4.703 -26.804 -27.967  1.00 33.09           C
ATOM   4456  O   ILE G 118       4.262 -27.336 -26.951  1.00 33.59           O
ATOM   4457  CB  ILE G 118       2.801 -26.434 -29.647  1.00 30.08           C
ATOM   4458  CG1 ILE G 118       2.339 -26.652 -31.123  1.00 30.00           C
ATOM   4459  CG2 ILE G 118       2.869 -24.907 -29.305  1.00 30.27           C
ATOM   4460  CD1 ILE G 118       3.308 -26.026 -32.210  1.00 33.10           C
ATOM   4461  N   ASP G 119       5.652 -25.848 -27.954  1.00 32.04           N
ATOM   4462  CA  ASP G 119       6.284 -25.370 -26.729  1.00 32.03           C
ATOM   4463  C   ASP G 119       5.479 -24.251 -26.062  1.00 37.08           C
ATOM   4464  O   ASP G 119       5.258 -24.317 -24.849  1.00 36.95           O
ATOM   4465  CB  ASP G 119       7.708 -24.883 -27.024  1.00 33.05           C
ATOM   4466  CG  ASP G 119       8.758 -25.972 -27.186  1.00 34.96           C
ATOM   4467  OD1 ASP G 119       8.415 -27.168 -27.016  1.00 35.42           O
ATOM   4468  OD2 ASP G 119       9.918 -25.630 -27.490  1.00 41.54           O1-
ATOM   4469  N   TYR G 120       5.062 -23.220 -26.841  1.00 34.10           N
ATOM   4470  CA  TYR G 120       4.341 -22.057 -26.312  1.00 34.36           C
ATOM   4471  C   TYR G 120       3.094 -21.725 -27.090  1.00 37.86           C
ATOM   4472  O   TYR G 120       3.066 -21.835 -28.323  1.00 36.19           O
ATOM   4473  CB  TYR G 120       5.257 -20.820 -26.249  1.00 35.63           C
ATOM   4474  CG  TYR G 120       6.655 -21.117 -25.743  1.00 37.70           C
ATOM   4475  CD1 TYR G 120       6.880 -21.441 -24.407  1.00 40.68           C
ATOM   4476  CD2 TYR G 120       7.742 -21.131 -26.610  1.00 38.92           C
ATOM   4477  CE1 TYR G 120       8.162 -21.737 -23.939  1.00 42.64           C
ATOM   4478  CE2 TYR G 120       9.031 -21.418 -26.152  1.00 40.09           C
ATOM   4479  CZ  TYR G 120       9.234 -21.718 -24.815  1.00 49.14           C
ATOM   4480  OH  TYR G 120      10.497 -22.013 -24.357  1.00 52.98           O
ATOM   4481  N   TRP G 121       2.078 -21.262 -26.358  1.00 35.16           N
ATOM   4482  CA  TRP G 121       0.785 -20.883 -26.898  1.00 35.31           C
ATOM   4483  C   TRP G 121       0.400 -19.478 -26.499  1.00 40.89           C
ATOM   4484  O   TRP G 121       0.654 -19.064 -25.364  1.00 39.97           O
ATOM   4485  CB  TRP G 121      -0.293 -21.812 -26.325  1.00 33.85           C
ATOM   4486  CG  TRP G 121      -0.148 -23.243 -26.733  1.00 33.15           C
ATOM   4487  CD1 TRP G 121       0.424 -24.251 -26.014  1.00 36.32           C
ATOM   4488  CD2 TRP G 121      -0.597 -23.823 -27.960  1.00 32.52           C
ATOM   4489  NE1 TRP G 121       0.364 -25.429 -26.723  1.00 34.95           N
ATOM   4490  CE2 TRP G 121      -0.288 -25.201 -27.909  1.00 35.17           C
ATOM   4491  CE3 TRP G 121      -1.297 -23.325 -29.074  1.00 32.63           C
ATOM   4492  CZ2 TRP G 121      -0.606 -26.078 -28.958  1.00 33.59           C
ATOM   4493  CZ3 TRP G 121      -1.612 -24.195 -30.110  1.00 33.27           C
ATOM   4494  CH2 TRP G 121      -1.264 -25.551 -30.048  1.00 33.78           C
ATOM   4495  N   GLY G 122      -0.310 -18.808 -27.397  1.00 38.23           N
ATOM   4496  CA  GLY G 122      -0.945 -17.527 -27.130  1.00 38.99           C
ATOM   4497  C   GLY G 122      -2.277 -17.781 -26.439  1.00 43.53           C
ATOM   4498  O   GLY G 122      -2.671 -18.937 -26.257  1.00 43.20           O
ATOM   4499  N   LYS G 123      -2.982 -16.713 -26.041  1.00 40.80           N
ATOM   4500  CA  LYS G 123      -4.262 -16.799 -25.333  1.00 41.08           C
ATOM   4501  C   LYS G 123      -5.429 -17.131 -26.261  1.00 44.15           C
ATOM   4502  O   LYS G 123      -6.483 -17.580 -25.796  1.00 43.59           O
ATOM   4503  CB  LYS G 123      -4.555 -15.479 -24.594  1.00 45.10           C
ATOM   4504  CG  LYS G 123      -3.746 -15.262 -23.317  1.00 64.79           C
ATOM   4505  CD  LYS G 123      -3.782 -13.794 -22.900  1.00 77.02           C
ATOM   4506  CE  LYS G 123      -2.960 -13.517 -21.666  1.00 90.90           C
ATOM   4507  NZ  LYS G 123      -3.143 -12.118 -21.194  1.00102.46           N1+
ATOM   4508  N   GLY G 124      -5.255 -16.848 -27.548  1.00 39.80           N
ATOM   4509  CA  GLY G 124      -6.279 -17.095 -28.553  1.00 38.74           C
ATOM   4510  C   GLY G 124      -7.050 -15.855 -28.947  1.00 42.48           C
ATOM   4511  O   GLY G 124      -7.228 -14.937 -28.140  1.00 43.06           O
ATOM   4512  N   THR G 125      -7.473 -15.819 -30.211  1.00 37.29           N
ATOM   4513  CA  THR G 125      -8.277 -14.743 -30.785  1.00 36.53           C
ATOM   4514  C   THR G 125      -9.471 -15.377 -31.474  1.00 37.19           C
ATOM   4515  O   THR G 125      -9.299 -16.290 -32.286  1.00 34.93           O
ATOM   4516  CB  THR G 125      -7.435 -13.753 -31.642  1.00 46.18           C
ATOM   4517  OG1 THR G 125      -8.229 -12.610 -31.963  1.00 47.94           O
ATOM   4518  CG2 THR G 125      -6.882 -14.365 -32.925  1.00 48.12           C
ATOM   4519  N   LEU G 126     -10.682 -14.916 -31.132  1.00 33.51           N
ATOM   4520  CA  LEU G 126     -11.914 -15.467 -31.695  1.00 33.09           C
ATOM   4521  C   LEU G 126     -12.187 -14.908 -33.105  1.00 36.28           C
ATOM   4522  O   LEU G 126     -12.185 -13.691 -33.307  1.00 37.43           O
ATOM   4523  CB  LEU G 126     -13.107 -15.160 -30.748  1.00 33.20           C
ATOM   4524  CG  LEU G 126     -14.304 -16.157 -30.659  1.00 38.55           C
ATOM   4525  CD1 LEU G 126     -15.075 -16.006 -29.330  1.00 34.69           C
ATOM   4526  CD2 LEU G 126     -15.334 -15.853 -31.619  1.00 48.60           C
ATOM   4527  N   VAL G 127     -12.427 -15.808 -34.062  1.00 31.54           N
ATOM   4528  CA  VAL G 127     -12.811 -15.494 -35.437  1.00 30.98           C
ATOM   4529  C   VAL G 127     -14.223 -16.057 -35.617  1.00 34.43           C
ATOM   4530  O   VAL G 127     -14.414 -17.271 -35.495  1.00 33.30           O
ATOM   4531  CB  VAL G 127     -11.829 -16.088 -36.471  1.00 35.10           C
ATOM   4532  CG1 VAL G 127     -12.385 -15.987 -37.895  1.00 35.60           C
ATOM   4533  CG2 VAL G 127     -10.463 -15.418 -36.367  1.00 35.16           C
ATOM   4534  N   THR G 128     -15.199 -15.191 -35.909  1.00 31.32           N
ATOM   4535  CA  THR G 128     -16.593 -15.619 -36.094  1.00 31.70           C
ATOM   4536  C   THR G 128     -17.079 -15.254 -37.475  1.00 37.06           C
ATOM   4537  O   THR G 128     -17.011 -14.084 -37.873  1.00 36.46           O
ATOM   4538  CB  THR G 128     -17.508 -15.002 -35.034  1.00 36.00           C
ATOM   4539  OG1 THR G 128     -16.893 -15.152 -33.765  1.00 35.71           O
ATOM   4540  CG2 THR G 128     -18.917 -15.636 -35.022  1.00 35.56           C
ATOM   4541  N   VAL G 129     -17.534 -16.266 -38.209  1.00 33.67           N
ATOM   4542  CA  VAL G 129     -18.038 -16.093 -39.564  1.00 34.28           C
ATOM   4543  C   VAL G 129     -19.511 -16.461 -39.544  1.00 42.09           C
ATOM   4544  O   VAL G 129     -19.841 -17.636 -39.368  1.00 41.41           O
ATOM   4545  CB  VAL G 129     -17.246 -16.893 -40.630  1.00 37.12           C
ATOM   4546  CG1 VAL G 129     -17.671 -16.479 -42.040  1.00 37.25           C
ATOM   4547  CG2 VAL G 129     -15.738 -16.730 -40.452  1.00 36.16           C
ATOM   4548  N   SER G 130     -20.392 -15.453 -39.684  1.00 42.98           N
ATOM   4549  CA  SER G 130     -21.839 -15.673 -39.669  1.00 45.37           C
ATOM   4550  C   SER G 130     -22.606 -14.720 -40.571  1.00 52.37           C
ATOM   4551  O   SER G 130     -22.194 -13.573 -40.771  1.00 52.29           O
ATOM   4552  CB  SER G 130     -22.393 -15.653 -38.247  1.00 51.00           C
ATOM   4553  OG  SER G 130     -22.362 -14.366 -37.656  1.00 65.35           O
ATOM   4554  N   SER G 131     -23.737 -15.215 -41.106  1.00 50.53           N
ATOM   4555  CA  SER G 131     -24.648 -14.510 -42.011  1.00 76.42           C
ATOM   4556  C   SER G 131     -25.322 -13.305 -41.346  1.00102.92           C
ATOM   4557  O   SER G 131     -25.493 -13.274 -40.127  1.00 64.35           O
ATOM   4558  CB  SER G 131     -25.708 -15.471 -42.539  1.00 80.44           C
ATOM   4559  OG  SER G 131     -25.137 -16.680 -43.013  1.00 89.52           O
