# Supplementary material for: A non-redundant data set of nanobody-antigen crystal structures
Source: Data Brief. 2019 Mar 6;24:103754. doi: 10.1016/j.dib.2019.103754 (PMC6441729; doi:10.1016/j.dib.2019.103754)
Supplement: Multimedia component 5 [file mmc5.zip › Data_set/Nb-Ag_3/4i0c_3.pdb]

ATOM      1  N   LYS A   1      25.983  58.216 135.906  1.00 27.45           N
ATOM      2  CA  LYS A   1      24.733  58.849 135.495  1.00 25.75           C
ATOM      3  C   LYS A   1      23.855  57.898 134.685  1.00 20.86           C
ATOM      4  O   LYS A   1      24.349  57.154 133.838  1.00 20.24           O
ATOM      5  CB  LYS A   1      25.046  60.102 134.669  1.00 33.53           C
ATOM      6  CG  LYS A   1      23.887  60.620 133.835  1.00 36.45           C
ATOM      7  CD  LYS A   1      24.341  61.742 132.898  1.00 35.86           C
ATOM      8  CE  LYS A   1      23.149  62.420 132.220  1.00 34.79           C
ATOM      9  NZ  LYS A   1      23.542  63.667 131.497  1.00 40.08           N
ATOM     10  N   VAL A   2      22.551  57.912 134.945  1.00 19.49           N
ATOM     11  CA  VAL A   2      21.614  57.188 134.092  1.00 16.50           C
ATOM     12  C   VAL A   2      20.881  58.185 133.194  1.00 24.39           C
ATOM     13  O   VAL A   2      20.104  59.001 133.689  1.00 22.71           O
ATOM     14  CB  VAL A   2      20.585  56.398 134.925  1.00 25.62           C
ATOM     15  CG1 VAL A   2      19.627  55.660 134.014  1.00 19.38           C
ATOM     16  CG2 VAL A   2      21.286  55.424 135.882  1.00 26.71           C
ATOM     17  N   PHE A   3      21.129  58.147 131.886  1.00 20.48           N
ATOM     18  CA  PHE A   3      20.424  59.059 130.979  1.00 20.01           C
ATOM     19  C   PHE A   3      18.939  58.741 130.895  1.00 27.06           C
ATOM     20  O   PHE A   3      18.530  57.578 131.011  1.00 22.40           O
ATOM     21  CB  PHE A   3      20.990  58.985 129.561  1.00 20.04           C
ATOM     22  CG  PHE A   3      22.277  59.742 129.367  1.00 22.87           C
ATOM     23  CD1 PHE A   3      23.490  59.196 129.779  1.00 23.64           C
ATOM     24  CD2 PHE A   3      22.280  60.982 128.739  1.00 24.05           C
ATOM     25  CE1 PHE A   3      24.675  59.879 129.585  1.00 20.75           C
ATOM     26  CE2 PHE A   3      23.469  61.679 128.545  1.00 24.75           C
ATOM     27  CZ  PHE A   3      24.664  61.128 128.970  1.00 25.61           C
ATOM     28  N   GLU A   4      18.138  59.778 130.670  1.00 26.33           N
ATOM     29  CA  GLU A   4      16.774  59.585 130.203  1.00 20.66           C
ATOM     30  C   GLU A   4      16.807  59.268 128.705  1.00 23.21           C
ATOM     31  O   GLU A   4      17.703  59.720 127.975  1.00 19.25           O
ATOM     32  CB  GLU A   4      15.932  60.834 130.475  1.00 21.10           C
ATOM     33  CG  GLU A   4      15.825  61.171 131.956  1.00 27.63           C
ATOM     34  CD  GLU A   4      15.037  62.438 132.229  1.00 41.63           C
ATOM     35  OE1 GLU A   4      14.860  63.262 131.302  1.00 42.94           O
ATOM     36  OE2 GLU A   4      14.596  62.607 133.384  1.00 47.47           O
ATOM     37  N   ARG A   5      15.828  58.492 128.249  1.00 25.05           N
ATOM     38  CA  ARG A   5      15.759  58.080 126.850  1.00 20.36           C
ATOM     39  C   ARG A   5      16.028  59.240 125.868  1.00 20.73           C
ATOM     40  O   ARG A   5      17.031  59.233 125.152  1.00 17.57           O
ATOM     41  CB  ARG A   5      14.398  57.427 126.554  1.00 21.16           C
ATOM     42  CG  ARG A   5      14.287  56.851 125.145  1.00 23.30           C
ATOM     43  CD  ARG A   5      12.997  56.077 124.958  1.00 21.35           C
ATOM     44  NE  ARG A   5      11.800  56.913 125.084  1.00 24.13           N
ATOM     45  CZ  ARG A   5      11.213  57.536 124.067  1.00 31.22           C
ATOM     46  NH1 ARG A   5      11.722  57.438 122.844  1.00 27.59           N
ATOM     47  NH2 ARG A   5      10.117  58.265 124.270  1.00 28.99           N
ATOM     48  N   CYS A   6      15.151  60.239 125.833  1.00 20.46           N
ATOM     49  CA  CYS A   6      15.327  61.300 124.832  1.00 22.66           C
ATOM     50  C   CYS A   6      16.565  62.164 125.097  1.00 24.20           C
ATOM     51  O   CYS A   6      17.199  62.649 124.157  1.00 20.73           O
ATOM     52  CB  CYS A   6      14.052  62.131 124.659  1.00 23.01           C
ATOM     53  SG  CYS A   6      12.714  61.168 123.872  1.00 27.40           S
ATOM     54  N   GLU A   7      16.921  62.337 126.366  1.00 20.31           N
ATOM     55  CA  GLU A   7      18.177  63.005 126.722  1.00 21.88           C
ATOM     56  C   GLU A   7      19.356  62.316 126.025  1.00 22.05           C
ATOM     57  O   GLU A   7      20.189  62.963 125.378  1.00 18.71           O
ATOM     58  CB  GLU A   7      18.373  62.997 128.248  1.00 26.61           C
ATOM     59  CG  GLU A   7      19.730  63.546 128.723  1.00 26.71           C
ATOM     60  CD  GLU A   7      19.971  63.388 130.234  1.00 26.27           C
ATOM     61  OE1 GLU A   7      19.367  62.500 130.883  1.00 23.56           O
ATOM     62  OE2 GLU A   7      20.778  64.165 130.776  1.00 28.67           O
ATOM     63  N   LEU A   8      19.432  60.997 126.150  1.00 21.93           N
ATOM     64  CA  LEU A   8      20.519  60.264 125.507  1.00 18.21           C
ATOM     65  C   LEU A   8      20.453  60.353 123.984  1.00 16.76           C
ATOM     66  O   LEU A   8      21.486  60.535 123.325  1.00 18.44           O
ATOM     67  CB  LEU A   8      20.548  58.800 125.962  1.00 20.61           C
ATOM     68  CG  LEU A   8      21.592  57.902 125.296  1.00 18.21           C
ATOM     69  CD1 LEU A   8      23.025  58.422 125.548  1.00 16.27           C
ATOM     70  CD2 LEU A   8      21.435  56.449 125.772  1.00 15.49           C
ATOM     71  N   ALA A   9      19.253  60.231 123.417  1.00 16.95           N
ATOM     72  CA  ALA A   9      19.105  60.321 121.962  1.00 18.19           C
ATOM     73  C   ALA A   9      19.694  61.629 121.429  1.00 18.44           C
ATOM     74  O   ALA A   9      20.434  61.634 120.433  1.00 16.52           O
ATOM     75  CB  ALA A   9      17.630  60.181 121.545  1.00 20.24           C
ATOM     76  N   ARG A  10      19.344  62.741 122.074  1.00 15.29           N
ATOM     77  CA  ARG A  10      19.824  64.047 121.644  1.00 15.92           C
ATOM     78  C   ARG A  10      21.347  64.135 121.800  1.00 17.73           C
ATOM     79  O   ARG A  10      22.043  64.740 120.974  1.00 20.60           O
ATOM     80  CB  ARG A  10      19.136  65.161 122.437  1.00 22.33           C
ATOM     81  CG  ARG A  10      17.673  65.425 122.033  1.00 20.09           C
ATOM     82  CD  ARG A  10      17.096  66.641 122.769  1.00 32.46           C
ATOM     83  NE  ARG A  10      16.682  66.324 124.132  1.00 39.36           N
ATOM     84  CZ  ARG A  10      15.458  65.904 124.460  1.00 40.33           C
ATOM     85  NH1 ARG A  10      14.527  65.746 123.524  1.00 33.50           N
ATOM     86  NH2 ARG A  10      15.161  65.638 125.724  1.00 38.64           N
ATOM     87  N   THR A  11      21.861  63.519 122.856  1.00 18.66           N
ATOM     88  CA  THR A  11      23.292  63.579 123.134  1.00 25.81           C
ATOM     89  C   THR A  11      24.090  62.800 122.092  1.00 18.77           C
ATOM     90  O   THR A  11      25.081  63.304 121.558  1.00 16.57           O
ATOM     91  CB  THR A  11      23.620  63.101 124.554  1.00 25.50           C
ATOM     92  OG1 THR A  11      23.014  63.997 125.497  1.00 21.77           O
ATOM     93  CG2 THR A  11      25.121  63.097 124.775  1.00 22.62           C
ATOM     94  N   LEU A  12      23.646  61.588 121.790  1.00 16.01           N
ATOM     95  CA  LEU A  12      24.302  60.772 120.769  1.00 14.68           C
ATOM     96  C   LEU A  12      24.199  61.469 119.413  1.00 20.30           C
ATOM     97  O   LEU A  12      25.156  61.486 118.636  1.00 18.97           O
ATOM     98  CB  LEU A  12      23.673  59.371 120.717  1.00 11.15           C
ATOM     99  CG  LEU A  12      23.819  58.516 121.976  1.00 14.17           C
ATOM    100  CD1 LEU A  12      23.039  57.211 121.835  1.00 16.71           C
ATOM    101  CD2 LEU A  12      25.290  58.227 122.214  1.00 13.75           C
ATOM    102  N   LYS A  13      23.041  62.063 119.135  1.00 16.24           N
ATOM    103  CA  LYS A  13      22.869  62.829 117.908  1.00 14.04           C
ATOM    104  C   LYS A  13      23.907  63.942 117.844  1.00 19.31           C
ATOM    105  O   LYS A  13      24.557  64.158 116.813  1.00 18.44           O
ATOM    106  CB  LYS A  13      21.464  63.424 117.841  1.00 22.11           C
ATOM    107  CG  LYS A  13      21.173  64.181 116.551  1.00 26.61           C
ATOM    108  CD  LYS A  13      20.617  63.267 115.479  1.00 21.70           C
ATOM    109  CE  LYS A  13      20.233  64.040 114.199  1.00 21.70           C
ATOM    110  NZ  LYS A  13      18.766  64.268 114.043  1.00 26.58           N
ATOM    111  N   ARG A  14      24.065  64.651 118.954  1.00 15.87           N
ATOM    112  CA  ARG A  14      24.992  65.776 118.990  1.00 19.30           C
ATOM    113  C   ARG A  14      26.442  65.306 118.780  1.00 19.18           C
ATOM    114  O   ARG A  14      27.250  66.032 118.197  1.00 19.16           O
ATOM    115  CB  ARG A  14      24.831  66.521 120.312  1.00 26.56           C
ATOM    116  CG  ARG A  14      25.417  67.910 120.351  1.00 40.38           C
ATOM    117  CD  ARG A  14      25.133  68.553 121.702  1.00 39.59           C
ATOM    118  NE  ARG A  14      25.461  67.634 122.786  1.00 36.95           N
ATOM    119  CZ  ARG A  14      26.695  67.394 123.218  1.00 34.96           C
ATOM    120  NH1 ARG A  14      27.741  68.008 122.668  1.00 33.10           N
ATOM    121  NH2 ARG A  14      26.881  66.536 124.206  1.00 32.45           N
ATOM    122  N   LEU A  15      26.751  64.083 119.214  1.00 20.95           N
ATOM    123  CA  LEU A  15      28.103  63.527 119.069  1.00 18.58           C
ATOM    124  C   LEU A  15      28.345  62.784 117.750  1.00 19.71           C
ATOM    125  O   LEU A  15      29.389  62.126 117.563  1.00 19.09           O
ATOM    126  CB  LEU A  15      28.436  62.630 120.256  1.00 15.28           C
ATOM    127  CG  LEU A  15      28.413  63.392 121.572  1.00 16.99           C
ATOM    128  CD1 LEU A  15      28.481  62.449 122.770  1.00 21.43           C
ATOM    129  CD2 LEU A  15      29.572  64.398 121.598  1.00 23.29           C
ATOM    130  N   GLY A  16      27.393  62.905 116.831  1.00 15.79           N
ATOM    131  CA  GLY A  16      27.568  62.425 115.473  1.00 22.32           C
ATOM    132  C   GLY A  16      27.335  60.938 115.280  1.00 22.22           C
ATOM    133  O   GLY A  16      27.872  60.357 114.339  1.00 12.56           O
ATOM    134  N   MET A  17      26.530  60.321 116.145  1.00 15.22           N
ATOM    135  C   MET A  17      25.196  58.530 115.022  1.00 14.39           C
ATOM    136  O   MET A  17      25.193  57.439 114.466  1.00 14.28           O
ATOM    137  CA AMET A  17      26.294  58.884 116.023  1.00 16.20           C
ATOM    138  CB AMET A  17      26.000  58.267 117.398  1.00 14.86           C
ATOM    139  CG AMET A  17      27.213  58.263 118.304  1.00 14.93           C
ATOM    140  SD AMET A  17      28.393  57.028 117.762  1.00 19.26           S
ATOM    141  CE AMET A  17      28.057  55.725 118.961  1.00 18.57           C
ATOM    142  N   ASP A  18      24.274  59.451 114.771  1.00 14.06           N
ATOM    143  CA  ASP A  18      23.144  59.122 113.915  1.00 15.00           C
ATOM    144  C   ASP A  18      23.567  58.956 112.465  1.00 18.51           C
ATOM    145  O   ASP A  18      23.734  59.945 111.737  1.00 16.37           O
ATOM    146  CB  ASP A  18      22.049  60.189 114.040  1.00 12.39           C
ATOM    147  CG  ASP A  18      20.764  59.785 113.355  1.00 16.71           C
ATOM    148  OD1 ASP A  18      20.638  58.610 112.935  1.00 16.99           O
ATOM    149  OD2 ASP A  18      19.862  60.645 113.255  1.00 14.29           O
ATOM    150  N   GLY A  19      23.735  57.705 112.043  1.00 15.03           N
ATOM    151  CA  GLY A  19      24.161  57.423 110.688  1.00 14.95           C
ATOM    152  C   GLY A  19      25.652  57.149 110.575  1.00 16.41           C
ATOM    153  O   GLY A  19      26.162  56.931 109.470  1.00 18.07           O
ATOM    154  N   TYR A  20      26.357  57.156 111.703  1.00 15.42           N
ATOM    155  CA  TYR A  20      27.789  56.860 111.681  1.00 12.84           C
ATOM    156  C   TYR A  20      28.015  55.463 111.119  1.00 19.06           C
ATOM    157  O   TYR A  20      27.486  54.473 111.645  1.00 16.98           O
ATOM    158  CB  TYR A  20      28.416  56.962 113.072  1.00 15.36           C
ATOM    159  CG  TYR A  20      29.906  56.708 113.044  1.00 16.55           C
ATOM    160  CD1 TYR A  20      30.787  57.711 112.661  1.00 13.29           C
ATOM    161  CD2 TYR A  20      30.433  55.456 113.354  1.00 15.17           C
ATOM    162  CE1 TYR A  20      32.168  57.485 112.619  1.00 16.56           C
ATOM    163  CE2 TYR A  20      31.808  55.221 113.309  1.00 14.38           C
ATOM    164  CZ  TYR A  20      32.663  56.242 112.939  1.00 14.07           C
ATOM    165  OH  TYR A  20      34.021  56.030 112.883  1.00 14.47           O
ATOM    166  N   ARG A  21      28.804  55.399 110.049  1.00 12.74           N
ATOM    167  CA  ARG A  21      29.065  54.160 109.336  1.00 15.81           C
ATOM    168  C   ARG A  21      27.748  53.459 109.004  1.00 21.14           C
ATOM    169  O   ARG A  21      27.686  52.227 108.965  1.00 16.15           O
ATOM    170  CB  ARG A  21      30.002  53.247 110.142  1.00 18.69           C
ATOM    171  CG  ARG A  21      31.431  53.796 110.305  1.00 20.47           C
ATOM    172  CD  ARG A  21      31.945  54.338 108.989  1.00 25.67           C
ATOM    173  NE  ARG A  21      33.392  54.577 108.975  1.00 23.26           N
ATOM    174  CZ  ARG A  21      33.973  55.770 109.127  1.00 25.56           C
ATOM    175  NH1 ARG A  21      35.297  55.862 109.068  1.00 22.64           N
ATOM    176  NH2 ARG A  21      33.244  56.872 109.329  1.00 16.32           N
ATOM    177  N   GLY A  22      26.701  54.252 108.773  1.00 15.93           N
ATOM    178  CA  GLY A  22      25.422  53.726 108.313  1.00 19.33           C
ATOM    179  C   GLY A  22      24.589  53.084 109.413  1.00 15.04           C
ATOM    180  O   GLY A  22      23.659  52.330 109.133  1.00 18.40           O
ATOM    181  N   ILE A  23      24.919  53.384 110.665  1.00 15.30           N
ATOM    182  CA  ILE A  23      24.178  52.829 111.801  1.00 17.35           C
ATOM    183  C   ILE A  23      23.253  53.904 112.386  1.00 17.79           C
ATOM    184  O   ILE A  23      23.704  54.997 112.745  1.00 17.30           O
ATOM    185  CB  ILE A  23      25.137  52.334 112.891  1.00 12.06           C
ATOM    186  CG1 ILE A  23      26.060  51.237 112.349  1.00 17.69           C
ATOM    187  CG2 ILE A  23      24.358  51.835 114.115  1.00 12.01           C
ATOM    188  CD1 ILE A  23      27.322  51.029 113.195  1.00 20.92           C
ATOM    189  N   SER A  24      21.962  53.597 112.482  1.00 15.70           N
ATOM    190  CA  SER A  24      20.982  54.593 112.897  1.00 14.69           C
ATOM    191  C   SER A  24      21.081  54.950 114.377  1.00 15.50           C
ATOM    192  O   SER A  24      21.513  54.139 115.198  1.00 13.28           O
ATOM    193  CB  SER A  24      19.568  54.088 112.612  1.00 13.78           C
ATOM    194  OG  SER A  24      19.300  52.909 113.369  1.00 15.43           O
ATOM    195  N   LEU A  25      20.641  56.159 114.720  1.00 17.76           N
ATOM    196  CA  LEU A  25      20.510  56.561 116.117  1.00 16.23           C
ATOM    197  C   LEU A  25      19.665  55.515 116.861  1.00 15.46           C
ATOM    198  O   LEU A  25      19.953  55.162 118.000  1.00 14.95           O
ATOM    199  CB  LEU A  25      19.868  57.956 116.205  1.00 13.52           C
ATOM    200  CG  LEU A  25      19.652  58.574 117.585  1.00 17.24           C
ATOM    201  CD1 LEU A  25      20.966  58.694 118.343  1.00 18.65           C
ATOM    202  CD2 LEU A  25      18.975  59.946 117.492  1.00 14.27           C
ATOM    203  N   ALA A  26      18.628  55.005 116.204  1.00 13.65           N
ATOM    204  CA  ALA A  26      17.746  54.040 116.852  1.00 15.28           C
ATOM    205  C   ALA A  26      18.516  52.807 117.314  1.00 20.00           C
ATOM    206  O   ALA A  26      18.262  52.268 118.397  1.00 19.15           O
ATOM    207  CB  ALA A  26      16.592  53.650 115.922  1.00 19.47           C
ATOM    208  N   ASN A  27      19.447  52.343 116.488  1.00 13.20           N
ATOM    209  CA  ASN A  27      20.241  51.178 116.872  1.00 13.12           C
ATOM    210  C   ASN A  27      21.313  51.461 117.911  1.00 17.28           C
ATOM    211  O   ASN A  27      21.595  50.612 118.755  1.00 14.29           O
ATOM    212  CB  ASN A  27      20.784  50.438 115.648  1.00 12.26           C
ATOM    213  CG  ASN A  27      19.853  49.335 115.207  1.00 18.60           C
ATOM    214  OD1 ASN A  27      19.423  48.523 116.031  1.00 23.48           O
ATOM    215  ND2 ASN A  27      19.498  49.314 113.919  1.00 17.17           N
ATOM    216  N   TRP A  28      21.894  52.655 117.882  1.00 15.31           N
ATOM    217  CA  TRP A  28      22.817  53.028 118.940  1.00 12.95           C
ATOM    218  C   TRP A  28      22.089  53.108 120.282  1.00 14.87           C
ATOM    219  O   TRP A  28      22.642  52.746 121.332  1.00 14.35           O
ATOM    220  CB  TRP A  28      23.454  54.382 118.632  1.00 12.69           C
ATOM    221  CG  TRP A  28      24.514  54.342 117.562  1.00 17.21           C
ATOM    222  CD1 TRP A  28      24.482  54.987 116.358  1.00 16.23           C
ATOM    223  CD2 TRP A  28      25.766  53.636 117.608  1.00 17.25           C
ATOM    224  NE1 TRP A  28      25.632  54.722 115.650  1.00 17.81           N
ATOM    225  CE2 TRP A  28      26.438  53.903 116.394  1.00 18.25           C
ATOM    226  CE3 TRP A  28      26.384  52.808 118.554  1.00 15.01           C
ATOM    227  CZ2 TRP A  28      27.697  53.363 116.100  1.00 15.59           C
ATOM    228  CZ3 TRP A  28      27.642  52.274 118.263  1.00 13.62           C
ATOM    229  CH2 TRP A  28      28.284  52.556 117.046  1.00 15.82           C
ATOM    230  N   MET A  29      20.862  53.613 120.257  1.00 14.96           N
ATOM    231  CA  MET A  29      20.065  53.707 121.473  1.00 15.04           C
ATOM    232  C   MET A  29      19.768  52.325 122.017  1.00 16.54           C
ATOM    233  O   MET A  29      19.863  52.083 123.224  1.00 17.50           O
ATOM    234  CB  MET A  29      18.757  54.431 121.184  1.00 14.26           C
ATOM    235  CG  MET A  29      18.934  55.921 120.984  1.00 13.89           C
ATOM    236  SD  MET A  29      19.326  56.745 122.545  1.00 18.45           S
ATOM    237  CE  MET A  29      17.809  56.452 123.456  1.00 14.79           C
ATOM    238  N   CYS A  30      19.408  51.412 121.127  1.00 14.50           N
ATOM    239  CA  CYS A  30      19.065  50.066 121.564  1.00 14.65           C
ATOM    240  C   CYS A  30      20.317  49.426 122.153  1.00 16.40           C
ATOM    241  O   CYS A  30      20.237  48.692 123.140  1.00 16.20           O
ATOM    242  CB  CYS A  30      18.498  49.247 120.409  1.00 13.19           C
ATOM    243  SG  CYS A  30      17.945  47.571 120.882  1.00 17.83           S
ATOM    244  N   LEU A  31      21.481  49.738 121.583  1.00 16.42           N
ATOM    245  CA  LEU A  31      22.733  49.206 122.120  1.00 17.29           C
ATOM    246  C   LEU A  31      22.959  49.677 123.559  1.00 18.56           C
ATOM    247  O   LEU A  31      23.205  48.868 124.455  1.00 16.09           O
ATOM    248  CB  LEU A  31      23.922  49.605 121.239  1.00 14.89           C
ATOM    249  CG  LEU A  31      25.318  49.200 121.739  1.00 16.72           C
ATOM    250  CD1 LEU A  31      25.527  47.698 121.670  1.00 15.47           C
ATOM    251  CD2 LEU A  31      26.415  49.914 120.947  1.00 15.98           C
ATOM    252  N   ALA A  32      22.884  50.989 123.771  1.00 14.26           N
ATOM    253  CA  ALA A  32      23.041  51.563 125.099  1.00 16.94           C
ATOM    254  C   ALA A  32      21.993  51.004 126.063  1.00 15.64           C
ATOM    255  O   ALA A  32      22.276  50.780 127.248  1.00 15.59           O
ATOM    256  CB  ALA A  32      22.935  53.078 125.032  1.00 19.25           C
ATOM    257  N   LYS A  33      20.777  50.801 125.566  1.00 12.95           N
ATOM    258  CA  LYS A  33      19.711  50.257 126.406  1.00 15.82           C
ATOM    259  C   LYS A  33      20.055  48.854 126.883  1.00 17.41           C
ATOM    260  O   LYS A  33      19.972  48.553 128.082  1.00 17.52           O
ATOM    261  CB  LYS A  33      18.369  50.240 125.661  1.00 17.61           C
ATOM    262  CG  LYS A  33      17.200  49.635 126.467  1.00 18.19           C
ATOM    263  CD  LYS A  33      16.634  50.651 127.482  1.00 19.26           C
ATOM    264  CE  LYS A  33      15.207  50.300 127.922  1.00 17.28           C
ATOM    265  NZ  LYS A  33      14.665  51.286 128.918  1.00 17.87           N
ATOM    266  N   TRP A  34      20.449  47.995 125.953  1.00 16.74           N
ATOM    267  CA  TRP A  34      20.672  46.600 126.309  1.00 16.70           C
ATOM    268  C   TRP A  34      22.073  46.253 126.802  1.00 18.03           C
ATOM    269  O   TRP A  34      22.293  45.141 127.252  1.00 19.14           O
ATOM    270  CB  TRP A  34      20.202  45.673 125.186  1.00 12.84           C
ATOM    271  CG  TRP A  34      18.713  45.571 125.210  1.00 16.76           C
ATOM    272  CD1 TRP A  34      17.826  46.263 124.435  1.00 17.15           C
ATOM    273  CD2 TRP A  34      17.930  44.761 126.096  1.00 18.29           C
ATOM    274  NE1 TRP A  34      16.538  45.919 124.772  1.00 17.54           N
ATOM    275  CE2 TRP A  34      16.575  45.002 125.791  1.00 17.78           C
ATOM    276  CE3 TRP A  34      18.245  43.854 127.113  1.00 18.29           C
ATOM    277  CZ2 TRP A  34      15.532  44.363 126.468  1.00 15.67           C
ATOM    278  CZ3 TRP A  34      17.206  43.216 127.781  1.00 16.18           C
ATOM    279  CH2 TRP A  34      15.870  43.476 127.457  1.00 20.21           C
ATOM    280  N   GLU A  35      23.011  47.194 126.721  1.00 12.81           N
ATOM    281  CA  GLU A  35      24.319  47.002 127.357  1.00 15.31           C
ATOM    282  C   GLU A  35      24.306  47.442 128.818  1.00 14.16           C
ATOM    283  O   GLU A  35      24.834  46.744 129.679  1.00 15.41           O
ATOM    284  CB  GLU A  35      25.409  47.755 126.598  1.00 15.16           C
ATOM    285  CG  GLU A  35      25.741  47.132 125.255  1.00 16.32           C
ATOM    286  CD  GLU A  35      26.289  45.721 125.404  1.00 22.76           C
ATOM    287  OE1 GLU A  35      26.806  45.406 126.494  1.00 18.57           O
ATOM    288  OE2 GLU A  35      26.204  44.928 124.438  1.00 20.14           O
ATOM    289  N   SER A  36      23.665  48.575 129.106  1.00 12.57           N
ATOM    290  CA  SER A  36      23.821  49.204 130.419  1.00 16.24           C
ATOM    291  C   SER A  36      22.567  49.871 130.984  1.00 16.73           C
ATOM    292  O   SER A  36      22.617  50.450 132.077  1.00 14.86           O
ATOM    293  CB  SER A  36      24.906  50.270 130.334  1.00 16.74           C
ATOM    294  OG  SER A  36      24.427  51.401 129.607  1.00 21.06           O
ATOM    295  N   GLY A  37      21.456  49.812 130.258  1.00 19.82           N
ATOM    296  CA  GLY A  37      20.276  50.559 130.665  1.00 23.95           C
ATOM    297  C   GLY A  37      20.598  52.042 130.753  1.00 21.25           C
ATOM    298  O   GLY A  37      20.138  52.739 131.659  1.00 22.80           O
ATOM    299  N   TYR A  38      21.392  52.529 129.801  1.00 16.74           N
ATOM    300  CA  TYR A  38      21.749  53.952 129.739  1.00 14.45           C
ATOM    301  C   TYR A  38      22.545  54.433 130.948  1.00 19.90           C
ATOM    302  O   TYR A  38      22.486  55.616 131.317  1.00 18.31           O
ATOM    303  CB  TYR A  38      20.498  54.829 129.616  1.00 18.10           C
ATOM    304  CG  TYR A  38      19.540  54.495 128.489  1.00 19.79           C
ATOM    305  CD1 TYR A  38      19.989  53.972 127.280  1.00 15.75           C
ATOM    306  CD2 TYR A  38      18.177  54.732 128.633  1.00 18.82           C
ATOM    307  CE1 TYR A  38      19.099  53.679 126.248  1.00 17.16           C
ATOM    308  CE2 TYR A  38      17.280  54.448 127.612  1.00 20.63           C
ATOM    309  CZ  TYR A  38      17.747  53.928 126.421  1.00 20.26           C
ATOM    310  OH  TYR A  38      16.854  53.643 125.411  1.00 21.05           O
ATOM    311  N   ASN A  39      23.313  53.536 131.553  1.00 17.38           N
ATOM    312  CA  ASN A  39      24.038  53.856 132.785  1.00 12.31           C
ATOM    313  C   ASN A  39      25.563  53.977 132.587  1.00 21.36           C
ATOM    314  O   ASN A  39      26.250  52.980 132.326  1.00 17.66           O
ATOM    315  CB  ASN A  39      23.703  52.785 133.845  1.00 15.75           C
ATOM    316  CG  ASN A  39      24.405  53.021 135.166  1.00 24.16           C
ATOM    317  OD1 ASN A  39      25.113  54.018 135.348  1.00 20.09           O
ATOM    318  ND2 ASN A  39      24.213  52.097 136.101  1.00 27.47           N
ATOM    319  N   THR A  40      26.098  55.194 132.710  1.00 16.11           N
ATOM    320  CA  THR A  40      27.527  55.419 132.469  1.00 17.98           C
ATOM    321  C   THR A  40      28.423  54.745 133.492  1.00 20.56           C
ATOM    322  O   THR A  40      29.620  54.591 133.260  1.00 27.15           O
ATOM    323  CB  THR A  40      27.903  56.925 132.433  1.00 22.79           C
ATOM    324  OG1 THR A  40      27.681  57.515 133.725  1.00 19.95           O
ATOM    325  CG2 THR A  40      27.104  57.677 131.360  1.00 18.98           C
ATOM    326  N   ARG A  41      27.867  54.363 134.635  1.00 19.55           N
ATOM    327  CA  ARG A  41      28.708  53.805 135.699  1.00 18.99           C
ATOM    328  C   ARG A  41      28.750  52.280 135.661  1.00 21.26           C
ATOM    329  O   ARG A  41      29.462  51.649 136.438  1.00 23.93           O
ATOM    330  CB  ARG A  41      28.248  54.287 137.080  1.00 19.88           C
ATOM    331  CG  ARG A  41      28.336  55.799 137.306  1.00 27.30           C
ATOM    332  CD  ARG A  41      29.746  56.241 137.668  1.00 34.47           C
ATOM    333  N   ALA A  42      28.002  51.696 134.734  1.00 23.95           N
ATOM    334  CA  ALA A  42      27.865  50.243 134.659  1.00 24.91           C
ATOM    335  C   ALA A  42      29.227  49.563 134.508  1.00 24.58           C
ATOM    336  O   ALA A  42      30.069  50.010 133.732  1.00 19.61           O
ATOM    337  CB  ALA A  42      26.953  49.866 133.500  1.00 23.66           C
ATOM    338  N   THR A  43      29.452  48.488 135.258  1.00 22.21           N
ATOM    339  CA  THR A  43      30.653  47.679 135.042  1.00 25.90           C
ATOM    340  C   THR A  43      30.308  46.209 135.181  1.00 31.99           C
ATOM    341  O   THR A  43      29.467  45.833 136.009  1.00 33.00           O
ATOM    342  CB  THR A  43      31.790  48.022 136.023  1.00 25.87           C
ATOM    343  OG1 THR A  43      31.374  47.726 137.360  1.00 27.03           O
ATOM    344  CG2 THR A  43      32.168  49.489 135.923  1.00 23.66           C
ATOM    345  N   ASN A  44      30.950  45.378 134.367  1.00 26.96           N
ATOM    346  CA  ASN A  44      30.754  43.939 134.464  1.00 29.03           C
ATOM    347  C   ASN A  44      32.084  43.213 134.429  1.00 25.56           C
ATOM    348  O   ASN A  44      32.834  43.317 133.457  1.00 19.38           O
ATOM    349  CB  ASN A  44      29.843  43.424 133.349  1.00 28.18           C
ATOM    350  CG  ASN A  44      29.712  41.909 133.368  1.00 36.85           C
ATOM    351  OD1 ASN A  44      29.145  41.344 134.303  1.00 43.70           O
ATOM    352  ND2 ASN A  44      30.239  41.246 132.337  1.00 31.27           N
ATOM    353  N   TYR A  45      32.393  42.492 135.498  1.00 24.72           N
ATOM    354  CA  TYR A  45      33.661  41.779 135.558  1.00 24.93           C
ATOM    355  C   TYR A  45      33.523  40.397 134.927  1.00 29.99           C
ATOM    356  O   TYR A  45      32.527  39.700 135.147  1.00 30.78           O
ATOM    357  CB  TYR A  45      34.145  41.674 137.008  1.00 30.16           C
ATOM    358  CG  TYR A  45      35.434  40.895 137.175  1.00 31.64           C
ATOM    359  CD1 TYR A  45      36.645  41.416 136.743  1.00 29.26           C
ATOM    360  CD2 TYR A  45      35.437  39.648 137.781  1.00 33.07           C
ATOM    361  CE1 TYR A  45      37.816  40.711 136.899  1.00 29.99           C
ATOM    362  CE2 TYR A  45      36.604  38.939 137.941  1.00 35.67           C
ATOM    363  CZ  TYR A  45      37.788  39.474 137.498  1.00 28.56           C
ATOM    364  OH  TYR A  45      38.951  38.759 137.656  1.00 30.68           O
ATOM    365  N   ASN A  46      34.525  40.007 134.143  1.00 29.56           N
ATOM    366  CA  ASN A  46      34.532  38.694 133.506  1.00 30.25           C
ATOM    367  C   ASN A  46      35.643  37.815 134.075  1.00 31.07           C
ATOM    368  O   ASN A  46      36.788  37.882 133.631  1.00 28.68           O
ATOM    369  CB  ASN A  46      34.674  38.845 131.987  1.00 31.72           C
ATOM    370  CG  ASN A  46      33.605  39.759 131.392  1.00 37.93           C
ATOM    371  OD1 ASN A  46      32.417  39.433 131.418  1.00 43.70           O
ATOM    372  ND2 ASN A  46      34.025  40.907 130.857  1.00 27.83           N
ATOM    373  N   ALA A  47      35.301  36.993 135.063  1.00 28.58           N
ATOM    374  CA  ALA A  47      36.294  36.194 135.771  1.00 33.35           C
ATOM    375  C   ALA A  47      37.064  35.285 134.820  1.00 34.39           C
ATOM    376  O   ALA A  47      38.161  34.828 135.139  1.00 37.65           O
ATOM    377  CB  ALA A  47      35.633  35.377 136.872  1.00 37.42           C
ATOM    378  N   GLY A  48      36.476  35.021 133.655  1.00 34.91           N
ATOM    379  CA  GLY A  48      37.081  34.143 132.669  1.00 35.51           C
ATOM    380  C   GLY A  48      38.428  34.614 132.150  1.00 32.22           C
ATOM    381  O   GLY A  48      39.359  33.811 132.026  1.00 33.95           O
ATOM    382  N   ASP A  49      38.538  35.902 131.827  1.00 22.72           N
ATOM    383  CA  ASP A  49      39.818  36.448 131.382  1.00 24.69           C
ATOM    384  C   ASP A  49      40.207  37.670 132.196  1.00 27.10           C
ATOM    385  O   ASP A  49      41.080  38.440 131.798  1.00 31.18           O
ATOM    386  CB  ASP A  49      39.788  36.789 129.887  1.00 26.88           C
ATOM    387  CG  ASP A  49      38.730  37.820 129.538  1.00 27.19           C
ATOM    388  OD1 ASP A  49      38.031  38.310 130.453  1.00 28.00           O
ATOM    389  OD2 ASP A  49      38.615  38.158 128.339  1.00 24.63           O
ATOM    390  N   ARG A  50      39.544  37.851 133.333  1.00 23.08           N
ATOM    391  CA  ARG A  50      39.871  38.947 134.242  1.00 25.17           C
ATOM    392  C   ARG A  50      39.697  40.326 133.594  1.00 23.42           C
ATOM    393  O   ARG A  50      40.282  41.322 134.042  1.00 25.24           O
ATOM    394  CB  ARG A  50      41.290  38.771 134.788  1.00 26.16           C
ATOM    395  CG  ARG A  50      41.487  37.436 135.524  1.00 32.65           C
ATOM    396  CD  ARG A  50      42.909  37.295 136.034  1.00 39.12           C
ATOM    397  NE  ARG A  50      43.400  38.578 136.524  1.00 52.19           N
ATOM    398  CZ  ARG A  50      44.684  38.880 136.681  1.00 64.07           C
ATOM    399  NH1 ARG A  50      45.620  37.981 136.394  1.00 61.42           N
ATOM    400  NH2 ARG A  50      45.033  40.086 137.122  1.00 68.97           N
ATOM    401  N   SER A  51      38.893  40.385 132.538  1.00 21.81           N
ATOM    402  CA  SER A  51      38.603  41.657 131.890  1.00 17.54           C
ATOM    403  C   SER A  51      37.319  42.257 132.457  1.00 22.47           C
ATOM    404  O   SER A  51      36.528  41.566 133.112  1.00 19.30           O
ATOM    405  CB  SER A  51      38.444  41.476 130.383  1.00 16.46           C
ATOM    406  OG  SER A  51      37.307  40.687 130.084  1.00 21.07           O
ATOM    407  N   THR A  52      37.107  43.543 132.190  1.00 21.54           N
ATOM    408  CA  THR A  52      35.911  44.235 132.662  1.00 16.06           C
ATOM    409  C   THR A  52      35.277  45.031 131.530  1.00 19.17           C
ATOM    410  O   THR A  52      35.984  45.612 130.705  1.00 19.62           O
ATOM    411  CB  THR A  52      36.251  45.165 133.824  1.00 21.13           C
ATOM    412  OG1 THR A  52      36.841  44.394 134.873  1.00 20.37           O
ATOM    413  CG2 THR A  52      34.995  45.854 134.358  1.00 19.62           C
ATOM    414  N   ASP A  53      33.946  45.027 131.477  1.00 15.45           N
ATOM    415  CA  ASP A  53      33.213  45.861 130.533  1.00 15.10           C
ATOM    416  C   ASP A  53      32.854  47.188 131.212  1.00 19.88           C
ATOM    417  O   ASP A  53      32.401  47.192 132.364  1.00 20.33           O
ATOM    418  CB  ASP A  53      31.930  45.150 130.068  1.00 21.20           C
ATOM    419  CG  ASP A  53      32.195  43.763 129.482  1.00 25.74           C
ATOM    420  OD1 ASP A  53      33.129  43.629 128.674  1.00 24.31           O
ATOM    421  OD2 ASP A  53      31.460  42.811 129.828  1.00 29.73           O
ATOM    422  N   TYR A  54      33.046  48.303 130.502  1.00 13.36           N
ATOM    423  CA  TYR A  54      32.902  49.630 131.104  1.00 15.24           C
ATOM    424  C   TYR A  54      31.886  50.555 130.418  1.00 14.13           C
ATOM    425  O   TYR A  54      31.879  50.709 129.185  1.00 16.04           O
ATOM    426  CB  TYR A  54      34.250  50.356 131.125  1.00 16.50           C
ATOM    427  CG  TYR A  54      35.268  49.770 132.072  1.00 19.95           C
ATOM    428  CD1 TYR A  54      35.336  50.188 133.391  1.00 14.09           C
ATOM    429  CD2 TYR A  54      36.174  48.815 131.641  1.00 18.69           C
ATOM    430  CE1 TYR A  54      36.279  49.657 134.258  1.00 19.07           C
ATOM    431  CE2 TYR A  54      37.115  48.283 132.498  1.00 11.96           C
ATOM    432  CZ  TYR A  54      37.163  48.706 133.802  1.00 18.17           C
ATOM    433  OH  TYR A  54      38.103  48.170 134.663  1.00 20.79           O
ATOM    434  N   GLY A  55      31.055  51.194 131.239  1.00 18.06           N
ATOM    435  CA  GLY A  55      30.317  52.366 130.803  1.00 13.54           C
ATOM    436  C   GLY A  55      29.042  52.060 130.057  1.00 16.73           C
ATOM    437  O   GLY A  55      28.551  50.930 130.079  1.00 17.11           O
ATOM    438  N   ILE A  56      28.511  53.077 129.388  1.00 14.80           N
ATOM    439  CA  ILE A  56      27.185  52.993 128.811  1.00 16.55           C
ATOM    440  C   ILE A  56      27.128  51.959 127.691  1.00 15.05           C
ATOM    441  O   ILE A  56      26.080  51.348 127.465  1.00 14.10           O
ATOM    442  CB  ILE A  56      26.703  54.389 128.336  1.00 15.79           C
ATOM    443  CG1 ILE A  56      25.188  54.400 128.125  1.00 16.77           C
ATOM    444  CG2 ILE A  56      27.460  54.843 127.073  1.00 16.00           C
ATOM    445  CD1 ILE A  56      24.594  55.820 128.041  1.00 19.17           C
ATOM    446  N   PHE A  57      28.256  51.757 127.006  1.00 15.88           N
ATOM    447  CA  PHE A  57      28.337  50.759 125.934  1.00 17.93           C
ATOM    448  C   PHE A  57      29.013  49.445 126.360  1.00 18.86           C
ATOM    449  O   PHE A  57      29.137  48.513 125.553  1.00 19.83           O
ATOM    450  CB  PHE A  57      29.045  51.331 124.697  1.00 17.92           C
ATOM    451  CG  PHE A  57      28.323  52.498 124.063  1.00 16.81           C
ATOM    452  CD1 PHE A  57      27.015  52.356 123.598  1.00 16.56           C
ATOM    453  CD2 PHE A  57      28.960  53.734 123.916  1.00 22.80           C
ATOM    454  CE1 PHE A  57      26.345  53.422 123.011  1.00 20.50           C
ATOM    455  CE2 PHE A  57      28.299  54.810 123.326  1.00 20.37           C
ATOM    456  CZ  PHE A  57      26.988  54.650 122.870  1.00 16.76           C
ATOM    457  N   GLN A  58      29.436  49.361 127.618  1.00 15.84           N
ATOM    458  CA  GLN A  58      30.054  48.129 128.130  1.00 17.19           C
ATOM    459  C   GLN A  58      31.227  47.717 127.239  1.00 20.34           C
ATOM    460  O   GLN A  58      31.286  46.597 126.736  1.00 20.09           O
ATOM    461  CB  GLN A  58      29.031  46.992 128.227  1.00 17.71           C
ATOM    462  CG  GLN A  58      28.074  47.121 129.412  1.00 19.40           C
ATOM    463  CD  GLN A  58      28.795  47.181 130.752  1.00 21.30           C
ATOM    464  OE1 GLN A  58      28.924  46.171 131.445  1.00 21.95           O
ATOM    465  NE2 GLN A  58      29.257  48.374 131.130  1.00 17.03           N
ATOM    466  N   ILE A  59      32.161  48.642 127.069  1.00 14.73           N
ATOM    467  CA  ILE A  59      33.357  48.426 126.271  1.00 16.15           C
ATOM    468  C   ILE A  59      34.360  47.617 127.086  1.00 13.55           C
ATOM    469  O   ILE A  59      34.633  47.966 128.237  1.00 15.02           O
ATOM    470  CB  ILE A  59      33.988  49.789 125.940  1.00 17.56           C
ATOM    471  CG1 ILE A  59      32.987  50.658 125.186  1.00 26.01           C
ATOM    472  CG2 ILE A  59      35.292  49.626 125.164  1.00 15.58           C
ATOM    473  CD1 ILE A  59      32.765  50.223 123.789  1.00 29.45           C
ATOM    474  N   ASN A  60      34.930  46.561 126.493  1.00 16.26           N
ATOM    475  CA  ASN A  60      35.749  45.601 127.248  1.00 17.66           C
ATOM    476  C   ASN A  60      37.233  45.966 127.338  1.00 20.44           C
ATOM    477  O   ASN A  60      37.823  46.474 126.381  1.00 15.88           O
ATOM    478  CB  ASN A  60      35.600  44.200 126.664  1.00 22.37           C
ATOM    479  CG  ASN A  60      36.355  43.154 127.461  1.00 26.62           C
ATOM    480  OD1 ASN A  60      37.494  42.814 127.139  1.00 21.23           O
ATOM    481  ND2 ASN A  60      35.716  42.626 128.503  1.00 23.08           N
ATOM    482  N   SER A  61      37.843  45.666 128.482  1.00 16.10           N
ATOM    483  CA  SER A  61      39.170  46.179 128.785  1.00 20.73           C
ATOM    484  C   SER A  61      40.299  45.343 128.190  1.00 22.33           C
ATOM    485  O   SER A  61      41.461  45.736 128.271  1.00 14.80           O
ATOM    486  CB  SER A  61      39.365  46.272 130.296  1.00 23.43           C
ATOM    487  OG  SER A  61      39.388  44.974 130.854  1.00 22.22           O
ATOM    488  N   ARG A  62      40.008  44.188 127.600  1.00 19.78           N
ATOM    489  C   ARG A  62      41.584  44.027 125.718  1.00 24.84           C
ATOM    490  O   ARG A  62      42.784  44.146 125.492  1.00 28.91           O
ATOM    491  CA AARG A  62      41.096  43.410 127.024  1.00 25.67           C
ATOM    492  CB AARG A  62      40.705  41.951 126.803  1.00 27.83           C
ATOM    493  CG AARG A  62      41.777  41.189 126.037  1.00 32.13           C
ATOM    494  CD AARG A  62      41.382  39.760 125.756  1.00 35.17           C
ATOM    495  NE AARG A  62      41.388  38.942 126.963  1.00 34.71           N
ATOM    496  CZ AARG A  62      42.487  38.424 127.501  1.00 36.21           C
ATOM    497  NH1AARG A  62      43.669  38.660 126.948  1.00 39.10           N
ATOM    498  NH2AARG A  62      42.412  37.680 128.595  1.00 30.13           N
ATOM    499  N   TYR A  63      40.653  44.429 124.861  1.00 17.08           N
ATOM    500  CA  TYR A  63      41.047  44.964 123.563  1.00 18.98           C
ATOM    501  C   TYR A  63      41.013  46.484 123.435  1.00 17.89           C
ATOM    502  O   TYR A  63      41.844  47.061 122.723  1.00 19.63           O
ATOM    503  CB  TYR A  63      40.221  44.339 122.433  1.00 23.09           C
ATOM    504  CG  TYR A  63      40.903  44.516 121.102  1.00 28.46           C
ATOM    505  CD1 TYR A  63      41.995  43.726 120.756  1.00 31.81           C
ATOM    506  CD2 TYR A  63      40.484  45.494 120.202  1.00 21.89           C
ATOM    507  CE1 TYR A  63      42.646  43.896 119.539  1.00 28.85           C
ATOM    508  CE2 TYR A  63      41.128  45.666 118.983  1.00 22.07           C
ATOM    509  CZ  TYR A  63      42.201  44.864 118.660  1.00 28.23           C
ATOM    510  OH  TYR A  63      42.839  45.042 117.454  1.00 31.16           O
ATOM    511  N   TRP A  64      40.065  47.126 124.118  1.00 18.44           N
ATOM    512  CA  TRP A  64      39.674  48.497 123.769  1.00 17.01           C
ATOM    513  C   TRP A  64      40.227  49.617 124.652  1.00 17.30           C
ATOM    514  O   TRP A  64      40.703  50.625 124.137  1.00 20.97           O
ATOM    515  CB  TRP A  64      38.145  48.594 123.690  1.00 19.56           C
ATOM    516  CG  TRP A  64      37.605  47.611 122.697  1.00 15.37           C
ATOM    517  CD1 TRP A  64      36.921  46.463 122.961  1.00 17.51           C
ATOM    518  CD2 TRP A  64      37.750  47.682 121.277  1.00 16.16           C
ATOM    519  NE1 TRP A  64      36.608  45.819 121.778  1.00 22.85           N
ATOM    520  CE2 TRP A  64      37.110  46.549 120.732  1.00 20.89           C
ATOM    521  CE3 TRP A  64      38.356  48.597 120.410  1.00 14.52           C
ATOM    522  CZ2 TRP A  64      37.075  46.305 119.363  1.00 14.38           C
ATOM    523  CZ3 TRP A  64      38.318  48.351 119.053  1.00 17.65           C
ATOM    524  CH2 TRP A  64      37.675  47.222 118.542  1.00 17.41           C
ATOM    525  N   CYS A  65      40.134  49.458 125.969  1.00 20.65           N
ATOM    526  CA  CYS A  65      40.609  50.498 126.886  1.00 23.09           C
ATOM    527  C   CYS A  65      41.541  49.924 127.944  1.00 24.49           C
ATOM    528  O   CYS A  65      41.507  48.717 128.237  1.00 21.44           O
ATOM    529  CB  CYS A  65      39.434  51.211 127.555  1.00 15.48           C
ATOM    530  SG  CYS A  65      38.397  50.145 128.561  1.00 19.26           S
ATOM    531  N   ASN A  66      42.364  50.790 128.524  1.00 19.03           N
ATOM    532  CA  ASN A  66      43.364  50.348 129.489  1.00 20.65           C
ATOM    533  C   ASN A  66      42.855  50.508 130.912  1.00 19.15           C
ATOM    534  O   ASN A  66      42.594  51.634 131.341  1.00 19.62           O
ATOM    535  CB  ASN A  66      44.638  51.165 129.300  1.00 21.07           C
ATOM    536  CG  ASN A  66      45.750  50.739 130.234  1.00 26.95           C
ATOM    537  OD1 ASN A  66      45.694  49.670 130.835  1.00 28.54           O
ATOM    538  ND2 ASN A  66      46.771  51.572 130.353  1.00 35.86           N
ATOM    539  N   ASP A  67      42.704  49.402 131.643  1.00 21.24           N
ATOM    540  CA  ASP A  67      42.344  49.491 133.066  1.00 21.54           C
ATOM    541  C   ASP A  67      43.467  48.980 133.978  1.00 25.20           C
ATOM    542  O   ASP A  67      43.305  48.900 135.194  1.00 26.77           O
ATOM    543  CB  ASP A  67      40.992  48.805 133.361  1.00 18.87           C
ATOM    544  CG  ASP A  67      41.085  47.284 133.409  1.00 24.65           C
ATOM    545  OD1 ASP A  67      42.171  46.707 133.131  1.00 17.73           O
ATOM    546  OD2 ASP A  67      40.039  46.660 133.715  1.00 18.02           O
ATOM    547  N   GLY A  68      44.608  48.655 133.377  1.00 23.44           N
ATOM    548  CA  GLY A  68      45.820  48.352 134.125  1.00 24.02           C
ATOM    549  C   GLY A  68      45.823  47.013 134.830  1.00 25.49           C
ATOM    550  O   GLY A  68      46.803  46.660 135.490  1.00 30.65           O
ATOM    551  N   LYS A  69      44.739  46.256 134.696  1.00 23.31           N
ATOM    552  CA  LYS A  69      44.629  44.993 135.429  1.00 24.15           C
ATOM    553  C   LYS A  69      44.053  43.851 134.589  1.00 25.83           C
ATOM    554  O   LYS A  69      43.556  42.861 135.137  1.00 25.00           O
ATOM    555  CB  LYS A  69      43.788  45.185 136.700  1.00 27.83           C
ATOM    556  CG  LYS A  69      42.385  45.729 136.430  1.00 22.72           C
ATOM    557  CD  LYS A  69      41.616  45.946 137.726  1.00 25.85           C
ATOM    558  CE  LYS A  69      40.221  46.471 137.433  1.00 30.62           C
ATOM    559  NZ  LYS A  69      39.548  46.912 138.682  1.00 41.13           N
ATOM    560  N   THR A  70      44.110  43.996 133.266  1.00 19.98           N
ATOM    561  CA  THR A  70      43.625  42.961 132.353  1.00 16.54           C
ATOM    562  C   THR A  70      44.818  42.350 131.604  1.00 18.00           C
ATOM    563  O   THR A  70      45.507  43.037 130.855  1.00 22.35           O
ATOM    564  CB  THR A  70      42.621  43.530 131.348  1.00 19.99           C
ATOM    565  OG1 THR A  70      41.494  44.080 132.047  1.00 20.33           O
ATOM    566  CG2 THR A  70      42.140  42.442 130.408  1.00 15.09           C
ATOM    567  N   PRO A  71      45.084  41.058 131.827  1.00 25.28           N
ATOM    568  CA  PRO A  71      46.258  40.476 131.164  1.00 26.52           C
ATOM    569  C   PRO A  71      46.086  40.444 129.648  1.00 34.92           C
ATOM    570  O   PRO A  71      44.953  40.335 129.166  1.00 32.18           O
ATOM    571  CB  PRO A  71      46.356  39.064 131.763  1.00 28.27           C
ATOM    572  CG  PRO A  71      45.050  38.812 132.438  1.00 32.45           C
ATOM    573  CD  PRO A  71      44.465  40.142 132.800  1.00 27.52           C
ATOM    574  N   GLY A  72      47.190  40.586 128.914  1.00 32.90           N
ATOM    575  CA  GLY A  72      47.151  40.587 127.459  1.00 32.35           C
ATOM    576  C   GLY A  72      46.387  41.743 126.846  1.00 32.10           C
ATOM    577  O   GLY A  72      45.884  41.660 125.721  1.00 37.40           O
ATOM    578  N   ALA A  73      46.316  42.843 127.582  1.00 28.29           N
ATOM    579  CA  ALA A  73      45.504  43.972 127.172  1.00 29.91           C
ATOM    580  C   ALA A  73      46.129  44.775 126.048  1.00 26.42           C
ATOM    581  O   ALA A  73      47.328  45.048 126.043  1.00 26.50           O
ATOM    582  CB  ALA A  73      45.217  44.877 128.355  1.00 30.06           C
ATOM    583  N   VAL A  74      45.274  45.141 125.104  1.00 17.36           N
ATOM    584  CA  VAL A  74      45.576  46.046 124.018  1.00 19.48           C
ATOM    585  C   VAL A  74      44.706  47.220 124.416  1.00 30.38           C
ATOM    586  O   VAL A  74      43.772  47.076 125.214  1.00 39.75           O
ATOM    587  CB  VAL A  74      45.051  45.478 122.672  1.00 24.83           C
ATOM    588  CG1 VAL A  74      45.419  46.373 121.511  1.00 31.29           C
ATOM    589  CG2 VAL A  74      45.592  44.082 122.440  1.00 33.35           C
ATOM    590  N   ASN A  75      45.004  48.379 123.869  1.00 19.93           N
ATOM    591  CA  ASN A  75      44.301  49.600 124.232  1.00 19.43           C
ATOM    592  C   ASN A  75      43.965  50.251 122.904  1.00 18.56           C
ATOM    593  O   ASN A  75      44.458  51.326 122.597  1.00 16.45           O
ATOM    594  CB  ASN A  75      45.267  50.469 125.054  1.00 15.99           C
ATOM    595  CG  ASN A  75      44.669  51.804 125.495  1.00 17.41           C
ATOM    596  OD1 ASN A  75      43.463  52.052 125.396  1.00 16.74           O
ATOM    597  ND2 ASN A  75      45.529  52.668 126.005  1.00 14.49           N
ATOM    598  N   ALA A  76      43.154  49.572 122.091  1.00 17.87           N
ATOM    599  CA  ALA A  76      42.902  50.021 120.723  1.00 19.68           C
ATOM    600  C   ALA A  76      42.222  51.388 120.661  1.00 16.46           C
ATOM    601  O   ALA A  76      42.418  52.139 119.699  1.00 18.38           O
ATOM    602  CB  ALA A  76      42.087  48.984 119.960  1.00 20.43           C
ATOM    603  N   CYS A  77      41.418  51.721 121.667  1.00 12.59           N
ATOM    604  CA  CYS A  77      40.795  53.050 121.686  1.00 12.76           C
ATOM    605  C   CYS A  77      41.760  54.081 122.230  1.00 18.50           C
ATOM    606  O   CYS A  77      41.529  55.285 122.138  1.00 18.61           O
ATOM    607  CB  CYS A  77      39.517  53.064 122.520  1.00 16.98           C
ATOM    608  SG  CYS A  77      38.146  52.287 121.670  1.00 18.19           S
ATOM    609  N   HIS A  78      42.857  53.597 122.787  1.00 12.08           N
ATOM    610  CA  HIS A  78      43.836  54.481 123.401  1.00 12.47           C
ATOM    611  C   HIS A  78      43.152  55.405 124.415  1.00 15.78           C
ATOM    612  O   HIS A  78      43.214  56.638 124.309  1.00 16.81           O
ATOM    613  CB  HIS A  78      44.579  55.290 122.346  1.00 14.51           C
ATOM    614  CG  HIS A  78      45.911  55.767 122.813  1.00 24.81           C
ATOM    615  ND1 HIS A  78      46.064  56.921 123.545  1.00 31.52           N
ATOM    616  CD2 HIS A  78      47.141  55.214 122.714  1.00 28.67           C
ATOM    617  CE1 HIS A  78      47.339  57.077 123.852  1.00 30.14           C
ATOM    618  NE2 HIS A  78      48.013  56.058 123.359  1.00 36.20           N
ATOM    619  N   LEU A  79      42.506  54.783 125.397  1.00 15.95           N
ATOM    620  CA  LEU A  79      41.758  55.479 126.445  1.00 19.77           C
ATOM    621  C   LEU A  79      41.904  54.711 127.734  1.00 22.72           C
ATOM    622  O   LEU A  79      41.941  53.478 127.722  1.00 24.31           O
ATOM    623  CB  LEU A  79      40.264  55.491 126.128  1.00 15.83           C
ATOM    624  CG  LEU A  79      39.604  56.534 125.238  1.00 27.79           C
ATOM    625  CD1 LEU A  79      38.106  56.248 125.141  1.00 36.02           C
ATOM    626  CD2 LEU A  79      39.846  57.926 125.800  1.00 25.02           C
ATOM    627  N   SER A  80      41.965  55.428 128.849  1.00 15.58           N
ATOM    628  CA  SER A  80      41.795  54.795 130.149  1.00 17.22           C
ATOM    629  C   SER A  80      40.353  54.314 130.252  1.00 16.87           C
ATOM    630  O   SER A  80      39.421  55.014 129.835  1.00 15.35           O
ATOM    631  CB  SER A  80      42.074  55.798 131.263  1.00 21.61           C
ATOM    632  OG  SER A  80      41.831  55.211 132.525  1.00 22.70           O
ATOM    633  N   CYS A  81      40.140  53.126 130.796  1.00 18.55           N
ATOM    634  CA  CYS A  81      38.770  52.653 130.909  1.00 21.04           C
ATOM    635  C   CYS A  81      37.965  53.585 131.816  1.00 21.11           C
ATOM    636  O   CYS A  81      36.753  53.714 131.658  1.00 17.96           O
ATOM    637  CB  CYS A  81      38.718  51.216 131.422  1.00 17.52           C
ATOM    638  SG  CYS A  81      39.453  50.005 130.296  1.00 19.97           S
ATOM    639  N   SER A  82      38.639  54.234 132.765  1.00 16.18           N
ATOM    640  CA  SER A  82      37.958  55.138 133.696  1.00 18.43           C
ATOM    641  C   SER A  82      37.269  56.258 132.931  1.00 18.10           C
ATOM    642  O   SER A  82      36.295  56.848 133.407  1.00 22.84           O
ATOM    643  CB  SER A  82      38.942  55.725 134.703  1.00 23.49           C
ATOM    644  OG  SER A  82      39.912  56.521 134.044  1.00 25.09           O
ATOM    645  N   ALA A  83      37.793  56.560 131.752  1.00 16.39           N
ATOM    646  CA  ALA A  83      37.224  57.590 130.896  1.00 19.69           C
ATOM    647  C   ALA A  83      35.820  57.166 130.455  1.00 21.96           C
ATOM    648  O   ALA A  83      34.974  58.006 130.111  1.00 16.62           O
ATOM    649  CB  ALA A  83      38.125  57.810 129.682  1.00 21.83           C
ATOM    650  N   LEU A  84      35.581  55.858 130.468  1.00 21.92           N
ATOM    651  CA  LEU A  84      34.300  55.316 130.027  1.00 21.64           C
ATOM    652  C   LEU A  84      33.308  55.199 131.182  1.00 24.65           C
ATOM    653  O   LEU A  84      32.213  54.648 131.010  1.00 24.14           O
ATOM    654  CB  LEU A  84      34.500  53.953 129.348  1.00 18.61           C
ATOM    655  CG  LEU A  84      35.494  53.904 128.190  1.00 20.02           C
ATOM    656  CD1 LEU A  84      35.581  52.497 127.611  1.00 19.64           C
ATOM    657  CD2 LEU A  84      35.139  54.904 127.107  1.00 26.55           C
ATOM    658  N   LEU A  85      33.682  55.724 132.350  1.00 17.67           N
ATOM    659  CA  LEU A  85      32.793  55.694 133.506  1.00 19.81           C
ATOM    660  C   LEU A  85      32.306  57.092 133.878  1.00 22.82           C
ATOM    661  O   LEU A  85      31.787  57.303 134.973  1.00 25.28           O
ATOM    662  CB  LEU A  85      33.485  55.045 134.711  1.00 23.42           C
ATOM    663  CG  LEU A  85      33.813  53.558 134.580  1.00 18.28           C
ATOM    664  CD1 LEU A  85      34.529  53.044 135.831  1.00 22.59           C
ATOM    665  CD2 LEU A  85      32.532  52.756 134.305  1.00 17.07           C
ATOM    666  N   GLN A  86      32.462  58.047 132.967  1.00 20.04           N
ATOM    667  CA  GLN A  86      32.182  59.442 133.302  1.00 22.10           C
ATOM    668  C   GLN A  86      30.800  59.878 132.823  1.00 16.90           C
ATOM    669  O   GLN A  86      30.246  59.271 131.904  1.00 19.93           O
ATOM    670  CB  GLN A  86      33.279  60.336 132.718  1.00 22.33           C
ATOM    671  CG  GLN A  86      34.672  59.933 133.202  1.00 28.19           C
ATOM    672  CD  GLN A  86      34.743  59.833 134.726  1.00 38.58           C
ATOM    673  OE1 GLN A  86      34.013  60.529 135.435  1.00 42.02           O
ATOM    674  NE2 GLN A  86      35.616  58.959 135.234  1.00 31.48           N
ATOM    675  N   ASP A  87      30.247  60.925 133.433  1.00 16.21           N
ATOM    676  CA  ASP A  87      28.925  61.413 133.024  1.00 20.24           C
ATOM    677  C   ASP A  87      28.914  61.867 131.560  1.00 24.85           C
ATOM    678  O   ASP A  87      27.931  61.676 130.838  1.00 27.63           O
ATOM    679  CB  ASP A  87      28.457  62.552 133.928  1.00 28.38           C
ATOM    680  CG  ASP A  87      28.080  62.079 135.321  1.00 33.89           C
ATOM    681  OD1 ASP A  87      28.295  60.887 135.629  1.00 33.21           O
ATOM    682  OD2 ASP A  87      27.577  62.908 136.108  1.00 42.88           O
ATOM    683  N   ASN A  88      30.005  62.485 131.126  1.00 22.66           N
ATOM    684  CA  ASN A  88      30.127  62.939 129.739  1.00 18.63           C
ATOM    685  C   ASN A  88      30.547  61.749 128.885  1.00 20.27           C
ATOM    686  O   ASN A  88      31.555  61.096 129.175  1.00 17.36           O
ATOM    687  CB  ASN A  88      31.157  64.082 129.666  1.00 26.46           C
ATOM    688  CG  ASN A  88      31.376  64.603 128.256  1.00 30.01           C
ATOM    689  OD1 ASN A  88      31.584  63.838 127.326  1.00 27.18           O
ATOM    690  ND2 ASN A  88      31.341  65.922 128.103  1.00 39.16           N
ATOM    691  N   ILE A  89      29.766  61.422 127.857  1.00 16.18           N
ATOM    692  CA  ILE A  89      30.034  60.189 127.111  1.00 13.72           C
ATOM    693  C   ILE A  89      30.804  60.430 125.809  1.00 16.95           C
ATOM    694  O   ILE A  89      30.865  59.557 124.934  1.00 16.16           O
ATOM    695  CB  ILE A  89      28.738  59.412 126.810  1.00 16.62           C
ATOM    696  CG1 ILE A  89      27.837  60.211 125.868  1.00 18.19           C
ATOM    697  CG2 ILE A  89      28.005  59.073 128.099  1.00 14.32           C
ATOM    698  CD1 ILE A  89      26.532  59.493 125.543  1.00 21.03           C
ATOM    699  N   ALA A  90      31.399  61.612 125.669  1.00 15.47           N
ATOM    700  CA  ALA A  90      32.158  61.900 124.452  1.00 12.63           C
ATOM    701  C   ALA A  90      33.230  60.827 124.196  1.00 14.76           C
ATOM    702  O   ALA A  90      33.348  60.304 123.079  1.00 15.96           O
ATOM    703  CB  ALA A  90      32.774  63.285 124.514  1.00 16.11           C
ATOM    704  N   ASP A  91      34.029  60.503 125.206  1.00 17.20           N
ATOM    705  CA  ASP A  91      35.065  59.481 125.012  1.00 18.23           C
ATOM    706  C   ASP A  91      34.468  58.108 124.694  1.00 17.34           C
ATOM    707  O   ASP A  91      35.006  57.360 123.880  1.00 13.09           O
ATOM    708  CB  ASP A  91      35.982  59.379 126.239  1.00 17.09           C
ATOM    709  CG  ASP A  91      36.916  60.568 126.376  1.00 22.65           C
ATOM    710  OD1 ASP A  91      37.266  61.188 125.346  1.00 21.61           O
ATOM    711  OD2 ASP A  91      37.307  60.881 127.521  1.00 23.22           O
ATOM    712  N   ALA A  92      33.357  57.770 125.337  1.00 12.23           N
ATOM    713  CA  ALA A  92      32.726  56.470 125.100  1.00 13.08           C
ATOM    714  C   ALA A  92      32.210  56.391 123.665  1.00 19.24           C
ATOM    715  O   ALA A  92      32.283  55.345 123.011  1.00 16.66           O
ATOM    716  CB  ALA A  92      31.587  56.242 126.089  1.00 11.44           C
ATOM    717  N   VAL A  93      31.682  57.505 123.170  1.00 15.86           N
ATOM    718  CA  VAL A  93      31.165  57.530 121.812  1.00 14.63           C
ATOM    719  C   VAL A  93      32.307  57.335 120.807  1.00 15.98           C
ATOM    720  O   VAL A  93      32.196  56.556 119.853  1.00 17.52           O
ATOM    721  CB  VAL A  93      30.383  58.830 121.544  1.00 15.37           C
ATOM    722  CG1 VAL A  93      30.313  59.108 120.046  1.00 13.58           C
ATOM    723  CG2 VAL A  93      28.978  58.728 122.171  1.00 12.85           C
ATOM    724  N   ALA A  94      33.423  58.017 121.032  1.00 16.16           N
ATOM    725  CA  ALA A  94      34.556  57.859 120.127  1.00 19.39           C
ATOM    726  C   ALA A  94      35.036  56.409 120.134  1.00 18.03           C
ATOM    727  O   ALA A  94      35.394  55.872 119.088  1.00 16.98           O
ATOM    728  CB  ALA A  94      35.689  58.815 120.483  1.00 15.98           C
ATOM    729  N   CYS A  95      35.043  55.772 121.301  1.00 13.86           N
ATOM    730  CA  CYS A  95      35.517  54.385 121.371  1.00 17.41           C
ATOM    731  C   CYS A  95      34.513  53.442 120.699  1.00 14.10           C
ATOM    732  O   CYS A  95      34.896  52.553 119.923  1.00 16.49           O
ATOM    733  CB  CYS A  95      35.781  53.961 122.821  1.00 21.72           C
ATOM    734  SG  CYS A  95      36.598  52.344 122.988  1.00 18.95           S
ATOM    735  N   ALA A  96      33.226  53.655 120.960  1.00 14.87           N
ATOM    736  CA  ALA A  96      32.191  52.891 120.257  1.00 17.06           C
ATOM    737  C   ALA A  96      32.311  53.051 118.741  1.00 17.10           C
ATOM    738  O   ALA A  96      32.122  52.088 117.992  1.00 14.97           O
ATOM    739  CB  ALA A  96      30.798  53.278 120.736  1.00 16.28           C
ATOM    740  N   LYS A  97      32.637  54.257 118.282  1.00 12.40           N
ATOM    741  CA  LYS A  97      32.787  54.481 116.846  1.00 11.48           C
ATOM    742  C   LYS A  97      33.939  53.634 116.313  1.00 16.96           C
ATOM    743  O   LYS A  97      33.873  53.075 115.211  1.00 16.36           O
ATOM    744  CB  LYS A  97      33.023  55.966 116.537  1.00 10.91           C
ATOM    745  CG  LYS A  97      31.777  56.866 116.678  1.00 13.25           C
ATOM    746  CD  LYS A  97      32.118  58.314 116.278  1.00 13.63           C
ATOM    747  CE  LYS A  97      30.913  59.248 116.379  1.00 12.43           C
ATOM    748  NZ  LYS A  97      31.309  60.686 116.154  1.00 16.40           N
ATOM    749  N   ARG A  98      35.006  53.546 117.090  1.00 17.17           N
ATOM    750  C   ARG A  98      35.768  51.252 116.647  1.00 16.38           C
ATOM    751  O   ARG A  98      36.162  50.534 115.727  1.00 15.65           O
ATOM    752  CA AARG A  98      36.165  52.728 116.732  1.00 15.28           C
ATOM    753  CB AARG A  98      37.271  52.940 117.776  1.00 14.69           C
ATOM    754  CG AARG A  98      38.453  51.977 117.726  1.00 17.87           C
ATOM    755  CD AARG A  98      39.213  52.062 116.419  1.00 14.36           C
ATOM    756  NE AARG A  98      40.264  51.050 116.346  1.00 18.21           N
ATOM    757  CZ AARG A  98      40.081  49.802 115.923  1.00 13.40           C
ATOM    758  NH1AARG A  98      38.878  49.378 115.526  1.00 12.68           N
ATOM    759  NH2AARG A  98      41.105  48.980 115.888  1.00 14.09           N
ATOM    760  N   VAL A  99      34.996  50.793 117.629  1.00 14.77           N
ATOM    761  CA  VAL A  99      34.602  49.384 117.644  1.00 11.09           C
ATOM    762  C   VAL A  99      33.947  49.013 116.318  1.00 15.43           C
ATOM    763  O   VAL A  99      34.295  48.001 115.700  1.00 17.74           O
ATOM    764  CB  VAL A  99      33.672  49.068 118.828  1.00 14.41           C
ATOM    765  CG1 VAL A  99      33.088  47.656 118.698  1.00 14.09           C
ATOM    766  CG2 VAL A  99      34.438  49.214 120.140  1.00 14.62           C
ATOM    767  N   VAL A 100      33.030  49.855 115.857  1.00 16.83           N
ATOM    768  CA  VAL A 100      32.218  49.491 114.701  1.00 17.06           C
ATOM    769  C   VAL A 100      32.933  49.707 113.377  1.00 17.48           C
ATOM    770  O   VAL A 100      32.396  49.367 112.322  1.00 18.87           O
ATOM    771  CB  VAL A 100      30.838  50.204 114.686  1.00 18.63           C
ATOM    772  CG1 VAL A 100      30.025  49.801 115.911  1.00 18.98           C
ATOM    773  CG2 VAL A 100      31.000  51.719 114.617  1.00 16.83           C
ATOM    774  N   ARG A 101      34.144  50.261 113.416  1.00 14.10           N
ATOM    775  CA  ARG A 101      34.936  50.331 112.183  1.00 13.83           C
ATOM    776  C   ARG A 101      35.578  48.977 111.907  1.00 23.42           C
ATOM    777  O   ARG A 101      36.140  48.749 110.833  1.00 24.04           O
ATOM    778  CB  ARG A 101      35.985  51.448 112.247  1.00 16.27           C
ATOM    779  CG  ARG A 101      35.376  52.839 112.282  1.00 15.56           C
ATOM    780  CD  ARG A 101      36.345  53.902 111.739  1.00 15.50           C
ATOM    781  NE  ARG A 101      37.514  54.098 112.595  1.00 17.17           N
ATOM    782  CZ  ARG A 101      37.483  54.676 113.794  1.00 21.85           C
ATOM    783  NH1 ARG A 101      36.329  55.091 114.308  1.00 18.08           N
ATOM    784  NH2 ARG A 101      38.609  54.829 114.496  1.00 17.43           N
ATOM    785  N   ASP A 102      35.474  48.064 112.868  1.00 30.00           N
ATOM    786  CA  ASP A 102      35.898  46.684 112.632  1.00 32.87           C
ATOM    787  C   ASP A 102      34.835  45.975 111.790  1.00 31.97           C
ATOM    788  O   ASP A 102      33.681  46.397 111.753  1.00 35.68           O
ATOM    789  CB  ASP A 102      36.152  45.948 113.958  1.00 33.45           C
ATOM    790  CG  ASP A 102      37.585  46.098 114.454  1.00 37.33           C
ATOM    791  OD1 ASP A 102      38.374  46.823 113.817  1.00 42.61           O
ATOM    792  OD2 ASP A 102      37.926  45.494 115.493  1.00 48.77           O
ATOM    793  N   PRO A 103      35.218  44.888 111.111  1.00 41.71           N
ATOM    794  CA  PRO A 103      34.356  44.210 110.130  1.00 37.93           C
ATOM    795  C   PRO A 103      32.943  43.877 110.642  1.00 40.85           C
ATOM    796  O   PRO A 103      31.975  43.950 109.872  1.00 36.58           O
ATOM    797  CB  PRO A 103      35.123  42.918 109.837  1.00 41.24           C
ATOM    798  CG  PRO A 103      36.554  43.256 110.143  1.00 44.67           C
ATOM    799  CD  PRO A 103      36.489  44.176 111.321  1.00 44.77           C
ATOM    800  N   GLN A 104      32.824  43.508 111.915  1.00 41.88           N
ATOM    801  CA  GLN A 104      31.519  43.168 112.485  1.00 37.56           C
ATOM    802  C   GLN A 104      30.561  44.350 112.544  1.00 32.76           C
ATOM    803  O   GLN A 104      29.344  44.166 112.602  1.00 37.08           O
ATOM    804  CB  GLN A 104      31.674  42.625 113.904  1.00 35.84           C
ATOM    805  CG  GLN A 104      32.003  41.151 114.007  1.00 43.51           C
ATOM    806  CD  GLN A 104      32.234  40.724 115.446  1.00 46.43           C
ATOM    807  OE1 GLN A 104      33.114  41.251 116.128  1.00 54.69           O
ATOM    808  NE2 GLN A 104      31.441  39.773 115.917  1.00 46.49           N
ATOM    809  N   GLY A 105      31.102  45.561 112.566  1.00 29.29           N
ATOM    810  CA  GLY A 105      30.282  46.727 112.833  1.00 21.71           C
ATOM    811  C   GLY A 105      29.594  46.544 114.178  1.00 23.16           C
ATOM    812  O   GLY A 105      30.186  46.017 115.123  1.00 24.18           O
ATOM    813  N   ILE A 106      28.343  46.968 114.278  1.00 23.01           N
ATOM    814  CA  ILE A 106      27.663  46.939 115.560  1.00 17.91           C
ATOM    815  C   ILE A 106      27.374  45.510 116.038  1.00 19.68           C
ATOM    816  O   ILE A 106      27.002  45.308 117.191  1.00 20.62           O
ATOM    817  CB  ILE A 106      26.377  47.804 115.534  1.00 22.31           C
ATOM    818  CG1 ILE A 106      25.898  48.109 116.955  1.00 20.33           C
ATOM    819  CG2 ILE A 106      25.280  47.117 114.734  1.00 23.85           C
ATOM    820  CD1 ILE A 106      24.843  49.196 117.025  1.00 23.33           C
ATOM    821  N   ARG A 107      27.565  44.516 115.169  1.00 21.76           N
ATOM    822  CA  ARG A 107      27.389  43.120 115.581  1.00 24.81           C
ATOM    823  C   ARG A 107      28.481  42.660 116.561  1.00 26.88           C
ATOM    824  O   ARG A 107      28.379  41.594 117.165  1.00 31.30           O
ATOM    825  CB  ARG A 107      27.323  42.183 114.370  1.00 26.55           C
ATOM    826  CG  ARG A 107      26.077  42.345 113.509  1.00 31.60           C
ATOM    827  N   ALA A 108      29.514  43.478 116.740  1.00 24.33           N
ATOM    828  CA  ALA A 108      30.554  43.161 117.719  1.00 26.54           C
ATOM    829  C   ALA A 108      29.934  42.888 119.082  1.00 23.71           C
ATOM    830  O   ALA A 108      30.430  42.050 119.842  1.00 29.52           O
ATOM    831  CB  ALA A 108      31.576  44.285 117.807  1.00 24.99           C
ATOM    832  N   TRP A 109      28.849  43.600 119.386  1.00 19.55           N
ATOM    833  CA  TRP A 109      28.158  43.463 120.668  1.00 20.98           C
ATOM    834  C   TRP A 109      27.101  42.364 120.623  1.00 25.72           C
ATOM    835  O   TRP A 109      26.063  42.537 119.977  1.00 23.43           O
ATOM    836  CB  TRP A 109      27.453  44.782 121.022  1.00 20.68           C
ATOM    837  CG  TRP A 109      28.348  45.868 121.579  1.00 24.19           C
ATOM    838  CD1 TRP A 109      28.728  46.024 122.888  1.00 26.56           C
ATOM    839  CD2 TRP A 109      28.930  46.970 120.860  1.00 16.48           C
ATOM    840  NE1 TRP A 109      29.512  47.145 123.021  1.00 21.46           N
ATOM    841  CE2 TRP A 109      29.657  47.740 121.796  1.00 16.77           C
ATOM    842  CE3 TRP A 109      28.914  47.373 119.522  1.00 19.86           C
ATOM    843  CZ2 TRP A 109      30.370  48.888 121.429  1.00 17.07           C
ATOM    844  CZ3 TRP A 109      29.624  48.517 119.162  1.00 16.71           C
ATOM    845  CH2 TRP A 109      30.339  49.260 120.112  1.00 22.36           C
ATOM    846  N   VAL A 110      27.317  41.263 121.345  1.00 20.51           N
ATOM    847  CA  VAL A 110      26.392  40.128 121.281  1.00 18.38           C
ATOM    848  C   VAL A 110      25.000  40.460 121.834  1.00 18.30           C
ATOM    849  O   VAL A 110      24.000  39.913 121.377  1.00 23.09           O
ATOM    850  CB  VAL A 110      26.974  38.857 121.959  1.00 25.28           C
ATOM    851  CG1 VAL A 110      27.583  39.203 123.289  1.00 37.55           C
ATOM    852  CG2 VAL A 110      25.895  37.793 122.139  1.00 27.81           C
ATOM    853  N   ALA A 111      24.925  41.367 122.802  1.00 20.73           N
ATOM    854  CA  ALA A 111      23.617  41.818 123.271  1.00 20.07           C
ATOM    855  C   ALA A 111      22.856  42.541 122.159  1.00 22.41           C
ATOM    856  O   ALA A 111      21.629  42.433 122.072  1.00 20.18           O
ATOM    857  CB  ALA A 111      23.738  42.706 124.500  1.00 17.72           C
ATOM    858  N   TRP A 112      23.567  43.283 121.315  1.00 15.49           N
ATOM    859  CA  TRP A 112      22.885  43.968 120.223  1.00 17.48           C
ATOM    860  C   TRP A 112      22.285  42.941 119.266  1.00 23.14           C
ATOM    861  O   TRP A 112      21.142  43.092 118.798  1.00 20.67           O
ATOM    862  CB  TRP A 112      23.816  44.920 119.457  1.00 18.57           C
ATOM    863  CG  TRP A 112      23.062  45.652 118.370  1.00 17.64           C
ATOM    864  CD1 TRP A 112      22.341  46.807 118.510  1.00 20.04           C
ATOM    865  CD2 TRP A 112      22.910  45.251 116.998  1.00 21.23           C
ATOM    866  NE1 TRP A 112      21.765  47.154 117.311  1.00 18.34           N
ATOM    867  CE2 TRP A 112      22.095  46.219 116.369  1.00 20.70           C
ATOM    868  CE3 TRP A 112      23.388  44.177 116.241  1.00 21.67           C
ATOM    869  CZ2 TRP A 112      21.756  46.143 115.008  1.00 25.87           C
ATOM    870  CZ3 TRP A 112      23.052  44.103 114.896  1.00 23.11           C
ATOM    871  CH2 TRP A 112      22.239  45.076 114.293  1.00 20.86           C
ATOM    872  N   ARG A 113      23.060  41.899 118.972  1.00 17.01           N
ATOM    873  CA  ARG A 113      22.601  40.849 118.067  1.00 21.19           C
ATOM    874  C   ARG A 113      21.340  40.198 118.602  1.00 21.28           C
ATOM    875  O   ARG A 113      20.440  39.848 117.830  1.00 16.87           O
ATOM    876  CB  ARG A 113      23.683  39.777 117.860  1.00 24.50           C
ATOM    877  CG  ARG A 113      25.002  40.326 117.354  1.00 27.48           C
ATOM    878  CD  ARG A 113      25.795  39.266 116.605  1.00 36.15           C
ATOM    879  NE  ARG A 113      26.226  38.163 117.458  1.00 34.72           N
ATOM    880  CZ  ARG A 113      27.431  38.081 118.018  1.00 39.65           C
ATOM    881  NH1 ARG A 113      27.749  37.033 118.767  1.00 37.08           N
ATOM    882  NH2 ARG A 113      28.324  39.042 117.826  1.00 38.37           N
ATOM    883  N   ASN A 114      21.266  40.042 119.920  1.00 16.88           N
ATOM    884  CA  ASN A 114      20.175  39.276 120.511  1.00 19.70           C
ATOM    885  C   ASN A 114      18.965  40.116 120.902  1.00 19.23           C
ATOM    886  O   ASN A 114      17.834  39.624 120.903  1.00 17.55           O
ATOM    887  CB  ASN A 114      20.675  38.492 121.721  1.00 21.91           C
ATOM    888  CG  ASN A 114      21.638  37.395 121.339  1.00 28.65           C
ATOM    889  OD1 ASN A 114      21.539  36.814 120.257  1.00 29.44           O
ATOM    890  ND2 ASN A 114      22.574  37.101 122.226  1.00 31.03           N
ATOM    891  N   ARG A 115      19.201  41.380 121.233  1.00 14.87           N
ATOM    892  CA  ARG A 115      18.136  42.235 121.765  1.00 14.71           C
ATOM    893  C   ARG A 115      17.646  43.301 120.774  1.00 15.76           C
ATOM    894  O   ARG A 115      16.600  43.918 120.985  1.00 16.65           O
ATOM    895  CB  ARG A 115      18.612  42.921 123.052  1.00 15.44           C
ATOM    896  CG  ARG A 115      19.132  41.973 124.131  1.00 17.05           C
ATOM    897  CD  ARG A 115      18.009  41.207 124.836  1.00 24.01           C
ATOM    898  NE  ARG A 115      17.547  39.997 124.145  1.00 18.70           N
ATOM    899  CZ  ARG A 115      18.100  38.793 124.290  1.00 25.17           C
ATOM    900  NH1 ARG A 115      17.604  37.730 123.655  1.00 18.10           N
ATOM    901  NH2 ARG A 115      19.162  38.645 125.069  1.00 19.37           N
ATOM    902  N   CYS A 116      18.426  43.557 119.732  1.00 14.28           N
ATOM    903  CA  CYS A 116      18.109  44.647 118.819  1.00 16.96           C
ATOM    904  C   CYS A 116      17.930  44.169 117.388  1.00 17.89           C
ATOM    905  O   CYS A 116      16.883  44.384 116.778  1.00 23.66           O
ATOM    906  CB  CYS A 116      19.195  45.725 118.879  1.00 15.37           C
ATOM    907  SG  CYS A 116      19.555  46.331 120.543  1.00 16.72           S
ATOM    908  N   GLN A 117      18.960  43.526 116.853  1.00 16.04           N
ATOM    909  CA  GLN A 117      18.928  43.084 115.467  1.00 19.63           C
ATOM    910  C   GLN A 117      17.605  42.357 115.261  1.00 28.77           C
ATOM    911  O   GLN A 117      17.136  41.652 116.149  1.00 35.93           O
ATOM    912  CB  GLN A 117      20.106  42.142 115.191  1.00 17.69           C
ATOM    913  CG  GLN A 117      20.357  41.825 113.724  1.00 26.83           C
ATOM    914  CD  GLN A 117      21.507  40.854 113.536  1.00 34.07           C
ATOM    915  OE1 GLN A 117      21.781  40.027 114.406  1.00 39.45           O
ATOM    916  NE2 GLN A 117      22.184  40.947 112.398  1.00 37.96           N
ATOM    917  N   ASN A 118      16.970  42.555 114.118  1.00 35.71           N
ATOM    918  CA  ASN A 118      15.725  41.833 113.860  1.00 39.08           C
ATOM    919  C   ASN A 118      14.563  42.178 114.795  1.00 34.69           C
ATOM    920  O   ASN A 118      13.545  41.488 114.786  1.00 37.37           O
ATOM    921  CB  ASN A 118      15.964  40.322 113.967  1.00 46.34           C
ATOM    922  CG  ASN A 118      17.009  39.826 112.999  1.00 53.31           C
ATOM    923  OD1 ASN A 118      17.081  40.285 111.857  1.00 54.35           O
ATOM    924  ND2 ASN A 118      17.828  38.876 113.448  1.00 53.75           N
ATOM    925  N   ARG A 119      14.711  43.207 115.623  1.00 25.84           N
ATOM    926  CA  ARG A 119      13.621  43.595 116.510  1.00 24.92           C
ATOM    927  C   ARG A 119      13.272  45.068 116.315  1.00 29.59           C
ATOM    928  O   ARG A 119      14.004  45.801 115.654  1.00 23.42           O
ATOM    929  CB  ARG A 119      13.974  43.303 117.971  1.00 24.86           C
ATOM    930  CG  ARG A 119      14.098  41.820 118.291  1.00 31.64           C
ATOM    931  CD  ARG A 119      14.294  41.587 119.781  1.00 33.80           C
ATOM    932  NE  ARG A 119      13.078  41.846 120.551  1.00 35.13           N
ATOM    933  CZ  ARG A 119      12.192  40.910 120.878  1.00 41.02           C
ATOM    934  NH1 ARG A 119      11.109  41.227 121.580  1.00 37.91           N
ATOM    935  NH2 ARG A 119      12.387  39.651 120.501  1.00 41.25           N
ATOM    936  N   ASP A 120      12.145  45.497 116.874  1.00 29.60           N
ATOM    937  CA  ASP A 120      11.756  46.899 116.783  1.00 33.60           C
ATOM    938  C   ASP A 120      12.732  47.768 117.549  1.00 32.75           C
ATOM    939  O   ASP A 120      13.005  47.518 118.728  1.00 35.95           O
ATOM    940  CB  ASP A 120      10.352  47.126 117.339  1.00 46.39           C
ATOM    941  CG  ASP A 120       9.963  48.601 117.339  1.00 59.54           C
ATOM    942  OD1 ASP A 120       9.595  49.111 116.257  1.00 66.89           O
ATOM    943  OD2 ASP A 120      10.033  49.248 118.409  1.00 57.98           O
ATOM    944  N   VAL A 121      13.264  48.790 116.886  1.00 21.75           N
ATOM    945  CA  VAL A 121      14.148  49.725 117.571  1.00 18.11           C
ATOM    946  C   VAL A 121      13.665  51.165 117.423  1.00 20.51           C
ATOM    947  O   VAL A 121      14.230  52.083 118.017  1.00 21.14           O
ATOM    948  CB  VAL A 121      15.623  49.563 117.120  1.00 18.49           C
ATOM    949  CG1 VAL A 121      16.119  48.179 117.464  1.00 16.67           C
ATOM    950  CG2 VAL A 121      15.771  49.814 115.620  1.00 19.45           C
ATOM    951  N   ARG A 122      12.602  51.353 116.646  1.00 24.86           N
ATOM    952  CA  ARG A 122      11.976  52.665 116.499  1.00 25.71           C
ATOM    953  C   ARG A 122      11.520  53.195 117.868  1.00 29.62           C
ATOM    954  O   ARG A 122      11.515  54.406 118.115  1.00 26.02           O
ATOM    955  CB  ARG A 122      10.791  52.566 115.531  1.00 28.08           C
ATOM    956  CG  ARG A 122      10.213  53.897 115.051  1.00 30.49           C
ATOM    957  CD  ARG A 122       9.134  53.675 113.987  1.00 34.47           C
ATOM    958  NE  ARG A 122       9.601  52.733 112.972  1.00 34.92           N
ATOM    959  CZ  ARG A 122      10.478  53.041 112.020  1.00 33.86           C
ATOM    960  NH1 ARG A 122      10.981  54.270 111.953  1.00 27.46           N
ATOM    961  NH2 ARG A 122      10.862  52.123 111.141  1.00 32.92           N
ATOM    962  N   GLN A 123      11.163  52.279 118.764  1.00 22.20           N
ATOM    963  CA  GLN A 123      10.653  52.642 120.085  1.00 28.20           C
ATOM    964  C   GLN A 123      11.672  53.475 120.875  1.00 28.52           C
ATOM    965  O   GLN A 123      11.302  54.240 121.764  1.00 30.15           O
ATOM    966  CB  GLN A 123      10.309  51.374 120.882  1.00 30.28           C
ATOM    967  CG  GLN A 123      11.511  50.438 121.097  1.00 28.22           C
ATOM    968  CD  GLN A 123      11.170  49.195 121.895  1.00 35.79           C
ATOM    969  OE1 GLN A 123      10.553  49.275 122.954  1.00 39.60           O
ATOM    970  NE2 GLN A 123      11.586  48.037 121.394  1.00 35.43           N
ATOM    971  N   TYR A 124      12.951  53.322 120.558  1.00 26.64           N
ATOM    972  CA  TYR A 124      13.985  54.004 121.330  1.00 27.97           C
ATOM    973  C   TYR A 124      14.080  55.499 120.990  1.00 25.48           C
ATOM    974  O   TYR A 124      14.497  56.296 121.829  1.00 30.57           O
ATOM    975  CB  TYR A 124      15.343  53.287 121.199  1.00 25.52           C
ATOM    976  CG  TYR A 124      15.297  51.849 121.673  1.00 27.28           C
ATOM    977  CD1 TYR A 124      15.246  51.545 123.024  1.00 25.80           C
ATOM    978  CD2 TYR A 124      15.284  50.795 120.767  1.00 25.78           C
ATOM    979  CE1 TYR A 124      15.180  50.229 123.467  1.00 25.84           C
ATOM    980  CE2 TYR A 124      15.222  49.480 121.197  1.00 24.65           C
ATOM    981  CZ  TYR A 124      15.168  49.198 122.550  1.00 28.57           C
ATOM    982  OH  TYR A 124      15.098  47.877 122.980  1.00 28.56           O
ATOM    983  N   VAL A 125      13.672  55.889 119.783  1.00 22.12           N
ATOM    984  CA  VAL A 125      13.759  57.302 119.397  1.00 21.22           C
ATOM    985  C   VAL A 125      12.413  58.003 119.262  1.00 28.78           C
ATOM    986  O   VAL A 125      12.360  59.228 119.129  1.00 32.22           O
ATOM    987  CB  VAL A 125      14.588  57.513 118.105  1.00 22.93           C
ATOM    988  CG1 VAL A 125      16.016  57.060 118.313  1.00 21.12           C
ATOM    989  CG2 VAL A 125      13.958  56.777 116.931  1.00 25.39           C
ATOM    990  N   GLN A 126      11.327  57.231 119.296  1.00 31.97           N
ATOM    991  CA  GLN A 126       9.986  57.788 119.086  1.00 33.51           C
ATOM    992  C   GLN A 126       9.701  58.926 120.064  1.00 32.05           C
ATOM    993  O   GLN A 126       9.883  58.779 121.275  1.00 31.84           O
ATOM    994  CB  GLN A 126       8.907  56.698 119.208  1.00 35.33           C
ATOM    995  N   GLY A 127       9.270  60.069 119.536  1.00 36.01           N
ATOM    996  CA  GLY A 127       8.875  61.188 120.374  1.00 35.57           C
ATOM    997  C   GLY A 127      10.002  62.105 120.819  1.00 31.26           C
ATOM    998  O   GLY A 127       9.749  63.127 121.451  1.00 37.68           O
ATOM    999  N   CYS A 128      11.240  61.756 120.489  1.00 29.52           N
ATOM   1000  CA  CYS A 128      12.400  62.531 120.941  1.00 33.72           C
ATOM   1001  C   CYS A 128      12.699  63.767 120.085  1.00 38.49           C
ATOM   1002  O   CYS A 128      13.422  64.668 120.519  1.00 37.38           O
ATOM   1003  CB  CYS A 128      13.638  61.639 121.000  1.00 29.59           C
ATOM   1004  SG  CYS A 128      13.484  60.291 122.189  1.00 26.60           S
ATOM   1005  N   GLY A 129      12.146  63.806 118.876  1.00 36.62           N
ATOM   1006  CA  GLY A 129      12.383  64.918 117.971  1.00 37.16           C
ATOM   1007  C   GLY A 129      13.784  64.923 117.390  1.00 33.27           C
ATOM   1008  O   GLY A 129      14.315  65.977 117.043  1.00 33.17           O
ATOM   1009  N   VAL A 130      14.385  63.741 117.287  1.00 29.33           N
ATOM   1010  CA  VAL A 130      15.728  63.597 116.734  1.00 31.46           C
ATOM   1011  C   VAL A 130      15.692  62.884 115.388  1.00 31.95           C
ATOM   1012  O   VAL A 130      16.737  62.541 114.822  1.00 25.00           O
ATOM   1013  CB  VAL A 130      16.615  62.771 117.663  1.00 30.60           C
ATOM   1014  CG1 VAL A 130      16.931  63.542 118.933  1.00 30.17           C
ATOM   1015  CG2 VAL A 130      15.926  61.452 117.990  1.00 28.74           C
ATOM   1016  OXT VAL A 130      14.613  62.618 114.847  1.00 38.03           O
ATOM   1017  N   GLN D   1      33.327  61.140  94.761  1.00 76.33           N
ATOM   1018  CA  GLN D   1      32.009  61.378  95.346  1.00 69.94           C
ATOM   1019  C   GLN D   1      31.072  60.182  95.175  1.00 61.49           C
ATOM   1020  O   GLN D   1      31.499  59.027  95.251  1.00 62.53           O
ATOM   1021  CB  GLN D   1      31.366  62.636  94.751  1.00 70.52           C
ATOM   1022  CG  GLN D   1      31.644  63.922  95.527  1.00 76.65           C
ATOM   1023  CD  GLN D   1      30.687  65.048  95.151  1.00 82.62           C
ATOM   1024  OE1 GLN D   1      30.012  64.989  94.120  1.00 83.95           O
ATOM   1025  NE2 GLN D   1      30.617  66.073  95.995  1.00 85.15           N
ATOM   1026  N   VAL D   2      29.791  60.468  94.950  1.00 53.52           N
ATOM   1027  CA  VAL D   2      28.781  59.421  94.814  1.00 47.58           C
ATOM   1028  C   VAL D   2      27.819  59.698  93.655  1.00 46.91           C
ATOM   1029  O   VAL D   2      27.071  60.680  93.671  1.00 47.06           O
ATOM   1030  CB  VAL D   2      27.969  59.228  96.118  1.00 40.55           C
ATOM   1031  CG1 VAL D   2      26.906  58.159  95.929  1.00 30.47           C
ATOM   1032  CG2 VAL D   2      28.884  58.855  97.259  1.00 33.81           C
ATOM   1033  N   GLN D   3      27.845  58.821  92.655  1.00 41.50           N
ATOM   1034  CA  GLN D   3      26.938  58.918  91.519  1.00 42.12           C
ATOM   1035  C   GLN D   3      25.675  58.087  91.783  1.00 36.61           C
ATOM   1036  O   GLN D   3      25.768  56.896  92.095  1.00 34.54           O
ATOM   1037  CB  GLN D   3      27.655  58.453  90.246  1.00 46.50           C
ATOM   1038  CG  GLN D   3      28.985  59.188  89.979  1.00 53.02           C
ATOM   1039  CD  GLN D   3      30.191  58.552  90.683  1.00 64.60           C
ATOM   1040  OE1 GLN D   3      30.338  57.328  90.707  1.00 70.00           O
ATOM   1041  NE2 GLN D   3      31.061  59.389  91.249  1.00 63.55           N
ATOM   1042  N   LEU D   4      24.505  58.719  91.680  1.00 26.18           N
ATOM   1043  CA  LEU D   4      23.233  58.035  91.921  1.00 28.47           C
ATOM   1044  C   LEU D   4      22.478  57.836  90.612  1.00 31.72           C
ATOM   1045  O   LEU D   4      22.372  58.759  89.807  1.00 38.79           O
ATOM   1046  CB  LEU D   4      22.364  58.814  92.918  1.00 26.99           C
ATOM   1047  CG  LEU D   4      22.912  58.999  94.340  1.00 30.20           C
ATOM   1048  CD1 LEU D   4      22.018  59.913  95.189  1.00 22.14           C
ATOM   1049  CD2 LEU D   4      23.059  57.651  95.012  1.00 31.47           C
ATOM   1050  N   GLN D   5      21.958  56.632  90.398  1.00 21.76           N
ATOM   1051  CA  GLN D   5      21.214  56.327  89.175  1.00 23.68           C
ATOM   1052  C   GLN D   5      19.840  55.754  89.517  1.00 28.06           C
ATOM   1053  O   GLN D   5      19.739  54.698  90.161  1.00 27.48           O
ATOM   1054  CB  GLN D   5      21.998  55.346  88.297  1.00 32.14           C
ATOM   1055  CG  GLN D   5      21.266  54.925  87.029  1.00 44.85           C
ATOM   1056  CD  GLN D   5      21.009  56.091  86.084  1.00 53.50           C
ATOM   1057  OE1 GLN D   5      21.936  56.809  85.695  1.00 56.25           O
ATOM   1058  NE2 GLN D   5      19.744  56.286  85.713  1.00 50.50           N
ATOM   1059  N   GLU D   6      18.787  56.450  89.086  1.00 23.21           N
ATOM   1060  CA  GLU D   6      17.409  56.047  89.390  1.00 21.50           C
ATOM   1061  C   GLU D   6      16.828  55.188  88.271  1.00 27.14           C
ATOM   1062  O   GLU D   6      17.158  55.384  87.102  1.00 28.78           O
ATOM   1063  CB  GLU D   6      16.528  57.286  89.582  1.00 19.09           C
ATOM   1064  CG  GLU D   6      17.019  58.259  90.659  1.00 20.65           C
ATOM   1065  CD  GLU D   6      16.301  59.606  90.618  1.00 27.41           C
ATOM   1066  OE1 GLU D   6      15.470  59.809  89.705  1.00 29.44           O
ATOM   1067  OE2 GLU D   6      16.573  60.463  91.494  1.00 18.79           O
ATOM   1068  N   SER D   7      15.954  54.251  88.638  1.00 23.37           N
ATOM   1069  CA  SER D   7      15.241  53.418  87.679  1.00 28.04           C
ATOM   1070  C   SER D   7      13.793  53.265  88.124  1.00 26.15           C
ATOM   1071  O   SER D   7      13.480  53.451  89.306  1.00 22.17           O
ATOM   1072  CB  SER D   7      15.885  52.038  87.588  1.00 29.09           C
ATOM   1073  OG  SER D   7      17.225  52.135  87.155  1.00 40.87           O
ATOM   1074  N   GLY D   8      12.916  52.913  87.188  1.00 25.11           N
ATOM   1075  CA  GLY D   8      11.524  52.665  87.520  1.00 25.31           C
ATOM   1076  C   GLY D   8      10.713  53.918  87.265  1.00 27.08           C
ATOM   1077  O   GLY D   8      11.184  54.836  86.585  1.00 32.17           O
ATOM   1078  N   GLY D   9       9.506  53.973  87.812  1.00 28.05           N
ATOM   1079  CA  GLY D   9       8.670  55.147  87.633  1.00 27.80           C
ATOM   1080  C   GLY D   9       7.693  54.933  86.503  1.00 29.15           C
ATOM   1081  O   GLY D   9       7.744  53.905  85.826  1.00 25.32           O
ATOM   1082  N   GLY D  10       6.800  55.893  86.294  1.00 23.64           N
ATOM   1083  CA  GLY D  10       5.797  55.756  85.255  1.00 27.54           C
ATOM   1084  C   GLY D  10       4.373  56.026  85.718  1.00 27.23           C
ATOM   1085  O   GLY D  10       4.154  56.678  86.744  1.00 22.22           O
ATOM   1086  N   SER D  11       3.405  55.527  84.950  1.00 21.69           N
ATOM   1087  CA  SER D  11       1.995  55.819  85.186  1.00 23.89           C
ATOM   1088  C   SER D  11       1.299  54.612  85.770  1.00 25.94           C
ATOM   1089  O   SER D  11       1.546  53.478  85.361  1.00 25.88           O
ATOM   1090  CB  SER D  11       1.299  56.200  83.881  1.00 33.31           C
ATOM   1091  OG  SER D  11       1.795  57.420  83.376  1.00 40.71           O
ATOM   1092  N   VAL D  12       0.416  54.853  86.724  1.00 21.04           N
ATOM   1093  CA  VAL D  12      -0.310  53.755  87.329  1.00 19.84           C
ATOM   1094  C   VAL D  12      -1.646  54.277  87.834  1.00 22.00           C
ATOM   1095  O   VAL D  12      -1.812  55.486  88.045  1.00 20.38           O
ATOM   1096  CB  VAL D  12       0.512  53.104  88.463  1.00 26.20           C
ATOM   1097  CG1 VAL D  12       0.670  54.058  89.617  1.00 27.64           C
ATOM   1098  CG2 VAL D  12      -0.140  51.814  88.924  1.00 30.21           C
ATOM   1099  N   GLN D  13      -2.608  53.379  87.987  1.00 18.87           N
ATOM   1100  CA  GLN D  13      -3.913  53.761  88.516  1.00 24.72           C
ATOM   1101  C   GLN D  13      -3.946  53.544  90.020  1.00 22.44           C
ATOM   1102  O   GLN D  13      -3.219  52.702  90.545  1.00 18.48           O
ATOM   1103  CB  GLN D  13      -5.024  52.965  87.829  1.00 27.98           C
ATOM   1104  CG  GLN D  13      -5.262  53.404  86.381  1.00 33.24           C
ATOM   1105  CD  GLN D  13      -6.189  52.475  85.631  1.00 37.66           C
ATOM   1106  OE1 GLN D  13      -7.250  52.887  85.166  1.00 40.65           O
ATOM   1107  NE2 GLN D  13      -5.788  51.213  85.499  1.00 39.89           N
ATOM   1108  N   ALA D  14      -4.781  54.317  90.706  1.00 18.83           N
ATOM   1109  CA  ALA D  14      -4.903  54.223  92.154  1.00 23.15           C
ATOM   1110  C   ALA D  14      -5.066  52.773  92.570  1.00 22.97           C
ATOM   1111  O   ALA D  14      -5.798  52.018  91.925  1.00 19.44           O
ATOM   1112  CB  ALA D  14      -6.091  55.049  92.641  1.00 22.77           C
ATOM   1113  N   GLY D  15      -4.393  52.399  93.658  1.00 15.62           N
ATOM   1114  CA  GLY D  15      -4.456  51.046  94.188  1.00 16.87           C
ATOM   1115  C   GLY D  15      -3.307  50.191  93.676  1.00 17.36           C
ATOM   1116  O   GLY D  15      -2.943  49.171  94.282  1.00 18.05           O
ATOM   1117  N   GLY D  16      -2.741  50.610  92.549  1.00 16.95           N
ATOM   1118  CA  GLY D  16      -1.650  49.881  91.927  1.00 19.09           C
ATOM   1119  C   GLY D  16      -0.318  50.215  92.569  1.00 14.86           C
ATOM   1120  O   GLY D  16      -0.261  50.908  93.599  1.00 12.91           O
ATOM   1121  N   SER D  17       0.765  49.732  91.966  1.00 16.46           N
ATOM   1122  CA  SER D  17       2.070  49.823  92.606  1.00 17.38           C
ATOM   1123  C   SER D  17       3.155  50.135  91.585  1.00 17.69           C
ATOM   1124  O   SER D  17       3.001  49.891  90.381  1.00 17.99           O
ATOM   1125  CB  SER D  17       2.398  48.500  93.309  1.00 14.95           C
ATOM   1126  OG  SER D  17       2.458  47.421  92.376  1.00 16.21           O
ATOM   1127  N   LEU D  18       4.260  50.674  92.076  1.00 15.12           N
ATOM   1128  CA  LEU D  18       5.461  50.851  91.268  1.00 19.74           C
ATOM   1129  C   LEU D  18       6.643  50.574  92.185  1.00 20.66           C
ATOM   1130  O   LEU D  18       6.545  50.793  93.390  1.00 19.83           O
ATOM   1131  CB  LEU D  18       5.546  52.285  90.752  1.00 20.00           C
ATOM   1132  CG  LEU D  18       4.540  52.729  89.699  1.00 22.94           C
ATOM   1133  CD1 LEU D  18       4.614  54.237  89.497  1.00 26.59           C
ATOM   1134  CD2 LEU D  18       4.808  52.022  88.399  1.00 23.90           C
ATOM   1135  N   ARG D  19       7.751  50.085  91.629  1.00 18.68           N
ATOM   1136  CA  ARG D  19       8.961  49.915  92.424  1.00 21.40           C
ATOM   1137  C   ARG D  19      10.043  50.835  91.875  1.00 24.41           C
ATOM   1138  O   ARG D  19      10.406  50.740  90.700  1.00 22.95           O
ATOM   1139  CB  ARG D  19       9.452  48.468  92.388  1.00 27.80           C
ATOM   1140  CG  ARG D  19      10.505  48.165  93.457  1.00 29.20           C
ATOM   1141  CD  ARG D  19      11.100  46.768  93.294  1.00 38.38           C
ATOM   1142  NE  ARG D  19      11.907  46.674  92.081  1.00 49.07           N
ATOM   1143  CZ  ARG D  19      12.871  45.778  91.896  1.00 56.26           C
ATOM   1144  NH1 ARG D  19      13.147  44.904  92.855  1.00 50.87           N
ATOM   1145  NH2 ARG D  19      13.562  45.760  90.761  1.00 56.83           N
ATOM   1146  N   LEU D  20      10.543  51.741  92.709  1.00 16.85           N
ATOM   1147  CA  LEU D  20      11.658  52.593  92.291  1.00 18.69           C
ATOM   1148  C   LEU D  20      12.964  52.020  92.827  1.00 19.49           C
ATOM   1149  O   LEU D  20      12.999  51.453  93.928  1.00 18.55           O
ATOM   1150  CB  LEU D  20      11.477  54.026  92.800  1.00 17.57           C
ATOM   1151  CG  LEU D  20      10.161  54.743  92.484  1.00 22.19           C
ATOM   1152  CD1 LEU D  20      10.188  56.172  93.039  1.00 22.08           C
ATOM   1153  CD2 LEU D  20       9.888  54.733  90.977  1.00 20.38           C
ATOM   1154  N   SER D  21      14.043  52.167  92.061  1.00 17.87           N
ATOM   1155  CA  SER D  21      15.338  51.748  92.569  1.00 20.76           C
ATOM   1156  C   SER D  21      16.388  52.821  92.335  1.00 21.73           C
ATOM   1157  O   SER D  21      16.286  53.614  91.392  1.00 22.67           O
ATOM   1158  CB  SER D  21      15.766  50.408  91.969  1.00 24.70           C
ATOM   1159  OG  SER D  21      15.959  50.519  90.578  1.00 35.02           O
ATOM   1160  N   CYS D  22      17.384  52.854  93.214  1.00 17.80           N
ATOM   1161  CA  CYS D  22      18.477  53.815  93.112  1.00 19.00           C
ATOM   1162  C   CYS D  22      19.780  53.113  93.423  1.00 23.24           C
ATOM   1163  O   CYS D  22      19.895  52.401  94.432  1.00 25.21           O
ATOM   1164  CB  CYS D  22      18.276  54.983  94.083  1.00 20.79           C
ATOM   1165  SG  CYS D  22      19.620  56.196  94.010  1.00 26.13           S
ATOM   1166  N   GLU D  23      20.762  53.304  92.555  1.00 23.45           N
ATOM   1167  CA  GLU D  23      22.038  52.632  92.715  1.00 27.07           C
ATOM   1168  C   GLU D  23      23.139  53.662  92.925  1.00 25.36           C
ATOM   1169  O   GLU D  23      23.235  54.640  92.186  1.00 32.45           O
ATOM   1170  CB  GLU D  23      22.319  51.753  91.493  1.00 31.01           C
ATOM   1171  CG  GLU D  23      23.704  51.144  91.455  1.00 47.63           C
ATOM   1172  CD  GLU D  23      23.917  50.292  90.218  1.00 56.73           C
ATOM   1173  OE1 GLU D  23      24.618  50.757  89.289  1.00 54.80           O
ATOM   1174  OE2 GLU D  23      23.383  49.160  90.181  1.00 60.06           O
ATOM   1175  N   ALA D  24      23.962  53.443  93.947  1.00 28.02           N
ATOM   1176  CA  ALA D  24      25.042  54.370  94.271  1.00 28.72           C
ATOM   1177  C   ALA D  24      26.385  53.837  93.801  1.00 33.70           C
ATOM   1178  O   ALA D  24      26.661  52.646  93.933  1.00 37.03           O
ATOM   1179  CB  ALA D  24      25.075  54.643  95.769  1.00 31.77           C
ATOM   1180  N   SER D  25      27.213  54.726  93.257  1.00 37.10           N
ATOM   1181  CA  SER D  25      28.599  54.402  92.922  1.00 45.17           C
ATOM   1182  C   SER D  25      29.513  55.484  93.493  1.00 45.33           C
ATOM   1183  O   SER D  25      29.112  56.647  93.607  1.00 47.13           O
ATOM   1184  CB  SER D  25      28.787  54.309  91.405  1.00 43.50           C
ATOM   1185  OG  SER D  25      27.906  53.363  90.833  1.00 46.88           O
ATOM   1186  N   GLY D  26      30.734  55.109  93.852  1.00 45.24           N
ATOM   1187  CA  GLY D  26      31.670  56.058  94.420  1.00 46.34           C
ATOM   1188  C   GLY D  26      31.899  55.790  95.892  1.00 56.10           C
ATOM   1189  O   GLY D  26      32.048  54.634  96.302  1.00 58.20           O
ATOM   1190  N   LEU D  27      31.937  56.855  96.691  1.00 49.00           N
ATOM   1191  CA  LEU D  27      32.063  56.710  98.140  1.00 42.85           C
ATOM   1192  C   LEU D  27      30.924  55.833  98.666  1.00 39.25           C
ATOM   1193  O   LEU D  27      29.861  55.738  98.046  1.00 35.93           O
ATOM   1194  CB  LEU D  27      32.068  58.078  98.830  1.00 34.08           C
ATOM   1195  N   SER D  28      31.153  55.161  99.788  1.00 38.13           N
ATOM   1196  CA  SER D  28      30.102  54.343 100.374  1.00 35.58           C
ATOM   1197  C   SER D  28      29.085  55.242 101.075  1.00 26.66           C
ATOM   1198  O   SER D  28      29.443  56.250 101.691  1.00 23.36           O
ATOM   1199  CB  SER D  28      30.691  53.326 101.347  1.00 40.02           C
ATOM   1200  OG  SER D  28      31.347  53.978 102.414  1.00 46.98           O
ATOM   1201  N   THR D  29      27.813  54.891 100.958  1.00 19.25           N
ATOM   1202  CA  THR D  29      26.743  55.685 101.546  1.00 17.25           C
ATOM   1203  C   THR D  29      26.495  55.261 102.993  1.00 23.98           C
ATOM   1204  O   THR D  29      26.762  54.111 103.372  1.00 23.33           O
ATOM   1205  CB  THR D  29      25.450  55.496 100.755  1.00 21.93           C
ATOM   1206  OG1 THR D  29      25.068  54.115 100.806  1.00 27.78           O
ATOM   1207  CG2 THR D  29      25.652  55.905  99.302  1.00 26.65           C
ATOM   1208  N   THR D  30      25.998  56.194 103.800  1.00 21.61           N
ATOM   1209  CA  THR D  30      25.571  55.887 105.163  1.00 17.80           C
ATOM   1210  C   THR D  30      24.055  55.857 105.215  1.00 14.60           C
ATOM   1211  O   THR D  30      23.464  55.156 106.037  1.00 15.15           O
ATOM   1212  CB  THR D  30      26.053  56.939 106.157  1.00 19.56           C
ATOM   1213  OG1 THR D  30      25.663  58.239 105.694  1.00 19.71           O
ATOM   1214  CG2 THR D  30      27.585  56.883 106.300  1.00 16.47           C
ATOM   1215  N   VAL D  31      23.444  56.651 104.342  1.00 17.21           N
ATOM   1216  CA  VAL D  31      21.996  56.787 104.258  1.00 16.67           C
ATOM   1217  C   VAL D  31      21.592  57.025 102.817  1.00 17.62           C
ATOM   1218  O   VAL D  31      22.258  57.777 102.091  1.00 19.58           O
ATOM   1219  CB  VAL D  31      21.503  58.023 105.028  1.00 21.33           C
ATOM   1220  CG1 VAL D  31      19.984  58.039 105.069  1.00 18.53           C
ATOM   1221  CG2 VAL D  31      22.083  58.054 106.429  1.00 21.83           C
ATOM   1222  N  AMET D  32      20.494  56.403 102.412  1.00 18.81           N
ATOM   1223  CA AMET D  32      19.919  56.652 101.101  1.00 18.91           C
ATOM   1224  C  AMET D  32      18.428  56.910 101.268  1.00 18.80           C
ATOM   1225  O  AMET D  32      17.771  56.291 102.107  1.00 20.12           O
ATOM   1226  CB AMET D  32      20.172  55.469 100.160  1.00 20.36           C
ATOM   1227  CG AMET D  32      21.655  55.209  99.903  1.00 19.85           C
ATOM   1228  SD AMET D  32      22.047  54.740  98.207  1.00 24.11           S
ATOM   1229  CE AMET D  32      21.644  52.989  98.242  1.00 30.81           C
ATOM   1230  N   ALA D  33      17.892  57.832 100.480  1.00 15.89           N
ATOM   1231  CA  ALA D  33      16.494  58.206 100.644  1.00 15.77           C
ATOM   1232  C   ALA D  33      15.816  58.507  99.328  1.00 17.89           C
ATOM   1233  O   ALA D  33      16.475  58.761  98.313  1.00 16.66           O
ATOM   1234  CB  ALA D  33      16.381  59.405 101.578  1.00 16.41           C
ATOM   1235  N   TRP D  34      14.487  58.467  99.355  1.00 15.60           N
ATOM   1236  CA  TRP D  34      13.695  59.039  98.273  1.00 13.88           C
ATOM   1237  C   TRP D  34      13.050  60.305  98.779  1.00 15.54           C
ATOM   1238  O   TRP D  34      12.450  60.318  99.857  1.00 16.01           O
ATOM   1239  CB  TRP D  34      12.615  58.063  97.827  1.00 13.65           C
ATOM   1240  CG  TRP D  34      13.176  56.998  96.964  1.00 22.60           C
ATOM   1241  CD1 TRP D  34      13.499  55.721  97.328  1.00 18.79           C
ATOM   1242  CD2 TRP D  34      13.516  57.126  95.577  1.00 21.74           C
ATOM   1243  NE1 TRP D  34      14.007  55.039  96.239  1.00 22.21           N
ATOM   1244  CE2 TRP D  34      14.032  55.882  95.157  1.00 22.10           C
ATOM   1245  CE3 TRP D  34      13.431  58.170  94.652  1.00 19.54           C
ATOM   1246  CZ2 TRP D  34      14.460  55.659  93.846  1.00 19.91           C
ATOM   1247  CZ3 TRP D  34      13.849  57.948  93.352  1.00 22.22           C
ATOM   1248  CH2 TRP D  34      14.359  56.702  92.960  1.00 22.81           C
ATOM   1249  N   PHE D  35      13.191  61.377  98.006  1.00 15.72           N
ATOM   1250  CA  PHE D  35      12.412  62.580  98.227  1.00 16.98           C
ATOM   1251  C   PHE D  35      11.389  62.668  97.113  1.00 21.91           C
ATOM   1252  O   PHE D  35      11.518  62.008  96.074  1.00 21.53           O
ATOM   1253  CB  PHE D  35      13.314  63.812  98.200  1.00 20.38           C
ATOM   1254  CG  PHE D  35      14.055  64.024  99.472  1.00 23.12           C
ATOM   1255  CD1 PHE D  35      15.079  63.161  99.832  1.00 18.31           C
ATOM   1256  CD2 PHE D  35      13.709  65.058 100.327  1.00 21.57           C
ATOM   1257  CE1 PHE D  35      15.765  63.339 101.025  1.00 23.95           C
ATOM   1258  CE2 PHE D  35      14.388  65.246 101.527  1.00 23.98           C
ATOM   1259  CZ  PHE D  35      15.418  64.385 101.875  1.00 21.87           C
ATOM   1260  N   ARG D  36      10.368  63.484  97.316  1.00 21.18           N
ATOM   1261  CA  ARG D  36       9.452  63.735  96.224  1.00 21.94           C
ATOM   1262  C   ARG D  36       9.064  65.192  96.192  1.00 22.69           C
ATOM   1263  O   ARG D  36       9.040  65.866  97.232  1.00 22.43           O
ATOM   1264  CB  ARG D  36       8.222  62.844  96.334  1.00 18.09           C
ATOM   1265  CG  ARG D  36       7.244  63.236  97.404  1.00 21.60           C
ATOM   1266  CD  ARG D  36       6.072  62.266  97.343  1.00 26.43           C
ATOM   1267  NE  ARG D  36       5.124  62.438  98.436  1.00 24.20           N
ATOM   1268  CZ  ARG D  36       4.174  61.555  98.736  1.00 29.60           C
ATOM   1269  NH1 ARG D  36       4.053  60.429  98.029  1.00 18.27           N
ATOM   1270  NH2 ARG D  36       3.349  61.799  99.743  1.00 25.70           N
ATOM   1271  N   GLN D  37       8.777  65.674  94.989  1.00 19.90           N
ATOM   1272  CA  GLN D  37       8.310  67.034  94.799  1.00 18.58           C
ATOM   1273  C   GLN D  37       6.963  66.946  94.123  1.00 22.49           C
ATOM   1274  O   GLN D  37       6.873  66.772  92.905  1.00 19.77           O
ATOM   1275  CB  GLN D  37       9.300  67.832  93.943  1.00 26.49           C
ATOM   1276  CG  GLN D  37       8.994  69.322  93.844  1.00 36.17           C
ATOM   1277  N   ALA D  38       5.904  67.041  94.919  1.00 20.07           N
ATOM   1278  CA  ALA D  38       4.555  66.973  94.382  1.00 21.33           C
ATOM   1279  C   ALA D  38       4.207  68.311  93.746  1.00 24.71           C
ATOM   1280  O   ALA D  38       4.775  69.333  94.119  1.00 30.84           O
ATOM   1281  CB  ALA D  38       3.570  66.626  95.474  1.00 27.13           C
ATOM   1282  N   PRO D  39       3.279  68.304  92.778  1.00 23.49           N
ATOM   1283  CA  PRO D  39       2.814  69.542  92.143  1.00 26.71           C
ATOM   1284  C   PRO D  39       2.221  70.494  93.177  1.00 31.82           C
ATOM   1285  O   PRO D  39       1.377  70.073  93.971  1.00 35.94           O
ATOM   1286  CB  PRO D  39       1.705  69.062  91.202  1.00 24.76           C
ATOM   1287  CG  PRO D  39       2.017  67.648  90.926  1.00 24.53           C
ATOM   1288  CD  PRO D  39       2.704  67.103  92.151  1.00 26.66           C
ATOM   1289  N   GLY D  40       2.652  71.751  93.175  1.00 35.43           N
ATOM   1290  CA  GLY D  40       2.038  72.747  94.034  1.00 45.54           C
ATOM   1291  C   GLY D  40       2.331  72.513  95.505  1.00 55.90           C
ATOM   1292  O   GLY D  40       1.685  73.103  96.375  1.00 65.22           O
ATOM   1293  N   LYS D  41       3.297  71.640  95.781  1.00 47.65           N
ATOM   1294  CA  LYS D  41       3.773  71.418  97.144  1.00 45.46           C
ATOM   1295  C   LYS D  41       5.285  71.636  97.198  1.00 42.13           C
ATOM   1296  O   LYS D  41       5.962  71.635  96.164  1.00 38.61           O
ATOM   1297  CB  LYS D  41       3.439  70.001  97.633  1.00 45.16           C
ATOM   1298  CG  LYS D  41       1.964  69.595  97.577  1.00 49.02           C
ATOM   1299  CD  LYS D  41       1.083  70.477  98.458  1.00 56.80           C
ATOM   1300  CE  LYS D  41      -0.324  69.901  98.595  1.00 59.04           C
ATOM   1301  NZ  LYS D  41      -0.301  68.507  99.129  1.00 58.08           N
ATOM   1302  N   GLU D  42       5.806  71.842  98.403  1.00 53.74           N
ATOM   1303  CA  GLU D  42       7.248  71.910  98.617  1.00 58.30           C
ATOM   1304  C   GLU D  42       7.843  70.496  98.658  1.00 53.02           C
ATOM   1305  O   GLU D  42       7.172  69.545  99.071  1.00 48.45           O
ATOM   1306  CB  GLU D  42       7.553  72.677  99.908  1.00 63.57           C
ATOM   1307  CG  GLU D  42       6.611  72.355 101.062  1.00 65.20           C
ATOM   1308  N   ARG D  43       9.086  70.353  98.200  1.00 46.89           N
ATOM   1309  CA  ARG D  43       9.759  69.055  98.201  1.00 48.53           C
ATOM   1310  C   ARG D  43       9.691  68.396  99.593  1.00 53.80           C
ATOM   1311  O   ARG D  43       9.428  69.073 100.590  1.00 59.00           O
ATOM   1312  CB  ARG D  43      11.207  69.216  97.735  1.00 47.76           C
ATOM   1313  CG  ARG D  43      11.963  67.909  97.617  1.00 47.42           C
ATOM   1314  CD  ARG D  43      13.399  68.126  97.154  1.00 53.13           C
ATOM   1315  NE  ARG D  43      13.511  68.345  95.710  1.00 56.24           N
ATOM   1316  CZ  ARG D  43      14.647  68.246  95.020  1.00 53.72           C
ATOM   1317  NH1 ARG D  43      14.652  68.464  93.713  1.00 53.90           N
ATOM   1318  NH2 ARG D  43      15.782  67.927  95.630  1.00 55.36           N
ATOM   1319  N   GLU D  44       9.919  67.086  99.673  1.00 42.70           N
ATOM   1320  CA  GLU D  44       9.673  66.374 100.933  1.00 40.18           C
ATOM   1321  C   GLU D  44      10.324  64.993 101.004  1.00 28.76           C
ATOM   1322  O   GLU D  44      10.317  64.238 100.032  1.00 19.57           O
ATOM   1323  CB  GLU D  44       8.161  66.233 101.169  1.00 36.20           C
ATOM   1324  N   GLY D  45      10.870  64.655 102.167  1.00 28.97           N
ATOM   1325  CA  GLY D  45      11.397  63.321 102.371  1.00 21.90           C
ATOM   1326  C   GLY D  45      10.243  62.328 102.313  1.00 21.61           C
ATOM   1327  O   GLY D  45       9.168  62.610 102.845  1.00 21.64           O
ATOM   1328  N   VAL D  46      10.457  61.183 101.669  1.00 17.73           N
ATOM   1329  CA  VAL D  46       9.415  60.153 101.545  1.00 19.26           C
ATOM   1330  C   VAL D  46       9.756  58.953 102.416  1.00 20.67           C
ATOM   1331  O   VAL D  46       8.958  58.524 103.261  1.00 18.58           O
ATOM   1332  CB  VAL D  46       9.232  59.701 100.078  1.00 21.64           C
ATOM   1333  CG1 VAL D  46       8.326  58.467  99.987  1.00 21.46           C
ATOM   1334  CG2 VAL D  46       8.674  60.838  99.240  1.00 22.88           C
ATOM   1335  N   ALA D  47      10.952  58.413 102.206  1.00 16.40           N
ATOM   1336  CA  ALA D  47      11.457  57.328 103.033  1.00 14.49           C
ATOM   1337  C   ALA D  47      12.975  57.413 103.018  1.00 20.27           C
ATOM   1338  O   ALA D  47      13.565  57.935 102.059  1.00 17.46           O
ATOM   1339  CB  ALA D  47      11.000  55.993 102.499  1.00 12.32           C
ATOM   1340  N   ALA D  48      13.603  56.912 104.074  1.00 13.94           N
ATOM   1341  CA  ALA D  48      15.061  56.839 104.114  1.00 16.28           C
ATOM   1342  C   ALA D  48      15.468  55.501 104.698  1.00 18.87           C
ATOM   1343  O   ALA D  48      14.707  54.890 105.446  1.00 19.26           O
ATOM   1344  CB  ALA D  48      15.638  57.975 104.932  1.00 15.49           C
ATOM   1345  N   ILE D  49      16.657  55.026 104.347  1.00 16.37           N
ATOM   1346  CA  ILE D  49      17.139  53.782 104.928  1.00 18.82           C
ATOM   1347  C   ILE D  49      18.631  53.888 105.208  1.00 16.68           C
ATOM   1348  O   ILE D  49      19.392  54.394 104.369  1.00 15.67           O
ATOM   1349  CB  ILE D  49      16.817  52.563 104.032  1.00 18.64           C
ATOM   1350  CG1 ILE D  49      17.152  51.258 104.770  1.00 19.14           C
ATOM   1351  CG2 ILE D  49      17.558  52.656 102.695  1.00 17.76           C
ATOM   1352  CD1 ILE D  49      16.670  49.968 104.039  1.00 16.25           C
ATOM   1353  N   TYR D  50      19.042  53.452 106.398  1.00 17.58           N
ATOM   1354  CA  TYR D  50      20.453  53.517 106.779  1.00 16.75           C
ATOM   1355  C   TYR D  50      21.182  52.339 106.141  1.00 18.17           C
ATOM   1356  O   TYR D  50      20.722  51.191 106.232  1.00 18.02           O
ATOM   1357  CB  TYR D  50      20.602  53.484 108.305  1.00 13.82           C
ATOM   1358  CG  TYR D  50      20.129  54.749 109.013  1.00 17.31           C
ATOM   1359  CD1 TYR D  50      18.769  55.035 109.145  1.00 18.23           C
ATOM   1360  CD2 TYR D  50      21.044  55.641 109.568  1.00 15.35           C
ATOM   1361  CE1 TYR D  50      18.336  56.187 109.805  1.00 17.06           C
ATOM   1362  CE2 TYR D  50      20.623  56.796 110.228  1.00 17.22           C
ATOM   1363  CZ  TYR D  50      19.268  57.057 110.343  1.00 18.16           C
ATOM   1364  OH  TYR D  50      18.855  58.196 111.003  1.00 18.19           O
ATOM   1365  N   THR D  51      22.314  52.615 105.495  1.00 18.52           N
ATOM   1366  CA  THR D  51      23.004  51.594 104.710  1.00 17.86           C
ATOM   1367  C   THR D  51      23.550  50.458 105.569  1.00 24.28           C
ATOM   1368  O   THR D  51      23.626  49.304 105.123  1.00 20.58           O
ATOM   1369  CB  THR D  51      24.169  52.203 103.925  1.00 26.45           C
ATOM   1370  OG1 THR D  51      23.683  53.273 103.109  1.00 23.70           O
ATOM   1371  CG2 THR D  51      24.822  51.157 103.051  1.00 31.34           C
ATOM   1372  N   GLY D  52      23.937  50.783 106.797  1.00 20.34           N
ATOM   1373  CA  GLY D  52      24.621  49.822 107.643  1.00 20.02           C
ATOM   1374  C   GLY D  52      23.694  48.854 108.356  1.00 24.68           C
ATOM   1375  O   GLY D  52      24.019  47.668 108.474  1.00 24.39           O
ATOM   1376  N   ASP D  53      22.553  49.344 108.839  1.00 17.78           N
ATOM   1377  CA  ASP D  53      21.675  48.501 109.649  1.00 22.31           C
ATOM   1378  C   ASP D  53      20.300  48.323 109.025  1.00 23.33           C
ATOM   1379  O   ASP D  53      19.464  47.596 109.556  1.00 17.17           O
ATOM   1380  CB  ASP D  53      21.544  49.048 111.087  1.00 21.09           C
ATOM   1381  CG  ASP D  53      20.915  50.429 111.131  1.00 22.53           C
ATOM   1382  OD1 ASP D  53      20.442  50.899 110.073  1.00 17.42           O
ATOM   1383  OD2 ASP D  53      20.883  51.047 112.224  1.00 22.50           O
ATOM   1384  N   GLY D  54      20.056  48.990 107.900  1.00 19.27           N
ATOM   1385  CA  GLY D  54      18.777  48.844 107.226  1.00 16.32           C
ATOM   1386  C   GLY D  54      17.596  49.446 107.984  1.00 16.99           C
ATOM   1387  O   GLY D  54      16.451  49.142 107.669  1.00 19.17           O
ATOM   1388  N   PHE D  55      17.859  50.304 108.967  1.00 17.94           N
ATOM   1389  CA  PHE D  55      16.764  50.977 109.675  1.00 18.31           C
ATOM   1390  C   PHE D  55      16.062  51.966 108.752  1.00 14.24           C
ATOM   1391  O   PHE D  55      16.722  52.774 108.101  1.00 18.46           O
ATOM   1392  CB  PHE D  55      17.277  51.707 110.924  1.00 15.90           C
ATOM   1393  CG  PHE D  55      16.196  52.447 111.672  1.00 16.19           C
ATOM   1394  CD1 PHE D  55      15.335  51.766 112.524  1.00 14.98           C
ATOM   1395  CD2 PHE D  55      16.029  53.818 111.508  1.00 17.72           C
ATOM   1396  CE1 PHE D  55      14.318  52.443 113.207  1.00 21.73           C
ATOM   1397  CE2 PHE D  55      15.021  54.501 112.183  1.00 22.32           C
ATOM   1398  CZ  PHE D  55      14.169  53.813 113.039  1.00 21.54           C
ATOM   1399  N   PRO D  56      14.714  51.919 108.695  1.00 15.24           N
ATOM   1400  CA  PRO D  56      13.981  52.804 107.778  1.00 16.79           C
ATOM   1401  C   PRO D  56      13.157  53.881 108.474  1.00 20.10           C
ATOM   1402  O   PRO D  56      12.619  53.651 109.566  1.00 21.54           O
ATOM   1403  CB  PRO D  56      13.018  51.827 107.095  1.00 14.15           C
ATOM   1404  CG  PRO D  56      12.639  50.870 108.240  1.00 15.28           C
ATOM   1405  CD  PRO D  56      13.867  50.810 109.168  1.00 12.07           C
ATOM   1406  N   TYR D  57      13.056  55.045 107.833  1.00 12.89           N
ATOM   1407  CA  TYR D  57      12.116  56.093 108.237  1.00 14.39           C
ATOM   1408  C   TYR D  57      11.104  56.308 107.113  1.00 18.44           C
ATOM   1409  O   TYR D  57      11.454  56.199 105.931  1.00 17.12           O
ATOM   1410  CB  TYR D  57      12.865  57.413 108.437  1.00 14.31           C
ATOM   1411  CG  TYR D  57      13.541  57.623 109.782  1.00 17.07           C
ATOM   1412  CD1 TYR D  57      12.838  57.501 110.976  1.00 19.08           C
ATOM   1413  CD2 TYR D  57      14.878  57.997 109.847  1.00 20.70           C
ATOM   1414  CE1 TYR D  57      13.454  57.736 112.199  1.00 21.01           C
ATOM   1415  CE2 TYR D  57      15.501  58.232 111.060  1.00 21.28           C
ATOM   1416  CZ  TYR D  57      14.783  58.102 112.231  1.00 18.02           C
ATOM   1417  OH  TYR D  57      15.420  58.330 113.436  1.00 20.71           O
ATOM   1418  N   TYR D  58       9.863  56.642 107.465  1.00 21.86           N
ATOM   1419  CA  TYR D  58       8.829  56.926 106.469  1.00 14.07           C
ATOM   1420  C   TYR D  58       8.085  58.211 106.818  1.00 16.00           C
ATOM   1421  O   TYR D  58       7.830  58.483 107.990  1.00 16.79           O
ATOM   1422  CB  TYR D  58       7.806  55.779 106.427  1.00 18.30           C
ATOM   1423  CG  TYR D  58       8.368  54.449 105.995  1.00 19.90           C
ATOM   1424  CD1 TYR D  58       8.518  54.145 104.652  1.00 16.77           C
ATOM   1425  CD2 TYR D  58       8.741  53.493 106.930  1.00 22.83           C
ATOM   1426  CE1 TYR D  58       9.032  52.925 104.247  1.00 16.28           C
ATOM   1427  CE2 TYR D  58       9.256  52.268 106.537  1.00 17.39           C
ATOM   1428  CZ  TYR D  58       9.396  51.993 105.190  1.00 19.95           C
ATOM   1429  OH  TYR D  58       9.908  50.785 104.777  1.00 20.14           O
ATOM   1430  N   ALA D  59       7.720  58.991 105.802  1.00 14.23           N
ATOM   1431  CA  ALA D  59       6.823  60.133 105.996  1.00 18.69           C
ATOM   1432  C   ALA D  59       5.476  59.606 106.444  1.00 20.78           C
ATOM   1433  O   ALA D  59       5.057  58.529 106.003  1.00 20.49           O
ATOM   1434  CB  ALA D  59       6.670  60.918 104.698  1.00 20.15           C
ATOM   1435  N   ASP D  60       4.788  60.359 107.300  1.00 20.91           N
ATOM   1436  CA  ASP D  60       3.497  59.928 107.816  1.00 25.08           C
ATOM   1437  C   ASP D  60       2.537  59.501 106.705  1.00 25.62           C
ATOM   1438  O   ASP D  60       1.750  58.573 106.880  1.00 20.89           O
ATOM   1439  CB  ASP D  60       2.836  61.044 108.639  1.00 32.01           C
ATOM   1440  CG  ASP D  60       3.511  61.271 109.984  1.00 41.16           C
ATOM   1441  OD1 ASP D  60       4.406  60.481 110.351  1.00 39.56           O
ATOM   1442  OD2 ASP D  60       3.128  62.239 110.683  1.00 45.20           O
ATOM   1443  N   SER D  61       2.602  60.180 105.565  1.00 25.50           N
ATOM   1444  CA  SER D  61       1.577  60.014 104.531  1.00 29.71           C
ATOM   1445  C   SER D  61       1.738  58.735 103.725  1.00 22.00           C
ATOM   1446  O   SER D  61       0.820  58.346 102.996  1.00 21.18           O
ATOM   1447  CB  SER D  61       1.588  61.210 103.586  1.00 31.73           C
ATOM   1448  OG  SER D  61       2.882  61.390 103.040  1.00 34.20           O
ATOM   1449  N   VAL D  62       2.894  58.082 103.848  1.00 14.48           N
ATOM   1450  CA  VAL D  62       3.149  56.849 103.096  1.00 16.11           C
ATOM   1451  C   VAL D  62       3.359  55.628 104.000  1.00 22.94           C
ATOM   1452  O   VAL D  62       3.554  54.508 103.513  1.00 23.07           O
ATOM   1453  CB  VAL D  62       4.355  56.996 102.142  1.00 17.84           C
ATOM   1454  CG1 VAL D  62       4.225  58.269 101.306  1.00 14.72           C
ATOM   1455  CG2 VAL D  62       5.678  57.009 102.934  1.00 16.21           C
ATOM   1456  N   LYS D  63       3.320  55.838 105.312  1.00 24.24           N
ATOM   1457  CA  LYS D  63       3.478  54.728 106.250  1.00 25.45           C
ATOM   1458  C   LYS D  63       2.460  53.623 105.979  1.00 21.27           C
ATOM   1459  O   LYS D  63       1.270  53.887 105.809  1.00 22.30           O
ATOM   1460  CB  LYS D  63       3.338  55.208 107.696  1.00 32.03           C
ATOM   1461  CG  LYS D  63       4.447  56.134 108.137  1.00 34.72           C
ATOM   1462  CD  LYS D  63       4.367  56.432 109.635  1.00 43.80           C
ATOM   1463  CE  LYS D  63       5.467  57.413 110.056  1.00 43.14           C
ATOM   1464  NZ  LYS D  63       5.359  57.768 111.500  1.00 45.67           N
ATOM   1465  N   GLY D  64       2.931  52.382 105.931  1.00 28.29           N
ATOM   1466  CA  GLY D  64       2.034  51.263 105.700  1.00 33.52           C
ATOM   1467  C   GLY D  64       1.737  51.016 104.233  1.00 30.91           C
ATOM   1468  O   GLY D  64       1.169  49.978 103.884  1.00 38.14           O
ATOM   1469  N   ARG D  65       2.104  51.959 103.370  1.00 20.54           N
ATOM   1470  CA  ARG D  65       1.881  51.792 101.927  1.00 19.58           C
ATOM   1471  C   ARG D  65       3.185  51.639 101.147  1.00 25.01           C
ATOM   1472  O   ARG D  65       3.226  50.910 100.149  1.00 23.51           O
ATOM   1473  CB  ARG D  65       1.081  52.960 101.339  1.00 16.02           C
ATOM   1474  CG  ARG D  65      -0.333  53.099 101.881  1.00 21.69           C
ATOM   1475  CD  ARG D  65      -1.099  54.182 101.114  1.00 22.08           C
ATOM   1476  NE  ARG D  65      -0.468  55.499 101.226  1.00 17.98           N
ATOM   1477  CZ  ARG D  65      -0.054  56.223 100.187  1.00 21.98           C
ATOM   1478  NH1 ARG D  65      -0.202  55.764  98.945  1.00 20.07           N
ATOM   1479  NH2 ARG D  65       0.502  57.414 100.382  1.00 18.41           N
ATOM   1480  N   PHE D  66       4.235  52.340 101.585  1.00 20.62           N
ATOM   1481  CA  PHE D  66       5.553  52.246 100.949  1.00 16.87           C
ATOM   1482  C   PHE D  66       6.533  51.449 101.802  1.00 20.39           C
ATOM   1483  O   PHE D  66       6.496  51.512 103.043  1.00 19.80           O
ATOM   1484  CB  PHE D  66       6.169  53.637 100.711  1.00 16.66           C
ATOM   1485  CG  PHE D  66       5.426  54.494  99.717  1.00 14.99           C
ATOM   1486  CD1 PHE D  66       4.154  54.147  99.282  1.00 20.23           C
ATOM   1487  CD2 PHE D  66       6.012  55.652  99.222  1.00 15.95           C
ATOM   1488  CE1 PHE D  66       3.476  54.946  98.371  1.00 18.74           C
ATOM   1489  CE2 PHE D  66       5.342  56.462  98.302  1.00 18.42           C
ATOM   1490  CZ  PHE D  66       4.067  56.105  97.880  1.00 20.09           C
ATOM   1491  N   THR D  67       7.443  50.740 101.135  1.00 16.95           N
ATOM   1492  CA  THR D  67       8.460  49.956 101.821  1.00 19.34           C
ATOM   1493  C   THR D  67       9.802  50.238 101.172  1.00 22.62           C
ATOM   1494  O   THR D  67       9.966  50.050  99.954  1.00 19.66           O
ATOM   1495  CB  THR D  67       8.172  48.451 101.708  1.00 21.75           C
ATOM   1496  OG1 THR D  67       6.870  48.174 102.241  1.00 23.78           O
ATOM   1497  CG2 THR D  67       9.215  47.636 102.471  1.00 24.76           C
ATOM   1498  N   ILE D  68      10.756  50.710 101.970  1.00 17.79           N
ATOM   1499  CA  ILE D  68      12.097  50.960 101.451  1.00 19.24           C
ATOM   1500  C   ILE D  68      12.994  49.822 101.908  1.00 20.34           C
ATOM   1501  O   ILE D  68      12.865  49.348 103.040  1.00 20.77           O
ATOM   1502  CB  ILE D  68      12.632  52.330 101.906  1.00 20.01           C
ATOM   1503  CG1 ILE D  68      13.962  52.656 101.222  1.00 17.05           C
ATOM   1504  CG2 ILE D  68      12.760  52.405 103.444  1.00 15.19           C
ATOM   1505  CD1 ILE D  68      14.398  54.099 101.449  1.00 15.58           C
ATOM   1506  N   SER D  69      13.868  49.350 101.019  1.00 17.54           N
ATOM   1507  CA  SER D  69      14.749  48.228 101.329  1.00 18.73           C
ATOM   1508  C   SER D  69      16.038  48.381 100.544  1.00 20.33           C
ATOM   1509  O   SER D  69      16.189  49.314  99.744  1.00 22.77           O
ATOM   1510  CB  SER D  69      14.098  46.910 100.928  1.00 23.44           C
ATOM   1511  OG  SER D  69      13.877  46.884  99.525  1.00 22.53           O
ATOM   1512  N   GLN D  70      16.970  47.464 100.754  1.00 17.32           N
ATOM   1513  CA  GLN D  70      18.230  47.555 100.038  1.00 20.89           C
ATOM   1514  C   GLN D  70      18.927  46.224  99.818  1.00 32.11           C
ATOM   1515  O   GLN D  70      18.654  45.230 100.498  1.00 34.40           O
ATOM   1516  CB  GLN D  70      19.169  48.511 100.768  1.00 24.45           C
ATOM   1517  CG  GLN D  70      19.598  48.007 102.130  1.00 34.24           C
ATOM   1518  CD  GLN D  70      20.315  49.072 102.946  1.00 39.58           C
ATOM   1519  OE1 GLN D  70      20.839  50.049 102.399  1.00 39.55           O
ATOM   1520  NE2 GLN D  70      20.341  48.888 104.263  1.00 30.25           N
ATOM   1521  N   ASP D  71      19.830  46.230  98.843  1.00 40.24           N
ATOM   1522  CA  ASP D  71      20.774  45.146  98.623  1.00 45.25           C
ATOM   1523  C   ASP D  71      22.170  45.774  98.539  1.00 50.02           C
ATOM   1524  O   ASP D  71      22.553  46.310  97.496  1.00 55.53           O
ATOM   1525  CB  ASP D  71      20.435  44.413  97.326  1.00 46.10           C
ATOM   1526  CG  ASP D  71      21.221  43.127  97.158  1.00 59.88           C
ATOM   1527  OD1 ASP D  71      22.360  43.036  97.676  1.00 59.28           O
ATOM   1528  OD2 ASP D  71      20.694  42.204  96.499  1.00 68.53           O
ATOM   1529  N   ASN D  72      22.919  45.734  99.642  1.00 50.25           N
ATOM   1530  CA  ASN D  72      24.245  46.352  99.688  1.00 51.40           C
ATOM   1531  C   ASN D  72      25.224  45.681  98.734  1.00 50.15           C
ATOM   1532  O   ASN D  72      26.193  46.294  98.297  1.00 50.45           O
ATOM   1533  CB  ASN D  72      24.816  46.347 101.112  1.00 56.86           C
ATOM   1534  CG  ASN D  72      24.016  47.212 102.068  1.00 57.79           C
ATOM   1535  OD1 ASN D  72      23.269  48.091 101.645  1.00 64.57           O
ATOM   1536  ND2 ASN D  72      24.172  46.968 103.365  1.00 54.15           N
ATOM   1537  N   ALA D  73      24.967  44.415  98.418  1.00 56.00           N
ATOM   1538  CA  ALA D  73      25.800  43.683  97.468  1.00 65.72           C
ATOM   1539  C   ALA D  73      25.909  44.452  96.150  1.00 65.01           C
ATOM   1540  O   ALA D  73      26.952  44.442  95.493  1.00 67.72           O
ATOM   1541  CB  ALA D  73      25.230  42.290  97.226  1.00 67.86           C
ATOM   1542  N   LYS D  74      24.819  45.120  95.783  1.00 59.94           N
ATOM   1543  CA  LYS D  74      24.733  45.847  94.525  1.00 59.68           C
ATOM   1544  C   LYS D  74      24.685  47.358  94.764  1.00 54.08           C
ATOM   1545  O   LYS D  74      24.441  48.133  93.837  1.00 59.30           O
ATOM   1546  CB  LYS D  74      23.490  45.391  93.758  1.00 58.80           C
ATOM   1547  CG  LYS D  74      23.254  43.883  93.824  1.00 63.17           C
ATOM   1548  CD  LYS D  74      21.971  43.480  93.105  1.00 63.82           C
ATOM   1549  CE  LYS D  74      21.773  41.966  93.130  1.00 67.01           C
ATOM   1550  NZ  LYS D  74      20.612  41.542  92.294  1.00 66.71           N
ATOM   1551  N   ASN D  75      24.930  47.770  96.006  1.00 45.76           N
ATOM   1552  CA  ASN D  75      24.819  49.178  96.394  1.00 51.17           C
ATOM   1553  C   ASN D  75      23.508  49.779  95.894  1.00 49.38           C
ATOM   1554  O   ASN D  75      23.482  50.901  95.381  1.00 46.71           O
ATOM   1555  CB  ASN D  75      26.008  49.995  95.873  1.00 56.58           C
ATOM   1556  CG  ASN D  75      27.333  49.555  96.474  1.00 64.67           C
ATOM   1557  OD1 ASN D  75      27.618  48.362  96.582  1.00 68.34           O
ATOM   1558  ND2 ASN D  75      28.150  50.523  96.870  1.00 66.90           N
ATOM   1559  N   ARG D  76      22.425  49.021  96.058  1.00 45.01           N
ATOM   1560  CA  ARG D  76      21.140  49.350  95.450  1.00 39.43           C
ATOM   1561  C   ARG D  76      20.027  49.471  96.497  1.00 39.23           C
ATOM   1562  O   ARG D  76      19.894  48.622  97.383  1.00 41.72           O
ATOM   1563  CB  ARG D  76      20.789  48.284  94.407  1.00 45.60           C
ATOM   1564  CG  ARG D  76      19.586  48.603  93.530  1.00 49.31           C
ATOM   1565  CD  ARG D  76      19.518  47.673  92.318  1.00 51.34           C
ATOM   1566  N   MET D  77      19.235  50.535  96.401  1.00 27.63           N
ATOM   1567  CA  MET D  77      18.128  50.748  97.324  1.00 20.64           C
ATOM   1568  C   MET D  77      16.817  50.740  96.537  1.00 23.91           C
ATOM   1569  O   MET D  77      16.786  51.168  95.378  1.00 20.83           O
ATOM   1570  CB  MET D  77      18.329  52.054  98.104  1.00 18.46           C
ATOM   1571  CG  MET D  77      17.172  52.449  99.005  1.00 17.58           C
ATOM   1572  SD  MET D  77      16.006  53.541  98.162  1.00 22.82           S
ATOM   1573  CE  MET D  77      16.985  55.050  98.092  1.00 19.12           C
ATOM   1574  N   TYR D  78      15.753  50.219  97.152  1.00 21.27           N
ATOM   1575  CA  TYR D  78      14.457  50.082  96.485  1.00 20.11           C
ATOM   1576  C   TYR D  78      13.346  50.767  97.267  1.00 21.57           C
ATOM   1577  O   TYR D  78      13.350  50.768  98.508  1.00 18.16           O
ATOM   1578  CB  TYR D  78      14.072  48.609  96.328  1.00 22.27           C
ATOM   1579  CG  TYR D  78      15.072  47.750  95.587  1.00 31.54           C
ATOM   1580  CD1 TYR D  78      14.991  47.586  94.208  1.00 36.63           C
ATOM   1581  CD2 TYR D  78      16.075  47.073  96.271  1.00 35.05           C
ATOM   1582  CE1 TYR D  78      15.890  46.790  93.529  1.00 37.45           C
ATOM   1583  CE2 TYR D  78      16.982  46.275  95.600  1.00 36.95           C
ATOM   1584  CZ  TYR D  78      16.883  46.139  94.228  1.00 41.95           C
ATOM   1585  OH  TYR D  78      17.782  45.343  93.557  1.00 50.65           O
ATOM   1586  N   LEU D  79      12.392  51.351  96.540  1.00 19.90           N
ATOM   1587  CA  LEU D  79      11.169  51.849  97.159  1.00 17.79           C
ATOM   1588  C   LEU D  79       9.994  51.128  96.532  1.00 22.11           C
ATOM   1589  O   LEU D  79       9.672  51.349  95.360  1.00 20.69           O
ATOM   1590  CB  LEU D  79      10.997  53.351  96.955  1.00 18.86           C
ATOM   1591  CG  LEU D  79       9.793  53.911  97.718  1.00 20.40           C
ATOM   1592  CD1 LEU D  79      10.020  53.828  99.230  1.00 19.70           C
ATOM   1593  CD2 LEU D  79       9.459  55.337  97.278  1.00 17.40           C
ATOM   1594  N   GLN D  80       9.364  50.251  97.303  1.00 15.09           N
ATOM   1595  CA  GLN D  80       8.161  49.573  96.829  1.00 15.37           C
ATOM   1596  C   GLN D  80       6.958  50.437  97.166  1.00 14.38           C
ATOM   1597  O   GLN D  80       6.624  50.588  98.343  1.00 16.58           O
ATOM   1598  CB  GLN D  80       8.029  48.207  97.493  1.00 22.49           C
ATOM   1599  CG  GLN D  80       6.871  47.400  96.950  1.00 26.46           C
ATOM   1600  CD  GLN D  80       6.934  47.232  95.441  1.00 20.96           C
ATOM   1601  OE1 GLN D  80       7.786  46.513  94.927  1.00 22.74           O
ATOM   1602  NE2 GLN D  80       6.032  47.900  94.726  1.00 18.94           N
ATOM   1603  N   MET D  81       6.319  51.016  96.148  1.00 13.65           N
ATOM   1604  CA  MET D  81       5.171  51.904  96.373  1.00 20.09           C
ATOM   1605  C   MET D  81       3.834  51.208  96.113  1.00 18.61           C
ATOM   1606  O   MET D  81       3.459  50.992  94.960  1.00 22.65           O
ATOM   1607  CB  MET D  81       5.273  53.150  95.483  1.00 14.84           C
ATOM   1608  CG  MET D  81       6.449  54.072  95.823  1.00 25.23           C
ATOM   1609  SD  MET D  81       6.429  55.601  94.849  1.00 33.58           S
ATOM   1610  CE  MET D  81       6.905  54.968  93.256  1.00 21.58           C
ATOM   1611  N   ASN D  82       3.115  50.873  97.180  1.00 15.98           N
ATOM   1612  CA  ASN D  82       1.847  50.152  97.059  1.00 17.03           C
ATOM   1613  C   ASN D  82       0.660  51.066  97.322  1.00 16.50           C
ATOM   1614  O   ASN D  82       0.834  52.145  97.888  1.00 14.76           O
ATOM   1615  CB  ASN D  82       1.793  49.021  98.079  1.00 14.71           C
ATOM   1616  CG  ASN D  82       2.699  47.865  97.732  1.00 19.12           C
ATOM   1617  OD1 ASN D  82       3.392  47.859  96.712  1.00 21.68           O
ATOM   1618  ND2 ASN D  82       2.711  46.882  98.600  1.00 15.39           N
ATOM   1619  N   SER D  83      -0.542  50.620  96.946  1.00 15.01           N
ATOM   1620  CA  SER D  83      -1.780  51.352  97.260  1.00 16.64           C
ATOM   1621  C   SER D  83      -1.656  52.816  96.857  1.00 19.78           C
ATOM   1622  O   SER D  83      -2.036  53.715  97.619  1.00 16.50           O
ATOM   1623  CB  SER D  83      -2.086  51.256  98.756  1.00 17.54           C
ATOM   1624  OG  SER D  83      -3.420  51.642  99.030  1.00 17.92           O
ATOM   1625  N   LEU D  84      -1.139  53.054  95.652  1.00 14.39           N
ATOM   1626  CA  LEU D  84      -0.845  54.414  95.202  1.00 17.57           C
ATOM   1627  C   LEU D  84      -2.122  55.247  95.045  1.00 21.78           C
ATOM   1628  O   LEU D  84      -3.170  54.732  94.642  1.00 19.18           O
ATOM   1629  CB  LEU D  84      -0.043  54.384  93.899  1.00 17.61           C
ATOM   1630  CG  LEU D  84       1.457  54.149  94.083  1.00 19.34           C
ATOM   1631  CD1 LEU D  84       2.130  53.653  92.801  1.00 14.29           C
ATOM   1632  CD2 LEU D  84       2.117  55.443  94.573  1.00 16.03           C
ATOM   1633  N   GLU D  85      -2.030  56.528  95.393  1.00 17.82           N
ATOM   1634  CA  GLU D  85      -3.165  57.446  95.286  1.00 20.55           C
ATOM   1635  C   GLU D  85      -2.797  58.641  94.405  1.00 19.84           C
ATOM   1636  O   GLU D  85      -1.611  58.924  94.204  1.00 18.84           O
ATOM   1637  CB  GLU D  85      -3.605  57.914  96.676  1.00 20.24           C
ATOM   1638  CG  GLU D  85      -4.110  56.784  97.576  1.00 26.92           C
ATOM   1639  CD  GLU D  85      -5.426  56.162  97.095  1.00 24.98           C
ATOM   1640  OE1 GLU D  85      -6.220  56.850  96.422  1.00 27.10           O
ATOM   1641  OE2 GLU D  85      -5.674  54.975  97.395  1.00 22.94           O
ATOM   1642  N   PRO D  86      -3.806  59.340  93.861  1.00 16.71           N
ATOM   1643  CA  PRO D  86      -3.475  60.461  92.980  1.00 16.78           C
ATOM   1644  C   PRO D  86      -2.473  61.424  93.629  1.00 18.81           C
ATOM   1645  O   PRO D  86      -1.560  61.899  92.960  1.00 19.54           O
ATOM   1646  CB  PRO D  86      -4.826  61.145  92.782  1.00 17.68           C
ATOM   1647  CG  PRO D  86      -5.813  59.980  92.811  1.00 19.40           C
ATOM   1648  CD  PRO D  86      -5.258  59.069  93.894  1.00 15.84           C
ATOM   1649  N   GLU D  87      -2.629  61.694  94.920  1.00 18.26           N
ATOM   1650  CA  GLU D  87      -1.760  62.668  95.578  1.00 21.39           C
ATOM   1651  C   GLU D  87      -0.305  62.192  95.710  1.00 18.15           C
ATOM   1652  O   GLU D  87       0.577  62.977  96.081  1.00 21.30           O
ATOM   1653  CB  GLU D  87      -2.347  63.093  96.936  1.00 29.21           C
ATOM   1654  CG  GLU D  87      -2.549  61.946  97.936  1.00 42.32           C
ATOM   1655  CD  GLU D  87      -3.942  61.297  97.862  1.00 50.49           C
ATOM   1656  OE1 GLU D  87      -4.657  61.449  96.825  1.00 36.70           O
ATOM   1657  OE2 GLU D  87      -4.316  60.632  98.865  1.00 51.17           O
ATOM   1658  N   ASP D  88      -0.041  60.921  95.403  1.00 16.94           N
ATOM   1659  CA  ASP D  88       1.346  60.438  95.332  1.00 16.40           C
ATOM   1660  C   ASP D  88       2.054  60.859  94.035  1.00 21.15           C
ATOM   1661  O   ASP D  88       3.251  60.600  93.845  1.00 14.75           O
ATOM   1662  CB  ASP D  88       1.397  58.911  95.452  1.00 14.52           C
ATOM   1663  CG  ASP D  88       0.900  58.409  96.797  1.00 16.83           C
ATOM   1664  OD1 ASP D  88       1.329  58.958  97.831  1.00 14.77           O
ATOM   1665  OD2 ASP D  88       0.076  57.464  96.820  1.00 19.83           O
ATOM   1666  N   THR D  89       1.312  61.493  93.136  1.00 17.47           N
ATOM   1667  CA  THR D  89       1.898  61.971  91.890  1.00 14.05           C
ATOM   1668  C   THR D  89       2.992  62.986  92.183  1.00 17.52           C
ATOM   1669  O   THR D  89       2.771  63.955  92.914  1.00 16.47           O
ATOM   1670  CB  THR D  89       0.849  62.605  90.982  1.00 15.77           C
ATOM   1671  OG1 THR D  89      -0.080  61.596  90.570  1.00 15.78           O
ATOM   1672  CG2 THR D  89       1.515  63.222  89.751  1.00 19.33           C
ATOM   1673  N   ALA D  90       4.175  62.773  91.610  1.00 17.53           N
ATOM   1674  CA  ALA D  90       5.299  63.652  91.898  1.00 17.76           C
ATOM   1675  C   ALA D  90       6.549  63.260  91.137  1.00 20.85           C
ATOM   1676  O   ALA D  90       6.609  62.194  90.528  1.00 20.02           O
ATOM   1677  CB  ALA D  90       5.591  63.637  93.390  1.00 18.79           C
ATOM   1678  N   MET D  91       7.544  64.140  91.180  1.00 16.46           N
ATOM   1679  CA  MET D  91       8.893  63.778  90.787  1.00 17.01           C
ATOM   1680  C   MET D  91       9.559  63.214  92.024  1.00 22.85           C
ATOM   1681  O   MET D  91       9.573  63.865  93.075  1.00 18.54           O
ATOM   1682  CB  MET D  91       9.667  64.999  90.292  1.00 18.17           C
ATOM   1683  CG  MET D  91       9.225  65.472  88.927  1.00 24.51           C
ATOM   1684  SD  MET D  91       9.494  64.193  87.668  1.00 23.84           S
ATOM   1685  CE  MET D  91      11.272  64.313  87.463  1.00 20.23           C
ATOM   1686  N   TYR D  92      10.079  61.995  91.904  1.00 18.77           N
ATOM   1687  CA  TYR D  92      10.781  61.327  92.989  1.00 14.31           C
ATOM   1688  C   TYR D  92      12.277  61.397  92.758  1.00 18.03           C
ATOM   1689  O   TYR D  92      12.757  61.100  91.654  1.00 21.24           O
ATOM   1690  CB  TYR D  92      10.322  59.871  93.076  1.00 17.38           C
ATOM   1691  CG  TYR D  92       8.960  59.759  93.699  1.00 17.40           C
ATOM   1692  CD1 TYR D  92       7.826  60.117  92.984  1.00 18.74           C
ATOM   1693  CD2 TYR D  92       8.805  59.335  95.005  1.00 15.63           C
ATOM   1694  CE1 TYR D  92       6.578  60.038  93.544  1.00 15.01           C
ATOM   1695  CE2 TYR D  92       7.555  59.247  95.579  1.00 16.23           C
ATOM   1696  CZ  TYR D  92       6.442  59.607  94.842  1.00 17.95           C
ATOM   1697  OH  TYR D  92       5.181  59.536  95.397  1.00 19.60           O
ATOM   1698  N   TYR D  93      13.015  61.806  93.789  1.00 16.24           N
ATOM   1699  CA  TYR D  93      14.455  61.996  93.651  1.00 18.71           C
ATOM   1700  C   TYR D  93      15.207  61.121  94.639  1.00 17.98           C
ATOM   1701  O   TYR D  93      14.886  61.116  95.834  1.00 16.91           O
ATOM   1702  CB  TYR D  93      14.832  63.458  93.918  1.00 21.61           C
ATOM   1703  CG  TYR D  93      14.294  64.459  92.924  1.00 24.37           C
ATOM   1704  CD1 TYR D  93      13.054  65.058  93.112  1.00 26.13           C
ATOM   1705  CD2 TYR D  93      15.032  64.819  91.808  1.00 26.71           C
ATOM   1706  CE1 TYR D  93      12.562  65.986  92.206  1.00 26.54           C
ATOM   1707  CE2 TYR D  93      14.550  65.745  90.896  1.00 30.64           C
ATOM   1708  CZ  TYR D  93      13.316  66.321  91.098  1.00 35.24           C
ATOM   1709  OH  TYR D  93      12.836  67.242  90.192  1.00 44.08           O
ATOM   1710  N   CYS D  94      16.216  60.399  94.160  1.00 18.92           N
ATOM   1711  CA  CYS D  94      17.062  59.622  95.070  1.00 20.07           C
ATOM   1712  C   CYS D  94      18.058  60.571  95.726  1.00 17.89           C
ATOM   1713  O   CYS D  94      18.512  61.520  95.094  1.00 18.70           O
ATOM   1714  CB  CYS D  94      17.817  58.527  94.317  1.00 23.39           C
ATOM   1715  SG  CYS D  94      18.831  57.465  95.396  1.00 26.11           S
ATOM   1716  N   ALA D  95      18.387  60.321  96.990  1.00 18.63           N
ATOM   1717  CA  ALA D  95      19.345  61.161  97.712  1.00 18.63           C
ATOM   1718  C   ALA D  95      20.227  60.283  98.578  1.00 20.46           C
ATOM   1719  O   ALA D  95      19.807  59.202  98.994  1.00 17.81           O
ATOM   1720  CB  ALA D  95      18.623  62.184  98.566  1.00 21.96           C
ATOM   1721  N   ALA D  96      21.443  60.740  98.866  1.00 17.51           N
ATOM   1722  CA  ALA D  96      22.363  59.919  99.653  1.00 20.75           C
ATOM   1723  C   ALA D  96      23.274  60.766 100.531  1.00 20.64           C
ATOM   1724  O   ALA D  96      23.598  61.903 100.181  1.00 23.06           O
ATOM   1725  CB  ALA D  96      23.190  59.015  98.743  1.00 19.85           C
ATOM   1726  N   LYS D  97      23.671  60.193 101.670  1.00 19.50           N
ATOM   1727  CA  LYS D  97      24.639  60.796 102.583  1.00 21.72           C
ATOM   1728  C   LYS D  97      25.875  59.901 102.643  1.00 24.78           C
ATOM   1729  O   LYS D  97      25.783  58.683 102.451  1.00 16.29           O
ATOM   1730  CB  LYS D  97      24.042  60.919 103.993  1.00 23.18           C
ATOM   1731  CG  LYS D  97      22.969  62.002 104.144  1.00 27.32           C
ATOM   1732  CD  LYS D  97      22.350  61.979 105.537  1.00 23.08           C
ATOM   1733  CE  LYS D  97      23.363  62.311 106.624  1.00 23.01           C
ATOM   1734  NZ  LYS D  97      23.841  63.715 106.536  1.00 21.46           N
ATOM   1735  N   THR D  98      27.032  60.499 102.908  1.00 17.59           N
ATOM   1736  CA  THR D  98      28.243  59.717 103.117  1.00 22.59           C
ATOM   1737  C   THR D  98      28.735  59.845 104.555  1.00 25.20           C
ATOM   1738  O   THR D  98      29.798  59.322 104.903  1.00 26.99           O
ATOM   1739  CB  THR D  98      29.345  60.146 102.147  1.00 27.26           C
ATOM   1740  OG1 THR D  98      29.636  61.535 102.340  1.00 27.03           O
ATOM   1741  CG2 THR D  98      28.884  59.933 100.709  1.00 22.26           C
ATOM   1742  N   GLY D  99      27.956  60.537 105.385  1.00 22.23           N
ATOM   1743  CA  GLY D  99      28.337  60.787 106.772  1.00 28.71           C
ATOM   1744  C   GLY D  99      27.136  60.795 107.705  1.00 24.40           C
ATOM   1745  O   GLY D  99      26.039  60.413 107.292  1.00 21.24           O
ATOM   1746  N   ALA D 100      27.320  61.223 108.958  1.00 19.66           N
ATOM   1747  CA  ALA D 100      26.203  61.218 109.917  1.00 19.57           C
ATOM   1748  C   ALA D 100      25.286  62.436 109.757  1.00 19.86           C
ATOM   1749  O   ALA D 100      25.622  63.386 109.052  1.00 18.44           O
ATOM   1750  CB  ALA D 100      26.716  61.135 111.340  1.00 23.98           C
ATOM   1751  N   PHE D 101      24.129  62.404 110.412  1.00 15.53           N
ATOM   1752  CA  PHE D 101      23.277  63.589 110.493  1.00 17.83           C
ATOM   1753  C   PHE D 101      23.846  64.579 111.512  1.00 23.46           C
ATOM   1754  O   PHE D 101      24.224  64.183 112.617  1.00 21.98           O
ATOM   1755  CB  PHE D 101      21.859  63.196 110.920  1.00 17.38           C
ATOM   1756  CG  PHE D 101      21.057  62.533 109.841  1.00 19.54           C
ATOM   1757  CD1 PHE D 101      20.442  63.293 108.845  1.00 21.43           C
ATOM   1758  CD2 PHE D 101      20.905  61.154 109.824  1.00 19.94           C
ATOM   1759  CE1 PHE D 101      19.697  62.681 107.847  1.00 19.92           C
ATOM   1760  CE2 PHE D 101      20.150  60.534 108.837  1.00 21.41           C
ATOM   1761  CZ  PHE D 101      19.555  61.294 107.841  1.00 16.65           C
ATOM   1762  N   SER D 102      23.906  65.860 111.153  1.00 21.40           N
ATOM   1763  CA  SER D 102      24.297  66.883 112.115  1.00 25.95           C
ATOM   1764  C   SER D 102      23.148  67.077 113.095  1.00 27.30           C
ATOM   1765  O   SER D 102      22.002  66.743 112.777  1.00 20.24           O
ATOM   1766  CB  SER D 102      24.592  68.206 111.404  1.00 28.41           C
ATOM   1767  OG  SER D 102      25.718  68.086 110.556  1.00 39.31           O
ATOM   1768  N   TYR D 103      23.434  67.623 114.276  1.00 26.40           N
ATOM   1769  CA  TYR D 103      22.351  67.938 115.206  1.00 29.24           C
ATOM   1770  C   TYR D 103      21.393  68.932 114.560  1.00 31.60           C
ATOM   1771  O   TYR D 103      21.823  69.895 113.927  1.00 38.89           O
ATOM   1772  CB  TYR D 103      22.877  68.500 116.534  1.00 35.27           C
ATOM   1773  CG  TYR D 103      21.797  68.535 117.594  1.00 46.86           C
ATOM   1774  CD1 TYR D 103      21.572  67.439 118.411  1.00 49.08           C
ATOM   1775  CD2 TYR D 103      20.977  69.646 117.750  1.00 53.00           C
ATOM   1776  CE1 TYR D 103      20.581  67.449 119.366  1.00 51.32           C
ATOM   1777  CE2 TYR D 103      19.975  69.667 118.705  1.00 55.30           C
ATOM   1778  CZ  TYR D 103      19.786  68.561 119.511  1.00 53.33           C
ATOM   1779  OH  TYR D 103      18.798  68.553 120.465  1.00 51.36           O
ATOM   1780  N   GLY D 104      20.094  68.696 114.700  1.00 27.13           N
ATOM   1781  CA  GLY D 104      19.115  69.606 114.134  1.00 28.65           C
ATOM   1782  C   GLY D 104      18.730  69.227 112.718  1.00 27.76           C
ATOM   1783  O   GLY D 104      17.819  69.810 112.128  1.00 30.21           O
ATOM   1784  N   SER D 105      19.437  68.245 112.172  1.00 24.85           N
ATOM   1785  CA  SER D 105      19.197  67.768 110.813  1.00 25.99           C
ATOM   1786  C   SER D 105      18.387  66.462 110.844  1.00 21.87           C
ATOM   1787  O   SER D 105      18.867  65.441 111.343  1.00 19.27           O
ATOM   1788  CB  SER D 105      20.556  67.546 110.131  1.00 36.85           C
ATOM   1789  OG  SER D 105      20.469  67.555 108.725  1.00 45.67           O
ATOM   1790  N   LEU D 106      17.162  66.496 110.324  1.00 22.09           N
ATOM   1791  CA  LEU D 106      16.283  65.314 110.296  1.00 19.81           C
ATOM   1792  C   LEU D 106      16.285  64.580 108.953  1.00 19.84           C
ATOM   1793  O   LEU D 106      16.610  65.172 107.915  1.00 20.74           O
ATOM   1794  CB  LEU D 106      14.858  65.719 110.666  1.00 21.28           C
ATOM   1795  CG  LEU D 106      14.791  66.240 112.101  1.00 34.18           C
ATOM   1796  CD1 LEU D 106      13.401  66.737 112.449  1.00 34.20           C
ATOM   1797  CD2 LEU D 106      15.221  65.148 113.054  1.00 34.75           C
ATOM   1798  N   TRP D 107      15.905  63.302 108.968  1.00 17.58           N
ATOM   1799  CA  TRP D 107      16.020  62.457 107.777  1.00 15.04           C
ATOM   1800  C   TRP D 107      15.292  63.035 106.580  1.00 16.83           C
ATOM   1801  O   TRP D 107      15.685  62.782 105.439  1.00 16.97           O
ATOM   1802  CB  TRP D 107      15.520  61.034 108.051  1.00 15.81           C
ATOM   1803  CG  TRP D 107      14.011  60.933 108.183  1.00 14.79           C
ATOM   1804  CD1 TRP D 107      13.286  60.938 109.342  1.00 16.67           C
ATOM   1805  CD2 TRP D 107      13.063  60.811 107.116  1.00 16.23           C
ATOM   1806  NE1 TRP D 107      11.943  60.831 109.061  1.00 17.03           N
ATOM   1807  CE2 TRP D 107      11.780  60.748 107.704  1.00 18.65           C
ATOM   1808  CE3 TRP D 107      13.174  60.744 105.724  1.00 17.89           C
ATOM   1809  CZ2 TRP D 107      10.615  60.630 106.941  1.00 22.62           C
ATOM   1810  CZ3 TRP D 107      12.009  60.631 104.967  1.00 21.80           C
ATOM   1811  CH2 TRP D 107      10.748  60.573 105.581  1.00 22.76           C
ATOM   1812  N   TRP D 108      14.236  63.810 106.839  1.00 19.12           N
ATOM   1813  CA  TRP D 108      13.386  64.328 105.770  1.00 22.04           C
ATOM   1814  C   TRP D 108      13.855  65.673 105.218  1.00 23.04           C
ATOM   1815  O   TRP D 108      13.214  66.232 104.324  1.00 30.15           O
ATOM   1816  CB  TRP D 108      11.916  64.435 106.228  1.00 23.72           C
ATOM   1817  CG  TRP D 108      11.718  65.029 107.605  1.00 27.28           C
ATOM   1818  CD1 TRP D 108      11.634  64.344 108.787  1.00 27.19           C
ATOM   1819  CD2 TRP D 108      11.557  66.418 107.938  1.00 27.78           C
ATOM   1820  NE1 TRP D 108      11.442  65.221 109.831  1.00 29.20           N
ATOM   1821  CE2 TRP D 108      11.391  66.497 109.336  1.00 30.58           C
ATOM   1822  CE3 TRP D 108      11.538  67.598 107.190  1.00 31.59           C
ATOM   1823  CZ2 TRP D 108      11.215  67.712 109.998  1.00 36.12           C
ATOM   1824  CZ3 TRP D 108      11.362  68.798 107.848  1.00 32.66           C
ATOM   1825  CH2 TRP D 108      11.205  68.849 109.238  1.00 38.77           C
ATOM   1826  N   MET D 109      14.961  66.194 105.744  1.00 19.68           N
ATOM   1827  CA  MET D 109      15.453  67.498 105.298  1.00 21.66           C
ATOM   1828  C   MET D 109      16.417  67.370 104.122  1.00 21.57           C
ATOM   1829  O   MET D 109      17.445  66.682 104.217  1.00 21.96           O
ATOM   1830  CB  MET D 109      16.127  68.224 106.449  1.00 21.27           C
ATOM   1831  CG  MET D 109      15.198  68.610 107.581  1.00 26.89           C
ATOM   1832  SD  MET D 109      16.157  69.313 108.928  1.00 33.62           S
ATOM   1833  CE  MET D 109      14.839  69.935 109.986  1.00 46.37           C
ATOM   1834  N   SER D 110      16.087  68.024 103.012  1.00 20.61           N
ATOM   1835  CA  SER D 110      16.913  67.917 101.814  1.00 19.64           C
ATOM   1836  C   SER D 110      18.327  68.411 102.078  1.00 23.49           C
ATOM   1837  O   SER D 110      19.278  67.931 101.456  1.00 24.96           O
ATOM   1838  CB  SER D 110      16.298  68.671 100.632  1.00 26.02           C
ATOM   1839  OG  SER D 110      16.269  70.073 100.858  1.00 32.37           O
ATOM   1840  N   ARG D 111      18.469  69.367 102.997  1.00 22.34           N
ATOM   1841  CA  ARG D 111      19.784  69.930 103.282  1.00 27.82           C
ATOM   1842  C   ARG D 111      20.735  68.895 103.887  1.00 27.01           C
ATOM   1843  O   ARG D 111      21.952  69.077 103.872  1.00 22.13           O
ATOM   1844  CB  ARG D 111      19.684  71.173 104.180  1.00 31.03           C
ATOM   1845  CG  ARG D 111      19.080  70.949 105.568  1.00 34.25           C
ATOM   1846  CD  ARG D 111      19.115  72.250 106.370  1.00 43.66           C
ATOM   1847  NE  ARG D 111      18.265  72.242 107.561  1.00 50.96           N
ATOM   1848  CZ  ARG D 111      18.686  71.906 108.778  1.00 58.86           C
ATOM   1849  NH1 ARG D 111      19.943  71.526 108.967  1.00 60.41           N
ATOM   1850  NH2 ARG D 111      17.849  71.940 109.809  1.00 62.37           N
ATOM   1851  N   ALA D 112      20.184  67.805 104.413  1.00 21.52           N
ATOM   1852  CA  ALA D 112      21.008  66.805 105.090  1.00 25.08           C
ATOM   1853  C   ALA D 112      21.753  65.928 104.091  1.00 22.50           C
ATOM   1854  O   ALA D 112      22.674  65.193 104.469  1.00 26.49           O
ATOM   1855  CB  ALA D 112      20.158  65.946 106.029  1.00 20.33           C
ATOM   1856  N   TYR D 113      21.358  66.017 102.822  1.00 22.20           N
ATOM   1857  CA  TYR D 113      21.909  65.152 101.781  1.00 20.81           C
ATOM   1858  C   TYR D 113      22.813  65.900 100.807  1.00 30.82           C
ATOM   1859  O   TYR D 113      22.521  67.028 100.403  1.00 32.41           O
ATOM   1860  CB  TYR D 113      20.786  64.415 101.045  1.00 17.55           C
ATOM   1861  CG  TYR D 113      19.955  63.549 101.976  1.00 20.34           C
ATOM   1862  CD1 TYR D 113      18.932  64.100 102.733  1.00 17.09           C
ATOM   1863  CD2 TYR D 113      20.210  62.187 102.110  1.00 19.69           C
ATOM   1864  CE1 TYR D 113      18.175  63.320 103.599  1.00 19.25           C
ATOM   1865  CE2 TYR D 113      19.457  61.393 102.974  1.00 22.48           C
ATOM   1866  CZ  TYR D 113      18.439  61.969 103.715  1.00 18.19           C
ATOM   1867  OH  TYR D 113      17.681  61.199 104.577  1.00 18.85           O
ATOM   1868  N   ASN D 114      23.909  65.244 100.435  1.00 28.98           N
ATOM   1869  CA  ASN D 114      24.960  65.836  99.615  1.00 35.37           C
ATOM   1870  C   ASN D 114      24.957  65.327  98.165  1.00 39.97           C
ATOM   1871  O   ASN D 114      25.640  65.887  97.304  1.00 44.58           O
ATOM   1872  CB  ASN D 114      26.327  65.578 100.271  1.00 39.19           C
ATOM   1873  CG  ASN D 114      26.398  64.206 100.970  1.00 44.90           C
ATOM   1874  OD1 ASN D 114      26.241  63.167 100.335  1.00 51.47           O
ATOM   1875  ND2 ASN D 114      26.641  64.209 102.272  1.00 37.23           N
ATOM   1876  N   HIS D 115      24.191  64.267  97.899  1.00 28.91           N
ATOM   1877  CA  HIS D 115      24.152  63.653  96.569  1.00 24.87           C
ATOM   1878  C   HIS D 115      22.730  63.351  96.132  1.00 28.29           C
ATOM   1879  O   HIS D 115      21.924  62.874  96.931  1.00 23.17           O
ATOM   1880  CB  HIS D 115      24.978  62.367  96.556  1.00 23.26           C
ATOM   1881  CG  HIS D 115      26.419  62.584  96.892  1.00 24.59           C
ATOM   1882  ND1 HIS D 115      26.890  62.564  98.189  1.00 30.99           N
ATOM   1883  CD2 HIS D 115      27.490  62.847  96.108  1.00 27.98           C
ATOM   1884  CE1 HIS D 115      28.189  62.799  98.187  1.00 35.41           C
ATOM   1885  NE2 HIS D 115      28.579  62.975  96.936  1.00 34.42           N
ATOM   1886  N   TRP D 116      22.432  63.614  94.861  1.00 25.23           N
ATOM   1887  CA  TRP D 116      21.066  63.513  94.353  1.00 28.21           C
ATOM   1888  C   TRP D 116      20.996  62.832  92.999  1.00 29.94           C
ATOM   1889  O   TRP D 116      21.913  62.966  92.182  1.00 24.96           O
ATOM   1890  CB  TRP D 116      20.455  64.911  94.238  1.00 24.47           C
ATOM   1891  CG  TRP D 116      20.313  65.557  95.558  1.00 25.56           C
ATOM   1892  CD1 TRP D 116      21.263  66.270  96.233  1.00 27.81           C
ATOM   1893  CD2 TRP D 116      19.156  65.523  96.402  1.00 24.04           C
ATOM   1894  NE1 TRP D 116      20.761  66.685  97.445  1.00 26.01           N
ATOM   1895  CE2 TRP D 116      19.470  66.243  97.569  1.00 19.67           C
ATOM   1896  CE3 TRP D 116      17.884  64.956  96.277  1.00 30.17           C
ATOM   1897  CZ2 TRP D 116      18.552  66.410  98.614  1.00 24.89           C
ATOM   1898  CZ3 TRP D 116      16.974  65.122  97.314  1.00 28.98           C
ATOM   1899  CH2 TRP D 116      17.314  65.843  98.467  1.00 28.49           C
ATOM   1900  N   GLY D 117      19.906  62.100  92.779  1.00 24.82           N
ATOM   1901  CA  GLY D 117      19.590  61.541  91.475  1.00 22.31           C
ATOM   1902  C   GLY D 117      18.917  62.605  90.622  1.00 23.72           C
ATOM   1903  O   GLY D 117      18.679  63.718  91.093  1.00 23.10           O
ATOM   1904  N   GLN D 118      18.594  62.274  89.376  1.00 25.52           N
ATOM   1905  CA  GLN D 118      18.098  63.285  88.449  1.00 24.83           C
ATOM   1906  C   GLN D 118      16.579  63.463  88.496  1.00 28.74           C
ATOM   1907  O   GLN D 118      16.036  64.430  87.946  1.00 28.89           O
ATOM   1908  CB  GLN D 118      18.580  62.984  87.031  1.00 30.93           C
ATOM   1909  CG  GLN D 118      20.020  63.410  86.782  1.00 41.33           C
ATOM   1910  CD  GLN D 118      20.187  64.914  86.863  1.00 48.41           C
ATOM   1911  OE1 GLN D 118      20.726  65.439  87.838  1.00 45.99           O
ATOM   1912  NE2 GLN D 118      19.711  65.619  85.842  1.00 51.78           N
ATOM   1913  N   GLY D 119      15.893  62.544  89.165  1.00 18.63           N
ATOM   1914  CA  GLY D 119      14.455  62.673  89.337  1.00 17.05           C
ATOM   1915  C   GLY D 119      13.692  61.719  88.442  1.00 21.18           C
ATOM   1916  O   GLY D 119      14.040  61.534  87.269  1.00 24.25           O
ATOM   1917  N   THR D 120      12.652  61.104  89.000  1.00 19.36           N
ATOM   1918  CA  THR D 120      11.854  60.124  88.276  1.00 17.62           C
ATOM   1919  C   THR D 120      10.371  60.475  88.379  1.00 20.83           C
ATOM   1920  O   THR D 120       9.852  60.666  89.483  1.00 16.68           O
ATOM   1921  CB  THR D 120      12.080  58.727  88.857  1.00 20.57           C
ATOM   1922  OG1 THR D 120      13.439  58.343  88.629  1.00 24.21           O
ATOM   1923  CG2 THR D 120      11.155  57.710  88.203  1.00 20.23           C
ATOM   1924  N   GLN D 121       9.695  60.554  87.234  1.00 19.92           N
ATOM   1925  CA  GLN D 121       8.271  60.918  87.206  1.00 18.31           C
ATOM   1926  C   GLN D 121       7.378  59.742  87.577  1.00 13.43           C
ATOM   1927  O   GLN D 121       7.541  58.619  87.070  1.00 15.72           O
ATOM   1928  CB  GLN D 121       7.863  61.462  85.830  1.00 19.76           C
ATOM   1929  CG  GLN D 121       6.408  61.946  85.763  1.00 13.14           C
ATOM   1930  CD  GLN D 121       6.105  62.699  84.497  1.00 15.68           C
ATOM   1931  OE1 GLN D 121       7.001  63.263  83.865  1.00 16.00           O
ATOM   1932  NE2 GLN D 121       4.834  62.720  84.112  1.00 17.17           N
ATOM   1933  N   VAL D 122       6.440  60.003  88.480  1.00 15.04           N
ATOM   1934  CA  VAL D 122       5.444  59.017  88.882  1.00 15.93           C
ATOM   1935  C   VAL D 122       4.075  59.696  88.801  1.00 20.18           C
ATOM   1936  O   VAL D 122       3.853  60.749  89.411  1.00 16.07           O
ATOM   1937  CB  VAL D 122       5.692  58.510  90.305  1.00 13.66           C
ATOM   1938  CG1 VAL D 122       4.479  57.739  90.813  1.00 18.54           C
ATOM   1939  CG2 VAL D 122       6.941  57.600  90.348  1.00 14.78           C
ATOM   1940  N   THR D 123       3.165  59.111  88.030  1.00 16.52           N
ATOM   1941  CA  THR D 123       1.865  59.730  87.803  1.00 19.33           C
ATOM   1942  C   THR D 123       0.796  58.731  88.186  1.00 20.57           C
ATOM   1943  O   THR D 123       0.693  57.658  87.580  1.00 23.86           O
ATOM   1944  CB  THR D 123       1.653  60.104  86.318  1.00 23.26           C
ATOM   1945  OG1 THR D 123       2.773  60.860  85.837  1.00 18.70           O
ATOM   1946  CG2 THR D 123       0.372  60.923  86.140  1.00 16.75           C
ATOM   1947  N   VAL D 124       0.002  59.071  89.195  1.00 18.91           N
ATOM   1948  CA  VAL D 124      -1.082  58.188  89.630  1.00 15.69           C
ATOM   1949  C   VAL D 124      -2.395  58.855  89.280  1.00 21.06           C
ATOM   1950  O   VAL D 124      -2.597  60.031  89.590  1.00 19.19           O
ATOM   1951  CB  VAL D 124      -1.067  57.960  91.142  1.00 15.61           C
ATOM   1952  CG1 VAL D 124      -2.087  56.887  91.522  1.00 18.51           C
ATOM   1953  CG2 VAL D 124       0.315  57.551  91.603  1.00 16.26           C
ATOM   1954  N   SER D 125      -3.292  58.129  88.627  1.00 23.00           N
ATOM   1955  C   SER D 125      -5.736  57.860  88.853  1.00 31.12           C
ATOM   1956  O   SER D 125      -5.589  56.658  89.090  1.00 28.56           O
ATOM   1957  CA ASER D 125      -4.592  58.720  88.347  1.00 26.09           C
ATOM   1958  CB ASER D 125      -4.765  59.036  86.863  1.00 23.90           C
ATOM   1959  OG ASER D 125      -4.977  57.859  86.118  1.00 26.00           O
ATOM   1960  N   SER D 126      -6.874  58.511  89.050  1.00 23.87           N
ATOM   1961  CA  SER D 126      -8.030  57.877  89.631  1.00 26.28           C
ATOM   1962  C   SER D 126      -8.628  56.887  88.652  1.00 32.70           C
ATOM   1963  O   SER D 126      -8.265  56.865  87.468  1.00 28.25           O
ATOM   1964  CB  SER D 126      -9.072  58.933  89.971  1.00 26.34           C
ATOM   1965  OG  SER D 126      -9.473  59.595  88.788  1.00 26.95           O
ATOM   1966  N   HIS D 127      -9.545  56.073  89.168  1.00 36.94           N
ATOM   1967  CA  HIS D 127     -10.237  55.052  88.396  1.00 50.27           C
ATOM   1968  C   HIS D 127     -11.636  55.520  88.040  1.00 52.46           C
ATOM   1969  O   HIS D 127     -12.467  55.706  88.925  1.00 56.49           O
ATOM   1970  CB  HIS D 127     -10.337  53.769  89.217  1.00 56.31           C
ATOM   1971  CG  HIS D 127      -9.264  52.774  88.914  1.00 62.20           C
ATOM   1972  ND1 HIS D 127      -8.447  52.238  89.888  1.00 62.39           N
ATOM   1973  CD2 HIS D 127      -8.880  52.208  87.747  1.00 63.86           C
ATOM   1974  CE1 HIS D 127      -7.607  51.384  89.332  1.00 64.86           C
ATOM   1975  NE2 HIS D 127      -7.846  51.348  88.033  1.00 66.22           N
