# Supplementary material for: A non-redundant data set of nanobody-antigen crystal structures
Source: Data Brief. 2019 Mar 6;24:103754. doi: 10.1016/j.dib.2019.103754 (PMC6441729; doi:10.1016/j.dib.2019.103754)
Supplement: Multimedia component 5 [file mmc5.zip › Data_set/Nb-Ag_3/4i13_3.pdb]

ATOM      1  N   MET A   1      34.014  40.019  24.224  1.00 24.40           N
ATOM      2  CA  MET A   1      35.470  39.980  24.231  1.00 22.12           C
ATOM      3  C   MET A   1      36.051  41.337  23.848  1.00 20.97           C
ATOM      4  O   MET A   1      35.475  42.061  23.033  1.00 18.77           O
ATOM      5  CB  MET A   1      35.958  38.888  23.278  1.00 28.15           C
ATOM      6  CG  MET A   1      37.451  38.832  23.069  1.00 33.12           C
ATOM      7  SD  MET A   1      37.821  38.075  21.476  1.00 58.33           S
ATOM      8  CE  MET A   1      36.645  38.940  20.434  1.00 27.96           C
ATOM      9  N   ILE A   2      37.183  41.686  24.451  1.00 13.85           N
ATOM     10  CA  ILE A   2      37.843  42.960  24.191  1.00 11.14           C
ATOM     11  C   ILE A   2      39.091  42.749  23.337  1.00 13.56           C
ATOM     12  O   ILE A   2      39.878  41.839  23.597  1.00 12.98           O
ATOM     13  CB  ILE A   2      38.223  43.648  25.517  1.00 13.48           C
ATOM     14  CG1 ILE A   2      36.951  44.072  26.263  1.00 15.20           C
ATOM     15  CG2 ILE A   2      39.131  44.849  25.280  1.00 15.55           C
ATOM     16  CD1 ILE A   2      37.196  44.438  27.709  1.00 17.30           C
ATOM     17  N   SER A   3      39.252  43.578  22.308  1.00  9.01           N
ATOM     18  CA  SER A   3      40.416  43.522  21.429  1.00  8.89           C
ATOM     19  C   SER A   3      41.081  44.883  21.361  1.00 10.46           C
ATOM     20  O   SER A   3      40.428  45.916  21.546  1.00 11.68           O
ATOM     21  CB  SER A   3      39.999  43.115  20.016  1.00  9.94           C
ATOM     22  OG  SER A   3      39.365  41.843  20.002  1.00 12.08           O
ATOM     23  N   LEU A   4      42.389  44.895  21.118  1.00  6.87           N
ATOM     24  CA  LEU A   4      43.089  46.146  20.841  1.00  7.56           C
ATOM     25  C   LEU A   4      43.535  46.131  19.386  1.00  9.57           C
ATOM     26  O   LEU A   4      43.929  45.082  18.867  1.00 10.49           O
ATOM     27  CB  LEU A   4      44.331  46.292  21.728  1.00 10.15           C
ATOM     28  CG  LEU A   4      44.192  46.856  23.147  1.00 15.92           C
ATOM     29  CD1 LEU A   4      43.131  46.145  23.951  1.00 16.19           C
ATOM     30  CD2 LEU A   4      45.535  46.809  23.873  1.00 14.82           C
ATOM     31  N   ILE A   5      43.507  47.293  18.732  1.00  7.24           N
ATOM     32  CA  ILE A   5      44.030  47.406  17.370  1.00  7.39           C
ATOM     33  C   ILE A   5      44.961  48.613  17.310  1.00  7.67           C
ATOM     34  O   ILE A   5      44.615  49.689  17.801  1.00  8.88           O
ATOM     35  CB  ILE A   5      42.888  47.462  16.298  1.00  6.23           C
ATOM     36  CG1 ILE A   5      43.468  47.599  14.888  1.00  8.85           C
ATOM     37  CG2 ILE A   5      41.889  48.597  16.596  1.00  7.66           C
ATOM     38  CD1 ILE A   5      42.498  47.190  13.781  1.00  9.54           C
ATOM     39  N   ALA A   6      46.160  48.411  16.768  1.00  6.64           N
ATOM     40  CA  ALA A   6      47.197  49.438  16.787  1.00  7.52           C
ATOM     41  C   ALA A   6      48.158  49.275  15.621  1.00 10.09           C
ATOM     42  O   ALA A   6      48.322  48.177  15.094  1.00  9.32           O
ATOM     43  CB  ALA A   6      47.980  49.357  18.099  1.00  8.67           C
ATOM     44  N   ALA A   7      48.811  50.380  15.253  1.00  8.40           N
ATOM     45  CA  ALA A   7      49.892  50.386  14.276  1.00  9.06           C
ATOM     46  C   ALA A   7      51.185  50.734  15.000  1.00  9.82           C
ATOM     47  O   ALA A   7      51.280  51.796  15.642  1.00 13.51           O
ATOM     48  CB  ALA A   7      49.608  51.411  13.176  1.00 12.40           C
ATOM     49  N   LEU A   8      52.168  49.840  14.908  1.00  9.72           N
ATOM     50  CA  LEU A   8      53.411  49.938  15.677  1.00 12.29           C
ATOM     51  C   LEU A   8      54.626  50.121  14.781  1.00 14.02           C
ATOM     52  O   LEU A   8      54.844  49.330  13.860  1.00 16.87           O
ATOM     53  CB  LEU A   8      53.630  48.656  16.498  1.00 13.99           C
ATOM     54  CG  LEU A   8      52.987  48.470  17.877  1.00 15.78           C
ATOM     55  CD1 LEU A   8      51.488  48.638  17.820  1.00 15.50           C
ATOM     56  CD2 LEU A   8      53.328  47.102  18.450  1.00 15.82           C
ATOM     57  N   ALA A   9      55.443  51.129  15.078  1.00 12.42           N
ATOM     58  CA  ALA A   9      56.740  51.263  14.435  1.00 13.96           C
ATOM     59  C   ALA A   9      57.765  50.389  15.168  1.00 15.73           C
ATOM     60  O   ALA A   9      57.411  49.628  16.080  1.00 16.01           O
ATOM     61  CB  ALA A   9      57.169  52.715  14.436  1.00 18.44           C
ATOM     62  N   VAL A  10      59.029  50.485  14.770  1.00 17.41           N
ATOM     63  CA  VAL A  10      60.100  49.762  15.455  1.00 19.50           C
ATOM     64  C   VAL A  10      60.110  50.113  16.951  1.00 19.77           C
ATOM     65  O   VAL A  10      59.812  51.251  17.325  1.00 18.94           O
ATOM     66  CB  VAL A  10      61.459  50.079  14.807  1.00 23.46           C
ATOM     67  CG1 VAL A  10      62.588  49.381  15.536  1.00 25.28           C
ATOM     68  CG2 VAL A  10      61.435  49.660  13.355  1.00 25.44           C
ATOM     69  N   ASP A  11      60.399  49.124  17.796  1.00 22.52           N
ATOM     70  CA  ASP A  11      60.432  49.305  19.252  1.00 23.78           C
ATOM     71  C   ASP A  11      59.069  49.649  19.849  1.00 19.76           C
ATOM     72  O   ASP A  11      58.997  50.206  20.945  1.00 23.28           O
ATOM     73  CB  ASP A  11      61.464  50.365  19.669  1.00 24.43           C
ATOM     74  CG  ASP A  11      62.888  49.869  19.560  1.00 39.36           C
ATOM     75  OD1 ASP A  11      63.092  48.639  19.604  1.00 42.01           O
ATOM     76  OD2 ASP A  11      63.802  50.713  19.440  1.00 45.25           O
ATOM     77  N   ARG A  12      58.007  49.327  19.114  1.00 17.89           N
ATOM     78  CA  ARG A  12      56.627  49.521  19.568  1.00 15.99           C
ATOM     79  C   ARG A  12      56.227  50.985  19.692  1.00 14.82           C
ATOM     80  O   ARG A  12      55.246  51.286  20.373  1.00 13.80           O
ATOM     81  CB  ARG A  12      56.360  48.831  20.915  1.00 21.86           C
ATOM     82  CG  ARG A  12      56.328  47.307  20.887  1.00 23.38           C
ATOM     83  CD  ARG A  12      56.054  46.742  22.285  1.00 23.70           C
ATOM     84  NE  ARG A  12      57.242  46.806  23.130  1.00 37.53           N
ATOM     85  CZ  ARG A  12      57.344  47.541  24.231  1.00 40.90           C
ATOM     86  NH1 ARG A  12      58.471  47.533  24.930  1.00 46.42           N
ATOM     87  NH2 ARG A  12      56.321  48.279  24.641  1.00 37.75           N
ATOM     88  N   VAL A  13      56.960  51.890  19.047  1.00 12.54           N
ATOM     89  CA  VAL A  13      56.585  53.305  19.074  1.00 12.72           C
ATOM     90  C   VAL A  13      55.248  53.503  18.366  1.00 14.40           C
ATOM     91  O   VAL A  13      55.025  52.950  17.289  1.00 13.29           O
ATOM     92  CB  VAL A  13      57.658  54.204  18.410  1.00 15.23           C
ATOM     93  CG1 VAL A  13      57.184  55.655  18.305  1.00 17.10           C
ATOM     94  CG2 VAL A  13      58.951  54.128  19.197  1.00 17.45           C
ATOM     95  N   ILE A  14      54.356  54.265  18.999  1.00 12.14           N
ATOM     96  CA  ILE A  14      53.061  54.607  18.428  1.00 11.05           C
ATOM     97  C   ILE A  14      52.841  56.112  18.527  1.00 12.37           C
ATOM     98  O   ILE A  14      53.599  56.820  19.183  1.00 15.13           O
ATOM     99  CB  ILE A  14      51.897  53.865  19.139  1.00 10.46           C
ATOM    100  CG1 ILE A  14      51.841  54.229  20.625  1.00 11.33           C
ATOM    101  CG2 ILE A  14      52.036  52.358  18.970  1.00 11.88           C
ATOM    102  CD1 ILE A  14      50.653  53.611  21.349  1.00 13.03           C
ATOM    103  N   GLY A  15      51.803  56.612  17.878  1.00 10.42           N
ATOM    104  CA  GLY A  15      51.530  58.031  17.978  1.00 12.33           C
ATOM    105  C   GLY A  15      50.343  58.466  17.154  1.00 13.86           C
ATOM    106  O   GLY A  15      49.724  57.665  16.454  1.00 16.10           O
ATOM    107  N   MET A  16      50.019  59.749  17.238  1.00 11.40           N
ATOM    108  CA  MET A  16      48.937  60.298  16.438  1.00 11.50           C
ATOM    109  C   MET A  16      49.359  60.391  14.975  1.00 10.39           C
ATOM    110  O   MET A  16      50.560  60.467  14.665  1.00 10.08           O
ATOM    111  CB  MET A  16      48.555  61.690  16.953  1.00 12.97           C
ATOM    112  CG  MET A  16      48.122  61.726  18.418  1.00 14.36           C
ATOM    113  SD  MET A  16      46.561  60.863  18.707  1.00 18.49           S
ATOM    114  CE  MET A  16      47.105  59.489  19.718  1.00 22.46           C
ATOM    115  N   GLU A  17      48.378  60.404  14.080  1.00  9.95           N
ATOM    116  CA  GLU A  17      48.660  60.487  12.654  1.00 11.07           C
ATOM    117  C   GLU A  17      49.592  61.648  12.303  1.00 10.41           C
ATOM    118  O   GLU A  17      50.493  61.492  11.485  1.00 12.17           O
ATOM    119  CB  GLU A  17      47.358  60.589  11.858  1.00 12.72           C
ATOM    120  CG  GLU A  17      47.551  60.526  10.359  1.00 22.57           C
ATOM    121  CD  GLU A  17      46.314  60.023   9.637  1.00 31.80           C
ATOM    122  OE1 GLU A  17      45.209  60.115  10.214  1.00 22.24           O
ATOM    123  OE2 GLU A  17      46.457  59.526   8.496  1.00 36.05           O
ATOM    124  N   ASN A  18      49.387  62.814  12.912  1.00  8.80           N
ATOM    125  CA  ASN A  18      50.227  63.968  12.579  1.00  8.61           C
ATOM    126  C   ASN A  18      51.684  63.794  12.950  1.00  8.65           C
ATOM    127  O   ASN A  18      52.544  64.482  12.411  1.00  8.81           O
ATOM    128  CB  ASN A  18      49.681  65.246  13.232  1.00  8.26           C
ATOM    129  CG  ASN A  18      48.475  65.802  12.501  1.00  8.40           C
ATOM    130  OD1 ASN A  18      48.309  65.587  11.296  1.00  8.80           O
ATOM    131  ND2 ASN A  18      47.628  66.537  13.224  1.00  8.25           N
ATOM    132  N   ALA A  19      51.954  62.887  13.881  1.00  8.62           N
ATOM    133  CA  ALA A  19      53.309  62.717  14.395  1.00  8.77           C
ATOM    134  C   ALA A  19      54.093  61.675  13.616  1.00  9.83           C
ATOM    135  O   ALA A  19      55.327  61.719  13.585  1.00 13.60           O
ATOM    136  CB  ALA A  19      53.265  62.333  15.884  1.00  9.76           C
ATOM    137  N   MET A  20      53.382  60.730  13.004  1.00 11.62           N
ATOM    138  CA  MET A  20      54.029  59.548  12.435  1.00 12.56           C
ATOM    139  C   MET A  20      54.382  59.755  10.966  1.00 14.14           C
ATOM    140  O   MET A  20      53.652  60.414  10.224  1.00 15.86           O
ATOM    141  CB  MET A  20      53.141  58.308  12.630  1.00 11.49           C
ATOM    142  CG  MET A  20      52.849  57.953  14.084  1.00 12.99           C
ATOM    143  SD  MET A  20      54.302  57.449  15.038  1.00 21.41           S
ATOM    144  CE  MET A  20      54.687  58.962  15.913  1.00 21.29           C
ATOM    145  N   PRO A  21      55.519  59.195  10.531  1.00 14.97           N
ATOM    146  CA  PRO A  21      56.083  59.471   9.207  1.00 16.81           C
ATOM    147  C   PRO A  21      55.488  58.649   8.073  1.00 15.62           C
ATOM    148  O   PRO A  21      55.887  58.831   6.925  1.00 18.51           O
ATOM    149  CB  PRO A  21      57.546  59.071   9.387  1.00 25.74           C
ATOM    150  CG  PRO A  21      57.477  57.936  10.337  1.00 25.61           C
ATOM    151  CD  PRO A  21      56.399  58.320  11.326  1.00 18.50           C
ATOM    152  N   TRP A  22      54.553  57.756   8.368  1.00 14.85           N
ATOM    153  CA  TRP A  22      54.060  56.865   7.326  1.00 13.14           C
ATOM    154  C   TRP A  22      52.709  57.280   6.762  1.00 12.70           C
ATOM    155  O   TRP A  22      51.916  57.947   7.437  1.00 15.69           O
ATOM    156  CB  TRP A  22      53.995  55.415   7.826  1.00 13.80           C
ATOM    157  CG  TRP A  22      53.090  55.192   9.007  1.00 14.85           C
ATOM    158  CD1 TRP A  22      51.726  55.123   8.997  1.00 17.26           C
ATOM    159  CD2 TRP A  22      53.495  54.968  10.361  1.00 13.30           C
ATOM    160  NE1 TRP A  22      51.255  54.889  10.273  1.00 15.11           N
ATOM    161  CE2 TRP A  22      52.320  54.798  11.128  1.00 13.06           C
ATOM    162  CE3 TRP A  22      54.732  54.906  11.006  1.00 19.46           C
ATOM    163  CZ2 TRP A  22      52.354  54.552  12.505  1.00 16.40           C
ATOM    164  CZ3 TRP A  22      54.764  54.677  12.373  1.00 19.22           C
ATOM    165  CH2 TRP A  22      53.582  54.500  13.106  1.00 18.92           C
ATOM    166  N   ASN A  23      52.464  56.874   5.520  1.00 12.89           N
ATOM    167  CA  ASN A  23      51.153  57.003   4.893  1.00 17.22           C
ATOM    168  C   ASN A  23      50.790  55.639   4.334  1.00 18.40           C
ATOM    169  O   ASN A  23      51.361  55.189   3.328  1.00 15.44           O
ATOM    170  CB  ASN A  23      51.172  58.062   3.783  1.00 21.25           C
ATOM    171  CG  ASN A  23      49.835  58.196   3.076  1.00 28.30           C
ATOM    172  OD1 ASN A  23      48.782  57.915   3.648  1.00 31.98           O
ATOM    173  ND2 ASN A  23      49.873  58.623   1.823  1.00 38.57           N
ATOM    174  N   LEU A  24      49.863  54.963   5.010  1.00 12.78           N
ATOM    175  CA  LEU A  24      49.515  53.590   4.667  1.00 13.16           C
ATOM    176  C   LEU A  24      48.009  53.424   4.477  1.00 17.81           C
ATOM    177  O   LEU A  24      47.319  52.942   5.375  1.00 15.49           O
ATOM    178  CB  LEU A  24      50.001  52.617   5.751  1.00 12.74           C
ATOM    179  CG  LEU A  24      51.489  52.597   6.096  1.00 12.61           C
ATOM    180  CD1 LEU A  24      51.734  51.594   7.218  1.00 13.01           C
ATOM    181  CD2 LEU A  24      52.327  52.234   4.876  1.00 16.95           C
ATOM    182  N   PRO A  25      47.494  53.803   3.296  1.00 13.53           N
ATOM    183  CA  PRO A  25      46.058  53.615   3.050  1.00 15.56           C
ATOM    184  C   PRO A  25      45.626  52.156   3.227  1.00 14.79           C
ATOM    185  O   PRO A  25      44.491  51.904   3.639  1.00 13.97           O
ATOM    186  CB  PRO A  25      45.874  54.078   1.597  1.00 19.37           C
ATOM    187  CG  PRO A  25      47.250  54.126   1.010  1.00 23.79           C
ATOM    188  CD  PRO A  25      48.189  54.402   2.148  1.00 15.56           C
ATOM    189  N   ALA A  26      46.518  51.207   2.957  1.00 14.56           N
ATOM    190  CA  ALA A  26      46.173  49.797   3.157  1.00 15.08           C
ATOM    191  C   ALA A  26      45.938  49.478   4.631  1.00 11.27           C
ATOM    192  O   ALA A  26      45.111  48.628   4.973  1.00 12.80           O
ATOM    193  CB  ALA A  26      47.251  48.891   2.589  1.00 16.45           C
ATOM    194  N   ASP A  27      46.670  50.160   5.508  1.00 11.42           N
ATOM    195  CA  ASP A  27      46.503  49.942   6.936  1.00 10.96           C
ATOM    196  C   ASP A  27      45.209  50.584   7.418  1.00 10.93           C
ATOM    197  O   ASP A  27      44.508  50.009   8.251  1.00 12.70           O
ATOM    198  CB  ASP A  27      47.704  50.470   7.718  1.00 13.06           C
ATOM    199  CG  ASP A  27      47.576  50.226   9.211  1.00 15.84           C
ATOM    200  OD1 ASP A  27      47.183  49.107   9.621  1.00 14.97           O
ATOM    201  OD2 ASP A  27      47.866  51.162   9.979  1.00 19.83           O
ATOM    202  N   LEU A  28      44.886  51.760   6.886  1.00 11.41           N
ATOM    203  CA  LEU A  28      43.610  52.389   7.217  1.00 12.07           C
ATOM    204  C   LEU A  28      42.444  51.504   6.782  1.00 12.90           C
ATOM    205  O   LEU A  28      41.442  51.406   7.486  1.00 12.32           O
ATOM    206  CB  LEU A  28      43.491  53.770   6.579  1.00 17.95           C
ATOM    207  CG  LEU A  28      44.474  54.828   7.077  1.00 25.56           C
ATOM    208  CD1 LEU A  28      44.123  56.168   6.469  1.00 32.61           C
ATOM    209  CD2 LEU A  28      44.456  54.910   8.589  1.00 28.74           C
ATOM    210  N   ALA A  29      42.581  50.854   5.633  1.00 12.28           N
ATOM    211  CA  ALA A  29      41.546  49.929   5.157  1.00 11.87           C
ATOM    212  C   ALA A  29      41.412  48.708   6.076  1.00 10.84           C
ATOM    213  O   ALA A  29      40.300  48.243   6.338  1.00 12.96           O
ATOM    214  CB  ALA A  29      41.824  49.504   3.716  1.00 12.26           C
ATOM    215  N   TRP A  30      42.547  48.196   6.548  1.00 11.09           N
ATOM    216  CA  TRP A  30      42.595  47.108   7.521  1.00 10.72           C
ATOM    217  C   TRP A  30      41.907  47.515   8.822  1.00 10.41           C
ATOM    218  O   TRP A  30      41.110  46.757   9.379  1.00 10.62           O
ATOM    219  CB  TRP A  30      44.062  46.722   7.755  1.00 11.43           C
ATOM    220  CG  TRP A  30      44.350  45.900   9.000  1.00 10.99           C
ATOM    221  CD1 TRP A  30      44.735  46.379  10.211  1.00 10.74           C
ATOM    222  CD2 TRP A  30      44.325  44.472   9.129  1.00 11.78           C
ATOM    223  NE1 TRP A  30      44.931  45.345  11.096  1.00 12.30           N
ATOM    224  CE2 TRP A  30      44.690  44.153  10.445  1.00 11.09           C
ATOM    225  CE3 TRP A  30      44.022  43.422   8.249  1.00 12.82           C
ATOM    226  CZ2 TRP A  30      44.752  42.844  10.924  1.00 13.88           C
ATOM    227  CZ3 TRP A  30      44.085  42.121   8.718  1.00 16.14           C
ATOM    228  CH2 TRP A  30      44.452  41.841  10.040  1.00 15.84           C
ATOM    229  N   PHE A  31      42.212  48.720   9.292  1.00 10.07           N
ATOM    230  CA  PHE A  31      41.574  49.257  10.485  1.00  8.77           C
ATOM    231  C   PHE A  31      40.055  49.327  10.318  1.00  9.70           C
ATOM    232  O   PHE A  31      39.307  48.891  11.200  1.00 10.34           O
ATOM    233  CB  PHE A  31      42.146  50.638  10.817  1.00  8.27           C
ATOM    234  CG  PHE A  31      41.461  51.311  11.972  1.00  7.64           C
ATOM    235  CD1 PHE A  31      41.896  51.113  13.273  1.00  7.95           C
ATOM    236  CD2 PHE A  31      40.364  52.143  11.753  1.00 11.10           C
ATOM    237  CE1 PHE A  31      41.255  51.732  14.336  1.00  9.97           C
ATOM    238  CE2 PHE A  31      39.725  52.763  12.814  1.00 10.19           C
ATOM    239  CZ  PHE A  31      40.159  52.551  14.098  1.00  9.25           C
ATOM    240  N   LYS A  32      39.602  49.882   9.199  1.00  8.79           N
ATOM    241  CA  LYS A  32      38.168  49.984   8.952  1.00  9.56           C
ATOM    242  C   LYS A  32      37.509  48.602   8.886  1.00 11.49           C
ATOM    243  O   LYS A  32      36.477  48.370   9.520  1.00 13.05           O
ATOM    244  CB  LYS A  32      37.897  50.783   7.681  1.00 10.41           C
ATOM    245  CG  LYS A  32      36.441  51.199   7.525  1.00 13.96           C
ATOM    246  CD  LYS A  32      36.217  51.929   6.206  1.00 17.42           C
ATOM    247  CE  LYS A  32      34.758  52.328   6.026  1.00 26.81           C
ATOM    248  NZ  LYS A  32      34.551  53.052   4.735  1.00 27.98           N
ATOM    249  N   ARG A  33      38.107  47.684   8.126  1.00 11.24           N
ATOM    250  CA  ARG A  33      37.563  46.330   7.992  1.00 10.49           C
ATOM    251  C   ARG A  33      37.354  45.638   9.341  1.00 10.15           C
ATOM    252  O   ARG A  33      36.337  44.971   9.563  1.00 13.69           O
ATOM    253  CB  ARG A  33      38.497  45.495   7.107  1.00 14.96           C
ATOM    254  CG  ARG A  33      38.221  43.998   7.085  1.00 20.58           C
ATOM    255  CD  ARG A  33      39.184  43.297   6.130  1.00 23.08           C
ATOM    256  NE  ARG A  33      39.183  41.848   6.305  1.00 33.76           N
ATOM    257  CZ  ARG A  33      38.372  41.021   5.654  1.00 41.97           C
ATOM    258  NH1 ARG A  33      37.489  41.503   4.791  1.00 47.35           N
ATOM    259  NH2 ARG A  33      38.437  39.713   5.865  1.00 47.98           N
ATOM    260  N   ASN A  34      38.313  45.813  10.243  1.00 10.55           N
ATOM    261  CA  ASN A  34      38.295  45.099  11.514  1.00 11.06           C
ATOM    262  C   ASN A  34      37.562  45.834  12.635  1.00 11.43           C
ATOM    263  O   ASN A  34      37.355  45.264  13.706  1.00 12.68           O
ATOM    264  CB  ASN A  34      39.721  44.735  11.938  1.00 10.64           C
ATOM    265  CG  ASN A  34      40.310  43.615  11.098  1.00 12.74           C
ATOM    266  OD1 ASN A  34      39.858  42.471  11.174  1.00 15.43           O
ATOM    267  ND2 ASN A  34      41.325  43.936  10.300  1.00 14.26           N
ATOM    268  N   THR A  35      37.160  47.082  12.390  1.00  9.93           N
ATOM    269  CA  THR A  35      36.400  47.834  13.393  1.00 11.20           C
ATOM    270  C   THR A  35      34.952  48.120  13.002  1.00 12.13           C
ATOM    271  O   THR A  35      34.125  48.395  13.873  1.00 13.59           O
ATOM    272  CB  THR A  35      37.072  49.180  13.782  1.00  8.84           C
ATOM    273  OG1 THR A  35      37.213  50.009  12.615  1.00  9.82           O
ATOM    274  CG2 THR A  35      38.430  48.947  14.435  1.00  8.82           C
ATOM    275  N   LEU A  36      34.639  48.083  11.704  1.00  9.98           N
ATOM    276  CA  LEU A  36      33.278  48.395  11.259  1.00 12.45           C
ATOM    277  C   LEU A  36      32.225  47.545  11.981  1.00 16.80           C
ATOM    278  O   LEU A  36      32.420  46.347  12.197  1.00 15.35           O
ATOM    279  CB  LEU A  36      33.153  48.212   9.745  1.00 13.44           C
ATOM    280  CG  LEU A  36      32.008  48.977   9.074  1.00 22.07           C
ATOM    281  CD1 LEU A  36      32.235  50.482   9.177  1.00 19.20           C
ATOM    282  CD2 LEU A  36      31.842  48.545   7.621  1.00 23.94           C
ATOM    283  N   ASN A  37      31.121  48.184  12.361  1.00 14.88           N
ATOM    284  CA  ASN A  37      30.007  47.513  13.042  1.00 16.26           C
ATOM    285  C   ASN A  37      30.349  46.966  14.429  1.00 15.75           C
ATOM    286  O   ASN A  37      29.703  46.034  14.917  1.00 17.50           O
ATOM    287  CB  ASN A  37      29.410  46.406  12.166  1.00 18.40           C
ATOM    288  CG  ASN A  37      28.920  46.926  10.837  1.00 24.40           C
ATOM    289  OD1 ASN A  37      29.242  46.379   9.782  1.00 34.22           O
ATOM    290  ND2 ASN A  37      28.144  47.998  10.880  1.00 23.54           N
ATOM    291  N   LYS A  38      31.361  47.559  15.056  1.00 13.42           N
ATOM    292  CA  LYS A  38      31.749  47.237  16.424  1.00 12.81           C
ATOM    293  C   LYS A  38      31.919  48.541  17.184  1.00 13.59           C
ATOM    294  O   LYS A  38      32.293  49.557  16.594  1.00 13.85           O
ATOM    295  CB  LYS A  38      33.085  46.490  16.434  1.00 12.51           C
ATOM    296  CG  LYS A  38      33.087  45.210  15.612  1.00 11.33           C
ATOM    297  CD  LYS A  38      34.472  44.546  15.631  1.00 12.53           C
ATOM    298  CE  LYS A  38      34.552  43.435  14.584  1.00 14.19           C
ATOM    299  NZ  LYS A  38      35.942  42.893  14.495  1.00 16.65           N
ATOM    300  N   PRO A  39      31.661  48.528  18.499  1.00  9.76           N
ATOM    301  CA  PRO A  39      31.969  49.752  19.249  1.00  9.05           C
ATOM    302  C   PRO A  39      33.472  49.982  19.351  1.00 11.32           C
ATOM    303  O   PRO A  39      34.237  49.010  19.442  1.00 12.44           O
ATOM    304  CB  PRO A  39      31.373  49.487  20.632  1.00 13.22           C
ATOM    305  CG  PRO A  39      31.276  47.984  20.742  1.00 15.89           C
ATOM    306  CD  PRO A  39      31.115  47.450  19.344  1.00 12.15           C
ATOM    307  N   VAL A  40      33.882  51.249  19.318  1.00  8.53           N
ATOM    308  CA  VAL A  40      35.289  51.610  19.461  1.00  7.84           C
ATOM    309  C   VAL A  40      35.473  52.491  20.691  1.00  9.94           C
ATOM    310  O   VAL A  40      34.693  53.416  20.921  1.00 11.21           O
ATOM    311  CB  VAL A  40      35.865  52.299  18.191  1.00  7.45           C
ATOM    312  CG1 VAL A  40      35.894  51.319  17.030  1.00 11.00           C
ATOM    313  CG2 VAL A  40      35.079  53.564  17.816  1.00 10.56           C
ATOM    314  N   ILE A  41      36.497  52.184  21.483  1.00  7.70           N
ATOM    315  CA  ILE A  41      36.831  52.989  22.651  1.00  6.21           C
ATOM    316  C   ILE A  41      38.160  53.678  22.379  1.00  9.79           C
ATOM    317  O   ILE A  41      39.133  53.019  22.017  1.00  9.00           O
ATOM    318  CB  ILE A  41      36.968  52.129  23.911  1.00  6.40           C
ATOM    319  CG1 ILE A  41      35.634  51.441  24.234  1.00  8.70           C
ATOM    320  CG2 ILE A  41      37.421  52.984  25.101  1.00 10.12           C
ATOM    321  CD1 ILE A  41      35.734  50.377  25.343  1.00  9.80           C
ATOM    322  N   MET A  42      38.195  55.000  22.545  1.00  6.90           N
ATOM    323  CA  MET A  42      39.418  55.765  22.305  1.00  7.17           C
ATOM    324  C   MET A  42      39.619  56.802  23.394  1.00  9.11           C
ATOM    325  O   MET A  42      38.682  57.185  24.089  1.00  9.30           O
ATOM    326  CB  MET A  42      39.356  56.464  20.946  1.00  6.61           C
ATOM    327  CG  MET A  42      38.380  57.644  20.938  1.00  7.62           C
ATOM    328  SD  MET A  42      38.016  58.235  19.279  1.00  8.47           S
ATOM    329  CE  MET A  42      36.704  57.102  18.808  1.00  9.43           C
ATOM    330  N   GLY A  43      40.855  57.268  23.537  1.00  6.63           N
ATOM    331  CA  GLY A  43      41.130  58.373  24.439  1.00  7.47           C
ATOM    332  C   GLY A  43      40.900  59.719  23.767  1.00  6.75           C
ATOM    333  O   GLY A  43      40.637  59.789  22.568  1.00  7.83           O
ATOM    334  N   ARG A  44      41.033  60.789  24.541  1.00  7.29           N
ATOM    335  CA  ARG A  44      40.672  62.117  24.064  1.00  7.93           C
ATOM    336  C   ARG A  44      41.587  62.662  22.963  1.00  8.82           C
ATOM    337  O   ARG A  44      41.114  63.335  22.047  1.00 10.33           O
ATOM    338  CB  ARG A  44      40.603  63.101  25.231  1.00  9.89           C
ATOM    339  CG  ARG A  44      39.784  64.344  24.925  1.00 13.93           C
ATOM    340  CD  ARG A  44      39.428  65.129  26.191  1.00 17.13           C
ATOM    341  NE  ARG A  44      38.336  66.073  25.941  1.00 20.27           N
ATOM    342  CZ  ARG A  44      37.314  66.272  26.767  1.00 24.03           C
ATOM    343  NH1 ARG A  44      37.229  65.594  27.908  1.00 16.15           N
ATOM    344  NH2 ARG A  44      36.370  67.152  26.451  1.00 23.57           N
ATOM    345  N   HIS A  45      42.887  62.408  23.047  1.00  8.94           N
ATOM    346  CA  HIS A  45      43.773  62.867  21.971  1.00  7.14           C
ATOM    347  C   HIS A  45      43.474  62.165  20.642  1.00  6.58           C
ATOM    348  O   HIS A  45      43.620  62.767  19.568  1.00  8.33           O
ATOM    349  CB  HIS A  45      45.248  62.715  22.360  1.00  7.40           C
ATOM    350  CG  HIS A  45      45.682  63.670  23.441  1.00 14.47           C
ATOM    351  ND1 HIS A  45      45.168  64.930  23.560  1.00 18.83           N
ATOM    352  CD2 HIS A  45      46.591  63.519  24.437  1.00 23.70           C
ATOM    353  CE1 HIS A  45      45.740  65.541  24.597  1.00 23.37           C
ATOM    354  NE2 HIS A  45      46.599  64.707  25.139  1.00 23.96           N
ATOM    355  N   THR A  46      43.043  60.901  20.696  1.00  8.07           N
ATOM    356  CA  THR A  46      42.697  60.162  19.486  1.00  5.76           C
ATOM    357  C   THR A  46      41.405  60.748  18.909  1.00  5.84           C
ATOM    358  O   THR A  46      41.303  60.983  17.702  1.00  7.41           O
ATOM    359  CB  THR A  46      42.539  58.667  19.785  1.00  6.01           C
ATOM    360  OG1 THR A  46      43.826  58.159  20.159  1.00 10.31           O
ATOM    361  CG2 THR A  46      42.065  57.913  18.543  1.00  5.89           C
ATOM    362  N   TRP A  47      40.439  61.026  19.777  1.00  6.95           N
ATOM    363  CA  TRP A  47      39.251  61.759  19.353  1.00  8.63           C
ATOM    364  C   TRP A  47      39.608  63.099  18.689  1.00  9.03           C
ATOM    365  O   TRP A  47      39.037  63.457  17.638  1.00  9.74           O
ATOM    366  CB  TRP A  47      38.304  61.958  20.555  1.00 10.54           C
ATOM    367  CG  TRP A  47      37.230  62.968  20.298  1.00 10.06           C
ATOM    368  CD1 TRP A  47      37.085  64.179  20.903  1.00 11.74           C
ATOM    369  CD2 TRP A  47      36.157  62.855  19.357  1.00 10.84           C
ATOM    370  NE1 TRP A  47      35.985  64.833  20.399  1.00 14.67           N
ATOM    371  CE2 TRP A  47      35.396  64.040  19.445  1.00 12.33           C
ATOM    372  CE3 TRP A  47      35.761  61.875  18.444  1.00 13.55           C
ATOM    373  CZ2 TRP A  47      34.269  64.273  18.653  1.00 14.34           C
ATOM    374  CZ3 TRP A  47      34.640  62.109  17.651  1.00 16.10           C
ATOM    375  CH2 TRP A  47      33.909  63.294  17.768  1.00 16.35           C
ATOM    376  N   GLU A  48      40.535  63.851  19.279  1.00  7.74           N
ATOM    377  CA  GLU A  48      40.910  65.153  18.713  1.00  7.78           C
ATOM    378  C   GLU A  48      41.560  65.003  17.336  1.00 10.88           C
ATOM    379  O   GLU A  48      41.430  65.889  16.490  1.00 12.28           O
ATOM    380  CB  GLU A  48      41.842  65.903  19.664  1.00 11.36           C
ATOM    381  CG  GLU A  48      41.144  66.351  20.949  1.00 14.49           C
ATOM    382  CD  GLU A  48      42.106  66.631  22.099  1.00 22.92           C
ATOM    383  OE1 GLU A  48      43.324  66.377  21.957  1.00 22.29           O
ATOM    384  OE2 GLU A  48      41.631  67.094  23.158  1.00 27.13           O
ATOM    385  N   SER A  49      42.245  63.882  17.120  1.00  6.99           N
ATOM    386  C   SER A  49      41.936  63.249  14.736  1.00  9.80           C
ATOM    387  O   SER A  49      42.092  63.684  13.592  1.00 10.87           O
ATOM    388  CA ASER A  49      42.916  63.624  15.851  1.00  8.68           C
ATOM    389  CB ASER A  49      43.983  62.537  16.016  1.00  9.55           C
ATOM    390  OG ASER A  49      43.385  61.264  16.166  1.00  8.48           O
ATOM    391  N   ILE A  50      40.909  62.463  15.059  1.00 10.60           N
ATOM    392  CA  ILE A  50      39.971  62.045  14.006  1.00 10.55           C
ATOM    393  C   ILE A  50      38.994  63.147  13.613  1.00 12.34           C
ATOM    394  O   ILE A  50      38.534  63.205  12.468  1.00 13.81           O
ATOM    395  CB  ILE A  50      39.223  60.725  14.344  1.00 10.25           C
ATOM    396  CG1 ILE A  50      38.385  60.854  15.621  1.00 12.77           C
ATOM    397  CG2 ILE A  50      40.215  59.578  14.464  1.00 11.54           C
ATOM    398  CD1 ILE A  50      37.443  59.637  15.838  1.00 13.42           C
ATOM    399  N   GLY A  51      38.681  64.027  14.559  1.00 13.02           N
ATOM    400  CA  GLY A  51      37.945  65.240  14.243  1.00 15.03           C
ATOM    401  C   GLY A  51      36.436  65.101  14.140  1.00 16.00           C
ATOM    402  O   GLY A  51      35.707  66.088  14.281  1.00 16.03           O
ATOM    403  N   ARG A  52      35.968  63.881  13.884  1.00 12.91           N
ATOM    404  CA  ARG A  52      34.543  63.596  13.747  1.00 11.28           C
ATOM    405  C   ARG A  52      34.351  62.099  14.019  1.00 12.17           C
ATOM    406  O   ARG A  52      35.325  61.342  14.011  1.00 11.22           O
ATOM    407  CB  ARG A  52      34.048  63.984  12.339  1.00 12.98           C
ATOM    408  CG  ARG A  52      34.744  63.242  11.215  1.00 13.75           C
ATOM    409  CD  ARG A  52      33.915  63.226   9.927  1.00 16.07           C
ATOM    410  NE  ARG A  52      33.540  64.550   9.427  1.00 15.61           N
ATOM    411  CZ  ARG A  52      34.153  65.192   8.434  1.00 16.16           C
ATOM    412  NH1 ARG A  52      35.205  64.650   7.825  1.00 16.79           N
ATOM    413  NH2 ARG A  52      33.713  66.385   8.047  1.00 17.12           N
ATOM    414  N   PRO A  53      33.111  61.658  14.280  1.00  9.67           N
ATOM    415  CA  PRO A  53      32.911  60.236  14.602  1.00 10.33           C
ATOM    416  C   PRO A  53      33.362  59.291  13.479  1.00 10.07           C
ATOM    417  O   PRO A  53      33.231  59.624  12.293  1.00 12.97           O
ATOM    418  CB  PRO A  53      31.393  60.133  14.775  1.00 10.80           C
ATOM    419  CG  PRO A  53      30.959  61.519  15.154  1.00 11.48           C
ATOM    420  CD  PRO A  53      31.856  62.431  14.363  1.00 12.11           C
ATOM    421  N   LEU A  54      33.900  58.135  13.847  1.00  8.76           N
ATOM    422  CA  LEU A  54      34.167  57.104  12.853  1.00  9.57           C
ATOM    423  C   LEU A  54      32.819  56.539  12.422  1.00 11.69           C
ATOM    424  O   LEU A  54      32.030  56.123  13.272  1.00 11.62           O
ATOM    425  CB  LEU A  54      35.043  56.008  13.462  1.00 11.34           C
ATOM    426  CG  LEU A  54      36.488  56.407  13.777  1.00  8.04           C
ATOM    427  CD1 LEU A  54      37.123  55.339  14.646  1.00 10.22           C
ATOM    428  CD2 LEU A  54      37.279  56.577  12.493  1.00 11.51           C
ATOM    429  N   PRO A  55      32.540  56.521  11.107  1.00  9.92           N
ATOM    430  CA  PRO A  55      31.202  56.112  10.665  1.00  9.38           C
ATOM    431  C   PRO A  55      30.979  54.611  10.782  1.00 13.39           C
ATOM    432  O   PRO A  55      31.891  53.824  10.536  1.00 12.70           O
ATOM    433  CB  PRO A  55      31.175  56.537   9.188  1.00 12.21           C
ATOM    434  CG  PRO A  55      32.628  56.488   8.769  1.00 13.73           C
ATOM    435  CD  PRO A  55      33.388  56.962   9.981  1.00 12.69           C
ATOM    436  N   GLY A  56      29.776  54.217  11.176  1.00 12.27           N
ATOM    437  CA  GLY A  56      29.435  52.807  11.230  1.00 14.62           C
ATOM    438  C   GLY A  56      29.913  52.068  12.466  1.00 15.98           C
ATOM    439  O   GLY A  56      29.928  50.831  12.492  1.00 16.09           O
ATOM    440  N   ARG A  57      30.304  52.826  13.489  1.00 12.77           N
ATOM    441  CA  ARG A  57      30.772  52.280  14.763  1.00 10.60           C
ATOM    442  C   ARG A  57      30.228  53.142  15.890  1.00 13.35           C
ATOM    443  O   ARG A  57      30.080  54.355  15.726  1.00 13.75           O
ATOM    444  CB  ARG A  57      32.305  52.310  14.819  1.00 14.75           C
ATOM    445  CG  ARG A  57      32.969  51.237  13.969  1.00 14.61           C
ATOM    446  CD  ARG A  57      34.280  51.694  13.364  1.00 12.66           C
ATOM    447  NE  ARG A  57      34.073  52.506  12.166  1.00 11.52           N
ATOM    448  CZ  ARG A  57      35.051  52.896  11.353  1.00  9.07           C
ATOM    449  NH1 ARG A  57      34.765  53.643  10.290  1.00 10.94           N
ATOM    450  NH2 ARG A  57      36.311  52.533  11.586  1.00 10.65           N
ATOM    451  N   LYS A  58      29.929  52.538  17.034  1.00 11.42           N
ATOM    452  CA  LYS A  58      29.595  53.361  18.198  1.00 11.21           C
ATOM    453  C   LYS A  58      30.883  53.951  18.754  1.00 11.09           C
ATOM    454  O   LYS A  58      31.796  53.206  19.098  1.00 13.67           O
ATOM    455  CB  LYS A  58      28.870  52.557  19.281  1.00 13.80           C
ATOM    456  CG  LYS A  58      28.602  53.392  20.535  1.00 18.35           C
ATOM    457  CD  LYS A  58      27.687  52.706  21.540  1.00 19.52           C
ATOM    458  CE  LYS A  58      27.349  53.664  22.689  1.00 21.40           C
ATOM    459  NZ  LYS A  58      26.318  53.117  23.633  1.00 24.23           N
ATOM    460  N   ASN A  59      30.960  55.283  18.833  1.00 10.52           N
ATOM    461  CA  ASN A  59      32.182  55.955  19.299  1.00  8.94           C
ATOM    462  C   ASN A  59      32.099  56.294  20.782  1.00  9.31           C
ATOM    463  O   ASN A  59      31.232  57.078  21.201  1.00 10.73           O
ATOM    464  CB  ASN A  59      32.428  57.266  18.537  1.00  7.97           C
ATOM    465  CG  ASN A  59      32.892  57.065  17.093  1.00  8.33           C
ATOM    466  OD1 ASN A  59      33.885  57.660  16.665  1.00 10.23           O
ATOM    467  ND2 ASN A  59      32.161  56.267  16.333  1.00 13.06           N
ATOM    468  N   ILE A  60      33.011  55.724  21.567  1.00  7.40           N
ATOM    469  CA  ILE A  60      33.058  55.957  23.009  1.00  7.58           C
ATOM    470  C   ILE A  60      34.402  56.586  23.361  1.00  8.78           C
ATOM    471  O   ILE A  60      35.451  56.067  22.978  1.00  8.62           O
ATOM    472  CB  ILE A  60      32.887  54.630  23.775  1.00  7.48           C
ATOM    473  CG1 ILE A  60      31.490  54.061  23.532  1.00 11.46           C
ATOM    474  CG2 ILE A  60      33.105  54.838  25.269  1.00 10.03           C
ATOM    475  CD1 ILE A  60      31.378  52.592  23.846  1.00 15.05           C
ATOM    476  N   ILE A  61      34.373  57.720  24.065  1.00  7.79           N
ATOM    477  CA  ILE A  61      35.603  58.438  24.407  1.00  7.84           C
ATOM    478  C   ILE A  61      35.825  58.356  25.907  1.00 10.26           C
ATOM    479  O   ILE A  61      34.968  58.782  26.693  1.00 11.85           O
ATOM    480  CB  ILE A  61      35.538  59.948  24.051  1.00  8.72           C
ATOM    481  CG1 ILE A  61      34.767  60.212  22.745  1.00 15.48           C
ATOM    482  CG2 ILE A  61      36.949  60.572  24.043  1.00 11.34           C
ATOM    483  CD1 ILE A  61      35.281  59.486  21.520  1.00 13.00           C
ATOM    484  N   LEU A  62      36.980  57.829  26.302  1.00  7.94           N
ATOM    485  CA  LEU A  62      37.328  57.712  27.717  1.00  9.72           C
ATOM    486  C   LEU A  62      38.177  58.910  28.130  1.00 11.56           C
ATOM    487  O   LEU A  62      39.269  59.129  27.582  1.00 11.50           O
ATOM    488  CB  LEU A  62      38.085  56.404  27.958  1.00 10.50           C
ATOM    489  CG  LEU A  62      38.683  56.163  29.346  1.00 12.08           C
ATOM    490  CD1 LEU A  62      37.612  56.161  30.420  1.00 11.58           C
ATOM    491  CD2 LEU A  62      39.430  54.836  29.344  1.00 14.57           C
ATOM    492  N   SER A  63      37.668  59.683  29.088  1.00 12.11           N
ATOM    493  CA  SER A  63      38.347  60.884  29.584  1.00 13.57           C
ATOM    494  C   SER A  63      37.854  61.204  30.987  1.00 14.06           C
ATOM    495  O   SER A  63      36.675  60.997  31.287  1.00 15.64           O
ATOM    496  CB  SER A  63      38.058  62.065  28.651  1.00 14.19           C
ATOM    497  OG  SER A  63      38.577  63.282  29.165  1.00 14.52           O
ATOM    498  N   SER A  64      38.733  61.721  31.841  1.00 15.08           N
ATOM    499  CA  SER A  64      38.319  62.096  33.189  1.00 16.41           C
ATOM    500  C   SER A  64      37.513  63.392  33.204  1.00 20.37           C
ATOM    501  O   SER A  64      36.821  63.678  34.187  1.00 21.97           O
ATOM    502  CB  SER A  64      39.521  62.227  34.127  1.00 19.05           C
ATOM    503  OG  SER A  64      40.337  63.333  33.771  1.00 27.51           O
ATOM    504  N   GLN A  65      37.602  64.169  32.124  1.00 17.27           N
ATOM    505  CA  GLN A  65      36.935  65.475  32.047  1.00 18.50           C
ATOM    506  C   GLN A  65      35.637  65.377  31.250  1.00 19.10           C
ATOM    507  O   GLN A  65      35.500  64.496  30.400  1.00 18.20           O
ATOM    508  CB  GLN A  65      37.858  66.514  31.394  1.00 26.00           C
ATOM    509  CG  GLN A  65      39.205  66.694  32.080  1.00 32.09           C
ATOM    510  CD  GLN A  65      39.081  66.920  33.572  1.00 41.65           C
ATOM    511  OE1 GLN A  65      39.508  66.086  34.374  1.00 46.58           O
ATOM    512  NE2 GLN A  65      38.504  68.054  33.956  1.00 40.46           N
ATOM    513  N   PRO A  66      34.686  66.293  31.511  1.00 20.51           N
ATOM    514  CA  PRO A  66      33.390  66.323  30.820  1.00 20.44           C
ATOM    515  C   PRO A  66      33.520  66.361  29.301  1.00 21.70           C
ATOM    516  O   PRO A  66      34.459  66.959  28.764  1.00 18.87           O
ATOM    517  CB  PRO A  66      32.772  67.635  31.309  1.00 23.06           C
ATOM    518  CG  PRO A  66      33.337  67.819  32.662  1.00 24.70           C
ATOM    519  CD  PRO A  66      34.750  67.299  32.587  1.00 26.40           C
ATOM    520  N   GLY A  67      32.571  65.732  28.619  1.00 19.55           N
ATOM    521  CA  GLY A  67      32.546  65.737  27.170  1.00 16.43           C
ATOM    522  C   GLY A  67      32.365  67.112  26.566  1.00 17.23           C
ATOM    523  O   GLY A  67      31.802  68.008  27.191  1.00 20.52           O
ATOM    524  N   THR A  68      32.852  67.277  25.338  1.00 17.96           N
ATOM    525  CA  THR A  68      32.695  68.531  24.614  1.00 17.22           C
ATOM    526  C   THR A  68      32.172  68.299  23.195  1.00 20.73           C
ATOM    527  O   THR A  68      32.399  69.119  22.302  1.00 23.19           O
ATOM    528  CB  THR A  68      34.027  69.302  24.539  1.00 21.63           C
ATOM    529  OG1 THR A  68      35.051  68.429  24.045  1.00 24.65           O
ATOM    530  CG2 THR A  68      34.427  69.805  25.917  1.00 24.33           C
ATOM    531  N   ASP A  69      31.479  67.180  22.990  1.00 15.00           N
ATOM    532  CA  ASP A  69      30.865  66.882  21.690  1.00 14.49           C
ATOM    533  C   ASP A  69      29.736  65.860  21.844  1.00 14.39           C
ATOM    534  O   ASP A  69      29.992  64.696  22.163  1.00 14.04           O
ATOM    535  CB  ASP A  69      31.919  66.370  20.696  1.00 13.42           C
ATOM    536  CG  ASP A  69      31.461  66.488  19.253  1.00 14.43           C
ATOM    537  OD1 ASP A  69      30.337  66.025  18.955  1.00 15.71           O
ATOM    538  OD2 ASP A  69      32.201  67.068  18.423  1.00 15.95           O
ATOM    539  N   ASP A  70      28.495  66.287  21.606  1.00 16.21           N
ATOM    540  CA  ASP A  70      27.354  65.404  21.844  1.00 18.27           C
ATOM    541  C   ASP A  70      27.110  64.366  20.742  1.00 15.83           C
ATOM    542  O   ASP A  70      26.148  63.596  20.812  1.00 18.54           O
ATOM    543  CB  ASP A  70      26.077  66.192  22.164  1.00 27.89           C
ATOM    544  CG  ASP A  70      25.752  67.236  21.123  1.00 38.36           C
ATOM    545  OD1 ASP A  70      26.092  67.034  19.939  1.00 40.83           O
ATOM    546  OD2 ASP A  70      25.136  68.261  21.492  1.00 49.52           O
ATOM    547  N   ARG A  71      27.996  64.318  19.750  1.00 12.45           N
ATOM    548  CA  ARG A  71      27.873  63.321  18.693  1.00 11.55           C
ATOM    549  C   ARG A  71      28.342  61.955  19.155  1.00 14.15           C
ATOM    550  O   ARG A  71      28.038  60.936  18.524  1.00 14.92           O
ATOM    551  CB  ARG A  71      28.688  63.729  17.468  1.00 10.82           C
ATOM    552  CG  ARG A  71      28.094  64.880  16.687  1.00 12.09           C
ATOM    553  CD  ARG A  71      28.989  65.208  15.512  1.00 14.06           C
ATOM    554  NE  ARG A  71      30.267  65.771  15.953  1.00 12.23           N
ATOM    555  CZ  ARG A  71      31.227  66.145  15.119  1.00 13.11           C
ATOM    556  NH1 ARG A  71      31.055  65.998  13.810  1.00 13.20           N
ATOM    557  NH2 ARG A  71      32.356  66.669  15.587  1.00 14.00           N
ATOM    558  N   VAL A  72      29.098  61.932  20.248  1.00 10.56           N
ATOM    559  CA  VAL A  72      29.710  60.684  20.710  1.00 11.73           C
ATOM    560  C   VAL A  72      29.440  60.467  22.198  1.00 12.59           C
ATOM    561  O   VAL A  72      28.922  61.357  22.882  1.00 13.89           O
ATOM    562  CB  VAL A  72      31.232  60.664  20.407  1.00  9.64           C
ATOM    563  CG1 VAL A  72      31.484  60.730  18.896  1.00 12.30           C
ATOM    564  CG2 VAL A  72      31.931  61.818  21.123  1.00 11.96           C
ATOM    565  N   THR A  73      29.779  59.277  22.697  1.00  9.03           N
ATOM    566  CA  THR A  73      29.506  58.906  24.080  1.00  8.94           C
ATOM    567  C   THR A  73      30.763  59.113  24.904  1.00 11.25           C
ATOM    568  O   THR A  73      31.829  58.616  24.542  1.00 13.06           O
ATOM    569  CB  THR A  73      29.093  57.426  24.164  1.00 11.29           C
ATOM    570  OG1 THR A  73      27.828  57.251  23.512  1.00 14.69           O
ATOM    571  CG2 THR A  73      28.987  56.971  25.620  1.00 15.50           C
ATOM    572  N   TRP A  74      30.639  59.859  26.000  1.00 12.67           N
ATOM    573  CA  TRP A  74      31.769  60.127  26.887  1.00  9.54           C
ATOM    574  C   TRP A  74      31.648  59.342  28.184  1.00 11.66           C
ATOM    575  O   TRP A  74      30.573  59.305  28.805  1.00 14.41           O
ATOM    576  CB  TRP A  74      31.844  61.622  27.202  1.00 11.84           C
ATOM    577  CG  TRP A  74      32.108  62.472  25.982  1.00 11.32           C
ATOM    578  CD1 TRP A  74      31.188  62.900  25.069  1.00 15.58           C
ATOM    579  CD2 TRP A  74      33.372  62.994  25.556  1.00 10.97           C
ATOM    580  NE1 TRP A  74      31.804  63.653  24.090  1.00 14.19           N
ATOM    581  CE2 TRP A  74      33.148  63.733  24.374  1.00 12.19           C
ATOM    582  CE3 TRP A  74      34.674  62.926  26.063  1.00 11.68           C
ATOM    583  CZ2 TRP A  74      34.170  64.382  23.686  1.00 13.89           C
ATOM    584  CZ3 TRP A  74      35.690  63.577  25.386  1.00 11.69           C
ATOM    585  CH2 TRP A  74      35.432  64.294  24.208  1.00 15.15           C
ATOM    586  N   VAL A  75      32.750  58.715  28.589  1.00 11.05           N
ATOM    587  CA  VAL A  75      32.799  57.938  29.832  1.00 11.52           C
ATOM    588  C   VAL A  75      34.049  58.278  30.646  1.00 11.62           C
ATOM    589  O   VAL A  75      35.037  58.767  30.092  1.00 12.80           O
ATOM    590  CB  VAL A  75      32.770  56.415  29.553  1.00 12.38           C
ATOM    591  CG1 VAL A  75      31.459  56.020  28.871  1.00 14.63           C
ATOM    592  CG2 VAL A  75      33.970  55.998  28.705  1.00 13.71           C
ATOM    593  N   LYS A  76      34.003  58.015  31.950  1.00 12.72           N
ATOM    594  CA  LYS A  76      35.083  58.432  32.847  1.00 15.00           C
ATOM    595  C   LYS A  76      35.943  57.305  33.410  1.00 17.15           C
ATOM    596  O   LYS A  76      36.929  57.570  34.097  1.00 19.61           O
ATOM    597  CB  LYS A  76      34.526  59.275  34.000  1.00 18.48           C
ATOM    598  CG  LYS A  76      33.997  60.626  33.563  1.00 23.98           C
ATOM    599  CD  LYS A  76      33.920  61.561  34.762  1.00 33.44           C
ATOM    600  CE  LYS A  76      33.618  62.987  34.344  1.00 41.01           C
ATOM    601  NZ  LYS A  76      32.230  63.142  33.834  1.00 42.92           N
ATOM    602  N   SER A  77      35.581  56.057  33.127  1.00 13.68           N
ATOM    603  CA  SER A  77      36.348  54.921  33.640  1.00 14.63           C
ATOM    604  C   SER A  77      36.302  53.747  32.673  1.00 15.01           C
ATOM    605  O   SER A  77      35.434  53.684  31.791  1.00 14.09           O
ATOM    606  CB  SER A  77      35.822  54.477  35.008  1.00 19.74           C
ATOM    607  OG  SER A  77      34.560  53.834  34.890  1.00 19.12           O
ATOM    608  N   VAL A  78      37.243  52.826  32.847  1.00 14.40           N
ATOM    609  CA  VAL A  78      37.288  51.603  32.054  1.00 15.05           C
ATOM    610  C   VAL A  78      35.979  50.825  32.153  1.00 16.23           C
ATOM    611  O   VAL A  78      35.430  50.400  31.135  1.00 15.00           O
ATOM    612  CB  VAL A  78      38.462  50.709  32.494  1.00 16.66           C
ATOM    613  CG1 VAL A  78      38.304  49.294  31.954  1.00 18.75           C
ATOM    614  CG2 VAL A  78      39.775  51.312  32.034  1.00 15.65           C
ATOM    615  N   ASP A  79      35.470  50.656  33.371  1.00 17.61           N
ATOM    616  CA  ASP A  79      34.225  49.920  33.557  1.00 14.59           C
ATOM    617  C   ASP A  79      33.039  50.598  32.885  1.00 16.53           C
ATOM    618  O   ASP A  79      32.190  49.920  32.310  1.00 15.70           O
ATOM    619  CB  ASP A  79      33.937  49.665  35.041  1.00 17.28           C
ATOM    620  CG  ASP A  79      34.824  48.579  35.631  1.00 27.50           C
ATOM    621  OD1 ASP A  79      35.473  47.835  34.859  1.00 27.11           O
ATOM    622  OD2 ASP A  79      34.860  48.462  36.873  1.00 30.02           O
ATOM    623  N   GLU A  80      32.986  51.929  32.944  1.00 15.73           N
ATOM    624  C   GLU A  80      32.014  52.555  30.777  1.00 14.88           C
ATOM    625  O   GLU A  80      31.005  52.452  30.092  1.00 14.48           O
ATOM    626  CA AGLU A  80      31.924  52.695  32.292  1.00 14.70           C
ATOM    627  CB AGLU A  80      31.990  54.178  32.686  1.00 18.90           C
ATOM    628  CG AGLU A  80      30.664  54.910  32.518  1.00 24.35           C
ATOM    629  CD AGLU A  80      30.770  56.424  32.658  1.00 24.60           C
ATOM    630  OE1AGLU A  80      31.733  56.920  33.286  1.00 17.31           O
ATOM    631  OE2AGLU A  80      29.869  57.117  32.138  1.00 28.48           O
ATOM    632  N   ALA A  81      33.244  52.551  30.262  1.00 11.29           N
ATOM    633  CA  ALA A  81      33.467  52.386  28.827  1.00 10.68           C
ATOM    634  C   ALA A  81      32.939  51.032  28.356  1.00 12.57           C
ATOM    635  O   ALA A  81      32.247  50.944  27.348  1.00 13.06           O
ATOM    636  CB  ALA A  81      34.951  52.525  28.503  1.00 12.07           C
ATOM    637  N   ILE A  82      33.274  49.975  29.091  1.00 13.30           N
ATOM    638  CA  ILE A  82      32.799  48.636  28.749  1.00 12.47           C
ATOM    639  C   ILE A  82      31.273  48.531  28.825  1.00 16.91           C
ATOM    640  O   ILE A  82      30.644  47.947  27.942  1.00 16.81           O
ATOM    641  CB  ILE A  82      33.473  47.589  29.634  1.00 13.97           C
ATOM    642  CG1 ILE A  82      34.965  47.550  29.318  1.00 16.12           C
ATOM    643  CG2 ILE A  82      32.860  46.213  29.413  1.00 14.11           C
ATOM    644  CD1 ILE A  82      35.779  46.764  30.311  1.00 17.75           C
ATOM    645  N   ALA A  83      30.678  49.113  29.862  1.00 15.35           N
ATOM    646  CA  ALA A  83      29.223  49.103  29.994  1.00 15.00           C
ATOM    647  C   ALA A  83      28.524  49.806  28.829  1.00 15.68           C
ATOM    648  O   ALA A  83      27.449  49.381  28.393  1.00 20.66           O
ATOM    649  CB  ALA A  83      28.803  49.718  31.338  1.00 17.79           C
ATOM    650  N   ALA A  84      29.130  50.881  28.337  1.00 14.93           N
ATOM    651  CA  ALA A  84      28.578  51.658  27.233  1.00 13.37           C
ATOM    652  C   ALA A  84      28.526  50.858  25.927  1.00 16.95           C
ATOM    653  O   ALA A  84      27.801  51.219  25.004  1.00 19.00           O
ATOM    654  CB  ALA A  84      29.384  52.951  27.040  1.00 15.54           C
ATOM    655  N   CYS A  85      29.300  49.782  25.845  1.00 14.80           N
ATOM    656  CA  CYS A  85      29.331  48.963  24.635  1.00 18.61           C
ATOM    657  C   CYS A  85      28.170  47.991  24.583  1.00 18.32           C
ATOM    658  O   CYS A  85      27.836  47.465  23.517  1.00 24.41           O
ATOM    659  CB  CYS A  85      30.628  48.167  24.560  1.00 15.96           C
ATOM    660  SG  CYS A  85      32.102  49.163  24.320  1.00 16.40           S
ATOM    661  N   GLY A  86      27.569  47.738  25.741  1.00 20.17           N
ATOM    662  CA  GLY A  86      26.464  46.803  25.839  1.00 22.79           C
ATOM    663  C   GLY A  86      26.844  45.376  25.499  1.00 23.11           C
ATOM    664  O   GLY A  86      27.998  44.973  25.644  1.00 24.53           O
ATOM    665  N   ASP A  87      25.858  44.609  25.045  1.00 22.44           N
ATOM    666  CA  ASP A  87      26.050  43.201  24.721  1.00 24.23           C
ATOM    667  C   ASP A  87      26.470  43.013  23.260  1.00 23.79           C
ATOM    668  O   ASP A  87      25.620  42.902  22.373  1.00 27.79           O
ATOM    669  CB  ASP A  87      24.754  42.431  25.008  1.00 26.61           C
ATOM    670  CG  ASP A  87      24.914  40.928  24.852  1.00 36.98           C
ATOM    671  OD1 ASP A  87      26.063  40.438  24.911  1.00 39.04           O
ATOM    672  OD2 ASP A  87      23.886  40.235  24.683  1.00 45.44           O
ATOM    673  N   VAL A  88      27.780  42.977  23.017  1.00 20.21           N
ATOM    674  CA  VAL A  88      28.325  42.784  21.674  1.00 20.65           C
ATOM    675  C   VAL A  88      29.380  41.678  21.693  1.00 20.03           C
ATOM    676  O   VAL A  88      29.958  41.397  22.745  1.00 20.96           O
ATOM    677  CB  VAL A  88      28.953  44.089  21.114  1.00 19.48           C
ATOM    678  CG1 VAL A  88      27.915  45.200  21.024  1.00 20.41           C
ATOM    679  CG2 VAL A  88      30.128  44.533  21.970  1.00 22.30           C
ATOM    680  N   PRO A  89      29.629  41.036  20.536  1.00 18.20           N
ATOM    681  CA  PRO A  89      30.634  39.965  20.505  1.00 19.62           C
ATOM    682  C   PRO A  89      32.058  40.481  20.680  1.00 19.60           C
ATOM    683  O   PRO A  89      32.896  39.756  21.220  1.00 19.07           O
ATOM    684  CB  PRO A  89      30.475  39.373  19.101  1.00 21.87           C
ATOM    685  CG  PRO A  89      29.087  39.719  18.687  1.00 25.43           C
ATOM    686  CD  PRO A  89      28.823  41.068  19.302  1.00 20.09           C
ATOM    687  N   GLU A  90      32.323  41.709  20.237  1.00 13.58           N
ATOM    688  CA  GLU A  90      33.687  42.230  20.238  1.00 11.96           C
ATOM    689  C   GLU A  90      33.742  43.753  20.394  1.00 13.40           C
ATOM    690  O   GLU A  90      33.114  44.496  19.632  1.00 15.22           O
ATOM    691  CB  GLU A  90      34.417  41.803  18.957  1.00 13.64           C
ATOM    692  CG  GLU A  90      35.909  42.174  18.928  1.00 11.90           C
ATOM    693  CD  GLU A  90      36.648  41.576  17.736  1.00 18.38           C
ATOM    694  OE1 GLU A  90      35.991  41.209  16.740  1.00 17.68           O
ATOM    695  OE2 GLU A  90      37.896  41.454  17.800  1.00 14.45           O
ATOM    696  N   ILE A  91      34.506  44.200  21.385  1.00 12.44           N
ATOM    697  CA  ILE A  91      34.766  45.616  21.633  1.00 11.92           C
ATOM    698  C   ILE A  91      36.170  45.942  21.107  1.00 11.90           C
ATOM    699  O   ILE A  91      37.121  45.210  21.398  1.00 12.36           O
ATOM    700  CB  ILE A  91      34.717  45.900  23.145  1.00 11.58           C
ATOM    701  CG1 ILE A  91      33.312  45.605  23.693  1.00 13.06           C
ATOM    702  CG2 ILE A  91      35.145  47.329  23.455  1.00 14.96           C
ATOM    703  CD1 ILE A  91      33.210  45.692  25.212  1.00 14.75           C
ATOM    704  N   MET A  92      36.300  47.006  20.319  1.00  8.30           N
ATOM    705  CA  MET A  92      37.598  47.391  19.755  1.00  7.23           C
ATOM    706  C   MET A  92      38.179  48.603  20.474  1.00 11.79           C
ATOM    707  O   MET A  92      37.579  49.677  20.460  1.00 11.71           O
ATOM    708  CB  MET A  92      37.477  47.718  18.256  1.00  9.44           C
ATOM    709  CG  MET A  92      36.917  46.572  17.409  1.00  8.72           C
ATOM    710  SD  MET A  92      37.915  45.063  17.414  1.00 11.83           S
ATOM    711  CE  MET A  92      39.333  45.578  16.449  1.00 13.50           C
ATOM    712  N   VAL A  93      39.347  48.432  21.092  1.00  7.66           N
ATOM    713  CA  VAL A  93      40.026  49.535  21.755  1.00  7.30           C
ATOM    714  C   VAL A  93      41.060  50.105  20.797  1.00  8.74           C
ATOM    715  O   VAL A  93      41.941  49.378  20.339  1.00  7.93           O
ATOM    716  CB  VAL A  93      40.708  49.061  23.032  1.00  8.70           C
ATOM    717  CG1 VAL A  93      41.519  50.189  23.647  1.00  8.27           C
ATOM    718  CG2 VAL A  93      39.649  48.524  24.015  1.00 10.61           C
ATOM    719  N   ILE A  94      40.946  51.395  20.487  1.00  7.25           N
ATOM    720  CA  ILE A  94      41.728  51.975  19.388  1.00  7.13           C
ATOM    721  C   ILE A  94      42.784  52.988  19.839  1.00  8.32           C
ATOM    722  O   ILE A  94      43.325  53.722  19.019  1.00  9.19           O
ATOM    723  CB  ILE A  94      40.831  52.566  18.256  1.00  6.56           C
ATOM    724  CG1 ILE A  94      40.110  53.829  18.711  1.00  8.36           C
ATOM    725  CG2 ILE A  94      39.814  51.517  17.768  1.00  7.51           C
ATOM    726  CD1 ILE A  94      39.470  54.605  17.546  1.00  9.45           C
ATOM    727  N   GLY A  95      43.102  53.001  21.131  1.00  7.92           N
ATOM    728  CA  GLY A  95      44.225  53.794  21.632  1.00  7.63           C
ATOM    729  C   GLY A  95      43.822  55.157  22.175  1.00 10.63           C
ATOM    730  O   GLY A  95      42.641  55.452  22.227  1.00  8.15           O
ATOM    731  N   GLY A  96      44.779  56.001  22.550  1.00  9.31           N
ATOM    732  CA  GLY A  96      46.202  55.756  22.334  1.00  8.50           C
ATOM    733  C   GLY A  96      46.904  55.061  23.484  1.00  9.14           C
ATOM    734  O   GLY A  96      46.312  54.214  24.148  1.00 10.23           O
ATOM    735  N   GLY A  97      48.168  55.421  23.710  1.00 11.20           N
ATOM    736  CA  GLY A  97      49.018  54.725  24.672  1.00 13.05           C
ATOM    737  C   GLY A  97      48.401  54.350  26.013  1.00 13.49           C
ATOM    738  O   GLY A  97      48.379  53.165  26.378  1.00 14.35           O
ATOM    739  N   ARG A  98      47.894  55.344  26.743  1.00 13.50           N
ATOM    740  CA  ARG A  98      47.364  55.090  28.085  1.00 12.86           C
ATOM    741  C   ARG A  98      46.135  54.196  28.020  1.00 11.83           C
ATOM    742  O   ARG A  98      45.977  53.293  28.842  1.00 13.43           O
ATOM    743  CB  ARG A  98      47.033  56.390  28.817  1.00 16.57           C
ATOM    744  CG  ARG A  98      46.441  56.160  30.205  1.00 19.37           C
ATOM    745  CD  ARG A  98      46.566  57.378  31.090  1.00 27.54           C
ATOM    746  NE  ARG A  98      46.136  57.097  32.457  1.00 34.10           N
ATOM    747  CZ  ARG A  98      44.995  57.530  32.986  1.00 39.92           C
ATOM    748  NH2 ARG A  98      44.691  57.230  34.244  1.00 40.38           N
ATOM    749  N   VAL A  99      45.280  54.436  27.028  1.00 11.86           N
ATOM    750  CA  VAL A  99      44.107  53.594  26.820  1.00  9.87           C
ATOM    751  C   VAL A  99      44.486  52.134  26.524  1.00 11.76           C
ATOM    752  O   VAL A  99      43.910  51.214  27.108  1.00 10.90           O
ATOM    753  CB  VAL A  99      43.203  54.186  25.719  1.00  8.99           C
ATOM    754  CG1 VAL A  99      42.152  53.202  25.287  1.00 12.84           C
ATOM    755  CG2 VAL A  99      42.545  55.460  26.233  1.00 12.66           C
ATOM    756  N   TYR A 100      45.468  51.918  25.648  1.00  9.09           N
ATOM    757  CA  TYR A 100      45.968  50.563  25.412  1.00 10.33           C
ATOM    758  C   TYR A 100      46.438  49.900  26.712  1.00 11.33           C
ATOM    759  O   TYR A 100      46.126  48.735  26.972  1.00 11.86           O
ATOM    760  CB  TYR A 100      47.130  50.567  24.412  1.00  9.36           C
ATOM    761  CG  TYR A 100      46.773  50.869  22.971  1.00  8.20           C
ATOM    762  CD1 TYR A 100      45.664  50.289  22.340  1.00  7.63           C
ATOM    763  CD2 TYR A 100      47.577  51.714  22.225  1.00  9.49           C
ATOM    764  CE1 TYR A 100      45.377  50.572  21.002  1.00  7.49           C
ATOM    765  CE2 TYR A 100      47.295  51.995  20.899  1.00  8.84           C
ATOM    766  CZ  TYR A 100      46.198  51.422  20.292  1.00  6.64           C
ATOM    767  OH  TYR A 100      45.935  51.723  18.975  1.00  8.74           O
ATOM    768  N   GLU A 101      47.183  50.636  27.531  1.00 12.56           N
ATOM    769  CA  GLU A 101      47.679  50.108  28.800  1.00 13.13           C
ATOM    770  C   GLU A 101      46.546  49.697  29.741  1.00 15.68           C
ATOM    771  O   GLU A 101      46.637  48.677  30.423  1.00 16.59           O
ATOM    772  CB  GLU A 101      48.578  51.142  29.477  1.00 16.47           C
ATOM    773  CG  GLU A 101      49.886  51.388  28.741  1.00 29.03           C
ATOM    774  CD  GLU A 101      50.593  52.644  29.214  1.00 46.62           C
ATOM    775  OE1 GLU A 101      50.034  53.352  30.079  1.00 52.85           O
ATOM    776  OE2 GLU A 101      51.706  52.924  28.720  1.00 51.26           O
ATOM    777  N   GLN A 102      45.474  50.485  29.761  1.00 12.76           N
ATOM    778  CA  GLN A 102      44.346  50.220  30.654  1.00 14.65           C
ATOM    779  C   GLN A 102      43.527  49.001  30.232  1.00 15.17           C
ATOM    780  O   GLN A 102      42.966  48.302  31.088  1.00 17.69           O
ATOM    781  CB  GLN A 102      43.424  51.445  30.722  1.00 14.58           C
ATOM    782  CG  GLN A 102      44.039  52.664  31.394  1.00 15.59           C
ATOM    783  CD  GLN A 102      43.167  53.903  31.257  1.00 19.98           C
ATOM    784  OE1 GLN A 102      43.045  54.477  30.171  1.00 21.75           O
ATOM    785  NE2 GLN A 102      42.544  54.311  32.355  1.00 22.87           N
ATOM    786  N   PHE A 103      43.461  48.737  28.928  1.00 12.29           N
ATOM    787  CA  PHE A 103      42.636  47.636  28.425  1.00 14.04           C
ATOM    788  C   PHE A 103      43.378  46.341  28.119  1.00 15.47           C
ATOM    789  O   PHE A 103      42.751  45.283  28.031  1.00 13.82           O
ATOM    790  CB  PHE A 103      41.819  48.068  27.203  1.00 10.50           C
ATOM    791  CG  PHE A 103      40.668  48.966  27.543  1.00 11.28           C
ATOM    792  CD1 PHE A 103      39.429  48.429  27.872  1.00 12.27           C
ATOM    793  CD2 PHE A 103      40.831  50.342  27.565  1.00 13.81           C
ATOM    794  CE1 PHE A 103      38.365  49.258  28.208  1.00 15.19           C
ATOM    795  CE2 PHE A 103      39.775  51.175  27.898  1.00 15.22           C
ATOM    796  CZ  PHE A 103      38.539  50.631  28.211  1.00 14.85           C
ATOM    797  N   LEU A 104      44.698  46.410  27.959  1.00 14.59           N
ATOM    798  CA  LEU A 104      45.475  45.210  27.631  1.00 14.70           C
ATOM    799  C   LEU A 104      45.224  43.994  28.547  1.00 14.63           C
ATOM    800  O   LEU A 104      45.045  42.886  28.041  1.00 14.46           O
ATOM    801  CB  LEU A 104      46.977  45.521  27.520  1.00 15.73           C
ATOM    802  CG  LEU A 104      47.868  44.292  27.310  1.00 17.98           C
ATOM    803  CD1 LEU A 104      47.557  43.653  25.973  1.00 19.14           C
ATOM    804  CD2 LEU A 104      49.354  44.638  27.418  1.00 21.62           C
ATOM    805  N   PRO A 105      45.200  44.179  29.884  1.00 15.94           N
ATOM    806  CA  PRO A 105      44.992  42.990  30.724  1.00 15.52           C
ATOM    807  C   PRO A 105      43.609  42.348  30.553  1.00 15.36           C
ATOM    808  O   PRO A 105      43.434  41.186  30.932  1.00 19.40           O
ATOM    809  CB  PRO A 105      45.145  43.534  32.153  1.00 18.93           C
ATOM    810  CG  PRO A 105      45.953  44.781  32.000  1.00 19.37           C
ATOM    811  CD  PRO A 105      45.524  45.371  30.696  1.00 16.68           C
ATOM    812  N   LYS A 106      42.660  43.095  29.994  1.00 14.96           N
ATOM    813  CA  LYS A 106      41.297  42.608  29.783  1.00 15.35           C
ATOM    814  C   LYS A 106      41.111  42.023  28.388  1.00 17.03           C
ATOM    815  O   LYS A 106      40.102  41.377  28.105  1.00 18.43           O
ATOM    816  CB  LYS A 106      40.306  43.760  29.952  1.00 16.99           C
ATOM    817  CG  LYS A 106      40.030  44.149  31.396  1.00 18.99           C
ATOM    818  CD  LYS A 106      39.126  45.372  31.443  1.00 19.65           C
ATOM    819  CE  LYS A 106      38.536  45.588  32.820  1.00 30.85           C
ATOM    820  NZ  LYS A 106      39.583  45.695  33.876  1.00 33.26           N
ATOM    821  N   ALA A 107      42.078  42.270  27.515  1.00 14.32           N
ATOM    822  CA  ALA A 107      41.938  41.916  26.107  1.00 12.16           C
ATOM    823  C   ALA A 107      42.282  40.459  25.828  1.00 15.08           C
ATOM    824  O   ALA A 107      43.169  39.879  26.462  1.00 16.86           O
ATOM    825  CB  ALA A 107      42.807  42.825  25.255  1.00 13.78           C
ATOM    826  N   GLN A 108      41.589  39.879  24.851  1.00 13.31           N
ATOM    827  CA  GLN A 108      41.864  38.514  24.432  1.00 14.06           C
ATOM    828  C   GLN A 108      42.352  38.435  22.994  1.00 12.48           C
ATOM    829  O   GLN A 108      42.676  37.353  22.501  1.00 13.78           O
ATOM    830  CB  GLN A 108      40.627  37.640  24.616  1.00 17.66           C
ATOM    831  CG  GLN A 108      40.326  37.352  26.077  1.00 28.22           C
ATOM    832  CD  GLN A 108      38.939  36.788  26.289  1.00 39.50           C
ATOM    833  OE1 GLN A 108      38.062  37.461  26.831  1.00 43.36           O
ATOM    834  NE2 GLN A 108      38.731  35.548  25.865  1.00 46.57           N
ATOM    835  N   LYS A 109      42.430  39.578  22.329  1.00 11.14           N
ATOM    836  C   LYS A 109      43.607  40.919  20.648  1.00 11.50           C
ATOM    837  O   LYS A 109      43.236  41.984  21.149  1.00  9.87           O
ATOM    838  CA ALYS A 109      42.850  39.627  20.937  1.00 10.59           C
ATOM    839  CB ALYS A 109      41.617  39.533  20.045  1.00 15.41           C
ATOM    840  CG ALYS A 109      41.874  39.050  18.644  1.00 19.80           C
ATOM    841  CD ALYS A 109      40.605  38.412  18.087  1.00 19.82           C
ATOM    842  CE ALYS A 109      40.744  38.129  16.608  1.00 23.66           C
ATOM    843  NZ ALYS A 109      39.541  37.456  16.060  1.00 27.23           N
ATOM    844  N   LEU A 110      44.666  40.828  19.844  1.00 10.23           N
ATOM    845  CA  LEU A 110      45.392  42.014  19.395  1.00  9.49           C
ATOM    846  C   LEU A 110      45.455  42.002  17.882  1.00 11.87           C
ATOM    847  O   LEU A 110      45.795  40.976  17.280  1.00 11.88           O
ATOM    848  CB  LEU A 110      46.823  42.030  19.942  1.00 10.08           C
ATOM    849  CG  LEU A 110      46.985  41.880  21.456  1.00  9.90           C
ATOM    850  CD1 LEU A 110      48.462  41.789  21.843  1.00 13.55           C
ATOM    851  CD2 LEU A 110      46.318  43.037  22.177  1.00 12.30           C
ATOM    852  N   TYR A 111      45.124  43.138  17.277  1.00  9.11           N
ATOM    853  CA  TYR A 111      45.291  43.331  15.845  1.00  8.36           C
ATOM    854  C   TYR A 111      46.415  44.343  15.679  1.00  7.95           C
ATOM    855  O   TYR A 111      46.235  45.535  15.962  1.00  9.47           O
ATOM    856  CB  TYR A 111      44.020  43.914  15.236  1.00  9.25           C
ATOM    857  CG  TYR A 111      42.768  43.062  15.325  1.00  9.43           C
ATOM    858  CD1 TYR A 111      42.055  42.954  16.515  1.00  9.97           C
ATOM    859  CD2 TYR A 111      42.264  42.426  14.202  1.00 11.69           C
ATOM    860  CE1 TYR A 111      40.888  42.207  16.587  1.00 11.91           C
ATOM    861  CE2 TYR A 111      41.101  41.672  14.266  1.00 10.81           C
ATOM    862  CZ  TYR A 111      40.416  41.575  15.460  1.00 12.09           C
ATOM    863  OH  TYR A 111      39.250  40.836  15.534  1.00 16.03           O
ATOM    864  N   LEU A 112      47.582  43.876  15.238  1.00  8.16           N
ATOM    865  CA  LEU A 112      48.752  44.746  15.153  1.00  9.02           C
ATOM    866  C   LEU A 112      49.242  44.906  13.722  1.00 12.11           C
ATOM    867  O   LEU A 112      49.299  43.945  12.961  1.00 14.50           O
ATOM    868  CB  LEU A 112      49.889  44.187  16.009  1.00 10.36           C
ATOM    869  CG  LEU A 112      49.551  43.886  17.469  1.00 11.31           C
ATOM    870  CD1 LEU A 112      50.755  43.267  18.165  1.00 15.29           C
ATOM    871  CD2 LEU A 112      49.106  45.152  18.185  1.00 12.92           C
ATOM    872  N   THR A 113      49.603  46.123  13.353  1.00  8.32           N
ATOM    873  CA  THR A 113      50.280  46.335  12.088  1.00  8.98           C
ATOM    874  C   THR A 113      51.699  46.725  12.420  1.00  9.91           C
ATOM    875  O   THR A 113      51.928  47.777  13.023  1.00 14.12           O
ATOM    876  CB  THR A 113      49.632  47.449  11.275  1.00 10.58           C
ATOM    877  OG1 THR A 113      48.251  47.136  11.088  1.00 10.61           O
ATOM    878  CG2 THR A 113      50.317  47.600   9.898  1.00 12.42           C
ATOM    879  N   HIS A 114      52.642  45.872  12.042  1.00 10.80           N
ATOM    880  CA  HIS A 114      54.055  46.131  12.293  1.00 12.91           C
ATOM    881  C   HIS A 114      54.647  46.863  11.108  1.00 12.85           C
ATOM    882  O   HIS A 114      54.791  46.292  10.029  1.00 15.91           O
ATOM    883  CB  HIS A 114      54.794  44.815  12.522  1.00 13.35           C
ATOM    884  CG  HIS A 114      54.256  44.029  13.677  1.00 13.74           C
ATOM    885  ND1 HIS A 114      54.518  44.361  14.988  1.00 17.77           N
ATOM    886  CD2 HIS A 114      53.451  42.938  13.715  1.00 19.78           C
ATOM    887  CE1 HIS A 114      53.909  43.501  15.786  1.00 20.25           C
ATOM    888  NE2 HIS A 114      53.253  42.632  15.042  1.00 18.04           N
ATOM    889  N   ILE A 115      55.001  48.130  11.313  1.00 12.99           N
ATOM    890  CA  ILE A 115      55.490  48.968  10.233  1.00 13.76           C
ATOM    891  C   ILE A 115      57.013  49.084  10.277  1.00 15.23           C
ATOM    892  O   ILE A 115      57.596  49.344  11.337  1.00 16.73           O
ATOM    893  CB  ILE A 115      54.838  50.362  10.323  1.00 12.85           C
ATOM    894  CG1 ILE A 115      53.316  50.213  10.326  1.00 12.70           C
ATOM    895  CG2 ILE A 115      55.324  51.267   9.180  1.00 13.93           C
ATOM    896  CD1 ILE A 115      52.568  51.451  10.768  1.00 15.80           C
ATOM    897  N   ASP A 116      57.656  48.879   9.130  1.00 16.49           N
ATOM    898  CA  ASP A 116      59.113  48.958   9.045  1.00 18.41           C
ATOM    899  C   ASP A 116      59.571  50.410   8.932  1.00 21.24           C
ATOM    900  O   ASP A 116      60.009  50.862   7.870  1.00 24.17           O
ATOM    901  CB  ASP A 116      59.620  48.120   7.872  1.00 21.90           C
ATOM    902  CG  ASP A 116      59.355  46.633   8.067  1.00 34.79           C
ATOM    903  OD1 ASP A 116      59.682  46.111   9.157  1.00 36.53           O
ATOM    904  OD2 ASP A 116      58.805  45.990   7.145  1.00 37.71           O
ATOM    905  N   ALA A 117      59.457  51.131  10.045  1.00 18.64           N
ATOM    906  CA  ALA A 117      59.840  52.536  10.132  1.00 19.46           C
ATOM    907  C   ALA A 117      60.457  52.822  11.494  1.00 23.20           C
ATOM    908  O   ALA A 117      59.882  52.470  12.528  1.00 20.35           O
ATOM    909  CB  ALA A 117      58.622  53.423   9.922  1.00 20.51           C
ATOM    910  N   GLU A 118      61.630  53.449  11.502  1.00 22.12           N
ATOM    911  CA  GLU A 118      62.230  53.892  12.755  1.00 23.96           C
ATOM    912  C   GLU A 118      61.741  55.299  13.073  1.00 26.05           C
ATOM    913  O   GLU A 118      61.962  56.233  12.301  1.00 30.43           O
ATOM    914  CB  GLU A 118      63.755  53.858  12.674  1.00 25.75           C
ATOM    915  CG  GLU A 118      64.329  52.449  12.606  1.00 32.78           C
ATOM    916  CD  GLU A 118      65.836  52.430  12.431  1.00 37.04           C
ATOM    917  OE1 GLU A 118      66.483  53.481  12.639  1.00 33.65           O
ATOM    918  OE2 GLU A 118      66.374  51.358  12.085  1.00 41.70           O
ATOM    919  N   VAL A 119      61.070  55.438  14.213  1.00 21.95           N
ATOM    920  CA  VAL A 119      60.411  56.679  14.584  1.00 21.39           C
ATOM    921  C   VAL A 119      60.807  57.113  15.989  1.00 24.03           C
ATOM    922  O   VAL A 119      60.768  56.319  16.930  1.00 25.37           O
ATOM    923  CB  VAL A 119      58.874  56.519  14.541  1.00 23.77           C
ATOM    924  CG1 VAL A 119      58.195  57.843  14.847  1.00 27.62           C
ATOM    925  CG2 VAL A 119      58.429  55.985  13.185  1.00 27.32           C
ATOM    926  N   GLU A 120      61.192  58.376  16.133  1.00 26.05           N
ATOM    927  CA  GLU A 120      61.458  58.931  17.452  1.00 29.36           C
ATOM    928  C   GLU A 120      60.129  59.250  18.123  1.00 31.87           C
ATOM    929  O   GLU A 120      59.248  59.855  17.508  1.00 39.29           O
ATOM    930  N   GLY A 121      59.973  58.822  19.371  1.00 26.08           N
ATOM    931  CA  GLY A 121      58.739  59.056  20.096  1.00 25.90           C
ATOM    932  C   GLY A 121      58.773  58.565  21.531  1.00 28.07           C
ATOM    933  O   GLY A 121      59.482  57.608  21.849  1.00 31.40           O
ATOM    934  N   ASP A 122      58.004  59.220  22.398  1.00 26.72           N
ATOM    935  CA  ASP A 122      57.955  58.854  23.812  1.00 27.72           C
ATOM    936  C   ASP A 122      56.840  57.852  24.117  1.00 23.59           C
ATOM    937  O   ASP A 122      56.826  57.240  25.184  1.00 30.91           O
ATOM    938  CB  ASP A 122      57.767  60.094  24.694  1.00 32.82           C
ATOM    939  CG  ASP A 122      58.942  61.054  24.629  1.00 45.13           C
ATOM    940  OD1 ASP A 122      60.027  60.658  24.145  1.00 44.38           O
ATOM    941  OD2 ASP A 122      58.778  62.208  25.080  1.00 49.47           O
ATOM    942  N   THR A 123      55.907  57.684  23.187  1.00 20.39           N
ATOM    943  CA  THR A 123      54.753  56.826  23.432  1.00 16.55           C
ATOM    944  C   THR A 123      54.940  55.445  22.799  1.00 16.22           C
ATOM    945  O   THR A 123      55.313  55.343  21.635  1.00 15.46           O
ATOM    946  CB  THR A 123      53.459  57.457  22.882  1.00 17.27           C
ATOM    947  OG1 THR A 123      53.418  58.847  23.234  1.00 22.21           O
ATOM    948  CG2 THR A 123      52.249  56.759  23.466  1.00 16.43           C
ATOM    949  N   HIS A 124      54.666  54.389  23.566  1.00 19.36           N
ATOM    950  CA  HIS A 124      54.821  53.019  23.077  1.00 14.74           C
ATOM    951  C   HIS A 124      53.588  52.186  23.373  1.00 16.36           C
ATOM    952  O   HIS A 124      52.888  52.423  24.367  1.00 18.39           O
ATOM    953  CB  HIS A 124      56.012  52.330  23.744  1.00 16.43           C
ATOM    954  CG  HIS A 124      57.305  53.057  23.574  1.00 18.51           C
ATOM    955  ND1 HIS A 124      57.658  54.133  24.359  1.00 24.17           N
ATOM    956  CD2 HIS A 124      58.323  52.876  22.699  1.00 23.40           C
ATOM    957  CE1 HIS A 124      58.846  54.579  23.978  1.00 26.68           C
ATOM    958  NE2 HIS A 124      59.267  53.834  22.977  1.00 26.42           N
ATOM    959  N   PHE A 125      53.322  51.217  22.501  1.00 13.76           N
ATOM    960  CA  PHE A 125      52.332  50.185  22.777  1.00 11.51           C
ATOM    961  C   PHE A 125      52.833  49.410  23.996  1.00 13.59           C
ATOM    962  O   PHE A 125      54.037  49.212  24.157  1.00 14.09           O
ATOM    963  CB  PHE A 125      52.193  49.255  21.569  1.00 11.14           C
ATOM    964  CG  PHE A 125      50.990  48.355  21.634  1.00 10.36           C
ATOM    965  CD1 PHE A 125      49.727  48.840  21.330  1.00 11.19           C
ATOM    966  CD2 PHE A 125      51.123  47.025  22.016  1.00 13.30           C
ATOM    967  CE1 PHE A 125      48.616  48.022  21.399  1.00 10.21           C
ATOM    968  CE2 PHE A 125      50.009  46.196  22.084  1.00 11.90           C
ATOM    969  CZ  PHE A 125      48.754  46.704  21.773  1.00 10.87           C
ATOM    970  N   PRO A 126      51.914  48.988  24.873  1.00 13.15           N
ATOM    971  CA  PRO A 126      52.359  48.323  26.104  1.00 16.14           C
ATOM    972  C   PRO A 126      53.147  47.047  25.815  1.00 16.43           C
ATOM    973  O   PRO A 126      52.876  46.375  24.816  1.00 19.98           O
ATOM    974  CB  PRO A 126      51.048  48.018  26.850  1.00 22.31           C
ATOM    975  CG  PRO A 126      49.942  48.267  25.875  1.00 18.41           C
ATOM    976  CD  PRO A 126      50.462  49.224  24.844  1.00 12.71           C
ATOM    977  N   ASP A 127      54.136  46.748  26.650  1.00 20.96           N
ATOM    978  CA  ASP A 127      54.859  45.498  26.509  1.00 21.13           C
ATOM    979  C   ASP A 127      53.875  44.368  26.725  1.00 27.78           C
ATOM    980  O   ASP A 127      53.429  44.124  27.845  1.00 37.31           O
ATOM    981  CB  ASP A 127      55.989  45.395  27.534  1.00 29.18           C
ATOM    982  CG  ASP A 127      56.536  43.982  27.654  1.00 40.58           C
ATOM    983  N   TYR A 128      53.493  43.712  25.639  1.00 24.87           N
ATOM    984  CA  TYR A 128      52.734  42.489  25.761  1.00 26.43           C
ATOM    985  C   TYR A 128      53.773  41.389  25.847  1.00 36.96           C
ATOM    986  O   TYR A 128      54.859  41.496  25.272  1.00 41.46           O
ATOM    987  CB  TYR A 128      51.740  42.296  24.601  1.00 23.81           C
ATOM    988  CG  TYR A 128      52.327  42.330  23.203  1.00 20.15           C
ATOM    989  CD1 TYR A 128      52.641  43.536  22.585  1.00 17.68           C
ATOM    990  CD2 TYR A 128      52.542  41.154  22.489  1.00 27.96           C
ATOM    991  CE1 TYR A 128      53.175  43.569  21.310  1.00 24.72           C
ATOM    992  CE2 TYR A 128      53.070  41.183  21.209  1.00 21.76           C
ATOM    993  CZ  TYR A 128      53.386  42.389  20.626  1.00 24.76           C
ATOM    994  OH  TYR A 128      53.915  42.423  19.351  1.00 30.84           O
ATOM    995  N   GLU A 129      53.465  40.357  26.611  1.00 34.27           N
ATOM    996  CA  GLU A 129      54.417  39.292  26.836  1.00 32.40           C
ATOM    997  C   GLU A 129      54.119  38.179  25.838  1.00 28.03           C
ATOM    998  O   GLU A 129      53.111  37.485  25.957  1.00 23.30           O
ATOM    999  CB  GLU A 129      54.335  38.861  28.297  1.00 36.00           C
ATOM   1000  CG  GLU A 129      54.533  40.076  29.221  1.00 41.91           C
ATOM   1001  CD  GLU A 129      53.868  39.948  30.581  1.00 44.96           C
ATOM   1002  OE1 GLU A 129      52.805  40.577  30.785  1.00 44.37           O
ATOM   1003  OE2 GLU A 129      54.423  39.248  31.451  1.00 45.74           O
ATOM   1004  N   PRO A 130      54.994  38.038  24.826  1.00 22.02           N
ATOM   1005  CA  PRO A 130      54.748  37.265  23.602  1.00 23.49           C
ATOM   1006  C   PRO A 130      54.365  35.812  23.858  1.00 25.18           C
ATOM   1007  O   PRO A 130      53.559  35.264  23.107  1.00 19.85           O
ATOM   1008  CB  PRO A 130      56.090  37.339  22.867  1.00 27.61           C
ATOM   1009  CG  PRO A 130      56.727  38.588  23.376  1.00 32.48           C
ATOM   1010  CD  PRO A 130      56.334  38.652  24.820  1.00 29.80           C
ATOM   1011  N   ASP A 131      54.921  35.199  24.897  1.00 24.37           N
ATOM   1012  CA  ASP A 131      54.621  33.796  25.168  1.00 22.72           C
ATOM   1013  C   ASP A 131      53.215  33.586  25.733  1.00 21.51           C
ATOM   1014  O   ASP A 131      52.753  32.448  25.852  1.00 22.25           O
ATOM   1015  CB  ASP A 131      55.674  33.176  26.083  1.00 25.08           C
ATOM   1016  CG  ASP A 131      57.003  32.983  25.387  1.00 26.76           C
ATOM   1017  OD1 ASP A 131      57.024  32.981  24.137  1.00 27.67           O
ATOM   1018  OD2 ASP A 131      58.023  32.833  26.082  1.00 28.73           O
ATOM   1019  N   ASP A 132      52.538  34.681  26.071  1.00 19.83           N
ATOM   1020  CA  ASP A 132      51.170  34.611  26.570  1.00 21.11           C
ATOM   1021  C   ASP A 132      50.171  34.650  25.422  1.00 17.29           C
ATOM   1022  O   ASP A 132      48.966  34.527  25.645  1.00 16.75           O
ATOM   1023  CB  ASP A 132      50.878  35.768  27.531  1.00 20.57           C
ATOM   1024  CG  ASP A 132      51.472  35.549  28.910  1.00 29.00           C
ATOM   1025  OD1 ASP A 132      51.787  34.391  29.248  1.00 26.42           O
ATOM   1026  OD2 ASP A 132      51.609  36.535  29.661  1.00 35.74           O
ATOM   1027  N   TRP A 133      50.678  34.809  24.201  1.00 17.23           N
ATOM   1028  CA  TRP A 133      49.832  35.018  23.023  1.00 16.29           C
ATOM   1029  C   TRP A 133      50.156  34.022  21.918  1.00 21.05           C
ATOM   1030  O   TRP A 133      51.286  33.534  21.813  1.00 22.11           O
ATOM   1031  CB  TRP A 133      49.985  36.450  22.494  1.00 14.85           C
ATOM   1032  CG  TRP A 133      49.562  37.489  23.492  1.00 14.00           C
ATOM   1033  CD1 TRP A 133      50.316  38.007  24.510  1.00 19.41           C
ATOM   1034  CD2 TRP A 133      48.277  38.124  23.581  1.00 13.45           C
ATOM   1035  NE1 TRP A 133      49.579  38.922  25.226  1.00 20.98           N
ATOM   1036  CE2 TRP A 133      48.326  39.010  24.682  1.00 15.08           C
ATOM   1037  CE3 TRP A 133      47.094  38.032  22.841  1.00 12.01           C
ATOM   1038  CZ2 TRP A 133      47.230  39.801  25.052  1.00 12.88           C
ATOM   1039  CZ3 TRP A 133      46.006  38.815  23.219  1.00 12.86           C
ATOM   1040  CH2 TRP A 133      46.086  39.683  24.309  1.00 11.37           C
ATOM   1041  N   GLU A 134      49.153  33.720  21.102  1.00 16.66           N
ATOM   1042  CA  GLU A 134      49.331  32.851  19.951  1.00 17.36           C
ATOM   1043  C   GLU A 134      49.131  33.687  18.697  1.00 16.18           C
ATOM   1044  O   GLU A 134      48.131  34.402  18.566  1.00 15.63           O
ATOM   1045  CB  GLU A 134      48.308  31.719  20.001  1.00 19.93           C
ATOM   1046  CG  GLU A 134      48.343  30.775  18.837  1.00 30.09           C
ATOM   1047  CD  GLU A 134      47.807  29.401  19.198  1.00 41.13           C
ATOM   1048  OE1 GLU A 134      48.161  28.887  20.280  1.00 49.64           O
ATOM   1049  OE2 GLU A 134      47.035  28.834  18.400  1.00 46.34           O
ATOM   1050  N   SER A 135      50.084  33.617  17.773  1.00 16.85           N
ATOM   1051  CA  SER A 135      49.933  34.332  16.511  1.00 16.06           C
ATOM   1052  C   SER A 135      49.081  33.488  15.572  1.00 19.35           C
ATOM   1053  O   SER A 135      49.462  32.374  15.231  1.00 21.31           O
ATOM   1054  CB  SER A 135      51.301  34.605  15.889  1.00 18.35           C
ATOM   1055  OG  SER A 135      51.174  35.346  14.688  1.00 22.33           O
ATOM   1056  N   VAL A 136      47.929  34.017  15.160  1.00 15.22           N
ATOM   1057  CA  VAL A 136      46.963  33.239  14.379  1.00 15.60           C
ATOM   1058  C   VAL A 136      46.790  33.752  12.943  1.00 17.04           C
ATOM   1059  O   VAL A 136      46.124  33.118  12.119  1.00 19.89           O
ATOM   1060  CB  VAL A 136      45.586  33.173  15.081  1.00 15.01           C
ATOM   1061  CG1 VAL A 136      45.709  32.490  16.444  1.00 16.65           C
ATOM   1062  CG2 VAL A 136      44.995  34.571  15.237  1.00 17.26           C
ATOM   1063  N   PHE A 137      47.388  34.897  12.644  1.00 16.73           N
ATOM   1064  CA  PHE A 137      47.307  35.464  11.305  1.00 14.43           C
ATOM   1065  C   PHE A 137      48.525  36.338  11.101  1.00 15.24           C
ATOM   1066  O   PHE A 137      48.881  37.109  11.984  1.00 14.31           O
ATOM   1067  CB  PHE A 137      46.032  36.308  11.159  1.00 16.42           C
ATOM   1068  CG  PHE A 137      45.879  36.965   9.809  1.00 16.28           C
ATOM   1069  CD1 PHE A 137      45.315  36.277   8.746  1.00 22.09           C
ATOM   1070  CD2 PHE A 137      46.298  38.274   9.606  1.00 15.45           C
ATOM   1071  CE1 PHE A 137      45.170  36.881   7.503  1.00 24.31           C
ATOM   1072  CE2 PHE A 137      46.153  38.887   8.364  1.00 16.93           C
ATOM   1073  CZ  PHE A 137      45.592  38.190   7.313  1.00 18.53           C
ATOM   1074  N   SER A 138      49.164  36.222   9.939  1.00 15.76           N
ATOM   1075  CA  SER A 138      50.274  37.110   9.596  1.00 17.43           C
ATOM   1076  C   SER A 138      50.291  37.355   8.091  1.00 17.27           C
ATOM   1077  O   SER A 138      50.190  36.416   7.305  1.00 21.07           O
ATOM   1078  CB  SER A 138      51.602  36.508  10.059  1.00 26.55           C
ATOM   1079  OG  SER A 138      52.657  37.441   9.937  1.00 31.82           O
ATOM   1080  N   GLU A 139      50.406  38.618   7.683  1.00 14.99           N
ATOM   1081  CA  GLU A 139      50.372  38.950   6.259  1.00 15.93           C
ATOM   1082  C   GLU A 139      51.299  40.133   5.959  1.00 16.59           C
ATOM   1083  O   GLU A 139      51.026  41.265   6.370  1.00 16.79           O
ATOM   1084  CB  GLU A 139      48.931  39.279   5.853  1.00 16.38           C
ATOM   1085  CG  GLU A 139      48.697  39.437   4.365  1.00 22.19           C
ATOM   1086  CD  GLU A 139      47.262  39.821   4.066  1.00 26.33           C
ATOM   1087  OE1 GLU A 139      46.418  38.912   3.895  1.00 27.80           O
ATOM   1088  OE2 GLU A 139      46.975  41.032   4.012  1.00 25.08           O
ATOM   1089  N   PHE A 140      52.386  39.872   5.231  1.00 19.44           N
ATOM   1090  CA  PHE A 140      53.393  40.893   4.956  1.00 19.09           C
ATOM   1091  C   PHE A 140      53.179  41.564   3.609  1.00 19.95           C
ATOM   1092  O   PHE A 140      52.847  40.902   2.620  1.00 22.35           O
ATOM   1093  CB  PHE A 140      54.803  40.288   5.001  1.00 23.51           C
ATOM   1094  CG  PHE A 140      55.880  41.244   4.568  1.00 27.73           C
ATOM   1095  CD1 PHE A 140      56.371  42.205   5.443  1.00 30.18           C
ATOM   1096  CD2 PHE A 140      56.389  41.196   3.276  1.00 29.74           C
ATOM   1097  CE1 PHE A 140      57.358  43.096   5.037  1.00 27.89           C
ATOM   1098  CE2 PHE A 140      57.372  42.082   2.863  1.00 30.82           C
ATOM   1099  CZ  PHE A 140      57.858  43.031   3.746  1.00 27.70           C
ATOM   1100  N   HIS A 141      53.393  42.876   3.574  1.00 18.86           N
ATOM   1101  CA  HIS A 141      53.268  43.646   2.346  1.00 18.49           C
ATOM   1102  C   HIS A 141      54.468  44.564   2.157  1.00 22.25           C
ATOM   1103  O   HIS A 141      54.910  45.221   3.101  1.00 18.51           O
ATOM   1104  CB  HIS A 141      52.007  44.505   2.391  1.00 19.94           C
ATOM   1105  CG  HIS A 141      50.739  43.717   2.465  1.00 21.05           C
ATOM   1106  ND1 HIS A 141      50.066  43.280   1.344  1.00 26.60           N
ATOM   1107  CD2 HIS A 141      50.026  43.272   3.529  1.00 21.14           C
ATOM   1108  CE1 HIS A 141      48.993  42.611   1.710  1.00 23.48           C
ATOM   1109  NE2 HIS A 141      48.940  42.588   3.031  1.00 25.15           N
ATOM   1110  N   ASP A 142      54.985  44.623   0.935  1.00 22.92           N
ATOM   1111  CA  ASP A 142      56.034  45.583   0.616  1.00 21.43           C
ATOM   1112  C   ASP A 142      55.453  46.985   0.457  1.00 19.83           C
ATOM   1113  O   ASP A 142      54.252  47.147   0.235  1.00 23.22           O
ATOM   1114  CB  ASP A 142      56.748  45.180  -0.674  1.00 25.37           C
ATOM   1115  CG  ASP A 142      57.696  44.014  -0.480  1.00 37.11           C
ATOM   1116  OD1 ASP A 142      58.576  44.102   0.402  1.00 41.42           O
ATOM   1117  OD2 ASP A 142      57.563  43.011  -1.211  1.00 45.64           O
ATOM   1118  N   ALA A 143      56.304  47.998   0.586  1.00 19.45           N
ATOM   1119  CA  ALA A 143      55.911  49.352   0.226  1.00 22.11           C
ATOM   1120  C   ALA A 143      55.589  49.377  -1.266  1.00 22.44           C
ATOM   1121  O   ALA A 143      56.105  48.558  -2.038  1.00 26.35           O
ATOM   1122  CB  ALA A 143      57.025  50.338   0.541  1.00 22.82           C
ATOM   1123  N   ASP A 144      54.722  50.300  -1.670  1.00 23.72           N
ATOM   1124  CA  ASP A 144      54.394  50.461  -3.084  1.00 25.47           C
ATOM   1125  C   ASP A 144      54.043  51.909  -3.379  1.00 26.94           C
ATOM   1126  O   ASP A 144      54.292  52.785  -2.552  1.00 22.45           O
ATOM   1127  CB  ASP A 144      53.273  49.500  -3.521  1.00 25.65           C
ATOM   1128  CG  ASP A 144      51.996  49.649  -2.701  1.00 27.74           C
ATOM   1129  OD1 ASP A 144      51.713  50.749  -2.194  1.00 23.71           O
ATOM   1130  OD2 ASP A 144      51.250  48.654  -2.576  1.00 30.45           O
ATOM   1131  N   ALA A 145      53.452  52.157  -4.542  1.00 26.25           N
ATOM   1132  CA  ALA A 145      53.117  53.519  -4.953  1.00 27.95           C
ATOM   1133  C   ALA A 145      52.199  54.240  -3.966  1.00 26.96           C
ATOM   1134  O   ALA A 145      52.284  55.459  -3.815  1.00 27.21           O
ATOM   1135  CB  ALA A 145      52.495  53.515  -6.353  1.00 28.46           C
ATOM   1136  N   GLN A 146      51.336  53.488  -3.289  1.00 22.84           N
ATOM   1137  CA  GLN A 146      50.351  54.078  -2.380  1.00 19.77           C
ATOM   1138  C   GLN A 146      50.797  54.050  -0.920  1.00 19.40           C
ATOM   1139  O   GLN A 146      50.409  54.914  -0.131  1.00 21.20           O
ATOM   1140  CB  GLN A 146      49.001  53.356  -2.508  1.00 28.29           C
ATOM   1141  CG  GLN A 146      48.266  53.601  -3.828  1.00 38.75           C
ATOM   1142  CD  GLN A 146      48.892  52.871  -5.007  1.00 44.05           C
ATOM   1143  OE1 GLN A 146      49.435  51.774  -4.861  1.00 44.61           O
ATOM   1144  NE2 GLN A 146      48.823  53.484  -6.183  1.00 46.19           N
ATOM   1145  N   ASN A 147      51.604  53.056  -0.565  1.00 18.35           N
ATOM   1146  CA  ASN A 147      51.973  52.820   0.832  1.00 16.55           C
ATOM   1147  C   ASN A 147      53.465  53.056   1.078  1.00 16.18           C
ATOM   1148  O   ASN A 147      54.317  52.375   0.496  1.00 19.64           O
ATOM   1149  CB  ASN A 147      51.579  51.398   1.253  1.00 16.50           C
ATOM   1150  CG  ASN A 147      50.079  51.166   1.190  1.00 17.48           C
ATOM   1151  OD1 ASN A 147      49.357  51.453   2.143  1.00 14.75           O
ATOM   1152  ND2 ASN A 147      49.601  50.653   0.061  1.00 20.35           N
ATOM   1153  N   SER A 148      53.766  54.011   1.953  1.00 16.44           N
ATOM   1154  CA  SER A 148      55.118  54.567   2.082  1.00 17.00           C
ATOM   1155  C   SER A 148      56.168  53.595   2.621  1.00 21.47           C
ATOM   1156  O   SER A 148      57.355  53.715   2.297  1.00 21.67           O
ATOM   1157  CB  SER A 148      55.080  55.804   2.983  1.00 16.58           C
ATOM   1158  OG  SER A 148      54.628  55.464   4.285  1.00 15.83           O
ATOM   1159  N   HIS A 149      55.732  52.657   3.458  1.00 16.39           N
ATOM   1160  CA  HIS A 149      56.628  51.717   4.125  1.00 16.87           C
ATOM   1161  C   HIS A 149      56.091  50.302   3.995  1.00 16.83           C
ATOM   1162  O   HIS A 149      54.904  50.106   3.739  1.00 16.61           O
ATOM   1163  CB  HIS A 149      56.739  52.057   5.620  1.00 16.83           C
ATOM   1164  CG  HIS A 149      57.379  53.382   5.898  1.00 17.37           C
ATOM   1165  ND1 HIS A 149      56.741  54.585   5.670  1.00 19.66           N
ATOM   1166  CD2 HIS A 149      58.600  53.699   6.393  1.00 22.21           C
ATOM   1167  CE1 HIS A 149      57.537  55.578   6.009  1.00 21.96           C
ATOM   1168  NE2 HIS A 149      58.677  55.068   6.453  1.00 20.75           N
ATOM   1169  N   SER A 150      56.956  49.311   4.185  1.00 18.13           N
ATOM   1170  CA  SER A 150      56.484  47.935   4.304  1.00 17.56           C
ATOM   1171  C   SER A 150      55.806  47.718   5.661  1.00 16.20           C
ATOM   1172  O   SER A 150      56.056  48.452   6.630  1.00 17.52           O
ATOM   1173  CB  SER A 150      57.619  46.932   4.090  1.00 22.95           C
ATOM   1174  OG  SER A 150      58.710  47.183   4.955  1.00 30.45           O
ATOM   1175  N   TYR A 151      54.919  46.733   5.719  1.00 15.73           N
ATOM   1176  CA  TYR A 151      54.079  46.548   6.896  1.00 15.92           C
ATOM   1177  C   TYR A 151      53.602  45.111   6.967  1.00 15.98           C
ATOM   1178  O   TYR A 151      53.514  44.419   5.949  1.00 17.40           O
ATOM   1179  CB  TYR A 151      52.888  47.522   6.873  1.00 15.17           C
ATOM   1180  CG  TYR A 151      52.079  47.476   5.595  1.00 15.14           C
ATOM   1181  CD1 TYR A 151      52.508  48.146   4.451  1.00 14.98           C
ATOM   1182  CD2 TYR A 151      50.889  46.762   5.527  1.00 17.43           C
ATOM   1183  CE1 TYR A 151      51.787  48.091   3.276  1.00 17.85           C
ATOM   1184  CE2 TYR A 151      50.154  46.710   4.357  1.00 18.68           C
ATOM   1185  CZ  TYR A 151      50.608  47.378   3.236  1.00 20.81           C
ATOM   1186  OH  TYR A 151      49.895  47.327   2.059  1.00 22.49           O
ATOM   1187  N   CYS A 152      53.312  44.653   8.176  1.00 14.31           N
ATOM   1188  CA  CYS A 152      52.836  43.290   8.351  1.00 14.57           C
ATOM   1189  C   CYS A 152      51.663  43.288   9.302  1.00 17.34           C
ATOM   1190  O   CYS A 152      51.780  43.751  10.436  1.00 15.38           O
ATOM   1191  CB  CYS A 152      53.946  42.394   8.898  1.00 17.09           C
ATOM   1192  SG  CYS A 152      53.505  40.628   8.987  1.00 23.43           S
ATOM   1193  N   PHE A 153      50.535  42.769   8.830  1.00 13.19           N
ATOM   1194  CA  PHE A 153      49.347  42.611   9.654  1.00 12.38           C
ATOM   1195  C   PHE A 153      49.483  41.336  10.479  1.00 12.85           C
ATOM   1196  O   PHE A 153      49.854  40.280   9.953  1.00 16.71           O
ATOM   1197  CB  PHE A 153      48.104  42.487   8.775  1.00 12.60           C
ATOM   1198  CG  PHE A 153      47.823  43.696   7.916  1.00 12.07           C
ATOM   1199  CD1 PHE A 153      47.794  44.977   8.458  1.00 11.32           C
ATOM   1200  CD2 PHE A 153      47.570  43.545   6.560  1.00 15.24           C
ATOM   1201  CE1 PHE A 153      47.525  46.091   7.653  1.00 12.14           C
ATOM   1202  CE2 PHE A 153      47.302  44.639   5.758  1.00 16.62           C
ATOM   1203  CZ  PHE A 153      47.278  45.917   6.303  1.00 14.90           C
ATOM   1204  N   GLU A 154      49.178  41.425  11.765  1.00 12.26           N
ATOM   1205  CA  GLU A 154      49.228  40.250  12.629  1.00 12.76           C
ATOM   1206  C   GLU A 154      48.024  40.254  13.549  1.00 12.01           C
ATOM   1207  O   GLU A 154      47.602  41.312  14.027  1.00 12.15           O
ATOM   1208  CB  GLU A 154      50.526  40.225  13.455  1.00 13.37           C
ATOM   1209  CG  GLU A 154      50.664  38.971  14.321  1.00 15.88           C
ATOM   1210  CD  GLU A 154      51.946  38.921  15.136  1.00 19.12           C
ATOM   1211  OE1 GLU A 154      52.438  39.986  15.561  1.00 23.19           O
ATOM   1212  OE2 GLU A 154      52.444  37.798  15.379  1.00 23.84           O
ATOM   1213  N   ILE A 155      47.453  39.078  13.790  1.00 12.46           N
ATOM   1214  CA  ILE A 155      46.431  38.944  14.821  1.00 12.00           C
ATOM   1215  C   ILE A 155      46.927  37.941  15.851  1.00 13.09           C
ATOM   1216  O   ILE A 155      47.407  36.865  15.495  1.00 14.30           O
ATOM   1217  CB  ILE A 155      45.077  38.477  14.248  1.00 12.09           C
ATOM   1218  CG1 ILE A 155      44.551  39.508  13.244  1.00 12.42           C
ATOM   1219  CG2 ILE A 155      44.069  38.269  15.375  1.00 13.32           C
ATOM   1220  CD1 ILE A 155      43.311  39.044  12.495  1.00 14.28           C
ATOM   1221  N   LEU A 156      46.844  38.315  17.125  1.00 12.34           N
ATOM   1222  CA  LEU A 156      47.254  37.433  18.219  1.00 13.11           C
ATOM   1223  C   LEU A 156      46.073  37.166  19.136  1.00 13.87           C
ATOM   1224  O   LEU A 156      45.226  38.044  19.334  1.00 12.05           O
ATOM   1225  CB  LEU A 156      48.408  38.053  19.010  1.00 14.01           C
ATOM   1226  CG  LEU A 156      49.655  38.304  18.158  1.00 17.56           C
ATOM   1227  CD1 LEU A 156      49.840  39.781  17.903  1.00 21.38           C
ATOM   1228  CD2 LEU A 156      50.893  37.698  18.782  1.00 22.52           C
ATOM   1229  N   GLU A 157      46.012  35.950  19.678  1.00 13.73           N
ATOM   1230  CA  GLU A 157      44.949  35.563  20.614  1.00 14.69           C
ATOM   1231  C   GLU A 157      45.577  35.143  21.924  1.00 16.97           C
ATOM   1232  O   GLU A 157      46.611  34.471  21.928  1.00 15.47           O
ATOM   1233  CB  GLU A 157      44.100  34.417  20.046  1.00 14.35           C
ATOM   1234  CG  GLU A 157      43.302  34.813  18.815  1.00 13.87           C
ATOM   1235  CD  GLU A 157      42.489  33.672  18.215  1.00 19.77           C
ATOM   1236  OE1 GLU A 157      42.498  32.546  18.763  1.00 21.77           O
ATOM   1237  OE2 GLU A 157      41.836  33.920  17.177  1.00 25.18           O
ATOM   1238  N   ARG A 158      44.964  35.532  23.040  1.00 14.25           N
ATOM   1239  CA  ARG A 158      45.537  35.222  24.345  1.00 15.11           C
ATOM   1240  C   ARG A 158      45.439  33.727  24.629  1.00 16.27           C
ATOM   1241  O   ARG A 158      44.388  33.114  24.421  1.00 19.62           O
ATOM   1242  CB  ARG A 158      44.846  36.022  25.453  1.00 17.25           C
ATOM   1243  CG  ARG A 158      45.509  35.860  26.809  1.00 20.03           C
ATOM   1244  CD  ARG A 158      44.739  36.540  27.933  1.00 21.89           C
ATOM   1245  NE  ARG A 158      44.742  37.998  27.824  1.00 18.58           N
ATOM   1246  CZ  ARG A 158      45.733  38.784  28.241  1.00 21.33           C
ATOM   1247  NH1 ARG A 158      46.819  38.261  28.795  1.00 22.89           N
ATOM   1248  NH2 ARG A 158      45.633  40.101  28.113  1.00 17.34           N
ATOM   1249  N   ARG A 159      46.540  33.136  25.080  1.00 17.83           N
ATOM   1250  CA  ARG A 159      46.538  31.717  25.422  1.00 20.37           C
ATOM   1251  C   ARG A 159      45.700  31.440  26.665  1.00 31.16           C
ATOM   1252  O   ARG A 159      45.660  32.256  27.589  1.00 29.79           O
ATOM   1253  CB  ARG A 159      47.963  31.209  25.633  1.00 22.58           C
ATOM   1254  CG  ARG A 159      48.793  31.211  24.370  1.00 25.30           C
ATOM   1255  CD  ARG A 159      50.228  30.806  24.643  1.00 34.15           C
ATOM   1256  NE  ARG A 159      51.034  30.929  23.437  1.00 39.01           N
ATOM   1257  CZ  ARG A 159      51.188  29.953  22.552  1.00 40.81           C
ATOM   1258  NH1 ARG A 159      50.602  28.780  22.758  1.00 42.18           N
ATOM   1259  NH2 ARG A 159      51.934  30.144  21.471  1.00 37.45           N
ATOM   1260  OXT ARG A 159      45.055  30.392  26.777  1.00 38.41           O
ATOM   1261  N   GLN B   1      47.439  82.111  23.847  1.00 46.84           N
ATOM   1262  CA  GLN B   1      47.612  80.973  22.950  1.00 44.90           C
ATOM   1263  C   GLN B   1      48.753  81.227  21.969  1.00 42.30           C
ATOM   1264  O   GLN B   1      49.341  82.310  21.958  1.00 44.62           O
ATOM   1265  N   VAL B   2      49.079  80.224  21.157  1.00 30.38           N
ATOM   1266  CA  VAL B   2      50.057  80.425  20.092  1.00 29.43           C
ATOM   1267  C   VAL B   2      49.426  81.275  19.001  1.00 26.94           C
ATOM   1268  O   VAL B   2      48.284  81.045  18.597  1.00 27.02           O
ATOM   1269  CB  VAL B   2      50.574  79.098  19.494  1.00 34.13           C
ATOM   1270  CG1 VAL B   2      49.429  78.216  19.075  1.00 42.21           C
ATOM   1271  CG2 VAL B   2      51.487  79.362  18.311  1.00 36.44           C
ATOM   1272  N   GLN B   3      50.165  82.274  18.537  1.00 19.38           N
ATOM   1273  CA  GLN B   3      49.678  83.128  17.464  1.00 18.32           C
ATOM   1274  C   GLN B   3      50.190  82.627  16.126  1.00 17.86           C
ATOM   1275  O   GLN B   3      51.335  82.188  16.022  1.00 17.12           O
ATOM   1276  CB  GLN B   3      50.133  84.566  17.688  1.00 19.43           C
ATOM   1277  CG  GLN B   3      49.601  85.526  16.636  1.00 21.80           C
ATOM   1278  CD  GLN B   3      50.153  86.928  16.786  1.00 21.82           C
ATOM   1279  OE1 GLN B   3      51.024  87.182  17.620  1.00 24.07           O
ATOM   1280  NE2 GLN B   3      49.638  87.853  15.980  1.00 23.63           N
ATOM   1281  N   LEU B   4      49.343  82.667  15.102  1.00 15.78           N
ATOM   1282  CA  LEU B   4      49.789  82.338  13.759  1.00 14.59           C
ATOM   1283  C   LEU B   4      49.927  83.623  12.965  1.00 15.37           C
ATOM   1284  O   LEU B   4      48.951  84.361  12.792  1.00 19.55           O
ATOM   1285  CB  LEU B   4      48.793  81.409  13.067  1.00 13.77           C
ATOM   1286  CG  LEU B   4      48.535  80.073  13.754  1.00 14.32           C
ATOM   1287  CD1 LEU B   4      47.523  79.284  12.940  1.00 13.79           C
ATOM   1288  CD2 LEU B   4      49.825  79.265  13.916  1.00 14.87           C
ATOM   1289  N   GLN B   5      51.138  83.907  12.504  1.00 14.27           N
ATOM   1290  CA  GLN B   5      51.397  85.175  11.834  1.00 14.29           C
ATOM   1291  C   GLN B   5      51.711  84.970  10.370  1.00 14.60           C
ATOM   1292  O   GLN B   5      52.718  84.345  10.018  1.00 15.01           O
ATOM   1293  CB  GLN B   5      52.509  85.940  12.543  1.00 23.97           C
ATOM   1294  CG  GLN B   5      52.113  86.356  13.952  1.00 33.42           C
ATOM   1295  CD  GLN B   5      53.102  87.306  14.587  1.00 42.61           C
ATOM   1296  OE1 GLN B   5      52.955  88.529  14.502  1.00 45.31           O
ATOM   1297  NE2 GLN B   5      54.118  86.749  15.235  1.00 40.95           N
ATOM   1298  N  AGLU B   6      50.831  85.486   9.517  1.00 16.55           N
ATOM   1299  CA AGLU B   6      50.938  85.302   8.077  1.00 14.56           C
ATOM   1300  C  AGLU B   6      51.716  86.432   7.420  1.00 15.42           C
ATOM   1301  O  AGLU B   6      51.717  87.567   7.901  1.00 17.89           O
ATOM   1302  CB AGLU B   6      49.550  85.251   7.439  1.00 16.05           C
ATOM   1303  CG AGLU B   6      48.677  84.089   7.864  1.00 17.63           C
ATOM   1304  CD AGLU B   6      47.416  84.544   8.566  1.00 16.23           C
ATOM   1305  OE1AGLU B   6      46.363  83.898   8.380  1.00 11.95           O
ATOM   1306  OE2AGLU B   6      47.484  85.541   9.312  1.00 19.08           O
ATOM   1307  N   SER B   7      52.365  86.114   6.306  1.00 12.92           N
ATOM   1308  CA  SER B   7      53.024  87.127   5.485  1.00 12.87           C
ATOM   1309  C   SER B   7      53.100  86.637   4.047  1.00 12.18           C
ATOM   1310  O   SER B   7      52.851  85.466   3.768  1.00 11.77           O
ATOM   1311  CB  SER B   7      54.422  87.431   6.014  1.00 17.27           C
ATOM   1312  OG  SER B   7      55.232  86.266   6.015  1.00 17.42           O
ATOM   1313  N   GLY B   8      53.415  87.542   3.126  1.00 12.92           N
ATOM   1314  CA  GLY B   8      53.684  87.132   1.760  1.00 12.45           C
ATOM   1315  C   GLY B   8      52.623  87.458   0.732  1.00 17.50           C
ATOM   1316  O   GLY B   8      52.821  87.225  -0.463  1.00 19.40           O
ATOM   1317  N   GLY B   9      51.497  87.999   1.179  1.00 14.62           N
ATOM   1318  CA  GLY B   9      50.411  88.269   0.254  1.00 15.60           C
ATOM   1319  C   GLY B   9      50.750  89.432  -0.644  1.00 18.95           C
ATOM   1320  O   GLY B   9      51.729  90.147  -0.409  1.00 22.43           O
ATOM   1321  N   GLY B  10      49.940  89.633  -1.676  1.00 13.86           N
ATOM   1322  CA  GLY B  10      50.226  90.678  -2.631  1.00 17.45           C
ATOM   1323  C   GLY B  10      49.452  90.533  -3.923  1.00 14.40           C
ATOM   1324  O   GLY B  10      48.563  89.686  -4.039  1.00 14.33           O
ATOM   1325  N   LEU B  11      49.802  91.377  -4.888  1.00 14.13           N
ATOM   1326  CA  LEU B  11      49.140  91.417  -6.185  1.00 13.07           C
ATOM   1327  C   LEU B  11      50.133  90.955  -7.244  1.00 14.11           C
ATOM   1328  O   LEU B  11      51.238  91.498  -7.333  1.00 16.99           O
ATOM   1329  CB  LEU B  11      48.696  92.851  -6.493  1.00 17.04           C
ATOM   1330  CG  LEU B  11      48.271  93.160  -7.930  1.00 20.17           C
ATOM   1331  CD1 LEU B  11      46.967  92.474  -8.259  1.00 18.58           C
ATOM   1332  CD2 LEU B  11      48.146  94.667  -8.150  1.00 23.91           C
ATOM   1333  N   VAL B  12      49.757  89.940  -8.022  1.00 12.38           N
ATOM   1334  CA  VAL B  12      50.588  89.475  -9.134  1.00 12.04           C
ATOM   1335  C   VAL B  12      49.727  89.224 -10.357  1.00 13.97           C
ATOM   1336  O   VAL B  12      48.503  89.149 -10.260  1.00 14.45           O
ATOM   1337  CB  VAL B  12      51.355  88.178  -8.802  1.00 12.17           C
ATOM   1338  CG1 VAL B  12      52.377  88.424  -7.693  1.00 16.71           C
ATOM   1339  CG2 VAL B  12      50.381  87.030  -8.454  1.00 12.57           C
ATOM   1340  N   GLN B  13      50.368  89.100 -11.512  1.00 12.11           N
ATOM   1341  CA  GLN B  13      49.649  88.804 -12.735  1.00 12.68           C
ATOM   1342  C   GLN B  13      49.368  87.310 -12.864  1.00 12.11           C
ATOM   1343  O   GLN B  13      50.047  86.474 -12.251  1.00 11.26           O
ATOM   1344  CB  GLN B  13      50.450  89.296 -13.948  1.00 11.69           C
ATOM   1345  CG  GLN B  13      51.628  88.390 -14.341  1.00 13.41           C
ATOM   1346  CD  GLN B  13      52.921  88.680 -13.588  1.00 15.77           C
ATOM   1347  OE1 GLN B  13      52.919  89.216 -12.477  1.00 12.44           O
ATOM   1348  NE2 GLN B  13      54.042  88.320 -14.204  1.00 17.00           N
ATOM   1349  N   ALA B  14      48.356  86.984 -13.661  1.00 12.26           N
ATOM   1350  CA  ALA B  14      48.067  85.594 -13.982  1.00 11.45           C
ATOM   1351  C   ALA B  14      49.321  84.923 -14.534  1.00 12.61           C
ATOM   1352  O   ALA B  14      50.045  85.497 -15.361  1.00 14.94           O
ATOM   1353  CB  ALA B  14      46.925  85.505 -14.979  1.00 15.29           C
ATOM   1354  N   GLY B  15      49.580  83.716 -14.047  1.00 11.24           N
ATOM   1355  CA  GLY B  15      50.731  82.951 -14.478  1.00 12.92           C
ATOM   1356  C   GLY B  15      51.926  83.090 -13.561  1.00 12.80           C
ATOM   1357  O   GLY B  15      52.850  82.284 -13.630  1.00 12.06           O
ATOM   1358  N   ALA B  16      51.931  84.120 -12.715  1.00 10.58           N
ATOM   1359  CA  ALA B  16      53.051  84.318 -11.798  1.00  9.76           C
ATOM   1360  C   ALA B  16      52.972  83.378 -10.595  1.00  9.31           C
ATOM   1361  O   ALA B  16      52.002  82.627 -10.432  1.00 11.69           O
ATOM   1362  CB  ALA B  16      53.107  85.760 -11.325  1.00 12.39           C
ATOM   1363  N   SER B  17      53.998  83.444  -9.756  1.00  9.37           N
ATOM   1364  CA  SER B  17      54.027  82.709  -8.497  1.00  9.57           C
ATOM   1365  C   SER B  17      54.018  83.666  -7.312  1.00 10.45           C
ATOM   1366  O   SER B  17      54.324  84.861  -7.456  1.00 11.35           O
ATOM   1367  CB  SER B  17      55.274  81.824  -8.412  1.00 11.76           C
ATOM   1368  OG  SER B  17      55.337  80.885  -9.475  1.00 12.64           O
ATOM   1369  N   LEU B  18      53.694  83.126  -6.141  1.00 10.12           N
ATOM   1370  CA  LEU B  18      53.692  83.897  -4.900  1.00  8.07           C
ATOM   1371  C   LEU B  18      53.940  82.935  -3.744  1.00  9.69           C
ATOM   1372  O   LEU B  18      53.432  81.817  -3.751  1.00 12.16           O
ATOM   1373  CB  LEU B  18      52.329  84.591  -4.732  1.00 13.61           C
ATOM   1374  CG  LEU B  18      52.207  85.737  -3.730  1.00 17.03           C
ATOM   1375  CD1 LEU B  18      53.169  86.853  -4.101  1.00 17.57           C
ATOM   1376  CD2 LEU B  18      50.778  86.273  -3.722  1.00 18.73           C
ATOM   1377  N   ARG B  19      54.739  83.356  -2.766  1.00  9.07           N
ATOM   1378  CA  ARG B  19      55.046  82.484  -1.639  1.00  7.80           C
ATOM   1379  C   ARG B  19      54.468  83.071  -0.355  1.00 12.66           C
ATOM   1380  O   ARG B  19      54.811  84.193   0.027  1.00 14.37           O
ATOM   1381  CB  ARG B  19      56.564  82.319  -1.520  1.00  8.39           C
ATOM   1382  CG  ARG B  19      57.012  81.344  -0.457  1.00 13.85           C
ATOM   1383  CD  ARG B  19      58.531  81.233  -0.467  1.00 12.10           C
ATOM   1384  NE  ARG B  19      59.035  80.233   0.470  1.00 13.73           N
ATOM   1385  CZ  ARG B  19      59.163  78.939   0.190  1.00 15.18           C
ATOM   1386  NH1 ARG B  19      58.788  78.474  -0.993  1.00 16.39           N
ATOM   1387  NH2 ARG B  19      59.647  78.103   1.102  1.00 20.09           N
ATOM   1388  N   LEU B  20      53.562  82.329   0.283  1.00  7.70           N
ATOM   1389  CA  LEU B  20      53.011  82.723   1.582  1.00  8.69           C
ATOM   1390  C   LEU B  20      53.754  82.026   2.714  1.00  9.79           C
ATOM   1391  O   LEU B  20      54.276  80.917   2.556  1.00 11.84           O
ATOM   1392  CB  LEU B  20      51.531  82.370   1.692  1.00  8.86           C
ATOM   1393  CG  LEU B  20      50.588  82.897   0.619  1.00 12.28           C
ATOM   1394  CD1 LEU B  20      49.156  82.506   0.965  1.00 12.24           C
ATOM   1395  CD2 LEU B  20      50.743  84.403   0.482  1.00 17.56           C
ATOM   1396  N   SER B  21      53.808  82.687   3.860  1.00  8.99           N
ATOM   1397  C   SER B  21      53.571  82.255   6.265  1.00  9.39           C
ATOM   1398  O   SER B  21      52.777  83.191   6.373  1.00 10.65           O
ATOM   1399  CA ASER B  21      54.459  82.121   5.036  1.00  9.06           C
ATOM   1400  CB ASER B  21      55.805  82.799   5.293  1.00 13.09           C
ATOM   1401  OG ASER B  21      56.522  82.110   6.301  1.00 17.62           O
ATOM   1402  N   CYS B  22      53.701  81.304   7.183  1.00  9.70           N
ATOM   1403  CA  CYS B  22      52.953  81.326   8.430  1.00 10.28           C
ATOM   1404  C   CYS B  22      53.898  80.917   9.532  1.00 12.04           C
ATOM   1405  O   CYS B  22      54.389  79.787   9.552  1.00 14.09           O
ATOM   1406  CB  CYS B  22      51.776  80.356   8.363  1.00 10.15           C
ATOM   1407  SG  CYS B  22      50.763  80.326   9.872  1.00 17.99           S
ATOM   1408  N   ALA B  23      54.156  81.844  10.449  1.00 11.86           N
ATOM   1409  CA  ALA B  23      55.052  81.589  11.562  1.00 14.40           C
ATOM   1410  C   ALA B  23      54.248  81.447  12.848  1.00 15.58           C
ATOM   1411  O   ALA B  23      53.426  82.306  13.172  1.00 19.47           O
ATOM   1412  CB  ALA B  23      56.066  82.712  11.680  1.00 19.04           C
ATOM   1413  N   ALA B  24      54.473  80.361  13.579  1.00 14.01           N
ATOM   1414  CA  ALA B  24      53.794  80.158  14.848  1.00 14.81           C
ATOM   1415  C   ALA B  24      54.639  80.765  15.964  1.00 16.15           C
ATOM   1416  O   ALA B  24      55.860  80.620  15.961  1.00 17.06           O
ATOM   1417  CB  ALA B  24      53.561  78.677  15.095  1.00 18.52           C
ATOM   1418  N   SER B  25      53.997  81.458  16.900  1.00 16.94           N
ATOM   1419  CA  SER B  25      54.727  82.250  17.888  1.00 18.14           C
ATOM   1420  C   SER B  25      55.417  81.390  18.945  1.00 18.30           C
ATOM   1421  O   SER B  25      56.391  81.822  19.566  1.00 23.75           O
ATOM   1422  CB  SER B  25      53.790  83.254  18.563  1.00 19.88           C
ATOM   1423  OG  SER B  25      52.825  82.569  19.340  1.00 21.62           O
ATOM   1424  N   GLU B  26      54.891  80.185  19.154  1.00 17.69           N
ATOM   1425  CA  GLU B  26      55.433  79.229  20.116  1.00 19.32           C
ATOM   1426  C   GLU B  26      55.645  77.924  19.354  1.00 16.48           C
ATOM   1427  O   GLU B  26      54.947  77.664  18.375  1.00 15.86           O
ATOM   1428  CB  GLU B  26      54.453  79.032  21.286  1.00 26.25           C
ATOM   1429  CG  GLU B  26      54.023  80.345  21.980  1.00 33.41           C
ATOM   1430  CD  GLU B  26      52.990  80.138  23.088  1.00 45.46           C
ATOM   1431  OE1 GLU B  26      52.602  78.979  23.341  1.00 49.03           O
ATOM   1432  OE2 GLU B  26      52.564  81.138  23.708  1.00 45.65           O
ATOM   1433  N   ARG B  27      56.608  77.114  19.787  1.00 16.76           N
ATOM   1434  CA  ARG B  27      56.942  75.888  19.066  1.00 17.62           C
ATOM   1435  C   ARG B  27      55.769  74.905  19.068  1.00 14.75           C
ATOM   1436  O   ARG B  27      55.203  74.615  20.128  1.00 17.61           O
ATOM   1437  CB  ARG B  27      58.195  75.235  19.665  1.00 18.50           C
ATOM   1438  CG  ARG B  27      58.894  74.274  18.706  1.00 28.55           C
ATOM   1439  CD  ARG B  27      60.324  73.909  19.144  1.00 29.62           C
ATOM   1440  NE  ARG B  27      61.236  75.051  19.241  1.00 35.76           N
ATOM   1441  CZ  ARG B  27      61.887  75.593  18.213  1.00 37.19           C
ATOM   1442  NH1 ARG B  27      61.715  75.123  16.985  1.00 24.87           N
ATOM   1443  NH2 ARG B  27      62.702  76.620  18.409  1.00 42.64           N
ATOM   1444  N   LEU B  28      55.408  74.412  17.884  1.00 14.65           N
ATOM   1445  CA  LEU B  28      54.323  73.442  17.739  1.00 13.70           C
ATOM   1446  C   LEU B  28      54.788  72.066  18.176  1.00 15.12           C
ATOM   1447  O   LEU B  28      55.976  71.742  18.065  1.00 17.01           O
ATOM   1448  CB  LEU B  28      53.858  73.367  16.280  1.00 13.59           C
ATOM   1449  CG  LEU B  28      53.210  74.651  15.752  1.00 17.97           C
ATOM   1450  CD1 LEU B  28      52.942  74.562  14.263  1.00 20.90           C
ATOM   1451  CD2 LEU B  28      51.915  74.887  16.514  1.00 22.77           C
ATOM   1452  N   THR B  29      53.864  71.248  18.675  1.00 14.19           N
ATOM   1453  CA  THR B  29      54.200  69.859  18.987  1.00 12.83           C
ATOM   1454  C   THR B  29      53.960  68.978  17.763  1.00 11.24           C
ATOM   1455  O   THR B  29      53.257  69.361  16.821  1.00 10.93           O
ATOM   1456  CB  THR B  29      53.391  69.278  20.176  1.00 17.03           C
ATOM   1457  OG1 THR B  29      52.129  68.765  19.717  1.00 21.05           O
ATOM   1458  CG2 THR B  29      53.170  70.321  21.274  1.00 22.51           C
ATOM   1459  N   VAL B  30      54.541  67.785  17.806  1.00 11.31           N
ATOM   1460  CA  VAL B  30      54.475  66.848  16.687  1.00 10.17           C
ATOM   1461  C   VAL B  30      53.059  66.394  16.359  1.00  9.42           C
ATOM   1462  O   VAL B  30      52.820  65.905  15.250  1.00 10.18           O
ATOM   1463  CB  VAL B  30      55.358  65.597  16.922  1.00 10.81           C
ATOM   1464  CG1 VAL B  30      56.834  65.967  16.906  1.00 14.15           C
ATOM   1465  CG2 VAL B  30      54.982  64.905  18.232  1.00 12.00           C
ATOM   1466  N   ASP B  31      52.125  66.568  17.294  1.00 10.14           N
ATOM   1467  CA  ASP B  31      50.752  66.102  17.083  1.00  9.89           C
ATOM   1468  C   ASP B  31      49.883  67.095  16.329  1.00  9.59           C
ATOM   1469  O   ASP B  31      48.713  66.825  16.064  1.00  9.71           O
ATOM   1470  CB  ASP B  31      50.099  65.717  18.416  1.00 11.40           C
ATOM   1471  CG  ASP B  31      50.769  64.515  19.065  1.00 17.35           C
ATOM   1472  OD1 ASP B  31      51.185  63.601  18.327  1.00 16.53           O
ATOM   1473  OD2 ASP B  31      50.897  64.486  20.311  1.00 23.47           O
ATOM   1474  N   TYR B  32      50.443  68.247  15.975  1.00  9.51           N
ATOM   1475  CA  TYR B  32      49.675  69.245  15.244  1.00  9.64           C
ATOM   1476  C   TYR B  32      49.842  69.116  13.744  1.00  8.89           C
ATOM   1477  O   TYR B  32      50.787  68.483  13.267  1.00  8.49           O
ATOM   1478  CB  TYR B  32      50.079  70.653  15.682  1.00 10.35           C
ATOM   1479  CG  TYR B  32      49.385  71.087  16.947  1.00 11.81           C
ATOM   1480  CD1 TYR B  32      49.747  70.550  18.175  1.00 16.31           C
ATOM   1481  CD2 TYR B  32      48.358  72.018  16.916  1.00 12.90           C
ATOM   1482  CE1 TYR B  32      49.111  70.931  19.340  1.00 18.36           C
ATOM   1483  CE2 TYR B  32      47.724  72.411  18.083  1.00 18.54           C
ATOM   1484  CZ  TYR B  32      48.104  71.857  19.289  1.00 20.84           C
ATOM   1485  OH  TYR B  32      47.480  72.230  20.459  1.00 24.63           O
ATOM   1486  N   ALA B  33      48.902  69.716  13.019  1.00  5.49           N
ATOM   1487  CA  ALA B  33      49.032  69.966  11.585  1.00  4.34           C
ATOM   1488  C   ALA B  33      48.817  71.457  11.411  1.00  5.65           C
ATOM   1489  O   ALA B  33      48.183  72.105  12.252  1.00  7.32           O
ATOM   1490  CB  ALA B  33      47.990  69.172  10.790  1.00  6.54           C
ATOM   1491  N   ILE B  34      49.368  72.005  10.338  1.00  6.19           N
ATOM   1492  CA  ILE B  34      49.262  73.431  10.032  1.00  5.36           C
ATOM   1493  C   ILE B  34      48.965  73.564   8.539  1.00  6.79           C
ATOM   1494  O   ILE B  34      49.369  72.730   7.731  1.00  6.41           O
ATOM   1495  CB  ILE B  34      50.542  74.192  10.480  1.00  6.62           C
ATOM   1496  CG1 ILE B  34      50.355  75.714  10.403  1.00  6.51           C
ATOM   1497  CG2 ILE B  34      51.777  73.673   9.719  1.00  9.93           C
ATOM   1498  CD1 ILE B  34      51.524  76.497  11.030  1.00  9.52           C
ATOM   1499  N   GLY B  35      48.200  74.574   8.160  1.00  5.37           N
ATOM   1500  CA  GLY B  35      47.758  74.631   6.780  1.00  6.22           C
ATOM   1501  C   GLY B  35      47.086  75.933   6.404  1.00  6.73           C
ATOM   1502  O   GLY B  35      47.050  76.872   7.199  1.00  6.65           O
ATOM   1503  N   TRP B  36      46.536  75.967   5.188  1.00  6.17           N
ATOM   1504  CA  TRP B  36      45.911  77.168   4.648  1.00  5.48           C
ATOM   1505  C   TRP B  36      44.496  76.892   4.171  1.00  7.45           C
ATOM   1506  O   TRP B  36      44.231  75.850   3.574  1.00  7.09           O
ATOM   1507  CB  TRP B  36      46.710  77.702   3.452  1.00  7.68           C
ATOM   1508  CG  TRP B  36      48.044  78.327   3.794  1.00  7.83           C
ATOM   1509  CD1 TRP B  36      49.276  77.723   3.776  1.00 12.60           C
ATOM   1510  CD2 TRP B  36      48.265  79.676   4.204  1.00  6.74           C
ATOM   1511  NE1 TRP B  36      50.247  78.632   4.132  1.00 12.31           N
ATOM   1512  CE2 TRP B  36      49.652  79.836   4.408  1.00 13.87           C
ATOM   1513  CE3 TRP B  36      47.425  80.777   4.400  1.00 10.39           C
ATOM   1514  CZ2 TRP B  36      50.217  81.051   4.813  1.00 10.13           C
ATOM   1515  CZ3 TRP B  36      47.988  81.985   4.806  1.00 12.15           C
ATOM   1516  CH2 TRP B  36      49.370  82.106   5.004  1.00 11.62           C
ATOM   1517  N   PHE B  37      43.609  77.846   4.437  1.00  7.60           N
ATOM   1518  CA  PHE B  37      42.286  77.924   3.823  1.00  6.82           C
ATOM   1519  C   PHE B  37      42.223  79.246   3.070  1.00  8.38           C
ATOM   1520  O   PHE B  37      43.066  80.131   3.279  1.00  8.91           O
ATOM   1521  CB  PHE B  37      41.193  77.885   4.898  1.00  6.32           C
ATOM   1522  CG  PHE B  37      40.983  76.524   5.498  1.00  9.09           C
ATOM   1523  CD1 PHE B  37      41.914  75.998   6.390  1.00  9.77           C
ATOM   1524  CD2 PHE B  37      39.867  75.771   5.170  1.00 10.62           C
ATOM   1525  CE1 PHE B  37      41.737  74.741   6.940  1.00 11.94           C
ATOM   1526  CE2 PHE B  37      39.682  74.499   5.722  1.00 13.44           C
ATOM   1527  CZ  PHE B  37      40.619  73.995   6.604  1.00 12.20           C
ATOM   1528  N   ARG B  38      41.228  79.410   2.206  1.00  6.25           N
ATOM   1529  CA  ARG B  38      41.061  80.700   1.532  1.00  6.29           C
ATOM   1530  C   ARG B  38      39.589  81.029   1.364  1.00  7.97           C
ATOM   1531  O   ARG B  38      38.746  80.132   1.326  1.00  8.52           O
ATOM   1532  CB  ARG B  38      41.777  80.716   0.173  1.00  8.21           C
ATOM   1533  CG  ARG B  38      41.129  79.838  -0.889  1.00  7.47           C
ATOM   1534  CD  ARG B  38      41.976  79.816  -2.152  1.00 11.25           C
ATOM   1535  NE  ARG B  38      41.416  78.903  -3.148  1.00 11.72           N
ATOM   1536  CZ  ARG B  38      41.964  78.664  -4.339  1.00 11.78           C
ATOM   1537  NH1 ARG B  38      43.113  79.235  -4.674  1.00 10.46           N
ATOM   1538  NH2 ARG B  38      41.367  77.832  -5.187  1.00 16.11           N
ATOM   1539  N   GLN B  39      39.280  82.320   1.269  1.00  6.98           N
ATOM   1540  CA  GLN B  39      37.901  82.759   1.092  1.00  8.54           C
ATOM   1541  C   GLN B  39      37.852  83.912   0.096  1.00 11.20           C
ATOM   1542  O   GLN B  39      38.422  84.980   0.327  1.00 11.77           O
ATOM   1543  CB  GLN B  39      37.301  83.157   2.444  1.00  9.10           C
ATOM   1544  CG  GLN B  39      35.813  83.454   2.385  1.00 16.36           C
ATOM   1545  CD  GLN B  39      35.172  83.498   3.760  1.00 25.01           C
ATOM   1546  OE1 GLN B  39      35.759  83.060   4.756  1.00 22.45           O
ATOM   1547  NE2 GLN B  39      33.951  84.006   3.821  1.00 28.67           N
ATOM   1548  N   ALA B  40      37.184  83.678  -1.028  1.00 10.86           N
ATOM   1549  CA  ALA B  40      37.006  84.698  -2.059  1.00 12.51           C
ATOM   1550  C   ALA B  40      35.702  85.428  -1.776  1.00 13.81           C
ATOM   1551  O   ALA B  40      34.835  84.902  -1.085  1.00 13.15           O
ATOM   1552  CB  ALA B  40      36.961  84.041  -3.425  1.00 15.43           C
ATOM   1553  N   PRO B  41      35.555  86.650  -2.304  1.00 16.09           N
ATOM   1554  CA  PRO B  41      34.335  87.423  -2.053  1.00 15.89           C
ATOM   1555  C   PRO B  41      33.053  86.677  -2.426  1.00 14.60           C
ATOM   1556  O   PRO B  41      32.946  86.142  -3.531  1.00 19.30           O
ATOM   1557  CB  PRO B  41      34.508  88.643  -2.966  1.00 20.17           C
ATOM   1558  CG  PRO B  41      35.970  88.796  -3.112  1.00 16.95           C
ATOM   1559  CD  PRO B  41      36.547  87.407  -3.087  1.00 15.68           C
ATOM   1560  N   GLY B  42      32.103  86.625  -1.499  1.00 15.03           N
ATOM   1561  CA  GLY B  42      30.824  85.986  -1.751  1.00 14.07           C
ATOM   1562  C   GLY B  42      30.831  84.467  -1.711  1.00 15.13           C
ATOM   1563  O   GLY B  42      29.767  83.851  -1.840  1.00 15.54           O
ATOM   1564  N   LYS B  43      32.012  83.872  -1.539  1.00 13.83           N
ATOM   1565  CA  LYS B  43      32.143  82.412  -1.526  1.00 10.87           C
ATOM   1566  C   LYS B  43      32.416  81.880  -0.130  1.00 11.10           C
ATOM   1567  O   LYS B  43      32.908  82.603   0.747  1.00 14.60           O
ATOM   1568  CB  LYS B  43      33.272  81.936  -2.454  1.00 14.83           C
ATOM   1569  CG  LYS B  43      33.084  82.166  -3.962  1.00 22.81           C
ATOM   1570  CD  LYS B  43      34.121  81.324  -4.728  1.00 21.93           C
ATOM   1571  CE  LYS B  43      34.210  81.695  -6.194  1.00 35.36           C
ATOM   1572  NZ  LYS B  43      35.100  80.761  -6.937  1.00 42.21           N
ATOM   1573  N   GLU B  44      32.131  80.597   0.059  1.00  9.69           N
ATOM   1574  CA  GLU B  44      32.489  79.917   1.296  1.00  9.02           C
ATOM   1575  C   GLU B  44      33.987  79.663   1.396  1.00 11.29           C
ATOM   1576  O   GLU B  44      34.687  79.495   0.387  1.00 11.71           O
ATOM   1577  CB  GLU B  44      31.715  78.603   1.436  1.00  9.24           C
ATOM   1578  CG  GLU B  44      30.213  78.801   1.570  1.00 10.55           C
ATOM   1579  CD  GLU B  44      29.465  77.516   1.867  1.00 17.08           C
ATOM   1580  OE1 GLU B  44      29.532  77.024   3.016  1.00 22.20           O
ATOM   1581  OE2 GLU B  44      28.789  77.003   0.961  1.00 11.89           O
ATOM   1582  N   ARG B  45      34.484  79.645   2.626  1.00  8.43           N
ATOM   1583  CA  ARG B  45      35.890  79.341   2.864  1.00  8.20           C
ATOM   1584  C   ARG B  45      36.172  77.911   2.428  1.00 11.10           C
ATOM   1585  O   ARG B  45      35.337  77.006   2.617  1.00 13.86           O
ATOM   1586  CB  ARG B  45      36.207  79.508   4.352  1.00  9.45           C
ATOM   1587  CG  ARG B  45      37.693  79.457   4.667  1.00 11.54           C
ATOM   1588  CD  ARG B  45      37.983  79.805   6.134  1.00 13.03           C
ATOM   1589  NE  ARG B  45      37.539  81.155   6.471  1.00 12.50           N
ATOM   1590  CZ  ARG B  45      37.893  81.799   7.576  1.00 16.55           C
ATOM   1591  NH1 ARG B  45      38.713  81.217   8.440  1.00 14.75           N
ATOM   1592  NH2 ARG B  45      37.436  83.023   7.808  1.00 20.51           N
ATOM   1593  N   GLU B  46      37.337  77.701   1.827  1.00  9.09           N
ATOM   1594  CA  GLU B  46      37.667  76.371   1.332  1.00  8.62           C
ATOM   1595  C   GLU B  46      39.108  76.003   1.649  1.00  6.42           C
ATOM   1596  O   GLU B  46      39.982  76.867   1.789  1.00  8.37           O
ATOM   1597  CB  GLU B  46      37.412  76.274  -0.173  1.00 11.92           C
ATOM   1598  CG  GLU B  46      38.357  77.123  -0.983  1.00 10.22           C
ATOM   1599  CD  GLU B  46      38.085  77.075  -2.484  1.00 20.64           C
ATOM   1600  OE1 GLU B  46      37.017  76.569  -2.897  1.00 28.90           O
ATOM   1601  OE2 GLU B  46      38.939  77.566  -3.250  1.00 19.97           O
ATOM   1602  N   PHE B  47      39.341  74.697   1.755  1.00  7.60           N
ATOM   1603  CA  PHE B  47      40.661  74.160   2.081  1.00  5.63           C
ATOM   1604  C   PHE B  47      41.644  74.299   0.921  1.00  7.37           C
ATOM   1605  O   PHE B  47      41.282  74.084  -0.245  1.00  9.06           O
ATOM   1606  CB  PHE B  47      40.516  72.686   2.464  1.00  7.01           C
ATOM   1607  CG  PHE B  47      41.825  71.985   2.669  1.00  7.00           C
ATOM   1608  CD1 PHE B  47      42.642  72.315   3.744  1.00  7.36           C
ATOM   1609  CD2 PHE B  47      42.238  70.993   1.790  1.00  6.31           C
ATOM   1610  CE1 PHE B  47      43.861  71.674   3.932  1.00  6.65           C
ATOM   1611  CE2 PHE B  47      43.452  70.343   1.978  1.00  7.41           C
ATOM   1612  CZ  PHE B  47      44.256  70.677   3.044  1.00  6.26           C
ATOM   1613  N   VAL B  48      42.879  74.674   1.252  1.00  5.73           N
ATOM   1614  CA  VAL B  48      43.954  74.811   0.262  1.00  6.01           C
ATOM   1615  C   VAL B  48      45.037  73.746   0.427  1.00  6.81           C
ATOM   1616  O   VAL B  48      45.318  73.000  -0.516  1.00  7.89           O
ATOM   1617  CB  VAL B  48      44.598  76.217   0.302  1.00  6.46           C
ATOM   1618  CG1 VAL B  48      45.735  76.326  -0.728  1.00  7.05           C
ATOM   1619  CG2 VAL B  48      43.549  77.266   0.027  1.00  7.73           C
ATOM   1620  N   ALA B  49      45.654  73.662   1.608  1.00  5.78           N
ATOM   1621  CA  ALA B  49      46.763  72.722   1.800  1.00  4.92           C
ATOM   1622  C   ALA B  49      47.036  72.543   3.276  1.00  6.14           C
ATOM   1623  O   ALA B  49      46.794  73.460   4.059  1.00  7.04           O
ATOM   1624  CB  ALA B  49      48.020  73.233   1.109  1.00  7.91           C
ATOM   1625  N   ALA B  50      47.548  71.373   3.652  1.00  5.60           N
ATOM   1626  CA  ALA B  50      47.958  71.144   5.035  1.00  5.50           C
ATOM   1627  C   ALA B  50      49.174  70.249   5.103  1.00  4.77           C
ATOM   1628  O   ALA B  50      49.400  69.426   4.206  1.00  5.73           O
ATOM   1629  CB  ALA B  50      46.810  70.546   5.870  1.00  8.47           C
ATOM   1630  N   ILE B  51      49.941  70.390   6.180  1.00  5.06           N
ATOM   1631  CA  ILE B  51      51.114  69.536   6.413  1.00  5.29           C
ATOM   1632  C   ILE B  51      51.151  69.101   7.871  1.00  4.77           C
ATOM   1633  O   ILE B  51      50.891  69.901   8.776  1.00  6.71           O
ATOM   1634  CB  ILE B  51      52.438  70.255   5.995  1.00  5.59           C
ATOM   1635  CG1 ILE B  51      53.649  69.322   6.126  1.00  6.93           C
ATOM   1636  CG2 ILE B  51      52.686  71.539   6.812  1.00  6.42           C
ATOM   1637  CD1 ILE B  51      54.872  69.838   5.349  1.00  8.09           C
ATOM   1638  N   SER B  52      51.439  67.825   8.104  1.00  5.53           N
ATOM   1639  CA  SER B  52      51.563  67.362   9.485  1.00  6.82           C
ATOM   1640  C   SER B  52      52.862  67.861  10.109  1.00  5.26           C
ATOM   1641  O   SER B  52      53.914  67.854   9.467  1.00  6.48           O
ATOM   1642  CB  SER B  52      51.460  65.833   9.579  1.00  6.66           C
ATOM   1643  OG  SER B  52      52.492  65.163   8.871  1.00  7.85           O
ATOM   1644  N   TRP B  53      52.796  68.324  11.355  1.00  5.24           N
ATOM   1645  CA  TRP B  53      53.993  68.926  11.937  1.00  8.20           C
ATOM   1646  C   TRP B  53      55.089  67.893  12.204  1.00  7.61           C
ATOM   1647  O   TRP B  53      56.260  68.112  11.863  1.00  7.87           O
ATOM   1648  CB  TRP B  53      53.673  69.736  13.204  1.00  6.89           C
ATOM   1649  CG  TRP B  53      54.821  70.624  13.561  1.00  7.23           C
ATOM   1650  CD1 TRP B  53      55.724  70.445  14.574  1.00 10.14           C
ATOM   1651  CD2 TRP B  53      55.222  71.808  12.868  1.00  7.66           C
ATOM   1652  NE1 TRP B  53      56.655  71.460  14.560  1.00 10.21           N
ATOM   1653  CE2 TRP B  53      56.365  72.313  13.519  1.00  8.87           C
ATOM   1654  CE3 TRP B  53      54.716  72.503  11.765  1.00  8.74           C
ATOM   1655  CZ2 TRP B  53      57.017  73.480  13.102  1.00  9.53           C
ATOM   1656  CZ3 TRP B  53      55.366  73.671  11.350  1.00  9.99           C
ATOM   1657  CH2 TRP B  53      56.500  74.143  12.017  1.00  8.72           C
ATOM   1658  N   GLY B  54      54.739  66.768  12.824  1.00  6.84           N
ATOM   1659  CA  GLY B  54      55.726  65.738  13.084  1.00  7.78           C
ATOM   1660  C   GLY B  54      56.148  64.992  11.831  1.00  9.80           C
ATOM   1661  O   GLY B  54      57.338  64.864  11.535  1.00 12.04           O
ATOM   1662  N   GLY B  55      55.168  64.498  11.090  1.00  9.83           N
ATOM   1663  CA  GLY B  55      55.441  63.658   9.944  1.00 10.92           C
ATOM   1664  C   GLY B  55      55.885  64.397   8.694  1.00 10.78           C
ATOM   1665  O   GLY B  55      56.596  63.830   7.861  1.00 14.55           O
ATOM   1666  N   GLY B  56      55.468  65.647   8.538  1.00  8.03           N
ATOM   1667  CA  GLY B  56      55.775  66.380   7.319  1.00  7.60           C
ATOM   1668  C   GLY B  56      55.056  65.871   6.076  1.00  8.26           C
ATOM   1669  O   GLY B  56      55.538  66.053   4.946  1.00 10.31           O
ATOM   1670  N   LEU B  57      53.905  65.233   6.282  1.00  7.84           N
ATOM   1671  CA  LEU B  57      53.124  64.682   5.181  1.00  6.84           C
ATOM   1672  C   LEU B  57      52.093  65.716   4.746  1.00  6.31           C
ATOM   1673  O   LEU B  57      51.608  66.497   5.568  1.00  7.28           O
ATOM   1674  CB  LEU B  57      52.412  63.404   5.626  1.00  8.12           C
ATOM   1675  CG  LEU B  57      53.305  62.323   6.226  1.00 14.38           C
ATOM   1676  CD1 LEU B  57      52.500  61.065   6.553  1.00 15.00           C
ATOM   1677  CD2 LEU B  57      54.406  62.018   5.247  1.00 14.64           C
ATOM   1678  N   THR B  58      51.749  65.719   3.459  1.00  5.62           N
ATOM   1679  CA  THR B  58      50.916  66.790   2.893  1.00  5.44           C
ATOM   1680  C   THR B  58      49.629  66.320   2.212  1.00  6.90           C
ATOM   1681  O   THR B  58      49.518  65.170   1.758  1.00  8.24           O
ATOM   1682  CB  THR B  58      51.726  67.620   1.876  1.00  6.94           C
ATOM   1683  OG1 THR B  58      52.158  66.765   0.807  1.00  9.92           O
ATOM   1684  CG2 THR B  58      52.934  68.256   2.539  1.00  8.62           C
ATOM   1685  N   VAL B  59      48.653  67.232   2.151  1.00  6.73           N
ATOM   1686  C   VAL B  59      47.013  68.371   0.784  1.00  9.16           C
ATOM   1687  O   VAL B  59      47.299  69.428   1.361  1.00  7.30           O
ATOM   1688  CA AVAL B  59      47.437  67.024   1.373  1.00  6.89           C
ATOM   1689  CB AVAL B  59      46.309  66.385   2.232  1.00  7.26           C
ATOM   1690  CG1AVAL B  59      45.850  67.349   3.313  1.00 11.70           C
ATOM   1691  CG2AVAL B  59      45.130  65.943   1.366  1.00 13.44           C
ATOM   1692  N   TYR B  60      46.358  68.335  -0.378  1.00  8.30           N
ATOM   1693  CA  TYR B  60      45.967  69.557  -1.081  1.00  6.08           C
ATOM   1694  C   TYR B  60      44.513  69.562  -1.489  1.00  7.52           C
ATOM   1695  O   TYR B  60      43.915  68.504  -1.758  1.00 10.76           O
ATOM   1696  CB  TYR B  60      46.803  69.718  -2.354  1.00  8.24           C
ATOM   1697  CG  TYR B  60      48.267  69.872  -2.057  1.00  9.36           C
ATOM   1698  CD1 TYR B  60      48.819  71.124  -1.818  1.00  8.08           C
ATOM   1699  CD2 TYR B  60      49.098  68.765  -1.986  1.00  7.85           C
ATOM   1700  CE1 TYR B  60      50.171  71.279  -1.531  1.00  7.81           C
ATOM   1701  CE2 TYR B  60      50.465  68.910  -1.696  1.00  7.62           C
ATOM   1702  CZ  TYR B  60      50.987  70.171  -1.468  1.00  7.41           C
ATOM   1703  OH  TYR B  60      52.322  70.318  -1.184  1.00  7.74           O
ATOM   1704  N   GLY B  61      43.957  70.765  -1.603  1.00  8.46           N
ATOM   1705  CA  GLY B  61      42.622  70.901  -2.163  1.00  9.36           C
ATOM   1706  C   GLY B  61      42.672  70.580  -3.646  1.00 10.58           C
ATOM   1707  O   GLY B  61      43.697  70.832  -4.286  1.00 11.72           O
ATOM   1708  N   GLU B  62      41.573  70.058  -4.189  1.00 12.69           N
ATOM   1709  CA  GLU B  62      41.566  69.591  -5.581  1.00 12.69           C
ATOM   1710  C   GLU B  62      41.874  70.706  -6.577  1.00 17.05           C
ATOM   1711  O   GLU B  62      42.443  70.453  -7.642  1.00 17.66           O
ATOM   1712  CB  GLU B  62      40.252  68.887  -5.936  1.00 14.62           C
ATOM   1713  CG  GLU B  62      40.121  67.489  -5.347  1.00 20.67           C
ATOM   1714  CD  GLU B  62      38.844  66.785  -5.779  1.00 35.76           C
ATOM   1715  OE1 GLU B  62      37.798  67.460  -5.922  1.00 34.53           O
ATOM   1716  OE2 GLU B  62      38.890  65.549  -5.978  1.00 44.16           O
ATOM   1717  N   SER B  63      41.516  71.939  -6.238  1.00 13.50           N
ATOM   1718  CA  SER B  63      41.689  73.026  -7.201  1.00 12.77           C
ATOM   1719  C   SER B  63      43.108  73.563  -7.279  1.00 13.60           C
ATOM   1720  O   SER B  63      43.397  74.376  -8.156  1.00 14.51           O
ATOM   1721  CB  SER B  63      40.719  74.180  -6.928  1.00 15.26           C
ATOM   1722  OG  SER B  63      40.988  74.785  -5.677  1.00 21.14           O
ATOM   1723  N   VAL B  64      43.987  73.125  -6.382  1.00 10.93           N
ATOM   1724  CA  VAL B  64      45.350  73.651  -6.376  1.00  9.33           C
ATOM   1725  C   VAL B  64      46.412  72.572  -6.466  1.00 16.08           C
ATOM   1726  O   VAL B  64      47.610  72.877  -6.488  1.00 14.11           O
ATOM   1727  CB  VAL B  64      45.631  74.536  -5.132  1.00 11.67           C
ATOM   1728  CG1 VAL B  64      44.613  75.679  -5.063  1.00 14.49           C
ATOM   1729  CG2 VAL B  64      45.612  73.697  -3.847  1.00  9.86           C
ATOM   1730  N   GLU B  65      45.981  71.315  -6.518  1.00 16.42           N
ATOM   1731  CA  GLU B  65      46.923  70.205  -6.593  1.00 18.76           C
ATOM   1732  C   GLU B  65      47.814  70.318  -7.836  1.00 16.13           C
ATOM   1733  O   GLU B  65      47.347  70.644  -8.931  1.00 20.65           O
ATOM   1734  CB  GLU B  65      46.188  68.859  -6.543  1.00 31.70           C
ATOM   1735  CG  GLU B  65      45.248  68.589  -7.705  1.00 38.78           C
ATOM   1736  CD  GLU B  65      44.597  67.217  -7.620  1.00 44.93           C
ATOM   1737  OE1 GLU B  65      44.294  66.763  -6.494  1.00 46.72           O
ATOM   1738  OE2 GLU B  65      44.393  66.591  -8.681  1.00 49.16           O
ATOM   1739  N   GLY B  66      49.107  70.078  -7.643  1.00 18.65           N
ATOM   1740  CA  GLY B  66      50.054  70.146  -8.734  1.00 18.29           C
ATOM   1741  C   GLY B  66      50.681  71.516  -8.877  1.00 21.41           C
ATOM   1742  O   GLY B  66      51.816  71.625  -9.335  1.00 35.15           O
ATOM   1743  N   ARG B  67      49.947  72.561  -8.502  1.00 13.08           N
ATOM   1744  CA  ARG B  67      50.432  73.927  -8.694  1.00 10.00           C
ATOM   1745  C   ARG B  67      51.010  74.538  -7.435  1.00  8.80           C
ATOM   1746  O   ARG B  67      51.863  75.430  -7.515  1.00 10.69           O
ATOM   1747  CB  ARG B  67      49.294  74.846  -9.151  1.00 10.49           C
ATOM   1748  CG  ARG B  67      48.738  74.557 -10.514  1.00 13.88           C
ATOM   1749  CD  ARG B  67      47.756  75.637 -10.901  1.00 10.76           C
ATOM   1750  NE  ARG B  67      46.589  75.685 -10.019  1.00 10.64           N
ATOM   1751  CZ  ARG B  67      46.107  76.800  -9.477  1.00 10.68           C
ATOM   1752  NH1 ARG B  67      46.694  77.967  -9.728  1.00 11.65           N
ATOM   1753  NH2 ARG B  67      45.026  76.764  -8.709  1.00 11.27           N
ATOM   1754  N   PHE B  68      50.517  74.102  -6.276  1.00  9.87           N
ATOM   1755  CA  PHE B  68      50.948  74.641  -4.983  1.00  9.04           C
ATOM   1756  C   PHE B  68      51.764  73.588  -4.229  1.00  9.91           C
ATOM   1757  O   PHE B  68      51.502  72.380  -4.352  1.00 11.26           O
ATOM   1758  CB  PHE B  68      49.745  75.018  -4.091  1.00  9.79           C
ATOM   1759  CG  PHE B  68      48.919  76.201  -4.571  1.00  7.54           C
ATOM   1760  CD1 PHE B  68      49.091  76.769  -5.835  1.00  9.22           C
ATOM   1761  CD2 PHE B  68      47.954  76.746  -3.728  1.00 11.26           C
ATOM   1762  CE1 PHE B  68      48.290  77.853  -6.249  1.00 11.85           C
ATOM   1763  CE2 PHE B  68      47.171  77.827  -4.128  1.00 14.38           C
ATOM   1764  CZ  PHE B  68      47.335  78.379  -5.381  1.00 12.97           C
ATOM   1765  N   THR B  69      52.740  74.036  -3.440  1.00  7.58           N
ATOM   1766  CA  THR B  69      53.501  73.123  -2.593  1.00  7.89           C
ATOM   1767  C   THR B  69      53.606  73.691  -1.184  1.00  7.67           C
ATOM   1768  O   THR B  69      54.050  74.830  -0.995  1.00  9.07           O
ATOM   1769  CB  THR B  69      54.930  72.873  -3.151  1.00 13.87           C
ATOM   1770  OG1 THR B  69      54.849  72.344  -4.482  1.00 14.73           O
ATOM   1771  CG2 THR B  69      55.684  71.875  -2.271  1.00 13.28           C
ATOM   1772  N   ILE B  70      53.228  72.885  -0.193  1.00  6.53           N
ATOM   1773  CA  ILE B  70      53.341  73.299   1.204  1.00  5.85           C
ATOM   1774  C   ILE B  70      54.514  72.567   1.862  1.00  6.82           C
ATOM   1775  O   ILE B  70      54.782  71.395   1.557  1.00  8.85           O
ATOM   1776  CB  ILE B  70      52.004  73.058   1.971  1.00  7.29           C
ATOM   1777  CG1 ILE B  70      52.051  73.701   3.362  1.00  7.44           C
ATOM   1778  CG2 ILE B  70      51.645  71.568   2.054  1.00  9.88           C
ATOM   1779  CD1 ILE B  70      50.707  73.665   4.100  1.00  8.98           C
ATOM   1780  N   SER B  71      55.223  73.284   2.729  1.00  6.18           N
ATOM   1781  CA  SER B  71      56.396  72.737   3.403  1.00  6.70           C
ATOM   1782  C   SER B  71      56.493  73.369   4.784  1.00  7.60           C
ATOM   1783  O   SER B  71      55.870  74.397   5.054  1.00  8.70           O
ATOM   1784  CB  SER B  71      57.662  73.034   2.595  1.00 12.40           C
ATOM   1785  OG  SER B  71      57.891  74.436   2.443  1.00 11.89           O
ATOM   1786  N   ARG B  72      57.264  72.749   5.671  1.00  8.05           N
ATOM   1787  CA  ARG B  72      57.489  73.371   6.973  1.00  7.64           C
ATOM   1788  C   ARG B  72      58.896  73.118   7.473  1.00  9.14           C
ATOM   1789  O   ARG B  72      59.495  72.069   7.199  1.00 10.21           O
ATOM   1790  CB  ARG B  72      56.449  72.924   8.022  1.00  8.02           C
ATOM   1791  CG  ARG B  72      56.478  71.420   8.372  1.00  8.62           C
ATOM   1792  CD  ARG B  72      57.380  71.127   9.578  1.00  9.45           C
ATOM   1793  NE  ARG B  72      57.459  69.691   9.884  1.00  9.61           N
ATOM   1794  CZ  ARG B  72      58.216  68.816   9.227  1.00  9.55           C
ATOM   1795  NH1 ARG B  72      58.982  69.192   8.203  1.00 11.70           N
ATOM   1796  NH2 ARG B  72      58.215  67.536   9.592  1.00  9.38           N
ATOM   1797  N   ASP B  73      59.416  74.092   8.217  1.00 10.05           N
ATOM   1798  CA  ASP B  73      60.731  73.965   8.811  1.00 12.57           C
ATOM   1799  C   ASP B  73      60.597  73.895  10.323  1.00 11.05           C
ATOM   1800  O   ASP B  73      60.143  74.855  10.963  1.00 13.74           O
ATOM   1801  CB  ASP B  73      61.613  75.147   8.415  1.00 13.80           C
ATOM   1802  CG  ASP B  73      63.051  74.963   8.858  1.00 20.71           C
ATOM   1803  OD1 ASP B  73      63.755  74.127   8.251  1.00 20.98           O
ATOM   1804  OD2 ASP B  73      63.487  75.644   9.813  1.00 23.40           O
ATOM   1805  N   ILE B  74      60.973  72.759  10.899  1.00 13.31           N
ATOM   1806  CA  ILE B  74      60.862  72.561  12.334  1.00 14.15           C
ATOM   1807  C   ILE B  74      61.688  73.590  13.100  1.00 14.72           C
ATOM   1808  O   ILE B  74      61.205  74.185  14.055  1.00 15.96           O
ATOM   1809  CB  ILE B  74      61.308  71.141  12.738  1.00 18.38           C
ATOM   1810  CG1 ILE B  74      60.379  70.094  12.114  1.00 23.50           C
ATOM   1811  CG2 ILE B  74      61.337  71.003  14.251  1.00 17.89           C
ATOM   1812  CD1 ILE B  74      59.023  70.028  12.755  1.00 28.81           C
ATOM   1813  N   ALA B  75      62.927  73.812  12.672  1.00 17.54           N
ATOM   1814  CA  ALA B  75      63.825  74.693  13.418  1.00 21.44           C
ATOM   1815  C   ALA B  75      63.309  76.129  13.538  1.00 17.20           C
ATOM   1816  O   ALA B  75      63.354  76.723  14.624  1.00 21.50           O
ATOM   1817  CB  ALA B  75      65.226  74.675  12.802  1.00 25.91           C
ATOM   1818  N   LYS B  76      62.831  76.684  12.429  1.00 17.28           N
ATOM   1819  CA  LYS B  76      62.331  78.054  12.408  1.00 18.39           C
ATOM   1820  C   LYS B  76      60.863  78.147  12.809  1.00 22.62           C
ATOM   1821  O   LYS B  76      60.326  79.252  12.924  1.00 22.92           O
ATOM   1822  CB  LYS B  76      62.524  78.669  11.017  1.00 21.68           C
ATOM   1823  CG  LYS B  76      63.986  78.922  10.642  1.00 26.31           C
ATOM   1824  CD  LYS B  76      64.103  79.473   9.226  1.00 28.68           C
ATOM   1825  N   ASN B  77      60.220  76.996  13.008  1.00 15.14           N
ATOM   1826  CA  ASN B  77      58.815  76.951  13.422  1.00 14.80           C
ATOM   1827  C   ASN B  77      57.928  77.707  12.442  1.00 14.66           C
ATOM   1828  O   ASN B  77      57.030  78.468  12.837  1.00 16.39           O
ATOM   1829  CB  ASN B  77      58.660  77.529  14.832  1.00 16.39           C
ATOM   1830  CG  ASN B  77      57.479  76.947  15.585  1.00 21.39           C
ATOM   1831  OD1 ASN B  77      57.304  75.729  15.648  1.00 18.55           O
ATOM   1832  ND2 ASN B  77      56.687  77.820  16.204  1.00 18.58           N
ATOM   1833  N   THR B  78      58.192  77.492  11.162  1.00 13.10           N
ATOM   1834  C   THR B  78      57.002  77.234   9.033  1.00 15.04           C
ATOM   1835  O   THR B  78      57.604  76.192   8.808  1.00 14.00           O
ATOM   1836  CA ATHR B  78      57.487  78.195  10.101  1.00 12.54           C
ATOM   1837  CB ATHR B  78      58.414  79.203   9.435  1.00 15.59           C
ATOM   1838  OG1ATHR B  78      59.601  78.529   8.997  1.00 26.54           O
ATOM   1839  CG2ATHR B  78      58.785  80.282  10.419  1.00 14.94           C
ATOM   1840  N   MET B  79      55.898  77.591   8.390  1.00 10.62           N
ATOM   1841  CA  MET B  79      55.379  76.830   7.267  1.00  9.49           C
ATOM   1842  C   MET B  79      55.298  77.767   6.059  1.00 10.95           C
ATOM   1843  O   MET B  79      55.102  78.979   6.215  1.00 12.07           O
ATOM   1844  CB  MET B  79      54.008  76.238   7.616  1.00 10.01           C
ATOM   1845  CG  MET B  79      53.261  75.616   6.442  1.00 10.24           C
ATOM   1846  SD  MET B  79      52.168  76.811   5.666  1.00 13.80           S
ATOM   1847  CE  MET B  79      50.893  76.900   6.939  1.00 10.34           C
ATOM   1848  N   ASN B  80      55.469  77.220   4.862  1.00  8.65           N
ATOM   1849  CA  ASN B  80      55.403  78.037   3.656  1.00  8.66           C
ATOM   1850  C   ASN B  80      54.526  77.386   2.604  1.00  8.13           C
ATOM   1851  O   ASN B  80      54.471  76.159   2.499  1.00  9.56           O
ATOM   1852  CB  ASN B  80      56.812  78.264   3.095  1.00  9.84           C
ATOM   1853  CG  ASN B  80      57.681  79.067   4.038  1.00 16.01           C
ATOM   1854  OD1 ASN B  80      57.581  80.293   4.099  1.00 20.18           O
ATOM   1855  ND2 ASN B  80      58.542  78.381   4.781  1.00 17.74           N
ATOM   1856  N   LEU B  81      53.819  78.211   1.843  1.00  7.93           N
ATOM   1857  CA  LEU B  81      53.044  77.724   0.702  1.00  7.37           C
ATOM   1858  C   LEU B  81      53.568  78.403  -0.560  1.00  7.68           C
ATOM   1859  O   LEU B  81      53.442  79.615  -0.714  1.00  9.00           O
ATOM   1860  CB  LEU B  81      51.558  78.047   0.871  1.00  7.61           C
ATOM   1861  CG  LEU B  81      50.629  77.533  -0.237  1.00  8.91           C
ATOM   1862  CD1 LEU B  81      50.566  76.007  -0.212  1.00  9.30           C
ATOM   1863  CD2 LEU B  81      49.240  78.150  -0.088  1.00 10.33           C
ATOM   1864  N   GLN B  82      54.158  77.610  -1.449  1.00  7.45           N
ATOM   1865  CA  GLN B  82      54.647  78.123  -2.726  1.00  7.94           C
ATOM   1866  C   GLN B  82      53.533  77.951  -3.748  1.00  8.05           C
ATOM   1867  O   GLN B  82      53.133  76.817  -4.039  1.00  9.92           O
ATOM   1868  CB  GLN B  82      55.880  77.341  -3.170  1.00  8.74           C
ATOM   1869  CG  GLN B  82      56.469  77.836  -4.498  1.00 10.19           C
ATOM   1870  CD  GLN B  82      56.989  79.256  -4.424  1.00 12.00           C
ATOM   1871  OE1 GLN B  82      57.578  79.673  -3.422  1.00 11.76           O
ATOM   1872  NE2 GLN B  82      56.768  80.016  -5.493  1.00 13.80           N
ATOM   1873  N   MET B  83      53.014  79.063  -4.267  1.00  8.95           N
ATOM   1874  CA  MET B  83      51.866  79.035  -5.178  1.00  8.75           C
ATOM   1875  C   MET B  83      52.314  79.371  -6.590  1.00  9.27           C
ATOM   1876  O   MET B  83      52.752  80.485  -6.849  1.00 11.91           O
ATOM   1877  CB  MET B  83      50.786  80.024  -4.721  1.00  8.75           C
ATOM   1878  CG  MET B  83      50.336  79.798  -3.284  1.00  8.28           C
ATOM   1879  SD  MET B  83      48.897  80.826  -2.881  1.00 19.62           S
ATOM   1880  CE  MET B  83      49.677  82.431  -2.931  1.00 19.99           C
ATOM   1881  N   ASN B  84      52.219  78.407  -7.503  1.00  8.44           N
ATOM   1882  CA  ASN B  84      52.672  78.642  -8.875  1.00  8.89           C
ATOM   1883  C   ASN B  84      51.530  78.629  -9.884  1.00 10.65           C
ATOM   1884  O   ASN B  84      50.429  78.149  -9.582  1.00 10.62           O
ATOM   1885  CB  ASN B  84      53.719  77.597  -9.257  1.00  9.32           C
ATOM   1886  CG  ASN B  84      54.859  77.523  -8.257  1.00 11.89           C
ATOM   1887  OD1 ASN B  84      55.526  78.527  -7.976  1.00 12.22           O
ATOM   1888  ND2 ASN B  84      55.069  76.338  -7.690  1.00 13.00           N
ATOM   1889  N   VAL B  85      51.798  79.166 -11.078  1.00 10.18           N
ATOM   1890  CA  VAL B  85      50.832  79.202 -12.179  1.00  9.54           C
ATOM   1891  C   VAL B  85      49.503  79.755 -11.684  1.00  9.99           C
ATOM   1892  O   VAL B  85      48.439  79.147 -11.859  1.00 11.28           O
ATOM   1893  CB  VAL B  85      50.642  77.817 -12.850  1.00 11.08           C
ATOM   1894  CG1 VAL B  85      50.119  77.989 -14.289  1.00 14.09           C
ATOM   1895  CG2 VAL B  85      51.958  77.044 -12.864  1.00 12.96           C
ATOM   1896  N   LEU B  86      49.575  80.916 -11.040  1.00  9.46           N
ATOM   1897  CA  LEU B  86      48.395  81.503 -10.423  1.00  9.05           C
ATOM   1898  C   LEU B  86      47.349  81.918 -11.454  1.00 11.47           C
ATOM   1899  O   LEU B  86      47.675  82.297 -12.592  1.00 12.11           O
ATOM   1900  CB  LEU B  86      48.791  82.682  -9.530  1.00  9.25           C
ATOM   1901  CG  LEU B  86      49.390  82.261  -8.181  1.00 10.36           C
ATOM   1902  CD1 LEU B  86      50.129  83.427  -7.544  1.00 14.57           C
ATOM   1903  CD2 LEU B  86      48.283  81.747  -7.256  1.00 14.09           C
ATOM   1904  N   ARG B  87      46.086  81.814 -11.056  1.00 10.83           N
ATOM   1905  CA  ARG B  87      44.958  82.128 -11.918  1.00 13.01           C
ATOM   1906  C   ARG B  87      44.100  83.174 -11.228  1.00 13.59           C
ATOM   1907  O   ARG B  87      44.142  83.290 -10.008  1.00 11.38           O
ATOM   1908  CB  ARG B  87      44.123  80.865 -12.130  1.00 15.24           C
ATOM   1909  CG  ARG B  87      44.900  79.681 -12.689  1.00 22.27           C
ATOM   1910  CD  ARG B  87      44.134  78.384 -12.447  1.00 29.51           C
ATOM   1911  NE  ARG B  87      44.786  77.233 -13.064  1.00 30.61           N
ATOM   1912  CZ  ARG B  87      44.428  75.972 -12.853  1.00 32.41           C
ATOM   1913  NH1 ARG B  87      45.075  74.989 -13.463  1.00 41.22           N
ATOM   1914  NH2 ARG B  87      43.423  75.693 -12.032  1.00 35.65           N
ATOM   1915  N   PRO B  88      43.308  83.938 -11.995  1.00 12.43           N
ATOM   1916  CA  PRO B  88      42.438  84.934 -11.362  1.00 13.54           C
ATOM   1917  C   PRO B  88      41.547  84.337 -10.270  1.00 15.42           C
ATOM   1918  O   PRO B  88      41.321  84.994  -9.249  1.00 15.63           O
ATOM   1919  CB  PRO B  88      41.594  85.444 -12.533  1.00 18.09           C
ATOM   1920  CG  PRO B  88      42.530  85.336 -13.708  1.00 18.71           C
ATOM   1921  CD  PRO B  88      43.302  84.054 -13.466  1.00 15.64           C
ATOM   1922  N   GLU B  89      41.085  83.102 -10.456  1.00 12.80           N
ATOM   1923  CA  GLU B  89      40.208  82.484  -9.461  1.00 15.21           C
ATOM   1924  C   GLU B  89      40.931  82.052  -8.177  1.00 12.40           C
ATOM   1925  O   GLU B  89      40.285  81.573  -7.236  1.00 15.18           O
ATOM   1926  CB  GLU B  89      39.408  81.324 -10.069  1.00 21.78           C
ATOM   1927  CG  GLU B  89      40.246  80.168 -10.583  1.00 24.63           C
ATOM   1928  CD  GLU B  89      40.592  80.292 -12.061  1.00 30.32           C
ATOM   1929  OE1 GLU B  89      40.706  81.429 -12.578  1.00 23.28           O
ATOM   1930  OE2 GLU B  89      40.751  79.236 -12.709  1.00 29.91           O
ATOM   1931  N   ASP B  90      42.256  82.223  -8.131  1.00  9.53           N
ATOM   1932  CA  ASP B  90      43.005  82.030  -6.886  1.00  9.25           C
ATOM   1933  C   ASP B  90      42.959  83.274  -5.975  1.00  9.80           C
ATOM   1934  O   ASP B  90      43.465  83.249  -4.848  1.00 11.74           O
ATOM   1935  CB  ASP B  90      44.475  81.659  -7.165  1.00  8.58           C
ATOM   1936  CG  ASP B  90      44.627  80.306  -7.838  1.00 12.38           C
ATOM   1937  OD1 ASP B  90      43.979  79.327  -7.402  1.00 11.50           O
ATOM   1938  OD2 ASP B  90      45.407  80.215  -8.809  1.00 12.68           O
ATOM   1939  N   THR B  91      42.381  84.368  -6.477  1.00  9.37           N
ATOM   1940  CA  THR B  91      42.215  85.590  -5.686  1.00  9.48           C
ATOM   1941  C   THR B  91      41.323  85.319  -4.476  1.00 12.16           C
ATOM   1942  O   THR B  91      40.212  84.805  -4.622  1.00 12.22           O
ATOM   1943  CB  THR B  91      41.577  86.707  -6.537  1.00 10.81           C
ATOM   1944  OG1 THR B  91      42.462  87.043  -7.615  1.00 10.88           O
ATOM   1945  CG2 THR B  91      41.313  87.955  -5.696  1.00 14.05           C
ATOM   1946  N   ALA B  92      41.817  85.650  -3.283  1.00  8.79           N
ATOM   1947  CA  ALA B  92      41.101  85.386  -2.039  1.00  8.97           C
ATOM   1948  C   ALA B  92      41.873  85.941  -0.863  1.00  8.95           C
ATOM   1949  O   ALA B  92      43.044  86.304  -1.003  1.00 10.05           O
ATOM   1950  CB  ALA B  92      40.907  83.880  -1.844  1.00 10.36           C
ATOM   1951  N   ASN B  93      41.222  85.982   0.297  1.00  9.60           N
ATOM   1952  CA  ASN B  93      41.927  86.137   1.561  1.00 10.43           C
ATOM   1953  C   ASN B  93      42.372  84.740   2.012  1.00 10.42           C
ATOM   1954  O   ASN B  93      41.545  83.828   2.115  1.00  9.63           O
ATOM   1955  CB  ASN B  93      40.998  86.777   2.595  1.00 12.40           C
ATOM   1956  CG  ASN B  93      41.748  87.555   3.659  1.00 29.19           C
ATOM   1957  OD1 ASN B  93      42.943  87.822   3.528  1.00 34.66           O
ATOM   1958  ND2 ASN B  93      41.042  87.940   4.714  1.00 32.21           N
ATOM   1959  N   TYR B  94      43.669  84.569   2.260  1.00  8.23           N
ATOM   1960  CA  TYR B  94      44.232  83.281   2.666  1.00  8.45           C
ATOM   1961  C   TYR B  94      44.465  83.278   4.169  1.00 10.06           C
ATOM   1962  O   TYR B  94      45.029  84.230   4.711  1.00 12.31           O
ATOM   1963  CB  TYR B  94      45.543  83.038   1.916  1.00  9.28           C
ATOM   1964  CG  TYR B  94      45.325  82.589   0.493  1.00  6.94           C
ATOM   1965  CD1 TYR B  94      44.803  83.463  -0.459  1.00  8.74           C
ATOM   1966  CD2 TYR B  94      45.628  81.287   0.100  1.00  7.13           C
ATOM   1967  CE1 TYR B  94      44.589  83.053  -1.765  1.00  8.56           C
ATOM   1968  CE2 TYR B  94      45.412  80.856  -1.208  1.00  8.54           C
ATOM   1969  CZ  TYR B  94      44.894  81.752  -2.134  1.00  7.74           C
ATOM   1970  OH  TYR B  94      44.672  81.352  -3.426  1.00  9.76           O
ATOM   1971  N   TYR B  95      44.027  82.215   4.841  1.00  7.78           N
ATOM   1972  CA  TYR B  95      44.096  82.141   6.298  1.00  8.67           C
ATOM   1973  C   TYR B  95      44.904  80.935   6.711  1.00  9.21           C
ATOM   1974  O   TYR B  95      44.623  79.834   6.247  1.00  9.74           O
ATOM   1975  CB  TYR B  95      42.694  81.956   6.900  1.00  8.59           C
ATOM   1976  CG  TYR B  95      41.743  83.120   6.720  1.00  9.31           C
ATOM   1977  CD1 TYR B  95      40.976  83.235   5.575  1.00 10.85           C
ATOM   1978  CD2 TYR B  95      41.596  84.082   7.708  1.00 12.08           C
ATOM   1979  CE1 TYR B  95      40.102  84.287   5.402  1.00 14.81           C
ATOM   1980  CE2 TYR B  95      40.715  85.145   7.543  1.00 15.04           C
ATOM   1981  CZ  TYR B  95      39.972  85.237   6.387  1.00 17.49           C
ATOM   1982  OH  TYR B  95      39.091  86.284   6.212  1.00 22.58           O
ATOM   1983  N   CYS B  96      45.879  81.133   7.596  1.00  8.15           N
ATOM   1984  CA  CYS B  96      46.624  80.011   8.171  1.00  7.88           C
ATOM   1985  C   CYS B  96      45.852  79.434   9.364  1.00  8.22           C
ATOM   1986  O   CYS B  96      45.190  80.172  10.089  1.00  8.76           O
ATOM   1987  CB  CYS B  96      48.019  80.497   8.603  1.00 12.77           C
ATOM   1988  SG  CYS B  96      49.070  79.254   9.422  1.00 15.86           S
ATOM   1989  N   ALA B  97      45.926  78.119   9.556  1.00  7.90           N
ATOM   1990  CA  ALA B  97      45.291  77.479  10.707  1.00  8.26           C
ATOM   1991  C   ALA B  97      46.155  76.356  11.251  1.00  9.60           C
ATOM   1992  O   ALA B  97      46.999  75.808  10.534  1.00  7.92           O
ATOM   1993  CB  ALA B  97      43.908  76.939  10.330  1.00  8.57           C
ATOM   1994  N   ALA B  98      45.948  76.006  12.519  1.00  8.77           N
ATOM   1995  CA  ALA B  98      46.647  74.872  13.118  1.00  8.92           C
ATOM   1996  C   ALA B  98      45.687  74.112  14.022  1.00  9.29           C
ATOM   1997  O   ALA B  98      44.770  74.704  14.599  1.00 10.25           O
ATOM   1998  CB  ALA B  98      47.873  75.342  13.917  1.00 10.55           C
ATOM   1999  N   SER B  99      45.907  72.808  14.157  1.00  9.32           N
ATOM   2000  CA  SER B  99      44.977  71.946  14.892  1.00  9.84           C
ATOM   2001  C   SER B  99      45.555  70.573  15.156  1.00 10.64           C
ATOM   2002  O   SER B  99      46.437  70.120  14.425  1.00  9.72           O
ATOM   2003  CB  SER B  99      43.692  71.793  14.078  1.00  9.93           C
ATOM   2004  OG  SER B  99      42.796  70.874  14.673  1.00 10.95           O
ATOM   2005  N   ARG B 100      45.055  69.911  16.200  1.00  8.68           N
ATOM   2006  CA  ARG B 100      45.397  68.504  16.431  1.00  9.01           C
ATOM   2007  C   ARG B 100      44.686  67.550  15.465  1.00  9.20           C
ATOM   2008  O   ARG B 100      45.033  66.359  15.398  1.00 10.07           O
ATOM   2009  CB  ARG B 100      45.096  68.096  17.880  1.00 10.50           C
ATOM   2010  CG  ARG B 100      45.907  68.849  18.924  1.00 20.05           C
ATOM   2011  CD  ARG B 100      45.657  68.296  20.327  1.00 24.78           C
ATOM   2012  NE  ARG B 100      46.143  66.924  20.435  1.00 37.22           N
ATOM   2013  CZ  ARG B 100      47.227  66.561  21.113  1.00 33.32           C
ATOM   2014  NH1 ARG B 100      47.940  67.464  21.776  1.00 39.53           N
ATOM   2015  NH2 ARG B 100      47.594  65.289  21.137  1.00 26.89           N
ATOM   2016  N   ILE B 101      43.683  68.049  14.745  1.00  7.85           N
ATOM   2017  CA  ILE B 101      43.003  67.213  13.747  1.00  8.36           C
ATOM   2018  C   ILE B 101      44.014  66.720  12.700  1.00  8.60           C
ATOM   2019  O   ILE B 101      44.853  67.486  12.217  1.00  7.45           O
ATOM   2020  CB  ILE B 101      41.829  67.962  13.079  1.00  9.58           C
ATOM   2021  CG1 ILE B 101      40.745  68.237  14.127  1.00 10.74           C
ATOM   2022  CG2 ILE B 101      41.246  67.134  11.950  1.00  9.45           C
ATOM   2023  CD1 ILE B 101      39.651  69.164  13.661  1.00 12.66           C
ATOM   2024  N   SER B 102      43.955  65.431  12.386  1.00 10.13           N
ATOM   2025  CA  SER B 102      44.881  64.835  11.417  1.00  7.38           C
ATOM   2026  C   SER B 102      44.849  65.579  10.091  1.00  8.09           C
ATOM   2027  O   SER B 102      43.769  65.870   9.581  1.00  8.92           O
ATOM   2028  CB  SER B 102      44.502  63.379  11.176  1.00 13.63           C
ATOM   2029  OG  SER B 102      45.179  62.869  10.047  1.00 14.34           O
ATOM   2030  N   TYR B 103      46.033  65.879   9.552  1.00  7.25           N
ATOM   2031  CA  TYR B 103      46.159  66.616   8.295  1.00  8.23           C
ATOM   2032  C   TYR B 103      45.297  66.019   7.180  1.00  8.44           C
ATOM   2033  O   TYR B 103      44.755  66.752   6.346  1.00  8.01           O
ATOM   2034  CB  TYR B 103      47.643  66.677   7.858  1.00  6.49           C
ATOM   2035  CG  TYR B 103      48.115  65.390   7.217  1.00  7.06           C
ATOM   2036  CD1 TYR B 103      48.438  64.278   7.991  1.00  7.74           C
ATOM   2037  CD2 TYR B 103      48.227  65.283   5.836  1.00  8.17           C
ATOM   2038  CE1 TYR B 103      48.839  63.090   7.406  1.00  9.05           C
ATOM   2039  CE2 TYR B 103      48.632  64.099   5.241  1.00  9.91           C
ATOM   2040  CZ  TYR B 103      48.942  63.013   6.030  1.00  9.22           C
ATOM   2041  OH  TYR B 103      49.336  61.835   5.443  1.00 12.84           O
ATOM   2042  N   ARG B 104      45.158  64.696   7.185  1.00  9.05           N
ATOM   2043  CA  ARG B 104      44.445  63.963   6.150  1.00  9.99           C
ATOM   2044  C   ARG B 104      42.943  64.312   6.103  1.00 11.93           C
ATOM   2045  O   ARG B 104      42.302  64.152   5.061  1.00 20.45           O
ATOM   2046  CB  ARG B 104      44.654  62.463   6.392  1.00 17.30           C
ATOM   2047  CG  ARG B 104      44.456  61.571   5.190  1.00 27.02           C
ATOM   2048  CD  ARG B 104      44.949  60.163   5.514  1.00 23.95           C
ATOM   2049  NE  ARG B 104      44.516  59.748   6.846  1.00 20.83           N
ATOM   2050  CZ  ARG B 104      43.286  59.330   7.128  1.00 21.49           C
ATOM   2051  NH1 ARG B 104      42.970  58.980   8.365  1.00 24.59           N
ATOM   2052  NH2 ARG B 104      42.368  59.255   6.170  1.00 20.80           N
ATOM   2053  N   VAL B 105      42.407  64.784   7.231  1.00 10.37           N
ATOM   2054  CA  VAL B 105      40.986  65.104   7.405  1.00 13.02           C
ATOM   2055  C   VAL B 105      40.675  66.550   6.995  1.00 13.62           C
ATOM   2056  O   VAL B 105      39.515  66.911   6.828  1.00 10.95           O
ATOM   2057  CB  VAL B 105      40.562  64.869   8.907  1.00 13.43           C
ATOM   2058  CG1 VAL B 105      39.079  65.161   9.156  1.00 21.92           C
ATOM   2059  CG2 VAL B 105      40.858  63.437   9.320  1.00 24.83           C
ATOM   2060  N   TRP B 106      41.697  67.386   6.807  1.00  9.41           N
ATOM   2061  CA  TRP B 106      41.430  68.813   6.616  1.00  7.80           C
ATOM   2062  C   TRP B 106      40.668  69.160   5.340  1.00  9.65           C
ATOM   2063  O   TRP B 106      40.041  70.226   5.265  1.00 12.67           O
ATOM   2064  CB  TRP B 106      42.710  69.643   6.657  1.00  8.50           C
ATOM   2065  CG  TRP B 106      43.354  69.813   8.012  1.00  7.96           C
ATOM   2066  CD1 TRP B 106      43.417  68.900   9.039  1.00  7.87           C
ATOM   2067  CD2 TRP B 106      44.054  70.975   8.463  1.00  7.23           C
ATOM   2068  NE1 TRP B 106      44.116  69.434  10.101  1.00  8.72           N
ATOM   2069  CE2 TRP B 106      44.521  70.702   9.770  1.00  6.80           C
ATOM   2070  CE3 TRP B 106      44.336  72.222   7.890  1.00  7.43           C
ATOM   2071  CZ2 TRP B 106      45.260  71.637  10.514  1.00  7.67           C
ATOM   2072  CZ3 TRP B 106      45.061  73.141   8.618  1.00  7.16           C
ATOM   2073  CH2 TRP B 106      45.516  72.846   9.925  1.00  5.92           C
ATOM   2074  N   ASN B 107      40.722  68.294   4.332  1.00 10.74           N
ATOM   2075  CA  ASN B 107      40.024  68.592   3.092  1.00 11.74           C
ATOM   2076  C   ASN B 107      38.504  68.459   3.194  1.00 11.79           C
ATOM   2077  O   ASN B 107      37.785  68.904   2.294  1.00 16.33           O
ATOM   2078  CB  ASN B 107      40.593  67.798   1.905  1.00 15.26           C
ATOM   2079  CG  ASN B 107      40.631  66.299   2.152  1.00 17.92           C
ATOM   2080  OD1 ASN B 107      40.308  65.819   3.243  1.00 18.54           O
ATOM   2081  ND2 ASN B 107      41.023  65.546   1.123  1.00 21.48           N
ATOM   2082  N   THR B 108      38.014  67.874   4.294  1.00 11.30           N
ATOM   2083  CA  THR B 108      36.568  67.711   4.500  1.00 12.05           C
ATOM   2084  C   THR B 108      36.026  68.207   5.850  1.00 11.04           C
ATOM   2085  O   THR B 108      34.810  68.234   6.052  1.00 14.65           O
ATOM   2086  CB  THR B 108      36.114  66.233   4.318  1.00 12.40           C
ATOM   2087  OG1 THR B 108      36.706  65.417   5.334  1.00 14.17           O
ATOM   2088  CG2 THR B 108      36.509  65.700   2.950  1.00 16.63           C
ATOM   2089  N   ILE B 109      36.914  68.590   6.763  1.00 11.63           N
ATOM   2090  CA  ILE B 109      36.493  69.042   8.092  1.00 15.90           C
ATOM   2091  C   ILE B 109      35.848  70.437   8.017  1.00 13.16           C
ATOM   2092  O   ILE B 109      36.276  71.274   7.216  1.00 13.66           O
ATOM   2093  CB  ILE B 109      37.710  69.049   9.068  1.00 13.34           C
ATOM   2094  CG1 ILE B 109      37.251  69.052  10.527  1.00 20.94           C
ATOM   2095  CG2 ILE B 109      38.662  70.191   8.761  1.00 16.81           C
ATOM   2096  CD1 ILE B 109      36.627  67.734  10.953  1.00 23.22           C
ATOM   2097  N   PRO B 110      34.776  70.682   8.806  1.00 14.07           N
ATOM   2098  CA  PRO B 110      34.254  72.054   8.887  1.00 13.31           C
ATOM   2099  C   PRO B 110      35.326  72.969   9.462  1.00 15.14           C
ATOM   2100  O   PRO B 110      35.907  72.633  10.491  1.00 14.56           O
ATOM   2101  CB  PRO B 110      33.068  71.934   9.857  1.00 12.94           C
ATOM   2102  CG  PRO B 110      32.693  70.478   9.848  1.00 13.16           C
ATOM   2103  CD  PRO B 110      33.964  69.727   9.585  1.00 12.75           C
ATOM   2104  N   TYR B 111      35.603  74.092   8.812  1.00 14.37           N
ATOM   2105  CA  TYR B 111      36.780  74.869   9.197  1.00 12.18           C
ATOM   2106  C   TYR B 111      36.730  75.388  10.635  1.00 14.53           C
ATOM   2107  O   TYR B 111      37.778  75.553  11.262  1.00 12.61           O
ATOM   2108  CB  TYR B 111      37.063  76.002   8.195  1.00 11.93           C
ATOM   2109  CG  TYR B 111      36.162  77.211   8.279  1.00 13.44           C
ATOM   2110  CD1 TYR B 111      36.416  78.230   9.189  1.00 15.48           C
ATOM   2111  CD2 TYR B 111      35.083  77.355   7.421  1.00 22.33           C
ATOM   2112  CE1 TYR B 111      35.606  79.347   9.254  1.00 24.03           C
ATOM   2113  CE2 TYR B 111      34.270  78.466   7.478  1.00 21.76           C
ATOM   2114  CZ  TYR B 111      34.534  79.458   8.397  1.00 29.72           C
ATOM   2115  OH  TYR B 111      33.723  80.571   8.459  1.00 36.83           O
ATOM   2116  N   ASN B 112      35.533  75.627  11.164  1.00 14.56           N
ATOM   2117  CA  ASN B 112      35.429  76.130  12.535  1.00 14.08           C
ATOM   2118  C   ASN B 112      35.800  75.112  13.625  1.00 17.73           C
ATOM   2119  O   ASN B 112      35.847  75.461  14.804  1.00 20.34           O
ATOM   2120  CB  ASN B 112      34.060  76.769  12.804  1.00 20.00           C
ATOM   2121  CG  ASN B 112      32.936  75.751  12.874  1.00 32.71           C
ATOM   2122  OD1 ASN B 112      32.865  74.823  12.070  1.00 39.63           O
ATOM   2123  N   LYS B 113      36.084  73.869  13.235  1.00 14.21           N
ATOM   2124  CA  LYS B 113      36.551  72.867  14.190  1.00 12.83           C
ATOM   2125  C   LYS B 113      38.036  73.027  14.476  1.00 12.47           C
ATOM   2126  O   LYS B 113      38.556  72.445  15.445  1.00 16.67           O
ATOM   2127  CB  LYS B 113      36.278  71.437  13.698  1.00 12.54           C
ATOM   2128  CG  LYS B 113      34.814  71.137  13.449  1.00 13.22           C
ATOM   2129  CD  LYS B 113      33.987  71.346  14.699  1.00 18.67           C
ATOM   2130  CE  LYS B 113      32.527  71.010  14.446  1.00 26.50           C
ATOM   2131  NZ  LYS B 113      31.712  71.133  15.687  1.00 35.43           N
ATOM   2132  N  ALEU B 114      38.713  73.810  13.643  1.00 15.98           N
ATOM   2133  CA ALEU B 114      40.102  74.170  13.885  1.00 14.82           C
ATOM   2134  C  ALEU B 114      40.095  75.371  14.818  1.00 18.29           C
ATOM   2135  O  ALEU B 114      39.360  76.332  14.588  1.00 19.62           O
ATOM   2136  CB ALEU B 114      40.814  74.512  12.575  1.00 12.63           C
ATOM   2137  CG ALEU B 114      41.104  73.354  11.615  1.00 15.77           C
ATOM   2138  CD1ALEU B 114      39.846  72.834  10.953  1.00 13.39           C
ATOM   2139  CD2ALEU B 114      42.109  73.786  10.561  1.00 15.41           C
ATOM   2140  N   THR B 115      40.883  75.317  15.886  1.00 22.26           N
ATOM   2141  CA  THR B 115      40.799  76.377  16.891  1.00 28.48           C
ATOM   2142  C   THR B 115      41.876  77.452  16.856  1.00 19.62           C
ATOM   2143  O   THR B 115      41.760  78.448  17.564  1.00 25.09           O
ATOM   2144  CB  THR B 115      40.683  75.819  18.324  1.00 32.01           C
ATOM   2145  OG1 THR B 115      41.776  74.929  18.578  1.00 35.27           O
ATOM   2146  CG2 THR B 115      39.370  75.075  18.496  1.00 41.00           C
ATOM   2147  N   LEU B 116      42.914  77.265  16.048  1.00 14.73           N
ATOM   2148  CA  LEU B 116      43.942  78.295  15.913  1.00 13.25           C
ATOM   2149  C   LEU B 116      43.945  78.861  14.502  1.00 11.14           C
ATOM   2150  O   LEU B 116      44.088  78.117  13.528  1.00 10.30           O
ATOM   2151  CB  LEU B 116      45.322  77.727  16.253  1.00 13.92           C
ATOM   2152  CG  LEU B 116      45.477  77.127  17.642  1.00 19.41           C
ATOM   2153  CD1 LEU B 116      46.783  76.365  17.737  1.00 24.66           C
ATOM   2154  CD2 LEU B 116      45.420  78.224  18.698  1.00 21.29           C
ATOM   2155  N   TRP B 117      43.776  80.181  14.392  1.00 10.76           N
ATOM   2156  CA  TRP B 117      43.686  80.846  13.099  1.00  9.47           C
ATOM   2157  C   TRP B 117      44.525  82.107  13.039  1.00 10.66           C
ATOM   2158  O   TRP B 117      44.585  82.870  14.010  1.00 12.30           O
ATOM   2159  CB  TRP B 117      42.237  81.251  12.812  1.00 11.03           C
ATOM   2160  CG  TRP B 117      41.395  80.103  12.461  1.00  9.77           C
ATOM   2161  CD1 TRP B 117      40.650  79.347  13.312  1.00 11.17           C
ATOM   2162  CD2 TRP B 117      41.225  79.540  11.156  1.00 10.29           C
ATOM   2163  NE1 TRP B 117      40.015  78.347  12.615  1.00 12.49           N
ATOM   2164  CE2 TRP B 117      40.348  78.442  11.289  1.00  9.81           C
ATOM   2165  CE3 TRP B 117      41.723  79.854   9.885  1.00  9.20           C
ATOM   2166  CZ2 TRP B 117      39.963  77.651  10.200  1.00 10.21           C
ATOM   2167  CZ3 TRP B 117      41.337  79.071   8.806  1.00  9.53           C
ATOM   2168  CH2 TRP B 117      40.464  77.985   8.970  1.00  8.77           C
ATOM   2169  N   GLY B 118      45.144  82.330  11.883  1.00  8.36           N
ATOM   2170  CA  GLY B 118      45.705  83.631  11.553  1.00 10.18           C
ATOM   2171  C   GLY B 118      44.593  84.582  11.137  1.00 11.90           C
ATOM   2172  O   GLY B 118      43.422  84.192  11.041  1.00 13.22           O
ATOM   2173  N   ARG B 119      44.949  85.830  10.864  1.00 10.61           N
ATOM   2174  CA  ARG B 119      43.929  86.845  10.585  1.00 10.82           C
ATOM   2175  C   ARG B 119      43.663  87.099   9.105  1.00 15.09           C
ATOM   2176  O   ARG B 119      42.780  87.900   8.768  1.00 18.38           O
ATOM   2177  CB  ARG B 119      44.276  88.155  11.284  1.00 12.19           C
ATOM   2178  CG  ARG B 119      44.258  88.069  12.808  1.00 16.51           C
ATOM   2179  CD  ARG B 119      42.882  87.664  13.322  1.00 21.48           C
ATOM   2180  NE  ARG B 119      42.872  87.515  14.775  1.00 21.77           N
ATOM   2181  CZ  ARG B 119      42.564  88.494  15.620  1.00 22.44           C
ATOM   2182  NH1 ARG B 119      42.235  89.695  15.160  1.00 25.09           N
ATOM   2183  NH2 ARG B 119      42.583  88.272  16.928  1.00 26.04           N
ATOM   2184  N   GLY B 120      44.401  86.425   8.229  1.00 12.29           N
ATOM   2185  CA  GLY B 120      44.143  86.524   6.804  1.00 14.39           C
ATOM   2186  C   GLY B 120      45.120  87.419   6.064  1.00 16.79           C
ATOM   2187  O   GLY B 120      45.509  88.481   6.556  1.00 19.77           O
ATOM   2188  N   THR B 121      45.535  86.965   4.885  1.00 13.42           N
ATOM   2189  C   THR B 121      45.839  87.750   2.595  1.00 13.81           C
ATOM   2190  O   THR B 121      45.505  86.702   2.035  1.00 12.24           O
ATOM   2191  CA ATHR B 121      46.415  87.720   4.008  1.00 16.48           C
ATOM   2192  CB ATHR B 121      47.802  87.082   3.965  1.00 20.81           C
ATOM   2193  OG1ATHR B 121      48.267  86.893   5.304  1.00 15.96           O
ATOM   2194  CG2ATHR B 121      48.769  87.969   3.230  1.00 24.98           C
ATOM   2195  N   GLN B 122      45.726  88.944   2.023  1.00 13.80           N
ATOM   2196  CA  GLN B 122      45.097  89.084   0.714  1.00 12.17           C
ATOM   2197  C   GLN B 122      46.034  88.686  -0.418  1.00 13.62           C
ATOM   2198  O   GLN B 122      47.179  89.146  -0.479  1.00 13.90           O
ATOM   2199  CB  GLN B 122      44.586  90.519   0.500  1.00 13.87           C
ATOM   2200  CG  GLN B 122      43.862  90.732  -0.830  1.00 18.04           C
ATOM   2201  CD  GLN B 122      42.591  89.907  -0.937  1.00 20.71           C
ATOM   2202  OE1 GLN B 122      41.861  89.750   0.043  1.00 30.91           O
ATOM   2203  NE2 GLN B 122      42.323  89.367  -2.125  1.00 16.55           N
ATOM   2204  N   VAL B 123      45.534  87.830  -1.308  1.00  9.35           N
ATOM   2205  CA  VAL B 123      46.233  87.477  -2.539  1.00 11.99           C
ATOM   2206  C   VAL B 123      45.343  87.883  -3.712  1.00 10.68           C
ATOM   2207  O   VAL B 123      44.180  87.470  -3.774  1.00 11.33           O
ATOM   2208  CB  VAL B 123      46.503  85.966  -2.618  1.00 12.13           C
ATOM   2209  CG1 VAL B 123      47.057  85.603  -3.988  1.00 14.15           C
ATOM   2210  CG2 VAL B 123      47.461  85.535  -1.512  1.00 12.39           C
ATOM   2211  N   THR B 124      45.871  88.700  -4.625  1.00 10.36           N
ATOM   2212  CA  THR B 124      45.106  89.126  -5.787  1.00 11.27           C
ATOM   2213  C   THR B 124      45.868  88.767  -7.057  1.00 12.72           C
ATOM   2214  O   THR B 124      47.054  89.084  -7.192  1.00 12.80           O
ATOM   2215  CB  THR B 124      44.806  90.645  -5.745  1.00 13.74           C
ATOM   2216  OG1 THR B 124      44.104  90.950  -4.529  1.00 18.45           O
ATOM   2217  CG2 THR B 124      43.938  91.056  -6.924  1.00 15.38           C
ATOM   2218  N   VAL B 125      45.188  88.077  -7.967  1.00 11.92           N
ATOM   2219  CA  VAL B 125      45.781  87.671  -9.233  1.00 12.76           C
ATOM   2220  C   VAL B 125      44.996  88.324 -10.357  1.00 15.57           C
ATOM   2221  O   VAL B 125      43.796  88.077 -10.523  1.00 15.16           O
ATOM   2222  CB  VAL B 125      45.754  86.138  -9.397  1.00 12.20           C
ATOM   2223  CG1 VAL B 125      46.443  85.737 -10.692  1.00 13.56           C
ATOM   2224  CG2 VAL B 125      46.431  85.466  -8.199  1.00 11.09           C
ATOM   2225  N   SER B 126      45.652  89.184 -11.131  1.00 15.82           N
ATOM   2226  CA  SER B 126      44.919  89.912 -12.160  1.00 17.74           C
ATOM   2227  C   SER B 126      45.340  89.551 -13.588  1.00 27.44           C
ATOM   2228  O   SER B 126      46.523  89.346 -13.864  1.00 28.29           O
ATOM   2229  CB  SER B 126      45.020  91.420 -11.920  1.00 25.50           C
ATOM   2230  OG  SER B 126      44.112  92.122 -12.752  1.00 27.22           O
ATOM   2231  N   SER B 127      44.363  89.465 -14.489  1.00 27.08           N
ATOM   2232  CA  SER B 127      44.640  89.255 -15.906  1.00 36.95           C
ATOM   2233  C   SER B 127      44.924  90.598 -16.567  1.00 38.28           C
ATOM   2234  O   SER B 127      45.202  90.672 -17.765  1.00 49.74           O
ATOM   2235  CB  SER B 127      43.455  88.575 -16.595  1.00 47.35           C
ATOM   2236  OG  SER B 127      43.803  87.279 -17.048  1.00 54.12           O
ATOM   2237  N   HIS B 128      44.833  91.660 -15.772  1.00 34.63           N
ATOM   2238  CA  HIS B 128      45.155  93.004 -16.233  1.00 44.11           C
ATOM   2239  C   HIS B 128      46.516  93.418 -15.682  1.00 50.10           C
ATOM   2240  O   HIS B 128      46.769  94.598 -15.446  1.00 57.34           O
