# Supplementary material for: A non-redundant data set of nanobody-antigen crystal structures
Source: Data Brief. 2019 Mar 6;24:103754. doi: 10.1016/j.dib.2019.103754 (PMC6441729; doi:10.1016/j.dib.2019.103754)
Supplement: Multimedia component 5 [file mmc5.zip › Data_set/Nb-Ag_3/4krp_3.pdb]

ATOM      1  N   LYS A   4      48.418 -23.709  85.223  1.00 88.60           N
ATOM      2  CA  LYS A   4      48.049 -22.327  85.517  1.00109.84           C
ATOM      3  C   LYS A   4      46.760 -21.942  84.793  1.00115.50           C
ATOM      4  O   LYS A   4      46.586 -22.250  83.613  1.00107.24           O
ATOM      5  CB  LYS A   4      49.181 -21.373  85.123  1.00 87.68           C
ATOM      6  N   LYS A   5      45.860 -21.270  85.508  1.00123.78           N
ATOM      7  CA  LYS A   5      44.599 -20.808  84.931  1.00110.71           C
ATOM      8  C   LYS A   5      44.826 -19.551  84.095  1.00117.95           C
ATOM      9  O   LYS A   5      45.688 -18.731  84.421  1.00117.83           O
ATOM     10  CB  LYS A   5      43.573 -20.534  86.031  1.00108.26           C
ATOM     11  N   VAL A   6      44.047 -19.402  83.026  1.00116.21           N
ATOM     12  CA  VAL A   6      44.236 -18.304  82.081  1.00104.36           C
ATOM     13  C   VAL A   6      42.907 -17.673  81.681  1.00104.70           C
ATOM     14  O   VAL A   6      41.951 -18.370  81.329  1.00 98.21           O
ATOM     15  CB  VAL A   6      44.968 -18.781  80.806  1.00 89.08           C
ATOM     16  CG1 VAL A   6      45.211 -17.623  79.849  1.00 84.00           C
ATOM     17  CG2 VAL A   6      46.289 -19.445  81.168  1.00 99.56           C
ATOM     18  N   CYS A   7      42.865 -16.345  81.743  1.00102.37           N
ATOM     19  CA  CYS A   7      41.708 -15.573  81.304  1.00113.34           C
ATOM     20  C   CYS A   7      42.101 -14.690  80.125  1.00110.72           C
ATOM     21  O   CYS A   7      43.281 -14.382  79.935  1.00 96.96           O
ATOM     22  CB  CYS A   7      41.152 -14.726  82.455  1.00118.69           C
ATOM     23  SG  CYS A   7      42.370 -13.706  83.335  1.00117.35           S
ATOM     24  N   GLN A   8      41.114 -14.284  79.331  1.00107.30           N
ATOM     25  CA  GLN A   8      41.386 -13.492  78.139  1.00100.35           C
ATOM     26  C   GLN A   8      41.917 -12.107  78.515  1.00109.91           C
ATOM     27  O   GLN A   8      42.906 -11.636  77.949  1.00105.04           O
ATOM     28  CB  GLN A   8      40.125 -13.365  77.280  1.00 71.84           C
ATOM     29  N   GLY A   9      41.265 -11.473  79.485  1.00109.50           N
ATOM     30  CA  GLY A   9      41.601 -10.119  79.882  1.00 98.56           C
ATOM     31  C   GLY A   9      40.508  -9.182  79.417  1.00108.28           C
ATOM     32  O   GLY A   9      39.375  -9.612  79.179  1.00 98.57           O
ATOM     33  N   THR A  10      40.842  -7.903  79.285  1.00112.32           N
ATOM     34  CA  THR A  10      39.884  -6.903  78.829  1.00108.51           C
ATOM     35  C   THR A  10      40.628  -5.699  78.267  1.00108.51           C
ATOM     36  O   THR A  10      41.779  -5.451  78.624  1.00107.05           O
ATOM     37  CB  THR A  10      38.945  -6.447  79.972  1.00105.87           C
ATOM     38  OG1 THR A  10      38.361  -7.590  80.607  1.00103.33           O
ATOM     39  CG2 THR A  10      37.828  -5.555  79.447  1.00105.41           C
ATOM     40  N   SER A  11      39.968  -4.969  77.375  1.00107.38           N
ATOM     41  CA  SER A  11      40.516  -3.738  76.822  1.00117.97           C
ATOM     42  C   SER A  11      39.402  -2.702  76.673  1.00120.33           C
ATOM     43  O   SER A  11      39.216  -2.115  75.605  1.00116.84           O
ATOM     44  CB  SER A  11      41.193  -4.011  75.477  1.00117.85           C
ATOM     45  OG  SER A  11      40.300  -4.650  74.581  1.00123.46           O
ATOM     46  N   ASN A  12      38.666  -2.489  77.761  1.00118.49           N
ATOM     47  CA  ASN A  12      37.549  -1.552  77.777  1.00113.81           C
ATOM     48  C   ASN A  12      37.988  -0.132  78.130  1.00124.50           C
ATOM     49  O   ASN A  12      37.245   0.826  77.910  1.00114.07           O
ATOM     50  CB  ASN A  12      36.481  -2.031  78.763  1.00 91.81           C
ATOM     51  CG  ASN A  12      35.790  -3.299  78.298  1.00 98.84           C
ATOM     52  OD1 ASN A  12      35.811  -3.631  77.112  1.00104.27           O
ATOM     53  ND2 ASN A  12      35.165  -4.011  79.228  1.00 91.49           N
ATOM     54  N   LYS A  13      39.200  -0.007  78.668  1.00133.07           N
ATOM     55  CA  LYS A  13      39.744   1.287  79.081  1.00127.52           C
ATOM     56  C   LYS A  13      38.938   1.858  80.254  1.00128.05           C
ATOM     57  O   LYS A  13      38.522   1.116  81.146  1.00128.74           O
ATOM     58  CB  LYS A  13      39.760   2.264  77.900  1.00114.11           C
ATOM     59  N   LEU A  14      38.712   3.170  80.254  1.00121.06           N
ATOM     60  CA  LEU A  14      37.963   3.812  81.331  1.00111.27           C
ATOM     61  C   LEU A  14      36.461   3.612  81.174  1.00110.64           C
ATOM     62  O   LEU A  14      35.670   4.253  81.866  1.00113.83           O
ATOM     63  CB  LEU A  14      38.277   5.307  81.382  1.00115.41           C
ATOM     64  CG  LEU A  14      39.693   5.677  81.822  1.00116.12           C
ATOM     65  CD1 LEU A  14      39.959   7.158  81.618  1.00112.42           C
ATOM     66  CD2 LEU A  14      39.937   5.284  83.272  1.00116.77           C
ATOM     67  N   THR A  15      36.068   2.728  80.264  1.00111.19           N
ATOM     68  CA  THR A  15      34.657   2.476  80.013  1.00115.02           C
ATOM     69  C   THR A  15      34.044   1.766  81.212  1.00112.52           C
ATOM     70  O   THR A  15      34.711   0.974  81.883  1.00115.48           O
ATOM     71  CB  THR A  15      34.442   1.626  78.737  1.00113.44           C
ATOM     72  OG1 THR A  15      35.233   2.152  77.664  1.00121.62           O
ATOM     73  CG2 THR A  15      32.972   1.622  78.326  1.00 95.73           C
ATOM     74  N   GLN A  16      32.777   2.066  81.479  1.00101.72           N
ATOM     75  CA  GLN A  16      32.044   1.452  82.578  1.00108.17           C
ATOM     76  C   GLN A  16      30.961   0.533  82.019  1.00109.26           C
ATOM     77  O   GLN A  16      30.133   0.960  81.212  1.00100.80           O
ATOM     78  CB  GLN A  16      31.434   2.528  83.479  1.00112.82           C
ATOM     79  CG  GLN A  16      30.800   1.999  84.756  1.00113.43           C
ATOM     80  CD  GLN A  16      30.081   3.082  85.537  1.00110.23           C
ATOM     81  OE1 GLN A  16      30.348   4.272  85.360  1.00110.10           O
ATOM     82  NE2 GLN A  16      29.156   2.676  86.398  1.00109.93           N
ATOM     83  N   LEU A  17      30.978  -0.728  82.447  1.00105.39           N
ATOM     84  CA  LEU A  17      30.040  -1.732  81.956  1.00102.35           C
ATOM     85  C   LEU A  17      28.801  -1.836  82.850  1.00101.07           C
ATOM     86  O   LEU A  17      28.754  -2.653  83.769  1.00109.76           O
ATOM     87  CB  LEU A  17      30.733  -3.094  81.859  1.00 80.59           C
ATOM     88  N   GLY A  18      27.801  -1.005  82.572  1.00 92.88           N
ATOM     89  CA  GLY A  18      26.553  -1.023  83.319  1.00101.96           C
ATOM     90  C   GLY A  18      26.663  -0.328  84.666  1.00112.31           C
ATOM     91  O   GLY A  18      27.558   0.493  84.880  1.00110.43           O
ATOM     92  N   THR A  19      25.746  -0.652  85.575  1.00110.45           N
ATOM     93  CA  THR A  19      25.787  -0.119  86.935  1.00 97.84           C
ATOM     94  C   THR A  19      27.087  -0.522  87.619  1.00103.30           C
ATOM     95  O   THR A  19      27.760  -1.451  87.177  1.00117.77           O
ATOM     96  CB  THR A  19      24.602  -0.620  87.778  1.00 90.07           C
ATOM     97  N   PHE A  20      27.441   0.178  88.692  1.00102.92           N
ATOM     98  CA  PHE A  20      28.642  -0.151  89.455  1.00113.13           C
ATOM     99  C   PHE A  20      28.609  -1.613  89.899  1.00121.75           C
ATOM    100  O   PHE A  20      29.656  -2.252  90.065  1.00104.85           O
ATOM    101  CB  PHE A  20      28.775   0.778  90.663  1.00117.74           C
ATOM    102  CG  PHE A  20      29.055   2.207  90.294  1.00115.09           C
ATOM    103  CD1 PHE A  20      28.035   3.032  89.847  1.00109.18           C
ATOM    104  CD2 PHE A  20      30.340   2.720  90.379  1.00114.07           C
ATOM    105  CE1 PHE A  20      28.289   4.343  89.499  1.00115.16           C
ATOM    106  CE2 PHE A  20      30.602   4.031  90.034  1.00108.30           C
ATOM    107  CZ  PHE A  20      29.576   4.845  89.593  1.00112.55           C
ATOM    108  N   GLU A  21      27.396  -2.135  90.071  1.00122.37           N
ATOM    109  CA  GLU A  21      27.189  -3.537  90.408  1.00110.20           C
ATOM    110  C   GLU A  21      27.363  -4.417  89.169  1.00113.28           C
ATOM    111  O   GLU A  21      27.980  -5.481  89.238  1.00123.16           O
ATOM    112  CB  GLU A  21      25.801  -3.740  91.016  1.00 88.70           C
ATOM    113  N   ASP A  22      26.821  -3.969  88.038  1.00110.95           N
ATOM    114  CA  ASP A  22      26.960  -4.697  86.776  1.00111.87           C
ATOM    115  C   ASP A  22      28.423  -4.751  86.339  1.00112.99           C
ATOM    116  O   ASP A  22      28.864  -5.735  85.743  1.00110.97           O
ATOM    117  CB  ASP A  22      26.122  -4.047  85.665  1.00108.29           C
ATOM    118  CG  ASP A  22      24.625  -4.227  85.864  1.00110.56           C
ATOM    119  OD1 ASP A  22      24.209  -5.234  86.476  1.00113.41           O
ATOM    120  OD2 ASP A  22      23.862  -3.360  85.387  1.00100.06           O
ATOM    121  N   HIS A  23      29.165  -3.684  86.632  1.00109.49           N
ATOM    122  CA  HIS A  23      30.570  -3.593  86.245  1.00110.66           C
ATOM    123  C   HIS A  23      31.415  -4.580  87.041  1.00124.00           C
ATOM    124  O   HIS A  23      32.296  -5.242  86.488  1.00129.07           O
ATOM    125  CB  HIS A  23      31.099  -2.172  86.451  1.00112.15           C
ATOM    126  CG  HIS A  23      32.473  -1.950  85.896  1.00115.21           C
ATOM    127  ND1 HIS A  23      33.526  -2.804  86.148  1.00128.01           N
ATOM    128  CD2 HIS A  23      32.968  -0.965  85.110  1.00114.49           C
ATOM    129  CE1 HIS A  23      34.608  -2.360  85.534  1.00128.08           C
ATOM    130  NE2 HIS A  23      34.297  -1.244  84.898  1.00119.65           N
ATOM    131  N   PHE A  24      31.142  -4.687  88.336  1.00123.37           N
ATOM    132  CA  PHE A  24      31.869  -5.618  89.190  1.00129.05           C
ATOM    133  C   PHE A  24      31.463  -7.056  88.880  1.00119.57           C
ATOM    134  O   PHE A  24      32.299  -7.959  88.864  1.00118.74           O
ATOM    135  CB  PHE A  24      31.603  -5.307  90.664  1.00134.08           C
ATOM    136  CG  PHE A  24      32.072  -6.381  91.603  1.00135.96           C
ATOM    137  CD1 PHE A  24      33.350  -6.346  92.134  1.00123.71           C
ATOM    138  CD2 PHE A  24      31.233  -7.426  91.955  1.00134.30           C
ATOM    139  CE1 PHE A  24      33.785  -7.333  92.999  1.00124.15           C
ATOM    140  CE2 PHE A  24      31.661  -8.416  92.819  1.00133.17           C
ATOM    141  CZ  PHE A  24      32.939  -8.370  93.342  1.00126.89           C
ATOM    142  N   LEU A  25      30.172  -7.258  88.638  1.00113.90           N
ATOM    143  CA  LEU A  25      29.633  -8.586  88.355  1.00114.47           C
ATOM    144  C   LEU A  25      30.235  -9.185  87.079  1.00123.37           C
ATOM    145  O   LEU A  25      30.282 -10.407  86.921  1.00124.34           O
ATOM    146  CB  LEU A  25      28.113  -8.521  88.242  1.00 88.98           C
ATOM    147  N   SER A  26      30.694  -8.318  86.179  1.00124.37           N
ATOM    148  CA  SER A  26      31.305  -8.749  84.923  1.00120.83           C
ATOM    149  C   SER A  26      32.832  -8.804  85.043  1.00113.23           C
ATOM    150  O   SER A  26      33.504  -9.441  84.227  1.00109.40           O
ATOM    151  CB  SER A  26      30.888  -7.815  83.779  1.00108.34           C
ATOM    152  OG  SER A  26      31.275  -6.476  84.028  1.00109.66           O
ATOM    153  N   LEU A  27      33.370  -8.141  86.065  1.00114.05           N
ATOM    154  CA  LEU A  27      34.808  -8.153  86.328  1.00115.14           C
ATOM    155  C   LEU A  27      35.201  -9.439  87.035  1.00117.96           C
ATOM    156  O   LEU A  27      36.301  -9.954  86.842  1.00117.97           O
ATOM    157  CB  LEU A  27      35.214  -6.948  87.166  1.00107.36           C
ATOM    158  N   GLN A  28      34.296  -9.953  87.861  1.00117.01           N
ATOM    159  CA  GLN A  28      34.553 -11.189  88.585  1.00117.44           C
ATOM    160  C   GLN A  28      34.520 -12.384  87.637  1.00109.04           C
ATOM    161  O   GLN A  28      35.408 -13.231  87.674  1.00115.12           O
ATOM    162  CB  GLN A  28      33.533 -11.383  89.710  1.00117.91           C
ATOM    163  CG  GLN A  28      32.132 -11.727  89.230  1.00117.38           C
ATOM    164  CD  GLN A  28      31.207 -12.136  90.358  1.00118.97           C
ATOM    165  OE1 GLN A  28      31.416 -11.768  91.514  1.00132.80           O
ATOM    166  NE2 GLN A  28      30.179 -12.908  90.027  1.00104.35           N
ATOM    167  N   ARG A  29      33.504 -12.436  86.780  1.00107.51           N
ATOM    168  CA  ARG A  29      33.290 -13.585  85.905  1.00107.04           C
ATOM    169  C   ARG A  29      34.479 -13.806  84.975  1.00112.09           C
ATOM    170  O   ARG A  29      34.817 -14.943  84.649  1.00119.12           O
ATOM    171  CB  ARG A  29      32.013 -13.404  85.097  1.00100.19           C
ATOM    172  N   MET A  30      35.116 -12.716  84.558  1.00106.70           N
ATOM    173  CA  MET A  30      36.288 -12.800  83.693  1.00113.34           C
ATOM    174  C   MET A  30      37.524 -13.206  84.490  1.00111.38           C
ATOM    175  O   MET A  30      38.218 -14.161  84.135  1.00110.86           O
ATOM    176  CB  MET A  30      36.531 -11.459  82.989  1.00115.48           C
ATOM    177  CG  MET A  30      37.904 -11.320  82.321  1.00105.77           C
ATOM    178  SD  MET A  30      38.339 -12.678  81.216  1.00114.50           S
ATOM    179  CE  MET A  30      36.938 -12.693  80.099  1.00109.69           C
ATOM    180  N   PHE A  31      37.792 -12.475  85.568  1.00110.75           N
ATOM    181  CA  PHE A  31      39.020 -12.654  86.339  1.00111.37           C
ATOM    182  C   PHE A  31      38.868 -13.583  87.543  1.00122.70           C
ATOM    183  O   PHE A  31      39.734 -13.613  88.417  1.00122.06           O
ATOM    184  CB  PHE A  31      39.540 -11.294  86.812  1.00106.31           C
ATOM    185  CG  PHE A  31      39.910 -10.365  85.691  1.00113.89           C
ATOM    186  CD1 PHE A  31      41.220 -10.274  85.253  1.00115.12           C
ATOM    187  CD2 PHE A  31      38.947  -9.582  85.077  1.00117.35           C
ATOM    188  CE1 PHE A  31      41.564  -9.420  84.222  1.00107.24           C
ATOM    189  CE2 PHE A  31      39.284  -8.726  84.045  1.00108.48           C
ATOM    190  CZ  PHE A  31      40.594  -8.644  83.617  1.00102.14           C
ATOM    191  N   ASN A  32      37.779 -14.344  87.591  1.00121.08           N
ATOM    192  CA  ASN A  32      37.589 -15.319  88.663  1.00107.80           C
ATOM    193  C   ASN A  32      38.575 -16.474  88.535  1.00116.34           C
ATOM    194  O   ASN A  32      38.616 -17.147  87.507  1.00125.34           O
ATOM    195  CB  ASN A  32      36.158 -15.860  88.658  1.00 98.88           C
ATOM    196  N   ASN A  33      39.376 -16.688  89.576  1.00124.68           N
ATOM    197  CA  ASN A  33      40.307 -17.819  89.630  1.00122.31           C
ATOM    198  C   ASN A  33      41.406 -17.766  88.567  1.00122.80           C
ATOM    199  O   ASN A  33      42.154 -18.730  88.397  1.00115.99           O
ATOM    200  CB  ASN A  33      39.539 -19.137  89.496  1.00104.32           C
ATOM    201  N   CYS A  34      41.503 -16.645  87.858  1.00122.52           N
ATOM    202  CA  CYS A  34      42.533 -16.469  86.840  1.00122.61           C
ATOM    203  C   CYS A  34      43.897 -16.299  87.506  1.00131.66           C
ATOM    204  O   CYS A  34      44.005 -15.673  88.563  1.00132.11           O
ATOM    205  CB  CYS A  34      42.214 -15.258  85.950  1.00126.31           C
ATOM    206  SG  CYS A  34      43.328 -15.041  84.532  1.00137.09           S
ATOM    207  N   GLU A  35      44.932 -16.862  86.886  1.00127.82           N
ATOM    208  CA  GLU A  35      46.294 -16.769  87.403  1.00120.04           C
ATOM    209  C   GLU A  35      47.182 -15.972  86.446  1.00123.41           C
ATOM    210  O   GLU A  35      48.128 -15.309  86.876  1.00123.06           O
ATOM    211  CB  GLU A  35      46.876 -18.167  87.629  1.00122.11           C
ATOM    212  N   VAL A  36      46.865 -16.039  85.153  1.00128.55           N
ATOM    213  CA  VAL A  36      47.625 -15.330  84.123  1.00116.34           C
ATOM    214  C   VAL A  36      46.684 -14.564  83.200  1.00111.88           C
ATOM    215  O   VAL A  36      45.704 -15.120  82.702  1.00115.15           O
ATOM    216  CB  VAL A  36      48.485 -16.298  83.278  1.00112.85           C
ATOM    217  CG1 VAL A  36      49.423 -15.521  82.357  1.00 99.37           C
ATOM    218  CG2 VAL A  36      49.281 -17.235  84.178  1.00123.25           C
ATOM    219  N   VAL A  37      46.990 -13.289  82.975  1.00115.20           N
ATOM    220  CA  VAL A  37      46.171 -12.428  82.122  1.00116.73           C
ATOM    221  C   VAL A  37      46.829 -12.204  80.762  1.00119.92           C
ATOM    222  O   VAL A  37      47.838 -11.503  80.658  1.00121.00           O
ATOM    223  CB  VAL A  37      45.914 -11.065  82.787  1.00108.61           C
ATOM    224  CG1 VAL A  37      45.079 -10.166  81.876  1.00118.27           C
ATOM    225  CG2 VAL A  37      45.221 -11.261  84.126  1.00114.93           C
ATOM    226  N   LEU A  38      46.241 -12.790  79.724  1.00116.06           N
ATOM    227  CA  LEU A  38      46.773 -12.678  78.371  1.00108.38           C
ATOM    228  C   LEU A  38      46.673 -11.242  77.864  1.00109.15           C
ATOM    229  O   LEU A  38      47.556 -10.764  77.151  1.00105.13           O
ATOM    230  CB  LEU A  38      46.031 -13.626  77.426  1.00 96.65           C
ATOM    231  CG  LEU A  38      46.067 -15.104  77.824  1.00 95.61           C
ATOM    232  CD1 LEU A  38      45.206 -15.944  76.885  1.00 97.24           C
ATOM    233  CD2 LEU A  38      47.500 -15.626  77.851  1.00 85.51           C
ATOM    234  N   GLY A  39      45.598 -10.560  78.245  1.00104.68           N
ATOM    235  CA  GLY A  39      45.380  -9.188  77.830  1.00112.11           C
ATOM    236  C   GLY A  39      45.783  -8.205  78.908  1.00116.11           C
ATOM    237  O   GLY A  39      46.851  -8.328  79.513  1.00107.73           O
ATOM    238  N   ASN A  40      44.915  -7.224  79.141  1.00123.98           N
ATOM    239  CA  ASN A  40      45.135  -6.218  80.170  1.00126.87           C
ATOM    240  C   ASN A  40      44.261  -6.472  81.391  1.00127.13           C
ATOM    241  O   ASN A  40      43.130  -6.953  81.269  1.00114.69           O
ATOM    242  CB  ASN A  40      44.850  -4.818  79.621  1.00118.48           C
ATOM    243  CG  ASN A  40      45.498  -4.575  78.276  1.00122.41           C
ATOM    244  OD1 ASN A  40      46.702  -4.768  78.109  1.00120.90           O
ATOM    245  ND2 ASN A  40      44.699  -4.148  77.305  1.00123.75           N
ATOM    246  N   LEU A  41      44.796  -6.150  82.566  1.00128.20           N
ATOM    247  CA  LEU A  41      44.026  -6.193  83.802  1.00124.08           C
ATOM    248  C   LEU A  41      43.409  -4.822  84.047  1.00129.80           C
ATOM    249  O   LEU A  41      44.110  -3.875  84.405  1.00130.46           O
ATOM    250  CB  LEU A  41      44.907  -6.604  84.984  1.00122.28           C
ATOM    251  CG  LEU A  41      44.229  -6.603  86.359  1.00118.95           C
ATOM    252  CD1 LEU A  41      43.037  -7.543  86.375  1.00106.85           C
ATOM    253  CD2 LEU A  41      45.215  -6.970  87.458  1.00126.38           C
ATOM    254  N   GLU A  42      42.099  -4.719  83.843  1.00128.19           N
ATOM    255  CA  GLU A  42      41.396  -3.449  83.977  1.00124.09           C
ATOM    256  C   GLU A  42      40.409  -3.474  85.139  1.00115.39           C
ATOM    257  O   GLU A  42      39.363  -4.119  85.065  1.00110.09           O
ATOM    258  CB  GLU A  42      40.669  -3.109  82.675  1.00121.27           C
ATOM    259  CG  GLU A  42      41.604  -2.898  81.496  1.00117.82           C
ATOM    260  CD  GLU A  42      40.868  -2.508  80.231  1.00118.73           C
ATOM    261  OE1 GLU A  42      39.707  -2.937  80.062  1.00119.71           O
ATOM    262  OE2 GLU A  42      41.449  -1.768  79.408  1.00119.10           O
ATOM    263  N   ILE A  43      40.763  -2.766  86.208  1.00123.66           N
ATOM    264  CA  ILE A  43      39.903  -2.612  87.380  1.00132.13           C
ATOM    265  C   ILE A  43      39.370  -1.181  87.418  1.00136.61           C
ATOM    266  O   ILE A  43      40.138  -0.233  87.594  1.00133.03           O
ATOM    267  CB  ILE A  43      40.662  -2.926  88.691  1.00132.30           C
ATOM    268  CG1 ILE A  43      41.183  -4.367  88.671  1.00117.92           C
ATOM    269  CG2 ILE A  43      39.761  -2.707  89.909  1.00128.68           C
ATOM    270  CD1 ILE A  43      42.180  -4.678  89.768  1.00119.76           C
ATOM    271  N   THR A  44      38.059  -1.027  87.253  1.00128.93           N
ATOM    272  CA  THR A  44      37.459   0.301  87.173  1.00130.55           C
ATOM    273  C   THR A  44      36.080   0.367  87.827  1.00132.82           C
ATOM    274  O   THR A  44      35.366  -0.634  87.894  1.00125.71           O
ATOM    275  CB  THR A  44      37.334   0.765  85.704  1.00133.07           C
ATOM    276  OG1 THR A  44      36.615  -0.215  84.945  1.00125.20           O
ATOM    277  CG2 THR A  44      38.712   0.967  85.081  1.00126.69           C
ATOM    278  N   TYR A  45      35.737   1.560  88.317  1.00130.42           N
ATOM    279  CA  TYR A  45      34.412   1.861  88.864  1.00127.51           C
ATOM    280  C   TYR A  45      33.964   0.863  89.926  1.00129.58           C
ATOM    281  O   TYR A  45      32.776   0.541  90.025  1.00119.70           O
ATOM    282  CB  TYR A  45      33.374   1.913  87.739  1.00122.61           C
ATOM    283  CG  TYR A  45      33.668   2.967  86.694  1.00124.75           C
ATOM    284  CD1 TYR A  45      33.196   4.267  86.834  1.00122.25           C
ATOM    285  CD2 TYR A  45      34.422   2.663  85.569  1.00123.01           C
ATOM    286  CE1 TYR A  45      33.466   5.230  85.881  1.00116.52           C
ATOM    287  CE2 TYR A  45      34.696   3.617  84.614  1.00116.08           C
ATOM    288  CZ  TYR A  45      34.214   4.897  84.771  1.00114.93           C
ATOM    289  OH  TYR A  45      34.491   5.849  83.817  1.00118.45           O
ATOM    290  N   VAL A  46      34.914   0.381  90.720  1.00129.24           N
ATOM    291  CA  VAL A  46      34.598  -0.542  91.801  1.00134.77           C
ATOM    292  C   VAL A  46      34.148   0.262  93.017  1.00140.38           C
ATOM    293  O   VAL A  46      34.841   1.183  93.452  1.00140.38           O
ATOM    294  CB  VAL A  46      35.800  -1.436  92.163  1.00130.45           C
ATOM    295  CG1 VAL A  46      35.395  -2.473  93.202  1.00134.15           C
ATOM    296  CG2 VAL A  46      36.337  -2.130  90.917  1.00131.58           C
ATOM    297  N   GLN A  47      32.979  -0.083  93.551  1.00136.37           N
ATOM    298  CA  GLN A  47      32.388   0.660  94.658  1.00129.08           C
ATOM    299  C   GLN A  47      32.961   0.214  96.001  1.00138.93           C
ATOM    300  O   GLN A  47      33.743  -0.737  96.070  1.00134.80           O
ATOM    301  CB  GLN A  47      30.868   0.494  94.658  1.00112.74           C
ATOM    302  N   ARG A  48      32.563   0.908  97.064  1.00145.38           N
ATOM    303  CA  ARG A  48      33.044   0.609  98.411  1.00144.41           C
ATOM    304  C   ARG A  48      32.379  -0.645  98.978  1.00145.31           C
ATOM    305  O   ARG A  48      31.206  -0.910  98.713  1.00135.97           O
ATOM    306  CB  ARG A  48      32.793   1.798  99.340  1.00127.43           C
ATOM    307  N   ASN A  49      33.141  -1.407  99.760  1.00151.39           N
ATOM    308  CA  ASN A  49      32.654  -2.638 100.381  1.00145.80           C
ATOM    309  C   ASN A  49      32.415  -3.750  99.359  1.00150.00           C
ATOM    310  O   ASN A  49      31.607  -4.651  99.591  1.00152.32           O
ATOM    311  CB  ASN A  49      31.366  -2.371 101.166  1.00127.87           C
ATOM    312  N   TYR A  50      33.125  -3.680  98.234  1.00146.90           N
ATOM    313  CA  TYR A  50      33.065  -4.721  97.210  1.00139.54           C
ATOM    314  C   TYR A  50      34.294  -5.621  97.318  1.00141.65           C
ATOM    315  O   TYR A  50      35.425  -5.163  97.142  1.00137.61           O
ATOM    316  CB  TYR A  50      32.974  -4.102  95.814  1.00125.61           C
ATOM    317  N   ASP A  51      34.067  -6.898  97.612  1.00133.01           N
ATOM    318  CA  ASP A  51      35.159  -7.843  97.825  1.00118.46           C
ATOM    319  C   ASP A  51      35.897  -8.149  96.526  1.00120.46           C
ATOM    320  O   ASP A  51      35.372  -8.840  95.652  1.00116.50           O
ATOM    321  CB  ASP A  51      34.630  -9.141  98.440  1.00116.51           C
ATOM    322  N   LEU A  52      37.113  -7.622  96.410  1.00129.04           N
ATOM    323  CA  LEU A  52      37.989  -7.905  95.275  1.00128.80           C
ATOM    324  C   LEU A  52      39.013  -8.971  95.659  1.00135.28           C
ATOM    325  O   LEU A  52      40.118  -9.005  95.119  1.00136.85           O
ATOM    326  CB  LEU A  52      38.706  -6.633  94.810  1.00127.73           C
ATOM    327  CG  LEU A  52      37.866  -5.506  94.207  1.00133.68           C
ATOM    328  CD1 LEU A  52      38.761  -4.312  93.924  1.00123.83           C
ATOM    329  CD2 LEU A  52      37.158  -5.958  92.939  1.00124.59           C
ATOM    330  N   SER A  53      38.632  -9.847  96.584  1.00138.45           N
ATOM    331  CA  SER A  53      39.555 -10.819  97.163  1.00129.82           C
ATOM    332  C   SER A  53      39.956 -11.931  96.190  1.00133.63           C
ATOM    333  O   SER A  53      40.938 -12.638  96.423  1.00134.19           O
ATOM    334  CB  SER A  53      38.937 -11.432  98.421  1.00130.80           C
ATOM    335  OG  SER A  53      37.632 -11.918  98.161  1.00129.73           O
ATOM    336  N   PHE A  54      39.203 -12.080  95.102  1.00133.00           N
ATOM    337  CA  PHE A  54      39.502 -13.100  94.097  1.00132.98           C
ATOM    338  C   PHE A  54      40.749 -12.741  93.282  1.00127.18           C
ATOM    339  O   PHE A  54      41.273 -13.571  92.533  1.00115.88           O
ATOM    340  CB  PHE A  54      38.301 -13.303  93.163  1.00129.01           C
ATOM    341  CG  PHE A  54      37.842 -12.044  92.472  1.00132.41           C
ATOM    342  CD1 PHE A  54      38.447 -11.617  91.302  1.00129.88           C
ATOM    343  CD2 PHE A  54      36.800 -11.292  92.991  1.00139.75           C
ATOM    344  CE1 PHE A  54      38.026 -10.464  90.668  1.00131.07           C
ATOM    345  CE2 PHE A  54      36.375 -10.137  92.359  1.00137.93           C
ATOM    346  CZ  PHE A  54      36.989  -9.723  91.197  1.00136.83           C
ATOM    347  N   LEU A  55      41.223 -11.507  93.440  1.00130.23           N
ATOM    348  CA  LEU A  55      42.406 -11.026  92.727  1.00131.10           C
ATOM    349  C   LEU A  55      43.710 -11.525  93.351  1.00122.76           C
ATOM    350  O   LEU A  55      44.799 -11.102  92.954  1.00118.29           O
ATOM    351  CB  LEU A  55      42.413  -9.496  92.693  1.00125.45           C
ATOM    352  CG  LEU A  55      41.181  -8.815  92.099  1.00113.19           C
ATOM    353  CD1 LEU A  55      41.307  -7.310  92.259  1.00121.91           C
ATOM    354  CD2 LEU A  55      41.006  -9.188  90.637  1.00116.84           C
ATOM    355  N   LYS A  56      43.599 -12.417  94.329  1.00120.08           N
ATOM    356  CA  LYS A  56      44.774 -12.965  94.992  1.00128.00           C
ATOM    357  C   LYS A  56      45.429 -14.044  94.130  1.00129.00           C
ATOM    358  O   LYS A  56      46.616 -14.340  94.289  1.00131.04           O
ATOM    359  CB  LYS A  56      44.395 -13.536  96.360  1.00130.51           C
ATOM    360  N   THR A  57      44.653 -14.617  93.212  1.00121.11           N
ATOM    361  CA  THR A  57      45.116 -15.727  92.380  1.00115.71           C
ATOM    362  C   THR A  57      46.028 -15.267  91.243  1.00123.59           C
ATOM    363  O   THR A  57      46.823 -16.052  90.724  1.00126.64           O
ATOM    364  CB  THR A  57      43.927 -16.500  91.772  1.00102.32           C
ATOM    365  OG1 THR A  57      43.076 -15.592  91.061  1.00117.92           O
ATOM    366  CG2 THR A  57      43.122 -17.185  92.856  1.00 97.64           C
ATOM    367  N   ILE A  58      45.909 -13.997  90.861  1.00123.10           N
ATOM    368  CA  ILE A  58      46.672 -13.452  89.741  1.00125.15           C
ATOM    369  C   ILE A  58      48.173 -13.500  90.016  1.00122.94           C
ATOM    370  O   ILE A  58      48.659 -12.922  90.989  1.00127.97           O
ATOM    371  CB  ILE A  58      46.247 -11.998  89.429  1.00118.62           C
ATOM    372  CG1 ILE A  58      44.769 -11.968  89.034  1.00114.80           C
ATOM    373  CG2 ILE A  58      47.112 -11.402  88.309  1.00109.91           C
ATOM    374  CD1 ILE A  58      44.195 -10.578  88.852  1.00122.94           C
ATOM    375  N   GLN A  59      48.895 -14.193  89.139  1.00114.26           N
ATOM    376  CA  GLN A  59      50.333 -14.373  89.274  1.00112.46           C
ATOM    377  C   GLN A  59      51.093 -13.580  88.210  1.00122.70           C
ATOM    378  O   GLN A  59      52.258 -13.234  88.409  1.00133.57           O
ATOM    379  CB  GLN A  59      50.692 -15.860  89.179  1.00100.78           C
ATOM    380  N   GLU A  60      50.437 -13.290  87.087  1.00117.01           N
ATOM    381  CA  GLU A  60      51.084 -12.571  85.989  1.00106.58           C
ATOM    382  C   GLU A  60      50.092 -11.838  85.084  1.00107.54           C
ATOM    383  O   GLU A  60      48.937 -12.242  84.951  1.00107.61           O
ATOM    384  CB  GLU A  60      51.918 -13.540  85.149  1.00 96.63           C
ATOM    385  N   VAL A  61      50.564 -10.755  84.470  1.00112.64           N
ATOM    386  CA  VAL A  61      49.786  -9.986  83.499  1.00117.34           C
ATOM    387  C   VAL A  61      50.662  -9.644  82.294  1.00124.33           C
ATOM    388  O   VAL A  61      51.747  -9.084  82.447  1.00127.05           O
ATOM    389  CB  VAL A  61      49.221  -8.688  84.120  1.00114.84           C
ATOM    390  CG1 VAL A  61      48.631  -7.767  83.047  1.00116.54           C
ATOM    391  CG2 VAL A  61      48.172  -9.022  85.174  1.00110.87           C
ATOM    392  N   ALA A  62      50.181  -9.975  81.099  1.00124.96           N
ATOM    393  CA  ALA A  62      50.955  -9.786  79.875  1.00115.90           C
ATOM    394  C   ALA A  62      50.819  -8.362  79.353  1.00119.84           C
ATOM    395  O   ALA A  62      51.816  -7.711  79.046  1.00129.85           O
ATOM    396  CB  ALA A  62      50.516 -10.777  78.812  1.00106.60           C
ATOM    397  N   GLY A  63      49.583  -7.885  79.249  1.00120.72           N
ATOM    398  CA  GLY A  63      49.324  -6.540  78.768  1.00128.72           C
ATOM    399  C   GLY A  63      49.648  -5.489  79.816  1.00131.08           C
ATOM    400  O   GLY A  63      50.687  -5.562  80.475  1.00128.54           O
ATOM    401  N   TYR A  64      48.764  -4.506  79.968  1.00125.00           N
ATOM    402  CA  TYR A  64      48.937  -3.477  80.989  1.00129.51           C
ATOM    403  C   TYR A  64      47.947  -3.695  82.122  1.00133.36           C
ATOM    404  O   TYR A  64      47.023  -4.502  82.004  1.00130.25           O
ATOM    405  CB  TYR A  64      48.768  -2.073  80.394  1.00130.89           C
ATOM    406  CG  TYR A  64      47.422  -1.801  79.750  1.00129.62           C
ATOM    407  CD1 TYR A  64      46.284  -1.600  80.522  1.00132.65           C
ATOM    408  CD2 TYR A  64      47.296  -1.718  78.370  1.00136.54           C
ATOM    409  CE1 TYR A  64      45.056  -1.344  79.937  1.00133.97           C
ATOM    410  CE2 TYR A  64      46.071  -1.458  77.775  1.00136.53           C
ATOM    411  CZ  TYR A  64      44.955  -1.274  78.564  1.00135.62           C
ATOM    412  OH  TYR A  64      43.735  -1.018  77.978  1.00128.60           O
ATOM    413  N   VAL A  65      48.157  -2.981  83.224  1.00135.88           N
ATOM    414  CA  VAL A  65      47.231  -3.008  84.351  1.00132.08           C
ATOM    415  C   VAL A  65      46.671  -1.612  84.590  1.00134.30           C
ATOM    416  O   VAL A  65      47.418  -0.634  84.651  1.00130.14           O
ATOM    417  CB  VAL A  65      47.907  -3.524  85.634  1.00124.03           C
ATOM    418  CG1 VAL A  65      46.964  -3.408  86.835  1.00121.86           C
ATOM    419  CG2 VAL A  65      48.353  -4.968  85.447  1.00120.10           C
ATOM    420  N   LEU A  66      45.349  -1.536  84.720  1.00137.16           N
ATOM    421  CA  LEU A  66      44.655  -0.275  84.960  1.00142.22           C
ATOM    422  C   LEU A  66      43.827  -0.342  86.237  1.00142.27           C
ATOM    423  O   LEU A  66      43.033  -1.265  86.431  1.00132.24           O
ATOM    424  CB  LEU A  66      43.751   0.077  83.775  1.00142.92           C
ATOM    425  CG  LEU A  66      42.818   1.278  83.981  1.00144.90           C
ATOM    426  CD1 LEU A  66      43.610   2.583  84.011  1.00134.17           C
ATOM    427  CD2 LEU A  66      41.734   1.304  82.915  1.00132.08           C
ATOM    428  N   ILE A  67      44.015   0.654  87.096  1.00150.61           N
ATOM    429  CA  ILE A  67      43.241   0.790  88.323  1.00144.17           C
ATOM    430  C   ILE A  67      42.797   2.245  88.434  1.00141.08           C
ATOM    431  O   ILE A  67      43.594   3.114  88.787  1.00147.57           O
ATOM    432  CB  ILE A  67      44.055   0.387  89.576  1.00151.30           C
ATOM    433  CG1 ILE A  67      44.775  -0.952  89.360  1.00149.66           C
ATOM    434  CG2 ILE A  67      43.138   0.311  90.793  1.00147.55           C
ATOM    435  CD1 ILE A  67      45.830  -1.258  90.406  1.00132.46           C
ATOM    436  N   ALA A  68      41.532   2.513  88.124  1.00135.79           N
ATOM    437  CA  ALA A  68      41.056   3.890  88.038  1.00140.32           C
ATOM    438  C   ALA A  68      39.605   4.049  88.483  1.00141.86           C
ATOM    439  O   ALA A  68      38.786   3.151  88.294  1.00142.38           O
ATOM    440  CB  ALA A  68      41.221   4.401  86.614  1.00131.22           C
ATOM    441  N   LEU A  69      39.305   5.206  89.069  1.00135.65           N
ATOM    442  CA  LEU A  69      37.948   5.546  89.493  1.00138.04           C
ATOM    443  C   LEU A  69      37.386   4.505  90.458  1.00140.19           C
ATOM    444  O   LEU A  69      36.198   4.178  90.414  1.00128.22           O
ATOM    445  CB  LEU A  69      37.034   5.691  88.275  1.00133.84           C
ATOM    446  CG  LEU A  69      37.566   6.633  87.191  1.00129.58           C
ATOM    447  CD1 LEU A  69      36.621   6.675  86.005  1.00119.51           C
ATOM    448  CD2 LEU A  69      37.799   8.032  87.744  1.00118.97           C
ATOM    449  N   ASN A  70      38.257   3.992  91.323  1.00150.34           N
ATOM    450  CA  ASN A  70      37.872   3.019  92.339  1.00147.61           C
ATOM    451  C   ASN A  70      37.711   3.677  93.703  1.00145.11           C
ATOM    452  O   ASN A  70      38.566   4.452  94.133  1.00142.03           O
ATOM    453  CB  ASN A  70      38.908   1.896  92.429  1.00143.49           C
ATOM    454  CG  ASN A  70      39.046   1.126  91.136  1.00143.12           C
ATOM    455  OD1 ASN A  70      38.221   0.271  90.823  1.00143.30           O
ATOM    456  ND2 ASN A  70      40.096   1.421  90.377  1.00142.26           N
ATOM    457  N   THR A  71      36.610   3.360  94.375  1.00145.52           N
ATOM    458  CA  THR A  71      36.348   3.858  95.720  1.00149.37           C
ATOM    459  C   THR A  71      36.446   2.732  96.750  1.00154.40           C
ATOM    460  O   THR A  71      36.275   2.959  97.950  1.00151.13           O
ATOM    461  CB  THR A  71      34.962   4.515  95.810  1.00144.51           C
ATOM    462  OG1 THR A  71      33.965   3.605  95.325  1.00138.10           O
ATOM    463  CG2 THR A  71      34.924   5.793  94.984  1.00136.19           C
ATOM    464  N   VAL A  72      36.715   1.517  96.278  1.00153.73           N
ATOM    465  CA  VAL A  72      36.944   0.388  97.169  1.00150.78           C
ATOM    466  C   VAL A  72      38.186   0.664  98.011  1.00151.81           C
ATOM    467  O   VAL A  72      39.105   1.352  97.565  1.00147.43           O
ATOM    468  CB  VAL A  72      37.113  -0.936  96.384  1.00152.03           C
ATOM    469  CG1 VAL A  72      38.315  -0.863  95.443  1.00147.95           C
ATOM    470  CG2 VAL A  72      37.233  -2.121  97.336  1.00146.08           C
ATOM    471  N   GLU A  73      38.208   0.135  99.229  1.00152.96           N
ATOM    472  CA  GLU A  73      39.311   0.382 100.147  1.00151.70           C
ATOM    473  C   GLU A  73      40.549  -0.436  99.785  1.00154.37           C
ATOM    474  O   GLU A  73      41.669   0.082  99.808  1.00144.00           O
ATOM    475  CB  GLU A  73      38.883   0.068 101.581  1.00151.92           C
ATOM    476  N   ARG A  74      40.338  -1.707  99.445  1.00155.27           N
ATOM    477  CA  ARG A  74      41.436  -2.643  99.211  1.00152.80           C
ATOM    478  C   ARG A  74      41.332  -3.363  97.867  1.00150.28           C
ATOM    479  O   ARG A  74      40.257  -3.820  97.474  1.00148.69           O
ATOM    480  CB  ARG A  74      41.488  -3.677 100.337  1.00140.99           C
ATOM    481  N   ILE A  75      42.467  -3.454  97.177  1.00147.12           N
ATOM    482  CA  ILE A  75      42.594  -4.226  95.943  1.00141.02           C
ATOM    483  C   ILE A  75      43.716  -5.247  96.134  1.00145.18           C
ATOM    484  O   ILE A  75      44.883  -4.935  95.897  1.00148.14           O
ATOM    485  CB  ILE A  75      42.897  -3.325  94.723  1.00141.57           C
ATOM    486  CG1 ILE A  75      41.736  -2.359  94.480  1.00147.79           C
ATOM    487  CG2 ILE A  75      43.135  -4.169  93.469  1.00138.86           C
ATOM    488  CD1 ILE A  75      42.008  -1.301  93.428  1.00143.82           C
ATOM    489  N   PRO A  76      43.371  -6.471  96.569  1.00137.33           N
ATOM    490  CA  PRO A  76      44.409  -7.442  96.934  1.00132.55           C
ATOM    491  C   PRO A  76      45.130  -8.076  95.737  1.00131.88           C
ATOM    492  O   PRO A  76      44.734  -9.147  95.270  1.00128.36           O
ATOM    493  CB  PRO A  76      43.629  -8.496  97.731  1.00120.19           C
ATOM    494  CG  PRO A  76      42.253  -8.431  97.201  1.00104.35           C
ATOM    495  CD  PRO A  76      42.014  -7.001  96.797  1.00122.53           C
ATOM    496  N   LEU A  77      46.175  -7.404  95.254  1.00130.63           N
ATOM    497  CA  LEU A  77      47.085  -7.974  94.262  1.00135.43           C
ATOM    498  C   LEU A  77      48.346  -8.466  94.970  1.00135.29           C
ATOM    499  O   LEU A  77      49.459  -8.046  94.649  1.00131.55           O
ATOM    500  CB  LEU A  77      47.443  -6.945  93.184  1.00133.79           C
ATOM    501  CG  LEU A  77      46.280  -6.380  92.362  1.00140.07           C
ATOM    502  CD1 LEU A  77      46.784  -5.314  91.399  1.00124.73           C
ATOM    503  CD2 LEU A  77      45.539  -7.481  91.605  1.00123.71           C
ATOM    504  N   GLU A  78      48.158  -9.364  95.934  1.00140.12           N
ATOM    505  CA  GLU A  78      49.240  -9.797  96.814  1.00140.97           C
ATOM    506  C   GLU A  78      50.150 -10.836  96.163  1.00143.05           C
ATOM    507  O   GLU A  78      51.224 -11.138  96.687  1.00148.31           O
ATOM    508  CB  GLU A  78      48.662 -10.364  98.115  1.00130.06           C
ATOM    509  N   ASN A  79      49.722 -11.374  95.024  1.00138.31           N
ATOM    510  CA  ASN A  79      50.472 -12.419  94.334  1.00136.64           C
ATOM    511  C   ASN A  79      50.970 -11.971  92.958  1.00145.62           C
ATOM    512  O   ASN A  79      51.688 -12.715  92.284  1.00140.57           O
ATOM    513  CB  ASN A  79      49.609 -13.674  94.191  1.00125.78           C
ATOM    514  N   LEU A  80      50.591 -10.763  92.545  1.00141.56           N
ATOM    515  CA  LEU A  80      51.046 -10.212  91.269  1.00140.46           C
ATOM    516  C   LEU A  80      52.570 -10.168  91.226  1.00139.67           C
ATOM    517  O   LEU A  80      53.192  -9.364  91.919  1.00142.88           O
ATOM    518  CB  LEU A  80      50.472  -8.810  91.041  1.00141.51           C
ATOM    519  CG  LEU A  80      50.989  -8.087  89.791  1.00140.66           C
ATOM    520  CD1 LEU A  80      50.606  -8.840  88.521  1.00127.51           C
ATOM    521  CD2 LEU A  80      50.478  -6.657  89.744  1.00143.61           C
ATOM    522  N   GLN A  81      53.159 -11.030  90.402  1.00133.01           N
ATOM    523  CA  GLN A  81      54.611 -11.173  90.339  1.00142.32           C
ATOM    524  C   GLN A  81      55.241 -10.427  89.158  1.00144.89           C
ATOM    525  O   GLN A  81      56.420 -10.069  89.213  1.00137.32           O
ATOM    526  CB  GLN A  81      54.984 -12.657  90.263  1.00132.03           C
ATOM    527  N   ILE A  82      54.464 -10.189  88.100  1.00150.83           N
ATOM    528  CA  ILE A  82      55.025  -9.663  86.852  1.00141.67           C
ATOM    529  C   ILE A  82      54.029  -8.890  85.979  1.00127.90           C
ATOM    530  O   ILE A  82      52.837  -9.199  85.940  1.00123.12           O
ATOM    531  CB  ILE A  82      55.624 -10.817  86.005  1.00129.39           C
ATOM    532  CG1 ILE A  82      56.171 -10.291  84.674  1.00128.88           C
ATOM    533  CG2 ILE A  82      54.580 -11.906  85.761  1.00116.11           C
ATOM    534  CD1 ILE A  82      57.096 -11.264  83.967  1.00125.40           C
ATOM    535  N   ILE A  83      54.544  -7.875  85.288  1.00119.45           N
ATOM    536  CA  ILE A  83      53.793  -7.146  84.269  1.00126.26           C
ATOM    537  C   ILE A  83      54.639  -7.058  82.999  1.00141.08           C
ATOM    538  O   ILE A  83      55.635  -6.333  82.954  1.00140.25           O
ATOM    539  CB  ILE A  83      53.402  -5.734  84.747  1.00123.04           C
ATOM    540  CG1 ILE A  83      52.391  -5.838  85.892  1.00120.94           C
ATOM    541  CG2 ILE A  83      52.816  -4.909  83.593  1.00127.30           C
ATOM    542  CD1 ILE A  83      52.037  -4.513  86.533  1.00127.71           C
ATOM    543  N   ARG A  84      54.235  -7.801  81.972  1.00140.38           N
ATOM    544  CA  ARG A  84      55.005  -7.898  80.735  1.00124.52           C
ATOM    545  C   ARG A  84      54.943  -6.605  79.927  1.00127.45           C
ATOM    546  O   ARG A  84      55.924  -6.210  79.295  1.00131.33           O
ATOM    547  CB  ARG A  84      54.499  -9.067  79.885  1.00105.74           C
ATOM    548  N   GLY A  85      53.788  -5.950  79.944  1.00130.74           N
ATOM    549  CA  GLY A  85      53.611  -4.710  79.212  1.00130.72           C
ATOM    550  C   GLY A  85      53.527  -4.933  77.714  1.00128.64           C
ATOM    551  O   GLY A  85      54.131  -4.195  76.934  1.00127.02           O
ATOM    552  N   ASN A  86      52.778  -5.957  77.313  1.00132.35           N
ATOM    553  CA  ASN A  86      52.558  -6.250  75.902  1.00116.42           C
ATOM    554  C   ASN A  86      51.893  -5.066  75.218  1.00123.18           C
ATOM    555  O   ASN A  86      52.122  -4.807  74.036  1.00133.83           O
ATOM    556  CB  ASN A  86      51.700  -7.505  75.740  1.00 99.73           C
ATOM    557  N   MET A  87      51.071  -4.354  75.984  1.00128.06           N
ATOM    558  CA  MET A  87      50.407  -3.144  75.518  1.00131.99           C
ATOM    559  C   MET A  87      50.694  -1.988  76.470  1.00131.75           C
ATOM    560  O   MET A  87      51.253  -2.183  77.552  1.00123.70           O
ATOM    561  CB  MET A  87      48.894  -3.367  75.401  1.00121.95           C
ATOM    562  CG  MET A  87      48.468  -4.239  74.228  1.00118.05           C
ATOM    563  SD  MET A  87      48.937  -3.557  72.624  1.00137.17           S
ATOM    564  CE  MET A  87      48.111  -1.967  72.642  1.00123.88           C
ATOM    565  N   TYR A  88      50.320  -0.785  76.045  1.00135.76           N
ATOM    566  CA  TYR A  88      50.385   0.400  76.891  1.00140.95           C
ATOM    567  C   TYR A  88      48.993   1.001  77.001  1.00143.67           C
ATOM    568  O   TYR A  88      48.200   0.928  76.058  1.00138.41           O
ATOM    569  CB  TYR A  88      51.369   1.428  76.330  1.00142.70           C
ATOM    570  CG  TYR A  88      52.801   0.942  76.278  1.00149.11           C
ATOM    571  CD1 TYR A  88      53.248   0.146  75.231  1.00147.00           C
ATOM    572  CD2 TYR A  88      53.707   1.282  77.274  1.00152.61           C
ATOM    573  CE1 TYR A  88      54.558  -0.299  75.180  1.00146.95           C
ATOM    574  CE2 TYR A  88      55.016   0.843  77.230  1.00144.96           C
ATOM    575  CZ  TYR A  88      55.438   0.053  76.183  1.00143.64           C
ATOM    576  OH  TYR A  88      56.742  -0.385  76.142  1.00133.90           O
ATOM    577  N   TYR A  89      48.698   1.589  78.156  1.00150.47           N
ATOM    578  CA  TYR A  89      47.387   2.177  78.406  1.00152.20           C
ATOM    579  C   TYR A  89      47.249   3.520  77.694  1.00156.39           C
ATOM    580  O   TYR A  89      46.345   3.715  76.879  1.00148.36           O
ATOM    581  CB  TYR A  89      47.156   2.350  79.909  1.00143.71           C
ATOM    582  CG  TYR A  89      45.867   3.063  80.234  1.00133.90           C
ATOM    583  CD1 TYR A  89      44.653   2.398  80.173  1.00130.84           C
ATOM    584  CD2 TYR A  89      45.864   4.403  80.593  1.00135.83           C
ATOM    585  CE1 TYR A  89      43.473   3.047  80.461  1.00132.31           C
ATOM    586  CE2 TYR A  89      44.690   5.059  80.885  1.00133.86           C
ATOM    587  CZ  TYR A  89      43.498   4.377  80.818  1.00134.80           C
ATOM    588  OH  TYR A  89      42.326   5.030  81.109  1.00126.50           O
ATOM    589  N   GLU A  90      48.153   4.441  78.013  1.00152.48           N
ATOM    590  CA  GLU A  90      48.202   5.743  77.362  1.00142.50           C
ATOM    591  C   GLU A  90      49.655   6.188  77.257  1.00155.48           C
ATOM    592  O   GLU A  90      50.434   6.006  78.194  1.00156.69           O
ATOM    593  CB  GLU A  90      47.374   6.771  78.134  1.00123.82           C
ATOM    594  N   ASN A  91      50.014   6.763  76.113  1.00163.39           N
ATOM    595  CA  ASN A  91      51.392   7.164  75.843  1.00167.15           C
ATOM    596  C   ASN A  91      52.353   5.984  75.996  1.00159.31           C
ATOM    597  O   ASN A  91      52.452   5.141  75.101  1.00141.39           O
ATOM    598  CB  ASN A  91      51.807   8.315  76.765  1.00159.79           C
ATOM    599  N   SER A  92      53.047   5.924  77.132  1.00163.59           N
ATOM    600  CA  SER A  92      53.991   4.845  77.413  1.00164.20           C
ATOM    601  C   SER A  92      53.954   4.456  78.891  1.00161.68           C
ATOM    602  O   SER A  92      54.996   4.357  79.542  1.00156.02           O
ATOM    603  CB  SER A  92      55.410   5.257  77.011  1.00164.93           C
ATOM    604  OG  SER A  92      56.343   4.226  77.288  1.00168.78           O
ATOM    605  N   TYR A  93      52.746   4.241  79.408  1.00164.30           N
ATOM    606  CA  TYR A  93      52.548   3.812  80.790  1.00159.14           C
ATOM    607  C   TYR A  93      52.001   2.388  80.823  1.00147.62           C
ATOM    608  O   TYR A  93      50.835   2.154  80.506  1.00139.94           O
ATOM    609  CB  TYR A  93      51.597   4.762  81.522  1.00154.69           C
ATOM    610  N   ALA A  94      52.856   1.443  81.201  1.00150.21           N
ATOM    611  CA  ALA A  94      52.473   0.036  81.280  1.00146.91           C
ATOM    612  C   ALA A  94      51.653  -0.232  82.537  1.00148.19           C
ATOM    613  O   ALA A  94      50.878  -1.189  82.595  1.00141.83           O
ATOM    614  CB  ALA A  94      53.710  -0.848  81.256  1.00148.45           C
ATOM    615  N   LEU A  95      51.845   0.615  83.543  1.00151.32           N
ATOM    616  CA  LEU A  95      51.077   0.550  84.779  1.00151.60           C
ATOM    617  C   LEU A  95      50.552   1.942  85.112  1.00152.45           C
ATOM    618  O   LEU A  95      51.331   2.857  85.382  1.00159.99           O
ATOM    619  CB  LEU A  95      51.934   0.007  85.924  1.00144.02           C
ATOM    620  N   ALA A  96      49.231   2.094  85.085  1.00153.45           N
ATOM    621  CA  ALA A  96      48.594   3.390  85.297  1.00152.59           C
ATOM    622  C   ALA A  96      47.501   3.294  86.356  1.00152.86           C
ATOM    623  O   ALA A  96      46.489   2.617  86.162  1.00146.11           O
ATOM    624  CB  ALA A  96      48.021   3.921  83.987  1.00139.29           C
ATOM    625  N   VAL A  97      47.725   3.977  87.475  1.00153.54           N
ATOM    626  CA  VAL A  97      46.768   4.033  88.574  1.00148.68           C
ATOM    627  C   VAL A  97      46.340   5.486  88.764  1.00144.06           C
ATOM    628  O   VAL A  97      47.091   6.290  89.319  1.00144.50           O
ATOM    629  CB  VAL A  97      47.372   3.477  89.880  1.00150.12           C
ATOM    630  CG1 VAL A  97      46.325   3.422  90.979  1.00142.94           C
ATOM    631  CG2 VAL A  97      47.974   2.096  89.644  1.00148.32           C
ATOM    632  N   LEU A  98      45.134   5.815  88.302  1.00141.00           N
ATOM    633  CA  LEU A  98      44.698   7.208  88.201  1.00138.95           C
ATOM    634  C   LEU A  98      43.378   7.501  88.909  1.00141.34           C
ATOM    635  O   LEU A  98      42.433   6.718  88.830  1.00145.50           O
ATOM    636  CB  LEU A  98      44.561   7.602  86.730  1.00125.88           C
ATOM    637  CG  LEU A  98      45.795   7.399  85.852  1.00120.72           C
ATOM    638  CD1 LEU A  98      45.478   7.794  84.422  1.00123.66           C
ATOM    639  CD2 LEU A  98      46.970   8.202  86.376  1.00135.00           C
ATOM    640  N   SER A  99      43.337   8.648  89.586  1.00143.26           N
ATOM    641  CA  SER A  99      42.118   9.203  90.178  1.00150.26           C
ATOM    642  C   SER A  99      41.238   8.167  90.876  1.00153.43           C
ATOM    643  O   SER A  99      40.064   8.011  90.532  1.00147.12           O
ATOM    644  CB  SER A  99      41.295   9.919  89.102  1.00137.06           C
ATOM    645  OG  SER A  99      40.777   9.000  88.158  1.00138.51           O
ATOM    646  N   ASN A 100      41.810   7.467  91.853  1.00156.16           N
ATOM    647  CA  ASN A 100      41.069   6.464  92.613  1.00158.06           C
ATOM    648  C   ASN A 100      40.393   7.083  93.832  1.00159.05           C
ATOM    649  O   ASN A 100      40.812   6.863  94.969  1.00157.04           O
ATOM    650  CB  ASN A 100      41.996   5.326  93.047  1.00155.97           C
ATOM    651  CG  ASN A 100      42.448   4.466  91.882  1.00149.88           C
ATOM    652  OD1 ASN A 100      41.783   3.496  91.517  1.00150.73           O
ATOM    653  ND2 ASN A 100      43.584   4.818  91.292  1.00140.58           N
ATOM    654  N   TYR A 101      39.341   7.856  93.583  1.00162.74           N
ATOM    655  CA  TYR A 101      38.590   8.507  94.650  1.00153.53           C
ATOM    656  C   TYR A 101      37.222   8.959  94.149  1.00148.32           C
ATOM    657  O   TYR A 101      36.856   8.705  93.001  1.00147.73           O
ATOM    658  CB  TYR A 101      39.369   9.707  95.192  1.00151.57           C
ATOM    659  CG  TYR A 101      39.688  10.751  94.146  1.00154.63           C
ATOM    660  CD1 TYR A 101      38.802  11.786  93.878  1.00152.33           C
ATOM    661  CD2 TYR A 101      40.875  10.702  93.428  1.00151.00           C
ATOM    662  CE1 TYR A 101      39.089  12.743  92.923  1.00146.96           C
ATOM    663  CE2 TYR A 101      41.171  11.654  92.471  1.00145.43           C
ATOM    664  CZ  TYR A 101      40.275  12.672  92.222  1.00138.94           C
ATOM    665  OH  TYR A 101      40.565  13.622  91.271  1.00132.70           O
ATOM    666  N   ASP A 102      36.470   9.628  95.017  1.00144.87           N
ATOM    667  CA  ASP A 102      35.139  10.113  94.671  1.00150.86           C
ATOM    668  C   ASP A 102      34.789  11.347  95.492  1.00155.71           C
ATOM    669  O   ASP A 102      35.502  11.700  96.431  1.00154.02           O
ATOM    670  CB  ASP A 102      34.093   9.020  94.897  1.00153.26           C
ATOM    671  N   ALA A 103      33.686  11.998  95.135  1.00162.50           N
ATOM    672  CA  ALA A 103      33.220  13.180  95.855  1.00157.14           C
ATOM    673  C   ALA A 103      32.448  12.780  97.108  1.00162.90           C
ATOM    674  O   ALA A 103      31.638  13.552  97.625  1.00152.87           O
ATOM    675  CB  ALA A 103      32.357  14.050  94.950  1.00132.28           C
ATOM    676  N   ASN A 104      32.707  11.566  97.589  1.00163.44           N
ATOM    677  CA  ASN A 104      32.054  11.045  98.785  1.00155.73           C
ATOM    678  C   ASN A 104      33.039  10.819  99.928  1.00154.40           C
ATOM    679  O   ASN A 104      32.667  10.304 100.981  1.00152.29           O
ATOM    680  CB  ASN A 104      31.325   9.739  98.465  1.00139.12           C
ATOM    681  N   LYS A 105      34.293  11.209  99.711  1.00159.26           N
ATOM    682  CA  LYS A 105      35.347  11.053 100.713  1.00160.83           C
ATOM    683  C   LYS A 105      35.624   9.582 101.016  1.00164.35           C
ATOM    684  O   LYS A 105      35.478   9.131 102.153  1.00156.65           O
ATOM    685  CB  LYS A 105      34.982  11.795 102.001  1.00145.34           C
ATOM    686  N   THR A 106      36.027   8.842  99.987  1.00157.26           N
ATOM    687  CA  THR A 106      36.343   7.426 100.122  1.00141.93           C
ATOM    688  C   THR A 106      37.084   6.930  98.886  1.00148.70           C
ATOM    689  O   THR A 106      36.465   6.649  97.860  1.00152.19           O
ATOM    690  CB  THR A 106      35.075   6.578 100.329  1.00136.32           C
ATOM    691  N   GLY A 107      38.408   6.834  98.994  1.00152.67           N
ATOM    692  CA  GLY A 107      39.258   6.399  97.895  1.00155.16           C
ATOM    693  C   GLY A 107      39.968   5.090  98.187  1.00147.64           C
ATOM    694  O   GLY A 107      39.636   4.395  99.147  1.00149.17           O
ATOM    695  N   LEU A 108      40.949   4.750  97.355  1.00151.82           N
ATOM    696  CA  LEU A 108      41.712   3.517  97.533  1.00163.12           C
ATOM    697  C   LEU A 108      42.790   3.693  98.599  1.00161.95           C
ATOM    698  O   LEU A 108      43.662   4.557  98.480  1.00152.00           O
ATOM    699  CB  LEU A 108      42.349   3.079  96.211  1.00163.49           C
ATOM    700  CG  LEU A 108      43.057   1.721  96.253  1.00150.01           C
ATOM    701  CD1 LEU A 108      42.040   0.589  96.312  1.00140.94           C
ATOM    702  CD2 LEU A 108      43.993   1.553  95.067  1.00137.75           C
ATOM    703  N   LYS A 109      42.728   2.858  99.633  1.00155.31           N
ATOM    704  CA  LYS A 109      43.662   2.939 100.750  1.00148.57           C
ATOM    705  C   LYS A 109      44.819   1.954 100.591  1.00149.68           C
ATOM    706  O   LYS A 109      45.990   2.342 100.651  1.00135.14           O
ATOM    707  CB  LYS A 109      42.930   2.674 102.067  1.00142.04           C
ATOM    708  N   GLU A 110      44.478   0.684 100.376  1.00149.28           N
ATOM    709  CA  GLU A 110      45.461  -0.396 100.346  1.00146.57           C
ATOM    710  C   GLU A 110      45.602  -1.035  98.964  1.00150.60           C
ATOM    711  O   GLU A 110      44.687  -1.704  98.483  1.00149.58           O
ATOM    712  CB  GLU A 110      45.085  -1.474 101.368  1.00125.10           C
ATOM    713  N   LEU A 111      46.760  -0.822  98.341  1.00152.69           N
ATOM    714  CA  LEU A 111      47.140  -1.516  97.111  1.00145.32           C
ATOM    715  C   LEU A 111      48.420  -2.314  97.373  1.00139.26           C
ATOM    716  O   LEU A 111      49.512  -1.890  96.993  1.00130.27           O
ATOM    717  CB  LEU A 111      47.340  -0.523  95.958  1.00144.45           C
ATOM    718  CG  LEU A 111      47.795  -1.100  94.611  1.00140.15           C
ATOM    719  CD1 LEU A 111      46.875  -2.223  94.137  1.00139.67           C
ATOM    720  CD2 LEU A 111      47.872   0.006  93.567  1.00126.72           C
ATOM    721  N   PRO A 112      48.289  -3.473  98.043  1.00141.75           N
ATOM    722  CA  PRO A 112      49.449  -4.272  98.454  1.00138.02           C
ATOM    723  C   PRO A 112      50.030  -5.135  97.331  1.00143.59           C
ATOM    724  O   PRO A 112      49.775  -6.340  97.284  1.00149.15           O
ATOM    725  CB  PRO A 112      48.879  -5.141  99.579  1.00140.90           C
ATOM    726  CG  PRO A 112      47.457  -5.350  99.187  1.00138.89           C
ATOM    727  CD  PRO A 112      47.025  -4.062  98.524  1.00142.38           C
ATOM    728  N   MET A 113      50.802  -4.517  96.440  1.00143.60           N
ATOM    729  CA  MET A 113      51.522  -5.251  95.406  1.00148.47           C
ATOM    730  C   MET A 113      52.893  -5.646  95.943  1.00145.10           C
ATOM    731  O   MET A 113      53.916  -5.090  95.540  1.00142.69           O
ATOM    732  CB  MET A 113      51.661  -4.410  94.135  1.00147.75           C
ATOM    733  N   ARG A 114      52.900  -6.607  96.861  1.00147.20           N
ATOM    734  CA  ARG A 114      54.115  -6.996  97.568  1.00148.49           C
ATOM    735  C   ARG A 114      55.053  -7.847  96.712  1.00150.83           C
ATOM    736  O   ARG A 114      56.267  -7.839  96.923  1.00142.04           O
ATOM    737  CB  ARG A 114      53.752  -7.759  98.844  1.00126.84           C
ATOM    738  N   ASN A 115      54.487  -8.571  95.749  1.00150.55           N
ATOM    739  CA  ASN A 115      55.255  -9.513  94.936  1.00140.74           C
ATOM    740  C   ASN A 115      55.662  -8.951  93.571  1.00141.81           C
ATOM    741  O   ASN A 115      56.416  -9.589  92.836  1.00136.53           O
ATOM    742  CB  ASN A 115      54.453 -10.800  94.737  1.00126.58           C
ATOM    743  N   LEU A 116      55.172  -7.759  93.239  1.00141.71           N
ATOM    744  CA  LEU A 116      55.446  -7.149  91.937  1.00140.54           C
ATOM    745  C   LEU A 116      56.892  -6.655  91.833  1.00133.22           C
ATOM    746  O   LEU A 116      57.180  -5.494  92.123  1.00126.73           O
ATOM    747  CB  LEU A 116      54.476  -5.992  91.683  1.00138.13           C
ATOM    748  CG  LEU A 116      54.623  -5.258  90.349  1.00130.40           C
ATOM    749  CD1 LEU A 116      54.366  -6.198  89.178  1.00136.72           C
ATOM    750  CD2 LEU A 116      53.682  -4.067  90.303  1.00126.12           C
ATOM    751  N   GLN A 117      57.791  -7.534  91.400  1.00134.26           N
ATOM    752  CA  GLN A 117      59.223  -7.237  91.394  1.00138.70           C
ATOM    753  C   GLN A 117      59.673  -6.478  90.146  1.00136.33           C
ATOM    754  O   GLN A 117      60.414  -5.496  90.244  1.00131.10           O
ATOM    755  CB  GLN A 117      60.026  -8.535  91.517  1.00134.82           C
ATOM    756  N   GLU A 118      59.226  -6.938  88.979  1.00137.36           N
ATOM    757  CA  GLU A 118      59.668  -6.372  87.708  1.00130.62           C
ATOM    758  C   GLU A 118      58.520  -5.962  86.796  1.00132.96           C
ATOM    759  O   GLU A 118      57.468  -6.604  86.762  1.00133.47           O
ATOM    760  CB  GLU A 118      60.556  -7.372  86.963  1.00129.19           C
ATOM    761  CG  GLU A 118      60.975  -6.901  85.576  1.00121.15           C
ATOM    762  CD  GLU A 118      61.934  -7.853  84.903  1.00125.93           C
ATOM    763  OE1 GLU A 118      62.152  -8.957  85.442  1.00130.61           O
ATOM    764  OE2 GLU A 118      62.469  -7.497  83.832  1.00123.07           O
ATOM    765  N   ILE A 119      58.747  -4.880  86.059  1.00129.30           N
ATOM    766  CA  ILE A 119      57.915  -4.512  84.923  1.00133.31           C
ATOM    767  C   ILE A 119      58.789  -4.681  83.688  1.00133.24           C
ATOM    768  O   ILE A 119      59.822  -4.023  83.546  1.00132.60           O
ATOM    769  CB  ILE A 119      57.364  -3.073  85.043  1.00143.29           C
ATOM    770  CG1 ILE A 119      56.292  -3.027  86.139  1.00133.85           C
ATOM    771  CG2 ILE A 119      56.788  -2.590  83.706  1.00134.12           C
ATOM    772  CD1 ILE A 119      55.693  -1.657  86.390  1.00117.93           C
ATOM    773  N   LEU A 120      58.374  -5.581  82.805  1.00133.54           N
ATOM    774  CA  LEU A 120      59.219  -6.019  81.703  1.00132.31           C
ATOM    775  C   LEU A 120      59.379  -4.926  80.645  1.00128.48           C
ATOM    776  O   LEU A 120      60.456  -4.770  80.068  1.00126.53           O
ATOM    777  CB  LEU A 120      58.640  -7.294  81.081  1.00124.24           C
ATOM    778  CG  LEU A 120      59.603  -8.197  80.306  1.00117.93           C
ATOM    779  CD1 LEU A 120      60.690  -8.763  81.214  1.00115.35           C
ATOM    780  CD2 LEU A 120      58.832  -9.321  79.631  1.00117.69           C
ATOM    781  N   HIS A 121      58.311  -4.170  80.402  1.00131.70           N
ATOM    782  CA  HIS A 121      58.341  -3.075  79.435  1.00127.09           C
ATOM    783  C   HIS A 121      57.426  -1.933  79.854  1.00127.98           C
ATOM    784  O   HIS A 121      56.351  -2.158  80.405  1.00135.79           O
ATOM    785  CB  HIS A 121      57.939  -3.570  78.044  1.00121.28           C
ATOM    786  CG  HIS A 121      59.010  -4.351  77.352  1.00129.09           C
ATOM    787  ND1 HIS A 121      60.158  -3.765  76.864  1.00138.65           N
ATOM    788  CD2 HIS A 121      59.111  -5.671  77.069  1.00131.18           C
ATOM    789  CE1 HIS A 121      60.921  -4.691  76.309  1.00142.42           C
ATOM    790  NE2 HIS A 121      60.308  -5.856  76.420  1.00140.81           N
ATOM    791  N   GLY A 122      57.867  -0.707  79.591  1.00136.82           N
ATOM    792  CA  GLY A 122      57.051   0.470  79.826  1.00147.72           C
ATOM    793  C   GLY A 122      57.270   1.112  81.182  1.00156.33           C
ATOM    794  O   GLY A 122      57.710   0.462  82.132  1.00160.25           O
ATOM    795  N   ALA A 123      56.945   2.399  81.266  1.00154.14           N
ATOM    796  CA  ALA A 123      57.120   3.170  82.491  1.00155.93           C
ATOM    797  C   ALA A 123      55.903   3.016  83.405  1.00162.60           C
ATOM    798  O   ALA A 123      55.120   2.076  83.249  1.00163.61           O
ATOM    799  CB  ALA A 123      57.362   4.637  82.153  1.00146.22           C
ATOM    800  N   VAL A 124      55.753   3.934  84.358  1.00163.85           N
ATOM    801  CA  VAL A 124      54.654   3.890  85.321  1.00154.14           C
ATOM    802  C   VAL A 124      54.079   5.291  85.536  1.00149.48           C
ATOM    803  O   VAL A 124      54.793   6.287  85.404  1.00154.89           O
ATOM    804  CB  VAL A 124      55.119   3.305  86.675  1.00154.50           C
ATOM    805  CG1 VAL A 124      53.929   3.051  87.597  1.00147.38           C
ATOM    806  CG2 VAL A 124      55.905   2.014  86.460  1.00153.59           C
ATOM    807  N   ARG A 125      52.789   5.360  85.861  1.00153.76           N
ATOM    808  CA  ARG A 125      52.106   6.635  86.077  1.00156.47           C
ATOM    809  C   ARG A 125      51.163   6.576  87.281  1.00151.19           C
ATOM    810  O   ARG A 125      50.135   5.899  87.244  1.00147.40           O
ATOM    811  CB  ARG A 125      51.323   7.039  84.825  1.00140.75           C
ATOM    812  N   PHE A 126      51.515   7.310  88.331  1.00154.87           N
ATOM    813  CA  PHE A 126      50.677   7.406  89.518  1.00150.20           C
ATOM    814  C   PHE A 126      50.299   8.861  89.775  1.00152.88           C
ATOM    815  O   PHE A 126      51.166   9.731  89.862  1.00158.53           O
ATOM    816  CB  PHE A 126      51.407   6.833  90.734  1.00144.24           C
ATOM    817  CG  PHE A 126      51.248   5.347  90.891  1.00145.80           C
ATOM    818  CD1 PHE A 126      52.177   4.477  90.346  1.00149.90           C
ATOM    819  CD2 PHE A 126      50.169   4.822  91.583  1.00143.32           C
ATOM    820  CE1 PHE A 126      52.033   3.109  90.489  1.00150.43           C
ATOM    821  CE2 PHE A 126      50.020   3.456  91.729  1.00146.00           C
ATOM    822  CZ  PHE A 126      50.953   2.598  91.181  1.00149.53           C
ATOM    823  N   SER A 127      49.001   9.119  89.896  1.00146.68           N
ATOM    824  CA  SER A 127      48.508  10.468  90.155  1.00150.67           C
ATOM    825  C   SER A 127      47.072  10.458  90.677  1.00145.49           C
ATOM    826  O   SER A 127      46.273   9.598  90.310  1.00143.99           O
ATOM    827  CB  SER A 127      48.600  11.319  88.885  1.00143.59           C
ATOM    828  OG  SER A 127      47.908  10.712  87.810  1.00137.40           O
ATOM    829  N   ASN A 128      46.761  11.420  91.542  1.00145.92           N
ATOM    830  CA  ASN A 128      45.427  11.548  92.121  1.00143.74           C
ATOM    831  C   ASN A 128      45.025  10.324  92.948  1.00155.06           C
ATOM    832  O   ASN A 128      43.975   9.724  92.714  1.00150.60           O
ATOM    833  CB  ASN A 128      44.395  11.791  91.019  1.00138.21           C
ATOM    834  N   ASN A 129      45.869   9.967  93.914  1.00160.58           N
ATOM    835  CA  ASN A 129      45.593   8.868  94.839  1.00153.73           C
ATOM    836  C   ASN A 129      45.851   9.316  96.278  1.00155.21           C
ATOM    837  O   ASN A 129      46.812   8.872  96.908  1.00153.01           O
ATOM    838  CB  ASN A 129      46.450   7.647  94.497  1.00144.86           C
ATOM    839  CG  ASN A 129      46.301   7.219  93.051  1.00151.99           C
ATOM    840  OD1 ASN A 129      45.459   6.383  92.722  1.00158.92           O
ATOM    841  ND2 ASN A 129      47.116   7.797  92.176  1.00145.48           N
ATOM    842  N   PRO A 130      44.985  10.200  96.803  1.00154.63           N
ATOM    843  CA  PRO A 130      45.220  10.878  98.086  1.00149.11           C
ATOM    844  C   PRO A 130      45.287   9.945  99.304  1.00149.46           C
ATOM    845  O   PRO A 130      45.921  10.304 100.300  1.00147.54           O
ATOM    846  CB  PRO A 130      44.013  11.825  98.205  1.00152.17           C
ATOM    847  CG  PRO A 130      43.437  11.921  96.826  1.00148.46           C
ATOM    848  CD  PRO A 130      43.698  10.597  96.206  1.00152.62           C
ATOM    849  N   ALA A 131      44.657   8.775  99.220  1.00144.24           N
ATOM    850  CA  ALA A 131      44.531   7.877 100.370  1.00147.48           C
ATOM    851  C   ALA A 131      45.532   6.720 100.331  1.00151.63           C
ATOM    852  O   ALA A 131      45.505   5.839 101.192  1.00150.38           O
ATOM    853  CB  ALA A 131      43.109   7.333 100.448  1.00141.82           C
ATOM    854  N   LEU A 132      46.414   6.726  99.337  1.00147.37           N
ATOM    855  CA  LEU A 132      47.383   5.648  99.169  1.00143.59           C
ATOM    856  C   LEU A 132      48.430   5.663 100.282  1.00121.59           C
ATOM    857  O   LEU A 132      49.466   6.318 100.167  1.00102.89           O
ATOM    858  CB  LEU A 132      48.061   5.756  97.801  1.00143.02           C
ATOM    859  CG  LEU A 132      49.065   4.660  97.435  1.00131.23           C
ATOM    860  CD1 LEU A 132      48.408   3.284  97.449  1.00123.23           C
ATOM    861  CD2 LEU A 132      49.674   4.954  96.072  1.00118.40           C
ATOM    862  N   CYS A 208      70.363 -16.563  89.961  1.00136.75           N
ATOM    863  CA  CYS A 208      69.652 -15.986  88.825  1.00140.59           C
ATOM    864  C   CYS A 208      70.353 -16.304  87.511  1.00144.67           C
ATOM    865  O   CYS A 208      71.557 -16.090  87.369  1.00145.47           O
ATOM    866  CB  CYS A 208      69.517 -14.470  88.989  1.00125.74           C
ATOM    867  SG  CYS A 208      68.258 -13.958  90.180  1.00136.38           S
ATOM    868  N   HIS A 209      69.585 -16.813  86.552  1.00143.58           N
ATOM    869  CA  HIS A 209      70.117 -17.157  85.240  1.00140.07           C
ATOM    870  C   HIS A 209      70.223 -15.919  84.358  1.00141.73           C
ATOM    871  O   HIS A 209      70.160 -14.791  84.849  1.00142.78           O
ATOM    872  CB  HIS A 209      69.236 -18.209  84.563  1.00140.45           C
ATOM    873  N   ASN A 210      70.376 -16.143  83.055  1.00136.78           N
ATOM    874  CA  ASN A 210      70.538 -15.057  82.097  1.00131.68           C
ATOM    875  C   ASN A 210      69.235 -14.707  81.378  1.00138.65           C
ATOM    876  O   ASN A 210      69.078 -13.588  80.886  1.00131.79           O
ATOM    877  CB  ASN A 210      71.612 -15.425  81.070  1.00123.94           C
ATOM    878  N   GLN A 211      68.306 -15.662  81.330  1.00149.58           N
ATOM    879  CA  GLN A 211      67.040 -15.491  80.613  1.00145.87           C
ATOM    880  C   GLN A 211      65.837 -15.532  81.559  1.00149.72           C
ATOM    881  O   GLN A 211      64.738 -15.933  81.160  1.00144.90           O
ATOM    882  CB  GLN A 211      66.890 -16.570  79.534  1.00115.78           C
ATOM    883  N   CYS A 212      66.055 -15.117  82.807  1.00148.94           N
ATOM    884  CA  CYS A 212      64.994 -15.054  83.813  1.00147.78           C
ATOM    885  C   CYS A 212      64.531 -13.608  83.994  1.00141.53           C
ATOM    886  O   CYS A 212      64.920 -12.734  83.219  1.00137.22           O
ATOM    887  CB  CYS A 212      65.477 -15.645  85.139  1.00146.12           C
ATOM    888  SG  CYS A 212      65.839 -17.414  85.034  1.00160.64           S
ATOM    889  N   ALA A 213      63.707 -13.356  85.011  1.00143.48           N
ATOM    890  CA  ALA A 213      63.070 -12.048  85.159  1.00144.15           C
ATOM    891  C   ALA A 213      62.893 -11.610  86.614  1.00152.86           C
ATOM    892  O   ALA A 213      63.680 -10.813  87.127  1.00158.55           O
ATOM    893  CB  ALA A 213      61.720 -12.056  84.457  1.00143.27           C
ATOM    894  N   ALA A 214      61.852 -12.118  87.268  1.00154.16           N
ATOM    895  CA  ALA A 214      61.477 -11.648  88.600  1.00156.65           C
ATOM    896  C   ALA A 214      62.579 -11.911  89.626  1.00152.06           C
ATOM    897  O   ALA A 214      63.379 -11.025  89.931  1.00138.94           O
ATOM    898  CB  ALA A 214      60.171 -12.306  89.039  1.00153.96           C
ATOM    899  N   GLY A 215      62.607 -13.130  90.157  1.00153.27           N
ATOM    900  CA  GLY A 215      63.625 -13.545  91.105  1.00147.16           C
ATOM    901  C   GLY A 215      64.172 -14.895  90.690  1.00156.12           C
ATOM    902  O   GLY A 215      63.906 -15.355  89.577  1.00163.89           O
ATOM    903  N   CYS A 216      64.928 -15.538  91.576  1.00149.97           N
ATOM    904  CA  CYS A 216      65.515 -16.832  91.255  1.00148.29           C
ATOM    905  C   CYS A 216      65.673 -17.736  92.476  1.00144.48           C
ATOM    906  O   CYS A 216      66.336 -17.380  93.451  1.00143.81           O
ATOM    907  CB  CYS A 216      66.871 -16.636  90.568  1.00151.25           C
ATOM    908  SG  CYS A 216      68.057 -15.560  91.423  1.00159.66           S
ATOM    909  N   THR A 217      65.046 -18.909  92.401  1.00146.26           N
ATOM    910  CA  THR A 217      65.195 -19.957  93.408  1.00145.88           C
ATOM    911  C   THR A 217      66.329 -20.896  93.000  1.00153.07           C
ATOM    912  O   THR A 217      66.250 -22.113  93.180  1.00143.80           O
ATOM    913  CB  THR A 217      63.891 -20.764  93.584  1.00139.24           C
ATOM    914  OG1 THR A 217      62.767 -19.877  93.530  1.00144.04           O
ATOM    915  CG2 THR A 217      63.883 -21.511  94.916  1.00144.49           C
ATOM    916  N   GLY A 218      67.382 -20.314  92.436  1.00157.30           N
ATOM    917  CA  GLY A 218      68.529 -21.073  91.976  1.00146.85           C
ATOM    918  C   GLY A 218      69.261 -20.335  90.873  1.00149.19           C
ATOM    919  O   GLY A 218      68.725 -19.402  90.281  1.00149.84           O
ATOM    920  N   PRO A 219      70.499 -20.750  90.589  1.00152.13           N
ATOM    921  CA  PRO A 219      71.325 -20.098  89.568  1.00158.20           C
ATOM    922  C   PRO A 219      70.955 -20.512  88.143  1.00153.38           C
ATOM    923  O   PRO A 219      71.295 -19.808  87.192  1.00146.74           O
ATOM    924  CB  PRO A 219      72.736 -20.565  89.924  1.00167.24           C
ATOM    925  CG  PRO A 219      72.527 -21.920  90.520  1.00169.27           C
ATOM    926  CD  PRO A 219      71.204 -21.869  91.240  1.00153.67           C
ATOM    927  N   ARG A 220      70.264 -21.642  88.007  1.00151.04           N
ATOM    928  CA  ARG A 220      69.886 -22.164  86.698  1.00144.87           C
ATOM    929  C   ARG A 220      68.682 -21.414  86.129  1.00146.64           C
ATOM    930  O   ARG A 220      68.149 -20.502  86.765  1.00142.00           O
ATOM    931  CB  ARG A 220      69.578 -23.661  86.793  1.00141.00           C
ATOM    932  N   GLU A 221      68.259 -21.807  84.931  1.00143.75           N
ATOM    933  CA  GLU A 221      67.137 -21.162  84.255  1.00143.32           C
ATOM    934  C   GLU A 221      65.805 -21.718  84.747  1.00144.96           C
ATOM    935  O   GLU A 221      64.855 -20.966  84.976  1.00139.63           O
ATOM    936  CB  GLU A 221      67.256 -21.346  82.742  1.00136.48           C
ATOM    937  CG  GLU A 221      68.502 -20.722  82.144  1.00131.93           C
ATOM    938  CD  GLU A 221      68.875 -21.346  80.819  1.00132.88           C
ATOM    939  OE1 GLU A 221      69.880 -22.089  80.779  1.00127.16           O
ATOM    940  OE2 GLU A 221      68.164 -21.098  79.822  1.00128.84           O
ATOM    941  N   SER A 222      65.742 -23.039  84.899  1.00144.99           N
ATOM    942  CA  SER A 222      64.553 -23.700  85.430  1.00140.31           C
ATOM    943  C   SER A 222      64.277 -23.214  86.843  1.00144.34           C
ATOM    944  O   SER A 222      63.123 -23.044  87.242  1.00145.22           O
ATOM    945  CB  SER A 222      64.724 -25.222  85.425  1.00129.68           C
ATOM    946  OG  SER A 222      63.636 -25.859  86.077  1.00104.70           O
ATOM    947  N   ASP A 223      65.351 -22.992  87.593  1.00148.95           N
ATOM    948  CA  ASP A 223      65.249 -22.498  88.959  1.00149.34           C
ATOM    949  C   ASP A 223      65.037 -20.986  88.966  1.00151.61           C
ATOM    950  O   ASP A 223      65.875 -20.235  89.466  1.00154.79           O
ATOM    951  CB  ASP A 223      66.503 -22.863  89.756  1.00137.45           C
ATOM    952  CG  ASP A 223      66.804 -24.345  89.720  1.00129.47           C
ATOM    953  OD1 ASP A 223      66.223 -25.089  90.539  1.00123.20           O
ATOM    954  OD2 ASP A 223      67.623 -24.766  88.874  1.00125.21           O
ATOM    955  N   CYS A 224      63.916 -20.551  88.394  1.00150.14           N
ATOM    956  CA  CYS A 224      63.520 -19.146  88.411  1.00153.71           C
ATOM    957  C   CYS A 224      62.023 -19.026  88.656  1.00151.59           C
ATOM    958  O   CYS A 224      61.256 -19.929  88.320  1.00142.67           O
ATOM    959  CB  CYS A 224      63.896 -18.452  87.100  1.00152.41           C
ATOM    960  SG  CYS A 224      65.652 -18.065  86.947  1.00161.34           S
ATOM    961  N   LEU A 225      61.616 -17.904  89.243  1.00156.08           N
ATOM    962  CA  LEU A 225      60.216 -17.675  89.582  1.00156.25           C
ATOM    963  C   LEU A 225      59.372 -17.474  88.328  1.00155.89           C
ATOM    964  O   LEU A 225      58.358 -18.147  88.134  1.00156.66           O
ATOM    965  CB  LEU A 225      60.083 -16.461  90.504  1.00137.91           C
ATOM    966  N   VAL A 226      59.794 -16.539  87.484  1.00151.60           N
ATOM    967  CA  VAL A 226      59.104 -16.264  86.231  1.00143.77           C
ATOM    968  C   VAL A 226      60.129 -15.939  85.151  1.00144.38           C
ATOM    969  O   VAL A 226      61.117 -15.250  85.406  1.00143.35           O
ATOM    970  CB  VAL A 226      58.097 -15.099  86.375  1.00138.86           C
ATOM    971  CG1 VAL A 226      57.396 -14.823  85.052  1.00140.70           C
ATOM    972  CG2 VAL A 226      57.068 -15.415  87.456  1.00130.54           C
ATOM    973  N   CYS A 227      59.889 -16.452  83.949  1.00141.89           N
ATOM    974  CA  CYS A 227      60.802 -16.256  82.831  1.00139.62           C
ATOM    975  C   CYS A 227      60.728 -14.830  82.297  1.00142.44           C
ATOM    976  O   CYS A 227      59.801 -14.083  82.617  1.00139.22           O
ATOM    977  CB  CYS A 227      60.488 -17.245  81.711  1.00136.87           C
ATOM    978  SG  CYS A 227      60.391 -18.968  82.242  1.00155.98           S
ATOM    979  N   ARG A 228      61.709 -14.462  81.478  1.00137.98           N
ATOM    980  CA  ARG A 228      61.749 -13.136  80.872  1.00130.21           C
ATOM    981  C   ARG A 228      61.016 -13.143  79.538  1.00127.25           C
ATOM    982  O   ARG A 228      60.049 -12.404  79.347  1.00120.64           O
ATOM    983  CB  ARG A 228      63.195 -12.675  80.680  1.00122.44           C
ATOM    984  N   LYS A 229      61.481 -13.989  78.623  1.00124.25           N
ATOM    985  CA  LYS A 229      60.874 -14.106  77.303  1.00112.68           C
ATOM    986  C   LYS A 229      59.792 -15.185  77.306  1.00111.22           C
ATOM    987  O   LYS A 229      58.613 -14.882  77.491  1.00117.47           O
ATOM    988  CB  LYS A 229      61.939 -14.418  76.251  1.00 99.87           C
ATOM    989  N   PHE A 230      60.191 -16.437  77.117  1.00107.90           N
ATOM    990  CA  PHE A 230      59.231 -17.532  77.077  1.00113.84           C
ATOM    991  C   PHE A 230      59.531 -18.596  78.127  1.00122.27           C
ATOM    992  O   PHE A 230      60.571 -18.568  78.785  1.00125.38           O
ATOM    993  CB  PHE A 230      59.217 -18.170  75.687  1.00110.10           C
ATOM    994  CG  PHE A 230      58.829 -17.222  74.589  1.00116.13           C
ATOM    995  CD1 PHE A 230      57.564 -17.271  74.027  1.00124.86           C
ATOM    996  CD2 PHE A 230      59.730 -16.281  74.118  1.00105.41           C
ATOM    997  CE1 PHE A 230      57.204 -16.400  73.017  1.00121.00           C
ATOM    998  CE2 PHE A 230      59.376 -15.407  73.107  1.00100.83           C
ATOM    999  CZ  PHE A 230      58.111 -15.466  72.556  1.00117.41           C
ATOM   1000  N   ARG A 231      58.604 -19.538  78.267  1.00114.89           N
ATOM   1001  CA  ARG A 231      58.770 -20.676  79.161  1.00108.39           C
ATOM   1002  C   ARG A 231      58.399 -21.946  78.404  1.00110.80           C
ATOM   1003  O   ARG A 231      57.592 -21.902  77.477  1.00113.94           O
ATOM   1004  CB  ARG A 231      57.906 -20.522  80.412  1.00103.44           C
ATOM   1005  N   ASP A 232      58.988 -23.072  78.791  1.00112.85           N
ATOM   1006  CA  ASP A 232      58.735 -24.339  78.110  1.00113.14           C
ATOM   1007  C   ASP A 232      58.894 -25.510  79.067  1.00119.36           C
ATOM   1008  O   ASP A 232      59.909 -26.208  79.038  1.00124.88           O
ATOM   1009  CB  ASP A 232      59.684 -24.505  76.920  1.00 98.63           C
ATOM   1010  N   GLU A 233      57.886 -25.722  79.909  1.00108.79           N
ATOM   1011  CA  GLU A 233      57.956 -26.741  80.949  1.00112.18           C
ATOM   1012  C   GLU A 233      59.112 -26.430  81.900  1.00125.12           C
ATOM   1013  O   GLU A 233      60.213 -26.960  81.743  1.00127.54           O
ATOM   1014  CB  GLU A 233      58.123 -28.133  80.332  1.00 92.76           C
ATOM   1015  N   ALA A 234      58.856 -25.542  82.862  1.00123.73           N
ATOM   1016  CA  ALA A 234      59.852 -25.095  83.844  1.00117.80           C
ATOM   1017  C   ALA A 234      60.982 -24.279  83.208  1.00121.91           C
ATOM   1018  O   ALA A 234      61.341 -23.215  83.716  1.00135.35           O
ATOM   1019  CB  ALA A 234      60.433 -26.288  84.609  1.00123.10           C
ATOM   1020  N   THR A 235      61.539 -24.777  82.107  1.00113.11           N
ATOM   1021  CA  THR A 235      62.633 -24.105  81.409  1.00121.41           C
ATOM   1022  C   THR A 235      62.277 -22.677  80.995  1.00129.47           C
ATOM   1023  O   THR A 235      61.191 -22.428  80.468  1.00127.65           O
ATOM   1024  CB  THR A 235      63.046 -24.890  80.148  1.00121.68           C
ATOM   1025  OG1 THR A 235      63.230 -26.272  80.479  1.00113.50           O
ATOM   1026  CG2 THR A 235      64.336 -24.328  79.558  1.00119.15           C
ATOM   1027  N   CYS A 236      63.205 -21.751  81.232  1.00131.86           N
ATOM   1028  CA  CYS A 236      63.038 -20.354  80.837  1.00128.72           C
ATOM   1029  C   CYS A 236      63.907 -20.024  79.629  1.00129.31           C
ATOM   1030  O   CYS A 236      65.048 -19.580  79.774  1.00128.17           O
ATOM   1031  CB  CYS A 236      63.386 -19.415  81.997  1.00133.52           C
ATOM   1032  SG  CYS A 236      62.115 -19.258  83.281  1.00158.72           S
ATOM   1033  N   LYS A 237      63.356 -20.243  78.438  1.00133.09           N
ATOM   1034  CA  LYS A 237      64.062 -19.952  77.196  1.00127.49           C
ATOM   1035  C   LYS A 237      63.795 -18.516  76.753  1.00123.78           C
ATOM   1036  O   LYS A 237      62.849 -17.879  77.219  1.00118.92           O
ATOM   1037  CB  LYS A 237      63.640 -20.933  76.098  1.00106.29           C
ATOM   1038  N   ASP A 238      64.637 -18.014  75.854  1.00129.00           N
ATOM   1039  CA  ASP A 238      64.469 -16.675  75.301  1.00117.67           C
ATOM   1040  C   ASP A 238      63.590 -16.725  74.051  1.00116.97           C
ATOM   1041  O   ASP A 238      63.061 -15.701  73.616  1.00121.56           O
ATOM   1042  CB  ASP A 238      65.827 -16.053  74.973  1.00111.24           C
ATOM   1043  N   THR A 239      63.445 -17.919  73.478  1.00114.40           N
ATOM   1044  CA  THR A 239      62.565 -18.137  72.327  1.00107.38           C
ATOM   1045  C   THR A 239      62.107 -19.592  72.265  1.00112.61           C
ATOM   1046  O   THR A 239      62.829 -20.497  72.690  1.00118.11           O
ATOM   1047  CB  THR A 239      63.258 -17.776  71.005  1.00108.72           C
ATOM   1048  OG1 THR A 239      63.816 -16.461  71.101  1.00129.08           O
ATOM   1049  CG2 THR A 239      62.270 -17.823  69.837  1.00108.55           C
ATOM   1050  N   CYS A 240      60.908 -19.814  71.734  1.00104.69           N
ATOM   1051  CA  CYS A 240      60.353 -21.161  71.660  1.00105.46           C
ATOM   1052  C   CYS A 240      61.044 -21.990  70.586  1.00101.37           C
ATOM   1053  O   CYS A 240      61.571 -21.440  69.621  1.00106.73           O
ATOM   1054  CB  CYS A 240      58.849 -21.110  71.388  1.00 98.49           C
ATOM   1055  SG  CYS A 240      57.855 -20.635  72.818  1.00112.20           S
ATOM   1056  N   PRO A 241      61.040 -23.323  70.751  1.00101.92           N
ATOM   1057  CA  PRO A 241      61.670 -24.219  69.774  1.00107.37           C
ATOM   1058  C   PRO A 241      61.029 -24.111  68.382  1.00108.03           C
ATOM   1059  O   PRO A 241      59.829 -24.366  68.267  1.00101.81           O
ATOM   1060  CB  PRO A 241      61.443 -25.609  70.379  1.00 99.25           C
ATOM   1061  CG  PRO A 241      60.275 -25.448  71.291  1.00 99.05           C
ATOM   1062  CD  PRO A 241      60.414 -24.071  71.854  1.00102.11           C
ATOM   1063  N   PRO A 242      61.812 -23.738  67.347  1.00110.50           N
ATOM   1064  CA  PRO A 242      61.290 -23.555  65.982  1.00107.22           C
ATOM   1065  C   PRO A 242      60.553 -24.770  65.416  1.00104.56           C
ATOM   1066  O   PRO A 242      60.868 -25.910  65.766  1.00101.84           O
ATOM   1067  CB  PRO A 242      62.554 -23.272  65.164  1.00109.57           C
ATOM   1068  CG  PRO A 242      63.505 -22.675  66.139  1.00 93.20           C
ATOM   1069  CD  PRO A 242      63.244 -23.389  67.429  1.00 96.54           C
ATOM   1070  N   LEU A 243      59.581 -24.509  64.544  1.00 95.88           N
ATOM   1071  CA  LEU A 243      58.781 -25.563  63.929  1.00 96.87           C
ATOM   1072  C   LEU A 243      59.639 -26.436  63.018  1.00102.76           C
ATOM   1073  O   LEU A 243      59.410 -27.642  62.903  1.00101.85           O
ATOM   1074  CB  LEU A 243      57.622 -24.955  63.135  1.00 99.49           C
ATOM   1075  CG  LEU A 243      56.585 -24.162  63.936  1.00 98.72           C
ATOM   1076  CD1 LEU A 243      55.804 -23.226  63.018  1.00 88.03           C
ATOM   1077  CD2 LEU A 243      55.640 -25.098  64.682  1.00 80.01           C
ATOM   1078  N   MET A 244      60.626 -25.817  62.374  1.00 99.08           N
ATOM   1079  CA  MET A 244      61.525 -26.524  61.466  1.00102.46           C
ATOM   1080  C   MET A 244      62.985 -26.218  61.791  1.00109.69           C
ATOM   1081  O   MET A 244      63.295 -25.188  62.397  1.00102.44           O
ATOM   1082  CB  MET A 244      61.234 -26.143  60.015  1.00 99.01           C
ATOM   1083  CG  MET A 244      59.789 -26.309  59.595  1.00 88.16           C
ATOM   1084  SD  MET A 244      59.261 -24.963  58.518  1.00116.38           S
ATOM   1085  CE  MET A 244      59.281 -23.566  59.641  1.00 93.33           C
ATOM   1086  N   LEU A 245      63.872 -27.121  61.376  1.00108.00           N
ATOM   1087  CA  LEU A 245      65.309 -26.973  61.596  1.00 97.00           C
ATOM   1088  C   LEU A 245      66.067 -27.227  60.303  1.00103.64           C
ATOM   1089  O   LEU A 245      65.751 -28.159  59.558  1.00108.34           O
ATOM   1090  CB  LEU A 245      65.794 -27.932  62.686  1.00 92.21           C
ATOM   1091  CG  LEU A 245      65.260 -27.712  64.104  1.00109.17           C
ATOM   1092  CD1 LEU A 245      65.823 -28.753  65.063  1.00107.69           C
ATOM   1093  CD2 LEU A 245      65.568 -26.301  64.597  1.00109.87           C
ATOM   1094  N   TYR A 246      67.071 -26.394  60.042  1.00 96.57           N
ATOM   1095  CA  TYR A 246      67.847 -26.495  58.813  1.00 88.42           C
ATOM   1096  C   TYR A 246      68.629 -27.803  58.775  1.00 82.24           C
ATOM   1097  O   TYR A 246      69.439 -28.076  59.659  1.00 86.43           O
ATOM   1098  CB  TYR A 246      68.799 -25.299  58.675  1.00 88.86           C
ATOM   1099  CG  TYR A 246      69.680 -25.365  57.442  1.00 91.30           C
ATOM   1100  CD1 TYR A 246      69.129 -25.362  56.168  1.00 90.79           C
ATOM   1101  CD2 TYR A 246      71.063 -25.428  57.553  1.00 92.28           C
ATOM   1102  CE1 TYR A 246      69.930 -25.428  55.042  1.00 88.48           C
ATOM   1103  CE2 TYR A 246      71.869 -25.492  56.431  1.00 83.80           C
ATOM   1104  CZ  TYR A 246      71.297 -25.490  55.182  1.00 82.88           C
ATOM   1105  OH  TYR A 246      72.098 -25.553  54.069  1.00 88.51           O
ATOM   1106  N   ASN A 247      68.364 -28.609  57.752  1.00 83.13           N
ATOM   1107  CA  ASN A 247      69.100 -29.847  57.515  1.00 87.02           C
ATOM   1108  C   ASN A 247      70.358 -29.584  56.680  1.00 91.55           C
ATOM   1109  O   ASN A 247      70.251 -29.281  55.493  1.00 98.37           O
ATOM   1110  CB  ASN A 247      68.195 -30.861  56.812  1.00 90.57           C
ATOM   1111  CG  ASN A 247      68.973 -31.983  56.162  1.00 95.60           C
ATOM   1112  OD1 ASN A 247      68.837 -32.233  54.963  1.00 98.87           O
ATOM   1113  ND2 ASN A 247      69.798 -32.665  56.949  1.00 88.86           N
ATOM   1114  N   PRO A 248      71.557 -29.685  57.288  1.00 94.13           N
ATOM   1115  CA  PRO A 248      72.768 -29.359  56.517  1.00 96.65           C
ATOM   1116  C   PRO A 248      73.129 -30.410  55.467  1.00 94.26           C
ATOM   1117  O   PRO A 248      74.040 -30.184  54.670  1.00 89.28           O
ATOM   1118  CB  PRO A 248      73.868 -29.280  57.588  1.00 82.94           C
ATOM   1119  CG  PRO A 248      73.153 -29.250  58.912  1.00 91.78           C
ATOM   1120  CD  PRO A 248      71.883 -30.007  58.688  1.00 96.14           C
ATOM   1121  N   THR A 249      72.420 -31.536  55.471  1.00 92.35           N
ATOM   1122  CA  THR A 249      72.685 -32.624  54.532  1.00 98.71           C
ATOM   1123  C   THR A 249      72.036 -32.364  53.168  1.00 99.32           C
ATOM   1124  O   THR A 249      72.729 -32.108  52.183  1.00 99.04           O
ATOM   1125  CB  THR A 249      72.176 -33.970  55.083  1.00 93.46           C
ATOM   1126  N   THR A 250      70.707 -32.425  53.122  1.00100.56           N
ATOM   1127  CA  THR A 250      69.959 -32.217  51.882  1.00105.97           C
ATOM   1128  C   THR A 250      69.749 -30.733  51.552  1.00106.83           C
ATOM   1129  O   THR A 250      69.083 -30.399  50.570  1.00 99.80           O
ATOM   1130  CB  THR A 250      68.580 -32.897  51.951  1.00 95.45           C
ATOM   1131  N   TYR A 251      70.308 -29.858  52.388  1.00104.10           N
ATOM   1132  CA  TYR A 251      70.202 -28.404  52.223  1.00 89.69           C
ATOM   1133  C   TYR A 251      68.756 -27.912  52.287  1.00100.19           C
ATOM   1134  O   TYR A 251      68.485 -26.745  52.004  1.00106.31           O
ATOM   1135  CB  TYR A 251      70.847 -27.963  50.901  1.00 90.95           C
ATOM   1136  CG  TYR A 251      72.331 -28.248  50.841  1.00 94.14           C
ATOM   1137  CD1 TYR A 251      73.253 -27.322  51.309  1.00 93.62           C
ATOM   1138  CD2 TYR A 251      72.810 -29.449  50.336  1.00 94.98           C
ATOM   1139  CE1 TYR A 251      74.612 -27.580  51.271  1.00 85.14           C
ATOM   1140  CE2 TYR A 251      74.169 -29.718  50.292  1.00 88.76           C
ATOM   1141  CZ  TYR A 251      75.065 -28.779  50.761  1.00 85.80           C
ATOM   1142  OH  TYR A 251      76.416 -29.043  50.719  1.00100.09           O
ATOM   1143  N   GLN A 252      67.841 -28.795  52.685  1.00114.28           N
ATOM   1144  CA  GLN A 252      66.423 -28.456  52.793  1.00111.30           C
ATOM   1145  C   GLN A 252      66.035 -28.241  54.256  1.00110.34           C
ATOM   1146  O   GLN A 252      66.895 -28.237  55.142  1.00105.37           O
ATOM   1147  CB  GLN A 252      65.556 -29.557  52.172  1.00 85.45           C
ATOM   1148  N   MET A 253      64.741 -28.054  54.498  1.00 99.86           N
ATOM   1149  CA  MET A 253      64.214 -27.927  55.852  1.00 82.67           C
ATOM   1150  C   MET A 253      63.469 -29.198  56.241  1.00 95.83           C
ATOM   1151  O   MET A 253      62.974 -29.927  55.381  1.00 93.93           O
ATOM   1152  CB  MET A 253      63.294 -26.715  55.953  1.00 72.29           C
ATOM   1153  CG  MET A 253      64.027 -25.385  55.904  1.00 64.24           C
ATOM   1154  SD  MET A 253      64.741 -24.947  57.494  1.00 95.19           S
ATOM   1155  CE  MET A 253      65.569 -23.407  57.107  1.00 58.08           C
ATOM   1156  N   ASP A 254      63.406 -29.467  57.540  1.00103.93           N
ATOM   1157  CA  ASP A 254      62.684 -30.623  58.054  1.00104.40           C
ATOM   1158  C   ASP A 254      61.813 -30.185  59.231  1.00107.53           C
ATOM   1159  O   ASP A 254      62.147 -29.232  59.937  1.00107.83           O
ATOM   1160  CB  ASP A 254      63.661 -31.730  58.469  1.00 71.59           C
ATOM   1161  N   VAL A 255      60.692 -30.871  59.428  1.00 89.67           N
ATOM   1162  CA  VAL A 255      59.759 -30.526  60.495  1.00 91.77           C
ATOM   1163  C   VAL A 255      60.300 -30.969  61.854  1.00 96.02           C
ATOM   1164  O   VAL A 255      60.402 -32.165  62.128  1.00102.69           O
ATOM   1165  CB  VAL A 255      58.378 -31.169  60.263  1.00 77.33           C
ATOM   1166  N   ASN A 256      60.636 -30.000  62.703  1.00 89.95           N
ATOM   1167  CA  ASN A 256      61.219 -30.285  64.016  1.00 98.43           C
ATOM   1168  C   ASN A 256      60.240 -31.028  64.939  1.00117.74           C
ATOM   1169  O   ASN A 256      59.179 -30.494  65.271  1.00115.18           O
ATOM   1170  CB  ASN A 256      61.676 -28.978  64.681  1.00 92.24           C
ATOM   1171  CG  ASN A 256      62.434 -29.210  65.980  1.00 98.64           C
ATOM   1172  OD1 ASN A 256      62.843 -30.332  66.283  1.00103.52           O
ATOM   1173  ND2 ASN A 256      62.634 -28.143  66.751  1.00 95.68           N
ATOM   1174  N   PRO A 257      60.582 -32.267  65.352  1.00111.60           N
ATOM   1175  CA  PRO A 257      59.719 -32.973  66.312  1.00102.51           C
ATOM   1176  C   PRO A 257      59.834 -32.433  67.742  1.00102.88           C
ATOM   1177  O   PRO A 257      59.093 -32.881  68.618  1.00106.25           O
ATOM   1178  CB  PRO A 257      60.221 -34.424  66.241  1.00107.72           C
ATOM   1179  CG  PRO A 257      61.059 -34.499  64.994  1.00108.17           C
ATOM   1180  CD  PRO A 257      61.655 -33.143  64.853  1.00 92.78           C
ATOM   1181  N   GLU A 258      60.751 -31.494  67.969  1.00104.25           N
ATOM   1182  CA  GLU A 258      60.896 -30.840  69.270  1.00103.11           C
ATOM   1183  C   GLU A 258      60.337 -29.415  69.236  1.00102.02           C
ATOM   1184  O   GLU A 258      60.455 -28.671  70.211  1.00 90.39           O
ATOM   1185  CB  GLU A 258      62.365 -30.815  69.697  1.00 83.69           C
ATOM   1186  N   GLY A 259      59.726 -29.047  68.112  1.00108.89           N
ATOM   1187  CA  GLY A 259      59.175 -27.714  67.930  1.00106.99           C
ATOM   1188  C   GLY A 259      57.806 -27.565  68.567  1.00110.39           C
ATOM   1189  O   GLY A 259      57.038 -28.529  68.641  1.00101.20           O
ATOM   1190  N   LYS A 260      57.502 -26.351  69.018  1.00 98.39           N
ATOM   1191  CA  LYS A 260      56.252 -26.077  69.718  1.00 98.77           C
ATOM   1192  C   LYS A 260      55.720 -24.686  69.387  1.00 96.54           C
ATOM   1193  O   LYS A 260      56.492 -23.768  69.108  1.00 95.59           O
ATOM   1194  CB  LYS A 260      56.453 -26.212  71.230  1.00 98.12           C
ATOM   1195  N   TYR A 261      54.397 -24.539  69.423  1.00 92.29           N
ATOM   1196  CA  TYR A 261      53.758 -23.251  69.175  1.00 92.45           C
ATOM   1197  C   TYR A 261      53.946 -22.332  70.369  1.00 91.40           C
ATOM   1198  O   TYR A 261      54.246 -22.793  71.468  1.00 97.28           O
ATOM   1199  CB  TYR A 261      52.269 -23.421  68.891  1.00 97.88           C
ATOM   1200  CG  TYR A 261      51.970 -24.308  67.710  1.00100.89           C
ATOM   1201  CD1 TYR A 261      52.411 -23.971  66.438  1.00 92.86           C
ATOM   1202  CD2 TYR A 261      51.239 -25.477  67.865  1.00 96.42           C
ATOM   1203  CE1 TYR A 261      52.139 -24.780  65.354  1.00103.75           C
ATOM   1204  CE2 TYR A 261      50.960 -26.292  66.789  1.00 98.45           C
ATOM   1205  CZ  TYR A 261      51.411 -25.940  65.535  1.00105.08           C
ATOM   1206  OH  TYR A 261      51.131 -26.755  64.462  1.00103.63           O
ATOM   1207  N   SER A 262      53.748 -21.036  70.153  1.00 82.77           N
ATOM   1208  CA  SER A 262      53.987 -20.042  71.189  1.00 78.32           C
ATOM   1209  C   SER A 262      52.681 -19.519  71.772  1.00 89.63           C
ATOM   1210  O   SER A 262      52.249 -18.412  71.449  1.00101.60           O
ATOM   1211  CB  SER A 262      54.811 -18.878  70.633  1.00 85.70           C
ATOM   1212  OG  SER A 262      54.104 -18.180  69.625  1.00 91.95           O
ATOM   1213  N   PHE A 263      52.054 -20.317  72.630  1.00 85.42           N
ATOM   1214  CA  PHE A 263      50.853 -19.882  73.337  1.00 91.59           C
ATOM   1215  C   PHE A 263      51.224 -18.957  74.500  1.00 91.95           C
ATOM   1216  O   PHE A 263      51.731 -19.419  75.521  1.00101.87           O
ATOM   1217  CB  PHE A 263      50.067 -21.092  73.850  1.00 92.61           C
ATOM   1218  CG  PHE A 263      48.982 -20.736  74.824  1.00 89.22           C
ATOM   1219  CD1 PHE A 263      47.775 -20.224  74.382  1.00 96.12           C
ATOM   1220  CD2 PHE A 263      49.169 -20.911  76.183  1.00 93.16           C
ATOM   1221  CE1 PHE A 263      46.777 -19.891  75.278  1.00 94.73           C
ATOM   1222  CE2 PHE A 263      48.175 -20.581  77.083  1.00 97.21           C
ATOM   1223  CZ  PHE A 263      46.977 -20.072  76.629  1.00 90.90           C
ATOM   1224  N   GLY A 264      50.975 -17.657  74.349  1.00 91.11           N
ATOM   1225  CA  GLY A 264      51.394 -16.684  75.346  1.00 80.72           C
ATOM   1226  C   GLY A 264      52.901 -16.750  75.517  1.00 91.38           C
ATOM   1227  O   GLY A 264      53.619 -16.999  74.547  1.00105.37           O
ATOM   1228  N   ALA A 265      53.386 -16.549  76.741  1.00 89.46           N
ATOM   1229  CA  ALA A 265      54.814 -16.698  77.034  1.00100.27           C
ATOM   1230  C   ALA A 265      55.126 -18.147  77.407  1.00101.17           C
ATOM   1231  O   ALA A 265      55.896 -18.413  78.329  1.00104.15           O
ATOM   1232  CB  ALA A 265      55.239 -15.751  78.154  1.00 87.51           C
ATOM   1233  N   THR A 266      54.514 -19.075  76.677  1.00 94.23           N
ATOM   1234  CA  THR A 266      54.702 -20.500  76.904  1.00 90.63           C
ATOM   1235  C   THR A 266      54.936 -21.194  75.570  1.00 94.16           C
ATOM   1236  O   THR A 266      54.415 -20.755  74.545  1.00 99.21           O
ATOM   1237  CB  THR A 266      53.483 -21.139  77.602  1.00 92.28           C
ATOM   1238  OG1 THR A 266      52.570 -21.644  76.619  1.00 89.79           O
ATOM   1239  CG2 THR A 266      52.770 -20.130  78.506  1.00 89.98           C
ATOM   1240  N   CYS A 267      55.717 -22.271  75.587  1.00 96.55           N
ATOM   1241  CA  CYS A 267      55.963 -23.066  74.386  1.00 94.17           C
ATOM   1242  C   CYS A 267      55.207 -24.387  74.490  1.00 86.87           C
ATOM   1243  O   CYS A 267      55.698 -25.339  75.092  1.00 97.28           O
ATOM   1244  CB  CYS A 267      57.461 -23.323  74.191  1.00 94.36           C
ATOM   1245  SG  CYS A 267      58.511 -21.853  74.309  1.00101.71           S
ATOM   1246  N   VAL A 268      54.010 -24.436  73.910  1.00 90.66           N
ATOM   1247  CA  VAL A 268      53.178 -25.638  73.955  1.00 93.57           C
ATOM   1248  C   VAL A 268      53.273 -26.440  72.658  1.00 96.14           C
ATOM   1249  O   VAL A 268      53.286 -25.868  71.565  1.00 98.47           O
ATOM   1250  CB  VAL A 268      51.707 -25.288  74.205  1.00 93.23           C
ATOM   1251  CG1 VAL A 268      50.929 -26.544  74.568  1.00 99.09           C
ATOM   1252  CG2 VAL A 268      51.594 -24.252  75.309  1.00 80.78           C
ATOM   1253  N   LYS A 269      53.323 -27.764  72.780  1.00 74.99           N
ATOM   1254  CA  LYS A 269      53.476 -28.623  71.612  1.00 73.09           C
ATOM   1255  C   LYS A 269      52.202 -28.655  70.770  1.00 87.88           C
ATOM   1256  O   LYS A 269      52.208 -29.146  69.640  1.00 99.99           O
ATOM   1257  CB  LYS A 269      53.857 -30.043  72.037  1.00 62.69           C
ATOM   1258  N   LYS A 270      51.111 -28.132  71.322  1.00 84.24           N
ATOM   1259  CA  LYS A 270      49.841 -28.072  70.608  1.00 86.06           C
ATOM   1260  C   LYS A 270      49.002 -26.932  71.160  1.00 90.70           C
ATOM   1261  O   LYS A 270      48.991 -26.691  72.365  1.00 91.37           O
ATOM   1262  CB  LYS A 270      49.078 -29.396  70.726  1.00 69.82           C
ATOM   1263  N   CYS A 271      48.309 -26.225  70.276  1.00 93.83           N
ATOM   1264  CA  CYS A 271      47.431 -25.144  70.703  1.00 96.85           C
ATOM   1265  C   CYS A 271      46.297 -25.686  71.573  1.00 96.52           C
ATOM   1266  O   CYS A 271      45.813 -26.793  71.342  1.00 95.93           O
ATOM   1267  CB  CYS A 271      46.852 -24.407  69.497  1.00 93.58           C
ATOM   1268  SG  CYS A 271      48.069 -23.556  68.489  1.00109.92           S
ATOM   1269  N   PRO A 272      45.867 -24.901  72.576  1.00 92.31           N
ATOM   1270  CA  PRO A 272      44.808 -25.336  73.496  1.00 94.52           C
ATOM   1271  C   PRO A 272      43.432 -25.461  72.840  1.00104.46           C
ATOM   1272  O   PRO A 272      43.289 -25.239  71.636  1.00102.46           O
ATOM   1273  CB  PRO A 272      44.797 -24.235  74.562  1.00 93.48           C
ATOM   1274  CG  PRO A 272      45.373 -23.044  73.890  1.00 93.80           C
ATOM   1275  CD  PRO A 272      46.393 -23.572  72.935  1.00100.54           C
ATOM   1276  N   ARG A 273      42.434 -25.818  73.643  1.00111.26           N
ATOM   1277  CA  ARG A 273      41.069 -25.998  73.159  1.00117.64           C
ATOM   1278  C   ARG A 273      40.481 -24.683  72.660  1.00119.28           C
ATOM   1279  O   ARG A 273      40.471 -23.684  73.384  1.00119.06           O
ATOM   1280  CB  ARG A 273      40.183 -26.579  74.265  1.00110.86           C
ATOM   1281  N   ASN A 274      39.997 -24.692  71.421  1.00112.08           N
ATOM   1282  CA  ASN A 274      39.363 -23.518  70.828  1.00117.82           C
ATOM   1283  C   ASN A 274      40.346 -22.359  70.642  1.00118.32           C
ATOM   1284  O   ASN A 274      40.018 -21.202  70.919  1.00120.64           O
ATOM   1285  CB  ASN A 274      38.177 -23.065  71.684  1.00114.92           C
ATOM   1286  N   TYR A 275      41.539 -22.701  70.158  1.00108.16           N
ATOM   1287  CA  TYR A 275      42.568 -21.732  69.798  1.00 94.49           C
ATOM   1288  C   TYR A 275      43.094 -22.080  68.406  1.00 92.08           C
ATOM   1289  O   TYR A 275      42.902 -23.200  67.931  1.00 93.74           O
ATOM   1290  CB  TYR A 275      43.708 -21.752  70.816  1.00100.96           C
ATOM   1291  CG  TYR A 275      43.476 -20.853  72.009  1.00107.40           C
ATOM   1292  CD1 TYR A 275      44.176 -19.662  72.153  1.00113.21           C
ATOM   1293  CD2 TYR A 275      42.556 -21.194  72.992  1.00104.77           C
ATOM   1294  CE1 TYR A 275      43.967 -18.838  73.242  1.00112.16           C
ATOM   1295  CE2 TYR A 275      42.340 -20.376  74.085  1.00105.71           C
ATOM   1296  CZ  TYR A 275      43.048 -19.199  74.205  1.00110.33           C
ATOM   1297  OH  TYR A 275      42.837 -18.381  75.291  1.00104.77           O
ATOM   1298  N   VAL A 276      43.745 -21.125  67.748  1.00 91.23           N
ATOM   1299  CA  VAL A 276      44.171 -21.310  66.362  1.00 97.03           C
ATOM   1300  C   VAL A 276      45.617 -20.872  66.138  1.00 88.15           C
ATOM   1301  O   VAL A 276      46.086 -19.916  66.749  1.00 80.01           O
ATOM   1302  CB  VAL A 276      43.266 -20.523  65.392  1.00102.00           C
ATOM   1303  CG1 VAL A 276      43.446 -21.032  63.973  1.00100.98           C
ATOM   1304  CG2 VAL A 276      41.803 -20.632  65.805  1.00100.28           C
ATOM   1305  N   VAL A 277      46.309 -21.567  65.239  1.00 91.15           N
ATOM   1306  CA  VAL A 277      47.710 -21.275  64.955  1.00 92.60           C
ATOM   1307  C   VAL A 277      47.847 -20.061  64.043  1.00 89.33           C
ATOM   1308  O   VAL A 277      47.116 -19.929  63.067  1.00101.82           O
ATOM   1309  CB  VAL A 277      48.430 -22.461  64.272  1.00 96.28           C
ATOM   1310  CG1 VAL A 277      49.942 -22.279  64.375  1.00 89.74           C
ATOM   1311  CG2 VAL A 277      48.006 -23.799  64.879  1.00 86.55           C
ATOM   1312  N   THR A 278      48.791 -19.182  64.352  1.00 89.56           N
ATOM   1313  CA  THR A 278      49.096 -18.065  63.467  1.00 95.67           C
ATOM   1314  C   THR A 278      49.742 -18.563  62.180  1.00109.58           C
ATOM   1315  O   THR A 278      50.076 -19.744  62.056  1.00100.79           O
ATOM   1316  CB  THR A 278      50.043 -17.041  64.134  1.00107.81           C
ATOM   1317  OG1 THR A 278      50.911 -17.710  65.059  1.00101.25           O
ATOM   1318  CG2 THR A 278      49.248 -15.976  64.869  1.00104.02           C
ATOM   1319  N   ASP A 279      49.911 -17.654  61.222  1.00127.71           N
ATOM   1320  CA  ASP A 279      50.669 -17.948  60.012  1.00119.71           C
ATOM   1321  C   ASP A 279      52.106 -18.278  60.402  1.00122.07           C
ATOM   1322  O   ASP A 279      52.834 -18.922  59.647  1.00130.06           O
ATOM   1323  CB  ASP A 279      50.630 -16.770  59.037  1.00 91.31           C
ATOM   1324  N   HIS A 280      52.505 -17.827  61.589  1.00105.99           N
ATOM   1325  CA  HIS A 280      53.786 -18.210  62.158  1.00107.65           C
ATOM   1326  C   HIS A 280      53.727 -18.231  63.689  1.00111.30           C
ATOM   1327  O   HIS A 280      53.517 -17.202  64.333  1.00110.45           O
ATOM   1328  CB  HIS A 280      54.892 -17.263  61.665  1.00108.01           C
ATOM   1329  CG  HIS A 280      54.728 -15.842  62.111  1.00119.44           C
ATOM   1330  ND1 HIS A 280      55.523 -15.271  63.082  1.00109.83           N
ATOM   1331  CD2 HIS A 280      53.864 -14.876  61.717  1.00124.66           C
ATOM   1332  CE1 HIS A 280      55.156 -14.016  63.268  1.00101.72           C
ATOM   1333  NE2 HIS A 280      54.152 -13.750  62.452  1.00114.07           N
ATOM   1334  N   GLY A 281      53.873 -19.422  64.263  1.00111.64           N
ATOM   1335  CA  GLY A 281      54.089 -19.561  65.693  1.00104.53           C
ATOM   1336  C   GLY A 281      52.859 -19.736  66.572  1.00103.09           C
ATOM   1337  O   GLY A 281      52.386 -20.857  66.788  1.00 96.75           O
ATOM   1338  N   SER A 282      52.343 -18.614  67.069  1.00 97.15           N
ATOM   1339  CA  SER A 282      51.449 -18.596  68.230  1.00 97.47           C
ATOM   1340  C   SER A 282      50.121 -19.330  68.081  1.00 95.80           C
ATOM   1341  O   SER A 282      49.787 -19.849  67.018  1.00 92.82           O
ATOM   1342  CB  SER A 282      51.148 -17.148  68.619  1.00 90.66           C
ATOM   1343  OG  SER A 282      50.255 -16.560  67.694  1.00 92.40           O
ATOM   1344  N   CYS A 283      49.379 -19.347  69.188  1.00 88.79           N
ATOM   1345  CA  CYS A 283      48.069 -19.973  69.276  1.00 85.68           C
ATOM   1346  C   CYS A 283      47.030 -18.947  69.717  1.00 92.85           C
ATOM   1347  O   CYS A 283      46.874 -18.703  70.911  1.00 99.20           O
ATOM   1348  CB  CYS A 283      48.091 -21.135  70.267  1.00 75.47           C
ATOM   1349  SG  CYS A 283      49.170 -22.498  69.828  1.00100.79           S
ATOM   1350  N   VAL A 284      46.319 -18.351  68.763  1.00 98.47           N
ATOM   1351  CA  VAL A 284      45.321 -17.327  69.076  1.00 92.76           C
ATOM   1352  C   VAL A 284      43.908 -17.843  68.798  1.00 93.95           C
ATOM   1353  O   VAL A 284      43.721 -18.737  67.974  1.00 99.47           O
ATOM   1354  CB  VAL A 284      45.569 -16.037  68.267  1.00 74.24           C
ATOM   1355  CG1 VAL A 284      44.776 -14.876  68.855  1.00 86.16           C
ATOM   1356  CG2 VAL A 284      47.054 -15.697  68.255  1.00 67.35           C
ATOM   1357  N   ARG A 285      42.919 -17.282  69.490  1.00 98.51           N
ATOM   1358  CA  ARG A 285      41.528 -17.694  69.313  1.00105.44           C
ATOM   1359  C   ARG A 285      40.935 -17.140  68.014  1.00108.55           C
ATOM   1360  O   ARG A 285      40.042 -17.753  67.425  1.00103.90           O
ATOM   1361  CB  ARG A 285      40.682 -17.242  70.507  1.00 81.63           C
ATOM   1362  N   ALA A 286      41.442 -15.988  67.575  1.00106.31           N
ATOM   1363  CA  ALA A 286      40.942 -15.313  66.376  1.00106.09           C
ATOM   1364  C   ALA A 286      42.056 -15.063  65.361  1.00105.63           C
ATOM   1365  O   ALA A 286      43.091 -14.485  65.698  1.00103.76           O
ATOM   1366  CB  ALA A 286      40.277 -13.995  66.755  1.00108.04           C
ATOM   1367  N   CYS A 287      41.836 -15.490  64.119  1.00100.86           N
ATOM   1368  CA  CYS A 287      42.807 -15.271  63.049  1.00105.30           C
ATOM   1369  C   CYS A 287      42.912 -13.784  62.738  1.00 97.97           C
ATOM   1370  O   CYS A 287      44.004 -13.257  62.512  1.00 96.12           O
ATOM   1371  CB  CYS A 287      42.420 -16.044  61.783  1.00103.33           C
ATOM   1372  SG  CYS A 287      42.549 -17.851  61.891  1.00117.82           S
ATOM   1373  N   GLY A 288      41.764 -13.116  62.724  1.00 88.24           N
ATOM   1374  CA  GLY A 288      41.716 -11.689  62.476  1.00 94.32           C
ATOM   1375  C   GLY A 288      41.662 -11.352  60.998  1.00 88.29           C
ATOM   1376  O   GLY A 288      41.468 -12.229  60.157  1.00 91.62           O
ATOM   1377  N   ALA A 289      41.842 -10.072  60.686  1.00 91.55           N
ATOM   1378  CA  ALA A 289      41.801  -9.584  59.308  1.00 83.52           C
ATOM   1379  C   ALA A 289      42.979 -10.104  58.489  1.00 88.90           C
ATOM   1380  O   ALA A 289      43.910 -10.704  59.028  1.00 93.06           O
ATOM   1381  CB  ALA A 289      41.787  -8.058  59.291  1.00 73.99           C
ATOM   1382  N   ASP A 290      42.924  -9.878  57.180  1.00 91.36           N
ATOM   1383  CA  ASP A 290      44.006 -10.256  56.276  1.00 92.25           C
ATOM   1384  C   ASP A 290      44.359 -11.747  56.376  1.00103.98           C
ATOM   1385  O   ASP A 290      45.400 -12.176  55.867  1.00107.45           O
ATOM   1386  CB  ASP A 290      45.245  -9.405  56.563  1.00 81.03           C
ATOM   1387  N   SER A 291      43.485 -12.530  57.015  1.00 98.24           N
ATOM   1388  CA  SER A 291      43.721 -13.959  57.233  1.00 91.45           C
ATOM   1389  C   SER A 291      42.420 -14.727  57.486  1.00 85.98           C
ATOM   1390  O   SER A 291      41.478 -14.192  58.068  1.00 78.88           O
ATOM   1391  CB  SER A 291      44.674 -14.167  58.412  1.00 96.24           C
ATOM   1392  OG  SER A 291      45.923 -13.538  58.179  1.00102.69           O
ATOM   1393  N   TYR A 292      42.388 -15.986  57.051  1.00 88.06           N
ATOM   1394  CA  TYR A 292      41.222 -16.849  57.226  1.00 83.76           C
ATOM   1395  C   TYR A 292      41.629 -18.154  57.891  1.00 84.50           C
ATOM   1396  O   TYR A 292      42.815 -18.415  58.088  1.00 87.82           O
ATOM   1397  CB  TYR A 292      40.541 -17.134  55.880  1.00 86.52           C
ATOM   1398  CG  TYR A 292      41.328 -18.048  54.958  1.00 81.23           C
ATOM   1399  CD1 TYR A 292      42.358 -17.550  54.169  1.00 90.16           C
ATOM   1400  CD2 TYR A 292      41.035 -19.404  54.871  1.00 72.52           C
ATOM   1401  CE1 TYR A 292      43.081 -18.376  53.326  1.00 93.87           C
ATOM   1402  CE2 TYR A 292      41.753 -20.239  54.029  1.00 77.10           C
ATOM   1403  CZ  TYR A 292      42.775 -19.718  53.258  1.00 95.14           C
ATOM   1404  OH  TYR A 292      43.499 -20.538  52.416  1.00104.22           O
ATOM   1405  N   GLU A 293      40.638 -18.975  58.221  1.00 83.79           N
ATOM   1406  CA  GLU A 293      40.864 -20.197  58.982  1.00 90.37           C
ATOM   1407  C   GLU A 293      40.861 -21.444  58.093  1.00 93.70           C
ATOM   1408  O   GLU A 293      39.823 -21.840  57.553  1.00 94.13           O
ATOM   1409  CB  GLU A 293      39.803 -20.324  60.077  1.00 88.11           C
ATOM   1410  CG  GLU A 293      39.956 -21.551  60.956  1.00 77.18           C
ATOM   1411  CD  GLU A 293      39.119 -21.468  62.213  1.00 82.70           C
ATOM   1412  OE1 GLU A 293      39.134 -20.403  62.869  1.00 85.92           O
ATOM   1413  OE2 GLU A 293      38.445 -22.466  62.545  1.00 83.52           O
ATOM   1414  N   MET A 294      42.036 -22.053  57.959  1.00 96.87           N
ATOM   1415  CA  MET A 294      42.214 -23.278  57.184  1.00 93.54           C
ATOM   1416  C   MET A 294      42.657 -24.410  58.103  1.00103.84           C
ATOM   1417  O   MET A 294      43.124 -24.161  59.216  1.00100.46           O
ATOM   1418  CB  MET A 294      43.246 -23.067  56.077  1.00 85.30           C
ATOM   1419  N   GLU A 295      42.510 -25.646  57.633  1.00100.67           N
ATOM   1420  CA  GLU A 295      42.884 -26.824  58.413  1.00106.64           C
ATOM   1421  C   GLU A 295      44.094 -27.524  57.792  1.00103.81           C
ATOM   1422  O   GLU A 295      44.205 -27.617  56.572  1.00105.52           O
ATOM   1423  CB  GLU A 295      41.700 -27.790  58.517  1.00 99.92           C
ATOM   1424  CG  GLU A 295      41.367 -28.206  59.942  1.00 92.42           C
ATOM   1425  CD  GLU A 295      40.074 -28.987  60.035  1.00105.00           C
ATOM   1426  OE1 GLU A 295      39.568 -29.168  61.161  1.00115.01           O
ATOM   1427  OE2 GLU A 295      39.561 -29.420  58.982  1.00114.29           O
ATOM   1428  N   GLU A 296      45.000 -28.007  58.638  1.00115.25           N
ATOM   1429  CA  GLU A 296      46.217 -28.671  58.173  1.00120.10           C
ATOM   1430  C   GLU A 296      46.757 -29.610  59.246  1.00121.52           C
ATOM   1431  O   GLU A 296      47.195 -29.164  60.309  1.00124.36           O
ATOM   1432  CB  GLU A 296      47.285 -27.642  57.789  1.00 96.17           C
ATOM   1433  N   ASP A 297      46.720 -30.908  58.958  1.00127.59           N
ATOM   1434  CA  ASP A 297      47.180 -31.931  59.892  1.00124.12           C
ATOM   1435  C   ASP A 297      46.275 -31.995  61.123  1.00119.17           C
ATOM   1436  O   ASP A 297      46.752 -32.165  62.247  1.00119.73           O
ATOM   1437  CB  ASP A 297      48.631 -31.665  60.311  1.00 95.92           C
ATOM   1438  N   GLY A 298      44.969 -31.853  60.902  1.00105.98           N
ATOM   1439  CA  GLY A 298      43.988 -31.929  61.973  1.00105.02           C
ATOM   1440  C   GLY A 298      43.926 -30.679  62.835  1.00115.51           C
ATOM   1441  O   GLY A 298      43.047 -30.550  63.693  1.00 98.96           O
ATOM   1442  N   VAL A 299      44.859 -29.758  62.600  1.00119.34           N
ATOM   1443  CA  VAL A 299      44.961 -28.524  63.371  1.00111.61           C
ATOM   1444  C   VAL A 299      44.525 -27.318  62.541  1.00104.18           C
ATOM   1445  O   VAL A 299      45.143 -27.001  61.523  1.00 86.10           O
ATOM   1446  CB  VAL A 299      46.403 -28.296  63.868  1.00 78.13           C
ATOM   1447  N   ARG A 300      43.460 -26.651  62.982  1.00101.66           N
ATOM   1448  CA  ARG A 300      42.991 -25.434  62.329  1.00 98.56           C
ATOM   1449  C   ARG A 300      44.044 -24.327  62.452  1.00102.14           C
ATOM   1450  O   ARG A 300      44.480 -23.995  63.559  1.00 98.12           O
ATOM   1451  CB  ARG A 300      41.661 -24.977  62.934  1.00 81.99           C
ATOM   1452  N   LYS A 301      44.451 -23.773  61.310  1.00 95.22           N
ATOM   1453  CA  LYS A 301      45.474 -22.728  61.257  1.00 96.29           C
ATOM   1454  C   LYS A 301      44.900 -21.436  60.671  1.00 93.98           C
ATOM   1455  O   LYS A 301      43.720 -21.379  60.331  1.00 86.60           O
ATOM   1456  CB  LYS A 301      46.676 -23.197  60.431  1.00 61.45           C
ATOM   1457  N   CYS A 302      45.739 -20.407  60.561  1.00 90.88           N
ATOM   1458  CA  CYS A 302      45.315 -19.107  60.040  1.00 91.15           C
ATOM   1459  C   CYS A 302      46.104 -18.735  58.788  1.00 98.73           C
ATOM   1460  O   CYS A 302      47.183 -18.141  58.880  1.00 93.19           O
ATOM   1461  CB  CYS A 302      45.489 -18.010  61.096  1.00 98.13           C
ATOM   1462  SG  CYS A 302      44.441 -18.165  62.564  1.00117.80           S
ATOM   1463  N   LYS A 303      45.559 -19.079  57.623  1.00 96.12           N
ATOM   1464  CA  LYS A 303      46.197 -18.754  56.350  1.00 90.27           C
ATOM   1465  C   LYS A 303      45.865 -17.316  55.954  1.00 94.40           C
ATOM   1466  O   LYS A 303      44.735 -16.862  56.137  1.00 93.12           O
ATOM   1467  CB  LYS A 303      45.751 -19.728  55.257  1.00 69.82           C
ATOM   1468  N   LYS A 304      46.850 -16.600  55.419  1.00 95.22           N
ATOM   1469  CA  LYS A 304      46.657 -15.208  55.022  1.00 93.96           C
ATOM   1470  C   LYS A 304      45.723 -15.115  53.813  1.00 94.95           C
ATOM   1471  O   LYS A 304      45.756 -15.973  52.928  1.00 98.29           O
ATOM   1472  CB  LYS A 304      48.003 -14.550  54.705  1.00 74.38           C
ATOM   1473  N   CYS A 305      44.883 -14.082  53.787  1.00 95.12           N
ATOM   1474  CA  CYS A 305      43.964 -13.871  52.671  1.00 92.42           C
ATOM   1475  C   CYS A 305      44.724 -13.333  51.467  1.00 92.18           C
ATOM   1476  O   CYS A 305      45.335 -12.265  51.537  1.00 94.07           O
ATOM   1477  CB  CYS A 305      42.839 -12.898  53.052  1.00 82.58           C
ATOM   1478  SG  CYS A 305      41.723 -13.483  54.356  1.00 90.43           S
ATOM   1479  N   GLU A 306      44.692 -14.077  50.366  1.00 90.97           N
ATOM   1480  CA  GLU A 306      45.274 -13.607  49.117  1.00 89.78           C
ATOM   1481  C   GLU A 306      44.498 -12.376  48.652  1.00 91.40           C
ATOM   1482  O   GLU A 306      43.510 -12.491  47.922  1.00 82.07           O
ATOM   1483  CB  GLU A 306      45.247 -14.709  48.054  1.00 78.43           C
ATOM   1484  N   GLY A 307      44.939 -11.202  49.095  1.00 86.86           N
ATOM   1485  CA  GLY A 307      44.217  -9.967  48.842  1.00 91.39           C
ATOM   1486  C   GLY A 307      43.226  -9.704  49.965  1.00 98.64           C
ATOM   1487  O   GLY A 307      43.517 -10.008  51.124  1.00 98.82           O
ATOM   1488  N   PRO A 308      42.055  -9.126  49.641  1.00 93.44           N
ATOM   1489  CA  PRO A 308      41.033  -8.911  50.674  1.00 90.15           C
ATOM   1490  C   PRO A 308      40.410 -10.217  51.139  1.00 80.75           C
ATOM   1491  O   PRO A 308      40.215 -11.120  50.326  1.00 72.49           O
ATOM   1492  CB  PRO A 308      39.989  -8.031  49.972  1.00 77.57           C
ATOM   1493  CG  PRO A 308      40.693  -7.444  48.790  1.00 77.55           C
ATOM   1494  CD  PRO A 308      41.685  -8.487  48.367  1.00 90.75           C
ATOM   1495  N   CYS A 309      40.110 -10.322  52.428  1.00 78.57           N
ATOM   1496  CA  CYS A 309      39.453 -11.515  52.937  1.00 79.04           C
ATOM   1497  C   CYS A 309      38.055 -11.606  52.358  1.00 70.63           C
ATOM   1498  O   CYS A 309      37.450 -10.592  52.007  1.00 70.88           O
ATOM   1499  CB  CYS A 309      39.408 -11.508  54.465  1.00 74.83           C
ATOM   1500  SG  CYS A 309      41.024 -11.773  55.229  1.00112.03           S
ATOM   1501  N   ARG A 310      37.543 -12.823  52.242  1.00 58.60           N
ATOM   1502  CA  ARG A 310      36.226 -13.001  51.671  1.00 49.06           C
ATOM   1503  C   ARG A 310      35.184 -12.460  52.629  1.00 63.40           C
ATOM   1504  O   ARG A 310      35.133 -12.857  53.797  1.00 70.71           O
ATOM   1505  CB  ARG A 310      35.953 -14.467  51.366  1.00 46.53           C
ATOM   1506  CG  ARG A 310      34.654 -14.691  50.620  1.00 56.52           C
ATOM   1507  CD  ARG A 310      34.534 -16.127  50.150  1.00 67.63           C
ATOM   1508  NE  ARG A 310      33.463 -16.281  49.170  1.00 71.91           N
ATOM   1509  CZ  ARG A 310      32.227 -16.684  49.450  1.00 73.04           C
ATOM   1510  NH1 ARG A 310      31.876 -17.000  50.691  1.00 66.98           N
ATOM   1511  NH2 ARG A 310      31.336 -16.776  48.474  1.00 73.62           N
ATOM   1512  N   LYS A 311      34.365 -11.542  52.127  1.00 60.46           N
ATOM   1513  CA  LYS A 311      33.252 -10.996  52.890  1.00 59.87           C
ATOM   1514  C   LYS A 311      31.974 -11.075  52.072  1.00 59.47           C
ATOM   1515  O   LYS A 311      31.779 -10.302  51.131  1.00 62.71           O
ATOM   1516  CB  LYS A 311      33.526  -9.549  53.296  1.00 61.54           C
ATOM   1517  CG  LYS A 311      32.486  -8.977  54.238  1.00 54.56           C
ATOM   1518  CD  LYS A 311      32.805  -7.542  54.601  1.00 59.78           C
ATOM   1519  CE  LYS A 311      31.736  -6.955  55.499  1.00 62.61           C
ATOM   1520  NZ  LYS A 311      31.926  -5.496  55.688  1.00 68.93           N
ATOM   1521  N   VAL A 312      31.116 -12.027  52.429  1.00 58.59           N
ATOM   1522  CA  VAL A 312      29.790 -12.137  51.836  1.00 49.19           C
ATOM   1523  C   VAL A 312      28.940 -10.950  52.272  1.00 54.54           C
ATOM   1524  O   VAL A 312      29.081 -10.457  53.387  1.00 65.20           O
ATOM   1525  CB  VAL A 312      29.095 -13.443  52.248  1.00 46.86           C
ATOM   1526  CG1 VAL A 312      27.708 -13.540  51.621  1.00 47.32           C
ATOM   1527  CG2 VAL A 312      29.949 -14.639  51.853  1.00 50.72           C
ATOM   1528  N   CYS A 313      28.065 -10.485  51.389  1.00 56.83           N
ATOM   1529  CA  CYS A 313      27.167  -9.383  51.714  1.00 58.80           C
ATOM   1530  C   CYS A 313      25.825  -9.573  51.038  1.00 59.00           C
ATOM   1531  O   CYS A 313      25.719 -10.240  50.009  1.00 61.25           O
ATOM   1532  CB  CYS A 313      27.768  -8.040  51.296  1.00 52.00           C
ATOM   1533  SG  CYS A 313      29.293  -7.639  52.144  1.00 72.84           S
ATOM   1534  N   ASN A 314      24.795  -8.984  51.627  1.00 71.03           N
ATOM   1535  CA  ASN A 314      23.466  -9.048  51.054  1.00 73.02           C
ATOM   1536  C   ASN A 314      23.336  -8.122  49.853  1.00 67.13           C
ATOM   1537  O   ASN A 314      23.932  -7.045  49.825  1.00 74.31           O
ATOM   1538  CB  ASN A 314      22.426  -8.698  52.114  1.00 64.95           C
ATOM   1539  CG  ASN A 314      22.195  -9.833  53.089  1.00 78.42           C
ATOM   1540  OD1 ASN A 314      21.975 -10.979  52.685  1.00 71.23           O
ATOM   1541  ND2 ASN A 314      22.254  -9.528  54.379  1.00 91.55           N
ATOM   1542  N   GLY A 315      22.567  -8.552  48.859  1.00 53.74           N
ATOM   1543  CA  GLY A 315      22.339  -7.750  47.671  1.00 56.32           C
ATOM   1544  C   GLY A 315      21.056  -6.949  47.764  1.00 60.37           C
ATOM   1545  O   GLY A 315      20.325  -7.040  48.751  1.00 64.04           O
ATOM   1546  N   ILE A 316      20.786  -6.159  46.732  1.00 62.83           N
ATOM   1547  CA  ILE A 316      19.582  -5.336  46.683  1.00 62.89           C
ATOM   1548  C   ILE A 316      18.339  -6.214  46.790  1.00 76.89           C
ATOM   1549  O   ILE A 316      18.253  -7.254  46.133  1.00 82.96           O
ATOM   1550  CB  ILE A 316      19.522  -4.513  45.382  1.00 54.69           C
ATOM   1551  CG1 ILE A 316      20.737  -3.580  45.283  1.00 50.36           C
ATOM   1552  CG2 ILE A 316      18.215  -3.725  45.287  1.00 57.81           C
ATOM   1553  CD1 ILE A 316      20.753  -2.447  46.294  1.00 47.40           C
ATOM   1554  N   GLY A 317      17.392  -5.798  47.631  1.00 84.25           N
ATOM   1555  CA  GLY A 317      16.139  -6.515  47.808  1.00 78.63           C
ATOM   1556  C   GLY A 317      16.123  -7.354  49.074  1.00 81.74           C
ATOM   1557  O   GLY A 317      15.056  -7.737  49.551  1.00 88.38           O
ATOM   1558  N   ILE A 318      17.307  -7.627  49.621  1.00 81.91           N
ATOM   1559  CA  ILE A 318      17.451  -8.488  50.794  1.00 73.34           C
ATOM   1560  C   ILE A 318      17.917  -7.703  52.016  1.00 72.17           C
ATOM   1561  O   ILE A 318      18.628  -6.707  51.886  1.00 71.18           O
ATOM   1562  CB  ILE A 318      18.448  -9.638  50.517  1.00 63.54           C
ATOM   1563  CG1 ILE A 318      17.886 -10.561  49.434  1.00 74.87           C
ATOM   1564  CG2 ILE A 318      18.748 -10.441  51.795  1.00 70.21           C
ATOM   1565  CD1 ILE A 318      18.840 -11.669  48.991  1.00 69.61           C
ATOM   1566  N   GLY A 319      17.490  -8.162  53.192  1.00 69.64           N
ATOM   1567  CA  GLY A 319      17.968  -7.657  54.468  1.00 70.83           C
ATOM   1568  C   GLY A 319      18.056  -6.147  54.549  1.00 71.98           C
ATOM   1569  O   GLY A 319      17.041  -5.453  54.485  1.00 82.37           O
ATOM   1570  N   GLU A 320      19.283  -5.647  54.677  1.00 64.65           N
ATOM   1571  CA  GLU A 320      19.551  -4.211  54.764  1.00 80.63           C
ATOM   1572  C   GLU A 320      18.829  -3.426  53.669  1.00 82.71           C
ATOM   1573  O   GLU A 320      18.504  -2.252  53.847  1.00 85.37           O
ATOM   1574  CB  GLU A 320      21.061  -3.935  54.673  1.00 82.51           C
ATOM   1575  CG  GLU A 320      21.931  -4.745  55.633  1.00 95.66           C
ATOM   1576  CD  GLU A 320      22.405  -6.063  55.035  1.00 94.06           C
ATOM   1577  OE1 GLU A 320      21.547  -6.923  54.739  1.00 87.48           O
ATOM   1578  OE2 GLU A 320      23.633  -6.238  54.860  1.00 93.40           O
ATOM   1579  N   PHE A 321      18.585  -4.091  52.542  1.00 77.63           N
ATOM   1580  CA  PHE A 321      18.021  -3.451  51.362  1.00 74.26           C
ATOM   1581  C   PHE A 321      16.732  -4.149  50.941  1.00 80.91           C
ATOM   1582  O   PHE A 321      16.512  -4.407  49.757  1.00 73.48           O
ATOM   1583  CB  PHE A 321      19.045  -3.473  50.223  1.00 69.93           C
ATOM   1584  CG  PHE A 321      20.477  -3.417  50.694  1.00 78.24           C
ATOM   1585  CD1 PHE A 321      20.986  -2.271  51.284  1.00 82.70           C
ATOM   1586  CD2 PHE A 321      21.316  -4.508  50.540  1.00 70.83           C
ATOM   1587  CE1 PHE A 321      22.297  -2.222  51.715  1.00 77.44           C
ATOM   1588  CE2 PHE A 321      22.628  -4.458  50.965  1.00 70.11           C
ATOM   1589  CZ  PHE A 321      23.118  -3.315  51.551  1.00 83.54           C
ATOM   1590  N   LYS A 322      15.882  -4.449  51.918  1.00 85.28           N
ATOM   1591  CA  LYS A 322      14.642  -5.173  51.661  1.00 90.57           C
ATOM   1592  C   LYS A 322      13.760  -4.417  50.665  1.00 90.41           C
ATOM   1593  O   LYS A 322      13.472  -4.911  49.572  1.00 81.39           O
ATOM   1594  CB  LYS A 322      13.880  -5.409  52.971  1.00 76.38           C
ATOM   1595  N   ASP A 323      13.352  -3.211  51.048  1.00 81.07           N
ATOM   1596  CA  ASP A 323      12.466  -2.393  50.228  1.00 80.64           C
ATOM   1597  C   ASP A 323      13.279  -1.396  49.408  1.00 74.29           C
ATOM   1598  O   ASP A 323      12.812  -0.299  49.091  1.00 63.94           O
ATOM   1599  CB  ASP A 323      11.449  -1.673  51.115  1.00 84.53           C
ATOM   1600  CG  ASP A 323      10.595  -2.641  51.923  1.00 97.10           C
ATOM   1601  OD1 ASP A 323      10.245  -3.715  51.377  1.00 76.78           O
ATOM   1602  OD2 ASP A 323      10.280  -2.331  53.100  1.00 95.81           O
ATOM   1603  N   SER A 324      14.499  -1.795  49.063  1.00 73.97           N
ATOM   1604  CA  SER A 324      15.398  -0.954  48.285  1.00 68.37           C
ATOM   1605  C   SER A 324      15.185  -1.162  46.798  1.00 65.79           C
ATOM   1606  O   SER A 324      15.001  -2.284  46.326  1.00 68.30           O
ATOM   1607  CB  SER A 324      16.855  -1.239  48.643  1.00 67.96           C
ATOM   1608  OG  SER A 324      17.149  -0.807  49.959  1.00 83.51           O
ATOM   1609  N   LEU A 325      15.228  -0.057  46.069  1.00 59.45           N
ATOM   1610  CA  LEU A 325      14.972  -0.047  44.644  1.00 54.90           C
ATOM   1611  C   LEU A 325      16.291  -0.131  43.876  1.00 56.89           C
ATOM   1612  O   LEU A 325      16.377  -0.783  42.836  1.00 58.63           O
ATOM   1613  CB  LEU A 325      14.206   1.226  44.280  1.00 69.64           C
ATOM   1614  CG  LEU A 325      13.460   1.299  42.954  1.00 64.99           C
ATOM   1615  CD1 LEU A 325      12.272   0.351  42.960  1.00 44.01           C
ATOM   1616  CD2 LEU A 325      13.024   2.745  42.707  1.00 57.15           C
ATOM   1617  N   SER A 326      17.320   0.522  44.411  1.00 49.42           N
ATOM   1618  CA  SER A 326      18.621   0.594  43.755  1.00 41.16           C
ATOM   1619  C   SER A 326      19.743   0.809  44.759  1.00 53.03           C
ATOM   1620  O   SER A 326      19.495   1.048  45.939  1.00 64.29           O
ATOM   1621  CB  SER A 326      18.637   1.730  42.731  1.00 43.52           C
ATOM   1622  OG  SER A 326      19.959   2.222  42.532  1.00 40.11           O
ATOM   1623  N   ILE A 327      20.979   0.724  44.284  1.00 48.07           N
ATOM   1624  CA  ILE A 327      22.124   1.173  45.062  1.00 54.17           C
ATOM   1625  C   ILE A 327      22.114   2.701  45.114  1.00 55.33           C
ATOM   1626  O   ILE A 327      22.285   3.349  44.089  1.00 61.16           O
ATOM   1627  CB  ILE A 327      23.439   0.661  44.457  1.00 39.61           C
ATOM   1628  CG1 ILE A 327      23.504  -0.855  44.627  1.00 50.26           C
ATOM   1629  CG2 ILE A 327      24.644   1.325  45.117  1.00 43.61           C
ATOM   1630  CD1 ILE A 327      24.681  -1.516  43.951  1.00 47.07           C
ATOM   1631  N   ASN A 328      21.907   3.269  46.300  1.00 58.26           N
ATOM   1632  CA  ASN A 328      21.804   4.721  46.457  1.00 63.24           C
ATOM   1633  C   ASN A 328      22.863   5.264  47.403  1.00 68.09           C
ATOM   1634  O   ASN A 328      23.617   4.503  48.005  1.00 70.39           O
ATOM   1635  CB  ASN A 328      20.411   5.103  46.959  1.00 55.46           C
ATOM   1636  CG  ASN A 328      19.946   4.222  48.087  1.00 65.50           C
ATOM   1637  OD1 ASN A 328      20.646   4.058  49.081  1.00 81.33           O
ATOM   1638  ND2 ASN A 328      18.777   3.613  47.922  1.00 69.37           N
ATOM   1639  N   ALA A 329      22.908   6.586  47.533  1.00 75.94           N
ATOM   1640  CA  ALA A 329      23.900   7.253  48.370  1.00 70.09           C
ATOM   1641  C   ALA A 329      23.835   6.762  49.811  1.00 67.39           C
ATOM   1642  O   ALA A 329      24.833   6.779  50.531  1.00 73.58           O
ATOM   1643  CB  ALA A 329      23.697   8.760  48.317  1.00 67.68           C
ATOM   1644  N   THR A 330      22.656   6.322  50.228  1.00 65.30           N
ATOM   1645  CA  THR A 330      22.470   5.810  51.578  1.00 71.80           C
ATOM   1646  C   THR A 330      23.152   4.451  51.742  1.00 72.33           C
ATOM   1647  O   THR A 330      24.099   4.319  52.516  1.00 79.37           O
ATOM   1648  CB  THR A 330      20.966   5.692  51.924  1.00 77.11           C
ATOM   1649  OG1 THR A 330      20.387   7.002  51.978  1.00 74.99           O
ATOM   1650  CG2 THR A 330      20.750   4.987  53.266  1.00 69.04           C
ATOM   1651  N   ASN A 331      22.687   3.454  50.989  1.00 73.29           N
ATOM   1652  CA  ASN A 331      23.102   2.065  51.198  1.00 76.97           C
ATOM   1653  C   ASN A 331      24.484   1.716  50.640  1.00 66.62           C
ATOM   1654  O   ASN A 331      25.023   0.651  50.933  1.00 62.00           O
ATOM   1655  CB  ASN A 331      22.063   1.109  50.589  1.00 67.06           C
ATOM   1656  CG  ASN A 331      21.945   1.236  49.073  1.00 68.17           C
ATOM   1657  OD1 ASN A 331      22.814   1.798  48.404  1.00 66.98           O
ATOM   1658  ND2 ASN A 331      20.861   0.703  48.525  1.00 66.30           N
ATOM   1659  N   ILE A 332      25.050   2.607  49.836  1.00 66.12           N
ATOM   1660  CA  ILE A 332      26.275   2.299  49.112  1.00 60.95           C
ATOM   1661  C   ILE A 332      27.417   1.981  50.068  1.00 71.23           C
ATOM   1662  O   ILE A 332      28.295   1.168  49.755  1.00 66.48           O
ATOM   1663  CB  ILE A 332      26.683   3.465  48.190  1.00 55.80           C
ATOM   1664  CG1 ILE A 332      27.946   3.127  47.397  1.00 57.43           C
ATOM   1665  CG2 ILE A 332      26.904   4.733  48.998  1.00 74.59           C
ATOM   1666  CD1 ILE A 332      27.815   1.926  46.492  1.00 47.85           C
ATOM   1667  N   LYS A 333      27.387   2.613  51.238  1.00 73.97           N
ATOM   1668  CA  LYS A 333      28.471   2.494  52.208  1.00 68.52           C
ATOM   1669  C   LYS A 333      28.643   1.060  52.721  1.00 64.25           C
ATOM   1670  O   LYS A 333      29.766   0.611  52.948  1.00 60.66           O
ATOM   1671  CB  LYS A 333      28.221   3.441  53.382  1.00 76.93           C
ATOM   1672  N   HIS A 334      27.531   0.343  52.881  1.00 65.22           N
ATOM   1673  CA  HIS A 334      27.544  -0.984  53.501  1.00 67.62           C
ATOM   1674  C   HIS A 334      28.199  -2.055  52.632  1.00 67.66           C
ATOM   1675  O   HIS A 334      28.459  -3.168  53.100  1.00 64.18           O
ATOM   1676  CB  HIS A 334      26.117  -1.411  53.852  1.00 63.09           C
ATOM   1677  CG  HIS A 334      25.405  -0.437  54.734  1.00 75.79           C
ATOM   1678  ND1 HIS A 334      24.563   0.535  54.239  1.00 78.25           N
ATOM   1679  CD2 HIS A 334      25.426  -0.268  56.077  1.00 86.05           C
ATOM   1680  CE1 HIS A 334      24.086   1.253  55.240  1.00 71.78           C
ATOM   1681  NE2 HIS A 334      24.595   0.786  56.366  1.00105.65           N
ATOM   1682  N   PHE A 335      28.480  -1.719  51.378  1.00 66.17           N
ATOM   1683  CA  PHE A 335      29.104  -2.669  50.465  1.00 56.30           C
ATOM   1684  C   PHE A 335      30.625  -2.664  50.594  1.00 60.25           C
ATOM   1685  O   PHE A 335      31.321  -3.329  49.830  1.00 62.62           O
ATOM   1686  CB  PHE A 335      28.676  -2.367  49.028  1.00 52.70           C
ATOM   1687  CG  PHE A 335      27.278  -2.829  48.718  1.00 60.29           C
ATOM   1688  CD1 PHE A 335      27.028  -4.154  48.392  1.00 53.72           C
ATOM   1689  CD2 PHE A 335      26.210  -1.950  48.782  1.00 64.14           C
ATOM   1690  CE1 PHE A 335      25.738  -4.586  48.124  1.00 55.79           C
ATOM   1691  CE2 PHE A 335      24.919  -2.378  48.513  1.00 57.87           C
ATOM   1692  CZ  PHE A 335      24.684  -3.694  48.185  1.00 55.23           C
ATOM   1693  N   LYS A 336      31.132  -1.939  51.588  1.00 64.59           N
ATOM   1694  CA  LYS A 336      32.570  -1.815  51.796  1.00 58.60           C
ATOM   1695  C   LYS A 336      33.226  -3.168  52.060  1.00 63.83           C
ATOM   1696  O   LYS A 336      32.758  -3.939  52.899  1.00 66.07           O
ATOM   1697  CB  LYS A 336      32.853  -0.869  52.962  1.00 58.44           C
ATOM   1698  CG  LYS A 336      34.328  -0.596  53.191  1.00 71.06           C
ATOM   1699  CD  LYS A 336      34.930   0.203  52.051  1.00 60.01           C
ATOM   1700  CE  LYS A 336      36.384   0.518  52.305  1.00 50.34           C
ATOM   1701  NZ  LYS A 336      36.960   1.327  51.202  1.00 56.71           N
ATOM   1702  N   ASN A 337      34.302  -3.450  51.329  1.00 64.77           N
ATOM   1703  CA  ASN A 337      35.079  -4.674  51.516  1.00 60.91           C
ATOM   1704  C   ASN A 337      34.283  -5.958  51.243  1.00 59.35           C
ATOM   1705  O   ASN A 337      34.737  -7.053  51.574  1.00 60.72           O
ATOM   1706  CB  ASN A 337      35.662  -4.717  52.937  1.00 68.30           C
ATOM   1707  CG  ASN A 337      36.649  -3.583  53.205  1.00 86.34           C
ATOM   1708  OD1 ASN A 337      37.145  -2.935  52.282  1.00 83.31           O
ATOM   1709  ND2 ASN A 337      36.947  -3.354  54.480  1.00 96.06           N
ATOM   1710  N   CYS A 338      33.107  -5.829  50.633  1.00 56.95           N
ATOM   1711  CA  CYS A 338      32.343  -7.001  50.211  1.00 51.57           C
ATOM   1712  C   CYS A 338      33.020  -7.653  49.016  1.00 62.70           C
ATOM   1713  O   CYS A 338      33.580  -6.959  48.165  1.00 64.37           O
ATOM   1714  CB  CYS A 338      30.912  -6.622  49.847  1.00 43.04           C
ATOM   1715  SG  CYS A 338      29.956  -5.968  51.209  1.00 66.91           S
ATOM   1716  N   THR A 339      32.958  -8.978  48.942  1.00 54.80           N
ATOM   1717  CA  THR A 339      33.588  -9.703  47.845  1.00 58.85           C
ATOM   1718  C   THR A 339      32.584 -10.565  47.098  1.00 59.75           C
ATOM   1719  O   THR A 339      32.718 -10.791  45.888  1.00 51.24           O
ATOM   1720  CB  THR A 339      34.724 -10.593  48.349  1.00 54.06           C
ATOM   1721  OG1 THR A 339      34.210 -11.534  49.302  1.00 64.92           O
ATOM   1722  CG2 THR A 339      35.812  -9.744  48.990  1.00 51.83           C
ATOM   1723  N   SER A 340      31.586 -11.046  47.830  1.00 53.92           N
ATOM   1724  CA  SER A 340      30.562 -11.904  47.260  1.00 58.06           C
ATOM   1725  C   SER A 340      29.188 -11.380  47.636  1.00 63.19           C
ATOM   1726  O   SER A 340      28.901 -11.163  48.813  1.00 68.22           O
ATOM   1727  CB  SER A 340      30.745 -13.342  47.741  1.00 54.43           C
ATOM   1728  OG  SER A 340      32.093 -13.752  47.571  1.00 67.37           O
ATOM   1729  N   ILE A 341      28.350 -11.160  46.628  1.00 60.10           N
ATOM   1730  CA  ILE A 341      26.995 -10.671  46.849  1.00 50.68           C
ATOM   1731  C   ILE A 341      26.006 -11.823  46.847  1.00 47.18           C
ATOM   1732  O   ILE A 341      25.839 -12.511  45.837  1.00 45.13           O
ATOM   1733  CB  ILE A 341      26.564  -9.662  45.778  1.00 51.24           C
ATOM   1734  CG1 ILE A 341      27.583  -8.524  45.660  1.00 46.71           C
ATOM   1735  CG2 ILE A 341      25.162  -9.134  46.085  1.00 46.67           C
ATOM   1736  CD1 ILE A 341      27.645  -7.614  46.865  1.00 53.94           C
ATOM   1737  N   SER A 342      25.349 -12.020  47.984  1.00 60.33           N
ATOM   1738  CA  SER A 342      24.297 -13.022  48.111  1.00 71.38           C
ATOM   1739  C   SER A 342      22.957 -12.432  47.658  1.00 68.43           C
ATOM   1740  O   SER A 342      22.106 -12.089  48.481  1.00 64.51           O
ATOM   1741  CB  SER A 342      24.200 -13.521  49.555  1.00 64.54           C
ATOM   1742  OG  SER A 342      23.973 -12.441  50.444  1.00 86.91           O
ATOM   1743  N   GLY A 343      22.786 -12.311  46.344  1.00 60.83           N
ATOM   1744  CA  GLY A 343      21.577 -11.750  45.775  1.00 47.86           C
ATOM   1745  C   GLY A 343      21.858 -11.022  44.476  1.00 55.39           C
ATOM   1746  O   GLY A 343      22.707 -11.449  43.688  1.00 57.14           O
ATOM   1747  N   ASP A 344      21.146  -9.916  44.262  1.00 59.88           N
ATOM   1748  CA  ASP A 344      21.203  -9.168  43.005  1.00 52.70           C
ATOM   1749  C   ASP A 344      21.843  -7.796  43.209  1.00 50.16           C
ATOM   1750  O   ASP A 344      22.035  -7.353  44.342  1.00 52.07           O
ATOM   1751  CB  ASP A 344      19.796  -9.001  42.426  1.00 46.43           C
ATOM   1752  CG  ASP A 344      19.017 -10.304  42.392  1.00 55.56           C
ATOM   1753  OD1 ASP A 344      19.580 -11.330  41.945  1.00 43.96           O
ATOM   1754  OD2 ASP A 344      17.837 -10.298  42.813  1.00 54.23           O
ATOM   1755  N   LEU A 345      22.157  -7.122  42.108  1.00 47.14           N
ATOM   1756  CA  LEU A 345      22.797  -5.812  42.160  1.00 47.45           C
ATOM   1757  C   LEU A 345      22.174  -4.879  41.125  1.00 43.41           C
ATOM   1758  O   LEU A 345      22.299  -5.104  39.921  1.00 38.40           O
ATOM   1759  CB  LEU A 345      24.298  -5.949  41.928  1.00 39.58           C
ATOM   1760  CG  LEU A 345      25.190  -5.157  42.877  1.00 50.73           C
ATOM   1761  CD1 LEU A 345      25.036  -5.668  44.306  1.00 47.16           C
ATOM   1762  CD2 LEU A 345      26.653  -5.227  42.420  1.00 46.31           C
ATOM   1763  N   HIS A 346      21.492  -3.843  41.611  1.00 46.46           N
ATOM   1764  CA  HIS A 346      20.755  -2.913  40.759  1.00 36.89           C
ATOM   1765  C   HIS A 346      21.411  -1.556  40.796  1.00 33.25           C
ATOM   1766  O   HIS A 346      21.691  -1.034  41.871  1.00 40.42           O
ATOM   1767  CB  HIS A 346      19.299  -2.759  41.207  1.00 36.74           C
ATOM   1768  CG  HIS A 346      18.549  -4.048  41.317  1.00 42.39           C
ATOM   1769  ND1 HIS A 346      17.173  -4.105  41.275  1.00 44.15           N
ATOM   1770  CD2 HIS A 346      18.973  -5.324  41.475  1.00 53.81           C
ATOM   1771  CE1 HIS A 346      16.783  -5.362  41.398  1.00 43.52           C
ATOM   1772  NE2 HIS A 346      17.855  -6.122  41.522  1.00 57.29           N
ATOM   1773  N   ILE A 347      21.636  -0.974  39.628  1.00 35.16           N
ATOM   1774  CA  ILE A 347      22.119   0.397  39.552  1.00 39.77           C
ATOM   1775  C   ILE A 347      21.229   1.164  38.584  1.00 39.08           C
ATOM   1776  O   ILE A 347      21.368   1.053  37.366  1.00 42.50           O
ATOM   1777  CB  ILE A 347      23.583   0.458  39.107  1.00 32.97           C
ATOM   1778  CG1 ILE A 347      24.463  -0.280  40.114  1.00 31.87           C
ATOM   1779  CG2 ILE A 347      24.037   1.901  38.964  1.00 36.71           C
ATOM   1780  CD1 ILE A 347      25.891  -0.501  39.642  1.00 40.16           C
ATOM   1781  N   LEU A 348      20.314   1.943  39.147  1.00 38.50           N
ATOM   1782  CA  LEU A 348      19.285   2.623  38.376  1.00 35.22           C
ATOM   1783  C   LEU A 348      19.464   4.141  38.477  1.00 47.18           C
ATOM   1784  O   LEU A 348      20.083   4.632  39.423  1.00 53.62           O
ATOM   1785  CB  LEU A 348      17.906   2.200  38.881  1.00 46.27           C
ATOM   1786  CG  LEU A 348      17.798   0.715  39.252  1.00 41.58           C
ATOM   1787  CD1 LEU A 348      16.444   0.409  39.879  1.00 37.51           C
ATOM   1788  CD2 LEU A 348      18.042  -0.158  38.030  1.00 42.37           C
ATOM   1789  N   PRO A 349      18.922   4.891  37.503  1.00 48.01           N
ATOM   1790  CA  PRO A 349      19.091   6.352  37.468  1.00 47.85           C
ATOM   1791  C   PRO A 349      18.625   7.084  38.728  1.00 54.72           C
ATOM   1792  O   PRO A 349      19.210   8.126  39.054  1.00 58.02           O
ATOM   1793  CB  PRO A 349      18.241   6.777  36.266  1.00 44.21           C
ATOM   1794  CG  PRO A 349      17.349   5.604  35.975  1.00 51.97           C
ATOM   1795  CD  PRO A 349      18.128   4.404  36.363  1.00 40.12           C
ATOM   1796  N   VAL A 350      17.614   6.551  39.419  1.00 54.83           N
ATOM   1797  CA  VAL A 350      17.080   7.186  40.630  1.00 56.26           C
ATOM   1798  C   VAL A 350      18.183   7.425  41.651  1.00 58.38           C
ATOM   1799  O   VAL A 350      18.134   8.374  42.434  1.00 61.77           O
ATOM   1800  CB  VAL A 350      15.975   6.336  41.286  1.00 46.69           C
ATOM   1801  CG1 VAL A 350      14.865   6.043  40.282  1.00 79.59           C
ATOM   1802  CG2 VAL A 350      16.543   5.036  41.844  1.00 53.00           C
ATOM   1803  N   ALA A 351      19.185   6.555  41.623  1.00 56.06           N
ATOM   1804  CA  ALA A 351      20.312   6.654  42.531  1.00 50.73           C
ATOM   1805  C   ALA A 351      21.079   7.952  42.301  1.00 56.15           C
ATOM   1806  O   ALA A 351      21.601   8.545  43.248  1.00 63.21           O
ATOM   1807  CB  ALA A 351      21.222   5.465  42.360  1.00 36.45           C
ATOM   1808  N   PHE A 352      21.135   8.387  41.042  1.00 51.65           N
ATOM   1809  CA  PHE A 352      21.890   9.581  40.664  1.00 50.67           C
ATOM   1810  C   PHE A 352      21.034  10.835  40.766  1.00 56.76           C
ATOM   1811  O   PHE A 352      21.554  11.938  40.917  1.00 59.46           O
ATOM   1812  CB  PHE A 352      22.440   9.429  39.248  1.00 49.27           C
ATOM   1813  CG  PHE A 352      23.410   8.288  39.102  1.00 46.23           C
ATOM   1814  CD1 PHE A 352      22.957   7.000  38.872  1.00 51.94           C
ATOM   1815  CD2 PHE A 352      24.774   8.500  39.211  1.00 50.56           C
ATOM   1816  CE1 PHE A 352      23.847   5.947  38.746  1.00 39.00           C
ATOM   1817  CE2 PHE A 352      25.669   7.450  39.087  1.00 46.56           C
ATOM   1818  CZ  PHE A 352      25.203   6.174  38.855  1.00 43.07           C
ATOM   1819  N   ARG A 353      19.720  10.658  40.688  1.00 63.96           N
ATOM   1820  CA  ARG A 353      18.781  11.760  40.863  1.00 62.91           C
ATOM   1821  C   ARG A 353      18.487  12.006  42.336  1.00 62.35           C
ATOM   1822  O   ARG A 353      18.359  13.147  42.773  1.00 73.60           O
ATOM   1823  CB  ARG A 353      17.473  11.470  40.131  1.00 53.91           C
ATOM   1824  CG  ARG A 353      17.575  11.531  38.631  1.00 49.58           C
ATOM   1825  CD  ARG A 353      16.197  11.604  38.025  1.00 46.70           C
ATOM   1826  NE  ARG A 353      15.409  10.401  38.301  1.00 53.37           N
ATOM   1827  CZ  ARG A 353      15.157   9.434  37.418  1.00 57.51           C
ATOM   1828  NH1 ARG A 353      15.622   9.506  36.172  1.00 55.94           N
ATOM   1829  NH2 ARG A 353      14.430   8.386  37.780  1.00 42.30           N
ATOM   1830  N   GLY A 354      18.377  10.918  43.089  1.00 58.60           N
ATOM   1831  CA  GLY A 354      17.925  10.976  44.463  1.00 61.99           C
ATOM   1832  C   GLY A 354      16.413  10.870  44.491  1.00 66.47           C
ATOM   1833  O   GLY A 354      15.740  11.349  43.578  1.00 64.30           O
ATOM   1834  N   ASP A 355      15.885  10.234  45.534  1.00 70.94           N
ATOM   1835  CA  ASP A 355      14.447  10.055  45.695  1.00 69.30           C
ATOM   1836  C   ASP A 355      13.974  10.716  46.983  1.00 74.38           C
ATOM   1837  O   ASP A 355      14.193  10.192  48.075  1.00 79.30           O
ATOM   1838  CB  ASP A 355      14.092   8.567  45.702  1.00 61.97           C
ATOM   1839  CG  ASP A 355      12.604   8.322  45.792  1.00 66.77           C
ATOM   1840  OD1 ASP A 355      11.830   9.152  45.272  1.00 79.73           O
ATOM   1841  OD2 ASP A 355      12.208   7.293  46.376  1.00 68.39           O
ATOM   1842  N   SER A 356      13.335  11.874  46.849  1.00 81.16           N
ATOM   1843  CA  SER A 356      12.797  12.593  47.999  1.00 78.28           C
ATOM   1844  C   SER A 356      11.840  11.698  48.779  1.00 72.34           C
ATOM   1845  O   SER A 356      11.860  11.666  50.010  1.00 72.61           O
ATOM   1846  CB  SER A 356      12.081  13.860  47.540  1.00 64.94           C
ATOM   1847  OG  SER A 356      11.014  13.527  46.670  1.00 76.91           O
ATOM   1848  N   PHE A 357      11.028  10.947  48.040  1.00 72.79           N
ATOM   1849  CA  PHE A 357      10.006  10.079  48.618  1.00 71.72           C
ATOM   1850  C   PHE A 357      10.577   9.015  49.568  1.00 74.04           C
ATOM   1851  O   PHE A 357       9.828   8.357  50.293  1.00 79.57           O
ATOM   1852  CB  PHE A 357       9.219   9.402  47.496  1.00 72.88           C
ATOM   1853  CG  PHE A 357       8.100   8.531  47.983  1.00 87.41           C
ATOM   1854  CD1 PHE A 357       6.944   9.090  48.497  1.00 86.62           C
ATOM   1855  CD2 PHE A 357       8.207   7.151  47.930  1.00 88.92           C
ATOM   1856  CE1 PHE A 357       5.916   8.291  48.947  1.00 97.00           C
ATOM   1857  CE2 PHE A 357       7.181   6.344  48.378  1.00 80.57           C
ATOM   1858  CZ  PHE A 357       6.034   6.914  48.887  1.00103.84           C
ATOM   1859  N   THR A 358      11.897   8.848  49.555  1.00 76.13           N
ATOM   1860  CA  THR A 358      12.577   7.967  50.503  1.00 79.08           C
ATOM   1861  C   THR A 358      13.640   8.740  51.290  1.00 80.50           C
ATOM   1862  O   THR A 358      14.416   8.147  52.047  1.00 74.46           O
ATOM   1863  CB  THR A 358      13.232   6.759  49.788  1.00 74.74           C
ATOM   1864  OG1 THR A 358      14.117   7.219  48.759  1.00 81.15           O
ATOM   1865  CG2 THR A 358      12.166   5.862  49.174  1.00 61.99           C
ATOM   1866  N   HIS A 359      13.658  10.062  51.117  1.00 76.72           N
ATOM   1867  CA  HIS A 359      14.635  10.912  51.789  1.00 81.69           C
ATOM   1868  C   HIS A 359      16.046  10.450  51.431  1.00 79.47           C
ATOM   1869  O   HIS A 359      16.923  10.372  52.293  1.00 90.40           O
ATOM   1870  CB  HIS A 359      14.425  10.886  53.307  1.00 68.42           C
ATOM   1871  N   THR A 360      16.245  10.132  50.153  1.00 74.99           N
ATOM   1872  CA  THR A 360      17.530   9.637  49.653  1.00 75.52           C
ATOM   1873  C   THR A 360      18.218  10.683  48.767  1.00 68.93           C
ATOM   1874  O   THR A 360      17.713  11.006  47.694  1.00 67.94           O
ATOM   1875  CB  THR A 360      17.365   8.338  48.831  1.00 67.10           C
ATOM   1876  OG1 THR A 360      16.539   7.406  49.539  1.00 78.94           O
ATOM   1877  CG2 THR A 360      18.717   7.702  48.569  1.00 73.24           C
ATOM   1878  N   PRO A 361      19.378  11.210  49.199  1.00 55.97           N
ATOM   1879  CA  PRO A 361      20.038  12.218  48.364  1.00 50.37           C
ATOM   1880  C   PRO A 361      20.703  11.611  47.134  1.00 67.26           C
ATOM   1881  O   PRO A 361      20.817  10.384  47.047  1.00 67.07           O
ATOM   1882  CB  PRO A 361      21.088  12.811  49.299  1.00 53.43           C
ATOM   1883  CG  PRO A 361      21.463  11.664  50.185  1.00 54.62           C
ATOM   1884  CD  PRO A 361      20.179  10.885  50.395  1.00 64.05           C
ATOM   1885  N   PRO A 362      21.143  12.460  46.192  1.00 66.49           N
ATOM   1886  CA  PRO A 362      21.904  12.003  45.026  1.00 57.82           C
ATOM   1887  C   PRO A 362      23.180  11.264  45.415  1.00 60.58           C
ATOM   1888  O   PRO A 362      23.818  11.597  46.413  1.00 58.99           O
ATOM   1889  CB  PRO A 362      22.230  13.305  44.289  1.00 53.09           C
ATOM   1890  CG  PRO A 362      21.165  14.253  44.707  1.00 56.05           C
ATOM   1891  CD  PRO A 362      20.887  13.909  46.139  1.00 71.08           C
ATOM   1892  N   LEU A 363      23.528  10.256  44.624  1.00 63.50           N
ATOM   1893  CA  LEU A 363      24.766   9.508  44.794  1.00 56.60           C
ATOM   1894  C   LEU A 363      25.868  10.138  43.963  1.00 65.88           C
ATOM   1895  O   LEU A 363      25.665  10.425  42.782  1.00 65.13           O
ATOM   1896  CB  LEU A 363      24.557   8.054  44.380  1.00 56.63           C
ATOM   1897  CG  LEU A 363      25.815   7.233  44.124  1.00 57.61           C
ATOM   1898  CD1 LEU A 363      26.645   7.152  45.395  1.00 68.75           C
ATOM   1899  CD2 LEU A 363      25.438   5.849  43.617  1.00 54.09           C
ATOM   1900  N   ASP A 364      27.030  10.365  44.570  1.00 64.12           N
ATOM   1901  CA  ASP A 364      28.174  10.852  43.806  1.00 70.91           C
ATOM   1902  C   ASP A 364      28.869   9.643  43.191  1.00 74.51           C
ATOM   1903  O   ASP A 364      29.233   8.701  43.900  1.00 69.42           O
ATOM   1904  CB  ASP A 364      29.144  11.676  44.670  1.00 78.25           C
ATOM   1905  CG  ASP A 364      29.607  10.942  45.917  1.00 96.64           C
ATOM   1906  OD1 ASP A 364      28.898  10.016  46.371  1.00105.87           O
ATOM   1907  OD2 ASP A 364      30.680  11.309  46.453  1.00 74.27           O
ATOM   1908  N   PRO A 365      29.055   9.664  41.864  1.00 67.97           N
ATOM   1909  CA  PRO A 365      29.530   8.483  41.137  1.00 62.32           C
ATOM   1910  C   PRO A 365      30.814   7.894  41.720  1.00 62.86           C
ATOM   1911  O   PRO A 365      31.055   6.694  41.575  1.00 64.65           O
ATOM   1912  CB  PRO A 365      29.758   9.024  39.718  1.00 54.95           C
ATOM   1913  CG  PRO A 365      29.984  10.476  39.891  1.00 58.48           C
ATOM   1914  CD  PRO A 365      29.072  10.866  41.013  1.00 63.03           C
ATOM   1915  N   GLN A 366      31.606   8.716  42.401  1.00 60.53           N
ATOM   1916  CA  GLN A 366      32.916   8.279  42.862  1.00 56.12           C
ATOM   1917  C   GLN A 366      32.784   7.153  43.879  1.00 56.31           C
ATOM   1918  O   GLN A 366      33.693   6.341  44.037  1.00 60.93           O
ATOM   1919  CB  GLN A 366      33.690   9.451  43.464  1.00 66.44           C
ATOM   1920  CG  GLN A 366      35.183   9.191  43.623  1.00 62.42           C
ATOM   1921  CD  GLN A 366      35.916   9.180  42.291  1.00 80.62           C
ATOM   1922  OE1 GLN A 366      35.577   9.936  41.380  1.00 84.42           O
ATOM   1923  NE2 GLN A 366      36.927   8.321  42.171  1.00 73.81           N
ATOM   1924  N   GLU A 367      31.639   7.090  44.550  1.00 56.91           N
ATOM   1925  CA  GLU A 367      31.450   6.122  45.619  1.00 57.40           C
ATOM   1926  C   GLU A 367      31.123   4.730  45.071  1.00 54.25           C
ATOM   1927  O   GLU A 367      30.940   3.783  45.835  1.00 55.02           O
ATOM   1928  CB  GLU A 367      30.355   6.605  46.582  1.00 60.76           C
ATOM   1929  CG  GLU A 367      30.905   6.965  47.966  1.00 63.71           C
ATOM   1930  CD  GLU A 367      29.856   7.494  48.929  1.00 77.38           C
ATOM   1931  OE1 GLU A 367      28.696   7.703  48.516  1.00 84.19           O
ATOM   1932  OE2 GLU A 367      30.203   7.701  50.113  1.00 92.85           O
ATOM   1933  N   LEU A 368      31.073   4.601  43.749  1.00 54.69           N
ATOM   1934  CA  LEU A 368      30.874   3.299  43.122  1.00 45.82           C
ATOM   1935  C   LEU A 368      32.135   2.462  43.247  1.00 50.79           C
ATOM   1936  O   LEU A 368      32.083   1.232  43.130  1.00 56.67           O
ATOM   1937  CB  LEU A 368      30.505   3.444  41.644  1.00 62.83           C
ATOM   1938  CG  LEU A 368      29.066   3.804  41.270  1.00 56.08           C
ATOM   1939  CD1 LEU A 368      29.023   4.182  39.798  1.00 44.68           C
ATOM   1940  CD2 LEU A 368      28.101   2.658  41.567  1.00 45.09           C
ATOM   1941  N   ASP A 369      33.264   3.132  43.482  1.00 46.78           N
ATOM   1942  CA  ASP A 369      34.556   2.457  43.575  1.00 47.98           C
ATOM   1943  C   ASP A 369      34.535   1.394  44.664  1.00 53.35           C
ATOM   1944  O   ASP A 369      35.341   0.455  44.646  1.00 47.06           O
ATOM   1945  CB  ASP A 369      35.667   3.462  43.852  1.00 42.82           C
ATOM   1946  CG  ASP A 369      35.794   4.501  42.765  1.00 62.23           C
ATOM   1947  OD1 ASP A 369      35.291   4.257  41.647  1.00 66.82           O
ATOM   1948  OD2 ASP A 369      36.403   5.561  43.026  1.00 73.08           O
ATOM   1949  N   ILE A 370      33.597   1.554  45.598  1.00 42.85           N
ATOM   1950  CA  ILE A 370      33.403   0.617  46.696  1.00 48.72           C
ATOM   1951  C   ILE A 370      33.154  -0.795  46.182  1.00 57.06           C
ATOM   1952  O   ILE A 370      33.503  -1.777  46.845  1.00 64.93           O
ATOM   1953  CB  ILE A 370      32.221   1.054  47.593  1.00 52.38           C
ATOM   1954  CG1 ILE A 370      32.554   2.395  48.246  1.00 58.88           C
ATOM   1955  CG2 ILE A 370      31.905  -0.009  48.664  1.00 55.95           C
ATOM   1956  CD1 ILE A 370      31.477   2.945  49.154  1.00 58.69           C
ATOM   1957  N   LEU A 371      32.565  -0.894  44.995  1.00 50.75           N
ATOM   1958  CA  LEU A 371      32.193  -2.186  44.437  1.00 49.63           C
ATOM   1959  C   LEU A 371      33.372  -2.879  43.755  1.00 49.55           C
ATOM   1960  O   LEU A 371      33.246  -4.019  43.296  1.00 47.03           O
ATOM   1961  CB  LEU A 371      31.042  -2.005  43.453  1.00 42.72           C
ATOM   1962  CG  LEU A 371      29.815  -1.322  44.059  1.00 53.51           C
ATOM   1963  CD1 LEU A 371      28.783  -0.984  42.980  1.00 42.49           C
ATOM   1964  CD2 LEU A 371      29.200  -2.201  45.150  1.00 47.32           C
ATOM   1965  N   LYS A 372      34.520  -2.207  43.703  1.00 42.22           N
ATOM   1966  CA  LYS A 372      35.688  -2.773  43.037  1.00 41.59           C
ATOM   1967  C   LYS A 372      36.155  -4.047  43.730  1.00 41.21           C
ATOM   1968  O   LYS A 372      36.893  -4.844  43.148  1.00 41.47           O
ATOM   1969  CB  LYS A 372      36.827  -1.759  42.991  1.00 40.66           C
ATOM   1970  CG  LYS A 372      36.634  -0.664  41.962  1.00 45.38           C
ATOM   1971  CD  LYS A 372      37.888   0.165  41.814  1.00 45.85           C
ATOM   1972  CE  LYS A 372      37.722   1.275  40.801  1.00 57.21           C
ATOM   1973  NZ  LYS A 372      38.973   2.068  40.645  1.00 65.77           N
ATOM   1974  N   THR A 373      35.710  -4.239  44.967  1.00 46.38           N
ATOM   1975  CA  THR A 373      36.126  -5.391  45.754  1.00 43.84           C
ATOM   1976  C   THR A 373      35.237  -6.600  45.486  1.00 44.82           C
ATOM   1977  O   THR A 373      35.499  -7.690  45.999  1.00 61.99           O
ATOM   1978  CB  THR A 373      36.123  -5.066  47.270  1.00 45.92           C
ATOM   1979  OG1 THR A 373      34.935  -4.345  47.626  1.00 47.16           O
ATOM   1980  CG2 THR A 373      37.313  -4.212  47.616  1.00 59.23           C
ATOM   1981  N   VAL A 374      34.205  -6.414  44.665  1.00 48.38           N
ATOM   1982  CA  VAL A 374      33.255  -7.484  44.360  1.00 46.46           C
ATOM   1983  C   VAL A 374      33.785  -8.408  43.271  1.00 44.15           C
ATOM   1984  O   VAL A 374      34.162  -7.949  42.189  1.00 43.82           O
ATOM   1985  CB  VAL A 374      31.904  -6.924  43.906  1.00 40.89           C
ATOM   1986  CG1 VAL A 374      30.905  -8.059  43.712  1.00 45.37           C
ATOM   1987  CG2 VAL A 374      31.377  -5.906  44.917  1.00 41.92           C
ATOM   1988  N   LYS A 375      33.792  -9.708  43.560  1.00 44.13           N
ATOM   1989  CA  LYS A 375      34.349 -10.705  42.651  1.00 43.14           C
ATOM   1990  C   LYS A 375      33.278 -11.662  42.167  1.00 46.84           C
ATOM   1991  O   LYS A 375      33.450 -12.329  41.144  1.00 50.43           O
ATOM   1992  CB  LYS A 375      35.461 -11.505  43.329  1.00 55.85           C
ATOM   1993  CG  LYS A 375      36.685 -10.695  43.734  1.00 63.75           C
ATOM   1994  CD  LYS A 375      37.862 -11.610  44.054  1.00 68.45           C
ATOM   1995  CE  LYS A 375      39.098 -10.839  44.475  1.00 83.24           C
ATOM   1996  NZ  LYS A 375      40.265 -11.751  44.669  1.00 73.92           N
ATOM   1997  N   GLU A 376      32.176 -11.745  42.901  1.00 39.24           N
ATOM   1998  CA  GLU A 376      31.108 -12.647  42.504  1.00 50.99           C
ATOM   1999  C   GLU A 376      29.733 -12.134  42.905  1.00 50.49           C
ATOM   2000  O   GLU A 376      29.582 -11.421  43.900  1.00 48.35           O
ATOM   2001  CB  GLU A 376      31.342 -14.032  43.104  1.00 44.40           C
ATOM   2002  CG  GLU A 376      31.439 -14.025  44.605  1.00 55.52           C
ATOM   2003  CD  GLU A 376      31.442 -15.414  45.184  1.00 60.24           C
ATOM   2004  OE1 GLU A 376      30.496 -16.176  44.884  1.00 59.76           O
ATOM   2005  OE2 GLU A 376      32.386 -15.740  45.937  1.00 73.44           O
ATOM   2006  N   ILE A 377      28.738 -12.514  42.107  1.00 42.29           N
ATOM   2007  CA  ILE A 377      27.344 -12.174  42.357  1.00 37.05           C
ATOM   2008  C   ILE A 377      26.469 -13.405  42.120  1.00 41.32           C
ATOM   2009  O   ILE A 377      26.463 -13.960  41.021  1.00 47.22           O
ATOM   2010  CB  ILE A 377      26.875 -11.034  41.446  1.00 41.23           C
ATOM   2011  CG1 ILE A 377      27.853  -9.859  41.507  1.00 40.20           C
ATOM   2012  CG2 ILE A 377      25.467 -10.592  41.837  1.00 46.87           C
ATOM   2013  CD1 ILE A 377      27.622  -8.827  40.438  1.00 34.47           C
ATOM   2014  N   THR A 378      25.726 -13.826  43.138  1.00 36.52           N
ATOM   2015  CA  THR A 378      24.923 -15.043  43.041  1.00 41.10           C
ATOM   2016  C   THR A 378      23.735 -14.864  42.099  1.00 51.76           C
ATOM   2017  O   THR A 378      23.345 -15.794  41.382  1.00 46.83           O
ATOM   2018  CB  THR A 378      24.398 -15.465  44.414  1.00 42.47           C
ATOM   2019  OG1 THR A 378      23.646 -14.387  44.984  1.00 57.51           O
ATOM   2020  CG2 THR A 378      25.548 -15.816  45.333  1.00 47.58           C
ATOM   2021  N   GLY A 379      23.166 -13.662  42.110  1.00 49.53           N
ATOM   2022  CA  GLY A 379      22.006 -13.353  41.297  1.00 48.12           C
ATOM   2023  C   GLY A 379      22.371 -12.695  39.981  1.00 43.15           C
ATOM   2024  O   GLY A 379      23.208 -13.210  39.234  1.00 43.87           O
ATOM   2025  N   PHE A 380      21.744 -11.556  39.694  1.00 42.01           N
ATOM   2026  CA  PHE A 380      21.986 -10.855  38.441  1.00 37.04           C
ATOM   2027  C   PHE A 380      22.570  -9.472  38.669  1.00 32.48           C
ATOM   2028  O   PHE A 380      22.613  -8.976  39.795  1.00 40.69           O
ATOM   2029  CB  PHE A 380      20.694 -10.755  37.624  1.00 33.23           C
ATOM   2030  CG  PHE A 380      19.622  -9.912  38.260  1.00 34.29           C
ATOM   2031  CD1 PHE A 380      19.672  -8.527  38.197  1.00 38.00           C
ATOM   2032  CD2 PHE A 380      18.541 -10.504  38.887  1.00 40.11           C
ATOM   2033  CE1 PHE A 380      18.677  -7.751  38.769  1.00 36.13           C
ATOM   2034  CE2 PHE A 380      17.540  -9.729  39.462  1.00 39.78           C
ATOM   2035  CZ  PHE A 380      17.608  -8.355  39.401  1.00 30.02           C
ATOM   2036  N   LEU A 381      23.028  -8.865  37.581  1.00 29.56           N
ATOM   2037  CA  LEU A 381      23.627  -7.542  37.618  1.00 36.61           C
ATOM   2038  C   LEU A 381      22.892  -6.645  36.639  1.00 39.78           C
ATOM   2039  O   LEU A 381      22.907  -6.899  35.428  1.00 40.14           O
ATOM   2040  CB  LEU A 381      25.111  -7.611  37.272  1.00 25.22           C
ATOM   2041  CG  LEU A 381      25.814  -6.269  37.111  1.00 27.52           C
ATOM   2042  CD1 LEU A 381      25.757  -5.438  38.394  1.00 28.83           C
ATOM   2043  CD2 LEU A 381      27.244  -6.521  36.686  1.00 29.45           C
ATOM   2044  N   LEU A 382      22.253  -5.602  37.170  1.00 32.60           N
ATOM   2045  CA  LEU A 382      21.424  -4.702  36.370  1.00 34.52           C
ATOM   2046  C   LEU A 382      21.945  -3.273  36.445  1.00 37.22           C
ATOM   2047  O   LEU A 382      21.924  -2.643  37.504  1.00 42.12           O
ATOM   2048  CB  LEU A 382      19.962  -4.754  36.835  1.00 35.70           C
ATOM   2049  CG  LEU A 382      19.003  -3.816  36.090  1.00 40.40           C
ATOM   2050  CD1 LEU A 382      18.918  -4.130  34.588  1.00 38.00           C
ATOM   2051  CD2 LEU A 382      17.632  -3.889  36.716  1.00 39.21           C
ATOM   2052  N   ILE A 383      22.395  -2.765  35.306  1.00 32.73           N
ATOM   2053  CA  ILE A 383      22.939  -1.423  35.225  1.00 30.30           C
ATOM   2054  C   ILE A 383      22.170  -0.636  34.172  1.00 37.08           C
ATOM   2055  O   ILE A 383      22.347  -0.843  32.966  1.00 37.45           O
ATOM   2056  CB  ILE A 383      24.431  -1.450  34.884  1.00 29.09           C
ATOM   2057  CG1 ILE A 383      25.162  -2.414  35.825  1.00 37.18           C
ATOM   2058  CG2 ILE A 383      25.012  -0.049  34.963  1.00 33.20           C
ATOM   2059  CD1 ILE A 383      26.649  -2.617  35.495  1.00 30.79           C
ATOM   2060  N   GLN A 384      21.302   0.252  34.645  1.00 42.48           N
ATOM   2061  CA  GLN A 384      20.482   1.089  33.776  1.00 47.82           C
ATOM   2062  C   GLN A 384      20.920   2.543  33.839  1.00 44.79           C
ATOM   2063  O   GLN A 384      20.342   3.405  33.170  1.00 44.02           O
ATOM   2064  CB  GLN A 384      19.012   0.987  34.166  1.00 38.98           C
ATOM   2065  CG  GLN A 384      18.423  -0.399  34.041  1.00 35.05           C
ATOM   2066  CD  GLN A 384      16.943  -0.416  34.358  1.00 35.80           C
ATOM   2067  OE1 GLN A 384      16.423   0.507  34.986  1.00 45.40           O
ATOM   2068  NE2 GLN A 384      16.251  -1.455  33.910  1.00 35.87           N
ATOM   2069  N   ALA A 385      21.933   2.809  34.659  1.00 36.84           N
ATOM   2070  CA  ALA A 385      22.472   4.152  34.804  1.00 38.65           C
ATOM   2071  C   ALA A 385      23.949   4.047  35.111  1.00 47.67           C
ATOM   2072  O   ALA A 385      24.384   3.103  35.774  1.00 47.19           O
ATOM   2073  CB  ALA A 385      21.751   4.916  35.903  1.00 44.50           C
ATOM   2074  N   TRP A 386      24.719   5.015  34.628  1.00 43.21           N
ATOM   2075  CA  TRP A 386      26.157   4.977  34.805  1.00 33.98           C
ATOM   2076  C   TRP A 386      26.773   6.345  34.532  1.00 40.97           C
ATOM   2077  O   TRP A 386      26.338   7.035  33.609  1.00 58.32           O
ATOM   2078  CB  TRP A 386      26.766   3.930  33.874  1.00 37.30           C
ATOM   2079  CG  TRP A 386      28.120   3.496  34.299  1.00 40.67           C
ATOM   2080  CD1 TRP A 386      29.318   3.824  33.721  1.00 36.95           C
ATOM   2081  CD2 TRP A 386      28.427   2.658  35.413  1.00 38.23           C
ATOM   2082  NE1 TRP A 386      30.350   3.230  34.407  1.00 33.96           N
ATOM   2083  CE2 TRP A 386      29.832   2.512  35.453  1.00 33.29           C
ATOM   2084  CE3 TRP A 386      27.652   2.017  36.383  1.00 30.06           C
ATOM   2085  CZ2 TRP A 386      30.475   1.754  36.426  1.00 33.04           C
ATOM   2086  CZ3 TRP A 386      28.295   1.259  37.347  1.00 40.07           C
ATOM   2087  CH2 TRP A 386      29.694   1.136  37.361  1.00 38.40           C
ATOM   2088  N   PRO A 387      27.782   6.745  35.334  1.00 47.44           N
ATOM   2089  CA  PRO A 387      28.572   7.965  35.108  1.00 38.73           C
ATOM   2090  C   PRO A 387      28.895   8.224  33.639  1.00 48.12           C
ATOM   2091  O   PRO A 387      29.616   7.440  33.014  1.00 58.76           O
ATOM   2092  CB  PRO A 387      29.848   7.684  35.890  1.00 33.90           C
ATOM   2093  CG  PRO A 387      29.384   6.860  37.051  1.00 38.81           C
ATOM   2094  CD  PRO A 387      28.215   6.048  36.563  1.00 44.30           C
ATOM   2095  N   GLU A 388      28.374   9.319  33.100  1.00 44.24           N
ATOM   2096  CA  GLU A 388      28.499   9.595  31.678  1.00 53.04           C
ATOM   2097  C   GLU A 388      29.945   9.871  31.267  1.00 55.24           C
ATOM   2098  O   GLU A 388      30.330   9.603  30.126  1.00 58.13           O
ATOM   2099  CB  GLU A 388      27.602  10.769  31.307  1.00 48.28           C
ATOM   2100  CG  GLU A 388      26.163  10.548  31.715  1.00 50.58           C
ATOM   2101  CD  GLU A 388      25.226  11.573  31.118  1.00 73.70           C
ATOM   2102  OE1 GLU A 388      24.833  11.401  29.942  1.00 66.85           O
ATOM   2103  OE2 GLU A 388      24.892  12.552  31.825  1.00 72.65           O
ATOM   2104  N   ASN A 389      30.736  10.384  32.204  1.00 54.63           N
ATOM   2105  CA  ASN A 389      32.137  10.694  31.946  1.00 52.87           C
ATOM   2106  C   ASN A 389      33.047   9.485  32.153  1.00 60.61           C
ATOM   2107  O   ASN A 389      34.259   9.571  31.952  1.00 59.68           O
ATOM   2108  CB  ASN A 389      32.597  11.844  32.843  1.00 54.37           C
ATOM   2109  CG  ASN A 389      32.801  11.415  34.283  1.00 68.34           C
ATOM   2110  OD1 ASN A 389      32.258  10.402  34.724  1.00 82.03           O
ATOM   2111  ND2 ASN A 389      33.588  12.186  35.024  1.00 82.69           N
ATOM   2112  N   ARG A 390      32.461   8.360  32.551  1.00 54.10           N
ATOM   2113  CA  ARG A 390      33.226   7.132  32.751  1.00 52.05           C
ATOM   2114  C   ARG A 390      33.044   6.189  31.584  1.00 41.84           C
ATOM   2115  O   ARG A 390      31.927   5.888  31.167  1.00 55.50           O
ATOM   2116  CB  ARG A 390      32.831   6.440  34.055  1.00 56.35           C
ATOM   2117  CG  ARG A 390      33.055   7.300  35.296  1.00 65.05           C
ATOM   2118  CD  ARG A 390      34.496   7.796  35.417  1.00 69.17           C
ATOM   2119  NE  ARG A 390      35.440   6.712  35.685  1.00 64.52           N
ATOM   2120  CZ  ARG A 390      35.899   6.388  36.892  1.00 53.24           C
ATOM   2121  NH1 ARG A 390      35.512   7.061  37.968  1.00 66.29           N
ATOM   2122  NH2 ARG A 390      36.753   5.387  37.027  1.00 38.10           N
ATOM   2123  N   THR A 391      34.177   5.711  31.094  1.00 43.35           N
ATOM   2124  CA  THR A 391      34.281   5.039  29.810  1.00 35.66           C
ATOM   2125  C   THR A 391      33.863   3.576  29.856  1.00 35.45           C
ATOM   2126  O   THR A 391      33.476   2.997  28.834  1.00 33.43           O
ATOM   2127  CB  THR A 391      35.723   5.167  29.304  1.00 31.11           C
ATOM   2128  OG1 THR A 391      35.841   6.416  28.621  1.00 33.62           O
ATOM   2129  CG2 THR A 391      36.134   4.028  28.354  1.00 42.77           C
ATOM   2130  N   ASP A 392      33.939   2.979  31.041  1.00 40.74           N
ATOM   2131  CA  ASP A 392      33.582   1.576  31.200  1.00 36.49           C
ATOM   2132  C   ASP A 392      33.075   1.254  32.596  1.00 37.13           C
ATOM   2133  O   ASP A 392      33.062   2.109  33.484  1.00 46.20           O
ATOM   2134  CB  ASP A 392      34.779   0.678  30.863  1.00 41.43           C
ATOM   2135  CG  ASP A 392      35.995   0.942  31.735  1.00 45.58           C
ATOM   2136  OD1 ASP A 392      35.910   1.748  32.692  1.00 43.28           O
ATOM   2137  OD2 ASP A 392      37.044   0.310  31.460  1.00 48.82           O
ATOM   2138  N   LEU A 393      32.651   0.011  32.780  1.00 33.72           N
ATOM   2139  CA  LEU A 393      32.169  -0.436  34.074  1.00 40.38           C
ATOM   2140  C   LEU A 393      33.378  -0.673  34.989  1.00 45.49           C
ATOM   2141  O   LEU A 393      33.705  -1.810  35.348  1.00 46.11           O
ATOM   2142  CB  LEU A 393      31.307  -1.690  33.909  1.00 31.61           C
ATOM   2143  CG  LEU A 393      30.226  -1.554  32.820  1.00 34.09           C
ATOM   2144  CD1 LEU A 393      29.434  -2.855  32.649  1.00 26.46           C
ATOM   2145  CD2 LEU A 393      29.276  -0.386  33.112  1.00 28.71           C
ATOM   2146  N   HIS A 394      34.051   0.417  35.353  1.00 36.54           N
ATOM   2147  CA  HIS A 394      35.310   0.314  36.074  1.00 44.67           C
ATOM   2148  C   HIS A 394      35.108  -0.419  37.391  1.00 48.75           C
ATOM   2149  O   HIS A 394      35.919  -1.261  37.768  1.00 53.38           O
ATOM   2150  CB  HIS A 394      35.899   1.700  36.324  1.00 43.83           C
ATOM   2151  CG  HIS A 394      35.012   2.582  37.139  1.00 50.48           C
ATOM   2152  ND1 HIS A 394      34.091   3.435  36.572  1.00 53.62           N
ATOM   2153  CD2 HIS A 394      34.893   2.733  38.479  1.00 51.43           C
ATOM   2154  CE1 HIS A 394      33.448   4.082  37.529  1.00 51.20           C
ATOM   2155  NE2 HIS A 394      33.914   3.673  38.695  1.00 51.43           N
ATOM   2156  N   ALA A 395      33.999  -0.127  38.065  1.00 41.05           N
ATOM   2157  CA  ALA A 395      33.773  -0.619  39.415  1.00 33.12           C
ATOM   2158  C   ALA A 395      33.578  -2.130  39.444  1.00 39.80           C
ATOM   2159  O   ALA A 395      33.461  -2.718  40.515  1.00 50.83           O
ATOM   2160  CB  ALA A 395      32.571   0.080  40.032  1.00 44.19           C
ATOM   2161  N   PHE A 396      33.543  -2.755  38.271  1.00 37.19           N
ATOM   2162  CA  PHE A 396      33.403  -4.202  38.184  1.00 41.45           C
ATOM   2163  C   PHE A 396      34.583  -4.809  37.432  1.00 46.38           C
ATOM   2164  O   PHE A 396      34.474  -5.882  36.829  1.00 41.19           O
ATOM   2165  CB  PHE A 396      32.085  -4.560  37.502  1.00 37.62           C
ATOM   2166  CG  PHE A 396      30.867  -4.209  38.311  1.00 30.90           C
ATOM   2167  CD1 PHE A 396      30.483  -4.994  39.383  1.00 33.81           C
ATOM   2168  CD2 PHE A 396      30.096  -3.110  37.987  1.00 37.16           C
ATOM   2169  CE1 PHE A 396      29.360  -4.684  40.121  1.00 34.66           C
ATOM   2170  CE2 PHE A 396      28.967  -2.795  38.721  1.00 34.98           C
ATOM   2171  CZ  PHE A 396      28.602  -3.584  39.790  1.00 42.13           C
ATOM   2172  N   GLU A 397      35.720  -4.124  37.486  1.00 50.56           N
ATOM   2173  CA  GLU A 397      36.910  -4.587  36.791  1.00 39.72           C
ATOM   2174  C   GLU A 397      37.416  -5.907  37.382  1.00 43.49           C
ATOM   2175  O   GLU A 397      38.214  -6.601  36.753  1.00 44.05           O
ATOM   2176  CB  GLU A 397      38.005  -3.523  36.844  1.00 35.41           C
ATOM   2177  CG  GLU A 397      38.472  -3.179  38.246  1.00 49.51           C
ATOM   2178  CD  GLU A 397      39.574  -2.140  38.257  1.00 51.79           C
ATOM   2179  OE1 GLU A 397      40.458  -2.227  39.134  1.00 67.72           O
ATOM   2180  OE2 GLU A 397      39.556  -1.236  37.396  1.00 55.58           O
ATOM   2181  N   ASN A 398      36.929  -6.265  38.571  1.00 46.29           N
ATOM   2182  CA  ASN A 398      37.385  -7.473  39.263  1.00 47.77           C
ATOM   2183  C   ASN A 398      36.305  -8.528  39.417  1.00 47.10           C
ATOM   2184  O   ASN A 398      36.531  -9.573  40.031  1.00 45.95           O
ATOM   2185  CB  ASN A 398      37.930  -7.103  40.635  1.00 49.76           C
ATOM   2186  CG  ASN A 398      39.262  -6.415  40.547  1.00 47.81           C
ATOM   2187  OD1 ASN A 398      40.210  -6.942  39.956  1.00 52.87           O
ATOM   2188  ND2 ASN A 398      39.344  -5.221  41.110  1.00 50.91           N
ATOM   2189  N   LEU A 399      35.133  -8.250  38.857  1.00 51.80           N
ATOM   2190  CA  LEU A 399      34.046  -9.219  38.853  1.00 46.69           C
ATOM   2191  C   LEU A 399      34.455 -10.454  38.052  1.00 50.41           C
ATOM   2192  O   LEU A 399      34.837 -10.348  36.879  1.00 48.48           O
ATOM   2193  CB  LEU A 399      32.784  -8.591  38.273  1.00 33.36           C
ATOM   2194  CG  LEU A 399      31.541  -9.466  38.274  1.00 32.53           C
ATOM   2195  CD1 LEU A 399      31.041  -9.714  39.690  1.00 38.75           C
ATOM   2196  CD2 LEU A 399      30.471  -8.803  37.433  1.00 43.59           C
ATOM   2197  N   GLU A 400      34.380 -11.617  38.695  1.00 48.25           N
ATOM   2198  CA  GLU A 400      34.837 -12.866  38.094  1.00 44.02           C
ATOM   2199  C   GLU A 400      33.683 -13.735  37.626  1.00 44.03           C
ATOM   2200  O   GLU A 400      33.799 -14.429  36.611  1.00 50.69           O
ATOM   2201  CB  GLU A 400      35.692 -13.656  39.086  1.00 44.22           C
ATOM   2202  CG  GLU A 400      36.986 -12.969  39.459  1.00 53.48           C
ATOM   2203  CD  GLU A 400      37.776 -13.723  40.508  1.00 58.45           C
ATOM   2204  OE1 GLU A 400      37.476 -14.914  40.747  1.00 55.45           O
ATOM   2205  OE2 GLU A 400      38.701 -13.117  41.088  1.00 62.68           O
ATOM   2206  N   ILE A 401      32.575 -13.704  38.360  1.00 40.89           N
ATOM   2207  CA  ILE A 401      31.459 -14.584  38.038  1.00 44.14           C
ATOM   2208  C   ILE A 401      30.082 -14.030  38.417  1.00 44.67           C
ATOM   2209  O   ILE A 401      29.916 -13.367  39.444  1.00 40.42           O
ATOM   2210  CB  ILE A 401      31.645 -15.955  38.724  1.00 41.44           C
ATOM   2211  CG1 ILE A 401      30.492 -16.899  38.356  1.00 49.91           C
ATOM   2212  CG2 ILE A 401      31.755 -15.783  40.240  1.00 41.64           C
ATOM   2213  CD1 ILE A 401      30.764 -18.365  38.658  1.00 44.48           C
ATOM   2214  N   ILE A 402      29.102 -14.316  37.563  1.00 39.70           N
ATOM   2215  CA  ILE A 402      27.702 -14.037  37.844  1.00 38.28           C
ATOM   2216  C   ILE A 402      26.954 -15.354  37.713  1.00 43.20           C
ATOM   2217  O   ILE A 402      26.819 -15.890  36.621  1.00 50.64           O
ATOM   2218  CB  ILE A 402      27.115 -12.983  36.884  1.00 40.30           C
ATOM   2219  CG1 ILE A 402      27.859 -11.655  37.025  1.00 31.03           C
ATOM   2220  CG2 ILE A 402      25.630 -12.764  37.160  1.00 42.25           C
ATOM   2221  CD1 ILE A 402      27.674 -10.735  35.839  1.00 26.60           C
ATOM   2222  N   ARG A 403      26.479 -15.884  38.830  1.00 48.88           N
ATOM   2223  CA  ARG A 403      25.895 -17.218  38.842  1.00 44.67           C
ATOM   2224  C   ARG A 403      24.480 -17.195  38.286  1.00 49.80           C
ATOM   2225  O   ARG A 403      23.986 -18.211  37.791  1.00 52.68           O
ATOM   2226  CB  ARG A 403      25.902 -17.785  40.261  1.00 42.38           C
ATOM   2227  CG  ARG A 403      27.156 -17.439  41.046  1.00 42.98           C
ATOM   2228  CD  ARG A 403      27.251 -18.264  42.294  1.00 47.90           C
ATOM   2229  NE  ARG A 403      28.387 -19.178  42.232  1.00 42.30           N
ATOM   2230  CZ  ARG A 403      29.562 -18.964  42.812  1.00 38.68           C
ATOM   2231  NH1 ARG A 403      29.778 -17.868  43.527  1.00 47.90           N
ATOM   2232  NH2 ARG A 403      30.524 -19.862  42.686  1.00 48.42           N
ATOM   2233  N   GLY A 404      23.834 -16.033  38.362  1.00 43.09           N
ATOM   2234  CA  GLY A 404      22.498 -15.880  37.820  1.00 40.16           C
ATOM   2235  C   GLY A 404      21.526 -16.858  38.441  1.00 43.38           C
ATOM   2236  O   GLY A 404      20.723 -17.475  37.740  1.00 46.65           O
ATOM   2237  N   ARG A 405      21.614 -17.012  39.758  1.00 49.72           N
ATOM   2238  CA  ARG A 405      20.698 -17.881  40.494  1.00 50.45           C
ATOM   2239  C   ARG A 405      19.337 -17.215  40.581  1.00 40.90           C
ATOM   2240  O   ARG A 405      18.315 -17.875  40.726  1.00 47.80           O
ATOM   2241  CB  ARG A 405      21.240 -18.174  41.891  1.00 54.52           C
ATOM   2242  CG  ARG A 405      20.641 -19.400  42.561  1.00 63.48           C
ATOM   2243  CD  ARG A 405      21.490 -19.810  43.750  1.00 67.08           C
ATOM   2244  NE  ARG A 405      22.854 -20.149  43.337  1.00 74.41           N
ATOM   2245  CZ  ARG A 405      23.923 -20.103  44.132  1.00 77.62           C
ATOM   2246  NH1 ARG A 405      23.799 -19.727  45.399  1.00 92.76           N
ATOM   2247  NH2 ARG A 405      25.120 -20.432  43.660  1.00 50.71           N
ATOM   2248  N   THR A 406      19.355 -15.891  40.497  1.00 44.53           N
ATOM   2249  CA  THR A 406      18.156 -15.072  40.423  1.00 42.23           C
ATOM   2250  C   THR A 406      18.313 -14.188  39.195  1.00 45.20           C
ATOM   2251  O   THR A 406      19.429 -13.776  38.876  1.00 50.42           O
ATOM   2252  CB  THR A 406      17.964 -14.219  41.685  1.00 46.79           C
ATOM   2253  OG1 THR A 406      17.844 -15.079  42.821  1.00 59.51           O
ATOM   2254  CG2 THR A 406      16.708 -13.359  41.582  1.00 67.80           C
ATOM   2255  N   LYS A 407      17.214 -13.910  38.499  1.00 35.30           N
ATOM   2256  CA  LYS A 407      17.296 -13.246  37.205  1.00 33.93           C
ATOM   2257  C   LYS A 407      16.206 -12.201  37.006  1.00 39.90           C
ATOM   2258  O   LYS A 407      15.079 -12.375  37.468  1.00 47.68           O
ATOM   2259  CB  LYS A 407      17.207 -14.281  36.090  1.00 35.27           C
ATOM   2260  CG  LYS A 407      18.153 -15.454  36.238  1.00 25.16           C
ATOM   2261  CD  LYS A 407      17.618 -16.656  35.486  1.00 34.20           C
ATOM   2262  CE  LYS A 407      18.238 -17.928  35.992  1.00 30.60           C
ATOM   2263  NZ  LYS A 407      17.595 -19.127  35.403  1.00 40.90           N
ATOM   2264  N   GLN A 408      16.533 -11.126  36.293  1.00 40.21           N
ATOM   2265  CA  GLN A 408      15.569 -10.060  36.077  1.00 36.78           C
ATOM   2266  C   GLN A 408      14.408 -10.568  35.240  1.00 39.31           C
ATOM   2267  O   GLN A 408      14.620 -11.103  34.153  1.00 51.42           O
ATOM   2268  CB  GLN A 408      16.200  -8.859  35.391  1.00 25.75           C
ATOM   2269  CG  GLN A 408      15.453  -7.586  35.751  1.00 34.39           C
ATOM   2270  CD  GLN A 408      15.525  -6.503  34.703  1.00 34.84           C
ATOM   2271  OE1 GLN A 408      16.197  -6.645  33.685  1.00 52.88           O
ATOM   2272  NE2 GLN A 408      14.820  -5.408  34.944  1.00 24.45           N
ATOM   2273  N   HIS A 409      13.187 -10.408  35.747  1.00 29.74           N
ATOM   2274  CA  HIS A 409      12.007 -10.947  35.078  1.00 38.52           C
ATOM   2275  C   HIS A 409      12.173 -12.454  34.824  1.00 47.04           C
ATOM   2276  O   HIS A 409      11.555 -13.018  33.913  1.00 51.55           O
ATOM   2277  CB  HIS A 409      11.744 -10.184  33.770  1.00 35.51           C
ATOM   2278  CG  HIS A 409      11.718  -8.693  33.940  1.00 44.93           C
ATOM   2279  ND1 HIS A 409      10.778  -8.048  34.714  1.00 43.48           N
ATOM   2280  CD2 HIS A 409      12.524  -7.723  33.445  1.00 46.87           C
ATOM   2281  CE1 HIS A 409      11.005  -6.746  34.689  1.00 31.94           C
ATOM   2282  NE2 HIS A 409      12.057  -6.522  33.924  1.00 33.81           N
ATOM   2283  N   GLY A 410      13.000 -13.102  35.647  1.00 35.99           N
ATOM   2284  CA  GLY A 410      13.240 -14.532  35.530  1.00 45.08           C
ATOM   2285  C   GLY A 410      14.031 -14.866  34.284  1.00 37.09           C
ATOM   2286  O   GLY A 410      14.076 -16.021  33.848  1.00 38.61           O
ATOM   2287  N   GLN A 411      14.687 -13.849  33.735  1.00 38.98           N
ATOM   2288  CA  GLN A 411      15.266 -13.925  32.402  1.00 34.42           C
ATOM   2289  C   GLN A 411      16.758 -13.593  32.401  1.00 41.44           C
ATOM   2290  O   GLN A 411      17.588 -14.428  32.025  1.00 43.40           O
ATOM   2291  CB  GLN A 411      14.515 -12.971  31.475  1.00 35.32           C
ATOM   2292  CG  GLN A 411      14.519 -13.360  30.004  1.00 42.58           C
ATOM   2293  CD  GLN A 411      13.424 -12.643  29.227  1.00 57.48           C
ATOM   2294  OE1 GLN A 411      12.386 -12.273  29.789  1.00 49.21           O
ATOM   2295  NE2 GLN A 411      13.648 -12.441  27.932  1.00 77.14           N
ATOM   2296  N   PHE A 412      17.098 -12.381  32.836  1.00 39.48           N
ATOM   2297  CA  PHE A 412      18.442 -11.843  32.624  1.00 39.75           C
ATOM   2298  C   PHE A 412      19.342 -11.995  33.842  1.00 38.50           C
ATOM   2299  O   PHE A 412      18.896 -11.811  34.971  1.00 41.47           O
ATOM   2300  CB  PHE A 412      18.356 -10.362  32.229  1.00 32.75           C
ATOM   2301  CG  PHE A 412      17.434 -10.102  31.072  1.00 28.64           C
ATOM   2302  CD1 PHE A 412      17.702 -10.632  29.826  1.00 28.51           C
ATOM   2303  CD2 PHE A 412      16.295  -9.338  31.233  1.00 30.78           C
ATOM   2304  CE1 PHE A 412      16.853 -10.403  28.762  1.00 33.10           C
ATOM   2305  CE2 PHE A 412      15.443  -9.105  30.171  1.00 35.77           C
ATOM   2306  CZ  PHE A 412      15.724  -9.640  28.932  1.00 31.91           C
ATOM   2307  N   SER A 413      20.611 -12.327  33.600  1.00 38.00           N
ATOM   2308  CA  SER A 413      21.620 -12.340  34.656  1.00 24.27           C
ATOM   2309  C   SER A 413      22.547 -11.140  34.483  1.00 27.58           C
ATOM   2310  O   SER A 413      23.159 -10.684  35.443  1.00 41.52           O
ATOM   2311  CB  SER A 413      22.418 -13.658  34.664  1.00 28.62           C
ATOM   2312  OG  SER A 413      22.851 -14.052  33.380  1.00 28.59           O
ATOM   2313  N   LEU A 414      22.630 -10.617  33.262  1.00 33.58           N
ATOM   2314  CA  LEU A 414      23.400  -9.399  32.986  1.00 32.72           C
ATOM   2315  C   LEU A 414      22.632  -8.507  32.022  1.00 33.74           C
ATOM   2316  O   LEU A 414      22.239  -8.948  30.938  1.00 37.54           O
ATOM   2317  CB  LEU A 414      24.775  -9.729  32.395  1.00 35.97           C
ATOM   2318  CG  LEU A 414      25.688  -8.522  32.117  1.00 37.41           C
ATOM   2319  CD1 LEU A 414      26.179  -7.898  33.425  1.00 30.78           C
ATOM   2320  CD2 LEU A 414      26.873  -8.899  31.228  1.00 25.17           C
ATOM   2321  N   ALA A 415      22.427  -7.254  32.411  1.00 32.92           N
ATOM   2322  CA  ALA A 415      21.698  -6.311  31.577  1.00 20.87           C
ATOM   2323  C   ALA A 415      22.331  -4.944  31.675  1.00 23.95           C
ATOM   2324  O   ALA A 415      22.501  -4.402  32.768  1.00 28.70           O
ATOM   2325  CB  ALA A 415      20.240  -6.249  31.983  1.00 25.94           C
ATOM   2326  N   VAL A 416      22.672  -4.385  30.524  1.00 29.97           N
ATOM   2327  CA  VAL A 416      23.321  -3.083  30.462  1.00 35.72           C
ATOM   2328  C   VAL A 416      22.594  -2.249  29.419  1.00 30.58           C
ATOM   2329  O   VAL A 416      22.684  -2.543  28.224  1.00 31.24           O
ATOM   2330  CB  VAL A 416      24.823  -3.215  30.099  1.00 23.48           C
ATOM   2331  CG1 VAL A 416      25.474  -1.856  30.102  1.00 27.47           C
ATOM   2332  CG2 VAL A 416      25.531  -4.162  31.071  1.00 11.68           C
ATOM   2333  N   VAL A 417      21.871  -1.221  29.854  1.00 31.43           N
ATOM   2334  CA  VAL A 417      20.964  -0.529  28.942  1.00 25.64           C
ATOM   2335  C   VAL A 417      21.061   1.003  28.955  1.00 31.05           C
ATOM   2336  O   VAL A 417      20.912   1.651  29.996  1.00 34.21           O
ATOM   2337  CB  VAL A 417      19.510  -0.941  29.233  1.00 23.88           C
ATOM   2338  CG1 VAL A 417      18.555  -0.349  28.195  1.00 25.39           C
ATOM   2339  CG2 VAL A 417      19.386  -2.462  29.241  1.00 28.72           C
ATOM   2340  N   SER A 418      21.297   1.560  27.766  1.00 31.41           N
ATOM   2341  CA  SER A 418      21.332   3.006  27.549  1.00 36.02           C
ATOM   2342  C   SER A 418      22.375   3.687  28.437  1.00 29.88           C
ATOM   2343  O   SER A 418      22.046   4.591  29.208  1.00 32.29           O
ATOM   2344  CB  SER A 418      19.945   3.622  27.793  1.00 37.20           C
ATOM   2345  OG  SER A 418      19.905   4.989  27.393  1.00 39.38           O
ATOM   2346  N   LEU A 419      23.626   3.243  28.327  1.00 28.32           N
ATOM   2347  CA  LEU A 419      24.738   3.872  29.033  1.00 27.68           C
ATOM   2348  C   LEU A 419      25.622   4.585  28.044  1.00 31.21           C
ATOM   2349  O   LEU A 419      25.533   4.344  26.838  1.00 40.01           O
ATOM   2350  CB  LEU A 419      25.565   2.855  29.801  1.00 29.85           C
ATOM   2351  CG  LEU A 419      24.797   1.999  30.794  1.00 33.94           C
ATOM   2352  CD1 LEU A 419      25.781   1.083  31.538  1.00 29.47           C
ATOM   2353  CD2 LEU A 419      24.003   2.881  31.753  1.00 34.46           C
ATOM   2354  N   ASN A 420      26.495   5.444  28.559  1.00 25.27           N
ATOM   2355  CA  ASN A 420      27.330   6.261  27.700  1.00 28.28           C
ATOM   2356  C   ASN A 420      28.664   5.603  27.397  1.00 40.83           C
ATOM   2357  O   ASN A 420      29.438   6.097  26.572  1.00 46.32           O
ATOM   2358  CB  ASN A 420      27.573   7.617  28.341  1.00 42.20           C
ATOM   2359  CG  ASN A 420      28.136   8.618  27.363  1.00 49.71           C
ATOM   2360  OD1 ASN A 420      27.920   8.500  26.151  1.00 36.61           O
ATOM   2361  ND2 ASN A 420      28.863   9.610  27.881  1.00 49.63           N
ATOM   2362  N   ILE A 421      28.920   4.485  28.069  1.00 40.11           N
ATOM   2363  CA  ILE A 421      30.223   3.835  28.044  1.00 25.76           C
ATOM   2364  C   ILE A 421      30.694   3.469  26.651  1.00 32.02           C
ATOM   2365  O   ILE A 421      29.899   3.385  25.708  1.00 40.42           O
ATOM   2366  CB  ILE A 421      30.207   2.560  28.890  1.00 28.30           C
ATOM   2367  CG1 ILE A 421      29.107   1.615  28.399  1.00 28.05           C
ATOM   2368  CG2 ILE A 421      30.008   2.924  30.361  1.00 33.25           C
ATOM   2369  CD1 ILE A 421      29.190   0.214  28.964  1.00 25.05           C
ATOM   2370  N   THR A 422      31.997   3.225  26.550  1.00 35.63           N
ATOM   2371  CA  THR A 422      32.641   2.910  25.283  1.00 34.92           C
ATOM   2372  C   THR A 422      33.025   1.431  25.243  1.00 36.53           C
ATOM   2373  O   THR A 422      32.963   0.793  24.187  1.00 32.73           O
ATOM   2374  CB  THR A 422      33.890   3.785  25.066  1.00 30.97           C
ATOM   2375  OG1 THR A 422      33.562   5.162  25.317  1.00 35.16           O
ATOM   2376  CG2 THR A 422      34.406   3.634  23.644  1.00 28.24           C
ATOM   2377  N   SER A 423      33.406   0.895  26.403  1.00 31.27           N
ATOM   2378  CA  SER A 423      33.741  -0.523  26.542  1.00 30.88           C
ATOM   2379  C   SER A 423      33.129  -1.048  27.830  1.00 31.67           C
ATOM   2380  O   SER A 423      32.995  -0.294  28.795  1.00 31.72           O
ATOM   2381  CB  SER A 423      35.260  -0.746  26.550  1.00 33.64           C
ATOM   2382  OG  SER A 423      35.856  -0.246  27.738  1.00 42.22           O
ATOM   2383  N   LEU A 424      32.752  -2.328  27.840  1.00 26.04           N
ATOM   2384  CA  LEU A 424      32.166  -2.943  29.029  1.00 26.58           C
ATOM   2385  C   LEU A 424      33.194  -2.998  30.156  1.00 36.60           C
ATOM   2386  O   LEU A 424      32.933  -2.532  31.273  1.00 40.29           O
ATOM   2387  CB  LEU A 424      31.655  -4.346  28.718  1.00 28.40           C
ATOM   2388  CG  LEU A 424      30.323  -4.440  27.978  1.00 32.74           C
ATOM   2389  CD1 LEU A 424      30.115  -5.855  27.475  1.00 28.00           C
ATOM   2390  CD2 LEU A 424      29.168  -4.027  28.878  1.00 24.30           C
ATOM   2391  N   GLY A 425      34.355  -3.579  29.860  1.00 28.04           N
ATOM   2392  CA  GLY A 425      35.482  -3.542  30.774  1.00 40.78           C
ATOM   2393  C   GLY A 425      35.449  -4.607  31.851  1.00 40.35           C
ATOM   2394  O   GLY A 425      36.040  -4.438  32.923  1.00 49.97           O
ATOM   2395  N   LEU A 426      34.763  -5.705  31.569  1.00 38.08           N
ATOM   2396  CA  LEU A 426      34.655  -6.802  32.520  1.00 42.59           C
ATOM   2397  C   LEU A 426      35.789  -7.789  32.263  1.00 43.18           C
ATOM   2398  O   LEU A 426      35.554  -8.972  32.011  1.00 38.11           O
ATOM   2399  CB  LEU A 426      33.289  -7.480  32.395  1.00 28.63           C
ATOM   2400  CG  LEU A 426      32.100  -6.524  32.527  1.00 32.73           C
ATOM   2401  CD1 LEU A 426      30.810  -7.212  32.096  1.00 20.68           C
ATOM   2402  CD2 LEU A 426      31.985  -5.985  33.955  1.00 33.96           C
ATOM   2403  N   ARG A 427      37.022  -7.294  32.323  1.00 35.99           N
ATOM   2404  CA  ARG A 427      38.174  -8.084  31.891  1.00 44.60           C
ATOM   2405  C   ARG A 427      38.445  -9.289  32.787  1.00 46.50           C
ATOM   2406  O   ARG A 427      39.184 -10.194  32.399  1.00 48.51           O
ATOM   2407  CB  ARG A 427      39.421  -7.205  31.821  1.00 40.69           C
ATOM   2408  CG  ARG A 427      39.773  -6.532  33.128  1.00 50.52           C
ATOM   2409  CD  ARG A 427      40.946  -5.597  32.949  1.00 46.91           C
ATOM   2410  NE  ARG A 427      40.643  -4.554  31.973  1.00 44.25           N
ATOM   2411  CZ  ARG A 427      40.129  -3.364  32.269  1.00 43.48           C
ATOM   2412  NH1 ARG A 427      39.860  -3.037  33.525  1.00 38.80           N
ATOM   2413  NH2 ARG A 427      39.887  -2.495  31.297  1.00 54.50           N
ATOM   2414  N   SER A 428      37.825  -9.307  33.964  1.00 50.71           N
ATOM   2415  CA  SER A 428      38.001 -10.392  34.927  1.00 40.60           C
ATOM   2416  C   SER A 428      36.851 -11.397  34.880  1.00 45.53           C
ATOM   2417  O   SER A 428      36.920 -12.450  35.507  1.00 45.19           O
ATOM   2418  CB  SER A 428      38.126  -9.817  36.332  1.00 41.93           C
ATOM   2419  OG  SER A 428      39.198  -8.900  36.386  1.00 44.34           O
ATOM   2420  N   LEU A 429      35.796 -11.068  34.138  1.00 51.92           N
ATOM   2421  CA  LEU A 429      34.653 -11.966  33.982  1.00 43.73           C
ATOM   2422  C   LEU A 429      35.040 -13.256  33.261  1.00 46.27           C
ATOM   2423  O   LEU A 429      35.576 -13.220  32.142  1.00 45.56           O
ATOM   2424  CB  LEU A 429      33.531 -11.267  33.218  1.00 28.25           C
ATOM   2425  CG  LEU A 429      32.207 -12.025  33.198  1.00 29.64           C
ATOM   2426  CD1 LEU A 429      31.631 -12.171  34.609  1.00 34.92           C
ATOM   2427  CD2 LEU A 429      31.224 -11.322  32.301  1.00 30.38           C
ATOM   2428  N   LYS A 430      34.756 -14.391  33.899  1.00 35.86           N
ATOM   2429  CA  LYS A 430      35.145 -15.687  33.360  1.00 39.79           C
ATOM   2430  C   LYS A 430      33.960 -16.632  33.286  1.00 31.73           C
ATOM   2431  O   LYS A 430      34.008 -17.633  32.572  1.00 43.35           O
ATOM   2432  CB  LYS A 430      36.261 -16.303  34.207  1.00 41.38           C
ATOM   2433  N   GLU A 431      32.885 -16.314  33.999  1.00 35.43           N
ATOM   2434  CA  GLU A 431      31.715 -17.185  33.992  1.00 37.38           C
ATOM   2435  C   GLU A 431      30.387 -16.455  34.202  1.00 41.93           C
ATOM   2436  O   GLU A 431      30.295 -15.516  34.999  1.00 38.98           O
ATOM   2437  CB  GLU A 431      31.889 -18.259  35.064  1.00 35.01           C
ATOM   2438  CG  GLU A 431      30.655 -19.108  35.318  1.00 49.98           C
ATOM   2439  CD  GLU A 431      30.981 -20.435  35.982  1.00 52.57           C
ATOM   2440  OE1 GLU A 431      32.149 -20.878  35.907  1.00 62.81           O
ATOM   2441  OE2 GLU A 431      30.065 -21.038  36.582  1.00 41.65           O
ATOM   2442  N   ILE A 432      29.367 -16.882  33.460  1.00 34.71           N
ATOM   2443  CA  ILE A 432      27.986 -16.530  33.777  1.00 35.06           C
ATOM   2444  C   ILE A 432      27.165 -17.805  33.778  1.00 33.33           C
ATOM   2445  O   ILE A 432      26.715 -18.257  32.728  1.00 40.03           O
ATOM   2446  CB  ILE A 432      27.373 -15.532  32.788  1.00 34.37           C
ATOM   2447  CG1 ILE A 432      28.169 -14.229  32.777  1.00 37.50           C
ATOM   2448  CG2 ILE A 432      25.917 -15.240  33.163  1.00 36.15           C
ATOM   2449  CD1 ILE A 432      27.803 -13.301  31.623  1.00 31.13           C
ATOM   2450  N   SER A 433      26.961 -18.362  34.967  1.00 45.07           N
ATOM   2451  CA  SER A 433      26.482 -19.735  35.122  1.00 44.77           C
ATOM   2452  C   SER A 433      25.084 -19.949  34.553  1.00 36.63           C
ATOM   2453  O   SER A 433      24.769 -21.028  34.053  1.00 38.47           O
ATOM   2454  CB  SER A 433      26.495 -20.128  36.602  1.00 51.39           C
ATOM   2455  OG  SER A 433      27.741 -19.823  37.203  1.00 44.52           O
ATOM   2456  N   ASP A 434      24.251 -18.919  34.619  1.00 40.38           N
ATOM   2457  CA  ASP A 434      22.890 -19.027  34.112  1.00 42.07           C
ATOM   2458  C   ASP A 434      22.291 -17.654  33.817  1.00 44.38           C
ATOM   2459  O   ASP A 434      22.815 -16.622  34.255  1.00 37.38           O
ATOM   2460  CB  ASP A 434      22.016 -19.776  35.119  1.00 41.88           C
ATOM   2461  CG  ASP A 434      20.704 -20.247  34.520  1.00 44.08           C
ATOM   2462  OD1 ASP A 434      20.687 -20.616  33.326  1.00 49.09           O
ATOM   2463  OD2 ASP A 434      19.688 -20.261  35.247  1.00 44.61           O
ATOM   2464  N   GLY A 435      21.191 -17.648  33.071  1.00 36.87           N
ATOM   2465  CA  GLY A 435      20.484 -16.420  32.775  1.00 34.38           C
ATOM   2466  C   GLY A 435      21.001 -15.838  31.486  1.00 37.96           C
ATOM   2467  O   GLY A 435      22.105 -16.169  31.051  1.00 35.25           O
ATOM   2468  N   ASP A 436      20.201 -14.968  30.878  1.00 40.68           N
ATOM   2469  CA  ASP A 436      20.520 -14.411  29.573  1.00 31.94           C
ATOM   2470  C   ASP A 436      21.185 -13.049  29.720  1.00 39.82           C
ATOM   2471  O   ASP A 436      21.095 -12.408  30.773  1.00 36.58           O
ATOM   2472  CB  ASP A 436      19.252 -14.313  28.726  1.00 35.25           C
ATOM   2473  CG  ASP A 436      18.787 -15.670  28.204  1.00 42.57           C
ATOM   2474  OD1 ASP A 436      19.392 -16.708  28.561  1.00 49.53           O
ATOM   2475  OD2 ASP A 436      17.803 -15.700  27.438  1.00 39.94           O
ATOM   2476  N   VAL A 437      21.870 -12.624  28.664  1.00 37.55           N
ATOM   2477  CA  VAL A 437      22.608 -11.369  28.670  1.00 34.70           C
ATOM   2478  C   VAL A 437      21.980 -10.414  27.679  1.00 30.19           C
ATOM   2479  O   VAL A 437      21.684 -10.787  26.547  1.00 33.25           O
ATOM   2480  CB  VAL A 437      24.095 -11.582  28.316  1.00 34.74           C
ATOM   2481  CG1 VAL A 437      24.824 -10.242  28.116  1.00 18.93           C
ATOM   2482  CG2 VAL A 437      24.766 -12.418  29.404  1.00 29.66           C
ATOM   2483  N   ILE A 438      21.788  -9.175  28.106  1.00 24.34           N
ATOM   2484  CA  ILE A 438      21.184  -8.174  27.251  1.00 26.88           C
ATOM   2485  C   ILE A 438      22.017  -6.897  27.341  1.00 33.47           C
ATOM   2486  O   ILE A 438      22.110  -6.267  28.396  1.00 28.75           O
ATOM   2487  CB  ILE A 438      19.698  -7.950  27.638  1.00 22.38           C
ATOM   2488  CG1 ILE A 438      19.050  -6.851  26.794  1.00 21.95           C
ATOM   2489  CG2 ILE A 438      19.555  -7.662  29.122  1.00 38.22           C
ATOM   2490  CD1 ILE A 438      18.617  -7.316  25.418  1.00 27.53           C
ATOM   2491  N   ILE A 439      22.656  -6.554  26.224  1.00 28.25           N
ATOM   2492  CA  ILE A 439      23.393  -5.304  26.095  1.00 22.69           C
ATOM   2493  C   ILE A 439      22.691  -4.452  25.041  1.00 30.44           C
ATOM   2494  O   ILE A 439      22.811  -4.735  23.843  1.00 28.54           O
ATOM   2495  CB  ILE A 439      24.870  -5.525  25.676  1.00 28.81           C
ATOM   2496  CG1 ILE A 439      25.473  -6.746  26.378  1.00 27.27           C
ATOM   2497  CG2 ILE A 439      25.699  -4.275  25.962  1.00 22.18           C
ATOM   2498  CD1 ILE A 439      25.546  -6.624  27.881  1.00 20.04           C
ATOM   2499  N   SER A 440      21.976  -3.409  25.475  1.00 31.78           N
ATOM   2500  CA  SER A 440      21.101  -2.653  24.571  1.00 29.37           C
ATOM   2501  C   SER A 440      21.109  -1.128  24.737  1.00 30.64           C
ATOM   2502  O   SER A 440      20.859  -0.615  25.819  1.00 36.41           O
ATOM   2503  CB  SER A 440      19.660  -3.148  24.737  1.00 29.83           C
ATOM   2504  OG  SER A 440      18.765  -2.400  23.933  1.00 32.72           O
ATOM   2505  N   GLY A 441      21.361  -0.405  23.649  1.00 26.87           N
ATOM   2506  CA  GLY A 441      21.120   1.030  23.627  1.00 34.62           C
ATOM   2507  C   GLY A 441      22.309   1.892  23.993  1.00 31.10           C
ATOM   2508  O   GLY A 441      22.181   3.103  24.173  1.00 45.48           O
ATOM   2509  N   ASN A 442      23.469   1.262  24.106  1.00 32.12           N
ATOM   2510  CA  ASN A 442      24.689   1.961  24.458  1.00 30.10           C
ATOM   2511  C   ASN A 442      25.334   2.483  23.184  1.00 38.04           C
ATOM   2512  O   ASN A 442      26.129   1.779  22.554  1.00 43.70           O
ATOM   2513  CB  ASN A 442      25.619   1.023  25.232  1.00 34.46           C
ATOM   2514  CG  ASN A 442      24.896   0.290  26.366  1.00 32.55           C
ATOM   2515  OD1 ASN A 442      24.617   0.869  27.418  1.00 33.70           O
ATOM   2516  ND2 ASN A 442      24.586  -0.983  26.149  1.00 26.45           N
ATOM   2517  N   LYS A 443      24.973   3.713  22.810  1.00 30.78           N
ATOM   2518  CA  LYS A 443      25.258   4.249  21.478  1.00 23.43           C
ATOM   2519  C   LYS A 443      26.732   4.394  21.173  1.00 36.45           C
ATOM   2520  O   LYS A 443      27.120   4.487  20.005  1.00 50.50           O
ATOM   2521  CB  LYS A 443      24.603   5.611  21.311  1.00 28.78           C
ATOM   2522  CG  LYS A 443      25.083   6.624  22.320  1.00 35.09           C
ATOM   2523  CD  LYS A 443      24.729   8.031  21.905  1.00 33.28           C
ATOM   2524  CE  LYS A 443      23.226   8.249  21.924  1.00 40.82           C
ATOM   2525  NZ  LYS A 443      22.651   8.212  23.296  1.00 59.73           N
ATOM   2526  N   ASN A 444      27.549   4.437  22.220  1.00 39.88           N
ATOM   2527  CA  ASN A 444      28.994   4.561  22.067  1.00 31.90           C
ATOM   2528  C   ASN A 444      29.728   3.257  22.340  1.00 34.72           C
ATOM   2529  O   ASN A 444      30.951   3.201  22.247  1.00 42.16           O
ATOM   2530  CB  ASN A 444      29.515   5.646  23.002  1.00 32.92           C
ATOM   2531  CG  ASN A 444      29.139   7.028  22.543  1.00 30.71           C
ATOM   2532  OD1 ASN A 444      29.282   7.358  21.361  1.00 35.13           O
ATOM   2533  ND2 ASN A 444      28.652   7.850  23.465  1.00 26.96           N
ATOM   2534  N   LEU A 445      28.990   2.207  22.680  1.00 35.95           N
ATOM   2535  CA  LEU A 445      29.623   0.974  23.122  1.00 29.90           C
ATOM   2536  C   LEU A 445      30.231   0.193  21.960  1.00 37.13           C
ATOM   2537  O   LEU A 445      29.516  -0.299  21.076  1.00 34.96           O
ATOM   2538  CB  LEU A 445      28.618   0.104  23.866  1.00 37.01           C
ATOM   2539  CG  LEU A 445      29.184  -1.209  24.412  1.00 30.43           C
ATOM   2540  CD1 LEU A 445      30.168  -0.919  25.537  1.00 35.44           C
ATOM   2541  CD2 LEU A 445      28.056  -2.120  24.884  1.00 28.77           C
ATOM   2542  N   CYS A 446      31.558   0.084  21.975  1.00 39.10           N
ATOM   2543  CA  CYS A 446      32.282  -0.737  21.012  1.00 27.19           C
ATOM   2544  C   CYS A 446      32.639  -2.085  21.626  1.00 25.70           C
ATOM   2545  O   CYS A 446      32.335  -2.345  22.789  1.00 30.03           O
ATOM   2546  CB  CYS A 446      33.537  -0.018  20.533  1.00 24.60           C
ATOM   2547  SG  CYS A 446      33.193   1.350  19.406  1.00 45.31           S
ATOM   2548  N   TYR A 447      33.286  -2.939  20.838  1.00 34.52           N
ATOM   2549  CA  TYR A 447      33.656  -4.280  21.286  1.00 34.06           C
ATOM   2550  C   TYR A 447      32.360  -5.046  21.524  1.00 38.45           C
ATOM   2551  O   TYR A 447      31.469  -5.005  20.673  1.00 65.21           O
ATOM   2552  CB  TYR A 447      34.552  -4.194  22.529  1.00 39.34           C
ATOM   2553  CG  TYR A 447      35.533  -3.035  22.414  1.00 29.41           C
ATOM   2554  CD1 TYR A 447      36.613  -3.093  21.541  1.00 30.28           C
ATOM   2555  CD2 TYR A 447      35.348  -1.868  23.138  1.00 30.72           C
ATOM   2556  CE1 TYR A 447      37.493  -2.021  21.410  1.00 34.32           C
ATOM   2557  CE2 TYR A 447      36.216  -0.796  23.008  1.00 37.38           C
ATOM   2558  CZ  TYR A 447      37.285  -0.877  22.146  1.00 31.77           C
ATOM   2559  OH  TYR A 447      38.133   0.199  22.038  1.00 37.45           O
ATOM   2560  N   ALA A 448      32.249  -5.750  22.646  1.00 46.69           N
ATOM   2561  CA  ALA A 448      30.974  -6.363  23.073  1.00 46.72           C
ATOM   2562  C   ALA A 448      30.475  -7.470  22.151  1.00 36.17           C
ATOM   2563  O   ALA A 448      30.055  -8.523  22.623  1.00 51.57           O
ATOM   2564  CB  ALA A 448      29.890  -5.304  23.210  1.00 21.49           C
ATOM   2565  N   ASN A 449      30.498  -7.225  20.848  1.00 31.80           N
ATOM   2566  CA  ASN A 449      30.205  -8.258  19.870  1.00 33.27           C
ATOM   2567  C   ASN A 449      31.420  -9.165  19.581  1.00 47.63           C
ATOM   2568  O   ASN A 449      31.305 -10.154  18.856  1.00 45.28           O
ATOM   2569  CB  ASN A 449      29.717  -7.609  18.583  1.00 43.05           C
ATOM   2570  CG  ASN A 449      28.664  -8.434  17.876  1.00 52.85           C
ATOM   2571  OD1 ASN A 449      28.970  -9.205  16.965  1.00 62.21           O
ATOM   2572  ND2 ASN A 449      27.408  -8.268  18.285  1.00 60.10           N
ATOM   2573  N   THR A 450      32.575  -8.845  20.162  1.00 36.29           N
ATOM   2574  CA  THR A 450      33.789  -9.619  19.918  1.00 37.34           C
ATOM   2575  C   THR A 450      33.878 -10.827  20.835  1.00 41.02           C
ATOM   2576  O   THR A 450      34.555 -11.811  20.525  1.00 42.46           O
ATOM   2577  CB  THR A 450      35.039  -8.766  20.124  1.00 34.78           C
ATOM   2578  OG1 THR A 450      35.150  -8.410  21.508  1.00 42.61           O
ATOM   2579  CG2 THR A 450      34.959  -7.515  19.279  1.00 25.25           C
ATOM   2580  N   ILE A 451      33.202 -10.724  21.975  1.00 42.02           N
ATOM   2581  CA  ILE A 451      33.116 -11.812  22.939  1.00 38.84           C
ATOM   2582  C   ILE A 451      32.361 -12.980  22.326  1.00 46.15           C
ATOM   2583  O   ILE A 451      31.367 -12.779  21.617  1.00 49.09           O
ATOM   2584  CB  ILE A 451      32.370 -11.392  24.237  1.00 39.44           C
ATOM   2585  CG1 ILE A 451      32.940 -10.102  24.830  1.00 42.58           C
ATOM   2586  CG2 ILE A 451      32.409 -12.510  25.266  1.00 35.10           C
ATOM   2587  CD1 ILE A 451      34.354 -10.233  25.351  1.00 45.76           C
ATOM   2588  N   ASN A 452      32.833 -14.193  22.591  1.00 41.28           N
ATOM   2589  CA  ASN A 452      32.001 -15.374  22.416  1.00 50.58           C
ATOM   2590  C   ASN A 452      31.429 -15.781  23.768  1.00 53.81           C
ATOM   2591  O   ASN A 452      32.083 -16.472  24.554  1.00 55.25           O
ATOM   2592  CB  ASN A 452      32.783 -16.527  21.809  1.00 56.37           C
ATOM   2593  CG  ASN A 452      31.918 -17.743  21.582  1.00 56.15           C
ATOM   2594  OD1 ASN A 452      30.694 -17.633  21.454  1.00 62.65           O
ATOM   2595  ND2 ASN A 452      32.541 -18.913  21.538  1.00 77.19           N
ATOM   2596  N   TRP A 453      30.206 -15.341  24.036  1.00 45.27           N
ATOM   2597  CA  TRP A 453      29.626 -15.483  25.358  1.00 40.75           C
ATOM   2598  C   TRP A 453      29.370 -16.945  25.697  1.00 49.62           C
ATOM   2599  O   TRP A 453      29.178 -17.289  26.870  1.00 54.10           O
ATOM   2600  CB  TRP A 453      28.335 -14.676  25.447  1.00 43.27           C
ATOM   2601  CG  TRP A 453      28.539 -13.206  25.166  1.00 34.25           C
ATOM   2602  CD1 TRP A 453      28.690 -12.623  23.946  1.00 36.38           C
ATOM   2603  CD2 TRP A 453      28.618 -12.142  26.129  1.00 32.30           C
ATOM   2604  NE1 TRP A 453      28.856 -11.265  24.083  1.00 33.30           N
ATOM   2605  CE2 TRP A 453      28.813 -10.944  25.414  1.00 25.96           C
ATOM   2606  CE3 TRP A 453      28.538 -12.087  27.523  1.00 32.91           C
ATOM   2607  CZ2 TRP A 453      28.930  -9.708  26.044  1.00 22.05           C
ATOM   2608  CZ3 TRP A 453      28.656 -10.857  28.145  1.00 32.39           C
ATOM   2609  CH2 TRP A 453      28.851  -9.686  27.406  1.00 21.97           C
ATOM   2610  N   LYS A 454      29.389 -17.804  24.679  1.00 54.71           N
ATOM   2611  CA  LYS A 454      29.209 -19.238  24.891  1.00 59.26           C
ATOM   2612  C   LYS A 454      30.271 -19.746  25.866  1.00 43.24           C
ATOM   2613  O   LYS A 454      30.018 -20.634  26.677  1.00 51.28           O
ATOM   2614  CB  LYS A 454      29.281 -19.997  23.565  1.00 37.18           C
ATOM   2615  N   LYS A 455      31.451 -19.148  25.797  1.00 37.89           N
ATOM   2616  CA  LYS A 455      32.553 -19.531  26.660  1.00 41.63           C
ATOM   2617  C   LYS A 455      32.239 -19.282  28.132  1.00 52.76           C
ATOM   2618  O   LYS A 455      32.763 -19.978  29.005  1.00 60.80           O
ATOM   2619  CB  LYS A 455      33.814 -18.761  26.261  1.00 48.25           C
ATOM   2620  CG  LYS A 455      34.964 -18.871  27.257  1.00 53.23           C
ATOM   2621  CD  LYS A 455      36.254 -18.334  26.661  1.00 42.71           C
ATOM   2622  CE  LYS A 455      37.471 -18.830  27.416  1.00 52.22           C
ATOM   2623  NZ  LYS A 455      38.743 -18.440  26.753  1.00 49.54           N
ATOM   2624  N   LEU A 456      31.393 -18.289  28.402  1.00 46.67           N
ATOM   2625  CA  LEU A 456      31.118 -17.866  29.775  1.00 40.55           C
ATOM   2626  C   LEU A 456      29.934 -18.620  30.336  1.00 43.71           C
ATOM   2627  O   LEU A 456      29.782 -18.755  31.550  1.00 49.67           O
ATOM   2628  CB  LEU A 456      30.835 -16.367  29.842  1.00 38.62           C
ATOM   2629  CG  LEU A 456      31.789 -15.443  29.092  1.00 36.30           C
ATOM   2630  CD1 LEU A 456      31.330 -14.018  29.281  1.00 37.44           C
ATOM   2631  CD2 LEU A 456      33.221 -15.616  29.574  1.00 49.00           C
ATOM   2632  N   PHE A 457      29.082 -19.093  29.438  1.00 45.38           N
ATOM   2633  CA  PHE A 457      27.868 -19.775  29.835  1.00 44.55           C
ATOM   2634  C   PHE A 457      28.176 -21.171  30.340  1.00 48.62           C
ATOM   2635  O   PHE A 457      29.101 -21.826  29.853  1.00 57.53           O
ATOM   2636  CB  PHE A 457      26.897 -19.828  28.658  1.00 44.91           C
ATOM   2637  CG  PHE A 457      26.393 -18.477  28.227  1.00 42.94           C
ATOM   2638  CD1 PHE A 457      26.372 -17.412  29.105  1.00 40.14           C
ATOM   2639  CD2 PHE A 457      25.936 -18.276  26.939  1.00 42.22           C
ATOM   2640  CE1 PHE A 457      25.907 -16.184  28.708  1.00 35.79           C
ATOM   2641  CE2 PHE A 457      25.468 -17.050  26.543  1.00 35.07           C
ATOM   2642  CZ  PHE A 457      25.454 -16.003  27.427  1.00 33.70           C
ATOM   2643  N   GLY A 458      27.405 -21.610  31.331  1.00 34.01           N
ATOM   2644  CA  GLY A 458      27.546 -22.944  31.879  1.00 44.18           C
ATOM   2645  C   GLY A 458      26.278 -23.734  31.651  1.00 44.00           C
ATOM   2646  O   GLY A 458      26.305 -24.953  31.487  1.00 59.88           O
ATOM   2647  N   THR A 459      25.164 -23.018  31.629  1.00 37.80           N
ATOM   2648  CA  THR A 459      23.852 -23.611  31.431  1.00 41.50           C
ATOM   2649  C   THR A 459      23.396 -23.520  29.974  1.00 49.91           C
ATOM   2650  O   THR A 459      23.629 -22.518  29.289  1.00 52.44           O
ATOM   2651  CB  THR A 459      22.816 -22.919  32.319  1.00 45.95           C
ATOM   2652  OG1 THR A 459      23.170 -23.124  33.689  1.00 44.29           O
ATOM   2653  CG2 THR A 459      21.407 -23.459  32.056  1.00 28.81           C
ATOM   2654  N   SER A 460      22.725 -24.565  29.511  1.00 47.27           N
ATOM   2655  CA  SER A 460      22.253 -24.620  28.137  1.00 48.09           C
ATOM   2656  C   SER A 460      21.046 -23.715  27.952  1.00 49.22           C
ATOM   2657  O   SER A 460      20.299 -23.468  28.896  1.00 61.98           O
ATOM   2658  CB  SER A 460      21.897 -26.053  27.761  1.00 54.11           C
ATOM   2659  OG  SER A 460      20.999 -26.596  28.709  1.00 73.45           O
ATOM   2660  N   GLY A 461      20.854 -23.223  26.734  1.00 36.56           N
ATOM   2661  CA  GLY A 461      19.729 -22.357  26.445  1.00 37.12           C
ATOM   2662  C   GLY A 461      20.037 -20.902  26.738  1.00 48.98           C
ATOM   2663  O   GLY A 461      19.281 -20.010  26.335  1.00 42.94           O
ATOM   2664  N   GLN A 462      21.140 -20.658  27.445  1.00 45.43           N
ATOM   2665  CA  GLN A 462      21.587 -19.297  27.689  1.00 42.79           C
ATOM   2666  C   GLN A 462      21.827 -18.610  26.356  1.00 44.89           C
ATOM   2667  O   GLN A 462      22.510 -19.158  25.486  1.00 35.15           O
ATOM   2668  CB  GLN A 462      22.859 -19.271  28.534  1.00 34.42           C
ATOM   2669  CG  GLN A 462      22.609 -19.414  30.008  1.00 40.56           C
ATOM   2670  CD  GLN A 462      23.869 -19.265  30.825  1.00 37.85           C
ATOM   2671  OE1 GLN A 462      24.671 -20.192  30.927  1.00 40.10           O
ATOM   2672  NE2 GLN A 462      24.056 -18.094  31.411  1.00 37.87           N
ATOM   2673  N   LYS A 463      21.245 -17.423  26.196  1.00 37.09           N
ATOM   2674  CA  LYS A 463      21.428 -16.649  24.981  1.00 34.73           C
ATOM   2675  C   LYS A 463      21.712 -15.189  25.302  1.00 35.87           C
ATOM   2676  O   LYS A 463      21.350 -14.680  26.363  1.00 38.54           O
ATOM   2677  CB  LYS A 463      20.201 -16.777  24.068  1.00 32.42           C
ATOM   2678  CG  LYS A 463      18.933 -16.076  24.538  1.00 32.14           C
ATOM   2679  CD  LYS A 463      17.851 -16.163  23.449  1.00 61.66           C
ATOM   2680  CE  LYS A 463      16.700 -15.170  23.647  1.00 49.04           C
ATOM   2681  NZ  LYS A 463      15.618 -15.702  24.528  1.00 53.66           N
ATOM   2682  N   THR A 464      22.383 -14.533  24.368  1.00 36.98           N
ATOM   2683  CA  THR A 464      22.757 -13.140  24.508  1.00 40.38           C
ATOM   2684  C   THR A 464      22.011 -12.310  23.466  1.00 30.90           C
ATOM   2685  O   THR A 464      21.704 -12.807  22.385  1.00 33.24           O
ATOM   2686  CB  THR A 464      24.281 -12.950  24.345  1.00 36.07           C
ATOM   2687  OG1 THR A 464      24.591 -11.556  24.370  1.00 58.97           O
ATOM   2688  CG2 THR A 464      24.769 -13.518  23.034  1.00 35.99           C
ATOM   2689  N   LYS A 465      21.702 -11.061  23.809  1.00 32.61           N
ATOM   2690  CA  LYS A 465      21.137 -10.106  22.856  1.00 31.53           C
ATOM   2691  C   LYS A 465      21.929  -8.809  22.908  1.00 26.47           C
ATOM   2692  O   LYS A 465      21.859  -8.070  23.888  1.00 35.63           O
ATOM   2693  CB  LYS A 465      19.657  -9.847  23.141  1.00 27.22           C
ATOM   2694  CG  LYS A 465      18.761 -11.014  22.766  1.00 46.46           C
ATOM   2695  CD  LYS A 465      17.341 -10.570  22.403  1.00 38.87           C
ATOM   2696  CE  LYS A 465      16.592 -10.045  23.604  1.00 39.73           C
ATOM   2697  NZ  LYS A 465      15.148  -9.875  23.323  1.00 29.75           N
ATOM   2698  N   ILE A 466      22.697  -8.566  21.849  1.00 22.86           N
ATOM   2699  CA  ILE A 466      23.577  -7.406  21.731  1.00 20.68           C
ATOM   2700  C   ILE A 466      23.029  -6.489  20.645  1.00 28.67           C
ATOM   2701  O   ILE A 466      23.279  -6.715  19.458  1.00 37.79           O
ATOM   2702  CB  ILE A 466      25.025  -7.810  21.359  1.00 24.54           C
ATOM   2703  CG1 ILE A 466      25.499  -8.998  22.202  1.00 24.91           C
ATOM   2704  CG2 ILE A 466      25.963  -6.613  21.497  1.00 29.84           C
ATOM   2705  CD1 ILE A 466      25.592  -8.697  23.684  1.00 31.13           C
ATOM   2706  N   ILE A 467      22.301  -5.451  21.046  1.00 28.33           N
ATOM   2707  CA  ILE A 467      21.444  -4.714  20.120  1.00 25.78           C
ATOM   2708  C   ILE A 467      21.507  -3.196  20.258  1.00 30.80           C
ATOM   2709  O   ILE A 467      21.498  -2.665  21.370  1.00 27.61           O
ATOM   2710  CB  ILE A 467      19.992  -5.124  20.312  1.00 23.92           C
ATOM   2711  CG1 ILE A 467      19.661  -5.170  21.808  1.00 24.44           C
ATOM   2712  CG2 ILE A 467      19.759  -6.475  19.683  1.00 27.20           C
ATOM   2713  CD1 ILE A 467      18.184  -5.274  22.108  1.00 28.41           C
ATOM   2714  N   SER A 468      21.532  -2.507  19.117  1.00 26.18           N
ATOM   2715  CA  SER A 468      21.514  -1.047  19.083  1.00 24.43           C
ATOM   2716  C   SER A 468      22.572  -0.442  20.013  1.00 29.22           C
ATOM   2717  O   SER A 468      22.278   0.344  20.915  1.00 28.44           O
ATOM   2718  CB  SER A 468      20.128  -0.529  19.451  1.00 20.39           C
ATOM   2719  OG  SER A 468      20.037   0.848  19.187  1.00 29.07           O
ATOM   2720  N   ASN A 469      23.805  -0.861  19.790  1.00 27.03           N
ATOM   2721  CA  ASN A 469      24.966  -0.182  20.309  1.00 25.00           C
ATOM   2722  C   ASN A 469      25.719   0.337  19.111  1.00 31.01           C
ATOM   2723  O   ASN A 469      25.171   0.378  18.007  1.00 29.87           O
ATOM   2724  CB  ASN A 469      25.833  -1.117  21.133  1.00 24.36           C
ATOM   2725  CG  ASN A 469      25.044  -1.856  22.187  1.00 29.49           C
ATOM   2726  OD1 ASN A 469      24.704  -1.297  23.230  1.00 31.29           O
ATOM   2727  ND2 ASN A 469      24.747  -3.125  21.922  1.00 30.11           N
ATOM   2728  N   ARG A 470      26.976   0.710  19.300  1.00 25.64           N
ATOM   2729  CA  ARG A 470      27.697   1.347  18.219  1.00 24.16           C
ATOM   2730  C   ARG A 470      28.123   0.326  17.189  1.00 25.31           C
ATOM   2731  O   ARG A 470      28.607  -0.747  17.538  1.00 36.75           O
ATOM   2732  CB  ARG A 470      28.913   2.085  18.739  1.00 32.69           C
ATOM   2733  CG  ARG A 470      29.644   2.782  17.635  1.00 27.98           C
ATOM   2734  CD  ARG A 470      30.685   3.693  18.175  1.00 30.25           C
ATOM   2735  NE  ARG A 470      31.574   4.154  17.120  1.00 40.67           N
ATOM   2736  CZ  ARG A 470      32.666   4.874  17.336  1.00 40.87           C
ATOM   2737  NH1 ARG A 470      33.002   5.216  18.577  1.00 35.67           N
ATOM   2738  NH2 ARG A 470      33.419   5.245  16.312  1.00 44.68           N
ATOM   2739  N   GLY A 471      27.957   0.662  15.916  1.00 31.68           N
ATOM   2740  CA  GLY A 471      28.283  -0.262  14.844  1.00 34.26           C
ATOM   2741  C   GLY A 471      29.748  -0.638  14.833  1.00 36.98           C
ATOM   2742  O   GLY A 471      30.604   0.188  15.154  1.00 45.71           O
ATOM   2743  N   GLU A 472      30.039  -1.881  14.462  1.00 39.22           N
ATOM   2744  CA  GLU A 472      31.415  -2.330  14.338  1.00 34.81           C
ATOM   2745  C   GLU A 472      32.186  -1.405  13.388  1.00 38.22           C
ATOM   2746  O   GLU A 472      33.304  -0.981  13.690  1.00 39.19           O
ATOM   2747  CB  GLU A 472      31.468  -3.779  13.839  1.00 16.84           C
ATOM   2748  N   ASN A 473      31.577  -1.066  12.255  1.00 31.43           N
ATOM   2749  CA  ASN A 473      32.270  -0.280  11.244  1.00 26.08           C
ATOM   2750  C   ASN A 473      32.608   1.114  11.765  1.00 29.25           C
ATOM   2751  O   ASN A 473      33.705   1.597  11.523  1.00 40.30           O
ATOM   2752  CB  ASN A 473      31.441  -0.205   9.954  1.00 26.68           C
ATOM   2753  CG  ASN A 473      31.405  -1.535   9.200  1.00 32.88           C
ATOM   2754  OD1 ASN A 473      31.575  -2.603   9.792  1.00 40.18           O
ATOM   2755  ND2 ASN A 473      31.191  -1.472   7.891  1.00 31.28           N
ATOM   2756  N   SER A 474      31.704   1.753  12.504  1.00 35.10           N
ATOM   2757  CA  SER A 474      32.037   3.036  13.109  1.00 26.77           C
ATOM   2758  C   SER A 474      33.225   2.815  14.030  1.00 33.13           C
ATOM   2759  O   SER A 474      34.201   3.578  14.000  1.00 36.88           O
ATOM   2760  CB  SER A 474      30.850   3.620  13.878  1.00 20.00           C
ATOM   2761  OG  SER A 474      30.497   2.795  14.974  1.00 20.00           O
ATOM   2762  N   CYS A 475      33.158   1.736  14.808  1.00 30.00           N
ATOM   2763  CA  CYS A 475      34.208   1.420  15.770  1.00 34.35           C
ATOM   2764  C   CYS A 475      35.547   1.183  15.074  1.00 31.25           C
ATOM   2765  O   CYS A 475      36.595   1.459  15.648  1.00 43.19           O
ATOM   2766  CB  CYS A 475      33.836   0.195  16.617  1.00 35.19           C
ATOM   2767  SG  CYS A 475      32.423   0.444  17.737  1.00 31.94           S
ATOM   2768  N   LYS A 476      35.513   0.687  13.841  1.00 29.14           N
ATOM   2769  CA  LYS A 476      36.739   0.484  13.070  1.00 31.22           C
ATOM   2770  C   LYS A 476      37.341   1.806  12.649  1.00 36.37           C
ATOM   2771  O   LYS A 476      38.560   2.002  12.724  1.00 35.12           O
ATOM   2772  CB  LYS A 476      36.480  -0.345  11.817  1.00 29.56           C
ATOM   2773  CG  LYS A 476      36.233  -1.804  12.068  1.00 33.63           C
ATOM   2774  CD  LYS A 476      36.062  -2.546  10.755  1.00 29.82           C
ATOM   2775  CE  LYS A 476      35.465  -3.915  10.978  1.00 52.45           C
ATOM   2776  NZ  LYS A 476      35.269  -4.648   9.707  1.00 64.96           N
ATOM   2777  N   ALA A 477      36.470   2.702  12.191  1.00 36.74           N
ATOM   2778  CA  ALA A 477      36.895   3.986  11.651  1.00 38.90           C
ATOM   2779  C   ALA A 477      37.732   4.767  12.663  1.00 35.91           C
ATOM   2780  O   ALA A 477      38.588   5.561  12.279  1.00 45.94           O
ATOM   2781  CB  ALA A 477      35.684   4.802  11.217  1.00 34.74           C
ATOM   2782  N   THR A 478      37.487   4.528  13.949  1.00 35.62           N
ATOM   2783  CA  THR A 478      38.234   5.185  15.019  1.00 32.82           C
ATOM   2784  C   THR A 478      39.194   4.206  15.699  1.00 33.75           C
ATOM   2785  O   THR A 478      39.742   4.494  16.760  1.00 36.07           O
ATOM   2786  CB  THR A 478      37.280   5.786  16.056  1.00 25.47           C
ATOM   2787  OG1 THR A 478      36.315   4.801  16.449  1.00 41.61           O
ATOM   2788  CG2 THR A 478      36.555   6.961  15.462  1.00 26.89           C
ATOM   2789  N   GLY A 479      39.390   3.049  15.077  1.00 35.41           N
ATOM   2790  CA  GLY A 479      40.373   2.092  15.542  1.00 37.42           C
ATOM   2791  C   GLY A 479      40.108   1.584  16.943  1.00 31.18           C
ATOM   2792  O   GLY A 479      41.042   1.363  17.716  1.00 34.52           O
ATOM   2793  N   GLN A 480      38.837   1.402  17.274  1.00 34.87           N
ATOM   2794  CA  GLN A 480      38.457   0.792  18.544  1.00 39.33           C
ATOM   2795  C   GLN A 480      38.137  -0.676  18.312  1.00 33.25           C
ATOM   2796  O   GLN A 480      36.981  -1.067  18.221  1.00 33.36           O
ATOM   2797  CB  GLN A 480      37.286   1.546  19.150  1.00 29.54           C
ATOM   2798  CG  GLN A 480      37.532   3.035  19.080  1.00 39.63           C
ATOM   2799  CD  GLN A 480      36.670   3.829  20.021  1.00 38.46           C
ATOM   2800  OE1 GLN A 480      35.881   4.673  19.594  1.00 36.69           O
ATOM   2801  NE2 GLN A 480      36.825   3.576  21.315  1.00 31.60           N
ATOM   2802  N   VAL A 481      39.196  -1.469  18.190  1.00 42.40           N
ATOM   2803  CA  VAL A 481      39.106  -2.887  17.858  1.00 36.09           C
ATOM   2804  C   VAL A 481      39.995  -3.675  18.806  1.00 33.25           C
ATOM   2805  O   VAL A 481      40.921  -3.110  19.386  1.00 47.61           O
ATOM   2806  CB  VAL A 481      39.550  -3.155  16.408  1.00 41.79           C
ATOM   2807  CG1 VAL A 481      39.152  -4.561  15.976  1.00 75.39           C
ATOM   2808  CG2 VAL A 481      38.947  -2.128  15.463  1.00 41.64           C
ATOM   2809  N   CYS A 482      39.736  -4.969  18.969  1.00 36.14           N
ATOM   2810  CA  CYS A 482      40.561  -5.764  19.870  1.00 45.59           C
ATOM   2811  C   CYS A 482      42.026  -5.632  19.484  1.00 45.40           C
ATOM   2812  O   CYS A 482      42.373  -5.527  18.306  1.00 36.55           O
ATOM   2813  CB  CYS A 482      40.133  -7.230  19.870  1.00 30.63           C
ATOM   2814  SG  CYS A 482      38.481  -7.512  20.569  1.00 57.42           S
ATOM   2815  N   HIS A 483      42.868  -5.592  20.507  1.00 48.36           N
ATOM   2816  CA  HIS A 483      44.292  -5.383  20.341  1.00 32.56           C
ATOM   2817  C   HIS A 483      44.920  -6.520  19.542  1.00 40.45           C
ATOM   2818  O   HIS A 483      44.356  -7.613  19.460  1.00 40.67           O
ATOM   2819  CB  HIS A 483      44.956  -5.258  21.710  1.00 42.94           C
ATOM   2820  CG  HIS A 483      46.332  -4.682  21.656  1.00 46.83           C
ATOM   2821  ND1 HIS A 483      47.467  -5.457  21.737  1.00 44.48           N
ATOM   2822  CD2 HIS A 483      46.755  -3.405  21.515  1.00 47.58           C
ATOM   2823  CE1 HIS A 483      48.531  -4.681  21.652  1.00 50.56           C
ATOM   2824  NE2 HIS A 483      48.127  -3.431  21.519  1.00 43.72           N
ATOM   2825  N   ALA A 484      46.092  -6.261  18.964  1.00 41.66           N
ATOM   2826  CA  ALA A 484      46.747  -7.230  18.091  1.00 42.99           C
ATOM   2827  C   ALA A 484      47.229  -8.452  18.865  1.00 41.65           C
ATOM   2828  O   ALA A 484      47.413  -9.527  18.290  1.00 45.89           O
ATOM   2829  CB  ALA A 484      47.909  -6.580  17.365  1.00 56.78           C
ATOM   2830  N   LEU A 485      47.425  -8.281  20.168  1.00 38.48           N
ATOM   2831  CA  LEU A 485      47.886  -9.364  21.031  1.00 44.01           C
ATOM   2832  C   LEU A 485      46.729 -10.212  21.551  1.00 50.01           C
ATOM   2833  O   LEU A 485      46.951 -11.266  22.156  1.00 46.49           O
ATOM   2834  CB  LEU A 485      48.674  -8.804  22.211  1.00 41.36           C
ATOM   2835  CG  LEU A 485      49.873  -7.941  21.829  1.00 44.99           C
ATOM   2836  CD1 LEU A 485      50.381  -7.207  23.059  1.00 36.23           C
ATOM   2837  CD2 LEU A 485      50.974  -8.784  21.175  1.00 27.73           C
ATOM   2838  N   CYS A 486      45.499  -9.751  21.331  1.00 51.58           N
ATOM   2839  CA  CYS A 486      44.330 -10.524  21.728  1.00 44.01           C
ATOM   2840  C   CYS A 486      44.136 -11.714  20.799  1.00 41.11           C
ATOM   2841  O   CYS A 486      44.459 -11.660  19.617  1.00 47.32           O
ATOM   2842  CB  CYS A 486      43.066  -9.666  21.726  1.00 31.66           C
ATOM   2843  SG  CYS A 486      42.966  -8.358  22.966  1.00 59.58           S
ATOM   2844  N   SER A 487      43.606 -12.793  21.350  1.00 46.75           N
ATOM   2845  CA  SER A 487      43.192 -13.928  20.548  1.00 40.75           C
ATOM   2846  C   SER A 487      41.891 -13.586  19.840  1.00 44.86           C
ATOM   2847  O   SER A 487      41.255 -12.577  20.160  1.00 54.17           O
ATOM   2848  CB  SER A 487      43.001 -15.152  21.427  1.00 37.63           C
ATOM   2849  OG  SER A 487      42.059 -14.866  22.442  1.00 42.96           O
ATOM   2850  N   PRO A 488      41.473 -14.428  18.887  1.00 43.45           N
ATOM   2851  CA  PRO A 488      40.203 -14.180  18.193  1.00 44.37           C
ATOM   2852  C   PRO A 488      38.995 -14.282  19.120  1.00 34.79           C
ATOM   2853  O   PRO A 488      37.894 -13.930  18.711  1.00 42.76           O
ATOM   2854  CB  PRO A 488      40.170 -15.274  17.120  1.00 38.36           C
ATOM   2855  CG  PRO A 488      41.614 -15.640  16.905  1.00 28.16           C
ATOM   2856  CD  PRO A 488      42.233 -15.524  18.268  1.00 38.28           C
ATOM   2857  N   GLU A 489      39.202 -14.738  20.351  1.00 34.27           N
ATOM   2858  CA  GLU A 489      38.102 -14.902  21.288  1.00 33.41           C
ATOM   2859  C   GLU A 489      37.496 -13.566  21.693  1.00 41.00           C
ATOM   2860  O   GLU A 489      36.402 -13.528  22.256  1.00 52.15           O
ATOM   2861  CB  GLU A 489      38.564 -15.659  22.530  1.00 38.13           C
ATOM   2862  CG  GLU A 489      38.760 -17.144  22.297  1.00 38.62           C
ATOM   2863  CD  GLU A 489      38.874 -17.917  23.591  1.00 48.10           C
ATOM   2864  OE1 GLU A 489      37.917 -18.648  23.926  1.00 58.39           O
ATOM   2865  OE2 GLU A 489      39.912 -17.795  24.276  1.00 50.74           O
ATOM   2866  N   GLY A 490      38.208 -12.477  21.415  1.00 39.23           N
ATOM   2867  CA  GLY A 490      37.649 -11.145  21.581  1.00 40.76           C
ATOM   2868  C   GLY A 490      38.245 -10.367  22.739  1.00 35.36           C
ATOM   2869  O   GLY A 490      39.256 -10.773  23.323  1.00 41.24           O
ATOM   2870  N   CYS A 491      37.605  -9.247  23.074  1.00 25.83           N
ATOM   2871  CA  CYS A 491      38.100  -8.353  24.114  1.00 35.21           C
ATOM   2872  C   CYS A 491      36.971  -7.625  24.834  1.00 29.17           C
ATOM   2873  O   CYS A 491      35.849  -7.553  24.342  1.00 27.48           O
ATOM   2874  CB  CYS A 491      39.065  -7.326  23.521  1.00 35.57           C
ATOM   2875  SG  CYS A 491      38.348  -6.307  22.216  1.00 35.33           S
ATOM   2876  N   TRP A 492      37.294  -7.102  26.013  1.00 36.42           N
ATOM   2877  CA  TRP A 492      36.401  -6.246  26.789  1.00 26.95           C
ATOM   2878  C   TRP A 492      36.767  -4.786  26.596  1.00 29.28           C
ATOM   2879  O   TRP A 492      36.208  -3.907  27.245  1.00 28.50           O
ATOM   2880  CB  TRP A 492      36.475  -6.589  28.280  1.00 31.70           C
ATOM   2881  CG  TRP A 492      36.118  -8.005  28.572  1.00 30.67           C
ATOM   2882  CD1 TRP A 492      36.974  -9.048  28.734  1.00 35.67           C
ATOM   2883  CD2 TRP A 492      34.799  -8.542  28.718  1.00 35.89           C
ATOM   2884  NE1 TRP A 492      36.273 -10.204  28.985  1.00 41.50           N
ATOM   2885  CE2 TRP A 492      34.934  -9.917  28.975  1.00 43.86           C
ATOM   2886  CE3 TRP A 492      33.518  -7.992  28.654  1.00 31.70           C
ATOM   2887  CZ2 TRP A 492      33.835 -10.748  29.169  1.00 47.59           C
ATOM   2888  CZ3 TRP A 492      32.434  -8.816  28.848  1.00 36.84           C
ATOM   2889  CH2 TRP A 492      32.597 -10.178  29.098  1.00 34.94           C
ATOM   2890  N   GLY A 493      37.718  -4.526  25.709  1.00 39.90           N
ATOM   2891  CA  GLY A 493      38.199  -3.175  25.513  1.00 35.17           C
ATOM   2892  C   GLY A 493      39.450  -3.164  24.666  1.00 36.40           C
ATOM   2893  O   GLY A 493      39.944  -4.223  24.275  1.00 46.81           O
ATOM   2894  N   PRO A 494      39.994  -1.965  24.411  1.00 43.07           N
ATOM   2895  CA  PRO A 494      41.092  -1.775  23.455  1.00 41.22           C
ATOM   2896  C   PRO A 494      42.466  -2.185  23.971  1.00 29.28           C
ATOM   2897  O   PRO A 494      43.344  -2.436  23.147  1.00 31.80           O
ATOM   2898  CB  PRO A 494      41.062  -0.273  23.187  1.00 25.19           C
ATOM   2899  CG  PRO A 494      40.367   0.341  24.390  1.00 37.83           C
ATOM   2900  CD  PRO A 494      39.756  -0.756  25.215  1.00 36.61           C
ATOM   2901  N   GLU A 495      42.646  -2.249  25.289  1.00 39.67           N
ATOM   2902  CA  GLU A 495      43.951  -2.562  25.877  1.00 42.83           C
ATOM   2903  C   GLU A 495      44.282  -4.059  25.804  1.00 46.12           C
ATOM   2904  O   GLU A 495      43.383  -4.893  25.722  1.00 51.16           O
ATOM   2905  CB  GLU A 495      44.006  -2.107  27.338  1.00 39.63           C
ATOM   2906  CG  GLU A 495      44.130  -0.602  27.530  1.00 51.50           C
ATOM   2907  CD  GLU A 495      43.936  -0.174  28.986  1.00 74.35           C
ATOM   2908  OE1 GLU A 495      43.825  -1.055  29.867  1.00 67.74           O
ATOM   2909  OE2 GLU A 495      43.890   1.048  29.248  1.00 77.98           O
ATOM   2910  N   PRO A 496      45.580  -4.404  25.835  1.00 48.46           N
ATOM   2911  CA  PRO A 496      46.013  -5.806  25.892  1.00 39.58           C
ATOM   2912  C   PRO A 496      45.521  -6.549  27.131  1.00 45.82           C
ATOM   2913  O   PRO A 496      45.375  -7.771  27.085  1.00 51.25           O
ATOM   2914  CB  PRO A 496      47.537  -5.697  25.913  1.00 43.61           C
ATOM   2915  CG  PRO A 496      47.831  -4.389  25.267  1.00 37.56           C
ATOM   2916  CD  PRO A 496      46.726  -3.488  25.704  1.00 46.63           C
ATOM   2917  N   ARG A 497      45.278  -5.825  28.221  1.00 47.41           N
ATOM   2918  CA  ARG A 497      44.723  -6.423  29.435  1.00 38.32           C
ATOM   2919  C   ARG A 497      43.200  -6.572  29.371  1.00 49.30           C
ATOM   2920  O   ARG A 497      42.564  -6.859  30.391  1.00 43.33           O
ATOM   2921  CB  ARG A 497      45.074  -5.581  30.656  1.00 34.75           C
ATOM   2922  CG  ARG A 497      44.441  -4.209  30.646  1.00 40.12           C
ATOM   2923  CD  ARG A 497      44.289  -3.685  32.047  1.00 39.45           C
ATOM   2924  NE  ARG A 497      43.583  -2.410  32.077  1.00 47.92           N
ATOM   2925  CZ  ARG A 497      43.219  -1.788  33.192  1.00 46.86           C
ATOM   2926  NH1 ARG A 497      43.493  -2.324  34.374  1.00 45.70           N
ATOM   2927  NH2 ARG A 497      42.582  -0.630  33.125  1.00 67.01           N
ATOM   2928  N   ASP A 498      42.623  -6.329  28.192  1.00 44.01           N
ATOM   2929  CA  ASP A 498      41.186  -6.485  27.976  1.00 41.71           C
ATOM   2930  C   ASP A 498      40.875  -7.727  27.140  1.00 40.71           C
ATOM   2931  O   ASP A 498      39.710  -8.104  26.982  1.00 39.25           O
ATOM   2932  CB  ASP A 498      40.612  -5.230  27.310  1.00 32.17           C
ATOM   2933  CG  ASP A 498      40.553  -4.055  28.257  1.00 46.66           C
ATOM   2934  OD1 ASP A 498      40.279  -4.281  29.459  1.00 43.65           O
ATOM   2935  OD2 ASP A 498      40.775  -2.907  27.806  1.00 55.58           O
ATOM   2936  N   CYS A 499      41.911  -8.377  26.624  1.00 36.67           N
ATOM   2937  CA  CYS A 499      41.712  -9.582  25.842  1.00 41.40           C
ATOM   2938  C   CYS A 499      40.965 -10.628  26.657  1.00 44.55           C
ATOM   2939  O   CYS A 499      41.094 -10.677  27.886  1.00 38.31           O
ATOM   2940  CB  CYS A 499      43.048 -10.152  25.380  1.00 46.50           C
ATOM   2941  SG  CYS A 499      44.107  -8.989  24.512  1.00 56.66           S
ATOM   2942  N   VAL A 500      40.176 -11.451  25.970  1.00 38.87           N
ATOM   2943  CA  VAL A 500      39.561 -12.619  26.592  1.00 44.30           C
ATOM   2944  C   VAL A 500      40.648 -13.651  26.871  1.00 44.71           C
ATOM   2945  O   VAL A 500      40.762 -14.170  27.985  1.00 46.67           O
ATOM   2946  CB  VAL A 500      38.464 -13.233  25.701  1.00 41.71           C
ATOM   2947  CG1 VAL A 500      37.957 -14.546  26.291  1.00 34.59           C
ATOM   2948  CG2 VAL A 500      37.316 -12.248  25.529  1.00 33.61           C
ATOM   2949  N   SER A 501      41.437 -13.941  25.840  1.00 34.76           N
ATOM   2950  CA  SER A 501      42.640 -14.746  25.978  1.00 37.10           C
ATOM   2951  C   SER A 501      43.725 -14.183  25.058  1.00 44.24           C
ATOM   2952  O   SER A 501      43.434 -13.372  24.179  1.00 46.73           O
ATOM   2953  CB  SER A 501      42.353 -16.210  25.657  1.00 37.48           C
ATOM   2954  OG  SER A 501      41.780 -16.338  24.377  1.00 44.61           O
ATOM   2955  N   CYS A 502      44.968 -14.615  25.256  1.00 46.97           N
ATOM   2956  CA  CYS A 502      46.106 -14.026  24.552  1.00 44.61           C
ATOM   2957  C   CYS A 502      46.471 -14.759  23.270  1.00 53.60           C
ATOM   2958  O   CYS A 502      46.233 -15.957  23.124  1.00 59.52           O
ATOM   2959  CB  CYS A 502      47.318 -13.983  25.473  1.00 35.23           C
ATOM   2960  SG  CYS A 502      47.059 -12.949  26.930  1.00 50.99           S
ATOM   2961  N   ARG A 503      47.060 -14.017  22.341  1.00 53.99           N
ATOM   2962  CA  ARG A 503      47.420 -14.558  21.043  1.00 51.61           C
ATOM   2963  C   ARG A 503      48.703 -15.367  21.151  1.00 60.59           C
ATOM   2964  O   ARG A 503      48.889 -16.351  20.435  1.00 64.60           O
ATOM   2965  CB  ARG A 503      47.593 -13.430  20.022  1.00 52.42           C
ATOM   2966  CG  ARG A 503      48.089 -13.892  18.657  1.00 57.30           C
ATOM   2967  CD  ARG A 503      48.428 -12.720  17.750  1.00 63.43           C
ATOM   2968  NE  ARG A 503      49.542 -11.919  18.270  1.00 73.81           N
ATOM   2969  CZ  ARG A 503      50.464 -11.314  17.519  1.00 69.18           C
ATOM   2970  NH1 ARG A 503      50.426 -11.412  16.196  1.00 83.52           N
ATOM   2971  NH2 ARG A 503      51.435 -10.614  18.093  1.00 44.05           N
ATOM   2972  N   ASN A 504      49.591 -14.924  22.037  1.00 61.04           N
ATOM   2973  CA  ASN A 504      50.870 -15.591  22.262  1.00 57.55           C
ATOM   2974  C   ASN A 504      51.015 -15.962  23.737  1.00 51.07           C
ATOM   2975  O   ASN A 504      50.914 -17.131  24.100  1.00 58.43           O
ATOM   2976  CB  ASN A 504      52.041 -14.700  21.821  1.00 62.19           C
ATOM   2977  CG  ASN A 504      51.960 -14.299  20.345  1.00 65.24           C
ATOM   2978  OD1 ASN A 504      51.126 -13.483  19.969  1.00 72.46           O
ATOM   2979  ND2 ASN A 504      52.846 -14.859  19.514  1.00 73.05           N
ATOM   2980  N   VAL A 505      51.233 -14.960  24.583  1.00 48.89           N
ATOM   2981  CA  VAL A 505      51.461 -15.191  26.004  1.00 48.93           C
ATOM   2982  C   VAL A 505      51.007 -14.015  26.856  1.00 44.55           C
ATOM   2983  O   VAL A 505      50.846 -12.903  26.357  1.00 51.52           O
ATOM   2984  CB  VAL A 505      52.951 -15.453  26.298  1.00 52.20           C
ATOM   2985  CG1 VAL A 505      53.274 -16.928  26.147  1.00 50.77           C
ATOM   2986  CG2 VAL A 505      53.838 -14.598  25.393  1.00 50.49           C
ATOM   2987  N   SER A 506      50.808 -14.274  28.144  1.00 47.61           N
ATOM   2988  CA  SER A 506      50.463 -13.233  29.101  1.00 48.43           C
ATOM   2989  C   SER A 506      51.577 -13.083  30.120  1.00 52.64           C
ATOM   2990  O   SER A 506      52.261 -14.056  30.434  1.00 72.02           O
ATOM   2991  CB  SER A 506      49.154 -13.559  29.819  1.00 50.30           C
ATOM   2992  OG  SER A 506      49.395 -14.339  30.977  1.00 58.97           O
ATOM   2993  N   ARG A 507      51.760 -11.873  30.638  1.00 51.05           N
ATOM   2994  CA  ARG A 507      52.694 -11.664  31.739  1.00 57.95           C
ATOM   2995  C   ARG A 507      51.904 -11.667  33.046  1.00 70.38           C
ATOM   2996  O   ARG A 507      51.898 -12.672  33.770  1.00 84.10           O
ATOM   2997  CB  ARG A 507      53.481 -10.363  31.563  1.00 41.18           C
ATOM   2998  CG  ARG A 507      54.603 -10.185  32.585  1.00 46.80           C
ATOM   2999  CD  ARG A 507      55.707  -9.278  32.067  1.00 41.74           C
ATOM   3000  NE  ARG A 507      56.428  -9.893  30.952  1.00 44.34           N
ATOM   3001  CZ  ARG A 507      56.698  -9.293  29.794  1.00 59.00           C
ATOM   3002  NH1 ARG A 507      56.325  -8.037  29.575  1.00 67.93           N
ATOM   3003  NH2 ARG A 507      57.350  -9.949  28.843  1.00 51.28           N
ATOM   3004  N   GLY A 508      51.231 -10.555  33.336  1.00 47.99           N
ATOM   3005  CA  GLY A 508      50.311 -10.487  34.461  1.00 56.90           C
ATOM   3006  C   GLY A 508      48.902 -10.734  33.958  1.00 58.27           C
ATOM   3007  O   GLY A 508      48.603 -11.810  33.426  1.00 51.24           O
ATOM   3008  N   ARG A 509      48.039  -9.733  34.105  1.00 56.15           N
ATOM   3009  CA  ARG A 509      46.717  -9.776  33.487  1.00 57.65           C
ATOM   3010  C   ARG A 509      46.797  -9.149  32.105  1.00 44.19           C
ATOM   3011  O   ARG A 509      45.821  -8.590  31.619  1.00 59.51           O
ATOM   3012  CB  ARG A 509      45.680  -9.041  34.344  1.00 46.98           C
ATOM   3013  N   GLU A 510      47.963  -9.256  31.475  1.00 48.55           N
ATOM   3014  CA  GLU A 510      48.233  -8.557  30.226  1.00 46.23           C
ATOM   3015  C   GLU A 510      48.838  -9.470  29.161  1.00 44.02           C
ATOM   3016  O   GLU A 510      49.758 -10.231  29.438  1.00 45.55           O
ATOM   3017  CB  GLU A 510      49.166  -7.372  30.490  1.00 35.85           C
ATOM   3018  CG  GLU A 510      49.632  -6.676  29.222  1.00 49.26           C
ATOM   3019  CD  GLU A 510      50.246  -5.312  29.479  1.00 61.79           C
ATOM   3020  OE1 GLU A 510      50.004  -4.737  30.567  1.00 62.71           O
ATOM   3021  OE2 GLU A 510      50.969  -4.819  28.581  1.00 56.12           O
ATOM   3022  N   CYS A 511      48.316  -9.376  27.942  1.00 44.17           N
ATOM   3023  CA  CYS A 511      48.854 -10.117  26.808  1.00 39.62           C
ATOM   3024  C   CYS A 511      50.065  -9.415  26.230  1.00 48.62           C
ATOM   3025  O   CYS A 511      50.137  -8.181  26.237  1.00 46.48           O
ATOM   3026  CB  CYS A 511      47.810 -10.276  25.707  1.00 43.17           C
ATOM   3027  SG  CYS A 511      46.355 -11.199  26.172  1.00 39.21           S
ATOM   3028  N   VAL A 512      50.997 -10.206  25.701  1.00 50.81           N
ATOM   3029  CA  VAL A 512      52.265  -9.687  25.189  1.00 41.04           C
ATOM   3030  C   VAL A 512      52.787 -10.531  24.036  1.00 48.66           C
ATOM   3031  O   VAL A 512      52.217 -11.575  23.715  1.00 59.82           O
ATOM   3032  CB  VAL A 512      53.343  -9.643  26.285  1.00 43.01           C
ATOM   3033  CG1 VAL A 512      52.935  -8.692  27.409  1.00 40.23           C
ATOM   3034  CG2 VAL A 512      53.610 -11.041  26.832  1.00 48.88           C
ATOM   3035  N   ASP A 513      53.890 -10.090  23.437  1.00 50.84           N
ATOM   3036  CA  ASP A 513      54.445 -10.751  22.261  1.00 54.01           C
ATOM   3037  C   ASP A 513      55.247 -12.001  22.634  1.00 62.50           C
ATOM   3038  O   ASP A 513      55.063 -13.070  22.046  1.00 59.31           O
ATOM   3039  CB  ASP A 513      55.328  -9.774  21.483  1.00 50.82           C
ATOM   3040  CG  ASP A 513      55.835 -10.355  20.174  1.00 76.29           C
ATOM   3041  OD1 ASP A 513      55.161 -11.252  19.621  1.00 90.98           O
ATOM   3042  OD2 ASP A 513      56.902  -9.907  19.694  1.00 76.12           O
ATOM   3043  N   LYS A 514      56.134 -11.855  23.614  1.00 58.91           N
ATOM   3044  CA  LYS A 514      57.017 -12.939  24.034  1.00 50.10           C
ATOM   3045  C   LYS A 514      57.428 -12.736  25.488  1.00 47.54           C
ATOM   3046  O   LYS A 514      57.343 -11.624  26.007  1.00 58.08           O
ATOM   3047  CB  LYS A 514      58.256 -13.000  23.136  1.00 49.43           C
ATOM   3048  N   CYS A 515      57.869 -13.804  26.148  1.00 47.54           N
ATOM   3049  CA  CYS A 515      58.382 -13.688  27.512  1.00 55.59           C
ATOM   3050  C   CYS A 515      59.836 -13.227  27.485  1.00 48.14           C
ATOM   3051  O   CYS A 515      60.515 -13.352  26.467  1.00 43.98           O
ATOM   3052  CB  CYS A 515      58.270 -15.018  28.262  1.00 52.31           C
ATOM   3053  SG  CYS A 515      56.574 -15.601  28.534  1.00 62.14           S
ATOM   3054  N   ASN A 516      60.314 -12.694  28.602  1.00 42.75           N
ATOM   3055  CA  ASN A 516      61.683 -12.211  28.675  1.00 46.87           C
ATOM   3056  C   ASN A 516      62.640 -13.378  28.926  1.00 51.87           C
ATOM   3057  O   ASN A 516      63.156 -13.546  30.034  1.00 52.84           O
ATOM   3058  CB  ASN A 516      61.832 -11.145  29.762  1.00 20.00           C
ATOM   3059  CG  ASN A 516      61.181  -9.830  29.383  1.00 20.00           C
ATOM   3060  OD1 ASN A 516      60.985  -9.538  28.203  1.00 20.00           O
ATOM   3061  ND2 ASN A 516      60.840  -9.027  30.385  1.00 20.00           N
ATOM   3062  N   LEU A 517      62.862 -14.187  27.893  1.00 46.87           N
ATOM   3063  CA  LEU A 517      63.694 -15.378  28.022  1.00 51.22           C
ATOM   3064  C   LEU A 517      65.176 -15.047  27.938  1.00 55.75           C
ATOM   3065  O   LEU A 517      65.957 -15.421  28.816  1.00 67.13           O
ATOM   3066  CB  LEU A 517      63.347 -16.398  26.938  1.00 47.32           C
ATOM   3067  CG  LEU A 517      61.922 -16.955  26.933  1.00 51.38           C
ATOM   3068  CD1 LEU A 517      61.841 -18.128  25.968  1.00 47.21           C
ATOM   3069  CD2 LEU A 517      61.460 -17.376  28.327  1.00 48.88           C
ATOM   3070  N   LEU A 518      65.549 -14.344  26.872  1.00 51.28           N
ATOM   3071  CA  LEU A 518      66.948 -14.069  26.570  1.00 43.00           C
ATOM   3072  C   LEU A 518      67.310 -12.603  26.787  1.00 54.80           C
ATOM   3073  O   LEU A 518      68.456 -12.211  26.571  1.00 62.13           O
ATOM   3074  CB  LEU A 518      67.259 -14.462  25.127  1.00 38.35           C
ATOM   3075  CG  LEU A 518      66.692 -15.810  24.671  1.00 45.36           C
ATOM   3076  CD1 LEU A 518      67.082 -16.075  23.224  1.00 28.14           C
ATOM   3077  CD2 LEU A 518      67.159 -16.948  25.580  1.00 50.67           C
ATOM   3078  N   GLU A 519      66.338 -11.798  27.219  1.00 54.90           N
ATOM   3079  CA  GLU A 519      66.557 -10.366  27.409  1.00 44.48           C
ATOM   3080  C   GLU A 519      65.412  -9.723  28.176  1.00 42.32           C
ATOM   3081  O   GLU A 519      64.280 -10.189  28.111  1.00 53.76           O
ATOM   3082  CB  GLU A 519      66.710  -9.670  26.058  1.00 47.03           C
ATOM   3083  CG  GLU A 519      65.385  -9.369  25.383  1.00 53.63           C
ATOM   3084  CD  GLU A 519      65.540  -9.004  23.928  1.00 65.69           C
ATOM   3085  OE1 GLU A 519      66.416  -9.598  23.258  1.00 63.06           O
ATOM   3086  OE2 GLU A 519      64.779  -8.123  23.460  1.00 77.54           O
ATOM   3087  N   GLY A 520      65.707  -8.641  28.886  1.00 40.92           N
ATOM   3088  CA  GLY A 520      64.688  -7.922  29.625  1.00 46.94           C
ATOM   3089  C   GLY A 520      64.738  -8.157  31.125  1.00 47.60           C
ATOM   3090  O   GLY A 520      65.330  -9.126  31.605  1.00 47.72           O
ATOM   3091  N   GLU A 521      64.093  -7.256  31.859  1.00 50.07           N
ATOM   3092  CA  GLU A 521      64.060  -7.298  33.315  1.00 46.72           C
ATOM   3093  C   GLU A 521      62.621  -7.359  33.811  1.00 57.22           C
ATOM   3094  O   GLU A 521      61.815  -6.497  33.469  1.00 67.46           O
ATOM   3095  CB  GLU A 521      64.759  -6.071  33.898  1.00 39.63           C
ATOM   3096  CG  GLU A 521      66.268  -6.201  33.938  1.00 58.05           C
ATOM   3097  CD  GLU A 521      66.935  -5.012  34.601  1.00 64.51           C
ATOM   3098  OE1 GLU A 521      68.050  -5.189  35.146  1.00 55.26           O
ATOM   3099  OE2 GLU A 521      66.344  -3.905  34.571  1.00 57.18           O
ATOM   3100  N   PRO A 522      62.277  -8.381  34.609  1.00 64.72           N
ATOM   3101  CA  PRO A 522      63.100  -9.525  35.026  1.00 52.79           C
ATOM   3102  C   PRO A 522      63.176 -10.602  33.948  1.00 49.40           C
ATOM   3103  O   PRO A 522      62.383 -10.590  33.003  1.00 56.54           O
ATOM   3104  CB  PRO A 522      62.370 -10.044  36.264  1.00 48.42           C
ATOM   3105  CG  PRO A 522      60.920  -9.703  36.000  1.00 65.21           C
ATOM   3106  CD  PRO A 522      60.926  -8.421  35.203  1.00 55.46           C
ATOM   3107  N   ARG A 523      64.124 -11.519  34.085  1.00 47.57           N
ATOM   3108  CA  ARG A 523      64.154 -12.717  33.254  1.00 54.34           C
ATOM   3109  C   ARG A 523      63.082 -13.688  33.730  1.00 50.96           C
ATOM   3110  O   ARG A 523      62.809 -13.774  34.928  1.00 55.51           O
ATOM   3111  CB  ARG A 523      65.528 -13.367  33.310  1.00 56.81           C
ATOM   3112  CG  ARG A 523      66.610 -12.499  32.703  1.00 65.57           C
ATOM   3113  CD  ARG A 523      66.543 -12.509  31.184  1.00 59.33           C
ATOM   3114  NE  ARG A 523      67.865 -12.375  30.580  1.00 64.46           N
ATOM   3115  CZ  ARG A 523      68.558 -11.242  30.541  1.00 51.72           C
ATOM   3116  NH1 ARG A 523      68.068 -10.135  31.083  1.00 52.49           N
ATOM   3117  NH2 ARG A 523      69.748 -11.218  29.967  1.00 54.29           N
ATOM   3118  N   GLU A 524      62.468 -14.411  32.802  1.00 40.04           N
ATOM   3119  CA  GLU A 524      61.356 -15.280  33.156  1.00 46.84           C
ATOM   3120  C   GLU A 524      61.355 -16.549  32.313  1.00 52.37           C
ATOM   3121  O   GLU A 524      62.249 -16.770  31.491  1.00 46.87           O
ATOM   3122  CB  GLU A 524      60.012 -14.521  33.022  1.00 53.98           C
ATOM   3123  CG  GLU A 524      59.847 -13.636  31.774  1.00 49.27           C
ATOM   3124  CD  GLU A 524      58.857 -12.479  31.968  1.00 51.56           C
ATOM   3125  OE1 GLU A 524      58.147 -12.145  30.999  1.00 49.59           O
ATOM   3126  OE2 GLU A 524      58.793 -11.890  33.072  1.00 54.19           O
ATOM   3127  N   PHE A 525      60.366 -17.401  32.565  1.00 52.58           N
ATOM   3128  CA  PHE A 525      60.178 -18.620  31.799  1.00 47.53           C
ATOM   3129  C   PHE A 525      58.684 -18.831  31.564  1.00 51.45           C
ATOM   3130  O   PHE A 525      57.848 -18.267  32.279  1.00 49.79           O
ATOM   3131  CB  PHE A 525      60.788 -19.818  32.529  1.00 44.42           C
ATOM   3132  CG  PHE A 525      59.936 -20.332  33.662  1.00 56.78           C
ATOM   3133  CD1 PHE A 525      59.966 -19.717  34.906  1.00 56.00           C
ATOM   3134  CD2 PHE A 525      59.098 -21.423  33.480  1.00 49.12           C
ATOM   3135  CE1 PHE A 525      59.181 -20.182  35.944  1.00 52.30           C
ATOM   3136  CE2 PHE A 525      58.311 -21.890  34.513  1.00 51.85           C
ATOM   3137  CZ  PHE A 525      58.353 -21.269  35.747  1.00 61.93           C
ATOM   3138  N   VAL A 526      58.358 -19.648  30.566  1.00 57.24           N
ATOM   3139  CA  VAL A 526      56.970 -19.892  30.183  1.00 54.24           C
ATOM   3140  C   VAL A 526      56.382 -21.088  30.915  1.00 55.86           C
ATOM   3141  O   VAL A 526      57.021 -22.135  31.013  1.00 70.13           O
ATOM   3142  CB  VAL A 526      56.838 -20.153  28.671  1.00 56.14           C
ATOM   3143  CG1 VAL A 526      55.370 -20.186  28.262  1.00 55.61           C
ATOM   3144  CG2 VAL A 526      57.581 -19.095  27.874  1.00 62.75           C
ATOM   3145  N   GLU A 527      55.164 -20.930  31.424  1.00 64.82           N
ATOM   3146  CA  GLU A 527      54.400 -22.054  31.965  1.00 72.46           C
ATOM   3147  C   GLU A 527      52.938 -21.927  31.550  1.00 76.78           C
ATOM   3148  O   GLU A 527      52.175 -21.181  32.170  1.00 81.64           O
ATOM   3149  CB  GLU A 527      54.512 -22.116  33.488  1.00 59.54           C
ATOM   3150  CG  GLU A 527      53.921 -23.368  34.098  1.00 63.66           C
ATOM   3151  CD  GLU A 527      54.192 -23.466  35.585  1.00 78.89           C
ATOM   3152  OE1 GLU A 527      54.937 -24.378  36.002  1.00 86.07           O
ATOM   3153  OE2 GLU A 527      53.668 -22.624  36.345  1.00 71.57           O
ATOM   3154  N   ASN A 528      52.563 -22.649  30.494  1.00 68.13           N
ATOM   3155  CA  ASN A 528      51.202 -22.611  29.961  1.00 74.92           C
ATOM   3156  C   ASN A 528      50.749 -21.201  29.584  1.00 81.65           C
ATOM   3157  O   ASN A 528      49.962 -20.577  30.302  1.00 83.08           O
ATOM   3158  CB  ASN A 528      50.220 -23.215  30.970  1.00 69.92           C
ATOM   3159  CG  ASN A 528      50.446 -24.694  31.177  1.00 86.46           C
ATOM   3160  OD1 ASN A 528      50.581 -25.449  30.213  1.00 88.12           O
ATOM   3161  ND2 ASN A 528      50.502 -25.119  32.437  1.00 78.34           N
ATOM   3162  N   SER A 529      51.257 -20.708  28.456  1.00 73.82           N
ATOM   3163  CA  SER A 529      50.824 -19.428  27.909  1.00 61.04           C
ATOM   3164  C   SER A 529      51.038 -18.265  28.885  1.00 67.98           C
ATOM   3165  O   SER A 529      50.380 -17.230  28.772  1.00 73.87           O
ATOM   3166  CB  SER A 529      49.346 -19.507  27.520  1.00 54.19           C
ATOM   3167  N   GLU A 530      51.955 -18.431  29.834  1.00 59.26           N
ATOM   3168  CA  GLU A 530      52.172 -17.417  30.861  1.00 62.15           C
ATOM   3169  C   GLU A 530      53.658 -17.236  31.183  1.00 60.66           C
ATOM   3170  O   GLU A 530      54.400 -18.211  31.297  1.00 63.02           O
ATOM   3171  CB  GLU A 530      51.395 -17.784  32.130  1.00 75.64           C
ATOM   3172  CG  GLU A 530      51.325 -16.660  33.159  1.00 84.26           C
ATOM   3173  CD  GLU A 530      50.493 -17.024  34.375  1.00 96.54           C
ATOM   3174  OE1 GLU A 530      49.749 -18.031  34.317  1.00 90.06           O
ATOM   3175  OE2 GLU A 530      50.589 -16.298  35.391  1.00 96.36           O
ATOM   3176  N   CYS A 531      54.081 -15.981  31.321  1.00 51.12           N
ATOM   3177  CA  CYS A 531      55.453 -15.660  31.700  1.00 48.22           C
ATOM   3178  C   CYS A 531      55.581 -15.678  33.213  1.00 55.11           C
ATOM   3179  O   CYS A 531      54.748 -15.092  33.913  1.00 61.66           O
ATOM   3180  CB  CYS A 531      55.871 -14.287  31.172  1.00 48.45           C
ATOM   3181  SG  CYS A 531      55.625 -14.034  29.403  1.00 55.95           S
ATOM   3182  N   ILE A 532      56.616 -16.347  33.718  1.00 46.94           N
ATOM   3183  CA  ILE A 532      56.844 -16.409  35.159  1.00 49.96           C
ATOM   3184  C   ILE A 532      58.254 -15.968  35.509  1.00 48.79           C
ATOM   3185  O   ILE A 532      59.241 -16.494  35.003  1.00 53.16           O
ATOM   3186  CB  ILE A 532      56.593 -17.821  35.726  1.00 46.32           C
ATOM   3187  CG1 ILE A 532      55.099 -18.138  35.708  1.00 50.59           C
ATOM   3188  CG2 ILE A 532      57.079 -17.929  37.167  1.00 52.40           C
ATOM   3189  CD1 ILE A 532      54.606 -18.709  34.406  1.00 63.59           C
ATOM   3190  N   GLN A 533      58.316 -14.996  36.405  1.00 54.35           N
ATOM   3191  CA  GLN A 533      59.559 -14.392  36.842  1.00 49.56           C
ATOM   3192  C   GLN A 533      60.542 -15.453  37.349  1.00 57.30           C
ATOM   3193  O   GLN A 533      60.200 -16.248  38.230  1.00 66.63           O
ATOM   3194  CB  GLN A 533      59.246 -13.357  37.932  1.00 43.33           C
ATOM   3195  CG  GLN A 533      60.369 -12.390  38.258  1.00 54.27           C
ATOM   3196  CD  GLN A 533      59.864 -11.111  38.915  1.00 62.20           C
ATOM   3197  OE1 GLN A 533      58.659 -10.921  39.093  1.00 72.22           O
ATOM   3198  NE2 GLN A 533      60.786 -10.223  39.270  1.00 53.60           N
ATOM   3199  N   CYS A 534      61.746 -15.483  36.774  1.00 53.86           N
ATOM   3200  CA  CYS A 534      62.825 -16.321  37.302  1.00 57.20           C
ATOM   3201  C   CYS A 534      63.124 -15.870  38.718  1.00 55.41           C
ATOM   3202  O   CYS A 534      62.857 -14.722  39.067  1.00 57.28           O
ATOM   3203  CB  CYS A 534      64.104 -16.227  36.458  1.00 54.82           C
ATOM   3204  SG  CYS A 534      64.075 -17.024  34.827  1.00 64.34           S
ATOM   3205  N   HIS A 535      63.686 -16.760  39.530  1.00 55.93           N
ATOM   3206  CA  HIS A 535      64.052 -16.398  40.895  1.00 58.50           C
ATOM   3207  C   HIS A 535      65.082 -15.257  40.870  1.00 64.11           C
ATOM   3208  O   HIS A 535      65.982 -15.264  40.030  1.00 69.54           O
ATOM   3209  CB  HIS A 535      64.607 -17.611  41.635  1.00 58.90           C
ATOM   3210  CG  HIS A 535      64.589 -17.464  43.123  1.00 61.71           C
ATOM   3211  ND1 HIS A 535      65.425 -16.600  43.798  1.00 59.92           N
ATOM   3212  CD2 HIS A 535      63.832 -18.069  44.067  1.00 67.25           C
ATOM   3213  CE1 HIS A 535      65.183 -16.678  45.093  1.00 63.69           C
ATOM   3214  NE2 HIS A 535      64.221 -17.563  45.284  1.00 80.75           N
ATOM   3215  N   PRO A 536      64.955 -14.265  41.777  1.00 59.66           N
ATOM   3216  CA  PRO A 536      65.857 -13.099  41.729  1.00 65.79           C
ATOM   3217  C   PRO A 536      67.321 -13.416  42.035  1.00 60.58           C
ATOM   3218  O   PRO A 536      68.168 -12.524  41.961  1.00 67.15           O
ATOM   3219  CB  PRO A 536      65.281 -12.158  42.799  1.00 54.11           C
ATOM   3220  CG  PRO A 536      64.443 -13.028  43.678  1.00 67.26           C
ATOM   3221  CD  PRO A 536      63.884 -14.083  42.770  1.00 57.61           C
ATOM   3222  N   GLU A 537      67.605 -14.676  42.345  1.00 60.85           N
ATOM   3223  CA  GLU A 537      68.946 -15.116  42.708  1.00 66.45           C
ATOM   3224  C   GLU A 537      69.606 -15.824  41.538  1.00 60.96           C
ATOM   3225  O   GLU A 537      70.793 -16.147  41.589  1.00 58.55           O
ATOM   3226  CB  GLU A 537      68.903 -16.047  43.919  1.00 73.09           C
ATOM   3227  CG  GLU A 537      70.047 -15.817  44.881  1.00 71.53           C
ATOM   3228  CD  GLU A 537      69.976 -14.448  45.511  1.00 69.63           C
ATOM   3229  OE1 GLU A 537      71.042 -13.829  45.711  1.00 76.76           O
ATOM   3230  OE2 GLU A 537      68.848 -13.989  45.795  1.00 69.09           O
ATOM   3231  N   CYS A 538      68.820 -16.096  40.501  1.00 61.29           N
ATOM   3232  CA  CYS A 538      69.366 -16.552  39.236  1.00 59.72           C
ATOM   3233  C   CYS A 538      70.093 -15.389  38.575  1.00 70.80           C
ATOM   3234  O   CYS A 538      69.671 -14.235  38.690  1.00 67.51           O
ATOM   3235  CB  CYS A 538      68.268 -17.082  38.313  1.00 65.32           C
ATOM   3236  SG  CYS A 538      67.257 -18.431  38.975  1.00 65.73           S
ATOM   3237  N   LEU A 539      71.184 -15.701  37.887  1.00 74.00           N
ATOM   3238  CA  LEU A 539      71.991 -14.689  37.223  1.00 59.12           C
ATOM   3239  C   LEU A 539      71.594 -14.601  35.749  1.00 63.65           C
ATOM   3240  O   LEU A 539      71.569 -15.625  35.059  1.00 63.83           O
ATOM   3241  CB  LEU A 539      73.477 -15.023  37.358  1.00 72.29           C
ATOM   3242  CG  LEU A 539      74.439 -13.955  36.840  1.00 69.61           C
ATOM   3243  CD1 LEU A 539      74.467 -12.738  37.770  1.00 57.08           C
ATOM   3244  CD2 LEU A 539      75.826 -14.545  36.654  1.00 58.00           C
ATOM   3245  N   PRO A 540      71.266 -13.387  35.260  1.00 62.64           N
ATOM   3246  CA  PRO A 540      70.922 -13.227  33.841  1.00 63.09           C
ATOM   3247  C   PRO A 540      72.065 -13.607  32.905  1.00 61.56           C
ATOM   3248  O   PRO A 540      73.170 -13.070  33.011  1.00 70.14           O
ATOM   3249  CB  PRO A 540      70.593 -11.735  33.723  1.00 55.15           C
ATOM   3250  CG  PRO A 540      70.185 -11.328  35.085  1.00 53.38           C
ATOM   3251  CD  PRO A 540      71.043 -12.140  36.013  1.00 63.36           C
ATOM   3252  N   GLN A 541      71.784 -14.534  31.999  1.00 60.22           N
ATOM   3253  CA  GLN A 541      72.743 -14.988  31.005  1.00 62.78           C
ATOM   3254  C   GLN A 541      72.528 -14.216  29.710  1.00 73.97           C
ATOM   3255  O   GLN A 541      71.427 -14.223  29.158  1.00 90.46           O
ATOM   3256  CB  GLN A 541      72.584 -16.490  30.755  1.00 65.06           C
ATOM   3257  CG  GLN A 541      72.484 -17.334  32.023  1.00 71.24           C
ATOM   3258  CD  GLN A 541      73.804 -17.447  32.754  1.00 78.00           C
ATOM   3259  OE1 GLN A 541      74.725 -18.122  32.290  1.00 79.41           O
ATOM   3260  NE2 GLN A 541      73.907 -16.784  33.901  1.00 72.82           N
ATOM   3261  N   ALA A 542      73.562 -13.537  29.226  1.00 71.98           N
ATOM   3262  CA  ALA A 542      73.478 -12.912  27.913  1.00 77.87           C
ATOM   3263  C   ALA A 542      73.432 -14.013  26.853  1.00 91.80           C
ATOM   3264  O   ALA A 542      74.225 -14.961  26.892  1.00 85.65           O
ATOM   3265  CB  ALA A 542      74.651 -11.969  27.677  1.00 62.31           C
ATOM   3266  N   MET A 543      72.474 -13.897  25.936  1.00 89.79           N
ATOM   3267  CA  MET A 543      72.342 -14.829  24.819  1.00 96.59           C
ATOM   3268  C   MET A 543      72.028 -16.253  25.277  1.00 92.58           C
ATOM   3269  O   MET A 543      72.480 -17.226  24.667  1.00 86.83           O
ATOM   3270  CB  MET A 543      73.616 -14.823  23.976  1.00 92.66           C
ATOM   3271  CG  MET A 543      74.052 -13.432  23.554  1.00 76.09           C
ATOM   3272  SD  MET A 543      75.496 -13.463  22.485  1.00105.11           S
ATOM   3273  CE  MET A 543      76.714 -14.220  23.564  1.00 83.80           C
ATOM   3274  N   ASN A 544      71.252 -16.363  26.351  1.00 85.60           N
ATOM   3275  CA  ASN A 544      70.665 -17.637  26.757  1.00 82.57           C
ATOM   3276  C   ASN A 544      69.639 -17.412  27.865  1.00 72.26           C
ATOM   3277  O   ASN A 544      69.408 -16.277  28.288  1.00 73.21           O
ATOM   3278  CB  ASN A 544      71.741 -18.624  27.221  1.00 83.04           C
ATOM   3279  CG  ASN A 544      71.414 -20.058  26.842  1.00 90.30           C
ATOM   3280  OD1 ASN A 544      70.245 -20.438  26.762  1.00 82.16           O
ATOM   3281  ND2 ASN A 544      72.447 -20.860  26.594  1.00 95.66           N
ATOM   3282  N   ILE A 545      69.018 -18.490  28.332  1.00 70.26           N
ATOM   3283  CA  ILE A 545      68.015 -18.381  29.385  1.00 68.76           C
ATOM   3284  C   ILE A 545      68.698 -18.275  30.737  1.00 66.62           C
ATOM   3285  O   ILE A 545      69.929 -18.292  30.821  1.00 71.51           O
ATOM   3286  CB  ILE A 545      67.046 -19.575  29.379  1.00 59.10           C
ATOM   3287  CG1 ILE A 545      67.709 -20.836  29.942  1.00 66.48           C
ATOM   3288  CG2 ILE A 545      66.538 -19.812  27.962  1.00 65.83           C
ATOM   3289  CD1 ILE A 545      66.760 -22.011  30.076  1.00 69.40           C
ATOM   3290  N   THR A 546      67.895 -18.189  31.793  1.00 53.65           N
ATOM   3291  CA  THR A 546      68.428 -17.932  33.125  1.00 65.86           C
ATOM   3292  C   THR A 546      67.780 -18.801  34.198  1.00 63.20           C
ATOM   3293  O   THR A 546      68.250 -18.825  35.336  1.00 75.34           O
ATOM   3294  CB  THR A 546      68.248 -16.453  33.513  1.00 57.75           C
ATOM   3295  OG1 THR A 546      66.944 -16.255  34.072  1.00 77.43           O
ATOM   3296  CG2 THR A 546      68.428 -15.553  32.293  1.00 63.28           C
ATOM   3297  N   CYS A 547      66.715 -19.516  33.843  1.00 61.73           N
ATOM   3298  CA  CYS A 547      66.055 -20.401  34.796  1.00 56.51           C
ATOM   3299  C   CYS A 547      65.124 -21.370  34.089  1.00 48.51           C
ATOM   3300  O   CYS A 547      64.981 -21.317  32.874  1.00 62.86           O
ATOM   3301  CB  CYS A 547      65.276 -19.590  35.827  1.00 59.12           C
ATOM   3302  SG  CYS A 547      63.705 -18.979  35.238  1.00 72.23           S
ATOM   3303  N   THR A 548      64.496 -22.253  34.860  1.00 60.26           N
ATOM   3304  CA  THR A 548      63.580 -23.253  34.313  1.00 66.80           C
ATOM   3305  C   THR A 548      62.317 -23.410  35.167  1.00 67.14           C
ATOM   3306  O   THR A 548      61.321 -23.977  34.715  1.00 60.74           O
ATOM   3307  CB  THR A 548      64.271 -24.619  34.195  1.00 71.56           C
ATOM   3308  OG1 THR A 548      64.640 -25.084  35.502  1.00 74.73           O
ATOM   3309  CG2 THR A 548      65.519 -24.514  33.310  1.00 50.51           C
ATOM   3310  N   GLY A 549      62.365 -22.903  36.396  1.00 65.85           N
ATOM   3311  CA  GLY A 549      61.253 -23.026  37.319  1.00 60.04           C
ATOM   3312  C   GLY A 549      61.286 -21.920  38.347  1.00 64.87           C
ATOM   3313  O   GLY A 549      62.290 -21.212  38.480  1.00 68.36           O
ATOM   3314  N   ARG A 550      60.183 -21.777  39.076  1.00 61.41           N
ATOM   3315  CA  ARG A 550      60.028 -20.710  40.054  1.00 69.30           C
ATOM   3316  C   ARG A 550      61.129 -20.722  41.103  1.00 71.13           C
ATOM   3317  O   ARG A 550      61.509 -19.675  41.631  1.00 74.45           O
ATOM   3318  CB  ARG A 550      58.672 -20.830  40.746  1.00 75.88           C
ATOM   3319  CG  ARG A 550      57.500 -20.589  39.840  1.00 68.92           C
ATOM   3320  CD  ARG A 550      56.196 -20.779  40.584  1.00 67.31           C
ATOM   3321  NE  ARG A 550      55.060 -20.300  39.805  1.00 80.06           N
ATOM   3322  CZ  ARG A 550      54.638 -20.868  38.681  1.00 84.33           C
ATOM   3323  NH1 ARG A 550      53.595 -20.359  38.037  1.00 63.89           N
ATOM   3324  NH2 ARG A 550      55.264 -21.939  38.198  1.00 59.29           N
ATOM   3325  N   GLY A 551      61.643 -21.910  41.398  1.00 65.66           N
ATOM   3326  CA  GLY A 551      62.577 -22.071  42.497  1.00 83.43           C
ATOM   3327  C   GLY A 551      63.938 -21.439  42.242  1.00 77.36           C
ATOM   3328  O   GLY A 551      64.256 -21.084  41.107  1.00 79.20           O
ATOM   3329  N   PRO A 552      64.742 -21.274  43.308  1.00 68.07           N
ATOM   3330  CA  PRO A 552      66.139 -20.839  43.216  1.00 69.28           C
ATOM   3331  C   PRO A 552      67.064 -22.001  42.881  1.00 74.12           C
ATOM   3332  O   PRO A 552      68.252 -21.809  42.608  1.00 75.18           O
ATOM   3333  CB  PRO A 552      66.428 -20.297  44.614  1.00 64.53           C
ATOM   3334  CG  PRO A 552      65.570 -21.127  45.498  1.00 56.57           C
ATOM   3335  CD  PRO A 552      64.310 -21.401  44.710  1.00 77.19           C
ATOM   3336  N   ASP A 553      66.512 -23.206  42.915  1.00 72.46           N
ATOM   3337  CA  ASP A 553      67.261 -24.392  42.537  1.00 75.49           C
ATOM   3338  C   ASP A 553      67.244 -24.548  41.018  1.00 76.24           C
ATOM   3339  O   ASP A 553      68.094 -25.233  40.446  1.00 82.60           O
ATOM   3340  CB  ASP A 553      66.688 -25.636  43.230  1.00 82.77           C
ATOM   3341  CG  ASP A 553      65.191 -25.780  43.033  1.00 89.31           C
ATOM   3342  OD1 ASP A 553      64.519 -24.749  42.812  1.00 91.57           O
ATOM   3343  OD2 ASP A 553      64.687 -26.924  43.109  1.00 83.89           O
ATOM   3344  N   ASN A 554      66.287 -23.884  40.371  1.00 83.03           N
ATOM   3345  CA  ASN A 554      66.120 -23.968  38.921  1.00 74.22           C
ATOM   3346  C   ASN A 554      67.004 -22.984  38.155  1.00 74.59           C
ATOM   3347  O   ASN A 554      66.961 -22.935  36.924  1.00 71.55           O
ATOM   3348  CB  ASN A 554      64.659 -23.724  38.546  1.00 75.89           C
ATOM   3349  CG  ASN A 554      63.727 -24.764  39.121  1.00 70.30           C
ATOM   3350  OD1 ASN A 554      63.038 -24.514  40.111  1.00 67.94           O
ATOM   3351  ND2 ASN A 554      63.692 -25.938  38.498  1.00 73.42           N
ATOM   3352  N   CYS A 555      67.803 -22.203  38.879  1.00 73.35           N
ATOM   3353  CA  CYS A 555      68.714 -21.250  38.252  1.00 56.79           C
ATOM   3354  C   CYS A 555      69.725 -21.940  37.352  1.00 60.63           C
ATOM   3355  O   CYS A 555      69.802 -23.171  37.298  1.00 65.63           O
ATOM   3356  CB  CYS A 555      69.472 -20.443  39.307  1.00 62.47           C
ATOM   3357  SG  CYS A 555      68.463 -19.345  40.314  1.00 55.17           S
ATOM   3358  N   ILE A 556      70.510 -21.125  36.659  1.00 59.33           N
ATOM   3359  CA  ILE A 556      71.631 -21.612  35.869  1.00 70.66           C
ATOM   3360  C   ILE A 556      72.927 -21.196  36.549  1.00 66.54           C
ATOM   3361  O   ILE A 556      73.778 -22.032  36.841  1.00 78.46           O
ATOM   3362  CB  ILE A 556      71.568 -21.078  34.430  1.00 71.27           C
ATOM   3363  CG1 ILE A 556      70.666 -21.994  33.601  1.00 63.64           C
ATOM   3364  CG2 ILE A 556      72.964 -20.991  33.801  1.00 70.23           C
ATOM   3365  CD1 ILE A 556      70.409 -21.508  32.191  1.00 73.09           C
ATOM   3366  N   GLN A 557      73.065 -19.901  36.797  1.00 55.94           N
ATOM   3367  CA  GLN A 557      74.188 -19.382  37.561  1.00 68.80           C
ATOM   3368  C   GLN A 557      73.685 -18.568  38.743  1.00 65.53           C
ATOM   3369  O   GLN A 557      72.854 -17.678  38.583  1.00 67.78           O
ATOM   3370  CB  GLN A 557      75.100 -18.522  36.684  1.00 77.12           C
ATOM   3371  CG  GLN A 557      76.041 -19.319  35.786  1.00 77.98           C
ATOM   3372  CD  GLN A 557      77.196 -18.480  35.265  1.00 76.41           C
ATOM   3373  OE1 GLN A 557      77.160 -17.247  35.323  1.00 69.21           O
ATOM   3374  NE2 GLN A 557      78.233 -19.145  34.761  1.00 74.19           N
ATOM   3375  N   CYS A 558      74.191 -18.878  39.929  1.00 67.90           N
ATOM   3376  CA  CYS A 558      73.785 -18.168  41.131  1.00 67.03           C
ATOM   3377  C   CYS A 558      74.369 -16.762  41.164  1.00 65.07           C
ATOM   3378  O   CYS A 558      75.585 -16.577  41.153  1.00 65.66           O
ATOM   3379  CB  CYS A 558      74.207 -18.951  42.369  1.00 66.89           C
ATOM   3380  SG  CYS A 558      73.403 -20.551  42.505  1.00 82.12           S
ATOM   3381  N   ALA A 559      73.485 -15.771  41.215  1.00 68.03           N
ATOM   3382  CA  ALA A 559      73.892 -14.377  41.112  1.00 66.95           C
ATOM   3383  C   ALA A 559      74.760 -13.934  42.289  1.00 71.57           C
ATOM   3384  O   ALA A 559      75.505 -12.960  42.179  1.00 71.13           O
ATOM   3385  CB  ALA A 559      72.665 -13.484  41.001  1.00 69.16           C
ATOM   3386  N   HIS A 560      74.658 -14.645  43.410  1.00 80.14           N
ATOM   3387  CA  HIS A 560      75.421 -14.315  44.610  1.00 68.07           C
ATOM   3388  C   HIS A 560      76.085 -15.570  45.183  1.00 75.52           C
ATOM   3389  O   HIS A 560      77.125 -16.003  44.683  1.00 65.19           O
ATOM   3390  CB  HIS A 560      74.516 -13.654  45.653  1.00 58.57           C
ATOM   3391  CG  HIS A 560      73.966 -12.329  45.221  1.00 68.27           C
ATOM   3392  ND1 HIS A 560      74.499 -11.608  44.175  1.00 78.32           N
ATOM   3393  CD2 HIS A 560      72.929 -11.596  45.692  1.00 73.49           C
ATOM   3394  CE1 HIS A 560      73.815 -10.488  44.021  1.00 73.32           C
ATOM   3395  NE2 HIS A 560      72.856 -10.457  44.928  1.00 71.77           N
ATOM   3396  N   TYR A 561      75.476 -16.161  46.210  1.00 87.76           N
ATOM   3397  CA  TYR A 561      76.076 -17.298  46.910  1.00 84.29           C
ATOM   3398  C   TYR A 561      75.377 -18.609  46.581  1.00 84.36           C
ATOM   3399  O   TYR A 561      74.391 -18.636  45.841  1.00 86.57           O
ATOM   3400  CB  TYR A 561      76.051 -17.067  48.420  1.00 74.78           C
ATOM   3401  CG  TYR A 561      76.815 -15.837  48.849  1.00 84.49           C
ATOM   3402  CD1 TYR A 561      78.207 -15.829  48.874  1.00 81.94           C
ATOM   3403  CD2 TYR A 561      76.146 -14.681  49.227  1.00 83.00           C
ATOM   3404  CE1 TYR A 561      78.906 -14.698  49.266  1.00 88.07           C
ATOM   3405  CE2 TYR A 561      76.835 -13.549  49.619  1.00 82.97           C
ATOM   3406  CZ  TYR A 561      78.211 -13.559  49.638  1.00 90.66           C
ATOM   3407  OH  TYR A 561      78.881 -12.421  50.032  1.00 93.85           O
ATOM   3408  N   ILE A 562      75.901 -19.697  47.137  1.00 76.84           N
ATOM   3409  CA  ILE A 562      75.376 -21.027  46.863  1.00 87.21           C
ATOM   3410  C   ILE A 562      75.386 -21.896  48.115  1.00 93.96           C
ATOM   3411  O   ILE A 562      76.423 -22.059  48.762  1.00 96.20           O
ATOM   3412  CB  ILE A 562      76.190 -21.742  45.764  1.00 79.25           C
ATOM   3413  CG1 ILE A 562      76.460 -20.789  44.593  1.00 86.37           C
ATOM   3414  CG2 ILE A 562      75.461 -23.009  45.307  1.00 70.78           C
ATOM   3415  CD1 ILE A 562      77.325 -21.379  43.502  1.00102.73           C
ATOM   3416  N   ASP A 563      74.225 -22.454  48.447  1.00 79.42           N
ATOM   3417  CA  ASP A 563      74.126 -23.432  49.521  1.00 84.40           C
ATOM   3418  C   ASP A 563      73.691 -24.774  48.938  1.00 80.77           C
ATOM   3419  O   ASP A 563      72.555 -25.210  49.125  1.00 85.29           O
ATOM   3420  CB  ASP A 563      73.149 -22.964  50.600  1.00 87.14           C
ATOM   3421  CG  ASP A 563      73.075 -23.922  51.771  1.00 92.09           C
ATOM   3422  OD1 ASP A 563      74.116 -24.520  52.116  1.00 96.56           O
ATOM   3423  OD2 ASP A 563      71.978 -24.082  52.346  1.00102.79           O
ATOM   3424  N   GLY A 564      74.606 -25.421  48.224  1.00 78.22           N
ATOM   3425  CA  GLY A 564      74.307 -26.681  47.569  1.00 71.80           C
ATOM   3426  C   GLY A 564      73.500 -26.424  46.308  1.00 86.20           C
ATOM   3427  O   GLY A 564      73.935 -25.650  45.453  1.00 93.35           O
ATOM   3428  N   PRO A 565      72.318 -27.054  46.179  1.00 78.02           N
ATOM   3429  CA  PRO A 565      71.454 -26.811  45.013  1.00 78.74           C
ATOM   3430  C   PRO A 565      70.657 -25.501  45.096  1.00 74.18           C
ATOM   3431  O   PRO A 565      69.622 -25.388  44.446  1.00 80.40           O
ATOM   3432  CB  PRO A 565      70.513 -28.021  45.029  1.00 76.58           C
ATOM   3433  CG  PRO A 565      70.398 -28.370  46.474  1.00 74.55           C
ATOM   3434  CD  PRO A 565      71.754 -28.082  47.072  1.00 72.71           C
ATOM   3435  N   HIS A 566      71.146 -24.525  45.856  1.00 78.18           N
ATOM   3436  CA  HIS A 566      70.362 -23.337  46.185  1.00 74.51           C
ATOM   3437  C   HIS A 566      71.165 -22.050  46.075  1.00 76.67           C
ATOM   3438  O   HIS A 566      72.128 -21.843  46.811  1.00 82.36           O
ATOM   3439  CB  HIS A 566      69.797 -23.464  47.603  1.00 76.39           C
ATOM   3440  CG  HIS A 566      68.803 -24.573  47.758  1.00 79.33           C
ATOM   3441  ND1 HIS A 566      68.072 -25.069  46.699  1.00 87.43           N
ATOM   3442  CD2 HIS A 566      68.421 -25.283  48.845  1.00 67.41           C
ATOM   3443  CE1 HIS A 566      67.281 -26.037  47.127  1.00 86.18           C
ATOM   3444  NE2 HIS A 566      67.473 -26.187  48.426  1.00 85.60           N
ATOM   3445  N   CYS A 567      70.758 -21.184  45.152  1.00 76.70           N
ATOM   3446  CA  CYS A 567      71.322 -19.846  45.060  1.00 71.65           C
ATOM   3447  C   CYS A 567      70.773 -19.024  46.222  1.00 73.62           C
ATOM   3448  O   CYS A 567      69.565 -19.036  46.469  1.00 80.13           O
ATOM   3449  CB  CYS A 567      70.972 -19.191  43.720  1.00 68.97           C
ATOM   3450  SG  CYS A 567      71.433 -20.137  42.233  1.00 65.47           S
ATOM   3451  N   VAL A 568      71.650 -18.318  46.936  1.00 76.02           N
ATOM   3452  CA  VAL A 568      71.239 -17.531  48.104  1.00 76.33           C
ATOM   3453  C   VAL A 568      71.910 -16.154  48.128  1.00 74.53           C
ATOM   3454  O   VAL A 568      72.982 -15.975  47.547  1.00 80.66           O
ATOM   3455  CB  VAL A 568      71.567 -18.270  49.420  1.00 79.67           C
ATOM   3456  CG1 VAL A 568      70.654 -17.783  50.538  1.00 90.52           C
ATOM   3457  CG2 VAL A 568      71.414 -19.775  49.246  1.00 76.06           C
ATOM   3458  N   LYS A 569      71.274 -15.188  48.794  1.00 64.79           N
ATOM   3459  CA  LYS A 569      71.831 -13.837  48.936  1.00 73.49           C
ATOM   3460  C   LYS A 569      72.725 -13.717  50.174  1.00 83.25           C
ATOM   3461  O   LYS A 569      73.413 -12.709  50.365  1.00 68.86           O
ATOM   3462  CB  LYS A 569      70.708 -12.798  49.013  1.00 60.55           C
ATOM   3463  N   THR A 570      72.703 -14.750  51.011  1.00 92.53           N
ATOM   3464  CA  THR A 570      73.511 -14.798  52.223  1.00 74.70           C
ATOM   3465  C   THR A 570      73.582 -16.240  52.696  1.00 78.44           C
ATOM   3466  O   THR A 570      72.564 -16.931  52.735  1.00 83.54           O
ATOM   3467  CB  THR A 570      72.931 -13.911  53.347  1.00 56.22           C
ATOM   3468  N   CYS A 571      74.780 -16.698  53.045  1.00 76.99           N
ATOM   3469  CA  CYS A 571      74.946 -18.055  53.552  1.00 87.07           C
ATOM   3470  C   CYS A 571      74.154 -18.240  54.851  1.00 81.60           C
ATOM   3471  O   CYS A 571      73.851 -17.263  55.534  1.00 84.87           O
ATOM   3472  CB  CYS A 571      76.425 -18.370  53.784  1.00 89.72           C
ATOM   3473  SG  CYS A 571      77.398 -18.606  52.274  1.00 85.10           S
ATOM   3474  N   PRO A 572      73.804 -19.494  55.191  1.00 79.74           N
ATOM   3475  CA  PRO A 572      73.071 -19.744  56.441  1.00 86.52           C
ATOM   3476  C   PRO A 572      73.948 -19.534  57.675  1.00 93.30           C
ATOM   3477  O   PRO A 572      74.923 -20.264  57.858  1.00 94.00           O
ATOM   3478  CB  PRO A 572      72.645 -21.218  56.322  1.00 88.51           C
ATOM   3479  CG  PRO A 572      72.914 -21.611  54.894  1.00 86.99           C
ATOM   3480  CD  PRO A 572      74.030 -20.736  54.434  1.00 79.48           C
ATOM   3481  N   ALA A 573      73.602 -18.559  58.512  1.00 88.10           N
ATOM   3482  CA  ALA A 573      74.436 -18.211  59.658  1.00 93.89           C
ATOM   3483  C   ALA A 573      73.601 -17.744  60.841  1.00101.42           C
ATOM   3484  O   ALA A 573      73.230 -16.572  60.922  1.00 98.41           O
ATOM   3485  CB  ALA A 573      75.438 -17.133  59.268  1.00 97.35           C
ATOM   3486  N   GLY A 574      73.311 -18.669  61.754  1.00106.75           N
ATOM   3487  CA  GLY A 574      72.580 -18.354  62.968  1.00101.42           C
ATOM   3488  C   GLY A 574      71.346 -19.216  63.162  1.00101.44           C
ATOM   3489  O   GLY A 574      70.833 -19.323  64.274  1.00120.23           O
ATOM   3490  N   VAL A 575      70.865 -19.832  62.086  1.00 98.45           N
ATOM   3491  CA  VAL A 575      69.662 -20.658  62.155  1.00111.76           C
ATOM   3492  C   VAL A 575      69.924 -21.920  62.985  1.00118.67           C
ATOM   3493  O   VAL A 575      71.046 -22.427  63.010  1.00113.37           O
ATOM   3494  CB  VAL A 575      69.165 -21.048  60.738  1.00111.28           C
ATOM   3495  CG1 VAL A 575      70.228 -21.853  59.986  1.00 98.68           C
ATOM   3496  CG2 VAL A 575      67.842 -21.815  60.815  1.00106.41           C
ATOM   3497  N   MET A 576      68.892 -22.418  63.666  1.00112.71           N
ATOM   3498  CA  MET A 576      69.027 -23.608  64.504  1.00103.45           C
ATOM   3499  C   MET A 576      69.007 -24.869  63.649  1.00100.69           C
ATOM   3500  O   MET A 576      68.558 -24.841  62.502  1.00 94.37           O
ATOM   3501  CB  MET A 576      67.910 -23.665  65.550  1.00 76.72           C
ATOM   3502  N   GLY A 577      69.494 -25.972  64.214  1.00103.50           N
ATOM   3503  CA  GLY A 577      69.517 -27.250  63.524  1.00 99.40           C
ATOM   3504  C   GLY A 577      69.275 -28.408  64.476  1.00107.19           C
ATOM   3505  O   GLY A 577      68.724 -28.223  65.563  1.00105.87           O
ATOM   3506  N   GLU A 578      69.689 -29.605  64.067  1.00108.55           N
ATOM   3507  CA  GLU A 578      69.552 -30.796  64.901  1.00 99.90           C
ATOM   3508  C   GLU A 578      70.423 -30.691  66.151  1.00112.79           C
ATOM   3509  O   GLU A 578      71.422 -29.968  66.162  1.00116.93           O
ATOM   3510  CB  GLU A 578      69.926 -32.049  64.108  1.00 89.16           C
ATOM   3511  N   ASN A 579      70.038 -31.413  67.201  1.00109.29           N
ATOM   3512  CA  ASN A 579      70.774 -31.402  68.461  1.00102.48           C
ATOM   3513  C   ASN A 579      70.727 -30.036  69.144  1.00101.54           C
ATOM   3514  O   ASN A 579      71.480 -29.783  70.085  1.00110.85           O
ATOM   3515  CB  ASN A 579      72.233 -31.819  68.231  1.00 93.78           C
ATOM   3516  N   ASN A 580      69.842 -29.162  68.667  1.00 96.60           N
ATOM   3517  CA  ASN A 580      69.672 -27.828  69.241  1.00 99.11           C
ATOM   3518  C   ASN A 580      70.954 -26.995  69.161  1.00104.18           C
ATOM   3519  O   ASN A 580      71.327 -26.310  70.118  1.00 87.70           O
ATOM   3520  CB  ASN A 580      69.205 -27.936  70.696  1.00 92.80           C
ATOM   3521  CG  ASN A 580      68.617 -26.638  71.219  1.00 94.66           C
ATOM   3522  OD1 ASN A 580      67.520 -26.236  70.826  1.00102.89           O
ATOM   3523  ND2 ASN A 580      69.338 -25.985  72.123  1.00 79.69           N
ATOM   3524  N   THR A 581      71.614 -27.053  68.006  1.00109.54           N
ATOM   3525  CA  THR A 581      72.863 -26.330  67.777  1.00106.38           C
ATOM   3526  C   THR A 581      72.721 -25.350  66.613  1.00108.06           C
ATOM   3527  O   THR A 581      72.267 -25.722  65.528  1.00105.34           O
ATOM   3528  CB  THR A 581      74.022 -27.297  67.479  1.00109.97           C
ATOM   3529  OG1 THR A 581      73.845 -27.876  66.180  1.00126.98           O
ATOM   3530  CG2 THR A 581      74.081 -28.404  68.523  1.00106.56           C
ATOM   3531  N   LEU A 582      73.109 -24.099  66.845  1.00 97.89           N
ATOM   3532  CA  LEU A 582      73.026 -23.074  65.813  1.00100.51           C
ATOM   3533  C   LEU A 582      74.107 -23.303  64.757  1.00108.13           C
ATOM   3534  O   LEU A 582      75.298 -23.195  65.050  1.00114.36           O
ATOM   3535  CB  LEU A 582      73.163 -21.680  66.429  1.00 88.73           C
ATOM   3536  N   VAL A 583      73.684 -23.620  63.533  1.00113.41           N
ATOM   3537  CA  VAL A 583      74.613 -23.907  62.437  1.00103.68           C
ATOM   3538  C   VAL A 583      75.150 -22.634  61.789  1.00102.72           C
ATOM   3539  O   VAL A 583      74.418 -21.656  61.607  1.00 94.76           O
ATOM   3540  CB  VAL A 583      73.952 -24.773  61.339  1.00 81.14           C
ATOM   3541  CG1 VAL A 583      72.817 -24.017  60.656  1.00 92.31           C
ATOM   3542  CG2 VAL A 583      74.988 -25.231  60.317  1.00 76.14           C
ATOM   3543  N   TRP A 584      76.431 -22.671  61.431  1.00108.06           N
ATOM   3544  CA  TRP A 584      77.102 -21.537  60.803  1.00109.43           C
ATOM   3545  C   TRP A 584      77.753 -21.939  59.485  1.00111.33           C
ATOM   3546  O   TRP A 584      78.219 -23.071  59.321  1.00103.04           O
ATOM   3547  CB  TRP A 584      78.159 -20.950  61.742  1.00100.54           C
ATOM   3548  CG  TRP A 584      77.589 -20.447  63.027  1.00106.56           C
ATOM   3549  CD1 TRP A 584      77.422 -21.153  64.181  1.00100.50           C
ATOM   3550  CD2 TRP A 584      77.105 -19.123  63.292  1.00116.50           C
ATOM   3551  NE1 TRP A 584      76.865 -20.354  65.148  1.00107.88           N
ATOM   3552  CE2 TRP A 584      76.661 -19.102  64.628  1.00113.61           C
ATOM   3553  CE3 TRP A 584      77.004 -17.955  62.529  1.00113.52           C
ATOM   3554  CZ2 TRP A 584      76.126 -17.957  65.219  1.00109.46           C
ATOM   3555  CZ3 TRP A 584      76.473 -16.820  63.119  1.00105.92           C
ATOM   3556  CH2 TRP A 584      76.041 -16.830  64.449  1.00102.71           C
ATOM   3557  N   LYS A 585      77.772 -21.000  58.545  1.00106.39           N
ATOM   3558  CA  LYS A 585      78.453 -21.194  57.276  1.00 95.09           C
ATOM   3559  C   LYS A 585      79.127 -19.896  56.837  1.00 98.77           C
ATOM   3560  O   LYS A 585      78.741 -18.805  57.266  1.00 97.41           O
ATOM   3561  CB  LYS A 585      77.477 -21.681  56.200  1.00 92.46           C
ATOM   3562  CG  LYS A 585      77.095 -23.152  56.320  1.00 82.78           C
ATOM   3563  CD  LYS A 585      76.367 -23.641  55.074  1.00 86.47           C
ATOM   3564  CE  LYS A 585      76.248 -25.159  55.056  1.00 86.25           C
ATOM   3565  NZ  LYS A 585      75.581 -25.677  53.828  1.00 79.08           N
ATOM   3566  N   TYR A 586      80.153 -20.041  56.001  1.00 97.13           N
ATOM   3567  CA  TYR A 586      80.930 -18.913  55.506  1.00 88.85           C
ATOM   3568  C   TYR A 586      81.006 -18.954  53.983  1.00 99.33           C
ATOM   3569  O   TYR A 586      80.404 -19.819  53.347  1.00102.41           O
ATOM   3570  CB  TYR A 586      82.339 -18.933  56.101  1.00 95.24           C
ATOM   3571  CG  TYR A 586      83.178 -20.106  55.646  1.00 98.97           C
ATOM   3572  CD1 TYR A 586      84.216 -19.932  54.740  1.00 98.03           C
ATOM   3573  CD2 TYR A 586      82.932 -21.387  56.122  1.00 93.71           C
ATOM   3574  CE1 TYR A 586      84.985 -21.001  54.321  1.00 93.39           C
ATOM   3575  CE2 TYR A 586      83.696 -22.462  55.709  1.00 96.56           C
ATOM   3576  CZ  TYR A 586      84.721 -22.263  54.809  1.00 91.19           C
ATOM   3577  OH  TYR A 586      85.485 -23.330  54.395  1.00 87.65           O
ATOM   3578  N   ALA A 587      81.741 -18.011  53.403  1.00100.85           N
ATOM   3579  CA  ALA A 587      81.793 -17.867  51.951  1.00 95.12           C
ATOM   3580  C   ALA A 587      83.140 -18.279  51.352  1.00 91.85           C
ATOM   3581  O   ALA A 587      84.140 -17.577  51.510  1.00 93.28           O
ATOM   3582  CB  ALA A 587      81.474 -16.425  51.569  1.00102.22           C
ATOM   3583  N   ASP A 588      83.155 -19.419  50.664  1.00 86.37           N
ATOM   3584  CA  ASP A 588      84.281 -19.804  49.818  1.00 69.43           C
ATOM   3585  C   ASP A 588      84.418 -18.738  48.729  1.00 93.01           C
ATOM   3586  O   ASP A 588      83.413 -18.200  48.261  1.00102.04           O
ATOM   3587  CB  ASP A 588      84.050 -21.208  49.239  1.00 66.18           C
ATOM   3588  CG  ASP A 588      84.989 -21.553  48.099  1.00 80.83           C
ATOM   3589  OD1 ASP A 588      86.077 -20.944  47.998  1.00 91.88           O
ATOM   3590  OD2 ASP A 588      84.632 -22.459  47.303  1.00 63.85           O
ATOM   3591  N   ALA A 589      85.652 -18.422  48.337  1.00101.48           N
ATOM   3592  CA  ALA A 589      85.915 -17.336  47.382  1.00 92.05           C
ATOM   3593  C   ALA A 589      85.196 -17.529  46.045  1.00 88.62           C
ATOM   3594  O   ALA A 589      85.131 -16.605  45.236  1.00 80.93           O
ATOM   3595  CB  ALA A 589      87.413 -17.198  47.146  1.00 84.06           C
ATOM   3596  N   GLY A 590      84.677 -18.734  45.815  1.00 93.86           N
ATOM   3597  CA  GLY A 590      83.803 -19.001  44.686  1.00 81.06           C
ATOM   3598  C   GLY A 590      82.342 -18.806  45.065  1.00 82.72           C
ATOM   3599  O   GLY A 590      81.446 -19.321  44.388  1.00 77.08           O
ATOM   3600  N   HIS A 591      82.118 -18.068  46.155  1.00 74.57           N
ATOM   3601  CA  HIS A 591      80.778 -17.775  46.674  1.00 74.58           C
ATOM   3602  C   HIS A 591      79.975 -19.040  46.964  1.00 83.56           C
ATOM   3603  O   HIS A 591      78.781 -19.108  46.670  1.00 93.83           O
ATOM   3604  CB  HIS A 591      80.009 -16.886  45.694  1.00 83.85           C
ATOM   3605  CG  HIS A 591      80.605 -15.526  45.522  1.00 72.36           C
ATOM   3606  ND1 HIS A 591      81.353 -14.916  46.505  1.00 77.99           N
ATOM   3607  CD2 HIS A 591      80.568 -14.659  44.483  1.00 67.77           C
ATOM   3608  CE1 HIS A 591      81.751 -13.730  46.079  1.00 72.78           C
ATOM   3609  NE2 HIS A 591      81.289 -13.551  44.855  1.00 73.34           N
ATOM   3610  N   VAL A 592      80.632 -20.033  47.553  1.00 85.60           N
ATOM   3611  CA  VAL A 592      79.972 -21.285  47.909  1.00 83.69           C
ATOM   3612  C   VAL A 592      79.948 -21.434  49.431  1.00 86.64           C
ATOM   3613  O   VAL A 592      80.974 -21.305  50.096  1.00 84.37           O
ATOM   3614  CB  VAL A 592      80.673 -22.490  47.257  1.00 68.44           C
ATOM   3615  CG1 VAL A 592      79.890 -23.778  47.517  1.00 73.67           C
ATOM   3616  CG2 VAL A 592      80.835 -22.250  45.759  1.00 54.99           C
ATOM   3617  N   CYS A 593      78.762 -21.683  49.979  1.00 94.73           N
ATOM   3618  CA  CYS A 593      78.602 -21.789  51.422  1.00 89.36           C
ATOM   3619  C   CYS A 593      79.113 -23.140  51.909  1.00 96.73           C
ATOM   3620  O   CYS A 593      78.714 -24.188  51.389  1.00 92.02           O
ATOM   3621  CB  CYS A 593      77.137 -21.599  51.826  1.00 87.08           C
ATOM   3622  SG  CYS A 593      76.392 -20.053  51.259  1.00 82.57           S
ATOM   3623  N   HIS A 594      80.005 -23.099  52.899  1.00 97.86           N
ATOM   3624  CA  HIS A 594      80.560 -24.304  53.513  1.00 91.82           C
ATOM   3625  C   HIS A 594      80.413 -24.252  55.029  1.00 94.04           C
ATOM   3626  O   HIS A 594      80.251 -23.178  55.608  1.00 88.00           O
ATOM   3627  CB  HIS A 594      82.036 -24.475  53.143  1.00 87.35           C
ATOM   3628  CG  HIS A 594      82.271 -24.714  51.684  1.00 91.08           C
ATOM   3629  ND1 HIS A 594      82.744 -23.736  50.836  1.00 79.42           N
ATOM   3630  CD2 HIS A 594      82.099 -25.820  50.922  1.00 89.81           C
ATOM   3631  CE1 HIS A 594      82.855 -24.229  49.616  1.00 83.11           C
ATOM   3632  NE2 HIS A 594      82.469 -25.492  49.640  1.00 88.37           N
ATOM   3633  N   LEU A 595      80.487 -25.422  55.663  1.00104.09           N
ATOM   3634  CA  LEU A 595      80.345 -25.543  57.115  1.00 97.26           C
ATOM   3635  C   LEU A 595      81.583 -25.069  57.872  1.00 94.50           C
ATOM   3636  O   LEU A 595      82.708 -25.444  57.538  1.00100.00           O
ATOM   3637  CB  LEU A 595      80.053 -26.998  57.497  1.00 91.26           C
ATOM   3638  CG  LEU A 595      78.630 -27.495  57.244  1.00 84.57           C
ATOM   3639  CD1 LEU A 595      78.576 -29.017  57.335  1.00 61.65           C
ATOM   3640  CD2 LEU A 595      77.661 -26.847  58.235  1.00 68.82           C
ATOM   3641  N   CYS A 596      81.367 -24.250  58.898  1.00 93.63           N
ATOM   3642  CA  CYS A 596      82.443 -23.835  59.791  1.00 92.33           C
ATOM   3643  C   CYS A 596      82.859 -24.998  60.677  1.00104.12           C
ATOM   3644  O   CYS A 596      82.330 -26.104  60.552  1.00101.23           O
ATOM   3645  CB  CYS A 596      82.012 -22.661  60.669  1.00102.34           C
ATOM   3646  SG  CYS A 596      81.541 -21.167  59.787  1.00109.71           S
ATOM   3647  N   HIS A 597      83.796 -24.744  61.583  1.00115.15           N
ATOM   3648  CA  HIS A 597      84.178 -25.746  62.568  1.00118.38           C
ATOM   3649  C   HIS A 597      83.176 -25.699  63.727  1.00120.46           C
ATOM   3650  O   HIS A 597      82.769 -24.609  64.135  1.00109.29           O
ATOM   3651  CB  HIS A 597      85.604 -25.505  63.066  1.00117.34           C
ATOM   3652  CG  HIS A 597      86.194 -26.677  63.784  1.00118.84           C
ATOM   3653  ND1 HIS A 597      86.244 -26.761  65.159  1.00119.79           N
ATOM   3654  CD2 HIS A 597      86.753 -27.820  63.318  1.00121.20           C
ATOM   3655  CE1 HIS A 597      86.809 -27.903  65.509  1.00117.35           C
ATOM   3656  NE2 HIS A 597      87.129 -28.563  64.410  1.00119.99           N
ATOM   3657  N   PRO A 598      82.764 -26.874  64.251  1.00118.45           N
ATOM   3658  CA  PRO A 598      81.766 -26.902  65.334  1.00108.14           C
ATOM   3659  C   PRO A 598      82.145 -26.027  66.530  1.00112.36           C
ATOM   3660  O   PRO A 598      81.262 -25.466  67.181  1.00107.74           O
ATOM   3661  CB  PRO A 598      81.726 -28.379  65.738  1.00 91.10           C
ATOM   3662  CG  PRO A 598      82.176 -29.117  64.528  1.00100.93           C
ATOM   3663  CD  PRO A 598      83.194 -28.234  63.871  1.00100.20           C
ATOM   3664  N   ASN A 599      83.443 -25.912  66.799  1.00120.84           N
ATOM   3665  CA  ASN A 599      83.941 -25.094  67.902  1.00119.40           C
ATOM   3666  C   ASN A 599      83.480 -23.647  67.743  1.00120.98           C
ATOM   3667  O   ASN A 599      83.118 -22.988  68.719  1.00114.84           O
ATOM   3668  CB  ASN A 599      85.473 -25.164  67.973  1.00113.11           C
ATOM   3669  CG  ASN A 599      86.034 -24.583  69.263  1.00113.33           C
ATOM   3670  OD1 ASN A 599      85.417 -24.682  70.323  1.00113.31           O
ATOM   3671  ND2 ASN A 599      87.216 -23.979  69.177  1.00103.30           N
ATOM   3672  N   CYS A 600      83.486 -23.166  66.502  1.00126.60           N
ATOM   3673  CA  CYS A 600      82.992 -21.828  66.192  1.00121.19           C
ATOM   3674  C   CYS A 600      81.474 -21.816  66.281  1.00116.88           C
ATOM   3675  O   CYS A 600      80.792 -22.459  65.482  1.00115.90           O
ATOM   3676  CB  CYS A 600      83.460 -21.388  64.805  1.00120.13           C
ATOM   3677  SG  CYS A 600      85.257 -21.216  64.649  1.00132.72           S
ATOM   3678  N   THR A 601      80.958 -21.079  67.260  1.00116.71           N
ATOM   3679  CA  THR A 601      79.549 -21.157  67.627  1.00109.27           C
ATOM   3680  C   THR A 601      78.855 -19.806  67.510  1.00115.96           C
ATOM   3681  O   THR A 601      77.627 -19.740  67.449  1.00127.38           O
ATOM   3682  CB  THR A 601      79.385 -21.683  69.068  1.00102.64           C
ATOM   3683  OG1 THR A 601      80.229 -22.825  69.259  1.00109.57           O
ATOM   3684  CG2 THR A 601      77.940 -22.081  69.349  1.00100.47           C
ATOM   3685  N   TYR A 602      79.640 -18.732  67.468  1.00125.35           N
ATOM   3686  CA  TYR A 602      79.093 -17.378  67.377  1.00123.95           C
ATOM   3687  C   TYR A 602      79.330 -16.762  65.996  1.00123.27           C
ATOM   3688  O   TYR A 602      78.933 -15.625  65.739  1.00123.20           O
ATOM   3689  CB  TYR A 602      79.701 -16.490  68.468  1.00126.27           C
ATOM   3690  CG  TYR A 602      79.298 -16.900  69.873  1.00136.78           C
ATOM   3691  CD1 TYR A 602      79.892 -17.992  70.498  1.00134.91           C
ATOM   3692  CD2 TYR A 602      78.321 -16.199  70.572  1.00124.50           C
ATOM   3693  CE1 TYR A 602      79.524 -18.373  71.779  1.00124.62           C
ATOM   3694  CE2 TYR A 602      77.949 -16.574  71.854  1.00118.45           C
ATOM   3695  CZ  TYR A 602      78.553 -17.661  72.452  1.00121.66           C
ATOM   3696  OH  TYR A 602      78.189 -18.039  73.726  1.00113.57           O
ATOM   3697  N   GLY A 603      79.964 -17.523  65.109  1.00119.87           N
ATOM   3698  CA  GLY A 603      80.250 -17.059  63.765  1.00111.17           C
ATOM   3699  C   GLY A 603      81.579 -17.594  63.280  1.00125.61           C
ATOM   3700  O   GLY A 603      82.327 -18.205  64.045  1.00127.64           O
ATOM   3701  N   CYS A 604      81.869 -17.370  62.004  1.00122.76           N
ATOM   3702  CA  CYS A 604      83.141 -17.779  61.425  1.00119.74           C
ATOM   3703  C   CYS A 604      83.277 -17.192  60.024  1.00120.06           C
ATOM   3704  O   CYS A 604      82.278 -16.981  59.329  1.00114.61           O
ATOM   3705  CB  CYS A 604      83.258 -19.307  61.401  1.00115.25           C
ATOM   3706  SG  CYS A 604      83.253 -20.070  59.773  1.00 99.19           S
ATOM   3707  N   THR A 605      84.517 -16.917  59.628  1.00125.78           N
ATOM   3708  CA  THR A 605      84.809 -16.256  58.358  1.00118.75           C
ATOM   3709  C   THR A 605      85.831 -17.040  57.538  1.00110.62           C
ATOM   3710  O   THR A 605      86.485 -16.488  56.654  1.00116.97           O
ATOM   3711  CB  THR A 605      85.342 -14.827  58.585  1.00103.48           C
ATOM   3712  N   GLY A 606      85.968 -18.327  57.836  1.00106.71           N
ATOM   3713  CA  GLY A 606      86.876 -19.181  57.094  1.00102.98           C
ATOM   3714  C   GLY A 606      86.875 -20.601  57.625  1.00108.64           C
ATOM   3715  O   GLY A 606      86.205 -20.894  58.616  1.00112.89           O
ATOM   3716  N   PRO A 607      87.622 -21.497  56.961  1.00108.29           N
ATOM   3717  CA  PRO A 607      87.761 -22.893  57.391  1.00111.27           C
ATOM   3718  C   PRO A 607      88.740 -23.051  58.551  1.00123.16           C
ATOM   3719  O   PRO A 607      89.517 -22.137  58.836  1.00120.57           O
ATOM   3720  CB  PRO A 607      88.288 -23.594  56.138  1.00103.73           C
ATOM   3721  CG  PRO A 607      89.057 -22.533  55.419  1.00123.84           C
ATOM   3722  CD  PRO A 607      88.361 -21.225  55.714  1.00110.43           C
ATOM   3723  N   GLY A 608      88.697 -24.202  59.212  1.00123.72           N
ATOM   3724  CA  GLY A 608      89.584 -24.469  60.327  1.00127.15           C
ATOM   3725  C   GLY A 608      89.183 -23.701  61.571  1.00131.48           C
ATOM   3726  O   GLY A 608      88.176 -22.987  61.582  1.00120.31           O
ATOM   3727  N   LEU A 609      89.984 -23.846  62.623  1.00124.76           N
ATOM   3728  CA  LEU A 609      89.698 -23.218  63.907  1.00123.76           C
ATOM   3729  C   LEU A 609      89.891 -21.705  63.850  1.00128.92           C
ATOM   3730  O   LEU A 609      89.274 -20.963  64.617  1.00127.51           O
ATOM   3731  CB  LEU A 609      90.597 -23.809  64.995  1.00113.41           C
ATOM   3732  CG  LEU A 609      90.663 -25.334  65.073  1.00105.45           C
ATOM   3733  CD1 LEU A 609      91.717 -25.754  66.083  1.00102.51           C
ATOM   3734  CD2 LEU A 609      89.310 -25.922  65.431  1.00103.69           C
ATOM   3735  N   GLU A 610      90.746 -21.259  62.934  1.00129.08           N
ATOM   3736  CA  GLU A 610      91.129 -19.852  62.848  1.00131.36           C
ATOM   3737  C   GLU A 610      89.950 -18.931  62.527  1.00139.92           C
ATOM   3738  O   GLU A 610      90.064 -17.709  62.646  1.00139.82           O
ATOM   3739  CB  GLU A 610      92.224 -19.672  61.795  1.00 20.00           C
ATOM   3740  N   GLY A 611      88.827 -19.518  62.122  1.00139.82           N
ATOM   3741  CA  GLY A 611      87.635 -18.754  61.793  1.00133.48           C
ATOM   3742  C   GLY A 611      87.180 -17.863  62.935  1.00134.96           C
ATOM   3743  O   GLY A 611      87.174 -16.637  62.808  1.00126.75           O
ATOM   3744  N   CYS A 612      86.797 -18.483  64.050  1.00143.40           N
ATOM   3745  CA  CYS A 612      86.411 -17.752  65.255  1.00140.62           C
ATOM   3746  C   CYS A 612      87.628 -17.471  66.131  1.00141.82           C
ATOM   3747  O   CYS A 612      87.936 -16.317  66.430  1.00148.01           O
ATOM   3748  CB  CYS A 612      85.365 -18.535  66.050  1.00122.20           C
ATOM   3749  SG  CYS A 612      85.798 -20.261  66.362  1.00140.37           S
ATOM   3750  CA  GLU B   1      27.727 -26.971  28.614  1.00 74.21           C
ATOM   3751  C   GLU B   1      28.328 -27.798  29.747  1.00 80.95           C
ATOM   3752  O   GLU B   1      29.007 -28.798  29.495  1.00 77.33           O
ATOM   3753  CB  GLU B   1      28.361 -25.579  28.621  1.00 51.80           C
ATOM   3754  CG  GLU B   1      29.864 -25.592  28.356  1.00 49.82           C
ATOM   3755  CD  GLU B   1      30.445 -24.198  28.184  1.00 74.52           C
ATOM   3756  OE1 GLU B   1      29.823 -23.373  27.480  1.00 75.21           O
ATOM   3757  OE2 GLU B   1      31.523 -23.925  28.754  1.00 72.91           O
ATOM   3758  N   VAL B   2      28.093 -27.370  30.988  1.00 69.05           N
ATOM   3759  CA  VAL B   2      28.605 -28.095  32.153  1.00 74.19           C
ATOM   3760  C   VAL B   2      27.721 -29.284  32.491  1.00 81.18           C
ATOM   3761  O   VAL B   2      26.671 -29.123  33.114  1.00 87.37           O
ATOM   3762  CB  VAL B   2      28.702 -27.196  33.392  1.00 60.30           C
ATOM   3763  CG1 VAL B   2      29.254 -27.989  34.589  1.00 54.95           C
ATOM   3764  CG2 VAL B   2      29.577 -25.995  33.090  1.00 61.99           C
ATOM   3765  N   GLN B   3      28.162 -30.474  32.091  1.00 82.68           N
ATOM   3766  CA  GLN B   3      27.395 -31.697  32.303  1.00 78.06           C
ATOM   3767  C   GLN B   3      28.012 -32.560  33.403  1.00 78.44           C
ATOM   3768  O   GLN B   3      29.230 -32.748  33.456  1.00 68.63           O
ATOM   3769  CB  GLN B   3      27.294 -32.492  30.996  1.00 73.45           C
ATOM   3770  CG  GLN B   3      26.339 -31.878  29.973  1.00 80.84           C
ATOM   3771  CD  GLN B   3      24.907 -31.824  30.473  1.00 79.12           C
ATOM   3772  OE1 GLN B   3      24.521 -32.581  31.363  1.00 99.40           O
ATOM   3773  NE2 GLN B   3      24.112 -30.923  29.908  1.00 76.92           N
ATOM   3774  N   LEU B   4      27.154 -33.066  34.284  1.00 68.55           N
ATOM   3775  CA  LEU B   4      27.569 -33.946  35.368  1.00 67.56           C
ATOM   3776  C   LEU B   4      26.901 -35.305  35.208  1.00 77.38           C
ATOM   3777  O   LEU B   4      25.706 -35.455  35.466  1.00 81.26           O
ATOM   3778  CB  LEU B   4      27.219 -33.331  36.720  1.00 64.33           C
ATOM   3779  CG  LEU B   4      27.878 -31.975  36.979  1.00 62.57           C
ATOM   3780  CD1 LEU B   4      27.225 -31.297  38.171  1.00 61.17           C
ATOM   3781  CD2 LEU B   4      29.385 -32.131  37.193  1.00 58.17           C
ATOM   3782  N   VAL B   5      27.681 -36.290  34.775  1.00 82.32           N
ATOM   3783  CA  VAL B   5      27.152 -37.616  34.489  1.00 93.94           C
ATOM   3784  C   VAL B   5      27.266 -38.520  35.707  1.00100.37           C
ATOM   3785  O   VAL B   5      28.368 -38.900  36.107  1.00 95.81           O
ATOM   3786  CB  VAL B   5      27.883 -38.279  33.314  1.00 88.33           C
ATOM   3787  CG1 VAL B   5      27.115 -39.521  32.848  1.00 65.19           C
ATOM   3788  CG2 VAL B   5      28.066 -37.281  32.172  1.00 73.20           C
ATOM   3789  N   GLU B   6      26.117 -38.863  36.282  1.00100.34           N
ATOM   3790  CA  GLU B   6      26.066 -39.745  37.439  1.00100.36           C
ATOM   3791  C   GLU B   6      25.814 -41.185  37.022  1.00114.62           C
ATOM   3792  O   GLU B   6      25.023 -41.459  36.115  1.00105.79           O
ATOM   3793  CB  GLU B   6      24.992 -39.282  38.408  1.00 88.61           C
ATOM   3794  CG  GLU B   6      25.350 -37.982  39.073  1.00 99.34           C
ATOM   3795  CD  GLU B   6      24.252 -37.458  39.957  1.00105.54           C
ATOM   3796  OE1 GLU B   6      23.134 -38.019  39.932  1.00112.86           O
ATOM   3797  OE2 GLU B   6      24.516 -36.479  40.679  1.00 97.42           O
ATOM   3798  N   SER B   7      26.497 -42.101  37.698  1.00117.14           N
ATOM   3799  CA  SER B   7      26.466 -43.503  37.326  1.00112.48           C
ATOM   3800  C   SER B   7      27.150 -44.358  38.384  1.00113.49           C
ATOM   3801  O   SER B   7      28.378 -44.344  38.499  1.00114.52           O
ATOM   3802  CB  SER B   7      27.142 -43.696  35.967  1.00117.99           C
ATOM   3803  OG  SER B   7      28.409 -43.054  35.937  1.00 91.86           O
ATOM   3804  N   GLY B   8      26.351 -45.085  39.163  1.00117.58           N
ATOM   3805  CA  GLY B   8      26.872 -46.038  40.132  1.00122.55           C
ATOM   3806  C   GLY B   8      26.165 -46.005  41.476  1.00121.43           C
ATOM   3807  O   GLY B   8      26.632 -45.348  42.407  1.00119.95           O
ATOM   3808  N   GLY B   9      25.048 -46.722  41.585  1.00112.42           N
ATOM   3809  CA  GLY B   9      24.305 -46.787  42.833  1.00109.13           C
ATOM   3810  C   GLY B   9      23.021 -47.595  42.747  1.00110.41           C
ATOM   3811  O   GLY B   9      22.561 -47.938  41.656  1.00111.56           O
ATOM   3812  N   GLY B  10      22.439 -47.895  43.906  1.00109.08           N
ATOM   3813  CA  GLY B  10      21.217 -48.678  43.974  1.00108.07           C
ATOM   3814  C   GLY B  10      21.096 -49.451  45.275  1.00105.74           C
ATOM   3815  O   GLY B  10      21.403 -48.931  46.350  1.00 89.75           O
ATOM   3816  N   LEU B  11      20.645 -50.699  45.178  1.00120.99           N
ATOM   3817  CA  LEU B  11      20.485 -51.551  46.354  1.00121.43           C
ATOM   3818  C   LEU B  11      21.837 -52.046  46.863  1.00112.44           C
ATOM   3819  O   LEU B  11      22.220 -53.193  46.629  1.00 92.99           O
ATOM   3820  CB  LEU B  11      19.576 -52.743  46.035  1.00 92.81           C
ATOM   3821  N   LEU B  20      29.774 -45.156  42.559  1.00105.24           N
ATOM   3822  CA  LEU B  20      29.447 -43.735  42.607  1.00107.82           C
ATOM   3823  C   LEU B  20      30.455 -42.903  41.813  1.00113.02           C
ATOM   3824  O   LEU B  20      31.547 -42.605  42.303  1.00108.10           O
ATOM   3825  CB  LEU B  20      29.396 -43.250  44.056  1.00 86.29           C
ATOM   3826  N   SER B  21      30.076 -42.525  40.592  1.00108.98           N
ATOM   3827  CA  SER B  21      30.948 -41.751  39.708  1.00115.05           C
ATOM   3828  C   SER B  21      30.233 -40.504  39.186  1.00113.27           C
ATOM   3829  O   SER B  21      29.017 -40.515  38.978  1.00101.67           O
ATOM   3830  CB  SER B  21      31.428 -42.619  38.539  1.00110.53           C
ATOM   3831  OG  SER B  21      32.395 -41.943  37.752  1.00 94.91           O
ATOM   3832  N   CYS B  22      31.006 -39.435  38.989  1.00113.09           N
ATOM   3833  CA  CYS B  22      30.494 -38.150  38.510  1.00103.10           C
ATOM   3834  C   CYS B  22      31.436 -37.579  37.458  1.00101.47           C
ATOM   3835  O   CYS B  22      32.383 -36.865  37.790  1.00 94.86           O
ATOM   3836  CB  CYS B  22      30.338 -37.166  39.675  1.00106.07           C
ATOM   3837  SG  CYS B  22      29.731 -35.507  39.253  1.00 89.58           S
ATOM   3838  N   ALA B  23      31.181 -37.904  36.192  1.00106.97           N
ATOM   3839  CA  ALA B  23      32.004 -37.412  35.089  1.00 98.22           C
ATOM   3840  C   ALA B  23      31.601 -35.983  34.732  1.00 84.07           C
ATOM   3841  O   ALA B  23      30.468 -35.739  34.315  1.00 89.91           O
ATOM   3842  CB  ALA B  23      31.875 -38.326  33.877  1.00 92.77           C
ATOM   3843  N   ALA B  24      32.534 -35.050  34.897  1.00 78.27           N
ATOM   3844  CA  ALA B  24      32.254 -33.629  34.717  1.00 83.82           C
ATOM   3845  C   ALA B  24      33.019 -33.067  33.530  1.00 81.86           C
ATOM   3846  O   ALA B  24      34.226 -32.865  33.607  1.00 87.26           O
ATOM   3847  CB  ALA B  24      32.604 -32.853  35.980  1.00 70.10           C
ATOM   3848  N   SER B  25      32.307 -32.813  32.437  1.00 85.82           N
ATOM   3849  CA  SER B  25      32.897 -32.200  31.255  1.00 83.13           C
ATOM   3850  C   SER B  25      32.084 -30.969  30.870  1.00 81.65           C
ATOM   3851  O   SER B  25      30.888 -30.900  31.155  1.00 80.48           O
ATOM   3852  CB  SER B  25      32.947 -33.199  30.098  1.00 72.58           C
ATOM   3853  N   GLY B  26      32.736 -29.993  30.242  1.00 76.98           N
ATOM   3854  CA  GLY B  26      32.038 -28.822  29.742  1.00 70.88           C
ATOM   3855  C   GLY B  26      32.883 -27.569  29.693  1.00 63.56           C
ATOM   3856  O   GLY B  26      32.677 -26.706  28.840  1.00 63.07           O
ATOM   3857  N   ARG B  27      33.839 -27.458  30.605  1.00 62.60           N
ATOM   3858  CA  ARG B  27      34.675 -26.272  30.653  1.00 69.13           C
ATOM   3859  C   ARG B  27      35.885 -26.482  31.556  1.00 69.56           C
ATOM   3860  O   ARG B  27      36.097 -27.575  32.081  1.00 68.60           O
ATOM   3861  CB  ARG B  27      33.852 -25.069  31.131  1.00 68.45           C
ATOM   3862  CG  ARG B  27      33.713 -24.954  32.646  1.00 71.55           C
ATOM   3863  CD  ARG B  27      32.551 -24.049  33.042  1.00 69.69           C
ATOM   3864  NE  ARG B  27      32.244 -23.058  32.011  1.00 66.53           N
ATOM   3865  CZ  ARG B  27      32.640 -21.788  32.030  1.00 60.26           C
ATOM   3866  NH1 ARG B  27      33.357 -21.307  33.036  1.00 50.64           N
ATOM   3867  NH2 ARG B  27      32.306 -20.989  31.031  1.00 59.57           N
ATOM   3868  N   THR B  28      36.676 -25.427  31.724  1.00 67.48           N
ATOM   3869  CA  THR B  28      37.867 -25.479  32.561  1.00 70.75           C
ATOM   3870  C   THR B  28      37.496 -25.375  34.035  1.00 71.52           C
ATOM   3871  O   THR B  28      37.127 -24.305  34.518  1.00 83.52           O
ATOM   3872  CB  THR B  28      38.847 -24.349  32.202  1.00 69.91           C
ATOM   3873  OG1 THR B  28      39.101 -24.371  30.792  1.00 83.51           O
ATOM   3874  CG2 THR B  28      40.158 -24.505  32.967  1.00 59.38           C
ATOM   3875  N   PHE B  29      37.575 -26.495  34.746  1.00 72.12           N
ATOM   3876  CA  PHE B  29      37.218 -26.525  36.160  1.00 76.21           C
ATOM   3877  C   PHE B  29      38.436 -26.227  37.026  1.00 72.33           C
ATOM   3878  O   PHE B  29      38.650 -26.867  38.056  1.00 78.23           O
ATOM   3879  CB  PHE B  29      36.635 -27.889  36.532  1.00 76.78           C
ATOM   3880  CG  PHE B  29      35.564 -28.367  35.593  1.00 68.97           C
ATOM   3881  CD1 PHE B  29      35.823 -29.380  34.685  1.00 67.19           C
ATOM   3882  CD2 PHE B  29      34.299 -27.804  35.620  1.00 68.44           C
ATOM   3883  CE1 PHE B  29      34.840 -29.821  33.819  1.00 71.29           C
ATOM   3884  CE2 PHE B  29      33.312 -28.241  34.757  1.00 80.37           C
ATOM   3885  CZ  PHE B  29      33.583 -29.251  33.855  1.00 75.22           C
ATOM   3886  N   SER B  30      39.233 -25.255  36.597  1.00 74.21           N
ATOM   3887  CA  SER B  30      40.463 -24.907  37.299  1.00 91.08           C
ATOM   3888  C   SER B  30      40.185 -24.492  38.742  1.00 91.28           C
ATOM   3889  O   SER B  30      40.705 -25.097  39.686  1.00 91.00           O
ATOM   3890  CB  SER B  30      41.194 -23.783  36.562  1.00 82.80           C
ATOM   3891  OG  SER B  30      42.376 -23.414  37.247  1.00 92.40           O
ATOM   3892  N   SER B  31      39.349 -23.472  38.904  1.00 81.27           N
ATOM   3893  CA  SER B  31      39.054 -22.924  40.220  1.00 81.25           C
ATOM   3894  C   SER B  31      37.796 -23.554  40.822  1.00 74.66           C
ATOM   3895  O   SER B  31      37.245 -23.035  41.791  1.00 75.73           O
ATOM   3896  CB  SER B  31      38.896 -21.402  40.123  1.00 77.40           C
ATOM   3897  OG  SER B  31      38.614 -20.822  41.385  1.00 78.97           O
ATOM   3898  N   TYR B  32      37.351 -24.670  40.253  1.00 77.20           N
ATOM   3899  CA  TYR B  32      36.094 -25.293  40.662  1.00 77.57           C
ATOM   3900  C   TYR B  32      36.212 -26.156  41.920  1.00 78.11           C
ATOM   3901  O   TYR B  32      37.310 -26.488  42.366  1.00 74.66           O
ATOM   3902  CB  TYR B  32      35.536 -26.141  39.517  1.00 76.47           C
ATOM   3903  CG  TYR B  32      34.531 -25.414  38.651  1.00 79.88           C
ATOM   3904  CD1 TYR B  32      33.192 -25.779  38.653  1.00 80.66           C
ATOM   3905  CD2 TYR B  32      34.923 -24.364  37.832  1.00 64.41           C
ATOM   3906  CE1 TYR B  32      32.270 -25.118  37.863  1.00 64.68           C
ATOM   3907  CE2 TYR B  32      34.009 -23.696  37.039  1.00 67.99           C
ATOM   3908  CZ  TYR B  32      32.684 -24.078  37.059  1.00 64.92           C
ATOM   3909  OH  TYR B  32      31.770 -23.416  36.271  1.00 70.85           O
ATOM   3910  N   ALA B  33      35.057 -26.513  42.477  1.00 76.72           N
ATOM   3911  CA  ALA B  33      34.971 -27.386  43.638  1.00 67.32           C
ATOM   3912  C   ALA B  33      33.741 -28.275  43.508  1.00 79.84           C
ATOM   3913  O   ALA B  33      32.610 -27.791  43.574  1.00 79.64           O
ATOM   3914  CB  ALA B  33      34.905 -26.573  44.916  1.00 52.92           C
ATOM   3915  N   MET B  34      33.964 -29.573  43.324  1.00 82.07           N
ATOM   3916  CA  MET B  34      32.873 -30.528  43.164  1.00 79.25           C
ATOM   3917  C   MET B  34      32.712 -31.375  44.415  1.00 76.87           C
ATOM   3918  O   MET B  34      33.687 -31.664  45.104  1.00 81.35           O
ATOM   3919  CB  MET B  34      33.127 -31.427  41.958  1.00 82.13           C
ATOM   3920  CG  MET B  34      33.469 -30.671  40.700  1.00 73.16           C
ATOM   3921  SD  MET B  34      33.585 -31.769  39.287  1.00 75.68           S
ATOM   3922  CE  MET B  34      34.356 -30.683  38.092  1.00 76.39           C
ATOM   3923  N   GLY B  35      31.480 -31.782  44.699  1.00 78.84           N
ATOM   3924  CA  GLY B  35      31.206 -32.607  45.859  1.00 87.70           C
ATOM   3925  C   GLY B  35      30.007 -33.510  45.650  1.00 89.25           C
ATOM   3926  O   GLY B  35      29.620 -33.793  44.514  1.00 87.43           O
ATOM   3927  N   TRP B  36      29.425 -33.964  46.757  1.00 92.95           N
ATOM   3928  CA  TRP B  36      28.254 -34.833  46.726  1.00 88.86           C
ATOM   3929  C   TRP B  36      27.252 -34.422  47.797  1.00 81.01           C
ATOM   3930  O   TRP B  36      27.616 -34.203  48.952  1.00 84.18           O
ATOM   3931  CB  TRP B  36      28.655 -36.293  46.931  1.00 84.02           C
ATOM   3932  CG  TRP B  36      29.510 -36.854  45.835  1.00 84.89           C
ATOM   3933  CD1 TRP B  36      30.863 -36.721  45.696  1.00 91.26           C
ATOM   3934  CD2 TRP B  36      29.069 -37.647  44.728  1.00 80.78           C
ATOM   3935  NE1 TRP B  36      31.290 -37.382  44.568  1.00 86.08           N
ATOM   3936  CE2 TRP B  36      30.208 -37.959  43.957  1.00 79.35           C
ATOM   3937  CE3 TRP B  36      27.823 -38.123  44.313  1.00 81.30           C
ATOM   3938  CZ2 TRP B  36      30.135 -38.721  42.796  1.00 89.02           C
ATOM   3939  CZ3 TRP B  36      27.754 -38.882  43.161  1.00 84.72           C
ATOM   3940  CH2 TRP B  36      28.902 -39.172  42.415  1.00 89.95           C
ATOM   3941  N   PHE B  37      25.990 -34.315  47.396  1.00 84.84           N
ATOM   3942  CA  PHE B  37      24.901 -33.989  48.309  1.00 87.59           C
ATOM   3943  C   PHE B  37      23.913 -35.146  48.341  1.00 91.66           C
ATOM   3944  O   PHE B  37      23.937 -36.014  47.468  1.00 97.29           O
ATOM   3945  CB  PHE B  37      24.199 -32.698  47.881  1.00 88.14           C
ATOM   3946  CG  PHE B  37      25.009 -31.451  48.127  1.00 85.64           C
ATOM   3947  CD1 PHE B  37      26.268 -31.297  47.570  1.00 75.94           C
ATOM   3948  CD2 PHE B  37      24.502 -30.424  48.904  1.00 93.89           C
ATOM   3949  CE1 PHE B  37      27.005 -30.153  47.793  1.00 74.63           C
ATOM   3950  CE2 PHE B  37      25.237 -29.275  49.129  1.00 83.26           C
ATOM   3951  CZ  PHE B  37      26.489 -29.141  48.572  1.00 82.47           C
ATOM   3952  N   ARG B  38      23.052 -35.161  49.352  1.00 87.09           N
ATOM   3953  CA  ARG B  38      22.050 -36.209  49.488  1.00 90.88           C
ATOM   3954  C   ARG B  38      20.743 -35.619  49.990  1.00 92.35           C
ATOM   3955  O   ARG B  38      20.739 -34.624  50.716  1.00 90.55           O
ATOM   3956  CB  ARG B  38      22.538 -37.306  50.439  1.00 92.37           C
ATOM   3957  N   GLN B  39      19.636 -36.235  49.591  1.00 87.18           N
ATOM   3958  CA  GLN B  39      18.314 -35.794  50.012  1.00 95.94           C
ATOM   3959  C   GLN B  39      17.467 -36.996  50.397  1.00110.57           C
ATOM   3960  O   GLN B  39      17.329 -37.942  49.618  1.00109.15           O
ATOM   3961  CB  GLN B  39      17.629 -35.000  48.900  1.00100.03           C
ATOM   3962  CG  GLN B  39      16.240 -34.505  49.264  1.00 97.13           C
ATOM   3963  CD  GLN B  39      15.551 -33.821  48.108  1.00 95.45           C
ATOM   3964  OE1 GLN B  39      15.918 -34.018  46.948  1.00 89.80           O
ATOM   3965  NE2 GLN B  39      14.543 -33.012  48.414  1.00 92.57           N
ATOM   3966  N   ALA B  40      16.896 -36.949  51.597  1.00115.30           N
ATOM   3967  CA  ALA B  40      16.088 -38.048  52.112  1.00113.85           C
ATOM   3968  C   ALA B  40      14.598 -37.736  51.964  1.00114.58           C
ATOM   3969  O   ALA B  40      14.188 -36.590  52.144  1.00113.70           O
ATOM   3970  CB  ALA B  40      16.435 -38.317  53.568  1.00104.88           C
ATOM   3971  N   PRO B  41      13.780 -38.753  51.634  1.00118.79           N
ATOM   3972  CA  PRO B  41      12.330 -38.539  51.521  1.00114.02           C
ATOM   3973  C   PRO B  41      11.691 -38.188  52.865  1.00113.31           C
ATOM   3974  O   PRO B  41      11.451 -39.080  53.681  1.00109.83           O
ATOM   3975  CB  PRO B  41      11.815 -39.886  51.000  1.00108.20           C
ATOM   3976  CG  PRO B  41      12.836 -40.879  51.449  1.00 99.70           C
ATOM   3977  CD  PRO B  41      14.149 -40.156  51.374  1.00104.04           C
ATOM   3978  N   GLY B  42      11.423 -36.902  53.081  1.00115.15           N
ATOM   3979  CA  GLY B  42      10.877 -36.418  54.338  1.00102.77           C
ATOM   3980  C   GLY B  42      11.892 -35.556  55.063  1.00114.63           C
ATOM   3981  O   GLY B  42      11.970 -35.565  56.293  1.00129.10           O
ATOM   3982  N   LYS B  43      12.676 -34.810  54.293  1.00108.04           N
ATOM   3983  CA  LYS B  43      13.705 -33.947  54.855  1.00105.38           C
ATOM   3984  C   LYS B  43      14.319 -33.064  53.774  1.00106.32           C
ATOM   3985  O   LYS B  43      13.870 -33.064  52.625  1.00 97.03           O
ATOM   3986  CB  LYS B  43      14.792 -34.784  55.535  1.00 95.41           C
ATOM   3987  N   GLU B  44      15.346 -32.312  54.153  1.00106.18           N
ATOM   3988  CA  GLU B  44      16.033 -31.423  53.228  1.00 99.47           C
ATOM   3989  C   GLU B  44      17.256 -32.117  52.637  1.00 96.58           C
ATOM   3990  O   GLU B  44      17.684 -33.163  53.129  1.00 95.08           O
ATOM   3991  CB  GLU B  44      16.442 -30.128  53.938  1.00 93.28           C
ATOM   3992  CG  GLU B  44      15.270 -29.335  54.525  1.00 88.34           C
ATOM   3993  CD  GLU B  44      14.474 -28.561  53.478  1.00100.66           C
ATOM   3994  OE1 GLU B  44      14.763 -28.694  52.267  1.00 99.13           O
ATOM   3995  OE2 GLU B  44      13.554 -27.809  53.873  1.00 93.25           O
ATOM   3996  N   ARG B  45      17.807 -31.537  51.575  1.00 95.96           N
ATOM   3997  CA  ARG B  45      19.044 -32.039  50.992  1.00 99.57           C
ATOM   3998  C   ARG B  45      20.196 -31.657  51.918  1.00 97.44           C
ATOM   3999  O   ARG B  45      20.120 -30.636  52.605  1.00 92.51           O
ATOM   4000  CB  ARG B  45      19.258 -31.475  49.585  1.00100.54           C
ATOM   4001  N   GLU B  46      21.255 -32.466  51.941  1.00 89.02           N
ATOM   4002  CA  GLU B  46      22.329 -32.281  52.917  1.00 84.71           C
ATOM   4003  C   GLU B  46      23.720 -32.558  52.353  1.00 85.13           C
ATOM   4004  O   GLU B  46      23.890 -33.338  51.417  1.00 85.80           O
ATOM   4005  CB  GLU B  46      22.092 -33.181  54.136  1.00 84.43           C
ATOM   4006  N   PHE B  47      24.707 -31.903  52.956  1.00 96.96           N
ATOM   4007  CA  PHE B  47      26.116 -32.088  52.628  1.00 85.55           C
ATOM   4008  C   PHE B  47      26.552 -33.520  52.924  1.00 79.56           C
ATOM   4009  O   PHE B  47      25.983 -34.178  53.795  1.00 91.07           O
ATOM   4010  CB  PHE B  47      26.963 -31.101  53.436  1.00 90.48           C
ATOM   4011  CG  PHE B  47      28.283 -30.763  52.807  1.00 89.29           C
ATOM   4012  CD1 PHE B  47      29.315 -31.686  52.778  1.00 92.83           C
ATOM   4013  CD2 PHE B  47      28.501 -29.504  52.271  1.00 95.36           C
ATOM   4014  CE1 PHE B  47      30.532 -31.369  52.208  1.00 95.81           C
ATOM   4015  CE2 PHE B  47      29.714 -29.178  51.700  1.00101.82           C
ATOM   4016  CZ  PHE B  47      30.733 -30.112  51.671  1.00108.03           C
ATOM   4017  N   VAL B  48      27.555 -34.003  52.202  1.00 75.08           N
ATOM   4018  CA  VAL B  48      28.117 -35.323  52.465  1.00 82.80           C
ATOM   4019  C   VAL B  48      29.632 -35.273  52.305  1.00 92.97           C
ATOM   4020  O   VAL B  48      30.376 -35.560  53.247  1.00 94.77           O
ATOM   4021  CB  VAL B  48      27.523 -36.392  51.527  1.00 78.94           C
ATOM   4022  CG1 VAL B  48      28.024 -37.778  51.904  1.00 88.31           C
ATOM   4023  CG2 VAL B  48      25.999 -36.359  51.580  1.00 81.00           C
ATOM   4024  N   VAL B  49      30.078 -34.901  51.109  1.00 95.16           N
ATOM   4025  CA  VAL B  49      31.499 -34.749  50.824  1.00 93.24           C
ATOM   4026  C   VAL B  49      31.723 -33.603  49.852  1.00 90.39           C
ATOM   4027  O   VAL B  49      30.813 -33.208  49.127  1.00 90.51           O
ATOM   4028  CB  VAL B  49      32.118 -36.023  50.206  1.00104.45           C
ATOM   4029  CG1 VAL B  49      33.612 -36.084  50.509  1.00 99.65           C
ATOM   4030  CG2 VAL B  49      31.417 -37.280  50.704  1.00 97.10           C
ATOM   4031  N   ALA B  50      32.943 -33.078  49.842  1.00 96.23           N
ATOM   4032  CA  ALA B  50      33.353 -32.092  48.852  1.00 90.07           C
ATOM   4033  C   ALA B  50      34.864 -32.147  48.664  1.00 88.56           C
ATOM   4034  O   ALA B  50      35.591 -32.630  49.532  1.00 95.69           O
ATOM   4035  CB  ALA B  50      32.915 -30.698  49.263  1.00 86.55           C
ATOM   4036  N   ILE B  51      35.327 -31.645  47.524  1.00 83.33           N
ATOM   4037  CA  ILE B  51      36.738 -31.711  47.168  1.00 81.97           C
ATOM   4038  C   ILE B  51      37.124 -30.589  46.213  1.00 82.44           C
ATOM   4039  O   ILE B  51      36.538 -30.437  45.138  1.00 82.23           O
ATOM   4040  CB  ILE B  51      37.096 -33.075  46.518  1.00 90.43           C
ATOM   4041  CG1 ILE B  51      38.456 -32.999  45.815  1.00 84.87           C
ATOM   4042  CG2 ILE B  51      36.023 -33.504  45.513  1.00 77.02           C
ATOM   4043  CD1 ILE B  51      39.065 -34.345  45.513  1.00 72.99           C
ATOM   4044  N   ASN B  52      38.120 -29.806  46.610  1.00 77.23           N
ATOM   4045  CA  ASN B  52      38.666 -28.784  45.737  1.00 68.06           C
ATOM   4046  C   ASN B  52      39.417 -29.461  44.597  1.00 78.24           C
ATOM   4047  O   ASN B  52      39.968 -30.547  44.774  1.00 83.90           O
ATOM   4048  CB  ASN B  52      39.576 -27.843  46.522  1.00 64.68           C
ATOM   4049  CG  ASN B  52      39.970 -26.620  45.729  1.00 84.30           C
ATOM   4050  OD1 ASN B  52      40.527 -26.727  44.637  1.00 88.17           O
ATOM   4051  ND2 ASN B  52      39.669 -25.443  46.268  1.00 80.30           N
ATOM   4052  N   TRP B  53      39.422 -28.835  43.424  1.00 85.14           N
ATOM   4053  CA  TRP B  53      40.031 -29.441  42.244  1.00 84.98           C
ATOM   4054  C   TRP B  53      41.498 -29.047  42.115  1.00 86.36           C
ATOM   4055  O   TRP B  53      42.330 -29.843  41.675  1.00 80.53           O
ATOM   4056  CB  TRP B  53      39.249 -29.049  40.989  1.00 72.68           C
ATOM   4057  CG  TRP B  53      38.392 -30.172  40.474  1.00 77.62           C
ATOM   4058  CD1 TRP B  53      37.366 -30.798  41.130  1.00 82.81           C
ATOM   4059  CD2 TRP B  53      38.493 -30.806  39.196  1.00 70.13           C
ATOM   4060  NE1 TRP B  53      36.826 -31.784  40.337  1.00 69.68           N
ATOM   4061  CE2 TRP B  53      37.499 -31.808  39.143  1.00 73.01           C
ATOM   4062  CE3 TRP B  53      39.327 -30.624  38.092  1.00 75.88           C
ATOM   4063  CZ2 TRP B  53      37.319 -32.620  38.028  1.00 73.70           C
ATOM   4064  CZ3 TRP B  53      39.147 -31.431  36.988  1.00 89.72           C
ATOM   4065  CH2 TRP B  53      38.152 -32.416  36.964  1.00 85.30           C
ATOM   4066  N   SER B  54      41.810 -27.821  42.520  1.00 86.14           N
ATOM   4067  CA  SER B  54      43.178 -27.323  42.500  1.00 92.81           C
ATOM   4068  C   SER B  54      43.391 -26.377  43.683  1.00110.09           C
ATOM   4069  O   SER B  54      42.982 -25.220  43.598  1.00105.86           O
ATOM   4070  CB  SER B  54      43.464 -26.601  41.182  1.00 76.00           C
ATOM   4071  N   SER B  55      44.006 -26.827  44.785  1.00114.55           N
ATOM   4072  CA  SER B  55      44.565 -28.174  44.958  1.00 97.97           C
ATOM   4073  C   SER B  55      43.495 -29.238  45.180  1.00 90.01           C
ATOM   4074  O   SER B  55      42.302 -28.943  45.153  1.00100.85           O
ATOM   4075  CB  SER B  55      45.534 -28.185  46.142  1.00 93.15           C
ATOM   4076  N   GLY B  56      43.933 -30.472  45.420  1.00 83.65           N
ATOM   4077  CA  GLY B  56      43.027 -31.594  45.604  1.00 77.01           C
ATOM   4078  C   GLY B  56      42.602 -31.780  47.051  1.00 76.82           C
ATOM   4079  O   GLY B  56      42.326 -32.903  47.487  1.00 68.68           O
ATOM   4080  N   SER B  57      42.545 -30.672  47.790  1.00 70.40           N
ATOM   4081  CA  SER B  57      42.123 -30.679  49.190  1.00 61.85           C
ATOM   4082  C   SER B  57      40.730 -31.289  49.327  1.00 77.98           C
ATOM   4083  O   SER B  57      39.971 -31.328  48.359  1.00 85.83           O
ATOM   4084  CB  SER B  57      42.133 -29.258  49.754  1.00 66.63           C
ATOM   4085  OG  SER B  57      43.304 -28.562  49.364  1.00 83.90           O
ATOM   4086  N   THR B  58      40.386 -31.749  50.528  1.00 78.70           N
ATOM   4087  CA  THR B  58      39.153 -32.508  50.722  1.00 82.45           C
ATOM   4088  C   THR B  58      38.458 -32.172  52.038  1.00 77.60           C
ATOM   4089  O   THR B  58      39.107 -31.843  53.033  1.00 79.00           O
ATOM   4090  CB  THR B  58      39.436 -34.022  50.669  1.00 95.78           C
ATOM   4091  OG1 THR B  58      40.176 -34.328  49.479  1.00 87.93           O
ATOM   4092  CG2 THR B  58      38.135 -34.821  50.677  1.00 87.34           C
ATOM   4093  N   TYR B  59      37.129 -32.257  52.022  1.00 81.14           N
ATOM   4094  CA  TYR B  59      36.305 -31.941  53.182  1.00 89.85           C
ATOM   4095  C   TYR B  59      35.123 -32.905  53.284  1.00 96.01           C
ATOM   4096  O   TYR B  59      34.341 -33.046  52.339  1.00 88.39           O
ATOM   4097  CB  TYR B  59      35.803 -30.496  53.104  1.00 76.20           C
ATOM   4098  N   TYR B  60      35.006 -33.563  54.437  1.00102.43           N
ATOM   4099  CA  TYR B  60      33.935 -34.526  54.692  1.00 98.38           C
ATOM   4100  C   TYR B  60      32.942 -34.007  55.722  1.00 96.40           C
ATOM   4101  O   TYR B  60      33.246 -33.095  56.497  1.00 79.62           O
ATOM   4102  CB  TYR B  60      34.503 -35.856  55.189  1.00 86.34           C
ATOM   4103  CG  TYR B  60      35.375 -36.593  54.199  1.00 82.79           C
ATOM   4104  CD1 TYR B  60      36.673 -36.173  53.939  1.00 79.13           C
ATOM   4105  CD2 TYR B  60      34.910 -37.726  53.545  1.00 85.91           C
ATOM   4106  CE1 TYR B  60      37.477 -36.852  53.046  1.00 76.37           C
ATOM   4107  CE2 TYR B  60      35.708 -38.412  52.647  1.00 87.76           C
ATOM   4108  CZ  TYR B  60      36.992 -37.969  52.403  1.00 86.55           C
ATOM   4109  OH  TYR B  60      37.795 -38.644  51.512  1.00 97.48           O
ATOM   4110  N   ALA B  61      31.756 -34.609  55.731  1.00 94.15           N
ATOM   4111  CA  ALA B  61      30.762 -34.331  56.755  1.00 92.87           C
ATOM   4112  C   ALA B  61      31.072 -35.193  57.968  1.00104.61           C
ATOM   4113  O   ALA B  61      31.854 -36.142  57.874  1.00111.83           O
ATOM   4114  CB  ALA B  61      29.360 -34.603  56.238  1.00 87.37           C
ATOM   4115  N   ASP B  62      30.467 -34.863  59.104  1.00 99.15           N
ATOM   4116  CA  ASP B  62      30.708 -35.599  60.341  1.00 99.70           C
ATOM   4117  C   ASP B  62      30.315 -37.071  60.209  1.00107.43           C
ATOM   4118  O   ASP B  62      31.162 -37.960  60.329  1.00112.93           O
ATOM   4119  CB  ASP B  62      29.944 -34.950  61.494  1.00 91.34           C
ATOM   4120  CG  ASP B  62      30.440 -33.552  61.803  1.00102.64           C
ATOM   4121  OD1 ASP B  62      31.658 -33.306  61.664  1.00106.38           O
ATOM   4122  OD2 ASP B  62      29.612 -32.698  62.183  1.00105.03           O
ATOM   4123  N   SER B  63      29.034 -37.321  59.955  1.00 94.20           N
ATOM   4124  CA  SER B  63      28.537 -38.681  59.772  1.00 90.75           C
ATOM   4125  C   SER B  63      29.265 -39.382  58.626  1.00112.23           C
ATOM   4126  O   SER B  63      29.429 -40.605  58.629  1.00110.46           O
ATOM   4127  CB  SER B  63      27.036 -38.659  59.502  1.00 76.58           C
ATOM   4128  OG  SER B  63      26.744 -37.830  58.393  1.00 77.59           O
ATOM   4129  N   VAL B  64      29.704 -38.591  57.652  1.00117.51           N
ATOM   4130  CA  VAL B  64      30.418 -39.110  56.493  1.00111.35           C
ATOM   4131  C   VAL B  64      31.898 -39.325  56.802  1.00115.79           C
ATOM   4132  O   VAL B  64      32.576 -40.090  56.112  1.00118.82           O
ATOM   4133  CB  VAL B  64      30.292 -38.157  55.289  1.00 99.63           C
ATOM   4134  N   LYS B  65      32.390 -38.648  57.839  1.00107.69           N
ATOM   4135  CA  LYS B  65      33.804 -38.693  58.198  1.00101.33           C
ATOM   4136  C   LYS B  65      34.271 -40.125  58.433  1.00114.05           C
ATOM   4137  O   LYS B  65      33.632 -40.887  59.160  1.00114.02           O
ATOM   4138  CB  LYS B  65      34.065 -37.848  59.447  1.00 81.00           C
ATOM   4139  N   GLY B  66      35.380 -40.488  57.795  1.00110.52           N
ATOM   4140  CA  GLY B  66      35.971 -41.801  57.972  1.00110.72           C
ATOM   4141  C   GLY B  66      35.258 -42.887  57.189  1.00122.95           C
ATOM   4142  O   GLY B  66      35.884 -43.604  56.406  1.00122.95           O
ATOM   4143  N   ARG B  67      33.946 -43.004  57.393  1.00119.19           N
ATOM   4144  CA  ARG B  67      33.146 -44.048  56.751  1.00116.59           C
ATOM   4145  C   ARG B  67      33.048 -43.872  55.233  1.00127.75           C
ATOM   4146  O   ARG B  67      32.474 -44.721  54.544  1.00118.44           O
ATOM   4147  CB  ARG B  67      31.738 -44.077  57.354  1.00100.69           C
ATOM   4148  N   PHE B  68      33.603 -42.772  54.724  1.00129.38           N
ATOM   4149  CA  PHE B  68      33.605 -42.479  53.292  1.00110.55           C
ATOM   4150  C   PHE B  68      35.020 -42.201  52.791  1.00115.16           C
ATOM   4151  O   PHE B  68      35.972 -42.153  53.572  1.00119.12           O
ATOM   4152  CB  PHE B  68      32.700 -41.284  52.991  1.00 89.59           C
ATOM   4153  N   THR B  69      35.148 -42.022  51.481  1.00111.67           N
ATOM   4154  CA  THR B  69      36.433 -41.738  50.859  1.00104.85           C
ATOM   4155  C   THR B  69      36.205 -41.201  49.448  1.00105.11           C
ATOM   4156  O   THR B  69      35.663 -41.901  48.590  1.00 99.70           O
ATOM   4157  CB  THR B  69      37.328 -42.993  50.805  1.00 96.22           C
ATOM   4158  N   ILE B  70      36.619 -39.954  49.223  1.00106.15           N
ATOM   4159  CA  ILE B  70      36.443 -39.282  47.936  1.00109.10           C
ATOM   4160  C   ILE B  70      37.795 -38.980  47.287  1.00100.71           C
ATOM   4161  O   ILE B  70      38.784 -38.723  47.981  1.00 86.46           O
ATOM   4162  CB  ILE B  70      35.642 -37.965  48.097  1.00109.49           C
ATOM   4163  CG1 ILE B  70      35.221 -37.416  46.731  1.00101.28           C
ATOM   4164  CG2 ILE B  70      36.450 -36.923  48.880  1.00100.68           C
ATOM   4165  CD1 ILE B  70      34.256 -36.245  46.813  1.00 82.02           C
ATOM   4166  N   SER B  71      37.828 -39.006  45.956  1.00101.76           N
ATOM   4167  CA  SER B  71      39.062 -38.784  45.208  1.00103.33           C
ATOM   4168  C   SER B  71      38.785 -38.095  43.875  1.00106.18           C
ATOM   4169  O   SER B  71      37.634 -38.004  43.440  1.00104.46           O
ATOM   4170  CB  SER B  71      39.787 -40.110  44.968  1.00106.19           C
ATOM   4171  N   ARG B  72      39.851 -37.622  43.233  1.00 98.66           N
ATOM   4172  CA  ARG B  72      39.751 -36.911  41.961  1.00 98.15           C
ATOM   4173  C   ARG B  72      40.711 -37.492  40.930  1.00100.91           C
ATOM   4174  O   ARG B  72      41.915 -37.576  41.172  1.00 99.44           O
ATOM   4175  CB  ARG B  72      40.045 -35.419  42.157  1.00 99.75           C
ATOM   4176  CG  ARG B  72      40.175 -34.627  40.858  1.00 91.02           C
ATOM   4177  CD  ARG B  72      40.545 -33.175  41.109  1.00 83.75           C
ATOM   4178  NE  ARG B  72      41.802 -33.039  41.842  1.00 92.09           N
ATOM   4179  CZ  ARG B  72      43.008 -33.246  41.317  1.00 96.18           C
ATOM   4180  NH1 ARG B  72      43.136 -33.613  40.049  1.00 92.01           N
ATOM   4181  NH2 ARG B  72      44.092 -33.092  42.066  1.00 81.63           N
ATOM   4182  N   ASP B  73      40.170 -37.882  39.778  1.00111.48           N
ATOM   4183  CA  ASP B  73      40.983 -38.319  38.647  1.00114.68           C
ATOM   4184  C   ASP B  73      41.093 -37.187  37.628  1.00123.43           C
ATOM   4185  O   ASP B  73      40.201 -37.003  36.797  1.00125.21           O
ATOM   4186  CB  ASP B  73      40.383 -39.566  37.993  1.00104.68           C
ATOM   4187  N   ASN B  74      42.181 -36.425  37.700  1.00122.62           N
ATOM   4188  CA  ASN B  74      42.408 -35.331  36.762  1.00117.36           C
ATOM   4189  C   ASN B  74      42.581 -35.869  35.344  1.00125.62           C
ATOM   4190  O   ASN B  74      42.727 -37.078  35.150  1.00128.11           O
ATOM   4191  CB  ASN B  74      43.635 -34.517  37.172  1.00112.07           C
ATOM   4192  N   ALA B  75      42.546 -34.970  34.362  1.00120.08           N
ATOM   4193  CA  ALA B  75      42.686 -35.320  32.943  1.00114.63           C
ATOM   4194  C   ALA B  75      41.474 -36.099  32.430  1.00115.91           C
ATOM   4195  O   ALA B  75      40.918 -35.760  31.385  1.00123.13           O
ATOM   4196  CB  ALA B  75      43.978 -36.115  32.698  1.00109.01           C
ATOM   4197  N   LYS B  76      41.067 -37.140  33.152  1.00117.63           N
ATOM   4198  CA  LYS B  76      39.848 -37.872  32.816  1.00118.54           C
ATOM   4199  C   LYS B  76      38.612 -37.059  33.198  1.00109.95           C
ATOM   4200  O   LYS B  76      37.507 -37.335  32.728  1.00 99.69           O
ATOM   4201  CB  LYS B  76      39.823 -39.231  33.519  1.00 95.25           C
ATOM   4202  N   ASN B  77      38.818 -36.055  34.050  1.00105.74           N
ATOM   4203  CA  ASN B  77      37.738 -35.208  34.553  1.00 96.79           C
ATOM   4204  C   ASN B  77      36.622 -36.025  35.198  1.00 94.48           C
ATOM   4205  O   ASN B  77      35.514 -36.105  34.669  1.00 99.33           O
ATOM   4206  CB  ASN B  77      37.158 -34.338  33.430  1.00101.11           C
ATOM   4207  CG  ASN B  77      38.064 -33.178  33.050  1.00101.29           C
ATOM   4208  OD1 ASN B  77      38.097 -32.150  33.731  1.00 85.41           O
ATOM   4209  ND2 ASN B  77      38.788 -33.329  31.944  1.00 99.03           N
ATOM   4210  N   THR B  78      36.918 -36.627  36.345  1.00 99.21           N
ATOM   4211  CA  THR B  78      35.952 -37.477  37.034  1.00101.70           C
ATOM   4212  C   THR B  78      36.206 -37.463  38.535  1.00 98.56           C
ATOM   4213  O   THR B  78      37.345 -37.328  38.985  1.00101.55           O
ATOM   4214  CB  THR B  78      36.000 -38.936  36.511  1.00105.96           C
ATOM   4215  OG1 THR B  78      35.718 -38.956  35.106  1.00109.31           O
ATOM   4216  CG2 THR B  78      34.979 -39.817  37.228  1.00 97.36           C
ATOM   4217  N   MET B  79      35.127 -37.604  39.299  1.00107.71           N
ATOM   4218  CA  MET B  79      35.176 -37.535  40.755  1.00109.34           C
ATOM   4219  C   MET B  79      34.492 -38.752  41.373  1.00111.88           C
ATOM   4220  O   MET B  79      33.261 -38.838  41.403  1.00106.99           O
ATOM   4221  CB  MET B  79      34.509 -36.248  41.236  1.00 95.22           C
ATOM   4222  CG  MET B  79      34.372 -36.127  42.730  1.00 87.92           C
ATOM   4223  SD  MET B  79      33.594 -34.573  43.180  1.00 89.90           S
ATOM   4224  CE  MET B  79      31.965 -34.760  42.460  1.00 76.46           C
ATOM   4225  N   TYR B  80      35.300 -39.684  41.874  1.00116.39           N
ATOM   4226  CA  TYR B  80      34.791 -40.942  42.412  1.00110.07           C
ATOM   4227  C   TYR B  80      34.523 -40.861  43.916  1.00110.96           C
ATOM   4228  O   TYR B  80      35.110 -40.038  44.622  1.00111.30           O
ATOM   4229  CB  TYR B  80      35.778 -42.076  42.121  1.00 99.50           C
ATOM   4230  CG  TYR B  80      35.899 -42.437  40.650  1.00107.29           C
ATOM   4231  CD1 TYR B  80      34.889 -43.140  39.999  1.00108.39           C
ATOM   4232  CD2 TYR B  80      37.030 -42.089  39.916  1.00 98.66           C
ATOM   4233  CE1 TYR B  80      34.996 -43.477  38.656  1.00108.74           C
ATOM   4234  CE2 TYR B  80      37.147 -42.423  38.573  1.00 95.34           C
ATOM   4235  CZ  TYR B  80      36.127 -43.117  37.948  1.00105.54           C
ATOM   4236  OH  TYR B  80      36.235 -43.451  36.614  1.00 80.44           O
ATOM   4237  N   LEU B  81      33.630 -41.725  44.393  1.00101.87           N
ATOM   4238  CA  LEU B  81      33.300 -41.801  45.813  1.00100.21           C
ATOM   4239  C   LEU B  81      33.102 -43.256  46.240  1.00116.40           C
ATOM   4240  O   LEU B  81      32.486 -44.052  45.520  1.00101.55           O
ATOM   4241  CB  LEU B  81      32.039 -40.987  46.119  1.00101.55           C
ATOM   4242  CG  LEU B  81      31.607 -40.934  47.589  1.00 93.63           C
ATOM   4243  CD1 LEU B  81      32.550 -40.047  48.398  1.00 97.38           C
ATOM   4244  CD2 LEU B  81      30.165 -40.460  47.721  1.00 64.71           C
ATOM   4245  N   GLN B  82      33.633 -43.590  47.417  1.00128.42           N
ATOM   4246  CA  GLN B  82      33.503 -44.925  47.994  1.00121.68           C
ATOM   4247  C   GLN B  82      32.482 -44.914  49.123  1.00114.79           C
ATOM   4248  O   GLN B  82      32.560 -44.085  50.034  1.00104.14           O
ATOM   4249  CB  GLN B  82      34.855 -45.425  48.513  1.00102.51           C
ATOM   4250  N   MET B  83      31.528 -45.837  49.049  1.00114.05           N
ATOM   4251  CA  MET B  83      30.501 -45.980  50.073  1.00124.86           C
ATOM   4252  C   MET B  83      30.681 -47.306  50.805  1.00129.58           C
ATOM   4253  O   MET B  83      29.710 -48.009  51.091  1.00126.55           O
ATOM   4254  CB  MET B  83      29.107 -45.899  49.449  1.00125.35           C
ATOM   4255  N   ASN B  84      31.935 -47.640  51.097  1.00131.74           N
ATOM   4256  CA  ASN B  84      32.264 -48.863  51.819  1.00123.32           C
ATOM   4257  C   ASN B  84      31.717 -48.834  53.244  1.00132.87           C
ATOM   4258  O   ASN B  84      31.749 -47.795  53.907  1.00129.21           O
ATOM   4259  CB  ASN B  84      33.779 -49.071  51.843  1.00 93.39           C
ATOM   4260  N   SER B  85      31.212 -49.979  53.701  1.00135.14           N
ATOM   4261  CA  SER B  85      30.660 -50.114  55.050  1.00136.86           C
ATOM   4262  C   SER B  85      29.489 -49.154  55.276  1.00136.11           C
ATOM   4263  O   SER B  85      29.491 -48.367  56.228  1.00121.81           O
ATOM   4264  CB  SER B  85      31.751 -49.879  56.102  1.00124.72           C
ATOM   4265  OG  SER B  85      32.850 -50.753  55.901  1.00115.82           O
ATOM   4266  N   LEU B  86      28.490 -49.234  54.398  1.00135.69           N
ATOM   4267  CA  LEU B  86      27.303 -48.386  54.490  1.00125.25           C
ATOM   4268  C   LEU B  86      26.336 -48.925  55.538  1.00120.40           C
ATOM   4269  O   LEU B  86      26.570 -49.984  56.122  1.00137.91           O
ATOM   4270  CB  LEU B  86      26.604 -48.291  53.132  1.00102.18           C
ATOM   4271  N   LYS B  87      25.251 -48.194  55.771  1.00116.01           N
ATOM   4272  CA  LYS B  87      24.255 -48.590  56.760  1.00130.28           C
ATOM   4273  C   LYS B  87      22.866 -48.108  56.356  1.00136.91           C
ATOM   4274  O   LYS B  87      22.740 -47.190  55.546  1.00132.85           O
ATOM   4275  CB  LYS B  87      24.618 -48.034  58.139  1.00130.95           C
ATOM   4276  N   PRO B  88      21.813 -48.728  56.920  1.00146.37           N
ATOM   4277  CA  PRO B  88      20.439 -48.282  56.655  1.00136.92           C
ATOM   4278  C   PRO B  88      20.200 -46.826  57.057  1.00135.21           C
ATOM   4279  O   PRO B  88      19.210 -46.229  56.633  1.00131.30           O
ATOM   4280  CB  PRO B  88      19.589 -49.227  57.515  1.00130.09           C
ATOM   4281  CG  PRO B  88      20.434 -50.433  57.719  1.00133.57           C
ATOM   4282  CD  PRO B  88      21.845 -49.933  57.770  1.00146.40           C
ATOM   4283  N   GLU B  89      21.101 -46.269  57.864  1.00136.45           N
ATOM   4284  CA  GLU B  89      20.975 -44.893  58.336  1.00139.33           C
ATOM   4285  C   GLU B  89      21.579 -43.887  57.355  1.00141.95           C
ATOM   4286  O   GLU B  89      21.826 -42.735  57.715  1.00133.57           O
ATOM   4287  CB  GLU B  89      21.646 -44.746  59.703  1.00129.74           C
ATOM   4288  N   ASP B  90      21.806 -44.327  56.119  1.00140.47           N
ATOM   4289  CA  ASP B  90      22.426 -43.489  55.098  1.00121.85           C
ATOM   4290  C   ASP B  90      21.766 -43.684  53.729  1.00130.44           C
ATOM   4291  O   ASP B  90      22.366 -43.376  52.698  1.00122.93           O
ATOM   4292  CB  ASP B  90      23.925 -43.794  55.007  1.00 79.56           C
ATOM   4293  N   THR B  91      20.532 -44.186  53.723  1.00137.44           N
ATOM   4294  CA  THR B  91      19.811 -44.457  52.478  1.00126.37           C
ATOM   4295  C   THR B  91      19.092 -43.210  51.972  1.00112.41           C
ATOM   4296  O   THR B  91      18.238 -42.658  52.662  1.00106.55           O
ATOM   4297  CB  THR B  91      18.779 -45.588  52.656  1.00123.08           C
ATOM   4298  N   ALA B  92      19.431 -42.780  50.761  1.00128.57           N
ATOM   4299  CA  ALA B  92      18.867 -41.558  50.193  1.00127.61           C
ATOM   4300  C   ALA B  92      19.228 -41.412  48.713  1.00128.01           C
ATOM   4301  O   ALA B  92      19.938 -42.249  48.148  1.00118.86           O
ATOM   4302  CB  ALA B  92      19.352 -40.341  50.978  1.00122.35           C
ATOM   4303  N   VAL B  93      18.731 -40.345  48.092  1.00130.17           N
ATOM   4304  CA  VAL B  93      19.085 -40.021  46.712  1.00123.69           C
ATOM   4305  C   VAL B  93      20.321 -39.122  46.706  1.00118.21           C
ATOM   4306  O   VAL B  93      20.436 -38.218  47.537  1.00110.90           O
ATOM   4307  CB  VAL B  93      17.933 -39.315  45.974  1.00114.18           C
ATOM   4308  CG1 VAL B  93      18.227 -39.254  44.480  1.00119.51           C
ATOM   4309  CG2 VAL B  93      16.610 -40.031  46.233  1.00 94.49           C
ATOM   4310  N   TYR B  94      21.234 -39.372  45.769  1.00114.12           N
ATOM   4311  CA  TYR B  94      22.530 -38.694  45.749  1.00107.26           C
ATOM   4312  C   TYR B  94      22.776 -37.914  44.460  1.00101.13           C
ATOM   4313  O   TYR B  94      22.681 -38.456  43.357  1.00 96.66           O
ATOM   4314  CB  TYR B  94      23.653 -39.713  45.967  1.00105.05           C
ATOM   4315  CG  TYR B  94      23.782 -40.144  47.413  1.00116.49           C
ATOM   4316  CD1 TYR B  94      22.856 -41.007  47.987  1.00123.07           C
ATOM   4317  CD2 TYR B  94      24.822 -39.681  48.209  1.00114.97           C
ATOM   4318  CE1 TYR B  94      22.964 -41.399  49.313  1.00123.70           C
ATOM   4319  CE2 TYR B  94      24.938 -40.069  49.537  1.00115.06           C
ATOM   4320  CZ  TYR B  94      24.006 -40.927  50.083  1.00120.93           C
ATOM   4321  OH  TYR B  94      24.117 -41.315  51.400  1.00116.96           O
ATOM   4322  N   TYR B  95      23.094 -36.632  44.624  1.00 95.21           N
ATOM   4323  CA  TYR B  95      23.436 -35.756  43.510  1.00 90.93           C
ATOM   4324  C   TYR B  95      24.890 -35.297  43.639  1.00 94.55           C
ATOM   4325  O   TYR B  95      25.322 -34.930  44.733  1.00 92.11           O
ATOM   4326  CB  TYR B  95      22.507 -34.537  43.468  1.00 95.49           C
ATOM   4327  CG  TYR B  95      21.035 -34.853  43.652  1.00 98.33           C
ATOM   4328  CD1 TYR B  95      20.275 -35.365  42.610  1.00 94.35           C
ATOM   4329  CD2 TYR B  95      20.402 -34.621  44.867  1.00 92.95           C
ATOM   4330  CE1 TYR B  95      18.930 -35.650  42.778  1.00 94.74           C
ATOM   4331  CE2 TYR B  95      19.059 -34.902  45.042  1.00 86.71           C
ATOM   4332  CZ  TYR B  95      18.329 -35.415  43.995  1.00 86.39           C
ATOM   4333  OH  TYR B  95      16.991 -35.695  44.164  1.00 86.64           O
ATOM   4334  N   CYS B  96      25.646 -35.321  42.542  1.00 91.44           N
ATOM   4335  CA  CYS B  96      26.981 -34.727  42.541  1.00 92.12           C
ATOM   4336  C   CYS B  96      26.883 -33.300  42.011  1.00 86.85           C
ATOM   4337  O   CYS B  96      26.227 -33.043  41.002  1.00 85.30           O
ATOM   4338  CB  CYS B  96      27.977 -35.554  41.718  1.00 90.76           C
ATOM   4339  SG  CYS B  96      27.803 -35.520  39.921  1.00110.81           S
ATOM   4340  N   ALA B  97      27.530 -32.377  42.717  1.00 91.31           N
ATOM   4341  CA  ALA B  97      27.442 -30.952  42.415  1.00 84.33           C
ATOM   4342  C   ALA B  97      28.797 -30.405  41.986  1.00 80.44           C
ATOM   4343  O   ALA B  97      29.831 -31.043  42.197  1.00 84.50           O
ATOM   4344  CB  ALA B  97      26.922 -30.187  43.625  1.00 78.31           C
ATOM   4345  N   ALA B  98      28.778 -29.218  41.387  1.00 70.59           N
ATOM   4346  CA  ALA B  98      29.996 -28.547  40.947  1.00 72.34           C
ATOM   4347  C   ALA B  98      29.771 -27.040  40.956  1.00 74.02           C
ATOM   4348  O   ALA B  98      28.658 -26.569  40.714  1.00 66.89           O
ATOM   4349  CB  ALA B  98      30.411 -29.028  39.554  1.00 57.35           C
ATOM   4350  N   GLY B  99      30.830 -26.287  41.237  1.00 71.17           N
ATOM   4351  CA  GLY B  99      30.724 -24.845  41.327  1.00 63.82           C
ATOM   4352  C   GLY B  99      32.068 -24.152  41.252  1.00 71.47           C
ATOM   4353  O   GLY B  99      33.068 -24.645  41.776  1.00 73.85           O
ATOM   4354  N   TYR B 100      32.084 -23.004  40.584  1.00 72.69           N
ATOM   4355  CA  TYR B 100      33.262 -22.146  40.537  1.00 69.54           C
ATOM   4356  C   TYR B 100      33.456 -21.476  41.895  1.00 62.94           C
ATOM   4357  O   TYR B 100      32.483 -21.078  42.532  1.00 69.33           O
ATOM   4358  CB  TYR B 100      33.107 -21.095  39.430  1.00 69.18           C
ATOM   4359  CG  TYR B 100      34.244 -20.098  39.341  1.00 61.33           C
ATOM   4360  CD1 TYR B 100      34.249 -18.949  40.119  1.00 58.45           C
ATOM   4361  CD2 TYR B 100      35.304 -20.301  38.472  1.00 57.54           C
ATOM   4362  CE1 TYR B 100      35.282 -18.034  40.042  1.00 56.26           C
ATOM   4363  CE2 TYR B 100      36.341 -19.390  38.387  1.00 67.11           C
ATOM   4364  CZ  TYR B 100      36.326 -18.257  39.176  1.00 61.99           C
ATOM   4365  OH  TYR B 100      37.356 -17.343  39.100  1.00 54.79           O
ATOM   4366  N   GLN B 101      34.703 -21.358  42.341  1.00 66.42           N
ATOM   4367  CA  GLN B 101      35.000 -20.694  43.607  1.00 73.88           C
ATOM   4368  C   GLN B 101      35.872 -19.472  43.370  1.00 74.20           C
ATOM   4369  O   GLN B 101      36.751 -19.474  42.507  1.00 70.14           O
ATOM   4370  CB  GLN B 101      35.677 -21.661  44.582  1.00 77.36           C
ATOM   4371  CG  GLN B 101      34.864 -22.923  44.843  1.00 66.81           C
ATOM   4372  CD  GLN B 101      33.475 -22.626  45.387  1.00 68.42           C
ATOM   4373  OE1 GLN B 101      33.244 -21.583  45.998  1.00 74.85           O
ATOM   4374  NE2 GLN B 101      32.541 -23.545  45.163  1.00 64.60           N
ATOM   4375  N   ILE B 102      35.604 -18.436  44.160  1.00 84.45           N
ATOM   4376  CA  ILE B 102      36.190 -17.108  43.987  1.00 84.61           C
ATOM   4377  C   ILE B 102      37.715 -17.099  43.828  1.00 95.48           C
ATOM   4378  O   ILE B 102      38.245 -16.336  43.019  1.00103.90           O
ATOM   4379  CB  ILE B 102      35.805 -16.211  45.182  1.00 81.21           C
ATOM   4380  CG1 ILE B 102      36.204 -14.757  44.939  1.00 77.24           C
ATOM   4381  CG2 ILE B 102      36.421 -16.743  46.477  1.00 94.12           C
ATOM   4382  CD1 ILE B 102      35.604 -13.816  45.975  1.00 75.94           C
ATOM   4383  N   ASN B 103      38.412 -17.947  44.584  1.00 92.68           N
ATOM   4384  CA  ASN B 103      39.876 -17.979  44.562  1.00 90.45           C
ATOM   4385  C   ASN B 103      40.420 -19.403  44.690  1.00 89.24           C
ATOM   4386  O   ASN B 103      41.327 -19.661  45.481  1.00 88.20           O
ATOM   4387  CB  ASN B 103      40.445 -17.102  45.688  1.00 92.42           C
ATOM   4388  CG  ASN B 103      40.260 -15.606  45.433  1.00 95.00           C
ATOM   4389  OD1 ASN B 103      40.331 -15.137  44.294  1.00 80.47           O
ATOM   4390  ND2 ASN B 103      40.049 -14.848  46.505  1.00 84.54           N
ATOM   4391  N   SER B 104      39.857 -20.320  43.905  1.00 98.82           N
ATOM   4392  CA  SER B 104      40.251 -21.730  43.928  1.00 88.47           C
ATOM   4393  C   SER B 104      40.164 -22.300  45.345  1.00 84.33           C
ATOM   4394  O   SER B 104      40.948 -23.169  45.730  1.00 84.31           O
ATOM   4395  CB  SER B 104      41.664 -21.899  43.365  1.00 83.59           C
ATOM   4396  OG  SER B 104      42.046 -23.263  43.349  1.00 97.68           O
ATOM   4397  N   GLY B 105      39.192 -21.809  46.107  1.00 85.90           N
ATOM   4398  CA  GLY B 105      39.055 -22.154  47.509  1.00 81.25           C
ATOM   4399  C   GLY B 105      39.585 -21.004  48.339  1.00 95.67           C
ATOM   4400  O   GLY B 105      39.206 -19.850  48.125  1.00104.11           O
ATOM   4401  N   ASN B 106      40.480 -21.316  49.269  1.00 92.13           N
ATOM   4402  CA  ASN B 106      41.073 -20.309  50.141  1.00 94.00           C
ATOM   4403  C   ASN B 106      40.003 -19.560  50.935  1.00 88.73           C
ATOM   4404  O   ASN B 106      40.116 -18.361  51.201  1.00 88.56           O
ATOM   4405  CB  ASN B 106      41.942 -19.336  49.332  1.00 87.35           C
ATOM   4406  CG  ASN B 106      43.389 -19.792  49.244  1.00105.71           C
ATOM   4407  OD1 ASN B 106      44.195 -19.512  50.134  1.00106.51           O
ATOM   4408  ND2 ASN B 106      43.724 -20.500  48.172  1.00 96.01           N
ATOM   4409  N   TYR B 107      38.960 -20.296  51.306  1.00 77.48           N
ATOM   4410  CA  TYR B 107      38.019 -19.857  52.329  1.00 80.54           C
ATOM   4411  C   TYR B 107      37.214 -21.072  52.764  1.00 80.95           C
ATOM   4412  O   TYR B 107      37.262 -22.115  52.108  1.00 80.68           O
ATOM   4413  CB  TYR B 107      37.108 -18.735  51.823  1.00 76.10           C
ATOM   4414  CG  TYR B 107      36.112 -19.155  50.763  1.00 88.76           C
ATOM   4415  CD1 TYR B 107      34.842 -19.600  51.111  1.00 93.54           C
ATOM   4416  CD2 TYR B 107      36.433 -19.092  49.413  1.00 85.22           C
ATOM   4417  CE1 TYR B 107      33.926 -19.977  50.144  1.00 90.54           C
ATOM   4418  CE2 TYR B 107      35.524 -19.471  48.442  1.00 85.00           C
ATOM   4419  CZ  TYR B 107      34.274 -19.909  48.810  1.00 85.54           C
ATOM   4420  OH  TYR B 107      33.371 -20.281  47.839  1.00 80.97           O
ATOM   4421  N   ASN B 108      36.490 -20.941  53.871  1.00 77.26           N
ATOM   4422  CA  ASN B 108      35.826 -22.084  54.484  1.00 83.49           C
ATOM   4423  C   ASN B 108      34.893 -22.801  53.513  1.00 84.90           C
ATOM   4424  O   ASN B 108      34.130 -22.161  52.787  1.00 85.78           O
ATOM   4425  CB  ASN B 108      35.049 -21.645  55.721  1.00 97.97           C
ATOM   4426  CG  ASN B 108      34.989 -22.730  56.779  1.00107.48           C
ATOM   4427  OD1 ASN B 108      34.105 -23.589  56.757  1.00 97.87           O
ATOM   4428  ND2 ASN B 108      35.939 -22.701  57.708  1.00108.62           N
ATOM   4429  N   PHE B 109      34.974 -24.129  53.505  1.00 81.41           N
ATOM   4430  CA  PHE B 109      34.240 -24.957  52.550  1.00 83.36           C
ATOM   4431  C   PHE B 109      32.739 -24.987  52.821  1.00 92.57           C
ATOM   4432  O   PHE B 109      31.947 -25.260  51.919  1.00 86.42           O
ATOM   4433  CB  PHE B 109      34.790 -26.385  52.559  1.00 79.12           C
ATOM   4434  CG  PHE B 109      34.283 -27.223  53.698  1.00 99.29           C
ATOM   4435  CD1 PHE B 109      33.253 -28.128  53.505  1.00105.02           C
ATOM   4436  CD2 PHE B 109      34.836 -27.105  54.963  1.00101.54           C
ATOM   4437  CE1 PHE B 109      32.784 -28.900  54.551  1.00106.43           C
ATOM   4438  CE2 PHE B 109      34.372 -27.874  56.013  1.00 99.63           C
ATOM   4439  CZ  PHE B 109      33.344 -28.773  55.807  1.00100.68           C
ATOM   4440  N   LYS B 110      32.347 -24.703  54.058  1.00 88.32           N
ATOM   4441  CA  LYS B 110      30.931 -24.670  54.411  1.00 83.80           C
ATOM   4442  C   LYS B 110      30.235 -23.500  53.716  1.00 86.49           C
ATOM   4443  O   LYS B 110      29.004 -23.420  53.705  1.00 91.97           O
ATOM   4444  CB  LYS B 110      30.754 -24.566  55.928  1.00 95.35           C
ATOM   4445  N   ASP B 111      31.033 -22.601  53.140  1.00 84.95           N
ATOM   4446  CA  ASP B 111      30.521 -21.438  52.417  1.00 83.63           C
ATOM   4447  C   ASP B 111      30.837 -21.511  50.919  1.00 77.56           C
ATOM   4448  O   ASP B 111      30.774 -20.501  50.215  1.00 71.91           O
ATOM   4449  CB  ASP B 111      31.098 -20.147  53.009  1.00 85.46           C
ATOM   4450  CG  ASP B 111      30.541 -19.832  54.384  1.00 91.31           C
ATOM   4451  OD1 ASP B 111      29.578 -20.503  54.812  1.00101.65           O
ATOM   4452  OD2 ASP B 111      31.058 -18.898  55.033  1.00104.75           O
ATOM   4453  N   TYR B 112      31.177 -22.704  50.436  1.00 79.51           N
ATOM   4454  CA  TYR B 112      31.343 -22.926  49.002  1.00 75.20           C
ATOM   4455  C   TYR B 112      29.990 -22.848  48.295  1.00 81.32           C
ATOM   4456  O   TYR B 112      28.938 -23.080  48.903  1.00 72.93           O
ATOM   4457  CB  TYR B 112      31.998 -24.287  48.720  1.00 71.80           C
ATOM   4458  CG  TYR B 112      33.515 -24.330  48.850  1.00 71.82           C
ATOM   4459  CD1 TYR B 112      34.242 -23.213  49.240  1.00 78.78           C
ATOM   4460  CD2 TYR B 112      34.217 -25.495  48.565  1.00 70.90           C
ATOM   4461  CE1 TYR B 112      35.625 -23.257  49.350  1.00 85.46           C
ATOM   4462  CE2 TYR B 112      35.599 -25.548  48.673  1.00 74.23           C
ATOM   4463  CZ  TYR B 112      36.298 -24.428  49.066  1.00 90.84           C
ATOM   4464  OH  TYR B 112      37.672 -24.481  49.172  1.00 97.19           O
ATOM   4465  N   GLU B 113      30.033 -22.518  47.007  1.00 79.13           N
ATOM   4466  CA  GLU B 113      28.829 -22.375  46.197  1.00 66.13           C
ATOM   4467  C   GLU B 113      28.792 -23.410  45.062  1.00 63.35           C
ATOM   4468  O   GLU B 113      29.818 -23.719  44.453  1.00 61.11           O
ATOM   4469  CB  GLU B 113      28.750 -20.954  45.635  1.00 53.01           C
ATOM   4470  CG  GLU B 113      28.770 -19.842  46.700  1.00 57.34           C
ATOM   4471  CD  GLU B 113      27.386 -19.344  47.107  1.00 69.17           C
ATOM   4472  OE1 GLU B 113      26.370 -19.991  46.765  1.00 67.43           O
ATOM   4473  OE2 GLU B 113      27.320 -18.288  47.780  1.00 61.62           O
ATOM   4474  N   TYR B 114      27.601 -23.945  44.797  1.00 67.40           N
ATOM   4475  CA  TYR B 114      27.404 -24.966  43.767  1.00 69.76           C
ATOM   4476  C   TYR B 114      26.251 -24.574  42.843  1.00 67.46           C
ATOM   4477  O   TYR B 114      25.141 -24.297  43.300  1.00 72.26           O
ATOM   4478  CB  TYR B 114      27.138 -26.334  44.410  1.00 72.45           C
ATOM   4479  CG  TYR B 114      28.203 -26.752  45.409  1.00 74.18           C
ATOM   4480  CD1 TYR B 114      29.418 -27.279  44.985  1.00 79.74           C
ATOM   4481  CD2 TYR B 114      27.996 -26.614  46.773  1.00 69.19           C
ATOM   4482  CE1 TYR B 114      30.394 -27.655  45.894  1.00 67.60           C
ATOM   4483  CE2 TYR B 114      28.966 -26.989  47.688  1.00 75.63           C
ATOM   4484  CZ  TYR B 114      30.161 -27.507  47.243  1.00 72.06           C
ATOM   4485  OH  TYR B 114      31.121 -27.878  48.156  1.00 84.40           O
ATOM   4486  N   ASP B 115      26.528 -24.555  41.541  1.00 69.73           N
ATOM   4487  CA  ASP B 115      25.587 -24.042  40.549  1.00 67.58           C
ATOM   4488  C   ASP B 115      25.040 -25.151  39.654  1.00 56.48           C
ATOM   4489  O   ASP B 115      23.886 -25.102  39.235  1.00 67.34           O
ATOM   4490  CB  ASP B 115      26.261 -22.969  39.690  1.00 59.42           C
ATOM   4491  CG  ASP B 115      26.807 -21.827  40.515  1.00 57.97           C
ATOM   4492  OD1 ASP B 115      26.048 -21.298  41.361  1.00 56.78           O
ATOM   4493  OD2 ASP B 115      27.994 -21.473  40.323  1.00 53.16           O
ATOM   4494  N   TYR B 116      25.877 -26.142  39.365  1.00 54.32           N
ATOM   4495  CA  TYR B 116      25.498 -27.251  38.496  1.00 65.43           C
ATOM   4496  C   TYR B 116      25.320 -28.531  39.312  1.00 80.36           C
ATOM   4497  O   TYR B 116      26.173 -28.870  40.138  1.00 81.27           O
ATOM   4498  CB  TYR B 116      26.554 -27.448  37.404  1.00 63.82           C
ATOM   4499  CG  TYR B 116      27.091 -26.138  36.864  1.00 61.64           C
ATOM   4500  CD1 TYR B 116      26.354 -25.383  35.963  1.00 45.67           C
ATOM   4501  CD2 TYR B 116      28.328 -25.648  37.268  1.00 60.16           C
ATOM   4502  CE1 TYR B 116      26.833 -24.178  35.476  1.00 45.13           C
ATOM   4503  CE2 TYR B 116      28.817 -24.445  36.783  1.00 53.33           C
ATOM   4504  CZ  TYR B 116      28.064 -23.713  35.887  1.00 50.71           C
ATOM   4505  OH  TYR B 116      28.539 -22.515  35.398  1.00 49.30           O
ATOM   4506  N   TRP B 117      24.210 -29.230  39.076  1.00 73.79           N
ATOM   4507  CA  TRP B 117      23.873 -30.440  39.824  1.00 63.91           C
ATOM   4508  C   TRP B 117      23.593 -31.616  38.891  1.00 74.63           C
ATOM   4509  O   TRP B 117      23.152 -31.431  37.756  1.00 89.67           O
ATOM   4510  CB  TRP B 117      22.658 -30.187  40.722  1.00 62.48           C
ATOM   4511  CG  TRP B 117      22.871 -29.087  41.722  1.00 62.27           C
ATOM   4512  CD1 TRP B 117      22.901 -27.747  41.471  1.00 64.67           C
ATOM   4513  CD2 TRP B 117      23.084 -29.233  43.132  1.00 73.10           C
ATOM   4514  NE1 TRP B 117      23.123 -27.050  42.632  1.00 65.76           N
ATOM   4515  CE2 TRP B 117      23.236 -27.938  43.668  1.00 76.94           C
ATOM   4516  CE3 TRP B 117      23.161 -30.333  43.993  1.00 81.16           C
ATOM   4517  CZ2 TRP B 117      23.460 -27.713  45.026  1.00 78.46           C
ATOM   4518  CZ3 TRP B 117      23.384 -30.107  45.340  1.00 82.94           C
ATOM   4519  CH2 TRP B 117      23.530 -28.806  45.843  1.00 86.05           C
ATOM   4520  N   GLY B 118      23.854 -32.825  39.380  1.00 87.45           N
ATOM   4521  CA  GLY B 118      23.579 -34.038  38.629  1.00 81.92           C
ATOM   4522  C   GLY B 118      22.113 -34.428  38.711  1.00 87.89           C
ATOM   4523  O   GLY B 118      21.301 -33.713  39.301  1.00 76.12           O
ATOM   4524  N   GLN B 119      21.771 -35.574  38.134  1.00 91.79           N
ATOM   4525  CA  GLN B 119      20.368 -35.939  37.965  1.00101.02           C
ATOM   4526  C   GLN B 119      19.747 -36.543  39.220  1.00107.97           C
ATOM   4527  O   GLN B 119      18.799 -35.983  39.770  1.00107.30           O
ATOM   4528  CB  GLN B 119      20.217 -36.907  36.789  1.00109.12           C
ATOM   4529  CG  GLN B 119      20.110 -36.209  35.434  1.00112.97           C
ATOM   4530  CD  GLN B 119      18.888 -35.301  35.330  1.00111.06           C
ATOM   4531  OE1 GLN B 119      17.965 -35.382  36.144  1.00107.24           O
ATOM   4532  NE2 GLN B 119      18.883 -34.427  34.328  1.00100.50           N
ATOM   4533  N   GLY B 120      20.262 -37.684  39.664  1.00110.23           N
ATOM   4534  CA  GLY B 120      19.732 -38.329  40.852  1.00107.52           C
ATOM   4535  C   GLY B 120      19.982 -39.821  40.888  1.00110.66           C
ATOM   4536  O   GLY B 120      19.212 -40.604  40.328  1.00119.20           O
ATOM   4537  N   THR B 121      21.065 -40.206  41.558  1.00122.00           N
ATOM   4538  CA  THR B 121      21.412 -41.613  41.749  1.00125.02           C
ATOM   4539  C   THR B 121      20.794 -42.128  43.048  1.00125.80           C
ATOM   4540  O   THR B 121      20.990 -41.540  44.113  1.00129.67           O
ATOM   4541  CB  THR B 121      22.945 -41.818  41.781  1.00107.69           C
ATOM   4542  OG1 THR B 121      23.504 -41.429  40.521  1.00102.70           O
ATOM   4543  CG2 THR B 121      23.304 -43.278  42.058  1.00102.35           C
ATOM   4544  N   GLN B 122      20.051 -43.228  42.953  1.00126.71           N
ATOM   4545  CA  GLN B 122      19.354 -43.793  44.109  1.00123.97           C
ATOM   4546  C   GLN B 122      20.253 -44.716  44.934  1.00121.75           C
ATOM   4547  O   GLN B 122      21.093 -45.437  44.390  1.00117.06           O
ATOM   4548  CB  GLN B 122      18.108 -44.558  43.654  1.00110.96           C
ATOM   4549  CG  GLN B 122      17.308 -45.181  44.794  1.00113.27           C
ATOM   4550  CD  GLN B 122      16.758 -44.149  45.760  1.00115.13           C
ATOM   4551  OE1 GLN B 122      16.045 -43.227  45.360  1.00114.40           O
ATOM   4552  NE2 GLN B 122      17.086 -44.300  47.041  1.00106.20           N
ATOM   4553  N   VAL B 123      20.061 -44.682  46.252  1.00118.45           N
ATOM   4554  CA  VAL B 123      20.785 -45.556  47.174  1.00122.64           C
ATOM   4555  C   VAL B 123      19.860 -46.019  48.299  1.00130.10           C
ATOM   4556  O   VAL B 123      19.498 -45.233  49.177  1.00130.03           O
ATOM   4557  CB  VAL B 123      22.019 -44.849  47.780  1.00104.03           C
ATOM   4558  CG1 VAL B 123      22.711 -45.743  48.807  1.00 89.77           C
ATOM   4559  CG2 VAL B 123      22.995 -44.452  46.681  1.00111.56           C
ATOM   4560  N   THR B 124      19.487 -47.297  48.265  1.00123.85           N
ATOM   4561  CA  THR B 124      18.610 -47.880  49.277  1.00110.06           C
ATOM   4562  C   THR B 124      19.353 -48.903  50.133  1.00103.56           C
ATOM   4563  O   THR B 124      19.421 -48.771  51.356  1.00104.37           O
ATOM   4564  CB  THR B 124      17.391 -48.557  48.631  1.00105.39           C
ATOM   4565  OG1 THR B 124      17.823 -49.385  47.544  1.00117.42           O
ATOM   4566  CG2 THR B 124      16.413 -47.513  48.108  1.00 88.96           C
