# Supplementary material for: A non-redundant data set of nanobody-antigen crystal structures
Source: Data Brief. 2019 Mar 6;24:103754. doi: 10.1016/j.dib.2019.103754 (PMC6441729; doi:10.1016/j.dib.2019.103754)
Supplement: Multimedia component 5 [file mmc5.zip › Data_set/Nb-Ag_3/4lgr_3.pdb]

ATOM      1  N   GLN A   5       6.434   2.053  38.643  1.00 43.57           N
ATOM      2  CA  GLN A   5       5.564   1.392  37.672  1.00 40.39           C
ATOM      3  C   GLN A   5       4.083   1.676  37.943  1.00 35.91           C
ATOM      4  O   GLN A   5       3.660   1.809  39.092  1.00 38.60           O
ATOM      5  CB  GLN A   5       5.826  -0.119  37.652  1.00 48.47           C
ATOM      6  CG  GLN A   5       4.995  -0.895  36.627  1.00 47.75           C
ATOM      7  CD  GLN A   5       5.328  -0.525  35.189  1.00 53.36           C
ATOM      8  OE1 GLN A   5       4.962   0.552  34.707  1.00 49.02           O
ATOM      9  NE2 GLN A   5       6.025  -1.419  34.494  1.00 53.62           N
ATOM     10  N   TYR A   6       3.308   1.790  36.871  1.00 32.17           N
ATOM     11  CA  TYR A   6       1.866   1.983  36.971  1.00 22.62           C
ATOM     12  C   TYR A   6       1.248   0.730  37.570  1.00 24.31           C
ATOM     13  O   TYR A   6       1.858  -0.330  37.524  1.00 23.62           O
ATOM     14  CB  TYR A   6       1.287   2.215  35.579  1.00 17.81           C
ATOM     15  CG  TYR A   6       1.707   3.535  34.958  1.00 17.42           C
ATOM     16  CD1 TYR A   6       1.114   4.725  35.365  1.00 18.61           C
ATOM     17  CD2 TYR A   6       2.666   3.587  33.960  1.00 19.40           C
ATOM     18  CE1 TYR A   6       1.472   5.936  34.798  1.00 22.75           C
ATOM     19  CE2 TYR A   6       3.039   4.797  33.383  1.00 21.09           C
ATOM     20  CZ  TYR A   6       2.438   5.971  33.813  1.00 23.44           C
ATOM     21  OH  TYR A   6       2.793   7.185  33.254  1.00 20.48           O
ATOM     22  N   PRO A   7       0.025   0.840  38.111  1.00 23.22           N
ATOM     23  CA  PRO A   7      -0.647  -0.322  38.704  1.00 21.50           C
ATOM     24  C   PRO A   7      -0.872  -1.408  37.659  1.00 24.88           C
ATOM     25  O   PRO A   7      -1.174  -1.092  36.508  1.00 21.43           O
ATOM     26  CB  PRO A   7      -1.996   0.241  39.152  1.00 27.54           C
ATOM     27  CG  PRO A   7      -1.772   1.712  39.294  1.00 32.03           C
ATOM     28  CD  PRO A   7      -0.771   2.073  38.244  1.00 26.80           C
ATOM     29  N   ILE A   8      -0.734  -2.667  38.068  1.00 22.96           N
ATOM     30  CA  ILE A   8      -0.904  -3.799  37.163  1.00 19.00           C
ATOM     31  C   ILE A   8      -2.009  -4.723  37.672  1.00 20.72           C
ATOM     32  O   ILE A   8      -2.048  -5.048  38.858  1.00 22.37           O
ATOM     33  CB  ILE A   8       0.389  -4.624  37.069  1.00 22.43           C
ATOM     34  CG1 ILE A   8       1.534  -3.779  36.502  1.00 30.12           C
ATOM     35  CG2 ILE A   8       0.162  -5.878  36.220  1.00 25.23           C
ATOM     36  CD1 ILE A   8       2.909  -4.426  36.646  1.00 36.88           C
ATOM     37  N   ILE A   9      -2.906  -5.129  36.777  1.00 18.98           N
ATOM     38  CA  ILE A   9      -3.929  -6.131  37.100  1.00 20.82           C
ATOM     39  C   ILE A   9      -3.670  -7.332  36.203  1.00 19.12           C
ATOM     40  O   ILE A   9      -3.517  -7.177  34.990  1.00 19.08           O
ATOM     41  CB  ILE A   9      -5.362  -5.632  36.822  1.00 20.14           C
ATOM     42  CG1 ILE A   9      -5.637  -4.296  37.523  1.00 25.46           C
ATOM     43  CG2 ILE A   9      -6.396  -6.672  37.283  1.00 19.80           C
ATOM     44  CD1 ILE A   9      -5.264  -3.085  36.686  1.00 34.40           C
ATOM     45  N   ASN A  10      -3.604  -8.518  36.807  1.00 20.22           N
ATOM     46  CA  ASN A  10      -3.344  -9.756  36.077  1.00 21.20           C
ATOM     47  C   ASN A  10      -4.617 -10.539  35.777  1.00 22.63           C
ATOM     48  O   ASN A  10      -5.529 -10.587  36.605  1.00 22.23           O
ATOM     49  CB  ASN A  10      -2.396 -10.640  36.890  1.00 24.63           C
ATOM     50  CG  ASN A  10      -1.125  -9.916  37.288  1.00 36.90           C
ATOM     51  OD1 ASN A  10      -0.216  -9.754  36.481  1.00 37.17           O
ATOM     52  ND2 ASN A  10      -1.059  -9.475  38.540  1.00 45.90           N
ATOM     53  N   PHE A  11      -4.671 -11.156  34.596  1.00 16.65           N
ATOM     54  CA  PHE A  11      -5.731 -12.102  34.264  1.00 15.76           C
ATOM     55  C   PHE A  11      -5.130 -13.231  33.435  1.00 20.05           C
ATOM     56  O   PHE A  11      -4.277 -12.986  32.592  1.00 18.26           O
ATOM     57  CB  PHE A  11      -6.851 -11.450  33.453  1.00 18.18           C
ATOM     58  CG  PHE A  11      -7.963 -12.402  33.097  1.00 20.68           C
ATOM     59  CD1 PHE A  11      -8.819 -12.883  34.081  1.00 16.35           C
ATOM     60  CD2 PHE A  11      -8.148 -12.826  31.793  1.00 19.42           C
ATOM     61  CE1 PHE A  11      -9.852 -13.784  33.774  1.00 19.35           C
ATOM     62  CE2 PHE A  11      -9.179 -13.726  31.476  1.00 21.80           C
ATOM     63  CZ  PHE A  11     -10.035 -14.194  32.470  1.00 19.67           C
ATOM     64  N   THR A  12      -5.577 -14.458  33.663  1.00 18.89           N
ATOM     65  CA  THR A  12      -5.156 -15.567  32.799  1.00 16.55           C
ATOM     66  C   THR A  12      -6.372 -16.289  32.225  1.00 18.77           C
ATOM     67  O   THR A  12      -7.380 -16.483  32.913  1.00 19.25           O
ATOM     68  CB  THR A  12      -4.232 -16.566  33.519  1.00 22.01           C
ATOM     69  OG1 THR A  12      -3.932 -17.661  32.636  1.00 18.95           O
ATOM     70  CG2 THR A  12      -4.891 -17.103  34.779  1.00 22.62           C
ATOM     71  N   THR A  13      -6.287 -16.655  30.953  1.00 16.56           N
ATOM     72  CA  THR A  13      -7.325 -17.478  30.339  1.00 16.67           C
ATOM     73  C   THR A  13      -7.224 -18.943  30.774  1.00 20.03           C
ATOM     74  O   THR A  13      -8.153 -19.703  30.545  1.00 21.08           O
ATOM     75  CB  THR A  13      -7.275 -17.420  28.798  1.00 20.43           C
ATOM     76  OG1 THR A  13      -5.981 -17.838  28.344  1.00 21.58           O
ATOM     77  CG2 THR A  13      -7.511 -15.997  28.305  1.00 20.36           C
ATOM     78  N   ALA A  14      -6.108 -19.330  31.388  1.00 20.52           N
ATOM     79  CA  ALA A  14      -5.929 -20.718  31.825  1.00 23.02           C
ATOM     80  C   ALA A  14      -6.744 -21.004  33.079  1.00 21.81           C
ATOM     81  O   ALA A  14      -6.429 -20.512  34.164  1.00 24.26           O
ATOM     82  CB  ALA A  14      -4.436 -21.049  32.050  1.00 21.61           C
ATOM     83  N   GLY A  15      -7.797 -21.800  32.920  1.00 19.79           N
ATOM     84  CA  GLY A  15      -8.681 -22.154  34.022  1.00 22.75           C
ATOM     85  C   GLY A  15      -9.608 -21.000  34.391  1.00 24.54           C
ATOM     86  O   GLY A  15     -10.122 -20.938  35.507  1.00 25.78           O
ATOM     87  N   ALA A  16      -9.830 -20.092  33.452  1.00 22.81           N
ATOM     88  CA  ALA A  16     -10.685 -18.937  33.733  1.00 23.78           C
ATOM     89  C   ALA A  16     -12.104 -19.381  34.065  1.00 21.02           C
ATOM     90  O   ALA A  16     -12.617 -20.347  33.494  1.00 22.40           O
ATOM     91  CB  ALA A  16     -10.686 -17.958  32.564  1.00 19.35           C
ATOM     92  N   THR A  17     -12.737 -18.680  35.005  1.00 22.05           N
ATOM     93  CA  THR A  17     -14.120 -18.978  35.396  1.00 23.53           C
ATOM     94  C   THR A  17     -14.912 -17.683  35.373  1.00 23.37           C
ATOM     95  O   THR A  17     -14.328 -16.608  35.226  1.00 22.03           O
ATOM     96  CB  THR A  17     -14.197 -19.498  36.835  1.00 26.30           C
ATOM     97  OG1 THR A  17     -13.589 -18.526  37.703  1.00 27.05           O
ATOM     98  CG2 THR A  17     -13.464 -20.832  36.970  1.00 29.61           C
ATOM     99  N   VAL A  18     -16.231 -17.772  35.542  1.00 24.90           N
ATOM    100  CA  VAL A  18     -17.022 -16.539  35.626  1.00 25.09           C
ATOM    101  C   VAL A  18     -16.516 -15.664  36.778  1.00 26.27           C
ATOM    102  O   VAL A  18     -16.410 -14.431  36.648  1.00 25.45           O
ATOM    103  CB  VAL A  18     -18.520 -16.830  35.785  1.00 28.93           C
ATOM    104  CG1 VAL A  18     -19.299 -15.532  36.031  1.00 35.57           C
ATOM    105  CG2 VAL A  18     -19.043 -17.562  34.552  1.00 27.10           C
ATOM    106  N   GLN A  19     -16.210 -16.301  37.905  1.00 26.54           N
ATOM    107  CA  GLN A  19     -15.733 -15.568  39.071  1.00 31.36           C
ATOM    108  C   GLN A  19     -14.393 -14.887  38.826  1.00 25.32           C
ATOM    109  O   GLN A  19     -14.203 -13.731  39.186  1.00 24.78           O
ATOM    110  CB  GLN A  19     -15.613 -16.480  40.290  1.00 31.15           C
ATOM    111  CG  GLN A  19     -15.305 -15.708  41.562  1.00 36.36           C
ATOM    112  CD  GLN A  19     -16.466 -14.818  41.987  1.00 49.50           C
ATOM    113  OE1 GLN A  19     -17.573 -15.302  42.235  1.00 54.81           O
ATOM    114  NE2 GLN A  19     -16.222 -13.514  42.062  1.00 49.46           N
ATOM    115  N   SER A  20     -13.449 -15.596  38.215  1.00 24.07           N
ATOM    116  CA  SER A  20     -12.133 -15.002  38.011  1.00 22.28           C
ATOM    117  C   SER A  20     -12.186 -13.853  37.010  1.00 20.59           C
ATOM    118  O   SER A  20     -11.470 -12.871  37.152  1.00 21.69           O
ATOM    119  CB  SER A  20     -11.081 -16.053  37.603  1.00 26.86           C
ATOM    120  OG  SER A  20     -11.191 -16.421  36.242  1.00 21.14           O
ATOM    121  N   TYR A  21     -13.044 -13.968  36.005  1.00 24.19           N
ATOM    122  CA  TYR A  21     -13.221 -12.869  35.064  1.00 21.91           C
ATOM    123  C   TYR A  21     -13.922 -11.694  35.755  1.00 19.81           C
ATOM    124  O   TYR A  21     -13.534 -10.529  35.579  1.00 21.45           O
ATOM    125  CB  TYR A  21     -14.019 -13.325  33.842  1.00 20.14           C
ATOM    126  CG  TYR A  21     -14.276 -12.214  32.846  1.00 20.17           C
ATOM    127  CD1 TYR A  21     -15.535 -11.651  32.722  1.00 23.20           C
ATOM    128  CD2 TYR A  21     -13.246 -11.710  32.051  1.00 20.50           C
ATOM    129  CE1 TYR A  21     -15.775 -10.621  31.820  1.00 21.92           C
ATOM    130  CE2 TYR A  21     -13.481 -10.683  31.141  1.00 19.69           C
ATOM    131  CZ  TYR A  21     -14.754 -10.152  31.032  1.00 21.54           C
ATOM    132  OH  TYR A  21     -15.020  -9.129  30.141  1.00 21.76           O
ATOM    133  N   THR A  22     -14.951 -11.999  36.537  1.00 21.67           N
ATOM    134  CA  THR A  22     -15.633 -10.967  37.317  1.00 25.05           C
ATOM    135  C   THR A  22     -14.653 -10.202  38.227  1.00 27.04           C
ATOM    136  O   THR A  22     -14.658  -8.970  38.260  1.00 22.60           O
ATOM    137  CB  THR A  22     -16.776 -11.543  38.163  1.00 25.21           C
ATOM    138  OG1 THR A  22     -17.707 -12.236  37.321  1.00 28.58           O
ATOM    139  CG2 THR A  22     -17.503 -10.426  38.899  1.00 30.03           C
ATOM    140  N   ASN A  23     -13.822 -10.937  38.966  1.00 28.05           N
ATOM    141  CA  ASN A  23     -12.815 -10.328  39.841  1.00 26.48           C
ATOM    142  C   ASN A  23     -11.865  -9.426  39.072  1.00 23.16           C
ATOM    143  O   ASN A  23     -11.495  -8.346  39.534  1.00 23.72           O
ATOM    144  CB  ASN A  23     -11.999 -11.400  40.576  1.00 28.35           C
ATOM    145  CG  ASN A  23     -12.835 -12.212  41.545  1.00 37.66           C
ATOM    146  OD1 ASN A  23     -13.937 -11.814  41.921  1.00 33.33           O
ATOM    147  ND2 ASN A  23     -12.309 -13.365  41.956  1.00 39.95           N
ATOM    148  N   PHE A  24     -11.470  -9.888  37.894  1.00 19.45           N
ATOM    149  CA  PHE A  24     -10.593  -9.143  37.018  1.00 17.67           C
ATOM    150  C   PHE A  24     -11.212  -7.804  36.605  1.00 20.62           C
ATOM    151  O   PHE A  24     -10.600  -6.756  36.780  1.00 18.17           O
ATOM    152  CB  PHE A  24     -10.277  -9.984  35.786  1.00 16.51           C
ATOM    153  CG  PHE A  24      -9.596  -9.234  34.691  1.00 16.31           C
ATOM    154  CD1 PHE A  24      -8.380  -8.606  34.914  1.00 16.28           C
ATOM    155  CD2 PHE A  24     -10.159  -9.167  33.429  1.00 23.52           C
ATOM    156  CE1 PHE A  24      -7.737  -7.913  33.899  1.00 21.51           C
ATOM    157  CE2 PHE A  24      -9.526  -8.469  32.408  1.00 26.68           C
ATOM    158  CZ  PHE A  24      -8.310  -7.844  32.645  1.00 22.74           C
ATOM    159  N   ILE A  25     -12.423  -7.841  36.060  1.00 17.72           N
ATOM    160  CA  ILE A  25     -13.050  -6.613  35.572  1.00 18.22           C
ATOM    161  C   ILE A  25     -13.324  -5.638  36.724  1.00 19.20           C
ATOM    162  O   ILE A  25     -13.155  -4.421  36.578  1.00 21.68           O
ATOM    163  CB  ILE A  25     -14.345  -6.914  34.782  1.00 21.38           C
ATOM    164  CG1 ILE A  25     -14.013  -7.663  33.481  1.00 19.70           C
ATOM    165  CG2 ILE A  25     -15.146  -5.630  34.535  1.00 22.62           C
ATOM    166  CD1 ILE A  25     -12.950  -6.994  32.585  1.00 18.55           C
ATOM    167  N   ARG A  26     -13.725  -6.166  37.875  1.00 20.86           N
ATOM    168  CA  ARG A  26     -13.913  -5.321  39.052  1.00 25.49           C
ATOM    169  C   ARG A  26     -12.613  -4.626  39.479  1.00 25.30           C
ATOM    170  O   ARG A  26     -12.617  -3.438  39.834  1.00 25.22           O
ATOM    171  CB  ARG A  26     -14.509  -6.125  40.201  1.00 27.92           C
ATOM    172  CG  ARG A  26     -15.979  -6.439  39.974  1.00 40.15           C
ATOM    173  CD  ARG A  26     -16.579  -7.247  41.104  1.00 48.86           C
ATOM    174  NE  ARG A  26     -17.983  -7.557  40.843  1.00 51.79           N
ATOM    175  CZ  ARG A  26     -18.664  -8.505  41.478  1.00 56.58           C
ATOM    176  NH1 ARG A  26     -18.064  -9.238  42.409  1.00 55.54           N
ATOM    177  NH2 ARG A  26     -19.941  -8.726  41.179  1.00 54.30           N
ATOM    178  N   ALA A  27     -11.509  -5.367  39.435  1.00 22.74           N
ATOM    179  CA  ALA A  27     -10.193  -4.816  39.755  1.00 22.31           C
ATOM    180  C   ALA A  27      -9.782  -3.748  38.750  1.00 21.37           C
ATOM    181  O   ALA A  27      -9.228  -2.715  39.118  1.00 22.03           O
ATOM    182  CB  ALA A  27      -9.144  -5.932  39.798  1.00 23.05           C
ATOM    183  N   VAL A  28     -10.048  -3.996  37.474  1.00 19.05           N
ATOM    184  CA  VAL A  28      -9.740  -3.002  36.454  1.00 18.55           C
ATOM    185  C   VAL A  28     -10.550  -1.725  36.728  1.00 20.68           C
ATOM    186  O   VAL A  28      -9.982  -0.623  36.804  1.00 21.41           O
ATOM    187  CB  VAL A  28     -10.019  -3.523  35.029  1.00 18.24           C
ATOM    188  CG1 VAL A  28      -9.876  -2.393  34.007  1.00 22.39           C
ATOM    189  CG2 VAL A  28      -9.055  -4.680  34.677  1.00 19.79           C
ATOM    190  N   ARG A  29     -11.862  -1.863  36.899  1.00 18.17           N
ATOM    191  CA  ARG A  29     -12.701  -0.688  37.180  1.00 21.52           C
ATOM    192  C   ARG A  29     -12.199   0.048  38.433  1.00 30.63           C
ATOM    193  O   ARG A  29     -12.255   1.279  38.509  1.00 27.82           O
ATOM    194  CB  ARG A  29     -14.200  -1.056  37.285  1.00 25.00           C
ATOM    195  CG  ARG A  29     -14.792  -1.645  35.983  1.00 24.58           C
ATOM    196  CD  ARG A  29     -16.353  -1.660  35.889  1.00 28.14           C
ATOM    197  NE  ARG A  29     -16.990  -2.716  36.648  1.00 44.97           N
ATOM    198  CZ  ARG A  29     -17.811  -3.642  36.151  1.00 37.06           C
ATOM    199  NH1 ARG A  29     -18.124  -3.693  34.853  1.00 25.28           N
ATOM    200  NH2 ARG A  29     -18.322  -4.530  36.976  1.00 40.97           N
ATOM    201  N   GLY A  30     -11.679  -0.709  39.397  1.00 28.02           N
ATOM    202  CA  GLY A  30     -11.168  -0.148  40.638  1.00 28.97           C
ATOM    203  C   GLY A  30      -9.891   0.661  40.473  1.00 27.74           C
ATOM    204  O   GLY A  30      -9.675   1.652  41.179  1.00 32.52           O
ATOM    205  N   ARG A  31      -9.036   0.244  39.547  1.00 24.43           N
ATOM    206  CA  ARG A  31      -7.807   0.988  39.264  1.00 26.64           C
ATOM    207  C   ARG A  31      -8.077   2.171  38.342  1.00 30.23           C
ATOM    208  O   ARG A  31      -7.296   3.122  38.302  1.00 31.56           O
ATOM    209  CB  ARG A  31      -6.754   0.084  38.624  1.00 25.00           C
ATOM    210  CG  ARG A  31      -6.151  -0.944  39.570  1.00 28.91           C
ATOM    211  CD  ARG A  31      -5.432  -0.259  40.714  1.00 35.88           C
ATOM    212  NE  ARG A  31      -4.690  -1.211  41.531  1.00 46.44           N
ATOM    213  CZ  ARG A  31      -3.905  -0.865  42.547  1.00 51.68           C
ATOM    214  NH1 ARG A  31      -3.763   0.415  42.869  1.00 51.12           N
ATOM    215  NH2 ARG A  31      -3.264  -1.797  43.238  1.00 57.07           N
ATOM    216  N   LEU A  32      -9.163   2.096  37.579  1.00 22.88           N
ATOM    217  CA  LEU A  32      -9.531   3.183  36.672  1.00 26.88           C
ATOM    218  C   LEU A  32     -10.085   4.375  37.442  1.00 35.91           C
ATOM    219  O   LEU A  32      -9.802   5.526  37.100  1.00 30.52           O
ATOM    220  CB  LEU A  32     -10.562   2.709  35.639  1.00 23.70           C
ATOM    221  CG  LEU A  32     -10.036   1.870  34.476  1.00 22.61           C
ATOM    222  CD1 LEU A  32     -11.171   1.299  33.657  1.00 23.21           C
ATOM    223  CD2 LEU A  32      -9.102   2.713  33.592  1.00 25.68           C
ATOM    224  N   THR A  33     -10.868   4.093  38.481  1.00 35.09           N
ATOM    225  CA  THR A  33     -11.564   5.136  39.238  1.00 41.99           C
ATOM    226  C   THR A  33     -10.999   5.319  40.646  1.00 43.66           C
ATOM    227  O   THR A  33     -11.731   5.670  41.580  1.00 40.94           O
ATOM    228  CB  THR A  33     -13.063   4.817  39.379  1.00 54.14           C
ATOM    229  OG1 THR A  33     -13.223   3.579  40.082  1.00 59.48           O
ATOM    230  CG2 THR A  33     -13.727   4.713  38.016  1.00 50.10           C
ATOM    231  N   ALA A  36     -16.025   6.626  43.433  1.00 45.11           N
ATOM    232  CA  ALA A  36     -16.642   7.553  44.378  1.00 50.96           C
ATOM    233  C   ALA A  36     -17.143   8.817  43.686  1.00 49.55           C
ATOM    234  O   ALA A  36     -18.175   9.377  44.074  1.00 56.75           O
ATOM    235  CB  ALA A  36     -15.669   7.908  45.497  1.00 54.39           C
ATOM    236  N   ASP A  37     -16.413   9.275  42.671  1.00 39.73           N
ATOM    237  CA  ASP A  37     -16.852  10.446  41.918  1.00 39.03           C
ATOM    238  C   ASP A  37     -17.902  10.031  40.907  1.00 39.71           C
ATOM    239  O   ASP A  37     -17.600   9.364  39.917  1.00 39.24           O
ATOM    240  CB  ASP A  37     -15.701  11.141  41.201  1.00 41.45           C
ATOM    241  CG  ASP A  37     -16.147  12.416  40.508  1.00 52.58           C
ATOM    242  OD1 ASP A  37     -17.092  13.070  41.010  1.00 58.44           O
ATOM    243  OD2 ASP A  37     -15.564  12.764  39.460  1.00 61.56           O
ATOM    244  N   VAL A  38     -19.137  10.443  41.168  1.00 42.30           N
ATOM    245  CA  VAL A  38     -20.290   9.912  40.464  1.00 40.74           C
ATOM    246  C   VAL A  38     -21.197  11.038  39.962  1.00 52.96           C
ATOM    247  O   VAL A  38     -21.467  11.998  40.689  1.00 63.66           O
ATOM    248  CB  VAL A  38     -21.086   8.985  41.404  1.00 50.43           C
ATOM    249  CG1 VAL A  38     -22.558   9.029  41.084  1.00 63.45           C
ATOM    250  CG2 VAL A  38     -20.543   7.560  41.346  1.00 49.66           C
ATOM    251  N   ARG A  39     -21.650  10.926  38.714  1.00 46.00           N
ATOM    252  CA  ARG A  39     -22.682  11.823  38.193  1.00 51.96           C
ATOM    253  C   ARG A  39     -23.972  11.040  37.960  1.00 54.48           C
ATOM    254  O   ARG A  39     -24.010  10.114  37.149  1.00 48.23           O
ATOM    255  CB  ARG A  39     -22.235  12.513  36.900  1.00 50.56           C
ATOM    256  CG  ARG A  39     -20.977  13.369  37.028  1.00 54.81           C
ATOM    257  CD  ARG A  39     -21.037  14.330  38.210  1.00 57.29           C
ATOM    258  NE  ARG A  39     -19.821  15.137  38.299  1.00 64.36           N
ATOM    259  CZ  ARG A  39     -19.291  15.588  39.433  1.00 65.26           C
ATOM    260  NH1 ARG A  39     -19.853  15.310  40.603  1.00 48.51           N
ATOM    261  NH2 ARG A  39     -18.184  16.316  39.397  1.00 73.66           N
ATOM    262  N   HIS A  40     -25.024  11.415  38.683  1.00 54.57           N
ATOM    263  CA  HIS A  40     -26.295  10.699  38.632  1.00 56.48           C
ATOM    264  C   HIS A  40     -26.123   9.192  38.834  1.00 50.77           C
ATOM    265  O   HIS A  40     -26.689   8.395  38.086  1.00 53.07           O
ATOM    266  CB  HIS A  40     -27.040  10.985  37.321  1.00 55.67           C
ATOM    267  CG  HIS A  40     -27.240  12.444  37.043  1.00 56.64           C
ATOM    268  ND1 HIS A  40     -28.317  13.158  37.527  1.00 56.68           N
ATOM    269  CD2 HIS A  40     -26.496  13.325  36.331  1.00 55.95           C
ATOM    270  CE1 HIS A  40     -28.229  14.412  37.124  1.00 58.39           C
ATOM    271  NE2 HIS A  40     -27.134  14.541  36.397  1.00 58.17           N
ATOM    272  N   GLU A  41     -25.332   8.815  39.838  1.00 50.31           N
ATOM    273  CA  GLU A  41     -25.183   7.413  40.256  1.00 44.55           C
ATOM    274  C   GLU A  41     -24.175   6.612  39.435  1.00 43.58           C
ATOM    275  O   GLU A  41     -23.975   5.424  39.684  1.00 46.20           O
ATOM    276  CB  GLU A  41     -26.534   6.690  40.270  1.00 50.30           C
ATOM    277  CG  GLU A  41     -27.454   7.132  41.399  1.00 59.54           C
ATOM    278  CD  GLU A  41     -26.904   6.760  42.762  1.00 71.76           C
ATOM    279  OE1 GLU A  41     -26.403   5.624  42.914  1.00 74.64           O
ATOM    280  OE2 GLU A  41     -26.966   7.605  43.680  1.00 82.91           O
ATOM    281  N   ILE A  42     -23.535   7.254  38.467  1.00 36.77           N
ATOM    282  CA  ILE A  42     -22.569   6.539  37.625  1.00 33.87           C
ATOM    283  C   ILE A  42     -21.177   7.153  37.726  1.00 31.99           C
ATOM    284  O   ILE A  42     -21.009   8.353  37.532  1.00 32.17           O
ATOM    285  CB  ILE A  42     -23.025   6.495  36.157  1.00 38.87           C
ATOM    286  CG1 ILE A  42     -24.461   5.955  36.075  1.00 43.13           C
ATOM    287  CG2 ILE A  42     -22.066   5.651  35.318  1.00 31.78           C
ATOM    288  CD1 ILE A  42     -25.058   6.022  34.697  1.00 46.67           C
ATOM    289  N   PRO A  43     -20.172   6.322  38.030  1.00 30.35           N
ATOM    290  CA  PRO A  43     -18.817   6.850  38.216  1.00 34.07           C
ATOM    291  C   PRO A  43     -18.286   7.531  36.964  1.00 33.04           C
ATOM    292  O   PRO A  43     -18.532   7.072  35.842  1.00 26.33           O
ATOM    293  CB  PRO A  43     -17.990   5.599  38.514  1.00 28.90           C
ATOM    294  CG  PRO A  43     -18.980   4.610  39.052  1.00 32.80           C
ATOM    295  CD  PRO A  43     -20.257   4.882  38.318  1.00 30.74           C
ATOM    296  N   VAL A  44     -17.545   8.612  37.167  1.00 31.30           N
ATOM    297  CA  VAL A  44     -16.910   9.306  36.069  1.00 31.02           C
ATOM    298  C   VAL A  44     -15.408   9.044  36.141  1.00 34.30           C
ATOM    299  O   VAL A  44     -14.825   9.060  37.223  1.00 36.70           O
ATOM    300  CB  VAL A  44     -17.183  10.817  36.142  1.00 34.30           C
ATOM    301  CG1 VAL A  44     -16.927  11.459  34.795  1.00 30.86           C
ATOM    302  CG2 VAL A  44     -18.613  11.069  36.577  1.00 48.08           C
ATOM    303  N   LEU A  45     -14.797   8.777  34.992  1.00 22.00           N
ATOM    304  CA  LEU A  45     -13.350   8.627  34.913  1.00 20.39           C
ATOM    305  C   LEU A  45     -12.682   9.974  35.216  1.00 20.75           C
ATOM    306  O   LEU A  45     -13.309  11.016  35.108  1.00 22.52           O
ATOM    307  CB  LEU A  45     -12.953   8.116  33.528  1.00 18.83           C
ATOM    308  CG  LEU A  45     -13.390   6.677  33.221  1.00 22.03           C
ATOM    309  CD1 LEU A  45     -13.155   6.334  31.754  1.00 22.71           C
ATOM    310  CD2 LEU A  45     -12.630   5.699  34.114  1.00 20.06           C
ATOM    311  N   PRO A  46     -11.397   9.947  35.599  1.00 25.61           N
ATOM    312  CA  PRO A  46     -10.731  11.205  35.955  1.00 28.23           C
ATOM    313  C   PRO A  46     -10.659  12.155  34.773  1.00 21.64           C
ATOM    314  O   PRO A  46     -10.473  11.725  33.634  1.00 24.70           O
ATOM    315  CB  PRO A  46      -9.311  10.763  36.335  1.00 28.17           C
ATOM    316  CG  PRO A  46      -9.403   9.319  36.614  1.00 28.97           C
ATOM    317  CD  PRO A  46     -10.514   8.784  35.754  1.00 24.72           C
ATOM    318  N   ASN A  47     -10.778  13.442  35.063  1.00 21.87           N
ATOM    319  CA  ASN A  47     -10.572  14.494  34.086  1.00 25.08           C
ATOM    320  C   ASN A  47      -9.101  14.512  33.667  1.00 24.09           C
ATOM    321  O   ASN A  47      -8.218  14.580  34.517  1.00 23.98           O
ATOM    322  CB  ASN A  47     -10.950  15.832  34.714  1.00 31.14           C
ATOM    323  CG  ASN A  47     -10.866  16.992  33.737  1.00 27.49           C
ATOM    324  OD1 ASN A  47     -10.541  16.814  32.564  1.00 28.20           O
ATOM    325  ND2 ASN A  47     -11.186  18.187  34.217  1.00 31.12           N
ATOM    326  N   ARG A  48      -8.854  14.446  32.363  1.00 22.95           N
ATOM    327  CA  ARG A  48      -7.507  14.541  31.800  1.00 23.80           C
ATOM    328  C   ARG A  48      -6.808  15.835  32.253  1.00 21.00           C
ATOM    329  O   ARG A  48      -5.592  15.870  32.451  1.00 21.28           O
ATOM    330  CB  ARG A  48      -7.599  14.500  30.272  1.00 31.08           C
ATOM    331  CG  ARG A  48      -6.254  14.434  29.550  1.00 44.97           C
ATOM    332  CD  ARG A  48      -6.450  14.504  28.035  1.00 52.79           C
ATOM    333  NE  ARG A  48      -7.192  15.700  27.635  1.00 57.81           N
ATOM    334  CZ  ARG A  48      -6.645  16.764  27.051  1.00 60.17           C
ATOM    335  NH1 ARG A  48      -5.348  16.780  26.782  1.00 58.69           N
ATOM    336  NH2 ARG A  48      -7.395  17.811  26.727  1.00 61.30           N
ATOM    337  N   VAL A  49      -7.579  16.902  32.410  1.00 23.24           N
ATOM    338  CA  VAL A  49      -7.011  18.165  32.871  1.00 24.23           C
ATOM    339  C   VAL A  49      -6.777  18.095  34.374  1.00 24.81           C
ATOM    340  O   VAL A  49      -7.728  18.041  35.150  1.00 30.32           O
ATOM    341  CB  VAL A  49      -7.943  19.344  32.516  1.00 29.20           C
ATOM    342  CG1 VAL A  49      -7.390  20.667  33.045  1.00 29.17           C
ATOM    343  CG2 VAL A  49      -8.144  19.400  31.007  1.00 31.69           C
ATOM    344  N   GLY A  50      -5.512  18.070  34.787  1.00 22.00           N
ATOM    345  CA  GLY A  50      -5.182  17.952  36.195  1.00 22.73           C
ATOM    346  C   GLY A  50      -4.680  16.564  36.582  1.00 21.64           C
ATOM    347  O   GLY A  50      -4.254  16.341  37.715  1.00 23.34           O
ATOM    348  N   LEU A  51      -4.700  15.639  35.634  1.00 20.16           N
ATOM    349  CA  LEU A  51      -4.258  14.274  35.907  1.00 22.36           C
ATOM    350  C   LEU A  51      -2.751  14.145  35.712  1.00 18.62           C
ATOM    351  O   LEU A  51      -2.258  14.250  34.598  1.00 18.91           O
ATOM    352  CB  LEU A  51      -4.975  13.296  34.985  1.00 21.11           C
ATOM    353  CG  LEU A  51      -4.704  11.812  35.250  1.00 24.31           C
ATOM    354  CD1 LEU A  51      -5.150  11.467  36.660  1.00 24.46           C
ATOM    355  CD2 LEU A  51      -5.421  10.947  34.222  1.00 23.75           C
ATOM    356  N   PRO A  52      -2.017  13.903  36.800  1.00 19.22           N
ATOM    357  CA  PRO A  52      -0.560  13.799  36.667  1.00 24.45           C
ATOM    358  C   PRO A  52      -0.178  12.593  35.818  1.00 21.28           C
ATOM    359  O   PRO A  52      -0.884  11.583  35.789  1.00 19.18           O
ATOM    360  CB  PRO A  52      -0.083  13.626  38.114  1.00 27.44           C
ATOM    361  CG  PRO A  52      -1.246  14.119  38.968  1.00 29.75           C
ATOM    362  CD  PRO A  52      -2.461  13.736  38.190  1.00 21.92           C
ATOM    363  N   ILE A  53       0.943  12.695  35.120  1.00 18.55           N
ATOM    364  CA  ILE A  53       1.343  11.637  34.198  1.00 18.61           C
ATOM    365  C   ILE A  53       1.573  10.307  34.937  1.00 18.99           C
ATOM    366  O   ILE A  53       1.351   9.231  34.379  1.00 19.93           O
ATOM    367  CB  ILE A  53       2.598  12.073  33.395  1.00 18.85           C
ATOM    368  CG1 ILE A  53       2.974  11.011  32.362  1.00 19.50           C
ATOM    369  CG2 ILE A  53       3.758  12.344  34.340  1.00 19.03           C
ATOM    370  CD1 ILE A  53       1.932  10.797  31.284  1.00 22.61           C
ATOM    371  N   ASN A  54       1.974  10.373  36.205  1.00 20.16           N
ATOM    372  CA  ASN A  54       2.182   9.136  36.969  1.00 22.93           C
ATOM    373  C   ASN A  54       0.884   8.435  37.401  1.00 25.56           C
ATOM    374  O   ASN A  54       0.913   7.354  37.995  1.00 24.29           O
ATOM    375  CB  ASN A  54       3.145   9.352  38.152  1.00 27.65           C
ATOM    376  CG  ASN A  54       2.493  10.046  39.333  1.00 40.85           C
ATOM    377  OD1 ASN A  54       1.369  10.529  39.244  1.00 38.22           O
ATOM    378  ND2 ASN A  54       3.211  10.105  40.454  1.00 48.68           N
ATOM    379  N   GLN A  55      -0.251   9.039  37.067  1.00 19.75           N
ATOM    380  CA  GLN A  55      -1.559   8.444  37.330  1.00 20.01           C
ATOM    381  C   GLN A  55      -2.338   8.246  36.033  1.00 18.93           C
ATOM    382  O   GLN A  55      -3.529   7.976  36.059  1.00 20.64           O
ATOM    383  CB  GLN A  55      -2.373   9.343  38.283  1.00 22.34           C
ATOM    384  CG  GLN A  55      -1.740   9.514  39.661  1.00 27.07           C
ATOM    385  CD  GLN A  55      -2.550  10.419  40.583  1.00 36.75           C
ATOM    386  OE1 GLN A  55      -3.779  10.396  40.575  1.00 46.61           O
ATOM    387  NE2 GLN A  55      -1.858  11.222  41.375  1.00 41.95           N
ATOM    388  N   ARG A  56      -1.671   8.395  34.895  1.00 16.98           N
ATOM    389  CA  ARG A  56      -2.389   8.451  33.623  1.00 18.72           C
ATOM    390  C   ARG A  56      -2.789   7.077  33.064  1.00 19.19           C
ATOM    391  O   ARG A  56      -3.754   6.970  32.311  1.00 16.29           O
ATOM    392  CB  ARG A  56      -1.579   9.248  32.581  1.00 17.90           C
ATOM    393  CG  ARG A  56      -2.235   9.334  31.191  1.00 20.71           C
ATOM    394  CD  ARG A  56      -3.550  10.122  31.199  1.00 20.84           C
ATOM    395  NE  ARG A  56      -4.146  10.145  29.867  1.00 23.41           N
ATOM    396  CZ  ARG A  56      -3.767  10.958  28.885  1.00 31.13           C
ATOM    397  NH1 ARG A  56      -2.791  11.835  29.080  1.00 34.00           N
ATOM    398  NH2 ARG A  56      -4.365  10.887  27.703  1.00 31.43           N
ATOM    399  N   PHE A  57      -2.059   6.029  33.436  1.00 16.29           N
ATOM    400  CA  PHE A  57      -2.259   4.727  32.816  1.00 14.81           C
ATOM    401  C   PHE A  57      -2.390   3.629  33.867  1.00 15.80           C
ATOM    402  O   PHE A  57      -1.941   3.786  35.012  1.00 17.22           O
ATOM    403  CB  PHE A  57      -1.083   4.378  31.880  1.00 14.04           C
ATOM    404  CG  PHE A  57      -0.876   5.370  30.760  1.00 15.47           C
ATOM    405  CD1 PHE A  57      -1.778   5.443  29.703  1.00 17.05           C
ATOM    406  CD2 PHE A  57       0.226   6.210  30.759  1.00 15.24           C
ATOM    407  CE1 PHE A  57      -1.599   6.350  28.664  1.00 17.06           C
ATOM    408  CE2 PHE A  57       0.422   7.121  29.723  1.00 18.56           C
ATOM    409  CZ  PHE A  57      -0.486   7.191  28.674  1.00 16.20           C
ATOM    410  N   ILE A  58      -3.017   2.532  33.467  1.00 17.01           N
ATOM    411  CA  ILE A  58      -2.962   1.291  34.237  1.00 18.55           C
ATOM    412  C   ILE A  58      -2.548   0.180  33.284  1.00 17.29           C
ATOM    413  O   ILE A  58      -2.690   0.307  32.060  1.00 16.37           O
ATOM    414  CB  ILE A  58      -4.309   0.942  34.931  1.00 17.00           C
ATOM    415  CG1 ILE A  58      -5.401   0.705  33.893  1.00 20.45           C
ATOM    416  CG2 ILE A  58      -4.703   2.017  35.953  1.00 20.46           C
ATOM    417  CD1 ILE A  58      -6.674   0.046  34.470  1.00 20.64           C
ATOM    418  N   LEU A  59      -2.027  -0.912  33.836  1.00 16.93           N
ATOM    419  CA  LEU A  59      -1.494  -1.989  33.013  1.00 13.75           C
ATOM    420  C   LEU A  59      -2.291  -3.258  33.270  1.00 13.61           C
ATOM    421  O   LEU A  59      -2.606  -3.565  34.409  1.00 18.33           O
ATOM    422  CB  LEU A  59      -0.020  -2.245  33.366  1.00 14.58           C
ATOM    423  CG  LEU A  59       0.906  -1.039  33.208  1.00 17.76           C
ATOM    424  CD1 LEU A  59       2.335  -1.418  33.581  1.00 20.46           C
ATOM    425  CD2 LEU A  59       0.837  -0.492  31.775  1.00 18.30           C
ATOM    426  N   VAL A  60      -2.644  -3.952  32.201  1.00 13.15           N
ATOM    427  CA  VAL A  60      -3.353  -5.224  32.305  1.00 14.86           C
ATOM    428  C   VAL A  60      -2.479  -6.323  31.735  1.00 12.81           C
ATOM    429  O   VAL A  60      -2.232  -6.367  30.527  1.00 16.07           O
ATOM    430  CB  VAL A  60      -4.689  -5.175  31.549  1.00 17.42           C
ATOM    431  CG1 VAL A  60      -5.285  -6.574  31.412  1.00 21.74           C
ATOM    432  CG2 VAL A  60      -5.652  -4.256  32.287  1.00 20.96           C
ATOM    433  N   GLU A  61      -2.028  -7.223  32.600  1.00 14.36           N
ATOM    434  CA  GLU A  61      -1.152  -8.292  32.132  1.00 14.65           C
ATOM    435  C   GLU A  61      -1.969  -9.549  31.898  1.00 15.55           C
ATOM    436  O   GLU A  61      -2.578 -10.074  32.820  1.00 19.92           O
ATOM    437  CB  GLU A  61      -0.031  -8.566  33.135  1.00 19.59           C
ATOM    438  CG  GLU A  61       0.920  -9.674  32.673  1.00 21.11           C
ATOM    439  CD  GLU A  61       2.208  -9.730  33.485  1.00 49.15           C
ATOM    440  OE1 GLU A  61       3.181 -10.357  33.012  1.00 60.52           O
ATOM    441  OE2 GLU A  61       2.252  -9.147  34.590  1.00 57.43           O
ATOM    442  N   LEU A  62      -1.977 -10.011  30.652  1.00 14.67           N
ATOM    443  CA  LEU A  62      -2.790 -11.146  30.247  1.00 17.71           C
ATOM    444  C   LEU A  62      -1.882 -12.328  29.981  1.00 15.87           C
ATOM    445  O   LEU A  62      -0.873 -12.180  29.289  1.00 18.68           O
ATOM    446  CB  LEU A  62      -3.515 -10.817  28.947  1.00 15.23           C
ATOM    447  CG  LEU A  62      -4.406  -9.576  28.945  1.00 17.93           C
ATOM    448  CD1 LEU A  62      -4.915  -9.356  27.530  1.00 19.92           C
ATOM    449  CD2 LEU A  62      -5.557  -9.785  29.922  1.00 19.48           C
ATOM    450  N   SER A  63      -2.251 -13.493  30.506  1.00 17.31           N
ATOM    451  CA  SER A  63      -1.518 -14.728  30.244  1.00 18.75           C
ATOM    452  C   SER A  63      -2.483 -15.798  29.718  1.00 24.14           C
ATOM    453  O   SER A  63      -3.684 -15.717  29.948  1.00 19.28           O
ATOM    454  CB  SER A  63      -0.885 -15.250  31.538  1.00 26.30           C
ATOM    455  OG  SER A  63      -0.108 -14.252  32.167  1.00 33.97           O
ATOM    456  N   ASN A  64      -1.957 -16.814  29.041  1.00 20.19           N
ATOM    457  CA  ASN A  64      -2.799 -17.896  28.519  1.00 21.08           C
ATOM    458  C   ASN A  64      -2.238 -19.294  28.819  1.00 23.83           C
ATOM    459  O   ASN A  64      -1.288 -19.412  29.586  1.00 25.28           O
ATOM    460  CB  ASN A  64      -3.075 -17.711  27.021  1.00 19.80           C
ATOM    461  CG  ASN A  64      -1.822 -17.828  26.168  1.00 20.89           C
ATOM    462  OD1 ASN A  64      -0.774 -18.259  26.639  1.00 21.05           O
ATOM    463  ND2 ASN A  64      -1.940 -17.474  24.894  1.00 20.00           N
ATOM    464  N   HIS A  65      -2.843 -20.337  28.244  1.00 24.89           N
ATOM    465  CA  HIS A  65      -2.429 -21.710  28.533  1.00 27.89           C
ATOM    466  C   HIS A  65      -1.004 -21.980  28.092  1.00 31.40           C
ATOM    467  O   HIS A  65      -0.327 -22.864  28.632  1.00 31.43           O
ATOM    468  CB  HIS A  65      -3.341 -22.727  27.841  1.00 28.91           C
ATOM    469  CG  HIS A  65      -4.588 -23.030  28.602  1.00 30.11           C
ATOM    470  ND1 HIS A  65      -5.759 -22.327  28.420  1.00 31.23           N
ATOM    471  CD2 HIS A  65      -4.852 -23.969  29.543  1.00 33.14           C
ATOM    472  CE1 HIS A  65      -6.692 -22.822  29.216  1.00 30.48           C
ATOM    473  NE2 HIS A  65      -6.159 -23.799  29.924  1.00 33.24           N
ATOM    474  N   ALA A  66      -0.574 -21.254  27.072  1.00 26.42           N
ATOM    475  CA  ALA A  66       0.761 -21.435  26.509  1.00 27.46           C
ATOM    476  C   ALA A  66       1.775 -20.677  27.363  1.00 27.31           C
ATOM    477  O   ALA A  66       2.973 -20.662  27.068  1.00 29.20           O
ATOM    478  CB  ALA A  66       0.802 -20.941  25.067  1.00 27.54           C
ATOM    479  N   GLU A  67       1.275 -20.044  28.417  1.00 26.78           N
ATOM    480  CA  GLU A  67       2.115 -19.317  29.352  1.00 27.26           C
ATOM    481  C   GLU A  67       2.862 -18.171  28.670  1.00 35.89           C
ATOM    482  O   GLU A  67       3.956 -17.786  29.076  1.00 40.85           O
ATOM    483  CB  GLU A  67       3.035 -20.303  30.088  1.00 32.56           C
ATOM    484  CG  GLU A  67       2.207 -21.353  30.816  1.00 41.94           C
ATOM    485  CD  GLU A  67       3.011 -22.247  31.736  1.00 59.52           C
ATOM    486  OE1 GLU A  67       4.038 -21.783  32.276  1.00 70.86           O
ATOM    487  OE2 GLU A  67       2.601 -23.415  31.923  1.00 58.92           O
ATOM    488  N   LEU A  68       2.249 -17.628  27.624  1.00 22.59           N
ATOM    489  CA  LEU A  68       2.716 -16.387  27.034  1.00 20.56           C
ATOM    490  C   LEU A  68       2.000 -15.238  27.739  1.00 28.84           C
ATOM    491  O   LEU A  68       0.860 -15.389  28.180  1.00 23.44           O
ATOM    492  CB  LEU A  68       2.404 -16.351  25.541  1.00 21.51           C
ATOM    493  CG  LEU A  68       3.104 -17.413  24.704  1.00 25.93           C
ATOM    494  CD1 LEU A  68       2.552 -17.413  23.284  1.00 26.64           C
ATOM    495  CD2 LEU A  68       4.613 -17.175  24.715  1.00 22.12           C
ATOM    496  N   SER A  69       2.664 -14.097  27.870  1.00 18.06           N
ATOM    497  CA  SER A  69       2.028 -12.934  28.494  1.00 20.35           C
ATOM    498  C   SER A  69       2.253 -11.682  27.668  1.00 20.66           C
ATOM    499  O   SER A  69       3.305 -11.509  27.056  1.00 20.16           O
ATOM    500  CB  SER A  69       2.577 -12.698  29.905  1.00 29.24           C
ATOM    501  OG  SER A  69       2.295 -13.795  30.762  1.00 34.81           O
ATOM    502  N   VAL A  70       1.253 -10.817  27.640  1.00 13.84           N
ATOM    503  CA  VAL A  70       1.407  -9.488  27.061  1.00 14.49           C
ATOM    504  C   VAL A  70       0.828  -8.524  28.073  1.00 16.27           C
ATOM    505  O   VAL A  70       0.006  -8.912  28.901  1.00 15.77           O
ATOM    506  CB  VAL A  70       0.689  -9.350  25.698  1.00 16.04           C
ATOM    507  CG1 VAL A  70       1.282 -10.355  24.672  1.00 15.74           C
ATOM    508  CG2 VAL A  70      -0.819  -9.573  25.852  1.00 21.09           C
ATOM    509  N   THR A  71       1.265  -7.271  28.035  1.00 14.45           N
ATOM    510  CA  THR A  71       0.738  -6.293  28.984  1.00 12.44           C
ATOM    511  C   THR A  71       0.135  -5.145  28.202  1.00 17.62           C
ATOM    512  O   THR A  71       0.833  -4.481  27.433  1.00 16.56           O
ATOM    513  CB  THR A  71       1.851  -5.778  29.924  1.00 15.69           C
ATOM    514  OG1 THR A  71       2.343  -6.868  30.714  1.00 19.17           O
ATOM    515  CG2 THR A  71       1.324  -4.681  30.837  1.00 17.33           C
ATOM    516  N   LEU A  72      -1.168  -4.935  28.375  1.00 12.40           N
ATOM    517  CA  LEU A  72      -1.854  -3.837  27.695  1.00 12.39           C
ATOM    518  C   LEU A  72      -1.779  -2.595  28.571  1.00 16.47           C
ATOM    519  O   LEU A  72      -1.816  -2.693  29.787  1.00 16.98           O
ATOM    520  CB  LEU A  72      -3.331  -4.167  27.493  1.00 15.10           C
ATOM    521  CG  LEU A  72      -3.740  -5.418  26.718  1.00 17.09           C
ATOM    522  CD1 LEU A  72      -5.259  -5.483  26.632  1.00 21.08           C
ATOM    523  CD2 LEU A  72      -3.109  -5.433  25.339  1.00 21.24           C
ATOM    524  N   ALA A  73      -1.669  -1.428  27.946  1.00 13.87           N
ATOM    525  CA  ALA A  73      -1.695  -0.165  28.685  1.00 12.35           C
ATOM    526  C   ALA A  73      -3.013   0.518  28.372  1.00 13.06           C
ATOM    527  O   ALA A  73      -3.335   0.726  27.207  1.00 18.90           O
ATOM    528  CB  ALA A  73      -0.533   0.730  28.263  1.00 14.56           C
ATOM    529  N   LEU A  74      -3.787   0.829  29.412  1.00 15.01           N
ATOM    530  CA  LEU A  74      -5.052   1.553  29.255  1.00 14.80           C
ATOM    531  C   LEU A  74      -4.940   2.984  29.787  1.00 14.76           C
ATOM    532  O   LEU A  74      -4.384   3.229  30.850  1.00 15.73           O
ATOM    533  CB  LEU A  74      -6.177   0.850  30.012  1.00 16.86           C
ATOM    534  CG  LEU A  74      -6.791  -0.422  29.415  1.00 19.37           C
ATOM    535  CD1 LEU A  74      -5.757  -1.463  29.074  1.00 19.63           C
ATOM    536  CD2 LEU A  74      -7.819  -0.979  30.403  1.00 21.40           C
ATOM    537  N   ASP A  75      -5.516   3.922  29.055  1.00 17.29           N
ATOM    538  CA  ASP A  75      -5.587   5.301  29.495  1.00 17.30           C
ATOM    539  C   ASP A  75      -6.741   5.430  30.502  1.00 18.71           C
ATOM    540  O   ASP A  75      -7.874   5.068  30.191  1.00 19.98           O
ATOM    541  CB  ASP A  75      -5.845   6.147  28.252  1.00 18.98           C
ATOM    542  CG  ASP A  75      -5.856   7.613  28.530  1.00 23.72           C
ATOM    543  OD1 ASP A  75      -6.181   8.008  29.665  1.00 20.04           O
ATOM    544  OD2 ASP A  75      -5.541   8.373  27.589  1.00 27.65           O
ATOM    545  N   VAL A  76      -6.472   5.928  31.706  1.00 16.77           N
ATOM    546  CA  VAL A  76      -7.521   5.965  32.718  1.00 18.50           C
ATOM    547  C   VAL A  76      -8.611   6.989  32.390  1.00 20.31           C
ATOM    548  O   VAL A  76      -9.691   6.935  32.958  1.00 21.96           O
ATOM    549  CB  VAL A  76      -6.991   6.220  34.153  1.00 22.61           C
ATOM    550  CG1 VAL A  76      -5.812   5.289  34.478  1.00 22.23           C
ATOM    551  CG2 VAL A  76      -6.629   7.669  34.347  1.00 21.90           C
ATOM    552  N   THR A  77      -8.328   7.930  31.492  1.00 20.38           N
ATOM    553  CA  THR A  77      -9.338   8.949  31.185  1.00 22.62           C
ATOM    554  C   THR A  77     -10.448   8.405  30.292  1.00 23.01           C
ATOM    555  O   THR A  77     -11.535   8.980  30.245  1.00 25.38           O
ATOM    556  CB  THR A  77      -8.736  10.194  30.506  1.00 23.19           C
ATOM    557  OG1 THR A  77      -8.200   9.815  29.234  1.00 22.47           O
ATOM    558  CG2 THR A  77      -7.649  10.792  31.377  1.00 23.20           C
ATOM    559  N   ASN A  78     -10.186   7.300  29.593  1.00 21.83           N
ATOM    560  CA  ASN A  78     -11.219   6.718  28.732  1.00 24.79           C
ATOM    561  C   ASN A  78     -11.299   5.193  28.745  1.00 22.22           C
ATOM    562  O   ASN A  78     -12.095   4.618  28.010  1.00 22.41           O
ATOM    563  CB  ASN A  78     -11.091   7.230  27.294  1.00 29.09           C
ATOM    564  CG  ASN A  78      -9.767   6.850  26.656  1.00 31.91           C
ATOM    565  OD1 ASN A  78      -9.031   6.012  27.177  1.00 25.03           O
ATOM    566  ND2 ASN A  78      -9.467   7.456  25.517  1.00 39.43           N
ATOM    567  N   ALA A  79     -10.476   4.563  29.579  1.00 18.65           N
ATOM    568  CA  ALA A  79     -10.454   3.099  29.742  1.00 18.42           C
ATOM    569  C   ALA A  79      -9.956   2.339  28.520  1.00 25.97           C
ATOM    570  O   ALA A  79     -10.018   1.111  28.478  1.00 28.25           O
ATOM    571  CB  ALA A  79     -11.838   2.581  30.160  1.00 22.24           C
ATOM    572  N   TYR A  80      -9.444   3.055  27.531  1.00 20.56           N
ATOM    573  CA  TYR A  80      -9.121   2.424  26.260  1.00 22.04           C
ATOM    574  C   TYR A  80      -7.642   2.054  26.152  1.00 16.33           C
ATOM    575  O   TYR A  80      -6.778   2.677  26.777  1.00 19.72           O
ATOM    576  CB  TYR A  80      -9.507   3.355  25.122  1.00 26.35           C
ATOM    577  CG  TYR A  80      -9.904   2.683  23.827  1.00 27.12           C
ATOM    578  CD1 TYR A  80     -11.210   2.248  23.617  1.00 28.95           C
ATOM    579  CD2 TYR A  80      -8.984   2.524  22.796  1.00 25.60           C
ATOM    580  CE1 TYR A  80     -11.591   1.663  22.420  1.00 25.16           C
ATOM    581  CE2 TYR A  80      -9.354   1.931  21.593  1.00 24.54           C
ATOM    582  CZ  TYR A  80     -10.650   1.508  21.412  1.00 24.43           C
ATOM    583  OH  TYR A  80     -11.029   0.934  20.216  1.00 28.57           O
ATOM    584  N   VAL A  81      -7.366   1.040  25.338  1.00 15.01           N
ATOM    585  CA  VAL A  81      -6.018   0.542  25.151  1.00 13.91           C
ATOM    586  C   VAL A  81      -5.238   1.498  24.249  1.00 17.77           C
ATOM    587  O   VAL A  81      -5.729   1.889  23.178  1.00 16.87           O
ATOM    588  CB  VAL A  81      -6.046  -0.825  24.475  1.00 14.25           C
ATOM    589  CG1 VAL A  81      -4.639  -1.332  24.213  1.00 12.74           C
ATOM    590  CG2 VAL A  81      -6.827  -1.833  25.342  1.00 17.85           C
ATOM    591  N   VAL A  82      -4.039   1.867  24.683  1.00 14.00           N
ATOM    592  CA  VAL A  82      -3.168   2.748  23.893  1.00 16.51           C
ATOM    593  C   VAL A  82      -1.968   2.026  23.293  1.00 17.28           C
ATOM    594  O   VAL A  82      -1.305   2.544  22.388  1.00 17.02           O
ATOM    595  CB  VAL A  82      -2.668   3.972  24.703  1.00 15.60           C
ATOM    596  CG1 VAL A  82      -3.864   4.740  25.274  1.00 19.23           C
ATOM    597  CG2 VAL A  82      -1.726   3.526  25.817  1.00 17.00           C
ATOM    598  N   GLY A  83      -1.675   0.834  23.794  1.00 13.99           N
ATOM    599  CA  GLY A  83      -0.507   0.116  23.319  1.00 15.00           C
ATOM    600  C   GLY A  83      -0.282  -1.106  24.185  1.00 16.23           C
ATOM    601  O   GLY A  83      -1.077  -1.390  25.093  1.00 13.94           O
ATOM    602  N   TYR A  84       0.802  -1.823  23.918  1.00 13.35           N
ATOM    603  CA  TYR A  84       1.102  -3.009  24.707  1.00 15.06           C
ATOM    604  C   TYR A  84       2.573  -3.377  24.656  1.00 16.03           C
ATOM    605  O   TYR A  84       3.316  -2.918  23.782  1.00 14.29           O
ATOM    606  CB  TYR A  84       0.243  -4.200  24.250  1.00 13.08           C
ATOM    607  CG  TYR A  84       0.746  -4.956  23.032  1.00 12.64           C
ATOM    608  CD1 TYR A  84       0.543  -4.465  21.749  1.00 14.65           C
ATOM    609  CD2 TYR A  84       1.371  -6.203  23.161  1.00 16.00           C
ATOM    610  CE1 TYR A  84       0.965  -5.176  20.625  1.00 13.60           C
ATOM    611  CE2 TYR A  84       1.807  -6.919  22.037  1.00 18.70           C
ATOM    612  CZ  TYR A  84       1.582  -6.402  20.772  1.00 16.07           C
ATOM    613  OH  TYR A  84       1.997  -7.092  19.645  1.00 14.49           O
ATOM    614  N   ARG A  85       2.979  -4.212  25.608  1.00 14.00           N
ATOM    615  CA  ARG A  85       4.336  -4.731  25.678  1.00 13.02           C
ATOM    616  C   ARG A  85       4.302  -6.241  25.540  1.00 15.68           C
ATOM    617  O   ARG A  85       3.441  -6.899  26.114  1.00 14.58           O
ATOM    618  CB  ARG A  85       4.967  -4.383  27.026  1.00 12.71           C
ATOM    619  CG  ARG A  85       6.396  -4.895  27.180  1.00 16.53           C
ATOM    620  CD  ARG A  85       6.991  -4.586  28.544  1.00 21.84           C
ATOM    621  NE  ARG A  85       8.335  -5.151  28.632  1.00 32.11           N
ATOM    622  CZ  ARG A  85       9.285  -4.731  29.463  1.00 47.10           C
ATOM    623  NH1 ARG A  85       9.054  -3.723  30.295  1.00 53.09           N
ATOM    624  NH2 ARG A  85      10.476  -5.318  29.452  1.00 49.66           N
ATOM    625  N   ALA A  86       5.224  -6.779  24.751  1.00 14.30           N
ATOM    626  CA  ALA A  86       5.481  -8.217  24.722  1.00 18.56           C
ATOM    627  C   ALA A  86       6.988  -8.427  24.746  1.00 19.42           C
ATOM    628  O   ALA A  86       7.709  -7.969  23.849  1.00 21.05           O
ATOM    629  CB  ALA A  86       4.863  -8.863  23.476  1.00 16.92           C
ATOM    630  N   GLY A  87       7.477  -9.108  25.778  1.00 22.93           N
ATOM    631  CA  GLY A  87       8.905  -9.342  25.902  1.00 26.73           C
ATOM    632  C   GLY A  87       9.685  -8.044  25.899  1.00 23.02           C
ATOM    633  O   GLY A  87       9.389  -7.141  26.676  1.00 29.68           O
ATOM    634  N   ASN A  88      10.660  -7.939  24.999  1.00 20.99           N
ATOM    635  CA  ASN A  88      11.532  -6.760  24.940  1.00 21.04           C
ATOM    636  C   ASN A  88      11.055  -5.628  24.025  1.00 23.11           C
ATOM    637  O   ASN A  88      11.846  -4.747  23.672  1.00 22.54           O
ATOM    638  CB  ASN A  88      12.956  -7.176  24.520  1.00 27.37           C
ATOM    639  CG  ASN A  88      13.032  -7.642  23.065  1.00 34.19           C
ATOM    640  OD1 ASN A  88      12.028  -7.645  22.338  1.00 31.31           O
ATOM    641  ND2 ASN A  88      14.230  -8.028  22.632  1.00 43.26           N
ATOM    642  N   SER A  89       9.779  -5.655  23.653  1.00 22.10           N
ATOM    643  CA  SER A  89       9.227  -4.713  22.680  1.00 19.82           C
ATOM    644  C   SER A  89       7.914  -4.112  23.128  1.00 16.79           C
ATOM    645  O   SER A  89       7.105  -4.774  23.785  1.00 18.17           O
ATOM    646  CB  SER A  89       9.011  -5.414  21.337  1.00 19.77           C
ATOM    647  OG  SER A  89      10.234  -5.951  20.866  1.00 22.48           O
ATOM    648  N   ALA A  90       7.685  -2.852  22.752  1.00 15.58           N
ATOM    649  CA  ALA A  90       6.400  -2.213  22.998  1.00 14.35           C
ATOM    650  C   ALA A  90       5.858  -1.583  21.710  1.00 15.40           C
ATOM    651  O   ALA A  90       6.638  -1.126  20.870  1.00 15.68           O
ATOM    652  CB  ALA A  90       6.523  -1.154  24.103  1.00 16.40           C
ATOM    653  N   TYR A  91       4.528  -1.566  21.592  1.00 15.06           N
ATOM    654  CA  TYR A  91       3.804  -1.140  20.386  1.00 14.21           C
ATOM    655  C   TYR A  91       2.681  -0.199  20.787  1.00 14.19           C
ATOM    656  O   TYR A  91       1.917  -0.509  21.705  1.00 14.80           O
ATOM    657  CB  TYR A  91       3.204  -2.357  19.657  1.00 12.70           C
ATOM    658  CG  TYR A  91       4.265  -3.370  19.319  1.00 14.79           C
ATOM    659  CD1 TYR A  91       4.905  -3.344  18.088  1.00 16.11           C
ATOM    660  CD2 TYR A  91       4.688  -4.290  20.260  1.00 15.92           C
ATOM    661  CE1 TYR A  91       5.935  -4.230  17.788  1.00 17.42           C
ATOM    662  CE2 TYR A  91       5.702  -5.185  19.968  1.00 14.24           C
ATOM    663  CZ  TYR A  91       6.319  -5.154  18.734  1.00 17.38           C
ATOM    664  OH  TYR A  91       7.350  -6.028  18.457  1.00 18.44           O
ATOM    665  N   PHE A  92       2.563   0.930  20.088  1.00 15.20           N
ATOM    666  CA  PHE A  92       1.540   1.922  20.415  1.00 12.86           C
ATOM    667  C   PHE A  92       0.717   2.330  19.200  1.00 12.96           C
ATOM    668  O   PHE A  92       1.252   2.526  18.096  1.00 12.68           O
ATOM    669  CB  PHE A  92       2.192   3.183  21.016  1.00 16.08           C
ATOM    670  CG  PHE A  92       3.012   2.908  22.243  1.00 13.11           C
ATOM    671  CD1 PHE A  92       2.426   2.886  23.501  1.00 15.11           C
ATOM    672  CD2 PHE A  92       4.365   2.644  22.134  1.00 15.43           C
ATOM    673  CE1 PHE A  92       3.197   2.627  24.632  1.00 18.02           C
ATOM    674  CE2 PHE A  92       5.141   2.361  23.259  1.00 20.14           C
ATOM    675  CZ  PHE A  92       4.557   2.357  24.504  1.00 16.40           C
ATOM    676  N   PHE A  93      -0.593   2.477  19.405  1.00 13.60           N
ATOM    677  CA  PHE A  93      -1.432   3.039  18.361  1.00 15.81           C
ATOM    678  C   PHE A  93      -0.940   4.451  18.050  1.00 18.19           C
ATOM    679  O   PHE A  93      -0.410   5.159  18.920  1.00 17.09           O
ATOM    680  CB  PHE A  93      -2.897   3.100  18.798  1.00 17.24           C
ATOM    681  CG  PHE A  93      -3.540   1.745  18.980  1.00 17.01           C
ATOM    682  CD1 PHE A  93      -3.491   0.801  17.968  1.00 15.42           C
ATOM    683  CD2 PHE A  93      -4.190   1.428  20.163  1.00 19.66           C
ATOM    684  CE1 PHE A  93      -4.077  -0.446  18.130  1.00 18.30           C
ATOM    685  CE2 PHE A  93      -4.795   0.183  20.336  1.00 22.51           C
ATOM    686  CZ  PHE A  93      -4.739  -0.754  19.319  1.00 19.76           C
ATOM    687  N   HIS A  94      -1.115   4.859  16.804  1.00 15.64           N
ATOM    688  CA  HIS A  94      -0.699   6.195  16.395  1.00 17.43           C
ATOM    689  C   HIS A  94      -1.442   7.243  17.218  1.00 22.44           C
ATOM    690  O   HIS A  94      -2.665   7.260  17.233  1.00 20.29           O
ATOM    691  CB  HIS A  94      -1.006   6.395  14.925  1.00 20.40           C
ATOM    692  CG  HIS A  94      -0.392   7.627  14.354  1.00 29.73           C
ATOM    693  ND1 HIS A  94      -1.000   8.861  14.427  1.00 38.95           N
ATOM    694  CD2 HIS A  94       0.793   7.824  13.729  1.00 37.03           C
ATOM    695  CE1 HIS A  94      -0.226   9.763  13.852  1.00 38.47           C
ATOM    696  NE2 HIS A  94       0.870   9.161  13.427  1.00 33.63           N
ATOM    697  N   PRO A  95      -0.703   8.119  17.914  1.00 20.51           N
ATOM    698  CA  PRO A  95      -1.349   9.119  18.780  1.00 23.65           C
ATOM    699  C   PRO A  95      -2.107  10.185  17.994  1.00 26.42           C
ATOM    700  O   PRO A  95      -1.684  10.576  16.903  1.00 28.81           O
ATOM    701  CB  PRO A  95      -0.167   9.768  19.517  1.00 30.55           C
ATOM    702  CG  PRO A  95       0.944   8.790  19.405  1.00 34.35           C
ATOM    703  CD  PRO A  95       0.757   8.096  18.087  1.00 25.46           C
ATOM    704  N   ASP A  96      -3.208  10.666  18.565  1.00 31.39           N
ATOM    705  CA  ASP A  96      -4.046  11.671  17.909  1.00 34.95           C
ATOM    706  C   ASP A  96      -3.448  13.076  17.963  1.00 37.68           C
ATOM    707  O   ASP A  96      -3.754  13.922  17.126  1.00 35.03           O
ATOM    708  CB  ASP A  96      -5.444  11.687  18.537  1.00 51.07           C
ATOM    709  CG  ASP A  96      -6.201  10.389  18.319  1.00 60.51           C
ATOM    710  OD1 ASP A  96      -6.083   9.802  17.222  1.00 63.11           O
ATOM    711  OD2 ASP A  96      -6.915   9.955  19.249  1.00 66.49           O
ATOM    712  N   ASN A  97      -2.600  13.329  18.954  1.00 31.46           N
ATOM    713  CA  ASN A  97      -2.030  14.658  19.132  1.00 33.87           C
ATOM    714  C   ASN A  97      -0.673  14.603  19.816  1.00 31.31           C
ATOM    715  O   ASN A  97      -0.251  13.547  20.284  1.00 30.09           O
ATOM    716  CB  ASN A  97      -2.984  15.535  19.941  1.00 37.25           C
ATOM    717  CG  ASN A  97      -3.395  14.891  21.246  1.00 44.62           C
ATOM    718  OD1 ASN A  97      -2.575  14.705  22.144  1.00 44.29           O
ATOM    719  ND2 ASN A  97      -4.672  14.541  21.358  1.00 49.73           N
ATOM    720  N   GLN A  98       0.004  15.745  19.874  1.00 31.91           N
ATOM    721  CA  GLN A  98       1.346  15.799  20.446  1.00 35.03           C
ATOM    722  C   GLN A  98       1.380  15.466  21.935  1.00 29.24           C
ATOM    723  O   GLN A  98       2.309  14.817  22.403  1.00 29.72           O
ATOM    724  CB  GLN A  98       1.993  17.164  20.189  1.00 41.22           C
ATOM    725  CG  GLN A  98       2.409  17.368  18.737  1.00 56.07           C
ATOM    726  CD  GLN A  98       3.230  16.203  18.189  1.00 64.84           C
ATOM    727  OE1 GLN A  98       3.856  15.454  18.944  1.00 65.39           O
ATOM    728  NE2 GLN A  98       3.226  16.045  16.867  1.00 68.01           N
ATOM    729  N   GLU A  99       0.372  15.915  22.675  1.00 33.22           N
ATOM    730  CA  GLU A  99       0.303  15.640  24.105  1.00 33.95           C
ATOM    731  C   GLU A  99       0.193  14.155  24.390  1.00 27.63           C
ATOM    732  O   GLU A  99       0.832  13.646  25.313  1.00 29.25           O
ATOM    733  CB  GLU A  99      -0.868  16.373  24.741  1.00 31.31           C
ATOM    734  CG  GLU A  99      -0.731  17.887  24.610  1.00 39.81           C
ATOM    735  CD  GLU A  99      -1.836  18.645  25.305  1.00 53.86           C
ATOM    736  OE1 GLU A  99      -2.884  18.032  25.604  1.00 55.01           O
ATOM    737  OE2 GLU A  99      -1.647  19.859  25.548  1.00 60.93           O
ATOM    738  N   ASP A 100      -0.639  13.460  23.616  1.00 25.39           N
ATOM    739  CA  ASP A 100      -0.773  12.014  23.769  1.00 25.00           C
ATOM    740  C   ASP A 100       0.519  11.303  23.378  1.00 23.87           C
ATOM    741  O   ASP A 100       0.915  10.342  24.024  1.00 20.83           O
ATOM    742  CB  ASP A 100      -1.929  11.457  22.932  1.00 30.03           C
ATOM    743  CG  ASP A 100      -3.299  11.813  23.502  1.00 44.83           C
ATOM    744  OD1 ASP A 100      -3.369  12.282  24.660  1.00 41.06           O
ATOM    745  OD2 ASP A 100      -4.309  11.611  22.789  1.00 41.67           O
ATOM    746  N   ALA A 101       1.174  11.768  22.320  1.00 24.16           N
ATOM    747  CA  ALA A 101       2.430  11.146  21.902  1.00 21.89           C
ATOM    748  C   ALA A 101       3.473  11.285  23.010  1.00 19.73           C
ATOM    749  O   ALA A 101       4.249  10.371  23.259  1.00 23.93           O
ATOM    750  CB  ALA A 101       2.942  11.762  20.597  1.00 24.69           C
ATOM    751  N   GLU A 102       3.497  12.436  23.676  1.00 22.01           N
ATOM    752  CA  GLU A 102       4.453  12.619  24.766  1.00 21.54           C
ATOM    753  C   GLU A 102       4.102  11.690  25.925  1.00 21.82           C
ATOM    754  O   GLU A 102       4.978  11.088  26.538  1.00 18.77           O
ATOM    755  CB  GLU A 102       4.462  14.075  25.244  1.00 22.79           C
ATOM    756  CG  GLU A 102       5.709  14.475  26.026  1.00 24.04           C
ATOM    757  CD  GLU A 102       5.726  13.966  27.460  1.00 24.26           C
ATOM    758  OE1 GLU A 102       4.652  13.820  28.065  1.00 22.67           O
ATOM    759  OE2 GLU A 102       6.831  13.727  27.992  1.00 23.92           O
ATOM    760  N   ALA A 103       2.812  11.593  26.236  1.00 18.51           N
ATOM    761  CA  ALA A 103       2.366  10.781  27.362  1.00 17.74           C
ATOM    762  C   ALA A 103       2.821   9.327  27.249  1.00 17.30           C
ATOM    763  O   ALA A 103       3.244   8.721  28.235  1.00 17.78           O
ATOM    764  CB  ALA A 103       0.826  10.820  27.491  1.00 18.39           C
ATOM    765  N   ILE A 104       2.707   8.751  26.059  1.00 14.98           N
ATOM    766  CA  ILE A 104       3.004   7.327  25.929  1.00 16.62           C
ATOM    767  C   ILE A 104       4.504   7.058  26.036  1.00 23.69           C
ATOM    768  O   ILE A 104       4.910   5.915  26.231  1.00 18.30           O
ATOM    769  CB  ILE A 104       2.414   6.702  24.653  1.00 17.54           C
ATOM    770  CG1 ILE A 104       2.952   7.411  23.410  1.00 18.73           C
ATOM    771  CG2 ILE A 104       0.871   6.719  24.697  1.00 19.48           C
ATOM    772  CD1 ILE A 104       2.573   6.697  22.113  1.00 22.54           C
ATOM    773  N   THR A 105       5.330   8.100  25.940  1.00 20.46           N
ATOM    774  CA  THR A 105       6.763   7.884  26.188  1.00 21.04           C
ATOM    775  C   THR A 105       7.013   7.471  27.641  1.00 20.21           C
ATOM    776  O   THR A 105       8.120   7.065  27.994  1.00 22.21           O
ATOM    777  CB  THR A 105       7.668   9.118  25.835  1.00 18.53           C
ATOM    778  OG1 THR A 105       7.413  10.208  26.736  1.00 20.07           O
ATOM    779  CG2 THR A 105       7.459   9.567  24.396  1.00 21.76           C
ATOM    780  N   HIS A 106       5.989   7.588  28.485  1.00 16.80           N
ATOM    781  CA  HIS A 106       6.127   7.228  29.895  1.00 17.11           C
ATOM    782  C   HIS A 106       5.807   5.765  30.172  1.00 16.92           C
ATOM    783  O   HIS A 106       5.957   5.306  31.305  1.00 19.89           O
ATOM    784  CB  HIS A 106       5.246   8.116  30.771  1.00 17.74           C
ATOM    785  CG  HIS A 106       5.766   9.512  30.891  1.00 19.50           C
ATOM    786  ND1 HIS A 106       6.399   9.971  32.025  1.00 21.43           N
ATOM    787  CD2 HIS A 106       5.818  10.520  29.992  1.00 19.96           C
ATOM    788  CE1 HIS A 106       6.789  11.220  31.831  1.00 29.71           C
ATOM    789  NE2 HIS A 106       6.450  11.574  30.607  1.00 22.06           N
ATOM    790  N   LEU A 107       5.378   5.058  29.132  1.00 16.86           N
ATOM    791  CA  LEU A 107       4.994   3.652  29.235  1.00 14.40           C
ATOM    792  C   LEU A 107       6.125   2.742  28.784  1.00 18.05           C
ATOM    793  O   LEU A 107       6.804   3.037  27.799  1.00 17.61           O
ATOM    794  CB  LEU A 107       3.783   3.370  28.357  1.00 15.24           C
ATOM    795  CG  LEU A 107       2.455   3.884  28.903  1.00 19.09           C
ATOM    796  CD1 LEU A 107       1.416   3.873  27.795  1.00 15.28           C
ATOM    797  CD2 LEU A 107       2.016   3.014  30.082  1.00 18.34           C
ATOM    798  N   PHE A 108       6.331   1.653  29.525  1.00 18.39           N
ATOM    799  CA  PHE A 108       7.251   0.594  29.111  1.00 18.69           C
ATOM    800  C   PHE A 108       8.641   1.171  28.780  1.00 23.05           C
ATOM    801  O   PHE A 108       9.215   0.888  27.729  1.00 23.04           O
ATOM    802  CB  PHE A 108       6.668  -0.155  27.899  1.00 16.23           C
ATOM    803  CG  PHE A 108       5.254  -0.664  28.099  1.00 17.66           C
ATOM    804  CD1 PHE A 108       4.911  -1.394  29.232  1.00 17.88           C
ATOM    805  CD2 PHE A 108       4.275  -0.441  27.129  1.00 14.28           C
ATOM    806  CE1 PHE A 108       3.601  -1.877  29.406  1.00 14.33           C
ATOM    807  CE2 PHE A 108       2.961  -0.933  27.284  1.00 15.53           C
ATOM    808  CZ  PHE A 108       2.625  -1.641  28.436  1.00 13.87           C
ATOM    809  N   THR A 109       9.188   1.963  29.696  1.00 18.11           N
ATOM    810  CA  THR A 109      10.369   2.756  29.396  1.00 19.78           C
ATOM    811  C   THR A 109      11.645   1.921  29.277  1.00 29.71           C
ATOM    812  O   THR A 109      12.618   2.359  28.685  1.00 31.92           O
ATOM    813  CB  THR A 109      10.573   3.866  30.430  1.00 30.79           C
ATOM    814  OG1 THR A 109      10.754   3.283  31.725  1.00 28.37           O
ATOM    815  CG2 THR A 109       9.355   4.782  30.455  1.00 31.53           C
ATOM    816  N   ASP A 110      11.613   0.708  29.812  1.00 28.45           N
ATOM    817  CA  ASP A 110      12.789  -0.151  29.817  1.00 36.27           C
ATOM    818  C   ASP A 110      12.864  -1.122  28.631  1.00 30.95           C
ATOM    819  O   ASP A 110      13.804  -1.912  28.550  1.00 33.34           O
ATOM    820  CB  ASP A 110      12.842  -0.948  31.122  1.00 39.34           C
ATOM    821  CG  ASP A 110      11.637  -1.853  31.296  1.00 47.36           C
ATOM    822  OD1 ASP A 110      10.510  -1.420  30.965  1.00 54.76           O
ATOM    823  OD2 ASP A 110      11.813  -3.002  31.755  1.00 59.55           O
ATOM    824  N   VAL A 111      11.895  -1.079  27.720  1.00 25.31           N
ATOM    825  CA  VAL A 111      11.918  -2.006  26.579  1.00 26.09           C
ATOM    826  C   VAL A 111      13.021  -1.607  25.615  1.00 28.19           C
ATOM    827  O   VAL A 111      13.371  -0.434  25.510  1.00 30.66           O
ATOM    828  CB  VAL A 111      10.567  -2.117  25.805  1.00 23.06           C
ATOM    829  CG1 VAL A 111       9.472  -2.696  26.688  1.00 24.34           C
ATOM    830  CG2 VAL A 111      10.150  -0.762  25.209  1.00 22.13           C
ATOM    831  N   GLN A 112      13.571  -2.597  24.923  1.00 25.60           N
ATOM    832  CA  GLN A 112      14.667  -2.380  23.990  1.00 29.96           C
ATOM    833  C   GLN A 112      14.146  -1.803  22.671  1.00 29.28           C
ATOM    834  O   GLN A 112      14.800  -0.967  22.044  1.00 32.85           O
ATOM    835  CB  GLN A 112      15.386  -3.709  23.744  1.00 35.07           C
ATOM    836  CG  GLN A 112      16.443  -3.671  22.656  1.00 48.49           C
ATOM    837  CD  GLN A 112      17.087  -5.030  22.432  1.00 63.44           C
ATOM    838  OE1 GLN A 112      17.158  -5.854  23.346  1.00 67.57           O
ATOM    839  NE2 GLN A 112      17.552  -5.272  21.210  1.00 67.11           N
ATOM    840  N   ASN A 113      12.968  -2.255  22.258  1.00 27.15           N
ATOM    841  CA  ASN A 113      12.383  -1.841  20.990  1.00 25.79           C
ATOM    842  C   ASN A 113      11.027  -1.153  21.189  1.00 21.76           C
ATOM    843  O   ASN A 113      10.125  -1.714  21.817  1.00 22.54           O
ATOM    844  CB  ASN A 113      12.193  -3.053  20.072  1.00 21.88           C
ATOM    845  CG  ASN A 113      13.449  -3.929  19.959  1.00 34.76           C
ATOM    846  OD1 ASN A 113      13.461  -5.082  20.397  1.00 40.21           O
ATOM    847  ND2 ASN A 113      14.486  -3.396  19.345  1.00 30.67           N
ATOM    848  N   ARG A 114      10.879   0.059  20.656  1.00 22.39           N
ATOM    849  CA  ARG A 114       9.589   0.752  20.705  1.00 18.65           C
ATOM    850  C   ARG A 114       9.100   1.078  19.302  1.00 18.58           C
ATOM    851  O   ARG A 114       9.853   1.634  18.485  1.00 21.59           O
ATOM    852  CB  ARG A 114       9.684   2.078  21.467  1.00 26.21           C
ATOM    853  CG  ARG A 114      10.258   2.031  22.870  1.00 31.75           C
ATOM    854  CD  ARG A 114      10.398   3.459  23.422  1.00 28.41           C
ATOM    855  NE  ARG A 114       9.110   4.079  23.735  1.00 23.63           N
ATOM    856  CZ  ARG A 114       8.412   3.820  24.838  1.00 24.53           C
ATOM    857  NH1 ARG A 114       8.884   2.959  25.732  1.00 21.38           N
ATOM    858  NH2 ARG A 114       7.258   4.431  25.066  1.00 20.07           N
ATOM    859  N   TYR A 115       7.830   0.789  19.046  1.00 17.41           N
ATOM    860  CA  TYR A 115       7.245   1.041  17.741  1.00 19.97           C
ATOM    861  C   TYR A 115       5.931   1.788  17.861  1.00 18.36           C
ATOM    862  O   TYR A 115       5.164   1.573  18.796  1.00 17.13           O
ATOM    863  CB  TYR A 115       6.983  -0.272  17.014  1.00 17.49           C
ATOM    864  CG  TYR A 115       8.216  -1.105  16.835  1.00 16.98           C
ATOM    865  CD1 TYR A 115       9.102  -0.844  15.803  1.00 22.53           C
ATOM    866  CD2 TYR A 115       8.499  -2.155  17.698  1.00 20.23           C
ATOM    867  CE1 TYR A 115      10.247  -1.607  15.633  1.00 29.34           C
ATOM    868  CE2 TYR A 115       9.637  -2.918  17.540  1.00 22.21           C
ATOM    869  CZ  TYR A 115      10.501  -2.647  16.504  1.00 26.39           C
ATOM    870  OH  TYR A 115      11.644  -3.405  16.342  1.00 29.25           O
ATOM    871  N   THR A 116       5.678   2.666  16.902  1.00 18.27           N
ATOM    872  CA  THR A 116       4.368   3.296  16.802  1.00 20.35           C
ATOM    873  C   THR A 116       3.725   2.838  15.505  1.00 16.31           C
ATOM    874  O   THR A 116       4.328   2.941  14.443  1.00 20.87           O
ATOM    875  CB  THR A 116       4.482   4.822  16.775  1.00 21.74           C
ATOM    876  OG1 THR A 116       5.146   5.275  17.960  1.00 22.15           O
ATOM    877  CG2 THR A 116       3.087   5.459  16.701  1.00 20.75           C
ATOM    878  N   PHE A 117       2.500   2.331  15.597  1.00 14.71           N
ATOM    879  CA  PHE A 117       1.749   1.928  14.418  1.00 15.73           C
ATOM    880  C   PHE A 117       1.342   3.115  13.545  1.00 17.84           C
ATOM    881  O   PHE A 117       1.198   4.242  14.028  1.00 20.99           O
ATOM    882  CB  PHE A 117       0.483   1.177  14.825  1.00 14.65           C
ATOM    883  CG  PHE A 117       0.744  -0.152  15.480  1.00 13.11           C
ATOM    884  CD1 PHE A 117       1.405  -1.160  14.797  1.00 18.47           C
ATOM    885  CD2 PHE A 117       0.314  -0.391  16.770  1.00 11.64           C
ATOM    886  CE1 PHE A 117       1.639  -2.403  15.406  1.00 18.54           C
ATOM    887  CE2 PHE A 117       0.534  -1.615  17.382  1.00 16.35           C
ATOM    888  CZ  PHE A 117       1.204  -2.627  16.691  1.00 17.77           C
ATOM    889  N   ALA A 118       1.142   2.832  12.264  1.00 19.56           N
ATOM    890  CA  ALA A 118       0.688   3.816  11.297  1.00 22.16           C
ATOM    891  C   ALA A 118      -0.836   3.875  11.256  1.00 27.31           C
ATOM    892  O   ALA A 118      -1.420   4.383  10.296  1.00 33.87           O
ATOM    893  CB  ALA A 118       1.231   3.488   9.921  1.00 27.14           C
ATOM    894  N   PHE A 119      -1.471   3.351  12.296  1.00 20.54           N
ATOM    895  CA  PHE A 119      -2.923   3.404  12.419  1.00 21.89           C
ATOM    896  C   PHE A 119      -3.312   3.659  13.874  1.00 19.28           C
ATOM    897  O   PHE A 119      -2.550   3.359  14.796  1.00 19.14           O
ATOM    898  CB  PHE A 119      -3.553   2.097  11.917  1.00 21.71           C
ATOM    899  CG  PHE A 119      -2.989   0.865  12.563  1.00 18.75           C
ATOM    900  CD1 PHE A 119      -3.557   0.344  13.716  1.00 16.84           C
ATOM    901  CD2 PHE A 119      -1.884   0.225  12.015  1.00 19.89           C
ATOM    902  CE1 PHE A 119      -3.039  -0.806  14.308  1.00 20.79           C
ATOM    903  CE2 PHE A 119      -1.359  -0.915  12.610  1.00 18.62           C
ATOM    904  CZ  PHE A 119      -1.940  -1.433  13.751  1.00 19.63           C
ATOM    905  N   GLY A 120      -4.493   4.238  14.071  1.00 24.43           N
ATOM    906  CA  GLY A 120      -5.027   4.435  15.406  1.00 24.67           C
ATOM    907  C   GLY A 120      -5.802   3.207  15.857  1.00 24.98           C
ATOM    908  O   GLY A 120      -6.020   2.286  15.071  1.00 25.68           O
ATOM    909  N   GLY A 121      -6.224   3.199  17.116  1.00 20.01           N
ATOM    910  CA  GLY A 121      -6.897   2.040  17.686  1.00 19.77           C
ATOM    911  C   GLY A 121      -8.418   2.088  17.652  1.00 20.91           C
ATOM    912  O   GLY A 121      -9.067   1.360  18.405  1.00 24.83           O
ATOM    913  N   ASN A 122      -9.000   2.917  16.788  1.00 20.20           N
ATOM    914  CA  ASN A 122     -10.461   2.983  16.684  1.00 22.52           C
ATOM    915  C   ASN A 122     -11.019   1.806  15.873  1.00 23.27           C
ATOM    916  O   ASN A 122     -10.386   1.350  14.922  1.00 23.17           O
ATOM    917  CB  ASN A 122     -10.918   4.311  16.067  1.00 25.56           C
ATOM    918  CG  ASN A 122     -10.349   4.535  14.682  1.00 32.94           C
ATOM    919  OD1 ASN A 122      -9.134   4.696  14.516  1.00 34.22           O
ATOM    920  ND2 ASN A 122     -11.218   4.550  13.679  1.00 34.23           N
ATOM    921  N   TYR A 123     -12.198   1.319  16.249  1.00 19.33           N
ATOM    922  CA  TYR A 123     -12.750   0.113  15.616  1.00 18.72           C
ATOM    923  C   TYR A 123     -12.897   0.239  14.108  1.00 21.52           C
ATOM    924  O   TYR A 123     -12.569  -0.682  13.374  1.00 20.73           O
ATOM    925  CB  TYR A 123     -14.133  -0.221  16.174  1.00 25.96           C
ATOM    926  CG  TYR A 123     -14.151  -0.688  17.602  1.00 20.85           C
ATOM    927  CD1 TYR A 123     -13.410  -1.793  18.012  1.00 19.72           C
ATOM    928  CD2 TYR A 123     -14.941  -0.042  18.538  1.00 25.88           C
ATOM    929  CE1 TYR A 123     -13.448  -2.224  19.338  1.00 23.95           C
ATOM    930  CE2 TYR A 123     -14.988  -0.461  19.842  1.00 22.28           C
ATOM    931  CZ  TYR A 123     -14.247  -1.540  20.245  1.00 25.52           C
ATOM    932  OH  TYR A 123     -14.329  -1.926  21.561  1.00 25.14           O
ATOM    933  N   ASP A 124     -13.429   1.365  13.642  1.00 19.62           N
ATOM    934  CA  ASP A 124     -13.677   1.506  12.211  1.00 22.19           C
ATOM    935  C   ASP A 124     -12.402   1.215  11.408  1.00 26.34           C
ATOM    936  O   ASP A 124     -12.463   0.626  10.330  1.00 27.12           O
ATOM    937  CB  ASP A 124     -14.239   2.886  11.885  1.00 28.87           C
ATOM    938  CG  ASP A 124     -15.577   3.136  12.557  1.00 36.67           C
ATOM    939  OD1 ASP A 124     -16.285   2.149  12.858  1.00 30.83           O
ATOM    940  OD2 ASP A 124     -15.915   4.317  12.793  1.00 37.86           O
ATOM    941  N   ARG A 125     -11.250   1.612  11.943  1.00 20.50           N
ATOM    942  CA  ARG A 125      -9.982   1.392  11.250  1.00 20.92           C
ATOM    943  C   ARG A 125      -9.456  -0.015  11.493  1.00 17.57           C
ATOM    944  O   ARG A 125      -8.994  -0.687  10.569  1.00 20.13           O
ATOM    945  CB  ARG A 125      -8.922   2.405  11.697  1.00 23.87           C
ATOM    946  CG  ARG A 125      -7.587   2.237  10.992  1.00 27.86           C
ATOM    947  CD  ARG A 125      -7.740   2.442   9.484  1.00 34.38           C
ATOM    948  NE  ARG A 125      -6.454   2.470   8.784  1.00 32.10           N
ATOM    949  CZ  ARG A 125      -6.215   1.846   7.634  1.00 37.22           C
ATOM    950  NH1 ARG A 125      -7.173   1.133   7.048  1.00 36.55           N
ATOM    951  NH2 ARG A 125      -5.020   1.932   7.068  1.00 39.60           N
ATOM    952  N   LEU A 126      -9.505  -0.451  12.739  1.00 15.60           N
ATOM    953  CA  LEU A 126      -9.047  -1.792  13.065  1.00 16.71           C
ATOM    954  C   LEU A 126      -9.809  -2.855  12.270  1.00 15.67           C
ATOM    955  O   LEU A 126      -9.218  -3.871  11.871  1.00 16.95           O
ATOM    956  CB  LEU A 126      -9.176  -2.066  14.560  1.00 17.26           C
ATOM    957  CG  LEU A 126      -8.206  -1.286  15.449  1.00 20.07           C
ATOM    958  CD1 LEU A 126      -8.490  -1.616  16.891  1.00 17.63           C
ATOM    959  CD2 LEU A 126      -6.760  -1.627  15.093  1.00 18.67           C
ATOM    960  N   GLU A 127     -11.104  -2.631  12.047  1.00 18.20           N
ATOM    961  CA  GLU A 127     -11.909  -3.620  11.327  1.00 22.09           C
ATOM    962  C   GLU A 127     -11.410  -3.740   9.905  1.00 21.66           C
ATOM    963  O   GLU A 127     -11.332  -4.835   9.353  1.00 20.20           O
ATOM    964  CB  GLU A 127     -13.398  -3.244  11.330  1.00 19.79           C
ATOM    965  CG  GLU A 127     -14.034  -3.336  12.706  1.00 16.50           C
ATOM    966  CD  GLU A 127     -15.416  -2.716  12.734  1.00 19.71           C
ATOM    967  OE1 GLU A 127     -15.650  -1.780  11.941  1.00 22.27           O
ATOM    968  OE2 GLU A 127     -16.264  -3.166  13.536  1.00 21.40           O
ATOM    969  N   GLN A 128     -11.076  -2.605   9.302  1.00 19.14           N
ATOM    970  CA  GLN A 128     -10.541  -2.635   7.956  1.00 22.07           C
ATOM    971  C   GLN A 128      -9.248  -3.426   7.918  1.00 22.22           C
ATOM    972  O   GLN A 128      -9.045  -4.241   7.023  1.00 22.78           O
ATOM    973  CB  GLN A 128     -10.263  -1.225   7.447  1.00 22.26           C
ATOM    974  CG  GLN A 128     -11.480  -0.423   7.198  1.00 27.35           C
ATOM    975  CD  GLN A 128     -11.125   0.856   6.491  1.00 35.04           C
ATOM    976  OE1 GLN A 128     -10.146   1.519   6.850  1.00 30.15           O
ATOM    977  NE2 GLN A 128     -11.879   1.189   5.453  1.00 38.98           N
ATOM    978  N   LEU A 129      -8.357  -3.161   8.869  1.00 18.59           N
ATOM    979  CA  LEU A 129      -7.060  -3.841   8.881  1.00 18.28           C
ATOM    980  C   LEU A 129      -7.221  -5.324   9.204  1.00 18.95           C
ATOM    981  O   LEU A 129      -6.485  -6.164   8.681  1.00 20.71           O
ATOM    982  CB  LEU A 129      -6.109  -3.193   9.893  1.00 17.48           C
ATOM    983  CG  LEU A 129      -5.770  -1.735   9.563  1.00 17.46           C
ATOM    984  CD1 LEU A 129      -4.931  -1.095  10.668  1.00 19.06           C
ATOM    985  CD2 LEU A 129      -5.078  -1.629   8.206  1.00 21.97           C
ATOM    986  N   ALA A 130      -8.179  -5.643  10.069  1.00 16.82           N
ATOM    987  CA  ALA A 130      -8.454  -7.038  10.427  1.00 18.79           C
ATOM    988  C   ALA A 130      -9.129  -7.831   9.309  1.00 22.40           C
ATOM    989  O   ALA A 130      -9.105  -9.062   9.312  1.00 20.38           O
ATOM    990  CB  ALA A 130      -9.313  -7.100  11.698  1.00 20.03           C
ATOM    991  N   GLY A 131      -9.750  -7.135   8.365  1.00 19.41           N
ATOM    992  CA  GLY A 131     -10.511  -7.809   7.326  1.00 24.19           C
ATOM    993  C   GLY A 131     -11.802  -8.408   7.861  1.00 24.79           C
ATOM    994  O   GLY A 131     -12.344  -9.355   7.290  1.00 22.35           O
ATOM    995  N   ASN A 132     -12.295  -7.859   8.966  1.00 21.36           N
ATOM    996  CA  ASN A 132     -13.594  -8.265   9.510  1.00 21.93           C
ATOM    997  C   ASN A 132     -14.203  -7.204  10.413  1.00 19.08           C
ATOM    998  O   ASN A 132     -13.498  -6.538  11.181  1.00 17.73           O
ATOM    999  CB  ASN A 132     -13.472  -9.560  10.326  1.00 23.66           C
ATOM   1000  CG  ASN A 132     -13.686 -10.803   9.495  1.00 33.53           C
ATOM   1001  OD1 ASN A 132     -14.690 -10.938   8.788  1.00 33.01           O
ATOM   1002  ND2 ASN A 132     -12.740 -11.732   9.583  1.00 30.80           N
ATOM   1003  N   LEU A 133     -15.522  -7.065  10.320  1.00 20.28           N
ATOM   1004  CA  LEU A 133     -16.285  -6.253  11.259  1.00 20.67           C
ATOM   1005  C   LEU A 133     -16.389  -6.918  12.617  1.00 20.52           C
ATOM   1006  O   LEU A 133     -16.299  -8.145  12.732  1.00 21.10           O
ATOM   1007  CB  LEU A 133     -17.696  -6.035  10.723  1.00 21.23           C
ATOM   1008  CG  LEU A 133     -17.784  -5.312   9.389  1.00 23.66           C
ATOM   1009  CD1 LEU A 133     -19.212  -5.363   8.870  1.00 27.50           C
ATOM   1010  CD2 LEU A 133     -17.288  -3.880   9.554  1.00 25.38           C
ATOM   1011  N   ARG A 134     -16.590  -6.105  13.648  1.00 18.06           N
ATOM   1012  CA  ARG A 134     -16.831  -6.622  14.985  1.00 19.96           C
ATOM   1013  C   ARG A 134     -17.930  -7.667  14.956  1.00 22.85           C
ATOM   1014  O   ARG A 134     -17.887  -8.635  15.706  1.00 22.88           O
ATOM   1015  CB  ARG A 134     -17.256  -5.497  15.925  1.00 15.80           C
ATOM   1016  CG  ARG A 134     -16.097  -4.766  16.580  1.00 14.85           C
ATOM   1017  CD  ARG A 134     -16.622  -3.541  17.287  1.00 16.78           C
ATOM   1018  NE  ARG A 134     -17.052  -2.516  16.336  1.00 20.13           N
ATOM   1019  CZ  ARG A 134     -17.709  -1.420  16.692  1.00 24.32           C
ATOM   1020  NH1 ARG A 134     -18.046  -1.260  17.963  1.00 21.44           N
ATOM   1021  NH2 ARG A 134     -18.061  -0.505  15.784  1.00 23.37           N
ATOM   1022  N   GLU A 135     -18.923  -7.443  14.098  1.00 21.80           N
ATOM   1023  CA  GLU A 135     -20.062  -8.341  13.980  1.00 20.72           C
ATOM   1024  C   GLU A 135     -19.661  -9.763  13.576  1.00 20.77           C
ATOM   1025  O   GLU A 135     -20.446 -10.697  13.731  1.00 23.92           O
ATOM   1026  CB  GLU A 135     -21.081  -7.785  12.979  1.00 26.60           C
ATOM   1027  CG  GLU A 135     -21.902  -6.596  13.500  1.00 28.33           C
ATOM   1028  CD  GLU A 135     -21.237  -5.233  13.293  1.00 31.97           C
ATOM   1029  OE1 GLU A 135     -19.987  -5.163  13.188  1.00 24.77           O
ATOM   1030  OE2 GLU A 135     -21.981  -4.222  13.246  1.00 29.24           O
ATOM   1031  N   ASN A 136     -18.456  -9.922  13.043  1.00 22.68           N
ATOM   1032  CA  ASN A 136     -18.011 -11.229  12.552  1.00 23.67           C
ATOM   1033  C   ASN A 136     -16.746 -11.724  13.231  1.00 25.90           C
ATOM   1034  O   ASN A 136     -16.033 -12.571  12.696  1.00 28.05           O
ATOM   1035  CB  ASN A 136     -17.824 -11.201  11.036  1.00 27.20           C
ATOM   1036  CG  ASN A 136     -19.113 -10.867  10.295  1.00 33.05           C
ATOM   1037  OD1 ASN A 136     -19.293  -9.748   9.814  1.00 34.12           O
ATOM   1038  ND2 ASN A 136     -20.022 -11.837  10.211  1.00 34.75           N
ATOM   1039  N   ILE A 137     -16.466 -11.186  14.409  1.00 20.14           N
ATOM   1040  CA  ILE A 137     -15.291 -11.589  15.170  1.00 16.00           C
ATOM   1041  C   ILE A 137     -15.749 -12.162  16.496  1.00 20.49           C
ATOM   1042  O   ILE A 137     -16.323 -11.453  17.315  1.00 18.99           O
ATOM   1043  CB  ILE A 137     -14.345 -10.397  15.414  1.00 17.07           C
ATOM   1044  CG1 ILE A 137     -13.727  -9.940  14.086  1.00 15.94           C
ATOM   1045  CG2 ILE A 137     -13.262 -10.776  16.429  1.00 18.69           C
ATOM   1046  CD1 ILE A 137     -13.056  -8.550  14.164  1.00 16.76           C
ATOM   1047  N   GLU A 138     -15.507 -13.454  16.708  1.00 22.09           N
ATOM   1048  CA  GLU A 138     -15.982 -14.113  17.919  1.00 18.57           C
ATOM   1049  C   GLU A 138     -15.262 -13.637  19.182  1.00 17.52           C
ATOM   1050  O   GLU A 138     -14.054 -13.373  19.170  1.00 17.20           O
ATOM   1051  CB  GLU A 138     -15.876 -15.636  17.773  1.00 22.92           C
ATOM   1052  CG  GLU A 138     -16.830 -16.190  16.738  1.00 25.67           C
ATOM   1053  CD  GLU A 138     -16.632 -17.674  16.494  1.00 40.47           C
ATOM   1054  OE1 GLU A 138     -15.539 -18.194  16.804  1.00 38.00           O
ATOM   1055  OE2 GLU A 138     -17.570 -18.308  15.990  1.00 46.80           O
ATOM   1056  N   LEU A 139     -16.023 -13.518  20.268  1.00 17.85           N
ATOM   1057  CA  LEU A 139     -15.461 -13.162  21.567  1.00 15.89           C
ATOM   1058  C   LEU A 139     -15.682 -14.321  22.528  1.00 16.70           C
ATOM   1059  O   LEU A 139     -16.585 -15.127  22.337  1.00 19.17           O
ATOM   1060  CB  LEU A 139     -16.168 -11.932  22.126  1.00 15.86           C
ATOM   1061  CG  LEU A 139     -16.069 -10.702  21.225  1.00 14.64           C
ATOM   1062  CD1 LEU A 139     -16.905  -9.547  21.792  1.00 19.58           C
ATOM   1063  CD2 LEU A 139     -14.590 -10.295  21.042  1.00 16.90           C
ATOM   1064  N   GLY A 140     -14.872 -14.382  23.577  1.00 16.14           N
ATOM   1065  CA  GLY A 140     -14.984 -15.457  24.549  1.00 19.64           C
ATOM   1066  C   GLY A 140     -13.606 -15.868  25.023  1.00 21.20           C
ATOM   1067  O   GLY A 140     -12.602 -15.255  24.636  1.00 20.64           O
ATOM   1068  N   ASN A 141     -13.532 -16.914  25.844  1.00 20.51           N
ATOM   1069  CA  ASN A 141     -12.235 -17.265  26.414  1.00 17.87           C
ATOM   1070  C   ASN A 141     -11.260 -17.783  25.356  1.00 22.87           C
ATOM   1071  O   ASN A 141     -10.071 -17.452  25.390  1.00 19.97           O
ATOM   1072  CB  ASN A 141     -12.379 -18.252  27.572  1.00 22.18           C
ATOM   1073  CG  ASN A 141     -11.116 -18.327  28.426  1.00 27.28           C
ATOM   1074  OD1 ASN A 141     -10.677 -17.324  28.989  1.00 27.17           O
ATOM   1075  ND2 ASN A 141     -10.541 -19.512  28.533  1.00 27.41           N
ATOM   1076  N   GLY A 142     -11.764 -18.593  24.427  1.00 22.28           N
ATOM   1077  CA  GLY A 142     -10.956 -19.075  23.316  1.00 22.20           C
ATOM   1078  C   GLY A 142     -10.360 -17.973  22.460  1.00 20.32           C
ATOM   1079  O   GLY A 142      -9.136 -17.930  22.240  1.00 19.92           O
ATOM   1080  N   PRO A 143     -11.217 -17.067  21.953  1.00 17.13           N
ATOM   1081  CA  PRO A 143     -10.711 -15.907  21.213  1.00 18.07           C
ATOM   1082  C   PRO A 143      -9.662 -15.123  22.002  1.00 16.65           C
ATOM   1083  O   PRO A 143      -8.672 -14.662  21.432  1.00 16.61           O
ATOM   1084  CB  PRO A 143     -11.978 -15.061  21.008  1.00 17.45           C
ATOM   1085  CG  PRO A 143     -13.056 -16.139  20.809  1.00 17.40           C
ATOM   1086  CD  PRO A 143     -12.687 -17.200  21.846  1.00 18.14           C
ATOM   1087  N   LEU A 144      -9.870 -14.950  23.302  1.00 17.47           N
ATOM   1088  CA  LEU A 144      -8.928 -14.142  24.081  1.00 16.40           C
ATOM   1089  C   LEU A 144      -7.585 -14.868  24.197  1.00 15.90           C
ATOM   1090  O   LEU A 144      -6.518 -14.261  24.058  1.00 16.09           O
ATOM   1091  CB  LEU A 144      -9.493 -13.793  25.467  1.00 17.35           C
ATOM   1092  CG  LEU A 144      -8.625 -12.871  26.343  1.00 19.15           C
ATOM   1093  CD1 LEU A 144      -8.313 -11.554  25.620  1.00 17.98           C
ATOM   1094  CD2 LEU A 144      -9.308 -12.585  27.667  1.00 18.93           C
ATOM   1095  N   GLU A 145      -7.646 -16.171  24.444  1.00 17.45           N
ATOM   1096  CA  GLU A 145      -6.437 -16.985  24.497  1.00 19.23           C
ATOM   1097  C   GLU A 145      -5.634 -16.843  23.205  1.00 19.80           C
ATOM   1098  O   GLU A 145      -4.409 -16.648  23.231  1.00 17.97           O
ATOM   1099  CB  GLU A 145      -6.826 -18.448  24.726  1.00 21.83           C
ATOM   1100  CG  GLU A 145      -5.673 -19.408  24.637  1.00 27.48           C
ATOM   1101  CD  GLU A 145      -5.732 -20.449  25.732  1.00 42.66           C
ATOM   1102  OE1 GLU A 145      -5.867 -21.648  25.407  1.00 59.35           O
ATOM   1103  OE2 GLU A 145      -5.659 -20.064  26.918  1.00 32.72           O
ATOM   1104  N   GLU A 146      -6.331 -16.937  22.073  1.00 17.88           N
ATOM   1105  CA  GLU A 146      -5.693 -16.819  20.758  1.00 19.07           C
ATOM   1106  C   GLU A 146      -5.137 -15.407  20.493  1.00 18.44           C
ATOM   1107  O   GLU A 146      -4.063 -15.252  19.878  1.00 15.20           O
ATOM   1108  CB  GLU A 146      -6.672 -17.250  19.654  1.00 18.98           C
ATOM   1109  CG  GLU A 146      -7.104 -18.722  19.768  1.00 22.21           C
ATOM   1110  CD  GLU A 146      -8.457 -19.011  19.111  1.00 31.47           C
ATOM   1111  OE1 GLU A 146      -9.018 -18.103  18.455  1.00 29.42           O
ATOM   1112  OE2 GLU A 146      -8.962 -20.151  19.260  1.00 33.54           O
ATOM   1113  N   ALA A 147      -5.860 -14.384  20.950  1.00 16.27           N
ATOM   1114  CA  ALA A 147      -5.417 -12.999  20.779  1.00 15.16           C
ATOM   1115  C   ALA A 147      -4.133 -12.737  21.550  1.00 16.71           C
ATOM   1116  O   ALA A 147      -3.257 -12.012  21.089  1.00 14.03           O
ATOM   1117  CB  ALA A 147      -6.510 -12.014  21.248  1.00 14.34           C
ATOM   1118  N   ILE A 148      -4.035 -13.312  22.743  1.00 13.80           N
ATOM   1119  CA  ILE A 148      -2.846 -13.129  23.567  1.00 15.10           C
ATOM   1120  C   ILE A 148      -1.625 -13.710  22.854  1.00 15.84           C
ATOM   1121  O   ILE A 148      -0.582 -13.071  22.784  1.00 14.89           O
ATOM   1122  CB  ILE A 148      -3.032 -13.791  24.945  1.00 13.62           C
ATOM   1123  CG1 ILE A 148      -4.040 -12.972  25.774  1.00 14.58           C
ATOM   1124  CG2 ILE A 148      -1.701 -13.893  25.687  1.00 17.20           C
ATOM   1125  CD1 ILE A 148      -4.607 -13.763  26.963  1.00 18.57           C
ATOM   1126  N   SER A 149      -1.768 -14.917  22.314  1.00 14.97           N
ATOM   1127  CA  SER A 149      -0.678 -15.541  21.569  1.00 17.40           C
ATOM   1128  C   SER A 149      -0.313 -14.700  20.347  1.00 18.50           C
ATOM   1129  O   SER A 149       0.867 -14.508  20.039  1.00 16.55           O
ATOM   1130  CB  SER A 149      -1.044 -16.960  21.136  1.00 16.67           C
ATOM   1131  OG  SER A 149      -0.931 -17.875  22.217  1.00 19.59           O
ATOM   1132  N   ALA A 150      -1.321 -14.202  19.648  1.00 15.30           N
ATOM   1133  CA  ALA A 150      -1.082 -13.404  18.451  1.00 15.33           C
ATOM   1134  C   ALA A 150      -0.357 -12.096  18.775  1.00 14.50           C
ATOM   1135  O   ALA A 150       0.559 -11.690  18.053  1.00 14.68           O
ATOM   1136  CB  ALA A 150      -2.404 -13.117  17.710  1.00 18.94           C
ATOM   1137  N  ALEU A 151      -0.767 -11.449  19.856  1.00 12.08           N
ATOM   1138  CA ALEU A 151      -0.133 -10.203  20.279  1.00 11.71           C
ATOM   1139  C  ALEU A 151       1.318 -10.453  20.661  1.00 12.00           C
ATOM   1140  O  ALEU A 151       2.200  -9.646  20.371  1.00 12.32           O
ATOM   1141  CB ALEU A 151      -0.885  -9.601  21.461  1.00 12.61           C
ATOM   1142  CG ALEU A 151      -2.209  -8.931  21.088  1.00 14.91           C
ATOM   1143  CD1ALEU A 151      -3.085  -8.760  22.306  1.00 12.87           C
ATOM   1144  CD2ALEU A 151      -1.935  -7.589  20.427  1.00 11.73           C
ATOM   1145  N   TYR A 152       1.561 -11.582  21.314  1.00 13.81           N
ATOM   1146  CA  TYR A 152       2.909 -11.934  21.702  1.00 13.14           C
ATOM   1147  C   TYR A 152       3.761 -12.195  20.457  1.00 15.21           C
ATOM   1148  O   TYR A 152       4.854 -11.632  20.298  1.00 14.05           O
ATOM   1149  CB  TYR A 152       2.937 -13.144  22.637  1.00 15.05           C
ATOM   1150  CG  TYR A 152       4.368 -13.492  22.900  1.00 17.55           C
ATOM   1151  CD1 TYR A 152       5.038 -14.391  22.083  1.00 17.57           C
ATOM   1152  CD2 TYR A 152       5.072 -12.862  23.913  1.00 24.51           C
ATOM   1153  CE1 TYR A 152       6.368 -14.682  22.289  1.00 25.19           C
ATOM   1154  CE2 TYR A 152       6.403 -13.148  24.130  1.00 30.62           C
ATOM   1155  CZ  TYR A 152       7.042 -14.059  23.313  1.00 30.05           C
ATOM   1156  OH  TYR A 152       8.370 -14.352  23.516  1.00 35.80           O
ATOM   1157  N   TYR A 153       3.267 -13.043  19.561  1.00 14.49           N
ATOM   1158  CA  TYR A 153       4.073 -13.412  18.405  1.00 16.26           C
ATOM   1159  C   TYR A 153       4.238 -12.285  17.380  1.00 14.96           C
ATOM   1160  O   TYR A 153       5.144 -12.323  16.551  1.00 15.67           O
ATOM   1161  CB  TYR A 153       3.564 -14.701  17.762  1.00 17.00           C
ATOM   1162  CG  TYR A 153       3.905 -15.930  18.583  1.00 15.72           C
ATOM   1163  CD1 TYR A 153       5.222 -16.232  18.885  1.00 18.21           C
ATOM   1164  CD2 TYR A 153       2.909 -16.789  19.050  1.00 17.15           C
ATOM   1165  CE1 TYR A 153       5.547 -17.354  19.622  1.00 21.88           C
ATOM   1166  CE2 TYR A 153       3.226 -17.921  19.790  1.00 21.58           C
ATOM   1167  CZ  TYR A 153       4.547 -18.192  20.074  1.00 23.25           C
ATOM   1168  OH  TYR A 153       4.899 -19.300  20.808  1.00 22.31           O
ATOM   1169  N   TYR A 154       3.400 -11.262  17.453  1.00 13.01           N
ATOM   1170  CA  TYR A 154       3.643 -10.109  16.586  1.00 15.80           C
ATOM   1171  C   TYR A 154       5.038  -9.555  16.882  1.00 16.38           C
ATOM   1172  O   TYR A 154       5.728  -9.090  15.981  1.00 14.18           O
ATOM   1173  CB  TYR A 154       2.568  -9.032  16.748  1.00 14.69           C
ATOM   1174  CG  TYR A 154       2.759  -7.849  15.799  1.00 13.45           C
ATOM   1175  CD1 TYR A 154       2.397  -7.941  14.457  1.00 13.66           C
ATOM   1176  CD2 TYR A 154       3.330  -6.661  16.243  1.00 15.20           C
ATOM   1177  CE1 TYR A 154       2.585  -6.869  13.581  1.00 14.47           C
ATOM   1178  CE2 TYR A 154       3.526  -5.585  15.379  1.00 16.82           C
ATOM   1179  CZ  TYR A 154       3.150  -5.691  14.060  1.00 14.93           C
ATOM   1180  OH  TYR A 154       3.348  -4.621  13.207  1.00 14.83           O
ATOM   1181  N   SER A 155       5.453  -9.631  18.145  1.00 15.62           N
ATOM   1182  CA  SER A 155       6.753  -9.096  18.572  1.00 20.37           C
ATOM   1183  C   SER A 155       7.944  -9.885  18.040  1.00 19.38           C
ATOM   1184  O   SER A 155       9.090  -9.409  18.086  1.00 15.40           O
ATOM   1185  CB  SER A 155       6.822  -8.981  20.111  1.00 19.37           C
ATOM   1186  OG  SER A 155       7.054 -10.231  20.750  1.00 17.44           O
ATOM   1187  N   THR A 156       7.694 -11.097  17.536  1.00 16.71           N
ATOM   1188  CA  THR A 156       8.784 -11.900  17.005  1.00 19.31           C
ATOM   1189  C   THR A 156       8.655 -12.172  15.506  1.00 16.60           C
ATOM   1190  O   THR A 156       9.452 -12.916  14.933  1.00 18.26           O
ATOM   1191  CB  THR A 156       8.938 -13.225  17.758  1.00 23.25           C
ATOM   1192  OG1 THR A 156       7.778 -14.034  17.532  1.00 19.65           O
ATOM   1193  CG2 THR A 156       9.112 -12.971  19.257  1.00 26.59           C
ATOM   1194  N   GLY A 157       7.649 -11.561  14.875  1.00 15.81           N
ATOM   1195  CA  GLY A 157       7.491 -11.666  13.433  1.00 16.01           C
ATOM   1196  C   GLY A 157       6.473 -12.698  12.981  1.00 16.09           C
ATOM   1197  O   GLY A 157       6.219 -12.851  11.782  1.00 18.39           O
ATOM   1198  N   GLY A 158       5.882 -13.403  13.938  1.00 18.32           N
ATOM   1199  CA  GLY A 158       5.029 -14.532  13.614  1.00 19.09           C
ATOM   1200  C   GLY A 158       3.551 -14.213  13.447  1.00 16.50           C
ATOM   1201  O   GLY A 158       2.736 -15.128  13.270  1.00 20.26           O
ATOM   1202  N   THR A 159       3.207 -12.930  13.469  1.00 14.21           N
ATOM   1203  CA  THR A 159       1.806 -12.502  13.330  1.00 17.15           C
ATOM   1204  C   THR A 159       1.640 -11.476  12.199  1.00 21.41           C
ATOM   1205  O   THR A 159       2.310 -10.440  12.177  1.00 17.38           O
ATOM   1206  CB  THR A 159       1.258 -11.926  14.672  1.00 16.44           C
ATOM   1207  OG1 THR A 159       1.325 -12.935  15.693  1.00 16.14           O
ATOM   1208  CG2 THR A 159      -0.216 -11.435  14.546  1.00 15.36           C
ATOM   1209  N   GLN A 160       0.745 -11.767  11.261  1.00 16.95           N
ATOM   1210  CA  GLN A 160       0.395 -10.807  10.209  1.00 18.33           C
ATOM   1211  C   GLN A 160      -0.503  -9.704  10.752  1.00 16.59           C
ATOM   1212  O   GLN A 160      -1.185  -9.890  11.758  1.00 14.76           O
ATOM   1213  CB  GLN A 160      -0.300 -11.513   9.047  1.00 19.84           C
ATOM   1214  CG  GLN A 160       0.575 -12.565   8.392  1.00 22.61           C
ATOM   1215  CD  GLN A 160      -0.159 -13.368   7.337  1.00 37.51           C
ATOM   1216  OE1 GLN A 160      -1.375 -13.543   7.406  1.00 41.01           O
ATOM   1217  NE2 GLN A 160       0.578 -13.854   6.348  1.00 42.54           N
ATOM   1218  N   LEU A 161      -0.503  -8.551  10.086  1.00 16.91           N
ATOM   1219  CA  LEU A 161      -1.299  -7.414  10.561  1.00 15.18           C
ATOM   1220  C   LEU A 161      -2.790  -7.729  10.767  1.00 15.01           C
ATOM   1221  O   LEU A 161      -3.366  -7.369  11.796  1.00 15.78           O
ATOM   1222  CB  LEU A 161      -1.146  -6.212   9.615  1.00 16.03           C
ATOM   1223  CG  LEU A 161      -1.911  -4.935  10.005  1.00 18.10           C
ATOM   1224  CD1 LEU A 161      -1.579  -4.493  11.419  1.00 17.01           C
ATOM   1225  CD2 LEU A 161      -1.577  -3.834   9.011  1.00 18.26           C
ATOM   1226  N   PRO A 162      -3.433  -8.376   9.787  1.00 16.12           N
ATOM   1227  CA  PRO A 162      -4.868  -8.609  10.013  1.00 19.06           C
ATOM   1228  C   PRO A 162      -5.162  -9.377  11.302  1.00 20.51           C
ATOM   1229  O   PRO A 162      -6.124  -9.053  12.010  1.00 20.48           O
ATOM   1230  CB  PRO A 162      -5.291  -9.404   8.778  1.00 21.72           C
ATOM   1231  CG  PRO A 162      -4.341  -8.952   7.718  1.00 23.93           C
ATOM   1232  CD  PRO A 162      -3.023  -8.756   8.424  1.00 21.10           C
ATOM   1233  N   THR A 163      -4.337 -10.370  11.612  1.00 17.70           N
ATOM   1234  CA  THR A 163      -4.505 -11.145  12.831  1.00 15.44           C
ATOM   1235  C   THR A 163      -4.257 -10.306  14.072  1.00 17.17           C
ATOM   1236  O   THR A 163      -4.946 -10.470  15.085  1.00 16.27           O
ATOM   1237  CB  THR A 163      -3.567 -12.365  12.834  1.00 20.26           C
ATOM   1238  OG1 THR A 163      -3.886 -13.195  11.716  1.00 22.56           O
ATOM   1239  CG2 THR A 163      -3.710 -13.160  14.120  1.00 21.43           C
ATOM   1240  N   LEU A 164      -3.275  -9.404  13.991  1.00 13.71           N
ATOM   1241  CA  LEU A 164      -2.995  -8.478  15.080  1.00 11.84           C
ATOM   1242  C   LEU A 164      -4.204  -7.574  15.318  1.00 11.98           C
ATOM   1243  O   LEU A 164      -4.644  -7.394  16.452  1.00 13.83           O
ATOM   1244  CB  LEU A 164      -1.770  -7.613  14.755  1.00 14.04           C
ATOM   1245  CG  LEU A 164      -1.467  -6.565  15.830  1.00 14.82           C
ATOM   1246  CD1 LEU A 164      -0.991  -7.248  17.090  1.00 20.36           C
ATOM   1247  CD2 LEU A 164      -0.420  -5.548  15.330  1.00 16.32           C
ATOM   1248  N   ALA A 165      -4.746  -7.018  14.243  1.00 13.75           N
ATOM   1249  CA  ALA A 165      -5.863  -6.072  14.378  1.00 14.75           C
ATOM   1250  C   ALA A 165      -7.092  -6.784  14.958  1.00 15.30           C
ATOM   1251  O   ALA A 165      -7.806  -6.244  15.816  1.00 16.70           O
ATOM   1252  CB  ALA A 165      -6.201  -5.432  13.031  1.00 17.90           C
ATOM   1253  N   ARG A 166      -7.332  -7.998  14.485  1.00 14.94           N
ATOM   1254  CA  ARG A 166      -8.433  -8.799  15.014  1.00 14.89           C
ATOM   1255  C   ARG A 166      -8.216  -9.030  16.505  1.00 19.18           C
ATOM   1256  O   ARG A 166      -9.146  -8.960  17.306  1.00 15.10           O
ATOM   1257  CB  ARG A 166      -8.525 -10.140  14.275  1.00 16.62           C
ATOM   1258  CG  ARG A 166      -9.753 -10.958  14.680  1.00 24.31           C
ATOM   1259  CD  ARG A 166      -9.957 -12.163  13.771  1.00 28.71           C
ATOM   1260  NE  ARG A 166      -8.856 -13.116  13.836  1.00 30.84           N
ATOM   1261  CZ  ARG A 166      -8.020 -13.369  12.831  1.00 44.66           C
ATOM   1262  NH1 ARG A 166      -8.155 -12.735  11.673  1.00 46.77           N
ATOM   1263  NH2 ARG A 166      -7.051 -14.264  12.982  1.00 43.65           N
ATOM   1264  N   SER A 167      -6.974  -9.297  16.881  1.00 16.05           N
ATOM   1265  CA  SER A 167      -6.652  -9.549  18.284  1.00 12.46           C
ATOM   1266  C   SER A 167      -6.869  -8.317  19.165  1.00 13.57           C
ATOM   1267  O   SER A 167      -7.318  -8.430  20.306  1.00 15.46           O
ATOM   1268  CB  SER A 167      -5.222 -10.081  18.418  1.00 13.85           C
ATOM   1269  OG  SER A 167      -5.070 -11.281  17.657  1.00 18.61           O
ATOM   1270  N   PHE A 168      -6.557  -7.135  18.637  1.00 13.51           N
ATOM   1271  CA  PHE A 168      -6.841  -5.898  19.356  1.00 12.72           C
ATOM   1272  C   PHE A 168      -8.353  -5.739  19.564  1.00 15.33           C
ATOM   1273  O   PHE A 168      -8.806  -5.371  20.646  1.00 14.99           O
ATOM   1274  CB  PHE A 168      -6.313  -4.694  18.571  1.00 14.84           C
ATOM   1275  CG  PHE A 168      -4.840  -4.478  18.714  1.00 16.19           C
ATOM   1276  CD1 PHE A 168      -4.226  -4.611  19.946  1.00 22.63           C
ATOM   1277  CD2 PHE A 168      -4.068  -4.121  17.611  1.00 19.07           C
ATOM   1278  CE1 PHE A 168      -2.854  -4.380  20.081  1.00 26.10           C
ATOM   1279  CE2 PHE A 168      -2.712  -3.892  17.736  1.00 19.40           C
ATOM   1280  CZ  PHE A 168      -2.101  -4.033  18.972  1.00 24.03           C
ATOM   1281  N   ILE A 169      -9.120  -6.020  18.518  1.00 13.92           N
ATOM   1282  CA  ILE A 169     -10.578  -5.888  18.573  1.00 14.38           C
ATOM   1283  C   ILE A 169     -11.130  -6.802  19.681  1.00 18.72           C
ATOM   1284  O   ILE A 169     -12.001  -6.412  20.454  1.00 18.21           O
ATOM   1285  CB  ILE A 169     -11.214  -6.214  17.198  1.00 14.90           C
ATOM   1286  CG1 ILE A 169     -10.926  -5.079  16.197  1.00 17.22           C
ATOM   1287  CG2 ILE A 169     -12.732  -6.416  17.325  1.00 17.17           C
ATOM   1288  CD1 ILE A 169     -11.299  -5.402  14.765  1.00 19.96           C
ATOM   1289  N   ILE A 170     -10.597  -8.013  19.769  1.00 14.08           N
ATOM   1290  CA  ILE A 170     -11.007  -8.945  20.826  1.00 15.49           C
ATOM   1291  C   ILE A 170     -10.657  -8.406  22.211  1.00 14.89           C
ATOM   1292  O   ILE A 170     -11.514  -8.346  23.095  1.00 14.78           O
ATOM   1293  CB  ILE A 170     -10.372 -10.336  20.629  1.00 16.93           C
ATOM   1294  CG1 ILE A 170     -10.974 -11.018  19.390  1.00 14.84           C
ATOM   1295  CG2 ILE A 170     -10.573 -11.212  21.885  1.00 18.41           C
ATOM   1296  CD1 ILE A 170     -10.151 -12.218  18.870  1.00 17.38           C
ATOM   1297  N   CYS A 171      -9.401  -8.001  22.402  1.00 15.03           N
ATOM   1298  CA  CYS A 171      -8.947  -7.536  23.711  1.00 13.75           C
ATOM   1299  C   CYS A 171      -9.675  -6.289  24.179  1.00 16.46           C
ATOM   1300  O   CYS A 171     -10.048  -6.186  25.347  1.00 15.68           O
ATOM   1301  CB  CYS A 171      -7.439  -7.252  23.695  1.00 18.63           C
ATOM   1302  SG  CYS A 171      -6.422  -8.745  23.612  1.00 22.37           S
ATOM   1303  N   ILE A 172      -9.829  -5.320  23.278  1.00 15.57           N
ATOM   1304  CA  ILE A 172     -10.465  -4.059  23.635  1.00 13.40           C
ATOM   1305  C   ILE A 172     -11.890  -4.310  24.106  1.00 16.00           C
ATOM   1306  O   ILE A 172     -12.341  -3.736  25.098  1.00 17.12           O
ATOM   1307  CB  ILE A 172     -10.447  -3.053  22.457  1.00 16.93           C
ATOM   1308  CG1 ILE A 172      -9.000  -2.656  22.139  1.00 19.25           C
ATOM   1309  CG2 ILE A 172     -11.286  -1.822  22.786  1.00 21.50           C
ATOM   1310  CD1 ILE A 172      -8.843  -1.963  20.791  1.00 19.27           C
ATOM   1311  N   GLN A 173     -12.603  -5.192  23.419  1.00 14.63           N
ATOM   1312  CA  GLN A 173     -13.980  -5.454  23.822  1.00 17.64           C
ATOM   1313  C   GLN A 173     -14.089  -6.218  25.138  1.00 20.22           C
ATOM   1314  O   GLN A 173     -14.956  -5.930  25.969  1.00 20.26           O
ATOM   1315  CB  GLN A 173     -14.733  -6.202  22.721  1.00 19.86           C
ATOM   1316  CG  GLN A 173     -14.978  -5.354  21.489  1.00 17.49           C
ATOM   1317  CD  GLN A 173     -15.774  -6.107  20.460  1.00 18.80           C
ATOM   1318  OE1 GLN A 173     -17.002  -6.039  20.446  1.00 21.73           O
ATOM   1319  NE2 GLN A 173     -15.079  -6.878  19.617  1.00 16.30           N
ATOM   1320  N   MET A 174     -13.216  -7.202  25.331  1.00 15.65           N
ATOM   1321  CA  MET A 174     -13.335  -8.056  26.503  1.00 14.47           C
ATOM   1322  C   MET A 174     -12.755  -7.423  27.755  1.00 18.45           C
ATOM   1323  O   MET A 174     -13.000  -7.890  28.864  1.00 20.33           O
ATOM   1324  CB  MET A 174     -12.684  -9.415  26.224  1.00 16.21           C
ATOM   1325  CG  MET A 174     -13.406 -10.161  25.124  1.00 18.98           C
ATOM   1326  SD  MET A 174     -12.802 -11.856  24.977  1.00 18.32           S
ATOM   1327  CE  MET A 174     -13.499 -12.595  26.462  1.00 20.29           C
ATOM   1328  N   ILE A 175     -11.991  -6.350  27.574  1.00 16.29           N
ATOM   1329  CA  ILE A 175     -11.386  -5.657  28.705  1.00 13.74           C
ATOM   1330  C   ILE A 175     -11.931  -4.240  28.844  1.00 17.16           C
ATOM   1331  O   ILE A 175     -12.647  -3.949  29.799  1.00 17.48           O
ATOM   1332  CB  ILE A 175      -9.859  -5.650  28.600  1.00 15.74           C
ATOM   1333  CG1 ILE A 175      -9.355  -7.100  28.572  1.00 25.33           C
ATOM   1334  CG2 ILE A 175      -9.240  -4.886  29.765  1.00 18.23           C
ATOM   1335  CD1 ILE A 175      -7.901  -7.218  28.233  1.00 29.25           C
ATOM   1336  N   SER A 176     -11.605  -3.370  27.892  1.00 15.06           N
ATOM   1337  CA  SER A 176     -12.074  -1.979  27.948  1.00 16.21           C
ATOM   1338  C   SER A 176     -13.592  -1.850  27.938  1.00 15.90           C
ATOM   1339  O   SER A 176     -14.157  -1.141  28.772  1.00 16.17           O
ATOM   1340  CB  SER A 176     -11.492  -1.149  26.795  1.00 15.97           C
ATOM   1341  OG  SER A 176     -10.079  -1.105  26.868  1.00 19.79           O
ATOM   1342  N   GLU A 177     -14.267  -2.493  26.991  1.00 15.26           N
ATOM   1343  CA  GLU A 177     -15.719  -2.294  26.907  1.00 17.79           C
ATOM   1344  C   GLU A 177     -16.416  -2.977  28.089  1.00 18.45           C
ATOM   1345  O   GLU A 177     -17.427  -2.490  28.585  1.00 17.97           O
ATOM   1346  CB  GLU A 177     -16.308  -2.806  25.580  1.00 17.12           C
ATOM   1347  CG  GLU A 177     -15.733  -2.191  24.308  1.00 16.89           C
ATOM   1348  CD  GLU A 177     -16.008  -0.701  24.142  1.00 25.75           C
ATOM   1349  OE1 GLU A 177     -16.628  -0.074  25.040  1.00 23.34           O
ATOM   1350  OE2 GLU A 177     -15.593  -0.159  23.091  1.00 23.46           O
ATOM   1351  N   ALA A 178     -15.871  -4.105  28.540  1.00 17.70           N
ATOM   1352  CA  ALA A 178     -16.407  -4.782  29.717  1.00 15.77           C
ATOM   1353  C   ALA A 178     -16.252  -3.921  30.974  1.00 17.23           C
ATOM   1354  O   ALA A 178     -17.126  -3.908  31.830  1.00 17.47           O
ATOM   1355  CB  ALA A 178     -15.730  -6.159  29.917  1.00 16.49           C
ATOM   1356  N   ALA A 179     -15.138  -3.200  31.092  1.00 15.64           N
ATOM   1357  CA  ALA A 179     -14.965  -2.302  32.232  1.00 17.49           C
ATOM   1358  C   ALA A 179     -15.989  -1.187  32.143  1.00 16.57           C
ATOM   1359  O   ALA A 179     -16.559  -0.777  33.154  1.00 16.55           O
ATOM   1360  CB  ALA A 179     -13.545  -1.721  32.268  1.00 16.19           C
ATOM   1361  N   ARG A 180     -16.219  -0.700  30.928  1.00 16.03           N
ATOM   1362  CA  ARG A 180     -17.131   0.429  30.707  1.00 16.98           C
ATOM   1363  C   ARG A 180     -18.607   0.100  30.954  1.00 20.10           C
ATOM   1364  O   ARG A 180     -19.369   0.964  31.407  1.00 19.59           O
ATOM   1365  CB  ARG A 180     -16.982   0.956  29.282  1.00 21.09           C
ATOM   1366  CG  ARG A 180     -15.727   1.796  29.023  1.00 16.91           C
ATOM   1367  CD  ARG A 180     -15.636   2.046  27.533  1.00 17.23           C
ATOM   1368  NE  ARG A 180     -14.545   2.926  27.138  1.00 17.21           N
ATOM   1369  CZ  ARG A 180     -14.325   3.266  25.872  1.00 29.55           C
ATOM   1370  NH1 ARG A 180     -15.111   2.775  24.918  1.00 27.94           N
ATOM   1371  NH2 ARG A 180     -13.335   4.092  25.552  1.00 23.99           N
ATOM   1372  N   PHE A 181     -19.007  -1.130  30.633  1.00 16.17           N
ATOM   1373  CA  PHE A 181     -20.418  -1.524  30.663  1.00 16.25           C
ATOM   1374  C   PHE A 181     -20.620  -2.844  31.419  1.00 19.66           C
ATOM   1375  O   PHE A 181     -20.099  -3.887  30.994  1.00 19.95           O
ATOM   1376  CB  PHE A 181     -20.945  -1.751  29.239  1.00 17.14           C
ATOM   1377  CG  PHE A 181     -21.019  -0.516  28.383  1.00 20.15           C
ATOM   1378  CD1 PHE A 181     -22.116   0.338  28.464  1.00 22.64           C
ATOM   1379  CD2 PHE A 181     -20.025  -0.241  27.453  1.00 20.73           C
ATOM   1380  CE1 PHE A 181     -22.202   1.466  27.656  1.00 25.08           C
ATOM   1381  CE2 PHE A 181     -20.108   0.876  26.636  1.00 20.88           C
ATOM   1382  CZ  PHE A 181     -21.200   1.734  26.742  1.00 19.51           C
ATOM   1383  N   GLN A 182     -21.383  -2.819  32.513  1.00 21.21           N
ATOM   1384  CA  GLN A 182     -21.760  -4.077  33.172  1.00 22.69           C
ATOM   1385  C   GLN A 182     -22.474  -4.990  32.195  1.00 26.67           C
ATOM   1386  O   GLN A 182     -22.440  -6.209  32.345  1.00 24.56           O
ATOM   1387  CB  GLN A 182     -22.691  -3.879  34.368  1.00 27.53           C
ATOM   1388  CG  GLN A 182     -22.158  -3.020  35.477  1.00 35.68           C
ATOM   1389  CD  GLN A 182     -22.677  -1.614  35.360  1.00 35.72           C
ATOM   1390  OE1 GLN A 182     -22.761  -1.079  34.260  1.00 31.04           O
ATOM   1391  NE2 GLN A 182     -23.059  -1.016  36.485  1.00 36.73           N
ATOM   1392  N   TYR A 183     -23.153  -4.402  31.216  1.00 22.34           N
ATOM   1393  CA  TYR A 183     -23.903  -5.204  30.252  1.00 25.75           C
ATOM   1394  C   TYR A 183     -22.957  -6.049  29.413  1.00 23.16           C
ATOM   1395  O   TYR A 183     -23.221  -7.229  29.154  1.00 23.50           O
ATOM   1396  CB  TYR A 183     -24.745  -4.313  29.339  1.00 27.03           C
ATOM   1397  CG  TYR A 183     -25.559  -5.080  28.312  1.00 23.60           C
ATOM   1398  CD1 TYR A 183     -26.799  -5.610  28.637  1.00 28.97           C
ATOM   1399  CD2 TYR A 183     -25.088  -5.265  27.015  1.00 25.89           C
ATOM   1400  CE1 TYR A 183     -27.555  -6.306  27.699  1.00 38.01           C
ATOM   1401  CE2 TYR A 183     -25.843  -5.958  26.063  1.00 29.70           C
ATOM   1402  CZ  TYR A 183     -27.069  -6.479  26.417  1.00 32.61           C
ATOM   1403  OH  TYR A 183     -27.827  -7.161  25.488  1.00 34.65           O
ATOM   1404  N   ILE A 184     -21.849  -5.443  28.991  1.00 19.15           N
ATOM   1405  CA  ILE A 184     -20.887  -6.141  28.154  1.00 20.70           C
ATOM   1406  C   ILE A 184     -20.078  -7.134  28.986  1.00 22.26           C
ATOM   1407  O   ILE A 184     -19.800  -8.239  28.527  1.00 21.35           O
ATOM   1408  CB  ILE A 184     -20.007  -5.153  27.365  1.00 20.11           C
ATOM   1409  CG1 ILE A 184     -20.892  -4.356  26.393  1.00 21.45           C
ATOM   1410  CG2 ILE A 184     -18.899  -5.884  26.609  1.00 20.90           C
ATOM   1411  CD1 ILE A 184     -20.125  -3.290  25.614  1.00 18.99           C
ATOM   1412  N   GLU A 185     -19.738  -6.746  30.216  1.00 18.76           N
ATOM   1413  CA  GLU A 185     -19.163  -7.680  31.178  1.00 20.89           C
ATOM   1414  C   GLU A 185     -20.040  -8.933  31.304  1.00 23.86           C
ATOM   1415  O   GLU A 185     -19.541 -10.055  31.279  1.00 20.27           O
ATOM   1416  CB  GLU A 185     -19.000  -7.029  32.556  1.00 22.13           C
ATOM   1417  CG  GLU A 185     -18.453  -8.002  33.617  1.00 26.73           C
ATOM   1418  CD  GLU A 185     -18.632  -7.509  35.048  1.00 33.88           C
ATOM   1419  OE1 GLU A 185     -19.039  -6.344  35.243  1.00 28.38           O
ATOM   1420  OE2 GLU A 185     -18.371  -8.294  35.988  1.00 33.94           O
ATOM   1421  N   GLY A 186     -21.346  -8.731  31.450  1.00 22.07           N
ATOM   1422  CA  GLY A 186     -22.301  -9.833  31.542  1.00 24.10           C
ATOM   1423  C   GLY A 186     -22.332 -10.704  30.296  1.00 24.59           C
ATOM   1424  O   GLY A 186     -22.483 -11.919  30.381  1.00 24.20           O
ATOM   1425  N   GLU A 187     -22.184 -10.084  29.132  1.00 24.90           N
ATOM   1426  CA  GLU A 187     -22.101 -10.831  27.874  1.00 24.94           C
ATOM   1427  C   GLU A 187     -20.880 -11.753  27.853  1.00 26.35           C
ATOM   1428  O   GLU A 187     -20.944 -12.886  27.364  1.00 22.98           O
ATOM   1429  CB  GLU A 187     -22.033  -9.854  26.695  1.00 28.93           C
ATOM   1430  CG  GLU A 187     -23.367  -9.191  26.371  1.00 34.48           C
ATOM   1431  CD  GLU A 187     -24.268 -10.079  25.540  1.00 48.07           C
ATOM   1432  OE1 GLU A 187     -23.767 -10.725  24.596  1.00 44.95           O
ATOM   1433  OE2 GLU A 187     -25.476 -10.133  25.832  1.00 59.42           O
ATOM   1434  N   MET A 188     -19.768 -11.264  28.386  1.00 20.74           N
ATOM   1435  CA  MET A 188     -18.548 -12.055  28.413  1.00 22.42           C
ATOM   1436  C   MET A 188     -18.644 -13.162  29.462  1.00 21.82           C
ATOM   1437  O   MET A 188     -18.175 -14.280  29.241  1.00 20.54           O
ATOM   1438  CB  MET A 188     -17.324 -11.158  28.641  1.00 22.11           C
ATOM   1439  CG  MET A 188     -17.119 -10.094  27.545  1.00 25.14           C
ATOM   1440  SD  MET A 188     -17.084 -10.816  25.887  1.00 24.42           S
ATOM   1441  CE  MET A 188     -18.750 -10.515  25.300  1.00 40.56           C
ATOM   1442  N   ARG A 189     -19.260 -12.859  30.599  1.00 21.36           N
ATOM   1443  CA  ARG A 189     -19.504 -13.864  31.620  1.00 22.41           C
ATOM   1444  C   ARG A 189     -20.357 -15.020  31.094  1.00 24.21           C
ATOM   1445  O   ARG A 189     -20.100 -16.184  31.396  1.00 23.13           O
ATOM   1446  CB  ARG A 189     -20.181 -13.240  32.839  1.00 26.50           C
ATOM   1447  CG  ARG A 189     -19.249 -12.371  33.661  1.00 31.12           C
ATOM   1448  CD  ARG A 189     -20.023 -11.490  34.620  1.00 34.68           C
ATOM   1449  NE  ARG A 189     -20.876 -12.262  35.514  1.00 37.74           N
ATOM   1450  CZ  ARG A 189     -21.482 -11.742  36.576  1.00 54.70           C
ATOM   1451  NH1 ARG A 189     -21.313 -10.456  36.866  1.00 55.37           N
ATOM   1452  NH2 ARG A 189     -22.246 -12.502  37.350  1.00 57.38           N
ATOM   1453  N   THR A 190     -21.374 -14.690  30.305  1.00 22.06           N
ATOM   1454  CA  THR A 190     -22.235 -15.717  29.729  1.00 23.65           C
ATOM   1455  C   THR A 190     -21.458 -16.657  28.811  1.00 23.17           C
ATOM   1456  O   THR A 190     -21.670 -17.869  28.838  1.00 28.51           O
ATOM   1457  CB  THR A 190     -23.408 -15.088  28.969  1.00 28.11           C
ATOM   1458  OG1 THR A 190     -24.201 -14.346  29.900  1.00 32.85           O
ATOM   1459  CG2 THR A 190     -24.272 -16.159  28.329  1.00 32.88           C
ATOM   1460  N   ARG A 191     -20.575 -16.089  27.995  1.00 21.04           N
ATOM   1461  CA  ARG A 191     -19.727 -16.882  27.104  1.00 23.39           C
ATOM   1462  C   ARG A 191     -18.812 -17.805  27.898  1.00 23.19           C
ATOM   1463  O   ARG A 191     -18.634 -18.963  27.540  1.00 23.83           O
ATOM   1464  CB  ARG A 191     -18.902 -15.973  26.182  1.00 22.09           C
ATOM   1465  CG  ARG A 191     -19.719 -15.340  25.058  1.00 20.31           C
ATOM   1466  CD  ARG A 191     -19.004 -14.150  24.445  1.00 20.45           C
ATOM   1467  NE  ARG A 191     -19.673 -13.667  23.241  1.00 23.94           N
ATOM   1468  CZ  ARG A 191     -20.783 -12.936  23.243  1.00 29.24           C
ATOM   1469  NH1 ARG A 191     -21.373 -12.619  24.392  1.00 29.09           N
ATOM   1470  NH2 ARG A 191     -21.319 -12.540  22.093  1.00 31.35           N
ATOM   1471  N   ILE A 192     -18.230 -17.287  28.975  1.00 21.00           N
ATOM   1472  CA  ILE A 192     -17.404 -18.108  29.855  1.00 26.80           C
ATOM   1473  C   ILE A 192     -18.224 -19.207  30.537  1.00 27.06           C
ATOM   1474  O   ILE A 192     -17.833 -20.380  30.565  1.00 26.14           O
ATOM   1475  CB  ILE A 192     -16.688 -17.233  30.915  1.00 26.31           C
ATOM   1476  CG1 ILE A 192     -15.635 -16.362  30.236  1.00 27.99           C
ATOM   1477  CG2 ILE A 192     -16.073 -18.093  32.008  1.00 30.93           C
ATOM   1478  CD1 ILE A 192     -15.075 -15.262  31.120  1.00 34.26           C
ATOM   1479  N   ARG A 193     -19.374 -18.827  31.077  1.00 25.49           N
ATOM   1480  CA  ARG A 193     -20.213 -19.765  31.807  1.00 28.52           C
ATOM   1481  C   ARG A 193     -20.557 -20.995  30.970  1.00 29.95           C
ATOM   1482  O   ARG A 193     -20.556 -22.120  31.472  1.00 32.37           O
ATOM   1483  CB  ARG A 193     -21.504 -19.086  32.274  1.00 29.56           C
ATOM   1484  CG  ARG A 193     -22.413 -20.004  33.082  1.00 33.18           C
ATOM   1485  CD  ARG A 193     -23.660 -19.284  33.550  1.00 39.44           C
ATOM   1486  NE  ARG A 193     -23.356 -18.072  34.303  1.00 46.82           N
ATOM   1487  CZ  ARG A 193     -22.995 -18.048  35.583  1.00 52.59           C
ATOM   1488  NH1 ARG A 193     -22.877 -19.179  36.265  1.00 56.24           N
ATOM   1489  NH2 ARG A 193     -22.745 -16.887  36.178  1.00 50.73           N
ATOM   1490  N   TYR A 194     -20.850 -20.777  29.692  1.00 28.77           N
ATOM   1491  CA  TYR A 194     -21.326 -21.860  28.833  1.00 32.42           C
ATOM   1492  C   TYR A 194     -20.263 -22.334  27.852  1.00 29.64           C
ATOM   1493  O   TYR A 194     -20.555 -23.090  26.923  1.00 31.81           O
ATOM   1494  CB  TYR A 194     -22.599 -21.434  28.097  1.00 31.00           C
ATOM   1495  CG  TYR A 194     -23.734 -21.124  29.041  1.00 32.87           C
ATOM   1496  CD1 TYR A 194     -24.268 -22.112  29.860  1.00 36.10           C
ATOM   1497  CD2 TYR A 194     -24.269 -19.847  29.120  1.00 33.80           C
ATOM   1498  CE1 TYR A 194     -25.302 -21.833  30.730  1.00 40.19           C
ATOM   1499  CE2 TYR A 194     -25.306 -19.562  29.985  1.00 33.68           C
ATOM   1500  CZ  TYR A 194     -25.814 -20.555  30.789  1.00 36.91           C
ATOM   1501  OH  TYR A 194     -26.844 -20.280  31.654  1.00 41.92           O
ATOM   1502  N   ASN A 195     -19.030 -21.894  28.075  1.00 27.43           N
ATOM   1503  CA  ASN A 195     -17.909 -22.285  27.227  1.00 26.82           C
ATOM   1504  C   ASN A 195     -18.202 -22.027  25.752  1.00 26.29           C
ATOM   1505  O   ASN A 195     -18.108 -22.923  24.920  1.00 31.33           O
ATOM   1506  CB  ASN A 195     -17.576 -23.765  27.444  1.00 32.82           C
ATOM   1507  CG  ASN A 195     -16.312 -24.182  26.721  1.00 40.73           C
ATOM   1508  OD1 ASN A 195     -15.408 -23.371  26.523  1.00 41.37           O
ATOM   1509  ND2 ASN A 195     -16.251 -25.443  26.305  1.00 44.97           N
ATOM   1510  N   ARG A 196     -18.578 -20.799  25.431  1.00 23.86           N
ATOM   1511  CA  ARG A 196     -18.965 -20.474  24.071  1.00 27.19           C
ATOM   1512  C   ARG A 196     -18.081 -19.398  23.509  1.00 21.28           C
ATOM   1513  O   ARG A 196     -17.472 -18.628  24.249  1.00 24.08           O
ATOM   1514  CB  ARG A 196     -20.406 -19.963  24.030  1.00 35.89           C
ATOM   1515  CG  ARG A 196     -21.440 -21.024  24.242  1.00 44.48           C
ATOM   1516  CD  ARG A 196     -22.815 -20.398  24.344  1.00 45.56           C
ATOM   1517  NE  ARG A 196     -23.803 -21.401  24.714  1.00 55.10           N
ATOM   1518  CZ  ARG A 196     -24.997 -21.113  25.214  1.00 51.13           C
ATOM   1519  NH1 ARG A 196     -25.343 -19.847  25.405  1.00 54.38           N
ATOM   1520  NH2 ARG A 196     -25.833 -22.093  25.528  1.00 59.31           N
ATOM   1521  N   ARG A 197     -18.013 -19.341  22.188  1.00 22.87           N
ATOM   1522  CA  ARG A 197     -17.414 -18.182  21.536  1.00 19.94           C
ATOM   1523  C   ARG A 197     -18.404 -17.730  20.474  1.00 24.20           C
ATOM   1524  O   ARG A 197     -18.959 -18.557  19.747  1.00 25.93           O
ATOM   1525  CB  ARG A 197     -16.047 -18.538  20.933  1.00 21.18           C
ATOM   1526  CG  ARG A 197     -16.034 -19.815  20.113  1.00 26.23           C
ATOM   1527  CD  ARG A 197     -14.588 -20.296  19.893  1.00 33.55           C
ATOM   1528  NE  ARG A 197     -13.843 -19.431  18.979  1.00 34.13           N
ATOM   1529  CZ  ARG A 197     -12.513 -19.367  18.921  1.00 32.31           C
ATOM   1530  NH1 ARG A 197     -11.770 -20.102  19.738  1.00 26.96           N
ATOM   1531  NH2 ARG A 197     -11.923 -18.561  18.049  1.00 33.32           N
ATOM   1532  N   SER A 198     -18.666 -16.428  20.422  1.00 24.75           N
ATOM   1533  CA  SER A 198     -19.611 -15.883  19.457  1.00 24.87           C
ATOM   1534  C   SER A 198     -19.379 -14.394  19.305  1.00 19.86           C
ATOM   1535  O   SER A 198     -18.901 -13.735  20.226  1.00 19.57           O
ATOM   1536  CB  SER A 198     -21.048 -16.121  19.918  1.00 28.07           C
ATOM   1537  OG  SER A 198     -21.267 -15.473  21.157  1.00 31.20           O
ATOM   1538  N   ALA A 199     -19.728 -13.865  18.139  1.00 20.59           N
ATOM   1539  CA  ALA A 199     -19.579 -12.443  17.875  1.00 19.47           C
ATOM   1540  C   ALA A 199     -20.603 -11.632  18.670  1.00 22.32           C
ATOM   1541  O   ALA A 199     -21.683 -12.133  18.998  1.00 22.34           O
ATOM   1542  CB  ALA A 199     -19.749 -12.179  16.381  1.00 23.41           C
ATOM   1543  N   PRO A 200     -20.272 -10.370  18.971  1.00 19.94           N
ATOM   1544  CA  PRO A 200     -21.198  -9.501  19.706  1.00 20.96           C
ATOM   1545  C   PRO A 200     -22.433  -9.165  18.869  1.00 25.71           C
ATOM   1546  O   PRO A 200     -22.315  -8.926  17.667  1.00 25.87           O
ATOM   1547  CB  PRO A 200     -20.373  -8.239  19.949  1.00 18.89           C
ATOM   1548  CG  PRO A 200     -19.370  -8.215  18.843  1.00 21.10           C
ATOM   1549  CD  PRO A 200     -19.012  -9.683  18.636  1.00 18.37           C
ATOM   1550  N   ASP A 201     -23.609  -9.137  19.488  1.00 26.56           N
ATOM   1551  CA  ASP A 201     -24.812  -8.805  18.738  1.00 26.77           C
ATOM   1552  C   ASP A 201     -25.005  -7.288  18.686  1.00 24.90           C
ATOM   1553  O   ASP A 201     -24.252  -6.544  19.318  1.00 24.51           O
ATOM   1554  CB  ASP A 201     -26.048  -9.542  19.286  1.00 33.36           C
ATOM   1555  CG  ASP A 201     -26.416  -9.126  20.703  1.00 42.76           C
ATOM   1556  OD1 ASP A 201     -26.215  -7.949  21.068  1.00 34.08           O
ATOM   1557  OD2 ASP A 201     -26.930  -9.984  21.453  1.00 46.88           O
ATOM   1558  N   PRO A 202     -26.012  -6.819  17.932  1.00 29.61           N
ATOM   1559  CA  PRO A 202     -26.162  -5.367  17.767  1.00 31.33           C
ATOM   1560  C   PRO A 202     -26.333  -4.608  19.082  1.00 31.04           C
ATOM   1561  O   PRO A 202     -25.964  -3.435  19.138  1.00 27.40           O
ATOM   1562  CB  PRO A 202     -27.421  -5.247  16.910  1.00 29.86           C
ATOM   1563  CG  PRO A 202     -27.430  -6.511  16.119  1.00 32.53           C
ATOM   1564  CD  PRO A 202     -26.927  -7.566  17.052  1.00 30.17           C
ATOM   1565  N   SER A 203     -26.872  -5.248  20.117  1.00 27.17           N
ATOM   1566  CA  SER A 203     -27.037  -4.563  21.400  1.00 28.71           C
ATOM   1567  C   SER A 203     -25.676  -4.157  21.953  1.00 27.81           C
ATOM   1568  O   SER A 203     -25.513  -3.074  22.516  1.00 25.59           O
ATOM   1569  CB  SER A 203     -27.812  -5.426  22.407  1.00 32.25           C
ATOM   1570  OG  SER A 203     -27.028  -6.507  22.899  1.00 32.53           O
ATOM   1571  N   VAL A 204     -24.689  -5.027  21.773  1.00 24.63           N
ATOM   1572  CA  VAL A 204     -23.343  -4.757  22.251  1.00 21.95           C
ATOM   1573  C   VAL A 204     -22.635  -3.723  21.390  1.00 22.94           C
ATOM   1574  O   VAL A 204     -22.014  -2.801  21.906  1.00 21.67           O
ATOM   1575  CB  VAL A 204     -22.503  -6.045  22.260  1.00 19.66           C
ATOM   1576  CG1 VAL A 204     -21.051  -5.736  22.586  1.00 17.79           C
ATOM   1577  CG2 VAL A 204     -23.091  -7.047  23.248  1.00 21.37           C
ATOM   1578  N   ILE A 205     -22.717  -3.891  20.077  1.00 21.37           N
ATOM   1579  CA  ILE A 205     -22.034  -2.995  19.161  1.00 20.23           C
ATOM   1580  C   ILE A 205     -22.540  -1.558  19.336  1.00 23.19           C
ATOM   1581  O   ILE A 205     -21.753  -0.615  19.386  1.00 23.59           O
ATOM   1582  CB  ILE A 205     -22.259  -3.415  17.707  1.00 25.40           C
ATOM   1583  CG1 ILE A 205     -21.676  -4.812  17.449  1.00 31.83           C
ATOM   1584  CG2 ILE A 205     -21.663  -2.376  16.764  1.00 26.83           C
ATOM   1585  CD1 ILE A 205     -20.194  -4.878  17.573  1.00 32.31           C
ATOM   1586  N  ATHR A 206     -23.857  -1.391  19.427  1.00 22.96           N
ATOM   1587  CA ATHR A 206     -24.421  -0.049  19.565  1.00 24.74           C
ATOM   1588  C  ATHR A 206     -24.043   0.617  20.884  1.00 24.20           C
ATOM   1589  O  ATHR A 206     -23.795   1.822  20.921  1.00 23.82           O
ATOM   1590  CB ATHR A 206     -25.955  -0.012  19.350  1.00 26.15           C
ATOM   1591  OG1ATHR A 206     -26.608  -0.896  20.272  1.00 24.54           O
ATOM   1592  CG2ATHR A 206     -26.291  -0.416  17.929  1.00 29.96           C
ATOM   1593  N   LEU A 207     -23.987  -0.158  21.961  1.00 21.91           N
ATOM   1594  CA  LEU A 207     -23.508   0.383  23.236  1.00 23.39           C
ATOM   1595  C   LEU A 207     -22.057   0.860  23.104  1.00 23.99           C
ATOM   1596  O   LEU A 207     -21.710   1.967  23.515  1.00 20.62           O
ATOM   1597  CB  LEU A 207     -23.615  -0.649  24.357  1.00 22.84           C
ATOM   1598  CG  LEU A 207     -24.954  -0.832  25.056  1.00 27.51           C
ATOM   1599  CD1 LEU A 207     -24.846  -2.009  26.023  1.00 29.08           C
ATOM   1600  CD2 LEU A 207     -25.368   0.452  25.786  1.00 25.57           C
ATOM   1601  N   GLU A 208     -21.208   0.021  22.520  1.00 20.47           N
ATOM   1602  CA  GLU A 208     -19.820   0.399  22.301  1.00 20.34           C
ATOM   1603  C   GLU A 208     -19.738   1.701  21.516  1.00 18.94           C
ATOM   1604  O   GLU A 208     -18.932   2.593  21.837  1.00 20.44           O
ATOM   1605  CB  GLU A 208     -19.061  -0.703  21.546  1.00 17.35           C
ATOM   1606  CG  GLU A 208     -18.876  -1.984  22.340  1.00 18.21           C
ATOM   1607  CD  GLU A 208     -18.280  -3.130  21.512  1.00 22.13           C
ATOM   1608  OE1 GLU A 208     -18.122  -2.993  20.277  1.00 21.65           O
ATOM   1609  OE2 GLU A 208     -17.971  -4.171  22.110  1.00 20.64           O
ATOM   1610  N   ASN A 209     -20.550   1.798  20.467  1.00 19.03           N
ATOM   1611  CA  ASN A 209     -20.508   2.965  19.595  1.00 20.78           C
ATOM   1612  C   ASN A 209     -21.018   4.209  20.303  1.00 25.02           C
ATOM   1613  O   ASN A 209     -20.631   5.319  19.956  1.00 24.88           O
ATOM   1614  CB  ASN A 209     -21.314   2.734  18.310  1.00 22.74           C
ATOM   1615  CG  ASN A 209     -20.663   1.718  17.381  1.00 26.29           C
ATOM   1616  OD1 ASN A 209     -19.497   1.367  17.553  1.00 22.90           O
ATOM   1617  ND2 ASN A 209     -21.409   1.262  16.380  1.00 26.20           N
ATOM   1618  N   SER A 210     -21.869   4.004  21.305  1.00 21.77           N
ATOM   1619  CA  SER A 210     -22.588   5.094  21.960  1.00 23.26           C
ATOM   1620  C   SER A 210     -21.982   5.541  23.284  1.00 23.82           C
ATOM   1621  O   SER A 210     -22.519   6.430  23.937  1.00 22.65           O
ATOM   1622  CB  SER A 210     -24.038   4.669  22.215  1.00 26.88           C
ATOM   1623  OG  SER A 210     -24.708   4.364  21.004  1.00 30.85           O
ATOM   1624  N   TRP A 211     -20.868   4.939  23.688  1.00 21.27           N
ATOM   1625  CA  TRP A 211     -20.324   5.211  25.014  1.00 21.11           C
ATOM   1626  C   TRP A 211     -20.060   6.707  25.253  1.00 20.62           C
ATOM   1627  O   TRP A 211     -20.384   7.238  26.319  1.00 19.87           O
ATOM   1628  CB  TRP A 211     -19.057   4.388  25.268  1.00 19.20           C
ATOM   1629  CG  TRP A 211     -18.535   4.562  26.655  1.00 22.17           C
ATOM   1630  CD1 TRP A 211     -19.123   4.131  27.821  1.00 20.52           C
ATOM   1631  CD2 TRP A 211     -17.323   5.214  27.036  1.00 20.35           C
ATOM   1632  NE1 TRP A 211     -18.340   4.476  28.899  1.00 20.65           N
ATOM   1633  CE2 TRP A 211     -17.229   5.137  28.443  1.00 18.08           C
ATOM   1634  CE3 TRP A 211     -16.304   5.856  26.320  1.00 21.43           C
ATOM   1635  CZ2 TRP A 211     -16.153   5.669  29.148  1.00 19.76           C
ATOM   1636  CZ3 TRP A 211     -15.236   6.388  27.024  1.00 22.24           C
ATOM   1637  CH2 TRP A 211     -15.168   6.290  28.422  1.00 20.11           C
ATOM   1638  N   GLY A 212     -19.472   7.378  24.267  1.00 21.12           N
ATOM   1639  CA  GLY A 212     -19.200   8.805  24.387  1.00 27.31           C
ATOM   1640  C   GLY A 212     -20.478   9.627  24.445  1.00 31.57           C
ATOM   1641  O   GLY A 212     -20.608  10.573  25.239  1.00 26.68           O
ATOM   1642  N   ARG A 213     -21.432   9.270  23.591  1.00 25.21           N
ATOM   1643  CA  ARG A 213     -22.716   9.953  23.545  1.00 27.93           C
ATOM   1644  C   ARG A 213     -23.499   9.781  24.842  1.00 28.65           C
ATOM   1645  O   ARG A 213     -24.134  10.730  25.317  1.00 28.99           O
ATOM   1646  CB  ARG A 213     -23.552   9.464  22.359  1.00 33.01           C
ATOM   1647  CG  ARG A 213     -23.062   9.982  21.014  1.00 45.99           C
ATOM   1648  CD  ARG A 213     -23.798   9.331  19.846  1.00 54.48           C
ATOM   1649  NE  ARG A 213     -22.862   8.706  18.911  1.00 61.72           N
ATOM   1650  CZ  ARG A 213     -22.961   7.455  18.469  1.00 62.78           C
ATOM   1651  NH1 ARG A 213     -23.966   6.684  18.866  1.00 64.96           N
ATOM   1652  NH2 ARG A 213     -22.059   6.973  17.623  1.00 59.77           N
ATOM   1653  N   LEU A 214     -23.460   8.572  25.402  1.00 26.72           N
ATOM   1654  CA  LEU A 214     -24.122   8.310  26.678  1.00 27.73           C
ATOM   1655  C   LEU A 214     -23.458   9.080  27.816  1.00 26.87           C
ATOM   1656  O   LEU A 214     -24.143   9.643  28.664  1.00 26.41           O
ATOM   1657  CB  LEU A 214     -24.136   6.812  26.997  1.00 23.21           C
ATOM   1658  CG  LEU A 214     -25.020   5.951  26.090  1.00 23.90           C
ATOM   1659  CD1 LEU A 214     -24.629   4.479  26.172  1.00 25.24           C
ATOM   1660  CD2 LEU A 214     -26.490   6.128  26.432  1.00 26.29           C
ATOM   1661  N   SER A 215     -22.129   9.090  27.841  1.00 25.65           N
ATOM   1662  CA  SER A 215     -21.411   9.865  28.848  1.00 24.88           C
ATOM   1663  C   SER A 215     -21.872  11.321  28.831  1.00 26.32           C
ATOM   1664  O   SER A 215     -22.121  11.914  29.883  1.00 26.41           O
ATOM   1665  CB  SER A 215     -19.892   9.774  28.628  1.00 23.57           C
ATOM   1666  OG  SER A 215     -19.444   8.431  28.791  1.00 22.01           O
ATOM   1667  N   THR A 216     -21.987  11.889  27.634  1.00 26.01           N
ATOM   1668  CA  THR A 216     -22.384  13.288  27.476  1.00 28.31           C
ATOM   1669  C   THR A 216     -23.848  13.505  27.872  1.00 29.53           C
ATOM   1670  O   THR A 216     -24.178  14.452  28.591  1.00 31.04           O
ATOM   1671  CB  THR A 216     -22.175  13.765  26.024  1.00 35.75           C
ATOM   1672  OG1 THR A 216     -20.776  13.750  25.708  1.00 31.73           O
ATOM   1673  CG2 THR A 216     -22.718  15.178  25.836  1.00 36.07           C
ATOM   1674  N   ALA A 217     -24.723  12.625  27.400  1.00 33.01           N
ATOM   1675  CA  ALA A 217     -26.149  12.731  27.722  1.00 36.59           C
ATOM   1676  C   ALA A 217     -26.375  12.647  29.226  1.00 31.20           C
ATOM   1677  O   ALA A 217     -27.157  13.416  29.785  1.00 32.29           O
ATOM   1678  CB  ALA A 217     -26.955  11.651  27.005  1.00 30.30           C
ATOM   1679  N   ILE A 218     -25.689  11.718  29.883  1.00 28.55           N
ATOM   1680  CA  ILE A 218     -25.867  11.556  31.317  1.00 28.74           C
ATOM   1681  C   ILE A 218     -25.400  12.791  32.093  1.00 30.00           C
ATOM   1682  O   ILE A 218     -26.101  13.288  32.970  1.00 31.64           O
ATOM   1683  CB  ILE A 218     -25.183  10.290  31.827  1.00 28.51           C
ATOM   1684  CG1 ILE A 218     -25.914   9.056  31.278  1.00 29.85           C
ATOM   1685  CG2 ILE A 218     -25.158  10.282  33.345  1.00 28.87           C
ATOM   1686  CD1 ILE A 218     -25.116   7.764  31.347  1.00 28.06           C
ATOM   1687  N   GLN A 219     -24.217  13.297  31.763  1.00 29.54           N
ATOM   1688  CA  GLN A 219     -23.666  14.409  32.526  1.00 30.91           C
ATOM   1689  C   GLN A 219     -24.345  15.740  32.216  1.00 33.30           C
ATOM   1690  O   GLN A 219     -24.346  16.647  33.049  1.00 36.60           O
ATOM   1691  CB  GLN A 219     -22.144  14.479  32.343  1.00 30.02           C
ATOM   1692  CG  GLN A 219     -21.449  13.290  32.961  1.00 28.71           C
ATOM   1693  CD  GLN A 219     -20.002  13.198  32.556  1.00 30.42           C
ATOM   1694  OE1 GLN A 219     -19.183  14.018  32.951  1.00 30.75           O
ATOM   1695  NE2 GLN A 219     -19.682  12.198  31.763  1.00 28.29           N
ATOM   1696  N   GLU A 220     -24.946  15.847  31.033  1.00 33.72           N
ATOM   1697  CA  GLU A 220     -25.666  17.061  30.644  1.00 36.28           C
ATOM   1698  C   GLU A 220     -27.164  16.983  30.960  1.00 37.60           C
ATOM   1699  O   GLU A 220     -27.925  17.903  30.636  1.00 39.95           O
ATOM   1700  CB  GLU A 220     -25.490  17.343  29.148  1.00 48.66           C
ATOM   1701  CG  GLU A 220     -24.060  17.637  28.696  1.00 48.92           C
ATOM   1702  CD  GLU A 220     -23.991  18.051  27.228  1.00 55.73           C
ATOM   1703  OE1 GLU A 220     -24.963  17.786  26.485  1.00 57.45           O
ATOM   1704  OE2 GLU A 220     -22.969  18.645  26.816  1.00 56.06           O
ATOM   1705  N   SER A 221     -27.591  15.897  31.594  1.00 36.44           N
ATOM   1706  CA  SER A 221     -29.017  15.675  31.794  1.00 37.86           C
ATOM   1707  C   SER A 221     -29.639  16.676  32.760  1.00 43.07           C
ATOM   1708  O   SER A 221     -28.949  17.330  33.547  1.00 40.76           O
ATOM   1709  CB  SER A 221     -29.307  14.237  32.244  1.00 36.38           C
ATOM   1710  OG  SER A 221     -28.776  13.974  33.531  1.00 40.69           O
ATOM   1711  N   ASN A 222     -30.956  16.801  32.675  1.00 42.38           N
ATOM   1712  CA  ASN A 222     -31.706  17.646  33.590  1.00 45.06           C
ATOM   1713  C   ASN A 222     -32.258  16.775  34.708  1.00 51.28           C
ATOM   1714  O   ASN A 222     -33.285  16.112  34.546  1.00 45.91           O
ATOM   1715  CB  ASN A 222     -32.833  18.366  32.850  1.00 47.74           C
ATOM   1716  CG  ASN A 222     -33.415  19.523  33.651  1.00 50.79           C
ATOM   1717  OD1 ASN A 222     -33.575  19.430  34.867  1.00 51.40           O
ATOM   1718  ND2 ASN A 222     -33.722  20.622  32.969  1.00 52.99           N
ATOM   1719  N   GLN A 223     -31.548  16.755  35.832  1.00 44.73           N
ATOM   1720  CA  GLN A 223     -31.899  15.888  36.951  1.00 52.81           C
ATOM   1721  C   GLN A 223     -32.126  14.441  36.511  1.00 54.32           C
ATOM   1722  O   GLN A 223     -33.032  13.767  37.003  1.00 64.63           O
ATOM   1723  CB  GLN A 223     -33.134  16.420  37.679  1.00 55.34           C
ATOM   1724  CG  GLN A 223     -33.049  17.894  38.031  1.00 56.17           C
ATOM   1725  CD  GLN A 223     -34.166  18.339  38.951  1.00 68.16           C
ATOM   1726  OE1 GLN A 223     -34.692  17.549  39.737  1.00 74.64           O
ATOM   1727  NE2 GLN A 223     -34.542  19.610  38.854  1.00 69.16           N
ATOM   1728  N   GLY A 224     -31.303  13.968  35.581  1.00 49.57           N
ATOM   1729  CA  GLY A 224     -31.377  12.588  35.138  1.00 44.57           C
ATOM   1730  C   GLY A 224     -32.147  12.377  33.848  1.00 42.26           C
ATOM   1731  O   GLY A 224     -32.055  11.320  33.230  1.00 42.15           O
ATOM   1732  N   ALA A 225     -32.911  13.382  33.436  1.00 41.41           N
ATOM   1733  CA  ALA A 225     -33.691  13.274  32.208  1.00 42.27           C
ATOM   1734  C   ALA A 225     -32.922  13.826  31.015  1.00 42.24           C
ATOM   1735  O   ALA A 225     -32.334  14.909  31.091  1.00 41.63           O
ATOM   1736  CB  ALA A 225     -35.018  13.997  32.363  1.00 45.70           C
ATOM   1737  N   PHE A 226     -32.945  13.092  29.908  1.00 40.41           N
ATOM   1738  CA  PHE A 226     -32.153  13.459  28.738  1.00 47.06           C
ATOM   1739  C   PHE A 226     -32.802  14.593  27.964  1.00 52.92           C
ATOM   1740  O   PHE A 226     -34.018  14.612  27.773  1.00 47.66           O
ATOM   1741  CB  PHE A 226     -31.928  12.251  27.812  1.00 40.83           C
ATOM   1742  CG  PHE A 226     -31.045  11.189  28.395  1.00 40.90           C
ATOM   1743  CD1 PHE A 226     -30.260  11.447  29.504  1.00 40.27           C
ATOM   1744  CD2 PHE A 226     -30.986   9.932  27.822  1.00 41.75           C
ATOM   1745  CE1 PHE A 226     -29.445  10.470  30.036  1.00 37.44           C
ATOM   1746  CE2 PHE A 226     -30.169   8.947  28.352  1.00 41.98           C
ATOM   1747  CZ  PHE A 226     -29.400   9.219  29.462  1.00 36.64           C
ATOM   1748  N   ALA A 227     -31.986  15.551  27.534  1.00 60.79           N
ATOM   1749  CA  ALA A 227     -32.482  16.643  26.709  1.00 62.02           C
ATOM   1750  C   ALA A 227     -33.118  16.046  25.462  1.00 62.84           C
ATOM   1751  O   ALA A 227     -34.221  16.421  25.067  1.00 64.89           O
ATOM   1752  CB  ALA A 227     -31.344  17.585  26.335  1.00 62.23           C
ATOM   1753  N   SER A 228     -32.407  15.097  24.857  1.00 62.17           N
ATOM   1754  CA  SER A 228     -32.902  14.370  23.695  1.00 61.09           C
ATOM   1755  C   SER A 228     -32.604  12.885  23.868  1.00 47.59           C
ATOM   1756  O   SER A 228     -31.557  12.518  24.396  1.00 48.73           O
ATOM   1757  CB  SER A 228     -32.244  14.895  22.420  1.00 64.96           C
ATOM   1758  OG  SER A 228     -30.832  14.827  22.518  1.00 68.70           O
ATOM   1759  N   PRO A 229     -33.529  12.023  23.424  1.00 43.22           N
ATOM   1760  CA  PRO A 229     -33.356  10.575  23.605  1.00 43.52           C
ATOM   1761  C   PRO A 229     -32.128  10.023  22.887  1.00 47.87           C
ATOM   1762  O   PRO A 229     -31.734  10.539  21.841  1.00 53.90           O
ATOM   1763  CB  PRO A 229     -34.636   9.990  22.998  1.00 45.73           C
ATOM   1764  CG  PRO A 229     -35.147  11.049  22.071  1.00 53.86           C
ATOM   1765  CD  PRO A 229     -34.775  12.353  22.712  1.00 50.76           C
ATOM   1766  N   ILE A 230     -31.524   8.988  23.468  1.00 40.53           N
ATOM   1767  CA  ILE A 230     -30.453   8.248  22.822  1.00 46.39           C
ATOM   1768  C   ILE A 230     -31.037   6.944  22.293  1.00 49.77           C
ATOM   1769  O   ILE A 230     -31.776   6.254  22.996  1.00 53.54           O
ATOM   1770  CB  ILE A 230     -29.315   7.926  23.799  1.00 45.02           C
ATOM   1771  CG1 ILE A 230     -28.680   9.215  24.326  1.00 54.63           C
ATOM   1772  CG2 ILE A 230     -28.259   7.053  23.124  1.00 45.80           C
ATOM   1773  CD1 ILE A 230     -27.991  10.038  23.259  1.00 58.75           C
ATOM   1774  N   GLN A 231     -30.717   6.619  21.048  1.00 46.45           N
ATOM   1775  CA  GLN A 231     -31.261   5.433  20.411  1.00 45.60           C
ATOM   1776  C   GLN A 231     -30.261   4.298  20.505  1.00 39.76           C
ATOM   1777  O   GLN A 231     -29.116   4.438  20.092  1.00 36.21           O
ATOM   1778  CB  GLN A 231     -31.593   5.725  18.949  1.00 51.67           C
ATOM   1779  CG  GLN A 231     -32.228   4.568  18.201  1.00 54.92           C
ATOM   1780  CD  GLN A 231     -32.831   5.001  16.875  1.00 64.00           C
ATOM   1781  OE1 GLN A 231     -32.167   4.976  15.838  1.00 69.89           O
ATOM   1782  NE2 GLN A 231     -34.094   5.406  16.907  1.00 63.44           N
ATOM   1783  N   LEU A 232     -30.702   3.175  21.058  1.00 38.94           N
ATOM   1784  CA  LEU A 232     -29.869   1.988  21.155  1.00 35.04           C
ATOM   1785  C   LEU A 232     -30.546   0.856  20.387  1.00 38.29           C
ATOM   1786  O   LEU A 232     -31.651   1.032  19.879  1.00 38.56           O
ATOM   1787  CB  LEU A 232     -29.679   1.602  22.618  1.00 36.02           C
ATOM   1788  CG  LEU A 232     -28.904   2.605  23.475  1.00 36.78           C
ATOM   1789  CD1 LEU A 232     -28.911   2.171  24.934  1.00 32.24           C
ATOM   1790  CD2 LEU A 232     -27.481   2.745  22.944  1.00 32.37           C
ATOM   1791  N   GLN A 233     -29.880  -0.294  20.296  1.00 32.28           N
ATOM   1792  CA  GLN A 233     -30.452  -1.460  19.617  1.00 37.98           C
ATOM   1793  C   GLN A 233     -30.643  -2.631  20.574  1.00 37.08           C
ATOM   1794  O   GLN A 233     -29.848  -2.823  21.498  1.00 34.32           O
ATOM   1795  CB  GLN A 233     -29.553  -1.924  18.467  1.00 38.59           C
ATOM   1796  CG  GLN A 233     -29.775  -1.216  17.143  1.00 45.55           C
ATOM   1797  CD  GLN A 233     -28.910  -1.796  16.038  1.00 51.87           C
ATOM   1798  OE1 GLN A 233     -27.829  -2.314  16.297  1.00 58.10           O
ATOM   1799  NE2 GLN A 233     -29.385  -1.714  14.803  1.00 56.56           N
ATOM   1800  N   ARG A 234     -31.695  -3.411  20.344  1.00 39.52           N
ATOM   1801  CA  ARG A 234     -31.906  -4.654  21.075  1.00 37.45           C
ATOM   1802  C   ARG A 234     -31.072  -5.757  20.436  1.00 36.76           C
ATOM   1803  O   ARG A 234     -30.502  -5.567  19.364  1.00 36.43           O
ATOM   1804  CB  ARG A 234     -33.388  -5.046  21.059  1.00 38.98           C
ATOM   1805  CG  ARG A 234     -34.338  -3.954  21.552  1.00 42.18           C
ATOM   1806  CD  ARG A 234     -35.736  -4.508  21.807  1.00 47.35           C
ATOM   1807  NE  ARG A 234     -36.674  -3.482  22.266  1.00 49.16           N
ATOM   1808  CZ  ARG A 234     -37.426  -2.742  21.459  1.00 55.95           C
ATOM   1809  NH1 ARG A 234     -37.355  -2.913  20.146  1.00 60.77           N
ATOM   1810  NH2 ARG A 234     -38.254  -1.834  21.964  1.00 59.44           N
ATOM   1811  N   ARG A 235     -31.001  -6.910  21.092  1.00 38.05           N
ATOM   1812  CA  ARG A 235     -30.277  -8.051  20.541  1.00 37.70           C
ATOM   1813  C   ARG A 235     -30.704  -8.383  19.115  1.00 36.87           C
ATOM   1814  O   ARG A 235     -29.889  -8.820  18.306  1.00 37.12           O
ATOM   1815  CB  ARG A 235     -30.437  -9.279  21.435  1.00 42.95           C
ATOM   1816  CG  ARG A 235     -29.884  -9.090  22.830  1.00 45.38           C
ATOM   1817  CD  ARG A 235     -29.950 -10.367  23.637  1.00 51.74           C
ATOM   1818  NE  ARG A 235     -29.497 -10.156  25.008  1.00 51.22           N
ATOM   1819  CZ  ARG A 235     -28.238 -10.302  25.407  1.00 57.09           C
ATOM   1820  NH1 ARG A 235     -27.301 -10.662  24.537  1.00 56.79           N
ATOM   1821  NH2 ARG A 235     -27.916 -10.088  26.676  1.00 59.77           N
ATOM   1822  N   ASN A 236     -31.980  -8.180  18.805  1.00 40.43           N
ATOM   1823  CA  ASN A 236     -32.490  -8.515  17.480  1.00 42.56           C
ATOM   1824  C   ASN A 236     -32.349  -7.376  16.471  1.00 47.09           C
ATOM   1825  O   ASN A 236     -32.871  -7.455  15.362  1.00 47.35           O
ATOM   1826  CB  ASN A 236     -33.952  -8.968  17.566  1.00 43.89           C
ATOM   1827  CG  ASN A 236     -34.870  -7.873  18.069  1.00 52.94           C
ATOM   1828  OD1 ASN A 236     -34.474  -6.713  18.164  1.00 51.52           O
ATOM   1829  ND2 ASN A 236     -36.109  -8.236  18.388  1.00 54.22           N
ATOM   1830  N   GLY A 237     -31.647  -6.315  16.858  1.00 44.66           N
ATOM   1831  CA  GLY A 237     -31.394  -5.205  15.954  1.00 42.66           C
ATOM   1832  C   GLY A 237     -32.456  -4.112  15.931  1.00 46.76           C
ATOM   1833  O   GLY A 237     -32.258  -3.061  15.313  1.00 42.54           O
ATOM   1834  N   SER A 238     -33.585  -4.345  16.592  1.00 43.84           N
ATOM   1835  CA  SER A 238     -34.643  -3.333  16.638  1.00 46.31           C
ATOM   1836  C   SER A 238     -34.208  -2.136  17.485  1.00 46.94           C
ATOM   1837  O   SER A 238     -33.490  -2.293  18.472  1.00 41.17           O
ATOM   1838  CB  SER A 238     -35.955  -3.925  17.164  1.00 51.57           C
ATOM   1839  OG  SER A 238     -35.807  -4.423  18.483  1.00 47.70           O
ATOM   1840  N   LYS A 239     -34.643  -0.943  17.095  1.00 48.42           N
ATOM   1841  CA  LYS A 239     -34.213   0.281  17.770  1.00 50.27           C
ATOM   1842  C   LYS A 239     -35.157   0.656  18.904  1.00 49.60           C
ATOM   1843  O   LYS A 239     -36.369   0.513  18.779  1.00 49.81           O
ATOM   1844  CB  LYS A 239     -34.145   1.445  16.777  1.00 56.08           C
ATOM   1845  CG  LYS A 239     -33.182   1.253  15.614  1.00 57.06           C
ATOM   1846  CD  LYS A 239     -33.662   2.040  14.396  1.00 60.89           C
ATOM   1847  CE  LYS A 239     -32.647   2.019  13.265  1.00 63.11           C
ATOM   1848  NZ  LYS A 239     -31.407   2.770  13.616  1.00 62.62           N
ATOM   1849  N   PHE A 240     -34.599   1.144  20.007  1.00 43.14           N
ATOM   1850  CA  PHE A 240     -35.411   1.706  21.081  1.00 45.58           C
ATOM   1851  C   PHE A 240     -34.741   2.952  21.661  1.00 51.19           C
ATOM   1852  O   PHE A 240     -33.542   3.163  21.482  1.00 49.60           O
ATOM   1853  CB  PHE A 240     -35.694   0.667  22.169  1.00 46.76           C
ATOM   1854  CG  PHE A 240     -34.513   0.358  23.040  1.00 46.49           C
ATOM   1855  CD1 PHE A 240     -34.402   0.919  24.302  1.00 48.23           C
ATOM   1856  CD2 PHE A 240     -33.515  -0.496  22.602  1.00 40.39           C
ATOM   1857  CE1 PHE A 240     -33.319   0.637  25.110  1.00 44.04           C
ATOM   1858  CE2 PHE A 240     -32.428  -0.781  23.405  1.00 43.78           C
ATOM   1859  CZ  PHE A 240     -32.330  -0.215  24.660  1.00 47.07           C
ATOM   1860  N   SER A 241     -35.525   3.778  22.343  1.00 52.99           N
ATOM   1861  CA  SER A 241     -35.029   5.041  22.868  1.00 54.63           C
ATOM   1862  C   SER A 241     -34.884   5.018  24.383  1.00 52.08           C
ATOM   1863  O   SER A 241     -35.695   4.421  25.095  1.00 49.06           O
ATOM   1864  CB  SER A 241     -35.959   6.187  22.463  1.00 61.63           C
ATOM   1865  OG  SER A 241     -36.133   6.237  21.058  1.00 66.10           O
ATOM   1866  N   VAL A 242     -33.839   5.681  24.863  1.00 54.18           N
ATOM   1867  CA  VAL A 242     -33.616   5.865  26.287  1.00 51.40           C
ATOM   1868  C   VAL A 242     -33.756   7.348  26.619  1.00 46.77           C
ATOM   1869  O   VAL A 242     -33.176   8.194  25.941  1.00 45.80           O
ATOM   1870  CB  VAL A 242     -32.218   5.385  26.688  1.00 51.98           C
ATOM   1871  CG1 VAL A 242     -31.910   5.785  28.118  1.00 51.85           C
ATOM   1872  CG2 VAL A 242     -32.109   3.877  26.504  1.00 53.75           C
ATOM   1873  N   TYR A 243     -34.509   7.654  27.669  1.00 41.94           N
ATOM   1874  CA  TYR A 243     -34.847   9.038  27.996  1.00 48.61           C
ATOM   1875  C   TYR A 243     -34.360   9.456  29.378  1.00 48.82           C
ATOM   1876  O   TYR A 243     -34.521  10.615  29.775  1.00 44.80           O
ATOM   1877  CB  TYR A 243     -36.363   9.228  27.958  1.00 58.01           C
ATOM   1878  CG  TYR A 243     -37.021   8.922  26.635  1.00 61.11           C
ATOM   1879  CD1 TYR A 243     -37.317   9.937  25.735  1.00 63.50           C
ATOM   1880  CD2 TYR A 243     -37.370   7.622  26.296  1.00 60.79           C
ATOM   1881  CE1 TYR A 243     -37.933   9.666  24.527  1.00 65.49           C
ATOM   1882  CE2 TYR A 243     -37.987   7.340  25.090  1.00 66.46           C
ATOM   1883  CZ  TYR A 243     -38.265   8.366  24.210  1.00 67.71           C
ATOM   1884  OH  TYR A 243     -38.878   8.091  23.008  1.00 74.36           O
ATOM   1885  N   ASP A 244     -33.773   8.517  30.112  1.00 44.69           N
ATOM   1886  CA  ASP A 244     -33.513   8.726  31.531  1.00 48.53           C
ATOM   1887  C   ASP A 244     -32.227   8.031  31.955  1.00 45.80           C
ATOM   1888  O   ASP A 244     -31.891   6.971  31.430  1.00 45.62           O
ATOM   1889  CB  ASP A 244     -34.691   8.183  32.348  1.00 53.66           C
ATOM   1890  CG  ASP A 244     -34.682   8.664  33.787  1.00 63.35           C
ATOM   1891  OD1 ASP A 244     -33.612   9.088  34.275  1.00 67.52           O
ATOM   1892  OD2 ASP A 244     -35.751   8.613  34.435  1.00 70.89           O
ATOM   1893  N   VAL A 245     -31.510   8.620  32.907  1.00 36.73           N
ATOM   1894  CA  VAL A 245     -30.292   7.990  33.411  1.00 36.99           C
ATOM   1895  C   VAL A 245     -30.595   6.682  34.151  1.00 36.32           C
ATOM   1896  O   VAL A 245     -29.827   5.723  34.071  1.00 34.96           O
ATOM   1897  CB  VAL A 245     -29.518   8.922  34.348  1.00 41.80           C
ATOM   1898  CG1 VAL A 245     -28.263   8.232  34.859  1.00 43.23           C
ATOM   1899  CG2 VAL A 245     -29.157  10.211  33.628  1.00 43.85           C
ATOM   1900  N   SER A 246     -31.722   6.651  34.858  1.00 37.45           N
ATOM   1901  CA  SER A 246     -32.054   5.537  35.751  1.00 43.42           C
ATOM   1902  C   SER A 246     -32.017   4.171  35.071  1.00 44.74           C
ATOM   1903  O   SER A 246     -31.506   3.201  35.630  1.00 42.50           O
ATOM   1904  CB  SER A 246     -33.417   5.766  36.420  1.00 50.63           C
ATOM   1905  OG  SER A 246     -34.480   5.618  35.491  1.00 56.88           O
ATOM   1906  N   ILE A 247     -32.551   4.103  33.860  1.00 34.59           N
ATOM   1907  CA  ILE A 247     -32.577   2.860  33.096  1.00 39.38           C
ATOM   1908  C   ILE A 247     -31.180   2.343  32.711  1.00 36.33           C
ATOM   1909  O   ILE A 247     -31.005   1.156  32.405  1.00 35.08           O
ATOM   1910  CB  ILE A 247     -33.414   3.042  31.820  1.00 46.67           C
ATOM   1911  CG1 ILE A 247     -33.673   1.694  31.143  1.00 47.56           C
ATOM   1912  CG2 ILE A 247     -32.722   4.008  30.872  1.00 44.30           C
ATOM   1913  CD1 ILE A 247     -35.080   1.569  30.574  1.00 53.12           C
ATOM   1914  N   LEU A 248     -30.191   3.232  32.723  1.00 30.56           N
ATOM   1915  CA  LEU A 248     -28.837   2.870  32.326  1.00 31.41           C
ATOM   1916  C   LEU A 248     -27.961   2.472  33.503  1.00 29.67           C
ATOM   1917  O   LEU A 248     -26.835   2.025  33.314  1.00 31.02           O
ATOM   1918  CB  LEU A 248     -28.176   4.029  31.564  1.00 33.80           C
ATOM   1919  CG  LEU A 248     -28.795   4.359  30.205  1.00 40.41           C
ATOM   1920  CD1 LEU A 248     -28.272   5.685  29.677  1.00 39.30           C
ATOM   1921  CD2 LEU A 248     -28.519   3.232  29.220  1.00 39.10           C
ATOM   1922  N   ILE A 249     -28.458   2.645  34.720  1.00 31.00           N
ATOM   1923  CA  ILE A 249     -27.625   2.358  35.887  1.00 32.32           C
ATOM   1924  C   ILE A 249     -27.090   0.910  35.921  1.00 31.40           C
ATOM   1925  O   ILE A 249     -25.925   0.690  36.264  1.00 31.88           O
ATOM   1926  CB  ILE A 249     -28.326   2.753  37.204  1.00 36.60           C
ATOM   1927  CG1 ILE A 249     -28.474   4.274  37.266  1.00 37.90           C
ATOM   1928  CG2 ILE A 249     -27.531   2.268  38.399  1.00 42.98           C
ATOM   1929  CD1 ILE A 249     -29.223   4.784  38.480  1.00 45.51           C
ATOM   1930  N   PRO A 250     -27.921  -0.079  35.547  1.00 33.50           N
ATOM   1931  CA  PRO A 250     -27.406  -1.454  35.490  1.00 33.76           C
ATOM   1932  C   PRO A 250     -26.624  -1.762  34.217  1.00 29.92           C
ATOM   1933  O   PRO A 250     -26.153  -2.888  34.065  1.00 32.16           O
ATOM   1934  CB  PRO A 250     -28.683  -2.316  35.505  1.00 37.60           C
ATOM   1935  CG  PRO A 250     -29.790  -1.395  35.891  1.00 43.79           C
ATOM   1936  CD  PRO A 250     -29.386  -0.042  35.405  1.00 37.32           C
ATOM   1937  N   ILE A 251     -26.481  -0.788  33.326  1.00 28.36           N
ATOM   1938  CA  ILE A 251     -25.917  -1.031  31.998  1.00 23.64           C
ATOM   1939  C   ILE A 251     -24.504  -0.464  31.813  1.00 23.96           C
ATOM   1940  O   ILE A 251     -23.618  -1.151  31.315  1.00 20.61           O
ATOM   1941  CB  ILE A 251     -26.822  -0.424  30.903  1.00 33.20           C
ATOM   1942  CG1 ILE A 251     -28.224  -1.033  30.963  1.00 37.15           C
ATOM   1943  CG2 ILE A 251     -26.199  -0.613  29.526  1.00 31.77           C
ATOM   1944  CD1 ILE A 251     -28.252  -2.515  30.687  1.00 41.78           C
ATOM   1945  N   ILE A 252     -24.316   0.800  32.189  1.00 23.78           N
ATOM   1946  CA  ILE A 252     -23.036   1.492  32.007  1.00 23.10           C
ATOM   1947  C   ILE A 252     -22.350   1.728  33.360  1.00 24.22           C
ATOM   1948  O   ILE A 252     -22.981   2.190  34.310  1.00 27.18           O
ATOM   1949  CB  ILE A 252     -23.232   2.826  31.247  1.00 21.78           C
ATOM   1950  CG1 ILE A 252     -21.891   3.536  31.036  1.00 22.40           C
ATOM   1951  CG2 ILE A 252     -24.174   3.746  31.999  1.00 23.69           C
ATOM   1952  CD1 ILE A 252     -22.011   4.754  30.124  1.00 26.46           C
ATOM   1953  N   ALA A 253     -21.066   1.383  33.442  1.00 22.32           N
ATOM   1954  CA  ALA A 253     -20.324   1.369  34.710  1.00 22.73           C
ATOM   1955  C   ALA A 253     -19.404   2.569  34.902  1.00 22.33           C
ATOM   1956  O   ALA A 253     -19.109   2.944  36.032  1.00 24.35           O
ATOM   1957  CB  ALA A 253     -19.491   0.079  34.826  1.00 22.87           C
ATOM   1958  N   LEU A 254     -18.938   3.141  33.795  1.00 21.63           N
ATOM   1959  CA  LEU A 254     -17.933   4.212  33.806  1.00 21.44           C
ATOM   1960  C   LEU A 254     -18.278   5.177  32.692  1.00 23.60           C
ATOM   1961  O   LEU A 254     -18.764   4.748  31.646  1.00 21.92           O
ATOM   1962  CB  LEU A 254     -16.543   3.641  33.474  1.00 25.99           C
ATOM   1963  CG  LEU A 254     -15.928   2.538  34.335  1.00 24.11           C
ATOM   1964  CD1 LEU A 254     -14.665   1.991  33.706  1.00 28.75           C
ATOM   1965  CD2 LEU A 254     -15.650   3.053  35.733  1.00 30.63           C
ATOM   1966  N   MET A 255     -17.999   6.467  32.891  1.00 21.59           N
ATOM   1967  CA  MET A 255     -18.163   7.453  31.825  1.00 20.50           C
ATOM   1968  C   MET A 255     -16.916   8.305  31.659  1.00 22.72           C
ATOM   1969  O   MET A 255     -16.205   8.585  32.636  1.00 21.88           O
ATOM   1970  CB  MET A 255     -19.335   8.394  32.132  1.00 21.91           C
ATOM   1971  CG  MET A 255     -20.633   7.697  32.411  1.00 27.16           C
ATOM   1972  SD  MET A 255     -21.888   8.919  32.820  1.00 29.82           S
ATOM   1973  CE  MET A 255     -21.201   9.643  34.306  1.00 26.76           C
ATOM   1974  N   VAL A 256     -16.666   8.753  30.433  1.00 22.30           N
ATOM   1975  CA  VAL A 256     -15.590   9.715  30.211  1.00 25.92           C
ATOM   1976  C   VAL A 256     -16.040  11.053  30.801  1.00 28.15           C
ATOM   1977  O   VAL A 256     -17.211  11.425  30.678  1.00 25.89           O
ATOM   1978  CB  VAL A 256     -15.240   9.856  28.711  1.00 26.54           C
ATOM   1979  CG1 VAL A 256     -16.491  10.137  27.881  1.00 28.63           C
ATOM   1980  CG2 VAL A 256     -14.198  10.952  28.507  1.00 28.57           C
ATOM   1981  N   TYR A 257     -15.127  11.755  31.469  1.00 24.97           N
ATOM   1982  CA  TYR A 257     -15.444  13.036  32.102  1.00 26.66           C
ATOM   1983  C   TYR A 257     -15.830  14.075  31.057  1.00 29.11           C
ATOM   1984  O   TYR A 257     -15.117  14.258  30.069  1.00 29.96           O
ATOM   1985  CB  TYR A 257     -14.229  13.542  32.900  1.00 28.12           C
ATOM   1986  CG  TYR A 257     -14.445  14.864  33.601  1.00 32.66           C
ATOM   1987  CD1 TYR A 257     -14.359  16.063  32.903  1.00 32.33           C
ATOM   1988  CD2 TYR A 257     -14.712  14.919  34.964  1.00 39.94           C
ATOM   1989  CE1 TYR A 257     -14.552  17.278  33.536  1.00 45.66           C
ATOM   1990  CE2 TYR A 257     -14.907  16.135  35.609  1.00 38.69           C
ATOM   1991  CZ  TYR A 257     -14.825  17.311  34.888  1.00 48.74           C
ATOM   1992  OH  TYR A 257     -15.010  18.531  35.510  1.00 57.38           O
ATOM   1993  N   ARG A 258     -16.948  14.767  31.281  1.00 28.98           N
ATOM   1994  CA  ARG A 258     -17.364  15.848  30.392  1.00 35.46           C
ATOM   1995  C   ARG A 258     -17.362  17.190  31.127  1.00 42.57           C
ATOM   1996  O   ARG A 258     -17.921  17.299  32.214  1.00 39.79           O
ATOM   1997  CB  ARG A 258     -18.767  15.585  29.839  1.00 35.03           C
ATOM   1998  CG  ARG A 258     -18.887  14.354  28.960  1.00 41.34           C
ATOM   1999  CD  ARG A 258     -18.029  14.488  27.719  1.00 46.79           C
ATOM   2000  NE  ARG A 258     -18.373  13.491  26.711  1.00 39.02           N
ATOM   2001  CZ  ARG A 258     -17.494  12.910  25.906  1.00 39.31           C
ATOM   2002  NH1 ARG A 258     -16.202  13.213  25.997  1.00 37.56           N
ATOM   2003  NH2 ARG A 258     -17.905  12.022  25.015  1.00 36.52           N
ATOM   2004  N   CYS A 259     -16.733  18.200  30.531  1.00 42.93           N
ATOM   2005  CA  CYS A 259     -16.673  19.540  31.125  1.00 57.24           C
ATOM   2006  C   CYS A 259     -18.032  20.237  31.120  1.00 62.72           C
ATOM   2007  O   CYS A 259     -18.588  20.522  30.060  1.00 65.98           O
ATOM   2008  CB  CYS A 259     -15.644  20.417  30.401  1.00 55.91           C
ATOM   2009  SG  CYS A 259     -13.930  20.194  30.942  1.00 93.37           S
ATOM   2010  N   VAL B   2       9.820  -2.238  -4.218  1.00 58.28           N
ATOM   2011  CA  VAL B   2      10.750  -3.261  -3.754  1.00 50.21           C
ATOM   2012  C   VAL B   2      10.463  -4.610  -4.400  1.00 48.14           C
ATOM   2013  O   VAL B   2       9.350  -5.129  -4.307  1.00 51.38           O
ATOM   2014  CB  VAL B   2      10.706  -3.416  -2.219  1.00 46.84           C
ATOM   2015  CG1 VAL B   2      11.582  -4.580  -1.777  1.00 46.24           C
ATOM   2016  CG2 VAL B   2      11.145  -2.129  -1.548  1.00 50.60           C
ATOM   2017  N   GLN B   3      11.475  -5.172  -5.056  1.00 42.50           N
ATOM   2018  CA  GLN B   3      11.360  -6.484  -5.675  1.00 42.36           C
ATOM   2019  C   GLN B   3      12.117  -7.507  -4.844  1.00 40.27           C
ATOM   2020  O   GLN B   3      13.189  -7.213  -4.318  1.00 42.83           O
ATOM   2021  CB  GLN B   3      11.939  -6.456  -7.090  1.00 51.42           C
ATOM   2022  CG  GLN B   3      11.280  -5.443  -8.011  1.00 59.43           C
ATOM   2023  CD  GLN B   3       9.865  -5.837  -8.380  1.00 62.83           C
ATOM   2024  OE1 GLN B   3       9.602  -6.985  -8.745  1.00 65.48           O
ATOM   2025  NE2 GLN B   3       8.940  -4.886  -8.280  1.00 63.62           N
ATOM   2026  N   LEU B   4      11.556  -8.707  -4.727  1.00 36.98           N
ATOM   2027  CA  LEU B   4      12.222  -9.799  -4.022  1.00 29.61           C
ATOM   2028  C   LEU B   4      12.491 -10.954  -4.980  1.00 32.07           C
ATOM   2029  O   LEU B   4      11.596 -11.383  -5.702  1.00 35.95           O
ATOM   2030  CB  LEU B   4      11.361 -10.295  -2.855  1.00 27.01           C
ATOM   2031  CG  LEU B   4      10.992  -9.296  -1.760  1.00 28.94           C
ATOM   2032  CD1 LEU B   4      10.153  -9.955  -0.669  1.00 28.59           C
ATOM   2033  CD2 LEU B   4      12.229  -8.647  -1.164  1.00 32.66           C
ATOM   2034  N   VAL B   5      13.726 -11.449  -4.985  1.00 30.08           N
ATOM   2035  CA  VAL B   5      14.112 -12.558  -5.856  1.00 32.81           C
ATOM   2036  C   VAL B   5      14.722 -13.679  -5.032  1.00 37.50           C
ATOM   2037  O   VAL B   5      15.758 -13.485  -4.399  1.00 33.85           O
ATOM   2038  CB  VAL B   5      15.145 -12.112  -6.917  1.00 40.93           C
ATOM   2039  CG1 VAL B   5      15.629 -13.310  -7.731  1.00 43.43           C
ATOM   2040  CG2 VAL B   5      14.560 -11.046  -7.823  1.00 45.72           C
ATOM   2041  N   GLU B   6      14.080 -14.848  -5.039  1.00 33.39           N
ATOM   2042  CA  GLU B   6      14.573 -16.003  -4.291  1.00 33.33           C
ATOM   2043  C   GLU B   6      15.486 -16.865  -5.149  1.00 36.94           C
ATOM   2044  O   GLU B   6      15.369 -16.882  -6.374  1.00 42.21           O
ATOM   2045  CB  GLU B   6      13.418 -16.880  -3.793  1.00 34.10           C
ATOM   2046  CG  GLU B   6      12.410 -16.183  -2.892  1.00 35.26           C
ATOM   2047  CD  GLU B   6      11.074 -15.986  -3.575  1.00 36.81           C
ATOM   2048  OE1 GLU B   6      11.026 -16.083  -4.819  1.00 41.13           O
ATOM   2049  OE2 GLU B   6      10.074 -15.729  -2.874  1.00 32.52           O
ATOM   2050  N   SER B   7      16.385 -17.591  -4.494  1.00 33.67           N
ATOM   2051  CA  SER B   7      17.235 -18.566  -5.168  1.00 32.03           C
ATOM   2052  C   SER B   7      17.688 -19.614  -4.157  1.00 30.40           C
ATOM   2053  O   SER B   7      17.431 -19.478  -2.961  1.00 30.68           O
ATOM   2054  CB  SER B   7      18.440 -17.885  -5.820  1.00 38.12           C
ATOM   2055  OG  SER B   7      19.236 -17.208  -4.862  1.00 34.42           O
ATOM   2056  N   GLY B   8      18.342 -20.668  -4.636  1.00 32.94           N
ATOM   2057  CA  GLY B   8      18.894 -21.678  -3.748  1.00 35.29           C
ATOM   2058  C   GLY B   8      18.010 -22.895  -3.535  1.00 36.96           C
ATOM   2059  O   GLY B   8      18.354 -23.807  -2.780  1.00 39.02           O
ATOM   2060  N   GLY B   9      16.862 -22.914  -4.200  1.00 32.24           N
ATOM   2061  CA  GLY B   9      15.974 -24.053  -4.114  1.00 31.77           C
ATOM   2062  C   GLY B   9      16.605 -25.235  -4.819  1.00 35.54           C
ATOM   2063  O   GLY B   9      17.697 -25.139  -5.382  1.00 37.41           O
ATOM   2064  N   GLY B  10      15.924 -26.364  -4.786  1.00 23.96           N
ATOM   2065  CA  GLY B  10      16.433 -27.539  -5.459  1.00 25.11           C
ATOM   2066  C   GLY B  10      15.953 -28.825  -4.835  1.00 29.17           C
ATOM   2067  O   GLY B  10      15.096 -28.830  -3.945  1.00 27.02           O
ATOM   2068  N   LEU B  11      16.538 -29.915  -5.317  1.00 25.63           N
ATOM   2069  CA  LEU B  11      16.199 -31.262  -4.905  1.00 25.53           C
ATOM   2070  C   LEU B  11      17.285 -31.796  -3.982  1.00 30.72           C
ATOM   2071  O   LEU B  11      18.476 -31.735  -4.305  1.00 28.45           O
ATOM   2072  CB  LEU B  11      16.130 -32.137  -6.152  1.00 26.86           C
ATOM   2073  CG  LEU B  11      16.015 -33.652  -5.983  1.00 27.45           C
ATOM   2074  CD1 LEU B  11      14.630 -33.999  -5.449  1.00 26.26           C
ATOM   2075  CD2 LEU B  11      16.270 -34.325  -7.325  1.00 29.12           C
ATOM   2076  N   VAL B  12      16.870 -32.312  -2.833  1.00 26.02           N
ATOM   2077  CA  VAL B  12      17.780 -32.978  -1.917  1.00 27.54           C
ATOM   2078  C   VAL B  12      17.159 -34.293  -1.477  1.00 31.45           C
ATOM   2079  O   VAL B  12      15.943 -34.475  -1.563  1.00 31.20           O
ATOM   2080  CB  VAL B  12      18.059 -32.128  -0.663  1.00 30.81           C
ATOM   2081  CG1 VAL B  12      18.856 -30.887  -1.029  1.00 40.47           C
ATOM   2082  CG2 VAL B  12      16.764 -31.757   0.026  1.00 31.57           C
ATOM   2083  N   GLN B  13      17.996 -35.211  -1.012  1.00 28.47           N
ATOM   2084  CA  GLN B  13      17.503 -36.439  -0.411  1.00 28.10           C
ATOM   2085  C   GLN B  13      17.152 -36.161   1.043  1.00 28.09           C
ATOM   2086  O   GLN B  13      17.700 -35.244   1.653  1.00 27.32           O
ATOM   2087  CB  GLN B  13      18.557 -37.549  -0.512  1.00 34.50           C
ATOM   2088  CG  GLN B  13      18.814 -38.036  -1.938  1.00 41.40           C
ATOM   2089  CD  GLN B  13      19.453 -36.968  -2.815  1.00 51.79           C
ATOM   2090  OE1 GLN B  13      20.510 -36.426  -2.482  1.00 54.85           O
ATOM   2091  NE2 GLN B  13      18.810 -36.657  -3.940  1.00 45.16           N
ATOM   2092  N   PRO B  14      16.233 -36.955   1.613  1.00 31.41           N
ATOM   2093  CA  PRO B  14      15.889 -36.768   3.026  1.00 32.88           C
ATOM   2094  C   PRO B  14      17.142 -36.725   3.902  1.00 36.43           C
ATOM   2095  O   PRO B  14      18.040 -37.552   3.732  1.00 40.58           O
ATOM   2096  CB  PRO B  14      15.043 -38.005   3.339  1.00 33.40           C
ATOM   2097  CG  PRO B  14      14.444 -38.381   2.029  1.00 36.84           C
ATOM   2098  CD  PRO B  14      15.494 -38.072   1.001  1.00 35.17           C
ATOM   2099  N   GLY B  15      17.209 -35.759   4.813  1.00 35.36           N
ATOM   2100  CA  GLY B  15      18.378 -35.584   5.656  1.00 29.47           C
ATOM   2101  C   GLY B  15      19.342 -34.542   5.112  1.00 31.41           C
ATOM   2102  O   GLY B  15      20.278 -34.132   5.799  1.00 36.65           O
ATOM   2103  N   GLY B  16      19.100 -34.102   3.878  1.00 31.00           N
ATOM   2104  CA  GLY B  16      19.943 -33.110   3.228  1.00 32.44           C
ATOM   2105  C   GLY B  16      19.708 -31.677   3.688  1.00 34.39           C
ATOM   2106  O   GLY B  16      18.873 -31.421   4.549  1.00 30.21           O
ATOM   2107  N   SER B  17      20.458 -30.746   3.106  1.00 36.58           N
ATOM   2108  CA  SER B  17      20.400 -29.336   3.484  1.00 32.71           C
ATOM   2109  C   SER B  17      20.298 -28.449   2.257  1.00 28.65           C
ATOM   2110  O   SER B  17      20.832 -28.774   1.199  1.00 34.09           O
ATOM   2111  CB  SER B  17      21.673 -28.942   4.249  1.00 42.67           C
ATOM   2112  OG  SER B  17      21.765 -29.594   5.502  1.00 50.58           O
ATOM   2113  N   LEU B  18      19.618 -27.316   2.407  1.00 32.37           N
ATOM   2114  CA  LEU B  18      19.617 -26.282   1.385  1.00 29.39           C
ATOM   2115  C   LEU B  18      19.714 -24.951   2.091  1.00 26.90           C
ATOM   2116  O   LEU B  18      19.351 -24.838   3.259  1.00 27.72           O
ATOM   2117  CB  LEU B  18      18.313 -26.300   0.593  1.00 28.59           C
ATOM   2118  CG  LEU B  18      18.086 -27.444  -0.385  1.00 36.52           C
ATOM   2119  CD1 LEU B  18      16.625 -27.465  -0.812  1.00 33.63           C
ATOM   2120  CD2 LEU B  18      19.008 -27.307  -1.586  1.00 38.09           C
ATOM   2121  N   ARG B  19      20.195 -23.936   1.384  1.00 26.57           N
ATOM   2122  CA  ARG B  19      20.112 -22.584   1.906  1.00 27.22           C
ATOM   2123  C   ARG B  19      19.401 -21.726   0.881  1.00 29.43           C
ATOM   2124  O   ARG B  19      19.855 -21.604  -0.261  1.00 31.34           O
ATOM   2125  CB  ARG B  19      21.497 -22.017   2.222  1.00 33.88           C
ATOM   2126  CG  ARG B  19      21.443 -20.667   2.958  1.00 33.59           C
ATOM   2127  CD  ARG B  19      22.844 -20.117   3.174  1.00 48.92           C
ATOM   2128  NE  ARG B  19      22.840 -18.814   3.836  1.00 53.07           N
ATOM   2129  CZ  ARG B  19      23.038 -18.637   5.139  1.00 51.64           C
ATOM   2130  NH1 ARG B  19      23.248 -19.679   5.932  1.00 46.48           N
ATOM   2131  NH2 ARG B  19      23.023 -17.415   5.650  1.00 48.89           N
ATOM   2132  N   LEU B  20      18.266 -21.160   1.283  1.00 22.18           N
ATOM   2133  CA  LEU B  20      17.520 -20.271   0.403  1.00 22.15           C
ATOM   2134  C   LEU B  20      18.019 -18.846   0.558  1.00 27.46           C
ATOM   2135  O   LEU B  20      18.363 -18.411   1.658  1.00 26.37           O
ATOM   2136  CB  LEU B  20      16.016 -20.341   0.696  1.00 19.24           C
ATOM   2137  CG  LEU B  20      15.424 -21.750   0.669  1.00 22.79           C
ATOM   2138  CD1 LEU B  20      13.902 -21.675   0.834  1.00 21.31           C
ATOM   2139  CD2 LEU B  20      15.790 -22.480  -0.617  1.00 27.28           C
ATOM   2140  N  AHIS B  21      18.065 -18.122  -0.553  1.00 26.52           N
ATOM   2141  CA AHIS B  21      18.530 -16.742  -0.554  1.00 26.92           C
ATOM   2142  C  AHIS B  21      17.441 -15.860  -1.132  1.00 30.36           C
ATOM   2143  O  AHIS B  21      16.756 -16.245  -2.077  1.00 31.78           O
ATOM   2144  CB AHIS B  21      19.811 -16.617  -1.390  1.00 30.61           C
ATOM   2145  CG AHIS B  21      20.316 -15.212  -1.539  1.00 37.15           C
ATOM   2146  ND1AHIS B  21      21.376 -14.720  -0.810  1.00 44.30           N
ATOM   2147  CD2AHIS B  21      19.919 -14.201  -2.349  1.00 40.00           C
ATOM   2148  CE1AHIS B  21      21.605 -13.466  -1.155  1.00 49.21           C
ATOM   2149  NE2AHIS B  21      20.736 -13.127  -2.089  1.00 40.27           N
ATOM   2150  N   CYS B  22      17.271 -14.681  -0.551  1.00 28.83           N
ATOM   2151  CA  CYS B  22      16.366 -13.693  -1.112  1.00 28.28           C
ATOM   2152  C   CYS B  22      17.075 -12.351  -1.192  1.00 29.37           C
ATOM   2153  O   CYS B  22      17.576 -11.843  -0.188  1.00 32.45           O
ATOM   2154  CB  CYS B  22      15.078 -13.569  -0.302  1.00 26.75           C
ATOM   2155  SG  CYS B  22      13.938 -12.367  -1.044  1.00 33.56           S
ATOM   2156  N   ALA B  23      17.146 -11.800  -2.398  1.00 31.69           N
ATOM   2157  CA  ALA B  23      17.722 -10.479  -2.588  1.00 34.21           C
ATOM   2158  C   ALA B  23      16.619  -9.452  -2.814  1.00 37.92           C
ATOM   2159  O   ALA B  23      15.784  -9.608  -3.710  1.00 36.72           O
ATOM   2160  CB  ALA B  23      18.694 -10.484  -3.754  1.00 42.67           C
ATOM   2161  N   ALA B  24      16.612  -8.409  -1.989  1.00 33.82           N
ATOM   2162  CA  ALA B  24      15.676  -7.307  -2.164  1.00 33.90           C
ATOM   2163  C   ALA B  24      16.318  -6.221  -3.021  1.00 40.84           C
ATOM   2164  O   ALA B  24      17.520  -5.975  -2.926  1.00 43.34           O
ATOM   2165  CB  ALA B  24      15.259  -6.746  -0.819  1.00 31.79           C
ATOM   2166  N   SER B  25      15.518  -5.577  -3.862  1.00 42.98           N
ATOM   2167  CA  SER B  25      16.044  -4.558  -4.771  1.00 48.63           C
ATOM   2168  C   SER B  25      16.151  -3.200  -4.090  1.00 48.39           C
ATOM   2169  O   SER B  25      16.716  -2.257  -4.646  1.00 57.94           O
ATOM   2170  CB  SER B  25      15.167  -4.447  -6.017  1.00 51.55           C
ATOM   2171  OG  SER B  25      13.854  -4.039  -5.669  1.00 48.67           O
ATOM   2172  N   GLY B  26      15.604  -3.104  -2.887  1.00 45.58           N
ATOM   2173  CA  GLY B  26      15.640  -1.869  -2.127  1.00 50.78           C
ATOM   2174  C   GLY B  26      15.908  -2.141  -0.660  1.00 48.72           C
ATOM   2175  O   GLY B  26      15.933  -3.297  -0.231  1.00 38.15           O
ATOM   2176  N   SER B  27      16.107  -1.078   0.110  1.00 48.60           N
ATOM   2177  CA  SER B  27      16.445  -1.206   1.521  1.00 48.13           C
ATOM   2178  C   SER B  27      15.351  -1.916   2.311  1.00 44.93           C
ATOM   2179  O   SER B  27      14.172  -1.586   2.194  1.00 43.59           O
ATOM   2180  CB  SER B  27      16.711   0.172   2.129  1.00 47.60           C
ATOM   2181  OG  SER B  27      16.838   0.081   3.537  1.00 44.30           O
ATOM   2182  N   ILE B  28      15.745  -2.892   3.121  1.00 34.25           N
ATOM   2183  CA  ILE B  28      14.790  -3.579   3.984  1.00 30.74           C
ATOM   2184  C   ILE B  28      14.988  -3.181   5.443  1.00 30.54           C
ATOM   2185  O   ILE B  28      14.309  -3.691   6.330  1.00 28.61           O
ATOM   2186  CB  ILE B  28      14.921  -5.107   3.868  1.00 29.31           C
ATOM   2187  CG1 ILE B  28      16.309  -5.559   4.329  1.00 29.95           C
ATOM   2188  CG2 ILE B  28      14.669  -5.551   2.434  1.00 29.88           C
ATOM   2189  CD1 ILE B  28      16.462  -7.091   4.403  1.00 29.10           C
ATOM   2190  N   ALA B  29      15.919  -2.266   5.690  1.00 33.22           N
ATOM   2191  CA  ALA B  29      16.332  -1.965   7.056  1.00 33.40           C
ATOM   2192  C   ALA B  29      15.170  -1.538   7.949  1.00 42.11           C
ATOM   2193  O   ALA B  29      15.144  -1.856   9.137  1.00 36.79           O
ATOM   2194  CB  ALA B  29      17.423  -0.897   7.058  1.00 37.45           C
ATOM   2195  N   SER B  30      14.218  -0.807   7.381  1.00 33.01           N
ATOM   2196  CA  SER B  30      13.107  -0.293   8.165  1.00 32.47           C
ATOM   2197  C   SER B  30      11.844  -1.130   8.040  1.00 30.81           C
ATOM   2198  O   SER B  30      10.808  -0.776   8.599  1.00 35.50           O
ATOM   2199  CB  SER B  30      12.810   1.155   7.775  1.00 41.51           C
ATOM   2200  OG  SER B  30      13.870   1.996   8.183  1.00 53.42           O
ATOM   2201  N   ILE B  31      11.928  -2.237   7.310  1.00 28.03           N
ATOM   2202  CA  ILE B  31      10.766  -3.094   7.112  1.00 25.17           C
ATOM   2203  C   ILE B  31      10.622  -4.043   8.297  1.00 22.15           C
ATOM   2204  O   ILE B  31      11.508  -4.852   8.555  1.00 22.00           O
ATOM   2205  CB  ILE B  31      10.871  -3.889   5.795  1.00 24.87           C
ATOM   2206  CG1 ILE B  31      10.873  -2.934   4.593  1.00 30.01           C
ATOM   2207  CG2 ILE B  31       9.705  -4.873   5.679  1.00 24.47           C
ATOM   2208  CD1 ILE B  31      10.991  -3.651   3.258  1.00 31.87           C
ATOM   2209  N   TYR B  32       9.503  -3.936   9.013  1.00 21.18           N
ATOM   2210  CA  TYR B  32       9.340  -4.653  10.272  1.00 19.92           C
ATOM   2211  C   TYR B  32       9.540  -6.173  10.198  1.00 20.65           C
ATOM   2212  O   TYR B  32      10.334  -6.714  10.963  1.00 18.03           O
ATOM   2213  CB  TYR B  32       7.989  -4.326  10.941  1.00 19.37           C
ATOM   2214  CG  TYR B  32       7.846  -5.014  12.288  1.00 17.35           C
ATOM   2215  CD1 TYR B  32       8.709  -4.710  13.342  1.00 21.23           C
ATOM   2216  CD2 TYR B  32       6.865  -5.973  12.506  1.00 18.58           C
ATOM   2217  CE1 TYR B  32       8.594  -5.357  14.577  1.00 19.57           C
ATOM   2218  CE2 TYR B  32       6.749  -6.613  13.736  1.00 16.90           C
ATOM   2219  CZ  TYR B  32       7.605  -6.293  14.765  1.00 18.69           C
ATOM   2220  OH  TYR B  32       7.496  -6.928  15.992  1.00 17.64           O
ATOM   2221  N   ARG B  33       8.818  -6.855   9.309  1.00 24.00           N
ATOM   2222  CA  ARG B  33       8.881  -8.322   9.203  1.00 21.74           C
ATOM   2223  C   ARG B  33       9.486  -8.790   7.897  1.00 22.46           C
ATOM   2224  O   ARG B  33       9.022  -8.399   6.830  1.00 24.77           O
ATOM   2225  CB  ARG B  33       7.475  -8.942   9.226  1.00 25.04           C
ATOM   2226  CG  ARG B  33       6.632  -8.693  10.420  1.00 33.37           C
ATOM   2227  CD  ARG B  33       5.241  -9.271  10.181  1.00 24.63           C
ATOM   2228  NE  ARG B  33       5.189 -10.739  10.200  1.00 22.67           N
ATOM   2229  CZ  ARG B  33       4.611 -11.489   9.263  1.00 28.77           C
ATOM   2230  NH1 ARG B  33       4.052 -10.925   8.203  1.00 27.84           N
ATOM   2231  NH2 ARG B  33       4.589 -12.815   9.377  1.00 24.41           N
ATOM   2232  N   THR B  34      10.484  -9.667   7.962  1.00 17.70           N
ATOM   2233  CA  THR B  34      10.921 -10.367   6.764  1.00 16.48           C
ATOM   2234  C   THR B  34      10.780 -11.854   7.071  1.00 22.72           C
ATOM   2235  O   THR B  34      11.201 -12.313   8.139  1.00 17.74           O
ATOM   2236  CB  THR B  34      12.379 -10.051   6.377  1.00 22.21           C
ATOM   2237  OG1 THR B  34      13.229 -10.269   7.508  1.00 20.76           O
ATOM   2238  CG2 THR B  34      12.516  -8.610   5.902  1.00 22.28           C
ATOM   2239  N   CYS B  35      10.160 -12.593   6.155  1.00 18.27           N
ATOM   2240  CA  CYS B  35       9.722 -13.955   6.461  1.00 17.48           C
ATOM   2241  C   CYS B  35       9.926 -14.890   5.292  1.00 17.09           C
ATOM   2242  O   CYS B  35      10.103 -14.458   4.152  1.00 19.18           O
ATOM   2243  CB  CYS B  35       8.223 -13.987   6.787  1.00 19.06           C
ATOM   2244  SG  CYS B  35       7.582 -12.626   7.757  1.00 24.84           S
ATOM   2245  N   TRP B  36       9.880 -16.183   5.593  1.00 15.72           N
ATOM   2246  CA  TRP B  36       9.747 -17.220   4.582  1.00 15.49           C
ATOM   2247  C   TRP B  36       8.429 -17.946   4.805  1.00 17.79           C
ATOM   2248  O   TRP B  36       8.120 -18.350   5.923  1.00 17.58           O
ATOM   2249  CB  TRP B  36      10.902 -18.222   4.671  1.00 18.22           C
ATOM   2250  CG  TRP B  36      12.187 -17.652   4.146  1.00 17.80           C
ATOM   2251  CD1 TRP B  36      13.166 -17.027   4.868  1.00 18.48           C
ATOM   2252  CD2 TRP B  36      12.618 -17.638   2.786  1.00 19.16           C
ATOM   2253  NE1 TRP B  36      14.185 -16.631   4.038  1.00 21.03           N
ATOM   2254  CE2 TRP B  36      13.877 -16.993   2.753  1.00 20.85           C
ATOM   2255  CE3 TRP B  36      12.075 -18.114   1.590  1.00 18.85           C
ATOM   2256  CZ2 TRP B  36      14.587 -16.810   1.574  1.00 24.09           C
ATOM   2257  CZ3 TRP B  36      12.786 -17.932   0.418  1.00 23.09           C
ATOM   2258  CH2 TRP B  36      14.027 -17.285   0.420  1.00 20.93           C
ATOM   2259  N   TYR B  37       7.659 -18.088   3.729  1.00 18.48           N
ATOM   2260  CA  TYR B  37       6.439 -18.883   3.723  1.00 18.59           C
ATOM   2261  C   TYR B  37       6.637 -20.054   2.784  1.00 22.16           C
ATOM   2262  O   TYR B  37       7.571 -20.057   1.974  1.00 20.88           O
ATOM   2263  CB  TYR B  37       5.261 -18.042   3.223  1.00 19.92           C
ATOM   2264  CG  TYR B  37       4.731 -17.038   4.218  1.00 21.90           C
ATOM   2265  CD1 TYR B  37       3.485 -17.222   4.820  1.00 22.80           C
ATOM   2266  CD2 TYR B  37       5.460 -15.901   4.549  1.00 22.15           C
ATOM   2267  CE1 TYR B  37       2.986 -16.308   5.730  1.00 23.35           C
ATOM   2268  CE2 TYR B  37       4.968 -14.980   5.461  1.00 25.43           C
ATOM   2269  CZ  TYR B  37       3.729 -15.194   6.048  1.00 26.98           C
ATOM   2270  OH  TYR B  37       3.234 -14.288   6.953  1.00 30.26           O
ATOM   2271  N   ARG B  38       5.765 -21.056   2.881  1.00 20.76           N
ATOM   2272  CA  ARG B  38       5.820 -22.157   1.935  1.00 19.63           C
ATOM   2273  C   ARG B  38       4.420 -22.652   1.564  1.00 20.73           C
ATOM   2274  O   ARG B  38       3.466 -22.521   2.341  1.00 24.57           O
ATOM   2275  CB  ARG B  38       6.697 -23.304   2.457  1.00 20.63           C
ATOM   2276  CG  ARG B  38       6.070 -24.145   3.567  1.00 26.90           C
ATOM   2277  CD  ARG B  38       7.104 -25.082   4.179  1.00 25.73           C
ATOM   2278  NE  ARG B  38       6.548 -25.892   5.263  1.00 28.81           N
ATOM   2279  CZ  ARG B  38       7.207 -26.862   5.890  1.00 31.06           C
ATOM   2280  NH1 ARG B  38       8.451 -27.163   5.535  1.00 31.71           N
ATOM   2281  NH2 ARG B  38       6.618 -27.544   6.864  1.00 33.08           N
ATOM   2282  N   GLN B  39       4.305 -23.193   0.360  1.00 22.84           N
ATOM   2283  CA  GLN B  39       3.019 -23.684  -0.123  1.00 28.57           C
ATOM   2284  C   GLN B  39       3.221 -25.022  -0.805  1.00 26.52           C
ATOM   2285  O   GLN B  39       3.883 -25.104  -1.844  1.00 27.01           O
ATOM   2286  CB  GLN B  39       2.385 -22.689  -1.094  1.00 31.22           C
ATOM   2287  CG  GLN B  39       0.980 -23.082  -1.546  1.00 38.76           C
ATOM   2288  CD  GLN B  39       0.294 -21.988  -2.345  1.00 46.37           C
ATOM   2289  OE1 GLN B  39       0.953 -21.166  -2.984  1.00 46.02           O
ATOM   2290  NE2 GLN B  39      -1.037 -21.968  -2.305  1.00 46.69           N
ATOM   2291  N   GLY B  40       2.679 -26.069  -0.193  1.00 30.63           N
ATOM   2292  CA  GLY B  40       2.730 -27.402  -0.762  1.00 32.38           C
ATOM   2293  C   GLY B  40       1.647 -27.584  -1.800  1.00 32.76           C
ATOM   2294  O   GLY B  40       0.690 -26.813  -1.857  1.00 35.25           O
ATOM   2295  N   THR B  41       1.793 -28.609  -2.628  1.00 38.94           N
ATOM   2296  CA  THR B  41       0.846 -28.849  -3.706  1.00 41.60           C
ATOM   2297  C   THR B  41      -0.588 -28.931  -3.192  1.00 45.48           C
ATOM   2298  O   THR B  41      -0.908 -29.785  -2.364  1.00 43.58           O
ATOM   2299  CB  THR B  41       1.180 -30.153  -4.448  1.00 47.55           C
ATOM   2300  OG1 THR B  41       2.502 -30.062  -4.992  1.00 53.12           O
ATOM   2301  CG2 THR B  41       0.183 -30.400  -5.571  1.00 50.20           C
ATOM   2302  N   GLY B  42      -1.443 -28.039  -3.686  1.00 45.11           N
ATOM   2303  CA  GLY B  42      -2.864 -28.091  -3.383  1.00 42.04           C
ATOM   2304  C   GLY B  42      -3.222 -27.629  -1.984  1.00 43.75           C
ATOM   2305  O   GLY B  42      -4.341 -27.861  -1.513  1.00 42.72           O
ATOM   2306  N   LYS B  43      -2.275 -26.971  -1.321  1.00 41.37           N
ATOM   2307  CA  LYS B  43      -2.478 -26.485   0.039  1.00 38.50           C
ATOM   2308  C   LYS B  43      -2.350 -24.970   0.084  1.00 35.06           C
ATOM   2309  O   LYS B  43      -1.934 -24.349  -0.891  1.00 33.80           O
ATOM   2310  CB  LYS B  43      -1.445 -27.118   0.975  1.00 37.41           C
ATOM   2311  CG  LYS B  43      -1.464 -28.643   0.933  1.00 42.99           C
ATOM   2312  CD  LYS B  43      -0.274 -29.260   1.649  1.00 52.52           C
ATOM   2313  CE  LYS B  43      -0.269 -30.782   1.469  1.00 59.79           C
ATOM   2314  NZ  LYS B  43      -0.013 -31.200   0.052  1.00 56.57           N
ATOM   2315  N   GLN B  44      -2.705 -24.374   1.218  1.00 37.48           N
ATOM   2316  CA  GLN B  44      -2.561 -22.932   1.383  1.00 38.78           C
ATOM   2317  C   GLN B  44      -1.159 -22.559   1.867  1.00 40.00           C
ATOM   2318  O   GLN B  44      -0.461 -23.367   2.482  1.00 34.44           O
ATOM   2319  CB  GLN B  44      -3.651 -22.389   2.313  1.00 41.98           C
ATOM   2320  CG  GLN B  44      -5.035 -22.412   1.658  1.00 39.63           C
ATOM   2321  CD  GLN B  44      -6.189 -22.555   2.642  1.00 67.10           C
ATOM   2322  OE1 GLN B  44      -6.448 -21.666   3.451  1.00 69.78           O
ATOM   2323  NE2 GLN B  44      -6.899 -23.677   2.561  1.00 71.60           N
ATOM   2324  N   ARG B  45      -0.751 -21.333   1.559  1.00 31.96           N
ATOM   2325  CA  ARG B  45       0.554 -20.826   1.938  1.00 30.18           C
ATOM   2326  C   ARG B  45       0.607 -20.680   3.456  1.00 34.65           C
ATOM   2327  O   ARG B  45      -0.376 -20.278   4.080  1.00 38.69           O
ATOM   2328  CB  ARG B  45       0.768 -19.479   1.253  1.00 37.45           C
ATOM   2329  CG  ARG B  45       2.132 -18.875   1.414  1.00 32.33           C
ATOM   2330  CD  ARG B  45       2.110 -17.450   0.876  1.00 48.23           C
ATOM   2331  NE  ARG B  45       2.368 -17.404  -0.560  1.00 52.66           N
ATOM   2332  CZ  ARG B  45       2.221 -16.318  -1.313  1.00 55.35           C
ATOM   2333  NH1 ARG B  45       1.793 -15.183  -0.774  1.00 61.74           N
ATOM   2334  NH2 ARG B  45       2.490 -16.369  -2.610  1.00 58.08           N
ATOM   2335  N   GLU B  46       1.747 -21.031   4.042  1.00 28.42           N
ATOM   2336  CA  GLU B  46       1.914 -21.048   5.493  1.00 28.25           C
ATOM   2337  C   GLU B  46       3.250 -20.437   5.905  1.00 26.19           C
ATOM   2338  O   GLU B  46       4.267 -20.638   5.236  1.00 25.35           O
ATOM   2339  CB  GLU B  46       1.848 -22.488   6.013  1.00 29.29           C
ATOM   2340  CG  GLU B  46       0.459 -23.127   5.889  1.00 46.29           C
ATOM   2341  CD  GLU B  46       0.449 -24.618   6.213  1.00 52.70           C
ATOM   2342  OE1 GLU B  46       1.522 -25.181   6.534  1.00 45.09           O
ATOM   2343  OE2 GLU B  46      -0.642 -25.230   6.142  1.00 59.03           O
ATOM   2344  N   LEU B  47       3.254 -19.731   7.033  1.00 26.20           N
ATOM   2345  CA  LEU B  47       4.483 -19.127   7.553  1.00 24.23           C
ATOM   2346  C   LEU B  47       5.446 -20.191   8.058  1.00 25.07           C
ATOM   2347  O   LEU B  47       5.042 -21.101   8.784  1.00 26.33           O
ATOM   2348  CB  LEU B  47       4.147 -18.152   8.693  1.00 24.82           C
ATOM   2349  CG  LEU B  47       5.317 -17.453   9.397  1.00 24.20           C
ATOM   2350  CD1 LEU B  47       6.117 -16.618   8.411  1.00 23.53           C
ATOM   2351  CD2 LEU B  47       4.795 -16.569  10.536  1.00 24.03           C
ATOM   2352  N   VAL B  48       6.708 -20.078   7.652  1.00 21.89           N
ATOM   2353  CA  VAL B  48       7.759 -20.995   8.075  1.00 21.85           C
ATOM   2354  C   VAL B  48       8.630 -20.362   9.160  1.00 22.19           C
ATOM   2355  O   VAL B  48       8.864 -20.969  10.202  1.00 24.17           O
ATOM   2356  CB  VAL B  48       8.652 -21.436   6.876  1.00 21.97           C
ATOM   2357  CG1 VAL B  48       9.798 -22.316   7.353  1.00 22.89           C
ATOM   2358  CG2 VAL B  48       7.816 -22.159   5.833  1.00 26.87           C
ATOM   2359  N   ALA B  49       9.107 -19.141   8.912  1.00 19.14           N
ATOM   2360  CA  ALA B  49      10.020 -18.458   9.839  1.00 17.23           C
ATOM   2361  C   ALA B  49      10.013 -16.969   9.567  1.00 17.20           C
ATOM   2362  O   ALA B  49       9.804 -16.558   8.440  1.00 18.94           O
ATOM   2363  CB  ALA B  49      11.441 -18.980   9.677  1.00 17.45           C
ATOM   2364  N   ALA B  50      10.276 -16.172  10.594  1.00 17.09           N
ATOM   2365  CA  ALA B  50      10.306 -14.724  10.424  1.00 15.16           C
ATOM   2366  C   ALA B  50      11.371 -14.105  11.317  1.00 17.57           C
ATOM   2367  O   ALA B  50      11.723 -14.656  12.361  1.00 17.22           O
ATOM   2368  CB  ALA B  50       8.937 -14.138  10.751  1.00 17.03           C
ATOM   2369  N   ILE B  51      11.869 -12.947  10.900  1.00 18.51           N
ATOM   2370  CA  ILE B  51      12.793 -12.187  11.720  1.00 19.79           C
ATOM   2371  C   ILE B  51      12.436 -10.709  11.609  1.00 16.04           C
ATOM   2372  O   ILE B  51      12.138 -10.212  10.518  1.00 18.41           O
ATOM   2373  CB  ILE B  51      14.253 -12.482  11.311  1.00 17.49           C
ATOM   2374  CG1 ILE B  51      15.249 -11.731  12.202  1.00 21.11           C
ATOM   2375  CG2 ILE B  51      14.469 -12.199   9.822  1.00 17.65           C
ATOM   2376  CD1 ILE B  51      16.659 -12.354  12.152  1.00 21.91           C
ATOM   2377  N   THR B  52      12.428 -10.008  12.739  1.00 17.83           N
ATOM   2378  CA  THR B  52      12.017  -8.613  12.732  1.00 15.04           C
ATOM   2379  C   THR B  52      13.216  -7.682  12.531  1.00 21.00           C
ATOM   2380  O   THR B  52      14.369  -8.101  12.606  1.00 20.74           O
ATOM   2381  CB  THR B  52      11.307  -8.219  14.038  1.00 21.44           C
ATOM   2382  OG1 THR B  52      12.255  -8.228  15.112  1.00 24.16           O
ATOM   2383  CG2 THR B  52      10.159  -9.202  14.352  1.00 20.89           C
ATOM   2384  N   SER B  53      12.929  -6.410  12.298  1.00 21.79           N
ATOM   2385  CA  SER B  53      13.984  -5.429  12.101  1.00 23.97           C
ATOM   2386  C   SER B  53      14.787  -5.246  13.379  1.00 29.01           C
ATOM   2387  O   SER B  53      15.904  -4.735  13.352  1.00 31.82           O
ATOM   2388  CB  SER B  53      13.381  -4.103  11.654  1.00 29.05           C
ATOM   2389  OG  SER B  53      12.367  -3.692  12.547  1.00 27.97           O
ATOM   2390  N   GLY B  54      14.211  -5.672  14.499  1.00 25.85           N
ATOM   2391  CA  GLY B  54      14.895  -5.625  15.779  1.00 27.73           C
ATOM   2392  C   GLY B  54      15.678  -6.889  16.088  1.00 29.50           C
ATOM   2393  O   GLY B  54      16.425  -6.942  17.063  1.00 33.04           O
ATOM   2394  N   GLY B  55      15.506  -7.921  15.269  1.00 22.11           N
ATOM   2395  CA  GLY B  55      16.291  -9.136  15.438  1.00 23.46           C
ATOM   2396  C   GLY B  55      15.590 -10.301  16.122  1.00 24.19           C
ATOM   2397  O   GLY B  55      16.190 -11.370  16.283  1.00 23.09           O
ATOM   2398  N   ASN B  56      14.331 -10.108  16.524  1.00 21.12           N
ATOM   2399  CA  ASN B  56      13.555 -11.188  17.136  1.00 18.51           C
ATOM   2400  C   ASN B  56      13.134 -12.207  16.078  1.00 22.58           C
ATOM   2401  O   ASN B  56      12.919 -11.845  14.921  1.00 20.50           O
ATOM   2402  CB  ASN B  56      12.312 -10.649  17.849  1.00 19.33           C
ATOM   2403  CG  ASN B  56      12.639  -9.954  19.157  1.00 29.94           C
ATOM   2404  OD1 ASN B  56      13.745 -10.072  19.674  1.00 26.82           O
ATOM   2405  ND2 ASN B  56      11.663  -9.244  19.711  1.00 32.35           N
ATOM   2406  N   THR B  57      13.006 -13.476  16.463  1.00 20.18           N
ATOM   2407  CA  THR B  57      12.711 -14.517  15.469  1.00 16.84           C
ATOM   2408  C   THR B  57      11.523 -15.391  15.844  1.00 17.84           C
ATOM   2409  O   THR B  57      11.186 -15.551  17.021  1.00 19.68           O
ATOM   2410  CB  THR B  57      13.924 -15.440  15.220  1.00 19.74           C
ATOM   2411  OG1 THR B  57      14.322 -16.040  16.456  1.00 21.60           O
ATOM   2412  CG2 THR B  57      15.083 -14.650  14.629  1.00 22.39           C
ATOM   2413  N   TYR B  58      10.909 -15.970  14.819  1.00 17.24           N
ATOM   2414  CA  TYR B  58       9.784 -16.872  15.002  1.00 18.78           C
ATOM   2415  C   TYR B  58       9.972 -18.057  14.076  1.00 19.16           C
ATOM   2416  O   TYR B  58      10.356 -17.882  12.925  1.00 20.52           O
ATOM   2417  CB  TYR B  58       8.475 -16.164  14.642  1.00 18.82           C
ATOM   2418  CG  TYR B  58       7.281 -17.096  14.574  1.00 20.57           C
ATOM   2419  CD1 TYR B  58       6.513 -17.356  15.702  1.00 23.27           C
ATOM   2420  CD2 TYR B  58       6.933 -17.725  13.384  1.00 27.86           C
ATOM   2421  CE1 TYR B  58       5.430 -18.189  15.646  1.00 32.75           C
ATOM   2422  CE2 TYR B  58       5.842 -18.575  13.321  1.00 27.24           C
ATOM   2423  CZ  TYR B  58       5.103 -18.806  14.458  1.00 31.27           C
ATOM   2424  OH  TYR B  58       4.012 -19.641  14.425  1.00 34.22           O
ATOM   2425  N   TYR B  59       9.695 -19.253  14.585  1.00 21.83           N
ATOM   2426  CA  TYR B  59       9.727 -20.471  13.781  1.00 26.13           C
ATOM   2427  C   TYR B  59       8.443 -21.274  13.942  1.00 27.74           C
ATOM   2428  O   TYR B  59       7.940 -21.450  15.058  1.00 30.41           O
ATOM   2429  CB  TYR B  59      10.935 -21.327  14.178  1.00 27.33           C
ATOM   2430  CG  TYR B  59      12.253 -20.660  13.875  1.00 22.26           C
ATOM   2431  CD1 TYR B  59      12.828 -20.765  12.618  1.00 22.18           C
ATOM   2432  CD2 TYR B  59      12.919 -19.909  14.841  1.00 30.22           C
ATOM   2433  CE1 TYR B  59      14.041 -20.147  12.326  1.00 27.90           C
ATOM   2434  CE2 TYR B  59      14.131 -19.290  14.561  1.00 27.48           C
ATOM   2435  CZ  TYR B  59      14.685 -19.412  13.303  1.00 26.62           C
ATOM   2436  OH  TYR B  59      15.884 -18.802  13.001  1.00 27.21           O
ATOM   2437  N   ALA B  60       7.897 -21.764  12.834  1.00 27.71           N
ATOM   2438  CA  ALA B  60       6.774 -22.698  12.925  1.00 31.28           C
ATOM   2439  C   ALA B  60       7.229 -23.958  13.651  1.00 33.54           C
ATOM   2440  O   ALA B  60       8.367 -24.391  13.485  1.00 36.16           O
ATOM   2441  CB  ALA B  60       6.253 -23.055  11.540  1.00 35.39           C
ATOM   2442  N   ASP B  61       6.339 -24.548  14.448  1.00 36.62           N
ATOM   2443  CA  ASP B  61       6.656 -25.765  15.190  1.00 40.94           C
ATOM   2444  C   ASP B  61       7.312 -26.820  14.299  1.00 49.10           C
ATOM   2445  O   ASP B  61       8.292 -27.466  14.691  1.00 44.69           O
ATOM   2446  CB  ASP B  61       5.393 -26.364  15.819  1.00 53.84           C
ATOM   2447  CG  ASP B  61       4.934 -25.611  17.057  1.00 61.06           C
ATOM   2448  OD1 ASP B  61       5.714 -24.789  17.588  1.00 60.64           O
ATOM   2449  OD2 ASP B  61       3.791 -25.857  17.507  1.00 66.93           O
ATOM   2450  N   SER B  62       6.761 -26.993  13.102  1.00 43.13           N
ATOM   2451  CA  SER B  62       7.228 -28.030  12.182  1.00 49.90           C
ATOM   2452  C   SER B  62       8.710 -27.937  11.793  1.00 41.10           C
ATOM   2453  O   SER B  62       9.294 -28.938  11.370  1.00 43.68           O
ATOM   2454  CB  SER B  62       6.352 -28.071  10.924  1.00 51.24           C
ATOM   2455  OG  SER B  62       6.360 -26.828  10.245  1.00 53.68           O
ATOM   2456  N   VAL B  63       9.321 -26.762  11.952  1.00 40.53           N
ATOM   2457  CA  VAL B  63      10.698 -26.559  11.498  1.00 41.64           C
ATOM   2458  C   VAL B  63      11.680 -26.125  12.584  1.00 43.60           C
ATOM   2459  O   VAL B  63      12.876 -25.979  12.318  1.00 38.80           O
ATOM   2460  CB  VAL B  63      10.780 -25.545  10.338  1.00 31.24           C
ATOM   2461  CG1 VAL B  63       9.800 -25.915   9.239  1.00 32.42           C
ATOM   2462  CG2 VAL B  63      10.532 -24.108  10.843  1.00 27.82           C
ATOM   2463  N   LYS B  64      11.186 -25.914  13.798  1.00 42.78           N
ATOM   2464  CA  LYS B  64      12.060 -25.506  14.898  1.00 47.07           C
ATOM   2465  C   LYS B  64      13.244 -26.458  15.045  1.00 51.06           C
ATOM   2466  O   LYS B  64      13.077 -27.679  15.022  1.00 59.22           O
ATOM   2467  CB  LYS B  64      11.287 -25.433  16.219  1.00 48.31           C
ATOM   2468  CG  LYS B  64       9.978 -24.670  16.130  1.00 47.72           C
ATOM   2469  CD  LYS B  64       9.351 -24.457  17.503  1.00 50.13           C
ATOM   2470  CE  LYS B  64       9.993 -23.282  18.236  1.00 49.61           C
ATOM   2471  NZ  LYS B  64       9.414 -23.072  19.602  1.00 50.78           N
ATOM   2472  N   GLY B  65      14.435 -25.890  15.195  1.00 50.39           N
ATOM   2473  CA  GLY B  65      15.643 -26.672  15.381  1.00 54.86           C
ATOM   2474  C   GLY B  65      16.362 -26.995  14.083  1.00 56.49           C
ATOM   2475  O   GLY B  65      17.579 -27.195  14.070  1.00 59.10           O
ATOM   2476  N   ARG B  66      15.611 -27.040  12.988  1.00 43.70           N
ATOM   2477  CA  ARG B  66      16.151 -27.475  11.704  1.00 41.30           C
ATOM   2478  C   ARG B  66      16.477 -26.305  10.790  1.00 39.56           C
ATOM   2479  O   ARG B  66      17.444 -26.356  10.025  1.00 34.18           O
ATOM   2480  CB  ARG B  66      15.159 -28.402  10.999  1.00 36.57           C
ATOM   2481  CG  ARG B  66      14.819 -29.659  11.776  1.00 45.38           C
ATOM   2482  CD  ARG B  66      14.019 -30.644  10.935  1.00 38.95           C
ATOM   2483  NE  ARG B  66      12.701 -30.129  10.569  1.00 36.23           N
ATOM   2484  CZ  ARG B  66      12.257 -30.047   9.321  1.00 35.01           C
ATOM   2485  NH1 ARG B  66      13.033 -30.440   8.320  1.00 42.46           N
ATOM   2486  NH2 ARG B  66      11.041 -29.566   9.068  1.00 32.67           N
ATOM   2487  N   PHE B  67      15.656 -25.261  10.861  1.00 35.95           N
ATOM   2488  CA  PHE B  67      15.802 -24.106   9.984  1.00 29.82           C
ATOM   2489  C   PHE B  67      16.311 -22.897  10.761  1.00 29.94           C
ATOM   2490  O   PHE B  67      16.007 -22.733  11.941  1.00 26.84           O
ATOM   2491  CB  PHE B  67      14.467 -23.732   9.335  1.00 27.72           C
ATOM   2492  CG  PHE B  67      13.919 -24.765   8.383  1.00 24.20           C
ATOM   2493  CD1 PHE B  67      14.449 -26.041   8.318  1.00 31.95           C
ATOM   2494  CD2 PHE B  67      12.861 -24.443   7.548  1.00 26.87           C
ATOM   2495  CE1 PHE B  67      13.929 -26.979   7.445  1.00 30.30           C
ATOM   2496  CE2 PHE B  67      12.337 -25.375   6.671  1.00 28.49           C
ATOM   2497  CZ  PHE B  67      12.873 -26.647   6.619  1.00 28.50           C
ATOM   2498  N   THR B  68      17.092 -22.059  10.096  1.00 25.10           N
ATOM   2499  CA  THR B  68      17.548 -20.817  10.705  1.00 29.28           C
ATOM   2500  C   THR B  68      17.334 -19.685   9.729  1.00 25.35           C
ATOM   2501  O   THR B  68      17.794 -19.742   8.591  1.00 25.00           O
ATOM   2502  CB  THR B  68      19.034 -20.866  11.092  1.00 32.83           C
ATOM   2503  OG1 THR B  68      19.271 -21.980  11.959  1.00 36.06           O
ATOM   2504  CG2 THR B  68      19.429 -19.577  11.810  1.00 40.01           C
ATOM   2505  N   ILE B  69      16.614 -18.660  10.167  1.00 25.07           N
ATOM   2506  CA  ILE B  69      16.406 -17.510   9.313  1.00 23.20           C
ATOM   2507  C   ILE B  69      17.397 -16.412   9.688  1.00 27.27           C
ATOM   2508  O   ILE B  69      17.701 -16.211  10.860  1.00 25.52           O
ATOM   2509  CB  ILE B  69      14.955 -16.992   9.371  1.00 22.74           C
ATOM   2510  CG1 ILE B  69      14.701 -15.982   8.255  1.00 16.40           C
ATOM   2511  CG2 ILE B  69      14.621 -16.397  10.754  1.00 24.15           C
ATOM   2512  CD1 ILE B  69      13.212 -15.588   8.169  1.00 16.86           C
ATOM   2513  N   SER B  70      17.915 -15.725   8.679  1.00 25.13           N
ATOM   2514  CA  SER B  70      18.848 -14.642   8.917  1.00 31.42           C
ATOM   2515  C   SER B  70      18.498 -13.468   8.026  1.00 32.60           C
ATOM   2516  O   SER B  70      17.809 -13.603   7.013  1.00 28.67           O
ATOM   2517  CB  SER B  70      20.297 -15.098   8.695  1.00 33.86           C
ATOM   2518  OG  SER B  70      20.531 -15.448   7.345  1.00 38.79           O
ATOM   2519  N   ARG B  71      18.972 -12.301   8.414  1.00 32.93           N
ATOM   2520  CA  ARG B  71      18.599 -11.099   7.727  1.00 25.62           C
ATOM   2521  C   ARG B  71      19.782 -10.136   7.744  1.00 28.19           C
ATOM   2522  O   ARG B  71      20.408  -9.943   8.787  1.00 32.48           O
ATOM   2523  CB  ARG B  71      17.408 -10.512   8.465  1.00 32.69           C
ATOM   2524  CG  ARG B  71      16.959  -9.220   7.978  1.00 30.43           C
ATOM   2525  CD  ARG B  71      15.715  -8.791   8.731  1.00 29.16           C
ATOM   2526  NE  ARG B  71      15.458  -7.402   8.434  1.00 29.97           N
ATOM   2527  CZ  ARG B  71      14.310  -6.781   8.649  1.00 29.39           C
ATOM   2528  NH1 ARG B  71      13.270  -7.430   9.168  1.00 27.94           N
ATOM   2529  NH2 ARG B  71      14.215  -5.502   8.335  1.00 32.54           N
ATOM   2530  N   ASP B  72      20.115  -9.574   6.582  1.00 30.73           N
ATOM   2531  CA  ASP B  72      21.201  -8.592   6.477  1.00 33.72           C
ATOM   2532  C   ASP B  72      20.641  -7.256   5.994  1.00 35.91           C
ATOM   2533  O   ASP B  72      20.281  -7.108   4.828  1.00 37.65           O
ATOM   2534  CB  ASP B  72      22.295  -9.083   5.521  1.00 38.75           C
ATOM   2535  CG  ASP B  72      23.516  -8.165   5.497  1.00 48.16           C
ATOM   2536  OD1 ASP B  72      23.372  -6.958   5.799  1.00 51.11           O
ATOM   2537  OD2 ASP B  72      24.626  -8.651   5.171  1.00 47.22           O
ATOM   2538  N   ASN B  73      20.574  -6.285   6.895  1.00 38.59           N
ATOM   2539  CA  ASN B  73      19.935  -5.013   6.597  1.00 41.30           C
ATOM   2540  C   ASN B  73      20.808  -4.027   5.835  1.00 44.52           C
ATOM   2541  O   ASN B  73      20.351  -2.947   5.480  1.00 47.19           O
ATOM   2542  CB  ASN B  73      19.408  -4.379   7.884  1.00 41.41           C
ATOM   2543  CG  ASN B  73      18.318  -5.210   8.520  1.00 42.43           C
ATOM   2544  OD1 ASN B  73      17.352  -5.589   7.857  1.00 34.42           O
ATOM   2545  ND2 ASN B  73      18.478  -5.526   9.799  1.00 44.74           N
ATOM   2546  N   ALA B  74      22.057  -4.404   5.585  1.00 46.26           N
ATOM   2547  CA  ALA B  74      22.965  -3.564   4.808  1.00 51.52           C
ATOM   2548  C   ALA B  74      23.004  -4.030   3.358  1.00 51.46           C
ATOM   2549  O   ALA B  74      23.022  -3.219   2.436  1.00 55.19           O
ATOM   2550  CB  ALA B  74      24.355  -3.580   5.413  1.00 58.43           C
ATOM   2551  N   LYS B  75      23.008  -5.347   3.169  1.00 47.84           N
ATOM   2552  CA  LYS B  75      23.004  -5.941   1.838  1.00 47.94           C
ATOM   2553  C   LYS B  75      21.586  -6.150   1.307  1.00 47.78           C
ATOM   2554  O   LYS B  75      21.397  -6.424   0.121  1.00 45.49           O
ATOM   2555  CB  LYS B  75      23.741  -7.283   1.857  1.00 50.07           C
ATOM   2556  CG  LYS B  75      25.221  -7.186   2.216  1.00 52.72           C
ATOM   2557  CD  LYS B  75      25.991  -6.401   1.175  1.00 60.27           C
ATOM   2558  CE  LYS B  75      27.493  -6.502   1.410  1.00 66.38           C
ATOM   2559  NZ  LYS B  75      27.899  -5.899   2.712  1.00 71.60           N
ATOM   2560  N   ASN B  76      20.597  -6.035   2.192  1.00 41.41           N
ATOM   2561  CA  ASN B  76      19.192  -6.236   1.829  1.00 38.68           C
ATOM   2562  C   ASN B  76      18.893  -7.652   1.351  1.00 40.38           C
ATOM   2563  O   ASN B  76      18.344  -7.863   0.267  1.00 37.86           O
ATOM   2564  CB  ASN B  76      18.743  -5.200   0.799  1.00 42.39           C
ATOM   2565  CG  ASN B  76      18.883  -3.782   1.315  1.00 46.12           C
ATOM   2566  OD1 ASN B  76      18.500  -3.486   2.444  1.00 44.88           O
ATOM   2567  ND2 ASN B  76      19.456  -2.901   0.496  1.00 51.41           N
ATOM   2568  N   THR B  77      19.244  -8.619   2.191  1.00 37.19           N
ATOM   2569  CA  THR B  77      19.032 -10.019   1.886  1.00 31.50           C
ATOM   2570  C   THR B  77      18.412 -10.718   3.076  1.00 30.60           C
ATOM   2571  O   THR B  77      18.537 -10.263   4.212  1.00 28.99           O
ATOM   2572  CB  THR B  77      20.346 -10.726   1.538  1.00 34.29           C
ATOM   2573  OG1 THR B  77      21.261 -10.611   2.638  1.00 38.33           O
ATOM   2574  CG2 THR B  77      20.972 -10.108   0.288  1.00 38.78           C
ATOM   2575  N   ILE B  78      17.752 -11.836   2.798  1.00 26.55           N
ATOM   2576  CA  ILE B  78      17.085 -12.632   3.813  1.00 26.88           C
ATOM   2577  C   ILE B  78      17.361 -14.080   3.445  1.00 27.19           C
ATOM   2578  O   ILE B  78      17.159 -14.475   2.300  1.00 30.61           O
ATOM   2579  CB  ILE B  78      15.571 -12.368   3.801  1.00 29.04           C
ATOM   2580  CG1 ILE B  78      15.297 -10.877   4.020  1.00 35.41           C
ATOM   2581  CG2 ILE B  78      14.853 -13.219   4.844  1.00 27.43           C
ATOM   2582  CD1 ILE B  78      14.160 -10.337   3.183  1.00 43.65           C
ATOM   2583  N   ASP B  79      17.863 -14.856   4.398  1.00 25.19           N
ATOM   2584  CA  ASP B  79      18.281 -16.227   4.110  1.00 27.77           C
ATOM   2585  C   ASP B  79      17.534 -17.232   4.969  1.00 21.42           C
ATOM   2586  O   ASP B  79      17.108 -16.918   6.078  1.00 23.28           O
ATOM   2587  CB  ASP B  79      19.779 -16.395   4.358  1.00 28.01           C
ATOM   2588  CG  ASP B  79      20.620 -16.057   3.137  1.00 25.41           C
ATOM   2589  OD1 ASP B  79      20.248 -15.122   2.390  1.00 34.07           O
ATOM   2590  OD2 ASP B  79      21.653 -16.724   2.933  1.00 40.36           O
ATOM   2591  N   LEU B  80      17.402 -18.451   4.453  1.00 22.27           N
ATOM   2592  CA  LEU B  80      16.839 -19.544   5.236  1.00 23.22           C
ATOM   2593  C   LEU B  80      17.724 -20.767   5.097  1.00 21.99           C
ATOM   2594  O   LEU B  80      17.819 -21.364   4.021  1.00 25.65           O
ATOM   2595  CB  LEU B  80      15.395 -19.866   4.801  1.00 22.33           C
ATOM   2596  CG  LEU B  80      14.694 -20.869   5.725  1.00 22.38           C
ATOM   2597  CD1 LEU B  80      14.492 -20.259   7.113  1.00 25.12           C
ATOM   2598  CD2 LEU B  80      13.355 -21.345   5.135  1.00 22.59           C
ATOM   2599  N   GLN B  81      18.406 -21.113   6.183  1.00 24.24           N
ATOM   2600  CA  GLN B  81      19.233 -22.307   6.210  1.00 28.32           C
ATOM   2601  C   GLN B  81      18.341 -23.470   6.617  1.00 29.23           C
ATOM   2602  O   GLN B  81      17.693 -23.430   7.665  1.00 30.37           O
ATOM   2603  CB  GLN B  81      20.398 -22.135   7.188  1.00 31.98           C
ATOM   2604  CG  GLN B  81      21.328 -23.347   7.283  1.00 36.38           C
ATOM   2605  CD  GLN B  81      22.043 -23.653   5.980  1.00 39.56           C
ATOM   2606  OE1 GLN B  81      22.515 -22.751   5.289  1.00 40.84           O
ATOM   2607  NE2 GLN B  81      22.124 -24.936   5.637  1.00 37.18           N
ATOM   2608  N   MET B  82      18.287 -24.497   5.775  1.00 30.13           N
ATOM   2609  CA  MET B  82      17.380 -25.611   6.008  1.00 29.23           C
ATOM   2610  C   MET B  82      18.167 -26.903   6.169  1.00 32.61           C
ATOM   2611  O   MET B  82      18.793 -27.378   5.226  1.00 34.87           O
ATOM   2612  CB  MET B  82      16.370 -25.734   4.853  1.00 26.14           C
ATOM   2613  CG  MET B  82      15.556 -24.476   4.581  1.00 26.07           C
ATOM   2614  SD  MET B  82      14.393 -24.723   3.212  1.00 39.12           S
ATOM   2615  CE  MET B  82      15.502 -25.046   1.857  1.00 46.28           C
ATOM   2616  N   ASN B  83      18.158 -27.449   7.379  1.00 28.83           N
ATOM   2617  CA  ASN B  83      18.897 -28.677   7.664  1.00 33.33           C
ATOM   2618  C   ASN B  83      17.949 -29.828   7.963  1.00 36.63           C
ATOM   2619  O   ASN B  83      16.784 -29.608   8.295  1.00 34.42           O
ATOM   2620  CB  ASN B  83      19.847 -28.472   8.847  1.00 38.50           C
ATOM   2621  CG  ASN B  83      20.910 -27.431   8.572  1.00 45.79           C
ATOM   2622  OD1 ASN B  83      21.380 -27.285   7.443  1.00 46.40           O
ATOM   2623  ND2 ASN B  83      21.298 -26.699   9.608  1.00 50.91           N
ATOM   2624  N   SER B  84      18.450 -31.054   7.832  1.00 41.38           N
ATOM   2625  CA  SER B  84      17.672 -32.239   8.166  1.00 42.15           C
ATOM   2626  C   SER B  84      16.322 -32.237   7.462  1.00 37.30           C
ATOM   2627  O   SER B  84      15.284 -32.434   8.089  1.00 35.77           O
ATOM   2628  CB  SER B  84      17.475 -32.325   9.679  1.00 48.96           C
ATOM   2629  OG  SER B  84      18.725 -32.438  10.341  1.00 50.95           O
ATOM   2630  N   LEU B  85      16.347 -32.017   6.154  1.00 30.10           N
ATOM   2631  CA  LEU B  85      15.124 -31.908   5.375  1.00 28.96           C
ATOM   2632  C   LEU B  85      14.355 -33.226   5.295  1.00 35.07           C
ATOM   2633  O   LEU B  85      14.943 -34.311   5.309  1.00 37.56           O
ATOM   2634  CB  LEU B  85      15.435 -31.369   3.980  1.00 27.04           C
ATOM   2635  CG  LEU B  85      15.675 -29.853   3.961  1.00 25.79           C
ATOM   2636  CD1 LEU B  85      16.356 -29.415   2.673  1.00 29.53           C
ATOM   2637  CD2 LEU B  85      14.369 -29.103   4.163  1.00 25.79           C
ATOM   2638  N   LYS B  86      13.034 -33.108   5.213  1.00 34.64           N
ATOM   2639  CA  LYS B  86      12.135 -34.251   5.175  1.00 36.63           C
ATOM   2640  C   LYS B  86      11.214 -34.099   3.974  1.00 30.38           C
ATOM   2641  O   LYS B  86      10.973 -32.986   3.527  1.00 28.97           O
ATOM   2642  CB  LYS B  86      11.309 -34.280   6.460  1.00 41.98           C
ATOM   2643  CG  LYS B  86      12.127 -33.999   7.711  1.00 48.49           C
ATOM   2644  CD  LYS B  86      11.261 -33.980   8.962  1.00 59.24           C
ATOM   2645  CE  LYS B  86      12.096 -33.712  10.209  1.00 62.00           C
ATOM   2646  NZ  LYS B  86      11.275 -33.730  11.455  1.00 63.05           N
ATOM   2647  N   PRO B  87      10.692 -35.213   3.446  1.00 34.06           N
ATOM   2648  CA  PRO B  87       9.754 -35.121   2.317  1.00 35.39           C
ATOM   2649  C   PRO B  87       8.619 -34.123   2.583  1.00 34.55           C
ATOM   2650  O   PRO B  87       8.177 -33.411   1.678  1.00 33.77           O
ATOM   2651  CB  PRO B  87       9.205 -36.541   2.221  1.00 41.33           C
ATOM   2652  CG  PRO B  87      10.348 -37.399   2.715  1.00 42.78           C
ATOM   2653  CD  PRO B  87      10.955 -36.612   3.838  1.00 41.75           C
ATOM   2654  N   GLU B  88       8.162 -34.069   3.826  1.00 33.26           N
ATOM   2655  CA  GLU B  88       7.115 -33.125   4.221  1.00 38.83           C
ATOM   2656  C   GLU B  88       7.492 -31.656   3.990  1.00 36.34           C
ATOM   2657  O   GLU B  88       6.622 -30.782   3.976  1.00 31.84           O
ATOM   2658  CB  GLU B  88       6.721 -33.351   5.685  1.00 39.55           C
ATOM   2659  CG  GLU B  88       6.079 -34.712   5.955  1.00 54.93           C
ATOM   2660  CD  GLU B  88       6.996 -35.889   5.638  1.00 63.62           C
ATOM   2661  OE1 GLU B  88       8.233 -35.736   5.743  1.00 61.01           O
ATOM   2662  OE2 GLU B  88       6.477 -36.969   5.281  1.00 70.44           O
ATOM   2663  N   ASP B  89       8.781 -31.381   3.807  1.00 30.16           N
ATOM   2664  CA  ASP B  89       9.236 -30.008   3.588  1.00 28.20           C
ATOM   2665  C   ASP B  89       9.123 -29.596   2.125  1.00 28.63           C
ATOM   2666  O   ASP B  89       9.397 -28.447   1.773  1.00 25.03           O
ATOM   2667  CB  ASP B  89      10.682 -29.828   4.048  1.00 23.74           C
ATOM   2668  CG  ASP B  89      10.849 -30.006   5.539  1.00 31.99           C
ATOM   2669  OD1 ASP B  89      10.033 -29.455   6.311  1.00 28.92           O
ATOM   2670  OD2 ASP B  89      11.801 -30.703   5.943  1.00 29.27           O
ATOM   2671  N   THR B  90       8.743 -30.542   1.276  1.00 28.81           N
ATOM   2672  CA  THR B  90       8.565 -30.268  -0.143  1.00 26.94           C
ATOM   2673  C   THR B  90       7.477 -29.218  -0.354  1.00 27.22           C
ATOM   2674  O   THR B  90       6.340 -29.375   0.111  1.00 26.53           O
ATOM   2675  CB  THR B  90       8.214 -31.545  -0.922  1.00 28.05           C
ATOM   2676  OG1 THR B  90       9.285 -32.496  -0.792  1.00 26.18           O
ATOM   2677  CG2 THR B  90       7.998 -31.213  -2.399  1.00 28.88           C
ATOM   2678  N   ALA B  91       7.830 -28.142  -1.047  1.00 20.95           N
ATOM   2679  CA  ALA B  91       6.915 -27.019  -1.253  1.00 24.33           C
ATOM   2680  C   ALA B  91       7.595 -25.938  -2.074  1.00 22.74           C
ATOM   2681  O   ALA B  91       8.799 -25.986  -2.290  1.00 24.37           O
ATOM   2682  CB  ALA B  91       6.480 -26.429   0.090  1.00 23.65           C
ATOM   2683  N   VAL B  92       6.808 -24.970  -2.527  1.00 21.96           N
ATOM   2684  CA  VAL B  92       7.358 -23.743  -3.078  1.00 21.95           C
ATOM   2685  C   VAL B  92       7.558 -22.782  -1.913  1.00 21.21           C
ATOM   2686  O   VAL B  92       6.626 -22.522  -1.164  1.00 23.74           O
ATOM   2687  CB  VAL B  92       6.414 -23.106  -4.111  1.00 27.99           C
ATOM   2688  CG1 VAL B  92       7.030 -21.822  -4.669  1.00 24.53           C
ATOM   2689  CG2 VAL B  92       6.125 -24.086  -5.234  1.00 33.10           C
ATOM   2690  N   TYR B  93       8.785 -22.291  -1.742  1.00 22.28           N
ATOM   2691  CA  TYR B  93       9.096 -21.354  -0.659  1.00 21.39           C
ATOM   2692  C   TYR B  93       9.086 -19.918  -1.180  1.00 22.45           C
ATOM   2693  O   TYR B  93       9.639 -19.638  -2.237  1.00 23.93           O
ATOM   2694  CB  TYR B  93      10.454 -21.706  -0.015  1.00 19.92           C
ATOM   2695  CG  TYR B  93      10.361 -22.943   0.867  1.00 21.05           C
ATOM   2696  CD1 TYR B  93      10.080 -24.188   0.323  1.00 20.73           C
ATOM   2697  CD2 TYR B  93      10.528 -22.856   2.243  1.00 19.23           C
ATOM   2698  CE1 TYR B  93       9.975 -25.316   1.123  1.00 19.91           C
ATOM   2699  CE2 TYR B  93      10.425 -23.985   3.052  1.00 18.83           C
ATOM   2700  CZ  TYR B  93      10.150 -25.206   2.487  1.00 19.35           C
ATOM   2701  OH  TYR B  93      10.055 -26.328   3.287  1.00 21.27           O
ATOM   2702  N   TYR B  94       8.440 -19.016  -0.442  1.00 20.95           N
ATOM   2703  CA  TYR B  94       8.367 -17.609  -0.833  1.00 19.86           C
ATOM   2704  C   TYR B  94       8.991 -16.718   0.215  1.00 21.06           C
ATOM   2705  O   TYR B  94       8.775 -16.921   1.402  1.00 22.18           O
ATOM   2706  CB  TYR B  94       6.907 -17.166  -0.959  1.00 20.30           C
ATOM   2707  CG  TYR B  94       6.135 -17.868  -2.045  1.00 26.33           C
ATOM   2708  CD1 TYR B  94       5.466 -19.060  -1.790  1.00 31.44           C
ATOM   2709  CD2 TYR B  94       6.081 -17.346  -3.331  1.00 32.59           C
ATOM   2710  CE1 TYR B  94       4.760 -19.709  -2.786  1.00 30.80           C
ATOM   2711  CE2 TYR B  94       5.379 -17.993  -4.335  1.00 38.50           C
ATOM   2712  CZ  TYR B  94       4.720 -19.173  -4.053  1.00 35.15           C
ATOM   2713  OH  TYR B  94       4.021 -19.828  -5.043  1.00 36.77           O
ATOM   2714  N   CYS B  95       9.744 -15.714  -0.213  1.00 20.60           N
ATOM   2715  C   CYS B  95       9.187 -13.552   0.762  1.00 24.16           C
ATOM   2716  O   CYS B  95       8.534 -13.261  -0.243  1.00 23.19           O
ATOM   2717  CA ACYS B  95      10.206 -14.684   0.712  1.00 21.80           C
ATOM   2718  CB ACYS B  95      11.566 -14.142   0.292  1.00 25.67           C
ATOM   2719  SG ACYS B  95      12.273 -13.035   1.532  1.00 26.48           S
ATOM   2720  N   ASN B  96       9.062 -12.934   1.932  1.00 21.01           N
ATOM   2721  CA  ASN B  96       8.079 -11.889   2.180  1.00 21.52           C
ATOM   2722  C   ASN B  96       8.720 -10.771   2.991  1.00 24.75           C
ATOM   2723  O   ASN B  96       9.405 -11.030   3.980  1.00 23.84           O
ATOM   2724  CB  ASN B  96       6.895 -12.504   2.944  1.00 23.06           C
ATOM   2725  CG  ASN B  96       5.872 -11.477   3.395  1.00 27.50           C
ATOM   2726  OD1 ASN B  96       5.529 -11.406   4.581  1.00 28.75           O
ATOM   2727  ND2 ASN B  96       5.362 -10.689   2.452  1.00 25.20           N
ATOM   2728  N   ALA B  97       8.526  -9.530   2.556  1.00 20.86           N
ATOM   2729  CA  ALA B  97       8.987  -8.379   3.312  1.00 22.09           C
ATOM   2730  C   ALA B  97       7.762  -7.519   3.592  1.00 22.57           C
ATOM   2731  O   ALA B  97       7.146  -6.984   2.665  1.00 25.20           O
ATOM   2732  CB  ALA B  97      10.039  -7.591   2.523  1.00 26.65           C
ATOM   2733  N   ASP B  98       7.428  -7.365   4.868  1.00 21.63           N
ATOM   2734  CA  ASP B  98       6.127  -6.818   5.262  1.00 21.86           C
ATOM   2735  C   ASP B  98       6.262  -5.720   6.317  1.00 22.83           C
ATOM   2736  O   ASP B  98       6.797  -5.936   7.406  1.00 22.14           O
ATOM   2737  CB  ASP B  98       5.261  -7.999   5.744  1.00 23.24           C
ATOM   2738  CG  ASP B  98       3.917  -7.583   6.294  1.00 33.60           C
ATOM   2739  OD1 ASP B  98       3.381  -6.522   5.897  1.00 29.28           O
ATOM   2740  OD2 ASP B  98       3.379  -8.362   7.117  1.00 32.71           O
ATOM   2741  N   GLU B  99       5.801  -4.514   5.982  1.00 19.99           N
ATOM   2742  CA  GLU B  99       5.876  -3.399   6.925  1.00 16.60           C
ATOM   2743  C   GLU B  99       4.944  -3.629   8.107  1.00 20.76           C
ATOM   2744  O   GLU B  99       5.192  -3.150   9.213  1.00 19.70           O
ATOM   2745  CB  GLU B  99       5.558  -2.075   6.221  1.00 19.32           C
ATOM   2746  CG  GLU B  99       6.669  -1.645   5.289  1.00 22.89           C
ATOM   2747  CD  GLU B  99       6.387  -0.326   4.590  1.00 36.93           C
ATOM   2748  OE1 GLU B  99       5.212  -0.058   4.252  1.00 32.28           O
ATOM   2749  OE2 GLU B  99       7.350   0.438   4.372  1.00 41.68           O
ATOM   2750  N   ALA B 100       3.861  -4.360   7.852  1.00 18.89           N
ATOM   2751  CA  ALA B 100       2.962  -4.855   8.902  1.00 19.52           C
ATOM   2752  C   ALA B 100       2.331  -3.775   9.777  1.00 19.90           C
ATOM   2753  O   ALA B 100       2.021  -4.021  10.939  1.00 18.05           O
ATOM   2754  CB  ALA B 100       3.680  -5.907   9.776  1.00 19.69           C
ATOM   2755  N   GLY B 101       2.123  -2.586   9.216  1.00 20.24           N
ATOM   2756  CA  GLY B 101       1.419  -1.536   9.929  1.00 18.50           C
ATOM   2757  C   GLY B 101       2.335  -0.616  10.721  1.00 18.60           C
ATOM   2758  O   GLY B 101       1.865   0.307  11.379  1.00 21.43           O
ATOM   2759  N   ILE B 102       3.640  -0.889  10.685  1.00 16.35           N
ATOM   2760  CA  ILE B 102       4.640   0.019  11.258  1.00 19.04           C
ATOM   2761  C   ILE B 102       5.335   0.773  10.131  1.00 21.79           C
ATOM   2762  O   ILE B 102       5.995   0.169   9.285  1.00 22.98           O
ATOM   2763  CB  ILE B 102       5.683  -0.759  12.111  1.00 21.79           C
ATOM   2764  CG1 ILE B 102       4.981  -1.442  13.299  1.00 18.41           C
ATOM   2765  CG2 ILE B 102       6.793   0.174  12.590  1.00 23.84           C
ATOM   2766  CD1 ILE B 102       5.853  -2.446  14.063  1.00 19.21           C
ATOM   2767  N   GLY B 103       5.154   2.092  10.088  1.00 21.90           N
ATOM   2768  CA  GLY B 103       5.734   2.896   9.032  1.00 28.09           C
ATOM   2769  C   GLY B 103       4.902   2.887   7.765  1.00 31.84           C
ATOM   2770  O   GLY B 103       4.989   3.799   6.951  1.00 39.44           O
ATOM   2771  N   GLY B 104       4.090   1.853   7.590  1.00 26.57           N
ATOM   2772  CA  GLY B 104       3.282   1.735   6.391  1.00 30.75           C
ATOM   2773  C   GLY B 104       2.654   0.364   6.246  1.00 24.62           C
ATOM   2774  O   GLY B 104       2.698  -0.454   7.171  1.00 23.23           O
ATOM   2775  N   PHE B 105       2.094   0.095   5.071  1.00 24.43           N
ATOM   2776  CA  PHE B 105       1.351  -1.145   4.881  1.00 22.74           C
ATOM   2777  C   PHE B 105       1.832  -1.977   3.692  1.00 29.70           C
ATOM   2778  O   PHE B 105       1.161  -2.925   3.281  1.00 31.27           O
ATOM   2779  CB  PHE B 105      -0.140  -0.821   4.751  1.00 27.74           C
ATOM   2780  CG  PHE B 105      -0.684  -0.072   5.933  1.00 27.81           C
ATOM   2781  CD1 PHE B 105      -1.075  -0.752   7.074  1.00 24.24           C
ATOM   2782  CD2 PHE B 105      -0.764   1.309   5.921  1.00 32.49           C
ATOM   2783  CE1 PHE B 105      -1.566  -0.069   8.176  1.00 20.31           C
ATOM   2784  CE2 PHE B 105      -1.252   2.004   7.023  1.00 35.22           C
ATOM   2785  CZ  PHE B 105      -1.648   1.310   8.155  1.00 26.99           C
ATOM   2786  N   ASN B 106       2.991  -1.626   3.141  1.00 26.33           N
ATOM   2787  CA  ASN B 106       3.522  -2.349   1.990  1.00 28.33           C
ATOM   2788  C   ASN B 106       3.916  -3.776   2.365  1.00 24.88           C
ATOM   2789  O   ASN B 106       4.422  -4.021   3.461  1.00 24.20           O
ATOM   2790  CB  ASN B 106       4.718  -1.617   1.388  1.00 31.92           C
ATOM   2791  CG  ASN B 106       4.337  -0.287   0.768  1.00 45.64           C
ATOM   2792  OD1 ASN B 106       4.896   0.751   1.118  1.00 49.47           O
ATOM   2793  ND2 ASN B 106       3.384  -0.312  -0.158  1.00 42.88           N
ATOM   2794  N   ASP B 107       3.665  -4.706   1.448  1.00 25.68           N
ATOM   2795  CA  ASP B 107       3.835  -6.139   1.702  1.00 26.59           C
ATOM   2796  C   ASP B 107       4.351  -6.753   0.412  1.00 29.72           C
ATOM   2797  O   ASP B 107       3.600  -6.895  -0.550  1.00 38.94           O
ATOM   2798  CB  ASP B 107       2.477  -6.747   2.075  1.00 35.91           C
ATOM   2799  CG  ASP B 107       2.575  -8.192   2.516  1.00 44.52           C
ATOM   2800  OD1 ASP B 107       3.627  -8.584   3.049  1.00 41.97           O
ATOM   2801  OD2 ASP B 107       1.588  -8.936   2.335  1.00 52.16           O
ATOM   2802  N   TYR B 108       5.639  -7.081   0.380  1.00 26.27           N
ATOM   2803  CA  TYR B 108       6.275  -7.534  -0.848  1.00 28.22           C
ATOM   2804  C   TYR B 108       6.503  -9.034  -0.828  1.00 27.97           C
ATOM   2805  O   TYR B 108       6.904  -9.594   0.201  1.00 22.82           O
ATOM   2806  CB  TYR B 108       7.615  -6.824  -1.046  1.00 30.88           C
ATOM   2807  CG  TYR B 108       7.541  -5.327  -0.904  1.00 33.27           C
ATOM   2808  CD1 TYR B 108       6.956  -4.548  -1.889  1.00 33.94           C
ATOM   2809  CD2 TYR B 108       8.062  -4.690   0.213  1.00 30.01           C
ATOM   2810  CE1 TYR B 108       6.887  -3.179  -1.767  1.00 38.34           C
ATOM   2811  CE2 TYR B 108       8.004  -3.319   0.343  1.00 33.00           C
ATOM   2812  CZ  TYR B 108       7.412  -2.569  -0.649  1.00 38.51           C
ATOM   2813  OH  TYR B 108       7.343  -1.203  -0.530  1.00 41.02           O
ATOM   2814  N   TRP B 109       6.251  -9.671  -1.970  1.00 30.05           N
ATOM   2815  CA  TRP B 109       6.414 -11.114  -2.112  1.00 27.00           C
ATOM   2816  C   TRP B 109       7.352 -11.450  -3.259  1.00 27.19           C
ATOM   2817  O   TRP B 109       7.345 -10.789  -4.301  1.00 30.30           O
ATOM   2818  CB  TRP B 109       5.061 -11.783  -2.364  1.00 31.79           C
ATOM   2819  CG  TRP B 109       4.167 -11.755  -1.181  1.00 30.14           C
ATOM   2820  CD1 TRP B 109       3.291 -10.767  -0.839  1.00 35.45           C
ATOM   2821  CD2 TRP B 109       4.068 -12.752  -0.161  1.00 27.92           C
ATOM   2822  NE1 TRP B 109       2.647 -11.091   0.332  1.00 35.05           N
ATOM   2823  CE2 TRP B 109       3.101 -12.308   0.764  1.00 32.48           C
ATOM   2824  CE3 TRP B 109       4.695 -13.984   0.056  1.00 25.89           C
ATOM   2825  CZ2 TRP B 109       2.751 -13.048   1.889  1.00 33.17           C
ATOM   2826  CZ3 TRP B 109       4.344 -14.716   1.174  1.00 26.32           C
ATOM   2827  CH2 TRP B 109       3.381 -14.247   2.077  1.00 29.91           C
ATOM   2828  N   GLY B 110       8.166 -12.481  -3.059  1.00 26.76           N
ATOM   2829  CA  GLY B 110       8.992 -13.001  -4.126  1.00 29.27           C
ATOM   2830  C   GLY B 110       8.165 -13.926  -4.995  1.00 29.96           C
ATOM   2831  O   GLY B 110       7.009 -14.210  -4.681  1.00 32.34           O
ATOM   2832  N   GLN B 111       8.761 -14.395  -6.084  1.00 32.42           N
ATOM   2833  CA  GLN B 111       8.068 -15.228  -7.056  1.00 34.41           C
ATOM   2834  C   GLN B 111       8.029 -16.696  -6.623  1.00 40.98           C
ATOM   2835  O   GLN B 111       7.287 -17.497  -7.190  1.00 42.58           O
ATOM   2836  CB  GLN B 111       8.745 -15.113  -8.425  1.00 48.61           C
ATOM   2837  CG  GLN B 111       9.914 -16.080  -8.636  1.00 56.03           C
ATOM   2838  CD  GLN B 111      11.149 -15.726  -7.821  1.00 57.79           C
ATOM   2839  OE1 GLN B 111      11.179 -14.713  -7.119  1.00 56.22           O
ATOM   2840  NE2 GLN B 111      12.182 -16.563  -7.917  1.00 58.01           N
ATOM   2841  N   GLY B 112       8.839 -17.045  -5.629  1.00 31.58           N
ATOM   2842  CA  GLY B 112       8.846 -18.400  -5.097  1.00 34.02           C
ATOM   2843  C   GLY B 112       9.895 -19.310  -5.708  1.00 38.48           C
ATOM   2844  O   GLY B 112      10.278 -19.146  -6.866  1.00 40.32           O
ATOM   2845  N   THR B 113      10.362 -20.281  -4.927  1.00 29.80           N
ATOM   2846  CA  THR B 113      11.331 -21.255  -5.425  1.00 27.37           C
ATOM   2847  C   THR B 113      10.983 -22.654  -4.925  1.00 28.38           C
ATOM   2848  O   THR B 113      10.617 -22.837  -3.766  1.00 25.15           O
ATOM   2849  CB  THR B 113      12.783 -20.880  -5.029  1.00 35.72           C
ATOM   2850  OG1 THR B 113      13.702 -21.800  -5.629  1.00 43.61           O
ATOM   2851  CG2 THR B 113      12.961 -20.909  -3.523  1.00 36.22           C
ATOM   2852  N   GLN B 114      11.090 -23.642  -5.806  1.00 30.56           N
ATOM   2853  CA  GLN B 114      10.714 -25.002  -5.441  1.00 29.56           C
ATOM   2854  C   GLN B 114      11.790 -25.696  -4.614  1.00 24.88           C
ATOM   2855  O   GLN B 114      12.979 -25.637  -4.937  1.00 28.42           O
ATOM   2856  CB  GLN B 114      10.419 -25.840  -6.687  1.00 28.17           C
ATOM   2857  CG  GLN B 114      10.035 -27.273  -6.368  1.00 26.45           C
ATOM   2858  CD  GLN B 114       8.579 -27.411  -5.988  1.00 28.73           C
ATOM   2859  OE1 GLN B 114       7.694 -26.897  -6.676  1.00 32.26           O
ATOM   2860  NE2 GLN B 114       8.316 -28.105  -4.884  1.00 27.65           N
ATOM   2861  N   VAL B 115      11.350 -26.343  -3.543  1.00 25.01           N
ATOM   2862  CA  VAL B 115      12.185 -27.235  -2.750  1.00 23.93           C
ATOM   2863  C   VAL B 115      11.553 -28.621  -2.796  1.00 24.83           C
ATOM   2864  O   VAL B 115      10.361 -28.774  -2.542  1.00 25.77           O
ATOM   2865  CB  VAL B 115      12.277 -26.765  -1.285  1.00 24.82           C
ATOM   2866  CG1 VAL B 115      12.963 -27.827  -0.425  1.00 27.62           C
ATOM   2867  CG2 VAL B 115      13.016 -25.427  -1.194  1.00 24.21           C
ATOM   2868  N   THR B 116      12.346 -29.629  -3.145  1.00 24.73           N
ATOM   2869  CA  THR B 116      11.846 -30.995  -3.219  1.00 26.95           C
ATOM   2870  C   THR B 116      12.760 -31.913  -2.422  1.00 26.44           C
ATOM   2871  O   THR B 116      13.971 -31.933  -2.637  1.00 26.74           O
ATOM   2872  CB  THR B 116      11.776 -31.487  -4.681  1.00 27.94           C
ATOM   2873  OG1 THR B 116      10.949 -30.598  -5.445  1.00 32.69           O
ATOM   2874  CG2 THR B 116      11.190 -32.906  -4.753  1.00 28.37           C
ATOM   2875  N   VAL B 117      12.181 -32.649  -1.482  1.00 27.88           N
ATOM   2876  CA  VAL B 117      12.955 -33.585  -0.681  1.00 28.75           C
ATOM   2877  C   VAL B 117      12.433 -34.966  -1.019  1.00 34.11           C
ATOM   2878  O   VAL B 117      11.285 -35.285  -0.719  1.00 31.20           O
ATOM   2879  CB  VAL B 117      12.799 -33.311   0.823  1.00 29.76           C
ATOM   2880  CG1 VAL B 117      13.771 -34.176   1.620  1.00 31.70           C
ATOM   2881  CG2 VAL B 117      13.032 -31.822   1.126  1.00 28.84           C
ATOM   2882  N   SER B 118      13.270 -35.775  -1.663  1.00 35.13           N
ATOM   2883  CA  SER B 118      12.818 -37.043  -2.222  1.00 32.95           C
ATOM   2884  C   SER B 118      13.979 -37.983  -2.482  1.00 36.13           C
ATOM   2885  O   SER B 118      15.106 -37.539  -2.697  1.00 30.60           O
ATOM   2886  CB  SER B 118      12.104 -36.789  -3.552  1.00 32.66           C
ATOM   2887  OG  SER B 118      11.702 -38.003  -4.166  1.00 43.50           O
ATOM   2888  N   SER B 119      13.695 -39.284  -2.480  1.00 35.95           N
ATOM   2889  CA  SER B 119      14.636 -40.264  -3.006  1.00 34.30           C
ATOM   2890  C   SER B 119      14.644 -40.125  -4.521  1.00 38.06           C
ATOM   2891  O   SER B 119      13.807 -39.424  -5.089  1.00 34.67           O
ATOM   2892  CB  SER B 119      14.204 -41.683  -2.632  1.00 38.92           C
ATOM   2893  OG  SER B 119      13.910 -41.772  -1.250  1.00 52.66           O
ATOM   2894  N   ALA B 120      15.578 -40.799  -5.180  1.00 37.75           N
ATOM   2895  CA  ALA B 120      15.622 -40.790  -6.635  1.00 39.73           C
ATOM   2896  C   ALA B 120      14.289 -41.239  -7.223  1.00 43.09           C
ATOM   2897  O   ALA B 120      13.617 -42.119  -6.679  1.00 41.40           O
ATOM   2898  CB  ALA B 120      16.746 -41.689  -7.139  1.00 44.08           C
ATOM   2899  N   HIS B 121      13.906 -40.626  -8.336  1.00 38.56           N
ATOM   2900  CA  HIS B 121      12.736 -41.075  -9.074  1.00 36.30           C
ATOM   2901  C   HIS B 121      13.025 -42.432  -9.701  1.00 37.69           C
ATOM   2902  O   HIS B 121      14.186 -42.833  -9.820  1.00 38.00           O
ATOM   2903  CB  HIS B 121      12.371 -40.054 -10.156  1.00 34.19           C
ATOM   2904  CG  HIS B 121      11.618 -38.865  -9.633  1.00 32.69           C
ATOM   2905  ND1 HIS B 121      10.984 -37.963 -10.458  1.00 31.82           N
ATOM   2906  CD2 HIS B 121      11.382 -38.443  -8.367  1.00 35.73           C
ATOM   2907  CE1 HIS B 121      10.385 -37.038  -9.728  1.00 30.82           C
ATOM   2908  NE2 HIS B 121      10.617 -37.304  -8.454  1.00 36.24           N
ATOM   2909  N   HIS B 122      11.970 -43.143 -10.087  1.00 40.66           N
ATOM   2910  CA  HIS B 122      12.117 -44.371 -10.860  1.00 50.75           C
ATOM   2911  C   HIS B 122      11.311 -44.244 -12.150  1.00 52.31           C
ATOM   2912  O   HIS B 122      10.168 -44.699 -12.225  1.00 52.35           O
ATOM   2913  CB  HIS B 122      11.648 -45.595 -10.062  1.00 61.23           C
ATOM   2914  CG  HIS B 122      12.374 -45.792  -8.766  1.00 67.61           C
ATOM   2915  ND1 HIS B 122      13.718 -46.090  -8.701  1.00 71.96           N
ATOM   2916  CD2 HIS B 122      11.937 -45.745  -7.484  1.00 68.71           C
ATOM   2917  CE1 HIS B 122      14.080 -46.209  -7.436  1.00 72.76           C
ATOM   2918  NE2 HIS B 122      13.017 -46.004  -6.677  1.00 69.88           N
ATOM   2919  N   SER B 123      11.914 -43.624 -13.159  1.00 43.64           N
ATOM   2920  CA  SER B 123      11.227 -43.332 -14.411  1.00 47.21           C
ATOM   2921  C   SER B 123      10.870 -44.602 -15.180  1.00 60.66           C
ATOM   2922  O   SER B 123      11.281 -45.702 -14.809  1.00 66.30           O
ATOM   2923  CB  SER B 123      12.080 -42.402 -15.281  1.00 43.44           C
ATOM   2924  OG  SER B 123      12.356 -41.177 -14.611  1.00 37.66           O
