# Supplementary material for: A non-redundant data set of nanobody-antigen crystal structures
Source: Data Brief. 2019 Mar 6;24:103754. doi: 10.1016/j.dib.2019.103754 (PMC6441729; doi:10.1016/j.dib.2019.103754)
Supplement: Multimedia component 5 [file mmc5.zip › Data_set/Nb-Ag_3/4lhq_3.pdb]

ATOM      1  N   LYS A   4       8.245  11.771 -25.002  1.00101.24           N
ATOM      2  CA  LYS A   4       9.014  10.858 -24.162  1.00136.07           C
ATOM      3  C   LYS A   4       8.153   9.698 -23.645  1.00140.45           C
ATOM      4  O   LYS A   4       6.940   9.686 -23.832  1.00170.66           O
ATOM      5  CB  LYS A   4       9.644  11.617 -22.993  1.00129.31           C
ATOM      6  CG  LYS A   4      10.783  12.552 -23.380  1.00123.71           C
ATOM      7  CD  LYS A   4      11.339  13.263 -22.152  1.00 93.28           C
ATOM      8  CE  LYS A   4      12.727  13.816 -22.404  1.00 75.70           C
ATOM      9  NZ  LYS A   4      13.297  14.365 -21.151  1.00 66.51           N
ATOM     10  N   GLN A   5       8.787   8.723 -23.003  1.00121.20           N
ATOM     11  CA  GLN A   5       8.082   7.554 -22.483  1.00108.76           C
ATOM     12  C   GLN A   5       7.507   7.802 -21.092  1.00158.39           C
ATOM     13  O   GLN A   5       7.507   8.931 -20.607  1.00210.56           O
ATOM     14  CB  GLN A   5       9.007   6.330 -22.474  1.00166.35           C
ATOM     15  CG  GLN A   5       9.600   5.948 -21.102  1.00195.52           C
ATOM     16  CD  GLN A   5      10.871   6.710 -20.743  1.00178.75           C
ATOM     17  OE1 GLN A   5      11.956   6.129 -20.654  1.00115.05           O
ATOM     18  NE2 GLN A   5      10.738   8.011 -20.517  1.00191.32           N
ATOM     19  N   TYR A   6       7.013   6.744 -20.454  1.00110.51           N
ATOM     20  CA  TYR A   6       6.471   6.847 -19.098  1.00108.43           C
ATOM     21  C   TYR A   6       7.521   7.377 -18.107  1.00 97.30           C
ATOM     22  O   TYR A   6       8.714   7.142 -18.287  1.00146.88           O
ATOM     23  CB  TYR A   6       5.932   5.484 -18.630  1.00 79.88           C
ATOM     24  CG  TYR A   6       4.765   4.948 -19.441  1.00 76.56           C
ATOM     25  CD1 TYR A   6       3.567   5.647 -19.513  1.00 49.44           C
ATOM     26  CD2 TYR A   6       4.856   3.734 -20.118  1.00 42.93           C
ATOM     27  CE1 TYR A   6       2.495   5.164 -20.248  1.00 73.22           C
ATOM     28  CE2 TYR A   6       3.787   3.240 -20.857  1.00 59.48           C
ATOM     29  CZ  TYR A   6       2.606   3.964 -20.916  1.00 75.70           C
ATOM     30  OH  TYR A   6       1.529   3.502 -21.642  1.00 79.41           O
ATOM     31  N   PRO A   7       7.078   8.107 -17.068  1.00 68.16           N
ATOM     32  CA  PRO A   7       7.980   8.672 -16.057  1.00 57.79           C
ATOM     33  C   PRO A   7       8.857   7.614 -15.403  1.00 73.97           C
ATOM     34  O   PRO A   7       8.445   6.464 -15.292  1.00 59.42           O
ATOM     35  CB  PRO A   7       7.017   9.246 -15.019  1.00 69.16           C
ATOM     36  CG  PRO A   7       5.777   9.522 -15.763  1.00 71.84           C
ATOM     37  CD  PRO A   7       5.670   8.431 -16.784  1.00 91.19           C
ATOM     38  N   ILE A   8      10.049   8.004 -14.966  1.00 70.40           N
ATOM     39  CA  ILE A   8      10.951   7.068 -14.311  1.00 57.86           C
ATOM     40  C   ILE A   8      11.376   7.596 -12.955  1.00 46.47           C
ATOM     41  O   ILE A   8      12.010   8.643 -12.857  1.00112.62           O
ATOM     42  CB  ILE A   8      12.211   6.800 -15.150  1.00 58.40           C
ATOM     43  CG1 ILE A   8      11.850   6.631 -16.626  1.00 46.46           C
ATOM     44  CG2 ILE A   8      12.946   5.575 -14.627  1.00 58.72           C
ATOM     45  CD1 ILE A   8      12.981   6.077 -17.467  1.00114.60           C
ATOM     46  N   ILE A   9      11.003   6.876 -11.907  1.00 67.77           N
ATOM     47  CA  ILE A   9      11.465   7.200 -10.570  1.00 64.67           C
ATOM     48  C   ILE A   9      12.630   6.279 -10.257  1.00 75.75           C
ATOM     49  O   ILE A   9      12.484   5.058 -10.247  1.00 73.10           O
ATOM     50  CB  ILE A   9      10.360   7.028  -9.522  1.00 68.56           C
ATOM     51  CG1 ILE A   9       9.149   7.883  -9.889  1.00 58.48           C
ATOM     52  CG2 ILE A   9      10.876   7.413  -8.149  1.00 53.77           C
ATOM     53  CD1 ILE A   9       8.023   7.114 -10.528  1.00 36.37           C
ATOM     54  N   ASN A  10      13.794   6.871 -10.027  1.00 87.59           N
ATOM     55  CA  ASN A  10      15.020   6.104  -9.874  1.00 81.05           C
ATOM     56  C   ASN A  10      15.349   5.845  -8.414  1.00 84.89           C
ATOM     57  O   ASN A  10      15.173   6.718  -7.564  1.00 98.15           O
ATOM     58  CB  ASN A  10      16.173   6.836 -10.553  1.00 80.35           C
ATOM     59  CG  ASN A  10      15.802   7.345 -11.932  1.00 96.50           C
ATOM     60  OD1 ASN A  10      15.433   6.571 -12.814  1.00110.53           O
ATOM     61  ND2 ASN A  10      15.878   8.658 -12.119  1.00117.81           N
ATOM     62  N   PHE A  11      15.811   4.634  -8.125  1.00 65.13           N
ATOM     63  CA  PHE A  11      16.219   4.280  -6.775  1.00 74.77           C
ATOM     64  C   PHE A  11      17.297   3.199  -6.764  1.00 83.04           C
ATOM     65  O   PHE A  11      17.344   2.350  -7.650  1.00 91.12           O
ATOM     66  CB  PHE A  11      15.017   3.830  -5.958  1.00 56.12           C
ATOM     67  CG  PHE A  11      15.351   3.486  -4.540  1.00 73.56           C
ATOM     68  CD1 PHE A  11      15.309   4.454  -3.548  1.00 86.28           C
ATOM     69  CD2 PHE A  11      15.718   2.197  -4.197  1.00 75.37           C
ATOM     70  CE1 PHE A  11      15.620   4.140  -2.241  1.00 76.96           C
ATOM     71  CE2 PHE A  11      16.032   1.877  -2.892  1.00118.64           C
ATOM     72  CZ  PHE A  11      15.982   2.849  -1.912  1.00 93.01           C
ATOM     73  N   THR A  12      18.159   3.234  -5.752  1.00 92.04           N
ATOM     74  CA  THR A  12      19.245   2.265  -5.636  1.00 53.08           C
ATOM     75  C   THR A  12      19.427   1.764  -4.206  1.00 62.44           C
ATOM     76  O   THR A  12      19.187   2.499  -3.246  1.00102.10           O
ATOM     77  CB  THR A  12      20.580   2.857  -6.136  1.00 85.06           C
ATOM     78  OG1 THR A  12      21.650   1.961  -5.817  1.00 83.65           O
ATOM     79  CG2 THR A  12      20.848   4.209  -5.488  1.00 55.05           C
ATOM     80  N   THR A  13      19.856   0.513  -4.069  1.00 62.39           N
ATOM     81  CA  THR A  13      20.141  -0.060  -2.756  1.00 90.41           C
ATOM     82  C   THR A  13      21.598   0.156  -2.338  1.00 94.42           C
ATOM     83  O   THR A  13      22.036  -0.350  -1.305  1.00 73.06           O
ATOM     84  CB  THR A  13      19.801  -1.564  -2.691  1.00 72.26           C
ATOM     85  OG1 THR A  13      20.576  -2.281  -3.659  1.00120.59           O
ATOM     86  CG2 THR A  13      18.330  -1.788  -2.966  1.00 47.67           C
ATOM     87  N   ALA A  14      22.344   0.890  -3.158  1.00 91.93           N
ATOM     88  CA  ALA A  14      23.727   1.227  -2.846  1.00 81.48           C
ATOM     89  C   ALA A  14      23.786   2.322  -1.785  1.00100.36           C
ATOM     90  O   ALA A  14      24.204   2.068  -0.652  1.00142.39           O
ATOM     91  CB  ALA A  14      24.462   1.661  -4.102  1.00136.73           C
ATOM     92  N   GLY A  15      23.376   3.539  -2.139  1.00 94.54           N
ATOM     93  CA  GLY A  15      23.245   4.567  -1.125  1.00124.88           C
ATOM     94  C   GLY A  15      22.130   4.122  -0.204  1.00109.97           C
ATOM     95  O   GLY A  15      20.980   3.976  -0.624  1.00 79.61           O
ATOM     96  N   ALA A  16      22.460   3.956   1.069  1.00 81.55           N
ATOM     97  CA  ALA A  16      21.560   3.293   1.998  1.00 97.98           C
ATOM     98  C   ALA A  16      20.703   4.293   2.753  1.00158.27           C
ATOM     99  O   ALA A  16      19.924   3.914   3.628  1.00117.38           O
ATOM    100  CB  ALA A  16      22.345   2.415   2.963  1.00125.94           C
ATOM    101  N   THR A  17      20.839   5.569   2.404  1.00180.45           N
ATOM    102  CA  THR A  17      20.231   6.626   3.199  1.00145.33           C
ATOM    103  C   THR A  17      18.749   6.335   3.372  1.00109.62           C
ATOM    104  O   THR A  17      18.018   6.137   2.401  1.00 93.79           O
ATOM    105  CB  THR A  17      20.405   8.010   2.540  1.00 76.90           C
ATOM    106  OG1 THR A  17      21.742   8.142   2.042  1.00120.30           O
ATOM    107  CG2 THR A  17      20.138   9.113   3.547  1.00 85.85           C
ATOM    108  N   VAL A  18      18.314   6.316   4.625  1.00132.78           N
ATOM    109  CA  VAL A  18      16.944   5.960   4.955  1.00138.31           C
ATOM    110  C   VAL A  18      16.015   7.132   4.660  1.00135.32           C
ATOM    111  O   VAL A  18      14.794   6.998   4.686  1.00139.78           O
ATOM    112  CB  VAL A  18      16.830   5.511   6.422  1.00149.35           C
ATOM    113  CG1 VAL A  18      15.404   5.127   6.757  1.00 68.92           C
ATOM    114  CG2 VAL A  18      17.769   4.342   6.677  1.00151.69           C
ATOM    115  N   GLN A  19      16.612   8.281   4.361  1.00138.46           N
ATOM    116  CA  GLN A  19      15.865   9.424   3.853  1.00 95.54           C
ATOM    117  C   GLN A  19      15.527   9.179   2.381  1.00 80.78           C
ATOM    118  O   GLN A  19      14.356   9.136   2.009  1.00144.85           O
ATOM    119  CB  GLN A  19      16.603  10.750   4.078  1.00 66.79           C
ATOM    120  CG  GLN A  19      17.618  11.125   3.015  1.00 81.33           C
ATOM    121  CD  GLN A  19      18.437  12.340   3.400  1.00109.68           C
ATOM    122  OE1 GLN A  19      18.361  12.826   4.529  1.00 99.58           O
ATOM    123  NE2 GLN A  19      19.231  12.837   2.460  1.00138.20           N
ATOM    124  N   SER A  20      16.554   9.020   1.552  1.00 92.27           N
ATOM    125  CA  SER A  20      16.372   8.851   0.113  1.00116.64           C
ATOM    126  C   SER A  20      15.316   7.798  -0.219  1.00127.59           C
ATOM    127  O   SER A  20      14.619   7.915  -1.226  1.00107.82           O
ATOM    128  CB  SER A  20      17.697   8.476  -0.553  1.00 97.99           C
ATOM    129  OG  SER A  20      18.073   7.152  -0.220  1.00 92.01           O
ATOM    130  N   TYR A  21      15.209   6.763   0.611  1.00114.22           N
ATOM    131  CA  TYR A  21      14.125   5.797   0.456  1.00 75.86           C
ATOM    132  C   TYR A  21      12.784   6.520   0.481  1.00108.63           C
ATOM    133  O   TYR A  21      11.927   6.303  -0.376  1.00 87.20           O
ATOM    134  CB  TYR A  21      14.155   4.742   1.562  1.00 78.56           C
ATOM    135  CG  TYR A  21      12.945   3.833   1.550  1.00 62.21           C
ATOM    136  CD1 TYR A  21      12.889   2.734   0.709  1.00 80.05           C
ATOM    137  CD2 TYR A  21      11.854   4.081   2.370  1.00115.51           C
ATOM    138  CE1 TYR A  21      11.783   1.902   0.687  1.00 76.71           C
ATOM    139  CE2 TYR A  21      10.743   3.255   2.356  1.00116.42           C
ATOM    140  CZ  TYR A  21      10.714   2.166   1.512  1.00 97.61           C
ATOM    141  OH  TYR A  21       9.616   1.337   1.488  1.00 65.28           O
ATOM    142  N   THR A  22      12.616   7.385   1.476  1.00128.91           N
ATOM    143  CA  THR A  22      11.382   8.139   1.650  1.00140.35           C
ATOM    144  C   THR A  22      11.149   9.086   0.480  1.00 91.48           C
ATOM    145  O   THR A  22      10.058   9.126  -0.091  1.00 98.49           O
ATOM    146  CB  THR A  22      11.408   8.949   2.955  1.00116.51           C
ATOM    147  OG1 THR A  22      11.755   8.087   4.046  1.00 70.50           O
ATOM    148  CG2 THR A  22      10.052   9.578   3.214  1.00106.66           C
ATOM    149  N   ASN A  23      12.179   9.850   0.131  1.00 77.68           N
ATOM    150  CA  ASN A  23      12.106  10.757  -1.005  1.00 74.31           C
ATOM    151  C   ASN A  23      11.686   9.999  -2.253  1.00 98.99           C
ATOM    152  O   ASN A  23      11.073  10.558  -3.164  1.00107.05           O
ATOM    153  CB  ASN A  23      13.457  11.434  -1.227  1.00 81.24           C
ATOM    154  CG  ASN A  23      13.961  12.135   0.014  1.00 84.75           C
ATOM    155  OD1 ASN A  23      15.074  11.884   0.477  1.00 93.45           O
ATOM    156  ND2 ASN A  23      13.135  13.015   0.569  1.00 68.18           N
ATOM    157  N   PHE A  24      12.027   8.716  -2.283  1.00 66.38           N
ATOM    158  CA  PHE A  24      11.676   7.850  -3.398  1.00 84.58           C
ATOM    159  C   PHE A  24      10.201   7.439  -3.397  1.00 85.00           C
ATOM    160  O   PHE A  24       9.520   7.547  -4.417  1.00 93.23           O
ATOM    161  CB  PHE A  24      12.566   6.612  -3.396  1.00 71.57           C
ATOM    162  CG  PHE A  24      12.054   5.505  -4.258  1.00 70.47           C
ATOM    163  CD1 PHE A  24      12.100   5.610  -5.635  1.00115.11           C
ATOM    164  CD2 PHE A  24      11.521   4.359  -3.692  1.00 63.72           C
ATOM    165  CE1 PHE A  24      11.624   4.588  -6.437  1.00152.43           C
ATOM    166  CE2 PHE A  24      11.046   3.334  -4.485  1.00 47.03           C
ATOM    167  CZ  PHE A  24      11.096   3.447  -5.859  1.00 68.24           C
ATOM    168  N   ILE A  25       9.712   6.968  -2.252  1.00 91.36           N
ATOM    169  CA  ILE A  25       8.316   6.561  -2.130  1.00 62.38           C
ATOM    170  C   ILE A  25       7.407   7.763  -2.344  1.00 78.12           C
ATOM    171  O   ILE A  25       6.261   7.628  -2.767  1.00 79.54           O
ATOM    172  CB  ILE A  25       8.016   5.959  -0.746  1.00 66.67           C
ATOM    173  CG1 ILE A  25       8.982   4.822  -0.438  1.00 64.26           C
ATOM    174  CG2 ILE A  25       6.584   5.457  -0.684  1.00 69.86           C
ATOM    175  CD1 ILE A  25       8.840   3.645  -1.365  1.00 99.14           C
ATOM    176  N   ARG A  26       7.919   8.942  -2.020  1.00 47.15           N
ATOM    177  CA  ARG A  26       7.180  10.172  -2.237  1.00 39.81           C
ATOM    178  C   ARG A  26       7.271  10.631  -3.680  1.00 50.41           C
ATOM    179  O   ARG A  26       6.377  11.309  -4.181  1.00 82.60           O
ATOM    180  CB  ARG A  26       7.673  11.247  -1.288  1.00 56.23           C
ATOM    181  CG  ARG A  26       7.493  10.844   0.153  1.00 66.90           C
ATOM    182  CD  ARG A  26       8.016  11.894   1.094  1.00115.77           C
ATOM    183  NE  ARG A  26       7.718  11.545   2.475  1.00 82.85           N
ATOM    184  CZ  ARG A  26       8.056  12.292   3.518  1.00153.75           C
ATOM    185  NH1 ARG A  26       8.706  13.434   3.333  1.00 74.32           N
ATOM    186  NH2 ARG A  26       7.744  11.898   4.745  1.00187.36           N
ATOM    187  N   ALA A  27       8.356  10.259  -4.347  1.00 54.90           N
ATOM    188  CA  ALA A  27       8.471  10.504  -5.774  1.00 49.31           C
ATOM    189  C   ALA A  27       7.435   9.646  -6.478  1.00 63.91           C
ATOM    190  O   ALA A  27       6.748  10.112  -7.383  1.00 93.93           O
ATOM    191  CB  ALA A  27       9.865  10.168  -6.265  1.00 50.92           C
ATOM    192  N   VAL A  28       7.321   8.390  -6.047  1.00 41.32           N
ATOM    193  CA  VAL A  28       6.381   7.449  -6.647  1.00 31.22           C
ATOM    194  C   VAL A  28       4.950   7.922  -6.485  1.00 35.37           C
ATOM    195  O   VAL A  28       4.217   8.064  -7.462  1.00 64.48           O
ATOM    196  CB  VAL A  28       6.495   6.046  -6.034  1.00 49.05           C
ATOM    197  CG1 VAL A  28       5.394   5.158  -6.577  1.00 39.91           C
ATOM    198  CG2 VAL A  28       7.852   5.444  -6.337  1.00 44.70           C
ATOM    199  N   ARG A  29       4.553   8.165  -5.244  1.00 43.33           N
ATOM    200  CA  ARG A  29       3.214   8.659  -4.963  1.00 42.04           C
ATOM    201  C   ARG A  29       2.909   9.937  -5.753  1.00101.08           C
ATOM    202  O   ARG A  29       1.766  10.171  -6.158  1.00 90.36           O
ATOM    203  CB  ARG A  29       3.051   8.908  -3.465  1.00 61.64           C
ATOM    204  CG  ARG A  29       3.117   7.652  -2.613  1.00 59.04           C
ATOM    205  CD  ARG A  29       3.151   8.017  -1.139  1.00 53.62           C
ATOM    206  NE  ARG A  29       3.109   6.845  -0.273  1.00 57.09           N
ATOM    207  CZ  ARG A  29       3.574   6.828   0.969  1.00 71.29           C
ATOM    208  NH1 ARG A  29       4.123   7.921   1.475  1.00 78.32           N
ATOM    209  NH2 ARG A  29       3.499   5.723   1.699  1.00 62.17           N
ATOM    210  N   GLY A  30       3.932  10.758  -5.972  1.00102.28           N
ATOM    211  CA  GLY A  30       3.761  12.004  -6.698  1.00 33.52           C
ATOM    212  C   GLY A  30       3.396  11.780  -8.149  1.00 40.46           C
ATOM    213  O   GLY A  30       2.651  12.555  -8.743  1.00 50.80           O
ATOM    214  N   ARG A  31       3.958  10.725  -8.725  1.00 64.07           N
ATOM    215  CA  ARG A  31       3.639  10.305 -10.088  1.00 60.40           C
ATOM    216  C   ARG A  31       2.344   9.484 -10.191  1.00 64.25           C
ATOM    217  O   ARG A  31       1.644   9.543 -11.201  1.00 65.07           O
ATOM    218  CB  ARG A  31       4.815   9.542 -10.703  1.00 61.83           C
ATOM    219  CG  ARG A  31       6.118  10.335 -10.737  1.00 62.43           C
ATOM    220  CD  ARG A  31       6.063  11.508 -11.709  1.00 55.89           C
ATOM    221  NE  ARG A  31       7.359  12.176 -11.801  1.00111.04           N
ATOM    222  CZ  ARG A  31       7.666  13.099 -12.707  1.00105.89           C
ATOM    223  NH1 ARG A  31       6.769  13.468 -13.610  1.00138.44           N
ATOM    224  NH2 ARG A  31       8.873  13.651 -12.712  1.00 88.23           N
ATOM    225  N   LEU A  32       2.043   8.705  -9.154  1.00 70.08           N
ATOM    226  CA  LEU A  32       0.846   7.859  -9.144  1.00 48.39           C
ATOM    227  C   LEU A  32      -0.452   8.654  -9.229  1.00 50.76           C
ATOM    228  O   LEU A  32      -1.392   8.254  -9.912  1.00 66.87           O
ATOM    229  CB  LEU A  32       0.820   6.968  -7.900  1.00 29.76           C
ATOM    230  CG  LEU A  32       1.753   5.763  -7.958  1.00 55.58           C
ATOM    231  CD1 LEU A  32       1.698   4.991  -6.651  1.00 48.96           C
ATOM    232  CD2 LEU A  32       1.383   4.876  -9.136  1.00 43.07           C
ATOM    233  N   THR A  33      -0.515   9.766  -8.508  1.00 66.02           N
ATOM    234  CA  THR A  33      -1.637  10.671  -8.657  1.00 85.99           C
ATOM    235  C   THR A  33      -1.146  12.105  -8.684  1.00 82.78           C
ATOM    236  O   THR A  33       0.031  12.382  -8.469  1.00 85.18           O
ATOM    237  CB  THR A  33      -2.629  10.523  -7.483  1.00 98.64           C
ATOM    238  OG1 THR A  33      -3.730  11.424  -7.660  1.00148.07           O
ATOM    239  CG2 THR A  33      -1.941  10.833  -6.165  1.00 58.50           C
ATOM    240  N   THR A  34      -2.071  13.017  -8.933  1.00 95.00           N
ATOM    241  CA  THR A  34      -1.795  14.438  -8.874  1.00104.81           C
ATOM    242  C   THR A  34      -2.256  15.004  -7.544  1.00113.35           C
ATOM    243  O   THR A  34      -2.074  16.190  -7.265  1.00120.85           O
ATOM    244  CB  THR A  34      -2.548  15.158  -9.979  1.00112.17           C
ATOM    245  OG1 THR A  34      -3.944  14.854  -9.861  1.00 92.44           O
ATOM    246  CG2 THR A  34      -2.049  14.691 -11.336  1.00152.46           C
ATOM    247  N   GLY A  35      -2.851  14.148  -6.722  1.00 94.34           N
ATOM    248  CA  GLY A  35      -3.660  14.626  -5.622  1.00 65.23           C
ATOM    249  C   GLY A  35      -4.896  15.231  -6.258  1.00 99.99           C
ATOM    250  O   GLY A  35      -5.405  14.702  -7.245  1.00 83.18           O
ATOM    251  N   ALA A  36      -5.391  16.323  -5.688  1.00 70.06           N
ATOM    252  CA  ALA A  36      -6.509  17.067  -6.264  1.00 85.26           C
ATOM    253  C   ALA A  36      -7.807  16.276  -6.191  1.00 75.43           C
ATOM    254  O   ALA A  36      -8.898  16.828  -6.343  1.00 91.98           O
ATOM    255  CB  ALA A  36      -6.204  17.445  -7.700  1.00 86.45           C
ATOM    256  N   ASP A  37      -7.683  14.982  -5.928  1.00 82.72           N
ATOM    257  CA  ASP A  37      -8.813  14.196  -5.487  1.00 68.41           C
ATOM    258  C   ASP A  37      -8.343  13.527  -4.220  1.00 80.09           C
ATOM    259  O   ASP A  37      -7.453  12.672  -4.237  1.00 68.43           O
ATOM    260  CB  ASP A  37      -9.228  13.148  -6.516  1.00 67.56           C
ATOM    261  CG  ASP A  37     -10.465  12.361  -6.080  1.00 79.68           C
ATOM    262  OD1 ASP A  37     -11.238  12.877  -5.241  1.00 62.91           O
ATOM    263  OD2 ASP A  37     -10.669  11.230  -6.574  1.00 54.82           O
ATOM    264  N   VAL A  38      -8.943  13.940  -3.117  1.00 54.56           N
ATOM    265  CA  VAL A  38      -8.593  13.421  -1.819  1.00 54.73           C
ATOM    266  C   VAL A  38      -9.876  13.239  -1.041  1.00 62.47           C
ATOM    267  O   VAL A  38     -10.687  14.155  -0.949  1.00 88.87           O
ATOM    268  CB  VAL A  38      -7.680  14.394  -1.089  1.00 70.79           C
ATOM    269  CG1 VAL A  38      -6.280  14.342  -1.693  1.00 66.55           C
ATOM    270  CG2 VAL A  38      -8.254  15.800  -1.171  1.00 60.30           C
ATOM    271  N   ARG A  39     -10.067  12.045  -0.499  1.00 64.04           N
ATOM    272  CA  ARG A  39     -11.229  11.770   0.324  1.00 83.80           C
ATOM    273  C   ARG A  39     -10.758  11.703   1.768  1.00107.58           C
ATOM    274  O   ARG A  39     -10.039  10.778   2.150  1.00 68.58           O
ATOM    275  CB  ARG A  39     -11.874  10.446  -0.087  1.00 63.91           C
ATOM    276  CG  ARG A  39     -11.919  10.212  -1.591  1.00 74.14           C
ATOM    277  CD  ARG A  39     -12.933  11.106  -2.288  1.00 61.24           C
ATOM    278  NE  ARG A  39     -12.868  10.965  -3.742  1.00 66.49           N
ATOM    279  CZ  ARG A  39     -13.509  10.026  -4.436  1.00 87.18           C
ATOM    280  NH1 ARG A  39     -14.267   9.128  -3.815  1.00 73.76           N
ATOM    281  NH2 ARG A  39     -13.392   9.981  -5.757  1.00 56.75           N
ATOM    282  N   HIS A  40     -11.157  12.691   2.564  1.00 99.61           N
ATOM    283  CA  HIS A  40     -10.705  12.793   3.948  1.00 75.17           C
ATOM    284  C   HIS A  40      -9.183  12.789   4.029  1.00 52.35           C
ATOM    285  O   HIS A  40      -8.596  12.017   4.789  1.00 55.83           O
ATOM    286  CB  HIS A  40     -11.275  11.650   4.787  1.00104.42           C
ATOM    287  CG  HIS A  40     -12.741  11.418   4.578  1.00 92.26           C
ATOM    288  ND1 HIS A  40     -13.271  10.174   4.353  1.00 82.26           N
ATOM    289  CD2 HIS A  40     -13.778  12.290   4.550  1.00 81.45           C
ATOM    290  CE1 HIS A  40     -14.580  10.276   4.195  1.00 84.54           C
ATOM    291  NE2 HIS A  40     -14.913  11.548   4.311  1.00126.60           N
ATOM    292  N   GLU A  41      -8.550  13.647   3.235  1.00 76.36           N
ATOM    293  CA  GLU A  41      -7.099  13.816   3.279  1.00 84.24           C
ATOM    294  C   GLU A  41      -6.330  12.666   2.641  1.00 48.68           C
ATOM    295  O   GLU A  41      -5.109  12.719   2.527  1.00106.70           O
ATOM    296  CB  GLU A  41      -6.625  14.050   4.715  1.00120.39           C
ATOM    297  CG  GLU A  41      -6.876  15.463   5.216  1.00 67.15           C
ATOM    298  CD  GLU A  41      -7.034  15.529   6.718  1.00119.62           C
ATOM    299  OE1 GLU A  41      -6.317  16.326   7.359  1.00183.61           O
ATOM    300  OE2 GLU A  41      -7.887  14.793   7.257  1.00 69.00           O
ATOM    301  N   ILE A  42      -7.046  11.626   2.233  1.00 69.26           N
ATOM    302  CA  ILE A  42      -6.427  10.507   1.535  1.00 46.58           C
ATOM    303  C   ILE A  42      -6.656  10.638   0.033  1.00 65.04           C
ATOM    304  O   ILE A  42      -7.795  10.596  -0.429  1.00 83.40           O
ATOM    305  CB  ILE A  42      -7.005   9.163   2.003  1.00 62.24           C
ATOM    306  CG1 ILE A  42      -6.884   9.027   3.520  1.00 62.44           C
ATOM    307  CG2 ILE A  42      -6.301   8.014   1.307  1.00 68.61           C
ATOM    308  CD1 ILE A  42      -7.588   7.815   4.072  1.00 39.13           C
ATOM    309  N   PRO A  43      -5.570  10.811  -0.732  1.00 76.77           N
ATOM    310  CA  PRO A  43      -5.646  10.941  -2.190  1.00 67.53           C
ATOM    311  C   PRO A  43      -6.174   9.675  -2.850  1.00 66.85           C
ATOM    312  O   PRO A  43      -5.843   8.560  -2.444  1.00 51.58           O
ATOM    313  CB  PRO A  43      -4.186  11.163  -2.601  1.00 69.20           C
ATOM    314  CG  PRO A  43      -3.516  11.665  -1.378  1.00 77.94           C
ATOM    315  CD  PRO A  43      -4.194  10.976  -0.239  1.00 76.37           C
ATOM    316  N   VAL A  44      -7.000   9.853  -3.871  1.00 36.92           N
ATOM    317  CA  VAL A  44      -7.485   8.726  -4.639  1.00 52.08           C
ATOM    318  C   VAL A  44      -6.703   8.645  -5.939  1.00 74.22           C
ATOM    319  O   VAL A  44      -6.448   9.661  -6.586  1.00 78.69           O
ATOM    320  CB  VAL A  44      -8.980   8.859  -4.951  1.00 37.50           C
ATOM    321  CG1 VAL A  44      -9.486   7.608  -5.640  1.00 59.30           C
ATOM    322  CG2 VAL A  44      -9.756   9.110  -3.677  1.00 65.87           C
ATOM    323  N   LEU A  45      -6.307   7.434  -6.306  1.00 59.58           N
ATOM    324  CA  LEU A  45      -5.628   7.200  -7.571  1.00 48.84           C
ATOM    325  C   LEU A  45      -6.546   7.561  -8.735  1.00 45.37           C
ATOM    326  O   LEU A  45      -7.768   7.545  -8.586  1.00 53.47           O
ATOM    327  CB  LEU A  45      -5.184   5.740  -7.658  1.00 65.01           C
ATOM    328  CG  LEU A  45      -4.036   5.382  -6.710  1.00 50.67           C
ATOM    329  CD1 LEU A  45      -3.928   3.883  -6.513  1.00 40.22           C
ATOM    330  CD2 LEU A  45      -2.733   5.956  -7.235  1.00 37.78           C
ATOM    331  N   PRO A  46      -5.961   7.890  -9.898  1.00 43.12           N
ATOM    332  CA  PRO A  46      -6.769   8.292 -11.054  1.00 68.65           C
ATOM    333  C   PRO A  46      -7.728   7.193 -11.499  1.00 61.14           C
ATOM    334  O   PRO A  46      -7.388   6.009 -11.473  1.00 55.95           O
ATOM    335  CB  PRO A  46      -5.723   8.572 -12.140  1.00 35.15           C
ATOM    336  CG  PRO A  46      -4.516   7.827 -11.709  1.00 48.12           C
ATOM    337  CD  PRO A  46      -4.524   7.866 -10.216  1.00 34.46           C
ATOM    338  N   ASN A  47      -8.926   7.602 -11.895  1.00 54.91           N
ATOM    339  CA  ASN A  47      -9.942   6.678 -12.377  1.00 50.96           C
ATOM    340  C   ASN A  47      -9.460   6.009 -13.652  1.00 60.77           C
ATOM    341  O   ASN A  47      -9.028   6.682 -14.588  1.00 46.18           O
ATOM    342  CB  ASN A  47     -11.248   7.434 -12.637  1.00 97.87           C
ATOM    343  CG  ASN A  47     -12.423   6.516 -12.904  1.00 48.04           C
ATOM    344  OD1 ASN A  47     -12.301   5.291 -12.865  1.00 58.09           O
ATOM    345  ND2 ASN A  47     -13.580   7.112 -13.166  1.00 54.55           N
ATOM    346  N   ARG A  48      -9.525   4.683 -13.678  1.00 62.35           N
ATOM    347  CA  ARG A  48      -9.047   3.913 -14.818  1.00 46.88           C
ATOM    348  C   ARG A  48      -9.886   4.169 -16.069  1.00 39.87           C
ATOM    349  O   ARG A  48      -9.442   3.923 -17.187  1.00 69.69           O
ATOM    350  CB  ARG A  48      -9.027   2.421 -14.477  1.00 82.99           C
ATOM    351  CG  ARG A  48      -8.217   1.580 -15.443  1.00 90.31           C
ATOM    352  CD  ARG A  48      -7.723   0.299 -14.789  1.00142.26           C
ATOM    353  NE  ARG A  48      -8.815  -0.606 -14.446  1.00134.82           N
ATOM    354  CZ  ARG A  48      -9.400  -1.433 -15.309  1.00116.06           C
ATOM    355  NH1 ARG A  48      -9.004  -1.466 -16.575  1.00116.12           N
ATOM    356  NH2 ARG A  48     -10.385  -2.223 -14.908  1.00 94.59           N
ATOM    357  N   VAL A  49     -11.091   4.691 -15.873  1.00 63.47           N
ATOM    358  CA  VAL A  49     -12.019   4.905 -16.971  1.00 51.85           C
ATOM    359  C   VAL A  49     -11.798   6.274 -17.607  1.00 50.82           C
ATOM    360  O   VAL A  49     -12.015   7.309 -16.977  1.00 64.34           O
ATOM    361  CB  VAL A  49     -13.481   4.804 -16.474  1.00 69.09           C
ATOM    362  CG1 VAL A  49     -14.451   5.341 -17.516  1.00 48.75           C
ATOM    363  CG2 VAL A  49     -13.815   3.369 -16.102  1.00 67.53           C
ATOM    364  N   GLY A  50     -11.385   6.270 -18.870  1.00 66.39           N
ATOM    365  CA  GLY A  50     -11.083   7.503 -19.573  1.00 55.90           C
ATOM    366  C   GLY A  50      -9.604   7.843 -19.558  1.00 72.99           C
ATOM    367  O   GLY A  50      -9.149   8.720 -20.293  1.00 67.39           O
ATOM    368  N   LEU A  51      -8.852   7.145 -18.713  1.00 50.74           N
ATOM    369  CA  LEU A  51      -7.415   7.379 -18.590  1.00 68.16           C
ATOM    370  C   LEU A  51      -6.642   6.904 -19.825  1.00 58.08           C
ATOM    371  O   LEU A  51      -6.695   5.729 -20.182  1.00 57.20           O
ATOM    372  CB  LEU A  51      -6.880   6.693 -17.332  1.00 63.29           C
ATOM    373  CG  LEU A  51      -5.422   6.947 -16.952  1.00 55.36           C
ATOM    374  CD1 LEU A  51      -5.198   8.417 -16.613  1.00 33.76           C
ATOM    375  CD2 LEU A  51      -5.034   6.053 -15.787  1.00 49.93           C
ATOM    376  N   PRO A  52      -5.938   7.833 -20.492  1.00 55.39           N
ATOM    377  CA  PRO A  52      -5.079   7.581 -21.659  1.00 79.48           C
ATOM    378  C   PRO A  52      -3.916   6.646 -21.334  1.00 59.40           C
ATOM    379  O   PRO A  52      -3.320   6.793 -20.271  1.00 91.87           O
ATOM    380  CB  PRO A  52      -4.537   8.973 -21.987  1.00 40.66           C
ATOM    381  CG  PRO A  52      -5.570   9.898 -21.470  1.00 46.02           C
ATOM    382  CD  PRO A  52      -6.069   9.271 -20.212  1.00 45.17           C
ATOM    383  N   ILE A  53      -3.592   5.715 -22.231  1.00 52.99           N
ATOM    384  CA  ILE A  53      -2.535   4.747 -21.961  1.00 48.76           C
ATOM    385  C   ILE A  53      -1.198   5.427 -21.752  1.00 68.06           C
ATOM    386  O   ILE A  53      -0.367   4.937 -20.993  1.00 80.64           O
ATOM    387  CB  ILE A  53      -2.380   3.696 -23.078  1.00 60.78           C
ATOM    388  CG1 ILE A  53      -2.338   4.369 -24.455  1.00 57.96           C
ATOM    389  CG2 ILE A  53      -3.476   2.641 -22.983  1.00 67.74           C
ATOM    390  CD1 ILE A  53      -0.957   4.882 -24.856  1.00100.83           C
ATOM    391  N   ASN A  54      -0.985   6.547 -22.435  1.00 67.53           N
ATOM    392  CA  ASN A  54       0.268   7.274 -22.289  1.00 93.62           C
ATOM    393  C   ASN A  54       0.375   7.828 -20.878  1.00 58.02           C
ATOM    394  O   ASN A  54       1.461   8.154 -20.405  1.00 90.89           O
ATOM    395  CB  ASN A  54       0.401   8.386 -23.336  1.00 96.46           C
ATOM    396  CG  ASN A  54      -0.615   9.493 -23.152  1.00 75.89           C
ATOM    397  OD1 ASN A  54      -1.788   9.335 -23.491  1.00 77.84           O
ATOM    398  ND2 ASN A  54      -0.166  10.628 -22.629  1.00 55.08           N
ATOM    399  N   GLN A  55      -0.774   7.966 -20.226  1.00 46.39           N
ATOM    400  CA  GLN A  55      -0.834   8.326 -18.812  1.00 39.10           C
ATOM    401  C   GLN A  55      -1.049   7.173 -17.818  1.00 66.07           C
ATOM    402  O   GLN A  55      -1.155   7.413 -16.614  1.00 82.11           O
ATOM    403  CB  GLN A  55      -1.868   9.432 -18.597  1.00 47.97           C
ATOM    404  CG  GLN A  55      -1.496  10.713 -19.319  1.00 71.98           C
ATOM    405  CD  GLN A  55      -2.692  11.404 -19.930  1.00139.32           C
ATOM    406  OE1 GLN A  55      -3.798  11.351 -19.390  1.00127.56           O
ATOM    407  NE2 GLN A  55      -2.480  12.055 -21.070  1.00138.53           N
ATOM    408  N   ARG A  56      -1.135   5.936 -18.301  1.00 61.45           N
ATOM    409  CA  ARG A  56      -1.564   4.838 -17.428  1.00 40.82           C
ATOM    410  C   ARG A  56      -0.472   4.075 -16.678  1.00 45.18           C
ATOM    411  O   ARG A  56      -0.776   3.271 -15.802  1.00 56.76           O
ATOM    412  CB  ARG A  56      -2.460   3.849 -18.182  1.00 55.29           C
ATOM    413  CG  ARG A  56      -3.091   2.788 -17.281  1.00 44.68           C
ATOM    414  CD  ARG A  56      -4.221   2.070 -17.986  1.00 99.65           C
ATOM    415  NE  ARG A  56      -4.691   0.910 -17.238  1.00 57.49           N
ATOM    416  CZ  ARG A  56      -5.594   0.051 -17.696  1.00112.89           C
ATOM    417  NH1 ARG A  56      -6.125   0.225 -18.900  1.00128.32           N
ATOM    418  NH2 ARG A  56      -5.966  -0.982 -16.955  1.00168.40           N
ATOM    419  N   PHE A  57       0.791   4.321 -16.997  1.00 85.54           N
ATOM    420  CA  PHE A  57       1.862   3.576 -16.341  1.00 30.20           C
ATOM    421  C   PHE A  57       2.974   4.440 -15.775  1.00 55.80           C
ATOM    422  O   PHE A  57       3.183   5.580 -16.188  1.00 46.78           O
ATOM    423  CB  PHE A  57       2.468   2.543 -17.289  1.00 68.48           C
ATOM    424  CG  PHE A  57       1.510   1.474 -17.713  1.00 57.14           C
ATOM    425  CD1 PHE A  57       1.132   0.480 -16.833  1.00 37.37           C
ATOM    426  CD2 PHE A  57       1.003   1.458 -18.996  1.00 37.29           C
ATOM    427  CE1 PHE A  57       0.261  -0.502 -17.218  1.00 57.16           C
ATOM    428  CE2 PHE A  57       0.127   0.475 -19.399  1.00 41.12           C
ATOM    429  CZ  PHE A  57      -0.249  -0.507 -18.511  1.00 71.55           C
ATOM    430  N   ILE A  58       3.702   3.852 -14.835  1.00 73.90           N
ATOM    431  CA  ILE A  58       4.834   4.486 -14.185  1.00 48.94           C
ATOM    432  C   ILE A  58       5.995   3.512 -14.226  1.00 43.12           C
ATOM    433  O   ILE A  58       5.795   2.302 -14.128  1.00 50.94           O
ATOM    434  CB  ILE A  58       4.497   4.811 -12.719  1.00 48.67           C
ATOM    435  CG1 ILE A  58       3.808   6.166 -12.624  1.00 71.12           C
ATOM    436  CG2 ILE A  58       5.737   4.787 -11.850  1.00 66.89           C
ATOM    437  CD1 ILE A  58       3.461   6.551 -11.214  1.00149.56           C
ATOM    438  N   LEU A  59       7.208   4.028 -14.387  1.00 71.03           N
ATOM    439  CA  LEU A  59       8.388   3.168 -14.390  1.00 63.95           C
ATOM    440  C   LEU A  59       9.265   3.396 -13.165  1.00 73.55           C
ATOM    441  O   LEU A  59       9.727   4.510 -12.911  1.00 70.92           O
ATOM    442  CB  LEU A  59       9.200   3.349 -15.675  1.00 60.85           C
ATOM    443  CG  LEU A  59       8.426   3.095 -16.970  1.00 64.27           C
ATOM    444  CD1 LEU A  59       9.346   3.193 -18.178  1.00114.37           C
ATOM    445  CD2 LEU A  59       7.731   1.740 -16.929  1.00 53.50           C
ATOM    446  N   VAL A  60       9.477   2.332 -12.400  1.00 72.62           N
ATOM    447  CA  VAL A  60      10.381   2.380 -11.262  1.00 75.45           C
ATOM    448  C   VAL A  60      11.638   1.583 -11.581  1.00 39.86           C
ATOM    449  O   VAL A  60      11.596   0.359 -11.677  1.00 58.19           O
ATOM    450  CB  VAL A  60       9.721   1.801  -9.993  1.00 62.89           C
ATOM    451  CG1 VAL A  60      10.727   1.714  -8.855  1.00 60.04           C
ATOM    452  CG2 VAL A  60       8.522   2.639  -9.588  1.00 86.03           C
ATOM    453  N   GLU A  61      12.754   2.285 -11.750  1.00 85.82           N
ATOM    454  CA  GLU A  61      14.038   1.640 -12.003  1.00 71.77           C
ATOM    455  C   GLU A  61      14.754   1.333 -10.690  1.00 56.91           C
ATOM    456  O   GLU A  61      14.756   2.151  -9.772  1.00 69.21           O
ATOM    457  CB  GLU A  61      14.910   2.514 -12.909  1.00 79.97           C
ATOM    458  CG  GLU A  61      16.311   1.967 -13.146  1.00 86.20           C
ATOM    459  CD  GLU A  61      17.203   2.106 -11.928  1.00102.82           C
ATOM    460  OE1 GLU A  61      17.228   3.202 -11.326  1.00149.38           O
ATOM    461  OE2 GLU A  61      17.873   1.117 -11.569  1.00 62.32           O
ATOM    462  N   LEU A  62      15.368   0.156 -10.613  1.00 79.09           N
ATOM    463  CA  LEU A  62      15.979  -0.316  -9.371  1.00 89.06           C
ATOM    464  C   LEU A  62      17.407  -0.832  -9.549  1.00 66.47           C
ATOM    465  O   LEU A  62      17.643  -1.760 -10.316  1.00115.79           O
ATOM    466  CB  LEU A  62      15.114  -1.415  -8.749  1.00 52.52           C
ATOM    467  CG  LEU A  62      13.698  -0.990  -8.354  1.00 64.25           C
ATOM    468  CD1 LEU A  62      12.993  -2.095  -7.589  1.00 49.52           C
ATOM    469  CD2 LEU A  62      13.748   0.279  -7.525  1.00 71.89           C
ATOM    470  N   SER A  63      18.350  -0.242  -8.818  1.00 91.97           N
ATOM    471  CA  SER A  63      19.761  -0.600  -8.935  1.00 66.56           C
ATOM    472  C   SER A  63      20.255  -1.416  -7.746  1.00 56.30           C
ATOM    473  O   SER A  63      19.768  -1.256  -6.629  1.00 77.02           O
ATOM    474  CB  SER A  63      20.620   0.653  -9.108  1.00 87.73           C
ATOM    475  OG  SER A  63      21.997   0.354  -8.954  1.00 96.03           O
ATOM    476  N   ASN A  64      21.222  -2.293  -7.999  1.00 81.62           N
ATOM    477  CA  ASN A  64      21.827  -3.120  -6.958  1.00 81.49           C
ATOM    478  C   ASN A  64      23.177  -2.574  -6.504  1.00123.64           C
ATOM    479  O   ASN A  64      23.637  -1.547  -7.008  1.00 82.98           O
ATOM    480  CB  ASN A  64      22.010  -4.547  -7.474  1.00 45.79           C
ATOM    481  CG  ASN A  64      21.248  -5.559  -6.657  1.00 99.44           C
ATOM    482  OD1 ASN A  64      20.468  -5.196  -5.776  1.00 83.79           O
ATOM    483  ND2 ASN A  64      21.462  -6.837  -6.945  1.00 53.69           N
ATOM    484  N   HIS A  65      23.805  -3.255  -5.545  1.00 72.48           N
ATOM    485  CA  HIS A  65      25.192  -2.958  -5.184  1.00118.57           C
ATOM    486  C   HIS A  65      26.127  -3.756  -6.080  1.00111.77           C
ATOM    487  O   HIS A  65      27.341  -3.533  -6.098  1.00119.74           O
ATOM    488  CB  HIS A  65      25.486  -3.267  -3.715  1.00135.80           C
ATOM    489  CG  HIS A  65      26.916  -3.045  -3.334  1.00114.14           C
ATOM    490  ND1 HIS A  65      27.582  -1.862  -3.594  1.00101.20           N
ATOM    491  CD2 HIS A  65      27.819  -3.851  -2.728  1.00133.41           C
ATOM    492  CE1 HIS A  65      28.823  -1.950  -3.160  1.00101.45           C
ATOM    493  NE2 HIS A  65      28.994  -3.150  -2.628  1.00146.24           N
ATOM    494  N   ALA A  66      25.542  -4.703  -6.805  1.00128.95           N
ATOM    495  CA  ALA A  66      26.235  -5.418  -7.864  1.00125.75           C
ATOM    496  C   ALA A  66      25.991  -4.661  -9.164  1.00116.16           C
ATOM    497  O   ALA A  66      26.423  -5.083 -10.238  1.00137.52           O
ATOM    498  CB  ALA A  66      25.721  -6.837  -7.969  1.00 51.72           C
ATOM    499  N   GLU A  67      25.284  -3.539  -9.045  1.00123.78           N
ATOM    500  CA  GLU A  67      24.990  -2.665 -10.176  1.00 62.88           C
ATOM    501  C   GLU A  67      24.169  -3.362 -11.267  1.00 83.88           C
ATOM    502  O   GLU A  67      24.513  -3.312 -12.448  1.00 71.71           O
ATOM    503  CB  GLU A  67      26.284  -2.050 -10.730  1.00 90.02           C
ATOM    504  CG  GLU A  67      26.924  -1.023  -9.790  1.00 73.49           C
ATOM    505  CD  GLU A  67      28.442  -0.953  -9.906  1.00138.79           C
ATOM    506  OE1 GLU A  67      29.131  -1.822  -9.324  1.00128.49           O
ATOM    507  OE2 GLU A  67      28.948  -0.020 -10.567  1.00135.31           O
ATOM    508  N   LEU A  68      23.082  -4.012 -10.854  1.00 93.80           N
ATOM    509  CA  LEU A  68      22.142  -4.640 -11.783  1.00 94.49           C
ATOM    510  C   LEU A  68      20.853  -3.831 -11.876  1.00 63.82           C
ATOM    511  O   LEU A  68      20.147  -3.665 -10.886  1.00 78.16           O
ATOM    512  CB  LEU A  68      21.818  -6.068 -11.338  1.00 76.26           C
ATOM    513  CG  LEU A  68      22.971  -7.072 -11.358  1.00 49.74           C
ATOM    514  CD1 LEU A  68      22.515  -8.419 -10.814  1.00 63.50           C
ATOM    515  CD2 LEU A  68      23.531  -7.210 -12.772  1.00 66.48           C
ATOM    516  N   SER A  69      20.544  -3.332 -13.069  1.00107.57           N
ATOM    517  CA  SER A  69      19.360  -2.493 -13.258  1.00 61.53           C
ATOM    518  C   SER A  69      18.161  -3.232 -13.852  1.00 85.97           C
ATOM    519  O   SER A  69      18.269  -3.924 -14.867  1.00110.51           O
ATOM    520  CB  SER A  69      19.686  -1.262 -14.108  1.00 54.75           C
ATOM    521  OG  SER A  69      18.510  -0.517 -14.383  1.00122.99           O
ATOM    522  N   VAL A  70      17.015  -3.059 -13.205  1.00 88.12           N
ATOM    523  CA  VAL A  70      15.770  -3.668 -13.631  1.00 62.87           C
ATOM    524  C   VAL A  70      14.651  -2.635 -13.533  1.00 58.84           C
ATOM    525  O   VAL A  70      14.419  -2.074 -12.469  1.00 46.94           O
ATOM    526  CB  VAL A  70      15.437  -4.891 -12.757  1.00 47.69           C
ATOM    527  CG1 VAL A  70      14.010  -5.337 -12.984  1.00136.40           C
ATOM    528  CG2 VAL A  70      16.414  -6.028 -13.040  1.00 58.56           C
ATOM    529  N   THR A  71      13.960  -2.387 -14.645  1.00119.35           N
ATOM    530  CA  THR A  71      12.879  -1.401 -14.689  1.00 32.57           C
ATOM    531  C   THR A  71      11.510  -2.040 -14.455  1.00 71.72           C
ATOM    532  O   THR A  71      11.156  -3.023 -15.108  1.00 60.43           O
ATOM    533  CB  THR A  71      12.828  -0.676 -16.048  1.00 75.12           C
ATOM    534  OG1 THR A  71      14.115  -0.127 -16.357  1.00 82.23           O
ATOM    535  CG2 THR A  71      11.791   0.443 -16.014  1.00 73.08           C
ATOM    536  N   LEU A  72      10.739  -1.461 -13.537  1.00 82.86           N
ATOM    537  CA  LEU A  72       9.420  -1.980 -13.176  1.00 52.59           C
ATOM    538  C   LEU A  72       8.281  -1.091 -13.648  1.00 50.36           C
ATOM    539  O   LEU A  72       8.375   0.133 -13.590  1.00 53.05           O
ATOM    540  CB  LEU A  72       9.312  -2.129 -11.662  1.00 60.54           C
ATOM    541  CG  LEU A  72       9.637  -3.494 -11.071  1.00 55.71           C
ATOM    542  CD1 LEU A  72      11.048  -3.900 -11.426  1.00 59.00           C
ATOM    543  CD2 LEU A  72       9.447  -3.448  -9.572  1.00 41.21           C
ATOM    544  N   ALA A  73       7.189  -1.714 -14.081  1.00 55.67           N
ATOM    545  CA  ALA A  73       6.028  -0.967 -14.544  1.00 66.69           C
ATOM    546  C   ALA A  73       4.849  -1.131 -13.596  1.00 53.79           C
ATOM    547  O   ALA A  73       4.448  -2.247 -13.273  1.00 67.96           O
ATOM    548  CB  ALA A  73       5.643  -1.395 -15.950  1.00 47.04           C
ATOM    549  N   LEU A  74       4.294  -0.007 -13.158  1.00 44.72           N
ATOM    550  CA  LEU A  74       3.134  -0.018 -12.274  1.00 48.06           C
ATOM    551  C   LEU A  74       1.920   0.586 -12.964  1.00 40.50           C
ATOM    552  O   LEU A  74       2.048   1.481 -13.796  1.00 74.55           O
ATOM    553  CB  LEU A  74       3.418   0.777 -10.999  1.00 60.82           C
ATOM    554  CG  LEU A  74       4.297   0.188  -9.899  1.00 67.02           C
ATOM    555  CD1 LEU A  74       5.648  -0.234 -10.438  1.00 70.31           C
ATOM    556  CD2 LEU A  74       4.462   1.215  -8.799  1.00 44.98           C
ATOM    557  N   ASP A  75       0.742   0.088 -12.615  1.00 47.67           N
ATOM    558  CA  ASP A  75      -0.507   0.651 -13.104  1.00 51.59           C
ATOM    559  C   ASP A  75      -0.899   1.792 -12.166  1.00 40.94           C
ATOM    560  O   ASP A  75      -1.110   1.568 -10.978  1.00 51.15           O
ATOM    561  CB  ASP A  75      -1.582  -0.444 -13.124  1.00 52.65           C
ATOM    562  CG  ASP A  75      -2.829  -0.052 -13.909  1.00 47.63           C
ATOM    563  OD1 ASP A  75      -3.027   1.145 -14.203  1.00 44.77           O
ATOM    564  OD2 ASP A  75      -3.631  -0.956 -14.223  1.00 78.42           O
ATOM    565  N   VAL A  76      -0.999   3.009 -12.699  1.00 57.77           N
ATOM    566  CA  VAL A  76      -1.282   4.191 -11.874  1.00 63.99           C
ATOM    567  C   VAL A  76      -2.691   4.189 -11.288  1.00 46.54           C
ATOM    568  O   VAL A  76      -3.011   5.009 -10.427  1.00 58.53           O
ATOM    569  CB  VAL A  76      -1.084   5.519 -12.643  1.00 46.71           C
ATOM    570  CG1 VAL A  76       0.242   5.519 -13.379  1.00 54.14           C
ATOM    571  CG2 VAL A  76      -2.240   5.751 -13.604  1.00 35.48           C
ATOM    572  N   THR A  77      -3.544   3.304 -11.789  1.00 94.11           N
ATOM    573  CA  THR A  77      -4.877   3.137 -11.223  1.00 67.04           C
ATOM    574  C   THR A  77      -4.858   2.338  -9.917  1.00 56.45           C
ATOM    575  O   THR A  77      -5.472   2.750  -8.933  1.00 94.27           O
ATOM    576  CB  THR A  77      -5.843   2.487 -12.240  1.00 68.65           C
ATOM    577  OG1 THR A  77      -5.449   1.131 -12.491  1.00 41.90           O
ATOM    578  CG2 THR A  77      -5.822   3.262 -13.546  1.00 35.71           C
ATOM    579  N   ASN A  78      -4.211   1.169  -9.928  1.00 89.13           N
ATOM    580  CA  ASN A  78      -3.993   0.389  -8.699  1.00 47.51           C
ATOM    581  C   ASN A  78      -2.613   0.463  -8.020  1.00 62.55           C
ATOM    582  O   ASN A  78      -2.428  -0.090  -6.935  1.00 66.60           O
ATOM    583  CB  ASN A  78      -4.390  -1.076  -8.913  1.00104.31           C
ATOM    584  CG  ASN A  78      -3.597  -1.738 -10.017  1.00 70.77           C
ATOM    585  OD1 ASN A  78      -2.459  -1.359 -10.286  1.00 68.77           O
ATOM    586  ND2 ASN A  78      -4.196  -2.728 -10.670  1.00104.20           N
ATOM    587  N   ALA A  79      -1.659   1.152  -8.640  1.00 55.02           N
ATOM    588  CA  ALA A  79      -0.281   1.206  -8.133  1.00 38.51           C
ATOM    589  C   ALA A  79       0.381  -0.173  -8.016  1.00 50.61           C
ATOM    590  O   ALA A  79       1.311  -0.358  -7.232  1.00 50.22           O
ATOM    591  CB  ALA A  79      -0.230   1.924  -6.789  1.00 62.55           C
ATOM    592  N   TYR A  80      -0.082  -1.127  -8.813  1.00 52.11           N
ATOM    593  CA  TYR A  80       0.394  -2.502  -8.724  1.00 54.42           C
ATOM    594  C   TYR A  80       1.315  -2.793  -9.896  1.00 58.25           C
ATOM    595  O   TYR A  80       1.175  -2.203 -10.965  1.00 46.05           O
ATOM    596  CB  TYR A  80      -0.777  -3.486  -8.715  1.00 64.76           C
ATOM    597  CG  TYR A  80      -0.495  -4.768  -7.967  1.00 83.22           C
ATOM    598  CD1 TYR A  80      -0.790  -4.884  -6.615  1.00 84.10           C
ATOM    599  CD2 TYR A  80       0.060  -5.864  -8.613  1.00 87.95           C
ATOM    600  CE1 TYR A  80      -0.539  -6.055  -5.925  1.00 85.79           C
ATOM    601  CE2 TYR A  80       0.316  -7.040  -7.931  1.00111.08           C
ATOM    602  CZ  TYR A  80       0.014  -7.129  -6.588  1.00103.10           C
ATOM    603  OH  TYR A  80       0.265  -8.295  -5.905  1.00 53.48           O
ATOM    604  N   VAL A  81       2.283  -3.676  -9.683  1.00 65.34           N
ATOM    605  CA  VAL A  81       3.254  -3.987 -10.721  1.00 65.36           C
ATOM    606  C   VAL A  81       2.663  -4.890 -11.802  1.00 76.57           C
ATOM    607  O   VAL A  81       2.148  -5.974 -11.518  1.00 77.97           O
ATOM    608  CB  VAL A  81       4.503  -4.642 -10.127  1.00 60.89           C
ATOM    609  CG1 VAL A  81       5.577  -4.780 -11.191  1.00 68.99           C
ATOM    610  CG2 VAL A  81       5.013  -3.819  -8.950  1.00 57.92           C
ATOM    611  N   VAL A  82       2.711  -4.413 -13.043  1.00 73.16           N
ATOM    612  CA  VAL A  82       2.183  -5.163 -14.175  1.00 53.71           C
ATOM    613  C   VAL A  82       3.225  -6.013 -14.898  1.00 68.29           C
ATOM    614  O   VAL A  82       2.874  -6.847 -15.732  1.00 97.64           O
ATOM    615  CB  VAL A  82       1.511  -4.214 -15.182  1.00 72.49           C
ATOM    616  CG1 VAL A  82       0.465  -3.361 -14.474  1.00 49.18           C
ATOM    617  CG2 VAL A  82       2.551  -3.331 -15.839  1.00 52.06           C
ATOM    618  N   GLY A  83       4.497  -5.818 -14.563  1.00 70.70           N
ATOM    619  CA  GLY A  83       5.587  -6.469 -15.276  1.00 55.67           C
ATOM    620  C   GLY A  83       6.905  -5.722 -15.131  1.00 50.72           C
ATOM    621  O   GLY A  83       6.949  -4.651 -14.513  1.00 64.33           O
ATOM    622  N   TYR A  84       7.977  -6.266 -15.710  1.00 49.68           N
ATOM    623  CA  TYR A  84       9.294  -5.630 -15.606  1.00 51.77           C
ATOM    624  C   TYR A  84      10.172  -5.781 -16.848  1.00 72.05           C
ATOM    625  O   TYR A  84       9.801  -6.449 -17.815  1.00 64.55           O
ATOM    626  CB  TYR A  84      10.047  -6.120 -14.353  1.00 97.30           C
ATOM    627  CG  TYR A  84      10.727  -7.492 -14.429  1.00 69.44           C
ATOM    628  CD1 TYR A  84      10.006  -8.668 -14.241  1.00 69.50           C
ATOM    629  CD2 TYR A  84      12.102  -7.601 -14.622  1.00 55.11           C
ATOM    630  CE1 TYR A  84      10.630  -9.912 -14.282  1.00 58.03           C
ATOM    631  CE2 TYR A  84      12.730  -8.835 -14.662  1.00 38.27           C
ATOM    632  CZ  TYR A  84      11.991  -9.989 -14.491  1.00 66.09           C
ATOM    633  OH  TYR A  84      12.609 -11.222 -14.531  1.00 62.74           O
ATOM    634  N   ARG A  85      11.346  -5.160 -16.801  1.00 66.72           N
ATOM    635  CA  ARG A  85      12.304  -5.237 -17.893  1.00 53.07           C
ATOM    636  C   ARG A  85      13.706  -5.447 -17.331  1.00 73.14           C
ATOM    637  O   ARG A  85      14.164  -4.662 -16.503  1.00 74.66           O
ATOM    638  CB  ARG A  85      12.269  -3.945 -18.711  1.00 68.39           C
ATOM    639  CG  ARG A  85      13.135  -3.965 -19.962  1.00 64.22           C
ATOM    640  CD  ARG A  85      13.607  -2.565 -20.315  1.00 75.95           C
ATOM    641  NE  ARG A  85      14.193  -2.515 -21.649  1.00 93.87           N
ATOM    642  CZ  ARG A  85      13.612  -1.934 -22.692  1.00116.78           C
ATOM    643  NH1 ARG A  85      12.432  -1.344 -22.547  1.00128.92           N
ATOM    644  NH2 ARG A  85      14.214  -1.937 -23.876  1.00 76.03           N
ATOM    645  N   ALA A  86      14.379  -6.508 -17.769  1.00 97.77           N
ATOM    646  CA  ALA A  86      15.779  -6.736 -17.407  1.00 79.24           C
ATOM    647  C   ALA A  86      16.574  -7.058 -18.660  1.00 82.01           C
ATOM    648  O   ALA A  86      16.325  -8.066 -19.319  1.00110.13           O
ATOM    649  CB  ALA A  86      15.907  -7.861 -16.392  1.00 60.56           C
ATOM    650  N   GLY A  87      17.535  -6.200 -18.979  1.00 80.61           N
ATOM    651  CA  GLY A  87      18.258  -6.310 -20.229  1.00 68.94           C
ATOM    652  C   GLY A  87      17.335  -5.990 -21.388  1.00 86.13           C
ATOM    653  O   GLY A  87      16.600  -5.002 -21.354  1.00 86.33           O
ATOM    654  N   ASN A  88      17.379  -6.827 -22.418  1.00105.24           N
ATOM    655  CA  ASN A  88      16.515  -6.681 -23.585  1.00 75.46           C
ATOM    656  C   ASN A  88      15.230  -7.522 -23.527  1.00 73.87           C
ATOM    657  O   ASN A  88      14.483  -7.590 -24.505  1.00 66.26           O
ATOM    658  CB  ASN A  88      17.295  -6.949 -24.876  1.00103.35           C
ATOM    659  CG  ASN A  88      18.314  -5.859 -25.181  1.00101.67           C
ATOM    660  OD1 ASN A  88      17.982  -4.830 -25.770  1.00102.59           O
ATOM    661  ND2 ASN A  88      19.562  -6.084 -24.780  1.00116.52           N
ATOM    662  N   SER A  89      14.998  -8.187 -22.398  1.00 76.53           N
ATOM    663  CA  SER A  89      13.811  -9.029 -22.227  1.00 61.83           C
ATOM    664  C   SER A  89      12.790  -8.404 -21.265  1.00 70.80           C
ATOM    665  O   SER A  89      13.166  -7.860 -20.223  1.00 66.83           O
ATOM    666  CB  SER A  89      14.225 -10.414 -21.728  1.00 51.46           C
ATOM    667  OG  SER A  89      15.341 -10.894 -22.457  1.00 59.26           O
ATOM    668  N   ALA A  90      11.504  -8.481 -21.612  1.00 75.62           N
ATOM    669  CA  ALA A  90      10.445  -7.898 -20.778  1.00 61.85           C
ATOM    670  C   ALA A  90       9.363  -8.916 -20.426  1.00 55.44           C
ATOM    671  O   ALA A  90       8.842  -9.603 -21.297  1.00 59.06           O
ATOM    672  CB  ALA A  90       9.829  -6.681 -21.458  1.00 41.02           C
ATOM    673  N   TYR A  91       9.014  -8.984 -19.144  1.00 69.73           N
ATOM    674  CA  TYR A  91       8.097 -10.002 -18.635  1.00 69.71           C
ATOM    675  C   TYR A  91       6.848  -9.374 -18.016  1.00 38.18           C
ATOM    676  O   TYR A  91       6.949  -8.529 -17.134  1.00 45.68           O
ATOM    677  CB  TYR A  91       8.816 -10.881 -17.601  1.00 60.27           C
ATOM    678  CG  TYR A  91      10.065 -11.559 -18.126  1.00 53.30           C
ATOM    679  CD1 TYR A  91      10.052 -12.901 -18.483  1.00 67.84           C
ATOM    680  CD2 TYR A  91      11.257 -10.855 -18.271  1.00 71.70           C
ATOM    681  CE1 TYR A  91      11.195 -13.527 -18.968  1.00 66.09           C
ATOM    682  CE2 TYR A  91      12.403 -11.472 -18.756  1.00 64.33           C
ATOM    683  CZ  TYR A  91      12.364 -12.809 -19.102  1.00 70.44           C
ATOM    684  OH  TYR A  91      13.489 -13.432 -19.585  1.00 58.81           O
ATOM    685  N   PHE A  92       5.672  -9.786 -18.481  1.00 67.76           N
ATOM    686  CA  PHE A  92       4.409  -9.228 -17.987  1.00 60.99           C
ATOM    687  C   PHE A  92       3.546 -10.263 -17.273  1.00 52.06           C
ATOM    688  O   PHE A  92       3.519 -11.434 -17.648  1.00 55.21           O
ATOM    689  CB  PHE A  92       3.584  -8.624 -19.129  1.00 62.05           C
ATOM    690  CG  PHE A  92       4.286  -7.539 -19.890  1.00 65.10           C
ATOM    691  CD1 PHE A  92       4.887  -7.810 -21.106  1.00 46.27           C
ATOM    692  CD2 PHE A  92       4.327  -6.243 -19.401  1.00 55.47           C
ATOM    693  CE1 PHE A  92       5.527  -6.812 -21.817  1.00 88.94           C
ATOM    694  CE2 PHE A  92       4.966  -5.240 -20.108  1.00 70.58           C
ATOM    695  CZ  PHE A  92       5.566  -5.525 -21.318  1.00 73.47           C
ATOM    696  N   PHE A  93       2.833  -9.814 -16.247  1.00 52.73           N
ATOM    697  CA  PHE A  93       1.855 -10.642 -15.562  1.00 50.26           C
ATOM    698  C   PHE A  93       0.677 -10.878 -16.475  1.00 56.52           C
ATOM    699  O   PHE A  93       0.442 -10.105 -17.401  1.00 80.49           O
ATOM    700  CB  PHE A  93       1.364  -9.941 -14.302  1.00 79.09           C
ATOM    701  CG  PHE A  93       2.292 -10.072 -13.145  1.00 72.53           C
ATOM    702  CD1 PHE A  93       2.957 -11.262 -12.921  1.00 87.20           C
ATOM    703  CD2 PHE A  93       2.513  -9.007 -12.289  1.00 48.57           C
ATOM    704  CE1 PHE A  93       3.821 -11.398 -11.860  1.00 59.08           C
ATOM    705  CE2 PHE A  93       3.376  -9.133 -11.229  1.00 66.51           C
ATOM    706  CZ  PHE A  93       4.033 -10.333 -11.011  1.00 76.57           C
ATOM    707  N   HIS A  94      -0.077 -11.936 -16.208  1.00 53.35           N
ATOM    708  CA  HIS A  94      -1.257 -12.223 -17.011  1.00 62.18           C
ATOM    709  C   HIS A  94      -2.335 -11.156 -16.816  1.00 83.67           C
ATOM    710  O   HIS A  94      -2.813 -10.945 -15.700  1.00 64.93           O
ATOM    711  CB  HIS A  94      -1.816 -13.609 -16.689  1.00 77.31           C
ATOM    712  CG  HIS A  94      -2.804 -14.103 -17.699  1.00 49.39           C
ATOM    713  ND1 HIS A  94      -4.075 -13.594 -17.803  1.00 86.68           N
ATOM    714  CD2 HIS A  94      -2.693 -15.055 -18.659  1.00 85.84           C
ATOM    715  CE1 HIS A  94      -4.718 -14.216 -18.784  1.00 76.72           C
ATOM    716  NE2 HIS A  94      -3.900 -15.101 -19.314  1.00 85.14           N
ATOM    717  N   PRO A  95      -2.719 -10.487 -17.915  1.00 70.48           N
ATOM    718  CA  PRO A  95      -3.723  -9.420 -18.024  1.00 68.20           C
ATOM    719  C   PRO A  95      -5.143  -9.964 -17.959  1.00 67.35           C
ATOM    720  O   PRO A  95      -5.737 -10.222 -19.003  1.00103.83           O
ATOM    721  CB  PRO A  95      -3.444  -8.821 -19.401  1.00 41.26           C
ATOM    722  CG  PRO A  95      -2.875  -9.941 -20.176  1.00 47.20           C
ATOM    723  CD  PRO A  95      -2.057 -10.740 -19.207  1.00 49.46           C
ATOM    724  N   ASP A  96      -5.675 -10.141 -16.753  1.00 57.08           N
ATOM    725  CA  ASP A  96      -6.880 -10.947 -16.559  1.00114.76           C
ATOM    726  C   ASP A  96      -8.113 -10.487 -17.347  1.00 81.45           C
ATOM    727  O   ASP A  96      -9.104 -11.217 -17.418  1.00 65.68           O
ATOM    728  CB  ASP A  96      -7.215 -11.097 -15.067  1.00 90.73           C
ATOM    729  CG  ASP A  96      -7.684  -9.802 -14.439  1.00112.00           C
ATOM    730  OD1 ASP A  96      -7.077  -8.748 -14.722  1.00115.09           O
ATOM    731  OD2 ASP A  96      -8.663  -9.842 -13.663  1.00136.64           O
ATOM    732  N   ASN A  97      -8.070  -9.289 -17.926  1.00 73.57           N
ATOM    733  CA  ASN A  97      -9.117  -8.903 -18.874  1.00 57.65           C
ATOM    734  C   ASN A  97      -8.601  -8.374 -20.219  1.00 70.70           C
ATOM    735  O   ASN A  97      -7.427  -8.020 -20.359  1.00 57.37           O
ATOM    736  CB  ASN A  97     -10.145  -7.947 -18.247  1.00 72.15           C
ATOM    737  CG  ASN A  97      -9.642  -6.523 -18.143  1.00 86.54           C
ATOM    738  OD1 ASN A  97      -9.579  -5.800 -19.138  1.00 96.90           O
ATOM    739  ND2 ASN A  97      -9.307  -6.101 -16.930  1.00 73.84           N
ATOM    740  N   GLN A  98      -9.497  -8.339 -21.202  1.00 64.61           N
ATOM    741  CA  GLN A  98      -9.165  -7.942 -22.567  1.00 69.65           C
ATOM    742  C   GLN A  98      -8.536  -6.553 -22.657  1.00 74.60           C
ATOM    743  O   GLN A  98      -7.486  -6.375 -23.272  1.00 75.11           O
ATOM    744  CB  GLN A  98     -10.424  -7.982 -23.435  1.00 74.68           C
ATOM    745  CG  GLN A  98     -11.519  -6.993 -23.018  1.00141.62           C
ATOM    746  CD  GLN A  98     -12.242  -7.393 -21.740  1.00137.74           C
ATOM    747  OE1 GLN A  98     -12.285  -8.569 -21.379  1.00116.49           O
ATOM    748  NE2 GLN A  98     -12.814  -6.412 -21.051  1.00 72.79           N
ATOM    749  N   GLU A  99      -9.193  -5.575 -22.040  1.00 59.36           N
ATOM    750  CA  GLU A  99      -8.792  -4.179 -22.138  1.00 57.96           C
ATOM    751  C   GLU A  99      -7.389  -3.957 -21.582  1.00 75.00           C
ATOM    752  O   GLU A  99      -6.630  -3.136 -22.099  1.00 55.34           O
ATOM    753  CB  GLU A  99      -9.817  -3.288 -21.418  1.00 88.12           C
ATOM    754  CG  GLU A  99     -11.261  -3.497 -21.894  1.00115.11           C
ATOM    755  CD  GLU A  99     -12.286  -2.690 -21.105  1.00102.13           C
ATOM    756  OE1 GLU A  99     -11.953  -2.206 -20.003  1.00137.61           O
ATOM    757  OE2 GLU A  99     -13.430  -2.542 -21.585  1.00 72.66           O
ATOM    758  N   ASP A 100      -7.052  -4.697 -20.528  1.00 98.49           N
ATOM    759  CA  ASP A 100      -5.733  -4.614 -19.901  1.00 53.84           C
ATOM    760  C   ASP A 100      -4.654  -5.206 -20.793  1.00 61.72           C
ATOM    761  O   ASP A 100      -3.563  -4.650 -20.919  1.00 60.98           O
ATOM    762  CB  ASP A 100      -5.722  -5.343 -18.557  1.00 82.48           C
ATOM    763  CG  ASP A 100      -6.629  -4.698 -17.539  1.00 81.09           C
ATOM    764  OD1 ASP A 100      -6.990  -5.377 -16.554  1.00120.67           O
ATOM    765  OD2 ASP A 100      -6.988  -3.516 -17.729  1.00 84.33           O
ATOM    766  N   ALA A 101      -4.963  -6.345 -21.399  1.00 64.19           N
ATOM    767  CA  ALA A 101      -4.047  -6.978 -22.331  1.00 90.58           C
ATOM    768  C   ALA A 101      -3.565  -5.960 -23.362  1.00 75.01           C
ATOM    769  O   ALA A 101      -2.368  -5.847 -23.629  1.00 76.98           O
ATOM    770  CB  ALA A 101      -4.728  -8.153 -23.016  1.00 54.45           C
ATOM    771  N   GLU A 102      -4.504  -5.216 -23.934  1.00 61.74           N
ATOM    772  CA  GLU A 102      -4.167  -4.217 -24.935  1.00 60.46           C
ATOM    773  C   GLU A 102      -3.202  -3.175 -24.382  1.00 67.60           C
ATOM    774  O   GLU A 102      -2.243  -2.792 -25.048  1.00 62.55           O
ATOM    775  CB  GLU A 102      -5.438  -3.548 -25.462  1.00 82.60           C
ATOM    776  CG  GLU A 102      -5.196  -2.288 -26.284  1.00 78.44           C
ATOM    777  CD  GLU A 102      -5.100  -1.039 -25.423  1.00139.63           C
ATOM    778  OE1 GLU A 102      -5.363  -1.136 -24.205  1.00121.23           O
ATOM    779  OE2 GLU A 102      -4.767   0.039 -25.963  1.00 95.32           O
ATOM    780  N   ALA A 103      -3.450  -2.734 -23.155  1.00 80.14           N
ATOM    781  CA  ALA A 103      -2.726  -1.597 -22.587  1.00 74.42           C
ATOM    782  C   ALA A 103      -1.257  -1.876 -22.273  1.00 61.24           C
ATOM    783  O   ALA A 103      -0.402  -1.008 -22.454  1.00 70.93           O
ATOM    784  CB  ALA A 103      -3.446  -1.080 -21.353  1.00 54.97           C
ATOM    785  N   ILE A 104      -0.968  -3.085 -21.805  1.00 58.65           N
ATOM    786  CA  ILE A 104       0.382  -3.430 -21.373  1.00 68.49           C
ATOM    787  C   ILE A 104       1.352  -3.571 -22.546  1.00 44.01           C
ATOM    788  O   ILE A 104       2.567  -3.630 -22.361  1.00 78.63           O
ATOM    789  CB  ILE A 104       0.389  -4.708 -20.513  1.00 80.39           C
ATOM    790  CG1 ILE A 104       0.177  -5.948 -21.377  1.00 54.58           C
ATOM    791  CG2 ILE A 104      -0.684  -4.629 -19.438  1.00 58.38           C
ATOM    792  CD1 ILE A 104       0.198  -7.239 -20.582  1.00 65.06           C
ATOM    793  N   THR A 105       0.810  -3.611 -23.757  1.00 72.80           N
ATOM    794  CA  THR A 105       1.633  -3.679 -24.956  1.00 67.88           C
ATOM    795  C   THR A 105       2.283  -2.331 -25.253  1.00 89.94           C
ATOM    796  O   THR A 105       3.144  -2.227 -26.128  1.00 60.41           O
ATOM    797  CB  THR A 105       0.808  -4.109 -26.173  1.00 69.70           C
ATOM    798  OG1 THR A 105      -0.174  -3.106 -26.465  1.00 90.06           O
ATOM    799  CG2 THR A 105       0.118  -5.433 -25.895  1.00 56.40           C
ATOM    800  N   HIS A 106       1.859  -1.301 -24.529  1.00 67.20           N
ATOM    801  CA  HIS A 106       2.445   0.022 -24.674  1.00 52.35           C
ATOM    802  C   HIS A 106       3.681   0.155 -23.803  1.00 74.41           C
ATOM    803  O   HIS A 106       4.361   1.184 -23.821  1.00 58.86           O
ATOM    804  CB  HIS A 106       1.418   1.082 -24.312  1.00 44.21           C
ATOM    805  CG  HIS A 106       0.182   1.011 -25.147  1.00 43.58           C
ATOM    806  ND1 HIS A 106       0.101   1.585 -26.397  1.00 51.28           N
ATOM    807  CD2 HIS A 106      -1.011   0.411 -24.929  1.00 84.16           C
ATOM    808  CE1 HIS A 106      -1.100   1.351 -26.909  1.00 51.82           C
ATOM    809  NE2 HIS A 106      -1.789   0.643 -26.034  1.00100.65           N
ATOM    810  N   LEU A 107       3.963  -0.904 -23.049  1.00 44.53           N
ATOM    811  CA  LEU A 107       5.097  -0.942 -22.140  1.00 35.93           C
ATOM    812  C   LEU A 107       6.301  -1.588 -22.799  1.00 51.94           C
ATOM    813  O   LEU A 107       6.189  -2.662 -23.384  1.00 62.92           O
ATOM    814  CB  LEU A 107       4.729  -1.728 -20.883  1.00 58.78           C
ATOM    815  CG  LEU A 107       3.788  -1.061 -19.882  1.00 71.23           C
ATOM    816  CD1 LEU A 107       3.422  -2.033 -18.780  1.00 59.22           C
ATOM    817  CD2 LEU A 107       4.433   0.183 -19.298  1.00 68.56           C
ATOM    818  N   PHE A 108       7.453  -0.933 -22.692  1.00 43.81           N
ATOM    819  CA  PHE A 108       8.703  -1.483 -23.207  1.00 73.15           C
ATOM    820  C   PHE A 108       8.567  -1.926 -24.654  1.00 87.65           C
ATOM    821  O   PHE A 108       9.024  -3.006 -25.028  1.00 70.77           O
ATOM    822  CB  PHE A 108       9.151  -2.667 -22.353  1.00 71.84           C
ATOM    823  CG  PHE A 108       9.173  -2.374 -20.887  1.00 55.45           C
ATOM    824  CD1 PHE A 108       9.850  -1.274 -20.401  1.00 60.94           C
ATOM    825  CD2 PHE A 108       8.495  -3.184 -19.998  1.00 54.65           C
ATOM    826  CE1 PHE A 108       9.862  -0.997 -19.056  1.00 69.24           C
ATOM    827  CE2 PHE A 108       8.504  -2.912 -18.650  1.00 42.04           C
ATOM    828  CZ  PHE A 108       9.187  -1.816 -18.177  1.00 52.46           C
ATOM    829  N   THR A 109       7.933  -1.088 -25.463  1.00 93.16           N
ATOM    830  CA  THR A 109       7.727  -1.406 -26.865  1.00 75.52           C
ATOM    831  C   THR A 109       9.056  -1.679 -27.573  1.00113.10           C
ATOM    832  O   THR A 109       9.117  -2.477 -28.509  1.00 66.51           O
ATOM    833  CB  THR A 109       6.961  -0.278 -27.580  1.00 91.22           C
ATOM    834  OG1 THR A 109       7.610   0.977 -27.335  1.00 94.38           O
ATOM    835  CG2 THR A 109       5.530  -0.210 -27.069  1.00 66.89           C
ATOM    836  N   ASP A 110      10.119  -1.031 -27.107  1.00106.87           N
ATOM    837  CA  ASP A 110      11.426  -1.129 -27.751  1.00 72.03           C
ATOM    838  C   ASP A 110      12.265  -2.268 -27.187  1.00 94.04           C
ATOM    839  O   ASP A 110      13.426  -2.441 -27.563  1.00 92.98           O
ATOM    840  CB  ASP A 110      12.184   0.186 -27.605  1.00101.97           C
ATOM    841  CG  ASP A 110      12.415   0.558 -26.161  1.00108.32           C
ATOM    842  OD1 ASP A 110      13.444   0.126 -25.598  1.00105.95           O
ATOM    843  OD2 ASP A 110      11.564   1.273 -25.587  1.00100.82           O
ATOM    844  N   VAL A 111      11.681  -3.027 -26.268  1.00145.07           N
ATOM    845  CA  VAL A 111      12.337  -4.212 -25.731  1.00 97.93           C
ATOM    846  C   VAL A 111      12.319  -5.286 -26.804  1.00 92.26           C
ATOM    847  O   VAL A 111      11.528  -5.215 -27.744  1.00101.94           O
ATOM    848  CB  VAL A 111      11.630  -4.741 -24.475  1.00 62.04           C
ATOM    849  CG1 VAL A 111      10.507  -5.678 -24.861  1.00 89.33           C
ATOM    850  CG2 VAL A 111      12.615  -5.449 -23.578  1.00 79.91           C
ATOM    851  N   GLN A 112      13.200  -6.269 -26.679  1.00124.79           N
ATOM    852  CA  GLN A 112      13.331  -7.299 -27.705  1.00140.01           C
ATOM    853  C   GLN A 112      12.415  -8.504 -27.481  1.00140.10           C
ATOM    854  O   GLN A 112      11.532  -8.779 -28.293  1.00147.35           O
ATOM    855  CB  GLN A 112      14.791  -7.728 -27.855  1.00148.20           C
ATOM    856  CG  GLN A 112      15.769  -6.555 -27.949  1.00156.54           C
ATOM    857  CD  GLN A 112      15.452  -5.586 -29.084  1.00154.28           C
ATOM    858  OE1 GLN A 112      14.450  -5.729 -29.787  1.00165.14           O
ATOM    859  NE2 GLN A 112      16.315  -4.591 -29.266  1.00129.64           N
ATOM    860  N   ASN A 113      12.630  -9.224 -26.386  1.00 92.79           N
ATOM    861  CA  ASN A 113      11.818 -10.396 -26.088  1.00 48.60           C
ATOM    862  C   ASN A 113      10.745 -10.107 -25.048  1.00 52.20           C
ATOM    863  O   ASN A 113      11.040  -9.876 -23.877  1.00 47.83           O
ATOM    864  CB  ASN A 113      12.707 -11.542 -25.621  1.00 65.63           C
ATOM    865  CG  ASN A 113      13.884 -11.763 -26.537  1.00105.88           C
ATOM    866  OD1 ASN A 113      14.761 -10.907 -26.650  1.00 91.92           O
ATOM    867  ND2 ASN A 113      13.915 -12.913 -27.199  1.00119.14           N
ATOM    868  N   ARG A 114       9.493 -10.127 -25.492  1.00 55.20           N
ATOM    869  CA  ARG A 114       8.357  -9.844 -24.626  1.00 67.55           C
ATOM    870  C   ARG A 114       7.659 -11.125 -24.189  1.00 62.16           C
ATOM    871  O   ARG A 114       7.121 -11.865 -25.015  1.00 58.34           O
ATOM    872  CB  ARG A 114       7.370  -8.907 -25.326  1.00 55.20           C
ATOM    873  CG  ARG A 114       8.010  -7.598 -25.769  1.00 58.86           C
ATOM    874  CD  ARG A 114       6.976  -6.549 -26.132  1.00 50.65           C
ATOM    875  NE  ARG A 114       6.086  -6.246 -25.016  1.00 70.14           N
ATOM    876  CZ  ARG A 114       5.061  -5.405 -25.089  1.00 93.11           C
ATOM    877  NH1 ARG A 114       4.796  -4.777 -26.226  1.00117.97           N
ATOM    878  NH2 ARG A 114       4.297  -5.191 -24.026  1.00 77.48           N
ATOM    879  N   TYR A 115       7.691 -11.385 -22.887  1.00 72.68           N
ATOM    880  CA  TYR A 115       7.024 -12.542 -22.314  1.00 68.50           C
ATOM    881  C   TYR A 115       5.799 -12.121 -21.533  1.00 50.67           C
ATOM    882  O   TYR A 115       5.769 -11.048 -20.932  1.00 57.54           O
ATOM    883  CB  TYR A 115       7.948 -13.278 -21.354  1.00 67.97           C
ATOM    884  CG  TYR A 115       9.159 -13.911 -21.987  1.00 67.34           C
ATOM    885  CD1 TYR A 115      10.214 -13.133 -22.447  1.00 33.93           C
ATOM    886  CD2 TYR A 115       9.262 -15.290 -22.094  1.00 46.12           C
ATOM    887  CE1 TYR A 115      11.329 -13.711 -23.008  1.00 60.22           C
ATOM    888  CE2 TYR A 115      10.372 -15.877 -22.652  1.00 93.98           C
ATOM    889  CZ  TYR A 115      11.404 -15.085 -23.109  1.00 88.99           C
ATOM    890  OH  TYR A 115      12.515 -15.673 -23.668  1.00 68.90           O
ATOM    891  N   THR A 116       4.792 -12.983 -21.541  1.00 52.72           N
ATOM    892  CA  THR A 116       3.635 -12.822 -20.679  1.00 49.47           C
ATOM    893  C   THR A 116       3.415 -14.120 -19.901  1.00 59.61           C
ATOM    894  O   THR A 116       3.222 -15.183 -20.491  1.00 77.89           O
ATOM    895  CB  THR A 116       2.384 -12.461 -21.492  1.00 40.70           C
ATOM    896  OG1 THR A 116       2.667 -11.323 -22.314  1.00 51.11           O
ATOM    897  CG2 THR A 116       1.218 -12.144 -20.567  1.00 34.98           C
ATOM    898  N   PHE A 117       3.475 -14.038 -18.576  1.00 68.61           N
ATOM    899  CA  PHE A 117       3.323 -15.224 -17.742  1.00 84.33           C
ATOM    900  C   PHE A 117       1.901 -15.768 -17.826  1.00 58.19           C
ATOM    901  O   PHE A 117       0.974 -15.046 -18.190  1.00 80.70           O
ATOM    902  CB  PHE A 117       3.672 -14.907 -16.287  1.00 90.85           C
ATOM    903  CG  PHE A 117       5.130 -14.620 -16.056  1.00 92.21           C
ATOM    904  CD1 PHE A 117       6.057 -15.649 -16.051  1.00 81.60           C
ATOM    905  CD2 PHE A 117       5.571 -13.327 -15.822  1.00 85.23           C
ATOM    906  CE1 PHE A 117       7.397 -15.392 -15.831  1.00 87.99           C
ATOM    907  CE2 PHE A 117       6.913 -13.065 -15.602  1.00 57.10           C
ATOM    908  CZ  PHE A 117       7.825 -14.098 -15.608  1.00 48.03           C
ATOM    909  N   ALA A 118       1.731 -17.042 -17.484  1.00 72.50           N
ATOM    910  CA  ALA A 118       0.407 -17.652 -17.463  1.00 62.23           C
ATOM    911  C   ALA A 118      -0.290 -17.318 -16.157  1.00 77.78           C
ATOM    912  O   ALA A 118      -1.459 -17.649 -15.961  1.00 78.95           O
ATOM    913  CB  ALA A 118       0.508 -19.160 -17.640  1.00 51.24           C
ATOM    914  N   PHE A 119       0.444 -16.662 -15.264  1.00 52.89           N
ATOM    915  CA  PHE A 119      -0.072 -16.333 -13.943  1.00 61.85           C
ATOM    916  C   PHE A 119      -0.132 -14.826 -13.696  1.00 70.92           C
ATOM    917  O   PHE A 119       0.588 -14.049 -14.332  1.00 75.66           O
ATOM    918  CB  PHE A 119       0.768 -17.015 -12.860  1.00 64.07           C
ATOM    919  CG  PHE A 119       2.227 -16.645 -12.893  1.00 52.40           C
ATOM    920  CD1 PHE A 119       2.689 -15.530 -12.212  1.00 94.29           C
ATOM    921  CD2 PHE A 119       3.137 -17.419 -13.591  1.00 61.14           C
ATOM    922  CE1 PHE A 119       4.032 -15.190 -12.233  1.00 72.08           C
ATOM    923  CE2 PHE A 119       4.482 -17.084 -13.615  1.00 84.40           C
ATOM    924  CZ  PHE A 119       4.929 -15.967 -12.936  1.00 58.41           C
ATOM    925  N   GLY A 120      -1.003 -14.421 -12.775  1.00 78.62           N
ATOM    926  CA  GLY A 120      -1.121 -13.025 -12.394  1.00 56.83           C
ATOM    927  C   GLY A 120      -0.123 -12.652 -11.313  1.00 80.18           C
ATOM    928  O   GLY A 120       0.671 -13.483 -10.875  1.00 80.00           O
ATOM    929  N   GLY A 121      -0.162 -11.398 -10.877  1.00 58.95           N
ATOM    930  CA  GLY A 121       0.771 -10.920  -9.876  1.00 45.75           C
ATOM    931  C   GLY A 121       0.225 -10.887  -8.462  1.00 49.28           C
ATOM    932  O   GLY A 121       0.850 -10.325  -7.566  1.00 70.45           O
ATOM    933  N   ASN A 122      -0.937 -11.493  -8.252  1.00 82.18           N
ATOM    934  CA  ASN A 122      -1.536 -11.499  -6.922  1.00103.94           C
ATOM    935  C   ASN A 122      -0.827 -12.450  -5.961  1.00 90.07           C
ATOM    936  O   ASN A 122      -0.314 -13.500  -6.358  1.00 52.31           O
ATOM    937  CB  ASN A 122      -3.038 -11.793  -6.982  1.00100.70           C
ATOM    938  CG  ASN A 122      -3.347 -13.116  -7.642  1.00 89.55           C
ATOM    939  OD1 ASN A 122      -2.556 -13.628  -8.435  1.00 71.00           O
ATOM    940  ND2 ASN A 122      -4.507 -13.679  -7.320  1.00121.68           N
ATOM    941  N   TYR A 123      -0.812 -12.056  -4.692  1.00 78.02           N
ATOM    942  CA  TYR A 123      -0.085 -12.754  -3.644  1.00 74.20           C
ATOM    943  C   TYR A 123      -0.314 -14.259  -3.613  1.00 88.64           C
ATOM    944  O   TYR A 123       0.623 -15.039  -3.782  1.00115.23           O
ATOM    945  CB  TYR A 123      -0.423 -12.147  -2.287  1.00133.63           C
ATOM    946  CG  TYR A 123       0.011 -10.711  -2.157  1.00 91.98           C
ATOM    947  CD1 TYR A 123       1.358 -10.378  -2.143  1.00 71.21           C
ATOM    948  CD2 TYR A 123      -0.922  -9.690  -2.046  1.00 58.74           C
ATOM    949  CE1 TYR A 123       1.766  -9.069  -2.021  1.00 91.90           C
ATOM    950  CE2 TYR A 123      -0.525  -8.377  -1.924  1.00104.32           C
ATOM    951  CZ  TYR A 123       0.822  -8.072  -1.912  1.00126.43           C
ATOM    952  OH  TYR A 123       1.232  -6.765  -1.792  1.00145.23           O
ATOM    953  N   ASP A 124      -1.553 -14.665  -3.368  1.00 66.34           N
ATOM    954  CA  ASP A 124      -1.842 -16.068  -3.146  1.00 54.60           C
ATOM    955  C   ASP A 124      -1.290 -16.918  -4.287  1.00 67.97           C
ATOM    956  O   ASP A 124      -0.986 -18.095  -4.096  1.00125.38           O
ATOM    957  CB  ASP A 124      -3.347 -16.274  -2.982  1.00 77.75           C
ATOM    958  CG  ASP A 124      -3.932 -15.412  -1.876  1.00120.21           C
ATOM    959  OD1 ASP A 124      -3.170 -14.999  -0.975  1.00 92.88           O
ATOM    960  OD2 ASP A 124      -5.152 -15.145  -1.907  1.00159.72           O
ATOM    961  N   ARG A 125      -1.137 -16.316  -5.463  1.00 71.85           N
ATOM    962  CA  ARG A 125      -0.548 -17.009  -6.607  1.00 56.22           C
ATOM    963  C   ARG A 125       0.971 -17.155  -6.515  1.00 69.41           C
ATOM    964  O   ARG A 125       1.519 -18.235  -6.737  1.00 79.67           O
ATOM    965  CB  ARG A 125      -0.906 -16.296  -7.906  1.00 93.34           C
ATOM    966  CG  ARG A 125      -0.412 -17.022  -9.145  1.00 98.90           C
ATOM    967  CD  ARG A 125      -1.048 -18.400  -9.256  1.00 94.76           C
ATOM    968  NE  ARG A 125      -0.643 -19.093 -10.476  1.00101.65           N
ATOM    969  CZ  ARG A 125       0.306 -20.022 -10.532  1.00115.18           C
ATOM    970  NH1 ARG A 125       0.953 -20.385  -9.433  1.00 74.70           N
ATOM    971  NH2 ARG A 125       0.605 -20.595 -11.691  1.00110.53           N
ATOM    972  N   LEU A 126       1.648 -16.056  -6.205  1.00 76.34           N
ATOM    973  CA  LEU A 126       3.099 -16.064  -6.085  1.00 97.09           C
ATOM    974  C   LEU A 126       3.519 -16.784  -4.811  1.00110.97           C
ATOM    975  O   LEU A 126       4.619 -17.337  -4.731  1.00121.35           O
ATOM    976  CB  LEU A 126       3.636 -14.636  -6.079  1.00 73.92           C
ATOM    977  CG  LEU A 126       3.135 -13.761  -7.222  1.00 63.87           C
ATOM    978  CD1 LEU A 126       3.675 -12.348  -7.089  1.00 74.43           C
ATOM    979  CD2 LEU A 126       3.519 -14.369  -8.565  1.00 60.99           C
ATOM    980  N   GLU A 127       2.634 -16.775  -3.818  1.00 86.24           N
ATOM    981  CA  GLU A 127       2.892 -17.456  -2.556  1.00 82.20           C
ATOM    982  C   GLU A 127       3.064 -18.953  -2.785  1.00 70.06           C
ATOM    983  O   GLU A 127       3.552 -19.674  -1.917  1.00153.27           O
ATOM    984  CB  GLU A 127       1.769 -17.188  -1.551  1.00 80.57           C
ATOM    985  CG  GLU A 127       1.880 -15.845  -0.826  1.00 62.45           C
ATOM    986  CD  GLU A 127       0.855 -15.685   0.289  1.00 87.79           C
ATOM    987  OE1 GLU A 127      -0.134 -16.446   0.309  1.00 98.05           O
ATOM    988  OE2 GLU A 127       1.038 -14.798   1.149  1.00107.14           O
ATOM    989  N   GLN A 128       2.665 -19.417  -3.961  1.00 89.16           N
ATOM    990  CA  GLN A 128       2.871 -20.811  -4.322  1.00 86.91           C
ATOM    991  C   GLN A 128       4.257 -20.997  -4.905  1.00 74.98           C
ATOM    992  O   GLN A 128       5.120 -21.629  -4.299  1.00134.48           O
ATOM    993  CB  GLN A 128       1.847 -21.254  -5.358  1.00 84.96           C
ATOM    994  CG  GLN A 128       0.423 -20.909  -5.010  1.00 64.51           C
ATOM    995  CD  GLN A 128      -0.547 -21.536  -5.978  1.00112.25           C
ATOM    996  OE1 GLN A 128      -0.268 -22.590  -6.549  1.00108.19           O
ATOM    997  NE2 GLN A 128      -1.689 -20.890  -6.179  1.00 96.07           N
ATOM    998  N   LEU A 129       4.457 -20.433  -6.089  1.00 98.25           N
ATOM    999  CA  LEU A 129       5.693 -20.610  -6.833  1.00 75.45           C
ATOM   1000  C   LEU A 129       6.902 -20.354  -5.945  1.00 84.96           C
ATOM   1001  O   LEU A 129       7.899 -21.067  -6.024  1.00 88.37           O
ATOM   1002  CB  LEU A 129       5.709 -19.672  -8.034  1.00 95.77           C
ATOM   1003  CG  LEU A 129       4.377 -19.596  -8.781  1.00 91.47           C
ATOM   1004  CD1 LEU A 129       4.424 -18.530  -9.863  1.00 83.45           C
ATOM   1005  CD2 LEU A 129       4.006 -20.953  -9.363  1.00105.54           C
ATOM   1006  N   ALA A 130       6.806 -19.335  -5.095  1.00 79.55           N
ATOM   1007  CA  ALA A 130       7.865 -19.035  -4.140  1.00 86.10           C
ATOM   1008  C   ALA A 130       8.067 -20.210  -3.188  1.00 99.94           C
ATOM   1009  O   ALA A 130       9.170 -20.435  -2.684  1.00 97.72           O
ATOM   1010  CB  ALA A 130       7.537 -17.774  -3.368  1.00 60.33           C
ATOM   1011  N   GLY A 131       6.986 -20.943  -2.935  1.00101.07           N
ATOM   1012  CA  GLY A 131       7.033 -22.140  -2.114  1.00 92.87           C
ATOM   1013  C   GLY A 131       6.826 -21.778  -0.660  1.00103.98           C
ATOM   1014  O   GLY A 131       6.402 -22.597   0.152  1.00133.90           O
ATOM   1015  N   ASN A 132       7.112 -20.519  -0.349  1.00137.53           N
ATOM   1016  CA  ASN A 132       6.920 -19.964   0.981  1.00137.49           C
ATOM   1017  C   ASN A 132       5.689 -19.071   0.945  1.00110.60           C
ATOM   1018  O   ASN A 132       4.992 -19.017  -0.063  1.00 89.58           O
ATOM   1019  CB  ASN A 132       8.149 -19.160   1.424  1.00144.82           C
ATOM   1020  CG  ASN A 132       9.412 -19.996   1.483  1.00145.24           C
ATOM   1021  OD1 ASN A 132       9.364 -21.198   1.738  1.00156.67           O
ATOM   1022  ND2 ASN A 132      10.556 -19.358   1.249  1.00110.11           N
ATOM   1023  N   LEU A 133       5.406 -18.393   2.050  1.00115.99           N
ATOM   1024  CA  LEU A 133       4.286 -17.458   2.110  1.00107.07           C
ATOM   1025  C   LEU A 133       4.792 -16.079   2.510  1.00122.24           C
ATOM   1026  O   LEU A 133       5.914 -15.944   2.994  1.00131.36           O
ATOM   1027  CB  LEU A 133       3.233 -17.937   3.112  1.00 83.55           C
ATOM   1028  CG  LEU A 133       2.498 -19.228   2.755  1.00122.83           C
ATOM   1029  CD1 LEU A 133       1.667 -19.726   3.929  1.00123.02           C
ATOM   1030  CD2 LEU A 133       1.634 -19.026   1.519  1.00126.94           C
ATOM   1031  N   ARG A 134       3.979 -15.051   2.285  1.00101.79           N
ATOM   1032  CA  ARG A 134       4.331 -13.704   2.722  1.00113.82           C
ATOM   1033  C   ARG A 134       4.780 -13.726   4.181  1.00153.87           C
ATOM   1034  O   ARG A 134       5.779 -13.105   4.546  1.00124.64           O
ATOM   1035  CB  ARG A 134       3.141 -12.758   2.574  1.00 63.02           C
ATOM   1036  CG  ARG A 134       2.942 -12.199   1.183  1.00 61.64           C
ATOM   1037  CD  ARG A 134       1.688 -11.349   1.136  1.00 55.36           C
ATOM   1038  NE  ARG A 134       0.499 -12.146   1.417  1.00 76.90           N
ATOM   1039  CZ  ARG A 134      -0.721 -11.643   1.558  1.00125.50           C
ATOM   1040  NH1 ARG A 134      -0.917 -10.336   1.451  1.00 87.61           N
ATOM   1041  NH2 ARG A 134      -1.744 -12.447   1.811  1.00155.30           N
ATOM   1042  N   GLU A 135       4.029 -14.448   5.007  1.00168.07           N
ATOM   1043  CA  GLU A 135       4.327 -14.561   6.430  1.00145.95           C
ATOM   1044  C   GLU A 135       5.751 -15.048   6.675  1.00135.48           C
ATOM   1045  O   GLU A 135       6.448 -14.544   7.555  1.00149.97           O
ATOM   1046  CB  GLU A 135       3.329 -15.502   7.114  1.00156.98           C
ATOM   1047  CG  GLU A 135       1.901 -14.969   7.182  1.00163.68           C
ATOM   1048  CD  GLU A 135       1.232 -14.879   5.821  1.00147.06           C
ATOM   1049  OE1 GLU A 135       1.803 -15.387   4.834  1.00109.36           O
ATOM   1050  OE2 GLU A 135       0.130 -14.297   5.739  1.00168.04           O
ATOM   1051  N   ASN A 136       6.175 -16.037   5.896  1.00171.83           N
ATOM   1052  CA  ASN A 136       7.505 -16.614   6.056  1.00172.58           C
ATOM   1053  C   ASN A 136       8.596 -15.970   5.191  1.00110.78           C
ATOM   1054  O   ASN A 136       9.773 -16.285   5.347  1.00100.69           O
ATOM   1055  CB  ASN A 136       7.463 -18.133   5.839  1.00169.42           C
ATOM   1056  CG  ASN A 136       6.588 -18.848   6.861  1.00150.11           C
ATOM   1057  OD1 ASN A 136       5.645 -18.271   7.407  1.00143.38           O
ATOM   1058  ND2 ASN A 136       6.902 -20.111   7.126  1.00154.36           N
ATOM   1059  N   ILE A 137       8.214 -15.069   4.289  1.00124.14           N
ATOM   1060  CA  ILE A 137       9.187 -14.458   3.374  1.00126.22           C
ATOM   1061  C   ILE A 137       9.817 -13.166   3.900  1.00101.61           C
ATOM   1062  O   ILE A 137       9.124 -12.241   4.321  1.00113.65           O
ATOM   1063  CB  ILE A 137       8.603 -14.221   1.964  1.00111.18           C
ATOM   1064  CG1 ILE A 137       8.392 -15.556   1.248  1.00 92.93           C
ATOM   1065  CG2 ILE A 137       9.536 -13.340   1.144  1.00 81.00           C
ATOM   1066  CD1 ILE A 137       7.910 -15.418  -0.181  1.00 81.51           C
ATOM   1067  N   GLU A 138      11.145 -13.120   3.850  1.00 83.61           N
ATOM   1068  CA  GLU A 138      11.928 -12.023   4.405  1.00121.12           C
ATOM   1069  C   GLU A 138      11.885 -10.763   3.545  1.00 75.67           C
ATOM   1070  O   GLU A 138      11.913 -10.839   2.317  1.00150.40           O
ATOM   1071  CB  GLU A 138      13.377 -12.482   4.586  1.00185.19           C
ATOM   1072  CG  GLU A 138      14.348 -11.402   5.033  1.00187.31           C
ATOM   1073  CD  GLU A 138      15.793 -11.844   4.897  1.00162.68           C
ATOM   1074  OE1 GLU A 138      16.038 -12.867   4.222  1.00132.38           O
ATOM   1075  OE2 GLU A 138      16.683 -11.173   5.460  1.00144.94           O
ATOM   1076  N   LEU A 139      11.823  -9.608   4.205  1.00119.66           N
ATOM   1077  CA  LEU A 139      11.829  -8.311   3.529  1.00130.55           C
ATOM   1078  C   LEU A 139      12.837  -7.344   4.168  1.00100.73           C
ATOM   1079  O   LEU A 139      13.572  -7.714   5.082  1.00128.67           O
ATOM   1080  CB  LEU A 139      10.427  -7.690   3.521  1.00 98.56           C
ATOM   1081  CG  LEU A 139       9.238  -8.565   3.105  1.00 75.91           C
ATOM   1082  CD1 LEU A 139       7.985  -7.719   3.022  1.00 80.98           C
ATOM   1083  CD2 LEU A 139       9.480  -9.268   1.783  1.00 90.37           C
ATOM   1084  N   GLY A 140      12.845  -6.102   3.693  1.00121.83           N
ATOM   1085  CA  GLY A 140      13.842  -5.123   4.094  1.00 95.27           C
ATOM   1086  C   GLY A 140      14.832  -4.892   2.970  1.00 64.15           C
ATOM   1087  O   GLY A 140      14.698  -5.479   1.901  1.00 76.22           O
ATOM   1088  N   ASN A 141      15.818  -4.029   3.200  1.00 80.65           N
ATOM   1089  CA  ASN A 141      16.807  -3.701   2.170  1.00131.24           C
ATOM   1090  C   ASN A 141      17.649  -4.902   1.753  1.00 89.83           C
ATOM   1091  O   ASN A 141      18.266  -4.900   0.688  1.00 77.94           O
ATOM   1092  CB  ASN A 141      17.730  -2.568   2.631  1.00189.24           C
ATOM   1093  CG  ASN A 141      18.602  -2.030   1.507  1.00 63.31           C
ATOM   1094  OD1 ASN A 141      18.140  -1.855   0.382  1.00 84.22           O
ATOM   1095  ND2 ASN A 141      19.868  -1.769   1.808  1.00 67.37           N
ATOM   1096  N   GLY A 142      17.695  -5.916   2.608  1.00127.81           N
ATOM   1097  CA  GLY A 142      18.448  -7.117   2.304  1.00 92.48           C
ATOM   1098  C   GLY A 142      17.864  -7.903   1.146  1.00101.63           C
ATOM   1099  O   GLY A 142      18.543  -8.146   0.152  1.00 94.47           O
ATOM   1100  N   PRO A 143      16.586  -8.292   1.254  1.00 93.74           N
ATOM   1101  CA  PRO A 143      15.949  -9.063   0.181  1.00 69.30           C
ATOM   1102  C   PRO A 143      15.790  -8.239  -1.090  1.00 99.53           C
ATOM   1103  O   PRO A 143      15.570  -8.798  -2.168  1.00112.06           O
ATOM   1104  CB  PRO A 143      14.574  -9.400   0.764  1.00129.74           C
ATOM   1105  CG  PRO A 143      14.757  -9.314   2.240  1.00 71.56           C
ATOM   1106  CD  PRO A 143      15.728  -8.199   2.447  1.00 79.47           C
ATOM   1107  N   LEU A 144      15.897  -6.922  -0.967  1.00 71.29           N
ATOM   1108  CA  LEU A 144      15.677  -6.057  -2.114  1.00 61.56           C
ATOM   1109  C   LEU A 144      16.875  -6.023  -3.049  1.00 64.74           C
ATOM   1110  O   LEU A 144      16.737  -5.740  -4.235  1.00108.85           O
ATOM   1111  CB  LEU A 144      15.320  -4.645  -1.675  1.00 58.89           C
ATOM   1112  CG  LEU A 144      14.555  -3.924  -2.777  1.00 84.69           C
ATOM   1113  CD1 LEU A 144      13.361  -4.772  -3.197  1.00 70.83           C
ATOM   1114  CD2 LEU A 144      14.116  -2.558  -2.305  1.00129.61           C
ATOM   1115  N   GLU A 145      18.054  -6.300  -2.515  1.00 66.22           N
ATOM   1116  CA  GLU A 145      19.224  -6.410  -3.361  1.00 60.01           C
ATOM   1117  C   GLU A 145      19.153  -7.727  -4.128  1.00 75.88           C
ATOM   1118  O   GLU A 145      19.432  -7.773  -5.326  1.00128.96           O
ATOM   1119  CB  GLU A 145      20.503  -6.335  -2.530  1.00 88.06           C
ATOM   1120  CG  GLU A 145      20.672  -7.480  -1.553  1.00148.46           C
ATOM   1121  CD  GLU A 145      21.901  -7.327  -0.687  1.00168.97           C
ATOM   1122  OE1 GLU A 145      22.715  -6.423  -0.969  1.00193.97           O
ATOM   1123  OE2 GLU A 145      22.053  -8.106   0.278  1.00168.58           O
ATOM   1124  N   GLU A 146      18.760  -8.793  -3.435  1.00 86.10           N
ATOM   1125  CA  GLU A 146      18.684 -10.119  -4.044  1.00107.69           C
ATOM   1126  C   GLU A 146      17.443 -10.304  -4.912  1.00 77.93           C
ATOM   1127  O   GLU A 146      17.437 -11.131  -5.821  1.00109.06           O
ATOM   1128  CB  GLU A 146      18.760 -11.218  -2.980  1.00 76.93           C
ATOM   1129  CG  GLU A 146      18.317 -10.781  -1.597  1.00111.02           C
ATOM   1130  CD  GLU A 146      18.476 -11.876  -0.562  1.00120.43           C
ATOM   1131  OE1 GLU A 146      18.991 -11.591   0.541  1.00 99.38           O
ATOM   1132  OE2 GLU A 146      18.079 -13.024  -0.852  1.00148.07           O
ATOM   1133  N   ALA A 147      16.393  -9.541  -4.628  1.00 72.53           N
ATOM   1134  CA  ALA A 147      15.181  -9.602  -5.433  1.00 75.82           C
ATOM   1135  C   ALA A 147      15.481  -9.113  -6.846  1.00 81.13           C
ATOM   1136  O   ALA A 147      14.871  -9.565  -7.816  1.00 81.95           O
ATOM   1137  CB  ALA A 147      14.080  -8.770  -4.801  1.00 78.81           C
ATOM   1138  N   ILE A 148      16.430  -8.186  -6.946  1.00 77.20           N
ATOM   1139  CA  ILE A 148      16.859  -7.628  -8.224  1.00 53.06           C
ATOM   1140  C   ILE A 148      17.775  -8.568  -9.000  1.00 67.71           C
ATOM   1141  O   ILE A 148      17.591  -8.785 -10.198  1.00105.37           O
ATOM   1142  CB  ILE A 148      17.607  -6.313  -8.010  1.00 51.44           C
ATOM   1143  CG1 ILE A 148      16.737  -5.336  -7.222  1.00 50.43           C
ATOM   1144  CG2 ILE A 148      18.026  -5.724  -9.346  1.00 62.47           C
ATOM   1145  CD1 ILE A 148      17.442  -4.048  -6.879  1.00 91.89           C
ATOM   1146  N   SER A 149      18.765  -9.121  -8.307  1.00 89.69           N
ATOM   1147  CA  SER A 149      19.713 -10.048  -8.916  1.00 98.94           C
ATOM   1148  C   SER A 149      18.989 -11.289  -9.418  1.00 66.83           C
ATOM   1149  O   SER A 149      19.506 -12.035 -10.247  1.00146.53           O
ATOM   1150  CB  SER A 149      20.790 -10.447  -7.906  1.00117.93           C
ATOM   1151  OG  SER A 149      21.468  -9.305  -7.411  1.00 75.18           O
ATOM   1152  N   ALA A 150      17.787 -11.504  -8.899  1.00 69.25           N
ATOM   1153  CA  ALA A 150      16.921 -12.573  -9.370  1.00100.73           C
ATOM   1154  C   ALA A 150      16.321 -12.151 -10.699  1.00100.16           C
ATOM   1155  O   ALA A 150      16.546 -12.785 -11.731  1.00119.75           O
ATOM   1156  CB  ALA A 150      15.829 -12.852  -8.362  1.00 73.19           C
ATOM   1157  N   LEU A 151      15.540 -11.078 -10.659  1.00 58.15           N
ATOM   1158  CA  LEU A 151      14.902 -10.559 -11.855  1.00 57.80           C
ATOM   1159  C   LEU A 151      15.886 -10.340 -13.006  1.00 65.63           C
ATOM   1160  O   LEU A 151      15.671 -10.849 -14.106  1.00 97.01           O
ATOM   1161  CB  LEU A 151      14.178  -9.262 -11.530  1.00 59.18           C
ATOM   1162  CG  LEU A 151      13.247  -9.341 -10.321  1.00 72.94           C
ATOM   1163  CD1 LEU A 151      12.394  -8.096 -10.260  1.00 85.05           C
ATOM   1164  CD2 LEU A 151      12.366 -10.580 -10.366  1.00 49.24           C
ATOM   1165  N   TYR A 152      16.962  -9.596 -12.761  1.00 54.76           N
ATOM   1166  CA  TYR A 152      17.935  -9.330 -13.822  1.00 79.18           C
ATOM   1167  C   TYR A 152      18.462 -10.629 -14.421  1.00 73.17           C
ATOM   1168  O   TYR A 152      18.662 -10.729 -15.634  1.00 87.96           O
ATOM   1169  CB  TYR A 152      19.107  -8.472 -13.324  1.00 55.04           C
ATOM   1170  CG  TYR A 152      20.094  -8.100 -14.421  1.00 68.42           C
ATOM   1171  CD1 TYR A 152      19.941  -6.933 -15.164  1.00 53.50           C
ATOM   1172  CD2 TYR A 152      21.174  -8.918 -14.718  1.00 48.38           C
ATOM   1173  CE1 TYR A 152      20.840  -6.594 -16.171  1.00 44.44           C
ATOM   1174  CE2 TYR A 152      22.078  -8.585 -15.721  1.00 73.08           C
ATOM   1175  CZ  TYR A 152      21.906  -7.424 -16.444  1.00 63.49           C
ATOM   1176  OH  TYR A 152      22.802  -7.096 -17.440  1.00 79.11           O
ATOM   1177  N   TYR A 153      18.670 -11.625 -13.565  1.00 57.91           N
ATOM   1178  CA  TYR A 153      19.243 -12.896 -13.987  1.00 45.41           C
ATOM   1179  C   TYR A 153      18.189 -13.899 -14.439  1.00 61.59           C
ATOM   1180  O   TYR A 153      18.519 -15.037 -14.762  1.00 83.63           O
ATOM   1181  CB  TYR A 153      20.087 -13.508 -12.868  1.00 59.54           C
ATOM   1182  CG  TYR A 153      21.428 -12.839 -12.660  1.00 96.63           C
ATOM   1183  CD1 TYR A 153      22.001 -12.057 -13.656  1.00 55.34           C
ATOM   1184  CD2 TYR A 153      22.126 -12.996 -11.469  1.00111.42           C
ATOM   1185  CE1 TYR A 153      23.230 -11.448 -13.470  1.00 84.49           C
ATOM   1186  CE2 TYR A 153      23.355 -12.391 -11.274  1.00114.33           C
ATOM   1187  CZ  TYR A 153      23.902 -11.618 -12.277  1.00 99.67           C
ATOM   1188  OH  TYR A 153      25.125 -11.014 -12.088  1.00115.13           O
ATOM   1189  N   TYR A 154      16.924 -13.492 -14.455  1.00 98.40           N
ATOM   1190  CA  TYR A 154      15.877 -14.378 -14.953  1.00 57.74           C
ATOM   1191  C   TYR A 154      15.920 -14.469 -16.470  1.00 72.70           C
ATOM   1192  O   TYR A 154      15.758 -15.544 -17.046  1.00 49.24           O
ATOM   1193  CB  TYR A 154      14.493 -13.920 -14.506  1.00 71.69           C
ATOM   1194  CG  TYR A 154      13.415 -14.886 -14.930  1.00100.82           C
ATOM   1195  CD1 TYR A 154      13.217 -16.075 -14.241  1.00103.00           C
ATOM   1196  CD2 TYR A 154      12.613 -14.625 -16.030  1.00 88.94           C
ATOM   1197  CE1 TYR A 154      12.240 -16.970 -14.625  1.00 72.93           C
ATOM   1198  CE2 TYR A 154      11.630 -15.516 -16.424  1.00 85.59           C
ATOM   1199  CZ  TYR A 154      11.450 -16.686 -15.717  1.00 56.26           C
ATOM   1200  OH  TYR A 154      10.476 -17.577 -16.103  1.00 67.03           O
ATOM   1201  N   SER A 155      16.137 -13.325 -17.110  1.00102.46           N
ATOM   1202  CA  SER A 155      16.270 -13.268 -18.558  1.00108.89           C
ATOM   1203  C   SER A 155      17.341 -14.244 -19.036  1.00 84.32           C
ATOM   1204  O   SER A 155      17.237 -14.809 -20.125  1.00116.26           O
ATOM   1205  CB  SER A 155      16.605 -11.844 -19.007  1.00 89.89           C
ATOM   1206  OG  SER A 155      17.710 -11.328 -18.284  1.00110.98           O
ATOM   1207  N   THR A 156      18.359 -14.452 -18.205  1.00 90.73           N
ATOM   1208  CA  THR A 156      19.467 -15.341 -18.550  1.00110.26           C
ATOM   1209  C   THR A 156      19.213 -16.778 -18.097  1.00 79.09           C
ATOM   1210  O   THR A 156      20.072 -17.648 -18.252  1.00 73.64           O
ATOM   1211  CB  THR A 156      20.796 -14.862 -17.930  1.00 80.78           C
ATOM   1212  OG1 THR A 156      20.846 -15.232 -16.545  1.00 98.49           O
ATOM   1213  CG2 THR A 156      20.929 -13.350 -18.063  1.00 90.61           C
ATOM   1214  N   GLY A 157      18.036 -17.023 -17.531  1.00122.50           N
ATOM   1215  CA  GLY A 157      17.699 -18.347 -17.041  1.00122.98           C
ATOM   1216  C   GLY A 157      18.586 -18.769 -15.885  1.00 92.70           C
ATOM   1217  O   GLY A 157      18.740 -19.960 -15.611  1.00 63.55           O
ATOM   1218  N   GLY A 158      19.177 -17.787 -15.208  1.00121.75           N
ATOM   1219  CA  GLY A 158      20.035 -18.048 -14.067  1.00 97.93           C
ATOM   1220  C   GLY A 158      19.297 -17.963 -12.742  1.00118.29           C
ATOM   1221  O   GLY A 158      19.895 -18.124 -11.678  1.00 95.28           O
ATOM   1222  N   THR A 159      17.994 -17.711 -12.802  1.00 90.57           N
ATOM   1223  CA  THR A 159      17.172 -17.688 -11.598  1.00 80.80           C
ATOM   1224  C   THR A 159      15.953 -18.582 -11.747  1.00 72.30           C
ATOM   1225  O   THR A 159      15.201 -18.477 -12.713  1.00 70.50           O
ATOM   1226  CB  THR A 159      16.718 -16.267 -11.227  1.00 58.98           C
ATOM   1227  OG1 THR A 159      15.941 -15.716 -12.294  1.00132.41           O
ATOM   1228  CG2 THR A 159      17.924 -15.382 -10.969  1.00 93.81           C
ATOM   1229  N   GLN A 160      15.773 -19.468 -10.776  1.00 98.67           N
ATOM   1230  CA  GLN A 160      14.641 -20.375 -10.767  1.00 66.51           C
ATOM   1231  C   GLN A 160      13.355 -19.585 -10.610  1.00 92.67           C
ATOM   1232  O   GLN A 160      13.359 -18.467 -10.092  1.00 65.00           O
ATOM   1233  CB  GLN A 160      14.784 -21.385  -9.628  1.00116.84           C
ATOM   1234  CG  GLN A 160      15.938 -22.355  -9.811  1.00123.96           C
ATOM   1235  CD  GLN A 160      15.785 -23.203 -11.058  1.00137.13           C
ATOM   1236  OE1 GLN A 160      14.680 -23.627 -11.402  1.00140.51           O
ATOM   1237  NE2 GLN A 160      16.893 -23.446 -11.750  1.00 82.80           N
ATOM   1238  N   LEU A 161      12.257 -20.163 -11.076  1.00104.54           N
ATOM   1239  CA  LEU A 161      10.950 -19.540 -10.931  1.00 95.94           C
ATOM   1240  C   LEU A 161      10.527 -19.418  -9.465  1.00 87.26           C
ATOM   1241  O   LEU A 161       9.953 -18.403  -9.069  1.00134.24           O
ATOM   1242  CB  LEU A 161       9.899 -20.304 -11.736  1.00 83.22           C
ATOM   1243  CG  LEU A 161       8.540 -19.627 -11.912  1.00 70.19           C
ATOM   1244  CD1 LEU A 161       8.695 -18.249 -12.522  1.00 67.37           C
ATOM   1245  CD2 LEU A 161       7.634 -20.484 -12.769  1.00 68.84           C
ATOM   1246  N   PRO A 162      10.811 -20.448  -8.647  1.00166.08           N
ATOM   1247  CA  PRO A 162      10.394 -20.328  -7.248  1.00166.85           C
ATOM   1248  C   PRO A 162      11.015 -19.105  -6.598  1.00159.96           C
ATOM   1249  O   PRO A 162      10.320 -18.329  -5.946  1.00170.94           O
ATOM   1250  CB  PRO A 162      10.954 -21.603  -6.602  1.00177.61           C
ATOM   1251  CG  PRO A 162      12.029 -22.075  -7.533  1.00183.47           C
ATOM   1252  CD  PRO A 162      11.532 -21.708  -8.895  1.00181.45           C
ATOM   1253  N   THR A 163      12.312 -18.921  -6.805  1.00105.70           N
ATOM   1254  CA  THR A 163      13.000 -17.774  -6.243  1.00 72.85           C
ATOM   1255  C   THR A 163      12.628 -16.517  -7.017  1.00 69.38           C
ATOM   1256  O   THR A 163      12.845 -15.404  -6.548  1.00 91.42           O
ATOM   1257  CB  THR A 163      14.529 -17.977  -6.234  1.00 90.95           C
ATOM   1258  OG1 THR A 163      14.951 -18.515  -7.492  1.00109.53           O
ATOM   1259  CG2 THR A 163      14.930 -18.944  -5.130  1.00 87.32           C
ATOM   1260  N   LEU A 164      12.049 -16.703  -8.199  1.00 89.87           N
ATOM   1261  CA  LEU A 164      11.616 -15.578  -9.028  1.00 75.00           C
ATOM   1262  C   LEU A 164      10.289 -15.008  -8.536  1.00 54.85           C
ATOM   1263  O   LEU A 164      10.104 -13.795  -8.497  1.00 65.64           O
ATOM   1264  CB  LEU A 164      11.518 -15.994 -10.500  1.00 98.50           C
ATOM   1265  CG  LEU A 164      11.360 -14.918 -11.585  1.00 89.85           C
ATOM   1266  CD1 LEU A 164       9.919 -14.464 -11.728  1.00 78.27           C
ATOM   1267  CD2 LEU A 164      12.287 -13.734 -11.341  1.00 70.66           C
ATOM   1268  N   ALA A 165       9.367 -15.888  -8.162  1.00 69.71           N
ATOM   1269  CA  ALA A 165       8.090 -15.453  -7.611  1.00 55.71           C
ATOM   1270  C   ALA A 165       8.334 -14.959  -6.200  1.00 93.08           C
ATOM   1271  O   ALA A 165       7.681 -14.029  -5.728  1.00108.45           O
ATOM   1272  CB  ALA A 165       7.092 -16.590  -7.608  1.00 88.45           C
ATOM   1273  N   ARG A 166       9.287 -15.597  -5.533  1.00111.55           N
ATOM   1274  CA  ARG A 166       9.728 -15.158  -4.222  1.00 89.45           C
ATOM   1275  C   ARG A 166      10.252 -13.729  -4.328  1.00 63.10           C
ATOM   1276  O   ARG A 166       9.940 -12.879  -3.495  1.00 70.23           O
ATOM   1277  CB  ARG A 166      10.818 -16.093  -3.696  1.00131.64           C
ATOM   1278  CG  ARG A 166      11.248 -15.811  -2.272  1.00127.81           C
ATOM   1279  CD  ARG A 166      12.349 -16.753  -1.822  1.00 77.02           C
ATOM   1280  NE  ARG A 166      12.776 -16.435  -0.465  1.00137.16           N
ATOM   1281  CZ  ARG A 166      13.728 -15.556  -0.169  1.00138.16           C
ATOM   1282  NH1 ARG A 166      14.362 -14.910  -1.141  1.00119.50           N
ATOM   1283  NH2 ARG A 166      14.047 -15.324   1.098  1.00 77.72           N
ATOM   1284  N   SER A 167      11.031 -13.470  -5.375  1.00 86.59           N
ATOM   1285  CA  SER A 167      11.598 -12.146  -5.612  1.00 67.71           C
ATOM   1286  C   SER A 167      10.521 -11.146  -5.996  1.00 89.41           C
ATOM   1287  O   SER A 167      10.690  -9.944  -5.805  1.00 81.43           O
ATOM   1288  CB  SER A 167      12.659 -12.204  -6.708  1.00 53.79           C
ATOM   1289  OG  SER A 167      13.589 -13.234  -6.439  1.00 84.64           O
ATOM   1290  N   PHE A 168       9.422 -11.643  -6.553  1.00112.84           N
ATOM   1291  CA  PHE A 168       8.281 -10.793  -6.868  1.00 40.69           C
ATOM   1292  C   PHE A 168       7.631 -10.312  -5.588  1.00 87.74           C
ATOM   1293  O   PHE A 168       7.363  -9.123  -5.424  1.00 77.74           O
ATOM   1294  CB  PHE A 168       7.251 -11.557  -7.696  1.00 54.83           C
ATOM   1295  CG  PHE A 168       7.530 -11.547  -9.170  1.00103.25           C
ATOM   1296  CD1 PHE A 168       8.300 -10.540  -9.737  1.00 57.20           C
ATOM   1297  CD2 PHE A 168       7.020 -12.539  -9.993  1.00 99.48           C
ATOM   1298  CE1 PHE A 168       8.557 -10.524 -11.098  1.00 64.12           C
ATOM   1299  CE2 PHE A 168       7.271 -12.528 -11.354  1.00 92.85           C
ATOM   1300  CZ  PHE A 168       8.040 -11.520 -11.907  1.00 73.39           C
ATOM   1301  N   ILE A 169       7.380 -11.254  -4.682  1.00104.67           N
ATOM   1302  CA  ILE A 169       6.668 -10.970  -3.444  1.00 81.11           C
ATOM   1303  C   ILE A 169       7.381  -9.912  -2.609  1.00101.06           C
ATOM   1304  O   ILE A 169       6.741  -9.116  -1.922  1.00 98.47           O
ATOM   1305  CB  ILE A 169       6.441 -12.255  -2.620  1.00 67.75           C
ATOM   1306  CG1 ILE A 169       5.507 -13.206  -3.378  1.00 76.97           C
ATOM   1307  CG2 ILE A 169       5.863 -11.926  -1.254  1.00 63.60           C
ATOM   1308  CD1 ILE A 169       4.967 -14.346  -2.541  1.00 75.60           C
ATOM   1309  N   ILE A 170       8.708  -9.900  -2.685  1.00 94.70           N
ATOM   1310  CA  ILE A 170       9.514  -8.918  -1.970  1.00 73.15           C
ATOM   1311  C   ILE A 170       9.354  -7.519  -2.571  1.00 84.89           C
ATOM   1312  O   ILE A 170       9.086  -6.551  -1.862  1.00 64.87           O
ATOM   1313  CB  ILE A 170      10.996  -9.321  -1.988  1.00 51.82           C
ATOM   1314  CG1 ILE A 170      11.196 -10.619  -1.204  1.00 68.09           C
ATOM   1315  CG2 ILE A 170      11.856  -8.208  -1.428  1.00 49.47           C
ATOM   1316  CD1 ILE A 170      12.583 -11.196  -1.326  1.00 86.35           C
ATOM   1317  N   CYS A 171       9.513  -7.426  -3.887  1.00107.31           N
ATOM   1318  CA  CYS A 171       9.400  -6.161  -4.610  1.00 76.22           C
ATOM   1319  C   CYS A 171       8.072  -5.450  -4.362  1.00 77.35           C
ATOM   1320  O   CYS A 171       8.040  -4.345  -3.828  1.00 88.87           O
ATOM   1321  CB  CYS A 171       9.593  -6.388  -6.108  1.00 71.45           C
ATOM   1322  SG  CYS A 171      11.177  -7.121  -6.536  1.00146.64           S
ATOM   1323  N   ILE A 172       6.981  -6.091  -4.766  1.00 95.56           N
ATOM   1324  CA  ILE A 172       5.649  -5.500  -4.675  1.00 84.08           C
ATOM   1325  C   ILE A 172       5.428  -4.844  -3.315  1.00 82.58           C
ATOM   1326  O   ILE A 172       5.215  -3.633  -3.227  1.00 70.82           O
ATOM   1327  CB  ILE A 172       4.550  -6.554  -4.930  1.00 99.55           C
ATOM   1328  CG1 ILE A 172       4.678  -7.122  -6.348  1.00 54.32           C
ATOM   1329  CG2 ILE A 172       3.168  -5.954  -4.706  1.00 81.69           C
ATOM   1330  CD1 ILE A 172       3.705  -8.240  -6.657  1.00 63.52           C
ATOM   1331  N   GLN A 173       5.462  -5.650  -2.260  1.00 99.80           N
ATOM   1332  CA  GLN A 173       5.282  -5.148  -0.904  1.00105.42           C
ATOM   1333  C   GLN A 173       6.155  -3.930  -0.612  1.00 62.98           C
ATOM   1334  O   GLN A 173       5.701  -2.964   0.003  1.00 73.81           O
ATOM   1335  CB  GLN A 173       5.598  -6.246   0.112  1.00 73.73           C
ATOM   1336  CG  GLN A 173       4.719  -7.479  -0.003  1.00105.28           C
ATOM   1337  CD  GLN A 173       5.006  -8.503   1.076  1.00 99.31           C
ATOM   1338  OE1 GLN A 173       6.112  -9.039   1.165  1.00112.98           O
ATOM   1339  NE2 GLN A 173       4.006  -8.779   1.905  1.00 97.85           N
ATOM   1340  N   MET A 174       7.407  -3.978  -1.048  1.00 75.75           N
ATOM   1341  CA  MET A 174       8.358  -2.926  -0.705  1.00 62.80           C
ATOM   1342  C   MET A 174       8.241  -1.690  -1.593  1.00 71.55           C
ATOM   1343  O   MET A 174       8.806  -0.645  -1.279  1.00 63.41           O
ATOM   1344  CB  MET A 174       9.793  -3.470  -0.673  1.00 62.69           C
ATOM   1345  CG  MET A 174      10.054  -4.388   0.524  1.00 56.44           C
ATOM   1346  SD  MET A 174      11.758  -4.948   0.707  1.00 86.49           S
ATOM   1347  CE  MET A 174      12.632  -3.389   0.778  1.00 63.75           C
ATOM   1348  N   ILE A 175       7.512  -1.807  -2.698  1.00 87.26           N
ATOM   1349  CA  ILE A 175       7.211  -0.637  -3.517  1.00 73.37           C
ATOM   1350  C   ILE A 175       5.735  -0.287  -3.447  1.00 68.65           C
ATOM   1351  O   ILE A 175       5.341   0.687  -2.803  1.00 83.60           O
ATOM   1352  CB  ILE A 175       7.565  -0.843  -4.998  1.00 62.22           C
ATOM   1353  CG1 ILE A 175       9.075  -0.976  -5.192  1.00 75.42           C
ATOM   1354  CG2 ILE A 175       7.043   0.323  -5.827  1.00 72.33           C
ATOM   1355  CD1 ILE A 175       9.599  -2.372  -4.988  1.00 72.59           C
ATOM   1356  N   SER A 176       4.926  -1.104  -4.112  1.00 54.06           N
ATOM   1357  CA  SER A 176       3.494  -0.866  -4.219  1.00110.77           C
ATOM   1358  C   SER A 176       2.839  -0.615  -2.863  1.00 96.96           C
ATOM   1359  O   SER A 176       2.346   0.481  -2.591  1.00 84.07           O
ATOM   1360  CB  SER A 176       2.817  -2.042  -4.928  1.00 71.87           C
ATOM   1361  OG  SER A 176       3.255  -2.144  -6.271  1.00 69.94           O
ATOM   1362  N   GLU A 177       2.837  -1.635  -2.016  1.00 81.43           N
ATOM   1363  CA  GLU A 177       2.187  -1.530  -0.721  1.00 65.84           C
ATOM   1364  C   GLU A 177       2.799  -0.414   0.129  1.00 52.92           C
ATOM   1365  O   GLU A 177       2.090   0.259   0.879  1.00 62.06           O
ATOM   1366  CB  GLU A 177       2.232  -2.874   0.011  1.00105.30           C
ATOM   1367  CG  GLU A 177       1.677  -4.050  -0.799  1.00115.61           C
ATOM   1368  CD  GLU A 177       0.175  -3.961  -1.064  1.00157.42           C
ATOM   1369  OE1 GLU A 177      -0.428  -2.902  -0.787  1.00227.47           O
ATOM   1370  OE2 GLU A 177      -0.403  -4.958  -1.552  1.00 89.67           O
ATOM   1371  N   ALA A 178       4.108  -0.214   0.004  1.00 63.16           N
ATOM   1372  CA  ALA A 178       4.780   0.866   0.720  1.00 60.44           C
ATOM   1373  C   ALA A 178       4.212   2.223   0.313  1.00 62.59           C
ATOM   1374  O   ALA A 178       4.027   3.102   1.152  1.00114.85           O
ATOM   1375  CB  ALA A 178       6.281   0.821   0.481  1.00 54.46           C
ATOM   1376  N   ALA A 179       3.931   2.391  -0.976  1.00 84.36           N
ATOM   1377  CA  ALA A 179       3.346   3.637  -1.465  1.00 76.15           C
ATOM   1378  C   ALA A 179       1.849   3.718  -1.188  1.00 60.45           C
ATOM   1379  O   ALA A 179       1.280   4.807  -1.129  1.00 66.49           O
ATOM   1380  CB  ALA A 179       3.618   3.810  -2.942  1.00 57.50           C
ATOM   1381  N   ARG A 180       1.211   2.567  -1.023  1.00 53.58           N
ATOM   1382  CA  ARG A 180      -0.218   2.543  -0.739  1.00 56.36           C
ATOM   1383  C   ARG A 180      -0.485   2.883   0.717  1.00 58.24           C
ATOM   1384  O   ARG A 180      -1.485   3.519   1.041  1.00 71.29           O
ATOM   1385  CB  ARG A 180      -0.829   1.189  -1.117  1.00 73.30           C
ATOM   1386  CG  ARG A 180      -1.254   1.117  -2.579  1.00 59.12           C
ATOM   1387  CD  ARG A 180      -0.934  -0.227  -3.221  1.00 63.53           C
ATOM   1388  NE  ARG A 180      -1.840  -1.284  -2.784  1.00101.14           N
ATOM   1389  CZ  ARG A 180      -2.160  -2.342  -3.521  1.00 82.53           C
ATOM   1390  NH1 ARG A 180      -1.651  -2.480  -4.736  1.00 63.92           N
ATOM   1391  NH2 ARG A 180      -2.993  -3.259  -3.047  1.00156.31           N
ATOM   1392  N   PHE A 181       0.433   2.478   1.586  1.00 75.93           N
ATOM   1393  CA  PHE A 181       0.291   2.717   3.013  1.00 57.79           C
ATOM   1394  C   PHE A 181       1.446   3.552   3.569  1.00 46.34           C
ATOM   1395  O   PHE A 181       2.605   3.281   3.280  1.00 72.28           O
ATOM   1396  CB  PHE A 181       0.207   1.380   3.753  1.00 64.53           C
ATOM   1397  CG  PHE A 181      -0.952   0.515   3.327  1.00 61.24           C
ATOM   1398  CD1 PHE A 181      -2.186   0.621   3.954  1.00 69.34           C
ATOM   1399  CD2 PHE A 181      -0.807  -0.406   2.306  1.00 65.97           C
ATOM   1400  CE1 PHE A 181      -3.253  -0.176   3.567  1.00 50.82           C
ATOM   1401  CE2 PHE A 181      -1.866  -1.206   1.916  1.00 59.93           C
ATOM   1402  CZ  PHE A 181      -3.089  -1.093   2.547  1.00 67.97           C
ATOM   1403  N   GLN A 182       1.130   4.575   4.359  1.00 66.59           N
ATOM   1404  CA  GLN A 182       2.169   5.302   5.083  1.00 86.91           C
ATOM   1405  C   GLN A 182       2.762   4.366   6.117  1.00 87.08           C
ATOM   1406  O   GLN A 182       3.966   4.367   6.354  1.00 74.28           O
ATOM   1407  CB  GLN A 182       1.617   6.547   5.787  1.00 63.11           C
ATOM   1408  CG  GLN A 182       1.396   7.746   4.888  1.00 76.85           C
ATOM   1409  CD  GLN A 182      -0.054   7.905   4.500  1.00135.95           C
ATOM   1410  OE1 GLN A 182      -0.860   6.999   4.703  1.00154.52           O
ATOM   1411  NE2 GLN A 182      -0.400   9.062   3.947  1.00142.94           N
ATOM   1412  N   TYR A 183       1.894   3.566   6.727  1.00 72.76           N
ATOM   1413  CA  TYR A 183       2.296   2.621   7.758  1.00 80.93           C
ATOM   1414  C   TYR A 183       3.320   1.638   7.223  1.00 65.60           C
ATOM   1415  O   TYR A 183       4.407   1.489   7.777  1.00 91.97           O
ATOM   1416  CB  TYR A 183       1.084   1.840   8.256  1.00 88.26           C
ATOM   1417  CG  TYR A 183       1.405   0.895   9.384  1.00108.04           C
ATOM   1418  CD1 TYR A 183       2.514   1.103  10.191  1.00 96.88           C
ATOM   1419  CD2 TYR A 183       0.610  -0.211   9.636  1.00 98.23           C
ATOM   1420  CE1 TYR A 183       2.816   0.241  11.224  1.00136.18           C
ATOM   1421  CE2 TYR A 183       0.903  -1.078  10.666  1.00103.53           C
ATOM   1422  CZ  TYR A 183       2.008  -0.849  11.458  1.00 96.78           C
ATOM   1423  OH  TYR A 183       2.307  -1.712  12.488  1.00122.56           O
ATOM   1424  N   ILE A 184       2.950   0.956   6.149  1.00 56.12           N
ATOM   1425  CA  ILE A 184       3.816  -0.040   5.544  1.00 76.77           C
ATOM   1426  C   ILE A 184       5.073   0.596   4.965  1.00 76.56           C
ATOM   1427  O   ILE A 184       6.129  -0.028   4.940  1.00 77.72           O
ATOM   1428  CB  ILE A 184       3.078  -0.834   4.462  1.00 69.94           C
ATOM   1429  CG1 ILE A 184       1.956  -1.657   5.094  1.00 55.46           C
ATOM   1430  CG2 ILE A 184       4.037  -1.742   3.720  1.00 56.78           C
ATOM   1431  CD1 ILE A 184       1.187  -2.490   4.090  1.00 60.93           C
ATOM   1432  N   GLU A 185       4.963   1.837   4.503  1.00 68.40           N
ATOM   1433  CA  GLU A 185       6.143   2.573   4.064  1.00 60.41           C
ATOM   1434  C   GLU A 185       7.126   2.716   5.215  1.00 92.39           C
ATOM   1435  O   GLU A 185       8.292   2.342   5.103  1.00100.39           O
ATOM   1436  CB  GLU A 185       5.774   3.963   3.546  1.00 67.26           C
ATOM   1437  CG  GLU A 185       6.975   4.902   3.455  1.00 75.45           C
ATOM   1438  CD  GLU A 185       6.592   6.326   3.110  1.00 97.82           C
ATOM   1439  OE1 GLU A 185       5.381   6.623   3.083  1.00103.19           O
ATOM   1440  OE2 GLU A 185       7.501   7.148   2.865  1.00 77.79           O
ATOM   1441  N   GLY A 186       6.646   3.265   6.324  1.00107.01           N
ATOM   1442  CA  GLY A 186       7.483   3.484   7.488  1.00134.43           C
ATOM   1443  C   GLY A 186       8.140   2.208   7.972  1.00 90.48           C
ATOM   1444  O   GLY A 186       9.291   2.213   8.404  1.00126.31           O
ATOM   1445  N   GLU A 187       7.407   1.106   7.886  1.00 63.38           N
ATOM   1446  CA  GLU A 187       7.902  -0.176   8.362  1.00 78.04           C
ATOM   1447  C   GLU A 187       9.194  -0.610   7.664  1.00 82.60           C
ATOM   1448  O   GLU A 187       9.991  -1.362   8.225  1.00 98.53           O
ATOM   1449  CB  GLU A 187       6.823  -1.247   8.202  1.00 78.79           C
ATOM   1450  CG  GLU A 187       7.238  -2.615   8.702  1.00123.99           C
ATOM   1451  CD  GLU A 187       6.243  -3.202   9.679  1.00130.08           C
ATOM   1452  OE1 GLU A 187       5.275  -2.498  10.040  1.00125.62           O
ATOM   1453  OE2 GLU A 187       6.430  -4.367  10.087  1.00 91.76           O
ATOM   1454  N   MET A 188       9.392  -0.141   6.437  1.00 78.19           N
ATOM   1455  CA  MET A 188      10.577  -0.501   5.661  1.00 81.29           C
ATOM   1456  C   MET A 188      11.801   0.297   6.084  1.00 64.64           C
ATOM   1457  O   MET A 188      12.900  -0.245   6.182  1.00130.08           O
ATOM   1458  CB  MET A 188      10.315  -0.310   4.169  1.00 86.83           C
ATOM   1459  CG  MET A 188       9.091  -1.051   3.652  1.00 97.70           C
ATOM   1460  SD  MET A 188       9.236  -2.845   3.731  1.00 73.84           S
ATOM   1461  CE  MET A 188       8.968  -3.173   5.475  1.00117.81           C
ATOM   1462  N   ARG A 189      11.601   1.588   6.328  1.00126.35           N
ATOM   1463  CA  ARG A 189      12.662   2.453   6.830  1.00155.05           C
ATOM   1464  C   ARG A 189      13.268   1.876   8.109  1.00112.58           C
ATOM   1465  O   ARG A 189      14.481   1.932   8.319  1.00103.12           O
ATOM   1466  CB  ARG A 189      12.123   3.865   7.084  1.00 86.07           C
ATOM   1467  CG  ARG A 189      12.133   4.771   5.860  1.00139.18           C
ATOM   1468  CD  ARG A 189      10.792   5.461   5.645  1.00118.31           C
ATOM   1469  NE  ARG A 189      10.302   6.110   6.858  1.00132.47           N
ATOM   1470  CZ  ARG A 189       9.212   6.871   6.913  1.00128.26           C
ATOM   1471  NH1 ARG A 189       8.494   7.090   5.818  1.00136.98           N
ATOM   1472  NH2 ARG A 189       8.843   7.416   8.065  1.00103.50           N
ATOM   1473  N   THR A 190      12.409   1.310   8.951  1.00 95.23           N
ATOM   1474  CA  THR A 190      12.828   0.706  10.211  1.00101.21           C
ATOM   1475  C   THR A 190      13.838  -0.407   9.991  1.00 91.84           C
ATOM   1476  O   THR A 190      14.927  -0.399  10.568  1.00 99.11           O
ATOM   1477  CB  THR A 190      11.625   0.120  10.972  1.00121.86           C
ATOM   1478  OG1 THR A 190      10.786   1.184  11.439  1.00103.73           O
ATOM   1479  CG2 THR A 190      12.097  -0.710  12.157  1.00 94.32           C
ATOM   1480  N   ARG A 191      13.466  -1.365   9.149  1.00 69.28           N
ATOM   1481  CA  ARG A 191      14.316  -2.511   8.862  1.00144.91           C
ATOM   1482  C   ARG A 191      15.640  -2.041   8.286  1.00159.61           C
ATOM   1483  O   ARG A 191      16.622  -2.779   8.261  1.00160.58           O
ATOM   1484  CB  ARG A 191      13.618  -3.440   7.875  1.00 93.55           C
ATOM   1485  CG  ARG A 191      12.158  -3.649   8.197  1.00 86.65           C
ATOM   1486  CD  ARG A 191      11.603  -4.850   7.477  1.00 63.06           C
ATOM   1487  NE  ARG A 191      10.298  -5.223   8.011  1.00 94.84           N
ATOM   1488  CZ  ARG A 191       9.715  -6.396   7.794  1.00153.72           C
ATOM   1489  NH1 ARG A 191      10.326  -7.309   7.053  1.00163.69           N
ATOM   1490  NH2 ARG A 191       8.526  -6.658   8.320  1.00102.84           N
ATOM   1491  N   ILE A 192      15.656  -0.795   7.833  1.00 75.27           N
ATOM   1492  CA  ILE A 192      16.817  -0.227   7.168  1.00125.77           C
ATOM   1493  C   ILE A 192      17.704   0.576   8.109  1.00163.18           C
ATOM   1494  O   ILE A 192      18.875   0.253   8.277  1.00205.65           O
ATOM   1495  CB  ILE A 192      16.422   0.600   5.948  1.00127.78           C
ATOM   1496  CG1 ILE A 192      15.635  -0.285   4.978  1.00148.42           C
ATOM   1497  CG2 ILE A 192      17.664   1.165   5.281  1.00116.31           C
ATOM   1498  CD1 ILE A 192      14.971   0.466   3.849  1.00 88.65           C
ATOM   1499  N   ARG A 193      17.158   1.631   8.704  1.00145.30           N
ATOM   1500  CA  ARG A 193      17.960   2.521   9.538  1.00138.23           C
ATOM   1501  C   ARG A 193      18.858   1.762  10.507  1.00113.90           C
ATOM   1502  O   ARG A 193      20.003   2.152  10.728  1.00123.48           O
ATOM   1503  CB  ARG A 193      17.065   3.463  10.333  1.00 92.24           C
ATOM   1504  CG  ARG A 193      17.736   3.986  11.584  1.00104.12           C
ATOM   1505  CD  ARG A 193      16.769   4.766  12.438  1.00137.37           C
ATOM   1506  NE  ARG A 193      16.709   6.168  12.044  1.00169.17           N
ATOM   1507  CZ  ARG A 193      17.461   7.120  12.584  1.00174.44           C
ATOM   1508  NH1 ARG A 193      18.325   6.815  13.542  1.00158.52           N
ATOM   1509  NH2 ARG A 193      17.348   8.376  12.172  1.00158.25           N
ATOM   1510  N   TYR A 194      18.339   0.688  11.093  1.00 89.16           N
ATOM   1511  CA  TYR A 194      19.167  -0.197  11.904  1.00159.51           C
ATOM   1512  C   TYR A 194      19.760  -1.303  11.040  1.00190.74           C
ATOM   1513  O   TYR A 194      20.469  -2.179  11.533  1.00208.21           O
ATOM   1514  CB  TYR A 194      18.359  -0.817  13.042  1.00187.55           C
ATOM   1515  CG  TYR A 194      18.073   0.116  14.192  1.00217.87           C
ATOM   1516  CD1 TYR A 194      18.910   0.157  15.299  1.00238.07           C
ATOM   1517  CD2 TYR A 194      16.963   0.950  14.177  1.00181.35           C
ATOM   1518  CE1 TYR A 194      18.654   1.006  16.357  1.00240.99           C
ATOM   1519  CE2 TYR A 194      16.698   1.803  15.230  1.00173.32           C
ATOM   1520  CZ  TYR A 194      17.548   1.826  16.317  1.00229.47           C
ATOM   1521  OH  TYR A 194      17.293   2.671  17.371  1.00228.45           O
ATOM   1522  N   ASN A 195      19.467  -1.249   9.746  1.00146.14           N
ATOM   1523  CA  ASN A 195      19.885  -2.285   8.811  1.00112.98           C
ATOM   1524  C   ASN A 195      19.507  -3.685   9.286  1.00113.06           C
ATOM   1525  O   ASN A 195      20.377  -4.520   9.531  1.00113.08           O
ATOM   1526  CB  ASN A 195      21.394  -2.206   8.543  1.00129.71           C
ATOM   1527  CG  ASN A 195      21.780  -1.006   7.690  1.00135.49           C
ATOM   1528  OD1 ASN A 195      21.319   0.111   7.920  1.00110.30           O
ATOM   1529  ND2 ASN A 195      22.631  -1.236   6.696  1.00109.90           N
ATOM   1530  N   ARG A 196      18.208  -3.945   9.400  1.00 79.11           N
ATOM   1531  CA  ARG A 196      17.754  -5.295   9.690  1.00105.63           C
ATOM   1532  C   ARG A 196      16.979  -5.827   8.508  1.00102.20           C
ATOM   1533  O   ARG A 196      16.743  -5.122   7.525  1.00129.71           O
ATOM   1534  CB  ARG A 196      16.844  -5.332  10.916  1.00106.54           C
ATOM   1535  CG  ARG A 196      17.146  -4.293  11.963  1.00 98.96           C
ATOM   1536  CD  ARG A 196      16.218  -3.112  11.826  1.00100.69           C
ATOM   1537  NE  ARG A 196      16.133  -2.388  13.084  1.00106.60           N
ATOM   1538  CZ  ARG A 196      15.348  -2.742  14.091  1.00105.42           C
ATOM   1539  NH1 ARG A 196      14.570  -3.809  13.980  1.00 97.43           N
ATOM   1540  NH2 ARG A 196      15.338  -2.030  15.208  1.00 90.58           N
ATOM   1541  N   ARG A 197      16.569  -7.081   8.617  1.00 97.55           N
ATOM   1542  CA  ARG A 197      15.748  -7.705   7.600  1.00105.07           C
ATOM   1543  C   ARG A 197      14.856  -8.713   8.302  1.00143.54           C
ATOM   1544  O   ARG A 197      15.303  -9.401   9.221  1.00173.67           O
ATOM   1545  CB  ARG A 197      16.643  -8.386   6.565  1.00144.56           C
ATOM   1546  CG  ARG A 197      17.709  -7.455   5.989  1.00152.92           C
ATOM   1547  CD  ARG A 197      19.041  -8.154   5.777  1.00133.19           C
ATOM   1548  NE  ARG A 197      18.996  -9.067   4.641  1.00107.74           N
ATOM   1549  CZ  ARG A 197      20.069  -9.492   3.984  1.00110.59           C
ATOM   1550  NH1 ARG A 197      21.276  -9.081   4.350  1.00146.06           N
ATOM   1551  NH2 ARG A 197      19.932 -10.320   2.957  1.00 89.17           N
ATOM   1552  N   SER A 198      13.601  -8.803   7.879  1.00144.47           N
ATOM   1553  CA  SER A 198      12.668  -9.726   8.516  1.00109.34           C
ATOM   1554  C   SER A 198      11.370  -9.889   7.730  1.00 89.74           C
ATOM   1555  O   SER A 198      11.176  -9.257   6.692  1.00131.30           O
ATOM   1556  CB  SER A 198      12.371  -9.270   9.948  1.00148.00           C
ATOM   1557  OG  SER A 198      12.186  -7.866  10.012  1.00168.82           O
ATOM   1558  N   ALA A 199      10.485 -10.742   8.237  1.00136.40           N
ATOM   1559  CA  ALA A 199       9.188 -10.987   7.610  1.00115.43           C
ATOM   1560  C   ALA A 199       8.127 -10.024   8.140  1.00108.09           C
ATOM   1561  O   ALA A 199       8.273  -9.474   9.230  1.00149.25           O
ATOM   1562  CB  ALA A 199       8.756 -12.433   7.825  1.00 86.55           C
ATOM   1563  N   PRO A 200       7.059  -9.811   7.358  1.00132.30           N
ATOM   1564  CA  PRO A 200       5.964  -8.901   7.720  1.00130.40           C
ATOM   1565  C   PRO A 200       5.007  -9.462   8.780  1.00133.48           C
ATOM   1566  O   PRO A 200       4.739 -10.664   8.802  1.00149.92           O
ATOM   1567  CB  PRO A 200       5.233  -8.706   6.390  1.00128.85           C
ATOM   1568  CG  PRO A 200       5.486  -9.970   5.639  1.00121.31           C
ATOM   1569  CD  PRO A 200       6.872 -10.404   6.021  1.00133.99           C
ATOM   1570  N   ASP A 201       4.497  -8.586   9.644  1.00109.18           N
ATOM   1571  CA  ASP A 201       3.521  -8.964  10.667  1.00 87.50           C
ATOM   1572  C   ASP A 201       2.084  -8.868  10.159  1.00105.68           C
ATOM   1573  O   ASP A 201       1.816  -8.193   9.165  1.00119.62           O
ATOM   1574  CB  ASP A 201       3.698  -8.120  11.934  1.00 77.86           C
ATOM   1575  CG  ASP A 201       3.827  -6.646  11.637  1.00124.91           C
ATOM   1576  OD1 ASP A 201       4.614  -6.291  10.736  1.00199.07           O
ATOM   1577  OD2 ASP A 201       3.141  -5.844  12.299  1.00128.00           O
ATOM   1578  N   PRO A 202       1.154  -9.556  10.839  1.00 95.26           N
ATOM   1579  CA  PRO A 202      -0.266  -9.544  10.471  1.00 98.09           C
ATOM   1580  C   PRO A 202      -0.780  -8.120  10.309  1.00 77.23           C
ATOM   1581  O   PRO A 202      -1.705  -7.874   9.533  1.00 93.11           O
ATOM   1582  CB  PRO A 202      -0.937 -10.201  11.678  1.00112.70           C
ATOM   1583  CG  PRO A 202       0.106 -11.094  12.240  1.00 82.16           C
ATOM   1584  CD  PRO A 202       1.406 -10.377  12.036  1.00103.57           C
ATOM   1585  N   SER A 203      -0.182  -7.192  11.045  1.00 72.97           N
ATOM   1586  CA  SER A 203      -0.519  -5.787  10.914  1.00 64.07           C
ATOM   1587  C   SER A 203      -0.472  -5.408   9.445  1.00 90.17           C
ATOM   1588  O   SER A 203      -1.408  -4.816   8.913  1.00105.70           O
ATOM   1589  CB  SER A 203       0.468  -4.938  11.711  1.00 78.88           C
ATOM   1590  OG  SER A 203       0.236  -3.559  11.508  1.00152.84           O
ATOM   1591  N   VAL A 204       0.618  -5.788   8.788  1.00 84.58           N
ATOM   1592  CA  VAL A 204       0.826  -5.483   7.378  1.00 98.91           C
ATOM   1593  C   VAL A 204      -0.016  -6.363   6.460  1.00111.15           C
ATOM   1594  O   VAL A 204      -0.852  -5.864   5.710  1.00122.73           O
ATOM   1595  CB  VAL A 204       2.298  -5.604   6.975  1.00 58.92           C
ATOM   1596  CG1 VAL A 204       2.424  -5.510   5.469  1.00 65.68           C
ATOM   1597  CG2 VAL A 204       3.116  -4.517   7.645  1.00 48.43           C
ATOM   1598  N   ILE A 205       0.215  -7.669   6.506  1.00 82.23           N
ATOM   1599  CA  ILE A 205      -0.483  -8.578   5.613  1.00 70.25           C
ATOM   1600  C   ILE A 205      -1.967  -8.257   5.581  1.00 81.94           C
ATOM   1601  O   ILE A 205      -2.552  -8.118   4.505  1.00 80.69           O
ATOM   1602  CB  ILE A 205      -0.321 -10.039   6.061  1.00 86.34           C
ATOM   1603  CG1 ILE A 205       1.048 -10.574   5.648  1.00 85.80           C
ATOM   1604  CG2 ILE A 205      -1.422 -10.906   5.468  1.00 65.33           C
ATOM   1605  CD1 ILE A 205       2.188  -9.941   6.387  1.00105.29           C
ATOM   1606  N   THR A 206      -2.577  -8.118   6.752  1.00 78.69           N
ATOM   1607  CA  THR A 206      -4.004  -7.836   6.803  1.00101.95           C
ATOM   1608  C   THR A 206      -4.312  -6.510   6.119  1.00 74.54           C
ATOM   1609  O   THR A 206      -5.394  -6.332   5.568  1.00120.26           O
ATOM   1610  CB  THR A 206      -4.542  -7.826   8.236  1.00 92.88           C
ATOM   1611  OG1 THR A 206      -3.816  -8.777   9.022  1.00129.49           O
ATOM   1612  CG2 THR A 206      -6.014  -8.197   8.236  1.00 92.59           C
ATOM   1613  N   LEU A 207      -3.354  -5.589   6.150  1.00 70.84           N
ATOM   1614  CA  LEU A 207      -3.479  -4.328   5.425  1.00 93.32           C
ATOM   1615  C   LEU A 207      -3.436  -4.554   3.917  1.00 86.33           C
ATOM   1616  O   LEU A 207      -4.215  -3.967   3.161  1.00 75.56           O
ATOM   1617  CB  LEU A 207      -2.345  -3.383   5.809  1.00 40.70           C
ATOM   1618  CG  LEU A 207      -2.505  -2.616   7.107  1.00 41.24           C
ATOM   1619  CD1 LEU A 207      -1.292  -1.732   7.349  1.00 59.62           C
ATOM   1620  CD2 LEU A 207      -3.770  -1.790   7.029  1.00111.72           C
ATOM   1621  N   GLU A 208      -2.506  -5.396   3.485  1.00 70.93           N
ATOM   1622  CA  GLU A 208      -2.339  -5.677   2.072  1.00 72.06           C
ATOM   1623  C   GLU A 208      -3.609  -6.289   1.509  1.00 92.67           C
ATOM   1624  O   GLU A 208      -4.181  -5.771   0.551  1.00 91.16           O
ATOM   1625  CB  GLU A 208      -1.154  -6.613   1.859  1.00 85.16           C
ATOM   1626  CG  GLU A 208       0.184  -5.976   2.190  1.00 90.32           C
ATOM   1627  CD  GLU A 208       1.316  -6.979   2.205  1.00 80.81           C
ATOM   1628  OE1 GLU A 208       1.034  -8.194   2.211  1.00111.45           O
ATOM   1629  OE2 GLU A 208       2.489  -6.554   2.211  1.00 83.92           O
ATOM   1630  N   ASN A 209      -4.052  -7.388   2.111  1.00 69.53           N
ATOM   1631  CA  ASN A 209      -5.283  -8.042   1.688  1.00 85.23           C
ATOM   1632  C   ASN A 209      -6.476  -7.096   1.731  1.00 94.03           C
ATOM   1633  O   ASN A 209      -7.454  -7.268   0.998  1.00 69.26           O
ATOM   1634  CB  ASN A 209      -5.564  -9.262   2.565  1.00 68.91           C
ATOM   1635  CG  ASN A 209      -4.618 -10.408   2.283  1.00 92.32           C
ATOM   1636  OD1 ASN A 209      -3.459 -10.381   2.691  1.00 95.37           O
ATOM   1637  ND2 ASN A 209      -5.107 -11.424   1.578  1.00 80.69           N
ATOM   1638  N   SER A 210      -6.395  -6.103   2.608  1.00 98.55           N
ATOM   1639  CA  SER A 210      -7.524  -5.216   2.849  1.00 81.87           C
ATOM   1640  C   SER A 210      -7.498  -3.896   2.078  1.00 56.68           C
ATOM   1641  O   SER A 210      -8.447  -3.122   2.150  1.00 81.15           O
ATOM   1642  CB  SER A 210      -7.638  -4.933   4.346  1.00 94.64           C
ATOM   1643  OG  SER A 210      -7.537  -6.134   5.093  1.00 66.26           O
ATOM   1644  N   TRP A 211      -6.436  -3.639   1.327  1.00 70.92           N
ATOM   1645  CA  TRP A 211      -6.289  -2.325   0.707  1.00 53.53           C
ATOM   1646  C   TRP A 211      -7.424  -1.982  -0.252  1.00 48.21           C
ATOM   1647  O   TRP A 211      -8.029  -0.918  -0.147  1.00 61.88           O
ATOM   1648  CB  TRP A 211      -4.947  -2.189  -0.003  1.00 71.99           C
ATOM   1649  CG  TRP A 211      -4.795  -0.861  -0.652  1.00 67.83           C
ATOM   1650  CD1 TRP A 211      -4.454   0.316  -0.046  1.00 44.00           C
ATOM   1651  CD2 TRP A 211      -4.989  -0.558  -2.033  1.00 51.65           C
ATOM   1652  NE1 TRP A 211      -4.415   1.330  -0.971  1.00 64.20           N
ATOM   1653  CE2 TRP A 211      -4.742   0.816  -2.209  1.00 57.04           C
ATOM   1654  CE3 TRP A 211      -5.346  -1.322  -3.155  1.00 51.62           C
ATOM   1655  CZ2 TRP A 211      -4.839   1.452  -3.444  1.00 58.19           C
ATOM   1656  CZ3 TRP A 211      -5.441  -0.695  -4.384  1.00 46.18           C
ATOM   1657  CH2 TRP A 211      -5.189   0.678  -4.519  1.00 54.72           C
ATOM   1658  N   GLY A 212      -7.704  -2.877  -1.192  1.00 69.98           N
ATOM   1659  CA  GLY A 212      -8.808  -2.677  -2.112  1.00 64.99           C
ATOM   1660  C   GLY A 212     -10.127  -2.637  -1.367  1.00 64.22           C
ATOM   1661  O   GLY A 212     -11.074  -1.971  -1.782  1.00 69.11           O
ATOM   1662  N   ARG A 213     -10.176  -3.367  -0.258  1.00 56.96           N
ATOM   1663  CA  ARG A 213     -11.334  -3.393   0.626  1.00 65.47           C
ATOM   1664  C   ARG A 213     -11.570  -2.029   1.271  1.00 86.49           C
ATOM   1665  O   ARG A 213     -12.671  -1.478   1.215  1.00 78.93           O
ATOM   1666  CB  ARG A 213     -11.111  -4.426   1.731  1.00 98.15           C
ATOM   1667  CG  ARG A 213     -11.031  -5.863   1.259  1.00 97.09           C
ATOM   1668  CD  ARG A 213     -12.398  -6.504   1.330  1.00105.47           C
ATOM   1669  NE  ARG A 213     -13.026  -6.259   2.624  1.00117.72           N
ATOM   1670  CZ  ARG A 213     -14.285  -6.568   2.918  1.00174.50           C
ATOM   1671  NH1 ARG A 213     -15.062  -7.138   2.007  1.00182.94           N
ATOM   1672  NH2 ARG A 213     -14.768  -6.304   4.125  1.00173.05           N
ATOM   1673  N   LEU A 214     -10.523  -1.500   1.896  1.00 50.90           N
ATOM   1674  CA  LEU A 214     -10.594  -0.225   2.597  1.00 47.15           C
ATOM   1675  C   LEU A 214     -10.957   0.901   1.642  1.00 54.92           C
ATOM   1676  O   LEU A 214     -11.855   1.693   1.917  1.00 71.84           O
ATOM   1677  CB  LEU A 214      -9.257   0.073   3.275  1.00 51.69           C
ATOM   1678  CG  LEU A 214      -8.703  -1.027   4.191  1.00 79.00           C
ATOM   1679  CD1 LEU A 214      -7.204  -0.866   4.437  1.00 50.64           C
ATOM   1680  CD2 LEU A 214      -9.462  -1.089   5.507  1.00 64.59           C
ATOM   1681  N   SER A 215     -10.259   0.961   0.514  1.00 43.32           N
ATOM   1682  CA  SER A 215     -10.526   1.983  -0.484  1.00 76.80           C
ATOM   1683  C   SER A 215     -12.017   2.031  -0.760  1.00 50.82           C
ATOM   1684  O   SER A 215     -12.618   3.103  -0.799  1.00 71.61           O
ATOM   1685  CB  SER A 215      -9.761   1.678  -1.772  1.00 63.88           C
ATOM   1686  OG  SER A 215      -8.372   1.552  -1.515  1.00 64.25           O
ATOM   1687  N   THR A 216     -12.608   0.857  -0.938  1.00 70.25           N
ATOM   1688  CA  THR A 216     -14.045   0.736  -1.138  1.00 60.08           C
ATOM   1689  C   THR A 216     -14.804   1.266   0.078  1.00 79.03           C
ATOM   1690  O   THR A 216     -15.701   2.105  -0.043  1.00 64.59           O
ATOM   1691  CB  THR A 216     -14.442  -0.737  -1.371  1.00 48.38           C
ATOM   1692  OG1 THR A 216     -13.698  -1.274  -2.472  1.00105.17           O
ATOM   1693  CG2 THR A 216     -15.923  -0.853  -1.668  1.00 57.45           C
ATOM   1694  N   ALA A 217     -14.426   0.780   1.256  1.00 91.93           N
ATOM   1695  CA  ALA A 217     -15.123   1.128   2.489  1.00 43.18           C
ATOM   1696  C   ALA A 217     -15.066   2.617   2.758  1.00 41.35           C
ATOM   1697  O   ALA A 217     -16.024   3.204   3.252  1.00 51.25           O
ATOM   1698  CB  ALA A 217     -14.533   0.368   3.665  1.00 54.35           C
ATOM   1699  N   ILE A 218     -13.930   3.224   2.441  1.00 55.99           N
ATOM   1700  CA  ILE A 218     -13.723   4.636   2.730  1.00 68.27           C
ATOM   1701  C   ILE A 218     -14.539   5.532   1.812  1.00 59.17           C
ATOM   1702  O   ILE A 218     -15.153   6.501   2.263  1.00 87.46           O
ATOM   1703  CB  ILE A 218     -12.240   5.033   2.622  1.00 64.98           C
ATOM   1704  CG1 ILE A 218     -11.445   4.437   3.780  1.00 62.74           C
ATOM   1705  CG2 ILE A 218     -12.092   6.542   2.645  1.00 61.45           C
ATOM   1706  CD1 ILE A 218     -10.007   4.886   3.812  1.00 57.84           C
ATOM   1707  N   GLN A 219     -14.549   5.206   0.525  1.00 54.38           N
ATOM   1708  CA  GLN A 219     -15.203   6.063  -0.458  1.00 76.93           C
ATOM   1709  C   GLN A 219     -16.726   5.922  -0.441  1.00 76.09           C
ATOM   1710  O   GLN A 219     -17.443   6.856  -0.807  1.00 69.53           O
ATOM   1711  CB  GLN A 219     -14.626   5.816  -1.857  1.00 50.46           C
ATOM   1712  CG  GLN A 219     -13.111   5.985  -1.901  1.00 60.36           C
ATOM   1713  CD  GLN A 219     -12.531   5.788  -3.278  1.00 53.14           C
ATOM   1714  OE1 GLN A 219     -13.066   6.290  -4.266  1.00 58.39           O
ATOM   1715  NE2 GLN A 219     -11.427   5.052  -3.356  1.00 44.13           N
ATOM   1716  N   GLU A 220     -17.211   4.761  -0.008  1.00 89.99           N
ATOM   1717  CA  GLU A 220     -18.648   4.524   0.107  1.00 78.52           C
ATOM   1718  C   GLU A 220     -19.158   4.823   1.515  1.00 77.84           C
ATOM   1719  O   GLU A 220     -20.343   4.660   1.810  1.00 75.30           O
ATOM   1720  CB  GLU A 220     -18.989   3.092  -0.304  1.00 62.92           C
ATOM   1721  CG  GLU A 220     -19.272   2.944  -1.793  1.00126.92           C
ATOM   1722  CD  GLU A 220     -18.575   1.750  -2.414  1.00128.64           C
ATOM   1723  OE1 GLU A 220     -18.298   0.778  -1.684  1.00133.64           O
ATOM   1724  OE2 GLU A 220     -18.300   1.785  -3.632  1.00163.69           O
ATOM   1725  N   SER A 221     -18.250   5.268   2.377  1.00 91.65           N
ATOM   1726  CA  SER A 221     -18.589   5.594   3.755  1.00 96.84           C
ATOM   1727  C   SER A 221     -19.506   6.801   3.815  1.00 76.55           C
ATOM   1728  O   SER A 221     -19.440   7.689   2.966  1.00 71.83           O
ATOM   1729  CB  SER A 221     -17.324   5.906   4.554  1.00103.23           C
ATOM   1730  OG  SER A 221     -16.831   7.194   4.226  1.00 68.40           O
ATOM   1731  N   ASN A 222     -20.341   6.849   4.841  1.00 86.63           N
ATOM   1732  CA  ASN A 222     -21.147   8.027   5.060  1.00 70.07           C
ATOM   1733  C   ASN A 222     -20.374   8.943   5.986  1.00 63.69           C
ATOM   1734  O   ASN A 222     -20.179   8.642   7.163  1.00 53.89           O
ATOM   1735  CB  ASN A 222     -22.485   7.646   5.688  1.00 82.43           C
ATOM   1736  CG  ASN A 222     -23.514   7.237   4.660  1.00 61.37           C
ATOM   1737  OD1 ASN A 222     -23.783   7.975   3.711  1.00 73.21           O
ATOM   1738  ND2 ASN A 222     -24.095   6.052   4.837  1.00 77.13           N
ATOM   1739  N   GLN A 223     -19.928  10.064   5.433  1.00 99.31           N
ATOM   1740  CA  GLN A 223     -19.152  11.046   6.175  1.00 95.39           C
ATOM   1741  C   GLN A 223     -17.970  10.410   6.907  1.00 57.16           C
ATOM   1742  O   GLN A 223     -17.601  10.841   7.998  1.00 84.84           O
ATOM   1743  CB  GLN A 223     -20.058  11.804   7.149  1.00102.66           C
ATOM   1744  CG  GLN A 223     -21.154  12.601   6.460  1.00104.71           C
ATOM   1745  CD  GLN A 223     -22.478  12.518   7.187  1.00 99.98           C
ATOM   1746  OE1 GLN A 223     -22.568  11.934   8.266  1.00118.78           O
ATOM   1747  NE2 GLN A 223     -23.518  13.100   6.598  1.00110.43           N
ATOM   1748  N   GLY A 224     -17.380   9.385   6.301  1.00 79.71           N
ATOM   1749  CA  GLY A 224     -16.222   8.722   6.874  1.00 67.79           C
ATOM   1750  C   GLY A 224     -16.569   7.483   7.678  1.00 70.47           C
ATOM   1751  O   GLY A 224     -15.691   6.705   8.050  1.00 66.20           O
ATOM   1752  N   ALA A 225     -17.855   7.298   7.950  1.00 91.78           N
ATOM   1753  CA  ALA A 225     -18.299   6.180   8.768  1.00103.82           C
ATOM   1754  C   ALA A 225     -18.607   4.984   7.885  1.00106.51           C
ATOM   1755  O   ALA A 225     -19.548   5.017   7.089  1.00122.51           O
ATOM   1756  CB  ALA A 225     -19.531   6.573   9.580  1.00 80.71           C
ATOM   1757  N   PHE A 226     -17.825   3.922   8.046  1.00 69.34           N
ATOM   1758  CA  PHE A 226     -17.991   2.719   7.240  1.00 90.00           C
ATOM   1759  C   PHE A 226     -19.390   2.128   7.374  1.00 99.51           C
ATOM   1760  O   PHE A 226     -19.877   1.908   8.483  1.00126.60           O
ATOM   1761  CB  PHE A 226     -16.952   1.670   7.626  1.00 73.18           C
ATOM   1762  CG  PHE A 226     -15.553   2.031   7.231  1.00 50.61           C
ATOM   1763  CD1 PHE A 226     -15.296   3.200   6.536  1.00 43.30           C
ATOM   1764  CD2 PHE A 226     -14.493   1.193   7.545  1.00 96.98           C
ATOM   1765  CE1 PHE A 226     -14.009   3.529   6.169  1.00 71.19           C
ATOM   1766  CE2 PHE A 226     -13.199   1.518   7.181  1.00 60.16           C
ATOM   1767  CZ  PHE A 226     -12.958   2.687   6.492  1.00 54.82           C
ATOM   1768  N   ALA A 227     -20.030   1.871   6.238  1.00107.01           N
ATOM   1769  CA  ALA A 227     -21.326   1.213   6.236  1.00 76.83           C
ATOM   1770  C   ALA A 227     -21.181  -0.175   6.848  1.00 81.24           C
ATOM   1771  O   ALA A 227     -22.146  -0.745   7.355  1.00132.89           O
ATOM   1772  CB  ALA A 227     -21.881   1.130   4.822  1.00 79.37           C
ATOM   1773  N   SER A 228     -19.966  -0.712   6.790  1.00 93.30           N
ATOM   1774  CA  SER A 228     -19.647  -1.987   7.426  1.00122.70           C
ATOM   1775  C   SER A 228     -18.222  -1.976   7.982  1.00120.91           C
ATOM   1776  O   SER A 228     -17.335  -1.357   7.398  1.00152.20           O
ATOM   1777  CB  SER A 228     -19.811  -3.137   6.430  1.00111.62           C
ATOM   1778  OG  SER A 228     -21.140  -3.206   5.943  1.00146.23           O
ATOM   1779  N   PRO A 229     -18.000  -2.673   9.109  1.00122.75           N
ATOM   1780  CA  PRO A 229     -16.684  -2.766   9.759  1.00110.44           C
ATOM   1781  C   PRO A 229     -15.721  -3.651   8.973  1.00119.54           C
ATOM   1782  O   PRO A 229     -16.161  -4.421   8.122  1.00140.43           O
ATOM   1783  CB  PRO A 229     -17.000  -3.424  11.108  1.00110.08           C
ATOM   1784  CG  PRO A 229     -18.488  -3.289  11.284  1.00122.74           C
ATOM   1785  CD  PRO A 229     -19.054  -3.323   9.906  1.00124.12           C
ATOM   1786  N   ILE A 230     -14.425  -3.537   9.250  1.00 95.18           N
ATOM   1787  CA  ILE A 230     -13.428  -4.376   8.588  1.00 68.54           C
ATOM   1788  C   ILE A 230     -12.352  -4.848   9.562  1.00 78.88           C
ATOM   1789  O   ILE A 230     -11.774  -4.049  10.299  1.00 86.74           O
ATOM   1790  CB  ILE A 230     -12.752  -3.643   7.417  1.00 99.90           C
ATOM   1791  CG1 ILE A 230     -13.786  -3.271   6.351  1.00 59.37           C
ATOM   1792  CG2 ILE A 230     -11.652  -4.507   6.820  1.00 99.53           C
ATOM   1793  CD1 ILE A 230     -13.218  -2.476   5.202  1.00 46.62           C
ATOM   1794  N   GLN A 231     -12.075  -6.146   9.546  1.00 76.88           N
ATOM   1795  CA  GLN A 231     -11.165  -6.733  10.516  1.00 61.10           C
ATOM   1796  C   GLN A 231      -9.743  -6.828  10.013  1.00 70.90           C
ATOM   1797  O   GLN A 231      -9.478  -7.402   8.962  1.00 85.33           O
ATOM   1798  CB  GLN A 231     -11.643  -8.117  10.923  1.00 75.92           C
ATOM   1799  CG  GLN A 231     -12.872  -8.101  11.796  1.00154.67           C
ATOM   1800  CD  GLN A 231     -13.124  -9.436  12.452  1.00191.67           C
ATOM   1801  OE1 GLN A 231     -12.451 -10.425  12.154  1.00142.97           O
ATOM   1802  NE2 GLN A 231     -14.093  -9.474  13.360  1.00201.69           N
ATOM   1803  N   LEU A 232      -8.828  -6.266  10.786  1.00 65.69           N
ATOM   1804  CA  LEU A 232      -7.414  -6.390  10.502  1.00 82.11           C
ATOM   1805  C   LEU A 232      -6.754  -6.936  11.745  1.00 77.91           C
ATOM   1806  O   LEU A 232      -7.429  -7.274  12.712  1.00 73.43           O
ATOM   1807  CB  LEU A 232      -6.810  -5.040  10.129  1.00 97.10           C
ATOM   1808  CG  LEU A 232      -7.546  -4.296   9.016  1.00 85.43           C
ATOM   1809  CD1 LEU A 232      -8.705  -3.503   9.594  1.00 68.73           C
ATOM   1810  CD2 LEU A 232      -6.599  -3.383   8.267  1.00125.38           C
ATOM   1811  N   GLN A 233      -5.436  -7.032  11.723  1.00 87.91           N
ATOM   1812  CA  GLN A 233      -4.724  -7.565  12.866  1.00 83.41           C
ATOM   1813  C   GLN A 233      -3.559  -6.661  13.198  1.00111.25           C
ATOM   1814  O   GLN A 233      -3.145  -5.844  12.376  1.00114.86           O
ATOM   1815  CB  GLN A 233      -4.228  -8.976  12.563  1.00109.07           C
ATOM   1816  CG  GLN A 233      -5.338  -9.937  12.162  1.00141.60           C
ATOM   1817  CD  GLN A 233      -4.810 -11.265  11.658  1.00129.61           C
ATOM   1818  OE1 GLN A 233      -3.613 -11.537  11.728  1.00103.24           O
ATOM   1819  NE2 GLN A 233      -5.704 -12.100  11.140  1.00 68.82           N
ATOM   1820  N   ARG A 234      -3.034  -6.812  14.408  1.00 84.82           N
ATOM   1821  CA  ARG A 234      -1.842  -6.086  14.804  1.00 81.10           C
ATOM   1822  C   ARG A 234      -0.741  -7.118  14.961  1.00127.42           C
ATOM   1823  O   ARG A 234      -0.982  -8.314  14.790  1.00 96.75           O
ATOM   1824  CB  ARG A 234      -2.081  -5.345  16.116  1.00 71.83           C
ATOM   1825  CG  ARG A 234      -1.203  -4.123  16.324  1.00 97.46           C
ATOM   1826  CD  ARG A 234      -1.977  -3.073  17.097  1.00 90.40           C
ATOM   1827  NE  ARG A 234      -2.959  -3.710  17.968  1.00 93.69           N
ATOM   1828  CZ  ARG A 234      -3.845  -3.057  18.708  1.00109.89           C
ATOM   1829  NH1 ARG A 234      -3.881  -1.731  18.693  1.00 97.60           N
ATOM   1830  NH2 ARG A 234      -4.696  -3.737  19.466  1.00 84.79           N
ATOM   1831  N   ARG A 235       0.461  -6.664  15.288  1.00 97.04           N
ATOM   1832  CA  ARG A 235       1.613  -7.551  15.373  1.00104.89           C
ATOM   1833  C   ARG A 235       1.381  -8.656  16.390  1.00132.72           C
ATOM   1834  O   ARG A 235       1.868  -9.775  16.232  1.00 98.77           O
ATOM   1835  CB  ARG A 235       2.839  -6.741  15.748  1.00111.72           C
ATOM   1836  CG  ARG A 235       2.835  -5.396  15.083  1.00 92.75           C
ATOM   1837  CD  ARG A 235       4.061  -4.601  15.414  1.00116.71           C
ATOM   1838  NE  ARG A 235       4.308  -3.613  14.375  1.00179.25           N
ATOM   1839  CZ  ARG A 235       5.299  -2.733  14.403  1.00199.94           C
ATOM   1840  NH1 ARG A 235       6.140  -2.711  15.427  1.00203.83           N
ATOM   1841  NH2 ARG A 235       5.446  -1.873  13.405  1.00185.47           N
ATOM   1842  N   ASN A 236       0.626  -8.331  17.433  1.00120.93           N
ATOM   1843  CA  ASN A 236       0.238  -9.308  18.438  1.00130.62           C
ATOM   1844  C   ASN A 236      -0.664 -10.364  17.818  1.00129.24           C
ATOM   1845  O   ASN A 236      -1.000 -11.363  18.453  1.00129.25           O
ATOM   1846  CB  ASN A 236      -0.465  -8.621  19.614  1.00149.44           C
ATOM   1847  CG  ASN A 236      -1.588  -7.695  19.168  1.00202.06           C
ATOM   1848  OD1 ASN A 236      -2.191  -7.893  18.114  1.00253.69           O
ATOM   1849  ND2 ASN A 236      -1.868  -6.675  19.972  1.00187.28           N
ATOM   1850  N   GLY A 237      -1.063 -10.122  16.573  1.00 99.71           N
ATOM   1851  CA  GLY A 237      -1.941 -11.025  15.857  1.00 90.01           C
ATOM   1852  C   GLY A 237      -3.391 -10.763  16.198  1.00127.72           C
ATOM   1853  O   GLY A 237      -4.296 -11.190  15.483  1.00106.20           O
ATOM   1854  N   SER A 238      -3.612 -10.045  17.293  1.00137.68           N
ATOM   1855  CA  SER A 238      -4.965  -9.774  17.750  1.00117.36           C
ATOM   1856  C   SER A 238      -5.778  -9.103  16.649  1.00125.74           C
ATOM   1857  O   SER A 238      -5.336  -8.134  16.026  1.00130.12           O
ATOM   1858  CB  SER A 238      -4.967  -8.928  19.033  1.00101.30           C
ATOM   1859  OG  SER A 238      -4.480  -7.615  18.807  1.00114.84           O
ATOM   1860  N   LYS A 239      -6.949  -9.669  16.384  1.00106.47           N
ATOM   1861  CA  LYS A 239      -7.915  -9.076  15.473  1.00 94.19           C
ATOM   1862  C   LYS A 239      -8.647  -7.897  16.110  1.00103.62           C
ATOM   1863  O   LYS A 239      -8.708  -7.772  17.334  1.00 94.22           O
ATOM   1864  CB  LYS A 239      -8.923 -10.122  15.011  1.00 90.82           C
ATOM   1865  CG  LYS A 239      -8.311 -11.286  14.260  1.00 84.05           C
ATOM   1866  CD  LYS A 239      -9.377 -12.299  13.891  1.00 85.91           C
ATOM   1867  CE  LYS A 239      -8.797 -13.447  13.091  1.00145.89           C
ATOM   1868  NZ  LYS A 239      -9.837 -14.441  12.705  1.00135.69           N
ATOM   1869  N   PHE A 240      -9.224  -7.054  15.261  1.00155.88           N
ATOM   1870  CA  PHE A 240      -9.988  -5.892  15.696  1.00115.07           C
ATOM   1871  C   PHE A 240     -10.557  -5.227  14.457  1.00 72.07           C
ATOM   1872  O   PHE A 240     -10.086  -5.464  13.346  1.00117.97           O
ATOM   1873  CB  PHE A 240      -9.097  -4.900  16.444  1.00150.92           C
ATOM   1874  CG  PHE A 240      -7.985  -4.334  15.606  1.00 97.47           C
ATOM   1875  CD1 PHE A 240      -8.247  -3.381  14.638  1.00 86.06           C
ATOM   1876  CD2 PHE A 240      -6.679  -4.750  15.791  1.00103.51           C
ATOM   1877  CE1 PHE A 240      -7.233  -2.863  13.869  1.00 77.16           C
ATOM   1878  CE2 PHE A 240      -5.660  -4.234  15.025  1.00104.29           C
ATOM   1879  CZ  PHE A 240      -5.937  -3.288  14.063  1.00 99.44           C
ATOM   1880  N   SER A 241     -11.558  -4.378  14.645  1.00104.39           N
ATOM   1881  CA  SER A 241     -12.272  -3.817  13.506  1.00142.76           C
ATOM   1882  C   SER A 241     -12.110  -2.307  13.389  1.00115.22           C
ATOM   1883  O   SER A 241     -11.905  -1.612  14.389  1.00100.80           O
ATOM   1884  CB  SER A 241     -13.759  -4.183  13.570  1.00149.41           C
ATOM   1885  OG  SER A 241     -13.960  -5.566  13.323  1.00112.57           O
ATOM   1886  N   VAL A 242     -12.199  -1.812  12.157  1.00 69.10           N
ATOM   1887  CA  VAL A 242     -12.193  -0.379  11.899  1.00 76.27           C
ATOM   1888  C   VAL A 242     -13.570   0.067  11.405  1.00 89.72           C
ATOM   1889  O   VAL A 242     -14.061  -0.409  10.381  1.00 76.19           O
ATOM   1890  CB  VAL A 242     -11.101   0.016  10.884  1.00 89.84           C
ATOM   1891  CG1 VAL A 242      -9.749  -0.513  11.335  1.00 90.78           C
ATOM   1892  CG2 VAL A 242     -11.438  -0.507   9.495  1.00 86.09           C
ATOM   1893  N   TYR A 243     -14.208   0.952  12.164  1.00103.52           N
ATOM   1894  CA  TYR A 243     -15.525   1.471  11.805  1.00 98.20           C
ATOM   1895  C   TYR A 243     -15.443   2.820  11.090  1.00 56.90           C
ATOM   1896  O   TYR A 243     -16.461   3.372  10.673  1.00134.72           O
ATOM   1897  CB  TYR A 243     -16.412   1.586  13.054  1.00 80.69           C
ATOM   1898  CG  TYR A 243     -16.624   0.273  13.780  1.00 62.74           C
ATOM   1899  CD1 TYR A 243     -15.659  -0.230  14.649  1.00102.54           C
ATOM   1900  CD2 TYR A 243     -17.788  -0.462  13.601  1.00 73.59           C
ATOM   1901  CE1 TYR A 243     -15.845  -1.432  15.314  1.00 82.35           C
ATOM   1902  CE2 TYR A 243     -17.986  -1.667  14.266  1.00129.96           C
ATOM   1903  CZ  TYR A 243     -17.011  -2.147  15.120  1.00129.99           C
ATOM   1904  OH  TYR A 243     -17.203  -3.343  15.780  1.00 99.55           O
ATOM   1905  N   ASP A 244     -14.231   3.342  10.935  1.00 60.97           N
ATOM   1906  CA  ASP A 244     -14.064   4.725  10.512  1.00 47.58           C
ATOM   1907  C   ASP A 244     -12.764   4.957   9.747  1.00 61.41           C
ATOM   1908  O   ASP A 244     -11.798   4.209   9.902  1.00 72.28           O
ATOM   1909  CB  ASP A 244     -14.114   5.634  11.741  1.00104.96           C
ATOM   1910  CG  ASP A 244     -14.497   7.054  11.400  1.00 70.84           C
ATOM   1911  OD1 ASP A 244     -15.681   7.286  11.087  1.00 89.57           O
ATOM   1912  OD2 ASP A 244     -13.620   7.940  11.460  1.00101.00           O
ATOM   1913  N   VAL A 245     -12.755   6.007   8.930  1.00 65.06           N
ATOM   1914  CA  VAL A 245     -11.614   6.352   8.085  1.00 66.43           C
ATOM   1915  C   VAL A 245     -10.469   6.948   8.900  1.00 60.48           C
ATOM   1916  O   VAL A 245      -9.302   6.893   8.497  1.00 56.87           O
ATOM   1917  CB  VAL A 245     -12.030   7.369   7.002  1.00 56.03           C
ATOM   1918  CG1 VAL A 245     -10.893   7.614   6.027  1.00 61.72           C
ATOM   1919  CG2 VAL A 245     -13.259   6.875   6.264  1.00121.07           C
ATOM   1920  N   SER A 246     -10.823   7.498  10.057  1.00 96.49           N
ATOM   1921  CA  SER A 246      -9.901   8.237  10.918  1.00 66.64           C
ATOM   1922  C   SER A 246      -8.569   7.531  11.151  1.00 93.78           C
ATOM   1923  O   SER A 246      -7.513   8.027  10.754  1.00130.90           O
ATOM   1924  CB  SER A 246     -10.572   8.538  12.260  1.00 67.25           C
ATOM   1925  OG  SER A 246     -11.142   7.366  12.819  1.00 76.60           O
ATOM   1926  N   ILE A 247      -8.627   6.377  11.804  1.00 59.52           N
ATOM   1927  CA  ILE A 247      -7.430   5.625  12.147  1.00 64.93           C
ATOM   1928  C   ILE A 247      -6.508   5.440  10.950  1.00 67.06           C
ATOM   1929  O   ILE A 247      -5.286   5.392  11.099  1.00150.42           O
ATOM   1930  CB  ILE A 247      -7.796   4.223  12.625  1.00 76.94           C
ATOM   1931  CG1 ILE A 247      -9.141   4.236  13.347  1.00 68.50           C
ATOM   1932  CG2 ILE A 247      -6.679   3.647  13.485  1.00123.42           C
ATOM   1933  CD1 ILE A 247      -9.709   2.857  13.560  1.00112.80           C
ATOM   1934  N   LEU A 248      -7.100   5.325   9.768  1.00 66.34           N
ATOM   1935  CA  LEU A 248      -6.373   4.897   8.580  1.00 53.66           C
ATOM   1936  C   LEU A 248      -5.609   6.018   7.895  1.00 69.97           C
ATOM   1937  O   LEU A 248      -4.831   5.769   6.975  1.00 81.64           O
ATOM   1938  CB  LEU A 248      -7.337   4.249   7.593  1.00 67.34           C
ATOM   1939  CG  LEU A 248      -8.078   3.036   8.151  1.00 71.70           C
ATOM   1940  CD1 LEU A 248      -9.095   2.517   7.148  1.00 75.70           C
ATOM   1941  CD2 LEU A 248      -7.087   1.950   8.534  1.00 69.48           C
ATOM   1942  N   ILE A 249      -5.830   7.248   8.337  1.00 63.22           N
ATOM   1943  CA  ILE A 249      -5.201   8.392   7.693  1.00 70.96           C
ATOM   1944  C   ILE A 249      -3.679   8.393   7.856  1.00 65.04           C
ATOM   1945  O   ILE A 249      -2.950   8.644   6.893  1.00 85.72           O
ATOM   1946  CB  ILE A 249      -5.819   9.709   8.169  1.00 65.83           C
ATOM   1947  CG1 ILE A 249      -7.334   9.654   7.970  1.00 53.65           C
ATOM   1948  CG2 ILE A 249      -5.218  10.879   7.411  1.00132.62           C
ATOM   1949  CD1 ILE A 249      -8.037  10.942   8.258  1.00 47.87           C
ATOM   1950  N   PRO A 250      -3.192   8.115   9.073  1.00 49.43           N
ATOM   1951  CA  PRO A 250      -1.753   7.919   9.268  1.00 86.59           C
ATOM   1952  C   PRO A 250      -1.268   6.635   8.603  1.00 55.67           C
ATOM   1953  O   PRO A 250      -0.068   6.455   8.400  1.00 74.58           O
ATOM   1954  CB  PRO A 250      -1.619   7.807  10.789  1.00 80.88           C
ATOM   1955  CG  PRO A 250      -2.959   7.370  11.256  1.00 73.23           C
ATOM   1956  CD  PRO A 250      -3.927   8.053  10.346  1.00 68.92           C
ATOM   1957  N   ILE A 251      -2.202   5.748   8.277  1.00 65.10           N
ATOM   1958  CA  ILE A 251      -1.865   4.443   7.714  1.00 58.47           C
ATOM   1959  C   ILE A 251      -1.888   4.409   6.185  1.00 65.28           C
ATOM   1960  O   ILE A 251      -0.858   4.204   5.544  1.00 64.85           O
ATOM   1961  CB  ILE A 251      -2.803   3.342   8.249  1.00 69.06           C
ATOM   1962  CG1 ILE A 251      -2.830   3.362   9.781  1.00 59.12           C
ATOM   1963  CG2 ILE A 251      -2.386   1.978   7.714  1.00 72.07           C
ATOM   1964  CD1 ILE A 251      -1.461   3.439  10.425  1.00 67.27           C
ATOM   1965  N   ILE A 252      -3.070   4.599   5.609  1.00 60.95           N
ATOM   1966  CA  ILE A 252      -3.246   4.474   4.166  1.00 85.69           C
ATOM   1967  C   ILE A 252      -2.960   5.779   3.417  1.00 80.14           C
ATOM   1968  O   ILE A 252      -3.419   6.856   3.808  1.00 54.57           O
ATOM   1969  CB  ILE A 252      -4.654   3.947   3.809  1.00 63.19           C
ATOM   1970  CG1 ILE A 252      -4.704   3.510   2.345  1.00 88.79           C
ATOM   1971  CG2 ILE A 252      -5.707   4.995   4.109  1.00 83.82           C
ATOM   1972  CD1 ILE A 252      -5.987   2.814   1.965  1.00120.47           C
ATOM   1973  N   ALA A 253      -2.190   5.661   2.340  1.00 78.33           N
ATOM   1974  CA  ALA A 253      -1.747   6.805   1.557  1.00 50.36           C
ATOM   1975  C   ALA A 253      -2.651   7.019   0.351  1.00 58.87           C
ATOM   1976  O   ALA A 253      -3.272   8.072   0.207  1.00 66.28           O
ATOM   1977  CB  ALA A 253      -0.312   6.612   1.116  1.00 59.17           C
ATOM   1978  N   LEU A 254      -2.683   6.026  -0.534  1.00 65.87           N
ATOM   1979  CA  LEU A 254      -3.470   6.094  -1.760  1.00 51.43           C
ATOM   1980  C   LEU A 254      -4.631   5.105  -1.763  1.00 54.86           C
ATOM   1981  O   LEU A 254      -4.533   4.022  -1.185  1.00 53.88           O
ATOM   1982  CB  LEU A 254      -2.567   5.792  -2.947  1.00 48.77           C
ATOM   1983  CG  LEU A 254      -1.316   6.660  -3.050  1.00 54.51           C
ATOM   1984  CD1 LEU A 254      -0.188   5.882  -3.691  1.00 58.86           C
ATOM   1985  CD2 LEU A 254      -1.616   7.938  -3.816  1.00 51.40           C
ATOM   1986  N   MET A 255      -5.718   5.478  -2.436  1.00 59.23           N
ATOM   1987  CA  MET A 255      -6.880   4.607  -2.596  1.00 57.22           C
ATOM   1988  C   MET A 255      -7.155   4.351  -4.068  1.00 52.17           C
ATOM   1989  O   MET A 255      -7.082   5.269  -4.887  1.00 54.09           O
ATOM   1990  CB  MET A 255      -8.123   5.244  -1.977  1.00 58.00           C
ATOM   1991  CG  MET A 255      -8.049   5.468  -0.480  1.00 59.99           C
ATOM   1992  SD  MET A 255      -9.560   6.214   0.154  1.00 58.24           S
ATOM   1993  CE  MET A 255      -9.514   7.815  -0.642  1.00 58.00           C
ATOM   1994  N   VAL A 256      -7.467   3.105  -4.407  1.00 80.23           N
ATOM   1995  CA  VAL A 256      -7.934   2.798  -5.754  1.00 75.45           C
ATOM   1996  C   VAL A 256      -9.250   3.537  -5.971  1.00 70.14           C
ATOM   1997  O   VAL A 256     -10.107   3.550  -5.084  1.00 85.08           O
ATOM   1998  CB  VAL A 256      -8.115   1.270  -5.980  1.00 55.47           C
ATOM   1999  CG1 VAL A 256      -8.837   0.628  -4.814  1.00 73.36           C
ATOM   2000  CG2 VAL A 256      -8.845   0.995  -7.287  1.00 51.50           C
ATOM   2001  N   TYR A 257      -9.405   4.178  -7.126  1.00 72.88           N
ATOM   2002  CA  TYR A 257     -10.656   4.870  -7.411  1.00 64.71           C
ATOM   2003  C   TYR A 257     -11.791   3.863  -7.347  1.00 60.53           C
ATOM   2004  O   TYR A 257     -11.746   2.805  -7.970  1.00 72.36           O
ATOM   2005  CB  TYR A 257     -10.633   5.560  -8.774  1.00 85.77           C
ATOM   2006  CG  TYR A 257     -11.798   6.511  -9.013  1.00 62.69           C
ATOM   2007  CD1 TYR A 257     -13.074   6.032  -9.277  1.00 56.70           C
ATOM   2008  CD2 TYR A 257     -11.612   7.887  -8.989  1.00 66.65           C
ATOM   2009  CE1 TYR A 257     -14.133   6.897  -9.500  1.00 76.24           C
ATOM   2010  CE2 TYR A 257     -12.662   8.756  -9.211  1.00 55.56           C
ATOM   2011  CZ  TYR A 257     -13.920   8.258  -9.466  1.00 69.32           C
ATOM   2012  OH  TYR A 257     -14.964   9.131  -9.688  1.00 78.35           O
ATOM   2013  N   ARG A 258     -12.815   4.208  -6.583  1.00 90.78           N
ATOM   2014  CA  ARG A 258     -13.949   3.328  -6.382  1.00 48.28           C
ATOM   2015  C   ARG A 258     -15.194   4.029  -6.897  1.00 79.42           C
ATOM   2016  O   ARG A 258     -15.847   3.560  -7.827  1.00118.89           O
ATOM   2017  CB  ARG A 258     -14.093   2.982  -4.901  1.00 65.79           C
ATOM   2018  CG  ARG A 258     -14.940   1.761  -4.640  1.00 79.49           C
ATOM   2019  CD  ARG A 258     -14.428   0.569  -5.428  1.00 91.74           C
ATOM   2020  NE  ARG A 258     -13.086   0.163  -5.018  1.00 49.53           N
ATOM   2021  CZ  ARG A 258     -12.493  -0.953  -5.430  1.00 70.03           C
ATOM   2022  NH1 ARG A 258     -13.126  -1.768  -6.261  1.00111.79           N
ATOM   2023  NH2 ARG A 258     -11.273  -1.259  -5.011  1.00 47.54           N
ATOM   2024  N   CYS A 259     -15.519   5.158  -6.281  1.00 65.71           N
ATOM   2025  CA  CYS A 259     -16.649   5.956  -6.703  1.00 53.65           C
ATOM   2026  C   CYS A 259     -16.211   7.393  -6.879  1.00 74.19           C
ATOM   2027  O   CYS A 259     -15.059   7.738  -6.628  1.00 65.28           O
ATOM   2028  CB  CYS A 259     -17.741   5.907  -5.643  1.00 78.75           C
ATOM   2029  SG  CYS A 259     -17.321   6.821  -4.138  1.00103.61           S
ATOM   2030  N   ALA A 260     -17.151   8.232  -7.296  1.00 86.12           N
ATOM   2031  CA  ALA A 260     -16.933   9.669  -7.362  1.00 79.45           C
ATOM   2032  C   ALA A 260     -17.298  10.310  -6.022  1.00 98.94           C
ATOM   2033  O   ALA A 260     -18.102   9.762  -5.266  1.00 88.55           O
ATOM   2034  CB  ALA A 260     -17.752  10.268  -8.487  1.00 59.61           C
ATOM   2035  N   PRO A 261     -16.699  11.472  -5.722  1.00 90.97           N
ATOM   2036  CA  PRO A 261     -16.909  12.186  -4.453  1.00 95.84           C
ATOM   2037  C   PRO A 261     -18.334  12.711  -4.258  1.00 72.81           C
ATOM   2038  O   PRO A 261     -18.928  13.218  -5.208  1.00122.52           O
ATOM   2039  CB  PRO A 261     -15.931  13.362  -4.552  1.00 85.60           C
ATOM   2040  CG  PRO A 261     -14.906  12.930  -5.553  1.00 87.48           C
ATOM   2041  CD  PRO A 261     -15.653  12.103  -6.544  1.00 77.15           C
ATOM   2042  N   PRO A 262     -18.874  12.579  -3.033  1.00 91.34           N
ATOM   2043  CA  PRO A 262     -20.172  13.108  -2.580  1.00118.55           C
ATOM   2044  C   PRO A 262     -20.195  14.646  -2.500  1.00102.02           C
ATOM   2045  O   PRO A 262     -19.192  15.272  -2.846  1.00 82.47           O
ATOM   2046  CB  PRO A 262     -20.323  12.492  -1.182  1.00105.65           C
ATOM   2047  CG  PRO A 262     -19.482  11.268  -1.217  1.00 94.49           C
ATOM   2048  CD  PRO A 262     -18.298  11.644  -2.052  1.00 82.16           C
ATOM   2049  N   PRO A 263     -21.322  15.243  -2.054  1.00123.97           N
ATOM   2050  CA  PRO A 263     -21.514  16.698  -1.968  1.00138.36           C
ATOM   2051  C   PRO A 263     -20.251  17.486  -1.628  1.00147.12           C
ATOM   2052  O   PRO A 263     -20.376  18.635  -1.196  1.00110.97           O
ATOM   2053  CB  PRO A 263     -22.540  16.852  -0.830  1.00127.84           C
ATOM   2054  CG  PRO A 263     -23.002  15.436  -0.478  1.00112.44           C
ATOM   2055  CD  PRO A 263     -22.525  14.540  -1.582  1.00128.11           C
ATOM   2056  N   VAL B   2      -1.240 -30.025 -16.153  1.00 67.50           N
ATOM   2057  CA  VAL B   2      -2.242 -30.295 -17.181  1.00131.50           C
ATOM   2058  C   VAL B   2      -1.759 -31.367 -18.150  1.00103.48           C
ATOM   2059  O   VAL B   2      -0.575 -31.437 -18.474  1.00 87.38           O
ATOM   2060  CB  VAL B   2      -2.620 -29.014 -17.962  1.00143.31           C
ATOM   2061  CG1 VAL B   2      -1.377 -28.223 -18.309  1.00135.20           C
ATOM   2062  CG2 VAL B   2      -3.428 -29.348 -19.217  1.00 74.78           C
ATOM   2063  N   GLN B   3      -2.686 -32.203 -18.605  1.00110.71           N
ATOM   2064  CA  GLN B   3      -2.363 -33.293 -19.518  1.00103.00           C
ATOM   2065  C   GLN B   3      -3.008 -33.084 -20.888  1.00 90.79           C
ATOM   2066  O   GLN B   3      -4.116 -32.556 -20.994  1.00 60.68           O
ATOM   2067  CB  GLN B   3      -2.779 -34.641 -18.915  1.00162.20           C
ATOM   2068  CG  GLN B   3      -1.938 -35.067 -17.708  1.00200.80           C
ATOM   2069  CD  GLN B   3      -2.471 -36.312 -17.011  1.00180.22           C
ATOM   2070  OE1 GLN B   3      -3.655 -36.636 -17.106  1.00125.56           O
ATOM   2071  NE2 GLN B   3      -1.591 -37.015 -16.305  1.00159.27           N
ATOM   2072  N   LEU B   4      -2.302 -33.503 -21.932  1.00 86.26           N
ATOM   2073  CA  LEU B   4      -2.742 -33.274 -23.301  1.00 72.36           C
ATOM   2074  C   LEU B   4      -3.109 -34.566 -24.024  1.00 79.61           C
ATOM   2075  O   LEU B   4      -2.479 -35.607 -23.825  1.00 95.78           O
ATOM   2076  CB  LEU B   4      -1.643 -32.561 -24.086  1.00101.98           C
ATOM   2077  CG  LEU B   4      -1.244 -31.172 -23.596  1.00 60.14           C
ATOM   2078  CD1 LEU B   4       0.011 -30.702 -24.300  1.00 76.24           C
ATOM   2079  CD2 LEU B   4      -2.385 -30.197 -23.820  1.00 45.90           C
ATOM   2080  N   VAL B   5      -4.132 -34.481 -24.869  1.00 77.08           N
ATOM   2081  CA  VAL B   5      -4.530 -35.587 -25.733  1.00100.19           C
ATOM   2082  C   VAL B   5      -4.732 -35.074 -27.154  1.00 77.34           C
ATOM   2083  O   VAL B   5      -5.406 -34.067 -27.366  1.00 97.40           O
ATOM   2084  CB  VAL B   5      -5.837 -36.245 -25.251  1.00 78.59           C
ATOM   2085  CG1 VAL B   5      -6.271 -37.333 -26.210  1.00 66.00           C
ATOM   2086  CG2 VAL B   5      -5.662 -36.812 -23.858  1.00 68.99           C
ATOM   2087  N   GLU B   6      -4.148 -35.767 -28.125  1.00 63.08           N
ATOM   2088  CA  GLU B   6      -4.231 -35.350 -29.521  1.00 83.81           C
ATOM   2089  C   GLU B   6      -5.159 -36.235 -30.350  1.00 96.93           C
ATOM   2090  O   GLU B   6      -5.269 -37.438 -30.118  1.00 99.27           O
ATOM   2091  CB  GLU B   6      -2.840 -35.320 -30.152  1.00 83.21           C
ATOM   2092  CG  GLU B   6      -1.792 -34.668 -29.278  1.00 85.03           C
ATOM   2093  CD  GLU B   6      -0.456 -34.558 -29.971  1.00 84.11           C
ATOM   2094  OE1 GLU B   6      -0.446 -34.410 -31.212  1.00110.88           O
ATOM   2095  OE2 GLU B   6       0.580 -34.625 -29.279  1.00 53.64           O
ATOM   2096  N   THR B   7      -5.815 -35.627 -31.329  1.00119.70           N
ATOM   2097  CA  THR B   7      -6.770 -36.332 -32.165  1.00 81.98           C
ATOM   2098  C   THR B   7      -6.472 -36.048 -33.627  1.00 85.03           C
ATOM   2099  O   THR B   7      -5.706 -35.140 -33.946  1.00111.15           O
ATOM   2100  CB  THR B   7      -8.206 -35.891 -31.857  1.00 90.55           C
ATOM   2101  OG1 THR B   7      -9.122 -36.667 -32.638  1.00163.46           O
ATOM   2102  CG2 THR B   7      -8.388 -34.418 -32.188  1.00116.00           C
ATOM   2103  N   GLY B   8      -7.082 -36.826 -34.512  1.00144.62           N
ATOM   2104  CA  GLY B   8      -6.841 -36.687 -35.934  1.00 83.65           C
ATOM   2105  C   GLY B   8      -5.558 -37.387 -36.316  1.00 72.81           C
ATOM   2106  O   GLY B   8      -4.904 -38.012 -35.481  1.00 85.43           O
ATOM   2107  N   GLY B   9      -5.195 -37.286 -37.585  1.00 60.47           N
ATOM   2108  CA  GLY B   9      -3.996 -37.932 -38.077  1.00 81.36           C
ATOM   2109  C   GLY B   9      -4.305 -39.305 -38.635  1.00 86.92           C
ATOM   2110  O   GLY B   9      -5.180 -40.012 -38.131  1.00127.32           O
ATOM   2111  N   GLY B  10      -3.570 -39.686 -39.673  1.00106.41           N
ATOM   2112  CA  GLY B  10      -3.802 -40.940 -40.360  1.00 98.06           C
ATOM   2113  C   GLY B  10      -3.427 -40.834 -41.824  1.00 99.39           C
ATOM   2114  O   GLY B  10      -2.675 -39.945 -42.221  1.00 85.22           O
ATOM   2115  N   THR B  11      -3.966 -41.744 -42.628  1.00125.96           N
ATOM   2116  CA  THR B  11      -3.687 -41.790 -44.058  1.00114.29           C
ATOM   2117  C   THR B  11      -4.347 -40.643 -44.822  1.00 95.58           C
ATOM   2118  O   THR B  11      -5.559 -40.445 -44.736  1.00114.40           O
ATOM   2119  CB  THR B  11      -4.176 -43.116 -44.665  1.00132.34           C
ATOM   2120  OG1 THR B  11      -5.599 -43.214 -44.518  1.00153.75           O
ATOM   2121  CG2 THR B  11      -3.519 -44.296 -43.965  1.00132.12           C
ATOM   2122  N   VAL B  12      -3.541 -39.898 -45.574  1.00103.63           N
ATOM   2123  CA  VAL B  12      -4.039 -38.841 -46.454  1.00 60.58           C
ATOM   2124  C   VAL B  12      -3.321 -38.948 -47.798  1.00105.61           C
ATOM   2125  O   VAL B  12      -2.277 -39.589 -47.890  1.00162.22           O
ATOM   2126  CB  VAL B  12      -3.802 -37.441 -45.855  1.00 82.26           C
ATOM   2127  CG1 VAL B  12      -4.458 -36.373 -46.718  1.00 67.96           C
ATOM   2128  CG2 VAL B  12      -4.330 -37.372 -44.430  1.00150.91           C
ATOM   2129  N   GLN B  13      -3.865 -38.322 -48.837  1.00 87.90           N
ATOM   2130  CA  GLN B  13      -3.247 -38.397 -50.160  1.00101.70           C
ATOM   2131  C   GLN B  13      -2.802 -37.016 -50.605  1.00 68.27           C
ATOM   2132  O   GLN B  13      -3.264 -36.008 -50.072  1.00 82.96           O
ATOM   2133  CB  GLN B  13      -4.180 -39.040 -51.198  1.00122.38           C
ATOM   2134  CG  GLN B  13      -5.202 -38.105 -51.832  1.00104.79           C
ATOM   2135  CD  GLN B  13      -6.385 -37.815 -50.925  1.00145.09           C
ATOM   2136  OE1 GLN B  13      -6.408 -38.222 -49.764  1.00158.83           O
ATOM   2137  NE2 GLN B  13      -7.378 -37.111 -51.456  1.00111.78           N
ATOM   2138  N   THR B  14      -1.886 -36.976 -51.565  1.00 72.01           N
ATOM   2139  CA  THR B  14      -1.262 -35.726 -51.979  1.00 88.23           C
ATOM   2140  C   THR B  14      -2.296 -34.642 -52.286  1.00 54.12           C
ATOM   2141  O   THR B  14      -3.246 -34.870 -53.032  1.00154.64           O
ATOM   2142  CB  THR B  14      -0.363 -35.939 -53.212  1.00114.90           C
ATOM   2143  OG1 THR B  14       0.207 -34.689 -53.617  1.00105.90           O
ATOM   2144  CG2 THR B  14      -1.168 -36.533 -54.369  1.00142.96           C
ATOM   2145  N   GLY B  15      -2.103 -33.466 -51.695  1.00 68.08           N
ATOM   2146  CA  GLY B  15      -2.967 -32.323 -51.932  1.00 50.15           C
ATOM   2147  C   GLY B  15      -4.226 -32.284 -51.083  1.00 60.12           C
ATOM   2148  O   GLY B  15      -5.108 -31.458 -51.313  1.00 53.45           O
ATOM   2149  N   GLY B  16      -4.309 -33.174 -50.097  1.00 77.06           N
ATOM   2150  CA  GLY B  16      -5.493 -33.296 -49.261  1.00 57.34           C
ATOM   2151  C   GLY B  16      -5.463 -32.472 -47.987  1.00 71.93           C
ATOM   2152  O   GLY B  16      -4.550 -31.676 -47.769  1.00133.54           O
ATOM   2153  N   SER B  17      -6.470 -32.668 -47.140  1.00 96.17           N
ATOM   2154  CA  SER B  17      -6.586 -31.913 -45.895  1.00 75.75           C
ATOM   2155  C   SER B  17      -6.907 -32.802 -44.694  1.00103.62           C
ATOM   2156  O   SER B  17      -7.600 -33.814 -44.818  1.00120.46           O
ATOM   2157  CB  SER B  17      -7.655 -30.825 -46.025  1.00 57.03           C
ATOM   2158  OG  SER B  17      -7.279 -29.849 -46.978  1.00 73.45           O
ATOM   2159  N   LEU B  18      -6.396 -32.412 -43.531  1.00105.70           N
ATOM   2160  CA  LEU B  18      -6.714 -33.081 -42.277  1.00 70.52           C
ATOM   2161  C   LEU B  18      -6.612 -32.057 -41.153  1.00 69.24           C
ATOM   2162  O   LEU B  18      -5.892 -31.068 -41.275  1.00103.71           O
ATOM   2163  CB  LEU B  18      -5.758 -34.249 -42.033  1.00 74.81           C
ATOM   2164  CG  LEU B  18      -6.227 -35.300 -41.026  1.00115.53           C
ATOM   2165  CD1 LEU B  18      -7.570 -35.884 -41.441  1.00117.64           C
ATOM   2166  CD2 LEU B  18      -5.186 -36.393 -40.887  1.00141.90           C
ATOM   2167  N   ARG B  19      -7.335 -32.275 -40.062  1.00124.64           N
ATOM   2168  CA  ARG B  19      -7.285 -31.332 -38.951  1.00 70.94           C
ATOM   2169  C   ARG B  19      -6.908 -31.998 -37.636  1.00 76.62           C
ATOM   2170  O   ARG B  19      -7.647 -32.831 -37.110  1.00 67.62           O
ATOM   2171  CB  ARG B  19      -8.609 -30.579 -38.801  1.00 79.02           C
ATOM   2172  CG  ARG B  19      -8.583 -29.530 -37.699  1.00 76.66           C
ATOM   2173  CD  ARG B  19      -9.666 -29.780 -36.662  1.00127.33           C
ATOM   2174  NE  ARG B  19     -10.822 -28.908 -36.851  1.00147.34           N
ATOM   2175  CZ  ARG B  19     -11.959 -29.019 -36.171  1.00130.02           C
ATOM   2176  NH1 ARG B  19     -12.095 -29.973 -35.260  1.00 81.16           N
ATOM   2177  NH2 ARG B  19     -12.962 -28.182 -36.406  1.00137.10           N
ATOM   2178  N   LEU B  20      -5.747 -31.621 -37.114  1.00 63.15           N
ATOM   2179  CA  LEU B  20      -5.299 -32.112 -35.826  1.00 65.54           C
ATOM   2180  C   LEU B  20      -5.806 -31.200 -34.719  1.00 71.58           C
ATOM   2181  O   LEU B  20      -5.878 -29.983 -34.888  1.00 73.69           O
ATOM   2182  CB  LEU B  20      -3.775 -32.199 -35.789  1.00 72.42           C
ATOM   2183  CG  LEU B  20      -3.161 -33.175 -36.792  1.00 71.66           C
ATOM   2184  CD1 LEU B  20      -1.691 -33.401 -36.491  1.00 68.13           C
ATOM   2185  CD2 LEU B  20      -3.916 -34.491 -36.769  1.00 80.51           C
ATOM   2186  N   SER B  21      -6.169 -31.793 -33.588  1.00 89.25           N
ATOM   2187  CA  SER B  21      -6.607 -31.020 -32.435  1.00 99.38           C
ATOM   2188  C   SER B  21      -6.004 -31.598 -31.172  1.00 61.95           C
ATOM   2189  O   SER B  21      -5.670 -32.780 -31.119  1.00 76.86           O
ATOM   2190  CB  SER B  21      -8.130 -31.021 -32.328  1.00105.44           C
ATOM   2191  OG  SER B  21      -8.720 -30.578 -33.536  1.00155.95           O
ATOM   2192  N   CYS B  22      -5.846 -30.753 -30.163  1.00 92.79           N
ATOM   2193  CA  CYS B  22      -5.335 -31.206 -28.879  1.00125.37           C
ATOM   2194  C   CYS B  22      -6.168 -30.641 -27.738  1.00120.10           C
ATOM   2195  O   CYS B  22      -6.228 -29.429 -27.543  1.00125.46           O
ATOM   2196  CB  CYS B  22      -3.868 -30.813 -28.714  1.00101.43           C
ATOM   2197  SG  CYS B  22      -3.063 -31.595 -27.306  1.00145.55           S
ATOM   2198  N   SER B  23      -6.807 -31.530 -26.986  1.00127.97           N
ATOM   2199  CA  SER B  23      -7.652 -31.124 -25.874  1.00 93.73           C
ATOM   2200  C   SER B  23      -6.906 -31.245 -24.553  1.00 65.69           C
ATOM   2201  O   SER B  23      -6.343 -32.293 -24.238  1.00 63.28           O
ATOM   2202  CB  SER B  23      -8.940 -31.954 -25.845  1.00 78.95           C
ATOM   2203  OG  SER B  23      -8.663 -33.342 -25.877  1.00119.69           O
ATOM   2204  N   ALA B  24      -6.893 -30.160 -23.789  1.00 82.88           N
ATOM   2205  CA  ALA B  24      -6.246 -30.153 -22.486  1.00 92.10           C
ATOM   2206  C   ALA B  24      -7.297 -30.226 -21.399  1.00 75.60           C
ATOM   2207  O   ALA B  24      -8.228 -29.422 -21.367  1.00 78.94           O
ATOM   2208  CB  ALA B  24      -5.390 -28.907 -22.314  1.00 65.53           C
ATOM   2209  N   SER B  25      -7.156 -31.205 -20.516  1.00 55.09           N
ATOM   2210  CA  SER B  25      -8.054 -31.309 -19.382  1.00 53.56           C
ATOM   2211  C   SER B  25      -7.338 -30.797 -18.140  1.00144.87           C
ATOM   2212  O   SER B  25      -6.231 -31.238 -17.824  1.00 59.38           O
ATOM   2213  CB  SER B  25      -8.517 -32.750 -19.184  1.00 75.74           C
ATOM   2214  OG  SER B  25      -9.734 -32.795 -18.455  1.00 96.54           O
ATOM   2215  N   GLY B  26      -7.970 -29.852 -17.451  1.00145.98           N
ATOM   2216  CA  GLY B  26      -7.399 -29.262 -16.255  1.00104.80           C
ATOM   2217  C   GLY B  26      -6.203 -28.376 -16.543  1.00113.58           C
ATOM   2218  O   GLY B  26      -5.994 -27.935 -17.677  1.00 93.67           O
ATOM   2219  N   GLY B  27      -5.416 -28.114 -15.504  1.00 94.73           N
ATOM   2220  CA  GLY B  27      -4.243 -27.271 -15.625  1.00105.85           C
ATOM   2221  C   GLY B  27      -4.556 -25.825 -15.969  1.00138.91           C
ATOM   2222  O   GLY B  27      -5.686 -25.362 -15.817  1.00115.57           O
ATOM   2223  N   SER B  28      -3.538 -25.117 -16.446  1.00161.56           N
ATOM   2224  CA  SER B  28      -3.630 -23.686 -16.724  1.00132.19           C
ATOM   2225  C   SER B  28      -4.061 -23.367 -18.154  1.00155.84           C
ATOM   2226  O   SER B  28      -4.043 -22.205 -18.560  1.00139.78           O
ATOM   2227  CB  SER B  28      -2.303 -22.990 -16.402  1.00146.93           C
ATOM   2228  OG  SER B  28      -1.220 -23.619 -17.066  1.00134.14           O
ATOM   2229  N   PHE B  29      -4.449 -24.390 -18.912  1.00137.48           N
ATOM   2230  CA  PHE B  29      -4.713 -24.218 -20.336  1.00 69.96           C
ATOM   2231  C   PHE B  29      -5.636 -23.035 -20.560  1.00 78.38           C
ATOM   2232  O   PHE B  29      -6.529 -22.774 -19.757  1.00165.11           O
ATOM   2233  CB  PHE B  29      -5.346 -25.472 -20.935  1.00 63.62           C
ATOM   2234  CG  PHE B  29      -5.587 -25.380 -22.419  1.00 99.72           C
ATOM   2235  CD1 PHE B  29      -6.726 -24.767 -22.917  1.00 87.92           C
ATOM   2236  CD2 PHE B  29      -4.674 -25.908 -23.317  1.00112.85           C
ATOM   2237  CE1 PHE B  29      -6.944 -24.680 -24.281  1.00 65.13           C
ATOM   2238  CE2 PHE B  29      -4.891 -25.828 -24.680  1.00 65.27           C
ATOM   2239  CZ  PHE B  29      -6.025 -25.213 -25.162  1.00 68.93           C
ATOM   2240  N   SER B  30      -5.393 -22.325 -21.656  1.00 67.97           N
ATOM   2241  CA  SER B  30      -6.079 -21.077 -21.996  1.00 75.87           C
ATOM   2242  C   SER B  30      -5.423 -19.869 -21.336  1.00 55.56           C
ATOM   2243  O   SER B  30      -5.701 -18.729 -21.701  1.00 65.13           O
ATOM   2244  CB  SER B  30      -7.560 -21.132 -21.620  1.00 82.49           C
ATOM   2245  OG  SER B  30      -7.735 -20.934 -20.229  1.00 99.59           O
ATOM   2246  N   ARG B  31      -4.569 -20.116 -20.352  1.00 77.89           N
ATOM   2247  CA  ARG B  31      -3.575 -19.128 -19.949  1.00 69.28           C
ATOM   2248  C   ARG B  31      -2.216 -19.484 -20.545  1.00 78.76           C
ATOM   2249  O   ARG B  31      -1.227 -18.790 -20.314  1.00 68.83           O
ATOM   2250  CB  ARG B  31      -3.501 -18.984 -18.428  1.00 70.20           C
ATOM   2251  CG  ARG B  31      -4.669 -18.206 -17.835  1.00 81.06           C
ATOM   2252  CD  ARG B  31      -4.458 -17.912 -16.359  1.00 68.05           C
ATOM   2253  NE  ARG B  31      -5.667 -17.401 -15.717  1.00 93.04           N
ATOM   2254  CZ  ARG B  31      -5.889 -16.119 -15.443  1.00145.25           C
ATOM   2255  NH1 ARG B  31      -4.979 -15.206 -15.753  1.00170.60           N
ATOM   2256  NH2 ARG B  31      -7.020 -15.749 -14.853  1.00123.81           N
ATOM   2257  N   ASN B  32      -2.182 -20.572 -21.313  1.00 96.03           N
ATOM   2258  CA  ASN B  32      -0.928 -21.143 -21.799  1.00 87.93           C
ATOM   2259  C   ASN B  32      -0.682 -20.971 -23.291  1.00 47.52           C
ATOM   2260  O   ASN B  32      -1.604 -21.035 -24.104  1.00 57.06           O
ATOM   2261  CB  ASN B  32      -0.852 -22.641 -21.480  1.00 70.79           C
ATOM   2262  CG  ASN B  32      -0.929 -22.937 -19.997  1.00 67.53           C
ATOM   2263  OD1 ASN B  32      -1.329 -24.031 -19.599  1.00100.02           O
ATOM   2264  ND2 ASN B  32      -0.553 -21.967 -19.171  1.00 72.06           N
ATOM   2265  N   ALA B  33       0.585 -20.776 -23.641  1.00 76.50           N
ATOM   2266  CA  ALA B  33       1.010 -20.822 -25.030  1.00 54.79           C
ATOM   2267  C   ALA B  33       1.076 -22.277 -25.470  1.00108.31           C
ATOM   2268  O   ALA B  33       1.524 -23.148 -24.721  1.00 73.23           O
ATOM   2269  CB  ALA B  33       2.368 -20.160 -25.198  1.00 49.14           C
ATOM   2270  N   MET B  34       0.613 -22.538 -26.684  1.00 54.49           N
ATOM   2271  CA  MET B  34       0.666 -23.874 -27.242  1.00 39.30           C
ATOM   2272  C   MET B  34       1.545 -23.833 -28.475  1.00 50.06           C
ATOM   2273  O   MET B  34       1.734 -22.779 -29.080  1.00 61.38           O
ATOM   2274  CB  MET B  34      -0.735 -24.352 -27.618  1.00 44.38           C
ATOM   2275  CG  MET B  34      -1.679 -24.486 -26.446  1.00 36.39           C
ATOM   2276  SD  MET B  34      -1.018 -25.572 -25.167  1.00 61.46           S
ATOM   2277  CE  MET B  34      -0.686 -27.049 -26.120  1.00116.36           C
ATOM   2278  N   GLY B  35       2.102 -24.978 -28.839  1.00 71.79           N
ATOM   2279  CA  GLY B  35       2.871 -25.067 -30.063  1.00 60.90           C
ATOM   2280  C   GLY B  35       2.885 -26.468 -30.625  1.00 63.67           C
ATOM   2281  O   GLY B  35       2.772 -27.452 -29.889  1.00 66.24           O
ATOM   2282  N   TRP B  36       3.057 -26.553 -31.938  1.00 73.26           N
ATOM   2283  CA  TRP B  36       3.046 -27.830 -32.623  1.00 65.19           C
ATOM   2284  C   TRP B  36       4.423 -28.143 -33.190  1.00 68.48           C
ATOM   2285  O   TRP B  36       5.051 -27.288 -33.819  1.00 59.88           O
ATOM   2286  CB  TRP B  36       1.997 -27.820 -33.735  1.00 54.11           C
ATOM   2287  CG  TRP B  36       0.591 -27.905 -33.226  1.00 81.12           C
ATOM   2288  CD1 TRP B  36      -0.231 -26.864 -32.893  1.00 66.03           C
ATOM   2289  CD2 TRP B  36      -0.162 -29.104 -32.989  1.00 52.70           C
ATOM   2290  NE1 TRP B  36      -1.448 -27.343 -32.465  1.00 98.60           N
ATOM   2291  CE2 TRP B  36      -1.431 -28.710 -32.514  1.00 62.35           C
ATOM   2292  CE3 TRP B  36       0.114 -30.467 -33.134  1.00 67.33           C
ATOM   2293  CZ2 TRP B  36      -2.419 -29.637 -32.183  1.00 92.73           C
ATOM   2294  CZ3 TRP B  36      -0.870 -31.382 -32.804  1.00 55.01           C
ATOM   2295  CH2 TRP B  36      -2.121 -30.963 -32.333  1.00 64.11           C
ATOM   2296  N   PHE B  37       4.888 -29.368 -32.951  1.00 78.29           N
ATOM   2297  CA  PHE B  37       6.153 -29.843 -33.503  1.00 83.67           C
ATOM   2298  C   PHE B  37       5.954 -31.192 -34.180  1.00 68.16           C
ATOM   2299  O   PHE B  37       5.010 -31.919 -33.867  1.00 88.63           O
ATOM   2300  CB  PHE B  37       7.220 -29.953 -32.410  1.00106.19           C
ATOM   2301  CG  PHE B  37       7.569 -28.640 -31.769  1.00 97.22           C
ATOM   2302  CD1 PHE B  37       8.598 -27.862 -32.270  1.00 55.63           C
ATOM   2303  CD2 PHE B  37       6.866 -28.185 -30.671  1.00121.05           C
ATOM   2304  CE1 PHE B  37       8.920 -26.656 -31.689  1.00 33.89           C
ATOM   2305  CE2 PHE B  37       7.181 -26.976 -30.083  1.00 97.78           C
ATOM   2306  CZ  PHE B  37       8.211 -26.210 -30.593  1.00 89.61           C
ATOM   2307  N   ARG B  38       6.840 -31.522 -35.114  1.00 51.35           N
ATOM   2308  CA  ARG B  38       6.752 -32.795 -35.823  1.00102.89           C
ATOM   2309  C   ARG B  38       8.134 -33.382 -36.071  1.00 96.29           C
ATOM   2310  O   ARG B  38       9.128 -32.656 -36.112  1.00 94.77           O
ATOM   2311  CB  ARG B  38       6.025 -32.622 -37.159  1.00 72.80           C
ATOM   2312  CG  ARG B  38       6.889 -32.004 -38.246  1.00 63.02           C
ATOM   2313  CD  ARG B  38       6.080 -31.612 -39.475  1.00 43.04           C
ATOM   2314  NE  ARG B  38       6.920 -30.982 -40.492  1.00 75.59           N
ATOM   2315  CZ  ARG B  38       6.455 -30.339 -41.559  1.00 53.03           C
ATOM   2316  NH1 ARG B  38       5.150 -30.232 -41.750  1.00 64.62           N
ATOM   2317  NH2 ARG B  38       7.294 -29.795 -42.434  1.00 70.78           N
ATOM   2318  N   GLN B  39       8.199 -34.701 -36.209  1.00 79.84           N
ATOM   2319  CA  GLN B  39       9.424 -35.346 -36.654  1.00104.38           C
ATOM   2320  C   GLN B  39       9.147 -36.538 -37.563  1.00136.05           C
ATOM   2321  O   GLN B  39       8.330 -37.404 -37.240  1.00 75.28           O
ATOM   2322  CB  GLN B  39      10.279 -35.785 -35.467  1.00 97.12           C
ATOM   2323  CG  GLN B  39      11.580 -36.439 -35.882  1.00109.15           C
ATOM   2324  CD  GLN B  39      12.388 -36.926 -34.705  1.00110.38           C
ATOM   2325  OE1 GLN B  39      13.028 -36.139 -34.010  1.00104.73           O
ATOM   2326  NE2 GLN B  39      12.360 -38.232 -34.469  1.00136.73           N
ATOM   2327  N   ALA B  40       9.833 -36.576 -38.700  1.00123.28           N
ATOM   2328  CA  ALA B  40       9.820 -37.751 -39.556  1.00 75.53           C
ATOM   2329  C   ALA B  40      10.958 -38.652 -39.111  1.00 65.02           C
ATOM   2330  O   ALA B  40      11.927 -38.180 -38.518  1.00 83.87           O
ATOM   2331  CB  ALA B  40       9.988 -37.353 -41.009  1.00126.73           C
ATOM   2332  N   PRO B  41      10.842 -39.957 -39.377  1.00 65.28           N
ATOM   2333  CA  PRO B  41      11.908 -40.891 -39.000  1.00 72.00           C
ATOM   2334  C   PRO B  41      13.186 -40.639 -39.795  1.00100.43           C
ATOM   2335  O   PRO B  41      13.139 -40.542 -41.023  1.00 77.45           O
ATOM   2336  CB  PRO B  41      11.318 -42.258 -39.359  1.00100.93           C
ATOM   2337  CG  PRO B  41      10.260 -41.966 -40.373  1.00120.67           C
ATOM   2338  CD  PRO B  41       9.695 -40.635 -40.001  1.00 78.05           C
ATOM   2339  N   GLY B  42      14.315 -40.549 -39.097  1.00 89.52           N
ATOM   2340  CA  GLY B  42      15.589 -40.271 -39.736  1.00117.45           C
ATOM   2341  C   GLY B  42      15.672 -38.851 -40.259  1.00 75.72           C
ATOM   2342  O   GLY B  42      16.613 -38.486 -40.964  1.00 75.69           O
ATOM   2343  N   LYS B  43      14.677 -38.043 -39.915  1.00109.05           N
ATOM   2344  CA  LYS B  43      14.661 -36.651 -40.331  1.00 91.66           C
ATOM   2345  C   LYS B  43      14.654 -35.757 -39.104  1.00103.71           C
ATOM   2346  O   LYS B  43      14.316 -36.200 -38.005  1.00106.22           O
ATOM   2347  CB  LYS B  43      13.455 -36.360 -41.224  1.00 86.46           C
ATOM   2348  CG  LYS B  43      13.382 -37.246 -42.456  1.00118.76           C
ATOM   2349  CD  LYS B  43      12.696 -36.538 -43.610  1.00133.99           C
ATOM   2350  CE  LYS B  43      13.537 -35.376 -44.116  1.00143.02           C
ATOM   2351  NZ  LYS B  43      12.957 -34.755 -45.339  1.00106.89           N
ATOM   2352  N   GLU B  44      15.047 -34.503 -39.294  1.00 92.89           N
ATOM   2353  CA  GLU B  44      15.173 -33.563 -38.188  1.00108.86           C
ATOM   2354  C   GLU B  44      13.828 -33.210 -37.550  1.00110.20           C
ATOM   2355  O   GLU B  44      12.792 -33.219 -38.218  1.00 94.55           O
ATOM   2356  CB  GLU B  44      15.881 -32.293 -38.662  1.00 85.59           C
ATOM   2357  CG  GLU B  44      16.112 -31.270 -37.571  1.00 82.63           C
ATOM   2358  CD  GLU B  44      17.368 -30.460 -37.801  1.00116.21           C
ATOM   2359  OE1 GLU B  44      17.255 -29.302 -38.257  1.00124.13           O
ATOM   2360  OE2 GLU B  44      18.470 -30.983 -37.525  1.00 92.74           O
ATOM   2361  N   ARG B  45      13.853 -32.917 -36.252  1.00 65.39           N
ATOM   2362  CA  ARG B  45      12.674 -32.405 -35.563  1.00 94.84           C
ATOM   2363  C   ARG B  45      12.428 -30.980 -36.034  1.00 77.81           C
ATOM   2364  O   ARG B  45      13.367 -30.192 -36.146  1.00 53.15           O
ATOM   2365  CB  ARG B  45      12.868 -32.428 -34.043  1.00109.74           C
ATOM   2366  CG  ARG B  45      11.712 -31.790 -33.260  1.00120.46           C
ATOM   2367  CD  ARG B  45      12.053 -31.593 -31.783  1.00 97.71           C
ATOM   2368  NE  ARG B  45      12.305 -32.861 -31.103  1.00145.39           N
ATOM   2369  CZ  ARG B  45      11.392 -33.533 -30.410  1.00152.17           C
ATOM   2370  NH1 ARG B  45      10.157 -33.059 -30.293  1.00 90.62           N
ATOM   2371  NH2 ARG B  45      11.715 -34.681 -29.828  1.00157.28           N
ATOM   2372  N   GLU B  46      11.169 -30.651 -36.310  1.00 75.89           N
ATOM   2373  CA  GLU B  46      10.831 -29.339 -36.848  1.00 48.61           C
ATOM   2374  C   GLU B  46       9.780 -28.608 -36.032  1.00 80.42           C
ATOM   2375  O   GLU B  46       8.860 -29.218 -35.481  1.00 63.86           O
ATOM   2376  CB  GLU B  46      10.326 -29.458 -38.288  1.00 51.39           C
ATOM   2377  CG  GLU B  46      11.348 -29.935 -39.289  1.00 51.12           C
ATOM   2378  CD  GLU B  46      10.771 -30.036 -40.680  1.00 97.31           C
ATOM   2379  OE1 GLU B  46      10.548 -31.173 -41.149  1.00122.83           O
ATOM   2380  OE2 GLU B  46      10.537 -28.977 -41.302  1.00111.99           O
ATOM   2381  N   PHE B  47       9.920 -27.290 -35.975  1.00 45.27           N
ATOM   2382  CA  PHE B  47       8.841 -26.446 -35.512  1.00 45.25           C
ATOM   2383  C   PHE B  47       7.764 -26.389 -36.588  1.00 85.15           C
ATOM   2384  O   PHE B  47       8.063 -26.297 -37.777  1.00 64.21           O
ATOM   2385  CB  PHE B  47       9.340 -25.038 -35.232  1.00 57.05           C
ATOM   2386  CG  PHE B  47       8.238 -24.069 -34.939  1.00 80.26           C
ATOM   2387  CD1 PHE B  47       7.832 -23.150 -35.888  1.00 41.08           C
ATOM   2388  CD2 PHE B  47       7.586 -24.101 -33.720  1.00 75.35           C
ATOM   2389  CE1 PHE B  47       6.813 -22.272 -35.618  1.00 35.95           C
ATOM   2390  CE2 PHE B  47       6.563 -23.221 -33.444  1.00 68.72           C
ATOM   2391  CZ  PHE B  47       6.175 -22.306 -34.394  1.00 67.66           C
ATOM   2392  N   VAL B  48       6.508 -26.436 -36.169  1.00 68.90           N
ATOM   2393  CA  VAL B  48       5.403 -26.358 -37.109  1.00 45.43           C
ATOM   2394  C   VAL B  48       4.626 -25.061 -36.929  1.00 74.12           C
ATOM   2395  O   VAL B  48       4.572 -24.228 -37.834  1.00 81.69           O
ATOM   2396  CB  VAL B  48       4.461 -27.552 -36.957  1.00 54.29           C
ATOM   2397  CG1 VAL B  48       3.284 -27.431 -37.918  1.00 54.12           C
ATOM   2398  CG2 VAL B  48       5.226 -28.839 -37.201  1.00 59.07           C
ATOM   2399  N   ALA B  49       4.019 -24.894 -35.760  1.00 51.09           N
ATOM   2400  CA  ALA B  49       3.234 -23.701 -35.482  1.00 45.86           C
ATOM   2401  C   ALA B  49       3.199 -23.415 -33.989  1.00 56.55           C
ATOM   2402  O   ALA B  49       3.408 -24.312 -33.175  1.00 80.14           O
ATOM   2403  CB  ALA B  49       1.818 -23.860 -36.027  1.00 50.86           C
ATOM   2404  N   ALA B  50       2.945 -22.158 -33.638  1.00 45.91           N
ATOM   2405  CA  ALA B  50       2.769 -21.770 -32.246  1.00 37.64           C
ATOM   2406  C   ALA B  50       1.683 -20.712 -32.124  1.00 37.73           C
ATOM   2407  O   ALA B  50       1.481 -19.898 -33.021  1.00 58.23           O
ATOM   2408  CB  ALA B  50       4.074 -21.265 -31.651  1.00 35.69           C
ATOM   2409  N   ILE B  51       0.990 -20.736 -30.995  1.00 68.64           N
ATOM   2410  CA  ILE B  51      -0.109 -19.824 -30.741  1.00 44.69           C
ATOM   2411  C   ILE B  51      -0.087 -19.481 -29.256  1.00 60.10           C
ATOM   2412  O   ILE B  51       0.250 -20.327 -28.429  1.00 39.59           O
ATOM   2413  CB  ILE B  51      -1.460 -20.465 -31.153  1.00 90.04           C
ATOM   2414  CG1 ILE B  51      -2.539 -19.399 -31.352  1.00 60.32           C
ATOM   2415  CG2 ILE B  51      -1.894 -21.548 -30.162  1.00 37.29           C
ATOM   2416  CD1 ILE B  51      -3.877 -19.966 -31.785  1.00 43.66           C
ATOM   2417  N   ASN B  52      -0.408 -18.233 -28.922  1.00 55.81           N
ATOM   2418  CA  ASN B  52      -0.435 -17.797 -27.527  1.00 93.15           C
ATOM   2419  C   ASN B  52      -1.808 -17.952 -26.857  1.00 76.49           C
ATOM   2420  O   ASN B  52      -2.711 -18.570 -27.413  1.00 93.82           O
ATOM   2421  CB  ASN B  52       0.076 -16.359 -27.393  1.00 69.51           C
ATOM   2422  CG  ASN B  52      -0.856 -15.350 -28.016  1.00 34.59           C
ATOM   2423  OD1 ASN B  52      -1.531 -15.640 -28.996  1.00 45.18           O
ATOM   2424  ND2 ASN B  52      -0.898 -14.154 -27.449  1.00 66.69           N
ATOM   2425  N   TRP B  53      -1.951 -17.401 -25.655  1.00 71.44           N
ATOM   2426  CA  TRP B  53      -3.180 -17.560 -24.880  1.00 38.31           C
ATOM   2427  C   TRP B  53      -4.390 -16.941 -25.571  1.00 67.25           C
ATOM   2428  O   TRP B  53      -5.441 -17.572 -25.680  1.00 55.01           O
ATOM   2429  CB  TRP B  53      -3.021 -16.963 -23.473  1.00 43.95           C
ATOM   2430  CG  TRP B  53      -2.871 -15.462 -23.446  1.00 47.40           C
ATOM   2431  CD1 TRP B  53      -1.762 -14.737 -23.793  1.00 64.38           C
ATOM   2432  CD2 TRP B  53      -3.860 -14.507 -23.036  1.00 58.95           C
ATOM   2433  NE1 TRP B  53      -2.005 -13.392 -23.630  1.00 67.68           N
ATOM   2434  CE2 TRP B  53      -3.282 -13.225 -23.167  1.00 49.92           C
ATOM   2435  CE3 TRP B  53      -5.174 -14.610 -22.575  1.00 65.13           C
ATOM   2436  CZ2 TRP B  53      -3.977 -12.059 -22.853  1.00 55.35           C
ATOM   2437  CZ3 TRP B  53      -5.863 -13.448 -22.264  1.00127.52           C
ATOM   2438  CH2 TRP B  53      -5.264 -12.191 -22.403  1.00132.11           C
ATOM   2439  N   SER B  54      -4.225 -15.709 -26.048  1.00120.57           N
ATOM   2440  CA  SER B  54      -5.346 -14.884 -26.505  1.00 51.87           C
ATOM   2441  C   SER B  54      -6.355 -15.539 -27.473  1.00132.92           C
ATOM   2442  O   SER B  54      -7.526 -15.680 -27.112  1.00159.26           O
ATOM   2443  CB  SER B  54      -4.863 -13.512 -27.001  1.00 39.47           C
ATOM   2444  OG  SER B  54      -3.593 -13.603 -27.621  1.00122.12           O
ATOM   2445  N   ALA B  55      -5.943 -15.935 -28.679  1.00 98.42           N
ATOM   2446  CA  ALA B  55      -4.570 -15.842 -29.161  1.00 83.20           C
ATOM   2447  C   ALA B  55      -4.477 -14.953 -30.401  1.00 76.80           C
ATOM   2448  O   ALA B  55      -5.037 -15.277 -31.453  1.00 43.36           O
ATOM   2449  CB  ALA B  55      -4.042 -17.218 -29.468  1.00112.91           C
ATOM   2450  N   SER B  56      -3.774 -13.830 -30.256  1.00 79.43           N
ATOM   2451  CA  SER B  56      -3.624 -12.828 -31.309  1.00 41.15           C
ATOM   2452  C   SER B  56      -2.317 -12.968 -32.083  1.00 63.54           C
ATOM   2453  O   SER B  56      -2.061 -12.222 -33.027  1.00 76.30           O
ATOM   2454  CB  SER B  56      -3.665 -11.441 -30.682  1.00 55.68           C
ATOM   2455  OG  SER B  56      -2.659 -11.324 -29.688  1.00 54.40           O
ATOM   2456  N   SER B  57      -1.486 -13.914 -31.668  1.00 58.22           N
ATOM   2457  CA  SER B  57      -0.163 -14.078 -32.245  1.00 45.28           C
ATOM   2458  C   SER B  57       0.061 -15.527 -32.644  1.00 43.70           C
ATOM   2459  O   SER B  57       0.048 -16.422 -31.801  1.00 86.45           O
ATOM   2460  CB  SER B  57       0.906 -13.628 -31.247  1.00 55.90           C
ATOM   2461  OG  SER B  57       2.210 -13.896 -31.727  1.00 91.01           O
ATOM   2462  N   THR B  58       0.255 -15.752 -33.938  1.00 52.20           N
ATOM   2463  CA  THR B  58       0.535 -17.083 -34.449  1.00 42.84           C
ATOM   2464  C   THR B  58       1.846 -17.059 -35.219  1.00 66.15           C
ATOM   2465  O   THR B  58       2.125 -16.110 -35.957  1.00 74.30           O
ATOM   2466  CB  THR B  58      -0.581 -17.579 -35.390  1.00 42.30           C
ATOM   2467  OG1 THR B  58      -0.710 -16.680 -36.496  1.00 57.93           O
ATOM   2468  CG2 THR B  58      -1.910 -17.656 -34.660  1.00 52.57           C
ATOM   2469  N   TYR B  59       2.650 -18.101 -35.040  1.00 50.91           N
ATOM   2470  CA  TYR B  59       3.886 -18.252 -35.794  1.00 48.32           C
ATOM   2471  C   TYR B  59       3.875 -19.583 -36.531  1.00 71.84           C
ATOM   2472  O   TYR B  59       3.415 -20.586 -35.986  1.00 62.23           O
ATOM   2473  CB  TYR B  59       5.096 -18.203 -34.867  1.00 68.06           C
ATOM   2474  CG  TYR B  59       5.169 -16.975 -33.984  1.00 69.99           C
ATOM   2475  CD1 TYR B  59       5.476 -15.728 -34.516  1.00 73.28           C
ATOM   2476  CD2 TYR B  59       4.952 -17.067 -32.613  1.00112.09           C
ATOM   2477  CE1 TYR B  59       5.550 -14.603 -33.708  1.00 70.78           C
ATOM   2478  CE2 TYR B  59       5.023 -15.950 -31.799  1.00132.21           C
ATOM   2479  CZ  TYR B  59       5.323 -14.722 -32.351  1.00 95.57           C
ATOM   2480  OH  TYR B  59       5.392 -13.611 -31.540  1.00 91.09           O
ATOM   2481  N   TYR B  60       4.383 -19.589 -37.763  1.00 80.82           N
ATOM   2482  CA  TYR B  60       4.414 -20.802 -38.583  1.00 62.96           C
ATOM   2483  C   TYR B  60       5.801 -21.081 -39.167  1.00 72.59           C
ATOM   2484  O   TYR B  60       6.522 -20.158 -39.557  1.00 50.58           O
ATOM   2485  CB  TYR B  60       3.409 -20.710 -39.738  1.00 60.24           C
ATOM   2486  CG  TYR B  60       1.992 -20.347 -39.349  1.00 66.35           C
ATOM   2487  CD1 TYR B  60       1.061 -21.329 -39.031  1.00 61.87           C
ATOM   2488  CD2 TYR B  60       1.574 -19.021 -39.335  1.00 57.69           C
ATOM   2489  CE1 TYR B  60      -0.247 -20.998 -38.689  1.00 56.52           C
ATOM   2490  CE2 TYR B  60       0.273 -18.680 -38.997  1.00108.85           C
ATOM   2491  CZ  TYR B  60      -0.633 -19.671 -38.675  1.00 68.40           C
ATOM   2492  OH  TYR B  60      -1.928 -19.331 -38.340  1.00 69.75           O
ATOM   2493  N   ARG B  61       6.155 -22.361 -39.240  1.00 77.76           N
ATOM   2494  CA  ARG B  61       7.353 -22.810 -39.943  1.00 58.88           C
ATOM   2495  C   ARG B  61       7.308 -22.286 -41.381  1.00 61.07           C
ATOM   2496  O   ARG B  61       6.259 -22.322 -42.025  1.00 60.59           O
ATOM   2497  CB  ARG B  61       7.414 -24.342 -39.908  1.00 49.61           C
ATOM   2498  CG  ARG B  61       8.403 -24.998 -40.859  1.00 63.62           C
ATOM   2499  CD  ARG B  61       9.836 -24.895 -40.371  1.00 91.27           C
ATOM   2500  NE  ARG B  61      10.745 -25.622 -41.254  1.00 78.70           N
ATOM   2501  CZ  ARG B  61      11.158 -25.172 -42.436  1.00121.37           C
ATOM   2502  NH1 ARG B  61      10.743 -23.994 -42.881  1.00 87.55           N
ATOM   2503  NH2 ARG B  61      11.985 -25.899 -43.178  1.00 71.24           N
ATOM   2504  N   ASP B  62       8.434 -21.787 -41.881  1.00 64.78           N
ATOM   2505  CA  ASP B  62       8.439 -21.137 -43.190  1.00 61.53           C
ATOM   2506  C   ASP B  62       7.794 -21.983 -44.286  1.00 79.18           C
ATOM   2507  O   ASP B  62       6.987 -21.480 -45.066  1.00 88.94           O
ATOM   2508  CB  ASP B  62       9.851 -20.709 -43.594  1.00 61.15           C
ATOM   2509  CG  ASP B  62      10.083 -19.218 -43.406  1.00 88.85           C
ATOM   2510  OD1 ASP B  62       9.089 -18.462 -43.361  1.00 74.71           O
ATOM   2511  OD2 ASP B  62      11.255 -18.798 -43.308  1.00 93.90           O
ATOM   2512  N   SER B  63       8.140 -23.265 -44.340  1.00 75.65           N
ATOM   2513  CA  SER B  63       7.610 -24.151 -45.373  1.00 70.29           C
ATOM   2514  C   SER B  63       6.084 -24.279 -45.337  1.00 75.53           C
ATOM   2515  O   SER B  63       5.458 -24.508 -46.371  1.00 97.31           O
ATOM   2516  CB  SER B  63       8.259 -25.535 -45.285  1.00 68.11           C
ATOM   2517  OG  SER B  63       7.982 -26.159 -44.043  1.00 65.15           O
ATOM   2518  N   VAL B  64       5.492 -24.148 -44.151  1.00118.46           N
ATOM   2519  CA  VAL B  64       4.039 -24.279 -43.998  1.00 49.85           C
ATOM   2520  C   VAL B  64       3.275 -22.951 -43.963  1.00 62.16           C
ATOM   2521  O   VAL B  64       2.049 -22.950 -43.862  1.00 65.64           O
ATOM   2522  CB  VAL B  64       3.670 -25.091 -42.743  1.00 56.40           C
ATOM   2523  CG1 VAL B  64       4.539 -26.334 -42.643  1.00 56.30           C
ATOM   2524  CG2 VAL B  64       3.829 -24.235 -41.492  1.00 62.78           C
ATOM   2525  N   LYS B  65       3.988 -21.830 -44.035  1.00 92.48           N
ATOM   2526  CA  LYS B  65       3.337 -20.523 -43.989  1.00 76.69           C
ATOM   2527  C   LYS B  65       2.251 -20.424 -45.049  1.00 74.97           C
ATOM   2528  O   LYS B  65       2.488 -20.709 -46.220  1.00100.27           O
ATOM   2529  CB  LYS B  65       4.347 -19.391 -44.188  1.00 80.58           C
ATOM   2530  CG  LYS B  65       4.905 -18.802 -42.901  1.00 90.02           C
ATOM   2531  CD  LYS B  65       5.716 -17.541 -43.181  1.00105.15           C
ATOM   2532  CE  LYS B  65       6.433 -17.043 -41.932  1.00 85.17           C
ATOM   2533  NZ  LYS B  65       7.440 -18.026 -41.432  1.00 60.77           N
ATOM   2534  N   GLY B  66       1.058 -20.016 -44.634  1.00107.33           N
ATOM   2535  CA  GLY B  66      -0.046 -19.857 -45.562  1.00112.24           C
ATOM   2536  C   GLY B  66      -0.681 -21.166 -46.002  1.00 94.19           C
ATOM   2537  O   GLY B  66      -1.556 -21.170 -46.864  1.00 92.33           O
ATOM   2538  N   ARG B  67      -0.233 -22.276 -45.419  1.00118.68           N
ATOM   2539  CA  ARG B  67      -0.828 -23.591 -45.668  1.00 59.93           C
ATOM   2540  C   ARG B  67      -1.502 -24.109 -44.401  1.00 64.15           C
ATOM   2541  O   ARG B  67      -2.708 -24.348 -44.377  1.00 86.82           O
ATOM   2542  CB  ARG B  67       0.221 -24.592 -46.166  1.00 82.75           C
ATOM   2543  CG  ARG B  67       0.353 -24.659 -47.684  1.00103.33           C
ATOM   2544  CD  ARG B  67       1.606 -25.413 -48.134  1.00 73.72           C
ATOM   2545  NE  ARG B  67       1.691 -26.758 -47.571  1.00 71.31           N
ATOM   2546  CZ  ARG B  67       2.713 -27.197 -46.845  1.00 69.74           C
ATOM   2547  NH1 ARG B  67       3.744 -26.399 -46.598  1.00109.10           N
ATOM   2548  NH2 ARG B  67       2.711 -28.435 -46.370  1.00 91.10           N
ATOM   2549  N   PHE B  68      -0.712 -24.304 -43.351  1.00 72.18           N
ATOM   2550  CA  PHE B  68      -1.267 -24.671 -42.057  1.00 58.63           C
ATOM   2551  C   PHE B  68      -1.748 -23.438 -41.311  1.00 74.36           C
ATOM   2552  O   PHE B  68      -1.160 -22.358 -41.423  1.00 73.43           O
ATOM   2553  CB  PHE B  68      -0.234 -25.400 -41.200  1.00 69.66           C
ATOM   2554  CG  PHE B  68       0.268 -26.679 -41.806  1.00 48.73           C
ATOM   2555  CD1 PHE B  68      -0.251 -27.150 -42.998  1.00 63.40           C
ATOM   2556  CD2 PHE B  68       1.254 -27.416 -41.173  1.00 64.53           C
ATOM   2557  CE1 PHE B  68       0.210 -28.326 -43.551  1.00114.71           C
ATOM   2558  CE2 PHE B  68       1.718 -28.593 -41.721  1.00 81.84           C
ATOM   2559  CZ  PHE B  68       1.196 -29.049 -42.909  1.00 87.39           C
ATOM   2560  N   THR B  69      -2.827 -23.612 -40.555  1.00 83.90           N
ATOM   2561  CA  THR B  69      -3.303 -22.591 -39.634  1.00 78.58           C
ATOM   2562  C   THR B  69      -3.525 -23.216 -38.266  1.00 77.30           C
ATOM   2563  O   THR B  69      -4.132 -24.283 -38.154  1.00 60.76           O
ATOM   2564  CB  THR B  69      -4.605 -21.932 -40.118  1.00 75.45           C
ATOM   2565  OG1 THR B  69      -5.510 -22.940 -40.584  1.00122.43           O
ATOM   2566  CG2 THR B  69      -4.318 -20.963 -41.252  1.00114.55           C
ATOM   2567  N   VAL B  70      -3.009 -22.561 -37.232  1.00 75.00           N
ATOM   2568  CA  VAL B  70      -3.185 -23.036 -35.869  1.00 52.87           C
ATOM   2569  C   VAL B  70      -4.278 -22.230 -35.175  1.00 46.08           C
ATOM   2570  O   VAL B  70      -4.305 -21.003 -35.258  1.00 79.65           O
ATOM   2571  CB  VAL B  70      -1.860 -22.975 -35.068  1.00 66.64           C
ATOM   2572  CG1 VAL B  70      -1.329 -21.549 -34.998  1.00 74.11           C
ATOM   2573  CG2 VAL B  70      -2.043 -23.555 -33.674  1.00 56.11           C
ATOM   2574  N   SER B  71      -5.185 -22.935 -34.505  1.00 87.60           N
ATOM   2575  CA  SER B  71      -6.315 -22.314 -33.821  1.00 67.23           C
ATOM   2576  C   SER B  71      -6.438 -22.873 -32.412  1.00 70.50           C
ATOM   2577  O   SER B  71      -5.832 -23.891 -32.085  1.00 60.41           O
ATOM   2578  CB  SER B  71      -7.615 -22.580 -34.584  1.00 55.35           C
ATOM   2579  OG  SER B  71      -7.570 -22.035 -35.890  1.00115.36           O
ATOM   2580  N   ARG B  72      -7.224 -22.207 -31.576  1.00 58.95           N
ATOM   2581  CA  ARG B  72      -7.484 -22.715 -30.237  1.00 51.05           C
ATOM   2582  C   ARG B  72      -8.854 -22.277 -29.747  1.00 50.55           C
ATOM   2583  O   ARG B  72      -9.335 -21.204 -30.108  1.00104.52           O
ATOM   2584  CB  ARG B  72      -6.391 -22.261 -29.260  1.00 63.93           C
ATOM   2585  CG  ARG B  72      -6.490 -20.804 -28.798  1.00 44.53           C
ATOM   2586  CD  ARG B  72      -5.297 -20.405 -27.914  1.00 45.85           C
ATOM   2587  NE  ARG B  72      -5.230 -21.168 -26.667  1.00 59.45           N
ATOM   2588  CZ  ARG B  72      -4.116 -21.360 -25.966  1.00 67.62           C
ATOM   2589  NH1 ARG B  72      -2.969 -20.849 -26.388  1.00 80.09           N
ATOM   2590  NH2 ARG B  72      -4.141 -22.069 -24.844  1.00 65.81           N
ATOM   2591  N   ASP B  73      -9.498 -23.130 -28.956  1.00 90.53           N
ATOM   2592  CA  ASP B  73     -10.698 -22.733 -28.232  1.00 64.07           C
ATOM   2593  C   ASP B  73     -10.500 -22.948 -26.733  1.00108.30           C
ATOM   2594  O   ASP B  73     -10.487 -24.085 -26.256  1.00 77.97           O
ATOM   2595  CB  ASP B  73     -11.909 -23.521 -28.721  1.00 68.25           C
ATOM   2596  CG  ASP B  73     -13.215 -22.851 -28.361  1.00 96.93           C
ATOM   2597  OD1 ASP B  73     -14.218 -23.085 -29.067  1.00 95.71           O
ATOM   2598  OD2 ASP B  73     -13.234 -22.079 -27.378  1.00 87.15           O
ATOM   2599  N   ASN B  74     -10.381 -21.850 -25.991  1.00 82.36           N
ATOM   2600  CA  ASN B  74     -10.099 -21.914 -24.561  1.00 63.05           C
ATOM   2601  C   ASN B  74     -11.340 -22.309 -23.783  1.00100.90           C
ATOM   2602  O   ASN B  74     -11.262 -22.708 -22.616  1.00 76.94           O
ATOM   2603  CB  ASN B  74      -9.598 -20.563 -24.057  1.00 85.95           C
ATOM   2604  CG  ASN B  74      -8.458 -20.018 -24.887  1.00 65.83           C
ATOM   2605  OD1 ASN B  74      -7.756 -20.768 -25.568  1.00 69.13           O
ATOM   2606  ND2 ASN B  74      -8.265 -18.703 -24.835  1.00 65.08           N
ATOM   2607  N   ALA B  75     -12.486 -22.163 -24.440  1.00113.61           N
ATOM   2608  CA  ALA B  75     -13.765 -22.560 -23.877  1.00 68.50           C
ATOM   2609  C   ALA B  75     -13.923 -24.066 -24.005  1.00 82.25           C
ATOM   2610  O   ALA B  75     -14.467 -24.720 -23.118  1.00133.75           O
ATOM   2611  CB  ALA B  75     -14.894 -21.847 -24.593  1.00 82.99           C
ATOM   2612  N   LYS B  76     -13.441 -24.606 -25.121  1.00 87.60           N
ATOM   2613  CA  LYS B  76     -13.445 -26.046 -25.351  1.00 72.73           C
ATOM   2614  C   LYS B  76     -12.146 -26.695 -24.867  1.00 52.43           C
ATOM   2615  O   LYS B  76     -12.018 -27.917 -24.866  1.00 81.73           O
ATOM   2616  CB  LYS B  76     -13.680 -26.357 -26.832  1.00 60.98           C
ATOM   2617  CG  LYS B  76     -15.101 -26.099 -27.315  1.00 81.95           C
ATOM   2618  CD  LYS B  76     -15.285 -26.611 -28.740  1.00116.33           C
ATOM   2619  CE  LYS B  76     -16.756 -26.807 -29.093  1.00119.03           C
ATOM   2620  NZ  LYS B  76     -16.926 -27.516 -30.400  1.00 87.27           N
ATOM   2621  N   ASN B  77     -11.188 -25.866 -24.460  1.00 76.08           N
ATOM   2622  CA  ASN B  77      -9.895 -26.336 -23.962  1.00 73.51           C
ATOM   2623  C   ASN B  77      -9.117 -27.179 -24.963  1.00 69.80           C
ATOM   2624  O   ASN B  77      -8.396 -28.101 -24.578  1.00 84.17           O
ATOM   2625  CB  ASN B  77     -10.045 -27.106 -22.640  1.00 86.18           C
ATOM   2626  CG  ASN B  77     -10.182 -26.188 -21.437  1.00 92.42           C
ATOM   2627  OD1 ASN B  77      -9.188 -25.726 -20.873  1.00 76.30           O
ATOM   2628  ND2 ASN B  77     -11.418 -25.930 -21.031  1.00147.01           N
ATOM   2629  N   THR B  78      -9.262 -26.868 -26.246  1.00 65.00           N
ATOM   2630  CA  THR B  78      -8.516 -27.582 -27.272  1.00 56.66           C
ATOM   2631  C   THR B  78      -7.793 -26.599 -28.179  1.00 86.42           C
ATOM   2632  O   THR B  78      -8.263 -25.487 -28.407  1.00 59.98           O
ATOM   2633  CB  THR B  78      -9.426 -28.482 -28.132  1.00 60.15           C
ATOM   2634  OG1 THR B  78     -10.203 -27.673 -29.020  1.00 78.92           O
ATOM   2635  CG2 THR B  78     -10.359 -29.297 -27.261  1.00 89.86           C
ATOM   2636  N   VAL B  79      -6.638 -27.009 -28.685  1.00 86.58           N
ATOM   2637  CA  VAL B  79      -5.914 -26.208 -29.655  1.00 64.75           C
ATOM   2638  C   VAL B  79      -5.958 -26.956 -30.979  1.00 74.69           C
ATOM   2639  O   VAL B  79      -5.885 -28.185 -31.006  1.00 61.20           O
ATOM   2640  CB  VAL B  79      -4.461 -25.937 -29.200  1.00 74.18           C
ATOM   2641  CG1 VAL B  79      -3.733 -27.240 -28.916  1.00 71.39           C
ATOM   2642  CG2 VAL B  79      -3.715 -25.105 -30.232  1.00 74.83           C
ATOM   2643  N   TYR B  80      -6.112 -26.224 -32.075  1.00 73.60           N
ATOM   2644  CA  TYR B  80      -6.283 -26.864 -33.372  1.00 66.68           C
ATOM   2645  C   TYR B  80      -5.112 -26.612 -34.306  1.00 65.84           C
ATOM   2646  O   TYR B  80      -4.551 -25.517 -34.337  1.00 86.34           O
ATOM   2647  CB  TYR B  80      -7.573 -26.390 -34.044  1.00 73.16           C
ATOM   2648  CG  TYR B  80      -8.799 -26.514 -33.174  1.00 84.19           C
ATOM   2649  CD1 TYR B  80      -9.304 -27.758 -32.824  1.00 77.85           C
ATOM   2650  CD2 TYR B  80      -9.459 -25.385 -32.711  1.00 90.56           C
ATOM   2651  CE1 TYR B  80     -10.426 -27.873 -32.030  1.00 69.24           C
ATOM   2652  CE2 TYR B  80     -10.583 -25.490 -31.916  1.00 62.43           C
ATOM   2653  CZ  TYR B  80     -11.063 -26.735 -31.581  1.00106.30           C
ATOM   2654  OH  TYR B  80     -12.183 -26.840 -30.790  1.00129.67           O
ATOM   2655  N   LEU B  81      -4.741 -27.641 -35.058  1.00 58.70           N
ATOM   2656  CA  LEU B  81      -3.824 -27.469 -36.168  1.00 59.50           C
ATOM   2657  C   LEU B  81      -4.540 -27.924 -37.430  1.00 77.07           C
ATOM   2658  O   LEU B  81      -4.813 -29.113 -37.609  1.00 64.34           O
ATOM   2659  CB  LEU B  81      -2.548 -28.282 -35.953  1.00 53.45           C
ATOM   2660  CG  LEU B  81      -1.440 -28.062 -36.985  1.00 57.78           C
ATOM   2661  CD1 LEU B  81      -0.937 -26.623 -36.954  1.00 67.02           C
ATOM   2662  CD2 LEU B  81      -0.295 -29.036 -36.763  1.00 69.04           C
ATOM   2663  N   HIS B  82      -4.852 -26.972 -38.300  1.00 57.51           N
ATOM   2664  CA  HIS B  82      -5.553 -27.273 -39.533  1.00 67.76           C
ATOM   2665  C   HIS B  82      -4.524 -27.432 -40.643  1.00 69.95           C
ATOM   2666  O   HIS B  82      -3.839 -26.474 -41.003  1.00 70.80           O
ATOM   2667  CB  HIS B  82      -6.536 -26.146 -39.855  1.00112.33           C
ATOM   2668  CG  HIS B  82      -7.494 -26.473 -40.961  1.00130.74           C
ATOM   2669  ND1 HIS B  82      -8.167 -27.668 -41.036  1.00139.45           N
ATOM   2670  CD2 HIS B  82      -7.897 -25.741 -42.028  1.00140.88           C
ATOM   2671  CE1 HIS B  82      -8.941 -27.670 -42.108  1.00127.74           C
ATOM   2672  NE2 HIS B  82      -8.797 -26.513 -42.726  1.00146.89           N
ATOM   2673  N   LEU B  83      -4.411 -28.647 -41.174  1.00 87.11           N
ATOM   2674  CA  LEU B  83      -3.431 -28.945 -42.216  1.00 71.18           C
ATOM   2675  C   LEU B  83      -4.090 -29.013 -43.587  1.00 69.76           C
ATOM   2676  O   LEU B  83      -4.780 -29.982 -43.892  1.00110.61           O
ATOM   2677  CB  LEU B  83      -2.763 -30.296 -41.943  1.00 78.09           C
ATOM   2678  CG  LEU B  83      -2.302 -30.650 -40.528  1.00 64.82           C
ATOM   2679  CD1 LEU B  83      -1.728 -32.056 -40.487  1.00 71.53           C
ATOM   2680  CD2 LEU B  83      -1.275 -29.656 -40.047  1.00152.32           C
ATOM   2681  N   ASN B  84      -3.862 -28.007 -44.424  1.00 69.58           N
ATOM   2682  CA  ASN B  84      -4.397 -28.046 -45.780  1.00 77.81           C
ATOM   2683  C   ASN B  84      -3.296 -28.334 -46.797  1.00 86.18           C
ATOM   2684  O   ASN B  84      -2.117 -28.365 -46.444  1.00110.14           O
ATOM   2685  CB  ASN B  84      -5.095 -26.724 -46.115  1.00 82.38           C
ATOM   2686  CG  ASN B  84      -6.137 -26.333 -45.084  1.00 78.68           C
ATOM   2687  OD1 ASN B  84      -5.847 -25.602 -44.134  1.00119.24           O
ATOM   2688  ND2 ASN B  84      -7.358 -26.813 -45.269  1.00 93.16           N
ATOM   2689  N   SER B  85      -3.687 -28.533 -48.055  1.00 97.35           N
ATOM   2690  CA  SER B  85      -2.739 -28.709 -49.161  1.00 73.82           C
ATOM   2691  C   SER B  85      -1.506 -29.518 -48.757  1.00 95.01           C
ATOM   2692  O   SER B  85      -0.391 -28.997 -48.754  1.00115.33           O
ATOM   2693  CB  SER B  85      -2.325 -27.356 -49.746  1.00 82.19           C
ATOM   2694  OG  SER B  85      -1.500 -27.529 -50.886  1.00 81.96           O
ATOM   2695  N   LEU B  86      -1.701 -30.790 -48.430  1.00 84.60           N
ATOM   2696  CA  LEU B  86      -0.622 -31.581 -47.856  1.00 63.47           C
ATOM   2697  C   LEU B  86       0.369 -32.097 -48.903  1.00 94.12           C
ATOM   2698  O   LEU B  86       0.007 -32.843 -49.812  1.00105.45           O
ATOM   2699  CB  LEU B  86      -1.193 -32.734 -47.015  1.00 89.47           C
ATOM   2700  CG  LEU B  86      -1.632 -32.407 -45.579  1.00 78.76           C
ATOM   2701  CD1 LEU B  86      -2.787 -33.290 -45.122  1.00 83.49           C
ATOM   2702  CD2 LEU B  86      -0.459 -32.516 -44.610  1.00 83.38           C
ATOM   2703  N   LYS B  87       1.618 -31.657 -48.765  1.00117.75           N
ATOM   2704  CA  LYS B  87       2.750 -32.175 -49.524  1.00 55.29           C
ATOM   2705  C   LYS B  87       3.267 -33.458 -48.883  1.00 56.30           C
ATOM   2706  O   LYS B  87       3.045 -33.701 -47.701  1.00 76.68           O
ATOM   2707  CB  LYS B  87       3.872 -31.134 -49.590  1.00105.20           C
ATOM   2708  CG  LYS B  87       3.474 -29.817 -50.253  1.00 82.46           C
ATOM   2709  CD  LYS B  87       4.646 -28.843 -50.321  1.00 79.85           C
ATOM   2710  CE  LYS B  87       4.295 -27.626 -51.166  1.00 67.81           C
ATOM   2711  NZ  LYS B  87       5.432 -26.669 -51.300  1.00 64.60           N
ATOM   2712  N   LEU B  88       3.952 -34.285 -49.664  1.00137.67           N
ATOM   2713  CA  LEU B  88       4.597 -35.475 -49.117  1.00 73.25           C
ATOM   2714  C   LEU B  88       5.542 -35.097 -47.986  1.00 57.24           C
ATOM   2715  O   LEU B  88       5.756 -35.877 -47.061  1.00 64.91           O
ATOM   2716  CB  LEU B  88       5.366 -36.224 -50.208  1.00 73.89           C
ATOM   2717  CG  LEU B  88       4.554 -36.995 -51.252  1.00 83.21           C
ATOM   2718  CD1 LEU B  88       3.412 -36.162 -51.820  1.00 68.33           C
ATOM   2719  CD2 LEU B  88       5.469 -37.481 -52.365  1.00134.93           C
ATOM   2720  N   GLU B  89       6.099 -33.890 -48.069  1.00 75.97           N
ATOM   2721  CA  GLU B  89       7.066 -33.391 -47.089  1.00 78.57           C
ATOM   2722  C   GLU B  89       6.544 -33.490 -45.656  1.00 82.20           C
ATOM   2723  O   GLU B  89       7.316 -33.601 -44.702  1.00 65.68           O
ATOM   2724  CB  GLU B  89       7.401 -31.920 -47.370  1.00 73.67           C
ATOM   2725  CG  GLU B  89       7.820 -31.592 -48.789  1.00 61.17           C
ATOM   2726  CD  GLU B  89       7.920 -30.091 -49.020  1.00 78.70           C
ATOM   2727  OE1 GLU B  89       7.413 -29.319 -48.174  1.00 62.02           O
ATOM   2728  OE2 GLU B  89       8.506 -29.682 -50.044  1.00105.94           O
ATOM   2729  N   ASP B  90       5.224 -33.439 -45.519  1.00 74.50           N
ATOM   2730  CA  ASP B  90       4.581 -33.266 -44.225  1.00 53.00           C
ATOM   2731  C   ASP B  90       4.264 -34.571 -43.504  1.00 77.51           C
ATOM   2732  O   ASP B  90       3.623 -34.557 -42.457  1.00 83.49           O
ATOM   2733  CB  ASP B  90       3.316 -32.427 -44.382  1.00 52.71           C
ATOM   2734  CG  ASP B  90       3.566 -31.141 -45.148  1.00 69.83           C
ATOM   2735  OD1 ASP B  90       4.694 -30.608 -45.073  1.00119.68           O
ATOM   2736  OD2 ASP B  90       2.640 -30.662 -45.833  1.00 64.74           O
ATOM   2737  N   THR B  91       4.704 -35.696 -44.060  1.00111.24           N
ATOM   2738  CA  THR B  91       4.513 -36.979 -43.396  1.00 55.34           C
ATOM   2739  C   THR B  91       5.366 -37.019 -42.139  1.00 54.98           C
ATOM   2740  O   THR B  91       6.585 -36.857 -42.207  1.00105.13           O
ATOM   2741  CB  THR B  91       4.945 -38.147 -44.297  1.00 95.78           C
ATOM   2742  OG1 THR B  91       4.030 -38.277 -45.393  1.00103.37           O
ATOM   2743  CG2 THR B  91       4.970 -39.440 -43.508  1.00 57.29           C
ATOM   2744  N   ALA B  92       4.720 -37.237 -40.996  1.00 77.17           N
ATOM   2745  CA  ALA B  92       5.411 -37.261 -39.712  1.00 54.76           C
ATOM   2746  C   ALA B  92       4.444 -37.418 -38.539  1.00 82.58           C
ATOM   2747  O   ALA B  92       3.227 -37.302 -38.701  1.00 70.44           O
ATOM   2748  CB  ALA B  92       6.238 -35.995 -39.542  1.00 60.42           C
ATOM   2749  N   ALA B  93       4.994 -37.673 -37.353  1.00 82.77           N
ATOM   2750  CA  ALA B  93       4.205 -37.665 -36.127  1.00 85.90           C
ATOM   2751  C   ALA B  93       4.188 -36.252 -35.559  1.00 76.23           C
ATOM   2752  O   ALA B  93       5.240 -35.654 -35.341  1.00 64.09           O
ATOM   2753  CB  ALA B  93       4.777 -38.639 -35.115  1.00 55.95           C
ATOM   2754  N   TYR B  94       2.989 -35.725 -35.330  1.00112.98           N
ATOM   2755  CA  TYR B  94       2.809 -34.342 -34.892  1.00 59.97           C
ATOM   2756  C   TYR B  94       2.542 -34.249 -33.405  1.00 52.34           C
ATOM   2757  O   TYR B  94       1.614 -34.872 -32.897  1.00117.78           O
ATOM   2758  CB  TYR B  94       1.647 -33.702 -35.648  1.00 77.41           C
ATOM   2759  CG  TYR B  94       1.988 -33.324 -37.066  1.00 88.55           C
ATOM   2760  CD1 TYR B  94       2.046 -31.994 -37.452  1.00 56.45           C
ATOM   2761  CD2 TYR B  94       2.275 -34.298 -38.015  1.00 97.48           C
ATOM   2762  CE1 TYR B  94       2.368 -31.644 -38.743  1.00 62.03           C
ATOM   2763  CE2 TYR B  94       2.600 -33.957 -39.311  1.00 73.12           C
ATOM   2764  CZ  TYR B  94       2.644 -32.627 -39.669  1.00 68.27           C
ATOM   2765  OH  TYR B  94       2.966 -32.273 -40.960  1.00 91.09           O
ATOM   2766  N   TYR B  95       3.350 -33.457 -32.709  1.00 71.85           N
ATOM   2767  CA  TYR B  95       3.210 -33.301 -31.266  1.00 51.52           C
ATOM   2768  C   TYR B  95       2.746 -31.909 -30.888  1.00 54.75           C
ATOM   2769  O   TYR B  95       3.173 -30.918 -31.473  1.00 70.58           O
ATOM   2770  CB  TYR B  95       4.531 -33.616 -30.563  1.00111.59           C
ATOM   2771  CG  TYR B  95       4.929 -35.069 -30.660  1.00106.03           C
ATOM   2772  CD1 TYR B  95       4.685 -35.947 -29.614  1.00 96.63           C
ATOM   2773  CD2 TYR B  95       5.535 -35.566 -31.805  1.00 93.15           C
ATOM   2774  CE1 TYR B  95       5.041 -37.279 -29.702  1.00 99.17           C
ATOM   2775  CE2 TYR B  95       5.894 -36.895 -31.902  1.00 95.17           C
ATOM   2776  CZ  TYR B  95       5.645 -37.748 -30.848  1.00107.18           C
ATOM   2777  OH  TYR B  95       6.002 -39.074 -30.942  1.00130.10           O
ATOM   2778  N   CYS B  96       1.858 -31.844 -29.905  1.00 60.39           N
ATOM   2779  CA  CYS B  96       1.408 -30.569 -29.371  1.00 59.12           C
ATOM   2780  C   CYS B  96       1.969 -30.357 -27.970  1.00 56.65           C
ATOM   2781  O   CYS B  96       1.931 -31.258 -27.133  1.00 61.07           O
ATOM   2782  CB  CYS B  96      -0.116 -30.510 -29.344  1.00 60.77           C
ATOM   2783  SG  CYS B  96      -0.774 -28.937 -28.766  1.00 83.61           S
ATOM   2784  N   ALA B  97       2.501 -29.167 -27.719  1.00 56.49           N
ATOM   2785  CA  ALA B  97       3.089 -28.863 -26.424  1.00 48.43           C
ATOM   2786  C   ALA B  97       2.688 -27.479 -25.935  1.00 74.89           C
ATOM   2787  O   ALA B  97       2.763 -26.501 -26.673  1.00 74.59           O
ATOM   2788  CB  ALA B  97       4.602 -28.979 -26.486  1.00 60.85           C
ATOM   2789  N   GLY B  98       2.247 -27.406 -24.687  1.00 55.67           N
ATOM   2790  CA  GLY B  98       1.980 -26.128 -24.068  1.00 58.83           C
ATOM   2791  C   GLY B  98       3.075 -25.752 -23.097  1.00 56.00           C
ATOM   2792  O   GLY B  98       3.908 -26.579 -22.736  1.00 61.74           O
ATOM   2793  N   SER B  99       3.067 -24.492 -22.678  1.00 85.50           N
ATOM   2794  CA  SER B  99       3.928 -24.022 -21.602  1.00 53.64           C
ATOM   2795  C   SER B  99       3.037 -23.463 -20.512  1.00 75.20           C
ATOM   2796  O   SER B  99       2.226 -22.577 -20.770  1.00 63.56           O
ATOM   2797  CB  SER B  99       4.884 -22.933 -22.092  1.00 73.63           C
ATOM   2798  OG  SER B  99       5.533 -22.296 -21.003  1.00 60.16           O
ATOM   2799  N   SER B 100       3.173 -23.997 -19.302  1.00 95.42           N
ATOM   2800  CA  SER B 100       2.379 -23.533 -18.170  1.00109.58           C
ATOM   2801  C   SER B 100       2.975 -22.265 -17.564  1.00 94.72           C
ATOM   2802  O   SER B 100       2.324 -21.584 -16.772  1.00 93.22           O
ATOM   2803  CB  SER B 100       2.246 -24.631 -17.105  1.00119.12           C
ATOM   2804  OG  SER B 100       3.513 -25.048 -16.620  1.00 64.10           O
ATOM   2805  N   VAL B 101       4.214 -21.960 -17.943  1.00102.28           N
ATOM   2806  CA  VAL B 101       4.910 -20.767 -17.461  1.00100.70           C
ATOM   2807  C   VAL B 101       4.516 -19.488 -18.208  1.00103.53           C
ATOM   2808  O   VAL B 101       4.271 -18.445 -17.590  1.00 80.80           O
ATOM   2809  CB  VAL B 101       6.443 -20.951 -17.536  1.00 72.98           C
ATOM   2810  CG1 VAL B 101       7.161 -19.650 -17.228  1.00 55.26           C
ATOM   2811  CG2 VAL B 101       6.891 -22.050 -16.585  1.00 60.50           C
ATOM   2812  N   TYR B 102       4.442 -19.574 -19.534  1.00109.44           N
ATOM   2813  CA  TYR B 102       4.193 -18.397 -20.363  1.00 49.65           C
ATOM   2814  C   TYR B 102       2.904 -18.512 -21.169  1.00 46.15           C
ATOM   2815  O   TYR B 102       2.616 -19.557 -21.753  1.00119.03           O
ATOM   2816  CB  TYR B 102       5.372 -18.154 -21.311  1.00 52.28           C
ATOM   2817  CG  TYR B 102       6.696 -17.937 -20.614  1.00 70.21           C
ATOM   2818  CD1 TYR B 102       6.982 -16.726 -19.994  1.00 66.89           C
ATOM   2819  CD2 TYR B 102       7.665 -18.936 -20.585  1.00 57.36           C
ATOM   2820  CE1 TYR B 102       8.192 -16.517 -19.355  1.00 71.33           C
ATOM   2821  CE2 TYR B 102       8.880 -18.734 -19.950  1.00 54.01           C
ATOM   2822  CZ  TYR B 102       9.137 -17.524 -19.337  1.00 58.67           C
ATOM   2823  OH  TYR B 102      10.342 -17.314 -18.706  1.00 67.32           O
ATOM   2824  N   ALA B 103       2.128 -17.434 -21.190  1.00 78.20           N
ATOM   2825  CA  ALA B 103       0.971 -17.343 -22.068  1.00 41.74           C
ATOM   2826  C   ALA B 103       1.443 -16.906 -23.444  1.00 45.30           C
ATOM   2827  O   ALA B 103       0.757 -17.101 -24.446  1.00 45.12           O
ATOM   2828  CB  ALA B 103      -0.044 -16.359 -21.510  1.00 63.98           C
ATOM   2829  N   GLU B 104       2.627 -16.309 -23.486  1.00 46.59           N
ATOM   2830  CA  GLU B 104       3.197 -15.873 -24.749  1.00 68.51           C
ATOM   2831  C   GLU B 104       4.720 -15.894 -24.729  1.00 61.94           C
ATOM   2832  O   GLU B 104       5.336 -15.672 -23.689  1.00 66.71           O
ATOM   2833  CB  GLU B 104       2.686 -14.483 -25.123  1.00 49.32           C
ATOM   2834  CG  GLU B 104       3.141 -14.036 -26.497  1.00 85.79           C
ATOM   2835  CD  GLU B 104       2.285 -12.929 -27.071  1.00102.41           C
ATOM   2836  OE1 GLU B 104       1.262 -12.574 -26.445  1.00 80.31           O
ATOM   2837  OE2 GLU B 104       2.637 -12.417 -28.156  1.00 64.91           O
ATOM   2838  N   MET B 105       5.319 -16.162 -25.885  1.00 64.68           N
ATOM   2839  CA  MET B 105       6.770 -16.207 -25.999  1.00 64.80           C
ATOM   2840  C   MET B 105       7.246 -15.499 -27.269  1.00 68.80           C
ATOM   2841  O   MET B 105       6.496 -15.395 -28.239  1.00 52.31           O
ATOM   2842  CB  MET B 105       7.264 -17.657 -25.925  1.00 75.44           C
ATOM   2843  CG  MET B 105       7.133 -18.254 -24.531  1.00 68.06           C
ATOM   2844  SD  MET B 105       7.567 -19.994 -24.386  1.00 70.68           S
ATOM   2845  CE  MET B 105       6.386 -20.740 -25.512  1.00 59.41           C
ATOM   2846  N   PRO B 106       8.492 -14.991 -27.243  1.00 69.03           N
ATOM   2847  CA  PRO B 106       9.161 -14.166 -28.262  1.00 54.07           C
ATOM   2848  C   PRO B 106       9.334 -14.815 -29.643  1.00 98.66           C
ATOM   2849  O   PRO B 106       9.712 -14.122 -30.588  1.00150.81           O
ATOM   2850  CB  PRO B 106      10.522 -13.852 -27.627  1.00 77.48           C
ATOM   2851  CG  PRO B 106      10.718 -14.896 -26.595  1.00 62.11           C
ATOM   2852  CD  PRO B 106       9.354 -15.190 -26.066  1.00 43.90           C
ATOM   2853  N   TYR B 107       9.086 -16.118 -29.741  1.00 64.04           N
ATOM   2854  CA  TYR B 107       9.247 -16.886 -30.985  1.00 89.23           C
ATOM   2855  C   TYR B 107      10.661 -17.393 -31.212  1.00 66.40           C
ATOM   2856  O   TYR B 107      10.870 -18.328 -31.982  1.00 69.06           O
ATOM   2857  CB  TYR B 107       8.819 -16.066 -32.215  1.00 69.43           C
ATOM   2858  CG  TYR B 107       9.457 -16.533 -33.518  1.00117.88           C
ATOM   2859  CD1 TYR B 107       8.808 -17.438 -34.350  1.00131.90           C
ATOM   2860  CD2 TYR B 107      10.711 -16.074 -33.908  1.00117.97           C
ATOM   2861  CE1 TYR B 107       9.388 -17.871 -35.533  1.00 63.15           C
ATOM   2862  CE2 TYR B 107      11.300 -16.506 -35.090  1.00 79.22           C
ATOM   2863  CZ  TYR B 107      10.633 -17.403 -35.896  1.00 89.45           C
ATOM   2864  OH  TYR B 107      11.210 -17.835 -37.069  1.00 66.86           O
ATOM   2865  N   ALA B 108      11.625 -16.827 -30.503  1.00103.76           N
ATOM   2866  CA  ALA B 108      12.948 -17.419 -30.490  1.00 80.53           C
ATOM   2867  C   ALA B 108      12.793 -18.627 -29.593  1.00 71.76           C
ATOM   2868  O   ALA B 108      13.285 -19.713 -29.892  1.00 73.94           O
ATOM   2869  CB  ALA B 108      13.962 -16.452 -29.921  1.00128.57           C
ATOM   2870  N   ASP B 109      12.067 -18.415 -28.497  1.00 63.04           N
ATOM   2871  CA  ASP B 109      11.713 -19.469 -27.556  1.00 99.17           C
ATOM   2872  C   ASP B 109      10.545 -20.305 -28.075  1.00 52.70           C
ATOM   2873  O   ASP B 109      10.450 -21.494 -27.778  1.00 99.73           O
ATOM   2874  CB  ASP B 109      11.350 -18.872 -26.188  1.00124.35           C
ATOM   2875  CG  ASP B 109      12.522 -18.169 -25.519  1.00 95.90           C
ATOM   2876  OD1 ASP B 109      13.424 -17.689 -26.238  1.00129.57           O
ATOM   2877  OD2 ASP B 109      12.535 -18.093 -24.270  1.00101.63           O
ATOM   2878  N   SER B 110       9.655 -19.683 -28.844  1.00 61.73           N
ATOM   2879  CA  SER B 110       8.471 -20.375 -29.360  1.00 73.62           C
ATOM   2880  C   SER B 110       8.820 -21.435 -30.397  1.00 66.31           C
ATOM   2881  O   SER B 110       8.101 -22.420 -30.552  1.00 62.76           O
ATOM   2882  CB  SER B 110       7.468 -19.383 -29.954  1.00 59.14           C
ATOM   2883  OG  SER B 110       7.042 -18.444 -28.984  1.00 72.35           O
ATOM   2884  N   VAL B 111       9.926 -21.215 -31.103  1.00 96.81           N
ATOM   2885  CA  VAL B 111      10.401 -22.123 -32.148  1.00 80.13           C
ATOM   2886  C   VAL B 111      11.129 -23.346 -31.592  1.00 77.92           C
ATOM   2887  O   VAL B 111      11.203 -24.386 -32.246  1.00 76.57           O
ATOM   2888  CB  VAL B 111      11.312 -21.380 -33.153  1.00 63.60           C
ATOM   2889  CG1 VAL B 111      12.302 -22.333 -33.808  1.00 66.51           C
ATOM   2890  CG2 VAL B 111      10.472 -20.666 -34.195  1.00 52.65           C
ATOM   2891  N   LYS B 112      11.651 -23.223 -30.377  1.00 80.94           N
ATOM   2892  CA  LYS B 112      12.369 -24.321 -29.740  1.00 70.92           C
ATOM   2893  C   LYS B 112      11.451 -25.153 -28.846  1.00 53.78           C
ATOM   2894  O   LYS B 112      10.563 -24.623 -28.183  1.00 57.79           O
ATOM   2895  CB  LYS B 112      13.549 -23.782 -28.929  1.00 73.00           C
ATOM   2896  CG  LYS B 112      14.410 -22.784 -29.684  1.00 58.69           C
ATOM   2897  CD  LYS B 112      15.516 -22.224 -28.798  1.00 75.83           C
ATOM   2898  CE  LYS B 112      16.501 -23.309 -28.387  1.00129.88           C
ATOM   2899  NZ  LYS B 112      17.659 -22.751 -27.633  1.00131.65           N
ATOM   2900  N   ALA B 113      11.672 -26.463 -28.836  1.00 70.64           N
ATOM   2901  CA  ALA B 113      10.880 -27.366 -28.009  1.00 64.17           C
ATOM   2902  C   ALA B 113      11.317 -27.295 -26.549  1.00 84.00           C
ATOM   2903  O   ALA B 113      10.666 -27.852 -25.663  1.00 70.10           O
ATOM   2904  CB  ALA B 113      10.994 -28.789 -28.529  1.00 72.82           C
ATOM   2905  N   THR B 114      12.424 -26.599 -26.313  1.00 93.56           N
ATOM   2906  CA  THR B 114      12.988 -26.445 -24.978  1.00 55.25           C
ATOM   2907  C   THR B 114      12.096 -25.597 -24.082  1.00 64.42           C
ATOM   2908  O   THR B 114      12.095 -25.751 -22.864  1.00 98.34           O
ATOM   2909  CB  THR B 114      14.368 -25.770 -25.045  1.00 72.12           C
ATOM   2910  OG1 THR B 114      15.175 -26.426 -26.031  1.00111.37           O
ATOM   2911  CG2 THR B 114      15.062 -25.833 -23.690  1.00127.36           C
ATOM   2912  N   SER B 115      11.335 -24.702 -24.702  1.00 71.79           N
ATOM   2913  CA  SER B 115      10.569 -23.691 -23.979  1.00 80.30           C
ATOM   2914  C   SER B 115       9.211 -24.195 -23.493  1.00 70.75           C
ATOM   2915  O   SER B 115       8.517 -23.508 -22.740  1.00 67.27           O
ATOM   2916  CB  SER B 115      10.379 -22.464 -24.870  1.00 45.21           C
ATOM   2917  OG  SER B 115      11.551 -22.214 -25.625  1.00 53.69           O
ATOM   2918  N   TYR B 116       8.843 -25.395 -23.932  1.00 64.31           N
ATOM   2919  CA  TYR B 116       7.553 -25.993 -23.601  1.00 67.57           C
ATOM   2920  C   TYR B 116       7.721 -27.126 -22.594  1.00 89.73           C
ATOM   2921  O   TYR B 116       8.537 -28.027 -22.792  1.00124.20           O
ATOM   2922  CB  TYR B 116       6.876 -26.521 -24.866  1.00 42.31           C
ATOM   2923  CG  TYR B 116       6.567 -25.451 -25.883  1.00 71.74           C
ATOM   2924  CD1 TYR B 116       5.297 -24.899 -25.974  1.00 65.43           C
ATOM   2925  CD2 TYR B 116       7.544 -24.989 -26.752  1.00 78.15           C
ATOM   2926  CE1 TYR B 116       5.010 -23.917 -26.905  1.00 57.44           C
ATOM   2927  CE2 TYR B 116       7.266 -24.007 -27.688  1.00 42.01           C
ATOM   2928  CZ  TYR B 116       5.998 -23.475 -27.761  1.00 59.97           C
ATOM   2929  OH  TYR B 116       5.723 -22.498 -28.693  1.00 66.03           O
ATOM   2930  N   ASN B 117       6.963 -27.065 -21.504  1.00 70.58           N
ATOM   2931  CA  ASN B 117       7.099 -28.045 -20.429  1.00 79.61           C
ATOM   2932  C   ASN B 117       6.098 -29.213 -20.376  1.00 68.27           C
ATOM   2933  O   ASN B 117       6.221 -30.084 -19.515  1.00105.53           O
ATOM   2934  CB  ASN B 117       7.194 -27.341 -19.066  1.00 82.98           C
ATOM   2935  CG  ASN B 117       6.161 -26.246 -18.899  1.00 59.96           C
ATOM   2936  OD1 ASN B 117       5.040 -26.350 -19.396  1.00131.13           O
ATOM   2937  ND2 ASN B 117       6.539 -25.182 -18.202  1.00101.34           N
ATOM   2938  N   TYR B 118       5.116 -29.247 -21.273  1.00 62.54           N
ATOM   2939  CA  TYR B 118       4.214 -30.405 -21.320  1.00 83.88           C
ATOM   2940  C   TYR B 118       3.672 -30.749 -22.708  1.00 72.17           C
ATOM   2941  O   TYR B 118       3.458 -29.868 -23.538  1.00 95.76           O
ATOM   2942  CB  TYR B 118       3.096 -30.309 -20.271  1.00 78.82           C
ATOM   2943  CG  TYR B 118       2.033 -29.261 -20.517  1.00104.25           C
ATOM   2944  CD1 TYR B 118       0.880 -29.567 -21.226  1.00110.38           C
ATOM   2945  CD2 TYR B 118       2.166 -27.977 -20.009  1.00132.79           C
ATOM   2946  CE1 TYR B 118      -0.103 -28.617 -21.440  1.00 86.05           C
ATOM   2947  CE2 TYR B 118       1.189 -27.020 -20.219  1.00102.55           C
ATOM   2948  CZ  TYR B 118       0.058 -27.346 -20.936  1.00 76.88           C
ATOM   2949  OH  TYR B 118      -0.916 -26.397 -21.145  1.00 73.36           O
ATOM   2950  N   TRP B 119       3.452 -32.042 -22.945  1.00 49.61           N
ATOM   2951  CA  TRP B 119       3.197 -32.545 -24.294  1.00 65.21           C
ATOM   2952  C   TRP B 119       2.001 -33.485 -24.402  1.00 84.72           C
ATOM   2953  O   TRP B 119       1.454 -33.934 -23.394  1.00108.79           O
ATOM   2954  CB  TRP B 119       4.434 -33.268 -24.827  1.00 77.80           C
ATOM   2955  CG  TRP B 119       5.658 -32.418 -24.872  1.00 83.27           C
ATOM   2956  CD1 TRP B 119       6.349 -31.924 -23.807  1.00 73.09           C
ATOM   2957  CD2 TRP B 119       6.352 -31.973 -26.044  1.00 80.56           C
ATOM   2958  NE1 TRP B 119       7.425 -31.190 -24.241  1.00124.71           N
ATOM   2959  CE2 TRP B 119       7.452 -31.206 -25.610  1.00110.13           C
ATOM   2960  CE3 TRP B 119       6.153 -32.147 -27.416  1.00163.79           C
ATOM   2961  CZ2 TRP B 119       8.346 -30.615 -26.499  1.00152.88           C
ATOM   2962  CZ3 TRP B 119       7.043 -31.558 -28.298  1.00146.97           C
ATOM   2963  CH2 TRP B 119       8.126 -30.802 -27.835  1.00117.34           C
ATOM   2964  N   GLY B 120       1.601 -33.761 -25.642  1.00 58.81           N
ATOM   2965  CA  GLY B 120       0.591 -34.762 -25.935  1.00 50.24           C
ATOM   2966  C   GLY B 120       1.257 -36.075 -26.294  1.00 50.50           C
ATOM   2967  O   GLY B 120       2.448 -36.248 -26.038  1.00 90.31           O
ATOM   2968  N   GLN B 121       0.500 -37.003 -26.874  1.00 73.73           N
ATOM   2969  CA  GLN B 121       1.041 -38.328 -27.211  1.00129.74           C
ATOM   2970  C   GLN B 121       1.491 -38.552 -28.670  1.00 93.00           C
ATOM   2971  O   GLN B 121       1.929 -39.648 -29.020  1.00 83.12           O
ATOM   2972  CB  GLN B 121       0.100 -39.450 -26.751  1.00102.74           C
ATOM   2973  CG  GLN B 121      -1.156 -39.598 -27.580  1.00 72.78           C
ATOM   2974  CD  GLN B 121      -2.046 -38.382 -27.505  1.00112.51           C
ATOM   2975  OE1 GLN B 121      -1.726 -37.399 -26.832  1.00120.29           O
ATOM   2976  NE2 GLN B 121      -3.176 -38.439 -28.196  1.00115.93           N
ATOM   2977  N   GLY B 122       1.418 -37.522 -29.510  1.00 91.96           N
ATOM   2978  CA  GLY B 122       1.901 -37.642 -30.878  1.00105.78           C
ATOM   2979  C   GLY B 122       1.140 -38.476 -31.902  1.00 88.98           C
ATOM   2980  O   GLY B 122       1.665 -39.468 -32.407  1.00109.64           O
ATOM   2981  N   THR B 123      -0.106 -38.100 -32.183  1.00 56.76           N
ATOM   2982  CA  THR B 123      -0.881 -38.725 -33.258  1.00104.84           C
ATOM   2983  C   THR B 123      -0.120 -38.729 -34.595  1.00119.53           C
ATOM   2984  O   THR B 123       0.513 -37.740 -34.969  1.00 65.47           O
ATOM   2985  CB  THR B 123      -2.262 -38.041 -33.439  1.00 73.89           C
ATOM   2986  OG1 THR B 123      -3.106 -38.847 -34.273  1.00 75.89           O
ATOM   2987  CG2 THR B 123      -2.109 -36.655 -34.054  1.00 63.04           C
ATOM   2988  N   GLN B 124      -0.192 -39.850 -35.309  1.00110.41           N
ATOM   2989  CA  GLN B 124       0.577 -40.042 -36.537  1.00 87.52           C
ATOM   2990  C   GLN B 124      -0.108 -39.469 -37.779  1.00 94.07           C
ATOM   2991  O   GLN B 124      -1.324 -39.578 -37.924  1.00122.63           O
ATOM   2992  CB  GLN B 124       0.856 -41.532 -36.748  1.00 92.89           C
ATOM   2993  CG  GLN B 124       1.559 -41.854 -38.061  1.00123.26           C
ATOM   2994  CD  GLN B 124       2.935 -41.224 -38.154  1.00125.28           C
ATOM   2995  OE1 GLN B 124       3.439 -40.956 -39.246  1.00 65.86           O
ATOM   2996  NE2 GLN B 124       3.555 -40.988 -37.002  1.00122.39           N
ATOM   2997  N   VAL B 125       0.680 -38.874 -38.675  1.00 64.55           N
ATOM   2998  CA  VAL B 125       0.168 -38.337 -39.938  1.00 59.65           C
ATOM   2999  C   VAL B 125       1.004 -38.782 -41.138  1.00 79.29           C
ATOM   3000  O   VAL B 125       2.208 -38.536 -41.190  1.00 98.40           O
ATOM   3001  CB  VAL B 125       0.134 -36.798 -39.929  1.00 67.82           C
ATOM   3002  CG1 VAL B 125      -0.246 -36.270 -41.308  1.00 62.83           C
ATOM   3003  CG2 VAL B 125      -0.829 -36.291 -38.870  1.00 78.54           C
ATOM   3004  N   THR B 126       0.359 -39.429 -42.106  1.00 92.23           N
ATOM   3005  CA  THR B 126       1.046 -39.887 -43.314  1.00 90.63           C
ATOM   3006  C   THR B 126       0.362 -39.372 -44.582  1.00 86.68           C
ATOM   3007  O   THR B 126      -0.866 -39.351 -44.665  1.00 80.55           O
ATOM   3008  CB  THR B 126       1.121 -41.425 -43.374  1.00 68.10           C
ATOM   3009  OG1 THR B 126      -0.199 -41.972 -43.261  1.00110.45           O
ATOM   3010  CG2 THR B 126       1.982 -41.964 -42.246  1.00 60.81           C
ATOM   3011  N   VAL B 127       1.160 -38.966 -45.569  1.00 95.24           N
ATOM   3012  CA  VAL B 127       0.623 -38.411 -46.811  1.00 76.31           C
ATOM   3013  C   VAL B 127       1.009 -39.241 -48.044  1.00116.97           C
ATOM   3014  O   VAL B 127       2.168 -39.241 -48.462  1.00 98.25           O
ATOM   3015  CB  VAL B 127       1.115 -36.965 -47.014  1.00 51.75           C
ATOM   3016  CG1 VAL B 127       0.574 -36.391 -48.310  1.00 82.41           C
ATOM   3017  CG2 VAL B 127       0.711 -36.098 -45.837  1.00 55.09           C
ATOM   3018  N   SER B 128       0.020 -39.929 -48.622  1.00113.68           N
ATOM   3019  CA  SER B 128       0.210 -40.834 -49.767  1.00116.54           C
ATOM   3020  C   SER B 128       0.219 -40.184 -51.157  1.00129.22           C
ATOM   3021  O   SER B 128      -0.373 -39.123 -51.364  1.00130.77           O
ATOM   3022  CB  SER B 128      -0.836 -41.954 -49.748  1.00120.92           C
ATOM   3023  OG  SER B 128      -1.977 -41.601 -50.512  1.00134.66           O
ATOM   3024  N   SER B 129       0.884 -40.855 -52.098  1.00159.93           N
ATOM   3025  CA  SER B 129       0.853 -40.509 -53.520  1.00 97.87           C
ATOM   3026  C   SER B 129       1.908 -41.311 -54.270  1.00137.54           C
ATOM   3027  O   SER B 129       3.105 -41.047 -54.140  1.00125.67           O
ATOM   3028  CB  SER B 129       1.103 -39.018 -53.745  1.00144.61           C
ATOM   3029  OG  SER B 129       2.483 -38.754 -53.936  1.00130.67           O
