# Supplementary material for: A non-redundant data set of nanobody-antigen crystal structures
Source: Data Brief. 2019 Mar 6;24:103754. doi: 10.1016/j.dib.2019.103754 (PMC6441729; doi:10.1016/j.dib.2019.103754)
Supplement: Multimedia component 5 [file mmc5.zip › Data_set/Nb-Ag_3/4m3k_3.pdb]

ATOM      1  N   MET A  29      10.018  14.156 -16.328  1.00 37.58           N
ATOM      2  CA  MET A  29       9.547  15.407 -16.969  1.00 39.55           C
ATOM      3  C   MET A  29       8.321  15.886 -16.188  1.00 36.86           C
ATOM      4  O   MET A  29       7.250  16.169 -16.759  1.00 35.99           O
ATOM      5  CB  MET A  29       9.207  15.154 -18.441  1.00 44.26           C
ATOM      6  CG  MET A  29      10.228  14.306 -19.185  1.00 49.94           C
ATOM      7  SD  MET A  29      10.197  14.472 -20.986  1.00 64.27           S
ATOM      8  CE  MET A  29      11.964  14.276 -21.337  1.00 43.05           C
ATOM      9  N   LYS A  30       8.497  15.974 -14.871  1.00 32.94           N
ATOM     10  CA  LYS A  30       7.412  16.278 -13.941  1.00 35.60           C
ATOM     11  C   LYS A  30       6.841  17.672 -14.189  1.00 33.04           C
ATOM     12  O   LYS A  30       5.611  17.860 -14.241  1.00 28.48           O
ATOM     13  CB  LYS A  30       7.907  16.141 -12.500  1.00 37.49           C
ATOM     14  CG  LYS A  30       6.937  16.669 -11.461  1.00 39.22           C
ATOM     15  CD  LYS A  30       7.285  16.196 -10.065  1.00 43.09           C
ATOM     16  CE  LYS A  30       6.607  17.093  -9.046  1.00 45.54           C
ATOM     17  NZ  LYS A  30       6.856  16.624  -7.652  1.00 52.49           N
ATOM     18  N   ASP A  31       7.732  18.651 -14.354  1.00 30.67           N
ATOM     19  CA  ASP A  31       7.278  20.017 -14.671  1.00 33.76           C
ATOM     20  C   ASP A  31       6.529  20.076 -16.009  1.00 30.30           C
ATOM     21  O   ASP A  31       5.580  20.869 -16.149  1.00 30.80           O
ATOM     22  CB  ASP A  31       8.433  21.050 -14.564  1.00 40.74           C
ATOM     23  CG  ASP A  31       8.931  21.233 -13.108  1.00 49.10           C
ATOM     24  OD1 ASP A  31       8.376  20.594 -12.190  1.00 51.41           O
ATOM     25  OD2 ASP A  31       9.879  22.005 -12.854  1.00 48.48           O
ATOM     26  N   ASP A  32       6.926  19.242 -16.978  1.00 28.50           N
ATOM     27  CA  ASP A  32       6.225  19.156 -18.280  1.00 29.48           C
ATOM     28  C   ASP A  32       4.779  18.690 -18.109  1.00 23.93           C
ATOM     29  O   ASP A  32       3.865  19.261 -18.685  1.00 23.33           O
ATOM     30  CB  ASP A  32       6.909  18.144 -19.196  1.00 36.01           C
ATOM     31  CG  ASP A  32       8.020  18.738 -20.011  1.00 44.35           C
ATOM     32  OD1 ASP A  32       7.743  19.199 -21.143  1.00 46.18           O
ATOM     33  OD2 ASP A  32       9.172  18.729 -19.530  1.00 52.19           O
ATOM     34  N   PHE A  33       4.566  17.632 -17.322  1.00 21.41           N
ATOM     35  CA  PHE A  33       3.226  17.178 -17.082  1.00 18.09           C
ATOM     36  C   PHE A  33       2.448  18.144 -16.237  1.00 17.65           C
ATOM     37  O   PHE A  33       1.264  18.310 -16.489  1.00 16.97           O
ATOM     38  CB  PHE A  33       3.189  15.780 -16.444  1.00 17.54           C
ATOM     39  CG  PHE A  33       3.718  14.684 -17.338  1.00 17.63           C
ATOM     40  CD1 PHE A  33       3.073  14.359 -18.522  1.00 18.21           C
ATOM     41  CD2 PHE A  33       4.888  13.949 -16.969  1.00 18.37           C
ATOM     42  CE1 PHE A  33       3.565  13.341 -19.338  1.00 18.82           C
ATOM     43  CE2 PHE A  33       5.357  12.944 -17.782  1.00 18.24           C
ATOM     44  CZ  PHE A  33       4.697  12.637 -18.963  1.00 18.49           C
ATOM     45  N   ALA A  34       3.078  18.795 -15.255  1.00 18.17           N
ATOM     46  CA  ALA A  34       2.362  19.790 -14.437  1.00 18.16           C
ATOM     47  C   ALA A  34       1.868  20.940 -15.319  1.00 18.97           C
ATOM     48  O   ALA A  34       0.764  21.452 -15.106  1.00 19.42           O
ATOM     49  CB  ALA A  34       3.254  20.317 -13.308  1.00 20.14           C
ATOM     50  N   LYS A  35       2.704  21.365 -16.268  1.00 19.91           N
ATOM     51  CA  LYS A  35       2.356  22.452 -17.197  1.00 20.82           C
ATOM     52  C   LYS A  35       1.160  22.034 -18.045  1.00 19.84           C
ATOM     53  O   LYS A  35       0.219  22.828 -18.216  1.00 20.19           O
ATOM     54  CB  LYS A  35       3.553  22.843 -18.076  1.00 24.61           C
ATOM     55  CG  LYS A  35       3.269  23.846 -19.207  1.00 27.72           C
ATOM     56  CD  LYS A  35       4.510  24.637 -19.680  1.00 34.26           C
ATOM     57  CE  LYS A  35       5.806  23.819 -19.720  1.00 42.33           C
ATOM     58  NZ  LYS A  35       5.857  22.746 -20.757  1.00 50.27           N
ATOM     59  N   LEU A  36       1.164  20.799 -18.560  1.00 20.08           N
ATOM     60  CA  LEU A  36       0.001  20.314 -19.332  1.00 20.42           C
ATOM     61  C   LEU A  36      -1.264  20.306 -18.545  1.00 19.37           C
ATOM     62  O   LEU A  36      -2.348  20.679 -19.061  1.00 21.69           O
ATOM     63  CB  LEU A  36       0.196  18.870 -19.833  1.00 23.70           C
ATOM     64  CG  LEU A  36       0.797  18.711 -21.195  1.00 23.13           C
ATOM     65  CD1 LEU A  36       1.032  17.226 -21.464  1.00 21.30           C
ATOM     66  CD2 LEU A  36      -0.048  19.391 -22.279  1.00 22.09           C
ATOM     67  N   GLU A  37      -1.189  19.817 -17.312  1.00 19.45           N
ATOM     68  CA  GLU A  37      -2.324  19.774 -16.391  1.00 21.34           C
ATOM     69  C   GLU A  37      -2.971  21.127 -16.299  1.00 21.91           C
ATOM     70  O   GLU A  37      -4.180  21.285 -16.434  1.00 27.16           O
ATOM     71  CB  GLU A  37      -1.832  19.365 -14.972  1.00 21.57           C
ATOM     72  CG  GLU A  37      -1.772  17.894 -14.802  1.00 25.96           C
ATOM     73  CD  GLU A  37      -1.448  17.554 -13.388  1.00 22.48           C
ATOM     74  OE1 GLU A  37      -0.595  18.210 -12.747  1.00 21.98           O
ATOM     75  OE2 GLU A  37      -1.996  16.599 -12.895  1.00 23.77           O
ATOM     76  N   GLU A  38      -2.153  22.124 -16.080  1.00 19.88           N
ATOM     77  CA  GLU A  38      -2.667  23.457 -15.917  1.00 21.61           C
ATOM     78  C   GLU A  38      -3.297  24.016 -17.188  1.00 19.81           C
ATOM     79  O   GLU A  38      -4.373  24.635 -17.111  1.00 22.05           O
ATOM     80  CB  GLU A  38      -1.573  24.320 -15.328  1.00 25.30           C
ATOM     81  CG  GLU A  38      -1.289  23.839 -13.904  1.00 28.10           C
ATOM     82  CD  GLU A  38       0.110  24.165 -13.377  1.00 34.43           C
ATOM     83  OE1 GLU A  38       0.516  23.569 -12.347  1.00 43.29           O
ATOM     84  OE2 GLU A  38       0.817  25.018 -13.964  1.00 37.04           O
ATOM     85  N   GLN A  39      -2.728  23.688 -18.352  1.00 18.02           N
ATOM     86  CA  GLN A  39      -3.248  24.176 -19.639  1.00 17.28           C
ATOM     87  C   GLN A  39      -4.634  23.667 -19.960  1.00 17.08           C
ATOM     88  O   GLN A  39      -5.364  24.310 -20.764  1.00 17.53           O
ATOM     89  CB  GLN A  39      -2.318  23.726 -20.744  1.00 18.24           C
ATOM     90  CG  GLN A  39      -1.004  24.468 -20.747  1.00 19.21           C
ATOM     91  CD  GLN A  39      -0.048  24.012 -21.839  1.00 19.84           C
ATOM     92  OE1 GLN A  39      -0.247  22.978 -22.486  1.00 21.68           O
ATOM     93  NE2 GLN A  39       1.002  24.783 -22.035  1.00 20.62           N
ATOM     94  N   PHE A  40      -4.986  22.503 -19.402  1.00 16.57           N
ATOM     95  CA  PHE A  40      -6.276  21.846 -19.712  1.00 16.75           C
ATOM     96  C   PHE A  40      -7.184  21.774 -18.499  1.00 17.52           C
ATOM     97  O   PHE A  40      -8.203  21.075 -18.522  1.00 18.30           O
ATOM     98  CB  PHE A  40      -6.035  20.447 -20.313  1.00 16.06           C
ATOM     99  CG  PHE A  40      -5.455  20.484 -21.692  1.00 16.24           C
ATOM    100  CD1 PHE A  40      -6.265  20.541 -22.808  1.00 16.67           C
ATOM    101  CD2 PHE A  40      -4.061  20.498 -21.872  1.00 16.25           C
ATOM    102  CE1 PHE A  40      -5.733  20.575 -24.094  1.00 17.18           C
ATOM    103  CE2 PHE A  40      -3.509  20.543 -23.150  1.00 16.65           C
ATOM    104  CZ  PHE A  40      -4.352  20.575 -24.263  1.00 17.12           C
ATOM    105  N   ASP A  41      -6.831  22.520 -17.460  1.00 17.97           N
ATOM    106  CA  ASP A  41      -7.596  22.547 -16.221  1.00 18.63           C
ATOM    107  C   ASP A  41      -7.922  21.109 -15.722  1.00 18.55           C
ATOM    108  O   ASP A  41      -9.085  20.764 -15.478  1.00 20.11           O
ATOM    109  CB  ASP A  41      -8.914  23.338 -16.474  1.00 20.06           C
ATOM    110  CG  ASP A  41      -9.695  23.579 -15.195  1.00 22.38           C
ATOM    111  OD1 ASP A  41      -9.059  23.725 -14.124  1.00 24.30           O
ATOM    112  OD2 ASP A  41     -10.960  23.600 -15.277  1.00 24.20           O
ATOM    113  N   ALA A  42      -6.897  20.274 -15.635  1.00 17.24           N
ATOM    114  CA  ALA A  42      -7.091  18.841 -15.404  1.00 16.34           C
ATOM    115  C   ALA A  42      -5.971  18.268 -14.514  1.00 16.29           C
ATOM    116  O   ALA A  42      -4.980  18.921 -14.203  1.00 18.33           O
ATOM    117  CB  ALA A  42      -7.118  18.085 -16.722  1.00 17.29           C
ATOM    118  N   LYS A  43      -6.204  17.035 -14.095  1.00 17.33           N
ATOM    119  CA  LYS A  43      -5.190  16.247 -13.372  1.00 15.98           C
ATOM    120  C   LYS A  43      -4.853  15.021 -14.208  1.00 15.23           C
ATOM    121  O   LYS A  43      -5.735  14.381 -14.732  1.00 15.72           O
ATOM    122  CB  LYS A  43      -5.772  15.827 -12.013  1.00 18.42           C
ATOM    123  CG  LYS A  43      -4.945  14.851 -11.204  1.00 22.06           C
ATOM    124  CD  LYS A  43      -5.549  14.642  -9.819  1.00 27.66           C
ATOM    125  CE  LYS A  43      -6.805  13.786  -9.876  1.00 32.89           C
ATOM    126  NZ  LYS A  43      -7.329  13.421  -8.523  1.00 38.25           N
ATOM    127  N   LEU A  44      -3.567  14.701 -14.317  1.00 15.42           N
ATOM    128  CA  LEU A  44      -3.076  13.573 -15.098  1.00 15.11           C
ATOM    129  C   LEU A  44      -2.570  12.454 -14.219  1.00 15.25           C
ATOM    130  O   LEU A  44      -1.968  12.692 -13.149  1.00 15.89           O
ATOM    131  CB  LEU A  44      -1.913  13.980 -16.009  1.00 15.37           C
ATOM    132  CG  LEU A  44      -2.224  14.719 -17.286  1.00 15.29           C
ATOM    133  CD1 LEU A  44      -0.947  15.308 -17.890  1.00 15.95           C
ATOM    134  CD2 LEU A  44      -2.909  13.741 -18.267  1.00 15.45           C
ATOM    135  N   GLY A  45      -2.803  11.247 -14.708  1.00 15.45           N
ATOM    136  CA  GLY A  45      -2.140  10.052 -14.165  1.00 14.84           C
ATOM    137  C   GLY A  45      -1.496   9.316 -15.314  1.00 14.84           C
ATOM    138  O   GLY A  45      -2.153   8.920 -16.238  1.00 15.54           O
ATOM    139  N   ILE A  46      -0.164   9.111 -15.229  1.00 14.29           N
ATOM    140  CA  ILE A  46       0.582   8.562 -16.365  1.00 14.20           C
ATOM    141  C   ILE A  46       1.525   7.438 -15.925  1.00 14.12           C
ATOM    142  O   ILE A  46       2.209   7.582 -14.907  1.00 14.34           O
ATOM    143  CB  ILE A  46       1.449   9.697 -16.985  1.00 15.16           C
ATOM    144  CG1 ILE A  46       0.459  10.730 -17.594  1.00 16.50           C
ATOM    145  CG2 ILE A  46       2.302   9.147 -18.105  1.00 14.93           C
ATOM    146  CD1 ILE A  46       1.101  12.019 -17.966  1.00 18.81           C
ATOM    147  N   PHE A  47       1.523   6.329 -16.658  1.00 13.91           N
ATOM    148  CA  PHE A  47       2.597   5.353 -16.478  1.00 13.88           C
ATOM    149  C   PHE A  47       2.904   4.767 -17.844  1.00 13.92           C
ATOM    150  O   PHE A  47       1.965   4.407 -18.586  1.00 13.88           O
ATOM    151  CB  PHE A  47       2.191   4.255 -15.482  1.00 14.05           C
ATOM    152  CG  PHE A  47       3.310   3.290 -15.192  1.00 14.47           C
ATOM    153  CD1 PHE A  47       4.381   3.723 -14.400  1.00 15.47           C
ATOM    154  CD2 PHE A  47       3.325   2.008 -15.726  1.00 14.52           C
ATOM    155  CE1 PHE A  47       5.447   2.867 -14.124  1.00 16.91           C
ATOM    156  CE2 PHE A  47       4.413   1.159 -15.447  1.00 15.90           C
ATOM    157  CZ  PHE A  47       5.454   1.586 -14.637  1.00 17.43           C
ATOM    158  N   ALA A  48       4.186   4.648 -18.200  1.00 14.27           N
ATOM    159  CA  ALA A  48       4.559   4.069 -19.475  1.00 14.49           C
ATOM    160  C   ALA A  48       5.782   3.240 -19.209  1.00 14.81           C
ATOM    161  O   ALA A  48       6.659   3.687 -18.467  1.00 15.50           O
ATOM    162  CB  ALA A  48       4.914   5.154 -20.464  1.00 15.26           C
ATOM    163  N   LEU A  49       5.819   2.100 -19.876  1.00 14.86           N
ATOM    164  CA  LEU A  49       6.858   1.120 -19.664  1.00 15.68           C
ATOM    165  C   LEU A  49       7.331   0.699 -21.036  1.00 15.82           C
ATOM    166  O   LEU A  49       6.535   0.176 -21.831  1.00 15.84           O
ATOM    167  CB  LEU A  49       6.289  -0.070 -18.924  1.00 16.11           C
ATOM    168  CG  LEU A  49       7.206  -1.268 -18.724  1.00 17.82           C
ATOM    169  CD1 LEU A  49       8.319  -0.864 -17.796  1.00 19.68           C
ATOM    170  CD2 LEU A  49       6.323  -2.392 -18.142  1.00 21.24           C
ATOM    171  N   ASP A  50       8.631   0.911 -21.301  1.00 16.24           N
ATOM    172  CA  ASP A  50       9.232   0.303 -22.456  1.00 17.03           C
ATOM    173  C   ASP A  50       9.548  -1.156 -22.103  1.00 16.76           C
ATOM    174  O   ASP A  50      10.416  -1.438 -21.207  1.00 18.42           O
ATOM    175  CB  ASP A  50      10.539   1.043 -22.833  1.00 18.58           C
ATOM    176  CG  ASP A  50      11.135   0.495 -24.091  1.00 20.87           C
ATOM    177  OD1 ASP A  50      11.281  -0.744 -24.227  1.00 21.66           O
ATOM    178  OD2 ASP A  50      11.466   1.285 -24.981  1.00 27.28           O
ATOM    179  N   THR A  51       8.941  -2.092 -22.825  1.00 16.70           N
ATOM    180  CA  THR A  51       9.046  -3.480 -22.433  1.00 17.12           C
ATOM    181  C   THR A  51      10.388  -4.077 -22.823  1.00 18.40           C
ATOM    182  O   THR A  51      10.737  -5.171 -22.360  1.00 21.01           O
ATOM    183  CB  THR A  51       7.939  -4.353 -23.025  1.00 17.76           C
ATOM    184  OG1 THR A  51       8.122  -4.417 -24.446  1.00 18.62           O
ATOM    185  CG2 THR A  51       6.534  -3.825 -22.596  1.00 17.62           C
ATOM    186  N   GLY A  52      11.142  -3.365 -23.659  1.00 18.52           N
ATOM    187  CA  GLY A  52      12.491  -3.834 -24.066  1.00 20.82           C
ATOM    188  C   GLY A  52      13.517  -3.546 -23.008  1.00 19.94           C
ATOM    189  O   GLY A  52      14.473  -4.300 -22.862  1.00 19.49           O
ATOM    190  N   THR A  53      13.371  -2.435 -22.294  1.00 19.24           N
ATOM    191  CA  THR A  53      14.448  -1.979 -21.374  1.00 19.37           C
ATOM    192  C   THR A  53      13.949  -1.793 -19.929  1.00 18.49           C
ATOM    193  O   THR A  53      14.739  -1.615 -18.970  1.00 19.18           O
ATOM    194  CB  THR A  53      15.058  -0.646 -21.827  1.00 20.43           C
ATOM    195  OG1 THR A  53      14.001   0.351 -21.869  1.00 19.14           O
ATOM    196  CG2 THR A  53      15.695  -0.741 -23.231  1.00 20.64           C
ATOM    197  N   ASN A  54      12.618  -1.833 -19.782  1.00 17.91           N
ATOM    198  CA  ASN A  54      11.990  -1.430 -18.530  1.00 17.74           C
ATOM    199  C   ASN A  54      12.119   0.042 -18.174  1.00 17.60           C
ATOM    200  O   ASN A  54      11.767   0.405 -17.058  1.00 17.39           O
ATOM    201  CB  ASN A  54      12.446  -2.313 -17.339  1.00 18.04           C
ATOM    202  CG  ASN A  54      12.067  -3.751 -17.532  1.00 18.79           C
ATOM    203  OD1 ASN A  54      10.878  -4.056 -17.691  1.00 19.77           O
ATOM    204  ND2 ASN A  54      13.047  -4.604 -17.674  1.00 19.41           N
ATOM    205  N   ARG A  55      12.568   0.887 -19.109  1.00 18.06           N
ATOM    206  CA  ARG A  55      12.548   2.338 -18.853  1.00 18.51           C
ATOM    207  C   ARG A  55      11.074   2.746 -18.667  1.00 18.11           C
ATOM    208  O   ARG A  55      10.212   2.262 -19.365  1.00 18.31           O
ATOM    209  CB  ARG A  55      13.105   3.112 -20.024  1.00 19.98           C
ATOM    210  CG  ARG A  55      13.250   4.605 -19.781  1.00 20.85           C
ATOM    211  CD  ARG A  55      13.920   5.298 -20.976  1.00 23.62           C
ATOM    212  NE  ARG A  55      15.347   4.999 -21.096  1.00 29.96           N
ATOM    213  CZ  ARG A  55      15.887   4.012 -21.833  1.00 34.15           C
ATOM    214  NH1 ARG A  55      15.147   3.133 -22.538  1.00 33.92           N
ATOM    215  NH2 ARG A  55      17.205   3.871 -21.836  1.00 46.19           N
ATOM    216  N   THR A  56      10.850   3.622 -17.702  1.00 18.84           N
ATOM    217  CA  THR A  56       9.504   4.050 -17.342  1.00 18.44           C
ATOM    218  C   THR A  56       9.424   5.549 -17.355  1.00 18.07           C
ATOM    219  O   THR A  56      10.433   6.266 -17.104  1.00 18.71           O
ATOM    220  CB  THR A  56       9.055   3.575 -15.927  1.00 20.51           C
ATOM    221  OG1 THR A  56       9.975   4.040 -14.951  1.00 26.16           O
ATOM    222  CG2 THR A  56       8.992   2.033 -15.811  1.00 20.58           C
ATOM    223  N   VAL A  57       8.186   5.999 -17.607  1.00 17.27           N
ATOM    224  CA  VAL A  57       7.823   7.382 -17.420  1.00 16.66           C
ATOM    225  C   VAL A  57       6.656   7.323 -16.462  1.00 16.10           C
ATOM    226  O   VAL A  57       5.686   6.553 -16.691  1.00 16.04           O
ATOM    227  CB  VAL A  57       7.391   8.046 -18.750  1.00 18.26           C
ATOM    228  CG1 VAL A  57       6.948   9.471 -18.485  1.00 19.04           C
ATOM    229  CG2 VAL A  57       8.565   8.052 -19.717  1.00 20.16           C
ATOM    230  N   ALA A  59       6.562   8.132 -15.361  1.00 16.41           N
ATOM    231  CA  ALA A  59       5.520   8.100 -14.349  1.00 16.66           C
ATOM    232  C   ALA A  59       5.173   9.500 -13.928  1.00 16.63           C
ATOM    233  O   ALA A  59       6.063  10.322 -13.699  1.00 19.17           O
ATOM    234  CB  ALA A  59       5.963   7.298 -13.152  1.00 17.27           C
ATOM    235  N   TYR A  60       3.892   9.750 -13.732  1.00 15.87           N
ATOM    236  CA  TYR A  60       3.477  11.009 -13.174  1.00 15.87           C
ATOM    237  C   TYR A  60       2.174  10.673 -12.469  1.00 15.45           C
ATOM    238  O   TYR A  60       1.203  10.273 -13.120  1.00 15.15           O
ATOM    239  CB  TYR A  60       3.293  12.071 -14.284  1.00 16.35           C
ATOM    240  CG  TYR A  60       2.867  13.417 -13.728  1.00 16.35           C
ATOM    241  CD1 TYR A  60       3.780  14.236 -13.035  1.00 17.26           C
ATOM    242  CD2 TYR A  60       1.537  13.844 -13.818  1.00 16.52           C
ATOM    243  CE1 TYR A  60       3.392  15.466 -12.518  1.00 17.96           C
ATOM    244  CE2 TYR A  60       1.169  15.089 -13.294  1.00 17.07           C
ATOM    245  CZ  TYR A  60       2.084  15.875 -12.613  1.00 17.53           C
ATOM    246  OH  TYR A  60       1.747  17.121 -12.082  1.00 18.73           O
ATOM    247  N   ARG A  61       2.153  10.776 -11.140  1.00 15.84           N
ATOM    248  CA  ARG A  61       0.983  10.320 -10.327  1.00 16.26           C
ATOM    249  C   ARG A  61       0.574   8.919 -10.774  1.00 15.86           C
ATOM    250  O   ARG A  61      -0.609   8.621 -10.994  1.00 16.17           O
ATOM    251  CB  ARG A  61      -0.186  11.308 -10.384  1.00 17.03           C
ATOM    252  CG  ARG A  61       0.160  12.740 -10.027  1.00 20.87           C
ATOM    253  CD  ARG A  61      -1.166  13.425  -9.728  1.00 26.16           C
ATOM    254  NE  ARG A  61      -1.328  14.803 -10.215  1.00 32.48           N
ATOM    255  CZ  ARG A  61      -0.829  15.881  -9.621  1.00 35.16           C
ATOM    256  NH1 ARG A  61      -0.089  15.783  -8.508  1.00 35.93           N
ATOM    257  NH2 ARG A  61      -1.053  17.062 -10.152  1.00 32.21           N
ATOM    258  N   PRO A  62       1.544   7.996 -10.896  1.00 13.80           N
ATOM    259  CA  PRO A  62       1.201   6.669 -11.467  1.00 14.05           C
ATOM    260  C   PRO A  62       0.315   5.833 -10.550  1.00 13.88           C
ATOM    261  O   PRO A  62      -0.257   4.844 -11.010  1.00 13.78           O
ATOM    262  CB  PRO A  62       2.592   6.016 -11.579  1.00 13.92           C
ATOM    263  CG  PRO A  62       3.372   6.605 -10.447  1.00 14.50           C
ATOM    264  CD  PRO A  62       2.965   8.052 -10.432  1.00 14.27           C
ATOM    265  N   ASP A  63       0.268   6.187  -9.252  1.00 14.78           N
ATOM    266  CA  ASP A  63      -0.499   5.393  -8.248  1.00 15.40           C
ATOM    267  C   ASP A  63      -1.756   6.081  -7.759  1.00 14.96           C
ATOM    268  O   ASP A  63      -2.355   5.671  -6.773  1.00 16.87           O
ATOM    269  CB  ASP A  63       0.422   4.941  -7.102  1.00 17.77           C
ATOM    270  CG  ASP A  63       1.528   4.072  -7.613  1.00 19.25           C
ATOM    271  OD1 ASP A  63       1.284   3.051  -8.259  1.00 21.84           O
ATOM    272  OD2 ASP A  63       2.676   4.445  -7.400  1.00 21.07           O
ATOM    273  N   GLU A  64      -2.082   7.174  -8.429  1.00 15.20           N
ATOM    274  CA  GLU A  64      -3.291   7.948  -8.123  1.00 14.82           C
ATOM    275  C   GLU A  64      -4.535   7.306  -8.779  1.00 14.43           C
ATOM    276  O   GLU A  64      -4.539   6.951  -9.955  1.00 14.83           O
ATOM    277  CB  GLU A  64      -3.134   9.382  -8.585  1.00 16.23           C
ATOM    278  CG  GLU A  64      -4.388  10.223  -8.355  1.00 20.30           C
ATOM    279  CD  GLU A  64      -4.013  11.663  -8.381  1.00 28.79           C
ATOM    280  OE1 GLU A  64      -3.917  12.261  -7.286  1.00 48.44           O
ATOM    281  OE2 GLU A  64      -3.715  12.152  -9.495  1.00 36.05           O
ATOM    282  N   ARG A  65      -5.575   7.127  -7.998  1.00 15.16           N
ATOM    283  CA  ARG A  65      -6.809   6.555  -8.551  1.00 14.74           C
ATOM    284  C   ARG A  65      -7.605   7.501  -9.453  1.00 14.54           C
ATOM    285  O   ARG A  65      -7.769   8.714  -9.147  1.00 15.79           O
ATOM    286  CB  ARG A  65      -7.668   6.032  -7.408  1.00 15.66           C
ATOM    287  CG  ARG A  65      -7.189   4.687  -6.894  1.00 16.53           C
ATOM    288  CD  ARG A  65      -8.087   4.151  -5.783  1.00 17.71           C
ATOM    289  NE  ARG A  65      -7.568   2.894  -5.239  1.00 17.68           N
ATOM    290  CZ  ARG A  65      -7.737   1.684  -5.797  1.00 17.44           C
ATOM    291  NH1 ARG A  65      -8.425   1.527  -6.903  1.00 16.63           N
ATOM    292  NH2 ARG A  65      -7.210   0.608  -5.223  1.00 19.29           N
ATOM    293  N   PHE A  66      -8.053   6.938 -10.579  1.00 13.51           N
ATOM    294  CA  PHE A  66      -9.016   7.537 -11.496  1.00 13.04           C
ATOM    295  C   PHE A  66     -10.093   6.524 -11.812  1.00 12.49           C
ATOM    296  O   PHE A  66      -9.851   5.330 -11.781  1.00 13.40           O
ATOM    297  CB  PHE A  66      -8.333   7.890 -12.826  1.00 12.96           C
ATOM    298  CG  PHE A  66      -7.319   9.017 -12.714  1.00 13.18           C
ATOM    299  CD1 PHE A  66      -6.036   8.760 -12.238  1.00 13.61           C
ATOM    300  CD2 PHE A  66      -7.643  10.349 -13.080  1.00 14.13           C
ATOM    301  CE1 PHE A  66      -5.084   9.762 -12.099  1.00 14.62           C
ATOM    302  CE2 PHE A  66      -6.664  11.340 -12.968  1.00 15.17           C
ATOM    303  CZ  PHE A  66      -5.384  11.069 -12.475  1.00 14.66           C
ATOM    304  N   ALA A  67     -11.300   6.991 -12.093  1.00 12.42           N
ATOM    305  CA  ALA A  67     -12.344   6.139 -12.659  1.00 12.44           C
ATOM    306  C   ALA A  67     -11.749   5.501 -13.905  1.00 12.51           C
ATOM    307  O   ALA A  67     -11.217   6.201 -14.753  1.00 12.74           O
ATOM    308  CB  ALA A  67     -13.595   6.964 -13.052  1.00 12.95           C
ATOM    309  N   PHE A  68     -11.804   4.169 -13.990  1.00 12.20           N
ATOM    310  CA  PHE A  68     -11.223   3.530 -15.159  1.00 12.51           C
ATOM    311  C   PHE A  68     -12.089   3.696 -16.406  1.00 12.10           C
ATOM    312  O   PHE A  68     -11.575   3.671 -17.535  1.00 12.31           O
ATOM    313  CB  PHE A  68     -10.828   2.056 -14.961  1.00 12.68           C
ATOM    314  CG  PHE A  68     -11.864   1.181 -14.263  1.00 11.99           C
ATOM    315  CD1 PHE A  68     -13.181   0.982 -14.778  1.00 12.00           C
ATOM    316  CD2 PHE A  68     -11.484   0.447 -13.139  1.00 12.73           C
ATOM    317  CE1 PHE A  68     -14.053   0.124 -14.126  1.00 12.41           C
ATOM    318  CE2 PHE A  68     -12.369  -0.393 -12.506  1.00 12.74           C
ATOM    319  CZ  PHE A  68     -13.679  -0.555 -12.978  1.00 12.77           C
ATOM    320  N   ALA A  69     -13.406   3.878 -16.230  1.00 12.08           N
ATOM    321  CA  ALA A  69     -14.373   4.114 -17.319  1.00 12.43           C
ATOM    322  C   ALA A  69     -14.243   2.943 -18.293  1.00 12.05           C
ATOM    323  O   ALA A  69     -13.956   1.816 -17.870  1.00 12.38           O
ATOM    324  CB  ALA A  69     -14.110   5.465 -17.980  1.00 13.16           C
ATOM    325  N   SER A  70     -14.329   3.194 -19.589  1.00 12.17           N
ATOM    326  CA  SER A  70     -14.421   2.055 -20.522  1.00 11.98           C
ATOM    327  C   SER A  70     -13.086   1.339 -20.772  1.00 11.37           C
ATOM    328  O   SER A  70     -13.032   0.340 -21.492  1.00 11.54           O
ATOM    329  CB  SER A  70     -15.039   2.470 -21.848  1.00 12.87           C
ATOM    330  OG  SER A  70     -16.465   2.693 -21.753  1.00 15.40           O
ATOM    331  N   THR A  71     -12.011   1.815 -20.143  1.00 11.36           N
ATOM    332  CA  THR A  71     -10.731   1.076 -20.284  1.00 11.38           C
ATOM    333  C   THR A  71     -10.885  -0.315 -19.700  1.00 11.31           C
ATOM    334  O   THR A  71     -10.163  -1.260 -20.124  1.00 11.92           O
ATOM    335  CB  THR A  71      -9.480   1.801 -19.661  1.00 11.60           C
ATOM    336  OG1 THR A  71      -9.682   1.860 -18.242  1.00 12.06           O
ATOM    337  CG2 THR A  71      -9.276   3.189 -20.311  1.00 12.18           C
ATOM    338  N   ILE A  72     -11.834  -0.478 -18.755  1.00 11.25           N
ATOM    339  CA  ILE A  72     -12.096  -1.806 -18.157  1.00 11.32           C
ATOM    340  C   ILE A  72     -12.559  -2.836 -19.204  1.00 11.54           C
ATOM    341  O   ILE A  72     -12.396  -4.072 -18.997  1.00 12.18           O
ATOM    342  CB  ILE A  72     -13.184  -1.705 -17.043  1.00 11.31           C
ATOM    343  CG1 ILE A  72     -13.160  -2.912 -16.095  1.00 12.52           C
ATOM    344  CG2 ILE A  72     -14.576  -1.468 -17.625  1.00 11.36           C
ATOM    345  CD1 ILE A  72     -11.894  -3.047 -15.301  1.00 12.82           C
ATOM    346  N   LYS A  73     -13.074  -2.354 -20.341  1.00 11.19           N
ATOM    347  CA  LYS A  73     -13.516  -3.285 -21.394  1.00 11.35           C
ATOM    348  C   LYS A  73     -12.390  -4.135 -21.919  1.00 11.27           C
ATOM    349  O   LYS A  73     -12.618  -5.278 -22.311  1.00 11.91           O
ATOM    350  CB  LYS A  73     -14.244  -2.517 -22.511  1.00 11.50           C
ATOM    351  CG  LYS A  73     -15.541  -1.874 -22.062  1.00 11.79           C
ATOM    352  CD  LYS A  73     -16.188  -1.009 -23.098  1.00 11.94           C
ATOM    353  CE  LYS A  73     -17.522  -0.533 -22.562  1.00 13.73           C
ATOM    354  NZ  LYS A  73     -17.908   0.810 -22.983  1.00 15.30           N
ATOM    355  N   ALA A  74     -11.166  -3.591 -21.968  1.00 11.30           N
ATOM    356  CA  ALA A  74     -10.022  -4.353 -22.495  1.00 11.46           C
ATOM    357  C   ALA A  74      -9.680  -5.460 -21.504  1.00 11.91           C
ATOM    358  O   ALA A  74      -9.424  -6.599 -21.927  1.00 12.77           O
ATOM    359  CB  ALA A  74      -8.815  -3.450 -22.706  1.00 11.85           C
ATOM    360  N   LEU A  75      -9.725  -5.157 -20.195  1.00 11.86           N
ATOM    361  CA  LEU A  75      -9.414  -6.212 -19.197  1.00 12.39           C
ATOM    362  C   LEU A  75     -10.497  -7.243 -19.091  1.00 11.85           C
ATOM    363  O   LEU A  75     -10.196  -8.427 -18.852  1.00 13.47           O
ATOM    364  CB  LEU A  75      -9.139  -5.589 -17.817  1.00 13.07           C
ATOM    365  CG  LEU A  75      -8.087  -4.466 -17.777  1.00 14.56           C
ATOM    366  CD1 LEU A  75      -7.798  -4.054 -16.332  1.00 15.06           C
ATOM    367  CD2 LEU A  75      -6.814  -4.838 -18.537  1.00 15.61           C
ATOM    368  N   THR A  76     -11.752  -6.841 -19.331  1.00 11.71           N
ATOM    369  CA  THR A  76     -12.859  -7.768 -19.311  1.00 11.59           C
ATOM    370  C   THR A  76     -12.713  -8.778 -20.437  1.00 11.60           C
ATOM    371  O   THR A  76     -12.922  -9.964 -20.233  1.00 12.08           O
ATOM    372  CB  THR A  76     -14.159  -6.996 -19.406  1.00 11.38           C
ATOM    373  OG1 THR A  76     -14.263  -6.055 -18.325  1.00 11.59           O
ATOM    374  CG2 THR A  76     -15.360  -7.938 -19.345  1.00 11.55           C
ATOM    375  N   VAL A  77     -12.380  -8.289 -21.628  1.00 11.81           N
ATOM    376  CA  VAL A  77     -12.117  -9.215 -22.746  1.00 11.71           C
ATOM    377  C   VAL A  77     -10.900 -10.118 -22.439  1.00 11.68           C
ATOM    378  O   VAL A  77     -10.894 -11.294 -22.809  1.00 12.64           O
ATOM    379  CB  VAL A  77     -11.978  -8.483 -24.107  1.00 11.58           C
ATOM    380  CG1 VAL A  77     -11.521  -9.442 -25.175  1.00 12.81           C
ATOM    381  CG2 VAL A  77     -13.338  -7.929 -24.515  1.00 11.86           C
ATOM    382  N   GLY A  78      -9.853  -9.572 -21.813  1.00 11.71           N
ATOM    383  CA  GLY A  78      -8.704 -10.397 -21.426  1.00 12.11           C
ATOM    384  C   GLY A  78      -9.193 -11.588 -20.613  1.00 12.51           C
ATOM    385  O   GLY A  78      -8.731 -12.723 -20.818  1.00 13.20           O
ATOM    386  N   VAL A  79     -10.114 -11.342 -19.668  1.00 11.96           N
ATOM    387  CA  VAL A  79     -10.595 -12.406 -18.800  1.00 12.32           C
ATOM    388  C   VAL A  79     -11.497 -13.358 -19.589  1.00 12.33           C
ATOM    389  O   VAL A  79     -11.394 -14.584 -19.463  1.00 12.80           O
ATOM    390  CB  VAL A  79     -11.289 -11.845 -17.524  1.00 12.74           C
ATOM    391  CG1 VAL A  79     -12.053 -12.963 -16.802  1.00 13.98           C
ATOM    392  CG2 VAL A  79     -10.245 -11.110 -16.661  1.00 14.06           C
ATOM    393  N   LEU A  80     -12.352 -12.821 -20.436  1.00 12.39           N
ATOM    394  CA  LEU A  80     -13.139 -13.671 -21.312  1.00 12.68           C
ATOM    395  C   LEU A  80     -12.258 -14.649 -22.093  1.00 12.97           C
ATOM    396  O   LEU A  80     -12.551 -15.859 -22.182  1.00 13.77           O
ATOM    397  CB  LEU A  80     -13.918 -12.792 -22.293  1.00 12.72           C
ATOM    398  CG  LEU A  80     -14.811 -13.535 -23.304  1.00 13.10           C
ATOM    399  CD1 LEU A  80     -16.028 -14.274 -22.698  1.00 14.46           C
ATOM    400  CD2 LEU A  80     -15.242 -12.559 -24.401  1.00 14.86           C
ATOM    401  N   LEU A  81     -11.169 -14.140 -22.659  1.00 13.43           N
ATOM    402  CA  LEU A  81     -10.260 -14.957 -23.447  1.00 14.01           C
ATOM    403  C   LEU A  81      -9.493 -15.997 -22.627  1.00 13.95           C
ATOM    404  O   LEU A  81      -9.145 -17.043 -23.172  1.00 16.15           O
ATOM    405  CB  LEU A  81      -9.229 -14.090 -24.202  1.00 14.04           C
ATOM    406  CG  LEU A  81      -9.854 -13.221 -25.326  1.00 14.39           C
ATOM    407  CD1 LEU A  81      -8.860 -12.206 -25.835  1.00 15.29           C
ATOM    408  CD2 LEU A  81     -10.325 -14.029 -26.524  1.00 16.37           C
ATOM    409  N   GLN A  82      -9.270 -15.749 -21.334  1.00 13.89           N
ATOM    410  CA  GLN A  82      -8.671 -16.787 -20.512  1.00 15.47           C
ATOM    411  C   GLN A  82      -9.620 -17.953 -20.312  1.00 15.92           C
ATOM    412  O   GLN A  82      -9.193 -19.098 -20.141  1.00 20.05           O
ATOM    413  CB  GLN A  82      -8.309 -16.226 -19.156  1.00 16.46           C
ATOM    414  CG  GLN A  82      -7.049 -15.426 -19.161  1.00 18.80           C
ATOM    415  CD  GLN A  82      -6.583 -15.094 -17.760  1.00 17.98           C
ATOM    416  OE1 GLN A  82      -5.370 -15.182 -17.479  1.00 20.74           O
ATOM    417  NE2 GLN A  82      -7.497 -14.772 -16.860  1.00 17.81           N
ATOM    418  N   GLN A  83     -10.911 -17.646 -20.343  1.00 15.12           N
ATOM    419  CA  GLN A  83     -11.958 -18.596 -19.943  1.00 17.42           C
ATOM    420  C   GLN A  83     -12.616 -19.327 -21.073  1.00 16.09           C
ATOM    421  O   GLN A  83     -13.212 -20.382 -20.857  1.00 19.34           O
ATOM    422  CB  GLN A  83     -13.041 -17.871 -19.179  1.00 19.41           C
ATOM    423  CG  GLN A  83     -12.429 -17.290 -17.936  1.00 19.99           C
ATOM    424  CD  GLN A  83     -13.461 -16.782 -16.991  1.00 20.68           C
ATOM    425  OE1 GLN A  83     -14.668 -16.627 -17.350  1.00 23.82           O
ATOM    426  NE2 GLN A  83     -13.025 -16.513 -15.765  1.00 24.56           N
ATOM    427  N   LYS A  86     -12.409 -18.851 -22.358  1.00 14.84           N
ATOM    428  CA  LYS A  86     -13.134 -19.410 -23.493  1.00 15.39           C
ATOM    429  C   LYS A  86     -12.192 -19.750 -24.603  1.00 16.09           C
ATOM    430  O   LYS A  86     -11.219 -19.025 -24.886  1.00 17.40           O
ATOM    431  CB  LYS A  86     -14.169 -18.399 -24.025  1.00 15.77           C
ATOM    432  CG  LYS A  86     -15.312 -18.086 -23.063  1.00 18.16           C
ATOM    433  CD  LYS A  86     -16.190 -19.318 -22.864  1.00 19.97           C
ATOM    434  CE  LYS A  86     -17.447 -18.990 -22.079  1.00 20.47           C
ATOM    435  NZ  LYS A  86     -17.084 -18.778 -20.662  1.00 25.22           N
ATOM    436  N   SER A  87     -12.459 -20.888 -25.215  1.00 14.88           N
ATOM    437  CA  SER A  87     -11.782 -21.245 -26.424  1.00 14.67           C
ATOM    438  C   SER A  87     -12.189 -20.298 -27.561  1.00 14.85           C
ATOM    439  O   SER A  87     -13.275 -19.702 -27.515  1.00 14.11           O
ATOM    440  CB  SER A  87     -12.085 -22.705 -26.767  1.00 14.84           C
ATOM    441  OG  SER A  87     -13.437 -22.867 -27.242  1.00 15.53           O
ATOM    442  N   ILE A  88     -11.330 -20.177 -28.585  1.00 15.83           N
ATOM    443  CA  ILE A  88     -11.689 -19.454 -29.790  1.00 17.36           C
ATOM    444  C   ILE A  88     -13.046 -19.986 -30.362  1.00 15.77           C
ATOM    445  O   ILE A  88     -13.924 -19.211 -30.752  1.00 19.05           O
ATOM    446  CB  ILE A  88     -10.540 -19.374 -30.814  1.00 21.16           C
ATOM    447  CG1 ILE A  88      -9.475 -18.418 -30.242  1.00 22.80           C
ATOM    448  CG2 ILE A  88     -11.061 -18.860 -32.156  1.00 23.46           C
ATOM    449  CD1 ILE A  88      -8.119 -18.335 -30.932  1.00 26.48           C
ATOM    450  N   GLU A  89     -13.246 -21.317 -30.397  1.00 16.98           N
ATOM    451  CA  GLU A  89     -14.499 -21.873 -30.892  1.00 17.40           C
ATOM    452  C   GLU A  89     -15.698 -21.422 -30.029  1.00 15.22           C
ATOM    453  O   GLU A  89     -16.779 -21.097 -30.546  1.00 16.65           O
ATOM    454  CB  GLU A  89     -14.467 -23.414 -30.913  1.00 21.84           C
ATOM    455  CG  GLU A  89     -14.374 -24.072 -32.291  1.00 25.44           C
ATOM    456  CD  GLU A  89     -15.378 -23.625 -33.372  1.00 26.35           C
ATOM    457  OE1 GLU A  89     -16.495 -23.120 -33.122  1.00 26.79           O
ATOM    458  OE2 GLU A  89     -15.021 -23.848 -34.522  1.00 31.13           O
ATOM    459  N   ASP A  90     -15.513 -21.414 -28.708  1.00 14.58           N
ATOM    460  CA  ASP A  90     -16.561 -21.025 -27.806  1.00 15.10           C
ATOM    461  C   ASP A  90     -16.950 -19.528 -27.900  1.00 13.90           C
ATOM    462  O   ASP A  90     -18.076 -19.130 -27.545  1.00 13.83           O
ATOM    463  CB  ASP A  90     -16.244 -21.494 -26.386  1.00 17.32           C
ATOM    464  CG  ASP A  90     -16.501 -23.024 -26.220  1.00 19.73           C
ATOM    465  OD1 ASP A  90     -17.080 -23.658 -27.149  1.00 27.41           O
ATOM    466  OD2 ASP A  90     -16.202 -23.577 -25.173  1.00 27.00           O
ATOM    467  N   LEU A  91     -16.064 -18.725 -28.466  1.00 13.43           N
ATOM    468  CA  LEU A  91     -16.409 -17.330 -28.740  1.00 13.56           C
ATOM    469  C   LEU A  91     -17.445 -17.223 -29.841  1.00 13.55           C
ATOM    470  O   LEU A  91     -18.126 -16.189 -29.964  1.00 13.18           O
ATOM    471  CB  LEU A  91     -15.169 -16.506 -29.093  1.00 14.27           C
ATOM    472  CG  LEU A  91     -14.016 -16.416 -28.091  1.00 15.20           C
ATOM    473  CD1 LEU A  91     -12.874 -15.630 -28.735  1.00 18.57           C
ATOM    474  CD2 LEU A  91     -14.642 -15.687 -26.893  1.00 16.13           C
ATOM    475  N   ASN A  92     -17.653 -18.309 -30.616  1.00 13.41           N
ATOM    476  CA  ASN A  92     -18.714 -18.299 -31.632  1.00 13.69           C
ATOM    477  C   ASN A  92     -20.087 -18.573 -31.062  1.00 13.28           C
ATOM    478  O   ASN A  92     -21.090 -18.573 -31.814  1.00 14.32           O
ATOM    479  CB  ASN A  92     -18.436 -19.320 -32.731  1.00 15.44           C
ATOM    480  CG  ASN A  92     -17.179 -19.022 -33.499  1.00 17.82           C
ATOM    481  OD1 ASN A  92     -16.401 -19.948 -33.838  1.00 21.04           O
ATOM    482  ND2 ASN A  92     -16.954 -17.744 -33.784  1.00 18.16           N
ATOM    483  N   GLN A  93     -20.180 -18.806 -29.739  1.00 12.77           N
ATOM    484  CA  GLN A  93     -21.535 -18.998 -29.147  1.00 13.47           C
ATOM    485  C   GLN A  93     -22.351 -17.720 -29.352  1.00 12.39           C
ATOM    486  O   GLN A  93     -21.878 -16.605 -28.975  1.00 12.47           O
ATOM    487  CB  GLN A  93     -21.410 -19.259 -27.642  1.00 13.52           C
ATOM    488  CG  GLN A  93     -22.730 -19.295 -26.865  1.00 16.14           C
ATOM    489  CD  GLN A  93     -23.570 -20.474 -27.220  1.00 15.50           C
ATOM    490  OE1 GLN A  93     -23.113 -21.621 -27.150  1.00 20.85           O
ATOM    491  NE2 GLN A  93     -24.773 -20.219 -27.669  1.00 16.44           N
ATOM    492  N   ARG A  94     -23.566 -17.845 -29.901  1.00 12.99           N
ATOM    493  CA  ARG A  94     -24.447 -16.691 -30.068  1.00 13.10           C
ATOM    494  C   ARG A  94     -25.117 -16.424 -28.724  1.00 13.13           C
ATOM    495  O   ARG A  94     -25.561 -17.348 -28.063  1.00 14.29           O
ATOM    496  CB  ARG A  94     -25.458 -16.954 -31.177  1.00 14.04           C
ATOM    497  CG  ARG A  94     -26.327 -15.743 -31.509  1.00 15.11           C
ATOM    498  CD  ARG A  94     -27.111 -15.958 -32.804  1.00 15.82           C
ATOM    499  NE  ARG A  94     -26.222 -16.010 -33.984  1.00 16.63           N
ATOM    500  CZ  ARG A  94     -25.944 -17.132 -34.643  1.00 15.66           C
ATOM    501  NH1 ARG A  94     -25.130 -17.124 -35.698  1.00 16.60           N
ATOM    502  NH2 ARG A  94     -26.532 -18.278 -34.265  1.00 17.51           N
ATOM    503  N   ILE A  95     -25.147 -15.150 -28.331  1.00 13.09           N
ATOM    504  CA  ILE A  95     -25.735 -14.724 -27.074  1.00 12.33           C
ATOM    505  C   ILE A  95     -26.987 -13.966 -27.438  1.00 12.77           C
ATOM    506  O   ILE A  95     -26.930 -12.944 -28.153  1.00 13.72           O
ATOM    507  CB  ILE A  95     -24.747 -13.805 -26.290  1.00 12.40           C
ATOM    508  CG1 ILE A  95     -23.377 -14.485 -26.097  1.00 12.92           C
ATOM    509  CG2 ILE A  95     -25.356 -13.381 -24.952  1.00 14.11           C
ATOM    510  CD1 ILE A  95     -23.392 -15.771 -25.268  1.00 13.82           C
ATOM    511  N   THR A  96     -28.127 -14.481 -26.999  1.00 13.28           N
ATOM    512  CA  THR A  96     -29.363 -13.757 -27.214  1.00 13.40           C
ATOM    513  C   THR A  96     -29.540 -12.713 -26.110  1.00 12.95           C
ATOM    514  O   THR A  96     -28.970 -12.832 -25.014  1.00 13.21           O
ATOM    515  CB  THR A  96     -30.587 -14.676 -27.288  1.00 15.37           C
ATOM    516  OG1 THR A  96     -30.737 -15.383 -26.051  1.00 16.63           O
ATOM    517  CG2 THR A  96     -30.445 -15.630 -28.493  1.00 17.38           C
ATOM    518  N   TYR A  97     -30.272 -11.658 -26.426  1.00 13.29           N
ATOM    519  CA  TYR A  97     -30.528 -10.576 -25.449  1.00 12.81           C
ATOM    520  C   TYR A  97     -31.723  -9.807 -25.885  1.00 13.43           C
ATOM    521  O   TYR A  97     -32.265 -10.078 -26.929  1.00 15.54           O
ATOM    522  CB  TYR A  97     -29.265  -9.697 -25.222  1.00 12.65           C
ATOM    523  CG  TYR A  97     -28.785  -8.966 -26.482  1.00 12.30           C
ATOM    524  CD1 TYR A  97     -29.250  -7.682 -26.788  1.00 12.52           C
ATOM    525  CD2 TYR A  97     -27.878  -9.559 -27.350  1.00 13.44           C
ATOM    526  CE1 TYR A  97     -28.840  -7.034 -27.946  1.00 13.16           C
ATOM    527  CE2 TYR A  97     -27.424  -8.917 -28.496  1.00 12.92           C
ATOM    528  CZ  TYR A  97     -27.875  -7.637 -28.779  1.00 12.53           C
ATOM    529  OH  TYR A  97     -27.450  -7.021 -29.953  1.00 13.33           O
ATOM    530  N   THR A  98     -32.138  -8.853 -25.075  1.00 13.72           N
ATOM    531  CA  THR A  98     -33.417  -8.156 -25.356  1.00 13.61           C
ATOM    532  C   THR A  98     -33.201  -6.673 -25.185  1.00 12.91           C
ATOM    533  O   THR A  98     -32.120  -6.220 -24.791  1.00 13.54           O
ATOM    534  CB  THR A  98     -34.557  -8.640 -24.433  1.00 14.83           C
ATOM    535  OG1 THR A  98     -34.384  -8.079 -23.138  1.00 15.62           O
ATOM    536  CG2 THR A  98     -34.538 -10.155 -24.267  1.00 16.37           C
ATOM    537  N   ARG A  99     -34.241  -5.899 -25.417  1.00 13.98           N
ATOM    538  CA  ARG A  99     -34.130  -4.466 -25.147  1.00 13.58           C
ATOM    539  C   ARG A  99     -33.905  -4.124 -23.674  1.00 13.06           C
ATOM    540  O   ARG A  99     -33.497  -3.020 -23.386  1.00 14.11           O
ATOM    541  CB  ARG A  99     -35.315  -3.683 -25.741  1.00 14.88           C
ATOM    542  CG  ARG A  99     -35.200  -3.637 -27.260  1.00 15.81           C
ATOM    543  CD  ARG A  99     -36.424  -2.991 -27.888  1.00 21.02           C
ATOM    544  NE  ARG A  99     -36.253  -3.132 -29.340  1.00 26.74           N
ATOM    545  CZ  ARG A  99     -36.684  -4.168 -30.068  1.00 28.67           C
ATOM    546  NH1 ARG A  99     -37.380  -5.155 -29.498  1.00 33.37           N
ATOM    547  NH2 ARG A  99     -36.436  -4.205 -31.378  1.00 34.89           N
ATOM    548  N   ASP A 100     -34.161  -5.073 -22.761  1.00 13.50           N
ATOM    549  CA  ASP A 100     -33.870  -4.872 -21.326  1.00 13.06           C
ATOM    550  C   ASP A 100     -32.359  -4.768 -21.116  1.00 12.38           C
ATOM    551  O   ASP A 100     -31.942  -4.201 -20.116  1.00 13.63           O
ATOM    552  CB  ASP A 100     -34.447  -6.016 -20.454  1.00 13.74           C
ATOM    553  CG  ASP A 100     -35.928  -5.853 -20.104  1.00 15.21           C
ATOM    554  OD1 ASP A 100     -36.381  -4.739 -19.870  1.00 17.00           O
ATOM    555  OD2 ASP A 100     -36.624  -6.895 -19.977  1.00 18.70           O
ATOM    556  N   ASP A 101     -31.547  -5.328 -22.040  1.00 12.13           N
ATOM    557  CA  ASP A 101     -30.089  -5.292 -21.906  1.00 12.24           C
ATOM    558  C   ASP A 101     -29.512  -4.017 -22.441  1.00 12.28           C
ATOM    559  O   ASP A 101     -28.361  -3.733 -22.211  1.00 12.99           O
ATOM    560  CB  ASP A 101     -29.517  -6.474 -22.689  1.00 12.32           C
ATOM    561  CG  ASP A 101     -29.866  -7.803 -22.044  1.00 12.67           C
ATOM    562  OD1 ASP A 101     -29.211  -8.136 -21.029  1.00 13.71           O
ATOM    563  OD2 ASP A 101     -30.803  -8.479 -22.547  1.00 13.54           O
ATOM    564  N   LEU A 102     -30.274  -3.236 -23.187  1.00 12.73           N
ATOM    565  CA  LEU A 102     -29.750  -1.996 -23.751  1.00 13.06           C
ATOM    566  C   LEU A 102     -29.625  -0.944 -22.666  1.00 13.74           C
ATOM    567  O   LEU A 102     -30.394  -0.876 -21.706  1.00 15.32           O
ATOM    568  CB  LEU A 102     -30.642  -1.506 -24.907  1.00 15.35           C
ATOM    569  CG  LEU A 102     -30.645  -2.448 -26.135  1.00 15.83           C
ATOM    570  CD1 LEU A 102     -31.594  -1.916 -27.200  1.00 18.93           C
ATOM    571  CD2 LEU A 102     -29.222  -2.748 -26.650  1.00 16.78           C
ATOM    572  N   VAL A 103     -28.536  -0.194 -22.720  1.00 14.29           N
ATOM    573  CA  VAL A 103     -28.328   0.865 -21.758  1.00 14.55           C
ATOM    574  C   VAL A 103     -28.254   2.203 -22.490  1.00 15.19           C
ATOM    575  O   VAL A 103     -29.060   2.436 -23.378  1.00 16.50           O
ATOM    576  CB  VAL A 103     -27.125   0.521 -20.811  1.00 14.54           C
ATOM    577  CG1 VAL A 103     -27.502  -0.659 -19.936  1.00 13.74           C
ATOM    578  CG2 VAL A 103     -25.797   0.235 -21.524  1.00 15.58           C
ATOM    579  N   ASN A 104     -27.311   3.053 -22.118  1.00 16.36           N
ATOM    580  CA  ASN A 104     -27.264   4.435 -22.624  1.00 15.50           C
ATOM    581  C   ASN A 104     -26.551   4.557 -23.954  1.00 16.51           C
ATOM    582  O   ASN A 104     -26.787   5.491 -24.678  1.00 21.84           O
ATOM    583  CB  ASN A 104     -26.603   5.363 -21.624  1.00 16.72           C
ATOM    584  CG  ASN A 104     -25.130   5.026 -21.433  1.00 17.64           C
ATOM    585  OD1 ASN A 104     -24.723   3.848 -21.317  1.00 15.85           O
ATOM    586  ND2 ASN A 104     -24.314   6.065 -21.409  1.00 22.30           N
ATOM    587  N   TYR A 105     -25.714   3.591 -24.292  1.00 15.25           N
ATOM    588  CA  TYR A 105     -24.921   3.685 -25.494  1.00 13.31           C
ATOM    589  C   TYR A 105     -24.671   2.294 -26.058  1.00 13.09           C
ATOM    590  O   TYR A 105     -23.905   1.530 -25.470  1.00 13.88           O
ATOM    591  CB  TYR A 105     -23.592   4.379 -25.155  1.00 13.31           C
ATOM    592  CG  TYR A 105     -22.769   4.637 -26.390  1.00 14.80           C
ATOM    593  CD1 TYR A 105     -23.248   5.490 -27.380  1.00 17.38           C
ATOM    594  CD2 TYR A 105     -21.513   4.038 -26.576  1.00 14.84           C
ATOM    595  CE1 TYR A 105     -22.538   5.697 -28.558  1.00 19.99           C
ATOM    596  CE2 TYR A 105     -20.787   4.254 -27.750  1.00 16.53           C
ATOM    597  CZ  TYR A 105     -21.302   5.104 -28.727  1.00 19.52           C
ATOM    598  OH  TYR A 105     -20.651   5.342 -29.907  1.00 23.40           O
ATOM    599  N   ASN A 106     -25.361   1.962 -27.147  1.00 13.37           N
ATOM    600  CA  ASN A 106     -25.435   0.611 -27.645  1.00 12.89           C
ATOM    601  C   ASN A 106     -25.247   0.648 -29.171  1.00 13.17           C
ATOM    602  O   ASN A 106     -26.142   0.166 -29.897  1.00 12.99           O
ATOM    603  CB  ASN A 106     -26.872   0.104 -27.382  1.00 13.66           C
ATOM    604  CG  ASN A 106     -27.354   0.433 -25.973  1.00 13.95           C
ATOM    605  OD1 ASN A 106     -26.800  -0.012 -24.982  1.00 14.97           O
ATOM    606  ND2 ASN A 106     -28.390   1.248 -25.905  1.00 15.59           N
ATOM    607  N   PRO A 107     -24.171   1.246 -29.694  1.00 13.62           N
ATOM    608  CA  PRO A 107     -24.071   1.543 -31.136  1.00 13.85           C
ATOM    609  C   PRO A 107     -24.224   0.266 -32.014  1.00 14.86           C
ATOM    610  O   PRO A 107     -24.778   0.319 -33.097  1.00 16.93           O
ATOM    611  CB  PRO A 107     -22.660   2.157 -31.264  1.00 15.62           C
ATOM    612  CG  PRO A 107     -21.911   1.645 -30.065  1.00 15.41           C
ATOM    613  CD  PRO A 107     -22.970   1.672 -28.973  1.00 14.21           C
ATOM    614  N   ILE A 108     -23.650  -0.856 -31.544  1.00 14.29           N
ATOM    615  CA  ILE A 108     -23.719  -2.118 -32.274  1.00 14.21           C
ATOM    616  C   ILE A 108     -24.891  -2.966 -31.786  1.00 13.91           C
ATOM    617  O   ILE A 108     -25.661  -3.495 -32.563  1.00 15.43           O
ATOM    618  CB  ILE A 108     -22.393  -2.898 -32.200  1.00 14.23           C
ATOM    619  CG1 ILE A 108     -21.252  -1.957 -32.575  1.00 14.50           C
ATOM    620  CG2 ILE A 108     -22.489  -4.137 -33.109  1.00 15.23           C
ATOM    621  CD1 ILE A 108     -21.433  -1.331 -33.945  1.00 15.05           C
ATOM    622  N   THR A 109     -24.992  -3.114 -30.469  1.00 13.40           N
ATOM    623  CA  THR A 109     -25.966  -4.057 -29.914  1.00 12.89           C
ATOM    624  C   THR A 109     -27.386  -3.669 -30.192  1.00 12.83           C
ATOM    625  O   THR A 109     -28.237  -4.534 -30.285  1.00 13.37           O
ATOM    626  CB  THR A 109     -25.746  -4.211 -28.377  1.00 12.43           C
ATOM    627  OG1 THR A 109     -25.631  -2.902 -27.794  1.00 12.35           O
ATOM    628  CG2 THR A 109     -24.479  -5.035 -28.038  1.00 12.61           C
ATOM    629  N   GLU A 110     -27.658  -2.381 -30.318  1.00 13.28           N
ATOM    630  CA  GLU A 110     -29.052  -2.019 -30.635  1.00 14.24           C
ATOM    631  C   GLU A 110     -29.520  -2.568 -31.980  1.00 15.38           C
ATOM    632  O   GLU A 110     -30.704  -2.707 -32.179  1.00 18.28           O
ATOM    633  CB  GLU A 110     -29.290  -0.505 -30.631  1.00 15.41           C
ATOM    634  CG  GLU A 110     -28.602   0.213 -31.785  1.00 16.46           C
ATOM    635  CD  GLU A 110     -28.476   1.730 -31.594  1.00 21.21           C
ATOM    636  OE1 GLU A 110     -28.886   2.261 -30.524  1.00 23.96           O
ATOM    637  OE2 GLU A 110     -27.932   2.394 -32.516  1.00 27.24           O
ATOM    638  N   LYS A 111     -28.583  -2.874 -32.873  1.00 15.91           N
ATOM    639  CA  LYS A 111     -28.884  -3.336 -34.232  1.00 17.33           C
ATOM    640  C   LYS A 111     -29.229  -4.838 -34.290  1.00 18.27           C
ATOM    641  O   LYS A 111     -29.822  -5.308 -35.270  1.00 21.29           O
ATOM    642  CB  LYS A 111     -27.720  -3.019 -35.201  1.00 20.86           C
ATOM    643  CG  LYS A 111     -27.327  -1.561 -35.310  1.00 24.23           C
ATOM    644  CD  LYS A 111     -28.533  -0.820 -35.848  1.00 30.24           C
ATOM    645  CE  LYS A 111     -28.395   0.696 -35.783  1.00 40.04           C
ATOM    646  NZ  LYS A 111     -29.632   1.318 -36.339  1.00 47.27           N
ATOM    647  N   HIS A 112     -28.882  -5.576 -33.230  1.00 18.05           N
ATOM    648  CA  HIS A 112     -28.976  -7.045 -33.259  1.00 17.17           C
ATOM    649  C   HIS A 112     -29.800  -7.655 -32.177  1.00 16.75           C
ATOM    650  O   HIS A 112     -29.684  -8.828 -31.915  1.00 17.40           O
ATOM    651  CB  HIS A 112     -27.538  -7.573 -33.208  1.00 16.89           C
ATOM    652  CG  HIS A 112     -26.740  -7.097 -34.363  1.00 19.02           C
ATOM    653  ND1 HIS A 112     -27.051  -7.419 -35.654  1.00 23.69           N
ATOM    654  CD2 HIS A 112     -25.706  -6.206 -34.424  1.00 20.33           C
ATOM    655  CE1 HIS A 112     -26.188  -6.824 -36.481  1.00 28.23           C
ATOM    656  NE2 HIS A 112     -25.355  -6.082 -35.738  1.00 28.50           N
ATOM    657  N   VAL A 113     -30.715  -6.884 -31.585  1.00 18.49           N
ATOM    658  CA  VAL A 113     -31.598  -7.439 -30.546  1.00 20.69           C
ATOM    659  C   VAL A 113     -32.350  -8.698 -30.973  1.00 20.63           C
ATOM    660  O   VAL A 113     -32.527  -9.620 -30.171  1.00 22.29           O
ATOM    661  CB  VAL A 113     -32.617  -6.400 -30.039  1.00 23.11           C
ATOM    662  CG1 VAL A 113     -33.705  -7.086 -29.202  1.00 26.87           C
ATOM    663  CG2 VAL A 113     -31.901  -5.358 -29.214  1.00 20.73           C
ATOM    664  N   ASP A 114     -32.841  -8.703 -32.214  1.00 21.38           N
ATOM    665  CA  ASP A 114     -33.631  -9.814 -32.734  1.00 24.67           C
ATOM    666  C   ASP A 114     -32.869 -11.116 -32.955  1.00 24.39           C
ATOM    667  O   ASP A 114     -33.444 -12.211 -32.837  1.00 32.64           O
ATOM    668  CB  ASP A 114     -34.285  -9.401 -34.058  1.00 29.53           C
ATOM    669  CG  ASP A 114     -35.459  -8.446 -33.866  1.00 36.79           C
ATOM    670  OD1 ASP A 114     -35.914  -8.237 -32.714  1.00 38.50           O
ATOM    671  OD2 ASP A 114     -35.935  -7.890 -34.878  1.00 46.59           O
ATOM    672  N   THR A 115     -31.603 -11.006 -33.319  1.00 22.82           N
ATOM    673  CA  THR A 115     -30.809 -12.201 -33.597  1.00 23.60           C
ATOM    674  C   THR A 115     -29.803 -12.574 -32.510  1.00 21.16           C
ATOM    675  O   THR A 115     -29.390 -13.743 -32.427  1.00 25.94           O
ATOM    676  CB  THR A 115     -29.988 -12.025 -34.876  1.00 29.11           C
ATOM    677  OG1 THR A 115     -29.134 -10.875 -34.739  1.00 33.02           O
ATOM    678  CG2 THR A 115     -30.907 -11.893 -36.078  1.00 34.60           C
ATOM    679  N   GLY A 116     -29.394 -11.611 -31.698  1.00 17.45           N
ATOM    680  CA  GLY A 116     -28.251 -11.869 -30.825  1.00 15.38           C
ATOM    681  C   GLY A 116     -26.950 -11.588 -31.502  1.00 13.80           C
ATOM    682  O   GLY A 116     -26.877 -11.296 -32.701  1.00 15.00           O
ATOM    683  N   MET A 117     -25.908 -11.739 -30.704  1.00 12.53           N
ATOM    684  CA  MET A 117     -24.511 -11.532 -31.172  1.00 12.45           C
ATOM    685  C   MET A 117     -23.634 -12.603 -30.561  1.00 12.00           C
ATOM    686  O   MET A 117     -23.791 -12.991 -29.408  1.00 12.24           O
ATOM    687  CB  MET A 117     -23.963 -10.136 -30.782  1.00 12.82           C
ATOM    688  CG  MET A 117     -24.646  -9.014 -31.601  1.00 13.77           C
ATOM    689  SD  MET A 117     -24.220  -7.396 -30.943  1.00 15.04           S
ATOM    690  CE  MET A 117     -22.456  -7.357 -31.174  1.00 15.12           C
ATOM    691  N   THR A 118     -22.646 -13.042 -31.325  1.00 12.12           N
ATOM    692  CA  THR A 118     -21.698 -13.974 -30.683  1.00 11.94           C
ATOM    693  C   THR A 118     -20.753 -13.286 -29.647  1.00 11.67           C
ATOM    694  O   THR A 118     -20.600 -12.063 -29.639  1.00 11.88           O
ATOM    695  CB  THR A 118     -20.856 -14.736 -31.706  1.00 12.65           C
ATOM    696  OG1 THR A 118     -19.998 -13.799 -32.341  1.00 12.84           O
ATOM    697  CG2 THR A 118     -21.728 -15.429 -32.746  1.00 13.20           C
ATOM    698  N   LEU A 119     -20.170 -14.085 -28.778  1.00 11.64           N
ATOM    699  CA  LEU A 119     -19.174 -13.524 -27.880  1.00 11.58           C
ATOM    700  C   LEU A 119     -18.032 -12.772 -28.622  1.00 12.12           C
ATOM    701  O   LEU A 119     -17.637 -11.690 -28.198  1.00 11.70           O
ATOM    702  CB  LEU A 119     -18.587 -14.606 -26.969  1.00 11.91           C
ATOM    703  CG  LEU A 119     -19.554 -15.082 -25.874  1.00 12.19           C
ATOM    704  CD1 LEU A 119     -18.934 -16.337 -25.266  1.00 12.22           C
ATOM    705  CD2 LEU A 119     -19.817 -13.996 -24.821  1.00 12.28           C
ATOM    706  N   LYS A 120     -17.599 -13.327 -29.760  1.00 12.23           N
ATOM    707  CA  LYS A 120     -16.630 -12.662 -30.617  1.00 12.45           C
ATOM    708  C   LYS A 120     -17.150 -11.291 -31.043  1.00 11.97           C
ATOM    709  O   LYS A 120     -16.401 -10.296 -30.949  1.00 12.44           O
ATOM    710  CB  LYS A 120     -16.281 -13.516 -31.850  1.00 13.40           C
ATOM    711  CG  LYS A 120     -15.084 -12.979 -32.610  1.00 16.39           C
ATOM    712  CD  LYS A 120     -14.744 -13.884 -33.788  1.00 20.46           C
ATOM    713  CE  LYS A 120     -13.299 -13.690 -34.229  1.00 24.80           C
ATOM    714  NZ  LYS A 120     -13.002 -14.342 -35.535  1.00 29.23           N
ATOM    715  N   GLU A 121     -18.402 -11.242 -31.525  1.00 11.91           N
ATOM    716  CA  GLU A 121     -18.945  -9.997 -32.021  1.00 11.90           C
ATOM    717  C   GLU A 121     -19.141  -8.991 -30.856  1.00 11.59           C
ATOM    718  O   GLU A 121     -18.975  -7.776 -31.021  1.00 11.88           O
ATOM    719  CB  GLU A 121     -20.274 -10.289 -32.726  1.00 12.59           C
ATOM    720  CG  GLU A 121     -19.984 -11.025 -34.028  1.00 13.72           C
ATOM    721  CD  GLU A 121     -21.172 -11.829 -34.563  1.00 15.07           C
ATOM    722  OE1 GLU A 121     -22.277 -11.883 -33.951  1.00 15.06           O
ATOM    723  OE2 GLU A 121     -21.002 -12.419 -35.672  1.00 17.72           O
ATOM    724  N   LEU A 122     -19.558  -9.503 -29.696  1.00 11.55           N
ATOM    725  CA  LEU A 122     -19.717  -8.620 -28.524  1.00 11.42           C
ATOM    726  C   LEU A 122     -18.350  -8.041 -28.114  1.00 11.38           C
ATOM    727  O   LEU A 122     -18.277  -6.846 -27.753  1.00 11.45           O
ATOM    728  CB  LEU A 122     -20.322  -9.369 -27.329  1.00 11.48           C
ATOM    729  CG  LEU A 122     -21.824  -9.713 -27.561  1.00 11.95           C
ATOM    730  CD1 LEU A 122     -22.236 -10.678 -26.487  1.00 12.23           C
ATOM    731  CD2 LEU A 122     -22.677  -8.475 -27.472  1.00 12.94           C
ATOM    732  N   ALA A 123     -17.275  -8.831 -28.149  1.00 11.40           N
ATOM    733  CA  ALA A 123     -15.972  -8.350 -27.790  1.00 11.50           C
ATOM    734  C   ALA A 123     -15.521  -7.294 -28.819  1.00 11.64           C
ATOM    735  O   ALA A 123     -14.989  -6.220 -28.445  1.00 11.79           O
ATOM    736  CB  ALA A 123     -15.003  -9.523 -27.707  1.00 11.90           C
ATOM    737  N   ASP A 124     -15.736  -7.586 -30.107  1.00 11.72           N
ATOM    738  CA  ASP A 124     -15.439  -6.586 -31.144  1.00 12.09           C
ATOM    739  C   ASP A 124     -16.188  -5.244 -30.870  1.00 11.98           C
ATOM    740  O   ASP A 124     -15.585  -4.167 -30.934  1.00 13.81           O
ATOM    741  CB  ASP A 124     -15.876  -7.149 -32.519  1.00 12.99           C
ATOM    742  CG  ASP A 124     -15.387  -6.303 -33.687  1.00 14.65           C
ATOM    743  OD1 ASP A 124     -15.963  -5.200 -33.948  1.00 15.76           O
ATOM    744  OD2 ASP A 124     -14.421  -6.723 -34.347  1.00 17.82           O
ATOM    745  N   ALA A 125     -17.524  -5.316 -30.645  1.00 11.82           N
ATOM    746  CA  ALA A 125     -18.322  -4.102 -30.334  1.00 11.85           C
ATOM    747  C   ALA A 125     -17.852  -3.353 -29.072  1.00 11.73           C
ATOM    748  O   ALA A 125     -17.747  -2.119 -29.050  1.00 11.65           O
ATOM    749  CB  ALA A 125     -19.800  -4.429 -30.178  1.00 11.88           C
ATOM    750  N   SER A 126     -17.597  -4.129 -28.032  1.00 11.82           N
ATOM    751  CA  SER A 126     -17.098  -3.542 -26.787  1.00 11.72           C
ATOM    752  C   SER A 126     -15.776  -2.811 -26.971  1.00 11.52           C
ATOM    753  O   SER A 126     -15.634  -1.639 -26.540  1.00 11.74           O
ATOM    754  CB  SER A 126     -16.997  -4.630 -25.725  1.00 11.71           C
ATOM    755  OG  SER A 126     -16.483  -4.029 -24.528  1.00 12.20           O
ATOM    756  N   LEU A 127     -14.824  -3.467 -27.615  1.00 11.54           N
ATOM    757  CA  LEU A 127     -13.482  -2.885 -27.703  1.00 11.70           C
ATOM    758  C   LEU A 127     -13.393  -1.799 -28.790  1.00 12.00           C
ATOM    759  O   LEU A 127     -12.745  -0.793 -28.572  1.00 13.44           O
ATOM    760  CB  LEU A 127     -12.413  -3.947 -27.992  1.00 12.02           C
ATOM    761  CG  LEU A 127     -12.275  -4.992 -26.889  1.00 12.60           C
ATOM    762  CD1 LEU A 127     -11.192  -6.016 -27.261  1.00 13.76           C
ATOM    763  CD2 LEU A 127     -11.894  -4.219 -25.609  1.00 13.93           C
ATOM    764  N   ARG A 128     -14.062  -2.000 -29.938  1.00 12.05           N
ATOM    765  CA  ARG A 128     -13.826  -1.117 -31.047  1.00 12.03           C
ATOM    766  C   ARG A 128     -14.802   0.035 -31.110  1.00 12.30           C
ATOM    767  O   ARG A 128     -14.476   1.064 -31.704  1.00 12.83           O
ATOM    768  CB  ARG A 128     -13.923  -1.889 -32.370  1.00 12.89           C
ATOM    769  CG  ARG A 128     -12.757  -2.872 -32.524  1.00 13.41           C
ATOM    770  CD  ARG A 128     -12.834  -3.558 -33.905  1.00 16.03           C
ATOM    771  NE  ARG A 128     -12.928  -2.589 -35.002  1.00 17.70           N
ATOM    772  CZ  ARG A 128     -13.910  -2.490 -35.873  1.00 17.60           C
ATOM    773  NH1 ARG A 128     -13.821  -1.531 -36.768  1.00 20.22           N
ATOM    774  NH2 ARG A 128     -14.942  -3.356 -35.889  1.00 17.25           N
ATOM    775  N   TYR A 129     -15.983  -0.163 -30.520  1.00 11.87           N
ATOM    776  CA  TYR A 129     -16.975   0.919 -30.466  1.00 11.99           C
ATOM    777  C   TYR A 129     -17.299   1.380 -29.044  1.00 11.90           C
ATOM    778  O   TYR A 129     -18.014   2.375 -28.860  1.00 13.84           O
ATOM    779  CB  TYR A 129     -18.271   0.500 -31.184  1.00 12.43           C
ATOM    780  CG  TYR A 129     -18.073   0.391 -32.673  1.00 13.24           C
ATOM    781  CD1 TYR A 129     -17.742  -0.824 -33.242  1.00 14.14           C
ATOM    782  CD2 TYR A 129     -18.303   1.486 -33.520  1.00 16.11           C
ATOM    783  CE1 TYR A 129     -17.532  -0.942 -34.607  1.00 16.50           C
ATOM    784  CE2 TYR A 129     -18.116   1.363 -34.901  1.00 18.33           C
ATOM    785  CZ  TYR A 129     -17.711   0.148 -35.425  1.00 17.99           C
ATOM    786  OH  TYR A 129     -17.504  -0.025 -36.773  1.00 21.47           O
ATOM    787  N   SER A 130     -16.737   0.707 -28.045  1.00 11.77           N
ATOM    788  CA  SER A 130     -17.090   1.024 -26.653  1.00 11.71           C
ATOM    789  C   SER A 130     -18.590   0.849 -26.385  1.00 12.07           C
ATOM    790  O   SER A 130     -19.190   1.589 -25.615  1.00 12.72           O
ATOM    791  CB  SER A 130     -16.509   2.417 -26.237  1.00 12.46           C
ATOM    792  OG  SER A 130     -16.224   2.423 -24.832  1.00 13.39           O
ATOM    793  N   ASP A 131     -19.130  -0.200 -26.985  1.00 11.76           N
ATOM    794  CA  ASP A 131     -20.554  -0.499 -26.806  1.00 11.76           C
ATOM    795  C   ASP A 131     -20.788  -0.939 -25.369  1.00 11.81           C
ATOM    796  O   ASP A 131     -20.103  -1.871 -24.886  1.00 12.64           O
ATOM    797  CB  ASP A 131     -20.943  -1.627 -27.772  1.00 12.09           C
ATOM    798  CG  ASP A 131     -22.446  -1.839 -27.881  1.00 12.36           C
ATOM    799  OD1 ASP A 131     -23.048  -2.134 -26.824  1.00 13.37           O
ATOM    800  OD2 ASP A 131     -22.976  -1.718 -28.998  1.00 13.62           O
ATOM    801  N   ASN A 132     -21.673  -0.236 -24.660  1.00 11.89           N
ATOM    802  CA  ASN A 132     -21.858  -0.493 -23.221  1.00 11.75           C
ATOM    803  C   ASN A 132     -22.639  -1.787 -22.950  1.00 11.83           C
ATOM    804  O   ASN A 132     -22.300  -2.521 -22.001  1.00 12.40           O
ATOM    805  CB  ASN A 132     -22.488   0.726 -22.521  1.00 12.29           C
ATOM    806  CG  ASN A 132     -21.484   1.810 -22.213  1.00 13.18           C
ATOM    807  OD1 ASN A 132     -20.260   1.598 -22.222  1.00 15.14           O
ATOM    808  ND2 ASN A 132     -22.013   2.992 -21.843  1.00 13.61           N
ATOM    809  N   ALA A 133     -23.712  -2.043 -23.706  1.00 11.72           N
ATOM    810  CA  ALA A 133     -24.441  -3.262 -23.497  1.00 11.75           C
ATOM    811  C   ALA A 133     -23.559  -4.470 -23.799  1.00 11.55           C
ATOM    812  O   ALA A 133     -23.624  -5.496 -23.122  1.00 12.16           O
ATOM    813  CB  ALA A 133     -25.686  -3.311 -24.353  1.00 12.06           C
ATOM    814  N   ALA A 134     -22.730  -4.361 -24.839  1.00 11.56           N
ATOM    815  CA  ALA A 134     -21.779  -5.465 -25.125  1.00 11.37           C
ATOM    816  C   ALA A 134     -20.874  -5.809 -23.917  1.00 11.22           C
ATOM    817  O   ALA A 134     -20.727  -6.974 -23.558  1.00 11.44           O
ATOM    818  CB  ALA A 134     -20.929  -5.161 -26.361  1.00 11.88           C
ATOM    819  N   GLN A 135     -20.314  -4.787 -23.273  1.00 11.20           N
ATOM    820  CA  GLN A 135     -19.501  -5.000 -22.077  1.00 11.16           C
ATOM    821  C   GLN A 135     -20.325  -5.686 -21.001  1.00 11.15           C
ATOM    822  O   GLN A 135     -19.835  -6.593 -20.342  1.00 11.61           O
ATOM    823  CB  GLN A 135     -19.031  -3.646 -21.581  1.00 11.53           C
ATOM    824  CG  GLN A 135     -18.516  -3.598 -20.135  1.00 12.47           C
ATOM    825  CD  GLN A 135     -17.297  -4.475 -19.832  1.00 12.98           C
ATOM    826  OE1 GLN A 135     -16.669  -5.024 -20.712  1.00 12.95           O
ATOM    827  NE2 GLN A 135     -16.952  -4.553 -18.565  1.00 14.73           N
ATOM    828  N   ASN A 136     -21.581  -5.248 -20.828  1.00 11.20           N
ATOM    829  CA  ASN A 136     -22.361  -5.812 -19.744  1.00 11.23           C
ATOM    830  C   ASN A 136     -22.702  -7.291 -19.983  1.00 11.26           C
ATOM    831  O   ASN A 136     -22.699  -8.092 -19.044  1.00 11.77           O
ATOM    832  CB  ASN A 136     -23.685  -5.037 -19.543  1.00 11.52           C
ATOM    833  CG  ASN A 136     -23.430  -3.655 -18.939  1.00 11.71           C
ATOM    834  OD1 ASN A 136     -22.317  -3.379 -18.418  1.00 12.52           O
ATOM    835  ND2 ASN A 136     -24.414  -2.773 -19.042  1.00 12.70           N
ATOM    836  N   LEU A 137     -22.952  -7.635 -21.243  1.00 11.34           N
ATOM    837  CA  LEU A 137     -23.240  -9.024 -21.555  1.00 11.30           C
ATOM    838  C   LEU A 137     -22.023  -9.895 -21.318  1.00 11.27           C
ATOM    839  O   LEU A 137     -22.147 -11.004 -20.741  1.00 11.67           O
ATOM    840  CB  LEU A 137     -23.766  -9.134 -23.036  1.00 11.43           C
ATOM    841  CG  LEU A 137     -25.200  -8.601 -23.239  1.00 12.14           C
ATOM    842  CD1 LEU A 137     -25.431  -8.349 -24.716  1.00 12.99           C
ATOM    843  CD2 LEU A 137     -26.234  -9.535 -22.627  1.00 12.21           C
ATOM    844  N   ILE A 138     -20.852  -9.418 -21.760  1.00 11.28           N
ATOM    845  CA  ILE A 138     -19.629 -10.158 -21.507  1.00 11.49           C
ATOM    846  C   ILE A 138     -19.385 -10.279 -20.001  1.00 11.23           C
ATOM    847  O   ILE A 138     -19.024 -11.365 -19.501  1.00 11.46           O
ATOM    848  CB  ILE A 138     -18.455  -9.469 -22.198  1.00 11.57           C
ATOM    849  CG1 ILE A 138     -18.564  -9.619 -23.732  1.00 12.47           C
ATOM    850  CG2 ILE A 138     -17.151 -10.115 -21.765  1.00 12.06           C
ATOM    851  CD1 ILE A 138     -17.674  -8.656 -24.480  1.00 13.48           C
ATOM    852  N   LEU A 139     -19.578  -9.180 -19.293  1.00 11.48           N
ATOM    853  CA  LEU A 139     -19.379  -9.222 -17.848  1.00 11.45           C
ATOM    854  C   LEU A 139     -20.291 -10.264 -17.172  1.00 11.50           C
ATOM    855  O   LEU A 139     -19.859 -11.015 -16.287  1.00 12.30           O
ATOM    856  CB  LEU A 139     -19.528  -7.844 -17.257  1.00 12.27           C
ATOM    857  CG  LEU A 139     -19.108  -7.635 -15.801  1.00 13.09           C
ATOM    858  CD1 LEU A 139     -17.713  -8.174 -15.569  1.00 14.66           C
ATOM    859  CD2 LEU A 139     -19.172  -6.150 -15.496  1.00 15.41           C
ATOM    860  N   LYS A 140     -21.552 -10.348 -17.610  1.00 11.34           N
ATOM    861  CA  LYS A 140     -22.476 -11.368 -17.076  1.00 11.56           C
ATOM    862  C   LYS A 140     -22.023 -12.762 -17.447  1.00 11.83           C
ATOM    863  O   LYS A 140     -22.081 -13.676 -16.618  1.00 12.85           O
ATOM    864  CB  LYS A 140     -23.922 -11.101 -17.548  1.00 11.75           C
ATOM    865  CG  LYS A 140     -24.493  -9.863 -16.849  1.00 12.18           C
ATOM    866  CD  LYS A 140     -25.842  -9.506 -17.401  1.00 12.74           C
ATOM    867  CE  LYS A 140     -26.320  -8.200 -16.776  1.00 13.25           C
ATOM    868  NZ  LYS A 140     -27.658  -7.841 -17.306  1.00 13.54           N
ATOM    869  N   GLN A 141     -21.518 -12.948 -18.673  1.00 12.02           N
ATOM    870  C   GLN A 141     -19.890 -14.750 -18.134  1.00 12.34           C
ATOM    871  O   GLN A 141     -19.805 -15.939 -17.822  1.00 14.45           O
ATOM    872  CA AGLN A 141     -20.977 -14.245 -19.095  1.00 12.11           C
ATOM    873  CB AGLN A 141     -20.415 -14.140 -20.517  1.00 12.03           C
ATOM    874  CG AGLN A 141     -19.724 -15.394 -21.037  1.00 12.60           C
ATOM    875  CD AGLN A 141     -20.703 -16.525 -21.280  1.00 13.38           C
ATOM    876  OE1AGLN A 141     -21.328 -16.605 -22.334  1.00 13.80           O
ATOM    877  NE2AGLN A 141     -20.845 -17.402 -20.303  1.00 13.34           N
ATOM    878  N  AILE A 142     -19.041 -13.844 -17.658  1.00 12.36           N
ATOM    879  CA AILE A 142     -17.910 -14.246 -16.837  1.00 13.21           C
ATOM    880  C  AILE A 142     -18.231 -14.311 -15.343  1.00 13.78           C
ATOM    881  O  AILE A 142     -17.340 -14.675 -14.541  1.00 16.14           O
ATOM    882  CB AILE A 142     -16.658 -13.390 -17.147  1.00 14.33           C
ATOM    883  CG1AILE A 142     -16.849 -11.916 -16.778  1.00 13.98           C
ATOM    884  CG2AILE A 142     -16.300 -13.554 -18.614  1.00 14.02           C
ATOM    885  CD1AILE A 142     -15.538 -11.179 -16.623  1.00 15.78           C
ATOM    886  N   GLY A 143     -19.449 -13.908 -14.971  1.00 13.01           N
ATOM    887  CA  GLY A 143     -19.907 -13.999 -13.557  1.00 13.87           C
ATOM    888  C   GLY A 143     -20.166 -12.675 -12.860  1.00 13.49           C
ATOM    889  O   GLY A 143     -20.501 -12.648 -11.675  1.00 15.38           O
ATOM    890  N   GLY A 144     -20.080 -11.570 -13.608  1.00 13.05           N
ATOM    891  CA  GLY A 144     -20.313 -10.246 -13.059  1.00 14.13           C
ATOM    892  C   GLY A 144     -19.077  -9.541 -12.525  1.00 14.32           C
ATOM    893  O   GLY A 144     -17.940 -10.060 -12.563  1.00 14.66           O
ATOM    894  N   PRO A 145     -19.271  -8.326 -11.967  1.00 14.40           N
ATOM    895  CA  PRO A 145     -18.111  -7.535 -11.561  1.00 14.60           C
ATOM    896  C   PRO A 145     -17.275  -8.234 -10.474  1.00 14.00           C
ATOM    897  O   PRO A 145     -16.060  -8.090 -10.449  1.00 15.05           O
ATOM    898  CB  PRO A 145     -18.736  -6.253 -10.980  1.00 16.70           C
ATOM    899  CG  PRO A 145     -20.113  -6.210 -11.557  1.00 17.65           C
ATOM    900  CD  PRO A 145     -20.536  -7.620 -11.773  1.00 15.14           C
ATOM    901  N   GLU A 146     -17.886  -9.013  -9.578  1.00 15.73           N
ATOM    902  CA  GLU A 146     -17.096  -9.682  -8.552  1.00 17.27           C
ATOM    903  C   GLU A 146     -16.190 -10.795  -9.129  1.00 14.94           C
ATOM    904  O   GLU A 146     -15.062 -11.041  -8.644  1.00 16.19           O
ATOM    905  CB  GLU A 146     -17.935 -10.179  -7.374  1.00 20.28           C
ATOM    906  CG  GLU A 146     -17.089 -10.601  -6.174  1.00 26.97           C
ATOM    907  CD  GLU A 146     -16.294  -9.452  -5.522  1.00 35.57           C
ATOM    908  OE1 GLU A 146     -16.679  -8.257  -5.671  1.00 33.06           O
ATOM    909  OE2 GLU A 146     -15.261  -9.740  -4.862  1.00 46.48           O
ATOM    910  N   SER A 147     -16.676 -11.439 -10.194  1.00 14.82           N
ATOM    911  CA  SER A 147     -15.858 -12.445 -10.863  1.00 14.93           C
ATOM    912  C   SER A 147     -14.721 -11.796 -11.635  1.00 14.30           C
ATOM    913  O   SER A 147     -13.589 -12.287 -11.631  1.00 14.77           O
ATOM    914  CB  SER A 147     -16.738 -13.283 -11.792  1.00 16.02           C
ATOM    915  OG  SER A 147     -17.565 -14.138 -11.026  1.00 18.09           O
ATOM    916  N   LEU A 148     -14.995 -10.679 -12.306  1.00 14.11           N
ATOM    917  CA  LEU A 148     -13.941  -9.952 -12.972  1.00 13.34           C
ATOM    918  C   LEU A 148     -12.858  -9.545 -11.942  1.00 13.23           C
ATOM    919  O   LEU A 148     -11.657  -9.726 -12.165  1.00 13.73           O
ATOM    920  CB  LEU A 148     -14.487  -8.708 -13.696  1.00 13.48           C
ATOM    921  CG  LEU A 148     -13.407  -7.815 -14.357  1.00 13.98           C
ATOM    922  CD1 LEU A 148     -12.666  -8.528 -15.475  1.00 15.12           C
ATOM    923  CD2 LEU A 148     -14.138  -6.611 -14.931  1.00 13.41           C
ATOM    924  N   LYS A 149     -13.288  -9.042 -10.774  1.00 13.45           N
ATOM    925  CA  LYS A 149     -12.327  -8.647  -9.759  1.00 13.72           C
ATOM    926  C   LYS A 149     -11.470  -9.827  -9.334  1.00 13.75           C
ATOM    927  O   LYS A 149     -10.265  -9.684  -9.240  1.00 14.48           O
ATOM    928  CB  LYS A 149     -13.013  -8.025  -8.518  1.00 14.51           C
ATOM    929  CG  LYS A 149     -11.977  -7.507  -7.505  1.00 17.79           C
ATOM    930  CD  LYS A 149     -12.664  -7.169  -6.196  1.00 22.52           C
ATOM    931  CE  LYS A 149     -13.418  -5.869  -6.291  1.00 24.85           C
ATOM    932  NZ  LYS A 149     -13.812  -5.443  -4.921  1.00 29.42           N
ATOM    933  N   LYS A 150     -12.069 -10.990  -9.092  1.00 14.78           N
ATOM    934  CA  LYS A 150     -11.339 -12.203  -8.666  1.00 16.16           C
ATOM    935  C   LYS A 150     -10.278 -12.565  -9.696  1.00 15.87           C
ATOM    936  O   LYS A 150      -9.165 -12.916  -9.364  1.00 17.09           O
ATOM    937  CB  LYS A 150     -12.297 -13.405  -8.526  1.00 18.97           C
ATOM    938  CG  LYS A 150     -11.580 -14.736  -8.223  1.00 25.23           C
ATOM    939  CD  LYS A 150     -12.394 -16.007  -8.551  1.00 28.73           C
ATOM    940  CE  LYS A 150     -11.441 -17.209  -8.672  1.00 35.82           C
ATOM    941  NZ  LYS A 150     -12.013 -18.338  -9.467  1.00 46.00           N
ATOM    942  N   GLU A 151     -10.654 -12.470 -10.975  1.00 16.12           N
ATOM    943  CA  GLU A 151      -9.713 -12.884 -12.027  1.00 16.28           C
ATOM    944  C   GLU A 151      -8.567 -11.882 -12.184  1.00 16.56           C
ATOM    945  O   GLU A 151      -7.433 -12.258 -12.529  1.00 18.19           O
ATOM    946  CB  GLU A 151     -10.445 -13.175 -13.349  1.00 16.07           C
ATOM    947  CG  GLU A 151     -11.547 -14.236 -13.217  1.00 19.06           C
ATOM    948  CD  GLU A 151     -11.059 -15.695 -13.129  1.00 24.99           C
ATOM    949  OE1 GLU A 151      -9.870 -15.983 -13.021  1.00 25.91           O
ATOM    950  OE2 GLU A 151     -11.918 -16.602 -13.195  1.00 41.51           O
ATOM    951  N   LEU A 152      -8.858 -10.593 -11.945  1.00 15.62           N
ATOM    952  CA  LEU A 152      -7.811  -9.591 -11.960  1.00 15.20           C
ATOM    953  C   LEU A 152      -6.850  -9.791 -10.767  1.00 15.27           C
ATOM    954  O   LEU A 152      -5.622  -9.746 -10.908  1.00 17.24           O
ATOM    955  CB  LEU A 152      -8.397  -8.170 -11.981  1.00 15.00           C
ATOM    956  CG  LEU A 152      -9.109  -7.816 -13.280  1.00 14.67           C
ATOM    957  CD1 LEU A 152      -9.628  -6.393 -13.242  1.00 16.13           C
ATOM    958  CD2 LEU A 152      -8.209  -8.043 -14.504  1.00 16.14           C
ATOM    959  N   ARG A 153      -7.405 -10.051  -9.582  1.00 15.43           N
ATOM    960  CA  ARG A 153      -6.535 -10.362  -8.428  1.00 16.06           C
ATOM    961  C   ARG A 153      -5.653 -11.555  -8.735  1.00 16.95           C
ATOM    962  O   ARG A 153      -4.465 -11.565  -8.333  1.00 18.39           O
ATOM    963  CB  ARG A 153      -7.369 -10.601  -7.136  1.00 17.15           C
ATOM    964  CG  ARG A 153      -8.192  -9.415  -6.661  1.00 17.21           C
ATOM    965  CD  ARG A 153      -7.368  -8.298  -6.028  1.00 16.81           C
ATOM    966  NE  ARG A 153      -8.244  -7.203  -5.636  1.00 18.96           N
ATOM    967  CZ  ARG A 153      -8.569  -6.190  -6.433  1.00 17.82           C
ATOM    968  NH1 ARG A 153      -8.008  -6.087  -7.651  1.00 18.44           N
ATOM    969  NH2 ARG A 153      -9.430  -5.276  -5.998  1.00 17.15           N
ATOM    970  N   LYS A 154      -6.179 -12.553  -9.450  1.00 18.42           N
ATOM    971  CA  LYS A 154      -5.421 -13.781  -9.724  1.00 18.65           C
ATOM    972  C   LYS A 154      -4.188 -13.461 -10.596  1.00 19.70           C
ATOM    973  O   LYS A 154      -3.138 -14.054 -10.395  1.00 21.95           O
ATOM    974  CB  LYS A 154      -6.341 -14.802 -10.409  1.00 22.03           C
ATOM    975  CG  LYS A 154      -5.692 -16.150 -10.657  1.00 23.00           C
ATOM    976  CD  LYS A 154      -6.670 -17.087 -11.340  1.00 28.41           C
ATOM    977  CE  LYS A 154      -7.884 -17.432 -10.455  1.00 35.51           C
ATOM    978  NZ  LYS A 154      -8.908 -18.356 -11.051  1.00 38.85           N
ATOM    979  N   ILE A 155      -4.287 -12.492 -11.518  1.00 20.51           N
ATOM    980  CA  ILE A 155      -3.105 -12.087 -12.327  1.00 20.33           C
ATOM    981  C   ILE A 155      -2.151 -11.108 -11.630  1.00 21.09           C
ATOM    982  O   ILE A 155      -1.139 -10.707 -12.212  1.00 25.42           O
ATOM    983  CB  ILE A 155      -3.476 -11.505 -13.724  1.00 21.52           C
ATOM    984  CG1 ILE A 155      -4.106 -10.104 -13.636  1.00 21.33           C
ATOM    985  CG2 ILE A 155      -4.358 -12.452 -14.520  1.00 25.29           C
ATOM    986  CD1 ILE A 155      -4.002  -9.354 -14.950  1.00 23.32           C
ATOM    987  N   GLY A 156      -2.472 -10.756 -10.383  1.00 20.50           N
ATOM    988  CA  GLY A 156      -1.636  -9.890  -9.552  1.00 20.57           C
ATOM    989  C   GLY A 156      -2.053  -8.420  -9.523  1.00 17.58           C
ATOM    990  O   GLY A 156      -1.309  -7.605  -9.009  1.00 21.47           O
ATOM    991  N   ASP A 157      -3.241  -8.084 -10.030  1.00 17.26           N
ATOM    992  CA  ASP A 157      -3.696  -6.714  -9.994  1.00 17.71           C
ATOM    993  C   ASP A 157      -4.473  -6.547  -8.694  1.00 16.69           C
ATOM    994  O   ASP A 157      -5.636  -6.984  -8.605  1.00 17.78           O
ATOM    995  CB  ASP A 157      -4.617  -6.434 -11.192  1.00 18.46           C
ATOM    996  CG  ASP A 157      -5.064  -4.943 -11.283  1.00 18.77           C
ATOM    997  OD1 ASP A 157      -5.005  -4.219 -10.250  1.00 18.95           O
ATOM    998  OD2 ASP A 157      -5.499  -4.514 -12.390  1.00 17.90           O
ATOM    999  N   GLU A 158      -3.845  -5.898  -7.717  1.00 18.26           N
ATOM   1000  CA  GLU A 158      -4.445  -5.699  -6.375  1.00 19.43           C
ATOM   1001  C   GLU A 158      -5.170  -4.348  -6.291  1.00 17.17           C
ATOM   1002  O   GLU A 158      -5.727  -3.989  -5.251  1.00 19.36           O
ATOM   1003  CB  GLU A 158      -3.333  -5.740  -5.285  1.00 22.77           C
ATOM   1004  CG  GLU A 158      -2.368  -6.929  -5.281  1.00 26.99           C
ATOM   1005  CD  GLU A 158      -3.071  -8.271  -5.309  1.00 31.77           C
ATOM   1006  OE1 GLU A 158      -2.576  -9.207  -5.982  1.00 43.89           O
ATOM   1007  OE2 GLU A 158      -4.132  -8.394  -4.669  1.00 33.71           O
ATOM   1008  N   VAL A 159      -5.166  -3.604  -7.395  1.00 15.29           N
ATOM   1009  CA  VAL A 159      -5.552  -2.188  -7.412  1.00 14.76           C
ATOM   1010  C   VAL A 159      -6.903  -1.970  -8.098  1.00 14.57           C
ATOM   1011  O   VAL A 159      -7.765  -1.282  -7.559  1.00 15.98           O
ATOM   1012  CB  VAL A 159      -4.452  -1.353  -8.104  1.00 14.72           C
ATOM   1013  CG1 VAL A 159      -4.961   0.066  -8.392  1.00 15.26           C
ATOM   1014  CG2 VAL A 159      -3.196  -1.376  -7.232  1.00 16.76           C
ATOM   1015  N   THR A 160      -7.091  -2.514  -9.303  1.00 13.77           N
ATOM   1016  CA  THR A 160      -8.290  -2.292 -10.071  1.00 13.56           C
ATOM   1017  C   THR A 160      -9.510  -2.826  -9.318  1.00 13.26           C
ATOM   1018  O   THR A 160      -9.486  -3.955  -8.843  1.00 13.97           O
ATOM   1019  CB  THR A 160      -8.099  -2.959 -11.443  1.00 13.35           C
ATOM   1020  OG1 THR A 160      -6.954  -2.379 -12.074  1.00 14.43           O
ATOM   1021  CG2 THR A 160      -9.365  -2.767 -12.321  1.00 12.97           C
ATOM   1022  N   ASN A 161     -10.552  -1.989  -9.185  1.00 13.68           N
ATOM   1023  C   ASN A 161     -13.046  -2.346  -9.165  1.00 14.31           C
ATOM   1024  O   ASN A 161     -13.869  -1.437  -9.078  1.00 14.47           O
ATOM   1025  CA AASN A 161     -11.721  -2.284  -8.372  1.00 14.59           C
ATOM   1026  CB AASN A 161     -11.820  -1.179  -7.320  1.00 16.54           C
ATOM   1027  CG AASN A 161     -12.247  -1.693  -5.972  1.00 19.01           C
ATOM   1028  OD1AASN A 161     -12.972  -1.014  -5.246  1.00 20.59           O
ATOM   1029  ND2AASN A 161     -11.763  -2.879  -5.606  1.00 19.73           N
ATOM   1030  N   PRO A 162     -13.282  -3.408  -9.940  1.00 13.59           N
ATOM   1031  CA  PRO A 162     -14.578  -3.531 -10.632  1.00 13.57           C
ATOM   1032  C   PRO A 162     -15.694  -3.708  -9.609  1.00 15.45           C
ATOM   1033  O   PRO A 162     -15.560  -4.528  -8.669  1.00 18.19           O
ATOM   1034  CB  PRO A 162     -14.406  -4.828 -11.461  1.00 14.74           C
ATOM   1035  CG  PRO A 162     -12.924  -5.134 -11.417  1.00 15.24           C
ATOM   1036  CD  PRO A 162     -12.408  -4.579 -10.159  1.00 13.60           C
ATOM   1037  N   GLU A 163     -16.798  -2.995  -9.826  1.00 14.56           N
ATOM   1038  CA  GLU A 163     -17.925  -3.036  -8.882  1.00 16.48           C
ATOM   1039  C   GLU A 163     -19.244  -2.995  -9.587  1.00 15.61           C
ATOM   1040  O   GLU A 163     -20.188  -3.658  -9.173  1.00 17.73           O
ATOM   1041  CB  GLU A 163     -17.878  -1.877  -7.890  1.00 17.82           C
ATOM   1042  CG  GLU A 163     -16.605  -1.864  -7.059  1.00 21.20           C
ATOM   1043  CD  GLU A 163     -16.524  -2.978  -6.020  1.00 26.62           C
ATOM   1044  OE1 GLU A 163     -17.568  -3.610  -5.722  1.00 30.16           O
ATOM   1045  OE2 GLU A 163     -15.409  -3.239  -5.505  1.00 35.58           O
ATOM   1046  N   ARG A 164     -19.314  -2.205 -10.660  1.00 14.99           N
ATOM   1047  CA  ARG A 164     -20.583  -1.901 -11.304  1.00 13.62           C
ATOM   1048  C   ARG A 164     -20.569  -2.218 -12.804  1.00 13.60           C
ATOM   1049  O   ARG A 164     -19.546  -2.422 -13.434  1.00 15.80           O
ATOM   1050  CB  ARG A 164     -20.940  -0.424 -11.074  1.00 14.93           C
ATOM   1051  CG  ARG A 164     -21.456  -0.149  -9.656  1.00 18.02           C
ATOM   1052  CD  ARG A 164     -21.712   1.325  -9.415  1.00 18.58           C
ATOM   1053  NE  ARG A 164     -20.435   2.040  -9.529  1.00 20.64           N
ATOM   1054  CZ  ARG A 164     -20.287   3.360  -9.383  1.00 21.18           C
ATOM   1055  NH1 ARG A 164     -21.357   4.116  -9.114  1.00 22.48           N
ATOM   1056  NH2 ARG A 164     -19.073   3.918  -9.523  1.00 23.05           N
ATOM   1057  N   PHE A 165     -21.799  -2.274 -13.339  1.00 13.29           N
ATOM   1058  CA  PHE A 165     -21.987  -2.407 -14.781  1.00 13.19           C
ATOM   1059  C   PHE A 165     -21.981  -1.058 -15.454  1.00 13.26           C
ATOM   1060  O   PHE A 165     -21.997  -0.023 -14.783  1.00 14.72           O
ATOM   1061  CB  PHE A 165     -23.333  -3.083 -15.061  1.00 13.59           C
ATOM   1062  CG  PHE A 165     -23.337  -4.529 -14.726  1.00 14.21           C
ATOM   1063  CD1 PHE A 165     -22.902  -5.468 -15.658  1.00 13.14           C
ATOM   1064  CD2 PHE A 165     -23.706  -4.966 -13.457  1.00 16.54           C
ATOM   1065  CE1 PHE A 165     -22.919  -6.829 -15.375  1.00 13.26           C
ATOM   1066  CE2 PHE A 165     -23.689  -6.328 -13.140  1.00 18.20           C
ATOM   1067  CZ  PHE A 165     -23.310  -7.265 -14.118  1.00 15.90           C
ATOM   1068  N   GLU A 166     -21.926  -1.065 -16.773  1.00 13.65           N
ATOM   1069  CA  GLU A 166     -22.104   0.174 -17.546  1.00 14.43           C
ATOM   1070  C   GLU A 166     -23.570   0.594 -17.540  1.00 14.65           C
ATOM   1071  O   GLU A 166     -24.441  -0.254 -17.688  1.00 16.06           O
ATOM   1072  CB  GLU A 166     -21.670  -0.078 -18.995  1.00 14.52           C
ATOM   1073  CG  GLU A 166     -20.180  -0.231 -19.130  1.00 16.30           C
ATOM   1074  CD  GLU A 166     -19.435   1.079 -19.180  1.00 18.28           C
ATOM   1075  OE1 GLU A 166     -19.997   2.158 -18.861  1.00 19.56           O
ATOM   1076  OE2 GLU A 166     -18.246   1.002 -19.547  1.00 21.91           O
ATOM   1077  N   PRO A 167     -23.856   1.913 -17.468  1.00 15.40           N
ATOM   1078  CA  PRO A 167     -22.917   3.045 -17.383  1.00 15.17           C
ATOM   1079  C   PRO A 167     -22.715   3.509 -15.954  1.00 15.14           C
ATOM   1080  O   PRO A 167     -22.025   4.510 -15.756  1.00 15.75           O
ATOM   1081  CB  PRO A 167     -23.636   4.145 -18.149  1.00 16.65           C
ATOM   1082  CG  PRO A 167     -25.108   3.868 -17.822  1.00 17.49           C
ATOM   1083  CD  PRO A 167     -25.246   2.363 -17.713  1.00 16.78           C
ATOM   1084  N   GLU A 168     -23.325   2.819 -14.977  1.00 15.23           N
ATOM   1085  CA  GLU A 168     -23.224   3.253 -13.583  1.00 15.38           C
ATOM   1086  C   GLU A 168     -21.744   3.321 -13.128  1.00 13.81           C
ATOM   1087  O   GLU A 168     -21.358   4.170 -12.291  1.00 15.04           O
ATOM   1088  CB  GLU A 168     -24.099   2.393 -12.624  1.00 18.27           C
ATOM   1089  CG  GLU A 168     -25.591   2.277 -12.971  1.00 23.17           C
ATOM   1090  CD  GLU A 168     -25.907   0.898 -13.506  1.00 28.77           C
ATOM   1091  OE1 GLU A 168     -25.276   0.561 -14.553  1.00 38.43           O
ATOM   1092  OE2 GLU A 168     -26.747   0.162 -12.893  1.00 31.21           O
ATOM   1093  N   LEU A 169     -20.881   2.497 -13.727  1.00 13.13           N
ATOM   1094  CA  LEU A 169     -19.474   2.514 -13.340  1.00 12.87           C
ATOM   1095  C   LEU A 169     -18.750   3.827 -13.675  1.00 13.35           C
ATOM   1096  O   LEU A 169     -17.663   4.092 -13.161  1.00 14.37           O
ATOM   1097  CB  LEU A 169     -18.660   1.329 -13.919  1.00 13.41           C
ATOM   1098  CG  LEU A 169     -18.426   1.225 -15.444  1.00 13.47           C
ATOM   1099  CD1 LEU A 169     -17.222   2.035 -15.913  1.00 14.89           C
ATOM   1100  CD2 LEU A 169     -18.287  -0.236 -15.858  1.00 14.78           C
ATOM   1101  N   ASN A 170     -19.358   4.658 -14.495  1.00 13.70           N
ATOM   1102  CA  ASN A 170     -18.794   5.964 -14.834  1.00 15.11           C
ATOM   1103  C   ASN A 170     -19.078   7.019 -13.775  1.00 15.16           C
ATOM   1104  O   ASN A 170     -18.487   8.091 -13.783  1.00 19.47           O
ATOM   1105  CB  ASN A 170     -19.321   6.437 -16.189  1.00 16.10           C
ATOM   1106  CG  ASN A 170     -18.867   5.551 -17.329  1.00 17.34           C
ATOM   1107  OD1 ASN A 170     -17.700   5.194 -17.416  1.00 17.66           O
ATOM   1108  ND2 ASN A 170     -19.791   5.152 -18.171  1.00 23.11           N
ATOM   1109  N   GLU A 171     -19.932   6.683 -12.820  1.00 15.59           N
ATOM   1110  CA  GLU A 171     -20.356   7.653 -11.801  1.00 17.07           C
ATOM   1111  C   GLU A 171     -19.472   7.468 -10.578  1.00 17.42           C
ATOM   1112  O   GLU A 171     -19.797   6.795  -9.600  1.00 21.74           O
ATOM   1113  CB  GLU A 171     -21.852   7.470 -11.492  1.00 19.02           C
ATOM   1114  CG  GLU A 171     -22.767   7.710 -12.702  1.00 26.31           C
ATOM   1115  CD  GLU A 171     -22.421   9.018 -13.458  1.00 34.94           C
ATOM   1116  OE1 GLU A 171     -22.116   8.958 -14.676  1.00 45.01           O
ATOM   1117  OE2 GLU A 171     -22.406  10.121 -12.830  1.00 41.39           O
ATOM   1118  N   VAL A 172     -18.301   8.036 -10.694  1.00 16.01           N
ATOM   1119  CA  VAL A 172     -17.295   7.999  -9.632  1.00 16.17           C
ATOM   1120  C   VAL A 172     -17.043   9.434  -9.134  1.00 17.79           C
ATOM   1121  O   VAL A 172     -16.680  10.313  -9.926  1.00 21.00           O
ATOM   1122  CB  VAL A 172     -15.996   7.354 -10.162  1.00 16.54           C
ATOM   1123  CG1 VAL A 172     -14.898   7.363  -9.105  1.00 17.82           C
ATOM   1124  CG2 VAL A 172     -16.271   5.925 -10.622  1.00 17.91           C
ATOM   1125  N   ASN A 173     -17.207   9.660  -7.828  1.00 18.98           N
ATOM   1126  CA  ASN A 173     -16.838  10.936  -7.223  1.00 19.78           C
ATOM   1127  C   ASN A 173     -15.386  10.861  -6.820  1.00 21.03           C
ATOM   1128  O   ASN A 173     -14.962   9.813  -6.307  1.00 22.28           O
ATOM   1129  CB  ASN A 173     -17.755  11.236  -6.033  1.00 21.28           C
ATOM   1130  CG  ASN A 173     -19.218  11.273  -6.418  1.00 24.11           C
ATOM   1131  OD1 ASN A 173     -19.613  12.038  -7.282  1.00 27.19           O
ATOM   1132  ND2 ASN A 173     -20.032  10.460  -5.750  1.00 27.00           N
ATOM   1133  N   PRO A 174     -14.599  11.958  -7.022  1.00 20.71           N
ATOM   1134  CA  PRO A 174     -13.152  11.753  -6.802  1.00 21.09           C
ATOM   1135  C   PRO A 174     -12.842  11.461  -5.341  1.00 22.70           C
ATOM   1136  O   PRO A 174     -13.361  12.144  -4.458  1.00 24.58           O
ATOM   1137  CB  PRO A 174     -12.498  13.071  -7.245  1.00 22.94           C
ATOM   1138  CG  PRO A 174     -13.607  14.018  -7.458  1.00 21.05           C
ATOM   1139  CD  PRO A 174     -14.881  13.255  -7.643  1.00 19.48           C
ATOM   1140  N   GLY A 175     -12.016  10.444  -5.097  1.00 21.76           N
ATOM   1141  CA  GLY A 175     -11.743   9.998  -3.748  1.00 22.25           C
ATOM   1142  C   GLY A 175     -12.287   8.599  -3.536  1.00 22.42           C
ATOM   1143  O   GLY A 175     -11.714   7.804  -2.776  1.00 24.42           O
ATOM   1144  N   GLU A 176     -13.416   8.314  -4.190  1.00 21.37           N
ATOM   1145  CA  GLU A 176     -13.996   6.979  -4.159  1.00 22.19           C
ATOM   1146  C   GLU A 176     -13.032   5.936  -4.752  1.00 22.95           C
ATOM   1147  O   GLU A 176     -12.178   6.247  -5.593  1.00 23.98           O
ATOM   1148  CB  GLU A 176     -15.356   6.961  -4.857  1.00 23.41           C
ATOM   1149  CG  GLU A 176     -16.393   7.757  -4.073  1.00 26.17           C
ATOM   1150  CD  GLU A 176     -17.688   7.978  -4.817  1.00 26.02           C
ATOM   1151  OE1 GLU A 176     -17.832   7.517  -6.002  1.00 24.43           O
ATOM   1152  OE2 GLU A 176     -18.569   8.640  -4.200  1.00 31.59           O
ATOM   1153  N   THR A 177     -13.152   4.695  -4.299  1.00 18.24           N
ATOM   1154  CA  THR A 177     -12.312   3.634  -4.875  1.00 17.82           C
ATOM   1155  C   THR A 177     -13.105   2.689  -5.786  1.00 16.57           C
ATOM   1156  O   THR A 177     -12.529   1.983  -6.589  1.00 17.37           O
ATOM   1157  CB  THR A 177     -11.630   2.791  -3.791  1.00 18.82           C
ATOM   1158  OG1 THR A 177     -12.664   2.233  -2.953  1.00 23.39           O
ATOM   1159  CG2 THR A 177     -10.659   3.639  -2.955  1.00 19.91           C
ATOM   1160  N   GLN A 178     -14.428   2.691  -5.688  1.00 16.65           N
ATOM   1161  CA  GLN A 178     -15.208   1.822  -6.581  1.00 16.76           C
ATOM   1162  C   GLN A 178     -15.020   2.219  -8.046  1.00 14.42           C
ATOM   1163  O   GLN A 178     -15.098   3.393  -8.403  1.00 15.60           O
ATOM   1164  CB  GLN A 178     -16.702   1.851  -6.216  1.00 21.76           C
ATOM   1165  CG  GLN A 178     -17.026   1.018  -4.992  1.00 28.10           C
ATOM   1166  CD  GLN A 178     -18.516   0.976  -4.696  1.00 39.15           C
ATOM   1167  OE1 GLN A 178     -19.372   1.176  -5.594  1.00 47.07           O
ATOM   1168  NE2 GLN A 178     -18.850   0.695  -3.433  1.00 47.26           N
ATOM   1169  N   ASP A 179     -14.764   1.221  -8.882  1.00 14.13           N
ATOM   1170  CA  ASP A 179     -14.623   1.380 -10.330  1.00 13.77           C
ATOM   1171  C   ASP A 179     -13.464   2.289 -10.684  1.00 12.65           C
ATOM   1172  O   ASP A 179     -13.474   3.000 -11.685  1.00 13.45           O
ATOM   1173  CB  ASP A 179     -15.944   1.831 -10.968  1.00 14.61           C
ATOM   1174  CG  ASP A 179     -17.101   0.866 -10.670  1.00 19.31           C
ATOM   1175  OD1 ASP A 179     -17.106  -0.307 -11.153  1.00 23.61           O
ATOM   1176  OD2 ASP A 179     -18.010   1.289  -9.928  1.00 23.23           O
ATOM   1177  N   THR A 180     -12.401   2.199  -9.886  1.00 13.23           N
ATOM   1178  CA  THR A 180     -11.190   2.988 -10.154  1.00 12.79           C
ATOM   1179  C   THR A 180     -10.011   2.053 -10.358  1.00 12.56           C
ATOM   1180  O   THR A 180     -10.034   0.875  -9.948  1.00 14.08           O
ATOM   1181  CB  THR A 180     -10.849   3.993  -9.008  1.00 13.64           C
ATOM   1182  OG1 THR A 180     -10.523   3.253  -7.824  1.00 16.01           O
ATOM   1183  CG2 THR A 180     -12.021   4.962  -8.716  1.00 14.30           C
ATOM   1184  N   SER A 181      -8.978   2.591 -10.989  1.00 12.92           N
ATOM   1185  CA  SER A 181      -7.679   1.938 -11.003  1.00 12.55           C
ATOM   1186  C   SER A 181      -6.658   3.033 -11.071  1.00 12.61           C
ATOM   1187  O   SER A 181      -6.943   4.207 -10.788  1.00 13.50           O
ATOM   1188  CB  SER A 181      -7.545   0.923 -12.163  1.00 13.30           C
ATOM   1189  OG  SER A 181      -6.325   0.159 -12.056  1.00 14.66           O
ATOM   1190  N   THR A 182      -5.417   2.636 -11.332  1.00 12.69           N
ATOM   1191  CA  THR A 182      -4.321   3.608 -11.441  1.00 12.39           C
ATOM   1192  C   THR A 182      -3.617   3.411 -12.785  1.00 12.06           C
ATOM   1193  O   THR A 182      -3.768   2.367 -13.442  1.00 11.87           O
ATOM   1194  CB  THR A 182      -3.261   3.477 -10.330  1.00 12.60           C
ATOM   1195  OG1 THR A 182      -2.592   2.207 -10.459  1.00 13.88           O
ATOM   1196  CG2 THR A 182      -3.896   3.630  -8.981  1.00 12.75           C
ATOM   1197  N   ALA A 183      -2.800   4.391 -13.178  1.00 11.76           N
ATOM   1198  CA  ALA A 183      -2.109   4.238 -14.469  1.00 11.89           C
ATOM   1199  C   ALA A 183      -1.215   3.019 -14.430  1.00 12.12           C
ATOM   1200  O   ALA A 183      -1.100   2.267 -15.391  1.00 13.31           O
ATOM   1201  CB  ALA A 183      -1.338   5.503 -14.830  1.00 12.26           C
ATOM   1202  N   ARG A 184      -0.452   2.886 -13.341  1.00 12.95           N
ATOM   1203  CA  ARG A 184       0.456   1.757 -13.186  1.00 13.28           C
ATOM   1204  C   ARG A 184      -0.260   0.404 -13.262  1.00 12.96           C
ATOM   1205  O   ARG A 184       0.187  -0.531 -13.970  1.00 13.03           O
ATOM   1206  CB  ARG A 184       1.264   1.894 -11.893  1.00 14.89           C
ATOM   1207  CG  ARG A 184       2.432   0.919 -11.904  1.00 16.78           C
ATOM   1208  CD  ARG A 184       2.922   0.703 -10.498  1.00 23.06           C
ATOM   1209  NE  ARG A 184       3.306   1.925  -9.822  1.00 23.76           N
ATOM   1210  CZ  ARG A 184       4.437   2.587 -10.051  1.00 25.19           C
ATOM   1211  NH1 ARG A 184       5.255   2.185 -11.019  1.00 28.15           N
ATOM   1212  NH2 ARG A 184       4.749   3.665  -9.339  1.00 23.26           N
ATOM   1213  N   ALA A 185      -1.428   0.310 -12.605  1.00 12.49           N
ATOM   1214  CA  ALA A 185      -2.101  -0.975 -12.522  1.00 12.44           C
ATOM   1215  C   ALA A 185      -2.707  -1.345 -13.865  1.00 12.37           C
ATOM   1216  O   ALA A 185      -2.656  -2.504 -14.279  1.00 13.84           O
ATOM   1217  CB  ALA A 185      -3.133  -1.016 -11.408  1.00 12.95           C
ATOM   1218  N   LEU A 186      -3.254  -0.340 -14.565  1.00 12.30           N
ATOM   1219  CA  LEU A 186      -3.885  -0.618 -15.854  1.00 12.17           C
ATOM   1220  C   LEU A 186      -2.824  -1.008 -16.878  1.00 12.63           C
ATOM   1221  O   LEU A 186      -3.061  -1.941 -17.653  1.00 13.80           O
ATOM   1222  CB  LEU A 186      -4.613   0.618 -16.366  1.00 13.07           C
ATOM   1223  CG  LEU A 186      -5.941   0.931 -15.645  1.00 12.67           C
ATOM   1224  CD1 LEU A 186      -6.534   2.297 -16.035  1.00 12.87           C
ATOM   1225  CD2 LEU A 186      -6.947  -0.198 -15.867  1.00 14.22           C
ATOM   1226  N   VAL A 187      -1.629  -0.372 -16.842  1.00 12.92           N
ATOM   1227  CA  VAL A 187      -0.546  -0.810 -17.717  1.00 12.44           C
ATOM   1228  C   VAL A 187      -0.142  -2.254 -17.419  1.00 12.93           C
ATOM   1229  O   VAL A 187       0.015  -3.064 -18.315  1.00 13.22           O
ATOM   1230  CB  VAL A 187       0.689   0.131 -17.564  1.00 12.62           C
ATOM   1231  CG1 VAL A 187       2.014  -0.488 -18.078  1.00 13.47           C
ATOM   1232  CG2 VAL A 187       0.385   1.442 -18.284  1.00 13.05           C
ATOM   1233  N   THR A 188       0.022  -2.550 -16.132  1.00 13.34           N
ATOM   1234  CA  THR A 188       0.458  -3.876 -15.718  1.00 13.98           C
ATOM   1235  C   THR A 188      -0.519  -4.974 -16.171  1.00 13.50           C
ATOM   1236  O   THR A 188      -0.112  -6.012 -16.682  1.00 15.05           O
ATOM   1237  CB  THR A 188       0.700  -3.888 -14.205  1.00 14.74           C
ATOM   1238  OG1 THR A 188       1.627  -2.841 -13.926  1.00 17.80           O
ATOM   1239  CG2 THR A 188       1.411  -5.197 -13.763  1.00 16.85           C
ATOM   1240  N   SER A 189      -1.800  -4.717 -16.020  1.00 13.06           N
ATOM   1241  CA  SER A 189      -2.805  -5.671 -16.418  1.00 12.74           C
ATOM   1242  C   SER A 189      -2.953  -5.791 -17.934  1.00 12.66           C
ATOM   1243  O   SER A 189      -3.075  -6.883 -18.465  1.00 13.51           O
ATOM   1244  CB  SER A 189      -4.138  -5.321 -15.773  1.00 13.25           C
ATOM   1245  OG  SER A 189      -4.057  -5.621 -14.389  1.00 14.64           O
ATOM   1246  N   LEU A 190      -2.941  -4.661 -18.613  1.00 12.14           N
ATOM   1247  CA  LEU A 190      -3.012  -4.695 -20.067  1.00 12.53           C
ATOM   1248  C   LEU A 190      -1.800  -5.467 -20.643  1.00 12.63           C
ATOM   1249  O   LEU A 190      -1.994  -6.358 -21.519  1.00 13.62           O
ATOM   1250  CB  LEU A 190      -3.053  -3.290 -20.659  1.00 13.13           C
ATOM   1251  CG  LEU A 190      -3.039  -3.255 -22.178  1.00 13.32           C
ATOM   1252  CD1 LEU A 190      -4.239  -3.995 -22.751  1.00 14.11           C
ATOM   1253  CD2 LEU A 190      -3.070  -1.809 -22.643  1.00 14.15           C
ATOM   1254  N   ARG A 191      -0.576  -5.167 -20.151  1.00 13.02           N
ATOM   1255  CA  ARG A 191       0.606  -5.907 -20.568  1.00 14.24           C
ATOM   1256  C   ARG A 191       0.474  -7.423 -20.298  1.00 13.93           C
ATOM   1257  O   ARG A 191       0.780  -8.249 -21.183  1.00 14.34           O
ATOM   1258  CB  ARG A 191       1.776  -5.349 -19.843  1.00 15.65           C
ATOM   1259  CG  ARG A 191       3.047  -6.114 -20.186  1.00 16.36           C
ATOM   1260  CD  ARG A 191       4.267  -5.764 -19.366  1.00 19.54           C
ATOM   1261  NE  ARG A 191       5.463  -6.378 -19.924  1.00 20.59           N
ATOM   1262  CZ  ARG A 191       6.638  -6.352 -19.337  1.00 23.88           C
ATOM   1263  NH1 ARG A 191       6.764  -5.820 -18.141  1.00 29.12           N
ATOM   1264  NH2 ARG A 191       7.666  -6.928 -19.929  1.00 28.03           N
ATOM   1265  N   ALA A 192      -0.022  -7.784 -19.102  1.00 13.50           N
ATOM   1266  CA  ALA A 192      -0.242  -9.191 -18.748  1.00 14.53           C
ATOM   1267  C   ALA A 192      -1.104  -9.942 -19.773  1.00 13.93           C
ATOM   1268  O   ALA A 192      -0.790 -11.071 -20.141  1.00 15.70           O
ATOM   1269  CB  ALA A 192      -0.852  -9.294 -17.342  1.00 14.82           C
ATOM   1270  N   PHE A 193      -2.188  -9.347 -20.249  1.00 13.48           N
ATOM   1271  CA  PHE A 193      -3.006 -10.061 -21.205  1.00 14.06           C
ATOM   1272  C   PHE A 193      -2.465 -10.004 -22.616  1.00 14.31           C
ATOM   1273  O   PHE A 193      -2.652 -10.961 -23.379  1.00 16.16           O
ATOM   1274  CB  PHE A 193      -4.429  -9.487 -21.212  1.00 14.76           C
ATOM   1275  CG  PHE A 193      -5.206  -9.788 -19.968  1.00 14.39           C
ATOM   1276  CD1 PHE A 193      -5.580 -11.093 -19.672  1.00 14.79           C
ATOM   1277  CD2 PHE A 193      -5.627  -8.757 -19.121  1.00 14.34           C
ATOM   1278  CE1 PHE A 193      -6.327 -11.376 -18.519  1.00 15.03           C
ATOM   1279  CE2 PHE A 193      -6.312  -9.037 -17.960  1.00 15.49           C
ATOM   1280  CZ  PHE A 193      -6.725 -10.349 -17.687  1.00 16.30           C
ATOM   1281  N   ALA A 194      -1.885  -8.866 -22.993  1.00 14.45           N
ATOM   1282  CA  ALA A 194      -1.623  -8.627 -24.402  1.00 15.52           C
ATOM   1283  C   ALA A 194      -0.272  -9.122 -24.871  1.00 16.59           C
ATOM   1284  O   ALA A 194      -0.135  -9.401 -26.079  1.00 20.39           O
ATOM   1285  CB  ALA A 194      -1.815  -7.147 -24.750  1.00 15.91           C
ATOM   1286  N   LEU A 195       0.727  -9.197 -23.964  1.00 16.80           N
ATOM   1287  CA  LEU A 195       2.088  -9.538 -24.365  1.00 18.12           C
ATOM   1288  C   LEU A 195       2.559 -10.888 -23.817  1.00 20.37           C
ATOM   1289  O   LEU A 195       2.031 -11.370 -22.801  1.00 21.03           O
ATOM   1290  CB  LEU A 195       3.050  -8.405 -24.003  1.00 19.15           C
ATOM   1291  CG  LEU A 195       2.706  -7.023 -24.616  1.00 18.37           C
ATOM   1292  CD1 LEU A 195       3.793  -6.066 -24.147  1.00 20.00           C
ATOM   1293  CD2 LEU A 195       2.570  -7.061 -26.138  1.00 18.04           C
ATOM   1294  N   GLU A 196       3.526 -11.504 -24.511  1.00 23.09           N
ATOM   1295  CA  GLU A 196       3.983 -12.868 -24.226  1.00 24.23           C
ATOM   1296  C   GLU A 196       4.700 -12.955 -22.884  1.00 26.63           C
ATOM   1297  O   GLU A 196       4.721 -14.016 -22.233  1.00 28.60           O
ATOM   1298  CB  GLU A 196       4.929 -13.377 -25.333  1.00 28.71           C
ATOM   1299  CG  GLU A 196       5.484 -14.750 -25.005  1.00 34.49           C
ATOM   1300  CD  GLU A 196       5.561 -15.678 -26.192  1.00 44.26           C
ATOM   1301  OE1 GLU A 196       6.535 -15.586 -26.978  1.00 51.61           O
ATOM   1302  OE2 GLU A 196       4.646 -16.527 -26.311  1.00 51.43           O
ATOM   1303  N   ASP A 197       5.320 -11.848 -22.503  1.00 29.91           N
ATOM   1304  CA  ASP A 197       5.867 -11.711 -21.164  1.00 34.90           C
ATOM   1305  C   ASP A 197       5.024 -10.631 -20.490  1.00 38.81           C
ATOM   1306  O   ASP A 197       4.960  -9.496 -21.004  1.00 36.48           O
ATOM   1307  CB  ASP A 197       7.351 -11.332 -21.210  1.00 44.28           C
ATOM   1308  CG  ASP A 197       8.189 -12.180 -20.273  1.00 56.02           C
ATOM   1309  OD1 ASP A 197       7.743 -12.435 -19.129  1.00 63.82           O
ATOM   1310  OD2 ASP A 197       9.293 -12.608 -20.683  1.00 68.65           O
ATOM   1311  N   PRO A 197A      4.350 -10.981 -19.357  1.00 35.98           N
ATOM   1312  CA  PRO A 197A      4.380 -12.278 -18.640  1.00 34.18           C
ATOM   1313  C   PRO A 197A      3.515 -13.354 -19.310  1.00 29.74           C
ATOM   1314  O   PRO A 197A      3.328 -14.470 -18.789  1.00 29.49           O
ATOM   1315  CB  PRO A 197A      3.794 -11.917 -17.274  1.00 32.78           C
ATOM   1316  CG  PRO A 197A      2.792 -10.857 -17.589  1.00 26.31           C
ATOM   1317  CD  PRO A 197A      3.464 -10.016 -18.666  1.00 30.19           C
ATOM   1318  N   GLY A 197B      2.651 -13.074 -20.343  1.00 22.27           N
ATOM   1319  CA  GLY A 197B      1.823 -14.041 -21.003  1.00 19.67           C
ATOM   1320  C   GLY A 197B      0.671 -14.654 -20.220  1.00 19.73           C
ATOM   1321  O   GLY A 197B      0.679 -15.847 -20.002  1.00 22.69           O
ATOM   1322  N   LYS A 198      -0.348 -13.882 -19.871  1.00 16.44           N
ATOM   1323  CA  LYS A 198      -1.531 -14.442 -19.216  1.00 15.89           C
ATOM   1324  C   LYS A 198      -2.589 -14.908 -20.224  1.00 15.25           C
ATOM   1325  O   LYS A 198      -3.645 -15.381 -19.823  1.00 15.83           O
ATOM   1326  CB  LYS A 198      -2.172 -13.423 -18.217  1.00 17.31           C
ATOM   1327  CG  LYS A 198      -1.256 -13.025 -17.061  1.00 19.99           C
ATOM   1328  CD  LYS A 198      -0.957 -14.209 -16.148  1.00 21.86           C
ATOM   1329  CE  LYS A 198       0.148 -13.862 -15.144  1.00 26.54           C
ATOM   1330  NZ  LYS A 198       0.353 -15.005 -14.218  1.00 29.48           N
ATOM   1331  N   LEU A 199      -2.306 -14.759 -21.525  1.00 14.64           N
ATOM   1332  CA  LEU A 199      -3.131 -15.396 -22.584  1.00 13.98           C
ATOM   1333  C   LEU A 199      -2.185 -16.191 -23.477  1.00 14.35           C
ATOM   1334  O   LEU A 199      -0.978 -15.848 -23.560  1.00 15.62           O
ATOM   1335  CB  LEU A 199      -3.816 -14.357 -23.463  1.00 13.86           C
ATOM   1336  CG  LEU A 199      -4.991 -13.667 -22.779  1.00 14.96           C
ATOM   1337  CD1 LEU A 199      -5.541 -12.572 -23.702  1.00 16.98           C
ATOM   1338  CD2 LEU A 199      -6.126 -14.663 -22.453  1.00 14.65           C
ATOM   1339  N   PRO A 200      -2.704 -17.261 -24.106  1.00 14.43           N
ATOM   1340  CA  PRO A 200      -1.895 -17.939 -25.106  1.00 14.90           C
ATOM   1341  C   PRO A 200      -1.797 -17.111 -26.370  1.00 15.00           C
ATOM   1342  O   PRO A 200      -2.611 -16.199 -26.572  1.00 16.27           O
ATOM   1343  CB  PRO A 200      -2.648 -19.258 -25.332  1.00 15.95           C
ATOM   1344  CG  PRO A 200      -4.074 -18.875 -25.115  1.00 15.68           C
ATOM   1345  CD  PRO A 200      -4.080 -17.803 -24.043  1.00 14.69           C
ATOM   1346  N   SER A 201      -0.919 -17.493 -27.283  1.00 16.55           N
ATOM   1347  C   SER A 201      -1.764 -16.250 -29.345  1.00 16.43           C
ATOM   1348  O   SER A 201      -1.890 -15.088 -29.734  1.00 17.54           O
ATOM   1349  CA ASER A 201      -0.593 -16.619 -28.425  1.00 17.76           C
ATOM   1350  CB ASER A 201       0.546 -17.224 -29.246  1.00 22.61           C
ATOM   1351  OG ASER A 201       0.094 -18.372 -29.934  1.00 24.96           O
ATOM   1352  N   GLU A 202      -2.633 -17.217 -29.681  1.00 17.79           N
ATOM   1353  CA  GLU A 202      -3.718 -16.963 -30.643  1.00 19.06           C
ATOM   1354  C   GLU A 202      -4.696 -16.027 -29.999  1.00 17.15           C
ATOM   1355  O   GLU A 202      -5.245 -15.173 -30.662  1.00 18.91           O
ATOM   1356  CB  GLU A 202      -4.417 -18.245 -31.063  1.00 22.95           C
ATOM   1357  CG  GLU A 202      -3.503 -19.211 -31.815  1.00 29.36           C
ATOM   1358  CD  GLU A 202      -4.231 -20.463 -32.328  1.00 38.93           C
ATOM   1359  OE1 GLU A 202      -3.590 -21.238 -33.083  1.00 49.57           O
ATOM   1360  OE2 GLU A 202      -5.436 -20.677 -31.993  1.00 42.85           O
ATOM   1361  N   LYS A 203      -4.833 -16.131 -28.668  1.00 15.69           N
ATOM   1362  CA  LYS A 203      -5.770 -15.242 -27.984  1.00 14.73           C
ATOM   1363  C   LYS A 203      -5.230 -13.841 -27.781  1.00 14.82           C
ATOM   1364  O   LYS A 203      -5.971 -12.872 -27.901  1.00 15.84           O
ATOM   1365  CB  LYS A 203      -6.321 -15.869 -26.701  1.00 15.74           C
ATOM   1366  CG  LYS A 203      -7.039 -17.179 -27.014  1.00 16.10           C
ATOM   1367  CD  LYS A 203      -7.665 -17.781 -25.778  1.00 16.12           C
ATOM   1368  CE  LYS A 203      -8.206 -19.194 -26.041  1.00 17.05           C
ATOM   1369  NZ  LYS A 203      -8.710 -19.836 -24.793  1.00 17.32           N
ATOM   1370  N   ARG A 204      -3.936 -13.752 -27.526  1.00 15.29           N
ATOM   1371  CA  ARG A 204      -3.213 -12.453 -27.459  1.00 14.33           C
ATOM   1372  C   ARG A 204      -3.461 -11.715 -28.761  1.00 15.35           C
ATOM   1373  O   ARG A 204      -3.702 -10.502 -28.760  1.00 16.56           O
ATOM   1374  CB  ARG A 204      -1.702 -12.612 -27.356  1.00 18.58           C
ATOM   1375  CG  ARG A 204      -1.310 -13.020 -26.032  1.00 23.19           C
ATOM   1376  CD  ARG A 204       0.233 -12.916 -26.020  1.00 27.14           C
ATOM   1377  NE  ARG A 204       0.622 -14.056 -25.257  1.00 24.91           N
ATOM   1378  CZ  ARG A 204       1.445 -15.028 -25.615  1.00 23.36           C
ATOM   1379  NH1 ARG A 204       2.157 -15.001 -26.755  1.00 26.39           N
ATOM   1380  NH2 ARG A 204       1.613 -16.001 -24.745  1.00 25.20           N
ATOM   1381  N   GLU A 205      -3.297 -12.450 -29.858  1.00 16.67           N
ATOM   1382  CA  GLU A 205      -3.391 -11.868 -31.197  1.00 17.12           C
ATOM   1383  C   GLU A 205      -4.766 -11.299 -31.427  1.00 16.01           C
ATOM   1384  O   GLU A 205      -4.892 -10.237 -32.040  1.00 17.64           O
ATOM   1385  CB  GLU A 205      -3.095 -12.899 -32.284  1.00 21.93           C
ATOM   1386  CG  GLU A 205      -1.678 -13.371 -32.357  1.00 26.57           C
ATOM   1387  CD  GLU A 205      -1.441 -14.475 -33.410  1.00 35.38           C
ATOM   1388  OE1 GLU A 205      -2.405 -15.049 -34.009  1.00 43.34           O
ATOM   1389  OE2 GLU A 205      -0.257 -14.783 -33.642  1.00 44.95           O
ATOM   1390  N   LEU A 206      -5.801 -12.010 -30.958  1.00 15.43           N
ATOM   1391  CA  LEU A 206      -7.159 -11.511 -31.097  1.00 14.35           C
ATOM   1392  C   LEU A 206      -7.350 -10.195 -30.349  1.00 13.74           C
ATOM   1393  O   LEU A 206      -7.931  -9.247 -30.886  1.00 15.31           O
ATOM   1394  CB  LEU A 206      -8.197 -12.501 -30.568  1.00 17.70           C
ATOM   1395  CG  LEU A 206      -8.618 -13.712 -31.358  1.00 22.26           C
ATOM   1396  CD1 LEU A 206      -9.652 -14.483 -30.519  1.00 22.77           C
ATOM   1397  CD2 LEU A 206      -9.209 -13.286 -32.694  1.00 24.58           C
ATOM   1398  N   LEU A 207      -6.932 -10.163 -29.081  1.00 13.39           N
ATOM   1399  CA  LEU A 207      -7.088  -8.975 -28.288  1.00 12.34           C
ATOM   1400  C   LEU A 207      -6.348  -7.813 -28.972  1.00 12.44           C
ATOM   1401  O   LEU A 207      -6.881  -6.689 -29.119  1.00 13.11           O
ATOM   1402  CB  LEU A 207      -6.534  -9.238 -26.880  1.00 13.08           C
ATOM   1403  CG  LEU A 207      -6.527  -8.025 -25.932  1.00 14.35           C
ATOM   1404  CD1 LEU A 207      -7.940  -7.500 -25.706  1.00 15.76           C
ATOM   1405  CD2 LEU A 207      -5.823  -8.415 -24.635  1.00 16.93           C
ATOM   1406  N   ILE A 208      -5.090  -8.051 -29.352  1.00 12.58           N
ATOM   1407  CA  ILE A 208      -4.332  -6.970 -30.014  1.00 13.26           C
ATOM   1408  C   ILE A 208      -4.999  -6.476 -31.309  1.00 13.70           C
ATOM   1409  O   ILE A 208      -5.108  -5.286 -31.552  1.00 15.16           O
ATOM   1410  CB  ILE A 208      -2.860  -7.362 -30.250  1.00 14.32           C
ATOM   1411  CG1 ILE A 208      -2.158  -7.491 -28.891  1.00 15.51           C
ATOM   1412  CG2 ILE A 208      -2.162  -6.344 -31.169  1.00 15.83           C
ATOM   1413  CD1 ILE A 208      -0.768  -8.064 -28.949  1.00 18.72           C
ATOM   1414  N   ASP A 209      -5.483  -7.410 -32.117  1.00 14.86           N
ATOM   1415  CA  ASP A 209      -6.171  -7.057 -33.374  1.00 14.35           C
ATOM   1416  C   ASP A 209      -7.397  -6.169 -33.125  1.00 14.68           C
ATOM   1417  O   ASP A 209      -7.577  -5.162 -33.816  1.00 16.31           O
ATOM   1418  CB  ASP A 209      -6.565  -8.301 -34.167  1.00 16.67           C
ATOM   1419  CG  ASP A 209      -7.549  -7.994 -35.305  1.00 22.15           C
ATOM   1420  OD1 ASP A 209      -7.095  -7.416 -36.321  1.00 29.11           O
ATOM   1421  OD2 ASP A 209      -8.780  -8.310 -35.202  1.00 33.28           O
ATOM   1422  N   TRP A 210      -8.225  -6.530 -32.132  1.00 13.38           N
ATOM   1423  CA  TRP A 210      -9.355  -5.708 -31.828  1.00 12.57           C
ATOM   1424  C   TRP A 210      -8.917  -4.320 -31.427  1.00 11.88           C
ATOM   1425  O   TRP A 210      -9.459  -3.335 -31.922  1.00 12.86           O
ATOM   1426  CB  TRP A 210     -10.223  -6.308 -30.739  1.00 12.13           C
ATOM   1427  CG  TRP A 210     -11.077  -7.446 -31.164  1.00 12.80           C
ATOM   1428  CD1 TRP A 210     -11.947  -7.514 -32.282  1.00 13.22           C
ATOM   1429  CD2 TRP A 210     -11.349  -8.670 -30.400  1.00 12.78           C
ATOM   1430  NE1 TRP A 210     -12.585  -8.722 -32.309  1.00 13.86           N
ATOM   1431  CE2 TRP A 210     -12.304  -9.447 -31.189  1.00 13.70           C
ATOM   1432  CE3 TRP A 210     -10.866  -9.190 -29.188  1.00 13.47           C
ATOM   1433  CZ2 TRP A 210     -12.757 -10.707 -30.770  1.00 14.25           C
ATOM   1434  CZ3 TRP A 210     -11.313 -10.447 -28.780  1.00 13.11           C
ATOM   1435  CH2 TRP A 210     -12.284 -11.168 -29.540  1.00 14.08           C
ATOM   1436  N   MET A 211      -7.935  -4.230 -30.516  1.00 11.75           N
ATOM   1437  CA  MET A 211      -7.498  -2.943 -29.969  1.00 11.34           C
ATOM   1438  C   MET A 211      -6.814  -2.093 -31.070  1.00 11.75           C
ATOM   1439  O   MET A 211      -7.026  -0.880 -31.164  1.00 12.52           O
ATOM   1440  CB  MET A 211      -6.603  -3.168 -28.738  1.00 12.28           C
ATOM   1441  CG  MET A 211      -7.437  -3.669 -27.560  1.00 13.51           C
ATOM   1442  SD  MET A 211      -6.391  -3.879 -26.127  1.00 15.01           S
ATOM   1443  CE  MET A 211      -5.976  -2.168 -25.737  1.00 13.88           C
ATOM   1444  N   LYS A 212      -6.087  -2.755 -31.962  1.00 12.01           N
ATOM   1445  CA  LYS A 212      -5.450  -2.046 -33.091  1.00 12.48           C
ATOM   1446  C   LYS A 212      -6.495  -1.420 -34.007  1.00 12.50           C
ATOM   1447  O   LYS A 212      -6.244  -0.370 -34.613  1.00 14.70           O
ATOM   1448  CB  LYS A 212      -4.543  -3.009 -33.895  1.00 14.22           C
ATOM   1449  CG  LYS A 212      -3.148  -3.261 -33.339  1.00 16.92           C
ATOM   1450  CD  LYS A 212      -2.312  -3.945 -34.407  1.00 20.80           C
ATOM   1451  CE  LYS A 212      -0.895  -4.200 -33.984  1.00 24.01           C
ATOM   1452  NZ  LYS A 212      -0.272  -5.006 -35.077  1.00 30.85           N
ATOM   1453  N   ARG A 213      -7.674  -2.058 -34.105  1.00 12.25           N
ATOM   1454  CA  ARG A 213      -8.772  -1.619 -35.006  1.00 12.83           C
ATOM   1455  C   ARG A 213      -9.807  -0.801 -34.229  1.00 12.11           C
ATOM   1456  O   ARG A 213     -10.910  -0.577 -34.708  1.00 12.47           O
ATOM   1457  CB  ARG A 213      -9.338  -2.830 -35.725  1.00 14.42           C
ATOM   1458  CG  ARG A 213      -8.288  -3.543 -36.579  1.00 15.97           C
ATOM   1459  CD  ARG A 213      -8.889  -4.583 -37.531  1.00 21.31           C
ATOM   1460  NE  ARG A 213      -9.584  -5.611 -36.763  1.00 26.62           N
ATOM   1461  CZ  ARG A 213     -10.911  -5.775 -36.711  1.00 26.71           C
ATOM   1462  NH1 ARG A 213     -11.701  -4.995 -37.404  1.00 31.05           N
ATOM   1463  NH2 ARG A 213     -11.434  -6.731 -35.946  1.00 34.10           N
ATOM   1464  N   ASN A 214      -9.457  -0.333 -33.028  1.00 12.17           N
ATOM   1465  CA  ASN A 214     -10.377   0.547 -32.277  1.00 12.26           C
ATOM   1466  C   ASN A 214     -10.789   1.744 -33.125  1.00 12.25           C
ATOM   1467  O   ASN A 214      -9.957   2.232 -33.905  1.00 13.97           O
ATOM   1468  CB  ASN A 214      -9.646   1.040 -31.013  1.00 12.77           C
ATOM   1469  CG  ASN A 214     -10.510   1.948 -30.189  1.00 13.30           C
ATOM   1470  OD1 ASN A 214     -11.745   1.817 -30.245  1.00 13.86           O
ATOM   1471  ND2 ASN A 214      -9.901   2.890 -29.462  1.00 15.50           N
ATOM   1472  N   THR A 215     -12.063   2.143 -33.031  1.00 12.15           N
ATOM   1473  CA  THR A 215     -12.527   3.325 -33.805  1.00 12.15           C
ATOM   1474  C   THR A 215     -12.583   4.600 -32.980  1.00 12.84           C
ATOM   1475  O   THR A 215     -12.804   5.660 -33.538  1.00 15.03           O
ATOM   1476  CB  THR A 215     -13.907   3.105 -34.428  1.00 13.07           C
ATOM   1477  OG1 THR A 215     -14.923   3.130 -33.396  1.00 14.32           O
ATOM   1478  CG2 THR A 215     -13.917   1.747 -35.190  1.00 13.37           C
ATOM   1479  N   THR A 216     -12.394   4.504 -31.655  1.00 12.35           N
ATOM   1480  CA  THR A 216     -12.702   5.662 -30.797  1.00 13.03           C
ATOM   1481  C   THR A 216     -11.477   6.484 -30.307  1.00 12.94           C
ATOM   1482  O   THR A 216     -11.630   7.482 -29.567  1.00 13.79           O
ATOM   1483  CB  THR A 216     -13.470   5.199 -29.528  1.00 13.97           C
ATOM   1484  OG1 THR A 216     -12.600   4.427 -28.708  1.00 13.14           O
ATOM   1485  CG2 THR A 216     -14.673   4.338 -29.864  1.00 15.52           C
ATOM   1486  N   GLY A 217     -10.247   6.061 -30.657  1.00 12.43           N
ATOM   1487  CA  GLY A 217      -9.051   6.640 -30.031  1.00 12.66           C
ATOM   1488  C   GLY A 217      -8.156   7.496 -30.915  1.00 12.73           C
ATOM   1489  O   GLY A 217      -7.017   7.765 -30.527  1.00 13.96           O
ATOM   1490  N   ASP A 218      -8.626   7.929 -32.083  1.00 13.63           N
ATOM   1491  CA  ASP A 218      -7.689   8.569 -33.038  1.00 13.82           C
ATOM   1492  C   ASP A 218      -7.120   9.898 -32.537  1.00 14.19           C
ATOM   1493  O   ASP A 218      -6.034  10.287 -32.953  1.00 16.28           O
ATOM   1494  CB  ASP A 218      -8.300   8.738 -34.433  1.00 15.34           C
ATOM   1495  CG  ASP A 218      -8.623   7.399 -35.095  1.00 16.02           C
ATOM   1496  OD1 ASP A 218      -9.524   7.361 -35.981  1.00 18.01           O
ATOM   1497  OD2 ASP A 218      -7.953   6.398 -34.720  1.00 17.59           O
ATOM   1498  N   ALA A 219      -7.811  10.551 -31.607  1.00 14.00           N
ATOM   1499  CA  ALA A 219      -7.369  11.875 -31.094  1.00 13.49           C
ATOM   1500  C   ALA A 219      -6.598  11.774 -29.785  1.00 13.42           C
ATOM   1501  O   ALA A 219      -6.219  12.798 -29.215  1.00 14.30           O
ATOM   1502  CB  ALA A 219      -8.624  12.786 -30.923  1.00 15.14           C
ATOM   1503  N   LEU A 220      -6.395  10.533 -29.315  1.00 12.53           N
ATOM   1504  C   LEU A 220      -4.290   9.825 -28.183  1.00 12.11           C
ATOM   1505  O   LEU A 220      -3.498  10.518 -28.806  1.00 12.17           O
ATOM   1506  CA ALEU A 220      -5.741  10.286 -28.030  1.00 12.16           C
ATOM   1507  CB ALEU A 220      -6.609   9.322 -27.224  1.00 12.03           C
ATOM   1508  CG ALEU A 220      -7.905  10.031 -26.791  1.00 12.12           C
ATOM   1509  CD1ALEU A 220      -9.126   9.913 -27.726  1.00 12.72           C
ATOM   1510  CD2ALEU A 220      -8.234   9.582 -25.379  1.00 12.17           C
ATOM   1511  N   ILE A 221      -3.939   8.623 -27.682  1.00 12.07           N
ATOM   1512  CA  ILE A 221      -2.535   8.191 -27.710  1.00 11.97           C
ATOM   1513  C   ILE A 221      -2.070   8.156 -29.167  1.00 12.32           C
ATOM   1514  O   ILE A 221      -0.970   8.556 -29.450  1.00 12.63           O
ATOM   1515  CB  ILE A 221      -2.390   6.843 -27.049  1.00 12.02           C
ATOM   1516  CG1 ILE A 221      -2.510   7.091 -25.526  1.00 12.30           C
ATOM   1517  CG2 ILE A 221      -1.011   6.227 -27.408  1.00 12.37           C
ATOM   1518  CD1 ILE A 221      -2.586   5.773 -24.717  1.00 13.70           C
ATOM   1519  N   ARG A 222      -2.955   7.761 -30.087  1.00 12.38           N
ATOM   1520  C   ARG A 222      -2.071   8.977 -32.076  1.00 13.52           C
ATOM   1521  O   ARG A 222      -1.101   9.002 -32.893  1.00 15.51           O
ATOM   1522  CA AARG A 222      -2.573   7.654 -31.508  1.00 12.78           C
ATOM   1523  CB AARG A 222      -3.701   7.110 -32.377  1.00 13.58           C
ATOM   1524  CG AARG A 222      -3.241   6.834 -33.793  1.00 13.71           C
ATOM   1525  CD AARG A 222      -4.306   6.110 -34.584  1.00 17.35           C
ATOM   1526  NE AARG A 222      -4.614   4.778 -34.087  1.00 16.43           N
ATOM   1527  CZ AARG A 222      -4.122   3.665 -34.626  1.00 16.61           C
ATOM   1528  NH1AARG A 222      -3.271   3.742 -35.647  1.00 17.70           N
ATOM   1529  NH2AARG A 222      -4.469   2.480 -34.144  1.00 16.90           N
ATOM   1530  N   ALA A 223      -2.661  10.071 -31.600  1.00 13.77           N
ATOM   1531  CA  ALA A 223      -2.295  11.406 -32.062  1.00 14.61           C
ATOM   1532  C   ALA A 223      -0.987  11.924 -31.447  1.00 15.46           C
ATOM   1533  O   ALA A 223      -0.506  12.999 -31.846  1.00 18.16           O
ATOM   1534  CB  ALA A 223      -3.452  12.347 -31.769  1.00 15.14           C
ATOM   1535  N   GLY A 224      -0.376  11.183 -30.498  1.00 13.55           N
ATOM   1536  CA  GLY A 224       0.845  11.668 -29.858  1.00 15.05           C
ATOM   1537  C   GLY A 224       1.991  10.748 -30.104  1.00 15.67           C
ATOM   1538  O   GLY A 224       3.072  10.963 -29.506  1.00 18.14           O
ATOM   1539  N   VAL A 225       1.858   9.712 -30.906  1.00 16.89           N
ATOM   1540  CA  VAL A 225       3.018   8.846 -31.161  1.00 17.31           C
ATOM   1541  C   VAL A 225       3.740   9.267 -32.436  1.00 20.46           C
ATOM   1542  O   VAL A 225       3.115   9.897 -33.300  1.00 21.27           O
ATOM   1543  CB  VAL A 225       2.689   7.333 -31.223  1.00 16.67           C
ATOM   1544  CG1 VAL A 225       2.134   6.871 -29.897  1.00 17.03           C
ATOM   1545  CG2 VAL A 225       1.721   7.015 -32.377  1.00 16.65           C
ATOM   1546  N   PRO A 226       5.044   8.929 -32.545  1.00 22.67           N
ATOM   1547  CA  PRO A 226       5.790   9.282 -33.728  1.00 24.20           C
ATOM   1548  C   PRO A 226       5.278   8.581 -34.977  1.00 25.27           C
ATOM   1549  O   PRO A 226       4.517   7.597 -34.921  1.00 22.76           O
ATOM   1550  CB  PRO A 226       7.249   8.889 -33.378  1.00 26.55           C
ATOM   1551  CG  PRO A 226       7.264   8.722 -31.884  1.00 25.55           C
ATOM   1552  CD  PRO A 226       5.882   8.167 -31.611  1.00 23.43           C
ATOM   1553  N   ASP A 227       5.654   9.163 -36.105  1.00 28.61           N
ATOM   1554  CA  ASP A 227       5.363   8.628 -37.398  1.00 27.66           C
ATOM   1555  C   ASP A 227       5.766   7.139 -37.452  1.00 27.79           C
ATOM   1556  O   ASP A 227       6.835   6.760 -36.961  1.00 30.62           O
ATOM   1557  CB  ASP A 227       6.203   9.426 -38.392  1.00 34.48           C
ATOM   1558  CG  ASP A 227       5.590   9.478 -39.758  1.00 33.71           C
ATOM   1559  OD1 ASP A 227       4.530   8.856 -39.972  1.00 41.02           O
ATOM   1560  OD2 ASP A 227       6.202  10.132 -40.618  1.00 42.10           O
ATOM   1561  N   GLY A 228       4.923   6.299 -38.045  1.00 25.01           N
ATOM   1562  CA  GLY A 228       5.265   4.872 -38.192  1.00 26.76           C
ATOM   1563  C   GLY A 228       5.022   3.937 -36.999  1.00 25.29           C
ATOM   1564  O   GLY A 228       5.137   2.727 -37.154  1.00 27.64           O
ATOM   1565  N   TRP A 229       4.661   4.466 -35.821  1.00 21.44           N
ATOM   1566  CA  TRP A 229       4.332   3.608 -34.675  1.00 18.70           C
ATOM   1567  C   TRP A 229       2.938   3.022 -34.810  1.00 18.10           C
ATOM   1568  O   TRP A 229       1.974   3.689 -35.211  1.00 20.24           O
ATOM   1569  CB  TRP A 229       4.453   4.355 -33.347  1.00 19.27           C
ATOM   1570  CG  TRP A 229       5.868   4.551 -32.877  1.00 20.30           C
ATOM   1571  CD1 TRP A 229       6.913   5.217 -33.534  1.00 20.29           C
ATOM   1572  CD2 TRP A 229       6.421   4.116 -31.614  1.00 22.07           C
ATOM   1573  NE1 TRP A 229       8.047   5.207 -32.780  1.00 23.61           N
ATOM   1574  CE2 TRP A 229       7.836   4.558 -31.613  1.00 22.21           C
ATOM   1575  CE3 TRP A 229       5.934   3.404 -30.521  1.00 22.05           C
ATOM   1576  CZ2 TRP A 229       8.722   4.293 -30.545  1.00 23.29           C
ATOM   1577  CZ3 TRP A 229       6.851   3.114 -29.464  1.00 22.90           C
ATOM   1578  CH2 TRP A 229       8.206   3.576 -29.471  1.00 24.09           C
ATOM   1579  N   GLU A 230       2.795   1.736 -34.507  1.00 17.62           N
ATOM   1580  CA  GLU A 230       1.451   1.157 -34.528  1.00 15.95           C
ATOM   1581  C   GLU A 230       0.847   1.240 -33.132  1.00 15.21           C
ATOM   1582  O   GLU A 230       1.542   1.217 -32.146  1.00 15.43           O
ATOM   1583  CB  GLU A 230       1.455  -0.284 -35.012  1.00 19.93           C
ATOM   1584  CG  GLU A 230       1.925  -0.413 -36.459  1.00 25.11           C
ATOM   1585  CD  GLU A 230       2.005  -1.855 -36.909  1.00 32.71           C
ATOM   1586  OE1 GLU A 230       2.325  -2.087 -38.094  1.00 44.87           O
ATOM   1587  OE2 GLU A 230       1.731  -2.754 -36.080  1.00 41.43           O
ATOM   1588  N   VAL A 231      -0.475   1.286 -33.047  1.00 14.19           N
ATOM   1589  CA  VAL A 231      -1.136   1.533 -31.775  1.00 13.01           C
ATOM   1590  C   VAL A 231      -2.341   0.607 -31.605  1.00 12.89           C
ATOM   1591  O   VAL A 231      -3.185   0.422 -32.517  1.00 13.66           O
ATOM   1592  CB  VAL A 231      -1.612   2.996 -31.671  1.00 13.25           C
ATOM   1593  CG1 VAL A 231      -2.429   3.252 -30.397  1.00 13.66           C
ATOM   1594  CG2 VAL A 231      -0.453   3.982 -31.802  1.00 14.81           C
ATOM   1595  N   ALA A 232      -2.426   0.034 -30.407  1.00 12.95           N
ATOM   1596  CA  ALA A 232      -3.590  -0.783 -30.015  1.00 12.34           C
ATOM   1597  C   ALA A 232      -4.074  -0.179 -28.706  1.00 12.58           C
ATOM   1598  O   ALA A 232      -3.391  -0.230 -27.683  1.00 14.49           O
ATOM   1599  CB  ALA A 232      -3.172  -2.246 -29.810  1.00 13.42           C
ATOM   1600  N   ASP A 233      -5.242   0.466 -28.748  1.00 12.03           N
ATOM   1601  CA  ASP A 233      -5.645   1.243 -27.547  1.00 11.63           C
ATOM   1602  C   ASP A 233      -7.106   0.970 -27.141  1.00 11.53           C
ATOM   1603  O   ASP A 233      -7.962   0.445 -27.932  1.00 12.02           O
ATOM   1604  CB  ASP A 233      -5.487   2.769 -27.755  1.00 11.90           C
ATOM   1605  CG  ASP A 233      -6.704   3.386 -28.506  1.00 13.05           C
ATOM   1606  OD1 ASP A 233      -6.969   3.020 -29.674  1.00 14.67           O
ATOM   1607  OD2 ASP A 233      -7.458   4.223 -27.909  1.00 14.86           O
ATOM   1608  N   LYS A 234      -7.429   1.354 -25.898  1.00 11.42           N
ATOM   1609  CA  LYS A 234      -8.856   1.397 -25.496  1.00 11.49           C
ATOM   1610  C   LYS A 234      -9.058   2.681 -24.695  1.00 11.40           C
ATOM   1611  O   LYS A 234      -8.345   2.944 -23.742  1.00 11.87           O
ATOM   1612  CB  LYS A 234      -9.225   0.207 -24.626  1.00 11.67           C
ATOM   1613  CG  LYS A 234     -10.666   0.247 -24.136  1.00 11.84           C
ATOM   1614  CD  LYS A 234     -11.694  -0.029 -25.257  1.00 12.21           C
ATOM   1615  CE  LYS A 234     -13.128   0.348 -24.858  1.00 12.52           C
ATOM   1616  NZ  LYS A 234     -13.393   1.805 -25.110  1.00 12.44           N
ATOM   1617  N   THR A 235     -10.120   3.401 -25.070  1.00 11.43           N
ATOM   1618  CA  THR A 235     -10.460   4.707 -24.479  1.00 11.38           C
ATOM   1619  C   THR A 235     -11.436   4.582 -23.354  1.00 11.45           C
ATOM   1620  O   THR A 235     -12.108   3.546 -23.225  1.00 11.68           O
ATOM   1621  CB  THR A 235     -11.079   5.621 -25.547  1.00 11.82           C
ATOM   1622  OG1 THR A 235     -12.269   5.000 -26.058  1.00 12.68           O
ATOM   1623  CG2 THR A 235     -10.077   5.875 -26.657  1.00 12.68           C
ATOM   1624  N   GLY A 236     -11.581   5.628 -22.555  1.00 11.86           N
ATOM   1625  CA  GLY A 236     -12.783   5.739 -21.709  1.00 12.72           C
ATOM   1626  C   GLY A 236     -13.070   7.180 -21.360  1.00 12.44           C
ATOM   1627  O   GLY A 236     -12.199   8.038 -21.407  1.00 13.20           O
ATOM   1628  N   ALA A 237     -14.275   7.437 -20.933  1.00 12.51           N
ATOM   1629  CA  ALA A 237     -14.687   8.761 -20.454  1.00 12.22           C
ATOM   1630  C   ALA A 237     -15.712   8.529 -19.350  1.00 12.86           C
ATOM   1631  O   ALA A 237     -16.517   7.605 -19.439  1.00 13.67           O
ATOM   1632  CB  ALA A 237     -15.356   9.525 -21.568  1.00 12.74           C
ATOM   1633  N   ALA A 238     -15.667   9.360 -18.327  1.00 12.79           N
ATOM   1634  CA  ALA A 238     -16.469   9.186 -17.135  1.00 13.04           C
ATOM   1635  C   ALA A 238     -16.721  10.534 -16.481  1.00 13.57           C
ATOM   1636  O   ALA A 238     -16.431  11.583 -17.017  1.00 13.96           O
ATOM   1637  CB  ALA A 238     -15.898   8.158 -16.133  1.00 13.70           C
ATOM   1638  N   SER A 240     -17.464  10.459 -15.244  1.00 13.74           N
ATOM   1639  C   SER A 240     -16.612  12.507 -14.199  1.00 13.87           C
ATOM   1640  O   SER A 240     -15.466  11.983 -14.184  1.00 14.21           O
ATOM   1641  CA ASER A 240     -17.840  11.680 -14.558  1.00 14.45           C
ATOM   1642  CB ASER A 240     -18.657  11.337 -13.321  1.00 16.00           C
ATOM   1643  OG ASER A 240     -19.156  12.511 -12.740  1.00 17.05           O
ATOM   1644  N   TYR A 241     -16.834  13.770 -13.877  1.00 14.63           N
ATOM   1645  CA  TYR A 241     -15.731  14.700 -13.525  1.00 14.31           C
ATOM   1646  C   TYR A 241     -14.748  14.845 -14.692  1.00 14.10           C
ATOM   1647  O   TYR A 241     -13.551  15.000 -14.476  1.00 15.13           O
ATOM   1648  CB  TYR A 241     -15.043  14.323 -12.217  1.00 14.96           C
ATOM   1649  CG  TYR A 241     -15.902  14.598 -11.025  1.00 16.56           C
ATOM   1650  CD1 TYR A 241     -16.927  13.714 -10.647  1.00 17.96           C
ATOM   1651  CD2 TYR A 241     -15.711  15.756 -10.284  1.00 16.55           C
ATOM   1652  CE1 TYR A 241     -17.754  14.013  -9.569  1.00 20.54           C
ATOM   1653  CE2 TYR A 241     -16.489  16.027  -9.190  1.00 20.39           C
ATOM   1654  CZ  TYR A 241     -17.509  15.170  -8.848  1.00 22.45           C
ATOM   1655  OH  TYR A 241     -18.252  15.494  -7.750  1.00 28.74           O
ATOM   1656  N   GLY A 242     -15.274  14.824 -15.918  1.00 14.58           N
ATOM   1657  CA  GLY A 242     -14.427  15.087 -17.094  1.00 14.01           C
ATOM   1658  C   GLY A 242     -13.320  14.069 -17.237  1.00 13.38           C
ATOM   1659  O   GLY A 242     -12.255  14.381 -17.736  1.00 14.38           O
ATOM   1660  N   THR A 243     -13.542  12.833 -16.773  1.00 13.12           N
ATOM   1661  CA  THR A 243     -12.513  11.806 -16.850  1.00 12.92           C
ATOM   1662  C   THR A 243     -12.333  11.370 -18.300  1.00 12.20           C
ATOM   1663  O   THR A 243     -13.311  11.159 -19.025  1.00 12.75           O
ATOM   1664  CB  THR A 243     -12.889  10.614 -15.966  1.00 13.69           C
ATOM   1665  OG1 THR A 243     -12.868  11.038 -14.592  1.00 14.97           O
ATOM   1666  CG2 THR A 243     -11.873   9.497 -16.124  1.00 14.52           C
ATOM   1667  N   ARG A 244     -11.097  11.317 -18.735  1.00 12.31           N
ATOM   1668  CA  ARG A 244     -10.814  10.960 -20.098  1.00 12.18           C
ATOM   1669  C   ARG A 244      -9.519  10.158 -20.090  1.00 11.49           C
ATOM   1670  O   ARG A 244      -8.447  10.639 -19.673  1.00 11.98           O
ATOM   1671  CB  ARG A 244     -10.687  12.206 -20.982  1.00 12.48           C
ATOM   1672  CG  ARG A 244     -10.555  11.887 -22.468  1.00 12.87           C
ATOM   1673  CD  ARG A 244     -11.723  11.049 -22.999  1.00 13.10           C
ATOM   1674  NE  ARG A 244     -11.770  10.983 -24.457  1.00 13.63           N
ATOM   1675  CZ  ARG A 244     -12.509  10.112 -25.149  1.00 15.05           C
ATOM   1676  NH1 ARG A 244     -13.028   9.046 -24.551  1.00 16.11           N
ATOM   1677  NH2 ARG A 244     -12.614  10.241 -26.459  1.00 15.45           N
ATOM   1678  N   ASN A 245      -9.615   8.905 -20.520  1.00 11.38           N
ATOM   1679  CA  ASN A 245      -8.491   7.970 -20.385  1.00 11.32           C
ATOM   1680  C   ASN A 245      -8.163   7.281 -21.699  1.00 11.46           C
ATOM   1681  O   ASN A 245      -9.023   7.079 -22.522  1.00 11.88           O
ATOM   1682  CB  ASN A 245      -8.939   6.849 -19.423  1.00 11.79           C
ATOM   1683  CG  ASN A 245      -9.291   7.338 -18.042  1.00 11.69           C
ATOM   1684  OD1 ASN A 245      -8.807   8.368 -17.601  1.00 12.09           O
ATOM   1685  ND2 ASN A 245     -10.081   6.548 -17.318  1.00 12.38           N
ATOM   1686  N   ASP A 246      -6.927   6.806 -21.828  1.00 11.22           N
ATOM   1687  CA  ASP A 246      -6.590   5.905 -22.948  1.00 11.16           C
ATOM   1688  C   ASP A 246      -5.478   5.032 -22.469  1.00 11.25           C
ATOM   1689  O   ASP A 246      -4.563   5.524 -21.806  1.00 12.09           O
ATOM   1690  CB  ASP A 246      -6.173   6.730 -24.169  1.00 11.31           C
ATOM   1691  CG  ASP A 246      -6.206   5.960 -25.499  1.00 11.35           C
ATOM   1692  OD1 ASP A 246      -6.941   4.938 -25.633  1.00 11.87           O
ATOM   1693  OD2 ASP A 246      -5.480   6.418 -26.438  1.00 11.77           O
ATOM   1694  N   ILE A 247      -5.595   3.746 -22.739  1.00 11.39           N
ATOM   1695  CA  ILE A 247      -4.515   2.782 -22.455  1.00 11.35           C
ATOM   1696  C   ILE A 247      -4.140   2.103 -23.746  1.00 11.36           C
ATOM   1697  O   ILE A 247      -5.019   1.887 -24.614  1.00 11.77           O
ATOM   1698  CB  ILE A 247      -4.927   1.768 -21.377  1.00 11.63           C
ATOM   1699  CG1 ILE A 247      -6.071   0.854 -21.817  1.00 12.11           C
ATOM   1700  CG2 ILE A 247      -5.304   2.466 -20.073  1.00 12.24           C
ATOM   1701  CD1 ILE A 247      -6.301  -0.258 -20.811  1.00 13.29           C
ATOM   1702  N   ALA A 248      -2.850   1.795 -23.913  1.00 11.50           N
ATOM   1703  CA  ALA A 248      -2.457   1.262 -25.208  1.00 11.66           C
ATOM   1704  C   ALA A 248      -1.179   0.461 -25.115  1.00 12.40           C
ATOM   1705  O   ALA A 248      -0.358   0.645 -24.212  1.00 13.19           O
ATOM   1706  CB  ALA A 248      -2.253   2.403 -26.198  1.00 11.72           C
ATOM   1707  N   ILE A 249      -1.041  -0.390 -26.128  1.00 12.85           N
ATOM   1708  CA  ILE A 249       0.281  -0.967 -26.494  1.00 13.11           C
ATOM   1709  C   ILE A 249       0.665  -0.288 -27.798  1.00 13.00           C
ATOM   1710  O   ILE A 249      -0.221  -0.181 -28.719  1.00 13.51           O
ATOM   1711  CB  ILE A 249       0.229  -2.462 -26.722  1.00 13.47           C
ATOM   1712  CG1 ILE A 249      -0.525  -3.166 -25.587  1.00 14.40           C
ATOM   1713  CG2 ILE A 249       1.671  -3.006 -26.866  1.00 14.32           C
ATOM   1714  CD1 ILE A 249      -1.999  -3.451 -25.913  1.00 16.20           C
ATOM   1715  N   ILE A 250       1.904   0.221 -27.839  1.00 13.41           N
ATOM   1716  CA  ILE A 250       2.410   0.895 -29.017  1.00 14.49           C
ATOM   1717  C   ILE A 250       3.719   0.264 -29.490  1.00 15.07           C
ATOM   1718  O   ILE A 250       4.566  -0.101 -28.665  1.00 16.37           O
ATOM   1719  CB  ILE A 250       2.488   2.426 -28.790  1.00 15.36           C
ATOM   1720  CG1 ILE A 250       3.559   2.799 -27.766  1.00 16.57           C
ATOM   1721  CG2 ILE A 250       1.106   2.967 -28.413  1.00 16.36           C
ATOM   1722  CD1 ILE A 250       3.709   4.310 -27.541  1.00 19.17           C
ATOM   1723  N   TRP A 251       3.874   0.102 -30.806  1.00 15.85           N
ATOM   1724  CA  TRP A 251       5.066  -0.540 -31.363  1.00 17.15           C
ATOM   1725  C   TRP A 251       5.856   0.369 -32.238  1.00 18.01           C
ATOM   1726  O   TRP A 251       5.306   0.977 -33.145  1.00 20.12           O
ATOM   1727  CB  TRP A 251       4.682  -1.724 -32.216  1.00 18.25           C
ATOM   1728  CG  TRP A 251       4.152  -2.908 -31.466  1.00 18.42           C
ATOM   1729  CD1 TRP A 251       4.838  -4.058 -31.062  1.00 20.95           C
ATOM   1730  CD2 TRP A 251       2.773  -3.125 -31.090  1.00 18.74           C
ATOM   1731  NE1 TRP A 251       3.969  -4.953 -30.466  1.00 23.66           N
ATOM   1732  CE2 TRP A 251       2.717  -4.441 -30.432  1.00 20.47           C
ATOM   1733  CE3 TRP A 251       1.615  -2.366 -31.186  1.00 18.13           C
ATOM   1734  CZ2 TRP A 251       1.516  -4.961 -29.927  1.00 19.96           C
ATOM   1735  CZ3 TRP A 251       0.419  -2.914 -30.682  1.00 19.40           C
ATOM   1736  CH2 TRP A 251       0.398  -4.170 -30.030  1.00 18.64           C
ATOM   1737  N   PRO A 252       7.170   0.454 -31.988  1.00 19.44           N
ATOM   1738  CA  PRO A 252       7.994   1.220 -32.893  1.00 20.22           C
ATOM   1739  C   PRO A 252       8.155   0.454 -34.183  1.00 22.15           C
ATOM   1740  O   PRO A 252       7.784  -0.714 -34.273  1.00 23.75           O
ATOM   1741  CB  PRO A 252       9.336   1.290 -32.174  1.00 21.80           C
ATOM   1742  CG  PRO A 252       9.397   0.069 -31.333  1.00 22.53           C
ATOM   1743  CD  PRO A 252       7.968  -0.167 -30.910  1.00 19.83           C
ATOM   1744  N   PRO A 254       8.616   1.326 -35.412  1.00 26.39           N
ATOM   1745  CA  PRO A 254       8.864   0.590 -36.663  1.00 30.98           C
ATOM   1746  C   PRO A 254       9.666  -0.717 -36.439  1.00 31.25           C
ATOM   1747  O   PRO A 254       9.312  -1.771 -36.981  1.00 34.32           O
ATOM   1748  CB  PRO A 254       9.641   1.612 -37.476  1.00 32.36           C
ATOM   1749  CG  PRO A 254       9.020   2.906 -37.063  1.00 32.42           C
ATOM   1750  CD  PRO A 254       8.699   2.786 -35.608  1.00 27.28           C
ATOM   1751  N   LYS A 255      10.722  -0.659 -35.638  1.00 31.80           N
ATOM   1752  CA  LYS A 255      11.335  -1.897 -35.166  1.00 32.39           C
ATOM   1753  C   LYS A 255      11.781  -1.790 -33.706  1.00 31.81           C
ATOM   1754  O   LYS A 255      12.314  -0.764 -33.253  1.00 35.27           O
ATOM   1755  CB  LYS A 255      12.445  -2.413 -36.111  1.00 38.05           C
ATOM   1756  CG  LYS A 255      13.875  -1.988 -35.801  1.00 45.02           C
ATOM   1757  CD  LYS A 255      14.823  -2.558 -36.851  1.00 50.74           C
ATOM   1758  CE  LYS A 255      16.217  -1.955 -36.764  1.00 53.82           C
ATOM   1759  NZ  LYS A 255      16.339  -0.638 -37.456  1.00 53.16           N
ATOM   1760  N   GLY A 256      11.550  -2.859 -32.967  1.00 30.13           N
ATOM   1761  CA  GLY A 256      11.956  -2.882 -31.573  1.00 31.35           C
ATOM   1762  C   GLY A 256      10.768  -3.252 -30.728  1.00 26.47           C
ATOM   1763  O   GLY A 256       9.728  -3.653 -31.248  1.00 25.98           O
ATOM   1764  N   ASP A 257      10.917  -3.088 -29.419  1.00 24.12           N
ATOM   1765  CA  ASP A 257       9.975  -3.652 -28.443  1.00 20.82           C
ATOM   1766  C   ASP A 257       8.839  -2.704 -28.140  1.00 18.49           C
ATOM   1767  O   ASP A 257       8.990  -1.484 -28.236  1.00 19.66           O
ATOM   1768  CB  ASP A 257      10.729  -4.013 -27.154  1.00 21.21           C
ATOM   1769  CG  ASP A 257      11.826  -5.000 -27.425  1.00 24.02           C
ATOM   1770  OD1 ASP A 257      12.970  -4.800 -26.963  1.00 28.28           O
ATOM   1771  OD2 ASP A 257      11.547  -5.976 -28.160  1.00 30.36           O
ATOM   1772  N   PRO A 258       7.666  -3.243 -27.800  1.00 17.19           N
ATOM   1773  CA  PRO A 258       6.547  -2.312 -27.565  1.00 16.94           C
ATOM   1774  C   PRO A 258       6.621  -1.535 -26.254  1.00 15.74           C
ATOM   1775  O   PRO A 258       7.319  -1.940 -25.302  1.00 17.06           O
ATOM   1776  CB  PRO A 258       5.331  -3.224 -27.530  1.00 18.41           C
ATOM   1777  CG  PRO A 258       5.869  -4.556 -27.167  1.00 18.36           C
ATOM   1778  CD  PRO A 258       7.213  -4.652 -27.860  1.00 18.41           C
ATOM   1779  N   VAL A 259       5.929  -0.395 -26.252  1.00 14.70           N
ATOM   1780  CA  VAL A 259       5.691   0.384 -25.046  1.00 14.20           C
ATOM   1781  C   VAL A 259       4.251   0.142 -24.609  1.00 13.13           C
ATOM   1782  O   VAL A 259       3.337   0.070 -25.445  1.00 13.43           O
ATOM   1783  CB  VAL A 259       5.932   1.890 -25.316  1.00 14.65           C
ATOM   1784  CG1 VAL A 259       5.511   2.761 -24.154  1.00 14.70           C
ATOM   1785  CG2 VAL A 259       7.425   2.130 -25.653  1.00 15.78           C
ATOM   1786  N   VAL A 260       4.045  -0.038 -23.318  1.00 13.23           N
ATOM   1787  CA  VAL A 260       2.669  -0.107 -22.777  1.00 13.18           C
ATOM   1788  C   VAL A 260       2.448   1.164 -21.968  1.00 13.29           C
ATOM   1789  O   VAL A 260       3.265   1.514 -21.139  1.00 14.42           O
ATOM   1790  CB  VAL A 260       2.390  -1.391 -21.940  1.00 13.71           C
ATOM   1791  CG1 VAL A 260       0.875  -1.503 -21.602  1.00 13.51           C
ATOM   1792  CG2 VAL A 260       2.817  -2.650 -22.698  1.00 14.24           C
ATOM   1793  N   LEU A 261       1.359   1.879 -22.235  1.00 13.45           N
ATOM   1794  CA  LEU A 261       1.131   3.107 -21.450  1.00 13.23           C
ATOM   1795  C   LEU A 261      -0.307   3.383 -21.140  1.00 12.05           C
ATOM   1796  O   LEU A 261      -1.221   2.907 -21.838  1.00 12.23           O
ATOM   1797  CB  LEU A 261       1.777   4.347 -22.056  1.00 13.64           C
ATOM   1798  CG  LEU A 261       1.124   4.870 -23.322  1.00 14.59           C
ATOM   1799  CD1 LEU A 261       1.431   6.351 -23.704  1.00 15.36           C
ATOM   1800  CD2 LEU A 261       1.397   3.898 -24.489  1.00 16.79           C
ATOM   1801  N   ALA A 262      -0.512   4.111 -20.057  1.00 12.19           N
ATOM   1802  CA  ALA A 262      -1.834   4.589 -19.671  1.00 12.25           C
ATOM   1803  C   ALA A 262      -1.735   6.047 -19.404  1.00 11.96           C
ATOM   1804  O   ALA A 262      -0.817   6.504 -18.724  1.00 12.26           O
ATOM   1805  CB  ALA A 262      -2.337   3.893 -18.416  1.00 13.14           C
ATOM   1806  N   VAL A 263      -2.651   6.774 -19.992  1.00 12.15           N
ATOM   1807  CA  VAL A 263      -2.808   8.216 -19.781  1.00 12.40           C
ATOM   1808  C   VAL A 263      -4.222   8.423 -19.275  1.00 12.15           C
ATOM   1809  O   VAL A 263      -5.165   8.309 -20.039  1.00 12.12           O
ATOM   1810  CB  VAL A 263      -2.565   9.041 -21.074  1.00 13.55           C
ATOM   1811  CG1 VAL A 263      -2.657  10.507 -20.721  1.00 13.64           C
ATOM   1812  CG2 VAL A 263      -1.160   8.690 -21.620  1.00 14.45           C
ATOM   1813  N   LEU A 264      -4.350   8.769 -17.989  1.00 12.20           N
ATOM   1814  CA  LEU A 264      -5.649   8.997 -17.349  1.00 12.16           C
ATOM   1815  C   LEU A 264      -5.757  10.448 -16.980  1.00 12.30           C
ATOM   1816  O   LEU A 264      -4.734  11.139 -16.668  1.00 12.79           O
ATOM   1817  CB  LEU A 264      -5.746   8.118 -16.086  1.00 12.88           C
ATOM   1818  CG  LEU A 264      -5.281   6.669 -16.213  1.00 12.48           C
ATOM   1819  CD1 LEU A 264      -5.442   5.985 -14.857  1.00 12.98           C
ATOM   1820  CD2 LEU A 264      -6.088   5.924 -17.292  1.00 12.76           C
ATOM   1821  N   SER A 265      -6.976  10.950 -16.992  1.00 12.46           N
ATOM   1822  CA  SER A 265      -7.180  12.352 -16.608  1.00 12.83           C
ATOM   1823  C   SER A 265      -8.522  12.581 -16.001  1.00 13.42           C
ATOM   1824  O   SER A 265      -9.467  11.842 -16.334  1.00 13.90           O
ATOM   1825  CB  SER A 265      -6.942  13.261 -17.819  1.00 12.94           C
ATOM   1826  OG  SER A 265      -8.023  13.198 -18.727  1.00 13.71           O
ATOM   1827  N   SER A 266      -8.633  13.621 -15.167  1.00 13.93           N
ATOM   1828  CA  SER A 266      -9.970  14.027 -14.664  1.00 14.50           C
ATOM   1829  C   SER A 266      -9.922  15.507 -14.311  1.00 14.62           C
ATOM   1830  O   SER A 266      -8.843  16.149 -14.285  1.00 15.75           O
ATOM   1831  CB  SER A 266     -10.423  13.200 -13.446  1.00 15.99           C
ATOM   1832  OG  SER A 266      -9.549  13.355 -12.338  1.00 20.13           O
ATOM   1833  N   ARG A 267     -11.071  16.024 -13.934  1.00 14.82           N
ATOM   1834  CA  ARG A 267     -11.191  17.449 -13.696  1.00 15.14           C
ATOM   1835  C   ARG A 267     -11.949  17.696 -12.395  1.00 16.01           C
ATOM   1836  O   ARG A 267     -12.430  16.742 -11.770  1.00 16.40           O
ATOM   1837  CB  ARG A 267     -11.907  18.064 -14.893  1.00 16.09           C
ATOM   1838  CG  ARG A 267     -11.028  17.882 -16.148  1.00 17.15           C
ATOM   1839  CD  ARG A 267     -11.521  18.650 -17.364  1.00 21.96           C
ATOM   1840  NE  ARG A 267     -11.607  20.086 -17.037  1.00 26.13           N
ATOM   1841  CZ  ARG A 267     -12.421  20.970 -17.613  1.00 28.04           C
ATOM   1842  NH1 ARG A 267     -13.253  20.617 -18.607  1.00 30.59           N
ATOM   1843  NH2 ARG A 267     -12.403  22.229 -17.182  1.00 28.12           N
ATOM   1844  N   ASP A 268     -12.043  18.961 -11.985  1.00 16.24           N
ATOM   1845  CA  ASP A 268     -12.557  19.281 -10.631  1.00 18.17           C
ATOM   1846  C   ASP A 268     -14.077  19.158 -10.495  1.00 18.49           C
ATOM   1847  O   ASP A 268     -14.572  18.855  -9.400  1.00 18.91           O
ATOM   1848  CB  ASP A 268     -12.256  20.725 -10.250  1.00 21.48           C
ATOM   1849  CG  ASP A 268     -10.824  20.981  -9.914  1.00 23.98           C
ATOM   1850  OD1 ASP A 268     -10.519  22.209  -9.787  1.00 24.97           O
ATOM   1851  OD2 ASP A 268     -10.025  20.024  -9.772  1.00 27.68           O
ATOM   1852  N   LYS A 269     -14.822  19.425 -11.581  1.00 18.03           N
ATOM   1853  CA  LYS A 269     -16.282  19.595 -11.486  1.00 18.42           C
ATOM   1854  C   LYS A 269     -16.970  18.416 -12.106  1.00 16.78           C
ATOM   1855  O   LYS A 269     -16.539  17.898 -13.141  1.00 16.28           O
ATOM   1856  CB  LYS A 269     -16.739  20.901 -12.119  1.00 20.92           C
ATOM   1857  CG  LYS A 269     -16.213  22.116 -11.380  1.00 24.93           C
ATOM   1858  CD  LYS A 269     -16.499  23.396 -12.156  1.00 29.94           C
ATOM   1859  CE  LYS A 269     -17.854  23.966 -11.811  1.00 35.39           C
ATOM   1860  NZ  LYS A 269     -17.900  25.383 -12.263  1.00 34.33           N
ATOM   1861  N   LYS A 270     -18.089  18.029 -11.497  1.00 19.06           N
ATOM   1862  CA  LYS A 270     -18.769  16.811 -11.861  1.00 18.04           C
ATOM   1863  C   LYS A 270     -19.149  16.775 -13.346  1.00 18.54           C
ATOM   1864  O   LYS A 270     -19.016  15.723 -13.987  1.00 18.28           O
ATOM   1865  CB  LYS A 270     -19.974  16.647 -10.951  1.00 20.75           C
ATOM   1866  CG  LYS A 270     -20.875  15.498 -11.318  1.00 20.70           C
ATOM   1867  CD  LYS A 270     -22.086  15.501 -10.380  1.00 26.16           C
ATOM   1868  CE  LYS A 270     -22.974  14.291 -10.585  1.00 33.34           C
ATOM   1869  NZ  LYS A 270     -22.209  13.107 -10.112  1.00 40.45           N
ATOM   1870  N   ASP A 271     -19.637  17.911 -13.869  1.00 18.98           N
ATOM   1871  CA  ASP A 271     -20.144  17.951 -15.226  1.00 20.11           C
ATOM   1872  C   ASP A 271     -19.106  18.418 -16.268  1.00 19.86           C
ATOM   1873  O   ASP A 271     -19.441  18.747 -17.421  1.00 20.75           O
ATOM   1874  CB  ASP A 271     -21.440  18.782 -15.255  1.00 24.78           C
ATOM   1875  CG  ASP A 271     -22.529  18.208 -14.318  1.00 31.67           C
ATOM   1876  OD1 ASP A 271     -22.709  16.957 -14.283  1.00 31.90           O
ATOM   1877  OD2 ASP A 271     -23.235  19.016 -13.641  1.00 40.50           O
ATOM   1878  N   ALA A 272     -17.839  18.401 -15.882  1.00 17.52           N
ATOM   1879  CA  ALA A 272     -16.819  18.928 -16.747  1.00 17.06           C
ATOM   1880  C   ALA A 272     -16.750  18.181 -18.085  1.00 17.56           C
ATOM   1881  O   ALA A 272     -17.021  16.966 -18.152  1.00 18.38           O
ATOM   1882  CB  ALA A 272     -15.490  18.819 -16.030  1.00 17.05           C
ATOM   1883  N   LYS A 273     -16.379  18.903 -19.135  1.00 18.11           N
ATOM   1884  CA  LYS A 273     -16.064  18.308 -20.434  1.00 18.08           C
ATOM   1885  C   LYS A 273     -14.587  17.879 -20.430  1.00 18.32           C
ATOM   1886  O   LYS A 273     -13.863  18.264 -19.560  1.00 23.61           O
ATOM   1887  CB  LYS A 273     -16.246  19.352 -21.536  1.00 20.47           C
ATOM   1888  CG  LYS A 273     -17.619  19.970 -21.623  1.00 23.51           C
ATOM   1889  CD  LYS A 273     -18.582  19.041 -22.281  1.00 27.87           C
ATOM   1890  CE  LYS A 273     -19.933  19.691 -22.154  1.00 30.71           C
ATOM   1891  NZ  LYS A 273     -21.025  18.990 -22.878  1.00 40.29           N
ATOM   1892  N   TYR A 274     -14.161  17.109 -21.427  1.00 16.75           N
ATOM   1893  CA  TYR A 274     -12.760  16.744 -21.601  1.00 15.94           C
ATOM   1894  C   TYR A 274     -12.249  17.215 -22.965  1.00 15.18           C
ATOM   1895  O   TYR A 274     -13.043  17.604 -23.844  1.00 18.25           O
ATOM   1896  CB  TYR A 274     -12.565  15.230 -21.475  1.00 16.76           C
ATOM   1897  CG  TYR A 274     -13.393  14.435 -22.466  1.00 15.68           C
ATOM   1898  CD1 TYR A 274     -12.996  14.327 -23.804  1.00 16.33           C
ATOM   1899  CD2 TYR A 274     -14.551  13.749 -22.059  1.00 18.04           C
ATOM   1900  CE1 TYR A 274     -13.736  13.590 -24.729  1.00 16.49           C
ATOM   1901  CE2 TYR A 274     -15.268  12.967 -22.953  1.00 17.64           C
ATOM   1902  CZ  TYR A 274     -14.883  12.909 -24.291  1.00 18.01           C
ATOM   1903  OH  TYR A 274     -15.607  12.158 -25.174  1.00 26.34           O
ATOM   1904  N   ASP A 275     -10.932  17.183 -23.118  1.00 13.51           N
ATOM   1905  CA  ASP A 275     -10.307  17.541 -24.353  1.00 13.85           C
ATOM   1906  C   ASP A 275      -9.234  16.454 -24.624  1.00 13.43           C
ATOM   1907  O   ASP A 275      -8.263  16.266 -23.853  1.00 13.99           O
ATOM   1908  CB  ASP A 275      -9.593  18.919 -24.223  1.00 15.04           C
ATOM   1909  CG  ASP A 275      -9.032  19.399 -25.544  1.00 16.12           C
ATOM   1910  OD1 ASP A 275      -8.907  18.562 -26.481  1.00 17.13           O
ATOM   1911  OD2 ASP A 275      -8.784  20.613 -25.690  1.00 19.04           O
ATOM   1912  N   ASP A 276      -9.488  15.689 -25.690  1.00 13.91           N
ATOM   1913  CA  ASP A 276      -8.571  14.616 -26.118  1.00 13.96           C
ATOM   1914  C   ASP A 276      -7.165  15.110 -26.354  1.00 13.59           C
ATOM   1915  O   ASP A 276      -6.178  14.367 -26.211  1.00 13.57           O
ATOM   1916  CB  ASP A 276      -9.057  13.960 -27.404  1.00 15.48           C
ATOM   1917  CG  ASP A 276     -10.353  13.248 -27.246  1.00 19.18           C
ATOM   1918  OD1 ASP A 276     -10.717  12.946 -26.098  1.00 20.57           O
ATOM   1919  OD2 ASP A 276     -10.965  13.019 -28.297  1.00 29.80           O
ATOM   1920  N   LYS A 277      -7.035  16.375 -26.707  1.00 13.76           N
ATOM   1921  CA  LYS A 277      -5.713  16.934 -26.932  1.00 14.51           C
ATOM   1922  C   LYS A 277      -4.813  16.808 -25.682  1.00 14.35           C
ATOM   1923  O   LYS A 277      -3.609  16.684 -25.814  1.00 15.08           O
ATOM   1924  CB  LYS A 277      -5.857  18.392 -27.408  1.00 16.41           C
ATOM   1925  CG  LYS A 277      -4.535  19.048 -27.786  1.00 19.30           C
ATOM   1926  CD  LYS A 277      -4.115  18.538 -29.167  1.00 24.70           C
ATOM   1927  CE  LYS A 277      -2.968  19.350 -29.725  1.00 32.14           C
ATOM   1928  NZ  LYS A 277      -2.598  18.773 -31.034  1.00 34.90           N
ATOM   1929  N   LEU A 278      -5.382  16.814 -24.476  1.00 13.63           N
ATOM   1930  CA  LEU A 278      -4.548  16.657 -23.259  1.00 13.34           C
ATOM   1931  C   LEU A 278      -3.839  15.318 -23.324  1.00 12.65           C
ATOM   1932  O   LEU A 278      -2.623  15.192 -22.995  1.00 13.33           O
ATOM   1933  CB  LEU A 278      -5.439  16.711 -22.033  1.00 13.70           C
ATOM   1934  CG  LEU A 278      -4.759  16.293 -20.720  1.00 13.68           C
ATOM   1935  CD1 LEU A 278      -3.578  17.196 -20.390  1.00 14.74           C
ATOM   1936  CD2 LEU A 278      -5.796  16.351 -19.615  1.00 13.66           C
ATOM   1937  N   ILE A 279      -4.545  14.308 -23.779  1.00 12.65           N
ATOM   1938  CA  ILE A 279      -3.950  12.957 -23.789  1.00 12.20           C
ATOM   1939  C   ILE A 279      -2.901  12.846 -24.907  1.00 12.63           C
ATOM   1940  O   ILE A 279      -1.824  12.253 -24.737  1.00 12.82           O
ATOM   1941  CB  ILE A 279      -5.049  11.887 -23.971  1.00 13.48           C
ATOM   1942  CG1 ILE A 279      -6.169  12.040 -22.886  1.00 16.03           C
ATOM   1943  CG2 ILE A 279      -4.450  10.491 -24.116  1.00 13.77           C
ATOM   1944  CD1 ILE A 279      -5.720  11.865 -21.476  1.00 19.15           C
ATOM   1945  N   ALA A 280      -3.215  13.386 -26.073  1.00 12.86           N
ATOM   1946  CA  ALA A 280      -2.245  13.387 -27.178  1.00 13.07           C
ATOM   1947  C   ALA A 280      -0.961  14.110 -26.801  1.00 13.58           C
ATOM   1948  O   ALA A 280       0.163  13.620 -27.050  1.00 14.53           O
ATOM   1949  CB  ALA A 280      -2.882  14.049 -28.402  1.00 13.83           C
ATOM   1950  N   GLU A 281      -1.101  15.274 -26.146  1.00 13.55           N
ATOM   1951  CA  GLU A 281       0.060  16.051 -25.753  1.00 15.01           C
ATOM   1952  C   GLU A 281       0.797  15.336 -24.664  1.00 13.93           C
ATOM   1953  O   GLU A 281       2.057  15.332 -24.681  1.00 15.36           O
ATOM   1954  CB  GLU A 281      -0.347  17.461 -25.308  1.00 17.34           C
ATOM   1955  CG  GLU A 281      -0.856  18.350 -26.451  1.00 19.98           C
ATOM   1956  CD  GLU A 281       0.180  18.449 -27.568  1.00 25.23           C
ATOM   1957  OE1 GLU A 281       1.385  18.682 -27.289  1.00 27.25           O
ATOM   1958  OE2 GLU A 281      -0.186  18.272 -28.738  1.00 33.99           O
ATOM   1959  N   ALA A 282       0.128  14.706 -23.698  1.00 13.55           N
ATOM   1960  CA  ALA A 282       0.836  13.949 -22.654  1.00 14.06           C
ATOM   1961  C   ALA A 282       1.613  12.780 -23.249  1.00 13.50           C
ATOM   1962  O   ALA A 282       2.730  12.511 -22.852  1.00 14.50           O
ATOM   1963  CB  ALA A 282      -0.139  13.480 -21.569  1.00 14.38           C
ATOM   1964  N   THR A 283       1.077  12.176 -24.271  1.00 12.96           N
ATOM   1965  CA  THR A 283       1.722  11.081 -25.011  1.00 13.14           C
ATOM   1966  C   THR A 283       2.985  11.578 -25.679  1.00 13.76           C
ATOM   1967  O   THR A 283       4.001  10.904 -25.621  1.00 14.72           O
ATOM   1968  CB  THR A 283       0.740  10.444 -26.064  1.00 13.62           C
ATOM   1969  OG1 THR A 283      -0.314   9.863 -25.332  1.00 14.00           O
ATOM   1970  CG2 THR A 283       1.465   9.278 -26.820  1.00 13.99           C
ATOM   1971  N   LYS A 284       2.948  12.774 -26.271  1.00 14.30           N
ATOM   1972  CA  LYS A 284       4.155  13.352 -26.855  1.00 15.13           C
ATOM   1973  C   LYS A 284       5.268  13.544 -25.820  1.00 16.20           C
ATOM   1974  O   LYS A 284       6.428  13.267 -26.104  1.00 18.38           O
ATOM   1975  CB  LYS A 284       3.871  14.644 -27.592  1.00 16.17           C
ATOM   1976  CG  LYS A 284       2.923  14.472 -28.774  1.00 17.58           C
ATOM   1977  CD  LYS A 284       2.715  15.806 -29.444  1.00 18.89           C
ATOM   1978  CE  LYS A 284       1.693  15.658 -30.566  1.00 21.47           C
ATOM   1979  NZ  LYS A 284       1.377  17.032 -31.066  1.00 25.13           N
ATOM   1980  N   VAL A 285       4.905  13.933 -24.591  1.00 15.33           N
ATOM   1981  CA  VAL A 285       5.927  14.133 -23.551  1.00 16.77           C
ATOM   1982  C   VAL A 285       6.508  12.777 -23.175  1.00 16.50           C
ATOM   1983  O   VAL A 285       7.740  12.637 -23.020  1.00 18.98           O
ATOM   1984  CB  VAL A 285       5.267  14.820 -22.316  1.00 17.69           C
ATOM   1985  CG1 VAL A 285       6.242  14.905 -21.140  1.00 17.43           C
ATOM   1986  CG2 VAL A 285       4.797  16.226 -22.696  1.00 18.47           C
ATOM   1987  N   VAL A 286       5.677  11.765 -22.961  1.00 15.21           N
ATOM   1988  CA  VAL A 286       6.105  10.399 -22.698  1.00 15.79           C
ATOM   1989  C   VAL A 286       7.090   9.899 -23.747  1.00 16.40           C
ATOM   1990  O   VAL A 286       8.119   9.348 -23.422  1.00 17.60           O
ATOM   1991  CB  VAL A 286       4.896   9.447 -22.618  1.00 15.21           C
ATOM   1992  CG1 VAL A 286       5.381   7.991 -22.653  1.00 16.46           C
ATOM   1993  CG2 VAL A 286       4.122   9.719 -21.339  1.00 15.82           C
ATOM   1994  N   MET A 287       6.812  10.127 -25.006  1.00 17.21           N
ATOM   1995  CA  MET A 287       7.619   9.602 -26.103  1.00 18.71           C
ATOM   1996  C   MET A 287       8.996  10.250 -26.166  1.00 20.85           C
ATOM   1997  O   MET A 287       9.972   9.570 -26.461  1.00 25.85           O
ATOM   1998  CB  MET A 287       6.832   9.661 -27.428  1.00 19.72           C
ATOM   1999  CG  MET A 287       5.521   8.860 -27.447  1.00 23.07           C
ATOM   2000  SD  MET A 287       5.681   7.137 -26.926  1.00 30.84           S
ATOM   2001  CE  MET A 287       6.462   6.433 -28.376  1.00 28.36           C
ATOM   2002  N   LYS A 288       9.070  11.534 -25.792  1.00 21.32           N
ATOM   2003  CA  LYS A 288      10.333  12.284 -25.723  1.00 24.37           C
ATOM   2004  C   LYS A 288      11.152  11.642 -24.634  1.00 26.20           C
ATOM   2005  O   LYS A 288      12.338  11.374 -24.820  1.00 32.94           O
ATOM   2006  CB  LYS A 288      10.105  13.745 -25.318  1.00 28.17           C
ATOM   2007  CG  LYS A 288       9.504  14.640 -26.384  1.00 29.56           C
ATOM   2008  CD  LYS A 288       9.683  16.100 -25.989  1.00 46.13           C
ATOM   2009  CE  LYS A 288       8.361  16.864 -25.964  1.00 52.99           C
ATOM   2010  NZ  LYS A 288       8.338  17.891 -24.875  1.00 47.33           N
ATOM   2011  N   ALA A 289      10.513  11.399 -23.492  1.00 25.34           N
ATOM   2012  CA  ALA A 289      11.161  10.839 -22.306  1.00 28.98           C
ATOM   2013  C   ALA A 289      11.691   9.437 -22.574  1.00 30.41           C
ATOM   2014  O   ALA A 289      12.814   9.098 -22.157  1.00 35.54           O
ATOM   2015  CB  ALA A 289      10.215  10.878 -21.117  1.00 27.88           C
ATOM   2016  N   LEU A 290      10.954   8.649 -23.344  1.00 29.55           N
ATOM   2017  CA  LEU A 290      11.395   7.314 -23.691  1.00 31.22           C
ATOM   2018  C   LEU A 290      12.507   7.239 -24.747  1.00 34.43           C
ATOM   2019  O   LEU A 290      13.275   6.307 -24.711  1.00 36.89           O
ATOM   2020  CB  LEU A 290      10.228   6.425 -24.101  1.00 27.26           C
ATOM   2021  CG  LEU A 290       9.307   6.073 -22.935  1.00 23.61           C
ATOM   2022  CD1 LEU A 290       8.090   5.285 -23.411  1.00 23.33           C
ATOM   2023  CD2 LEU A 290      10.095   5.325 -21.862  1.00 22.38           C
ATOM   2024  N   ASN A 291      12.539   8.173 -25.702  1.00 39.56           N
ATOM   2025  CA  ASN A 291      13.438   8.068 -26.864  1.00 42.76           C
ATOM   2026  C   ASN A 291      14.751   8.833 -26.654  1.00 52.58           C
ATOM   2027  O   ASN A 291      15.284   8.916 -25.538  1.00 49.74           O
ATOM   2028  CB  ASN A 291      12.753   8.538 -28.171  1.00 42.17           C
ATOM   2029  CG  ASN A 291      11.399   7.853 -28.453  1.00 45.58           C
ATOM   2030  OD1 ASN A 291      10.959   6.946 -27.736  1.00 56.12           O
ATOM   2031  ND2 ASN A 291      10.726   8.309 -29.511  1.00 47.74           N
ATOM   2032  N   VAL B   2     -36.962 -21.935 -22.335  1.00 59.92           N
ATOM   2033  CA  VAL B   2     -36.734 -21.468 -20.924  1.00 58.32           C
ATOM   2034  C   VAL B   2     -37.365 -20.104 -20.663  1.00 52.42           C
ATOM   2035  O   VAL B   2     -37.371 -19.239 -21.534  1.00 52.59           O
ATOM   2036  CB  VAL B   2     -35.228 -21.456 -20.503  1.00 55.18           C
ATOM   2037  CG1 VAL B   2     -34.586 -22.819 -20.743  1.00 57.99           C
ATOM   2038  CG2 VAL B   2     -34.443 -20.340 -21.191  1.00 51.85           C
ATOM   2039  N   GLN B   3     -37.879 -19.925 -19.448  1.00 47.25           N
ATOM   2040  CA  GLN B   3     -38.570 -18.714 -19.029  1.00 45.41           C
ATOM   2041  C   GLN B   3     -38.142 -18.364 -17.610  1.00 36.93           C
ATOM   2042  O   GLN B   3     -37.614 -19.203 -16.894  1.00 35.21           O
ATOM   2043  CB  GLN B   3     -40.083 -18.938 -19.009  1.00 53.37           C
ATOM   2044  CG  GLN B   3     -40.725 -19.297 -20.340  1.00 69.24           C
ATOM   2045  CD  GLN B   3     -42.239 -19.223 -20.280  1.00 81.22           C
ATOM   2046  OE1 GLN B   3     -42.810 -18.148 -20.085  1.00 83.31           O
ATOM   2047  NE2 GLN B   3     -42.897 -20.366 -20.439  1.00 91.63           N
ATOM   2048  N   LEU B   4     -38.396 -17.119 -17.224  1.00 32.30           N
ATOM   2049  CA  LEU B   4     -38.282 -16.661 -15.838  1.00 28.29           C
ATOM   2050  C   LEU B   4     -39.650 -16.273 -15.315  1.00 30.32           C
ATOM   2051  O   LEU B   4     -40.372 -15.508 -15.961  1.00 32.80           O
ATOM   2052  CB  LEU B   4     -37.367 -15.446 -15.749  1.00 25.18           C
ATOM   2053  CG  LEU B   4     -35.890 -15.690 -16.015  1.00 25.55           C
ATOM   2054  CD1 LEU B   4     -35.150 -14.377 -16.039  1.00 24.94           C
ATOM   2055  CD2 LEU B   4     -35.295 -16.596 -14.952  1.00 27.02           C
ATOM   2056  N   GLN B   5     -40.020 -16.824 -14.166  1.00 29.94           N
ATOM   2057  CA  GLN B   5     -41.283 -16.490 -13.522  1.00 31.17           C
ATOM   2058  C   GLN B   5     -41.028 -15.602 -12.293  1.00 27.79           C
ATOM   2059  O   GLN B   5     -40.349 -16.016 -11.368  1.00 27.53           O
ATOM   2060  CB  GLN B   5     -42.040 -17.756 -13.116  1.00 37.22           C
ATOM   2061  CG  GLN B   5     -43.440 -17.475 -12.567  1.00 43.33           C
ATOM   2062  CD  GLN B   5     -44.299 -16.672 -13.536  1.00 51.25           C
ATOM   2063  OE1 GLN B   5     -44.558 -17.115 -14.656  1.00 57.88           O
ATOM   2064  NE2 GLN B   5     -44.742 -15.482 -13.108  1.00 50.60           N
ATOM   2065  N   GLU B   6     -41.560 -14.388 -12.312  1.00 26.38           N
ATOM   2066  CA  GLU B   6     -41.533 -13.506 -11.146  1.00 24.72           C
ATOM   2067  C   GLU B   6     -42.765 -13.609 -10.263  1.00 27.21           C
ATOM   2068  O   GLU B   6     -43.911 -13.825 -10.724  1.00 31.12           O
ATOM   2069  CB  GLU B   6     -41.418 -12.062 -11.579  1.00 24.85           C
ATOM   2070  CG  GLU B   6     -40.111 -11.801 -12.284  1.00 24.07           C
ATOM   2071  CD  GLU B   6     -39.863 -10.324 -12.621  1.00 26.08           C
ATOM   2072  OE1 GLU B   6     -40.361  -9.411 -11.923  1.00 32.35           O
ATOM   2073  OE2 GLU B   6     -39.191 -10.069 -13.614  1.00 26.43           O
ATOM   2074  N   SER B   7     -42.543 -13.386  -8.976  1.00 26.57           N
ATOM   2075  CA  SER B   7     -43.654 -13.168  -8.066  1.00 29.58           C
ATOM   2076  C   SER B   7     -43.271 -12.303  -6.891  1.00 28.42           C
ATOM   2077  O   SER B   7     -42.095 -11.976  -6.720  1.00 26.16           O
ATOM   2078  CB  SER B   7     -44.195 -14.491  -7.564  1.00 34.82           C
ATOM   2079  OG  SER B   7     -43.164 -15.188  -6.911  1.00 35.32           O
ATOM   2080  N   GLY B   8     -44.260 -11.914  -6.099  1.00 29.71           N
ATOM   2081  CA  GLY B   8     -44.018 -11.169  -4.869  1.00 32.17           C
ATOM   2082  C   GLY B   8     -44.193  -9.660  -4.826  1.00 34.77           C
ATOM   2083  O   GLY B   8     -43.804  -9.023  -3.832  1.00 39.09           O
ATOM   2084  N   GLY B   9     -44.768  -9.041  -5.848  1.00 24.68           N
ATOM   2085  CA  GLY B   9     -44.821  -7.553  -5.773  1.00 22.99           C
ATOM   2086  C   GLY B   9     -45.927  -6.978  -4.881  1.00 25.28           C
ATOM   2087  O   GLY B   9     -46.607  -7.715  -4.156  1.00 28.12           O
ATOM   2088  N   GLY B  10     -46.092  -5.662  -4.935  1.00 21.50           N
ATOM   2089  CA  GLY B  10     -47.319  -5.042  -4.478  1.00 19.67           C
ATOM   2090  C   GLY B  10     -47.112  -3.724  -3.765  1.00 20.29           C
ATOM   2091  O   GLY B  10     -46.050  -3.104  -3.882  1.00 18.10           O
ATOM   2092  N   LEU B  11     -48.088  -3.356  -2.943  1.00 20.11           N
ATOM   2093  CA  LEU B  11     -48.124  -2.075  -2.269  1.00 19.56           C
ATOM   2094  C   LEU B  11     -47.791  -2.307  -0.805  1.00 20.32           C
ATOM   2095  O   LEU B  11     -48.355  -3.210  -0.145  1.00 23.40           O
ATOM   2096  CB  LEU B  11     -49.524  -1.465  -2.396  1.00 22.05           C
ATOM   2097  CG  LEU B  11     -49.908  -0.268  -1.518  1.00 23.37           C
ATOM   2098  CD1 LEU B  11     -49.263   1.021  -1.972  1.00 25.41           C
ATOM   2099  CD2 LEU B  11     -51.407  -0.121  -1.544  1.00 25.58           C
ATOM   2100  N   VAL B  12     -46.932  -1.456  -0.276  1.00 19.35           N
ATOM   2101  CA  VAL B  12     -46.520  -1.556   1.104  1.00 20.83           C
ATOM   2102  C   VAL B  12     -46.391  -0.111   1.629  1.00 20.03           C
ATOM   2103  O   VAL B  12     -46.227   0.827   0.839  1.00 19.63           O
ATOM   2104  CB  VAL B  12     -45.200  -2.341   1.172  1.00 24.65           C
ATOM   2105  CG1 VAL B  12     -44.085  -1.544   0.533  1.00 21.85           C
ATOM   2106  CG2 VAL B  12     -44.851  -2.760   2.584  1.00 31.54           C
ATOM   2107  N   GLN B  13     -46.530   0.063   2.939  1.00 21.91           N
ATOM   2108  CA  GLN B  13     -46.300   1.352   3.571  1.00 21.13           C
ATOM   2109  C   GLN B  13     -44.796   1.629   3.756  1.00 19.27           C
ATOM   2110  O   GLN B  13     -43.977   0.700   3.876  1.00 17.91           O
ATOM   2111  CB  GLN B  13     -46.982   1.396   4.934  1.00 24.70           C
ATOM   2112  CG  GLN B  13     -48.472   1.078   4.831  1.00 31.47           C
ATOM   2113  CD  GLN B  13     -49.324   1.855   5.800  1.00 38.75           C
ATOM   2114  OE1 GLN B  13     -49.998   2.820   5.420  1.00 50.64           O
ATOM   2115  NE2 GLN B  13     -49.309   1.442   7.059  1.00 49.19           N
ATOM   2116  N   PRO B  14     -44.427   2.915   3.817  1.00 18.94           N
ATOM   2117  CA  PRO B  14     -43.058   3.260   4.095  1.00 20.02           C
ATOM   2118  C   PRO B  14     -42.600   2.571   5.350  1.00 20.00           C
ATOM   2119  O   PRO B  14     -43.349   2.505   6.355  1.00 21.85           O
ATOM   2120  CB  PRO B  14     -43.116   4.776   4.314  1.00 21.30           C
ATOM   2121  CG  PRO B  14     -44.258   5.211   3.457  1.00 22.12           C
ATOM   2122  CD  PRO B  14     -45.267   4.116   3.596  1.00 20.65           C
ATOM   2123  N   GLY B  15     -41.367   2.073   5.292  1.00 19.82           N
ATOM   2124  CA  GLY B  15     -40.828   1.284   6.372  1.00 21.70           C
ATOM   2125  C   GLY B  15     -41.027  -0.211   6.236  1.00 21.62           C
ATOM   2126  O   GLY B  15     -40.300  -0.965   6.890  1.00 25.62           O
ATOM   2127  N   GLY B  16     -41.963  -0.634   5.384  1.00 21.33           N
ATOM   2128  CA  GLY B  16     -42.333  -2.039   5.259  1.00 20.20           C
ATOM   2129  C   GLY B  16     -41.356  -2.875   4.467  1.00 19.19           C
ATOM   2130  O   GLY B  16     -40.241  -2.434   4.129  1.00 20.24           O
ATOM   2131  N   SER B  17     -41.780  -4.106   4.173  1.00 19.93           N
ATOM   2132  CA  SER B  17     -40.903  -5.087   3.542  1.00 20.12           C
ATOM   2133  C   SER B  17     -41.681  -5.967   2.577  1.00 19.56           C
ATOM   2134  O   SER B  17     -42.929  -6.065   2.670  1.00 19.72           O
ATOM   2135  CB  SER B  17     -40.259  -5.948   4.616  1.00 22.68           C
ATOM   2136  OG  SER B  17     -41.273  -6.606   5.372  1.00 28.14           O
ATOM   2137  N   LEU B  18     -40.931  -6.585   1.668  1.00 20.77           N
ATOM   2138  CA  LEU B  18     -41.429  -7.469   0.641  1.00 22.19           C
ATOM   2139  C   LEU B  18     -40.323  -8.436   0.255  1.00 19.37           C
ATOM   2140  O   LEU B  18     -39.143  -8.136   0.432  1.00 20.17           O
ATOM   2141  CB  LEU B  18     -41.826  -6.677  -0.641  1.00 25.15           C
ATOM   2142  CG  LEU B  18     -42.965  -5.693  -0.742  1.00 25.21           C
ATOM   2143  CD1 LEU B  18     -42.969  -4.968  -2.093  1.00 30.70           C
ATOM   2144  CD2 LEU B  18     -44.256  -6.477  -0.621  1.00 26.43           C
ATOM   2145  N   ARG B  19     -40.697  -9.589  -0.290  1.00 17.84           N
ATOM   2146  C   ARG B  19     -40.202 -10.748  -2.336  1.00 17.35           C
ATOM   2147  O   ARG B  19     -41.372 -11.176  -2.543  1.00 20.52           O
ATOM   2148  CA AARG B  19     -39.716 -10.422  -0.943  1.00 18.94           C
ATOM   2149  CB AARG B  19     -39.421 -11.696  -0.156  1.00 23.59           C
ATOM   2150  CG AARG B  19     -38.047 -12.293  -0.475  1.00 23.88           C
ATOM   2151  CD AARG B  19     -37.768 -13.548   0.337  1.00 29.27           C
ATOM   2152  NE AARG B  19     -38.671 -14.637  -0.047  1.00 34.81           N
ATOM   2153  CZ AARG B  19     -38.392 -15.926   0.085  1.00 26.95           C
ATOM   2154  NH1AARG B  19     -39.284 -16.828  -0.281  1.00 28.60           N
ATOM   2155  NH2AARG B  19     -37.228 -16.305   0.576  1.00 26.78           N
ATOM   2156  N   LEU B  20     -39.320 -10.508  -3.301  1.00 16.43           N
ATOM   2157  CA  LEU B  20     -39.599 -10.877  -4.686  1.00 15.99           C
ATOM   2158  C   LEU B  20     -38.867 -12.192  -4.958  1.00 15.53           C
ATOM   2159  O   LEU B  20     -37.810 -12.448  -4.400  1.00 16.50           O
ATOM   2160  CB  LEU B  20     -39.095  -9.820  -5.669  1.00 16.88           C
ATOM   2161  CG  LEU B  20     -39.460  -8.353  -5.425  1.00 16.91           C
ATOM   2162  CD1 LEU B  20     -38.898  -7.477  -6.537  1.00 17.77           C
ATOM   2163  CD2 LEU B  20     -40.964  -8.247  -5.342  1.00 19.40           C
ATOM   2164  N   SER B  21     -39.443 -13.013  -5.823  1.00 16.17           N
ATOM   2165  CA  SER B  21     -38.789 -14.241  -6.197  1.00 17.52           C
ATOM   2166  C   SER B  21     -38.739 -14.314  -7.726  1.00 15.82           C
ATOM   2167  O   SER B  21     -39.600 -13.747  -8.416  1.00 16.06           O
ATOM   2168  CB  SER B  21     -39.495 -15.442  -5.510  1.00 20.91           C
ATOM   2169  OG  SER B  21     -40.404 -16.056  -6.355  1.00 28.46           O
ATOM   2170  N   CYS B  22     -37.738 -14.982  -8.272  1.00 15.99           N
ATOM   2171  CA  CYS B  22     -37.652 -15.171  -9.716  1.00 16.57           C
ATOM   2172  C   CYS B  22     -37.110 -16.569  -9.954  1.00 17.66           C
ATOM   2173  O   CYS B  22     -36.003 -16.875  -9.537  1.00 18.97           O
ATOM   2174  CB  CYS B  22     -36.719 -14.133 -10.316  1.00 17.69           C
ATOM   2175  SG  CYS B  22     -36.338 -14.292 -12.070  1.00 22.53           S
ATOM   2176  N   ALA B  23     -37.890 -17.420 -10.617  1.00 19.61           N
ATOM   2177  CA  ALA B  23     -37.505 -18.812 -10.815  1.00 20.13           C
ATOM   2178  C   ALA B  23     -37.322 -19.104 -12.305  1.00 20.76           C
ATOM   2179  O   ALA B  23     -38.221 -18.786 -13.112  1.00 21.62           O
ATOM   2180  CB  ALA B  23     -38.591 -19.712 -10.242  1.00 24.18           C
ATOM   2181  N   ALA B  24     -36.203 -19.737 -12.664  1.00 19.75           N
ATOM   2182  CA  ALA B  24     -35.972 -20.111 -14.041  1.00 20.28           C
ATOM   2183  C   ALA B  24     -36.488 -21.521 -14.291  1.00 21.38           C
ATOM   2184  O   ALA B  24     -36.279 -22.413 -13.481  1.00 25.42           O
ATOM   2185  CB  ALA B  24     -34.488 -20.021 -14.358  1.00 21.19           C
ATOM   2186  N   SER B  25     -37.178 -21.726 -15.396  1.00 27.84           N
ATOM   2187  CA  SER B  25     -37.661 -23.056 -15.725  1.00 31.02           C
ATOM   2188  C   SER B  25     -37.321 -23.402 -17.160  1.00 32.16           C
ATOM   2189  O   SER B  25     -36.935 -22.534 -17.940  1.00 27.83           O
ATOM   2190  CB  SER B  25     -39.169 -23.150 -15.523  1.00 36.38           C
ATOM   2191  OG  SER B  25     -39.872 -22.360 -16.479  1.00 39.68           O
ATOM   2192  N   GLY B  26     -37.514 -24.669 -17.511  1.00 34.23           N
ATOM   2193  CA  GLY B  26     -37.105 -25.164 -18.811  1.00 33.79           C
ATOM   2194  C   GLY B  26     -35.831 -25.960 -18.695  1.00 32.66           C
ATOM   2195  O   GLY B  26     -35.309 -26.186 -17.589  1.00 34.08           O
ATOM   2196  N   SER B  27     -35.313 -26.344 -19.853  1.00 33.03           N
ATOM   2197  CA  SER B  27     -34.136 -27.190 -19.949  1.00 32.98           C
ATOM   2198  C   SER B  27     -32.861 -26.375 -19.794  1.00 30.70           C
ATOM   2199  O   SER B  27     -32.185 -26.079 -20.781  1.00 29.25           O
ATOM   2200  CB  SER B  27     -34.150 -27.935 -21.291  1.00 38.91           C
ATOM   2201  OG  SER B  27     -33.155 -28.943 -21.305  1.00 41.56           O
ATOM   2202  N   ILE B  28     -32.532 -26.034 -18.545  1.00 27.43           N
ATOM   2203  CA  ILE B  28     -31.423 -25.128 -18.237  1.00 24.63           C
ATOM   2204  C   ILE B  28     -30.136 -25.877 -17.918  1.00 24.82           C
ATOM   2205  O   ILE B  28     -30.111 -26.798 -17.084  1.00 27.54           O
ATOM   2206  CB  ILE B  28     -31.798 -24.224 -17.058  1.00 23.93           C
ATOM   2207  CG1 ILE B  28     -32.997 -23.351 -17.426  1.00 24.22           C
ATOM   2208  CG2 ILE B  28     -30.622 -23.367 -16.624  1.00 23.12           C
ATOM   2209  CD1 ILE B  28     -33.761 -22.851 -16.222  1.00 26.55           C
ATOM   2210  N   SER B  29     -29.059 -25.504 -18.591  1.00 22.72           N
ATOM   2211  CA  SER B  29     -27.771 -26.163 -18.344  1.00 22.67           C
ATOM   2212  C   SER B  29     -27.015 -25.493 -17.210  1.00 22.70           C
ATOM   2213  O   SER B  29     -26.501 -26.152 -16.302  1.00 24.10           O
ATOM   2214  CB  SER B  29     -26.912 -26.141 -19.608  1.00 23.64           C
ATOM   2215  OG  SER B  29     -25.635 -26.688 -19.338  1.00 30.84           O
ATOM   2216  N   SER B  30     -26.935 -24.168 -17.277  1.00 21.57           N
ATOM   2217  CA  SER B  30     -26.282 -23.395 -16.230  1.00 21.42           C
ATOM   2218  C   SER B  30     -26.769 -21.948 -16.235  1.00 17.64           C
ATOM   2219  O   SER B  30     -27.391 -21.479 -17.183  1.00 17.15           O
ATOM   2220  CB  SER B  30     -24.761 -23.389 -16.391  1.00 22.80           C
ATOM   2221  OG  SER B  30     -24.433 -22.973 -17.710  1.00 26.68           O
ATOM   2222  N   ILE B  31     -26.512 -21.264 -15.126  1.00 16.18           N
ATOM   2223  CA  ILE B  31     -26.836 -19.851 -14.971  1.00 15.73           C
ATOM   2224  C   ILE B  31     -25.623 -19.171 -14.368  1.00 15.40           C
ATOM   2225  O   ILE B  31     -25.089 -19.641 -13.338  1.00 16.92           O
ATOM   2226  CB  ILE B  31     -28.040 -19.645 -14.022  1.00 16.41           C
ATOM   2227  CG1 ILE B  31     -29.262 -20.409 -14.565  1.00 17.28           C
ATOM   2228  CG2 ILE B  31     -28.384 -18.153 -13.935  1.00 16.57           C
ATOM   2229  CD1 ILE B  31     -30.446 -20.308 -13.623  1.00 18.21           C
ATOM   2230  N   THR B  32     -25.209 -18.037 -14.950  1.00 15.14           N
ATOM   2231  CA  THR B  32     -24.104 -17.264 -14.334  1.00 15.38           C
ATOM   2232  C   THR B  32     -24.676 -16.264 -13.350  1.00 15.40           C
ATOM   2233  O   THR B  32     -24.812 -16.600 -12.178  1.00 17.00           O
ATOM   2234  CB  THR B  32     -23.161 -16.591 -15.356  1.00 15.14           C
ATOM   2235  OG1 THR B  32     -23.912 -15.718 -16.206  1.00 14.98           O
ATOM   2236  CG2 THR B  32     -22.471 -17.644 -16.165  1.00 16.08           C
ATOM   2237  N   THR B  33     -25.075 -15.075 -13.815  1.00 15.02           N
ATOM   2238  CA  THR B  33     -25.600 -14.029 -12.939  1.00 15.29           C
ATOM   2239  C   THR B  33     -27.148 -14.095 -12.943  1.00 15.09           C
ATOM   2240  O   THR B  33     -27.756 -14.426 -13.968  1.00 15.20           O
ATOM   2241  CB  THR B  33     -25.098 -12.630 -13.359  1.00 15.64           C
ATOM   2242  OG1 THR B  33     -25.502 -12.377 -14.714  1.00 16.36           O
ATOM   2243  CG2 THR B  33     -23.565 -12.531 -13.254  1.00 16.33           C
ATOM   2244  N   MET B  34     -27.761 -13.754 -11.805  1.00 15.34           N
ATOM   2245  CA  MET B  34     -29.237 -13.633 -11.709  1.00 15.61           C
ATOM   2246  C   MET B  34     -29.482 -12.437 -10.832  1.00 15.90           C
ATOM   2247  O   MET B  34     -28.758 -12.195  -9.851  1.00 16.58           O
ATOM   2248  CB  MET B  34     -29.810 -14.837 -10.985  1.00 16.69           C
ATOM   2249  CG  MET B  34     -29.627 -16.188 -11.607  1.00 17.70           C
ATOM   2250  SD  MET B  34     -30.760 -17.375 -10.795  1.00 25.07           S
ATOM   2251  CE  MET B  34     -32.266 -16.878 -11.536  1.00 20.03           C
ATOM   2252  N   GLY B  35     -30.485 -11.649 -11.139  1.00 16.14           N
ATOM   2253  CA  GLY B  35     -30.669 -10.515 -10.249  1.00 17.17           C
ATOM   2254  C   GLY B  35     -31.792  -9.646 -10.711  1.00 15.63           C
ATOM   2255  O   GLY B  35     -32.556 -10.014 -11.617  1.00 15.43           O
ATOM   2256  N  ATRP B  36     -31.809  -8.437 -10.164  1.00 15.67           N
ATOM   2257  CA ATRP B  36     -32.958  -7.556 -10.235  1.00 15.08           C
ATOM   2258  C  ATRP B  36     -32.535  -6.186 -10.668  1.00 14.89           C
ATOM   2259  O  ATRP B  36     -31.559  -5.659 -10.149  1.00 15.06           O
ATOM   2260  CB ATRP B  36     -33.571  -7.457  -8.846  1.00 16.75           C
ATOM   2261  CG ATRP B  36     -34.156  -8.774  -8.397  1.00 17.67           C
ATOM   2262  CD1ATRP B  36     -33.532  -9.794  -7.668  1.00 18.24           C
ATOM   2263  CD2ATRP B  36     -35.496  -9.265  -8.682  1.00 19.01           C
ATOM   2264  NE1ATRP B  36     -34.398 -10.848  -7.468  1.00 19.56           N
ATOM   2265  CE2ATRP B  36     -35.594 -10.588  -8.049  1.00 19.75           C
ATOM   2266  CE3ATRP B  36     -36.606  -8.750  -9.353  1.00 19.61           C
ATOM   2267  CZ2ATRP B  36     -36.751 -11.348  -8.120  1.00 20.32           C
ATOM   2268  CZ3ATRP B  36     -37.763  -9.531  -9.417  1.00 20.63           C
ATOM   2269  CH2ATRP B  36     -37.833 -10.791  -8.808  1.00 20.79           C
ATOM   2270  N   TYR B  37     -33.253  -5.619 -11.635  1.00 14.84           N
ATOM   2271  CA  TYR B  37     -33.062  -4.271 -12.076  1.00 15.12           C
ATOM   2272  C   TYR B  37     -34.359  -3.524 -11.726  1.00 15.13           C
ATOM   2273  O   TYR B  37     -35.429  -4.131 -11.459  1.00 15.06           O
ATOM   2274  CB  TYR B  37     -32.891  -4.239 -13.622  1.00 15.54           C
ATOM   2275  CG  TYR B  37     -31.541  -4.736 -14.002  1.00 15.49           C
ATOM   2276  CD1 TYR B  37     -31.270  -6.107 -14.058  1.00 15.19           C
ATOM   2277  CD2 TYR B  37     -30.554  -3.834 -14.334  1.00 16.01           C
ATOM   2278  CE1 TYR B  37     -29.979  -6.559 -14.368  1.00 15.54           C
ATOM   2279  CE2 TYR B  37     -29.274  -4.267 -14.632  1.00 16.50           C
ATOM   2280  CZ  TYR B  37     -29.000  -5.620 -14.670  1.00 16.09           C
ATOM   2281  OH  TYR B  37     -27.735  -6.075 -14.973  1.00 17.72           O
ATOM   2282  N   ARG B  38     -34.290  -2.207 -11.713  1.00 15.57           N
ATOM   2283  CA  ARG B  38     -35.528  -1.429 -11.631  1.00 16.20           C
ATOM   2284  C   ARG B  38     -35.442  -0.256 -12.528  1.00 17.25           C
ATOM   2285  O   ARG B  38     -34.372   0.228 -12.874  1.00 17.77           O
ATOM   2286  CB  ARG B  38     -35.848  -0.985 -10.173  1.00 16.08           C
ATOM   2287  CG  ARG B  38     -34.857   0.012  -9.560  1.00 16.55           C
ATOM   2288  CD  ARG B  38     -35.218   0.325  -8.113  1.00 17.17           C
ATOM   2289  NE  ARG B  38     -34.187   1.210  -7.551  1.00 19.70           N
ATOM   2290  CZ  ARG B  38     -34.143   1.577  -6.275  1.00 20.04           C
ATOM   2291  NH1 ARG B  38     -35.020   1.097  -5.394  1.00 18.88           N
ATOM   2292  NH2 ARG B  38     -33.155   2.351  -5.857  1.00 20.79           N
ATOM   2293  N   GLN B  39     -36.619   0.215 -12.890  1.00 16.42           N
ATOM   2294  CA  GLN B  39     -36.799   1.451 -13.646  1.00 18.83           C
ATOM   2295  C   GLN B  39     -37.545   2.431 -12.761  1.00 23.51           C
ATOM   2296  O   GLN B  39     -38.678   2.173 -12.389  1.00 26.20           O
ATOM   2297  CB  GLN B  39     -37.619   1.182 -14.918  1.00 19.87           C
ATOM   2298  CG  GLN B  39     -36.820   0.507 -16.049  1.00 18.32           C
ATOM   2299  CD  GLN B  39     -36.131   1.507 -16.977  1.00 18.65           C
ATOM   2300  OE1 GLN B  39     -36.010   2.696 -16.661  1.00 22.02           O
ATOM   2301  NE2 GLN B  39     -35.742   1.039 -18.162  1.00 18.03           N
ATOM   2302  N   ASP B  40     -36.891   3.537 -12.414  1.00 28.95           N
ATOM   2303  CA  ASP B  40     -37.521   4.648 -11.678  1.00 36.41           C
ATOM   2304  C   ASP B  40     -38.631   5.363 -12.442  1.00 40.45           C
ATOM   2305  O   ASP B  40     -39.061   6.440 -12.040  1.00 54.50           O
ATOM   2306  CB  ASP B  40     -36.467   5.670 -11.301  1.00 46.05           C
ATOM   2307  CG  ASP B  40     -35.573   5.173 -10.202  1.00 49.30           C
ATOM   2308  OD1 ASP B  40     -34.897   4.145 -10.423  1.00 51.12           O
ATOM   2309  OD2 ASP B  40     -35.572   5.798  -9.116  1.00 56.36           O
ATOM   2310  N   GLY B  44     -33.674   6.552 -13.781  1.00 32.36           N
ATOM   2311  CA  GLY B  44     -33.827   5.604 -14.894  1.00 27.55           C
ATOM   2312  C   GLY B  44     -33.543   4.142 -14.558  1.00 24.54           C
ATOM   2313  O   GLY B  44     -33.893   3.662 -13.470  1.00 32.68           O
ATOM   2314  N   ARG B  45     -32.931   3.419 -15.494  1.00 20.18           N
ATOM   2315  CA  ARG B  45     -32.654   1.977 -15.320  1.00 16.94           C
ATOM   2316  C   ARG B  45     -31.453   1.771 -14.423  1.00 17.60           C
ATOM   2317  O   ARG B  45     -30.397   2.374 -14.642  1.00 21.15           O
ATOM   2318  CB  ARG B  45     -32.396   1.345 -16.701  1.00 16.78           C
ATOM   2319  CG  ARG B  45     -31.989  -0.119 -16.702  1.00 16.18           C
ATOM   2320  CD  ARG B  45     -31.482  -0.483 -18.095  1.00 15.95           C
ATOM   2321  NE  ARG B  45     -31.192  -1.903 -18.292  1.00 15.01           N
ATOM   2322  CZ  ARG B  45     -30.074  -2.506 -17.895  1.00 14.39           C
ATOM   2323  NH1 ARG B  45     -29.874  -3.783 -18.195  1.00 15.35           N
ATOM   2324  NH2 ARG B  45     -29.146  -1.821 -17.231  1.00 16.04           N
ATOM   2325  N   GLU B  46     -31.587   0.930 -13.397  1.00 16.82           N
ATOM   2326  CA  GLU B  46     -30.423   0.635 -12.582  1.00 17.01           C
ATOM   2327  C   GLU B  46     -30.452  -0.789 -12.085  1.00 14.60           C
ATOM   2328  O   GLU B  46     -31.539  -1.340 -11.838  1.00 13.41           O
ATOM   2329  CB  GLU B  46     -30.339   1.573 -11.390  1.00 23.01           C
ATOM   2330  CG  GLU B  46     -31.654   1.806 -10.704  1.00 27.73           C
ATOM   2331  CD  GLU B  46     -31.576   2.893  -9.626  1.00 34.42           C
ATOM   2332  OE1 GLU B  46     -30.619   3.704  -9.611  1.00 40.28           O
ATOM   2333  OE2 GLU B  46     -32.493   2.948  -8.783  1.00 34.04           O
ATOM   2334  N   LEU B  47     -29.259  -1.354 -11.917  1.00 14.83           N
ATOM   2335  CA  LEU B  47     -29.103  -2.641 -11.260  1.00 14.06           C
ATOM   2336  C   LEU B  47     -29.576  -2.429  -9.796  1.00 14.50           C
ATOM   2337  O   LEU B  47     -29.276  -1.418  -9.192  1.00 16.34           O
ATOM   2338  CB  LEU B  47     -27.627  -3.123 -11.323  1.00 16.23           C
ATOM   2339  CG  LEU B  47     -27.340  -4.440 -10.559  1.00 16.77           C
ATOM   2340  CD1 LEU B  47     -28.044  -5.671 -11.125  1.00 19.20           C
ATOM   2341  CD2 LEU B  47     -25.839  -4.752 -10.459  1.00 20.28           C
ATOM   2342  N   VAL B  48     -30.375  -3.352  -9.273  1.00 13.62           N
ATOM   2343  CA  VAL B  48     -30.709  -3.353  -7.834  1.00 13.50           C
ATOM   2344  C   VAL B  48     -29.787  -4.314  -7.068  1.00 14.50           C
ATOM   2345  O   VAL B  48     -29.102  -3.924  -6.096  1.00 15.34           O
ATOM   2346  CB  VAL B  48     -32.209  -3.714  -7.623  1.00 13.55           C
ATOM   2347  CG1 VAL B  48     -32.489  -3.782  -6.129  1.00 14.44           C
ATOM   2348  CG2 VAL B  48     -33.075  -2.678  -8.259  1.00 14.60           C
ATOM   2349  N   ALA B  49     -29.775  -5.579  -7.497  1.00 13.81           N
ATOM   2350  CA  ALA B  49     -28.926  -6.545  -6.848  1.00 14.09           C
ATOM   2351  C   ALA B  49     -28.674  -7.658  -7.830  1.00 13.45           C
ATOM   2352  O   ALA B  49     -29.574  -8.021  -8.580  1.00 15.68           O
ATOM   2353  CB  ALA B  49     -29.652  -7.105  -5.622  1.00 17.04           C
ATOM   2354  N   LEU B  50     -27.472  -8.206  -7.780  1.00 14.43           N
ATOM   2355  CA  LEU B  50     -27.068  -9.339  -8.596  1.00 14.77           C
ATOM   2356  C   LEU B  50     -26.343 -10.371  -7.752  1.00 15.70           C
ATOM   2357  O   LEU B  50     -25.617 -10.045  -6.798  1.00 16.65           O
ATOM   2358  CB  LEU B  50     -26.143  -8.823  -9.699  1.00 18.51           C
ATOM   2359  CG  LEU B  50     -25.754  -9.717 -10.853  1.00 20.39           C
ATOM   2360  CD1 LEU B  50     -26.611  -9.306 -12.013  1.00 23.54           C
ATOM   2361  CD2 LEU B  50     -24.295  -9.435 -11.193  1.00 23.47           C
ATOM   2362  N   ILE B  51     -26.501 -11.636  -8.104  1.00 13.35           N
ATOM   2363  CA  ILE B  51     -25.738 -12.702  -7.418  1.00 13.85           C
ATOM   2364  C   ILE B  51     -25.353 -13.734  -8.452  1.00 13.81           C
ATOM   2365  O   ILE B  51     -26.156 -14.124  -9.331  1.00 14.62           O
ATOM   2366  CB  ILE B  51     -26.521 -13.316  -6.229  1.00 14.28           C
ATOM   2367  CG1 ILE B  51     -25.703 -14.337  -5.444  1.00 15.61           C
ATOM   2368  CG2 ILE B  51     -27.839 -13.951  -6.681  1.00 14.89           C
ATOM   2369  CD1 ILE B  51     -26.358 -14.708  -4.125  1.00 16.44           C
ATOM   2370  N   ASN B  52     -24.103 -14.174  -8.385  1.00 14.50           N
ATOM   2371  CA  ASN B  52     -23.631 -15.178  -9.350  1.00 14.55           C
ATOM   2372  C   ASN B  52     -23.720 -16.606  -8.811  1.00 15.38           C
ATOM   2373  O   ASN B  52     -24.286 -16.854  -7.740  1.00 16.21           O
ATOM   2374  CB  ASN B  52     -22.239 -14.836  -9.928  1.00 15.09           C
ATOM   2375  CG  ASN B  52     -21.106 -14.955  -8.918  1.00 15.52           C
ATOM   2376  OD1 ASN B  52     -21.268 -15.534  -7.844  1.00 15.80           O
ATOM   2377  ND2 ASN B  52     -19.966 -14.376  -9.264  1.00 15.89           N
ATOM   2378  N   SER B  53     -23.193 -17.558  -9.575  1.00 15.83           N
ATOM   2379  CA  SER B  53     -23.359 -18.959  -9.232  1.00 16.74           C
ATOM   2380  C   SER B  53     -22.492 -19.377  -8.020  1.00 17.54           C
ATOM   2381  O   SER B  53     -22.678 -20.457  -7.472  1.00 19.83           O
ATOM   2382  CB  SER B  53     -22.992 -19.839 -10.427  1.00 17.64           C
ATOM   2383  OG  SER B  53     -21.560 -19.850 -10.606  1.00 17.84           O
ATOM   2384  N   VAL B  54     -21.548 -18.542  -7.617  1.00 17.97           N
ATOM   2385  CA  VAL B  54     -20.721 -18.887  -6.454  1.00 19.15           C
ATOM   2386  C   VAL B  54     -20.988 -17.905  -5.313  1.00 19.91           C
ATOM   2387  O   VAL B  54     -20.184 -17.744  -4.422  1.00 20.71           O
ATOM   2388  CB  VAL B  54     -19.221 -18.994  -6.820  1.00 19.02           C
ATOM   2389  CG1 VAL B  54     -19.014 -20.191  -7.743  1.00 19.35           C
ATOM   2390  CG2 VAL B  54     -18.734 -17.698  -7.481  1.00 18.67           C
ATOM   2391  N   GLY B  55     -22.158 -17.259  -5.375  1.00 18.20           N
ATOM   2392  CA  GLY B  55     -22.646 -16.430  -4.284  1.00 18.93           C
ATOM   2393  C   GLY B  55     -22.093 -15.008  -4.133  1.00 18.05           C
ATOM   2394  O   GLY B  55     -22.377 -14.344  -3.135  1.00 19.85           O
ATOM   2395  N   ASP B  56     -21.356 -14.520  -5.133  1.00 16.98           N
ATOM   2396  CA  ASP B  56     -20.865 -13.147  -5.111  1.00 17.45           C
ATOM   2397  C   ASP B  56     -22.000 -12.169  -5.413  1.00 16.57           C
ATOM   2398  O   ASP B  56     -22.690 -12.328  -6.417  1.00 16.61           O
ATOM   2399  CB  ASP B  56     -19.793 -12.977  -6.175  1.00 17.80           C
ATOM   2400  CG  ASP B  56     -18.580 -13.899  -5.964  1.00 20.42           C
ATOM   2401  OD1 ASP B  56     -18.205 -14.167  -4.821  1.00 23.30           O
ATOM   2402  OD2 ASP B  56     -17.988 -14.314  -6.965  1.00 21.12           O
ATOM   2403  N   THR B  57     -22.167 -11.182  -4.537  1.00 17.67           N
ATOM   2404  CA  THR B  57     -23.238 -10.198  -4.639  1.00 17.76           C
ATOM   2405  C   THR B  57     -22.785  -8.816  -5.071  1.00 19.02           C
ATOM   2406  O   THR B  57     -21.636  -8.386  -4.818  1.00 20.77           O
ATOM   2407  CB  THR B  57     -24.046 -10.074  -3.318  1.00 19.70           C
ATOM   2408  OG1 THR B  57     -23.155  -9.630  -2.297  1.00 22.03           O
ATOM   2409  CG2 THR B  57     -24.629 -11.408  -2.908  1.00 20.51           C
ATOM   2410  N   THR B  58     -23.691  -8.088  -5.692  1.00 20.00           N
ATOM   2411  CA  THR B  58     -23.484  -6.696  -6.108  1.00 20.42           C
ATOM   2412  C   THR B  58     -24.804  -6.015  -5.757  1.00 19.81           C
ATOM   2413  O   THR B  58     -25.889  -6.509  -6.131  1.00 19.52           O
ATOM   2414  CB  THR B  58     -23.265  -6.616  -7.647  1.00 20.75           C
ATOM   2415  OG1 THR B  58     -22.128  -7.381  -7.978  1.00 22.60           O
ATOM   2416  CG2 THR B  58     -23.051  -5.182  -8.195  1.00 23.69           C
ATOM   2417  N   TYR B  59     -24.757  -4.894  -5.061  1.00 21.50           N
ATOM   2418  CA  TYR B  59     -25.991  -4.169  -4.690  1.00 18.73           C
ATOM   2419  C   TYR B  59     -25.858  -2.736  -5.159  1.00 17.94           C
ATOM   2420  O   TYR B  59     -24.774  -2.199  -5.078  1.00 19.63           O
ATOM   2421  CB  TYR B  59     -26.126  -4.157  -3.162  1.00 19.47           C
ATOM   2422  CG  TYR B  59     -26.494  -5.490  -2.528  1.00 19.22           C
ATOM   2423  CD1 TYR B  59     -27.802  -5.958  -2.566  1.00 18.89           C
ATOM   2424  CD2 TYR B  59     -25.544  -6.276  -1.888  1.00 19.82           C
ATOM   2425  CE1 TYR B  59     -28.164  -7.164  -1.992  1.00 18.49           C
ATOM   2426  CE2 TYR B  59     -25.900  -7.492  -1.304  1.00 19.91           C
ATOM   2427  CZ  TYR B  59     -27.214  -7.919  -1.357  1.00 19.66           C
ATOM   2428  OH  TYR B  59     -27.579  -9.115  -0.803  1.00 18.90           O
ATOM   2429  N   ALA B  60     -26.945  -2.113  -5.610  1.00 18.52           N
ATOM   2430  CA  ALA B  60     -26.972  -0.668  -5.822  1.00 17.24           C
ATOM   2431  C   ALA B  60     -26.593   0.015  -4.497  1.00 18.58           C
ATOM   2432  O   ALA B  60     -27.019  -0.413  -3.395  1.00 18.51           O
ATOM   2433  CB  ALA B  60     -28.364  -0.235  -6.285  1.00 17.64           C
ATOM   2434  N   GLY B  61     -25.807   1.068  -4.605  1.00 19.51           N
ATOM   2435  CA  GLY B  61     -25.430   1.842  -3.409  1.00 21.52           C
ATOM   2436  C   GLY B  61     -26.643   2.277  -2.572  1.00 21.80           C
ATOM   2437  O   GLY B  61     -26.570   2.284  -1.353  1.00 22.97           O
ATOM   2438  N   SER B  62     -27.772   2.608  -3.218  1.00 19.95           N
ATOM   2439  CA  SER B  62     -28.945   3.094  -2.493  1.00 20.21           C
ATOM   2440  C   SER B  62     -29.723   2.013  -1.755  1.00 19.88           C
ATOM   2441  O   SER B  62     -30.640   2.337  -0.995  1.00 21.61           O
ATOM   2442  CB  SER B  62     -29.886   3.831  -3.459  1.00 21.54           C
ATOM   2443  OG  SER B  62     -30.338   2.949  -4.476  1.00 25.58           O
ATOM   2444  N   VAL B  63     -29.426   0.739  -2.017  1.00 18.44           N
ATOM   2445  CA  VAL B  63     -30.151  -0.322  -1.340  1.00 18.79           C
ATOM   2446  C   VAL B  63     -29.311  -1.167  -0.391  1.00 19.83           C
ATOM   2447  O   VAL B  63     -29.862  -1.934   0.398  1.00 20.30           O
ATOM   2448  CB  VAL B  63     -30.940  -1.234  -2.331  1.00 16.95           C
ATOM   2449  CG1 VAL B  63     -31.768  -0.385  -3.291  1.00 17.65           C
ATOM   2450  CG2 VAL B  63     -30.049  -2.243  -3.073  1.00 18.34           C
ATOM   2451  N   LYS B  64     -27.993  -1.047  -0.487  1.00 21.68           N
ATOM   2452  CA  LYS B  64     -27.100  -1.896   0.311  1.00 23.19           C
ATOM   2453  C   LYS B  64     -27.391  -1.717   1.808  1.00 24.33           C
ATOM   2454  O   LYS B  64     -27.547  -0.594   2.306  1.00 27.91           O
ATOM   2455  CB  LYS B  64     -25.604  -1.725  -0.082  1.00 27.72           C
ATOM   2456  CG  LYS B  64     -25.057  -0.319   0.002  1.00 32.49           C
ATOM   2457  CD  LYS B  64     -23.590  -0.199  -0.467  1.00 41.06           C
ATOM   2458  CE  LYS B  64     -22.957   1.135  -0.046  1.00 49.14           C
ATOM   2459  NZ  LYS B  64     -23.899   2.303  -0.143  1.00 38.14           N
ATOM   2460  N   GLY B  65     -27.550  -2.835   2.504  1.00 24.65           N
ATOM   2461  CA  GLY B  65     -27.868  -2.780   3.932  1.00 26.12           C
ATOM   2462  C   GLY B  65     -29.356  -2.858   4.226  1.00 25.08           C
ATOM   2463  O   GLY B  65     -29.729  -3.130   5.374  1.00 27.14           O
ATOM   2464  N   ARG B  66     -30.200  -2.585   3.216  1.00 21.18           N
ATOM   2465  CA  ARG B  66     -31.663  -2.740   3.301  1.00 20.84           C
ATOM   2466  C   ARG B  66     -32.233  -3.907   2.532  1.00 21.11           C
ATOM   2467  O   ARG B  66     -33.306  -4.432   2.897  1.00 22.32           O
ATOM   2468  CB  ARG B  66     -32.347  -1.496   2.755  1.00 21.03           C
ATOM   2469  CG  ARG B  66     -32.241  -0.307   3.670  1.00 20.84           C
ATOM   2470  CD  ARG B  66     -33.041   0.899   3.212  1.00 22.02           C
ATOM   2471  NE  ARG B  66     -32.777   1.318   1.838  1.00 21.26           N
ATOM   2472  CZ  ARG B  66     -33.705   1.432   0.880  1.00 19.61           C
ATOM   2473  NH1 ARG B  66     -33.336   1.813  -0.335  1.00 20.42           N
ATOM   2474  NH2 ARG B  66     -34.997   1.151   1.106  1.00 21.09           N
ATOM   2475  N   PHE B  67     -31.569  -4.268   1.431  1.00 19.76           N
ATOM   2476  CA  PHE B  67     -32.092  -5.313   0.536  1.00 19.55           C
ATOM   2477  C   PHE B  67     -31.092  -6.454   0.591  1.00 19.44           C
ATOM   2478  O   PHE B  67     -29.887  -6.213   0.675  1.00 21.58           O
ATOM   2479  CB  PHE B  67     -32.173  -4.841  -0.928  1.00 18.03           C
ATOM   2480  CG  PHE B  67     -33.264  -3.877  -1.237  1.00 16.60           C
ATOM   2481  CD1 PHE B  67     -33.931  -3.171  -0.242  1.00 17.19           C
ATOM   2482  CD2 PHE B  67     -33.572  -3.626  -2.566  1.00 16.23           C
ATOM   2483  CE1 PHE B  67     -34.964  -2.274  -0.557  1.00 16.70           C
ATOM   2484  CE2 PHE B  67     -34.535  -2.698  -2.886  1.00 16.52           C
ATOM   2485  CZ  PHE B  67     -35.230  -2.011  -1.873  1.00 17.62           C
ATOM   2486  N   THR B  68     -31.585  -7.687   0.552  1.00 17.88           N
ATOM   2487  CA  THR B  68     -30.700  -8.831   0.553  1.00 18.90           C
ATOM   2488  C   THR B  68     -31.075  -9.727  -0.613  1.00 18.63           C
ATOM   2489  O   THR B  68     -32.231 -10.104  -0.746  1.00 18.91           O
ATOM   2490  CB  THR B  68     -30.804  -9.577   1.870  1.00 20.54           C
ATOM   2491  OG1 THR B  68     -30.349  -8.717   2.934  1.00 25.31           O
ATOM   2492  CG2 THR B  68     -29.895 -10.818   1.848  1.00 22.45           C
ATOM   2493  N   ILE B  69     -30.107 -10.061  -1.461  1.00 17.47           N
ATOM   2494  CA  ILE B  69     -30.382 -11.022  -2.548  1.00 17.11           C
ATOM   2495  C   ILE B  69     -29.838 -12.391  -2.147  1.00 17.53           C
ATOM   2496  O   ILE B  69     -28.766 -12.480  -1.528  1.00 20.31           O
ATOM   2497  CB  ILE B  69     -29.805 -10.558  -3.917  1.00 16.57           C
ATOM   2498  CG1 ILE B  69     -30.292 -11.445  -5.053  1.00 17.25           C
ATOM   2499  CG2 ILE B  69     -28.266 -10.474  -3.901  1.00 15.98           C
ATOM   2500  CD1 ILE B  69     -30.053 -10.872  -6.426  1.00 16.48           C
ATOM   2501  N   SER B  70     -30.585 -13.442  -2.425  1.00 18.48           N
ATOM   2502  CA  SER B  70     -30.045 -14.785  -2.205  1.00 19.31           C
ATOM   2503  C   SER B  70     -30.450 -15.679  -3.373  1.00 19.53           C
ATOM   2504  O   SER B  70     -31.320 -15.328  -4.191  1.00 19.29           O
ATOM   2505  CB  SER B  70     -30.536 -15.366  -0.873  1.00 21.73           C
ATOM   2506  OG  SER B  70     -31.956 -15.514  -0.877  1.00 24.30           O
ATOM   2507  N   ARG B  71     -29.846 -16.847  -3.416  1.00 19.64           N
ATOM   2508  CA  ARG B  71     -30.018 -17.737  -4.542  1.00 20.16           C
ATOM   2509  C   ARG B  71     -30.021 -19.183  -4.108  1.00 21.68           C
ATOM   2510  O   ARG B  71     -29.281 -19.562  -3.213  1.00 24.40           O
ATOM   2511  CB  ARG B  71     -28.889 -17.493  -5.525  1.00 19.87           C
ATOM   2512  CG  ARG B  71     -28.889 -18.377  -6.753  1.00 19.54           C
ATOM   2513  CD  ARG B  71     -28.049 -17.708  -7.821  1.00 19.16           C
ATOM   2514  NE  ARG B  71     -27.572 -18.639  -8.835  1.00 18.01           N
ATOM   2515  CZ  ARG B  71     -26.875 -18.275  -9.900  1.00 16.66           C
ATOM   2516  NH1 ARG B  71     -26.445 -19.197 -10.760  1.00 18.01           N
ATOM   2517  NH2 ARG B  71     -26.628 -16.994 -10.099  1.00 16.09           N
ATOM   2518  N   ASP B  72     -30.863 -19.977  -4.761  1.00 23.12           N
ATOM   2519  CA  ASP B  72     -30.869 -21.405  -4.579  1.00 24.67           C
ATOM   2520  C   ASP B  72     -30.478 -22.051  -5.918  1.00 23.39           C
ATOM   2521  O   ASP B  72     -31.338 -22.205  -6.817  1.00 25.08           O
ATOM   2522  CB  ASP B  72     -32.274 -21.834  -4.134  1.00 27.88           C
ATOM   2523  CG  ASP B  72     -32.352 -23.282  -3.735  1.00 32.85           C
ATOM   2524  OD1 ASP B  72     -33.262 -23.617  -2.944  1.00 37.97           O
ATOM   2525  OD2 ASP B  72     -31.537 -24.095  -4.208  1.00 36.62           O
ATOM   2526  N   ASN B  73     -29.187 -22.396  -6.049  1.00 23.69           N
ATOM   2527  CA  ASN B  73     -28.648 -22.976  -7.266  1.00 23.36           C
ATOM   2528  C   ASN B  73     -29.439 -24.213  -7.696  1.00 26.56           C
ATOM   2529  O   ASN B  73     -29.787 -24.340  -8.858  1.00 29.75           O
ATOM   2530  CB  ASN B  73     -27.161 -23.333  -7.083  1.00 24.12           C
ATOM   2531  CG  ASN B  73     -26.246 -22.122  -7.162  1.00 23.27           C
ATOM   2532  OD1 ASN B  73     -26.676 -20.967  -7.220  1.00 24.06           O
ATOM   2533  ND2 ASN B  73     -24.954 -22.399  -7.194  1.00 22.34           N
ATOM   2534  N   ALA B  74     -29.712 -25.112  -6.750  1.00 26.47           N
ATOM   2535  CA  ALA B  74     -30.440 -26.350  -7.028  1.00 30.65           C
ATOM   2536  C   ALA B  74     -31.811 -26.097  -7.659  1.00 31.59           C
ATOM   2537  O   ALA B  74     -32.278 -26.880  -8.473  1.00 35.39           O
ATOM   2538  CB  ALA B  74     -30.564 -27.203  -5.762  1.00 32.32           C
ATOM   2539  N   LYS B  75     -32.434 -24.978  -7.320  1.00 29.87           N
ATOM   2540  CA  LYS B  75     -33.778 -24.651  -7.828  1.00 28.03           C
ATOM   2541  C   LYS B  75     -33.761 -23.544  -8.892  1.00 26.68           C
ATOM   2542  O   LYS B  75     -34.815 -23.092  -9.337  1.00 27.43           O
ATOM   2543  CB  LYS B  75     -34.680 -24.205  -6.679  1.00 32.40           C
ATOM   2544  CG  LYS B  75     -35.000 -25.276  -5.648  1.00 35.10           C
ATOM   2545  CD  LYS B  75     -36.000 -24.733  -4.640  1.00 39.44           C
ATOM   2546  CE  LYS B  75     -35.935 -25.499  -3.337  1.00 45.06           C
ATOM   2547  NZ  LYS B  75     -37.001 -25.028  -2.417  1.00 51.20           N
ATOM   2548  N   ASN B  76     -32.578 -23.086  -9.280  1.00 25.31           N
ATOM   2549  CA  ASN B  76     -32.453 -21.951 -10.218  1.00 23.83           C
ATOM   2550  C   ASN B  76     -33.397 -20.778  -9.894  1.00 22.07           C
ATOM   2551  O   ASN B  76     -34.097 -20.231 -10.770  1.00 21.04           O
ATOM   2552  CB  ASN B  76     -32.642 -22.420 -11.651  1.00 24.01           C
ATOM   2553  CG  ASN B  76     -31.514 -23.300 -12.125  1.00 25.72           C
ATOM   2554  OD1 ASN B  76     -30.343 -23.077 -11.797  1.00 28.36           O
ATOM   2555  ND2 ASN B  76     -31.848 -24.267 -12.942  1.00 30.97           N
ATOM   2556  N   THR B  77     -33.393 -20.386  -8.625  1.00 20.41           N
ATOM   2557  CA  THR B  77     -34.293 -19.353  -8.139  1.00 19.72           C
ATOM   2558  C   THR B  77     -33.502 -18.316  -7.362  1.00 19.48           C
ATOM   2559  O   THR B  77     -32.568 -18.641  -6.616  1.00 21.42           O
ATOM   2560  CB  THR B  77     -35.442 -19.979  -7.283  1.00 22.81           C
ATOM   2561  OG1 THR B  77     -36.168 -20.933  -8.089  1.00 26.38           O
ATOM   2562  CG2 THR B  77     -36.427 -18.926  -6.821  1.00 24.48           C
ATOM   2563  N   VAL B  78     -33.844 -17.052  -7.571  1.00 19.55           N
ATOM   2564  CA  VAL B  78     -33.214 -15.953  -6.864  1.00 18.76           C
ATOM   2565  C   VAL B  78     -34.312 -15.229  -6.079  1.00 19.42           C
ATOM   2566  O   VAL B  78     -35.475 -15.203  -6.509  1.00 21.51           O
ATOM   2567  CB  VAL B  78     -32.490 -15.021  -7.882  1.00 18.58           C
ATOM   2568  CG1 VAL B  78     -33.449 -14.368  -8.865  1.00 19.24           C
ATOM   2569  CG2 VAL B  78     -31.616 -14.008  -7.200  1.00 20.66           C
ATOM   2570  N   TYR B  79     -33.954 -14.689  -4.918  1.00 19.07           N
ATOM   2571  CA  TYR B  79     -34.902 -13.974  -4.055  1.00 18.66           C
ATOM   2572  C   TYR B  79     -34.333 -12.616  -3.737  1.00 18.30           C
ATOM   2573  O   TYR B  79     -33.144 -12.494  -3.527  1.00 20.91           O
ATOM   2574  CB  TYR B  79     -35.125 -14.720  -2.735  1.00 20.31           C
ATOM   2575  CG  TYR B  79     -35.488 -16.171  -2.917  1.00 21.64           C
ATOM   2576  CD1 TYR B  79     -36.826 -16.547  -3.128  1.00 23.18           C
ATOM   2577  CD2 TYR B  79     -34.495 -17.170  -2.897  1.00 23.70           C
ATOM   2578  CE1 TYR B  79     -37.171 -17.875  -3.306  1.00 26.13           C
ATOM   2579  CE2 TYR B  79     -34.838 -18.496  -3.072  1.00 29.11           C
ATOM   2580  CZ  TYR B  79     -36.172 -18.834  -3.268  1.00 29.45           C
ATOM   2581  OH  TYR B  79     -36.542 -20.143  -3.456  1.00 38.80           O
ATOM   2582  N   LEU B  80     -35.178 -11.591  -3.719  1.00 17.47           N
ATOM   2583  CA  LEU B  80     -34.777 -10.256  -3.238  1.00 17.18           C
ATOM   2584  C   LEU B  80     -35.616  -9.846  -2.045  1.00 16.88           C
ATOM   2585  O   LEU B  80     -36.827  -9.629  -2.170  1.00 17.71           O
ATOM   2586  CB  LEU B  80     -34.922  -9.200  -4.331  1.00 18.34           C
ATOM   2587  CG  LEU B  80     -34.383  -7.805  -3.955  1.00 18.91           C
ATOM   2588  CD1 LEU B  80     -32.874  -7.804  -3.741  1.00 19.43           C
ATOM   2589  CD2 LEU B  80     -34.766  -6.797  -5.033  1.00 21.29           C
ATOM   2590  N   GLU B  81     -35.007  -9.836  -0.878  1.00 17.21           N
ATOM   2591  CA  GLU B  81     -35.706  -9.395   0.296  1.00 18.76           C
ATOM   2592  C   GLU B  81     -35.519  -7.872   0.383  1.00 18.29           C
ATOM   2593  O   GLU B  81     -34.423  -7.363   0.197  1.00 20.41           O
ATOM   2594  CB  GLU B  81     -35.195 -10.150   1.526  1.00 20.82           C
ATOM   2595  CG  GLU B  81     -36.021  -9.829   2.755  1.00 23.18           C
ATOM   2596  CD  GLU B  81     -35.543  -8.546   3.419  1.00 25.86           C
ATOM   2597  OE1 GLU B  81     -34.378  -8.133   3.147  1.00 28.77           O
ATOM   2598  OE2 GLU B  81     -36.304  -7.988   4.243  1.00 27.13           O
ATOM   2599  N   MET B  82     -36.614  -7.132   0.553  1.00 17.86           N
ATOM   2600  CA  MET B  82     -36.543  -5.694   0.617  1.00 18.46           C
ATOM   2601  C   MET B  82     -37.063  -5.256   1.987  1.00 18.80           C
ATOM   2602  O   MET B  82     -38.183  -5.595   2.374  1.00 21.09           O
ATOM   2603  CB  MET B  82     -37.368  -5.051  -0.485  1.00 18.53           C
ATOM   2604  CG  MET B  82     -37.003  -5.579  -1.886  1.00 21.33           C
ATOM   2605  SD  MET B  82     -38.292  -5.191  -3.099  1.00 31.20           S
ATOM   2606  CE  MET B  82     -37.855  -3.542  -3.553  1.00 24.79           C
ATOM   2607  N   SER B  83     -36.248  -4.513   2.711  1.00 18.65           N
ATOM   2608  CA  SER B  83     -36.666  -3.984   3.991  1.00 18.64           C
ATOM   2609  C   SER B  83     -36.554  -2.466   4.042  1.00 17.83           C
ATOM   2610  O   SER B  83     -35.929  -1.863   3.178  1.00 18.64           O
ATOM   2611  CB  SER B  83     -35.903  -4.636   5.133  1.00 20.73           C
ATOM   2612  OG  SER B  83     -34.595  -4.128   5.234  1.00 23.08           O
ATOM   2613  N   SER B  84     -37.182  -1.853   5.046  1.00 18.02           N
ATOM   2614  CA  SER B  84     -37.109  -0.387   5.236  1.00 19.70           C
ATOM   2615  C   SER B  84     -37.403   0.379   3.935  1.00 18.36           C
ATOM   2616  O   SER B  84     -36.692   1.323   3.560  1.00 20.30           O
ATOM   2617  CB  SER B  84     -35.769   0.016   5.861  1.00 23.03           C
ATOM   2618  OG  SER B  84     -35.676  -0.461   7.201  1.00 27.67           O
ATOM   2619  N   LEU B  85     -38.427  -0.087   3.235  1.00 17.91           N
ATOM   2620  CA  LEU B  85     -38.814   0.525   1.954  1.00 18.56           C
ATOM   2621  C   LEU B  85     -39.174   2.002   2.073  1.00 19.99           C
ATOM   2622  O   LEU B  85     -39.812   2.435   3.046  1.00 20.96           O
ATOM   2623  CB  LEU B  85     -39.952  -0.252   1.263  1.00 17.86           C
ATOM   2624  CG  LEU B  85     -39.453  -1.585   0.674  1.00 17.18           C
ATOM   2625  CD1 LEU B  85     -40.596  -2.571   0.369  1.00 16.52           C
ATOM   2626  CD2 LEU B  85     -38.598  -1.373  -0.565  1.00 18.29           C
ATOM   2627  N   LYS B  86     -38.780   2.757   1.053  1.00 19.75           N
ATOM   2628  CA  LYS B  86     -39.011   4.189   0.999  1.00 21.48           C
ATOM   2629  C   LYS B  86     -39.822   4.492  -0.247  1.00 21.71           C
ATOM   2630  O   LYS B  86     -39.761   3.741  -1.206  1.00 19.77           O
ATOM   2631  CB  LYS B  86     -37.682   4.958   0.946  1.00 23.27           C
ATOM   2632  CG  LYS B  86     -36.647   4.505   1.961  1.00 23.37           C
ATOM   2633  CD  LYS B  86     -35.266   5.122   1.705  1.00 25.24           C
ATOM   2634  CE  LYS B  86     -34.295   4.761   2.834  1.00 26.57           C
ATOM   2635  NZ  LYS B  86     -32.925   5.346   2.691  1.00 25.97           N
ATOM   2636  N   PRO B  87     -40.553   5.618  -0.250  1.00 21.62           N
ATOM   2637  CA  PRO B  87     -41.252   6.046  -1.476  1.00 21.62           C
ATOM   2638  C   PRO B  87     -40.324   6.046  -2.726  1.00 21.31           C
ATOM   2639  O   PRO B  87     -40.767   5.660  -3.813  1.00 22.67           O
ATOM   2640  CB  PRO B  87     -41.730   7.458  -1.122  1.00 21.70           C
ATOM   2641  CG  PRO B  87     -41.928   7.415   0.369  1.00 21.44           C
ATOM   2642  CD  PRO B  87     -40.805   6.546   0.881  1.00 22.69           C
ATOM   2643  N   GLU B  88     -39.046   6.411  -2.561  1.00 23.72           N
ATOM   2644  CA  GLU B  88     -38.093   6.466  -3.691  1.00 23.88           C
ATOM   2645  C   GLU B  88     -37.800   5.074  -4.276  1.00 20.67           C
ATOM   2646  O   GLU B  88     -37.197   4.969  -5.358  1.00 24.19           O
ATOM   2647  CB  GLU B  88     -36.767   7.180  -3.308  1.00 28.35           C
ATOM   2648  CG  GLU B  88     -36.945   8.496  -2.560  1.00 34.67           C
ATOM   2649  CD  GLU B  88     -37.004   8.297  -1.051  1.00 41.32           C
ATOM   2650  OE1 GLU B  88     -38.115   8.379  -0.475  1.00 33.14           O
ATOM   2651  OE2 GLU B  88     -35.928   8.035  -0.444  1.00 60.61           O
ATOM   2652  N   ASP B  89     -38.188   4.011  -3.559  1.00 18.54           N
ATOM   2653  CA  ASP B  89     -38.041   2.622  -4.080  1.00 16.96           C
ATOM   2654  C   ASP B  89     -39.213   2.181  -4.987  1.00 15.53           C
ATOM   2655  O   ASP B  89     -39.196   1.070  -5.550  1.00 16.48           O
ATOM   2656  CB  ASP B  89     -37.909   1.601  -2.947  1.00 16.56           C
ATOM   2657  CG  ASP B  89     -36.663   1.794  -2.113  1.00 18.93           C
ATOM   2658  OD1 ASP B  89     -35.566   1.995  -2.662  1.00 20.49           O
ATOM   2659  OD2 ASP B  89     -36.800   1.751  -0.879  1.00 20.76           O
ATOM   2660  N   THR B  90     -40.237   3.018  -5.112  1.00 16.75           N
ATOM   2661  CA  THR B  90     -41.354   2.691  -5.956  1.00 16.66           C
ATOM   2662  C   THR B  90     -40.868   2.567  -7.401  1.00 16.31           C
ATOM   2663  O   THR B  90     -40.314   3.512  -7.948  1.00 19.98           O
ATOM   2664  CB  THR B  90     -42.410   3.810  -5.885  1.00 17.18           C
ATOM   2665  OG1 THR B  90     -42.977   3.808  -4.573  1.00 17.77           O
ATOM   2666  CG2 THR B  90     -43.538   3.588  -6.893  1.00 17.35           C
ATOM   2667  N   ALA B  91     -41.085   1.397  -8.011  1.00 15.07           N
ATOM   2668  CA  ALA B  91     -40.543   1.131  -9.346  1.00 13.87           C
ATOM   2669  C   ALA B  91     -41.108  -0.153  -9.880  1.00 14.33           C
ATOM   2670  O   ALA B  91     -41.597  -0.988  -9.117  1.00 15.60           O
ATOM   2671  CB  ALA B  91     -39.012   1.018  -9.306  1.00 14.51           C
ATOM   2672  N   VAL B  92     -40.893  -0.367 -11.178  1.00 14.58           N
ATOM   2673  CA  VAL B  92     -41.024  -1.720 -11.753  1.00 14.10           C
ATOM   2674  C   VAL B  92     -39.690  -2.423 -11.553  1.00 13.93           C
ATOM   2675  O   VAL B  92     -38.660  -1.901 -11.973  1.00 15.10           O
ATOM   2676  CB  VAL B  92     -41.368  -1.669 -13.262  1.00 15.77           C
ATOM   2677  CG1 VAL B  92     -41.313  -3.091 -13.845  1.00 16.86           C
ATOM   2678  CG2 VAL B  92     -42.723  -1.035 -13.450  1.00 18.08           C
ATOM   2679  N   TYR B  93     -39.721  -3.584 -10.885  1.00 13.41           N
ATOM   2680  CA  TYR B  93     -38.530  -4.420 -10.628  1.00 12.94           C
ATOM   2681  C   TYR B  93     -38.634  -5.594 -11.579  1.00 13.51           C
ATOM   2682  O   TYR B  93     -39.715  -6.160 -11.767  1.00 15.58           O
ATOM   2683  CB  TYR B  93     -38.564  -4.925  -9.187  1.00 13.39           C
ATOM   2684  CG  TYR B  93     -38.238  -3.832  -8.216  1.00 12.35           C
ATOM   2685  CD1 TYR B  93     -39.195  -2.850  -7.902  1.00 13.29           C
ATOM   2686  CD2 TYR B  93     -36.977  -3.759  -7.603  1.00 13.23           C
ATOM   2687  CE1 TYR B  93     -38.888  -1.828  -6.997  1.00 13.76           C
ATOM   2688  CE2 TYR B  93     -36.664  -2.716  -6.725  1.00 14.21           C
ATOM   2689  CZ  TYR B  93     -37.617  -1.765  -6.420  1.00 14.11           C
ATOM   2690  OH  TYR B  93     -37.275  -0.749  -5.568  1.00 15.53           O
ATOM   2691  N   TYR B  94     -37.530  -5.974 -12.195  1.00 13.05           N
ATOM   2692  CA  TYR B  94     -37.562  -7.044 -13.179  1.00 12.58           C
ATOM   2693  C   TYR B  94     -36.304  -7.837 -13.103  1.00 13.07           C
ATOM   2694  O   TYR B  94     -35.253  -7.296 -12.874  1.00 13.50           O
ATOM   2695  CB  TYR B  94     -37.835  -6.510 -14.607  1.00 13.66           C
ATOM   2696  CG  TYR B  94     -36.988  -5.340 -15.054  1.00 13.19           C
ATOM   2697  CD1 TYR B  94     -37.224  -4.059 -14.549  1.00 13.02           C
ATOM   2698  CD2 TYR B  94     -36.006  -5.490 -16.071  1.00 14.15           C
ATOM   2699  CE1 TYR B  94     -36.484  -2.978 -14.976  1.00 14.30           C
ATOM   2700  CE2 TYR B  94     -35.267  -4.395 -16.526  1.00 13.91           C
ATOM   2701  CZ  TYR B  94     -35.488  -3.138 -15.939  1.00 13.65           C
ATOM   2702  OH  TYR B  94     -34.810  -2.021 -16.351  1.00 14.77           O
ATOM   2703  N   CYS B  95     -36.485  -9.136 -13.249  1.00 13.59           N
ATOM   2704  C   CYS B  95     -34.677 -10.426 -14.325  1.00 13.01           C
ATOM   2705  O   CYS B  95     -35.264 -10.472 -15.384  1.00 14.26           O
ATOM   2706  CA ACYS B  95     -35.448 -10.111 -13.035  1.00 13.68           C
ATOM   2707  CB ACYS B  95     -36.141 -11.354 -12.511  1.00 15.02           C
ATOM   2708  SG ACYS B  95     -35.064 -12.770 -12.359  1.00 18.22           S
ATOM   2709  N   ASN B  96     -33.385 -10.669 -14.201  1.00 12.32           N
ATOM   2710  CA  ASN B  96     -32.524 -11.059 -15.328  1.00 11.96           C
ATOM   2711  C   ASN B  96     -31.753 -12.291 -14.921  1.00 12.66           C
ATOM   2712  O   ASN B  96     -31.233 -12.337 -13.802  1.00 13.44           O
ATOM   2713  CB  ASN B  96     -31.533  -9.892 -15.610  1.00 12.31           C
ATOM   2714  CG  ASN B  96     -30.569 -10.183 -16.729  1.00 12.05           C
ATOM   2715  OD1 ASN B  96     -30.843 -10.820 -17.755  1.00 13.84           O
ATOM   2716  ND2 ASN B  96     -29.349  -9.772 -16.475  1.00 12.45           N
ATOM   2717  N   ALA B  97     -31.625 -13.258 -15.824  1.00 12.46           N
ATOM   2718  CA  ALA B  97     -30.706 -14.399 -15.603  1.00 12.00           C
ATOM   2719  C   ALA B  97     -29.964 -14.619 -16.890  1.00 11.84           C
ATOM   2720  O   ALA B  97     -30.566 -14.632 -17.970  1.00 12.61           O
ATOM   2721  CB  ALA B  97     -31.506 -15.666 -15.243  1.00 13.87           C
ATOM   2722  N   PHE B  98     -28.636 -14.768 -16.746  1.00 11.77           N
ATOM   2723  CA  PHE B  98     -27.777 -15.102 -17.872  1.00 11.88           C
ATOM   2724  C   PHE B  98     -27.585 -16.615 -17.894  1.00 12.44           C
ATOM   2725  O   PHE B  98     -27.014 -17.178 -16.986  1.00 13.70           O
ATOM   2726  CB  PHE B  98     -26.455 -14.370 -17.781  1.00 12.59           C
ATOM   2727  CG  PHE B  98     -25.682 -14.398 -19.068  1.00 12.57           C
ATOM   2728  CD1 PHE B  98     -25.774 -13.338 -20.001  1.00 12.91           C
ATOM   2729  CD2 PHE B  98     -24.877 -15.484 -19.373  1.00 13.61           C
ATOM   2730  CE1 PHE B  98     -25.024 -13.389 -21.199  1.00 13.36           C
ATOM   2731  CE2 PHE B  98     -24.156 -15.527 -20.576  1.00 13.32           C
ATOM   2732  CZ  PHE B  98     -24.240 -14.470 -21.474  1.00 13.87           C
ATOM   2733  N   MET B  99     -28.225 -17.276 -18.873  1.00 12.71           N
ATOM   2734  CA  MET B  99     -28.357 -18.709 -18.808  1.00 13.52           C
ATOM   2735  C   MET B  99     -27.920 -19.398 -20.072  1.00 14.45           C
ATOM   2736  O   MET B  99     -27.966 -18.828 -21.179  1.00 14.98           O
ATOM   2737  CB  MET B  99     -29.819 -19.094 -18.529  1.00 15.08           C
ATOM   2738  CG  MET B  99     -30.482 -18.284 -17.423  1.00 16.76           C
ATOM   2739  SD  MET B  99     -32.007 -19.055 -16.845  1.00 21.45           S
ATOM   2740  CE  MET B  99     -33.158 -18.535 -18.103  1.00 22.72           C
ATOM   2741  N   SER B 100     -27.566 -20.675 -19.891  1.00 15.99           N
ATOM   2742  CA  SER B 100     -27.338 -21.579 -21.000  1.00 17.75           C
ATOM   2743  C   SER B 100     -28.324 -22.712 -20.908  1.00 18.54           C
ATOM   2744  O   SER B 100     -28.631 -23.186 -19.798  1.00 20.70           O
ATOM   2745  CB  SER B 100     -25.929 -22.160 -20.957  1.00 20.78           C
ATOM   2746  OG  SER B 100     -25.000 -21.103 -21.090  1.00 24.90           O
ATOM   2747  N   THR B 101     -28.806 -23.154 -22.071  1.00 20.56           N
ATOM   2748  CA  THR B 101     -29.802 -24.217 -22.143  1.00 23.63           C
ATOM   2749  C   THR B 101     -29.171 -25.503 -22.626  1.00 25.60           C
ATOM   2750  O   THR B 101     -28.055 -25.512 -23.169  1.00 25.01           O
ATOM   2751  CB  THR B 101     -30.954 -23.856 -23.104  1.00 25.79           C
ATOM   2752  OG1 THR B 101     -30.446 -23.831 -24.445  1.00 26.13           O
ATOM   2753  CG2 THR B 101     -31.552 -22.522 -22.739  1.00 26.37           C
ATOM   2754  N   ASN B 102     -29.891 -26.603 -22.446  1.00 28.27           N
ATOM   2755  CA  ASN B 102     -29.367 -27.859 -22.883  1.00 30.01           C
ATOM   2756  C   ASN B 102     -29.375 -27.954 -24.396  1.00 29.65           C
ATOM   2757  O   ASN B 102     -28.653 -28.754 -24.950  1.00 31.83           O
ATOM   2758  CB  ASN B 102     -30.111 -29.032 -22.230  1.00 31.66           C
ATOM   2759  CG  ASN B 102     -29.752 -29.179 -20.762  1.00 34.04           C
ATOM   2760  OD1 ASN B 102     -28.578 -29.312 -20.407  1.00 34.79           O
ATOM   2761  ND2 ASN B 102     -30.751 -29.144 -19.906  1.00 37.38           N
ATOM   2762  N   SER B 103     -30.176 -27.127 -25.061  1.00 30.60           N
ATOM   2763  CA  SER B 103     -30.199 -27.152 -26.526  1.00 32.12           C
ATOM   2764  C   SER B 103     -29.033 -26.343 -27.110  1.00 32.17           C
ATOM   2765  O   SER B 103     -28.898 -26.238 -28.330  1.00 36.28           O
ATOM   2766  CB  SER B 103     -31.527 -26.624 -27.052  1.00 36.62           C
ATOM   2767  OG  SER B 103     -31.652 -25.252 -26.701  1.00 36.38           O
ATOM   2768  N   GLY B 104     -28.196 -25.775 -26.241  1.00 31.20           N
ATOM   2769  CA  GLY B 104     -27.026 -25.021 -26.684  1.00 30.72           C
ATOM   2770  C   GLY B 104     -27.257 -23.535 -26.913  1.00 29.30           C
ATOM   2771  O   GLY B 104     -26.405 -22.858 -27.496  1.00 28.71           O
ATOM   2772  N   ARG B 105     -28.417 -23.028 -26.496  1.00 25.01           N
ATOM   2773  CA  ARG B 105     -28.649 -21.595 -26.514  1.00 23.79           C
ATOM   2774  C   ARG B 105     -28.105 -20.947 -25.229  1.00 21.09           C
ATOM   2775  O   ARG B 105     -28.116 -21.542 -24.129  1.00 22.93           O
ATOM   2776  CB  ARG B 105     -30.130 -21.310 -26.731  1.00 28.82           C
ATOM   2777  CG  ARG B 105     -30.574 -21.651 -28.150  1.00 36.72           C
ATOM   2778  CD  ARG B 105     -32.080 -21.771 -28.285  1.00 44.30           C
ATOM   2779  NE  ARG B 105     -32.431 -22.929 -29.102  1.00 62.93           N
ATOM   2780  CZ  ARG B 105     -33.666 -23.256 -29.482  1.00 70.40           C
ATOM   2781  NH1 ARG B 105     -34.711 -22.513 -29.124  1.00 75.96           N
ATOM   2782  NH2 ARG B 105     -33.856 -24.329 -30.222  1.00 71.42           N
ATOM   2783  N   THR B 106     -27.624 -19.729 -25.378  1.00 16.76           N
ATOM   2784  CA  THR B 106     -27.115 -18.941 -24.238  1.00 15.72           C
ATOM   2785  C   THR B 106     -27.628 -17.516 -24.389  1.00 14.15           C
ATOM   2786  O   THR B 106     -27.632 -16.979 -25.503  1.00 14.86           O
ATOM   2787  CB  THR B 106     -25.551 -18.948 -24.138  1.00 17.63           C
ATOM   2788  OG1 THR B 106     -25.060 -20.284 -24.005  1.00 21.75           O
ATOM   2789  CG2 THR B 106     -25.094 -18.186 -22.943  1.00 19.29           C
ATOM   2790  N   GLY B 107     -28.024 -16.880 -23.288  1.00 13.58           N
ATOM   2791  CA  GLY B 107     -28.386 -15.475 -23.415  1.00 13.82           C
ATOM   2792  C   GLY B 107     -28.794 -14.843 -22.125  1.00 13.17           C
ATOM   2793  O   GLY B 107     -28.793 -15.468 -21.060  1.00 13.32           O
ATOM   2794  N   SER B 108     -29.196 -13.592 -22.268  1.00 13.19           N
ATOM   2795  CA  SER B 108     -29.669 -12.793 -21.164  1.00 12.90           C
ATOM   2796  C   SER B 108     -31.184 -12.843 -21.239  1.00 13.17           C
ATOM   2797  O   SER B 108     -31.780 -12.319 -22.188  1.00 14.35           O
ATOM   2798  CB  SER B 108     -29.074 -11.394 -21.293  1.00 13.60           C
ATOM   2799  OG  SER B 108     -29.470 -10.589 -20.219  1.00 13.91           O
ATOM   2800  N   PHE B 109     -31.773 -13.474 -20.238  1.00 13.08           N
ATOM   2801  CA  PHE B 109     -33.262 -13.669 -20.225  1.00 13.77           C
ATOM   2802  C   PHE B 109     -33.865 -12.791 -19.147  1.00 13.57           C
ATOM   2803  O   PHE B 109     -33.238 -12.478 -18.138  1.00 13.15           O
ATOM   2804  CB  PHE B 109     -33.571 -15.139 -19.902  1.00 15.40           C
ATOM   2805  CG  PHE B 109     -33.088 -16.109 -20.967  1.00 16.18           C
ATOM   2806  CD1 PHE B 109     -33.944 -16.464 -22.006  1.00 20.24           C
ATOM   2807  CD2 PHE B 109     -31.795 -16.628 -20.950  1.00 15.89           C
ATOM   2808  CE1 PHE B 109     -33.505 -17.317 -23.013  1.00 21.62           C
ATOM   2809  CE2 PHE B 109     -31.359 -17.475 -21.947  1.00 17.04           C
ATOM   2810  CZ  PHE B 109     -32.202 -17.823 -22.973  1.00 20.11           C
ATOM   2811  N   TRP B 110     -35.117 -12.392 -19.392  1.00 14.27           N
ATOM   2812  CA  TRP B 110     -35.777 -11.457 -18.466  1.00 14.66           C
ATOM   2813  C   TRP B 110     -37.148 -11.911 -18.045  1.00 15.84           C
ATOM   2814  O   TRP B 110     -37.913 -12.519 -18.829  1.00 16.99           O
ATOM   2815  CB  TRP B 110     -35.869 -10.108 -19.104  1.00 14.25           C
ATOM   2816  CG  TRP B 110     -34.542  -9.568 -19.434  1.00 13.90           C
ATOM   2817  CD1 TRP B 110     -33.736  -9.829 -20.544  1.00 14.24           C
ATOM   2818  CD2 TRP B 110     -33.757  -8.660 -18.577  1.00 13.79           C
ATOM   2819  NE1 TRP B 110     -32.535  -9.130 -20.436  1.00 14.32           N
ATOM   2820  CE2 TRP B 110     -32.527  -8.366 -19.295  1.00 14.19           C
ATOM   2821  CE3 TRP B 110     -34.006  -8.021 -17.363  1.00 13.76           C
ATOM   2822  CZ2 TRP B 110     -31.555  -7.500 -18.764  1.00 14.16           C
ATOM   2823  CZ3 TRP B 110     -33.071  -7.134 -16.861  1.00 14.20           C
ATOM   2824  CH2 TRP B 110     -31.854  -6.878 -17.533  1.00 14.15           C
ATOM   2825  N   GLY B 111     -37.497 -11.602 -16.796  1.00 15.84           N
ATOM   2826  CA  GLY B 111     -38.897 -11.770 -16.349  1.00 17.14           C
ATOM   2827  C   GLY B 111     -39.811 -10.641 -16.806  1.00 19.67           C
ATOM   2828  O   GLY B 111     -39.367  -9.667 -17.423  1.00 22.57           O
ATOM   2829  N   GLN B 112     -41.078 -10.762 -16.452  1.00 22.01           N
ATOM   2830  CA  GLN B 112     -42.092  -9.845 -16.910  1.00 25.51           C
ATOM   2831  C   GLN B 112     -42.135  -8.498 -16.202  1.00 24.28           C
ATOM   2832  O   GLN B 112     -42.828  -7.597 -16.678  1.00 27.61           O
ATOM   2833  CB  GLN B 112     -43.496 -10.483 -16.831  1.00 32.64           C
ATOM   2834  CG  GLN B 112     -44.050 -10.630 -15.396  1.00 36.27           C
ATOM   2835  CD  GLN B 112     -43.557 -11.902 -14.655  1.00 41.85           C
ATOM   2836  OE1 GLN B 112     -42.462 -12.458 -14.927  1.00 35.73           O
ATOM   2837  NE2 GLN B 112     -44.390 -12.379 -13.714  1.00 47.43           N
ATOM   2838  N   GLY B 113     -41.496  -8.380 -15.050  1.00 19.50           N
ATOM   2839  CA  GLY B 113     -41.557  -7.176 -14.262  1.00 18.54           C
ATOM   2840  C   GLY B 113     -42.628  -7.310 -13.189  1.00 19.47           C
ATOM   2841  O   GLY B 113     -43.641  -7.967 -13.388  1.00 22.60           O
ATOM   2842  N   THR B 114     -42.412  -6.620 -12.086  1.00 20.37           N
ATOM   2843  CA  THR B 114     -43.219  -6.687 -10.869  1.00 22.25           C
ATOM   2844  C   THR B 114     -43.238  -5.256 -10.298  1.00 19.23           C
ATOM   2845  O   THR B 114     -42.194  -4.668 -10.049  1.00 20.62           O
ATOM   2846  CB  THR B 114     -42.478  -7.612  -9.869  1.00 25.61           C
ATOM   2847  OG1 THR B 114     -42.523  -8.961 -10.352  1.00 33.11           O
ATOM   2848  CG2 THR B 114     -43.074  -7.569  -8.494  1.00 26.59           C
ATOM   2849  N   GLN B 115     -44.411  -4.705 -10.081  1.00 19.27           N
ATOM   2850  CA  GLN B 115     -44.502  -3.389  -9.471  1.00 17.19           C
ATOM   2851  C   GLN B 115     -44.348  -3.485  -7.977  1.00 17.11           C
ATOM   2852  O   GLN B 115     -44.954  -4.313  -7.314  1.00 19.43           O
ATOM   2853  CB  GLN B 115     -45.878  -2.757  -9.794  1.00 19.16           C
ATOM   2854  CG  GLN B 115     -46.091  -1.384  -9.138  1.00 21.08           C
ATOM   2855  CD  GLN B 115     -45.170  -0.279  -9.678  1.00 24.87           C
ATOM   2856  OE1 GLN B 115     -44.660   0.572  -8.927  1.00 27.83           O
ATOM   2857  NE2 GLN B 115     -44.997  -0.263 -10.995  1.00 27.40           N
ATOM   2858  N   VAL B 116     -43.520  -2.600  -7.444  1.00 16.03           N
ATOM   2859  CA  VAL B 116     -43.480  -2.418  -6.004  1.00 15.73           C
ATOM   2860  C   VAL B 116     -43.837  -0.962  -5.772  1.00 16.90           C
ATOM   2861  O   VAL B 116     -43.148  -0.085  -6.300  1.00 17.94           O
ATOM   2862  CB  VAL B 116     -42.089  -2.713  -5.465  1.00 15.55           C
ATOM   2863  CG1 VAL B 116     -42.059  -2.233  -4.017  1.00 17.08           C
ATOM   2864  CG2 VAL B 116     -41.777  -4.221  -5.641  1.00 16.66           C
ATOM   2865  N   THR B 117     -44.894  -0.706  -5.001  1.00 16.91           N
ATOM   2866  CA  THR B 117     -45.297   0.662  -4.728  1.00 16.57           C
ATOM   2867  C   THR B 117     -45.173   0.924  -3.221  1.00 16.68           C
ATOM   2868  O   THR B 117     -45.663   0.132  -2.407  1.00 17.48           O
ATOM   2869  CB  THR B 117     -46.731   0.966  -5.190  1.00 19.00           C
ATOM   2870  OG1 THR B 117     -46.798   0.801  -6.615  1.00 21.55           O
ATOM   2871  CG2 THR B 117     -47.074   2.451  -4.828  1.00 17.70           C
ATOM   2872  N   VAL B 118     -44.455   1.992  -2.850  1.00 16.38           N
ATOM   2873  CA  VAL B 118     -44.259   2.299  -1.426  1.00 17.59           C
ATOM   2874  C   VAL B 118     -44.952   3.612  -1.105  1.00 19.17           C
ATOM   2875  O   VAL B 118     -44.519   4.664  -1.549  1.00 21.05           O
ATOM   2876  CB  VAL B 118     -42.761   2.365  -1.075  1.00 17.78           C
ATOM   2877  CG1 VAL B 118     -42.593   2.589   0.420  1.00 19.11           C
ATOM   2878  CG2 VAL B 118     -42.095   1.070  -1.495  1.00 19.02           C
ATOM   2879  N   SER B 119     -46.071   3.541  -0.381  1.00 20.80           N
ATOM   2880  CA  SER B 119     -46.914   4.744  -0.192  1.00 21.48           C
ATOM   2881  C   SER B 119     -47.779   4.644   1.091  1.00 24.18           C
ATOM   2882  O   SER B 119     -48.217   3.538   1.423  1.00 25.87           O
ATOM   2883  CB  SER B 119     -47.808   4.934  -1.437  1.00 24.15           C
ATOM   2884  OG  SER B 119     -48.585   6.122  -1.361  1.00 31.93           O
ATOM   2885  N   SER B 120     -47.968   5.774   1.806  1.00 25.95           N
ATOM   2886  CA  SER B 120     -48.845   5.885   3.006  1.00 29.64           C
ATOM   2887  C   SER B 120     -50.309   5.691   2.688  1.00 32.88           C
ATOM   2888  O   SER B 120     -50.735   6.025   1.594  1.00 35.46           O
ATOM   2889  CB  SER B 120     -48.703   7.262   3.667  1.00 33.65           C
ATOM   2890  OG  SER B 120     -47.407   7.366   4.238  1.00 51.09           O
