# Supplementary material for: A non-redundant data set of nanobody-antigen crystal structures
Source: Data Brief. 2019 Mar 6;24:103754. doi: 10.1016/j.dib.2019.103754 (PMC6441729; doi:10.1016/j.dib.2019.103754)
Supplement: Multimedia component 5 [file mmc5.zip › Data_set/Nb-Ag_3/4n9o_3.pdb]

ATOM      1  N   ALA A 118      26.065  -4.240  28.037  1.00 30.25           N
ATOM      2  CA  ALA A 118      24.701  -3.523  28.119  1.00 24.25           C
ATOM      3  C   ALA A 118      23.568  -4.470  28.447  1.00 20.04           C
ATOM      4  O   ALA A 118      23.340  -5.339  27.636  1.00 21.22           O
ATOM      5  CB  ALA A 118      24.352  -2.845  26.776  1.00 27.72           C
ATOM      6  N   GLY A 119      22.788  -4.214  29.524  1.00 17.99           N
ATOM      7  CA  GLY A 119      21.589  -5.033  29.844  1.00 15.06           C
ATOM      8  C   GLY A 119      20.441  -4.765  28.882  1.00 14.82           C
ATOM      9  O   GLY A 119      20.312  -3.711  28.320  1.00 21.50           O
ATOM     10  N   ALA A 120      19.584  -5.757  28.667  1.00 13.90           N
ATOM     11  CA  ALA A 120      18.557  -5.663  27.728  1.00 12.02           C
ATOM     12  C   ALA A 120      17.325  -6.550  28.116  1.00 15.10           C
ATOM     13  O   ALA A 120      17.438  -7.554  28.827  1.00 15.05           O
ATOM     14  CB  ALA A 120      18.995  -6.101  26.332  1.00 13.62           C
ATOM     15  N   VAL A 121      16.178  -6.134  27.587  1.00 14.41           N
ATOM     16  CA  VAL A 121      14.916  -6.851  27.718  1.00 14.10           C
ATOM     17  C   VAL A 121      14.506  -7.244  26.307  1.00 15.23           C
ATOM     18  O   VAL A 121      14.444  -6.411  25.421  1.00 19.76           O
ATOM     19  CB  VAL A 121      13.813  -5.955  28.374  1.00 14.73           C
ATOM     20  CG1 VAL A 121      12.424  -6.641  28.391  1.00 17.93           C
ATOM     21  CG2 VAL A 121      14.258  -5.598  29.773  1.00 17.97           C
ATOM     22  N   VAL A 122      14.158  -8.519  26.111  1.00 13.03           N
ATOM     23  CA  VAL A 122      13.733  -9.000  24.825  1.00 13.70           C
ATOM     24  C   VAL A 122      12.520  -9.884  25.065  1.00 14.38           C
ATOM     25  O   VAL A 122      12.519 -10.718  25.949  1.00 13.92           O
ATOM     26  CB  VAL A 122      14.797  -9.819  24.088  1.00 16.24           C
ATOM     27  CG1 VAL A 122      14.254 -10.380  22.756  1.00 19.38           C
ATOM     28  CG2 VAL A 122      16.037  -8.962  23.876  1.00 16.14           C
ATOM     29  N   GLY A 123      11.478  -9.643  24.278  1.00 14.38           N
ATOM     30  CA  GLY A 123      10.283 -10.466  24.418  1.00 15.09           C
ATOM     31  C   GLY A 123       9.698 -10.480  25.818  1.00 14.44           C
ATOM     32  O   GLY A 123       9.106 -11.469  26.273  1.00 16.48           O
ATOM     33  N   GLY A 124       9.804  -9.348  26.534  1.00 14.82           N
ATOM     34  CA  GLY A 124       9.315  -9.267  27.867  1.00 13.71           C
ATOM     35  C   GLY A 124      10.092  -9.855  29.034  1.00 13.51           C
ATOM     36  O   GLY A 124       9.566  -9.980  30.153  1.00 17.57           O
ATOM     37  N   LEU A 125      11.316 -10.308  28.768  1.00 12.48           N
ATOM     38  CA  LEU A 125      12.153 -10.916  29.729  1.00 13.12           C
ATOM     39  C   LEU A 125      13.431 -10.066  29.769  1.00 11.89           C
ATOM     40  O   LEU A 125      14.093  -9.869  28.695  1.00 12.60           O
ATOM     41  CB  LEU A 125      12.492 -12.370  29.331  1.00 11.94           C
ATOM     42  CG  LEU A 125      13.552 -13.024  30.165  1.00 12.02           C
ATOM     43  CD1 LEU A 125      13.124 -13.117  31.633  1.00 13.48           C
ATOM     44  CD2 LEU A 125      13.812 -14.422  29.597  1.00 12.78           C
ATOM     45  N   GLY A 126      13.806  -9.613  30.983  1.00 14.68           N
ATOM     46  CA  GLY A 126      15.075  -8.944  31.132  1.00 13.09           C
ATOM     47  C   GLY A 126      16.216  -9.882  31.436  1.00 12.89           C
ATOM     48  O   GLY A 126      16.059 -11.125  31.340  1.00 13.65           O
ATOM     49  N   GLY A 127      17.387  -9.326  31.796  1.00 12.31           N
ATOM     50  CA  GLY A 127      18.550 -10.100  32.140  1.00 13.62           C
ATOM     51  C   GLY A 127      19.352 -10.537  30.957  1.00 10.32           C
ATOM     52  O   GLY A 127      20.283 -11.325  31.145  1.00 12.94           O
ATOM     53  N   TYR A 128      18.987 -10.049  29.769  1.00 11.57           N
ATOM     54  CA  TYR A 128      19.853 -10.210  28.606  1.00 10.18           C
ATOM     55  C   TYR A 128      20.954  -9.199  28.626  1.00 10.04           C
ATOM     56  O   TYR A 128      20.858  -8.172  29.275  1.00 12.56           O
ATOM     57  CB  TYR A 128      19.085 -10.120  27.274  1.00  9.77           C
ATOM     58  CG  TYR A 128      18.121 -11.211  27.020  1.00 10.54           C
ATOM     59  CD1 TYR A 128      16.784 -11.071  27.300  1.00 11.28           C
ATOM     60  CD2 TYR A 128      18.549 -12.380  26.401  1.00  9.40           C
ATOM     61  CE1 TYR A 128      15.881 -12.105  27.007  1.00  9.25           C
ATOM     62  CE2 TYR A 128      17.703 -13.428  26.173  1.00 10.11           C
ATOM     63  CZ  TYR A 128      16.371 -13.280  26.417  1.00 10.43           C
ATOM     64  OH  TYR A 128      15.455 -14.286  26.112  1.00  9.93           O
ATOM     65  N   MET A 129      22.018  -9.554  27.923  1.00 10.44           N
ATOM     66  CA  MET A 129      23.051  -8.598  27.575  1.00 11.08           C
ATOM     67  C   MET A 129      23.088  -8.460  26.061  1.00 11.52           C
ATOM     68  O   MET A 129      22.900  -9.439  25.350  1.00 13.22           O
ATOM     69  CB  MET A 129      24.403  -8.995  28.238  1.00 16.26           C
ATOM     70  CG  MET A 129      24.414  -8.609  29.829  1.00 23.61           C
ATOM     71  SD  MET A 129      25.705  -9.635  30.386  1.00 29.74           S
ATOM     72  CE  MET A 129      24.800 -11.159  30.218  1.00 28.00           C
ATOM     73  N   LEU A 130      23.326  -7.248  25.599  1.00 10.80           N
ATOM     74  CA  LEU A 130      23.526  -6.975  24.182  1.00 10.76           C
ATOM     75  C   LEU A 130      25.002  -6.736  24.011  1.00 11.25           C
ATOM     76  O   LEU A 130      25.540  -5.760  24.541  1.00 13.45           O
ATOM     77  CB  LEU A 130      22.683  -5.800  23.696  1.00 13.09           C
ATOM     78  CG  LEU A 130      22.847  -5.465  22.183  1.00 13.83           C
ATOM     79  CD1 LEU A 130      22.622  -6.672  21.281  1.00 13.09           C
ATOM     80  CD2 LEU A 130      21.872  -4.347  21.763  1.00 17.86           C
ATOM     81  N   GLY A 131      25.670  -7.625  23.272  1.00  9.46           N
ATOM     82  CA  GLY A 131      27.094  -7.491  23.100  1.00 10.99           C
ATOM     83  C   GLY A 131      27.494  -6.272  22.247  1.00 11.65           C
ATOM     84  O   GLY A 131      26.662  -5.639  21.635  1.00 11.22           O
ATOM     85  N   SER A 132      28.814  -6.019  22.222  1.00 10.43           N
ATOM     86  CA  SER A 132      29.333  -4.982  21.450  1.00 10.30           C
ATOM     87  C   SER A 132      29.115  -5.222  19.938  1.00 10.24           C
ATOM     88  O   SER A 132      29.051  -6.382  19.543  1.00 11.34           O
ATOM     89  CB  SER A 132      30.832  -4.887  21.726  1.00 12.00           C
ATOM     90  OG  SER A 132      31.103  -4.528  23.046  1.00 18.05           O
ATOM     91  N   ALA A 133      29.156  -4.153  19.107  1.00  9.21           N
ATOM     92  CA  ALA A 133      29.197  -4.379  17.666  1.00 10.12           C
ATOM     93  C   ALA A 133      30.521  -4.998  17.274  1.00  8.86           C
ATOM     94  O   ALA A 133      31.604  -4.482  17.656  1.00  9.51           O
ATOM     95  CB  ALA A 133      28.973  -3.113  16.930  1.00 10.42           C
ATOM     96  N   MET A 134      30.453  -6.106  16.577  1.00  8.66           N
ATOM     97  CA  MET A 134      31.577  -6.903  16.244  1.00 10.62           C
ATOM     98  C   MET A 134      31.942  -6.783  14.775  1.00 11.75           C
ATOM     99  O   MET A 134      31.161  -6.361  13.966  1.00 12.48           O
ATOM    100  CB  MET A 134      31.220  -8.397  16.497  1.00 12.30           C
ATOM    101  CG  MET A 134      30.686  -8.651  17.886  1.00 11.35           C
ATOM    102  SD  MET A 134      31.735  -8.130  19.191  1.00 18.54           S
ATOM    103  CE  MET A 134      33.005  -9.215  19.078  1.00 23.52           C
ATOM    104  N   SER A 135      33.159  -7.229  14.499  1.00 10.30           N
ATOM    105  CA  SER A 135      33.612  -7.423  13.155  1.00 10.83           C
ATOM    106  C   SER A 135      33.033  -8.802  12.708  1.00 10.62           C
ATOM    107  O   SER A 135      33.507  -9.862  13.131  1.00 11.63           O
ATOM    108  CB  SER A 135      35.154  -7.477  13.122  1.00 10.25           C
ATOM    109  OG  SER A 135      35.631  -7.686  11.813  1.00 13.71           O
ATOM    110  N   ARG A 136      31.955  -8.727  11.898  1.00 11.88           N
ATOM    111  CA  ARG A 136      31.247  -9.929  11.598  1.00 12.75           C
ATOM    112  C   ARG A 136      32.143 -10.847  10.798  1.00 11.43           C
ATOM    113  O   ARG A 136      32.740 -10.407   9.784  1.00 15.43           O
ATOM    114  CB  ARG A 136      29.977  -9.487  10.824  1.00 15.59           C
ATOM    115  CG  ARG A 136      29.077 -10.630  10.601  1.00 18.28           C
ATOM    116  CD  ARG A 136      28.006 -10.231   9.615  1.00 17.15           C
ATOM    117  NE  ARG A 136      27.207  -9.020   9.940  1.00 17.24           N
ATOM    118  CZ  ARG A 136      27.314  -7.825   9.401  1.00 18.91           C
ATOM    119  NH1 ARG A 136      28.296  -7.582   8.500  1.00 21.32           N
ATOM    120  NH2 ARG A 136      26.482  -6.837   9.744  1.00 17.13           N
ATOM    121  N   PRO A 137      32.318 -12.078  11.186  1.00 12.58           N
ATOM    122  CA  PRO A 137      33.227 -12.945  10.398  1.00 14.93           C
ATOM    123  C   PRO A 137      32.721 -13.234   8.993  1.00 17.59           C
ATOM    124  O   PRO A 137      31.543 -13.114   8.714  1.00 16.38           O
ATOM    125  CB  PRO A 137      33.319 -14.242  11.201  1.00 17.72           C
ATOM    126  CG  PRO A 137      32.207 -14.169  12.173  1.00 21.75           C
ATOM    127  CD  PRO A 137      31.800 -12.752  12.386  1.00 13.87           C
ATOM    128  N   ILE A 138      33.674 -13.573   8.139  1.00 13.86           N
ATOM    129  CA  ILE A 138      33.368 -14.162   6.859  1.00 16.84           C
ATOM    130  C   ILE A 138      33.131 -15.645   7.088  1.00 16.84           C
ATOM    131  O   ILE A 138      33.946 -16.306   7.717  1.00 21.55           O
ATOM    132  CB  ILE A 138      34.537 -13.999   5.861  1.00 18.10           C
ATOM    133  CG1 ILE A 138      34.731 -12.529   5.567  1.00 18.11           C
ATOM    134  CG2 ILE A 138      34.239 -14.864   4.622  1.00 21.64           C
ATOM    135  CD1 ILE A 138      33.563 -11.962   4.840  1.00 21.90           C
ATOM    136  N   ILE A 139      31.993 -16.185   6.636  1.00 14.76           N
ATOM    137  CA  ILE A 139      31.667 -17.571   6.764  1.00 17.12           C
ATOM    138  C   ILE A 139      31.817 -18.191   5.355  1.00 18.18           C
ATOM    139  O   ILE A 139      31.358 -17.572   4.347  1.00 15.82           O
ATOM    140  CB  ILE A 139      30.184 -17.762   7.214  1.00 15.62           C
ATOM    141  CG1 ILE A 139      29.873 -17.092   8.594  1.00 17.86           C
ATOM    142  CG2 ILE A 139      29.892 -19.205   7.392  1.00 21.18           C
ATOM    143  CD1 ILE A 139      30.743 -17.620   9.743  1.00 20.25           C
ATOM    144  N   HIS A 140      32.311 -19.432   5.293  1.00 21.24           N
ATOM    145  CA  HIS A 140      32.284 -20.221   4.049  1.00 19.42           C
ATOM    146  C   HIS A 140      31.298 -21.303   4.053  1.00 21.77           C
ATOM    147  O   HIS A 140      31.037 -21.913   5.049  1.00 27.68           O
ATOM    148  CB  HIS A 140      33.602 -20.826   3.876  1.00 20.99           C
ATOM    149  CG  HIS A 140      34.635 -19.801   3.700  1.00 24.83           C
ATOM    150  ND1 HIS A 140      34.793 -19.138   2.503  1.00 33.59           N
ATOM    151  CD2 HIS A 140      35.485 -19.224   4.573  1.00 26.95           C
ATOM    152  CE1 HIS A 140      35.718 -18.210   2.634  1.00 35.78           C
ATOM    153  NE2 HIS A 140      36.144 -18.231   3.888  1.00 35.51           N
ATOM    154  N   PHE A 141      30.756 -21.575   2.897  1.00 19.59           N
ATOM    155  CA  PHE A 141      29.574 -22.416   2.770  1.00 22.08           C
ATOM    156  C   PHE A 141      29.830 -23.615   1.891  1.00 21.78           C
ATOM    157  O   PHE A 141      28.956 -24.433   1.756  1.00 35.37           O
ATOM    158  CB  PHE A 141      28.390 -21.588   2.258  1.00 23.97           C
ATOM    159  CG  PHE A 141      27.913 -20.572   3.261  1.00 17.76           C
ATOM    160  CD1 PHE A 141      26.994 -20.938   4.266  1.00 20.70           C
ATOM    161  CD2 PHE A 141      28.494 -19.312   3.293  1.00 18.08           C
ATOM    162  CE1 PHE A 141      26.573 -20.000   5.222  1.00 20.73           C
ATOM    163  CE2 PHE A 141      28.089 -18.376   4.240  1.00 18.25           C
ATOM    164  CZ  PHE A 141      27.124 -18.731   5.206  1.00 17.14           C
ATOM    165  N   GLY A 142      30.983 -23.659   1.232  1.00 22.06           N
ATOM    166  CA  GLY A 142      31.325 -24.774   0.325  1.00 25.53           C
ATOM    167  C   GLY A 142      30.933 -24.628  -1.137  1.00 28.46           C
ATOM    168  O   GLY A 142      30.980 -25.589  -1.901  1.00 31.46           O
ATOM    169  N   SER A 143      30.471 -23.463  -1.523  1.00 21.67           N
ATOM    170  CA  SER A 143      30.562 -23.081  -2.913  1.00 18.08           C
ATOM    171  C   SER A 143      30.927 -21.596  -3.035  1.00 15.57           C
ATOM    172  O   SER A 143      30.590 -20.733  -2.184  1.00 16.79           O
ATOM    173  CB  SER A 143      29.254 -23.400  -3.670  1.00 25.45           C
ATOM    174  OG  SER A 143      28.290 -22.416  -3.466  1.00 24.24           O
ATOM    175  N   ASP A 144      31.625 -21.262  -4.131  1.00 15.49           N
ATOM    176  CA  ASP A 144      31.954 -19.860  -4.353  1.00 13.35           C
ATOM    177  C   ASP A 144      30.726 -18.935  -4.498  1.00 13.56           C
ATOM    178  O   ASP A 144      30.713 -17.777  -4.061  1.00 14.28           O
ATOM    179  CB  ASP A 144      32.845 -19.681  -5.609  1.00 17.38           C
ATOM    180  CG  ASP A 144      34.206 -20.296  -5.450  1.00 24.01           C
ATOM    181  OD1 ASP A 144      34.657 -20.492  -4.305  1.00 24.22           O
ATOM    182  OD2 ASP A 144      34.815 -20.623  -6.501  1.00 24.93           O
ATOM    183  N   TYR A 145      29.698 -19.466  -5.121  1.00 11.91           N
ATOM    184  CA  TYR A 145      28.463 -18.742  -5.227  1.00 12.32           C
ATOM    185  C   TYR A 145      27.888 -18.294  -3.887  1.00 11.05           C
ATOM    186  O   TYR A 145      27.450 -17.145  -3.699  1.00 11.32           O
ATOM    187  CB  TYR A 145      27.441 -19.497  -6.045  1.00 12.36           C
ATOM    188  CG  TYR A 145      26.147 -18.779  -6.268  1.00 12.25           C
ATOM    189  CD1 TYR A 145      25.983 -17.952  -7.403  1.00 13.59           C
ATOM    190  CD2 TYR A 145      25.068 -18.851  -5.379  1.00 13.31           C
ATOM    191  CE1 TYR A 145      24.779 -17.289  -7.666  1.00 15.38           C
ATOM    192  CE2 TYR A 145      23.889 -18.154  -5.643  1.00 15.62           C
ATOM    193  CZ  TYR A 145      23.725 -17.414  -6.786  1.00 16.34           C
ATOM    194  OH  TYR A 145      22.536 -16.711  -6.999  1.00 18.60           O
ATOM    195  N   GLU A 146      27.771 -19.287  -2.994  1.00 12.63           N
ATOM    196  CA  GLU A 146      27.187 -18.991  -1.681  1.00 13.27           C
ATOM    197  C   GLU A 146      28.114 -18.055  -0.949  1.00 15.04           C
ATOM    198  O   GLU A 146      27.631 -17.112  -0.294  1.00 14.66           O
ATOM    199  CB  GLU A 146      26.927 -20.259  -0.923  1.00 16.80           C
ATOM    200  CG  GLU A 146      25.756 -21.106  -1.373  1.00 21.83           C
ATOM    201  CD  GLU A 146      25.385 -22.057  -0.266  1.00 32.55           C
ATOM    202  OE1 GLU A 146      26.177 -22.996  -0.179  1.00 47.87           O
ATOM    203  OE2 GLU A 146      24.412 -21.775   0.516  1.00 43.67           O
ATOM    204  N   ASP A 147      29.421 -18.225  -1.091  1.00 14.02           N
ATOM    205  CA  ASP A 147      30.344 -17.332  -0.422  1.00 14.40           C
ATOM    206  C   ASP A 147      30.180 -15.912  -0.859  1.00 13.88           C
ATOM    207  O   ASP A 147      30.164 -14.966  -0.057  1.00 14.19           O
ATOM    208  CB  ASP A 147      31.792 -17.765  -0.609  1.00 17.64           C
ATOM    209  CG  ASP A 147      32.105 -19.050   0.155  1.00 20.90           C
ATOM    210  OD1 ASP A 147      31.218 -19.637   0.882  1.00 19.95           O
ATOM    211  OD2 ASP A 147      33.245 -19.531  -0.060  1.00 22.97           O
ATOM    212  N   ARG A 148      30.020 -15.719  -2.168  1.00 12.94           N
ATOM    213  CA  ARG A 148      29.772 -14.387  -2.711  1.00 12.34           C
ATOM    214  C   ARG A 148      28.446 -13.815  -2.272  1.00 12.16           C
ATOM    215  O   ARG A 148      28.343 -12.627  -1.951  1.00 14.11           O
ATOM    216  CB  ARG A 148      29.801 -14.423  -4.252  1.00 13.86           C
ATOM    217  CG  ARG A 148      29.475 -13.059  -4.868  1.00 15.36           C
ATOM    218  CD  ARG A 148      29.931 -12.943  -6.336  1.00 15.69           C
ATOM    219  NE  ARG A 148      29.201 -13.881  -7.197  1.00 14.61           N
ATOM    220  CZ  ARG A 148      27.994 -13.701  -7.708  1.00 13.26           C
ATOM    221  NH1 ARG A 148      27.343 -12.598  -7.481  1.00 16.13           N
ATOM    222  NH2 ARG A 148      27.459 -14.643  -8.483  1.00 14.75           N
ATOM    223  N   TYR A 149      27.399 -14.631  -2.301  1.00 11.79           N
ATOM    224  CA  TYR A 149      26.093 -14.222  -1.790  1.00 12.17           C
ATOM    225  C   TYR A 149      26.226 -13.705  -0.338  1.00 11.66           C
ATOM    226  O   TYR A 149      25.701 -12.642  -0.003  1.00 12.80           O
ATOM    227  CB  TYR A 149      25.053 -15.332  -1.896  1.00 11.88           C
ATOM    228  CG  TYR A 149      23.667 -14.899  -1.412  1.00 13.87           C
ATOM    229  CD1 TYR A 149      22.714 -14.407  -2.262  1.00 16.94           C
ATOM    230  CD2 TYR A 149      23.371 -14.935  -0.069  1.00 14.05           C
ATOM    231  CE1 TYR A 149      21.531 -13.940  -1.809  1.00 16.17           C
ATOM    232  CE2 TYR A 149      22.204 -14.493   0.417  1.00 13.30           C
ATOM    233  CZ  TYR A 149      21.242 -13.999  -0.430  1.00 14.51           C
ATOM    234  OH  TYR A 149      20.052 -13.521   0.051  1.00 17.34           O
ATOM    235  N   TYR A 150      26.925 -14.467   0.480  1.00 11.90           N
ATOM    236  CA  TYR A 150      27.160 -14.007   1.853  1.00 11.33           C
ATOM    237  C   TYR A 150      27.857 -12.633   1.880  1.00 13.27           C
ATOM    238  O   TYR A 150      27.411 -11.702   2.560  1.00 14.44           O
ATOM    239  CB  TYR A 150      27.974 -15.081   2.605  1.00 11.94           C
ATOM    240  CG  TYR A 150      28.269 -14.663   4.044  1.00 12.04           C
ATOM    241  CD1 TYR A 150      27.329 -14.850   4.998  1.00 13.39           C
ATOM    242  CD2 TYR A 150      29.420 -14.017   4.368  1.00 13.46           C
ATOM    243  CE1 TYR A 150      27.531 -14.436   6.296  1.00 11.73           C
ATOM    244  CE2 TYR A 150      29.670 -13.622   5.700  1.00 13.81           C
ATOM    245  CZ  TYR A 150      28.660 -13.806   6.624  1.00 12.15           C
ATOM    246  OH  TYR A 150      28.930 -13.403   7.924  1.00 13.12           O
ATOM    247  N   ARG A 151      28.961 -12.494   1.132  1.00 13.68           N
ATOM    248  CA  ARG A 151      29.654 -11.196   1.109  1.00 14.74           C
ATOM    249  C   ARG A 151      28.738 -10.061   0.710  1.00 15.83           C
ATOM    250  O   ARG A 151      28.806  -8.936   1.240  1.00 17.50           O
ATOM    251  CB  ARG A 151      30.861 -11.180   0.175  1.00 14.91           C
ATOM    252  CG  ARG A 151      31.984 -12.105   0.579  1.00 15.86           C
ATOM    253  CD  ARG A 151      33.289 -11.889  -0.186  1.00 17.01           C
ATOM    254  NE  ARG A 151      33.185 -12.076  -1.632  1.00 19.52           N
ATOM    255  CZ  ARG A 151      33.311 -13.227  -2.284  1.00 20.06           C
ATOM    256  NH1 ARG A 151      33.543 -14.379  -1.670  1.00 20.44           N
ATOM    257  NH2 ARG A 151      33.155 -13.197  -3.599  1.00 22.14           N
ATOM    258  N   GLU A 152      27.871 -10.332  -0.262  1.00 13.84           N
ATOM    259  CA  GLU A 152      26.978  -9.278  -0.835  1.00 16.80           C
ATOM    260  C   GLU A 152      25.815  -8.956   0.086  1.00 14.86           C
ATOM    261  O   GLU A 152      25.182  -7.945  -0.059  1.00 18.87           O
ATOM    262  CB  GLU A 152      26.486  -9.728  -2.188  1.00 16.83           C
ATOM    263  CG  GLU A 152      27.601  -9.840  -3.164  1.00 18.48           C
ATOM    264  CD  GLU A 152      27.089 -10.204  -4.574  1.00 21.36           C
ATOM    265  OE1 GLU A 152      25.913 -10.545  -4.749  1.00 24.19           O
ATOM    266  OE2 GLU A 152      27.932 -10.210  -5.452  1.00 24.24           O
ATOM    267  N   ASN A 153      25.507  -9.862   1.019  1.00 14.68           N
ATOM    268  CA  ASN A 153      24.331  -9.744   1.877  1.00 15.13           C
ATOM    269  C   ASN A 153      24.580  -9.608   3.364  1.00 13.42           C
ATOM    270  O   ASN A 153      23.680  -9.308   4.122  1.00 12.51           O
ATOM    271  CB  ASN A 153      23.360 -10.901   1.626  1.00 13.36           C
ATOM    272  CG  ASN A 153      22.664 -10.716   0.287  1.00 13.88           C
ATOM    273  OD1 ASN A 153      21.662 -10.019   0.243  1.00 18.20           O
ATOM    274  ND2 ASN A 153      23.265 -11.208  -0.787  1.00 16.39           N
ATOM    275  N   MET A 154      25.819  -9.753   3.760  1.00 11.50           N
ATOM    276  CA  MET A 154      26.144  -9.902   5.175  1.00 10.74           C
ATOM    277  C   MET A 154      25.808  -8.621   5.981  1.00 13.13           C
ATOM    278  O   MET A 154      25.546  -8.721   7.168  1.00 13.50           O
ATOM    279  CB  MET A 154      27.636 -10.274   5.381  1.00 12.12           C
ATOM    280  CG  MET A 154      28.655  -9.298   4.879  1.00 13.23           C
ATOM    281  SD  MET A 154      30.313 -10.084   4.811  1.00 16.11           S
ATOM    282  CE  MET A 154      30.782 -10.148   6.613  1.00 27.42           C
ATOM    283  N   HIS A 155      25.829  -7.470   5.320  1.00 12.96           N
ATOM    284  CA  HIS A 155      25.455  -6.221   5.965  1.00 13.77           C
ATOM    285  C   HIS A 155      24.016  -6.257   6.450  1.00 12.85           C
ATOM    286  O   HIS A 155      23.658  -5.434   7.283  1.00 15.43           O
ATOM    287  CB  HIS A 155      25.619  -5.084   4.974  1.00 14.30           C
ATOM    288  CG  HIS A 155      24.674  -5.129   3.817  1.00 15.50           C
ATOM    289  ND1 HIS A 155      24.926  -5.883   2.688  1.00 20.10           N
ATOM    290  CD2 HIS A 155      23.516  -4.471   3.581  1.00 15.46           C
ATOM    291  CE1 HIS A 155      23.934  -5.719   1.831  1.00 21.15           C
ATOM    292  NE2 HIS A 155      23.054  -4.896   2.352  1.00 18.95           N
ATOM    293  N   ARG A 156      23.209  -7.184   5.948  1.00 12.00           N
ATOM    294  CA  ARG A 156      21.802  -7.331   6.376  1.00 12.34           C
ATOM    295  C   ARG A 156      21.659  -8.180   7.614  1.00 10.91           C
ATOM    296  O   ARG A 156      20.566  -8.348   8.164  1.00 12.91           O
ATOM    297  CB  ARG A 156      20.953  -7.925   5.244  1.00 12.85           C
ATOM    298  CG  ARG A 156      20.973  -7.073   3.990  1.00 14.16           C
ATOM    299  CD  ARG A 156      20.401  -7.790   2.748  1.00 16.17           C
ATOM    300  NE  ARG A 156      19.077  -8.293   2.991  1.00 16.94           N
ATOM    301  CZ  ARG A 156      18.674  -9.512   2.699  1.00 16.98           C
ATOM    302  NH1 ARG A 156      19.479 -10.373   2.066  1.00 22.80           N
ATOM    303  NH2 ARG A 156      17.445  -9.875   3.076  1.00 23.12           N
ATOM    304  N   TYR A 157      22.755  -8.796   8.041  1.00 10.91           N
ATOM    305  CA  TYR A 157      22.721  -9.747   9.126  1.00 10.58           C
ATOM    306  C   TYR A 157      23.240  -9.080  10.422  1.00 10.49           C
ATOM    307  O   TYR A 157      23.905  -8.065  10.395  1.00 11.14           O
ATOM    308  CB  TYR A 157      23.556 -10.951   8.805  1.00 10.85           C
ATOM    309  CG  TYR A 157      23.214 -11.676   7.473  1.00 11.36           C
ATOM    310  CD1 TYR A 157      21.954 -11.554   6.913  1.00 10.95           C
ATOM    311  CD2 TYR A 157      24.140 -12.433   6.796  1.00 11.20           C
ATOM    312  CE1 TYR A 157      21.637 -12.210   5.706  1.00 10.85           C
ATOM    313  CE2 TYR A 157      23.827 -13.037   5.612  1.00 11.59           C
ATOM    314  CZ  TYR A 157      22.579 -12.900   5.056  1.00 12.36           C
ATOM    315  OH  TYR A 157      22.352 -13.533   3.858  1.00 14.06           O
ATOM    316  N   PRO A 158      22.962  -9.693  11.577  1.00  9.68           N
ATOM    317  CA  PRO A 158      23.441  -9.043  12.833  1.00 10.16           C
ATOM    318  C   PRO A 158      24.948  -8.909  12.906  1.00 10.77           C
ATOM    319  O   PRO A 158      25.681  -9.717  12.332  1.00 11.09           O
ATOM    320  CB  PRO A 158      22.943 -10.027  13.925  1.00 10.37           C
ATOM    321  CG  PRO A 158      21.787 -10.754  13.276  1.00  9.97           C
ATOM    322  CD  PRO A 158      22.194 -10.918  11.863  1.00  9.39           C
ATOM    323  N   ASN A 159      25.377  -7.848  13.600  1.00 10.31           N
ATOM    324  CA  ASN A 159      26.749  -7.741  14.034  1.00 10.20           C
ATOM    325  C   ASN A 159      26.913  -7.616  15.482  1.00 11.38           C
ATOM    326  O   ASN A 159      27.967  -7.252  15.987  1.00 12.63           O
ATOM    327  CB  ASN A 159      27.457  -6.602  13.336  1.00 12.42           C
ATOM    328  CG  ASN A 159      26.925  -5.264  13.721  1.00 14.20           C
ATOM    329  OD1 ASN A 159      25.979  -5.107  14.434  1.00 17.21           O
ATOM    330  ND2 ASN A 159      27.572  -4.281  13.256  1.00 23.33           N
ATOM    331  N   GLN A 160      25.875  -7.926  16.201  1.00 10.58           N
ATOM    332  CA  GLN A 160      25.929  -8.024  17.648  1.00 12.33           C
ATOM    333  C   GLN A 160      24.882  -8.967  18.136  1.00  9.89           C
ATOM    334  O   GLN A 160      23.893  -9.222  17.409  1.00 12.29           O
ATOM    335  CB  GLN A 160      25.784  -6.705  18.347  1.00 22.14           C
ATOM    336  CG  GLN A 160      24.570  -5.970  18.032  1.00 19.15           C
ATOM    337  CD  GLN A 160      24.508  -4.475  18.615  1.00 21.16           C
ATOM    338  OE1 GLN A 160      23.794  -3.750  18.093  1.00 27.58           O
ATOM    339  NE2 GLN A 160      25.275  -4.080  19.619  1.00 20.25           N
ATOM    340  N   VAL A 161      25.123  -9.550  19.326  1.00  8.15           N
ATOM    341  CA  VAL A 161      24.351 -10.667  19.783  1.00  7.40           C
ATOM    342  C   VAL A 161      23.791 -10.414  21.200  1.00  9.02           C
ATOM    343  O   VAL A 161      24.395  -9.731  22.038  1.00  9.78           O
ATOM    344  CB  VAL A 161      25.115 -12.008  19.740  1.00  9.86           C
ATOM    345  CG1 VAL A 161      25.608 -12.211  18.297  1.00  9.97           C
ATOM    346  CG2 VAL A 161      26.232 -12.131  20.736  1.00 10.04           C
ATOM    347  N   TYR A 162      22.580 -10.933  21.413  1.00  8.77           N
ATOM    348  CA  TYR A 162      21.969 -11.002  22.711  1.00  9.62           C
ATOM    349  C   TYR A 162      22.341 -12.331  23.360  1.00  9.53           C
ATOM    350  O   TYR A 162      22.336 -13.373  22.750  1.00 11.38           O
ATOM    351  CB  TYR A 162      20.458 -10.974  22.598  1.00 11.02           C
ATOM    352  CG  TYR A 162      19.893  -9.626  22.219  1.00 10.64           C
ATOM    353  CD1 TYR A 162      19.661  -8.689  23.183  1.00 10.93           C
ATOM    354  CD2 TYR A 162      19.639  -9.284  20.899  1.00 12.05           C
ATOM    355  CE1 TYR A 162      19.159  -7.457  22.874  1.00 10.91           C
ATOM    356  CE2 TYR A 162      19.126  -8.041  20.580  1.00 13.58           C
ATOM    357  CZ  TYR A 162      18.858  -7.127  21.592  1.00 12.44           C
ATOM    358  OH  TYR A 162      18.385  -5.882  21.261  1.00 18.49           O
ATOM    359  N   TYR A 163      22.749 -12.295  24.618  1.00  8.85           N
ATOM    360  CA  TYR A 163      23.086 -13.462  25.380  1.00  9.30           C
ATOM    361  C   TYR A 163      22.680 -13.250  26.828  1.00 10.11           C
ATOM    362  O   TYR A 163      22.176 -12.210  27.226  1.00 11.48           O
ATOM    363  CB  TYR A 163      24.594 -13.791  25.270  1.00 10.23           C
ATOM    364  CG  TYR A 163      25.518 -12.740  25.790  1.00 10.01           C
ATOM    365  CD1 TYR A 163      26.061 -12.853  27.056  1.00 10.51           C
ATOM    366  CD2 TYR A 163      25.756 -11.549  25.088  1.00 10.23           C
ATOM    367  CE1 TYR A 163      26.877 -11.907  27.553  1.00 11.80           C
ATOM    368  CE2 TYR A 163      26.609 -10.614  25.566  1.00 11.46           C
ATOM    369  CZ  TYR A 163      27.189 -10.822  26.812  1.00 10.58           C
ATOM    370  OH  TYR A 163      28.015  -9.867  27.353  1.00 16.01           O
ATOM    371  N   ARG A 164      22.808 -14.314  27.596  1.00  9.71           N
ATOM    372  CA  ARG A 164      22.512 -14.241  29.082  1.00  9.02           C
ATOM    373  C   ARG A 164      23.744 -14.711  29.839  1.00 10.37           C
ATOM    374  O   ARG A 164      24.649 -15.304  29.259  1.00 10.11           O
ATOM    375  CB  ARG A 164      21.304 -15.096  29.387  1.00 10.37           C
ATOM    376  CG  ARG A 164      20.057 -14.621  28.667  1.00  9.86           C
ATOM    377  CD  ARG A 164      18.834 -15.429  29.079  1.00  9.91           C
ATOM    378  NE  ARG A 164      18.444 -15.157  30.453  1.00  9.22           N
ATOM    379  CZ  ARG A 164      17.759 -14.101  30.859  1.00 11.07           C
ATOM    380  NH1 ARG A 164      17.663 -13.915  32.154  1.00 11.22           N
ATOM    381  NH2 ARG A 164      17.296 -13.218  29.986  1.00 10.96           N
ATOM    382  N   PRO A 165      23.834 -14.423  31.121  1.00 10.84           N
ATOM    383  CA  PRO A 165      25.003 -14.815  31.816  1.00 11.47           C
ATOM    384  C   PRO A 165      25.307 -16.279  31.721  1.00 10.88           C
ATOM    385  O   PRO A 165      24.402 -17.124  31.753  1.00 10.05           O
ATOM    386  CB  PRO A 165      24.720 -14.420  33.238  1.00 11.83           C
ATOM    387  CG  PRO A 165      23.783 -13.310  33.100  1.00 12.58           C
ATOM    388  CD  PRO A 165      22.923 -13.643  31.924  1.00 12.92           C
ATOM    389  N   MET A 166      26.584 -16.648  31.598  1.00 13.09           N
ATOM    390  CA  MET A 166      27.010 -18.021  31.566  1.00 13.99           C
ATOM    391  C   MET A 166      26.443 -18.848  32.679  1.00 11.46           C
ATOM    392  O   MET A 166      26.166 -20.041  32.483  1.00 12.10           O
ATOM    393  CB  MET A 166      28.549 -18.053  31.603  1.00 20.09           C
ATOM    394  CG  MET A 166      29.131 -19.399  31.310  1.00 24.41           C
ATOM    395  SD  MET A 166      30.922 -19.199  31.373  1.00 33.84           S
ATOM    396  CE  MET A 166      31.450 -20.892  31.684  1.00 33.14           C
ATOM    397  N   ASP A 167      26.279 -18.224  33.870  1.00 11.31           N
ATOM    398  CA  ASP A 167      25.795 -18.982  34.977  1.00 11.34           C
ATOM    399  C   ASP A 167      24.313 -19.425  34.885  1.00 11.35           C
ATOM    400  O   ASP A 167      23.850 -20.198  35.715  1.00 11.15           O
ATOM    401  CB  ASP A 167      26.057 -18.287  36.286  1.00 12.79           C
ATOM    402  CG  ASP A 167      25.241 -17.048  36.509  1.00 12.74           C
ATOM    403  OD1 ASP A 167      24.244 -16.822  35.865  1.00 12.43           O
ATOM    404  OD2 ASP A 167      25.673 -16.210  37.332  1.00 17.72           O
ATOM    405  N   GLU A 168      23.597 -19.001  33.808  1.00  9.05           N
ATOM    406  CA  GLU A 168      22.225 -19.447  33.639  1.00  8.80           C
ATOM    407  C   GLU A 168      22.154 -20.737  32.820  1.00  8.56           C
ATOM    408  O   GLU A 168      21.047 -21.205  32.541  1.00  9.89           O
ATOM    409  CB  GLU A 168      21.458 -18.369  32.923  1.00  9.24           C
ATOM    410  CG  GLU A 168      21.320 -17.114  33.733  1.00 12.24           C
ATOM    411  CD  GLU A 168      20.116 -16.266  33.420  1.00 11.67           C
ATOM    412  OE1 GLU A 168      19.181 -16.676  32.684  1.00 11.47           O
ATOM    413  OE2 GLU A 168      20.116 -15.089  33.962  1.00 16.61           O
ATOM    414  N   TYR A 169      23.308 -21.285  32.486  1.00  8.21           N
ATOM    415  CA  TYR A 169      23.401 -22.525  31.692  1.00  9.06           C
ATOM    416  C   TYR A 169      24.349 -23.486  32.343  1.00  9.53           C
ATOM    417  O   TYR A 169      25.240 -23.094  33.109  1.00 11.15           O
ATOM    418  CB  TYR A 169      23.926 -22.189  30.327  1.00 10.15           C
ATOM    419  CG  TYR A 169      23.146 -21.147  29.606  1.00  8.29           C
ATOM    420  CD1 TYR A 169      21.966 -21.447  28.953  1.00  7.78           C
ATOM    421  CD2 TYR A 169      23.471 -19.834  29.671  1.00  9.17           C
ATOM    422  CE1 TYR A 169      21.243 -20.475  28.290  1.00  8.14           C
ATOM    423  CE2 TYR A 169      22.760 -18.810  29.017  1.00  7.93           C
ATOM    424  CZ  TYR A 169      21.638 -19.147  28.283  1.00  7.69           C
ATOM    425  OH  TYR A 169      20.929 -18.186  27.670  1.00  8.90           O
ATOM    426  N   SER A 170      24.177 -24.743  32.016  1.00  9.13           N
ATOM    427  CA  SER A 170      25.120 -25.766  32.426  1.00  8.28           C
ATOM    428  C   SER A 170      26.070 -26.179  31.308  1.00  9.27           C
ATOM    429  O   SER A 170      26.929 -27.039  31.569  1.00 10.78           O
ATOM    430  CB  SER A 170      24.383 -27.038  32.834  1.00 10.21           C
ATOM    431  OG  SER A 170      23.741 -27.647  31.748  1.00 11.59           O
ATOM    432  N   ASN A 171      25.937 -25.629  30.096  1.00  8.74           N
ATOM    433  CA  ASN A 171      26.725 -26.052  28.993  1.00  9.30           C
ATOM    434  C   ASN A 171      26.779 -24.933  27.977  1.00 10.41           C
ATOM    435  O   ASN A 171      25.923 -24.045  27.911  1.00 11.55           O
ATOM    436  CB  ASN A 171      26.192 -27.370  28.426  1.00  9.79           C
ATOM    437  CG  ASN A 171      24.798 -27.269  28.002  1.00 11.41           C
ATOM    438  OD1 ASN A 171      23.893 -27.828  28.668  1.00 16.76           O
ATOM    439  ND2 ASN A 171      24.578 -26.635  26.905  1.00  9.80           N
ATOM    440  N   GLN A 172      27.755 -25.016  27.116  1.00  9.77           N
ATOM    441  CA  GLN A 172      28.009 -24.059  26.083  1.00 10.28           C
ATOM    442  C   GLN A 172      26.924 -24.074  25.025  1.00  8.70           C
ATOM    443  O   GLN A 172      26.464 -23.001  24.614  1.00  8.61           O
ATOM    444  CB  GLN A 172      29.298 -24.410  25.392  1.00  9.51           C
ATOM    445  CG  GLN A 172      29.634 -23.599  24.178  1.00  9.98           C
ATOM    446  CD  GLN A 172      30.940 -24.014  23.540  1.00 11.01           C
ATOM    447  OE1 GLN A 172      31.889 -24.470  24.209  1.00 11.17           O
ATOM    448  NE2 GLN A 172      30.989 -23.864  22.210  1.00 14.99           N
ATOM    449  N   ASN A 173      26.477 -25.253  24.619  1.00  7.21           N
ATOM    450  CA  ASN A 173      25.499 -25.324  23.513  1.00  7.57           C
ATOM    451  C   ASN A 173      24.189 -24.592  23.872  1.00  8.67           C
ATOM    452  O   ASN A 173      23.577 -23.994  22.979  1.00  8.44           O
ATOM    453  CB  ASN A 173      25.230 -26.701  23.059  1.00  8.94           C
ATOM    454  CG  ASN A 173      26.380 -27.330  22.350  1.00 10.31           C
ATOM    455  OD1 ASN A 173      27.315 -26.674  21.952  1.00 11.30           O
ATOM    456  ND2 ASN A 173      26.239 -28.642  22.134  1.00 12.94           N
ATOM    457  N   ASN A 174      23.800 -24.616  25.114  1.00  7.94           N
ATOM    458  CA  ASN A 174      22.544 -23.977  25.498  1.00  6.66           C
ATOM    459  C   ASN A 174      22.665 -22.467  25.485  1.00  7.53           C
ATOM    460  O   ASN A 174      21.759 -21.741  25.097  1.00  9.04           O
ATOM    461  CB  ASN A 174      21.988 -24.536  26.783  1.00  7.56           C
ATOM    462  CG  ASN A 174      21.466 -25.948  26.656  1.00  8.33           C
ATOM    463  OD1 ASN A 174      21.046 -26.611  27.708  1.00 11.79           O
ATOM    464  ND2 ASN A 174      21.391 -26.412  25.474  1.00  6.44           N
ATOM    465  N   PHE A 175      23.819 -21.986  26.000  1.00  7.46           N
ATOM    466  CA  PHE A 175      24.136 -20.551  25.944  1.00  6.87           C
ATOM    467  C   PHE A 175      24.082 -20.117  24.472  1.00  7.52           C
ATOM    468  O   PHE A 175      23.487 -19.073  24.119  1.00  7.78           O
ATOM    469  CB  PHE A 175      25.527 -20.320  26.492  1.00  7.47           C
ATOM    470  CG  PHE A 175      26.046 -18.908  26.347  1.00  8.86           C
ATOM    471  CD1 PHE A 175      26.034 -17.994  27.415  1.00  9.29           C
ATOM    472  CD2 PHE A 175      26.589 -18.477  25.169  1.00  8.19           C
ATOM    473  CE1 PHE A 175      26.594 -16.735  27.255  1.00  9.45           C
ATOM    474  CE2 PHE A 175      27.125 -17.221  24.997  1.00  8.49           C
ATOM    475  CZ  PHE A 175      27.144 -16.342  26.069  1.00 10.16           C
ATOM    476  N   VAL A 176      24.757 -20.859  23.611  1.00  7.52           N
ATOM    477  CA  VAL A 176      24.836 -20.428  22.185  1.00  7.69           C
ATOM    478  C   VAL A 176      23.461 -20.545  21.506  1.00  7.15           C
ATOM    479  O   VAL A 176      23.095 -19.667  20.761  1.00  8.40           O
ATOM    480  CB  VAL A 176      25.893 -21.304  21.477  1.00  7.88           C
ATOM    481  CG1 VAL A 176      25.899 -21.044  19.974  1.00  9.26           C
ATOM    482  CG2 VAL A 176      27.255 -21.072  22.028  1.00  9.47           C
ATOM    483  N   HIS A 177      22.705 -21.593  21.836  1.00  7.02           N
ATOM    484  CA  HIS A 177      21.377 -21.732  21.214  1.00  8.57           C
ATOM    485  C   HIS A 177      20.507 -20.531  21.530  1.00  8.16           C
ATOM    486  O   HIS A 177      19.862 -19.970  20.647  1.00  8.68           O
ATOM    487  CB  HIS A 177      20.695 -22.966  21.673  1.00  8.90           C
ATOM    488  CG  HIS A 177      19.511 -23.318  20.886  1.00 11.29           C
ATOM    489  ND1 HIS A 177      18.234 -22.881  21.143  1.00 16.44           N
ATOM    490  CD2 HIS A 177      19.443 -24.096  19.795  1.00 10.72           C
ATOM    491  CE1 HIS A 177      17.421 -23.405  20.227  1.00 14.08           C
ATOM    492  NE2 HIS A 177      18.139 -24.139  19.391  1.00 17.10           N
ATOM    493  N   ASP A 178      20.482 -20.143  22.801  1.00  6.56           N
ATOM    494  CA  ASP A 178      19.660 -18.970  23.153  1.00  7.36           C
ATOM    495  C   ASP A 178      20.157 -17.778  22.401  1.00  7.66           C
ATOM    496  O   ASP A 178      19.385 -16.909  21.936  1.00  7.97           O
ATOM    497  CB  ASP A 178      19.658 -18.697  24.627  1.00  7.36           C
ATOM    498  CG  ASP A 178      18.775 -19.555  25.478  1.00  7.95           C
ATOM    499  OD1 ASP A 178      18.764 -19.304  26.725  1.00  9.37           O
ATOM    500  OD2 ASP A 178      18.015 -20.365  24.951  1.00  8.41           O
ATOM    501  N   CYS A 179      21.481 -17.565  22.426  1.00  7.49           N
ATOM    502  CA  CYS A 179      22.062 -16.389  21.757  1.00  7.20           C
ATOM    503  C   CYS A 179      21.651 -16.319  20.258  1.00  7.07           C
ATOM    504  O   CYS A 179      21.257 -15.282  19.768  1.00  8.55           O
ATOM    505  CB  CYS A 179      23.577 -16.433  22.045  1.00  8.67           C
ATOM    506  SG  CYS A 179      24.540 -15.176  21.240  1.00  9.39           S
ATOM    507  N   VAL A 180      21.716 -17.458  19.573  1.00  7.59           N
ATOM    508  CA  VAL A 180      21.372 -17.458  18.191  1.00  7.34           C
ATOM    509  C   VAL A 180      19.874 -17.187  18.013  1.00  8.52           C
ATOM    510  O   VAL A 180      19.446 -16.337  17.237  1.00  9.12           O
ATOM    511  CB  VAL A 180      21.771 -18.793  17.502  1.00  8.99           C
ATOM    512  CG1 VAL A 180      21.223 -18.846  16.072  1.00 10.00           C
ATOM    513  CG2 VAL A 180      23.250 -19.005  17.487  1.00  9.40           C
ATOM    514  N   ASN A 181      19.085 -17.934  18.792  1.00  8.11           N
ATOM    515  CA  ASN A 181      17.630 -17.836  18.671  1.00  7.25           C
ATOM    516  C   ASN A 181      17.098 -16.412  18.941  1.00  8.36           C
ATOM    517  O   ASN A 181      16.390 -15.821  18.128  1.00  9.95           O
ATOM    518  CB  ASN A 181      17.032 -18.826  19.650  1.00  8.97           C
ATOM    519  CG  ASN A 181      15.532 -18.816  19.655  1.00 11.19           C
ATOM    520  OD1 ASN A 181      14.903 -18.522  18.652  1.00 14.15           O
ATOM    521  ND2 ASN A 181      14.963 -19.085  20.827  1.00 13.07           N
ATOM    522  N   ILE A 182      17.467 -15.861  20.078  1.00  8.27           N
ATOM    523  CA  ILE A 182      16.966 -14.548  20.505  1.00  8.12           C
ATOM    524  C   ILE A 182      17.525 -13.472  19.614  1.00  9.67           C
ATOM    525  O   ILE A 182      16.827 -12.558  19.197  1.00 10.08           O
ATOM    526  CB  ILE A 182      17.266 -14.342  22.010  1.00  8.70           C
ATOM    527  CG1 ILE A 182      16.449 -15.305  22.865  1.00  8.66           C
ATOM    528  CG2 ILE A 182      16.946 -12.893  22.415  1.00 11.08           C
ATOM    529  CD1 ILE A 182      14.948 -15.207  22.684  1.00 13.25           C
ATOM    530  N   THR A 183      18.794 -13.569  19.235  1.00  8.74           N
ATOM    531  CA  THR A 183      19.414 -12.522  18.398  1.00  7.80           C
ATOM    532  C   THR A 183      18.623 -12.474  17.053  1.00  9.99           C
ATOM    533  O   THR A 183      18.322 -11.414  16.579  1.00  9.79           O
ATOM    534  CB  THR A 183      20.901 -12.823  18.138  1.00  8.22           C
ATOM    535  OG1 THR A 183      21.595 -12.745  19.356  1.00  8.87           O
ATOM    536  CG2 THR A 183      21.526 -11.829  17.150  1.00 10.16           C
ATOM    537  N   ILE A 184      18.376 -13.642  16.430  1.00  9.31           N
ATOM    538  CA  ILE A 184      17.745 -13.645  15.148  1.00  9.30           C
ATOM    539  C   ILE A 184      16.287 -13.260  15.307  1.00 10.45           C
ATOM    540  O   ILE A 184      15.749 -12.545  14.445  1.00 10.60           O
ATOM    541  CB  ILE A 184      18.000 -14.982  14.392  1.00  9.09           C
ATOM    542  CG1 ILE A 184      19.450 -15.136  14.050  1.00 10.29           C
ATOM    543  CG2 ILE A 184      17.130 -15.056  13.189  1.00 11.53           C
ATOM    544  CD1 ILE A 184      19.901 -16.403  13.446  1.00 11.75           C
ATOM    545  N   LYS A 185      15.620 -13.717  16.351  1.00 10.22           N
ATOM    546  CA  LYS A 185      14.238 -13.237  16.564  1.00 10.24           C
ATOM    547  C   LYS A 185      14.189 -11.724  16.607  1.00 11.15           C
ATOM    548  O   LYS A 185      13.325 -11.104  15.978  1.00 12.05           O
ATOM    549  CB  LYS A 185      13.636 -13.789  17.833  1.00 11.54           C
ATOM    550  CG  LYS A 185      13.066 -15.184  17.693  1.00 12.94           C
ATOM    551  CD  LYS A 185      12.764 -15.825  19.069  1.00 14.83           C
ATOM    552  CE  LYS A 185      11.775 -16.972  18.967  1.00 15.19           C
ATOM    553  NZ  LYS A 185      12.219 -18.042  18.059  1.00 16.01           N
ATOM    554  N   GLN A 186      15.053 -11.119  17.408  1.00 10.07           N
ATOM    555  CA  GLN A 186      14.992  -9.683  17.661  1.00 10.88           C
ATOM    556  C   GLN A 186      15.374  -8.959  16.341  1.00 11.53           C
ATOM    557  O   GLN A 186      14.750  -7.954  15.972  1.00 13.96           O
ATOM    558  CB  GLN A 186      15.861  -9.241  18.850  1.00 12.73           C
ATOM    559  CG  GLN A 186      15.631  -7.740  19.216  1.00 16.96           C
ATOM    560  CD  GLN A 186      14.145  -7.346  19.427  1.00 21.97           C
ATOM    561  OE1 GLN A 186      13.649  -6.297  18.902  1.00 39.15           O
ATOM    562  NE2 GLN A 186      13.433  -8.178  20.100  1.00 20.10           N
ATOM    563  N   HIS A 187      16.352  -9.464  15.630  1.00 11.21           N
ATOM    564  CA  HIS A 187      16.809  -8.842  14.389  1.00 11.63           C
ATOM    565  C   HIS A 187      15.700  -8.912  13.371  1.00 13.20           C
ATOM    566  O   HIS A 187      15.508  -7.975  12.604  1.00 15.72           O
ATOM    567  CB  HIS A 187      18.031  -9.565  13.912  1.00 12.66           C
ATOM    568  CG  HIS A 187      18.699  -8.908  12.737  1.00 12.23           C
ATOM    569  ND1 HIS A 187      19.317  -7.679  12.799  1.00 13.09           N
ATOM    570  CD2 HIS A 187      18.889  -9.368  11.483  1.00 12.57           C
ATOM    571  CE1 HIS A 187      19.801  -7.395  11.615  1.00 14.31           C
ATOM    572  NE2 HIS A 187      19.609  -8.425  10.827  1.00 12.95           N
ATOM    573  N   THR A 188      14.979 -10.020  13.355  1.00 10.85           N
ATOM    574  CA  THR A 188      13.914 -10.165  12.358  1.00 14.69           C
ATOM    575  C   THR A 188      12.783  -9.229  12.658  1.00 16.29           C
ATOM    576  O   THR A 188      12.262  -8.620  11.724  1.00 18.23           O
ATOM    577  CB  THR A 188      13.480 -11.663  12.299  1.00 13.29           C
ATOM    578  OG1 THR A 188      14.598 -12.490  11.942  1.00 13.85           O
ATOM    579  CG2 THR A 188      12.335 -11.854  11.345  1.00 15.53           C
ATOM    580  N   VAL A 189      12.424  -9.054  13.941  1.00 14.74           N
ATOM    581  CA  VAL A 189      11.416  -8.072  14.304  1.00 17.47           C
ATOM    582  C   VAL A 189      11.826  -6.687  13.851  1.00 19.36           C
ATOM    583  O   VAL A 189      11.026  -5.970  13.201  1.00 23.49           O
ATOM    584  CB  VAL A 189      11.135  -8.085  15.820  1.00 19.39           C
ATOM    585  CG1 VAL A 189      10.254  -6.902  16.227  1.00 20.45           C
ATOM    586  CG2 VAL A 189      10.437  -9.383  16.174  1.00 21.07           C
ATOM    587  N   THR A 190      13.038  -6.266  14.189  1.00 20.58           N
ATOM    588  CA  THR A 190      13.384  -4.890  13.995  1.00 25.87           C
ATOM    589  C   THR A 190      13.536  -4.653  12.506  1.00 22.22           C
ATOM    590  O   THR A 190      13.091  -3.644  11.969  1.00 28.03           O
ATOM    591  CB  THR A 190      14.596  -4.431  14.830  1.00 29.59           C
ATOM    592  OG1 THR A 190      15.781  -5.064  14.357  1.00 43.11           O
ATOM    593  CG2 THR A 190      14.338  -4.798  16.265  1.00 24.99           C
ATOM    594  N   THR A 191      14.172  -5.573  11.802  1.00 23.12           N
ATOM    595  CA  THR A 191      14.357  -5.323  10.402  1.00 24.38           C
ATOM    596  C   THR A 191      13.068  -5.434   9.544  1.00 26.67           C
ATOM    597  O   THR A 191      12.936  -4.724   8.570  1.00 27.94           O
ATOM    598  CB  THR A 191      15.508  -6.172   9.816  1.00 25.43           C
ATOM    599  OG1 THR A 191      15.195  -7.526   9.903  1.00 22.53           O
ATOM    600  CG2 THR A 191      16.838  -5.924  10.482  1.00 25.45           C
ATOM    601  N   THR A 192      12.113  -6.272   9.946  1.00 25.76           N
ATOM    602  CA  THR A 192      10.813  -6.341   9.307  1.00 25.41           C
ATOM    603  C   THR A 192      10.132  -4.967   9.353  1.00 27.14           C
ATOM    604  O   THR A 192       9.517  -4.554   8.371  1.00 32.40           O
ATOM    605  CB  THR A 192       9.910  -7.420   9.952  1.00 25.89           C
ATOM    606  OG1 THR A 192      10.467  -8.677   9.629  1.00 28.97           O
ATOM    607  CG2 THR A 192       8.455  -7.347   9.402  1.00 31.24           C
ATOM    608  N   THR A 193      10.283  -4.230  10.444  1.00 25.14           N
ATOM    609  CA  THR A 193       9.638  -2.927  10.535  1.00 33.57           C
ATOM    610  C   THR A 193      10.245  -1.932   9.526  1.00 38.79           C
ATOM    611  O   THR A 193       9.591  -0.930   9.150  1.00 51.51           O
ATOM    612  CB  THR A 193       9.726  -2.272  11.928  1.00 34.28           C
ATOM    613  OG1 THR A 193      11.035  -1.748  12.126  1.00 38.41           O
ATOM    614  CG2 THR A 193       9.300  -3.204  13.055  1.00 29.46           C
ATOM    615  N   LYS A 194      11.442  -2.241   9.032  1.00 32.27           N
ATOM    616  CA  LYS A 194      12.057  -1.399   8.015  1.00 32.71           C
ATOM    617  C   LYS A 194      11.944  -1.979   6.583  1.00 36.90           C
ATOM    618  O   LYS A 194      12.643  -1.530   5.679  1.00 44.74           O
ATOM    619  CB  LYS A 194      13.498  -1.115   8.428  1.00 40.95           C
ATOM    620  CG  LYS A 194      13.539  -0.545   9.842  1.00 45.74           C
ATOM    621  CD  LYS A 194      14.933  -0.382  10.392  1.00 53.38           C
ATOM    622  CE  LYS A 194      14.819  -0.273  11.907  1.00 57.90           C
ATOM    623  NZ  LYS A 194      16.141  -0.177  12.578  1.00 60.18           N
ATOM    624  N   GLY A 195      11.034  -2.944   6.368  1.00 30.48           N
ATOM    625  CA  GLY A 195      10.820  -3.510   5.040  1.00 37.41           C
ATOM    626  C   GLY A 195      11.744  -4.664   4.654  1.00 36.64           C
ATOM    627  O   GLY A 195      11.634  -5.178   3.552  1.00 34.97           O
ATOM    628  N   GLU A 196      12.667  -5.087   5.528  1.00 26.18           N
ATOM    629  CA  GLU A 196      13.421  -6.284   5.195  1.00 27.75           C
ATOM    630  C   GLU A 196      12.522  -7.550   5.002  1.00 21.82           C
ATOM    631  O   GLU A 196      11.526  -7.720   5.662  1.00 24.39           O
ATOM    632  CB  GLU A 196      14.360  -6.596   6.378  1.00 25.67           C
ATOM    633  CG  GLU A 196      15.820  -6.448   6.137  1.00 37.48           C
ATOM    634  CD  GLU A 196      16.444  -7.206   4.960  1.00 22.56           C
ATOM    635  OE1 GLU A 196      15.845  -7.887   4.056  1.00 24.59           O
ATOM    636  OE2 GLU A 196      17.603  -6.971   4.953  1.00 26.27           O
ATOM    637  N   ASN A 197      13.041  -8.499   4.245  1.00 22.16           N
ATOM    638  CA  ASN A 197      12.506  -9.849   4.206  1.00 25.72           C
ATOM    639  C   ASN A 197      13.675 -10.804   3.995  1.00 22.47           C
ATOM    640  O   ASN A 197      14.515 -10.591   3.115  1.00 28.73           O
ATOM    641  CB  ASN A 197      11.507 -10.010   3.059  1.00 29.54           C
ATOM    642  CG  ASN A 197      10.876 -11.364   3.065  1.00 37.10           C
ATOM    643  OD1 ASN A 197       9.938 -11.614   3.819  1.00 62.30           O
ATOM    644  ND2 ASN A 197      11.410 -12.267   2.261  1.00 49.72           N
ATOM    645  N   PHE A 198      13.771 -11.816   4.843  1.00 17.72           N
ATOM    646  CA  PHE A 198      14.851 -12.774   4.722  1.00 18.69           C
ATOM    647  C   PHE A 198      14.406 -14.018   3.974  1.00 17.80           C
ATOM    648  O   PHE A 198      13.410 -14.643   4.323  1.00 23.54           O
ATOM    649  CB  PHE A 198      15.385 -13.167   6.099  1.00 19.63           C
ATOM    650  CG  PHE A 198      16.082 -12.038   6.850  1.00 16.57           C
ATOM    651  CD1 PHE A 198      17.175 -11.402   6.283  1.00 17.32           C
ATOM    652  CD2 PHE A 198      15.640 -11.627   8.103  1.00 16.27           C
ATOM    653  CE1 PHE A 198      17.825 -10.384   6.912  1.00 16.61           C
ATOM    654  CE2 PHE A 198      16.325 -10.630   8.770  1.00 16.87           C
ATOM    655  CZ  PHE A 198      17.370  -9.957   8.147  1.00 17.02           C
ATOM    656  N   THR A 199      15.207 -14.415   2.986  1.00 18.24           N
ATOM    657  CA  THR A 199      14.977 -15.659   2.311  1.00 19.54           C
ATOM    658  C   THR A 199      15.419 -16.843   3.167  1.00 18.10           C
ATOM    659  O   THR A 199      16.106 -16.677   4.200  1.00 17.17           O
ATOM    660  CB  THR A 199      15.715 -15.697   0.991  1.00 23.39           C
ATOM    661  OG1 THR A 199      17.132 -15.730   1.226  1.00 23.36           O
ATOM    662  CG2 THR A 199      15.300 -14.489   0.133  1.00 25.97           C
ATOM    663  N   GLU A 200      15.095 -18.044   2.732  1.00 20.15           N
ATOM    664  CA  GLU A 200      15.596 -19.249   3.429  1.00 21.33           C
ATOM    665  C   GLU A 200      17.109 -19.248   3.504  1.00 20.13           C
ATOM    666  O   GLU A 200      17.699 -19.630   4.490  1.00 19.12           O
ATOM    667  CB  GLU A 200      15.153 -20.485   2.658  1.00 21.00           C
ATOM    668  CG  GLU A 200      13.708 -20.809   2.766  1.00 35.86           C
ATOM    669  CD  GLU A 200      13.411 -21.982   1.844  1.00 46.33           C
ATOM    670  OE1 GLU A 200      14.350 -22.779   1.471  1.00 55.36           O
ATOM    671  OE2 GLU A 200      12.244 -22.056   1.480  1.00 53.46           O
ATOM    672  N   THR A 201      17.744 -18.790   2.453  1.00 16.59           N
ATOM    673  CA  THR A 201      19.184 -18.739   2.391  1.00 16.90           C
ATOM    674  C   THR A 201      19.677 -17.713   3.405  1.00 14.65           C
ATOM    675  O   THR A 201      20.681 -17.989   4.127  1.00 14.82           O
ATOM    676  CB  THR A 201      19.705 -18.355   0.998  1.00 20.88           C
ATOM    677  OG1 THR A 201      19.329 -19.392   0.044  1.00 23.58           O
ATOM    678  CG2 THR A 201      21.268 -18.173   1.031  1.00 20.30           C
ATOM    679  N   ASP A 202      19.039 -16.567   3.470  1.00 14.09           N
ATOM    680  CA  ASP A 202      19.412 -15.572   4.416  1.00 12.42           C
ATOM    681  C   ASP A 202      19.343 -16.114   5.858  1.00 12.28           C
ATOM    682  O   ASP A 202      20.250 -15.832   6.696  1.00 12.98           O
ATOM    683  CB  ASP A 202      18.496 -14.337   4.341  1.00 12.73           C
ATOM    684  CG  ASP A 202      18.729 -13.496   3.134  1.00 14.67           C
ATOM    685  OD1 ASP A 202      17.720 -12.963   2.659  1.00 16.80           O
ATOM    686  OD2 ASP A 202      19.851 -13.366   2.654  1.00 13.06           O
ATOM    687  N   VAL A 203      18.259 -16.813   6.187  1.00 13.39           N
ATOM    688  CA  VAL A 203      18.084 -17.372   7.510  1.00 13.98           C
ATOM    689  C   VAL A 203      19.228 -18.349   7.840  1.00 12.28           C
ATOM    690  O   VAL A 203      19.828 -18.299   8.957  1.00 12.70           O
ATOM    691  CB  VAL A 203      16.699 -18.023   7.677  1.00 15.18           C
ATOM    692  CG1 VAL A 203      16.657 -18.722   9.007  1.00 15.95           C
ATOM    693  CG2 VAL A 203      15.652 -16.963   7.607  1.00 14.84           C
ATOM    694  N   LYS A 204      19.524 -19.249   6.896  1.00 12.88           N
ATOM    695  CA  LYS A 204      20.604 -20.176   7.094  1.00 13.25           C
ATOM    696  C   LYS A 204      21.944 -19.470   7.354  1.00 11.75           C
ATOM    697  O   LYS A 204      22.730 -19.852   8.245  1.00 13.00           O
ATOM    698  CB  LYS A 204      20.721 -21.141   5.900  1.00 16.77           C
ATOM    699  CG  LYS A 204      21.883 -22.134   5.854  1.00 30.21           C
ATOM    700  CD  LYS A 204      23.171 -21.724   5.076  1.00 37.60           C
ATOM    701  CE  LYS A 204      23.108 -21.859   3.554  1.00 36.64           C
ATOM    702  NZ  LYS A 204      22.589 -23.168   3.081  1.00 50.87           N
ATOM    703  N   MET A 205      22.218 -18.424   6.578  1.00 12.06           N
ATOM    704  CA  MET A 205      23.473 -17.754   6.695  1.00 11.68           C
ATOM    705  C   MET A 205      23.523 -16.956   8.018  1.00 10.42           C
ATOM    706  O   MET A 205      24.582 -16.902   8.654  1.00 11.91           O
ATOM    707  CB  MET A 205      23.647 -16.837   5.499  1.00 13.00           C
ATOM    708  CG  MET A 205      23.877 -17.654   4.249  1.00 13.59           C
ATOM    709  SD  MET A 205      24.483 -16.657   2.896  1.00 15.03           S
ATOM    710  CE  MET A 205      25.046 -17.953   1.794  1.00 13.14           C
ATOM    711  N   MET A 206      22.429 -16.334   8.415  1.00 11.72           N
ATOM    712  CA  MET A 206      22.361 -15.638   9.697  1.00 11.13           C
ATOM    713  C   MET A 206      22.581 -16.639  10.811  1.00 10.95           C
ATOM    714  O   MET A 206      23.346 -16.334  11.777  1.00 10.33           O
ATOM    715  CB  MET A 206      21.057 -14.914   9.946  1.00 15.14           C
ATOM    716  CG  MET A 206      20.895 -13.649   9.218  1.00 15.27           C
ATOM    717  SD  MET A 206      19.504 -12.772   9.893  1.00 16.55           S
ATOM    718  CE  MET A 206      18.118 -13.792   9.395  1.00 16.54           C
ATOM    719  N   GLU A 207      21.956 -17.796  10.719  1.00 11.15           N
ATOM    720  CA  GLU A 207      22.200 -18.805  11.770  1.00 11.24           C
ATOM    721  C   GLU A 207      23.689 -19.116  11.894  1.00 10.71           C
ATOM    722  O   GLU A 207      24.251 -19.167  13.031  1.00 11.93           O
ATOM    723  CB  GLU A 207      21.382 -20.027  11.541  1.00 12.92           C
ATOM    724  CG  GLU A 207      19.912 -19.854  11.795  1.00 14.72           C
ATOM    725  CD  GLU A 207      19.063 -21.026  11.249  1.00 20.04           C
ATOM    726  OE1 GLU A 207      17.837 -20.917  11.388  1.00 21.70           O
ATOM    727  OE2 GLU A 207      19.562 -22.002  10.669  1.00 28.54           O
ATOM    728  N   ARG A 208      24.381 -19.287  10.770  1.00 10.95           N
ATOM    729  CA  ARG A 208      25.783 -19.636  10.836  1.00 12.31           C
ATOM    730  C   ARG A 208      26.637 -18.498  11.420  1.00 10.61           C
ATOM    731  O   ARG A 208      27.450 -18.728  12.306  1.00 11.51           O
ATOM    732  CB  ARG A 208      26.326 -20.038   9.475  1.00 16.69           C
ATOM    733  CG  ARG A 208      25.804 -21.346   8.915  1.00 25.11           C
ATOM    734  CD  ARG A 208      26.630 -22.509   9.397  1.00 29.93           C
ATOM    735  NE  ARG A 208      28.027 -22.381   9.031  1.00 32.36           N
ATOM    736  CZ  ARG A 208      28.555 -22.670   7.843  1.00 35.06           C
ATOM    737  NH1 ARG A 208      29.884 -22.546   7.682  1.00 33.30           N
ATOM    738  NH2 ARG A 208      27.801 -23.132   6.834  1.00 40.06           N
ATOM    739  N   VAL A 209      26.449 -17.257  10.988  1.00 10.16           N
ATOM    740  CA  VAL A 209      27.308 -16.189  11.489  1.00  9.25           C
ATOM    741  C   VAL A 209      26.982 -15.867  12.896  1.00 10.64           C
ATOM    742  O   VAL A 209      27.888 -15.583  13.692  1.00  9.35           O
ATOM    743  CB  VAL A 209      27.323 -14.936  10.625  1.00 10.24           C
ATOM    744  CG1 VAL A 209      25.991 -14.223  10.495  1.00 12.38           C
ATOM    745  CG2 VAL A 209      28.472 -14.031  10.968  1.00 12.06           C
ATOM    746  N   VAL A 210      25.691 -15.827  13.218  1.00 10.34           N
ATOM    747  CA  VAL A 210      25.368 -15.482  14.602  1.00  9.09           C
ATOM    748  C   VAL A 210      25.845 -16.604  15.529  1.00  9.67           C
ATOM    749  O   VAL A 210      26.361 -16.322  16.606  1.00  8.45           O
ATOM    750  CB  VAL A 210      23.857 -15.237  14.741  1.00  9.53           C
ATOM    751  CG1 VAL A 210      23.454 -15.071  16.182  1.00  9.82           C
ATOM    752  CG2 VAL A 210      23.413 -14.038  13.929  1.00 10.28           C
ATOM    753  N   GLU A 211      25.809 -17.867  15.099  1.00  8.89           N
ATOM    754  CA  GLU A 211      26.373 -18.928  15.917  1.00  7.91           C
ATOM    755  C   GLU A 211      27.820 -18.649  16.220  1.00  9.25           C
ATOM    756  O   GLU A 211      28.291 -18.776  17.380  1.00  9.46           O
ATOM    757  CB  GLU A 211      26.155 -20.293  15.299  1.00 10.01           C
ATOM    758  CG  GLU A 211      26.728 -21.419  16.145  1.00 12.46           C
ATOM    759  CD  GLU A 211      26.739 -22.749  15.502  1.00 18.85           C
ATOM    760  OE1 GLU A 211      26.490 -23.688  16.218  1.00 23.25           O
ATOM    761  OE2 GLU A 211      26.973 -22.820  14.253  1.00 21.48           O
ATOM    762  N   GLN A 212      28.593 -18.259  15.204  1.00  9.69           N
ATOM    763  CA  GLN A 212      30.037 -17.993  15.428  1.00 10.60           C
ATOM    764  C   GLN A 212      30.197 -16.865  16.391  1.00 10.22           C
ATOM    765  O   GLN A 212      31.077 -16.920  17.276  1.00 10.79           O
ATOM    766  CB  GLN A 212      30.733 -17.695  14.086  1.00 13.53           C
ATOM    767  CG  GLN A 212      30.951 -18.976  13.333  1.00 18.23           C
ATOM    768  CD  GLN A 212      31.670 -20.073  14.156  1.00 19.97           C
ATOM    769  OE1 GLN A 212      32.660 -19.794  14.804  1.00 27.79           O
ATOM    770  NE2 GLN A 212      31.154 -21.301  14.125  1.00 23.17           N
ATOM    771  N   MET A 213      29.465 -15.790  16.231  1.00  9.18           N
ATOM    772  CA  MET A 213      29.610 -14.638  17.122  1.00  9.25           C
ATOM    773  C   MET A 213      29.163 -15.007  18.555  1.00 10.09           C
ATOM    774  O   MET A 213      29.808 -14.571  19.548  1.00 10.60           O
ATOM    775  CB  MET A 213      28.840 -13.429  16.665  1.00  9.33           C
ATOM    776  CG  MET A 213      29.453 -12.870  15.366  1.00 10.28           C
ATOM    777  SD  MET A 213      28.656 -11.372  14.804  1.00 12.61           S
ATOM    778  CE  MET A 213      27.017 -11.994  14.407  1.00 13.83           C
ATOM    779  N   CYS A 214      28.184 -15.892  18.665  1.00  8.72           N
ATOM    780  CA  CYS A 214      27.755 -16.322  19.976  1.00  8.42           C
ATOM    781  C   CYS A 214      28.815 -17.230  20.648  1.00  9.30           C
ATOM    782  O   CYS A 214      29.008 -17.179  21.851  1.00  9.67           O
ATOM    783  CB  CYS A 214      26.448 -17.084  19.855  1.00  8.80           C
ATOM    784  SG  CYS A 214      25.050 -16.009  19.448  1.00  9.96           S
ATOM    785  N   ILE A 215      29.454 -18.084  19.898  1.00  8.75           N
ATOM    786  CA  ILE A 215      30.529 -18.920  20.417  1.00  9.80           C
ATOM    787  C   ILE A 215      31.685 -17.983  20.828  1.00 11.28           C
ATOM    788  O   ILE A 215      32.253 -18.211  21.922  1.00 11.42           O
ATOM    789  CB  ILE A 215      31.005 -19.935  19.381  1.00  9.48           C
ATOM    790  CG1 ILE A 215      29.921 -20.989  19.209  1.00 11.41           C
ATOM    791  CG2 ILE A 215      32.332 -20.582  19.804  1.00 10.86           C
ATOM    792  CD1 ILE A 215      30.179 -21.887  17.982  1.00 13.49           C
ATOM    793  N   THR A 216      32.023 -16.955  20.050  1.00 11.50           N
ATOM    794  CA  THR A 216      33.073 -16.065  20.463  1.00 13.01           C
ATOM    795  C   THR A 216      32.686 -15.439  21.809  1.00 11.68           C
ATOM    796  O   THR A 216      33.544 -15.280  22.717  1.00 13.98           O
ATOM    797  CB  THR A 216      33.331 -15.007  19.377  1.00 13.90           C
ATOM    798  OG1 THR A 216      33.813 -15.754  18.256  1.00 16.39           O
ATOM    799  CG2 THR A 216      34.362 -14.071  19.811  1.00 17.07           C
ATOM    800  N   GLN A 217      31.430 -15.040  21.963  1.00 11.79           N
ATOM    801  CA  GLN A 217      30.979 -14.409  23.200  1.00 12.39           C
ATOM    802  C   GLN A 217      31.043 -15.355  24.343  1.00 13.08           C
ATOM    803  O   GLN A 217      31.494 -14.996  25.458  1.00 13.97           O
ATOM    804  CB  GLN A 217      29.558 -13.807  23.041  1.00 12.62           C
ATOM    805  CG  GLN A 217      29.147 -12.946  24.218  1.00 14.43           C
ATOM    806  CD  GLN A 217      30.021 -11.732  24.343  1.00 13.43           C
ATOM    807  OE1 GLN A 217      30.189 -11.013  23.373  1.00 18.89           O
ATOM    808  NE2 GLN A 217      30.586 -11.520  25.561  1.00 19.01           N
ATOM    809  N   TYR A 218      30.644 -16.589  24.123  1.00 10.53           N
ATOM    810  CA  TYR A 218      30.831 -17.640  25.169  1.00  9.85           C
ATOM    811  C   TYR A 218      32.215 -17.730  25.622  1.00 12.75           C
ATOM    812  O   TYR A 218      32.473 -17.840  26.841  1.00 15.19           O
ATOM    813  CB  TYR A 218      30.313 -19.029  24.659  1.00 10.55           C
ATOM    814  CG  TYR A 218      30.457 -20.079  25.674  1.00 11.30           C
ATOM    815  CD1 TYR A 218      29.524 -20.220  26.690  1.00 10.39           C
ATOM    816  CD2 TYR A 218      31.562 -20.870  25.722  1.00 13.76           C
ATOM    817  CE1 TYR A 218      29.638 -21.147  27.684  1.00 12.39           C
ATOM    818  CE2 TYR A 218      31.686 -21.836  26.725  1.00 12.95           C
ATOM    819  CZ  TYR A 218      30.749 -21.946  27.702  1.00 11.87           C
ATOM    820  OH  TYR A 218      30.933 -22.973  28.687  1.00 17.21           O
ATOM    821  N   GLU A 219      33.137 -17.759  24.656  1.00 12.11           N
ATOM    822  CA  GLU A 219      34.590 -17.833  25.035  1.00 14.39           C
ATOM    823  C   GLU A 219      35.043 -16.632  25.820  1.00 17.48           C
ATOM    824  O   GLU A 219      35.861 -16.800  26.733  1.00 19.66           O
ATOM    825  CB  GLU A 219      35.433 -17.985  23.797  1.00 16.20           C
ATOM    826  CG  GLU A 219      35.199 -19.311  23.119  1.00 19.29           C
ATOM    827  CD  GLU A 219      35.833 -19.381  21.709  1.00 23.60           C
ATOM    828  OE1 GLU A 219      36.322 -18.369  21.186  1.00 35.62           O
ATOM    829  OE2 GLU A 219      35.871 -20.447  21.140  1.00 25.71           O
ATOM    830  N   ARG A 220      34.494 -15.443  25.569  1.00 13.89           N
ATOM    831  CA  ARG A 220      34.814 -14.256  26.394  1.00 17.01           C
ATOM    832  C   ARG A 220      34.262 -14.515  27.813  1.00 17.78           C
ATOM    833  O   ARG A 220      34.942 -14.326  28.808  1.00 23.58           O
ATOM    834  CB  ARG A 220      34.293 -12.954  25.787  1.00 15.54           C
ATOM    835  CG  ARG A 220      35.077 -12.622  24.487  1.00 22.27           C
ATOM    836  CD  ARG A 220      34.797 -11.322  23.642  1.00 29.27           C
ATOM    837  NE  ARG A 220      35.358 -11.280  22.209  1.00 26.91           N
ATOM    838  CZ  ARG A 220      35.465 -10.212  21.382  1.00 31.04           C
ATOM    839  NH1 ARG A 220      35.067  -8.938  21.787  1.00 24.82           N
ATOM    840  NH2 ARG A 220      36.019 -10.376  20.095  1.00 23.64           N
ATOM    841  N   GLU A 221      33.023 -14.984  27.919  1.00 17.63           N
ATOM    842  CA  GLU A 221      32.419 -15.224  29.260  1.00 18.39           C
ATOM    843  C   GLU A 221      33.206 -16.341  30.024  1.00 22.66           C
ATOM    844  O   GLU A 221      33.446 -16.247  31.267  1.00 24.62           O
ATOM    845  CB  GLU A 221      30.968 -15.615  29.134  1.00 18.50           C
ATOM    846  CG  GLU A 221      30.105 -14.589  28.441  1.00 15.09           C
ATOM    847  CD  GLU A 221      30.200 -13.184  29.008  1.00 17.68           C
ATOM    848  OE1 GLU A 221      29.929 -13.038  30.246  1.00 23.20           O
ATOM    849  OE2 GLU A 221      30.489 -12.220  28.237  1.00 21.44           O
ATOM    850  N   SER A 222      33.634 -17.341  29.295  1.00 19.55           N
ATOM    851  CA  SER A 222      34.299 -18.473  29.869  1.00 21.07           C
ATOM    852  C   SER A 222      35.708 -18.136  30.336  1.00 28.98           C
ATOM    853  O   SER A 222      36.187 -18.695  31.289  1.00 34.40           O
ATOM    854  CB  SER A 222      34.386 -19.616  28.854  1.00 28.13           C
ATOM    855  OG  SER A 222      34.841 -20.746  29.510  1.00 33.97           O
ATOM    856  N   GLN A 223      36.374 -17.200  29.673  1.00 23.94           N
ATOM    857  CA  GLN A 223      37.727 -16.939  30.099  1.00 30.32           C
ATOM    858  C   GLN A 223      37.627 -15.988  31.352  1.00 38.13           C
ATOM    859  O   GLN A 223      38.435 -16.070  32.252  1.00 41.61           O
ATOM    860  CB  GLN A 223      38.628 -16.478  28.933  1.00 38.73           C
ATOM    861  CG  GLN A 223      38.930 -14.999  28.834  1.00 50.93           C
ATOM    862  CD  GLN A 223      38.602 -14.416  27.445  1.00 66.77           C
ATOM    863  OE1 GLN A 223      38.692 -15.109  26.361  1.00 37.95           O
ATOM    864  NE2 GLN A 223      38.181 -13.125  27.459  1.00 66.96           N
ATOM    865  N   ALA A 224      36.581 -15.145  31.397  1.00 42.34           N
ATOM    866  CA  ALA A 224      36.128 -14.433  32.619  1.00 41.82           C
ATOM    867  C   ALA A 224      35.370 -15.413  33.565  1.00 29.76           C
ATOM    868  O   ALA A 224      35.889 -16.083  34.227  1.00 49.94           O
ATOM    869  CB  ALA A 224      35.242 -13.229  32.229  1.00 35.16           C
ATOM    870  N   ALA B   1      -2.098 -17.062  42.917  1.00 43.78           N
ATOM    871  CA  ALA B   1      -0.874 -17.812  43.193  1.00 36.86           C
ATOM    872  C   ALA B   1      -0.963 -19.212  42.478  1.00 36.47           C
ATOM    873  O   ALA B   1      -1.233 -20.219  43.133  1.00 68.13           O
ATOM    874  CB  ALA B   1      -0.646 -17.918  44.716  1.00 46.46           C
ATOM    875  N   ALA B   2      -0.789 -19.230  41.130  1.00 29.68           N
ATOM    876  CA  ALA B   2      -0.569 -20.509  40.313  1.00 19.26           C
ATOM    877  C   ALA B   2       0.558 -21.276  40.996  1.00 19.65           C
ATOM    878  O   ALA B   2       1.606 -20.710  41.307  1.00 20.33           O
ATOM    879  CB  ALA B   2      -0.225 -20.184  38.886  1.00 21.68           C
ATOM    880  N   GLN B   3       0.321 -22.554  41.276  1.00 15.68           N
ATOM    881  CA  GLN B   3       1.283 -23.467  41.858  1.00 19.71           C
ATOM    882  C   GLN B   3       1.457 -24.624  40.875  1.00 15.95           C
ATOM    883  O   GLN B   3       0.507 -25.173  40.359  1.00 16.06           O
ATOM    884  CB  GLN B   3       0.811 -23.984  43.219  1.00 24.88           C
ATOM    885  CG  GLN B   3       0.924 -22.907  44.264  1.00 34.22           C
ATOM    886  CD  GLN B   3       0.173 -23.260  45.533  1.00 48.17           C
ATOM    887  OE1 GLN B   3      -0.830 -23.965  45.490  1.00 64.47           O
ATOM    888  NE2 GLN B   3       0.647 -22.767  46.653  1.00 53.14           N
ATOM    889  N   LEU B   4       2.699 -25.032  40.676  1.00 14.01           N
ATOM    890  CA  LEU B   4       3.016 -26.191  39.893  1.00 12.52           C
ATOM    891  C   LEU B   4       3.435 -27.321  40.800  1.00 13.06           C
ATOM    892  O   LEU B   4       4.175 -27.116  41.800  1.00 16.07           O
ATOM    893  CB  LEU B   4       4.155 -25.876  38.941  1.00 13.17           C
ATOM    894  CG  LEU B   4       3.909 -24.701  38.033  1.00 13.38           C
ATOM    895  CD1 LEU B   4       5.112 -24.493  37.115  1.00 11.84           C
ATOM    896  CD2 LEU B   4       2.638 -24.764  37.157  1.00 12.82           C
ATOM    897  N   GLN B   5       3.022 -28.546  40.433  1.00 13.42           N
ATOM    898  CA  GLN B   5       3.430 -29.713  41.142  1.00 16.13           C
ATOM    899  C   GLN B   5       3.817 -30.848  40.225  1.00 13.18           C
ATOM    900  O   GLN B   5       2.983 -31.311  39.419  1.00 13.19           O
ATOM    901  CB  GLN B   5       2.268 -30.227  42.084  1.00 18.19           C
ATOM    902  CG  GLN B   5       2.686 -31.471  42.909  1.00 21.65           C
ATOM    903  CD  GLN B   5       3.885 -31.199  43.851  1.00 31.41           C
ATOM    904  OE1 GLN B   5       3.775 -30.399  44.792  1.00 34.16           O
ATOM    905  NE2 GLN B   5       5.046 -31.844  43.598  1.00 28.66           N
ATOM    906  N   GLU B   6       5.067 -31.310  40.397  1.00 12.22           N
ATOM    907  CA  GLU B   6       5.603 -32.409  39.660  1.00 12.68           C
ATOM    908  C   GLU B   6       5.221 -33.703  40.310  1.00 13.29           C
ATOM    909  O   GLU B   6       5.134 -33.764  41.537  1.00 14.82           O
ATOM    910  CB  GLU B   6       7.127 -32.378  39.565  1.00 11.45           C
ATOM    911  CG  GLU B   6       7.741 -31.097  39.056  1.00 12.19           C
ATOM    912  CD  GLU B   6       7.867 -29.950  40.020  1.00 13.10           C
ATOM    913  OE1 GLU B   6       7.321 -30.052  41.116  1.00 13.89           O
ATOM    914  OE2 GLU B   6       8.471 -28.919  39.652  1.00 11.23           O
ATOM    915  N   SER B   7       5.088 -34.713  39.468  1.00 12.51           N
ATOM    916  CA  SER B   7       4.892 -36.058  39.928  1.00 12.55           C
ATOM    917  C   SER B   7       5.387 -37.048  38.899  1.00 12.25           C
ATOM    918  O   SER B   7       5.690 -36.713  37.773  1.00 12.40           O
ATOM    919  CB  SER B   7       3.400 -36.274  40.272  1.00 13.90           C
ATOM    920  OG  SER B   7       2.581 -36.236  39.135  1.00 17.16           O
ATOM    921  N   GLY B   8       5.455 -38.298  39.299  1.00 14.64           N
ATOM    922  CA  GLY B   8       5.774 -39.358  38.385  1.00 14.91           C
ATOM    923  C   GLY B   8       7.188 -39.880  38.529  1.00 14.64           C
ATOM    924  O   GLY B   8       7.542 -40.853  37.830  1.00 18.50           O
ATOM    925  N   GLY B   9       8.009 -39.264  39.352  1.00 14.75           N
ATOM    926  CA  GLY B   9       9.361 -39.745  39.568  1.00 15.62           C
ATOM    927  C   GLY B   9       9.408 -41.130  40.171  1.00 16.06           C
ATOM    928  O   GLY B   9       8.437 -41.653  40.673  1.00 22.29           O
ATOM    929  N   GLY B  10      10.574 -41.720  40.086  1.00 15.28           N
ATOM    930  CA  GLY B  10      10.853 -42.996  40.725  1.00 18.68           C
ATOM    931  C   GLY B  10      12.197 -43.528  40.353  1.00 19.83           C
ATOM    932  O   GLY B  10      13.003 -42.823  39.784  1.00 16.47           O
ATOM    933  N   LEU B  11      12.387 -44.810  40.671  1.00 15.98           N
ATOM    934  CA  LEU B  11      13.637 -45.502  40.477  1.00 18.14           C
ATOM    935  C   LEU B  11      13.372 -46.349  39.264  1.00 16.55           C
ATOM    936  O   LEU B  11      12.421 -47.097  39.239  1.00 24.06           O
ATOM    937  CB  LEU B  11      13.928 -46.381  41.667  1.00 21.79           C
ATOM    938  CG  LEU B  11      15.131 -47.288  41.456  1.00 22.59           C
ATOM    939  CD1 LEU B  11      16.464 -46.546  41.292  1.00 24.21           C
ATOM    940  CD2 LEU B  11      15.112 -48.215  42.699  1.00 24.30           C
ATOM    941  N   VAL B  12      14.229 -46.197  38.263  1.00 17.52           N
ATOM    942  CA  VAL B  12      14.008 -46.838  36.972  1.00 18.04           C
ATOM    943  C   VAL B  12      15.300 -47.499  36.513  1.00 21.16           C
ATOM    944  O   VAL B  12      16.363 -47.042  36.820  1.00 19.67           O
ATOM    945  CB  VAL B  12      13.339 -45.902  35.948  1.00 26.29           C
ATOM    946  CG1 VAL B  12      14.254 -44.757  35.683  1.00 29.90           C
ATOM    947  CG2 VAL B  12      13.046 -46.597  34.637  1.00 35.36           C
ATOM    948  N   GLN B  13      15.186 -48.633  35.837  1.00 24.01           N
ATOM    949  CA  GLN B  13      16.370 -49.325  35.404  1.00 22.50           C
ATOM    950  C   GLN B  13      16.904 -48.630  34.142  1.00 17.74           C
ATOM    951  O   GLN B  13      16.146 -48.018  33.383  1.00 19.37           O
ATOM    952  CB  GLN B  13      16.120 -50.773  35.134  1.00 31.91           C
ATOM    953  CG  GLN B  13      15.066 -50.962  34.059  1.00 36.36           C
ATOM    954  CD  GLN B  13      14.443 -52.353  34.024  1.00 44.92           C
ATOM    955  OE1 GLN B  13      14.995 -53.383  34.501  1.00 43.56           O
ATOM    956  NE2 GLN B  13      13.270 -52.387  33.446  1.00 41.09           N
ATOM    957  N   PRO B  14      18.171 -48.734  33.901  1.00 22.18           N
ATOM    958  CA  PRO B  14      18.762 -48.143  32.667  1.00 19.67           C
ATOM    959  C   PRO B  14      18.110 -48.709  31.444  1.00 20.38           C
ATOM    960  O   PRO B  14      17.855 -49.941  31.306  1.00 21.42           O
ATOM    961  CB  PRO B  14      20.227 -48.533  32.735  1.00 25.24           C
ATOM    962  CG  PRO B  14      20.318 -49.523  33.812  1.00 32.11           C
ATOM    963  CD  PRO B  14      19.203 -49.301  34.767  1.00 26.06           C
ATOM    964  N   GLY B  15      17.811 -47.805  30.540  1.00 15.85           N
ATOM    965  CA  GLY B  15      17.050 -48.105  29.356  1.00 16.07           C
ATOM    966  C   GLY B  15      15.562 -48.038  29.510  1.00 14.68           C
ATOM    967  O   GLY B  15      14.864 -48.138  28.480  1.00 21.08           O
ATOM    968  N   GLY B  16      15.103 -47.827  30.761  1.00 18.41           N
ATOM    969  CA  GLY B  16      13.718 -47.752  31.083  1.00 20.85           C
ATOM    970  C   GLY B  16      13.064 -46.436  30.682  1.00 17.77           C
ATOM    971  O   GLY B  16      13.698 -45.534  30.070  1.00 19.17           O
ATOM    972  N   SER B  17      11.810 -46.317  31.093  1.00 18.88           N
ATOM    973  CA  SER B  17      10.953 -45.213  30.680  1.00 19.01           C
ATOM    974  C   SER B  17      10.170 -44.760  31.893  1.00 17.57           C
ATOM    975  O   SER B  17       9.803 -45.531  32.779  1.00 18.76           O
ATOM    976  CB  SER B  17       9.943 -45.610  29.600  1.00 24.45           C
ATOM    977  OG  SER B  17      10.619 -45.675  28.373  1.00 34.90           O
ATOM    978  N   LEU B  18       9.916 -43.447  31.923  1.00 16.01           N
ATOM    979  CA  LEU B  18       9.093 -42.884  32.945  1.00 16.30           C
ATOM    980  C   LEU B  18       8.331 -41.713  32.311  1.00 12.98           C
ATOM    981  O   LEU B  18       8.887 -41.017  31.483  1.00 14.77           O
ATOM    982  CB  LEU B  18       9.973 -42.437  34.069  1.00 27.23           C
ATOM    983  CG  LEU B  18       9.441 -42.261  35.448  1.00 31.33           C
ATOM    984  CD1 LEU B  18       8.897 -43.573  35.972  1.00 27.57           C
ATOM    985  CD2 LEU B  18      10.634 -41.716  36.283  1.00 27.45           C
ATOM    986  N   ARG B  19       7.169 -41.393  32.831  1.00 14.00           N
ATOM    987  C   ARG B  19       6.209 -39.325  33.579  1.00 13.27           C
ATOM    988  O   ARG B  19       5.555 -39.702  34.545  1.00 14.01           O
ATOM    989  CA AARG B  19       6.448 -40.208  32.390  1.00 12.02           C
ATOM    990  CB AARG B  19       5.133 -40.526  31.671  1.00 13.45           C
ATOM    991  CG AARG B  19       4.407 -39.331  31.038  1.00 13.72           C
ATOM    992  CD AARG B  19       3.061 -39.890  30.534  1.00 15.78           C
ATOM    993  NE AARG B  19       2.274 -39.036  29.648  1.00 15.65           N
ATOM    994  CZ AARG B  19       2.469 -38.836  28.352  1.00 17.46           C
ATOM    995  NH1AARG B  19       3.556 -39.255  27.724  1.00 26.13           N
ATOM    996  NH2AARG B  19       1.569 -38.140  27.701  1.00 20.80           N
ATOM    997  N   LEU B  20       6.747 -38.112  33.500  1.00 11.61           N
ATOM    998  CA  LEU B  20       6.486 -37.126  34.515  1.00 10.77           C
ATOM    999  C   LEU B  20       5.311 -36.232  34.171  1.00 10.54           C
ATOM   1000  O   LEU B  20       5.054 -35.991  33.005  1.00 11.79           O
ATOM   1001  CB  LEU B  20       7.718 -36.202  34.774  1.00 10.72           C
ATOM   1002  CG  LEU B  20       9.074 -36.881  34.932  1.00 11.73           C
ATOM   1003  CD1 LEU B  20      10.147 -35.844  35.187  1.00 14.88           C
ATOM   1004  CD2 LEU B  20       9.046 -37.933  36.034  1.00 12.65           C
ATOM   1005  N   SER B  21       4.657 -35.754  35.239  1.00 11.28           N
ATOM   1006  CA  SER B  21       3.545 -34.836  35.086  1.00 11.52           C
ATOM   1007  C   SER B  21       3.840 -33.570  35.829  1.00 10.77           C
ATOM   1008  O   SER B  21       4.480 -33.624  36.901  1.00 13.09           O
ATOM   1009  CB  SER B  21       2.201 -35.436  35.622  1.00 15.37           C
ATOM   1010  OG  SER B  21       1.839 -36.549  34.845  1.00 18.54           O
ATOM   1011  N   CYS B  22       3.306 -32.468  35.331  1.00 10.42           N
ATOM   1012  CA  CYS B  22       3.360 -31.190  35.993  1.00 12.55           C
ATOM   1013  C   CYS B  22       1.962 -30.626  36.014  1.00 13.40           C
ATOM   1014  O   CYS B  22       1.433 -30.306  34.961  1.00 16.98           O
ATOM   1015  CB  CYS B  22       4.314 -30.279  35.254  1.00 14.71           C
ATOM   1016  SG  CYS B  22       4.297 -28.562  35.759  1.00 17.47           S
ATOM   1017  N   ALA B  23       1.338 -30.594  37.192  1.00 12.66           N
ATOM   1018  CA  ALA B  23      -0.030 -30.117  37.309  1.00 13.86           C
ATOM   1019  C   ALA B  23      -0.007 -28.667  37.728  1.00 13.88           C
ATOM   1020  O   ALA B  23       0.712 -28.281  38.665  1.00 16.04           O
ATOM   1021  CB  ALA B  23      -0.802 -30.904  38.340  1.00 16.48           C
ATOM   1022  N   ALA B  24      -0.788 -27.826  37.038  1.00 13.36           N
ATOM   1023  CA  ALA B  24      -0.878 -26.410  37.444  1.00 14.67           C
ATOM   1024  C   ALA B  24      -2.213 -26.081  38.054  1.00 15.92           C
ATOM   1025  O   ALA B  24      -3.229 -26.460  37.498  1.00 17.81           O
ATOM   1026  CB  ALA B  24      -0.673 -25.537  36.227  1.00 14.74           C
ATOM   1027  N   SER B  25      -2.201 -25.391  39.178  1.00 14.47           N
ATOM   1028  CA  SER B  25      -3.414 -24.813  39.748  1.00 17.51           C
ATOM   1029  C   SER B  25      -3.745 -23.547  38.994  1.00 18.63           C
ATOM   1030  O   SER B  25      -3.035 -23.108  38.063  1.00 18.38           O
ATOM   1031  CB  SER B  25      -3.222 -24.546  41.230  1.00 20.77           C
ATOM   1032  OG  SER B  25      -2.411 -23.431  41.459  1.00 20.07           O
ATOM   1033  N   GLY B  26      -4.873 -22.955  39.337  1.00 20.51           N
ATOM   1034  CA  GLY B  26      -5.316 -21.744  38.665  1.00 23.78           C
ATOM   1035  C   GLY B  26      -5.916 -21.937  37.265  1.00 24.85           C
ATOM   1036  O   GLY B  26      -6.222 -23.037  36.802  1.00 24.08           O
ATOM   1037  N   ARG B  27      -6.099 -20.829  36.566  1.00 23.51           N
ATOM   1038  CA  ARG B  27      -6.927 -20.863  35.402  1.00 27.44           C
ATOM   1039  C   ARG B  27      -6.237 -20.171  34.230  1.00 27.80           C
ATOM   1040  O   ARG B  27      -6.920 -19.673  33.317  1.00 25.66           O
ATOM   1041  CB  ARG B  27      -8.284 -20.185  35.738  1.00 33.14           C
ATOM   1042  CG  ARG B  27      -9.153 -21.040  36.705  1.00 33.56           C
ATOM   1043  CD  ARG B  27     -10.638 -20.670  36.712  1.00 42.86           C
ATOM   1044  NE  ARG B  27     -10.891 -19.372  37.348  1.00 63.96           N
ATOM   1045  CZ  ARG B  27     -11.981 -18.607  37.166  1.00 67.92           C
ATOM   1046  NH1 ARG B  27     -12.964 -18.982  36.344  1.00 63.37           N
ATOM   1047  NH2 ARG B  27     -12.088 -17.442  37.815  1.00 69.17           N
ATOM   1048  N   THR B  28      -4.898 -20.137  34.236  1.00 19.88           N
ATOM   1049  CA  THR B  28      -4.189 -19.530  33.110  1.00 20.95           C
ATOM   1050  C   THR B  28      -3.133 -20.438  32.486  1.00 18.24           C
ATOM   1051  O   THR B  28      -2.273 -19.942  31.745  1.00 16.48           O
ATOM   1052  CB  THR B  28      -3.459 -18.236  33.531  1.00 20.36           C
ATOM   1053  OG1 THR B  28      -2.495 -18.606  34.548  1.00 19.99           O
ATOM   1054  CG2 THR B  28      -4.441 -17.193  34.111  1.00 24.35           C
ATOM   1055  N   PHE B  29      -3.276 -21.747  32.673  1.00 16.48           N
ATOM   1056  CA  PHE B  29      -2.243 -22.675  32.216  1.00 15.10           C
ATOM   1057  C   PHE B  29      -1.931 -22.459  30.739  1.00 13.14           C
ATOM   1058  O   PHE B  29      -0.725 -22.409  30.339  1.00 12.36           O
ATOM   1059  CB  PHE B  29      -2.661 -24.128  32.471  1.00 16.17           C
ATOM   1060  CG  PHE B  29      -1.647 -25.134  32.023  1.00 13.03           C
ATOM   1061  CD1 PHE B  29      -0.465 -25.333  32.714  1.00 14.56           C
ATOM   1062  CD2 PHE B  29      -1.916 -25.947  30.903  1.00 13.85           C
ATOM   1063  CE1 PHE B  29       0.422 -26.257  32.309  1.00 15.47           C
ATOM   1064  CE2 PHE B  29      -1.005 -26.912  30.525  1.00 13.07           C
ATOM   1065  CZ  PHE B  29       0.158 -27.068  31.200  1.00 14.83           C
ATOM   1066  N   SER B  30      -2.963 -22.486  29.907  1.00 14.38           N
ATOM   1067  CA  SER B  30      -2.774 -22.488  28.497  1.00 13.96           C
ATOM   1068  C   SER B  30      -2.243 -21.165  27.936  1.00 13.98           C
ATOM   1069  O   SER B  30      -1.953 -21.027  26.737  1.00 16.19           O
ATOM   1070  CB  SER B  30      -4.103 -22.871  27.819  1.00 17.48           C
ATOM   1071  OG  SER B  30      -5.014 -21.813  27.992  1.00 18.64           O
ATOM   1072  N   SER B  31      -2.143 -20.141  28.776  1.00 14.51           N
ATOM   1073  CA  SER B  31      -1.590 -18.834  28.404  1.00 13.29           C
ATOM   1074  C   SER B  31      -0.066 -18.713  28.480  1.00 13.56           C
ATOM   1075  O   SER B  31       0.482 -17.766  28.000  1.00 15.45           O
ATOM   1076  CB  SER B  31      -2.196 -17.708  29.277  1.00 17.29           C
ATOM   1077  OG  SER B  31      -3.600 -17.594  29.053  1.00 22.51           O
ATOM   1078  N   TYR B  32       0.596 -19.738  28.981  1.00 12.44           N
ATOM   1079  CA  TYR B  32       2.037 -19.628  29.235  1.00 11.97           C
ATOM   1080  C   TYR B  32       2.822 -20.773  28.663  1.00 11.74           C
ATOM   1081  O   TYR B  32       2.437 -21.941  28.701  1.00 10.28           O
ATOM   1082  CB  TYR B  32       2.342 -19.589  30.713  1.00 12.95           C
ATOM   1083  CG  TYR B  32       1.886 -18.301  31.384  1.00 16.84           C
ATOM   1084  CD1 TYR B  32       2.733 -17.231  31.546  1.00 14.88           C
ATOM   1085  CD2 TYR B  32       0.592 -18.170  31.887  1.00 15.75           C
ATOM   1086  CE1 TYR B  32       2.320 -16.058  32.155  1.00 17.91           C
ATOM   1087  CE2 TYR B  32       0.198 -17.015  32.538  1.00 15.81           C
ATOM   1088  CZ  TYR B  32       1.066 -15.944  32.641  1.00 18.85           C
ATOM   1089  OH  TYR B  32       0.645 -14.766  33.273  1.00 23.18           O
ATOM   1090  N   ASN B  33       3.977 -20.410  28.145  1.00 11.60           N
ATOM   1091  CA  ASN B  33       4.999 -21.378  27.850  1.00  8.11           C
ATOM   1092  C   ASN B  33       5.424 -22.063  29.141  1.00  9.78           C
ATOM   1093  O   ASN B  33       5.306 -21.523  30.222  1.00  9.27           O
ATOM   1094  CB  ASN B  33       6.248 -20.648  27.293  1.00  9.55           C
ATOM   1095  CG  ASN B  33       6.010 -19.878  26.021  1.00  9.84           C
ATOM   1096  OD1 ASN B  33       5.135 -20.196  25.237  1.00 12.21           O
ATOM   1097  ND2 ASN B  33       6.852 -18.865  25.775  1.00 11.08           N
ATOM   1098  N   MET B  34       5.982 -23.256  28.988  1.00  9.81           N
ATOM   1099  CA  MET B  34       6.331 -24.081  30.155  1.00  9.87           C
ATOM   1100  C   MET B  34       7.602 -24.836  29.910  1.00  9.38           C
ATOM   1101  O   MET B  34       7.974 -25.062  28.748  1.00  9.83           O
ATOM   1102  CB  MET B  34       5.196 -25.074  30.398  1.00 11.70           C
ATOM   1103  CG  MET B  34       3.884 -24.470  30.839  1.00 10.93           C
ATOM   1104  SD  MET B  34       3.817 -23.842  32.521  1.00 11.24           S
ATOM   1105  CE  MET B  34       4.142 -25.301  33.490  1.00 13.38           C
ATOM   1106  N   GLY B  35       8.265 -25.243  30.967  1.00  9.39           N
ATOM   1107  CA  GLY B  35       9.506 -25.998  30.802  1.00 10.55           C
ATOM   1108  C   GLY B  35       9.818 -26.948  31.935  1.00  9.14           C
ATOM   1109  O   GLY B  35       9.233 -26.906  33.009  1.00  8.43           O
ATOM   1110  N   TRP B  36      10.736 -27.851  31.631  1.00  8.08           N
ATOM   1111  CA  TRP B  36      11.289 -28.808  32.522  1.00  8.33           C
ATOM   1112  C   TRP B  36      12.811 -28.554  32.650  1.00  7.97           C
ATOM   1113  O   TRP B  36      13.509 -28.375  31.670  1.00  8.51           O
ATOM   1114  CB  TRP B  36      11.108 -30.230  32.009  1.00  9.95           C
ATOM   1115  CG  TRP B  36       9.728 -30.809  32.064  1.00  8.59           C
ATOM   1116  CD1 TRP B  36       8.824 -30.891  31.040  1.00  9.95           C
ATOM   1117  CD2 TRP B  36       9.077 -31.344  33.210  1.00  8.29           C
ATOM   1118  NE1 TRP B  36       7.699 -31.492  31.470  1.00 10.93           N
ATOM   1119  CE2 TRP B  36       7.812 -31.785  32.795  1.00  9.12           C
ATOM   1120  CE3 TRP B  36       9.467 -31.561  34.531  1.00 10.10           C
ATOM   1121  CZ2 TRP B  36       6.944 -32.395  33.668  1.00 10.53           C
ATOM   1122  CZ3 TRP B  36       8.564 -32.180  35.385  1.00 10.93           C
ATOM   1123  CH2 TRP B  36       7.335 -32.562  34.923  1.00 11.55           C
ATOM   1124  N   PHE B  37      13.236 -28.611  33.871  1.00  9.12           N
ATOM   1125  CA  PHE B  37      14.659 -28.554  34.266  1.00  8.62           C
ATOM   1126  C   PHE B  37      14.975 -29.749  35.159  1.00  9.20           C
ATOM   1127  O   PHE B  37      14.084 -30.406  35.668  1.00 10.19           O
ATOM   1128  CB  PHE B  37      14.959 -27.243  35.029  1.00  9.12           C
ATOM   1129  CG  PHE B  37      15.048 -26.031  34.157  1.00  9.11           C
ATOM   1130  CD1 PHE B  37      13.942 -25.558  33.457  1.00 10.17           C
ATOM   1131  CD2 PHE B  37      16.233 -25.330  34.045  1.00 10.24           C
ATOM   1132  CE1 PHE B  37      14.041 -24.424  32.670  1.00 11.60           C
ATOM   1133  CE2 PHE B  37      16.346 -24.230  33.224  1.00 10.09           C
ATOM   1134  CZ  PHE B  37      15.258 -23.770  32.511  1.00 11.37           C
ATOM   1135  N   ARG B  38      16.271 -29.946  35.428  1.00  8.30           N
ATOM   1136  CA  ARG B  38      16.696 -30.987  36.361  1.00  9.03           C
ATOM   1137  C   ARG B  38      17.896 -30.529  37.151  1.00  8.54           C
ATOM   1138  O   ARG B  38      18.673 -29.733  36.652  1.00 11.36           O
ATOM   1139  CB  ARG B  38      16.992 -32.278  35.634  1.00  8.98           C
ATOM   1140  CG  ARG B  38      18.182 -32.272  34.736  1.00  9.74           C
ATOM   1141  CD  ARG B  38      18.249 -33.551  33.904  1.00  9.64           C
ATOM   1142  NE  ARG B  38      19.354 -33.535  32.946  1.00 11.33           N
ATOM   1143  CZ  ARG B  38      19.606 -34.542  32.150  1.00 10.96           C
ATOM   1144  NH1 ARG B  38      18.743 -35.541  32.085  1.00 11.11           N
ATOM   1145  NH2 ARG B  38      20.656 -34.505  31.357  1.00 12.18           N
ATOM   1146  N   GLN B  39      18.046 -31.088  38.367  1.00  9.68           N
ATOM   1147  CA  GLN B  39      19.165 -30.682  39.252  1.00 13.88           C
ATOM   1148  C   GLN B  39      19.585 -31.952  39.992  1.00 14.05           C
ATOM   1149  O   GLN B  39      18.755 -32.632  40.616  1.00 13.70           O
ATOM   1150  CB  GLN B  39      18.645 -29.628  40.252  1.00 13.38           C
ATOM   1151  CG  GLN B  39      19.708 -29.194  41.220  1.00 18.71           C
ATOM   1152  CD  GLN B  39      19.218 -28.039  42.079  1.00 26.78           C
ATOM   1153  OE1 GLN B  39      18.164 -27.417  41.864  1.00 26.42           O
ATOM   1154  NE2 GLN B  39      20.024 -27.692  42.969  1.00 31.68           N
ATOM   1155  N   ALA B  40      20.829 -32.316  39.832  1.00 17.93           N
ATOM   1156  CA  ALA B  40      21.417 -33.394  40.673  1.00 20.83           C
ATOM   1157  C   ALA B  40      22.324 -32.806  41.702  1.00 19.84           C
ATOM   1158  O   ALA B  40      22.899 -31.764  41.462  1.00 17.14           O
ATOM   1159  CB  ALA B  40      22.171 -34.364  39.790  1.00 25.34           C
ATOM   1160  N   PRO B  41      22.412 -33.453  42.893  1.00 20.85           N
ATOM   1161  CA  PRO B  41      23.368 -33.000  43.881  1.00 22.16           C
ATOM   1162  C   PRO B  41      24.790 -32.774  43.247  1.00 20.58           C
ATOM   1163  O   PRO B  41      25.335 -33.619  42.553  1.00 20.77           O
ATOM   1164  CB  PRO B  41      23.337 -34.108  44.928  1.00 29.59           C
ATOM   1165  CG  PRO B  41      21.926 -34.634  44.831  1.00 30.70           C
ATOM   1166  CD  PRO B  41      21.643 -34.618  43.361  1.00 23.44           C
ATOM   1167  N   GLY B  42      25.278 -31.568  43.499  1.00 19.59           N
ATOM   1168  CA  GLY B  42      26.528 -31.088  43.086  1.00 19.15           C
ATOM   1169  C   GLY B  42      26.478 -30.266  41.844  1.00 20.40           C
ATOM   1170  O   GLY B  42      27.521 -29.722  41.419  1.00 29.47           O
ATOM   1171  N   LYS B  43      25.314 -30.158  41.251  1.00 18.85           N
ATOM   1172  CA  LYS B  43      25.174 -29.431  40.032  1.00 20.46           C
ATOM   1173  C   LYS B  43      24.028 -28.477  40.158  1.00 19.34           C
ATOM   1174  O   LYS B  43      23.126 -28.649  40.979  1.00 24.44           O
ATOM   1175  CB  LYS B  43      24.959 -30.394  38.842  1.00 20.87           C
ATOM   1176  CG  LYS B  43      26.202 -31.152  38.465  1.00 23.77           C
ATOM   1177  CD  LYS B  43      25.893 -32.312  37.515  1.00 23.57           C
ATOM   1178  CE  LYS B  43      25.604 -31.841  36.092  1.00 21.60           C
ATOM   1179  NZ  LYS B  43      26.616 -31.008  35.455  1.00 22.49           N
ATOM   1180  N   GLY B  44      24.022 -27.484  39.295  1.00 23.67           N
ATOM   1181  CA  GLY B  44      22.947 -26.532  39.268  1.00 23.76           C
ATOM   1182  C   GLY B  44      21.798 -27.067  38.416  1.00 18.16           C
ATOM   1183  O   GLY B  44      21.925 -27.986  37.602  1.00 19.65           O
ATOM   1184  N   ARG B  45      20.676 -26.428  38.622  1.00 17.90           N
ATOM   1185  CA  ARG B  45      19.499 -26.670  37.865  1.00 14.09           C
ATOM   1186  C   ARG B  45      19.683 -26.347  36.386  1.00 15.27           C
ATOM   1187  O   ARG B  45      19.903 -25.183  36.062  1.00 19.55           O
ATOM   1188  CB  ARG B  45      18.409 -25.812  38.520  1.00 18.76           C
ATOM   1189  CG  ARG B  45      17.044 -26.170  38.122  1.00 23.79           C
ATOM   1190  CD  ARG B  45      15.996 -25.444  38.937  1.00 21.90           C
ATOM   1191  NE  ARG B  45      16.144 -25.869  40.308  1.00 19.24           N
ATOM   1192  CZ  ARG B  45      15.352 -25.477  41.280  1.00 18.82           C
ATOM   1193  NH1 ARG B  45      14.294 -24.775  40.994  1.00 23.43           N
ATOM   1194  NH2 ARG B  45      15.548 -25.884  42.502  1.00 24.79           N
ATOM   1195  N   GLU B  46      19.374 -27.288  35.492  1.00 11.83           N
ATOM   1196  CA  GLU B  46      19.670 -27.158  34.075  1.00 10.55           C
ATOM   1197  C   GLU B  46      18.464 -27.480  33.179  1.00  9.13           C
ATOM   1198  O   GLU B  46      17.654 -28.348  33.484  1.00  8.87           O
ATOM   1199  CB  GLU B  46      20.812 -28.042  33.611  1.00 13.01           C
ATOM   1200  CG  GLU B  46      20.498 -29.534  33.631  1.00 11.33           C
ATOM   1201  CD  GLU B  46      21.708 -30.405  33.355  1.00 11.51           C
ATOM   1202  OE1 GLU B  46      22.843 -29.854  33.226  1.00 13.71           O
ATOM   1203  OE2 GLU B  46      21.516 -31.639  33.210  1.00 15.42           O
ATOM   1204  N   PHE B  47      18.434 -26.824  32.058  1.00  8.97           N
ATOM   1205  CA  PHE B  47      17.375 -27.010  31.073  1.00  9.21           C
ATOM   1206  C   PHE B  47      17.275 -28.446  30.581  1.00  9.60           C
ATOM   1207  O   PHE B  47      18.274 -29.067  30.203  1.00  9.87           O
ATOM   1208  CB  PHE B  47      17.624 -26.132  29.854  1.00  8.09           C
ATOM   1209  CG  PHE B  47      16.566 -26.200  28.816  1.00  8.87           C
ATOM   1210  CD1 PHE B  47      16.779 -26.777  27.614  1.00  8.52           C
ATOM   1211  CD2 PHE B  47      15.374 -25.611  29.033  1.00  8.73           C
ATOM   1212  CE1 PHE B  47      15.763 -26.858  26.625  1.00  9.10           C
ATOM   1213  CE2 PHE B  47      14.327 -25.747  28.113  1.00  9.48           C
ATOM   1214  CZ  PHE B  47      14.555 -26.310  26.906  1.00  8.41           C
ATOM   1215  N   VAL B  48      16.032 -28.917  30.470  1.00  8.42           N
ATOM   1216  CA  VAL B  48      15.753 -30.209  29.825  1.00  8.14           C
ATOM   1217  C   VAL B  48      14.903 -30.051  28.561  1.00  7.87           C
ATOM   1218  O   VAL B  48      15.270 -30.501  27.483  1.00  8.60           O
ATOM   1219  CB  VAL B  48      15.086 -31.170  30.818  1.00  8.99           C
ATOM   1220  CG1 VAL B  48      14.665 -32.438  30.136  1.00  8.75           C
ATOM   1221  CG2 VAL B  48      16.026 -31.439  32.003  1.00 10.02           C
ATOM   1222  N   ALA B  49      13.740 -29.393  28.689  1.00  8.69           N
ATOM   1223  CA  ALA B  49      12.822 -29.252  27.556  1.00  9.03           C
ATOM   1224  C   ALA B  49      11.826 -28.145  27.855  1.00  8.02           C
ATOM   1225  O   ALA B  49      11.564 -27.789  29.016  1.00  8.83           O
ATOM   1226  CB  ALA B  49      12.068 -30.540  27.318  1.00  8.87           C
ATOM   1227  N   SER B  50      11.221 -27.647  26.764  1.00  8.28           N
ATOM   1228  CA  SER B  50      10.276 -26.563  26.869  1.00  8.98           C
ATOM   1229  C   SER B  50       9.205 -26.709  25.769  1.00  9.46           C
ATOM   1230  O   SER B  50       9.410 -27.377  24.780  1.00  9.63           O
ATOM   1231  CB  SER B  50      10.890 -25.208  26.855  1.00  8.38           C
ATOM   1232  OG  SER B  50      11.518 -25.070  25.603  1.00  9.70           O
ATOM   1233  N   ILE B  51       8.069 -26.034  26.004  1.00  9.39           N
ATOM   1234  CA  ILE B  51       6.940 -26.108  25.069  1.00  8.82           C
ATOM   1235  C   ILE B  51       6.204 -24.813  25.164  1.00  7.96           C
ATOM   1236  O   ILE B  51       6.029 -24.247  26.259  1.00  9.95           O
ATOM   1237  CB  ILE B  51       6.046 -27.309  25.387  1.00 10.49           C
ATOM   1238  CG1 ILE B  51       4.975 -27.500  24.328  1.00 10.21           C
ATOM   1239  CG2 ILE B  51       5.467 -27.221  26.779  1.00  9.93           C
ATOM   1240  CD1 ILE B  51       4.296 -28.839  24.395  1.00 10.98           C
ATOM   1241  N   THR B  52       5.763 -24.324  23.999  1.00  8.24           N
ATOM   1242  CA  THR B  52       5.020 -23.075  23.984  1.00  9.64           C
ATOM   1243  C   THR B  52       3.610 -23.245  24.535  1.00  9.33           C
ATOM   1244  O   THR B  52       3.096 -24.379  24.614  1.00  9.68           O
ATOM   1245  CB  THR B  52       4.952 -22.556  22.562  1.00 10.58           C
ATOM   1246  OG1 THR B  52       4.301 -23.500  21.728  1.00 10.52           O
ATOM   1247  CG2 THR B  52       6.352 -22.191  22.002  1.00 11.09           C
ATOM   1248  N   SER B  53       3.010 -22.110  24.892  1.00  9.90           N
ATOM   1249  CA  SER B  53       1.673 -22.086  25.445  1.00 11.54           C
ATOM   1250  C   SER B  53       0.721 -22.932  24.605  1.00  9.88           C
ATOM   1251  O   SER B  53      -0.024 -23.735  25.144  1.00 12.23           O
ATOM   1252  CB  SER B  53       1.164 -20.660  25.562  1.00 14.34           C
ATOM   1253  OG  SER B  53       1.087 -20.079  24.295  1.00 18.67           O
ATOM   1254  N   SER B  54       0.750 -22.806  23.288  1.00 10.23           N
ATOM   1255  CA  SER B  54      -0.201 -23.532  22.416  1.00 12.13           C
ATOM   1256  C   SER B  54       0.223 -24.920  22.072  1.00 11.14           C
ATOM   1257  O   SER B  54      -0.517 -25.712  21.458  1.00 11.93           O
ATOM   1258  CB  SER B  54      -0.313 -22.811  21.094  1.00 15.06           C
ATOM   1259  OG  SER B  54       0.929 -22.891  20.364  1.00 14.59           O
ATOM   1260  N   GLY B  55       1.440 -25.302  22.453  1.00 10.84           N
ATOM   1261  CA  GLY B  55       2.024 -26.587  22.067  1.00 12.08           C
ATOM   1262  C   GLY B  55       2.603 -26.595  20.653  1.00 10.02           C
ATOM   1263  O   GLY B  55       3.002 -27.679  20.189  1.00 13.01           O
ATOM   1264  N   ASP B  56       2.611 -25.435  19.967  1.00 11.13           N
ATOM   1265  CA  ASP B  56       3.114 -25.419  18.588  1.00 12.57           C
ATOM   1266  C   ASP B  56       4.597 -25.646  18.368  1.00 13.19           C
ATOM   1267  O   ASP B  56       4.982 -26.073  17.291  1.00 16.42           O
ATOM   1268  CB  ASP B  56       2.608 -24.248  17.795  1.00 12.72           C
ATOM   1269  CG  ASP B  56       3.135 -22.912  18.198  1.00 16.73           C
ATOM   1270  OD1 ASP B  56       3.897 -22.714  19.167  1.00 15.86           O
ATOM   1271  OD2 ASP B  56       2.767 -21.926  17.527  1.00 23.09           O
ATOM   1272  N   LYS B  57       5.374 -25.392  19.389  1.00 11.68           N
ATOM   1273  CA  LYS B  57       6.811 -25.640  19.320  1.00 12.40           C
ATOM   1274  C   LYS B  57       7.344 -26.183  20.639  1.00  9.69           C
ATOM   1275  O   LYS B  57       6.851 -25.869  21.694  1.00  9.97           O
ATOM   1276  CB  LYS B  57       7.574 -24.348  18.988  1.00 14.18           C
ATOM   1277  CG  LYS B  57       7.271 -23.734  17.610  1.00 19.09           C
ATOM   1278  CD  LYS B  57       8.087 -22.595  17.106  1.00 30.50           C
ATOM   1279  CE  LYS B  57       7.480 -22.012  15.811  1.00 38.37           C
ATOM   1280  NZ  LYS B  57       8.094 -20.694  15.450  1.00 50.83           N
ATOM   1281  N   SER B  58       8.431 -26.935  20.521  1.00 11.84           N
ATOM   1282  C   SER B  58      10.596 -27.392  21.445  1.00 11.08           C
ATOM   1283  O   SER B  58      11.075 -27.113  20.349  1.00 14.54           O
ATOM   1284  CA ASER B  58       9.110 -27.474  21.657  1.00 11.42           C
ATOM   1285  CB ASER B  58       8.721 -28.922  21.863  1.00 10.75           C
ATOM   1286  OG ASER B  58       8.907 -29.666  20.672  1.00 11.39           O
ATOM   1287  N   ASP B  59      11.330 -27.625  22.530  1.00 10.06           N
ATOM   1288  CA  ASP B  59      12.762 -27.479  22.504  1.00  9.14           C
ATOM   1289  C   ASP B  59      13.331 -28.444  23.541  1.00  9.91           C
ATOM   1290  O   ASP B  59      12.732 -28.675  24.587  1.00 10.29           O
ATOM   1291  CB  ASP B  59      13.179 -26.034  22.746  1.00  9.68           C
ATOM   1292  CG  ASP B  59      14.663 -25.777  22.643  1.00 10.27           C
ATOM   1293  OD1 ASP B  59      15.275 -26.229  21.623  1.00 11.48           O
ATOM   1294  OD2 ASP B  59      15.200 -25.085  23.538  1.00 12.75           O
ATOM   1295  N   TYR B  60      14.538 -28.910  23.277  1.00 10.60           N
ATOM   1296  CA  TYR B  60      15.210 -29.874  24.129  1.00  9.71           C
ATOM   1297  C   TYR B  60      16.699 -29.566  24.271  1.00 10.20           C
ATOM   1298  O   TYR B  60      17.324 -29.172  23.286  1.00 12.20           O
ATOM   1299  CB  TYR B  60      15.102 -31.261  23.486  1.00  9.82           C
ATOM   1300  CG  TYR B  60      13.705 -31.758  23.320  1.00 10.50           C
ATOM   1301  CD1 TYR B  60      13.051 -32.378  24.372  1.00  9.60           C
ATOM   1302  CD2 TYR B  60      12.983 -31.513  22.176  1.00 12.62           C
ATOM   1303  CE1 TYR B  60      11.738 -32.836  24.225  1.00 10.89           C
ATOM   1304  CE2 TYR B  60      11.691 -31.919  22.034  1.00 11.87           C
ATOM   1305  CZ  TYR B  60      11.065 -32.571  23.074  1.00 10.21           C
ATOM   1306  OH  TYR B  60       9.746 -33.006  22.900  1.00 11.49           O
ATOM   1307  N   THR B  61      17.243 -29.915  25.422  1.00 10.03           N
ATOM   1308  CA  THR B  61      18.706 -29.886  25.529  1.00  8.46           C
ATOM   1309  C   THR B  61      19.261 -31.034  24.713  1.00  9.38           C
ATOM   1310  O   THR B  61      18.611 -32.051  24.560  1.00  9.63           O
ATOM   1311  CB  THR B  61      19.123 -29.916  26.985  1.00  9.63           C
ATOM   1312  OG1 THR B  61      20.425 -29.395  27.112  1.00 11.22           O
ATOM   1313  CG2 THR B  61      19.060 -31.279  27.673  1.00 10.42           C
ATOM   1314  N   ASP B  62      20.464 -30.884  24.192  1.00  8.90           N
ATOM   1315  CA  ASP B  62      21.021 -31.859  23.296  1.00 10.07           C
ATOM   1316  C   ASP B  62      21.036 -33.281  23.895  1.00  9.44           C
ATOM   1317  O   ASP B  62      20.792 -34.235  23.132  1.00 13.34           O
ATOM   1318  CB  ASP B  62      22.448 -31.480  22.888  1.00 10.46           C
ATOM   1319  CG  ASP B  62      22.534 -30.376  21.869  1.00 13.28           C
ATOM   1320  OD1 ASP B  62      21.525 -29.928  21.318  1.00 15.18           O
ATOM   1321  OD2 ASP B  62      23.712 -29.999  21.581  1.00 15.61           O
ATOM   1322  N   SER B  63      21.349 -33.412  25.188  1.00 10.65           N
ATOM   1323  CA  SER B  63      21.585 -34.751  25.718  1.00 11.78           C
ATOM   1324  C   SER B  63      20.315 -35.566  25.853  1.00 12.21           C
ATOM   1325  O   SER B  63      20.405 -36.761  26.123  1.00 15.09           O
ATOM   1326  CB  SER B  63      22.338 -34.688  27.014  1.00 16.45           C
ATOM   1327  OG  SER B  63      21.545 -34.222  28.012  1.00 22.03           O
ATOM   1328  N   VAL B  64      19.139 -34.942  25.725  1.00  9.84           N
ATOM   1329  CA  VAL B  64      17.873 -35.700  25.856  1.00  9.51           C
ATOM   1330  C   VAL B  64      17.092 -35.681  24.557  1.00 11.53           C
ATOM   1331  O   VAL B  64      16.129 -36.397  24.425  1.00 11.84           O
ATOM   1332  CB  VAL B  64      16.970 -35.155  26.969  1.00  9.35           C
ATOM   1333  CG1 VAL B  64      17.789 -34.963  28.255  1.00 10.80           C
ATOM   1334  CG2 VAL B  64      16.334 -33.824  26.546  1.00 10.14           C
ATOM   1335  N   LYS B  65      17.509 -34.927  23.575  1.00 12.46           N
ATOM   1336  CA  LYS B  65      16.785 -34.885  22.299  1.00 14.58           C
ATOM   1337  C   LYS B  65      16.742 -36.271  21.702  1.00 14.81           C
ATOM   1338  O   LYS B  65      17.713 -36.949  21.612  1.00 15.85           O
ATOM   1339  CB  LYS B  65      17.396 -33.823  21.380  1.00 15.42           C
ATOM   1340  CG  LYS B  65      16.580 -33.508  20.161  1.00 17.10           C
ATOM   1341  CD  LYS B  65      17.254 -32.438  19.328  1.00 25.77           C
ATOM   1342  CE  LYS B  65      16.362 -32.156  18.091  1.00 28.61           C
ATOM   1343  NZ  LYS B  65      17.068 -31.244  17.145  1.00 37.64           N
ATOM   1344  N   GLY B  66      15.523 -36.635  21.288  1.00 13.69           N
ATOM   1345  CA  GLY B  66      15.242 -37.939  20.752  1.00 16.29           C
ATOM   1346  C   GLY B  66      14.875 -39.001  21.745  1.00 17.69           C
ATOM   1347  O   GLY B  66      14.416 -40.050  21.353  1.00 28.80           O
ATOM   1348  N   ARG B  67      15.205 -38.812  23.015  1.00 13.35           N
ATOM   1349  CA  ARG B  67      14.817 -39.734  24.057  1.00 13.35           C
ATOM   1350  C   ARG B  67      13.623 -39.217  24.886  1.00 12.84           C
ATOM   1351  O   ARG B  67      12.823 -39.998  25.417  1.00 14.74           O
ATOM   1352  CB  ARG B  67      15.978 -39.962  25.009  1.00 13.72           C
ATOM   1353  CG  ARG B  67      17.182 -40.566  24.290  1.00 14.26           C
ATOM   1354  CD  ARG B  67      18.237 -41.029  25.235  1.00 14.31           C
ATOM   1355  NE  ARG B  67      18.824 -39.925  26.008  1.00 12.59           N
ATOM   1356  CZ  ARG B  67      18.704 -39.749  27.336  1.00 13.15           C
ATOM   1357  NH1 ARG B  67      18.080 -40.597  28.087  1.00 14.52           N
ATOM   1358  NH2 ARG B  67      19.267 -38.716  27.906  1.00 11.77           N
ATOM   1359  N   PHE B  68      13.534 -37.879  25.028  1.00 12.00           N
ATOM   1360  CA  PHE B  68      12.522 -37.308  25.845  1.00 12.56           C
ATOM   1361  C   PHE B  68      11.550 -36.541  24.986  1.00 11.78           C
ATOM   1362  O   PHE B  68      11.929 -35.960  23.988  1.00 13.38           O
ATOM   1363  CB  PHE B  68      13.080 -36.330  26.864  1.00  9.87           C
ATOM   1364  CG  PHE B  68      13.884 -36.890  27.974  1.00 10.87           C
ATOM   1365  CD1 PHE B  68      14.337 -38.205  28.017  1.00 13.60           C
ATOM   1366  CD2 PHE B  68      14.242 -36.035  29.036  1.00 11.66           C
ATOM   1367  CE1 PHE B  68      15.152 -38.640  29.085  1.00 12.90           C
ATOM   1368  CE2 PHE B  68      15.049 -36.456  30.075  1.00 12.71           C
ATOM   1369  CZ  PHE B  68      15.507 -37.766  30.133  1.00 12.35           C
ATOM   1370  N   THR B  69      10.268 -36.526  25.375  1.00 10.60           N
ATOM   1371  CA  THR B  69       9.258 -35.823  24.646  1.00 11.95           C
ATOM   1372  C   THR B  69       8.415 -35.028  25.632  1.00  9.74           C
ATOM   1373  O   THR B  69       7.836 -35.582  26.558  1.00 11.28           O
ATOM   1374  CB  THR B  69       8.299 -36.755  23.872  1.00 12.56           C
ATOM   1375  OG1 THR B  69       9.079 -37.579  23.024  1.00 15.85           O
ATOM   1376  CG2 THR B  69       7.342 -35.963  23.058  1.00 15.31           C
ATOM   1377  N   ILE B  70       8.305 -33.724  25.359  1.00 10.16           N
ATOM   1378  CA  ILE B  70       7.507 -32.814  26.151  1.00  9.77           C
ATOM   1379  C   ILE B  70       6.164 -32.669  25.422  1.00  9.99           C
ATOM   1380  O   ILE B  70       6.088 -32.687  24.202  1.00 12.69           O
ATOM   1381  CB  ILE B  70       8.232 -31.463  26.393  1.00  9.67           C
ATOM   1382  CG1 ILE B  70       7.517 -30.640  27.462  1.00 10.26           C
ATOM   1383  CG2 ILE B  70       8.376 -30.661  25.100  1.00 10.25           C
ATOM   1384  CD1 ILE B  70       8.243 -29.385  27.842  1.00 10.65           C
ATOM   1385  N   SER B  71       5.097 -32.555  26.236  1.00 10.38           N
ATOM   1386  CA  SER B  71       3.774 -32.339  25.703  1.00 10.31           C
ATOM   1387  C   SER B  71       2.948 -31.618  26.789  1.00  9.59           C
ATOM   1388  O   SER B  71       3.348 -31.575  27.941  1.00 10.63           O
ATOM   1389  CB  SER B  71       3.075 -33.592  25.267  1.00 13.66           C
ATOM   1390  OG  SER B  71       2.911 -34.449  26.410  1.00 13.16           O
ATOM   1391  N   ARG B  72       1.775 -31.109  26.381  1.00 10.69           N
ATOM   1392  CA  ARG B  72       0.857 -30.503  27.358  1.00  9.75           C
ATOM   1393  C   ARG B  72      -0.566 -30.812  26.964  1.00 10.45           C
ATOM   1394  O   ARG B  72      -0.850 -30.952  25.758  1.00 12.69           O
ATOM   1395  CB  ARG B  72       1.135 -29.002  27.436  1.00 11.42           C
ATOM   1396  CG  ARG B  72       0.802 -28.202  26.202  1.00 10.30           C
ATOM   1397  CD  ARG B  72       1.353 -26.819  26.195  1.00 11.09           C
ATOM   1398  NE  ARG B  72       0.780 -26.005  27.260  1.00 10.39           N
ATOM   1399  CZ  ARG B  72       1.388 -24.997  27.871  1.00 10.35           C
ATOM   1400  NH1 ARG B  72       2.609 -24.617  27.513  1.00 11.46           N
ATOM   1401  NH2 ARG B  72       0.752 -24.331  28.828  1.00 11.90           N
ATOM   1402  N   ASP B  73      -1.401 -30.890  27.973  1.00 11.30           N
ATOM   1403  CA  ASP B  73      -2.819 -31.066  27.754  1.00 11.49           C
ATOM   1404  C   ASP B  73      -3.446 -29.773  28.282  1.00 11.41           C
ATOM   1405  O   ASP B  73      -3.665 -29.599  29.491  1.00 13.23           O
ATOM   1406  CB  ASP B  73      -3.351 -32.277  28.443  1.00 12.61           C
ATOM   1407  CG  ASP B  73      -4.827 -32.509  28.154  1.00 14.21           C
ATOM   1408  OD1 ASP B  73      -5.510 -31.506  27.746  1.00 15.49           O
ATOM   1409  OD2 ASP B  73      -5.261 -33.680  28.371  1.00 18.75           O
ATOM   1410  N   ASN B  74      -3.710 -28.806  27.375  1.00 11.15           N
ATOM   1411  CA  ASN B  74      -4.258 -27.535  27.759  1.00 12.12           C
ATOM   1412  C   ASN B  74      -5.704 -27.581  28.282  1.00 12.04           C
ATOM   1413  O   ASN B  74      -6.145 -26.627  28.899  1.00 16.94           O
ATOM   1414  CB  ASN B  74      -4.169 -26.518  26.655  1.00 13.06           C
ATOM   1415  CG  ASN B  74      -2.760 -25.938  26.567  1.00 12.68           C
ATOM   1416  OD1 ASN B  74      -2.030 -25.939  27.552  1.00 12.91           O
ATOM   1417  ND2 ASN B  74      -2.368 -25.506  25.415  1.00 11.51           N
ATOM   1418  N   ALA B  75      -6.387 -28.688  28.053  1.00 12.14           N
ATOM   1419  CA  ALA B  75      -7.706 -28.872  28.697  1.00 15.29           C
ATOM   1420  C   ALA B  75      -7.665 -29.343  30.126  1.00 15.07           C
ATOM   1421  O   ALA B  75      -8.678 -29.275  30.829  1.00 19.48           O
ATOM   1422  CB  ALA B  75      -8.539 -29.771  27.806  1.00 15.47           C
ATOM   1423  N   LYS B  76      -6.500 -29.850  30.548  1.00 14.35           N
ATOM   1424  CA  LYS B  76      -6.335 -30.471  31.847  1.00 14.90           C
ATOM   1425  C   LYS B  76      -5.271 -29.833  32.757  1.00 14.25           C
ATOM   1426  O   LYS B  76      -4.931 -30.394  33.749  1.00 15.24           O
ATOM   1427  CB  LYS B  76      -6.093 -31.966  31.689  1.00 16.93           C
ATOM   1428  CG  LYS B  76      -7.353 -32.621  31.223  1.00 26.09           C
ATOM   1429  CD  LYS B  76      -7.255 -34.112  31.139  1.00 37.15           C
ATOM   1430  CE  LYS B  76      -8.669 -34.600  30.820  1.00 42.42           C
ATOM   1431  NZ  LYS B  76      -8.565 -36.035  30.945  1.00 46.68           N
ATOM   1432  N   ASN B  77      -4.773 -28.674  32.367  1.00 13.57           N
ATOM   1433  CA  ASN B  77      -3.820 -27.932  33.165  1.00 14.77           C
ATOM   1434  C   ASN B  77      -2.592 -28.816  33.513  1.00 14.10           C
ATOM   1435  O   ASN B  77      -2.074 -28.761  34.638  1.00 15.34           O
ATOM   1436  CB  ASN B  77      -4.488 -27.445  34.453  1.00 16.75           C
ATOM   1437  CG  ASN B  77      -5.045 -26.054  34.330  1.00 26.06           C
ATOM   1438  OD1 ASN B  77      -5.548 -25.696  33.296  1.00 22.19           O
ATOM   1439  ND2 ASN B  77      -4.907 -25.234  35.407  1.00 32.04           N
ATOM   1440  N   THR B  78      -2.174 -29.647  32.551  1.00 12.81           N
ATOM   1441  CA  THR B  78      -1.039 -30.552  32.852  1.00 11.15           C
ATOM   1442  C   THR B  78      -0.058 -30.590  31.737  1.00 11.87           C
ATOM   1443  O   THR B  78      -0.448 -30.557  30.539  1.00 13.78           O
ATOM   1444  CB  THR B  78      -1.556 -31.955  33.125  1.00 13.83           C
ATOM   1445  OG1 THR B  78      -2.546 -31.883  34.148  1.00 15.50           O
ATOM   1446  CG2 THR B  78      -0.484 -32.885  33.641  1.00 17.45           C
ATOM   1447  N   MET B  79       1.238 -30.630  32.139  1.00 11.95           N
ATOM   1448  CA  MET B  79       2.328 -30.873  31.158  1.00 11.08           C
ATOM   1449  C   MET B  79       2.980 -32.180  31.507  1.00 10.92           C
ATOM   1450  O   MET B  79       2.971 -32.580  32.660  1.00 13.27           O
ATOM   1451  CB  MET B  79       3.331 -29.738  31.274  1.00 12.98           C
ATOM   1452  CG  MET B  79       4.626 -29.958  30.518  1.00 13.15           C
ATOM   1453  SD  MET B  79       5.740 -28.522  30.520  1.00 12.71           S
ATOM   1454  CE  MET B  79       6.200 -28.435  32.261  1.00 12.55           C
ATOM   1455  N   TYR B  80       3.535 -32.816  30.489  1.00 10.91           N
ATOM   1456  CA  TYR B  80       4.172 -34.110  30.623  1.00 11.11           C
ATOM   1457  C   TYR B  80       5.589 -34.101  30.115  1.00  9.73           C
ATOM   1458  O   TYR B  80       5.940 -33.299  29.241  1.00 11.11           O
ATOM   1459  CB  TYR B  80       3.386 -35.154  29.822  1.00 10.94           C
ATOM   1460  CG  TYR B  80       1.945 -35.213  30.267  1.00 13.10           C
ATOM   1461  CD1 TYR B  80       1.599 -35.873  31.410  1.00 15.01           C
ATOM   1462  CD2 TYR B  80       0.950 -34.568  29.535  1.00 13.24           C
ATOM   1463  CE1 TYR B  80       0.257 -35.888  31.842  1.00 16.81           C
ATOM   1464  CE2 TYR B  80      -0.363 -34.590  29.951  1.00 15.59           C
ATOM   1465  CZ  TYR B  80      -0.723 -35.255  31.076  1.00 15.66           C
ATOM   1466  OH  TYR B  80      -2.074 -35.247  31.479  1.00 22.09           O
ATOM   1467  N   LEU B  81       6.396 -34.965  30.677  1.00 11.88           N
ATOM   1468  CA  LEU B  81       7.722 -35.319  30.120  1.00 11.05           C
ATOM   1469  C   LEU B  81       7.810 -36.823  29.994  1.00 10.15           C
ATOM   1470  O   LEU B  81       7.905 -37.504  31.031  1.00 11.47           O
ATOM   1471  CB  LEU B  81       8.858 -34.777  30.971  1.00 10.04           C
ATOM   1472  CG  LEU B  81      10.219 -34.883  30.266  1.00 11.43           C
ATOM   1473  CD1 LEU B  81      10.353 -33.961  29.067  1.00 12.08           C
ATOM   1474  CD2 LEU B  81      11.223 -34.494  31.307  1.00 11.18           C
ATOM   1475  N   GLN B  82       7.794 -37.313  28.741  1.00 11.43           N
ATOM   1476  CA  GLN B  82       7.955 -38.709  28.525  1.00 12.38           C
ATOM   1477  C   GLN B  82       9.427 -38.980  28.354  1.00 12.41           C
ATOM   1478  O   GLN B  82      10.039 -38.430  27.451  1.00 14.85           O
ATOM   1479  CB  GLN B  82       7.191 -39.128  27.279  1.00 13.94           C
ATOM   1480  CG  GLN B  82       7.380 -40.607  26.959  1.00 16.66           C
ATOM   1481  CD  GLN B  82       6.774 -41.516  27.997  1.00 17.69           C
ATOM   1482  OE1 GLN B  82       5.648 -41.294  28.444  1.00 20.36           O
ATOM   1483  NE2 GLN B  82       7.535 -42.511  28.411  1.00 19.08           N
ATOM   1484  N   MET B  83      10.002 -39.765  29.248  1.00 12.55           N
ATOM   1485  CA  MET B  83      11.422 -40.059  29.312  1.00 12.02           C
ATOM   1486  C   MET B  83      11.648 -41.481  28.886  1.00 14.62           C
ATOM   1487  O   MET B  83      11.331 -42.370  29.639  1.00 19.78           O
ATOM   1488  CB  MET B  83      11.994 -39.807  30.704  1.00 14.28           C
ATOM   1489  CG  MET B  83      11.810 -38.342  31.090  1.00 14.46           C
ATOM   1490  SD  MET B  83      12.807 -37.905  32.580  1.00 25.45           S
ATOM   1491  CE  MET B  83      11.753 -38.649  33.361  1.00 11.02           C
ATOM   1492  N   ASN B  84      12.279 -41.657  27.743  1.00 13.62           N
ATOM   1493  CA  ASN B  84      12.542 -43.028  27.228  1.00 16.13           C
ATOM   1494  C   ASN B  84      14.047 -43.244  27.174  1.00 15.86           C
ATOM   1495  O   ASN B  84      14.886 -42.304  27.235  1.00 15.06           O
ATOM   1496  CB  ASN B  84      11.965 -43.219  25.822  1.00 18.00           C
ATOM   1497  CG  ASN B  84      10.457 -43.161  25.757  1.00 18.94           C
ATOM   1498  OD1 ASN B  84       9.752 -43.359  26.729  1.00 27.31           O
ATOM   1499  ND2 ASN B  84       9.969 -42.827  24.634  1.00 25.68           N
ATOM   1500  N   ASN B  85      14.457 -44.491  27.090  1.00 16.93           N
ATOM   1501  CA  ASN B  85      15.875 -44.838  27.065  1.00 16.42           C
ATOM   1502  C   ASN B  85      16.673 -44.074  28.129  1.00 13.55           C
ATOM   1503  O   ASN B  85      17.748 -43.504  27.883  1.00 15.49           O
ATOM   1504  CB  ASN B  85      16.472 -44.679  25.701  1.00 20.28           C
ATOM   1505  CG  ASN B  85      17.760 -45.455  25.563  1.00 28.24           C
ATOM   1506  OD1 ASN B  85      18.023 -46.483  26.278  1.00 41.00           O
ATOM   1507  ND2 ASN B  85      18.592 -44.990  24.655  1.00 39.74           N
ATOM   1508  N   LEU B  86      16.224 -44.198  29.369  1.00 15.32           N
ATOM   1509  CA  LEU B  86      16.859 -43.524  30.475  1.00 13.37           C
ATOM   1510  C   LEU B  86      18.278 -43.996  30.727  1.00 16.04           C
ATOM   1511  O   LEU B  86      18.594 -45.175  30.561  1.00 18.08           O
ATOM   1512  CB  LEU B  86      16.024 -43.581  31.768  1.00 16.07           C
ATOM   1513  CG  LEU B  86      14.868 -42.522  31.698  1.00 15.65           C
ATOM   1514  CD1 LEU B  86      13.779 -42.936  32.701  1.00 20.12           C
ATOM   1515  CD2 LEU B  86      15.428 -41.127  32.015  1.00 18.84           C
ATOM   1516  N   LYS B  87      19.129 -43.071  31.093  1.00 14.24           N
ATOM   1517  CA  LYS B  87      20.538 -43.344  31.341  1.00 16.64           C
ATOM   1518  C   LYS B  87      20.859 -42.872  32.750  1.00 15.86           C
ATOM   1519  O   LYS B  87      20.207 -41.975  33.267  1.00 16.11           O
ATOM   1520  CB  LYS B  87      21.412 -42.485  30.379  1.00 16.94           C
ATOM   1521  CG  LYS B  87      21.171 -42.771  28.898  1.00 20.62           C
ATOM   1522  CD  LYS B  87      21.921 -41.773  28.016  1.00 23.37           C
ATOM   1523  CE  LYS B  87      21.784 -41.971  26.486  1.00 25.03           C
ATOM   1524  NZ  LYS B  87      22.125 -43.332  25.993  1.00 37.09           N
ATOM   1525  N   PRO B  88      21.907 -43.415  33.375  1.00 14.65           N
ATOM   1526  CA  PRO B  88      22.357 -43.019  34.702  1.00 17.57           C
ATOM   1527  C   PRO B  88      22.544 -41.525  34.827  1.00 16.88           C
ATOM   1528  O   PRO B  88      22.189 -40.945  35.824  1.00 17.54           O
ATOM   1529  CB  PRO B  88      23.696 -43.733  34.835  1.00 18.17           C
ATOM   1530  CG  PRO B  88      23.488 -44.989  34.072  1.00 21.48           C
ATOM   1531  CD  PRO B  88      22.659 -44.588  32.880  1.00 18.09           C
ATOM   1532  N   GLU B  89      23.020 -40.870  33.781  1.00 15.25           N
ATOM   1533  CA  GLU B  89      23.294 -39.433  33.855  1.00 15.10           C
ATOM   1534  C   GLU B  89      22.006 -38.616  33.878  1.00 13.47           C
ATOM   1535  O   GLU B  89      22.091 -37.464  34.126  1.00 15.46           O
ATOM   1536  CB  GLU B  89      24.129 -39.002  32.678  1.00 19.47           C
ATOM   1537  CG  GLU B  89      23.604 -39.515  31.394  1.00 32.97           C
ATOM   1538  CD  GLU B  89      24.483 -40.690  30.761  1.00 44.30           C
ATOM   1539  OE1 GLU B  89      24.658 -41.864  31.453  1.00 21.59           O
ATOM   1540  OE2 GLU B  89      24.968 -40.327  29.550  1.00 42.03           O
ATOM   1541  N   ASP B  90      20.840 -39.240  33.699  1.00 13.10           N
ATOM   1542  CA  ASP B  90      19.554 -38.570  33.811  1.00 11.47           C
ATOM   1543  C   ASP B  90      19.018 -38.505  35.234  1.00 11.12           C
ATOM   1544  O   ASP B  90      18.021 -37.831  35.522  1.00 12.22           O
ATOM   1545  CB  ASP B  90      18.497 -39.258  32.967  1.00 11.95           C
ATOM   1546  CG  ASP B  90      18.778 -39.212  31.461  1.00 13.53           C
ATOM   1547  OD1 ASP B  90      19.205 -38.152  30.937  1.00 12.28           O
ATOM   1548  OD2 ASP B  90      18.555 -40.263  30.768  1.00 16.14           O
ATOM   1549  N   THR B  91      19.720 -39.115  36.163  1.00 12.89           N
ATOM   1550  CA  THR B  91      19.331 -39.067  37.555  1.00 11.99           C
ATOM   1551  C   THR B  91      19.367 -37.620  38.034  1.00 11.06           C
ATOM   1552  O   THR B  91      20.350 -36.932  37.872  1.00 11.34           O
ATOM   1553  CB  THR B  91      20.289 -39.903  38.380  1.00 13.69           C
ATOM   1554  OG1 THR B  91      20.090 -41.295  38.000  1.00 15.55           O
ATOM   1555  CG2 THR B  91      20.041 -39.698  39.832  1.00 13.78           C
ATOM   1556  N   ALA B  92      18.254 -37.166  38.630  1.00 11.66           N
ATOM   1557  CA  ALA B  92      18.119 -35.797  39.128  1.00 11.72           C
ATOM   1558  C   ALA B  92      16.748 -35.608  39.694  1.00 11.54           C
ATOM   1559  O   ALA B  92      15.860 -36.427  39.472  1.00 10.85           O
ATOM   1560  CB  ALA B  92      18.284 -34.812  37.976  1.00 10.47           C
ATOM   1561  N   THR B  93      16.579 -34.505  40.414  1.00 11.36           N
ATOM   1562  CA  THR B  93      15.239 -33.995  40.686  1.00 11.44           C
ATOM   1563  C   THR B  93      14.800 -33.175  39.497  1.00 10.53           C
ATOM   1564  O   THR B  93      15.557 -32.325  39.012  1.00 10.54           O
ATOM   1565  CB  THR B  93      15.246 -33.153  41.947  1.00 13.45           C
ATOM   1566  OG1 THR B  93      15.657 -33.994  43.028  1.00 17.33           O
ATOM   1567  CG2 THR B  93      13.865 -32.551  42.230  1.00 15.28           C
ATOM   1568  N   TYR B  94      13.637 -33.495  38.975  1.00 10.20           N
ATOM   1569  CA  TYR B  94      13.074 -32.802  37.824  1.00 10.45           C
ATOM   1570  C   TYR B  94      12.020 -31.774  38.288  1.00 10.11           C
ATOM   1571  O   TYR B  94      11.179 -32.089  39.136  1.00 12.03           O
ATOM   1572  CB  TYR B  94      12.443 -33.802  36.835  1.00 10.30           C
ATOM   1573  CG  TYR B  94      13.481 -34.539  36.020  1.00  9.27           C
ATOM   1574  CD1 TYR B  94      13.688 -34.226  34.704  1.00 10.27           C
ATOM   1575  CD2 TYR B  94      14.336 -35.457  36.614  1.00  9.95           C
ATOM   1576  CE1 TYR B  94      14.689 -34.835  33.959  1.00 10.60           C
ATOM   1577  CE2 TYR B  94      15.310 -36.079  35.863  1.00 10.64           C
ATOM   1578  CZ  TYR B  94      15.488 -35.771  34.538  1.00 10.17           C
ATOM   1579  OH  TYR B  94      16.517 -36.372  33.853  1.00 11.56           O
ATOM   1580  N   TYR B  95      12.118 -30.561  37.753  1.00  9.02           N
ATOM   1581  CA  TYR B  95      11.292 -29.437  38.080  1.00  9.60           C
ATOM   1582  C   TYR B  95      10.559 -28.968  36.884  1.00  9.52           C
ATOM   1583  O   TYR B  95      11.151 -28.861  35.790  1.00 11.03           O
ATOM   1584  CB  TYR B  95      12.104 -28.262  38.602  1.00 10.38           C
ATOM   1585  CG  TYR B  95      12.844 -28.542  39.926  1.00 11.13           C
ATOM   1586  CD1 TYR B  95      14.151 -29.007  39.930  1.00 12.54           C
ATOM   1587  CD2 TYR B  95      12.251 -28.325  41.119  1.00 13.54           C
ATOM   1588  CE1 TYR B  95      14.787 -29.284  41.098  1.00 16.55           C
ATOM   1589  CE2 TYR B  95      12.874 -28.523  42.260  1.00 16.00           C
ATOM   1590  CZ  TYR B  95      14.132 -29.049  42.279  1.00 16.86           C
ATOM   1591  OH  TYR B  95      14.770 -29.256  43.518  1.00 21.65           O
ATOM   1592  N   CYS B  96       9.316 -28.600  37.054  1.00  9.52           N
ATOM   1593  CA  CYS B  96       8.628 -27.867  36.029  1.00 11.05           C
ATOM   1594  C   CYS B  96       8.550 -26.389  36.440  1.00 10.42           C
ATOM   1595  O   CYS B  96       8.739 -26.010  37.622  1.00 11.51           O
ATOM   1596  CB  CYS B  96       7.298 -28.469  35.659  1.00 12.28           C
ATOM   1597  SG  CYS B  96       6.091 -28.433  36.962  1.00 14.79           S
ATOM   1598  N   ALA B  97       8.335 -25.580  35.429  1.00  9.59           N
ATOM   1599  CA  ALA B  97       8.383 -24.130  35.574  1.00 11.06           C
ATOM   1600  C   ALA B  97       7.610 -23.451  34.482  1.00  9.88           C
ATOM   1601  O   ALA B  97       7.372 -24.037  33.435  1.00 10.83           O
ATOM   1602  CB  ALA B  97       9.804 -23.611  35.632  1.00 10.65           C
ATOM   1603  N   ARG B  98       7.187 -22.223  34.755  1.00 10.20           N
ATOM   1604  CA  ARG B  98       6.418 -21.400  33.827  1.00  8.86           C
ATOM   1605  C   ARG B  98       7.301 -20.372  33.137  1.00  9.40           C
ATOM   1606  O   ARG B  98       8.139 -19.735  33.795  1.00 11.19           O
ATOM   1607  CB  ARG B  98       5.334 -20.744  34.630  1.00 11.09           C
ATOM   1608  CG  ARG B  98       4.198 -20.244  33.674  1.00 12.16           C
ATOM   1609  CD  ARG B  98       3.007 -19.663  34.418  1.00 13.72           C
ATOM   1610  NE  ARG B  98       3.285 -18.364  35.017  1.00 13.03           N
ATOM   1611  CZ  ARG B  98       2.329 -17.641  35.608  1.00 14.34           C
ATOM   1612  NH1 ARG B  98       1.118 -18.159  35.813  1.00 16.32           N
ATOM   1613  NH2 ARG B  98       2.645 -16.426  36.033  1.00 18.22           N
ATOM   1614  N   GLY B  99       7.157 -20.234  31.832  1.00  9.23           N
ATOM   1615  CA  GLY B  99       8.033 -19.353  31.075  1.00  9.65           C
ATOM   1616  C   GLY B  99       7.842 -17.919  31.486  1.00 10.75           C
ATOM   1617  O   GLY B  99       6.730 -17.455  31.789  1.00 11.71           O
ATOM   1618  N   LEU B 100       8.929 -17.174  31.408  1.00 11.21           N
ATOM   1619  CA  LEU B 100       8.943 -15.711  31.541  1.00 11.47           C
ATOM   1620  C   LEU B 100       9.150 -15.129  30.180  1.00 12.52           C
ATOM   1621  O   LEU B 100      10.044 -15.604  29.426  1.00 12.77           O
ATOM   1622  CB  LEU B 100      10.037 -15.251  32.460  1.00 11.55           C
ATOM   1623  CG  LEU B 100       9.767 -15.617  33.882  1.00 14.76           C
ATOM   1624  CD1 LEU B 100      11.015 -15.386  34.728  1.00 13.90           C
ATOM   1625  CD2 LEU B 100       8.614 -14.800  34.472  1.00 15.94           C
ATOM   1626  N   GLY B 101       8.414 -14.077  29.851  1.00 13.06           N
ATOM   1627  CA  GLY B 101       8.467 -13.561  28.485  1.00 13.94           C
ATOM   1628  C   GLY B 101       7.809 -14.434  27.442  1.00 12.36           C
ATOM   1629  O   GLY B 101       7.253 -15.478  27.805  1.00 14.65           O
ATOM   1630  N   ILE B 102       7.887 -14.024  26.181  1.00 12.63           N
ATOM   1631  CA  ILE B 102       7.128 -14.662  25.154  1.00 12.72           C
ATOM   1632  C   ILE B 102       7.836 -15.786  24.423  1.00 14.10           C
ATOM   1633  O   ILE B 102       7.217 -16.534  23.684  1.00 14.03           O
ATOM   1634  CB  ILE B 102       6.551 -13.674  24.127  1.00 14.32           C
ATOM   1635  CG1 ILE B 102       7.688 -13.010  23.348  1.00 18.47           C
ATOM   1636  CG2 ILE B 102       5.635 -12.652  24.841  1.00 18.45           C
ATOM   1637  CD1 ILE B 102       7.168 -12.291  22.133  1.00 22.13           C
ATOM   1638  N   TYR B 103       9.120 -15.974  24.731  1.00 11.31           N
ATOM   1639  CA  TYR B 103       9.952 -16.900  24.030  1.00 10.66           C
ATOM   1640  C   TYR B 103      10.456 -17.989  24.920  1.00 10.32           C
ATOM   1641  O   TYR B 103      11.129 -17.731  25.939  1.00 10.91           O
ATOM   1642  CB  TYR B 103      11.187 -16.200  23.396  1.00 11.95           C
ATOM   1643  CG  TYR B 103      10.866 -15.134  22.394  1.00 11.80           C
ATOM   1644  CD1 TYR B 103       9.941 -15.390  21.374  1.00 11.74           C
ATOM   1645  CD2 TYR B 103      11.520 -13.871  22.427  1.00 14.29           C
ATOM   1646  CE1 TYR B 103       9.685 -14.407  20.401  1.00 14.25           C
ATOM   1647  CE2 TYR B 103      11.235 -12.914  21.498  1.00 15.58           C
ATOM   1648  CZ  TYR B 103      10.328 -13.182  20.472  1.00 16.35           C
ATOM   1649  OH  TYR B 103      10.081 -12.217  19.507  1.00 18.42           O
ATOM   1650  N   ILE B 104      10.270 -19.241  24.509  1.00  9.90           N
ATOM   1651  CA  ILE B 104      10.921 -20.332  25.218  1.00  9.98           C
ATOM   1652  C   ILE B 104      12.463 -20.243  25.034  1.00  9.64           C
ATOM   1653  O   ILE B 104      12.971 -20.172  23.923  1.00 10.56           O
ATOM   1654  CB  ILE B 104      10.356 -21.716  24.842  1.00 11.22           C
ATOM   1655  CG1 ILE B 104      10.377 -22.029  23.318  1.00 10.25           C
ATOM   1656  CG2 ILE B 104       9.014 -21.900  25.494  1.00 14.00           C
ATOM   1657  CD1 ILE B 104      10.000 -23.436  22.937  1.00 13.11           C
ATOM   1658  N   ILE B 105      13.190 -20.304  26.136  1.00  7.94           N
ATOM   1659  CA  ILE B 105      14.646 -20.283  26.084  1.00  8.83           C
ATOM   1660  C   ILE B 105      15.182 -21.377  26.935  1.00  8.68           C
ATOM   1661  O   ILE B 105      14.465 -22.077  27.679  1.00  9.00           O
ATOM   1662  CB  ILE B 105      15.243 -18.936  26.427  1.00  8.47           C
ATOM   1663  CG1 ILE B 105      14.954 -18.532  27.857  1.00  9.26           C
ATOM   1664  CG2 ILE B 105      14.791 -17.913  25.427  1.00  9.05           C
ATOM   1665  CD1 ILE B 105      15.745 -17.288  28.272  1.00  9.53           C
ATOM   1666  N   ARG B 106      16.481 -21.579  26.946  1.00  7.96           N
ATOM   1667  CA  ARG B 106      17.110 -22.604  27.752  1.00  8.56           C
ATOM   1668  C   ARG B 106      17.683 -22.128  29.057  1.00  8.89           C
ATOM   1669  O   ARG B 106      18.052 -22.930  29.939  1.00 11.63           O
ATOM   1670  CB  ARG B 106      18.206 -23.292  26.880  1.00  9.70           C
ATOM   1671  CG  ARG B 106      17.596 -23.911  25.625  1.00  8.10           C
ATOM   1672  CD  ARG B 106      18.594 -24.831  24.925  1.00  8.96           C
ATOM   1673  NE  ARG B 106      17.973 -25.402  23.745  1.00  7.86           N
ATOM   1674  CZ  ARG B 106      18.647 -26.056  22.824  1.00  7.86           C
ATOM   1675  NH1 ARG B 106      19.923 -26.320  22.964  1.00  9.85           N
ATOM   1676  NH2 ARG B 106      18.035 -26.435  21.712  1.00 10.75           N
ATOM   1677  N   ALA B 107      17.801 -20.805  29.186  1.00  8.74           N
ATOM   1678  CA  ALA B 107      18.401 -20.266  30.379  1.00  8.46           C
ATOM   1679  C   ALA B 107      17.534 -20.483  31.629  1.00  9.03           C
ATOM   1680  O   ALA B 107      16.320 -20.334  31.545  1.00  9.94           O
ATOM   1681  CB  ALA B 107      18.602 -18.798  30.225  1.00  9.51           C
ATOM   1682  N   ARG B 108      18.205 -20.670  32.786  1.00  8.96           N
ATOM   1683  CA  ARG B 108      17.491 -20.706  34.085  1.00 11.19           C
ATOM   1684  C   ARG B 108      16.611 -19.489  34.323  1.00 12.64           C
ATOM   1685  O   ARG B 108      15.521 -19.598  34.885  1.00 11.61           O
ATOM   1686  CB  ARG B 108      18.515 -20.896  35.275  1.00 13.75           C
ATOM   1687  CG  ARG B 108      17.808 -21.068  36.632  1.00 23.73           C
ATOM   1688  CD  ARG B 108      18.712 -21.630  37.631  1.00 23.31           C
ATOM   1689  NE  ARG B 108      18.009 -21.712  38.941  1.00 25.12           N
ATOM   1690  CZ  ARG B 108      18.562 -22.269  40.005  1.00 28.21           C
ATOM   1691  NH1 ARG B 108      19.810 -22.729  39.977  1.00 28.91           N
ATOM   1692  NH2 ARG B 108      17.873 -22.342  41.105  1.00 41.45           N
ATOM   1693  N   GLY B 109      17.051 -18.338  33.888  1.00 10.61           N
ATOM   1694  CA  GLY B 109      16.276 -17.132  34.098  1.00 12.13           C
ATOM   1695  C   GLY B 109      15.059 -16.985  33.242  1.00 11.17           C
ATOM   1696  O   GLY B 109      14.307 -16.060  33.435  1.00 12.80           O
ATOM   1697  N   GLY B 110      14.804 -17.942  32.338  1.00  9.82           N
ATOM   1698  CA  GLY B 110      13.655 -17.883  31.469  1.00  8.91           C
ATOM   1699  C   GLY B 110      12.361 -18.414  32.025  1.00  9.21           C
ATOM   1700  O   GLY B 110      11.406 -18.442  31.261  1.00  9.92           O
ATOM   1701  N   TYR B 111      12.385 -18.828  33.275  1.00  9.41           N
ATOM   1702  CA  TYR B 111      11.247 -19.494  33.939  1.00 10.24           C
ATOM   1703  C   TYR B 111      11.209 -19.181  35.398  1.00 11.31           C
ATOM   1704  O   TYR B 111      12.216 -18.892  36.041  1.00 12.93           O
ATOM   1705  CB  TYR B 111      11.411 -21.039  33.823  1.00 11.09           C
ATOM   1706  CG  TYR B 111      11.569 -21.463  32.399  1.00 10.00           C
ATOM   1707  CD1 TYR B 111      10.454 -21.927  31.657  1.00  9.94           C
ATOM   1708  CD2 TYR B 111      12.823 -21.403  31.746  1.00 10.17           C
ATOM   1709  CE1 TYR B 111      10.570 -22.303  30.350  1.00  9.39           C
ATOM   1710  CE2 TYR B 111      12.925 -21.753  30.396  1.00  9.80           C
ATOM   1711  CZ  TYR B 111      11.800 -22.175  29.686  1.00  8.31           C
ATOM   1712  OH  TYR B 111      11.903 -22.482  28.377  1.00  9.29           O
ATOM   1713  N   ASP B 112      10.020 -19.313  35.953  1.00 10.72           N
ATOM   1714  CA  ASP B 112       9.798 -19.211  37.390  1.00 12.91           C
ATOM   1715  C   ASP B 112       8.635 -20.146  37.793  1.00 13.05           C
ATOM   1716  O   ASP B 112       8.267 -21.040  37.072  1.00 12.46           O
ATOM   1717  CB  ASP B 112       9.580 -17.756  37.829  1.00 12.72           C
ATOM   1718  CG  ASP B 112       8.292 -17.152  37.329  1.00 13.29           C
ATOM   1719  OD1 ASP B 112       7.478 -17.841  36.611  1.00 14.78           O
ATOM   1720  OD2 ASP B 112       8.066 -15.953  37.712  1.00 19.44           O
ATOM   1721  N   HIS B 113       8.094 -19.946  38.993  1.00 12.48           N
ATOM   1722  CA  HIS B 113       7.019 -20.782  39.492  1.00 12.02           C
ATOM   1723  C   HIS B 113       7.462 -22.210  39.619  1.00 11.52           C
ATOM   1724  O   HIS B 113       6.649 -23.138  39.628  1.00 11.53           O
ATOM   1725  CB  HIS B 113       5.741 -20.689  38.649  1.00 14.97           C
ATOM   1726  CG  HIS B 113       4.960 -19.458  38.844  1.00 14.87           C
ATOM   1727  ND1 HIS B 113       5.302 -18.241  38.324  1.00 15.78           N
ATOM   1728  CD2 HIS B 113       3.799 -19.253  39.479  1.00 20.97           C
ATOM   1729  CE1 HIS B 113       4.422 -17.322  38.666  1.00 21.16           C
ATOM   1730  NE2 HIS B 113       3.463 -17.926  39.333  1.00 23.65           N
ATOM   1731  N   TRP B 114       8.736 -22.410  39.904  1.00 12.67           N
ATOM   1732  CA  TRP B 114       9.294 -23.745  40.104  1.00 13.18           C
ATOM   1733  C   TRP B 114       8.468 -24.574  41.117  1.00 13.32           C
ATOM   1734  O   TRP B 114       8.125 -24.094  42.202  1.00 15.43           O
ATOM   1735  CB  TRP B 114      10.719 -23.679  40.675  1.00 13.25           C
ATOM   1736  CG  TRP B 114      11.637 -22.822  39.822  1.00 13.58           C
ATOM   1737  CD1 TRP B 114      11.898 -21.526  39.995  1.00 13.75           C
ATOM   1738  CD2 TRP B 114      12.297 -23.211  38.636  1.00 12.57           C
ATOM   1739  NE1 TRP B 114      12.673 -21.039  39.024  1.00 14.33           N
ATOM   1740  CE2 TRP B 114      12.987 -22.055  38.157  1.00 12.77           C
ATOM   1741  CE3 TRP B 114      12.391 -24.410  37.932  1.00 10.20           C
ATOM   1742  CZ2 TRP B 114      13.730 -22.062  36.982  1.00 13.62           C
ATOM   1743  CZ3 TRP B 114      13.106 -24.427  36.728  1.00 11.44           C
ATOM   1744  CH2 TRP B 114      13.820 -23.258  36.305  1.00 13.06           C
ATOM   1745  N   GLY B 115       8.187 -25.807  40.758  1.00 11.50           N
ATOM   1746  CA  GLY B 115       7.639 -26.769  41.726  1.00 12.91           C
ATOM   1747  C   GLY B 115       8.699 -27.276  42.708  1.00 12.41           C
ATOM   1748  O   GLY B 115       9.869 -26.827  42.713  1.00 14.95           O
ATOM   1749  N   GLN B 116       8.263 -28.122  43.597  1.00 13.58           N
ATOM   1750  CA  GLN B 116       9.137 -28.737  44.581  1.00 15.46           C
ATOM   1751  C   GLN B 116       9.913 -29.887  44.011  1.00 14.05           C
ATOM   1752  O   GLN B 116      10.863 -30.349  44.646  1.00 18.37           O
ATOM   1753  CB  GLN B 116       8.298 -29.217  45.743  1.00 16.49           C
ATOM   1754  CG  GLN B 116       7.725 -28.102  46.605  1.00 19.28           C
ATOM   1755  CD  GLN B 116       8.769 -27.165  47.132  1.00 22.25           C
ATOM   1756  OE1 GLN B 116       8.810 -26.007  46.724  1.00 32.04           O
ATOM   1757  NE2 GLN B 116       9.644 -27.649  48.011  1.00 26.13           N
ATOM   1758  N   GLY B 117       9.533 -30.371  42.821  1.00 12.15           N
ATOM   1759  CA  GLY B 117      10.364 -31.354  42.171  1.00 13.12           C
ATOM   1760  C   GLY B 117       9.890 -32.784  42.364  1.00 12.42           C
ATOM   1761  O   GLY B 117       9.182 -33.098  43.315  1.00 15.41           O
ATOM   1762  N   THR B 118      10.330 -33.671  41.431  1.00 12.16           N
ATOM   1763  CA  THR B 118      10.127 -35.057  41.563  1.00 12.97           C
ATOM   1764  C   THR B 118      11.461 -35.767  41.241  1.00 12.72           C
ATOM   1765  O   THR B 118      12.142 -35.452  40.240  1.00 13.44           O
ATOM   1766  CB  THR B 118       8.961 -35.540  40.674  1.00 13.61           C
ATOM   1767  OG1 THR B 118       8.580 -36.883  40.976  1.00 14.14           O
ATOM   1768  CG2 THR B 118       9.235 -35.418  39.172  1.00 12.86           C
ATOM   1769  N   GLN B 119      11.855 -36.701  42.117  1.00 13.37           N
ATOM   1770  CA  GLN B 119      13.114 -37.400  41.978  1.00 14.63           C
ATOM   1771  C   GLN B 119      13.031 -38.549  41.000  1.00 12.91           C
ATOM   1772  O   GLN B 119      12.126 -39.362  41.021  1.00 14.04           O
ATOM   1773  CB  GLN B 119      13.609 -37.905  43.328  1.00 16.45           C
ATOM   1774  CG  GLN B 119      14.932 -38.651  43.232  1.00 22.77           C
ATOM   1775  CD  GLN B 119      16.112 -37.741  42.979  1.00 31.46           C
ATOM   1776  OE1 GLN B 119      16.198 -36.617  43.544  1.00 42.59           O
ATOM   1777  NE2 GLN B 119      17.044 -38.202  42.133  1.00 22.09           N
ATOM   1778  N   VAL B 120      14.015 -38.559  40.092  1.00 12.57           N
ATOM   1779  CA  VAL B 120      14.230 -39.621  39.118  1.00 12.58           C
ATOM   1780  C   VAL B 120      15.596 -40.201  39.379  1.00 13.95           C
ATOM   1781  O   VAL B 120      16.590 -39.500  39.369  1.00 14.05           O
ATOM   1782  CB  VAL B 120      14.124 -39.093  37.702  1.00 15.08           C
ATOM   1783  CG1 VAL B 120      14.502 -40.207  36.697  1.00 16.88           C
ATOM   1784  CG2 VAL B 120      12.704 -38.566  37.451  1.00 13.66           C
ATOM   1785  N   THR B 121      15.657 -41.489  39.639  1.00 14.36           N
ATOM   1786  CA  THR B 121      16.947 -42.127  39.764  1.00 16.47           C
ATOM   1787  C   THR B 121      17.024 -43.294  38.789  1.00 16.18           C
ATOM   1788  O   THR B 121      16.085 -44.131  38.753  1.00 18.29           O
ATOM   1789  CB  THR B 121      17.072 -42.688  41.201  1.00 18.98           C
ATOM   1790  OG1 THR B 121      17.029 -41.588  42.107  1.00 22.68           O
ATOM   1791  CG2 THR B 121      18.363 -43.336  41.332  1.00 21.54           C
ATOM   1792  N   VAL B 122      18.043 -43.306  37.954  1.00 16.59           N
ATOM   1793  CA  VAL B 122      18.248 -44.370  37.008  1.00 15.57           C
ATOM   1794  C   VAL B 122      19.375 -45.179  37.479  1.00 22.16           C
ATOM   1795  O   VAL B 122      20.472 -44.668  37.584  1.00 21.08           O
ATOM   1796  CB  VAL B 122      18.561 -43.794  35.596  1.00 17.26           C
ATOM   1797  CG1 VAL B 122      18.712 -44.927  34.537  1.00 18.96           C
ATOM   1798  CG2 VAL B 122      17.479 -42.771  35.218  1.00 18.17           C
ATOM   1799  N   SER B 123      19.120 -46.444  37.765  1.00 24.02           N
ATOM   1800  CA  SER B 123      20.141 -47.282  38.385  1.00 27.35           C
ATOM   1801  C   SER B 123      21.310 -47.625  37.444  1.00 31.93           C
ATOM   1802  O   SER B 123      21.199 -47.501  36.173  1.00 32.48           O
ATOM   1803  CB  SER B 123      19.504 -48.536  38.954  1.00 24.09           C
ATOM   1804  OG  SER B 123      18.641 -49.176  38.066  1.00 27.18           O
ATOM   1805  N   SER B 124      22.434 -48.030  38.025  1.00 32.31           N
ATOM   1806  CA  SER B 124      23.657 -48.346  37.214  1.00 32.36           C
ATOM   1807  C   SER B 124      24.555 -49.386  37.876  1.00 37.91           C
ATOM   1808  O   SER B 124      24.139 -49.926  38.890  1.00 37.45           O
ATOM   1809  CB  SER B 124      24.458 -47.061  36.990  1.00 37.33           C
ATOM   1810  OG  SER B 124      25.032 -46.659  38.217  1.00 37.66           O
