# Supplementary material for: A non-redundant data set of nanobody-antigen crystal structures
Source: Data Brief. 2019 Mar 6;24:103754. doi: 10.1016/j.dib.2019.103754 (PMC6441729; doi:10.1016/j.dib.2019.103754)
Supplement: Multimedia component 5 [file mmc5.zip › Data_set/Nb-Ag_3/4nbx_3.pdb]

ATOM      1  N   HIS A   1     152.120  37.321  32.813  1.00 40.32           N
ATOM      2  CA  HIS A   1     151.633  36.038  32.217  1.00 39.72           C
ATOM      3  C   HIS A   1     150.332  36.229  31.436  1.00 34.96           C
ATOM      4  O   HIS A   1     149.655  37.247  31.593  1.00 34.26           O
ATOM      5  CB  HIS A   1     151.469  34.972  33.303  1.00 43.64           C
ATOM      6  CG  HIS A   1     152.747  34.632  34.004  1.00 50.47           C
ATOM      7  ND1 HIS A   1     153.039  35.076  35.276  1.00 52.92           N
ATOM      8  CD2 HIS A   1     153.820  33.910  33.602  1.00 51.28           C
ATOM      9  CE1 HIS A   1     154.233  34.633  35.631  1.00 52.82           C
ATOM     10  NE2 HIS A   1     154.727  33.923  34.633  1.00 55.57           N
ATOM     11  N   HIS A   2     149.996  35.246  30.599  1.00 29.85           N
ATOM     12  CA  HIS A   2     148.816  35.317  29.723  1.00 28.35           C
ATOM     13  C   HIS A   2     147.483  35.251  30.479  1.00 26.62           C
ATOM     14  O   HIS A   2     146.506  35.905  30.089  1.00 23.24           O
ATOM     15  CB  HIS A   2     148.880  34.223  28.648  1.00 30.08           C
ATOM     16  CG  HIS A   2     147.687  34.190  27.738  1.00 33.44           C
ATOM     17  ND1 HIS A   2     147.345  35.243  26.916  1.00 33.98           N
ATOM     18  CD2 HIS A   2     146.762  33.225  27.515  1.00 35.58           C
ATOM     19  CE1 HIS A   2     146.257  34.932  26.231  1.00 31.06           C
ATOM     20  NE2 HIS A   2     145.882  33.713  26.577  1.00 34.40           N
ATOM     21  N   HIS A   3     147.445  34.451  31.543  1.00 23.98           N
ATOM     22  CA  HIS A   3     146.251  34.324  32.379  1.00 25.09           C
ATOM     23  C   HIS A   3     146.469  34.923  33.762  1.00 26.85           C
ATOM     24  O   HIS A   3     147.583  34.887  34.290  1.00 27.28           O
ATOM     25  CB  HIS A   3     145.872  32.852  32.561  1.00 24.43           C
ATOM     26  CG  HIS A   3     145.335  32.197  31.327  1.00 23.46           C
ATOM     27  ND1 HIS A   3     144.110  32.519  30.781  1.00 22.96           N
ATOM     28  CD2 HIS A   3     145.849  31.217  30.544  1.00 24.47           C
ATOM     29  CE1 HIS A   3     143.896  31.772  29.711  1.00 24.04           C
ATOM     30  NE2 HIS A   3     144.937  30.974  29.545  1.00 24.66           N
ATOM     31  N   HIS A   4     145.398  35.441  34.360  1.00 28.37           N
ATOM     32  CA  HIS A   4     145.417  35.770  35.782  1.00 30.14           C
ATOM     33  C   HIS A   4     145.277  34.468  36.576  1.00 27.08           C
ATOM     34  O   HIS A   4     145.204  33.377  36.001  1.00 23.46           O
ATOM     35  CB  HIS A   4     144.283  36.740  36.147  1.00 35.47           C
ATOM     36  CG  HIS A   4     144.604  37.656  37.292  1.00 38.82           C
ATOM     37  ND1 HIS A   4     145.439  37.297  38.330  1.00 38.47           N
ATOM     38  CD2 HIS A   4     144.188  38.916  37.567  1.00 37.05           C
ATOM     39  CE1 HIS A   4     145.534  38.299  39.185  1.00 39.56           C
ATOM     40  NE2 HIS A   4     144.782  39.292  38.745  1.00 40.72           N
ATOM     41  N   HIS A   5     145.234  34.582  37.895  1.00 22.57           N
ATOM     42  CA  HIS A   5     145.068  33.412  38.742  1.00 21.84           C
ATOM     43  C   HIS A   5     143.603  32.971  38.715  1.00 23.08           C
ATOM     44  O   HIS A   5     142.703  33.780  38.943  1.00 28.77           O
ATOM     45  CB  HIS A   5     145.582  33.698  40.158  1.00 21.86           C
ATOM     46  CG  HIS A   5     147.033  34.082  40.202  1.00 22.27           C
ATOM     47  ND1 HIS A   5     147.568  34.867  41.201  1.00 22.51           N
ATOM     48  CD2 HIS A   5     148.054  33.806  39.355  1.00 23.70           C
ATOM     49  CE1 HIS A   5     148.858  35.050  40.975  1.00 23.35           C
ATOM     50  NE2 HIS A   5     149.178  34.417  39.861  1.00 22.83           N
ATOM     51  N   HIS A   6     143.384  31.711  38.342  1.00 19.61           N
ATOM     52  CA  HIS A   6     142.078  31.048  38.401  1.00 19.00           C
ATOM     53  C   HIS A   6     142.325  29.713  39.099  1.00 19.46           C
ATOM     54  O   HIS A   6     143.461  29.245  39.130  1.00 17.73           O
ATOM     55  CB  HIS A   6     141.532  30.746  36.997  1.00 20.53           C
ATOM     56  CG  HIS A   6     141.358  31.947  36.115  1.00 19.19           C
ATOM     57  ND1 HIS A   6     140.391  32.904  36.338  1.00 22.55           N
ATOM     58  CD2 HIS A   6     141.992  32.313  34.976  1.00 20.66           C
ATOM     59  CE1 HIS A   6     140.459  33.825  35.392  1.00 20.85           C
ATOM     60  NE2 HIS A   6     141.423  33.489  34.552  1.00 21.76           N
ATOM     61  N   THR A   7     141.281  29.084  39.636  1.00 19.07           N
ATOM     62  CA  THR A   7     141.408  27.713  40.158  1.00 21.05           C
ATOM     63  C   THR A   7     140.230  26.861  39.720  1.00 20.68           C
ATOM     64  O   THR A   7     139.119  27.367  39.591  1.00 22.01           O
ATOM     65  CB  THR A   7     141.512  27.649  41.696  1.00 21.81           C
ATOM     66  OG1 THR A   7     140.290  28.116  42.290  1.00 23.08           O
ATOM     67  CG2 THR A   7     142.698  28.468  42.199  1.00 22.44           C
ATOM     68  N   GLY A   8     140.480  25.571  39.496  1.00 18.30           N
ATOM     69  CA  GLY A   8     139.454  24.652  38.996  1.00 18.02           C
ATOM     70  C   GLY A   8     139.011  24.982  37.581  1.00 17.28           C
ATOM     71  O   GLY A   8     139.767  25.591  36.816  1.00 16.12           O
ATOM     72  N   TRP A   9     137.787  24.568  37.243  1.00 17.20           N
ATOM     73  CA  TRP A   9     137.194  24.805  35.923  1.00 16.01           C
ATOM     74  C   TRP A   9     136.661  26.234  35.809  1.00 16.97           C
ATOM     75  O   TRP A   9     135.899  26.693  36.668  1.00 18.60           O
ATOM     76  CB  TRP A   9     136.030  23.831  35.660  1.00 17.61           C
ATOM     77  CG  TRP A   9     136.421  22.422  35.298  1.00 18.02           C
ATOM     78  CD1 TRP A   9     136.229  21.297  36.056  1.00 20.11           C
ATOM     79  CD2 TRP A   9     137.054  21.985  34.087  1.00 18.98           C
ATOM     80  NE1 TRP A   9     136.711  20.190  35.393  1.00 19.42           N
ATOM     81  CE2 TRP A   9     137.222  20.581  34.184  1.00 19.19           C
ATOM     82  CE3 TRP A   9     137.502  22.643  32.933  1.00 18.56           C
ATOM     83  CZ2 TRP A   9     137.811  19.822  33.166  1.00 20.75           C
ATOM     84  CZ3 TRP A   9     138.087  21.889  31.918  1.00 20.29           C
ATOM     85  CH2 TRP A   9     138.241  20.490  32.046  1.00 20.91           C
ATOM     86  N   VAL A  10     137.067  26.931  34.755  1.00 14.59           N
ATOM     87  CA  VAL A  10     136.563  28.280  34.472  1.00 16.44           C
ATOM     88  C   VAL A  10     136.232  28.437  32.989  1.00 16.88           C
ATOM     89  O   VAL A  10     136.885  27.829  32.130  1.00 16.74           O
ATOM     90  CB  VAL A  10     137.541  29.398  34.917  1.00 17.00           C
ATOM     91  CG1 VAL A  10     137.707  29.421  36.436  1.00 17.31           C
ATOM     92  CG2 VAL A  10     138.895  29.281  34.220  1.00 17.22           C
ATOM     93  N   THR A  11     135.211  29.246  32.694  1.00 15.90           N
ATOM     94  CA  THR A  11     134.852  29.561  31.314  1.00 16.35           C
ATOM     95  C   THR A  11     135.559  30.840  30.862  1.00 16.17           C
ATOM     96  O   THR A  11     135.400  31.898  31.482  1.00 16.41           O
ATOM     97  CB  THR A  11     133.324  29.737  31.152  1.00 17.77           C
ATOM     98  OG1 THR A  11     132.652  28.550  31.592  1.00 19.78           O
ATOM     99  CG2 THR A  11     132.969  30.011  29.692  1.00 18.14           C
ATOM    100  N   ILE A  12     136.362  30.730  29.802  1.00 15.17           N
ATOM    101  CA  ILE A  12     137.050  31.880  29.213  1.00 14.19           C
ATOM    102  C   ILE A  12     136.881  31.854  27.692  1.00 14.28           C
ATOM    103  O   ILE A  12     137.223  30.869  27.032  1.00 13.78           O
ATOM    104  CB  ILE A  12     138.561  31.904  29.555  1.00 15.15           C
ATOM    105  CG1 ILE A  12     138.801  31.759  31.062  1.00 15.01           C
ATOM    106  CG2 ILE A  12     139.224  33.164  29.014  1.00 15.03           C
ATOM    107  CD1 ILE A  12     140.274  31.628  31.411  1.00 14.48           C
ATOM    108  N   ASP A  13     136.321  32.936  27.151  1.00 15.09           N
ATOM    109  CA  ASP A  13     136.160  33.106  25.698  1.00 16.14           C
ATOM    110  C   ASP A  13     135.614  31.837  25.041  1.00 16.14           C
ATOM    111  O   ASP A  13     136.181  31.323  24.068  1.00 16.51           O
ATOM    112  CB  ASP A  13     137.489  33.560  25.052  1.00 16.57           C
ATOM    113  CG  ASP A  13     137.913  34.975  25.466  1.00 18.85           C
ATOM    114  OD1 ASP A  13     137.191  35.632  26.251  1.00 18.93           O
ATOM    115  OD2 ASP A  13     138.982  35.439  24.997  1.00 16.59           O
ATOM    116  N   GLY A  14     134.521  31.316  25.597  1.00 15.21           N
ATOM    117  CA  GLY A  14     133.786  30.219  24.992  1.00 15.41           C
ATOM    118  C   GLY A  14     134.344  28.817  25.173  1.00 17.00           C
ATOM    119  O   GLY A  14     133.841  27.873  24.575  1.00 16.80           O
ATOM    120  N   ARG A  15     135.378  28.674  25.996  1.00 14.95           N
ATOM    121  CA  ARG A  15     135.935  27.355  26.296  1.00 15.60           C
ATOM    122  C   ARG A  15     136.116  27.162  27.794  1.00 15.66           C
ATOM    123  O   ARG A  15     136.318  28.134  28.519  1.00 15.06           O
ATOM    124  CB  ARG A  15     137.281  27.163  25.589  1.00 15.68           C
ATOM    125  CG  ARG A  15     137.198  26.982  24.081  1.00 16.41           C
ATOM    126  CD  ARG A  15     136.515  25.672  23.675  1.00 16.39           C
ATOM    127  NE  ARG A  15     137.098  24.480  24.313  1.00 16.58           N
ATOM    128  CZ  ARG A  15     138.175  23.821  23.875  1.00 16.94           C
ATOM    129  NH1 ARG A  15     138.829  24.223  22.783  1.00 16.06           N
ATOM    130  NH2 ARG A  15     138.620  22.759  24.545  1.00 16.49           N
ATOM    131  N   ARG A  16     136.044  25.908  28.246  1.00 14.63           N
ATOM    132  CA  ARG A  16     136.323  25.558  29.644  1.00 16.39           C
ATOM    133  C   ARG A  16     137.798  25.227  29.818  1.00 15.99           C
ATOM    134  O   ARG A  16     138.349  24.384  29.089  1.00 14.95           O
ATOM    135  CB  ARG A  16     135.458  24.373  30.101  1.00 18.31           C
ATOM    136  CG  ARG A  16     133.965  24.644  30.063  1.00 21.12           C
ATOM    137  CD  ARG A  16     133.540  25.505  31.238  1.00 25.55           C
ATOM    138  NE  ARG A  16     133.292  24.693  32.426  1.00 28.18           N
ATOM    139  CZ  ARG A  16     132.993  25.184  33.624  1.00 29.53           C
ATOM    140  NH1 ARG A  16     132.915  26.497  33.812  1.00 29.13           N
ATOM    141  NH2 ARG A  16     132.781  24.354  34.638  1.00 27.08           N
ATOM    142  N   TYR A  17     138.440  25.920  30.762  1.00 14.59           N
ATOM    143  CA  TYR A  17     139.845  25.682  31.112  1.00 14.34           C
ATOM    144  C   TYR A  17     139.930  25.129  32.534  1.00 14.17           C
ATOM    145  O   TYR A  17     139.115  25.485  33.392  1.00 13.87           O
ATOM    146  CB  TYR A  17     140.645  26.992  31.095  1.00 13.43           C
ATOM    147  CG  TYR A  17     140.815  27.707  29.767  1.00 13.69           C
ATOM    148  CD1 TYR A  17     139.721  28.265  29.096  1.00 13.26           C
ATOM    149  CD2 TYR A  17     142.087  27.892  29.219  1.00 13.16           C
ATOM    150  CE1 TYR A  17     139.887  28.945  27.897  1.00 13.83           C
ATOM    151  CE2 TYR A  17     142.263  28.580  28.022  1.00 12.94           C
ATOM    152  CZ  TYR A  17     141.154  29.104  27.372  1.00 13.31           C
ATOM    153  OH  TYR A  17     141.312  29.785  26.189  1.00 15.45           O
ATOM    154  N   TYR A  18     140.930  24.285  32.800  1.00 13.73           N
ATOM    155  CA  TYR A  18     141.182  23.818  34.167  1.00 13.52           C
ATOM    156  C   TYR A  18     142.498  24.365  34.707  1.00 14.88           C
ATOM    157  O   TYR A  18     143.561  24.180  34.096  1.00 15.25           O
ATOM    158  CB  TYR A  18     141.169  22.282  34.241  1.00 14.64           C
ATOM    159  CG  TYR A  18     141.183  21.749  35.659  1.00 15.72           C
ATOM    160  CD1 TYR A  18     140.006  21.672  36.407  1.00 16.17           C
ATOM    161  CD2 TYR A  18     142.376  21.316  36.255  1.00 16.50           C
ATOM    162  CE1 TYR A  18     140.013  21.178  37.706  1.00 17.07           C
ATOM    163  CE2 TYR A  18     142.387  20.830  37.553  1.00 17.01           C
ATOM    164  CZ  TYR A  18     141.211  20.759  38.271  1.00 17.55           C
ATOM    165  OH  TYR A  18     141.227  20.270  39.568  1.00 18.97           O
ATOM    166  N   PHE A  19     142.416  25.035  35.855  1.00 13.96           N
ATOM    167  CA  PHE A  19     143.594  25.595  36.513  1.00 14.85           C
ATOM    168  C   PHE A  19     143.876  24.791  37.774  1.00 15.58           C
ATOM    169  O   PHE A  19     142.950  24.442  38.514  1.00 15.53           O
ATOM    170  CB  PHE A  19     143.371  27.089  36.812  1.00 15.12           C
ATOM    171  CG  PHE A  19     143.464  27.961  35.586  1.00 14.89           C
ATOM    172  CD1 PHE A  19     142.418  28.020  34.666  1.00 16.13           C
ATOM    173  CD2 PHE A  19     144.609  28.706  35.336  1.00 18.10           C
ATOM    174  CE1 PHE A  19     142.523  28.807  33.525  1.00 16.40           C
ATOM    175  CE2 PHE A  19     144.718  29.493  34.198  1.00 16.84           C
ATOM    176  CZ  PHE A  19     143.676  29.536  33.287  1.00 16.99           C
ATOM    177  N   GLU A  20     145.150  24.469  37.999  1.00 17.31           N
ATOM    178  CA  GLU A  20     145.537  23.626  39.136  1.00 19.61           C
ATOM    179  C   GLU A  20     145.193  24.311  40.457  1.00 20.17           C
ATOM    180  O   GLU A  20     145.627  25.435  40.694  1.00 19.24           O
ATOM    181  CB  GLU A  20     147.034  23.299  39.090  1.00 20.99           C
ATOM    182  CG  GLU A  20     147.455  22.357  37.966  1.00 23.08           C
ATOM    183  CD  GLU A  20     147.038  20.915  38.210  1.00 23.66           C
ATOM    184  OE1 GLU A  20     146.419  20.625  39.257  1.00 24.66           O
ATOM    185  OE2 GLU A  20     147.343  20.066  37.347  1.00 26.68           O
ATOM    186  N   PRO A  21     144.402  23.639  41.317  1.00 21.36           N
ATOM    187  CA  PRO A  21     143.992  24.241  42.578  1.00 22.91           C
ATOM    188  C   PRO A  21     145.149  24.686  43.476  1.00 23.04           C
ATOM    189  O   PRO A  21     144.982  25.643  44.225  1.00 24.23           O
ATOM    190  CB  PRO A  21     143.190  23.124  43.249  1.00 25.88           C
ATOM    191  CG  PRO A  21     142.585  22.389  42.096  1.00 25.56           C
ATOM    192  CD  PRO A  21     143.672  22.380  41.056  1.00 23.10           C
ATOM    193  N   ASN A  22     146.304  24.024  43.388  1.00 22.23           N
ATOM    194  CA  ASN A  22     147.425  24.345  44.289  1.00 23.35           C
ATOM    195  C   ASN A  22     148.337  25.484  43.833  1.00 23.77           C
ATOM    196  O   ASN A  22     149.033  26.085  44.658  1.00 22.18           O
ATOM    197  CB  ASN A  22     148.251  23.090  44.598  1.00 24.24           C
ATOM    198  CG  ASN A  22     147.470  22.050  45.389  1.00 27.08           C
ATOM    199  OD1 ASN A  22     146.531  22.374  46.126  1.00 25.65           O
ATOM    200  ND2 ASN A  22     147.862  20.788  45.242  1.00 26.26           N
ATOM    201  N   THR A  23     148.327  25.787  42.535  1.00 20.18           N
ATOM    202  CA  THR A  23     149.231  26.790  41.965  1.00 19.06           C
ATOM    203  C   THR A  23     148.503  27.933  41.267  1.00 18.67           C
ATOM    204  O   THR A  23     149.089  28.993  41.028  1.00 18.92           O
ATOM    205  CB  THR A  23     150.200  26.157  40.947  1.00 20.44           C
ATOM    206  OG1 THR A  23     149.451  25.606  39.855  1.00 20.68           O
ATOM    207  CG2 THR A  23     151.032  25.050  41.601  1.00 22.83           C
ATOM    208  N   ALA A  24     147.239  27.697  40.910  1.00 17.86           N
ATOM    209  CA  ALA A  24     146.449  28.655  40.135  1.00 17.51           C
ATOM    210  C   ALA A  24     147.016  28.934  38.733  1.00 18.40           C
ATOM    211  O   ALA A  24     146.751  29.992  38.153  1.00 19.36           O
ATOM    212  CB  ALA A  24     146.231  29.954  40.922  1.00 17.84           C
ATOM    213  N   ILE A  25     147.785  27.991  38.185  1.00 17.70           N
ATOM    214  CA  ILE A  25     148.201  28.079  36.769  1.00 18.40           C
ATOM    215  C   ILE A  25     147.563  26.952  35.944  1.00 16.93           C
ATOM    216  O   ILE A  25     147.132  25.935  36.497  1.00 15.97           O
ATOM    217  CB  ILE A  25     149.740  28.147  36.560  1.00 22.29           C
ATOM    218  CG1 ILE A  25     150.409  26.824  36.920  1.00 23.25           C
ATOM    219  CG2 ILE A  25     150.359  29.324  37.320  1.00 24.79           C
ATOM    220  CD1 ILE A  25     151.863  26.733  36.496  1.00 27.42           C
ATOM    221  N   GLY A  26     147.484  27.153  34.633  1.00 17.50           N
ATOM    222  CA  GLY A  26     146.776  26.220  33.755  1.00 16.98           C
ATOM    223  C   GLY A  26     147.359  24.819  33.821  1.00 17.26           C
ATOM    224  O   GLY A  26     148.583  24.668  33.885  1.00 16.66           O
ATOM    225  N   ALA A  27     146.485  23.809  33.832  1.00 15.89           N
ATOM    226  CA  ALA A  27     146.914  22.402  33.815  1.00 15.55           C
ATOM    227  C   ALA A  27     147.665  22.030  32.535  1.00 15.39           C
ATOM    228  O   ALA A  27     147.437  22.607  31.471  1.00 14.36           O
ATOM    229  CB  ALA A  27     145.725  21.466  34.020  1.00 15.94           C
ATOM    230  N   ASN A  28     148.562  21.051  32.656  1.00 16.39           N
ATOM    231  CA  ASN A  28     149.310  20.524  31.518  1.00 16.80           C
ATOM    232  C   ASN A  28     149.340  19.000  31.555  1.00 17.11           C
ATOM    233  O   ASN A  28     149.524  18.393  32.617  1.00 16.41           O
ATOM    234  CB  ASN A  28     150.742  21.085  31.483  1.00 20.36           C
ATOM    235  CG  ASN A  28     150.812  22.487  30.892  1.00 19.61           C
ATOM    236  OD1 ASN A  28     150.524  22.704  29.706  1.00 21.38           O
ATOM    237  ND2 ASN A  28     151.191  23.448  31.719  1.00 25.65           N
ATOM    238  N   GLY A  29     149.117  18.396  30.396  1.00 15.49           N
ATOM    239  CA  GLY A  29     149.171  16.935  30.262  1.00 16.64           C
ATOM    240  C   GLY A  29     147.859  16.243  30.576  1.00 15.48           C
ATOM    241  O   GLY A  29     146.816  16.886  30.738  1.00 14.32           O
ATOM    242  N   TYR A  30     147.909  14.914  30.647  1.00 14.62           N
ATOM    243  CA  TYR A  30     146.715  14.095  30.883  1.00 14.21           C
ATOM    244  C   TYR A  30     146.230  14.235  32.312  1.00 15.38           C
ATOM    245  O   TYR A  30     147.042  14.242  33.255  1.00 15.97           O
ATOM    246  CB  TYR A  30     147.080  12.630  30.644  1.00 14.40           C
ATOM    247  CG  TYR A  30     145.959  11.605  30.677  1.00 13.86           C
ATOM    248  CD1 TYR A  30     145.270  11.254  29.514  1.00 14.25           C
ATOM    249  CD2 TYR A  30     145.671  10.898  31.850  1.00 14.26           C
ATOM    250  CE1 TYR A  30     144.280  10.271  29.531  1.00 14.21           C
ATOM    251  CE2 TYR A  30     144.686   9.916  31.880  1.00 13.95           C
ATOM    252  CZ  TYR A  30     144.007   9.593  30.720  1.00 15.47           C
ATOM    253  OH  TYR A  30     143.050   8.600  30.750  1.00 15.82           O
ATOM    254  N   LYS A  31     144.913  14.335  32.468  1.00 15.75           N
ATOM    255  CA  LYS A  31     144.275  14.281  33.777  1.00 17.73           C
ATOM    256  C   LYS A  31     142.861  13.731  33.697  1.00 16.56           C
ATOM    257  O   LYS A  31     142.092  14.100  32.810  1.00 16.54           O
ATOM    258  CB  LYS A  31     144.250  15.665  34.446  1.00 18.66           C
ATOM    259  CG  LYS A  31     144.111  15.600  35.965  1.00 24.21           C
ATOM    260  CD  LYS A  31     143.966  16.986  36.590  1.00 28.26           C
ATOM    261  CE  LYS A  31     145.172  17.868  36.310  1.00 29.77           C
ATOM    262  NZ  LYS A  31     146.331  17.504  37.172  1.00 34.92           N
ATOM    263  N   ILE A  32     142.521  12.863  34.646  1.00 15.94           N
ATOM    264  CA  ILE A  32     141.139  12.441  34.846  1.00 15.79           C
ATOM    265  C   ILE A  32     140.521  13.334  35.926  1.00 16.70           C
ATOM    266  O   ILE A  32     141.034  13.412  37.046  1.00 17.44           O
ATOM    267  CB  ILE A  32     141.037  10.953  35.255  1.00 16.03           C
ATOM    268  CG1 ILE A  32     141.850  10.077  34.292  1.00 17.04           C
ATOM    269  CG2 ILE A  32     139.573  10.512  35.301  1.00 16.86           C
ATOM    270  CD1 ILE A  32     141.933   8.615  34.697  1.00 19.55           C
ATOM    271  N   ILE A  33     139.443  14.025  35.572  1.00 17.88           N
ATOM    272  CA  ILE A  33     138.753  14.927  36.502  1.00 18.83           C
ATOM    273  C   ILE A  33     137.278  14.552  36.507  1.00 19.66           C
ATOM    274  O   ILE A  33     136.615  14.595  35.463  1.00 21.33           O
ATOM    275  CB  ILE A  33     138.919  16.424  36.124  1.00 18.13           C
ATOM    276  CG1 ILE A  33     140.394  16.796  35.941  1.00 19.27           C
ATOM    277  CG2 ILE A  33     138.288  17.315  37.194  1.00 18.67           C
ATOM    278  CD1 ILE A  33     140.635  18.098  35.198  1.00 17.96           C
ATOM    279  N   ASP A  34     136.771  14.185  37.686  1.00 22.31           N
ATOM    280  CA  ASP A  34     135.394  13.694  37.847  1.00 23.38           C
ATOM    281  C   ASP A  34     135.041  12.626  36.800  1.00 22.53           C
ATOM    282  O   ASP A  34     134.009  12.706  36.123  1.00 21.32           O
ATOM    283  CB  ASP A  34     134.387  14.856  37.826  1.00 27.51           C
ATOM    284  CG  ASP A  34     132.985  14.435  38.263  1.00 32.96           C
ATOM    285  OD1 ASP A  34     132.858  13.539  39.128  1.00 35.62           O
ATOM    286  OD2 ASP A  34     132.006  15.005  37.734  1.00 39.01           O
ATOM    287  N   ASN A  35     135.934  11.647  36.661  1.00 21.98           N
ATOM    288  CA  ASN A  35     135.753  10.522  35.739  1.00 24.03           C
ATOM    289  C   ASN A  35     135.566  10.934  34.270  1.00 23.50           C
ATOM    290  O   ASN A  35     134.831  10.295  33.517  1.00 24.40           O
ATOM    291  CB  ASN A  35     134.609   9.602  36.213  1.00 26.53           C
ATOM    292  CG  ASN A  35     134.636   8.243  35.540  1.00 28.37           C
ATOM    293  OD1 ASN A  35     135.673   7.812  35.029  1.00 30.09           O
ATOM    294  ND2 ASN A  35     133.493   7.562  35.526  1.00 32.53           N
ATOM    295  N   LYS A  36     136.227  12.018  33.877  1.00 19.78           N
ATOM    296  CA  LYS A  36     136.292  12.424  32.468  1.00 19.98           C
ATOM    297  C   LYS A  36     137.768  12.665  32.142  1.00 18.33           C
ATOM    298  O   LYS A  36     138.478  13.284  32.937  1.00 16.69           O
ATOM    299  CB  LYS A  36     135.455  13.685  32.233  1.00 20.51           C
ATOM    300  CG  LYS A  36     133.987  13.553  32.630  1.00 22.53           C
ATOM    301  CD  LYS A  36     133.231  14.861  32.469  1.00 26.01           C
ATOM    302  CE  LYS A  36     131.864  14.778  33.139  1.00 28.03           C
ATOM    303  NZ  LYS A  36     131.005  15.952  32.820  1.00 34.57           N
ATOM    304  N   ASN A  37     138.241  12.127  31.010  1.00 16.49           N
ATOM    305  CA  ASN A  37     139.661  12.205  30.656  1.00 15.29           C
ATOM    306  C   ASN A  37     139.952  13.358  29.691  1.00 13.86           C
ATOM    307  O   ASN A  37     139.295  13.482  28.657  1.00 15.53           O
ATOM    308  CB  ASN A  37     140.164  10.907  29.992  1.00 15.57           C
ATOM    309  CG  ASN A  37     139.751   9.633  30.724  1.00 15.86           C
ATOM    310  OD1 ASN A  37     139.389   9.643  31.901  1.00 15.64           O
ATOM    311  ND2 ASN A  37     139.837   8.515  30.014  1.00 15.38           N
ATOM    312  N   PHE A  38     140.954  14.172  30.027  1.00 14.24           N
ATOM    313  CA  PHE A  38     141.369  15.324  29.211  1.00 13.68           C
ATOM    314  C   PHE A  38     142.881  15.337  29.007  1.00 13.62           C
ATOM    315  O   PHE A  38     143.626  14.737  29.779  1.00 13.52           O
ATOM    316  CB  PHE A  38     140.980  16.636  29.903  1.00 13.45           C
ATOM    317  CG  PHE A  38     139.512  16.784  30.138  1.00 14.14           C
ATOM    318  CD1 PHE A  38     138.684  17.290  29.146  1.00 15.54           C
ATOM    319  CD2 PHE A  38     138.953  16.399  31.353  1.00 14.87           C
ATOM    320  CE1 PHE A  38     137.318  17.430  29.360  1.00 15.35           C
ATOM    321  CE2 PHE A  38     137.587  16.530  31.573  1.00 15.79           C
ATOM    322  CZ  PHE A  38     136.772  17.041  30.577  1.00 15.64           C
ATOM    323  N   TYR A  39     143.323  16.046  27.974  1.00 13.99           N
ATOM    324  CA  TYR A  39     144.743  16.227  27.711  1.00 13.79           C
ATOM    325  C   TYR A  39     144.982  17.721  27.546  1.00 14.81           C
ATOM    326  O   TYR A  39     144.573  18.321  26.553  1.00 13.30           O
ATOM    327  CB  TYR A  39     145.167  15.437  26.461  1.00 14.51           C
ATOM    328  CG  TYR A  39     146.669  15.407  26.263  1.00 15.50           C
ATOM    329  CD1 TYR A  39     147.444  14.404  26.840  1.00 17.44           C
ATOM    330  CD2 TYR A  39     147.311  16.383  25.503  1.00 17.95           C
ATOM    331  CE1 TYR A  39     148.821  14.373  26.670  1.00 19.65           C
ATOM    332  CE2 TYR A  39     148.690  16.362  25.323  1.00 20.28           C
ATOM    333  CZ  TYR A  39     149.439  15.356  25.907  1.00 21.16           C
ATOM    334  OH  TYR A  39     150.809  15.334  25.728  1.00 24.79           O
ATOM    335  N   PHE A  40     145.630  18.319  28.546  1.00 14.47           N
ATOM    336  CA  PHE A  40     145.702  19.778  28.656  1.00 14.63           C
ATOM    337  C   PHE A  40     146.964  20.402  28.078  1.00 15.58           C
ATOM    338  O   PHE A  40     148.052  19.839  28.173  1.00 16.26           O
ATOM    339  CB  PHE A  40     145.633  20.184  30.130  1.00 14.65           C
ATOM    340  CG  PHE A  40     144.297  19.961  30.770  1.00 13.90           C
ATOM    341  CD1 PHE A  40     143.243  20.852  30.561  1.00 14.04           C
ATOM    342  CD2 PHE A  40     144.096  18.880  31.624  1.00 14.90           C
ATOM    343  CE1 PHE A  40     142.008  20.646  31.170  1.00 12.86           C
ATOM    344  CE2 PHE A  40     142.868  18.671  32.235  1.00 14.63           C
ATOM    345  CZ  PHE A  40     141.824  19.567  32.022  1.00 13.33           C
ATOM    346  N   ARG A  41     146.806  21.597  27.527  1.00 16.57           N
ATOM    347  CA  ARG A  41     147.938  22.481  27.268  1.00 16.88           C
ATOM    348  C   ARG A  41     147.575  23.859  27.807  1.00 17.33           C
ATOM    349  O   ARG A  41     146.603  24.474  27.352  1.00 16.87           O
ATOM    350  CB  ARG A  41     148.245  22.527  25.774  1.00 20.88           C
ATOM    351  CG  ARG A  41     149.301  23.539  25.344  1.00 29.12           C
ATOM    352  CD  ARG A  41     150.711  23.126  25.738  1.00 35.41           C
ATOM    353  NE  ARG A  41     151.685  23.459  24.697  1.00 44.82           N
ATOM    354  CZ  ARG A  41     152.144  24.683  24.437  1.00 45.02           C
ATOM    355  NH1 ARG A  41     151.722  25.730  25.137  1.00 46.73           N
ATOM    356  NH2 ARG A  41     153.028  24.860  23.464  1.00 48.43           N
ATOM    357  N   ASN A  42     148.345  24.323  28.787  1.00 17.65           N
ATOM    358  CA  ASN A  42     148.083  25.609  29.453  1.00 18.92           C
ATOM    359  C   ASN A  42     146.610  25.800  29.839  1.00 16.39           C
ATOM    360  O   ASN A  42     146.003  26.847  29.558  1.00 15.82           O
ATOM    361  CB  ASN A  42     148.587  26.771  28.587  1.00 22.27           C
ATOM    362  CG  ASN A  42     150.087  26.724  28.364  1.00 26.24           C
ATOM    363  OD1 ASN A  42     150.570  27.035  27.276  1.00 33.04           O
ATOM    364  ND2 ASN A  42     150.831  26.326  29.390  1.00 27.77           N
ATOM    365  N   GLY A  43     146.038  24.776  30.473  1.00 15.56           N
ATOM    366  CA  GLY A  43     144.654  24.839  30.975  1.00 13.99           C
ATOM    367  C   GLY A  43     143.551  24.444  30.002  1.00 12.99           C
ATOM    368  O   GLY A  43     142.434  24.156  30.425  1.00 13.20           O
ATOM    369  N   LEU A  44     143.864  24.405  28.710  1.00 12.96           N
ATOM    370  CA  LEU A  44     142.860  24.147  27.668  1.00 13.10           C
ATOM    371  C   LEU A  44     142.893  22.688  27.215  1.00 13.41           C
ATOM    372  O   LEU A  44     143.946  22.205  26.792  1.00 13.67           O
ATOM    373  CB  LEU A  44     143.099  25.076  26.466  1.00 14.09           C
ATOM    374  CG  LEU A  44     142.082  25.071  25.317  1.00 15.61           C
ATOM    375  CD1 LEU A  44     140.733  25.594  25.798  1.00 15.68           C
ATOM    376  CD2 LEU A  44     142.599  25.916  24.159  1.00 16.09           C
ATOM    377  N   PRO A  45     141.749  21.977  27.319  1.00 13.32           N
ATOM    378  CA  PRO A  45     141.657  20.630  26.753  1.00 13.59           C
ATOM    379  C   PRO A  45     141.976  20.639  25.254  1.00 14.38           C
ATOM    380  O   PRO A  45     141.417  21.443  24.492  1.00 14.59           O
ATOM    381  CB  PRO A  45     140.190  20.247  26.991  1.00 13.21           C
ATOM    382  CG  PRO A  45     139.790  21.038  28.206  1.00 13.77           C
ATOM    383  CD  PRO A  45     140.525  22.350  28.054  1.00 12.87           C
ATOM    384  N   GLN A  46     142.891  19.768  24.842  1.00 13.49           N
ATOM    385  CA  GLN A  46     143.231  19.631  23.432  1.00 15.09           C
ATOM    386  C   GLN A  46     142.268  18.653  22.775  1.00 14.61           C
ATOM    387  O   GLN A  46     141.738  17.758  23.439  1.00 15.21           O
ATOM    388  CB  GLN A  46     144.682  19.153  23.279  1.00 14.87           C
ATOM    389  CG  GLN A  46     145.706  20.062  23.966  1.00 17.40           C
ATOM    390  CD  GLN A  46     145.676  21.479  23.424  1.00 20.42           C
ATOM    391  OE1 GLN A  46     145.182  22.414  24.081  1.00 21.49           O
ATOM    392  NE2 GLN A  46     146.178  21.647  22.208  1.00 18.68           N
ATOM    393  N   ILE A  47     142.036  18.835  21.478  1.00 14.31           N
ATOM    394  CA  ILE A  47     141.111  17.984  20.735  1.00 14.03           C
ATOM    395  C   ILE A  47     141.897  17.228  19.665  1.00 14.47           C
ATOM    396  O   ILE A  47     142.603  17.835  18.864  1.00 15.32           O
ATOM    397  CB  ILE A  47     139.952  18.814  20.123  1.00 15.48           C
ATOM    398  CG1 ILE A  47     139.245  19.604  21.240  1.00 16.44           C
ATOM    399  CG2 ILE A  47     138.970  17.916  19.369  1.00 16.72           C
ATOM    400  CD1 ILE A  47     138.244  20.630  20.758  1.00 18.62           C
ATOM    401  N   GLY A  48     141.794  15.899  19.684  1.00 13.65           N
ATOM    402  CA  GLY A  48     142.568  15.041  18.775  1.00 14.23           C
ATOM    403  C   GLY A  48     142.976  13.746  19.450  1.00 13.81           C
ATOM    404  O   GLY A  48     142.403  13.376  20.472  1.00 13.83           O
ATOM    405  N   VAL A  49     143.980  13.072  18.893  1.00 13.62           N
ATOM    406  CA  VAL A  49     144.453  11.792  19.431  1.00 13.34           C
ATOM    407  C   VAL A  49     145.783  12.011  20.139  1.00 13.28           C
ATOM    408  O   VAL A  49     146.779  12.344  19.500  1.00 14.74           O
ATOM    409  CB  VAL A  49     144.615  10.733  18.312  1.00 13.08           C
ATOM    410  CG1 VAL A  49     145.107   9.420  18.903  1.00 13.18           C
ATOM    411  CG2 VAL A  49     143.293  10.506  17.578  1.00 13.65           C
ATOM    412  N   PHE A  50     145.807  11.823  21.459  1.00 12.68           N
ATOM    413  CA  PHE A  50     147.023  12.075  22.241  1.00 13.37           C
ATOM    414  C   PHE A  50     147.356  10.931  23.174  1.00 13.01           C
ATOM    415  O   PHE A  50     146.455  10.222  23.633  1.00 14.47           O
ATOM    416  CB  PHE A  50     146.886  13.383  23.044  1.00 13.72           C
ATOM    417  CG  PHE A  50     146.561  14.576  22.195  1.00 13.91           C
ATOM    418  CD1 PHE A  50     147.566  15.228  21.487  1.00 16.74           C
ATOM    419  CD2 PHE A  50     145.250  15.040  22.085  1.00 14.75           C
ATOM    420  CE1 PHE A  50     147.266  16.321  20.687  1.00 18.16           C
ATOM    421  CE2 PHE A  50     144.950  16.138  21.291  1.00 15.80           C
ATOM    422  CZ  PHE A  50     145.958  16.776  20.593  1.00 16.52           C
ATOM    423  N   LYS A  51     148.643  10.781  23.478  1.00 13.72           N
ATOM    424  CA  LYS A  51     149.098   9.675  24.320  1.00 14.40           C
ATOM    425  C   LYS A  51     148.954   9.953  25.806  1.00 14.99           C
ATOM    426  O   LYS A  51     149.677  10.785  26.364  1.00 16.23           O
ATOM    427  CB  LYS A  51     150.539   9.283  23.997  1.00 16.23           C
ATOM    428  CG  LYS A  51     150.947   7.956  24.627  1.00 17.62           C
ATOM    429  CD  LYS A  51     152.344   7.536  24.215  1.00 21.21           C
ATOM    430  CE  LYS A  51     152.578   6.074  24.572  1.00 23.41           C
ATOM    431  NZ  LYS A  51     154.008   5.691  24.387  1.00 25.33           N
ATOM    432  N   GLY A  52     148.031   9.231  26.437  1.00 14.67           N
ATOM    433  CA  GLY A  52     147.882   9.255  27.891  1.00 15.38           C
ATOM    434  C   GLY A  52     148.673   8.120  28.533  1.00 14.80           C
ATOM    435  O   GLY A  52     149.390   7.391  27.838  1.00 14.20           O
ATOM    436  N   PRO A  53     148.556   7.966  29.868  1.00 14.68           N
ATOM    437  CA  PRO A  53     149.308   6.955  30.624  1.00 14.91           C
ATOM    438  C   PRO A  53     148.855   5.506  30.395  1.00 15.27           C
ATOM    439  O   PRO A  53     149.466   4.585  30.952  1.00 15.16           O
ATOM    440  CB  PRO A  53     149.089   7.369  32.087  1.00 14.83           C
ATOM    441  CG  PRO A  53     147.783   8.087  32.078  1.00 15.04           C
ATOM    442  CD  PRO A  53     147.770   8.834  30.762  1.00 14.16           C
ATOM    443  N   ASN A  54     147.815   5.307  29.583  1.00 14.21           N
ATOM    444  CA  ASN A  54     147.428   3.958  29.141  1.00 14.43           C
ATOM    445  C   ASN A  54     147.200   3.897  27.622  1.00 14.81           C
ATOM    446  O   ASN A  54     146.395   3.100  27.142  1.00 15.80           O
ATOM    447  CB  ASN A  54     146.192   3.465  29.916  1.00 14.12           C
ATOM    448  CG  ASN A  54     145.970   1.958  29.801  1.00 15.92           C
ATOM    449  OD1 ASN A  54     144.901   1.514  29.375  1.00 16.71           O
ATOM    450  ND2 ASN A  54     146.967   1.168  30.198  1.00 16.46           N
ATOM    451  N   GLY A  55     147.904   4.752  26.872  1.00 13.03           N
ATOM    452  CA  GLY A  55     147.830   4.731  25.403  1.00 13.67           C
ATOM    453  C   GLY A  55     147.131   5.934  24.789  1.00 14.50           C
ATOM    454  O   GLY A  55     146.715   6.857  25.501  1.00 14.50           O
ATOM    455  N   PHE A  56     147.018   5.919  23.464  1.00 13.89           N
ATOM    456  CA  PHE A  56     146.381   7.004  22.710  1.00 14.48           C
ATOM    457  C   PHE A  56     144.851   6.963  22.824  1.00 14.56           C
ATOM    458  O   PHE A  56     144.207   5.963  22.464  1.00 15.40           O
ATOM    459  CB  PHE A  56     146.813   6.962  21.226  1.00 13.76           C
ATOM    460  CG  PHE A  56     148.271   7.282  20.988  1.00 14.30           C
ATOM    461  CD1 PHE A  56     149.247   6.274  21.025  1.00 14.54           C
ATOM    462  CD2 PHE A  56     148.676   8.585  20.706  1.00 14.05           C
ATOM    463  CE1 PHE A  56     150.588   6.571  20.794  1.00 16.17           C
ATOM    464  CE2 PHE A  56     150.015   8.880  20.466  1.00 15.26           C
ATOM    465  CZ  PHE A  56     150.975   7.880  20.514  1.00 16.21           C
ATOM    466  N   GLU A  57     144.261   8.054  23.318  1.00 13.60           N
ATOM    467  CA  GLU A  57     142.803   8.176  23.385  1.00 12.19           C
ATOM    468  C   GLU A  57     142.297   9.223  22.386  1.00 12.54           C
ATOM    469  O   GLU A  57     143.070  10.084  21.949  1.00 12.78           O
ATOM    470  CB  GLU A  57     142.358   8.562  24.806  1.00 13.02           C
ATOM    471  CG  GLU A  57     142.971   7.675  25.882  1.00 13.61           C
ATOM    472  CD  GLU A  57     142.418   7.921  27.276  1.00 14.98           C
ATOM    473  OE1 GLU A  57     143.054   7.452  28.240  1.00 15.43           O
ATOM    474  OE2 GLU A  57     141.361   8.565  27.408  1.00 15.41           O
ATOM    475  N   TYR A  58     141.014   9.143  22.028  1.00 13.13           N
ATOM    476  CA  TYR A  58     140.375  10.161  21.174  1.00 12.39           C
ATOM    477  C   TYR A  58     139.713  11.185  22.078  1.00 13.84           C
ATOM    478  O   TYR A  58     138.633  10.936  22.620  1.00 13.57           O
ATOM    479  CB  TYR A  58     139.341   9.528  20.208  1.00 13.71           C
ATOM    480  CG  TYR A  58     138.608  10.463  19.234  1.00 13.40           C
ATOM    481  CD1 TYR A  58     139.075  11.754  18.943  1.00 13.50           C
ATOM    482  CD2 TYR A  58     137.471  10.018  18.561  1.00 12.22           C
ATOM    483  CE1 TYR A  58     138.398  12.575  18.033  1.00 14.69           C
ATOM    484  CE2 TYR A  58     136.793  10.824  17.650  1.00 14.20           C
ATOM    485  CZ  TYR A  58     137.265  12.097  17.386  1.00 15.14           C
ATOM    486  OH  TYR A  58     136.586  12.893  16.487  1.00 17.52           O
ATOM    487  N   PHE A  59     140.380  12.333  22.227  1.00 12.18           N
ATOM    488  CA  PHE A  59     139.854  13.480  22.957  1.00 13.20           C
ATOM    489  C   PHE A  59     139.002  14.300  21.976  1.00 13.67           C
ATOM    490  O   PHE A  59     139.518  15.090  21.189  1.00 12.68           O
ATOM    491  CB  PHE A  59     141.016  14.284  23.572  1.00 12.59           C
ATOM    492  CG  PHE A  59     141.887  13.468  24.496  1.00 12.13           C
ATOM    493  CD1 PHE A  59     141.553  13.321  25.847  1.00 12.40           C
ATOM    494  CD2 PHE A  59     143.022  12.814  24.012  1.00 12.20           C
ATOM    495  CE1 PHE A  59     142.360  12.564  26.699  1.00 12.87           C
ATOM    496  CE2 PHE A  59     143.821  12.042  24.849  1.00 12.44           C
ATOM    497  CZ  PHE A  59     143.486  11.921  26.198  1.00 12.72           C
ATOM    498  N   ALA A  60     137.688  14.080  22.016  1.00 12.63           N
ATOM    499  CA  ALA A  60     136.831  14.400  20.872  1.00 14.09           C
ATOM    500  C   ALA A  60     136.136  15.759  20.948  1.00 14.03           C
ATOM    501  O   ALA A  60     135.912  16.286  22.042  1.00 15.49           O
ATOM    502  CB  ALA A  60     135.796  13.286  20.671  1.00 15.09           C
ATOM    503  N   PRO A  61     135.769  16.327  19.778  1.00 14.43           N
ATOM    504  CA  PRO A  61     134.841  17.461  19.804  1.00 15.10           C
ATOM    505  C   PRO A  61     133.555  17.099  20.543  1.00 15.59           C
ATOM    506  O   PRO A  61     133.157  15.918  20.571  1.00 16.31           O
ATOM    507  CB  PRO A  61     134.533  17.710  18.319  1.00 14.96           C
ATOM    508  CG  PRO A  61     135.650  17.062  17.568  1.00 15.03           C
ATOM    509  CD  PRO A  61     136.074  15.888  18.403  1.00 13.95           C
ATOM    510  N   ALA A  62     132.928  18.104  21.154  1.00 16.74           N
ATOM    511  CA  ALA A  62     131.647  17.926  21.839  1.00 17.40           C
ATOM    512  C   ALA A  62     130.637  17.155  20.992  1.00 18.31           C
ATOM    513  O   ALA A  62     130.583  17.313  19.770  1.00 19.20           O
ATOM    514  CB  ALA A  62     131.066  19.276  22.246  1.00 17.31           C
ATOM    515  N   ASN A  63     129.848  16.309  21.653  1.00 19.32           N
ATOM    516  CA  ASN A  63     128.725  15.603  21.017  1.00 18.68           C
ATOM    517  C   ASN A  63     129.130  14.595  19.926  1.00 19.54           C
ATOM    518  O   ASN A  63     128.462  14.460  18.899  1.00 20.42           O
ATOM    519  CB  ASN A  63     127.669  16.608  20.502  1.00 22.73           C
ATOM    520  CG  ASN A  63     126.269  16.021  20.450  1.00 26.37           C
ATOM    521  OD1 ASN A  63     125.973  15.022  21.104  1.00 26.44           O
ATOM    522  ND2 ASN A  63     125.392  16.650  19.666  1.00 27.43           N
ATOM    523  N   THR A  64     130.227  13.885  20.170  1.00 17.82           N
ATOM    524  CA  THR A  64     130.686  12.816  19.287  1.00 17.32           C
ATOM    525  C   THR A  64     130.217  11.443  19.780  1.00 18.82           C
ATOM    526  O   THR A  64     129.873  10.567  18.978  1.00 20.17           O
ATOM    527  CB  THR A  64     132.217  12.831  19.164  1.00 16.61           C
ATOM    528  OG1 THR A  64     132.636  14.127  18.707  1.00 17.43           O
ATOM    529  CG2 THR A  64     132.691  11.757  18.175  1.00 17.74           C
ATOM    530  N   ASP A  65     130.233  11.256  21.097  1.00 18.70           N
ATOM    531  CA  ASP A  65     129.704  10.038  21.702  1.00 19.21           C
ATOM    532  C   ASP A  65     129.195  10.318  23.106  1.00 19.19           C
ATOM    533  O   ASP A  65     129.880  10.964  23.895  1.00 19.05           O
ATOM    534  CB  ASP A  65     130.768   8.944  21.762  1.00 19.15           C
ATOM    535  CG  ASP A  65     130.191   7.610  22.185  1.00 21.87           C
ATOM    536  OD1 ASP A  65     129.675   6.888  21.305  1.00 24.16           O
ATOM    537  OD2 ASP A  65     130.248   7.293  23.390  1.00 21.16           O
ATOM    538  N   ALA A  66     127.994   9.823  23.407  1.00 20.74           N
ATOM    539  CA  ALA A  66     127.401   9.930  24.751  1.00 21.50           C
ATOM    540  C   ALA A  66     127.440  11.349  25.333  1.00 22.31           C
ATOM    541  O   ALA A  66     127.708  11.540  26.528  1.00 21.89           O
ATOM    542  CB  ALA A  66     128.060   8.934  25.699  1.00 22.84           C
ATOM    543  N   ASN A  67     127.180  12.335  24.477  1.00 23.83           N
ATOM    544  CA  ASN A  67     127.153  13.744  24.869  1.00 25.34           C
ATOM    545  C   ASN A  67     128.431  14.198  25.579  1.00 23.67           C
ATOM    546  O   ASN A  67     128.381  14.946  26.561  1.00 23.67           O
ATOM    547  CB  ASN A  67     125.903  14.053  25.717  1.00 28.47           C
ATOM    548  CG  ASN A  67     124.606  13.751  24.981  1.00 31.23           C
ATOM    549  OD1 ASN A  67     124.275  14.394  23.982  1.00 33.68           O
ATOM    550  ND2 ASN A  67     123.863  12.769  25.477  1.00 31.28           N
ATOM    551  N   ASN A  68     129.582  13.739  25.084  1.00 21.30           N
ATOM    552  CA  ASN A  68     130.864  14.207  25.605  1.00 19.86           C
ATOM    553  C   ASN A  68     131.024  15.708  25.370  1.00 18.82           C
ATOM    554  O   ASN A  68     130.436  16.262  24.438  1.00 18.99           O
ATOM    555  CB  ASN A  68     132.026  13.473  24.935  1.00 19.26           C
ATOM    556  CG  ASN A  68     132.220  13.895  23.492  1.00 18.49           C
ATOM    557  OD1 ASN A  68     131.458  13.497  22.606  1.00 19.04           O
ATOM    558  ND2 ASN A  68     133.247  14.708  23.245  1.00 18.10           N
ATOM    559  N   ILE A  69     131.826  16.361  26.203  1.00 18.67           N
ATOM    560  CA  ILE A  69     132.135  17.778  25.984  1.00 18.18           C
ATOM    561  C   ILE A  69     133.466  17.926  25.250  1.00 17.35           C
ATOM    562  O   ILE A  69     134.182  16.937  25.065  1.00 17.39           O
ATOM    563  CB  ILE A  69     132.094  18.601  27.293  1.00 19.03           C
ATOM    564  CG1 ILE A  69     133.020  17.989  28.356  1.00 19.93           C
ATOM    565  CG2 ILE A  69     130.646  18.729  27.763  1.00 20.18           C
ATOM    566  CD1 ILE A  69     133.088  18.762  29.660  1.00 21.42           C
ATOM    567  N   ASP A  70     133.776  19.145  24.801  1.00 16.59           N
ATOM    568  CA  ASP A  70     135.012  19.408  24.048  1.00 17.24           C
ATOM    569  C   ASP A  70     136.246  18.875  24.766  1.00 15.16           C
ATOM    570  O   ASP A  70     136.495  19.227  25.923  1.00 16.25           O
ATOM    571  CB  ASP A  70     135.196  20.910  23.802  1.00 18.99           C
ATOM    572  CG  ASP A  70     134.481  21.401  22.559  1.00 20.90           C
ATOM    573  OD1 ASP A  70     134.178  20.591  21.663  1.00 21.53           O
ATOM    574  OD2 ASP A  70     134.239  22.624  22.473  1.00 24.09           O
ATOM    575  N   GLY A  71     137.014  18.025  24.079  1.00 14.46           N
ATOM    576  CA  GLY A  71     138.274  17.506  24.620  1.00 13.68           C
ATOM    577  C   GLY A  71     138.167  16.288  25.527  1.00 13.91           C
ATOM    578  O   GLY A  71     139.178  15.775  25.994  1.00 13.94           O
ATOM    579  N   GLN A  72     136.945  15.826  25.787  1.00 14.16           N
ATOM    580  CA  GLN A  72     136.741  14.663  26.662  1.00 14.59           C
ATOM    581  C   GLN A  72     136.972  13.388  25.864  1.00 14.19           C
ATOM    582  O   GLN A  72     136.449  13.260  24.753  1.00 14.57           O
ATOM    583  CB  GLN A  72     135.322  14.665  27.240  1.00 15.65           C
ATOM    584  CG  GLN A  72     135.015  13.469  28.143  1.00 17.01           C
ATOM    585  CD  GLN A  72     133.581  13.453  28.652  1.00 18.58           C
ATOM    586  OE1 GLN A  72     132.790  14.367  28.388  1.00 18.84           O
ATOM    587  NE2 GLN A  72     133.237  12.403  29.394  1.00 19.73           N
ATOM    588  N   ALA A  73     137.756  12.464  26.423  1.00 14.88           N
ATOM    589  CA  ALA A  73     137.990  11.171  25.784  1.00 14.45           C
ATOM    590  C   ALA A  73     136.689  10.389  25.686  1.00 14.78           C
ATOM    591  O   ALA A  73     135.845  10.419  26.603  1.00 14.28           O
ATOM    592  CB  ALA A  73     139.027  10.368  26.554  1.00 13.56           C
ATOM    593  N   ILE A  74     136.531   9.681  24.574  1.00 14.23           N
ATOM    594  CA  ILE A  74     135.315   8.916  24.329  1.00 13.70           C
ATOM    595  C   ILE A  74     135.561   7.426  24.095  1.00 14.87           C
ATOM    596  O   ILE A  74     136.653   7.006  23.700  1.00 16.18           O
ATOM    597  CB  ILE A  74     134.479   9.490  23.158  1.00 13.39           C
ATOM    598  CG1 ILE A  74     135.292   9.558  21.852  1.00 13.79           C
ATOM    599  CG2 ILE A  74     133.898  10.845  23.544  1.00 13.65           C
ATOM    600  CD1 ILE A  74     134.421   9.618  20.608  1.00 12.79           C
ATOM    601  N   ARG A  75     134.525   6.634  24.362  1.00 16.68           N
ATOM    602  CA  ARG A  75     134.457   5.263  23.855  1.00 16.75           C
ATOM    603  C   ARG A  75     134.535   5.330  22.323  1.00 16.09           C
ATOM    604  O   ARG A  75     133.816   6.123  21.697  1.00 15.88           O
ATOM    605  CB  ARG A  75     133.134   4.623  24.283  1.00 18.05           C
ATOM    606  CG  ARG A  75     133.033   3.124  24.011  1.00 23.38           C
ATOM    607  CD  ARG A  75     131.621   2.594  24.259  1.00 25.27           C
ATOM    608  NE  ARG A  75     130.621   3.230  23.396  1.00 31.11           N
ATOM    609  CZ  ARG A  75     130.335   2.863  22.146  1.00 32.53           C
ATOM    610  NH1 ARG A  75     130.966   1.846  21.565  1.00 31.45           N
ATOM    611  NH2 ARG A  75     129.405   3.525  21.469  1.00 32.32           N
ATOM    612  N   TYR A  76     135.402   4.510  21.727  1.00 15.26           N
ATOM    613  CA  TYR A  76     135.588   4.476  20.269  1.00 17.15           C
ATOM    614  C   TYR A  76     136.213   3.131  19.893  1.00 17.02           C
ATOM    615  O   TYR A  76     137.424   2.949  19.988  1.00 14.76           O
ATOM    616  CB  TYR A  76     136.443   5.678  19.789  1.00 17.33           C
ATOM    617  CG  TYR A  76     136.313   5.959  18.295  1.00 17.90           C
ATOM    618  CD1 TYR A  76     135.270   6.740  17.790  1.00 19.34           C
ATOM    619  CD2 TYR A  76     137.225   5.412  17.385  1.00 18.70           C
ATOM    620  CE1 TYR A  76     135.152   6.979  16.422  1.00 19.79           C
ATOM    621  CE2 TYR A  76     137.113   5.642  16.015  1.00 20.03           C
ATOM    622  CZ  TYR A  76     136.077   6.420  15.537  1.00 20.11           C
ATOM    623  OH  TYR A  76     135.969   6.635  14.168  1.00 20.63           O
ATOM    624  N   GLN A  77     135.369   2.188  19.462  1.00 17.65           N
ATOM    625  CA  GLN A  77     135.741   0.772  19.440  1.00 17.39           C
ATOM    626  C   GLN A  77     135.760   0.110  18.066  1.00 17.02           C
ATOM    627  O   GLN A  77     134.792   0.215  17.318  1.00 19.47           O
ATOM    628  CB  GLN A  77     134.770  -0.019  20.318  1.00 18.41           C
ATOM    629  CG  GLN A  77     134.977   0.124  21.815  1.00 20.23           C
ATOM    630  CD  GLN A  77     133.880  -0.581  22.597  1.00 20.69           C
ATOM    631  OE1 GLN A  77     132.725  -0.147  22.598  1.00 23.42           O
ATOM    632  NE2 GLN A  77     134.237  -1.667  23.268  1.00 23.93           N
ATOM    633  N   ASN A  78     136.860  -0.585  17.777  1.00 17.25           N
ATOM    634  CA  ASN A  78     136.988  -1.485  16.608  1.00 19.74           C
ATOM    635  C   ASN A  78     136.647  -0.809  15.279  1.00 19.43           C
ATOM    636  O   ASN A  78     135.847  -1.325  14.484  1.00 19.57           O
ATOM    637  CB  ASN A  78     136.137  -2.744  16.804  1.00 19.77           C
ATOM    638  CG  ASN A  78     136.416  -3.439  18.125  1.00 19.43           C
ATOM    639  OD1 ASN A  78     137.555  -3.793  18.433  1.00 22.66           O
ATOM    640  ND2 ASN A  78     135.369  -3.636  18.914  1.00 24.00           N
ATOM    641  N   ARG A  79     137.246   0.359  15.050  1.00 17.68           N
ATOM    642  CA  ARG A  79     136.991   1.131  13.836  1.00 16.98           C
ATOM    643  C   ARG A  79     138.132   2.090  13.529  1.00 15.93           C
ATOM    644  O   ARG A  79     138.947   2.392  14.405  1.00 16.56           O
ATOM    645  CB  ARG A  79     135.656   1.889  13.933  1.00 22.33           C
ATOM    646  CG  ARG A  79     135.558   2.850  15.104  1.00 25.03           C
ATOM    647  CD  ARG A  79     134.140   3.373  15.309  1.00 32.91           C
ATOM    648  NE  ARG A  79     133.237   2.321  15.784  1.00 38.28           N
ATOM    649  CZ  ARG A  79     132.056   2.026  15.242  1.00 42.87           C
ATOM    650  NH1 ARG A  79     131.596   2.714  14.203  1.00 47.01           N
ATOM    651  NH2 ARG A  79     131.320   1.044  15.754  1.00 44.54           N
ATOM    652  N   PHE A  80     138.193   2.549  12.280  1.00 14.96           N
ATOM    653  CA  PHE A  80     139.165   3.558  11.870  1.00 14.38           C
ATOM    654  C   PHE A  80     138.680   4.944  12.310  1.00 13.24           C
ATOM    655  O   PHE A  80     137.475   5.179  12.420  1.00 15.28           O
ATOM    656  CB  PHE A  80     139.359   3.541  10.346  1.00 14.34           C
ATOM    657  CG  PHE A  80     140.111   2.337   9.818  1.00 14.91           C
ATOM    658  CD1 PHE A  80     139.438   1.152   9.519  1.00 16.12           C
ATOM    659  CD2 PHE A  80     141.482   2.397   9.598  1.00 14.96           C
ATOM    660  CE1 PHE A  80     140.127   0.049   9.018  1.00 15.77           C
ATOM    661  CE2 PHE A  80     142.182   1.293   9.099  1.00 15.23           C
ATOM    662  CZ  PHE A  80     141.497   0.122   8.806  1.00 15.29           C
ATOM    663  N   LEU A  81     139.626   5.839  12.601  1.00 14.26           N
ATOM    664  CA  LEU A  81     139.331   7.259  12.789  1.00 12.92           C
ATOM    665  C   LEU A  81     140.117   8.025  11.733  1.00 13.26           C
ATOM    666  O   LEU A  81     141.333   7.896  11.646  1.00 14.06           O
ATOM    667  CB  LEU A  81     139.719   7.733  14.196  1.00 13.79           C
ATOM    668  CG  LEU A  81     139.512   9.226  14.506  1.00 15.05           C
ATOM    669  CD1 LEU A  81     138.046   9.627  14.415  1.00 15.37           C
ATOM    670  CD2 LEU A  81     140.089   9.554  15.877  1.00 14.92           C
ATOM    671  N   HIS A  82     139.403   8.790  10.915  1.00 13.89           N
ATOM    672  CA  HIS A  82     140.013   9.583   9.863  1.00 13.62           C
ATOM    673  C   HIS A  82     139.949  11.051  10.287  1.00 14.32           C
ATOM    674  O   HIS A  82     138.977  11.742  10.018  1.00 16.98           O
ATOM    675  CB  HIS A  82     139.270   9.359   8.540  1.00 14.84           C
ATOM    676  CG  HIS A  82     139.456   7.985   7.969  1.00 13.14           C
ATOM    677  ND1 HIS A  82     140.500   7.668   7.129  1.00 15.23           N
ATOM    678  CD2 HIS A  82     138.739   6.847   8.125  1.00 14.03           C
ATOM    679  CE1 HIS A  82     140.415   6.395   6.783  1.00 14.25           C
ATOM    680  NE2 HIS A  82     139.351   5.877   7.366  1.00 13.70           N
ATOM    681  N   LEU A  83     140.986  11.513  10.972  1.00 13.50           N
ATOM    682  CA  LEU A  83     140.951  12.845  11.599  1.00 13.23           C
ATOM    683  C   LEU A  83     142.028  13.738  11.020  1.00 13.03           C
ATOM    684  O   LEU A  83     143.195  13.359  10.991  1.00 12.11           O
ATOM    685  CB  LEU A  83     141.160  12.716  13.108  1.00 15.25           C
ATOM    686  CG  LEU A  83     140.747  13.878  14.018  1.00 16.50           C
ATOM    687  CD1 LEU A  83     139.248  13.881  14.254  1.00 15.82           C
ATOM    688  CD2 LEU A  83     141.480  13.766  15.348  1.00 17.45           C
ATOM    689  N   LEU A  84     141.627  14.928  10.566  1.00 13.44           N
ATOM    690  CA  LEU A  84     142.570  15.937  10.078  1.00 13.87           C
ATOM    691  C   LEU A  84     143.494  15.423   8.971  1.00 13.74           C
ATOM    692  O   LEU A  84     144.638  15.871   8.837  1.00 14.79           O
ATOM    693  CB  LEU A  84     143.385  16.515  11.256  1.00 14.15           C
ATOM    694  CG  LEU A  84     142.591  17.216  12.366  1.00 15.56           C
ATOM    695  CD1 LEU A  84     143.424  17.353  13.628  1.00 14.10           C
ATOM    696  CD2 LEU A  84     142.075  18.572  11.908  1.00 15.38           C
ATOM    697  N   GLY A  85     143.002  14.469   8.175  1.00 14.05           N
ATOM    698  CA  GLY A  85     143.804  13.900   7.090  1.00 14.92           C
ATOM    699  C   GLY A  85     144.704  12.740   7.485  1.00 14.33           C
ATOM    700  O   GLY A  85     145.434  12.209   6.643  1.00 14.19           O
ATOM    701  N   ASN A  86     144.652  12.361   8.762  1.00 14.34           N
ATOM    702  CA  ASN A  86     145.499  11.304   9.325  1.00 13.52           C
ATOM    703  C   ASN A  86     144.655  10.073   9.647  1.00 12.52           C
ATOM    704  O   ASN A  86     143.452  10.194   9.865  1.00 13.79           O
ATOM    705  CB  ASN A  86     146.242  11.842  10.561  1.00 14.49           C
ATOM    706  CG  ASN A  86     146.908  13.188  10.286  1.00 13.70           C
ATOM    707  OD1 ASN A  86     147.714  13.315   9.365  1.00 16.11           O
ATOM    708  ND2 ASN A  86     146.531  14.205  11.050  1.00 13.93           N
ATOM    709  N   ILE A  87     145.278   8.894   9.641  1.00 12.67           N
ATOM    710  CA  ILE A  87     144.548   7.630   9.767  1.00 12.26           C
ATOM    711  C   ILE A  87     144.958   6.913  11.050  1.00 11.43           C
ATOM    712  O   ILE A  87     146.142   6.664  11.264  1.00 12.20           O
ATOM    713  CB  ILE A  87     144.821   6.704   8.548  1.00 12.57           C
ATOM    714  CG1 ILE A  87     144.445   7.418   7.245  1.00 13.94           C
ATOM    715  CG2 ILE A  87     144.055   5.383   8.686  1.00 13.62           C
ATOM    716  CD1 ILE A  87     144.839   6.665   5.982  1.00 18.14           C
ATOM    717  N   TYR A  88     143.968   6.610  11.886  1.00 12.00           N
ATOM    718  CA  TYR A  88     144.147   5.828  13.118  1.00 12.78           C
ATOM    719  C   TYR A  88     143.256   4.588  13.077  1.00 12.14           C
ATOM    720  O   TYR A  88     142.251   4.560  12.371  1.00 13.32           O
ATOM    721  CB  TYR A  88     143.745   6.646  14.354  1.00 13.47           C
ATOM    722  CG  TYR A  88     144.426   7.993  14.472  1.00 13.18           C
ATOM    723  CD1 TYR A  88     143.886   9.122  13.844  1.00 14.77           C
ATOM    724  CD2 TYR A  88     145.588   8.141  15.221  1.00 12.95           C
ATOM    725  CE1 TYR A  88     144.509  10.364  13.945  1.00 13.82           C
ATOM    726  CE2 TYR A  88     146.226   9.379  15.321  1.00 14.06           C
ATOM    727  CZ  TYR A  88     145.666  10.485  14.691  1.00 14.25           C
ATOM    728  OH  TYR A  88     146.274  11.722  14.794  1.00 15.60           O
ATOM    729  N   TYR A  89     143.612   3.560  13.848  1.00 12.94           N
ATOM    730  CA  TYR A  89     142.682   2.457  14.074  1.00 13.90           C
ATOM    731  C   TYR A  89     142.555   2.223  15.570  1.00 13.86           C
ATOM    732  O   TYR A  89     143.568   2.137  16.274  1.00 14.73           O
ATOM    733  CB  TYR A  89     143.121   1.155  13.366  1.00 14.41           C
ATOM    734  CG  TYR A  89     142.101   0.053  13.572  1.00 15.79           C
ATOM    735  CD1 TYR A  89     140.928   0.011  12.814  1.00 16.12           C
ATOM    736  CD2 TYR A  89     142.290  -0.926  14.553  1.00 16.84           C
ATOM    737  CE1 TYR A  89     139.980  -0.977  13.013  1.00 17.17           C
ATOM    738  CE2 TYR A  89     141.342  -1.916  14.756  1.00 16.66           C
ATOM    739  CZ  TYR A  89     140.197  -1.935  13.983  1.00 17.88           C
ATOM    740  OH  TYR A  89     139.252  -2.911  14.178  1.00 19.58           O
ATOM    741  N   PHE A  90     141.312   2.123  16.039  1.00 13.88           N
ATOM    742  CA  PHE A  90     141.021   1.939  17.461  1.00 14.65           C
ATOM    743  C   PHE A  90     140.536   0.515  17.725  1.00 15.41           C
ATOM    744  O   PHE A  90     139.635   0.021  17.045  1.00 15.92           O
ATOM    745  CB  PHE A  90     139.977   2.959  17.928  1.00 14.63           C
ATOM    746  CG  PHE A  90     140.557   4.308  18.251  1.00 16.27           C
ATOM    747  CD1 PHE A  90     140.991   5.158  17.233  1.00 16.05           C
ATOM    748  CD2 PHE A  90     140.668   4.729  19.575  1.00 16.87           C
ATOM    749  CE1 PHE A  90     141.549   6.393  17.538  1.00 17.09           C
ATOM    750  CE2 PHE A  90     141.215   5.968  19.883  1.00 17.23           C
ATOM    751  CZ  PHE A  90     141.652   6.802  18.867  1.00 15.96           C
ATOM    752  N   GLY A  91     141.150  -0.132  18.709  1.00 16.04           N
ATOM    753  CA  GLY A  91     140.755  -1.481  19.118  1.00 17.49           C
ATOM    754  C   GLY A  91     139.584  -1.510  20.080  1.00 18.34           C
ATOM    755  O   GLY A  91     138.870  -0.517  20.252  1.00 17.43           O
ATOM    756  N   ASN A  92     139.379  -2.664  20.715  1.00 18.16           N
ATOM    757  CA  ASN A  92     138.209  -2.879  21.558  1.00 18.53           C
ATOM    758  C   ASN A  92     138.241  -2.083  22.864  1.00 17.82           C
ATOM    759  O   ASN A  92     137.195  -1.832  23.468  1.00 19.01           O
ATOM    760  CB  ASN A  92     138.032  -4.382  21.836  1.00 20.41           C
ATOM    761  CG  ASN A  92     136.658  -4.724  22.377  1.00 20.33           C
ATOM    762  OD1 ASN A  92     135.629  -4.301  21.841  1.00 22.81           O
ATOM    763  ND2 ASN A  92     136.634  -5.514  23.448  1.00 24.74           N
ATOM    764  N   ASN A  93     139.444  -1.682  23.265  1.00 17.09           N
ATOM    765  CA  ASN A  93     139.685  -0.908  24.479  1.00 16.55           C
ATOM    766  C   ASN A  93     139.661   0.613  24.271  1.00 16.87           C
ATOM    767  O   ASN A  93     140.029   1.369  25.175  1.00 16.70           O
ATOM    768  CB  ASN A  93     141.014  -1.337  25.130  1.00 16.70           C
ATOM    769  CG  ASN A  93     142.224  -1.088  24.241  1.00 17.50           C
ATOM    770  OD1 ASN A  93     142.098  -0.661  23.089  1.00 16.71           O
ATOM    771  ND2 ASN A  93     143.403  -1.355  24.773  1.00 17.22           N
ATOM    772  N   SER A  94     139.231   1.050  23.082  1.00 15.44           N
ATOM    773  CA  SER A  94     139.156   2.482  22.733  1.00 15.71           C
ATOM    774  C   SER A  94     140.513   3.201  22.765  1.00 15.07           C
ATOM    775  O   SER A  94     140.593   4.409  23.069  1.00 14.76           O
ATOM    776  CB  SER A  94     138.113   3.223  23.585  1.00 16.84           C
ATOM    777  OG  SER A  94     136.819   2.643  23.462  1.00 17.77           O
ATOM    778  N   LYS A  95     141.573   2.464  22.435  1.00 14.85           N
ATOM    779  CA  LYS A  95     142.912   3.035  22.296  1.00 15.05           C
ATOM    780  C   LYS A  95     143.417   2.837  20.867  1.00 16.00           C
ATOM    781  O   LYS A  95     143.167   1.793  20.247  1.00 15.29           O
ATOM    782  CB  LYS A  95     143.888   2.402  23.298  1.00 15.53           C
ATOM    783  CG  LYS A  95     143.455   2.526  24.759  1.00 15.35           C
ATOM    784  CD  LYS A  95     143.694   3.923  25.308  1.00 15.95           C
ATOM    785  CE  LYS A  95     142.970   4.132  26.632  1.00 15.68           C
ATOM    786  NZ  LYS A  95     143.483   3.201  27.680  1.00 16.48           N
ATOM    787  N   ALA A  96     144.131   3.830  20.342  1.00 14.42           N
ATOM    788  CA  ALA A  96     144.676   3.720  18.992  1.00 15.85           C
ATOM    789  C   ALA A  96     145.846   2.740  18.975  1.00 15.90           C
ATOM    790  O   ALA A  96     146.727   2.794  19.831  1.00 17.81           O
ATOM    791  CB  ALA A  96     145.102   5.084  18.461  1.00 15.12           C
ATOM    792  N   VAL A  97     145.849   1.843  17.993  1.00 15.54           N
ATOM    793  CA  VAL A  97     146.926   0.868  17.854  1.00 15.69           C
ATOM    794  C   VAL A  97     148.229   1.500  17.336  1.00 16.60           C
ATOM    795  O   VAL A  97     148.209   2.524  16.651  1.00 16.13           O
ATOM    796  CB  VAL A  97     146.500  -0.339  16.977  1.00 15.42           C
ATOM    797  CG1 VAL A  97     145.356  -1.097  17.643  1.00 17.86           C
ATOM    798  CG2 VAL A  97     146.097   0.109  15.572  1.00 16.30           C
ATOM    799  N   THR A  98     149.364   0.899  17.690  1.00 16.75           N
ATOM    800  CA  THR A  98     150.665   1.344  17.171  1.00 17.00           C
ATOM    801  C   THR A  98     151.455   0.167  16.596  1.00 18.32           C
ATOM    802  O   THR A  98     151.148  -0.994  16.881  1.00 18.31           O
ATOM    803  CB  THR A  98     151.515   2.048  18.249  1.00 19.05           C
ATOM    804  OG1 THR A  98     151.791   1.128  19.314  1.00 19.99           O
ATOM    805  CG2 THR A  98     150.778   3.281  18.819  1.00 19.25           C
ATOM    806  N   GLY A  99     152.478   0.488  15.807  1.00 16.79           N
ATOM    807  CA  GLY A  99     153.319  -0.508  15.139  1.00 17.55           C
ATOM    808  C   GLY A  99     152.646  -1.213  13.977  1.00 18.33           C
ATOM    809  O   GLY A  99     151.639  -0.738  13.438  1.00 17.34           O
ATOM    810  N   TRP A 100     153.200  -2.367  13.607  1.00 17.44           N
ATOM    811  CA  TRP A 100     152.659  -3.171  12.519  1.00 17.22           C
ATOM    812  C   TRP A 100     151.334  -3.793  12.944  1.00 17.43           C
ATOM    813  O   TRP A 100     151.223  -4.352  14.047  1.00 18.50           O
ATOM    814  CB  TRP A 100     153.648  -4.270  12.125  1.00 17.55           C
ATOM    815  CG  TRP A 100     154.922  -3.786  11.499  1.00 18.19           C
ATOM    816  CD1 TRP A 100     156.160  -3.744  12.077  1.00 18.61           C
ATOM    817  CD2 TRP A 100     155.087  -3.305  10.162  1.00 17.83           C
ATOM    818  NE1 TRP A 100     157.082  -3.250  11.186  1.00 20.24           N
ATOM    819  CE2 TRP A 100     156.451  -2.976  10.001  1.00 18.51           C
ATOM    820  CE3 TRP A 100     154.212  -3.121   9.082  1.00 17.95           C
ATOM    821  CZ2 TRP A 100     156.964  -2.463   8.800  1.00 18.63           C
ATOM    822  CZ3 TRP A 100     154.718  -2.612   7.891  1.00 17.64           C
ATOM    823  CH2 TRP A 100     156.087  -2.288   7.762  1.00 18.32           C
ATOM    824  N   GLN A 101     150.330  -3.676  12.081  1.00 16.03           N
ATOM    825  CA  GLN A 101     149.003  -4.234  12.332  1.00 16.52           C
ATOM    826  C   GLN A 101     148.425  -4.786  11.044  1.00 18.71           C
ATOM    827  O   GLN A 101     148.614  -4.213   9.969  1.00 20.00           O
ATOM    828  CB  GLN A 101     148.037  -3.172  12.887  1.00 16.88           C
ATOM    829  CG  GLN A 101     148.479  -2.511  14.190  1.00 16.67           C
ATOM    830  CD  GLN A 101     148.350  -3.430  15.387  1.00 18.30           C
ATOM    831  OE1 GLN A 101     147.522  -4.341  15.392  1.00 19.03           O
ATOM    832  NE2 GLN A 101     149.160  -3.185  16.420  1.00 17.14           N
ATOM    833  N   THR A 102     147.712  -5.897  11.163  1.00 17.55           N
ATOM    834  CA  THR A 102     146.937  -6.426  10.053  1.00 18.31           C
ATOM    835  C   THR A 102     145.454  -6.190  10.339  1.00 17.81           C
ATOM    836  O   THR A 102     144.921  -6.656  11.351  1.00 19.86           O
ATOM    837  CB  THR A 102     147.270  -7.916   9.797  1.00 18.57           C
ATOM    838  OG1 THR A 102     148.683  -8.047   9.597  1.00 20.03           O
ATOM    839  CG2 THR A 102     146.526  -8.444   8.557  1.00 21.98           C
ATOM    840  N   ILE A 103     144.796  -5.427   9.467  1.00 14.50           N
ATOM    841  CA  ILE A 103     143.375  -5.093   9.619  1.00 15.79           C
ATOM    842  C   ILE A 103     142.610  -5.423   8.333  1.00 16.36           C
ATOM    843  O   ILE A 103     142.922  -4.894   7.264  1.00 16.22           O
ATOM    844  CB  ILE A 103     143.159  -3.597   9.965  1.00 16.39           C
ATOM    845  CG1 ILE A 103     143.988  -3.187  11.191  1.00 17.08           C
ATOM    846  CG2 ILE A 103     141.677  -3.313  10.196  1.00 15.06           C
ATOM    847  CD1 ILE A 103     144.278  -1.692  11.282  1.00 17.33           C
ATOM    848  N   ASN A 104     141.617  -6.308   8.454  1.00 18.33           N
ATOM    849  CA  ASN A 104     140.806  -6.769   7.321  1.00 21.32           C
ATOM    850  C   ASN A 104     141.672  -7.349   6.192  1.00 19.59           C
ATOM    851  O   ASN A 104     141.344  -7.222   5.007  1.00 21.36           O
ATOM    852  CB  ASN A 104     139.873  -5.657   6.789  1.00 24.32           C
ATOM    853  CG  ASN A 104     139.025  -5.014   7.881  1.00 31.86           C
ATOM    854  OD1 ASN A 104     138.559  -5.681   8.810  1.00 35.20           O
ATOM    855  ND2 ASN A 104     138.810  -3.704   7.763  1.00 36.93           N
ATOM    856  N   GLY A 105     142.780  -7.981   6.571  1.00 18.89           N
ATOM    857  CA  GLY A 105     143.649  -8.647   5.608  1.00 17.54           C
ATOM    858  C   GLY A 105     144.799  -7.810   5.080  1.00 16.58           C
ATOM    859  O   GLY A 105     145.699  -8.350   4.448  1.00 17.71           O
ATOM    860  N   ASN A 106     144.778  -6.499   5.358  1.00 15.11           N
ATOM    861  CA  ASN A 106     145.801  -5.546   4.898  1.00 15.47           C
ATOM    862  C   ASN A 106     146.781  -5.152   6.012  1.00 15.75           C
ATOM    863  O   ASN A 106     146.373  -5.027   7.169  1.00 16.38           O
ATOM    864  CB  ASN A 106     145.125  -4.262   4.382  1.00 14.83           C
ATOM    865  CG  ASN A 106     144.308  -4.485   3.125  1.00 15.26           C
ATOM    866  OD1 ASN A 106     144.770  -5.118   2.181  1.00 15.69           O
ATOM    867  ND2 ASN A 106     143.093  -3.952   3.104  1.00 14.25           N
ATOM    868  N   MET A 107     148.052  -4.944   5.663  1.00 15.19           N
ATOM    869  CA  MET A 107     149.078  -4.519   6.637  1.00 15.86           C
ATOM    870  C   MET A 107     149.265  -3.001   6.669  1.00 17.11           C
ATOM    871  O   MET A 107     149.307  -2.344   5.624  1.00 16.07           O
ATOM    872  CB  MET A 107     150.418  -5.213   6.372  1.00 18.11           C
ATOM    873  CG  MET A 107     151.428  -5.090   7.514  1.00 22.75           C
ATOM    874  SD  MET A 107     152.992  -5.944   7.216  1.00 31.23           S
ATOM    875  CE  MET A 107     152.416  -7.602   6.840  1.00 26.48           C
ATOM    876  N   TYR A 108     149.384  -2.472   7.889  1.00 15.28           N
ATOM    877  CA  TYR A 108     149.588  -1.047   8.155  1.00 15.46           C
ATOM    878  C   TYR A 108     150.776  -0.902   9.091  1.00 15.45           C
ATOM    879  O   TYR A 108     151.149  -1.863   9.771  1.00 14.39           O
ATOM    880  CB  TYR A 108     148.361  -0.477   8.879  1.00 14.45           C
ATOM    881  CG  TYR A 108     147.071  -0.479   8.091  1.00 15.87           C
ATOM    882  CD1 TYR A 108     146.290  -1.640   7.985  1.00 14.57           C
ATOM    883  CD2 TYR A 108     146.605   0.688   7.478  1.00 14.83           C
ATOM    884  CE1 TYR A 108     145.105  -1.645   7.263  1.00 15.82           C
ATOM    885  CE2 TYR A 108     145.421   0.690   6.761  1.00 15.47           C
ATOM    886  CZ  TYR A 108     144.675  -0.476   6.654  1.00 14.17           C
ATOM    887  OH  TYR A 108     143.495  -0.473   5.945  1.00 15.10           O
ATOM    888  N   TYR A 109     151.370   0.291   9.137  1.00 14.73           N
ATOM    889  CA  TYR A 109     152.291   0.640  10.209  1.00 16.58           C
ATOM    890  C   TYR A 109     151.864   1.961  10.847  1.00 16.15           C
ATOM    891  O   TYR A 109     151.888   3.011  10.195  1.00 16.35           O
ATOM    892  CB  TYR A 109     153.732   0.739   9.719  1.00 16.80           C
ATOM    893  CG  TYR A 109     154.709   0.989  10.844  1.00 18.27           C
ATOM    894  CD1 TYR A 109     155.142  -0.054  11.657  1.00 18.23           C
ATOM    895  CD2 TYR A 109     155.174   2.276  11.117  1.00 17.80           C
ATOM    896  CE1 TYR A 109     156.031   0.173  12.696  1.00 19.79           C
ATOM    897  CE2 TYR A 109     156.067   2.505  12.155  1.00 19.66           C
ATOM    898  CZ  TYR A 109     156.485   1.448  12.941  1.00 18.72           C
ATOM    899  OH  TYR A 109     157.376   1.669  13.976  1.00 20.84           O
ATOM    900  N   PHE A 110     151.462   1.887  12.112  1.00 14.52           N
ATOM    901  CA  PHE A 110     151.056   3.074  12.867  1.00 14.12           C
ATOM    902  C   PHE A 110     152.240   3.604  13.678  1.00 15.96           C
ATOM    903  O   PHE A 110     152.781   2.890  14.531  1.00 14.75           O
ATOM    904  CB  PHE A 110     149.841   2.743  13.747  1.00 13.89           C
ATOM    905  CG  PHE A 110     148.613   2.363  12.960  1.00 14.68           C
ATOM    906  CD1 PHE A 110     147.761   3.344  12.453  1.00 14.16           C
ATOM    907  CD2 PHE A 110     148.306   1.018  12.711  1.00 14.78           C
ATOM    908  CE1 PHE A 110     146.634   2.998  11.719  1.00 14.16           C
ATOM    909  CE2 PHE A 110     147.176   0.670  11.978  1.00 15.58           C
ATOM    910  CZ  PHE A 110     146.337   1.663  11.482  1.00 15.45           C
ATOM    911  N   MET A 111     152.648   4.846  13.391  1.00 15.79           N
ATOM    912  CA  MET A 111     153.823   5.464  14.029  1.00 18.08           C
ATOM    913  C   MET A 111     153.711   5.437  15.556  1.00 18.67           C
ATOM    914  O   MET A 111     152.700   5.869  16.107  1.00 17.45           O
ATOM    915  CB  MET A 111     154.017   6.923  13.569  1.00 21.30           C
ATOM    916  CG  MET A 111     154.227   7.129  12.074  1.00 23.26           C
ATOM    917  SD  MET A 111     155.623   6.237  11.368  1.00 29.11           S
ATOM    918  CE  MET A 111     156.964   6.672  12.467  1.00 30.04           C
ATOM    919  N   PRO A 112     154.746   4.926  16.246  1.00 19.97           N
ATOM    920  CA  PRO A 112     154.680   4.826  17.711  1.00 20.75           C
ATOM    921  C   PRO A 112     154.486   6.160  18.438  1.00 20.18           C
ATOM    922  O   PRO A 112     153.837   6.193  19.485  1.00 20.66           O
ATOM    923  CB  PRO A 112     156.032   4.202  18.079  1.00 23.76           C
ATOM    924  CG  PRO A 112     156.393   3.395  16.876  1.00 24.05           C
ATOM    925  CD  PRO A 112     155.925   4.220  15.707  1.00 22.94           C
ATOM    926  N   ASP A 113     155.027   7.247  17.895  1.00 21.01           N
ATOM    927  CA  ASP A 113     154.926   8.544  18.584  1.00 21.16           C
ATOM    928  C   ASP A 113     153.616   9.322  18.369  1.00 18.58           C
ATOM    929  O   ASP A 113     153.299  10.214  19.161  1.00 17.20           O
ATOM    930  CB  ASP A 113     156.141   9.428  18.282  1.00 25.16           C
ATOM    931  CG  ASP A 113     156.369   9.639  16.791  1.00 30.19           C
ATOM    932  OD1 ASP A 113     155.699   8.980  15.961  1.00 34.47           O
ATOM    933  OD2 ASP A 113     157.238  10.469  16.450  1.00 39.82           O
ATOM    934  N   THR A 114     152.863   8.991  17.316  1.00 15.87           N
ATOM    935  CA  THR A 114     151.617   9.717  16.985  1.00 14.62           C
ATOM    936  C   THR A 114     150.384   8.821  16.802  1.00 13.96           C
ATOM    937  O   THR A 114     149.252   9.304  16.800  1.00 13.72           O
ATOM    938  CB  THR A 114     151.768  10.519  15.678  1.00 16.31           C
ATOM    939  OG1 THR A 114     151.950   9.607  14.584  1.00 15.22           O
ATOM    940  CG2 THR A 114     152.972  11.466  15.755  1.00 17.91           C
ATOM    941  N   ALA A 115     150.620   7.521  16.617  1.00 14.09           N
ATOM    942  CA  ALA A 115     149.581   6.541  16.265  1.00 13.48           C
ATOM    943  C   ALA A 115     149.018   6.722  14.848  1.00 12.92           C
ATOM    944  O   ALA A 115     148.050   6.067  14.479  1.00 12.62           O
ATOM    945  CB  ALA A 115     148.455   6.511  17.301  1.00 14.34           C
ATOM    946  N   MET A 116     149.628   7.602  14.050  1.00 14.05           N
ATOM    947  CA  MET A 116     149.138   7.850  12.688  1.00 12.92           C
ATOM    948  C   MET A 116     149.710   6.821  11.723  1.00 12.58           C
ATOM    949  O   MET A 116     150.897   6.499  11.789  1.00 13.21           O
ATOM    950  CB  MET A 116     149.564   9.242  12.202  1.00 14.08           C
ATOM    951  CG  MET A 116     148.959  10.403  12.962  1.00 14.81           C
ATOM    952  SD  MET A 116     149.730  11.935  12.378  1.00 17.99           S
ATOM    953  CE  MET A 116     149.056  13.083  13.580  1.00 18.92           C
ATOM    954  N   ALA A 117     148.874   6.318  10.822  1.00 13.06           N
ATOM    955  CA  ALA A 117     149.344   5.381   9.792  1.00 13.04           C
ATOM    956  C   ALA A 117     150.378   6.018   8.865  1.00 13.99           C
ATOM    957  O   ALA A 117     150.186   7.140   8.390  1.00 14.38           O
ATOM    958  CB  ALA A 117     148.169   4.873   8.969  1.00 13.50           C
ATOM    959  N   ALA A 118     151.466   5.291   8.599  1.00 12.73           N
ATOM    960  CA  ALA A 118     152.370   5.644   7.499  1.00 13.90           C
ATOM    961  C   ALA A 118     151.560   5.589   6.206  1.00 14.79           C
ATOM    962  O   ALA A 118     150.870   4.604   5.939  1.00 15.48           O
ATOM    963  CB  ALA A 118     153.543   4.686   7.444  1.00 13.85           C
ATOM    964  N   ALA A 119     151.596   6.667   5.427  1.00 14.63           N
ATOM    965  CA  ALA A 119     150.724   6.788   4.266  1.00 15.70           C
ATOM    966  C   ALA A 119     151.292   7.728   3.217  1.00 17.59           C
ATOM    967  O   ALA A 119     151.936   8.720   3.550  1.00 19.11           O
ATOM    968  CB  ALA A 119     149.344   7.272   4.690  1.00 16.46           C
ATOM    969  N   GLY A 120     151.043   7.397   1.952  1.00 19.39           N
ATOM    970  CA  GLY A 120     151.287   8.317   0.842  1.00 22.42           C
ATOM    971  C   GLY A 120     152.724   8.417   0.377  1.00 24.54           C
ATOM    972  O   GLY A 120     153.143   9.477  -0.109  1.00 24.82           O
ATOM    973  N   GLY A 121     153.474   7.322   0.505  1.00 23.36           N
ATOM    974  CA  GLY A 121     154.852   7.277   0.022  1.00 25.93           C
ATOM    975  C   GLY A 121     155.753   6.223   0.639  1.00 25.89           C
ATOM    976  O   GLY A 121     155.284   5.246   1.245  1.00 24.68           O
ATOM    977  N   LEU A 122     157.058   6.428   0.473  1.00 27.72           N
ATOM    978  CA  LEU A 122     158.074   5.514   0.976  1.00 28.38           C
ATOM    979  C   LEU A 122     158.446   5.874   2.409  1.00 27.17           C
ATOM    980  O   LEU A 122     158.719   7.041   2.715  1.00 27.54           O
ATOM    981  CB  LEU A 122     159.323   5.552   0.080  1.00 32.11           C
ATOM    982  CG  LEU A 122     159.360   4.828  -1.276  1.00 36.87           C
ATOM    983  CD1 LEU A 122     158.290   5.314  -2.243  1.00 39.39           C
ATOM    984  CD2 LEU A 122     160.737   4.990  -1.911  1.00 39.32           C
ATOM    985  N   PHE A 123     158.446   4.871   3.286  1.00 27.29           N
ATOM    986  CA  PHE A 123     158.806   5.055   4.692  1.00 27.85           C
ATOM    987  C   PHE A 123     159.880   4.059   5.130  1.00 30.75           C
ATOM    988  O   PHE A 123     159.775   2.855   4.860  1.00 30.90           O
ATOM    989  CB  PHE A 123     157.572   4.911   5.602  1.00 27.72           C
ATOM    990  CG  PHE A 123     156.610   6.072   5.533  1.00 28.15           C
ATOM    991  CD1 PHE A 123     155.689   6.177   4.494  1.00 27.50           C
ATOM    992  CD2 PHE A 123     156.619   7.062   6.519  1.00 29.74           C
ATOM    993  CE1 PHE A 123     154.804   7.242   4.430  1.00 27.92           C
ATOM    994  CE2 PHE A 123     155.733   8.129   6.460  1.00 29.52           C
ATOM    995  CZ  PHE A 123     154.826   8.223   5.414  1.00 30.33           C
ATOM    996  N   GLU A 124     160.908   4.562   5.812  1.00 31.55           N
ATOM    997  CA  GLU A 124     161.933   3.701   6.391  1.00 32.79           C
ATOM    998  C   GLU A 124     161.560   3.310   7.817  1.00 31.63           C
ATOM    999  O   GLU A 124     161.444   4.164   8.705  1.00 28.74           O
ATOM   1000  CB  GLU A 124     163.312   4.373   6.354  1.00 38.81           C
ATOM   1001  CG  GLU A 124     164.461   3.432   6.696  1.00 41.76           C
ATOM   1002  CD  GLU A 124     165.832   4.073   6.559  1.00 49.40           C
ATOM   1003  OE1 GLU A 124     166.825   3.419   6.942  1.00 53.14           O
ATOM   1004  OE2 GLU A 124     165.929   5.222   6.073  1.00 52.10           O
ATOM   1005  N   ILE A 125     161.366   2.010   8.017  1.00 28.74           N
ATOM   1006  CA  ILE A 125     161.000   1.452   9.311  1.00 29.42           C
ATOM   1007  C   ILE A 125     162.015   0.374   9.669  1.00 32.48           C
ATOM   1008  O   ILE A 125     162.120  -0.639   8.977  1.00 31.71           O
ATOM   1009  CB  ILE A 125     159.575   0.840   9.287  1.00 26.72           C
ATOM   1010  CG1 ILE A 125     158.550   1.890   8.848  1.00 25.34           C
ATOM   1011  CG2 ILE A 125     159.214   0.259  10.652  1.00 27.48           C
ATOM   1012  CD1 ILE A 125     157.259   1.328   8.286  1.00 24.25           C
ATOM   1013  N   ASP A 126     162.758   0.609  10.751  1.00 34.75           N
ATOM   1014  CA  ASP A 126     163.794  -0.313  11.236  1.00 37.25           C
ATOM   1015  C   ASP A 126     164.776  -0.759  10.140  1.00 37.52           C
ATOM   1016  O   ASP A 126     165.078  -1.949  10.001  1.00 40.93           O
ATOM   1017  CB  ASP A 126     163.170  -1.518  11.962  1.00 38.32           C
ATOM   1018  CG  ASP A 126     162.415  -1.119  13.230  1.00 40.86           C
ATOM   1019  OD1 ASP A 126     162.979  -0.386  14.072  1.00 41.40           O
ATOM   1020  OD2 ASP A 126     161.255  -1.550  13.393  1.00 37.64           O
ATOM   1021  N   GLY A 127     165.257   0.212   9.365  1.00 37.88           N
ATOM   1022  CA  GLY A 127     166.293  -0.017   8.356  1.00 39.54           C
ATOM   1023  C   GLY A 127     165.825  -0.486   6.986  1.00 41.30           C
ATOM   1024  O   GLY A 127     166.622  -0.542   6.045  1.00 41.39           O
ATOM   1025  N   VAL A 128     164.541  -0.826   6.873  1.00 38.50           N
ATOM   1026  CA  VAL A 128     163.963  -1.309   5.613  1.00 34.93           C
ATOM   1027  C   VAL A 128     162.961  -0.286   5.057  1.00 34.85           C
ATOM   1028  O   VAL A 128     162.189   0.308   5.816  1.00 31.40           O
ATOM   1029  CB  VAL A 128     163.296  -2.697   5.794  1.00 35.35           C
ATOM   1030  CG1 VAL A 128     162.798  -3.251   4.465  1.00 33.26           C
ATOM   1031  CG2 VAL A 128     164.267  -3.683   6.434  1.00 35.38           C
ATOM   1032  N   ILE A 129     162.989  -0.067   3.742  1.00 31.36           N
ATOM   1033  CA  ILE A 129     162.053   0.866   3.107  1.00 32.04           C
ATOM   1034  C   ILE A 129     160.820   0.132   2.571  1.00 30.81           C
ATOM   1035  O   ILE A 129     160.942  -0.855   1.836  1.00 31.74           O
ATOM   1036  CB  ILE A 129     162.722   1.714   1.995  1.00 33.88           C
ATOM   1037  CG1 ILE A 129     163.796   2.635   2.599  1.00 37.45           C
ATOM   1038  CG2 ILE A 129     161.682   2.536   1.241  1.00 31.54           C
ATOM   1039  CD1 ILE A 129     164.546   3.487   1.592  1.00 37.06           C
ATOM   1040  N   TYR A 130     159.644   0.621   2.968  1.00 25.62           N
ATOM   1041  CA  TYR A 130     158.357   0.100   2.507  1.00 23.79           C
ATOM   1042  C   TYR A 130     157.538   1.177   1.790  1.00 22.26           C
ATOM   1043  O   TYR A 130     157.752   2.370   1.999  1.00 22.66           O
ATOM   1044  CB  TYR A 130     157.551  -0.437   3.696  1.00 24.10           C
ATOM   1045  CG  TYR A 130     158.277  -1.460   4.540  1.00 25.41           C
ATOM   1046  CD1 TYR A 130     158.189  -2.821   4.249  1.00 25.52           C
ATOM   1047  CD2 TYR A 130     159.044  -1.068   5.642  1.00 23.73           C
ATOM   1048  CE1 TYR A 130     158.848  -3.765   5.027  1.00 25.07           C
ATOM   1049  CE2 TYR A 130     159.710  -2.000   6.424  1.00 25.17           C
ATOM   1050  CZ  TYR A 130     159.607  -3.345   6.113  1.00 26.49           C
ATOM   1051  OH  TYR A 130     160.265  -4.268   6.886  1.00 30.09           O
ATOM   1052  N   PHE A 131     156.588   0.739   0.962  1.00 19.68           N
ATOM   1053  CA  PHE A 131     155.666   1.613   0.228  1.00 21.32           C
ATOM   1054  C   PHE A 131     154.272   1.572   0.848  1.00 20.28           C
ATOM   1055  O   PHE A 131     153.662   0.499   0.962  1.00 19.46           O
ATOM   1056  CB  PHE A 131     155.594   1.170  -1.249  1.00 22.36           C
ATOM   1057  CG  PHE A 131     154.688   2.017  -2.114  1.00 23.83           C
ATOM   1058  CD1 PHE A 131     153.300   1.973  -1.969  1.00 25.02           C
ATOM   1059  CD2 PHE A 131     155.223   2.843  -3.096  1.00 26.78           C
ATOM   1060  CE1 PHE A 131     152.468   2.747  -2.767  1.00 24.91           C
ATOM   1061  CE2 PHE A 131     154.398   3.619  -3.900  1.00 27.93           C
ATOM   1062  CZ  PHE A 131     153.023   3.573  -3.736  1.00 26.28           C
ATOM   1063  N   PHE A 132     153.755   2.734   1.241  1.00 17.57           N
ATOM   1064  CA  PHE A 132     152.391   2.817   1.765  1.00 17.46           C
ATOM   1065  C   PHE A 132     151.507   3.654   0.854  1.00 17.11           C
ATOM   1066  O   PHE A 132     151.910   4.740   0.411  1.00 17.95           O
ATOM   1067  CB  PHE A 132     152.395   3.373   3.200  1.00 16.76           C
ATOM   1068  CG  PHE A 132     153.132   2.502   4.178  1.00 16.08           C
ATOM   1069  CD1 PHE A 132     154.503   2.654   4.377  1.00 16.24           C
ATOM   1070  CD2 PHE A 132     152.460   1.504   4.890  1.00 15.82           C
ATOM   1071  CE1 PHE A 132     155.191   1.847   5.274  1.00 16.62           C
ATOM   1072  CE2 PHE A 132     153.152   0.685   5.782  1.00 15.43           C
ATOM   1073  CZ  PHE A 132     154.510   0.856   5.976  1.00 15.36           C
ATOM   1074  N   GLY A 133     150.315   3.130   0.561  1.00 16.77           N
ATOM   1075  CA  GLY A 133     149.312   3.843  -0.235  1.00 16.78           C
ATOM   1076  C   GLY A 133     148.739   5.049   0.487  1.00 16.94           C
ATOM   1077  O   GLY A 133     148.999   5.258   1.680  1.00 17.07           O
ATOM   1078  N   VAL A 134     147.941   5.840  -0.228  1.00 18.12           N
ATOM   1079  CA  VAL A 134     147.252   6.994   0.366  1.00 19.53           C
ATOM   1080  C   VAL A 134     146.275   6.570   1.475  1.00 19.02           C
ATOM   1081  O   VAL A 134     145.902   7.377   2.344  1.00 19.94           O
ATOM   1082  CB  VAL A 134     146.520   7.825  -0.721  1.00 24.07           C
ATOM   1083  CG1 VAL A 134     145.361   7.047  -1.328  1.00 25.49           C
ATOM   1084  CG2 VAL A 134     146.054   9.159  -0.167  1.00 26.82           C
ATOM   1085  N   ASP A 135     145.875   5.297   1.445  1.00 17.35           N
ATOM   1086  CA  ASP A 135     144.970   4.728   2.434  1.00 15.88           C
ATOM   1087  C   ASP A 135     145.716   4.024   3.580  1.00 15.14           C
ATOM   1088  O   ASP A 135     145.087   3.384   4.425  1.00 15.60           O
ATOM   1089  CB  ASP A 135     144.000   3.743   1.753  1.00 16.63           C
ATOM   1090  CG  ASP A 135     144.717   2.611   1.006  1.00 16.70           C
ATOM   1091  OD1 ASP A 135     145.972   2.560   0.982  1.00 16.15           O
ATOM   1092  OD2 ASP A 135     144.003   1.752   0.421  1.00 18.26           O
ATOM   1093  N   GLY A 136     147.045   4.134   3.585  1.00 14.00           N
ATOM   1094  CA  GLY A 136     147.888   3.556   4.636  1.00 15.13           C
ATOM   1095  C   GLY A 136     148.213   2.078   4.451  1.00 15.79           C
ATOM   1096  O   GLY A 136     148.951   1.496   5.245  1.00 16.41           O
ATOM   1097  N   VAL A 137     147.675   1.462   3.401  1.00 14.77           N
ATOM   1098  CA  VAL A 137     147.945   0.035   3.164  1.00 13.64           C
ATOM   1099  C   VAL A 137     149.339  -0.167   2.561  1.00 14.57           C
ATOM   1100  O   VAL A 137     149.714   0.502   1.589  1.00 13.94           O
ATOM   1101  CB  VAL A 137     146.850  -0.626   2.287  1.00 13.38           C
ATOM   1102  CG1 VAL A 137     147.214  -2.075   1.976  1.00 15.05           C
ATOM   1103  CG2 VAL A 137     145.497  -0.576   2.982  1.00 14.81           C
ATOM   1104  N   LYS A 138     150.105  -1.084   3.153  1.00 13.18           N
ATOM   1105  CA  LYS A 138     151.428  -1.459   2.649  1.00 14.70           C
ATOM   1106  C   LYS A 138     151.337  -2.205   1.310  1.00 15.40           C
ATOM   1107  O   LYS A 138     150.634  -3.208   1.196  1.00 15.69           O
ATOM   1108  CB  LYS A 138     152.154  -2.339   3.674  1.00 14.16           C
ATOM   1109  CG  LYS A 138     153.630  -2.577   3.350  1.00 17.11           C
ATOM   1110  CD  LYS A 138     154.215  -3.737   4.152  1.00 19.04           C
ATOM   1111  CE  LYS A 138     153.642  -5.084   3.711  1.00 21.14           C
ATOM   1112  NZ  LYS A 138     154.095  -5.472   2.341  1.00 23.04           N
ATOM   1113  N   ALA A 139     152.053  -1.710   0.302  1.00 16.43           N
ATOM   1114  CA  ALA A 139     152.096  -2.383  -0.997  1.00 17.40           C
ATOM   1115  C   ALA A 139     152.985  -3.626  -0.915  1.00 18.86           C
ATOM   1116  O   ALA A 139     153.818  -3.742  -0.013  1.00 18.99           O
ATOM   1117  CB  ALA A 139     152.610  -1.429  -2.065  1.00 17.16           C
ATOM   1118  N   PRO A 140     152.817  -4.570  -1.859  1.00 20.54           N
ATOM   1119  CA  PRO A 140     153.741  -5.704  -1.884  1.00 23.23           C
ATOM   1120  C   PRO A 140     155.172  -5.251  -2.183  1.00 24.57           C
ATOM   1121  O   PRO A 140     155.374  -4.273  -2.911  1.00 24.42           O
ATOM   1122  CB  PRO A 140     153.224  -6.578  -3.038  1.00 22.05           C
ATOM   1123  CG  PRO A 140     151.907  -6.021  -3.450  1.00 22.74           C
ATOM   1124  CD  PRO A 140     151.797  -4.624  -2.923  1.00 21.44           C
ATOM   1125  N   GLY A 141     156.149  -5.948  -1.612  1.00 27.37           N
ATOM   1126  CA  GLY A 141     157.560  -5.750  -1.965  1.00 28.33           C
ATOM   1127  C   GLY A 141     158.411  -4.905  -1.036  1.00 33.30           C
ATOM   1128  O   GLY A 141     157.907  -4.302  -0.085  1.00 32.66           O
ATOM   1129  N   ILE A 142     159.716  -4.881  -1.321  1.00 33.65           N
ATOM   1130  CA  ILE A 142     160.698  -4.077  -0.583  1.00 38.92           C
ATOM   1131  C   ILE A 142     161.250  -2.980  -1.503  1.00 37.65           C
ATOM   1132  O   ILE A 142     161.352  -3.171  -2.718  1.00 39.17           O
ATOM   1133  CB  ILE A 142     161.860  -4.942  -0.024  1.00 39.10           C
ATOM   1134  CG1 ILE A 142     161.338  -6.109   0.837  1.00 39.67           C
ATOM   1135  CG2 ILE A 142     162.873  -4.091   0.741  1.00 42.30           C
ATOM   1136  CD1 ILE A 142     160.730  -5.727   2.177  1.00 39.37           C
ATOM   1137  N   TYR A 143     161.592  -1.833  -0.917  1.00 40.37           N
ATOM   1138  CA  TYR A 143     161.988  -0.653  -1.680  1.00 40.99           C
ATOM   1139  C   TYR A 143     163.262  -0.037  -1.111  1.00 41.40           C
ATOM   1140  O   TYR A 143     164.011   0.630  -1.820  1.00 44.81           O
ATOM   1141  CB  TYR A 143     160.846   0.377  -1.697  1.00 39.92           C
ATOM   1142  CG  TYR A 143     159.548  -0.161  -2.274  1.00 35.68           C
ATOM   1143  CD1 TYR A 143     158.769  -1.080  -1.563  1.00 33.48           C
ATOM   1144  CD2 TYR A 143     159.097   0.247  -3.525  1.00 34.32           C
ATOM   1145  CE1 TYR A 143     157.596  -1.590  -2.088  1.00 30.57           C
ATOM   1146  CE2 TYR A 143     157.914  -0.248  -4.054  1.00 30.50           C
ATOM   1147  CZ  TYR A 143     157.171  -1.167  -3.336  1.00 30.43           C
ATOM   1148  OH  TYR A 143     156.004  -1.672  -3.854  1.00 26.29           O
ATOM   1149  N   GLN B   8     120.889  14.134  18.420  1.00 48.11           N
ATOM   1150  CA  GLN B   8     120.874  15.621  18.304  1.00 46.15           C
ATOM   1151  C   GLN B   8     121.515  16.085  16.995  1.00 41.31           C
ATOM   1152  O   GLN B   8     121.113  17.103  16.436  1.00 42.98           O
ATOM   1153  CB  GLN B   8     121.574  16.264  19.510  1.00 49.60           C
ATOM   1154  CG  GLN B   8     121.230  17.731  19.736  1.00 52.45           C
ATOM   1155  CD  GLN B   8     121.692  18.252  21.090  1.00 59.22           C
ATOM   1156  OE1 GLN B   8     121.571  17.570  22.112  1.00 59.56           O
ATOM   1157  NE2 GLN B   8     122.217  19.473  21.103  1.00 56.98           N
ATOM   1158  N   VAL B   9     122.501  15.333  16.511  1.00 37.74           N
ATOM   1159  CA  VAL B   9     123.226  15.687  15.288  1.00 35.00           C
ATOM   1160  C   VAL B   9     122.386  15.395  14.047  1.00 35.02           C
ATOM   1161  O   VAL B   9     121.778  14.328  13.933  1.00 34.52           O
ATOM   1162  CB  VAL B   9     124.595  14.968  15.200  1.00 34.01           C
ATOM   1163  CG1 VAL B   9     125.294  15.273  13.881  1.00 33.51           C
ATOM   1164  CG2 VAL B   9     125.479  15.374  16.371  1.00 33.37           C
ATOM   1165  N   GLN B  10     122.357  16.358  13.129  1.00 34.21           N
ATOM   1166  CA  GLN B  10     121.583  16.245  11.897  1.00 35.10           C
ATOM   1167  C   GLN B  10     122.373  16.731  10.688  1.00 32.76           C
ATOM   1168  O   GLN B  10     123.054  17.755  10.748  1.00 32.47           O
ATOM   1169  CB  GLN B  10     120.283  17.050  11.998  1.00 37.36           C
ATOM   1170  CG  GLN B  10     119.338  16.611  13.107  1.00 41.27           C
ATOM   1171  CD  GLN B  10     117.969  17.250  12.983  1.00 48.25           C
ATOM   1172  OE1 GLN B  10     117.285  17.093  11.968  1.00 50.14           O
ATOM   1173  NE2 GLN B  10     117.558  17.972  14.019  1.00 49.60           N
ATOM   1174  N   LEU B  11     122.281  15.975   9.598  1.00 31.42           N
ATOM   1175  CA  LEU B  11     122.746  16.421   8.291  1.00 29.79           C
ATOM   1176  C   LEU B  11     121.499  16.582   7.423  1.00 30.81           C
ATOM   1177  O   LEU B  11     120.690  15.658   7.316  1.00 31.09           O
ATOM   1178  CB  LEU B  11     123.706  15.397   7.670  1.00 31.40           C
ATOM   1179  CG  LEU B  11     124.984  14.981   8.421  1.00 33.05           C
ATOM   1180  CD1 LEU B  11     125.646  13.790   7.747  1.00 32.02           C
ATOM   1181  CD2 LEU B  11     125.974  16.123   8.537  1.00 32.71           C
ATOM   1182  N   VAL B  12     121.327  17.766   6.840  1.00 31.68           N
ATOM   1183  CA  VAL B  12     120.107  18.083   6.081  1.00 32.09           C
ATOM   1184  C   VAL B  12     120.438  18.531   4.656  1.00 30.79           C
ATOM   1185  O   VAL B  12     121.102  19.550   4.455  1.00 32.71           O
ATOM   1186  CB  VAL B  12     119.241  19.152   6.794  1.00 34.97           C
ATOM   1187  CG1 VAL B  12     117.984  19.454   5.987  1.00 38.44           C
ATOM   1188  CG2 VAL B  12     118.860  18.698   8.198  1.00 35.94           C
ATOM   1189  N   GLU B  13     119.976  17.752   3.677  1.00 33.16           N
ATOM   1190  CA  GLU B  13     120.222  18.035   2.265  1.00 33.85           C
ATOM   1191  C   GLU B  13     119.149  18.951   1.683  1.00 33.93           C
ATOM   1192  O   GLU B  13     117.971  18.835   2.025  1.00 33.24           O
ATOM   1193  CB  GLU B  13     120.268  16.744   1.435  1.00 36.60           C
ATOM   1194  CG  GLU B  13     121.311  15.720   1.863  1.00 37.24           C
ATOM   1195  CD  GLU B  13     120.758  14.646   2.782  1.00 39.10           C
ATOM   1196  OE1 GLU B  13     119.753  14.894   3.481  1.00 42.08           O
ATOM   1197  OE2 GLU B  13     121.338  13.540   2.808  1.00 38.01           O
ATOM   1198  N   SER B  14     119.571  19.846   0.794  1.00 33.79           N
ATOM   1199  CA  SER B  14     118.655  20.707   0.043  1.00 35.65           C
ATOM   1200  C   SER B  14     119.194  20.949  -1.364  1.00 37.58           C
ATOM   1201  O   SER B  14     120.384  20.745  -1.622  1.00 35.23           O
ATOM   1202  CB  SER B  14     118.441  22.036   0.776  1.00 35.14           C
ATOM   1203  OG  SER B  14     119.632  22.805   0.810  1.00 34.78           O
ATOM   1204  N   GLY B  15     118.316  21.370  -2.274  1.00 35.64           N
ATOM   1205  CA  GLY B  15     118.720  21.697  -3.641  1.00 39.07           C
ATOM   1206  C   GLY B  15     118.439  20.610  -4.664  1.00 41.14           C
ATOM   1207  O   GLY B  15     118.863  20.712  -5.819  1.00 39.73           O
ATOM   1208  N   GLY B  16     117.721  19.571  -4.245  1.00 44.58           N
ATOM   1209  CA  GLY B  16     117.353  18.473  -5.136  1.00 47.03           C
ATOM   1210  C   GLY B  16     116.176  18.818  -6.031  1.00 50.98           C
ATOM   1211  O   GLY B  16     115.826  19.991  -6.190  1.00 49.94           O
ATOM   1212  N   GLY B  17     115.570  17.789  -6.619  1.00 52.11           N
ATOM   1213  CA  GLY B  17     114.389  17.956  -7.462  1.00 55.14           C
ATOM   1214  C   GLY B  17     114.616  17.595  -8.917  1.00 56.39           C
ATOM   1215  O   GLY B  17     115.533  16.837  -9.246  1.00 54.39           O
ATOM   1216  N   LEU B  18     113.774  18.148  -9.788  1.00 57.56           N
ATOM   1217  CA  LEU B  18     113.830  17.869 -11.222  1.00 58.61           C
ATOM   1218  C   LEU B  18     114.785  18.803 -11.961  1.00 56.84           C
ATOM   1219  O   LEU B  18     114.943  19.969 -11.590  1.00 57.67           O
ATOM   1220  CB  LEU B  18     112.430  17.945 -11.849  1.00 60.68           C
ATOM   1221  CG  LEU B  18     111.435  16.809 -11.581  1.00 59.12           C
ATOM   1222  CD1 LEU B  18     110.630  17.054 -10.311  1.00 62.29           C
ATOM   1223  CD2 LEU B  18     110.500  16.643 -12.768  1.00 61.34           C
ATOM   1224  N   ALA B  19     115.424  18.269 -13.001  1.00 56.77           N
ATOM   1225  CA  ALA B  19     116.299  19.036 -13.887  1.00 56.15           C
ATOM   1226  C   ALA B  19     116.365  18.369 -15.258  1.00 56.90           C
ATOM   1227  O   ALA B  19     116.063  17.181 -15.394  1.00 53.15           O
ATOM   1228  CB  ALA B  19     117.693  19.165 -13.291  1.00 56.30           C
ATOM   1229  N   GLN B  20     116.754  19.140 -16.271  1.00 58.15           N
ATOM   1230  CA  GLN B  20     116.900  18.613 -17.625  1.00 60.72           C
ATOM   1231  C   GLN B  20     118.345  18.224 -17.911  1.00 55.70           C
ATOM   1232  O   GLN B  20     119.276  18.846 -17.393  1.00 54.18           O
ATOM   1233  CB  GLN B  20     116.406  19.627 -18.662  1.00 67.99           C
ATOM   1234  CG  GLN B  20     114.895  19.816 -18.679  1.00 77.58           C
ATOM   1235  CD  GLN B  20     114.402  20.590 -19.890  1.00 85.08           C
ATOM   1236  OE1 GLN B  20     115.063  21.514 -20.370  1.00 88.50           O
ATOM   1237  NE2 GLN B  20     113.227  20.218 -20.388  1.00 85.64           N
ATOM   1238  N   ALA B  21     118.519  17.193 -18.736  1.00 55.32           N
ATOM   1239  CA  ALA B  21     119.844  16.720 -19.147  1.00 51.55           C
ATOM   1240  C   ALA B  21     120.681  17.848 -19.749  1.00 50.11           C
ATOM   1241  O   ALA B  21     120.177  18.651 -20.536  1.00 49.99           O
ATOM   1242  CB  ALA B  21     119.712  15.566 -20.130  1.00 51.35           C
ATOM   1243  N   GLY B  22     121.954  17.904 -19.364  1.00 45.23           N
ATOM   1244  CA  GLY B  22     122.860  18.974 -19.787  1.00 43.71           C
ATOM   1245  C   GLY B  22     122.888  20.159 -18.834  1.00 40.55           C
ATOM   1246  O   GLY B  22     123.813  20.977 -18.876  1.00 41.02           O
ATOM   1247  N   GLY B  23     121.876  20.246 -17.972  1.00 41.16           N
ATOM   1248  CA  GLY B  23     121.741  21.349 -17.016  1.00 40.02           C
ATOM   1249  C   GLY B  23     122.522  21.157 -15.726  1.00 43.78           C
ATOM   1250  O   GLY B  23     123.372  20.264 -15.630  1.00 40.76           O
ATOM   1251  N   SER B  24     122.219  21.993 -14.732  1.00 43.62           N
ATOM   1252  CA  SER B  24     122.961  22.027 -13.467  1.00 41.06           C
ATOM   1253  C   SER B  24     122.067  21.985 -12.230  1.00 39.68           C
ATOM   1254  O   SER B  24     120.925  22.448 -12.256  1.00 38.54           O
ATOM   1255  CB  SER B  24     123.842  23.277 -13.401  1.00 42.29           C
ATOM   1256  OG  SER B  24     124.928  23.187 -14.304  1.00 47.71           O
ATOM   1257  N   LEU B  25     122.608  21.419 -11.151  1.00 37.57           N
ATOM   1258  CA  LEU B  25     122.000  21.479  -9.821  1.00 37.63           C
ATOM   1259  C   LEU B  25     123.099  21.643  -8.778  1.00 37.39           C
ATOM   1260  O   LEU B  25     124.234  21.220  -8.999  1.00 36.77           O
ATOM   1261  CB  LEU B  25     121.194  20.213  -9.514  1.00 38.47           C
ATOM   1262  CG  LEU B  25     119.821  19.983 -10.155  1.00 40.66           C
ATOM   1263  CD1 LEU B  25     119.404  18.536  -9.950  1.00 40.65           C
ATOM   1264  CD2 LEU B  25     118.761  20.929  -9.599  1.00 41.51           C
ATOM   1265  N   ARG B  26     122.759  22.257  -7.649  1.00 35.89           N
ATOM   1266  CA  ARG B  26     123.688  22.373  -6.529  1.00 37.46           C
ATOM   1267  C   ARG B  26     123.025  21.871  -5.252  1.00 36.77           C
ATOM   1268  O   ARG B  26     122.002  22.410  -4.818  1.00 35.10           O
ATOM   1269  CB  ARG B  26     124.171  23.816  -6.359  1.00 40.80           C
ATOM   1270  CG  ARG B  26     125.235  23.991  -5.285  1.00 41.31           C
ATOM   1271  CD  ARG B  26     125.651  25.445  -5.154  1.00 44.55           C
ATOM   1272  NE  ARG B  26     126.727  25.625  -4.181  1.00 43.16           N
ATOM   1273  CZ  ARG B  26     128.023  25.673  -4.481  1.00 46.84           C
ATOM   1274  NH1 ARG B  26     128.434  25.549  -5.738  1.00 46.18           N
ATOM   1275  NH2 ARG B  26     128.915  25.845  -3.516  1.00 46.83           N
ATOM   1276  N   LEU B  27     123.598  20.821  -4.670  1.00 30.77           N
ATOM   1277  CA  LEU B  27     123.111  20.292  -3.409  1.00 28.46           C
ATOM   1278  C   LEU B  27     123.889  20.941  -2.272  1.00 26.89           C
ATOM   1279  O   LEU B  27     125.067  21.254  -2.421  1.00 25.73           O
ATOM   1280  CB  LEU B  27     123.247  18.762  -3.349  1.00 29.36           C
ATOM   1281  CG  LEU B  27     122.682  17.909  -4.496  1.00 31.07           C
ATOM   1282  CD1 LEU B  27     122.878  16.428  -4.209  1.00 30.88           C
ATOM   1283  CD2 LEU B  27     121.212  18.207  -4.751  1.00 33.04           C
ATOM   1284  N   SER B  28     123.201  21.170  -1.160  1.00 28.77           N
ATOM   1285  CA  SER B  28     123.822  21.655   0.067  1.00 30.06           C
ATOM   1286  C   SER B  28     123.480  20.674   1.167  1.00 28.77           C
ATOM   1287  O   SER B  28     122.366  20.147   1.213  1.00 30.64           O
ATOM   1288  CB  SER B  28     123.297  23.048   0.439  1.00 30.15           C
ATOM   1289  OG  SER B  28     123.853  24.045  -0.399  1.00 32.14           O
ATOM   1290  N   CYS B  29     124.440  20.429   2.052  1.00 27.80           N
ATOM   1291  CA  CYS B  29     124.203  19.604   3.224  1.00 28.81           C
ATOM   1292  C   CYS B  29     124.632  20.392   4.450  1.00 27.43           C
ATOM   1293  O   CYS B  29     125.826  20.571   4.691  1.00 30.45           O
ATOM   1294  CB  CYS B  29     124.982  18.291   3.128  1.00 27.84           C
ATOM   1295  SG  CYS B  29     125.009  17.332   4.655  1.00 29.87           S
ATOM   1296  N   ALA B  30     123.653  20.871   5.209  1.00 27.69           N
ATOM   1297  CA  ALA B  30     123.926  21.657   6.407  1.00 28.36           C
ATOM   1298  C   ALA B  30     123.946  20.754   7.628  1.00 28.28           C
ATOM   1299  O   ALA B  30     122.967  20.062   7.921  1.00 28.85           O
ATOM   1300  CB  ALA B  30     122.899  22.771   6.567  1.00 28.61           C
ATOM   1301  N   ALA B  31     125.076  20.759   8.329  1.00 27.46           N
ATOM   1302  CA  ALA B  31     125.240  19.960   9.534  1.00 25.43           C
ATOM   1303  C   ALA B  31     124.998  20.804  10.782  1.00 26.41           C
ATOM   1304  O   ALA B  31     125.336  21.991  10.813  1.00 28.32           O
ATOM   1305  CB  ALA B  31     126.633  19.350   9.568  1.00 25.18           C
ATOM   1306  N   SER B  32     124.413  20.187  11.805  1.00 28.80           N
ATOM   1307  CA  SER B  32     124.188  20.856  13.088  1.00 28.35           C
ATOM   1308  C   SER B  32     124.340  19.907  14.278  1.00 28.19           C
ATOM   1309  O   SER B  32     124.231  18.689  14.126  1.00 27.83           O
ATOM   1310  CB  SER B  32     122.814  21.540  13.113  1.00 31.28           C
ATOM   1311  OG  SER B  32     121.772  20.604  12.917  1.00 31.95           O
ATOM   1312  N   GLY B  33     124.602  20.475  15.455  1.00 26.96           N
ATOM   1313  CA  GLY B  33     124.702  19.699  16.692  1.00 27.48           C
ATOM   1314  C   GLY B  33     126.111  19.271  17.067  1.00 27.42           C
ATOM   1315  O   GLY B  33     126.351  18.831  18.193  1.00 25.69           O
ATOM   1316  N   ARG B  34     127.038  19.393  16.117  1.00 26.26           N
ATOM   1317  CA  ARG B  34     128.434  18.998  16.309  1.00 24.93           C
ATOM   1318  C   ARG B  34     129.277  19.604  15.186  1.00 23.26           C
ATOM   1319  O   ARG B  34     128.802  19.723  14.060  1.00 24.12           O
ATOM   1320  CB  ARG B  34     128.528  17.465  16.349  1.00 27.13           C
ATOM   1321  CG  ARG B  34     129.690  16.842  15.615  1.00 25.04           C
ATOM   1322  CD  ARG B  34     129.796  15.350  15.884  1.00 23.92           C
ATOM   1323  NE  ARG B  34     131.171  15.026  16.249  1.00 20.21           N
ATOM   1324  CZ  ARG B  34     132.185  14.949  15.387  1.00 20.21           C
ATOM   1325  NH1 ARG B  34     131.987  15.146  14.090  1.00 19.89           N
ATOM   1326  NH2 ARG B  34     133.401  14.677  15.825  1.00 19.91           N
ATOM   1327  N   THR B  35     130.513  20.000  15.489  1.00 21.42           N
ATOM   1328  CA  THR B  35     131.379  20.606  14.475  1.00 21.42           C
ATOM   1329  C   THR B  35     132.102  19.522  13.677  1.00 20.36           C
ATOM   1330  O   THR B  35     132.650  18.591  14.259  1.00 19.52           O
ATOM   1331  CB  THR B  35     132.382  21.586  15.112  1.00 24.58           C
ATOM   1332  OG1 THR B  35     131.655  22.584  15.841  1.00 30.31           O
ATOM   1333  CG2 THR B  35     133.232  22.269  14.049  1.00 24.69           C
ATOM   1334  N   PHE B  36     132.088  19.648  12.349  1.00 19.09           N
ATOM   1335  CA  PHE B  36     132.667  18.632  11.467  1.00 17.62           C
ATOM   1336  C   PHE B  36     133.989  19.037  10.827  1.00 17.28           C
ATOM   1337  O   PHE B  36     134.469  18.361   9.921  1.00 15.76           O
ATOM   1338  CB  PHE B  36     131.648  18.199  10.398  1.00 19.16           C
ATOM   1339  CG  PHE B  36     130.580  17.299  10.932  1.00 19.96           C
ATOM   1340  CD1 PHE B  36     130.782  15.922  10.996  1.00 19.71           C
ATOM   1341  CD2 PHE B  36     129.385  17.823  11.413  1.00 19.94           C
ATOM   1342  CE1 PHE B  36     129.807  15.086  11.516  1.00 20.97           C
ATOM   1343  CE2 PHE B  36     128.403  16.989  11.929  1.00 21.51           C
ATOM   1344  CZ  PHE B  36     128.618  15.619  11.985  1.00 21.27           C
ATOM   1345  N   SER B  37     134.594  20.114  11.322  1.00 16.98           N
ATOM   1346  CA  SER B  37     135.808  20.664  10.697  1.00 18.44           C
ATOM   1347  C   SER B  37     137.035  19.746  10.706  1.00 17.23           C
ATOM   1348  O   SER B  37     138.004  20.011   9.982  1.00 18.40           O
ATOM   1349  CB  SER B  37     136.156  22.049  11.262  1.00 19.44           C
ATOM   1350  OG  SER B  37     136.437  22.007  12.646  1.00 21.92           O
ATOM   1351  N   MET B  38     137.001  18.676  11.504  1.00 17.06           N
ATOM   1352  CA  MET B  38     138.116  17.719  11.525  1.00 16.64           C
ATOM   1353  C   MET B  38     137.845  16.463  10.691  1.00 16.65           C
ATOM   1354  O   MET B  38     138.753  15.647  10.496  1.00 15.40           O
ATOM   1355  CB  MET B  38     138.484  17.316  12.955  1.00 17.40           C
ATOM   1356  CG  MET B  38     138.824  18.472  13.879  1.00 20.86           C
ATOM   1357  SD  MET B  38     139.547  17.856  15.414  1.00 24.13           S
ATOM   1358  CE  MET B  38     139.911  19.396  16.251  1.00 24.96           C
ATOM   1359  N   ASP B  39     136.612  16.324  10.196  1.00 16.50           N
ATOM   1360  CA  ASP B  39     136.158  15.087   9.548  1.00 17.16           C
ATOM   1361  C   ASP B  39     136.020  15.234   8.030  1.00 17.80           C
ATOM   1362  O   ASP B  39     135.568  16.280   7.546  1.00 18.56           O
ATOM   1363  CB  ASP B  39     134.786  14.667  10.101  1.00 18.04           C
ATOM   1364  CG  ASP B  39     134.748  14.583  11.619  1.00 18.64           C
ATOM   1365  OD1 ASP B  39     135.456  13.729  12.193  1.00 18.09           O
ATOM   1366  OD2 ASP B  39     133.984  15.356  12.243  1.00 18.43           O
ATOM   1367  N   PRO B  40     136.365  14.175   7.269  1.00 17.63           N
ATOM   1368  CA  PRO B  40     135.938  14.140   5.865  1.00 17.50           C
ATOM   1369  C   PRO B  40     134.414  14.138   5.763  1.00 18.53           C
ATOM   1370  O   PRO B  40     133.724  13.627   6.653  1.00 18.54           O
ATOM   1371  CB  PRO B  40     136.499  12.803   5.346  1.00 18.38           C
ATOM   1372  CG  PRO B  40     137.574  12.432   6.314  1.00 17.33           C
ATOM   1373  CD  PRO B  40     137.134  12.975   7.642  1.00 18.07           C
ATOM   1374  N   MET B  41     133.904  14.735   4.687  1.00 17.79           N
ATOM   1375  CA  MET B  41     132.480  14.737   4.389  1.00 19.10           C
ATOM   1376  C   MET B  41     132.301  14.247   2.957  1.00 18.92           C
ATOM   1377  O   MET B  41     133.191  14.422   2.123  1.00 18.52           O
ATOM   1378  CB  MET B  41     131.886  16.142   4.587  1.00 19.13           C
ATOM   1379  CG  MET B  41     131.963  16.649   6.023  1.00 20.29           C
ATOM   1380  SD  MET B  41     131.067  18.201   6.317  1.00 23.39           S
ATOM   1381  CE  MET B  41     129.414  17.590   6.609  1.00 21.05           C
ATOM   1382  N   ALA B  42     131.160  13.624   2.681  1.00 19.00           N
ATOM   1383  CA  ALA B  42     130.971  12.912   1.417  1.00 20.53           C
ATOM   1384  C   ALA B  42     129.545  12.981   0.884  1.00 20.70           C
ATOM   1385  O   ALA B  42     128.615  13.305   1.620  1.00 21.19           O
ATOM   1386  CB  ALA B  42     131.382  11.455   1.588  1.00 19.87           C
ATOM   1387  N   TRP B  43     129.401  12.656  -0.404  1.00 22.52           N
ATOM   1388  CA  TRP B  43     128.106  12.409  -1.031  1.00 23.75           C
ATOM   1389  C   TRP B  43     128.033  10.983  -1.570  1.00 23.75           C
ATOM   1390  O   TRP B  43     128.988  10.486  -2.176  1.00 23.83           O
ATOM   1391  CB  TRP B  43     127.861  13.400  -2.168  1.00 24.36           C
ATOM   1392  CG  TRP B  43     127.652  14.791  -1.679  1.00 23.95           C
ATOM   1393  CD1 TRP B  43     128.602  15.757  -1.536  1.00 25.28           C
ATOM   1394  CD2 TRP B  43     126.415  15.373  -1.252  1.00 25.46           C
ATOM   1395  NE1 TRP B  43     128.035  16.911  -1.045  1.00 24.08           N
ATOM   1396  CE2 TRP B  43     126.693  16.703  -0.862  1.00 25.87           C
ATOM   1397  CE3 TRP B  43     125.097  14.901  -1.160  1.00 26.45           C
ATOM   1398  CZ2 TRP B  43     125.700  17.572  -0.395  1.00 24.94           C
ATOM   1399  CZ3 TRP B  43     124.108  15.766  -0.694  1.00 26.35           C
ATOM   1400  CH2 TRP B  43     124.420  17.086  -0.315  1.00 26.21           C
ATOM   1401  N   PHE B  44     126.901  10.338  -1.311  1.00 26.40           N
ATOM   1402  CA  PHE B  44     126.570   9.033  -1.867  1.00 29.02           C
ATOM   1403  C   PHE B  44     125.237   9.154  -2.598  1.00 29.84           C
ATOM   1404  O   PHE B  44     124.504  10.127  -2.396  1.00 30.61           O
ATOM   1405  CB  PHE B  44     126.453   7.996  -0.746  1.00 28.84           C
ATOM   1406  CG  PHE B  44     127.775   7.511  -0.220  1.00 28.41           C
ATOM   1407  CD1 PHE B  44     128.574   8.332   0.576  1.00 28.60           C
ATOM   1408  CD2 PHE B  44     128.219   6.227  -0.508  1.00 29.13           C
ATOM   1409  CE1 PHE B  44     129.793   7.881   1.063  1.00 30.96           C
ATOM   1410  CE2 PHE B  44     129.438   5.772  -0.025  1.00 30.28           C
ATOM   1411  CZ  PHE B  44     130.226   6.598   0.761  1.00 29.88           C
ATOM   1412  N   ARG B  45     124.917   8.172  -3.441  1.00 29.78           N
ATOM   1413  CA  ARG B  45     123.610   8.139  -4.099  1.00 32.19           C
ATOM   1414  C   ARG B  45     123.033   6.728  -4.208  1.00 35.28           C
ATOM   1415  O   ARG B  45     123.774   5.748  -4.310  1.00 33.06           O
ATOM   1416  CB  ARG B  45     123.659   8.821  -5.476  1.00 29.95           C
ATOM   1417  CG  ARG B  45     124.386   8.046  -6.563  1.00 33.54           C
ATOM   1418  CD  ARG B  45     124.452   8.844  -7.852  1.00 31.80           C
ATOM   1419  NE  ARG B  45     125.310   8.204  -8.848  1.00 34.32           N
ATOM   1420  CZ  ARG B  45     125.757   8.792  -9.954  1.00 37.12           C
ATOM   1421  NH1 ARG B  45     125.435  10.051 -10.227  1.00 35.49           N
ATOM   1422  NH2 ARG B  45     126.531   8.118 -10.795  1.00 39.15           N
ATOM   1423  N   GLN B  46     121.705   6.642  -4.178  1.00 37.83           N
ATOM   1424  CA  GLN B  46     121.003   5.377  -4.361  1.00 42.46           C
ATOM   1425  C   GLN B  46     120.051   5.443  -5.558  1.00 43.79           C
ATOM   1426  O   GLN B  46     118.956   6.004  -5.453  1.00 42.38           O
ATOM   1427  CB  GLN B  46     120.253   4.971  -3.090  1.00 43.57           C
ATOM   1428  CG  GLN B  46     119.668   3.567  -3.153  1.00 47.46           C
ATOM   1429  CD  GLN B  46     119.042   3.119  -1.847  1.00 51.96           C
ATOM   1430  OE1 GLN B  46     118.518   3.929  -1.080  1.00 55.44           O
ATOM   1431  NE2 GLN B  46     119.087   1.817  -1.591  1.00 51.61           N
ATOM   1432  N   PRO B  47     120.481   4.888  -6.707  1.00 46.95           N
ATOM   1433  CA  PRO B  47     119.621   4.718  -7.880  1.00 49.79           C
ATOM   1434  C   PRO B  47     118.502   3.709  -7.598  1.00 51.21           C
ATOM   1435  O   PRO B  47     118.666   2.853  -6.720  1.00 45.81           O
ATOM   1436  CB  PRO B  47     120.581   4.166  -8.944  1.00 50.36           C
ATOM   1437  CG  PRO B  47     121.942   4.573  -8.488  1.00 51.14           C
ATOM   1438  CD  PRO B  47     121.874   4.496  -6.993  1.00 48.78           C
ATOM   1439  N   PRO B  48     117.369   3.811  -8.327  1.00 52.09           N
ATOM   1440  CA  PRO B  48     116.242   2.888  -8.138  1.00 53.31           C
ATOM   1441  C   PRO B  48     116.649   1.422  -8.297  1.00 51.15           C
ATOM   1442  O   PRO B  48     117.309   1.064  -9.275  1.00 51.48           O
ATOM   1443  CB  PRO B  48     115.267   3.290  -9.250  1.00 53.90           C
ATOM   1444  CG  PRO B  48     115.586   4.717  -9.536  1.00 54.79           C
ATOM   1445  CD  PRO B  48     117.071   4.838  -9.346  1.00 53.69           C
ATOM   1446  N   GLY B  49     116.273   0.596  -7.323  1.00 54.83           N
ATOM   1447  CA  GLY B  49     116.545  -0.843  -7.362  1.00 57.40           C
ATOM   1448  C   GLY B  49     117.945  -1.267  -6.942  1.00 61.66           C
ATOM   1449  O   GLY B  49     118.149  -2.410  -6.523  1.00 59.58           O
ATOM   1450  N   LYS B  50     118.907  -0.351  -7.055  1.00 59.98           N
ATOM   1451  CA  LYS B  50     120.311  -0.645  -6.755  1.00 59.98           C
ATOM   1452  C   LYS B  50     120.731  -0.170  -5.360  1.00 55.62           C
ATOM   1453  O   LYS B  50     120.000   0.574  -4.700  1.00 52.89           O
ATOM   1454  CB  LYS B  50     121.222  -0.037  -7.827  1.00 61.77           C
ATOM   1455  CG  LYS B  50     121.064  -0.665  -9.205  1.00 67.13           C
ATOM   1456  CD  LYS B  50     121.739   0.159 -10.292  1.00 68.86           C
ATOM   1457  CE  LYS B  50     123.238  -0.096 -10.361  1.00 70.15           C
ATOM   1458  NZ  LYS B  50     123.865   0.652 -11.485  1.00 68.80           N
ATOM   1459  N   GLU B  51     121.908  -0.615  -4.920  1.00 51.77           N
ATOM   1460  CA  GLU B  51     122.450  -0.246  -3.610  1.00 51.02           C
ATOM   1461  C   GLU B  51     123.049   1.163  -3.614  1.00 47.64           C
ATOM   1462  O   GLU B  51     123.270   1.754  -4.677  1.00 42.07           O
ATOM   1463  CB  GLU B  51     123.496  -1.270  -3.144  1.00 52.95           C
ATOM   1464  CG  GLU B  51     124.808  -1.242  -3.921  1.00 58.65           C
ATOM   1465  CD  GLU B  51     125.892  -2.118  -3.311  1.00 60.78           C
ATOM   1466  OE1 GLU B  51     125.706  -2.627  -2.182  1.00 59.11           O
ATOM   1467  OE2 GLU B  51     126.942  -2.295  -3.966  1.00 61.18           O
ATOM   1468  N   ARG B  52     123.309   1.689  -2.417  1.00 44.72           N
ATOM   1469  CA  ARG B  52     123.953   2.993  -2.245  1.00 42.88           C
ATOM   1470  C   ARG B  52     125.387   2.964  -2.786  1.00 40.59           C
ATOM   1471  O   ARG B  52     126.130   2.010  -2.537  1.00 41.45           O
ATOM   1472  CB  ARG B  52     123.932   3.384  -0.764  1.00 43.83           C
ATOM   1473  CG  ARG B  52     124.168   4.858  -0.477  1.00 45.13           C
ATOM   1474  CD  ARG B  52     123.619   5.252   0.889  1.00 48.39           C
ATOM   1475  NE  ARG B  52     124.142   4.418   1.972  1.00 50.62           N
ATOM   1476  CZ  ARG B  52     123.769   4.510   3.248  1.00 52.35           C
ATOM   1477  NH1 ARG B  52     122.860   5.403   3.625  1.00 55.19           N
ATOM   1478  NH2 ARG B  52     124.305   3.702   4.152  1.00 52.74           N
ATOM   1479  N   GLU B  53     125.764   4.002  -3.530  1.00 35.72           N
ATOM   1480  CA  GLU B  53     127.087   4.074  -4.161  1.00 34.72           C
ATOM   1481  C   GLU B  53     127.807   5.400  -3.908  1.00 32.89           C
ATOM   1482  O   GLU B  53     127.168   6.435  -3.721  1.00 31.19           O
ATOM   1483  CB  GLU B  53     127.003   3.787  -5.670  1.00 38.12           C
ATOM   1484  CG  GLU B  53     126.163   4.767  -6.485  1.00 39.89           C
ATOM   1485  CD  GLU B  53     126.120   4.429  -7.969  1.00 42.57           C
ATOM   1486  OE1 GLU B  53     126.038   3.231  -8.317  1.00 45.01           O
ATOM   1487  OE2 GLU B  53     126.158   5.366  -8.796  1.00 40.93           O
ATOM   1488  N   PHE B  54     129.138   5.345  -3.912  1.00 32.20           N
ATOM   1489  CA  PHE B  54     129.996   6.513  -3.695  1.00 30.70           C
ATOM   1490  C   PHE B  54     129.921   7.496  -4.864  1.00 31.58           C
ATOM   1491  O   PHE B  54     129.867   7.085  -6.026  1.00 29.87           O
ATOM   1492  CB  PHE B  54     131.445   6.054  -3.479  1.00 29.07           C
ATOM   1493  CG  PHE B  54     132.429   7.175  -3.274  1.00 27.46           C
ATOM   1494  CD1 PHE B  54     132.643   7.707  -2.006  1.00 26.96           C
ATOM   1495  CD2 PHE B  54     133.167   7.677  -4.342  1.00 26.40           C
ATOM   1496  CE1 PHE B  54     133.557   8.729  -1.812  1.00 25.63           C
ATOM   1497  CE2 PHE B  54     134.084   8.705  -4.154  1.00 28.12           C
ATOM   1498  CZ  PHE B  54     134.282   9.227  -2.883  1.00 25.71           C
ATOM   1499  N   VAL B  55     129.917   8.790  -4.540  1.00 29.60           N
ATOM   1500  CA  VAL B  55     129.930   9.861  -5.545  1.00 29.50           C
ATOM   1501  C   VAL B  55     131.154  10.761  -5.366  1.00 25.26           C
ATOM   1502  O   VAL B  55     131.934  10.948  -6.298  1.00 24.18           O
ATOM   1503  CB  VAL B  55     128.637  10.718  -5.499  1.00 30.83           C
ATOM   1504  CG1 VAL B  55     128.708  11.869  -6.492  1.00 31.26           C
ATOM   1505  CG2 VAL B  55     127.406   9.862  -5.770  1.00 31.43           C
ATOM   1506  N   ALA B  56     131.313  11.328  -4.168  1.00 25.67           N
ATOM   1507  CA  ALA B  56     132.430  12.231  -3.891  1.00 22.53           C
ATOM   1508  C   ALA B  56     132.741  12.327  -2.399  1.00 20.94           C
ATOM   1509  O   ALA B  56     131.889  12.041  -1.564  1.00 21.62           O
ATOM   1510  CB  ALA B  56     132.148  13.621  -4.458  1.00 22.22           C
ATOM   1511  N   ALA B  57     133.968  12.734  -2.081  1.00 21.86           N
ATOM   1512  CA  ALA B  57     134.383  12.969  -0.693  1.00 20.72           C
ATOM   1513  C   ALA B  57     135.462  14.040  -0.625  1.00 18.83           C
ATOM   1514  O   ALA B  57     136.304  14.146  -1.515  1.00 21.18           O
ATOM   1515  CB  ALA B  57     134.872  11.677  -0.036  1.00 20.26           C
ATOM   1516  N   GLY B  58     135.456  14.822   0.450  1.00 18.75           N
ATOM   1517  CA  GLY B  58     136.426  15.904   0.596  1.00 18.84           C
ATOM   1518  C   GLY B  58     137.055  15.928   1.976  1.00 16.50           C
ATOM   1519  O   GLY B  58     136.369  15.684   2.973  1.00 17.19           O
ATOM   1520  N   SER B  59     138.351  16.233   2.019  1.00 17.62           N
ATOM   1521  CA  SER B  59     139.140  16.251   3.258  1.00 17.81           C
ATOM   1522  C   SER B  59     138.681  17.355   4.205  1.00 18.10           C
ATOM   1523  O   SER B  59     137.885  18.218   3.820  1.00 16.66           O
ATOM   1524  CB  SER B  59     140.629  16.409   2.939  1.00 18.64           C
ATOM   1525  OG  SER B  59     140.907  17.713   2.431  1.00 19.40           O
ATOM   1526  N   SER B  60     139.197  17.327   5.434  1.00 16.87           N
ATOM   1527  CA  SER B  60     138.718  18.218   6.496  1.00 17.75           C
ATOM   1528  C   SER B  60     138.766  19.709   6.119  1.00 18.11           C
ATOM   1529  O   SER B  60     137.806  20.442   6.393  1.00 17.53           O
ATOM   1530  CB  SER B  60     139.467  17.950   7.807  1.00 17.04           C
ATOM   1531  OG  SER B  60     140.832  18.315   7.706  1.00 17.09           O
ATOM   1532  N   THR B  61     139.863  20.140   5.486  1.00 18.69           N
ATOM   1533  CA  THR B  61     140.013  21.534   5.044  1.00 19.94           C
ATOM   1534  C   THR B  61     139.274  21.808   3.734  1.00 22.05           C
ATOM   1535  O   THR B  61     138.927  22.959   3.445  1.00 22.44           O
ATOM   1536  CB  THR B  61     141.487  21.961   4.849  1.00 18.81           C
ATOM   1537  OG1 THR B  61     142.079  21.216   3.773  1.00 17.86           O
ATOM   1538  CG2 THR B  61     142.294  21.793   6.134  1.00 19.43           C
ATOM   1539  N   GLY B  62     139.043  20.746   2.961  1.00 22.58           N
ATOM   1540  CA  GLY B  62     138.488  20.845   1.609  1.00 23.46           C
ATOM   1541  C   GLY B  62     139.538  20.743   0.511  1.00 22.89           C
ATOM   1542  O   GLY B  62     139.199  20.705  -0.681  1.00 24.41           O
ATOM   1543  N   ARG B  63     140.811  20.681   0.905  1.00 22.82           N
ATOM   1544  CA  ARG B  63     141.930  20.652  -0.048  1.00 22.16           C
ATOM   1545  C   ARG B  63     141.979  19.400  -0.933  1.00 22.88           C
ATOM   1546  O   ARG B  63     142.240  19.507  -2.134  1.00 24.18           O
ATOM   1547  CB  ARG B  63     143.279  20.880   0.659  1.00 21.83           C
ATOM   1548  CG  ARG B  63     144.508  20.550  -0.188  1.00 22.42           C
ATOM   1549  CD  ARG B  63     145.774  21.263   0.282  1.00 20.56           C
ATOM   1550  NE  ARG B  63     146.160  20.882   1.642  1.00 21.00           N
ATOM   1551  CZ  ARG B  63     146.152  21.708   2.687  1.00 19.49           C
ATOM   1552  NH1 ARG B  63     145.778  22.980   2.544  1.00 18.43           N
ATOM   1553  NH2 ARG B  63     146.517  21.262   3.885  1.00 17.53           N
ATOM   1554  N   THR B  64     141.708  18.233  -0.349  1.00 23.07           N
ATOM   1555  CA  THR B  64     141.852  16.953  -1.047  1.00 22.79           C
ATOM   1556  C   THR B  64     140.495  16.322  -1.345  1.00 22.93           C
ATOM   1557  O   THR B  64     139.688  16.128  -0.440  1.00 22.89           O
ATOM   1558  CB  THR B  64     142.713  15.973  -0.220  1.00 23.78           C
ATOM   1559  OG1 THR B  64     143.981  16.576   0.049  1.00 24.94           O
ATOM   1560  CG2 THR B  64     142.933  14.667  -0.967  1.00 26.41           C
ATOM   1561  N   THR B  65     140.253  15.990  -2.613  1.00 23.04           N
ATOM   1562  CA  THR B  65     138.955  15.443  -3.029  1.00 24.05           C
ATOM   1563  C   THR B  65     139.083  14.127  -3.804  1.00 24.25           C
ATOM   1564  O   THR B  65     140.091  13.901  -4.481  1.00 26.14           O
ATOM   1565  CB  THR B  65     138.180  16.453  -3.904  1.00 24.06           C
ATOM   1566  OG1 THR B  65     138.986  16.814  -5.032  1.00 23.94           O
ATOM   1567  CG2 THR B  65     137.825  17.710  -3.112  1.00 25.41           C
ATOM   1568  N   TYR B  66     138.059  13.277  -3.692  1.00 25.45           N
ATOM   1569  CA  TYR B  66     137.956  12.022  -4.456  1.00 27.18           C
ATOM   1570  C   TYR B  66     136.584  11.884  -5.126  1.00 27.01           C
ATOM   1571  O   TYR B  66     135.560  12.244  -4.543  1.00 25.85           O
ATOM   1572  CB  TYR B  66     138.225  10.801  -3.556  1.00 28.36           C
ATOM   1573  CG  TYR B  66     139.572  10.832  -2.864  1.00 29.20           C
ATOM   1574  CD1 TYR B  66     140.717  10.332  -3.492  1.00 30.14           C
ATOM   1575  CD2 TYR B  66     139.703  11.370  -1.583  1.00 30.31           C
ATOM   1576  CE1 TYR B  66     141.952  10.371  -2.863  1.00 31.06           C
ATOM   1577  CE2 TYR B  66     140.933  11.414  -0.947  1.00 29.83           C
ATOM   1578  CZ  TYR B  66     142.053  10.910  -1.586  1.00 29.94           C
ATOM   1579  OH  TYR B  66     143.273  10.960  -0.949  1.00 30.28           O
ATOM   1580  N   TYR B  67     136.568  11.347  -6.348  1.00 28.88           N
ATOM   1581  CA  TYR B  67     135.335  11.219  -7.133  1.00 28.33           C
ATOM   1582  C   TYR B  67     135.143   9.834  -7.737  1.00 28.91           C
ATOM   1583  O   TYR B  67     136.115   9.167  -8.095  1.00 30.66           O
ATOM   1584  CB  TYR B  67     135.315  12.256  -8.264  1.00 27.65           C
ATOM   1585  CG  TYR B  67     135.311  13.677  -7.761  1.00 26.17           C
ATOM   1586  CD1 TYR B  67     134.124  14.282  -7.353  1.00 26.31           C
ATOM   1587  CD2 TYR B  67     136.493  14.407  -7.667  1.00 25.36           C
ATOM   1588  CE1 TYR B  67     134.116  15.579  -6.869  1.00 27.07           C
ATOM   1589  CE2 TYR B  67     136.496  15.705  -7.183  1.00 26.93           C
ATOM   1590  CZ  TYR B  67     135.304  16.285  -6.791  1.00 26.72           C
ATOM   1591  OH  TYR B  67     135.296  17.576  -6.314  1.00 27.68           O
ATOM   1592  N   ALA B  68     133.884   9.415  -7.850  1.00 29.17           N
ATOM   1593  CA  ALA B  68     133.537   8.237  -8.643  1.00 29.23           C
ATOM   1594  C   ALA B  68     133.863   8.532 -10.102  1.00 31.96           C
ATOM   1595  O   ALA B  68     133.712   9.668 -10.559  1.00 30.58           O
ATOM   1596  CB  ALA B  68     132.067   7.894  -8.482  1.00 28.13           C
ATOM   1597  N   ASP B  69     134.318   7.509 -10.825  1.00 32.35           N
ATOM   1598  CA  ASP B  69     134.720   7.659 -12.223  1.00 35.54           C
ATOM   1599  C   ASP B  69     133.590   8.233 -13.077  1.00 33.15           C
ATOM   1600  O   ASP B  69     133.836   9.033 -13.982  1.00 35.55           O
ATOM   1601  CB  ASP B  69     135.185   6.315 -12.800  1.00 40.74           C
ATOM   1602  CG  ASP B  69     136.278   5.658 -11.965  1.00 46.66           C
ATOM   1603  OD1 ASP B  69     136.987   6.370 -11.222  1.00 48.41           O
ATOM   1604  OD2 ASP B  69     136.428   4.419 -12.053  1.00 50.18           O
ATOM   1605  N   SER B  70     132.362   7.817 -12.766  1.00 34.94           N
ATOM   1606  CA  SER B  70     131.146   8.283 -13.435  1.00 37.58           C
ATOM   1607  C   SER B  70     130.994   9.805 -13.446  1.00 39.81           C
ATOM   1608  O   SER B  70     130.589  10.383 -14.457  1.00 39.73           O
ATOM   1609  CB  SER B  70     129.912   7.661 -12.772  1.00 38.81           C
ATOM   1610  OG  SER B  70     129.859   6.263 -12.991  1.00 52.28           O
ATOM   1611  N   VAL B  71     131.332  10.444 -12.327  1.00 37.29           N
ATOM   1612  CA  VAL B  71     131.030  11.866 -12.125  1.00 36.34           C
ATOM   1613  C   VAL B  71     132.242  12.796 -12.257  1.00 37.34           C
ATOM   1614  O   VAL B  71     132.095  14.022 -12.233  1.00 38.49           O
ATOM   1615  CB  VAL B  71     130.298  12.108 -10.780  1.00 36.46           C
ATOM   1616  CG1 VAL B  71     129.040  11.255 -10.695  1.00 37.98           C
ATOM   1617  CG2 VAL B  71     131.212  11.833  -9.588  1.00 38.17           C
ATOM   1618  N   LYS B  72     133.431  12.211 -12.405  1.00 36.95           N
ATOM   1619  CA  LYS B  72     134.671  12.978 -12.516  1.00 39.22           C
ATOM   1620  C   LYS B  72     134.587  14.013 -13.635  1.00 40.69           C
ATOM   1621  O   LYS B  72     134.227  13.686 -14.767  1.00 37.87           O
ATOM   1622  CB  LYS B  72     135.866  12.044 -12.740  1.00 44.34           C
ATOM   1623  CG  LYS B  72     137.229  12.716 -12.643  1.00 48.70           C
ATOM   1624  CD  LYS B  72     137.615  13.010 -11.199  1.00 53.31           C
ATOM   1625  CE  LYS B  72     138.982  13.672 -11.110  1.00 55.64           C
ATOM   1626  NZ  LYS B  72     139.321  14.054  -9.711  1.00 56.12           N
ATOM   1627  N   GLY B  73     134.910  15.261 -13.300  1.00 37.11           N
ATOM   1628  CA  GLY B  73     134.867  16.361 -14.259  1.00 38.51           C
ATOM   1629  C   GLY B  73     133.538  17.092 -14.305  1.00 37.34           C
ATOM   1630  O   GLY B  73     133.495  18.278 -14.635  1.00 41.02           O
ATOM   1631  N   ARG B  74     132.458  16.385 -13.971  1.00 35.19           N
ATOM   1632  CA  ARG B  74     131.101  16.944 -13.992  1.00 35.30           C
ATOM   1633  C   ARG B  74     130.661  17.447 -12.615  1.00 33.98           C
ATOM   1634  O   ARG B  74     130.017  18.492 -12.508  1.00 35.45           O
ATOM   1635  CB  ARG B  74     130.092  15.908 -14.509  1.00 32.84           C
ATOM   1636  CG  ARG B  74     130.430  15.310 -15.871  1.00 34.44           C
ATOM   1637  CD  ARG B  74     129.312  14.427 -16.411  1.00 33.38           C
ATOM   1638  NE  ARG B  74     128.985  13.288 -15.549  1.00 33.15           N
ATOM   1639  CZ  ARG B  74     127.833  13.141 -14.898  1.00 35.07           C
ATOM   1640  NH1 ARG B  74     126.879  14.063 -14.999  1.00 34.21           N
ATOM   1641  NH2 ARG B  74     127.625  12.067 -14.144  1.00 33.90           N
ATOM   1642  N   PHE B  75     131.006  16.692 -11.572  1.00 32.55           N
ATOM   1643  CA  PHE B  75     130.610  16.999 -10.196  1.00 31.35           C
ATOM   1644  C   PHE B  75     131.795  17.566  -9.413  1.00 31.73           C
ATOM   1645  O   PHE B  75     132.934  17.136  -9.601  1.00 32.26           O
ATOM   1646  CB  PHE B  75     130.089  15.737  -9.489  1.00 31.19           C
ATOM   1647  CG  PHE B  75     128.747  15.242  -9.981  1.00 29.72           C
ATOM   1648  CD1 PHE B  75     128.249  15.588 -11.239  1.00 31.67           C
ATOM   1649  CD2 PHE B  75     127.993  14.386  -9.185  1.00 30.21           C
ATOM   1650  CE1 PHE B  75     127.021  15.108 -11.675  1.00 29.11           C
ATOM   1651  CE2 PHE B  75     126.766  13.900  -9.617  1.00 32.49           C
ATOM   1652  CZ  PHE B  75     126.279  14.266 -10.865  1.00 31.35           C
ATOM   1653  N   THR B  76     131.526  18.527  -8.531  1.00 29.94           N
ATOM   1654  CA  THR B  76     132.572  19.101  -7.682  1.00 30.99           C
ATOM   1655  C   THR B  76     132.090  19.208  -6.239  1.00 29.00           C
ATOM   1656  O   THR B  76     131.027  19.770  -5.973  1.00 29.15           O
ATOM   1657  CB  THR B  76     133.028  20.486  -8.191  1.00 33.23           C
ATOM   1658  OG1 THR B  76     133.404  20.388  -9.568  1.00 36.37           O
ATOM   1659  CG2 THR B  76     134.223  21.013  -7.380  1.00 35.22           C
ATOM   1660  N   ILE B  77     132.870  18.648  -5.317  1.00 26.99           N
ATOM   1661  CA  ILE B  77     132.566  18.737  -3.889  1.00 25.04           C
ATOM   1662  C   ILE B  77     133.377  19.878  -3.270  1.00 23.78           C
ATOM   1663  O   ILE B  77     134.545  20.072  -3.591  1.00 23.07           O
ATOM   1664  CB  ILE B  77     132.814  17.387  -3.149  1.00 24.43           C
ATOM   1665  CG1 ILE B  77     132.131  17.381  -1.772  1.00 24.09           C
ATOM   1666  CG2 ILE B  77     134.306  17.071  -3.064  1.00 26.28           C
ATOM   1667  CD1 ILE B  77     132.131  16.042  -1.050  1.00 21.41           C
ATOM   1668  N   SER B  78     132.736  20.648  -2.397  1.00 23.58           N
ATOM   1669  CA  SER B  78     133.418  21.711  -1.679  1.00 23.71           C
ATOM   1670  C   SER B  78     132.796  21.831  -0.295  1.00 22.05           C
ATOM   1671  O   SER B  78     131.766  21.217  -0.021  1.00 23.18           O
ATOM   1672  CB  SER B  78     133.330  23.036  -2.447  1.00 24.89           C
ATOM   1673  OG  SER B  78     131.982  23.428  -2.646  1.00 25.82           O
ATOM   1674  N   ARG B  79     133.432  22.603   0.579  1.00 22.79           N
ATOM   1675  CA  ARG B  79     132.893  22.820   1.916  1.00 21.55           C
ATOM   1676  C   ARG B  79     133.179  24.214   2.470  1.00 19.96           C
ATOM   1677  O   ARG B  79     134.120  24.893   2.053  1.00 20.06           O
ATOM   1678  CB  ARG B  79     133.377  21.732   2.895  1.00 20.76           C
ATOM   1679  CG  ARG B  79     134.883  21.691   3.134  1.00 21.05           C
ATOM   1680  CD  ARG B  79     135.307  20.361   3.767  1.00 19.73           C
ATOM   1681  NE  ARG B  79     134.862  20.220   5.157  1.00 18.59           N
ATOM   1682  CZ  ARG B  79     134.880  19.079   5.843  1.00 18.29           C
ATOM   1683  NH1 ARG B  79     134.463  19.055   7.104  1.00 18.67           N
ATOM   1684  NH2 ARG B  79     135.313  17.957   5.273  1.00 16.67           N
ATOM   1685  N   ASP B  80     132.331  24.627   3.402  1.00 20.95           N
ATOM   1686  CA  ASP B  80     132.527  25.852   4.164  1.00 21.68           C
ATOM   1687  C   ASP B  80     132.412  25.454   5.631  1.00 20.99           C
ATOM   1688  O   ASP B  80     131.303  25.248   6.141  1.00 21.24           O
ATOM   1689  CB  ASP B  80     131.453  26.887   3.789  1.00 23.42           C
ATOM   1690  CG  ASP B  80     131.685  28.254   4.437  1.00 29.78           C
ATOM   1691  OD1 ASP B  80     132.301  28.325   5.523  1.00 26.44           O
ATOM   1692  OD2 ASP B  80     131.238  29.269   3.852  1.00 31.31           O
ATOM   1693  N   ASN B  81     133.557  25.322   6.302  1.00 20.98           N
ATOM   1694  CA  ASN B  81     133.574  24.888   7.700  1.00 20.81           C
ATOM   1695  C   ASN B  81     132.976  25.902   8.675  1.00 22.43           C
ATOM   1696  O   ASN B  81     132.411  25.525   9.705  1.00 23.37           O
ATOM   1697  CB  ASN B  81     134.986  24.462   8.124  1.00 21.21           C
ATOM   1698  CG  ASN B  81     135.433  23.180   7.442  1.00 23.40           C
ATOM   1699  OD1 ASN B  81     134.634  22.494   6.807  1.00 25.83           O
ATOM   1700  ND2 ASN B  81     136.714  22.850   7.574  1.00 24.07           N
ATOM   1701  N   ALA B  82     133.083  27.184   8.336  1.00 22.82           N
ATOM   1702  CA  ALA B  82     132.453  28.236   9.140  1.00 23.61           C
ATOM   1703  C   ALA B  82     130.932  28.066   9.171  1.00 23.62           C
ATOM   1704  O   ALA B  82     130.279  28.447  10.147  1.00 27.49           O
ATOM   1705  CB  ALA B  82     132.845  29.617   8.627  1.00 22.72           C
ATOM   1706  N   LYS B  83     130.383  27.469   8.113  1.00 22.21           N
ATOM   1707  CA  LYS B  83     128.945  27.207   8.006  1.00 24.28           C
ATOM   1708  C   LYS B  83     128.578  25.753   8.317  1.00 24.29           C
ATOM   1709  O   LYS B  83     127.395  25.385   8.300  1.00 23.44           O
ATOM   1710  CB  LYS B  83     128.441  27.587   6.608  1.00 26.22           C
ATOM   1711  CG  LYS B  83     128.416  29.086   6.335  1.00 29.80           C
ATOM   1712  CD  LYS B  83     127.853  29.372   4.948  1.00 33.94           C
ATOM   1713  CE  LYS B  83     127.762  30.865   4.671  1.00 36.35           C
ATOM   1714  NZ  LYS B  83     129.098  31.521   4.652  1.00 40.87           N
ATOM   1715  N   ASN B  84     129.591  24.930   8.605  1.00 24.50           N
ATOM   1716  CA  ASN B  84     129.387  23.504   8.893  1.00 23.75           C
ATOM   1717  C   ASN B  84     128.606  22.832   7.752  1.00 22.41           C
ATOM   1718  O   ASN B  84     127.701  22.036   7.995  1.00 23.97           O
ATOM   1719  CB  ASN B  84     128.657  23.334  10.239  1.00 23.03           C
ATOM   1720  CG  ASN B  84     129.105  22.109  11.019  1.00 24.58           C
ATOM   1721  OD1 ASN B  84     130.246  21.659  10.907  1.00 22.70           O
ATOM   1722  ND2 ASN B  84     128.203  21.578  11.845  1.00 24.33           N
ATOM   1723  N   THR B  85     128.970  23.173   6.514  1.00 23.78           N
ATOM   1724  CA  THR B  85     128.219  22.769   5.321  1.00 23.79           C
ATOM   1725  C   THR B  85     129.141  22.207   4.232  1.00 23.22           C
ATOM   1726  O   THR B  85     130.258  22.690   4.040  1.00 22.91           O
ATOM   1727  CB  THR B  85     127.387  23.958   4.766  1.00 25.15           C
ATOM   1728  OG1 THR B  85     126.484  24.416   5.776  1.00 26.20           O
ATOM   1729  CG2 THR B  85     126.574  23.565   3.533  1.00 25.19           C
ATOM   1730  N   VAL B  86     128.659  21.176   3.536  1.00 22.90           N
ATOM   1731  CA  VAL B  86     129.338  20.602   2.379  1.00 23.19           C
ATOM   1732  C   VAL B  86     128.409  20.711   1.158  1.00 22.81           C
ATOM   1733  O   VAL B  86     127.182  20.607   1.290  1.00 25.57           O
ATOM   1734  CB  VAL B  86     129.789  19.134   2.647  1.00 23.51           C
ATOM   1735  CG1 VAL B  86     128.596  18.224   2.907  1.00 22.57           C
ATOM   1736  CG2 VAL B  86     130.640  18.592   1.504  1.00 26.21           C
ATOM   1737  N   TYR B  87     128.998  20.936  -0.013  1.00 24.03           N
ATOM   1738  CA  TYR B  87     128.240  21.166  -1.243  1.00 26.03           C
ATOM   1739  C   TYR B  87     128.586  20.153  -2.330  1.00 26.55           C
ATOM   1740  O   TYR B  87     129.697  19.629  -2.368  1.00 27.36           O
ATOM   1741  CB  TYR B  87     128.518  22.573  -1.782  1.00 24.93           C
ATOM   1742  CG  TYR B  87     128.324  23.681  -0.772  1.00 27.82           C
ATOM   1743  CD1 TYR B  87     127.068  24.243  -0.563  1.00 28.54           C
ATOM   1744  CD2 TYR B  87     129.402  24.176  -0.034  1.00 28.36           C
ATOM   1745  CE1 TYR B  87     126.884  25.260   0.363  1.00 29.40           C
ATOM   1746  CE2 TYR B  87     129.230  25.197   0.893  1.00 29.50           C
ATOM   1747  CZ  TYR B  87     127.968  25.733   1.086  1.00 28.96           C
ATOM   1748  OH  TYR B  87     127.782  26.744   2.005  1.00 30.17           O
ATOM   1749  N   LEU B  88     127.632  19.895  -3.221  1.00 27.92           N
ATOM   1750  CA  LEU B  88     127.906  19.123  -4.434  1.00 26.36           C
ATOM   1751  C   LEU B  88     127.369  19.859  -5.656  1.00 26.86           C
ATOM   1752  O   LEU B  88     126.158  19.902  -5.879  1.00 28.89           O
ATOM   1753  CB  LEU B  88     127.322  17.706  -4.345  1.00 27.49           C
ATOM   1754  CG  LEU B  88     127.650  16.752  -5.510  1.00 26.51           C
ATOM   1755  CD1 LEU B  88     129.129  16.386  -5.546  1.00 25.94           C
ATOM   1756  CD2 LEU B  88     126.803  15.495  -5.441  1.00 24.42           C
ATOM   1757  N   GLN B  89     128.280  20.449  -6.428  1.00 25.81           N
ATOM   1758  CA  GLN B  89     127.924  21.125  -7.673  1.00 28.92           C
ATOM   1759  C   GLN B  89     127.820  20.081  -8.774  1.00 30.17           C
ATOM   1760  O   GLN B  89     128.815  19.443  -9.120  1.00 29.77           O
ATOM   1761  CB  GLN B  89     128.967  22.190  -8.038  1.00 29.71           C
ATOM   1762  CG  GLN B  89     128.612  23.037  -9.264  1.00 34.55           C
ATOM   1763  CD  GLN B  89     127.289  23.779  -9.123  1.00 35.63           C
ATOM   1764  OE1 GLN B  89     127.035  24.447  -8.115  1.00 34.90           O
ATOM   1765  NE2 GLN B  89     126.436  23.666 -10.141  1.00 35.14           N
ATOM   1766  N   MET B  90     126.610  19.909  -9.306  1.00 29.22           N
ATOM   1767  CA  MET B  90     126.324  18.879 -10.299  1.00 30.93           C
ATOM   1768  C   MET B  90     126.103  19.495 -11.681  1.00 33.70           C
ATOM   1769  O   MET B  90     125.014  19.993 -11.976  1.00 37.12           O
ATOM   1770  CB  MET B  90     125.092  18.066  -9.877  1.00 30.97           C
ATOM   1771  CG  MET B  90     125.190  17.413  -8.505  1.00 30.27           C
ATOM   1772  SD  MET B  90     123.621  16.774  -7.877  1.00 35.01           S
ATOM   1773  CE  MET B  90     123.408  15.314  -8.893  1.00 33.05           C
ATOM   1774  N   ASN B  91     127.138  19.463 -12.518  1.00 34.16           N
ATOM   1775  CA  ASN B  91     127.061  19.985 -13.888  1.00 37.63           C
ATOM   1776  C   ASN B  91     126.878  18.879 -14.931  1.00 39.08           C
ATOM   1777  O   ASN B  91     127.053  17.695 -14.624  1.00 38.20           O
ATOM   1778  CB  ASN B  91     128.304  20.825 -14.217  1.00 35.66           C
ATOM   1779  CG  ASN B  91     128.403  22.088 -13.373  1.00 36.85           C
ATOM   1780  OD1 ASN B  91     127.414  22.552 -12.800  1.00 35.04           O
ATOM   1781  ND2 ASN B  91     129.603  22.657 -13.304  1.00 32.96           N
ATOM   1782  N   SER B  92     126.527  19.274 -16.159  1.00 39.79           N
ATOM   1783  CA  SER B  92     126.351  18.347 -17.288  1.00 38.03           C
ATOM   1784  C   SER B  92     125.523  17.114 -16.922  1.00 37.17           C
ATOM   1785  O   SER B  92     125.940  15.980 -17.170  1.00 40.29           O
ATOM   1786  CB  SER B  92     127.712  17.929 -17.862  1.00 38.46           C
ATOM   1787  OG  SER B  92     128.449  19.053 -18.308  1.00 41.19           O
ATOM   1788  N   LEU B  93     124.354  17.344 -16.328  1.00 36.76           N
ATOM   1789  CA  LEU B  93     123.512  16.261 -15.811  1.00 38.19           C
ATOM   1790  C   LEU B  93     123.090  15.253 -16.879  1.00 42.55           C
ATOM   1791  O   LEU B  93     122.864  15.612 -18.035  1.00 42.88           O
ATOM   1792  CB  LEU B  93     122.288  16.823 -15.076  1.00 36.11           C
ATOM   1793  CG  LEU B  93     122.565  17.448 -13.703  1.00 37.37           C
ATOM   1794  CD1 LEU B  93     121.435  18.375 -13.281  1.00 36.57           C
ATOM   1795  CD2 LEU B  93     122.824  16.388 -12.639  1.00 34.76           C
ATOM   1796  N   LYS B  94     123.009  13.987 -16.474  1.00 45.97           N
ATOM   1797  CA  LYS B  94     122.652  12.885 -17.367  1.00 47.43           C
ATOM   1798  C   LYS B  94     121.537  12.055 -16.731  1.00 49.16           C
ATOM   1799  O   LYS B  94     121.430  12.018 -15.502  1.00 49.02           O
ATOM   1800  CB  LYS B  94     123.878  12.004 -17.646  1.00 44.52           C
ATOM   1801  CG  LYS B  94     124.982  12.687 -18.441  1.00 45.79           C
ATOM   1802  CD  LYS B  94     126.223  11.813 -18.547  1.00 47.21           C
ATOM   1803  CE  LYS B  94     127.390  12.582 -19.148  1.00 47.82           C
ATOM   1804  NZ  LYS B  94     128.635  11.766 -19.188  1.00 50.43           N
ATOM   1805  N   PRO B  95     120.698  11.389 -17.557  1.00 52.02           N
ATOM   1806  CA  PRO B  95     119.602  10.566 -17.021  1.00 53.36           C
ATOM   1807  C   PRO B  95     120.087   9.510 -16.027  1.00 53.73           C
ATOM   1808  O   PRO B  95     119.330   9.087 -15.151  1.00 55.27           O
ATOM   1809  CB  PRO B  95     119.028   9.889 -18.270  1.00 55.34           C
ATOM   1810  CG  PRO B  95     119.377  10.804 -19.391  1.00 52.55           C
ATOM   1811  CD  PRO B  95     120.718  11.376 -19.034  1.00 51.40           C
ATOM   1812  N   GLU B  96     121.349   9.111 -16.172  1.00 55.48           N
ATOM   1813  CA  GLU B  96     122.000   8.130 -15.304  1.00 55.51           C
ATOM   1814  C   GLU B  96     122.188   8.650 -13.877  1.00 52.55           C
ATOM   1815  O   GLU B  96     122.318   7.862 -12.939  1.00 50.99           O
ATOM   1816  CB  GLU B  96     123.365   7.744 -15.884  1.00 60.30           C
ATOM   1817  CG  GLU B  96     123.371   7.513 -17.389  1.00 66.40           C
ATOM   1818  CD  GLU B  96     124.677   7.932 -18.039  1.00 72.88           C
ATOM   1819  OE1 GLU B  96     124.638   8.787 -18.948  1.00 69.11           O
ATOM   1820  OE2 GLU B  96     125.745   7.418 -17.638  1.00 76.30           O
ATOM   1821  N   ASP B  97     122.206   9.974 -13.723  1.00 46.68           N
ATOM   1822  CA  ASP B  97     122.408  10.609 -12.418  1.00 42.41           C
ATOM   1823  C   ASP B  97     121.175  10.555 -11.510  1.00 43.36           C
ATOM   1824  O   ASP B  97     121.263  10.858 -10.317  1.00 43.28           O
ATOM   1825  CB  ASP B  97     122.881  12.057 -12.594  1.00 38.26           C
ATOM   1826  CG  ASP B  97     124.249  12.152 -13.252  1.00 36.40           C
ATOM   1827  OD1 ASP B  97     125.121  11.307 -12.957  1.00 34.78           O
ATOM   1828  OD2 ASP B  97     124.459  13.082 -14.058  1.00 35.83           O
ATOM   1829  N   THR B  98     120.034  10.164 -12.073  1.00 42.58           N
ATOM   1830  CA  THR B  98     118.779  10.061 -11.320  1.00 43.12           C
ATOM   1831  C   THR B  98     118.910   9.098 -10.134  1.00 42.81           C
ATOM   1832  O   THR B  98     119.116   7.896 -10.315  1.00 43.61           O
ATOM   1833  CB  THR B  98     117.609   9.651 -12.243  1.00 41.81           C
ATOM   1834  OG1 THR B  98     117.513  10.586 -13.325  1.00 39.39           O
ATOM   1835  CG2 THR B  98     116.285   9.619 -11.482  1.00 41.08           C
ATOM   1836  N   ALA B  99     118.806   9.650  -8.925  1.00 41.15           N
ATOM   1837  CA  ALA B  99     118.993   8.892  -7.686  1.00 42.78           C
ATOM   1838  C   ALA B  99     118.616   9.717  -6.458  1.00 40.96           C
ATOM   1839  O   ALA B  99     118.458  10.936  -6.541  1.00 41.02           O
ATOM   1840  CB  ALA B  99     120.440   8.422  -7.568  1.00 42.06           C
ATOM   1841  N   VAL B 100     118.466   9.038  -5.323  1.00 39.81           N
ATOM   1842  CA  VAL B 100     118.374   9.708  -4.029  1.00 37.92           C
ATOM   1843  C   VAL B 100     119.804   9.974  -3.560  1.00 38.90           C
ATOM   1844  O   VAL B 100     120.606   9.042  -3.451  1.00 35.05           O
ATOM   1845  CB  VAL B 100     117.619   8.854  -2.986  1.00 39.27           C
ATOM   1846  CG1 VAL B 100     117.462   9.614  -1.674  1.00 38.88           C
ATOM   1847  CG2 VAL B 100     116.256   8.427  -3.518  1.00 41.15           C
ATOM   1848  N   TYR B 101     120.121  11.241  -3.300  1.00 34.36           N
ATOM   1849  CA  TYR B 101     121.472  11.637  -2.889  1.00 34.28           C
ATOM   1850  C   TYR B 101     121.563  11.872  -1.383  1.00 34.74           C
ATOM   1851  O   TYR B 101     120.741  12.590  -0.810  1.00 32.97           O
ATOM   1852  CB  TYR B 101     121.927  12.885  -3.651  1.00 33.21           C
ATOM   1853  CG  TYR B 101     122.341  12.622  -5.081  1.00 31.94           C
ATOM   1854  CD1 TYR B 101     121.390  12.357  -6.067  1.00 33.89           C
ATOM   1855  CD2 TYR B 101     123.687  12.629  -5.449  1.00 29.64           C
ATOM   1856  CE1 TYR B 101     121.766  12.112  -7.377  1.00 32.34           C
ATOM   1857  CE2 TYR B 101     124.076  12.380  -6.757  1.00 32.58           C
ATOM   1858  CZ  TYR B 101     123.109  12.122  -7.716  1.00 33.49           C
ATOM   1859  OH  TYR B 101     123.485  11.880  -9.014  1.00 36.01           O
ATOM   1860  N   TYR B 102     122.568  11.258  -0.756  1.00 31.82           N
ATOM   1861  CA  TYR B 102     122.784  11.363   0.684  1.00 30.09           C
ATOM   1862  C   TYR B 102     124.115  12.054   0.986  1.00 27.42           C
ATOM   1863  O   TYR B 102     125.136  11.733   0.381  1.00 26.11           O
ATOM   1864  CB  TYR B 102     122.800   9.970   1.325  1.00 32.24           C
ATOM   1865  CG  TYR B 102     121.525   9.165   1.162  1.00 35.69           C
ATOM   1866  CD1 TYR B 102     121.341   8.321   0.063  1.00 38.09           C
ATOM   1867  CD2 TYR B 102     120.515   9.225   2.123  1.00 37.80           C
ATOM   1868  CE1 TYR B 102     120.177   7.577  -0.082  1.00 39.64           C
ATOM   1869  CE2 TYR B 102     119.348   8.487   1.987  1.00 41.21           C
ATOM   1870  CZ  TYR B 102     119.183   7.665   0.885  1.00 41.88           C
ATOM   1871  OH  TYR B 102     118.025   6.930   0.755  1.00 45.90           O
ATOM   1872  N   CYS B 103     124.109  12.997   1.921  1.00 24.71           N
ATOM   1873  CA  CYS B 103     125.373  13.490   2.459  1.00 25.77           C
ATOM   1874  C   CYS B 103     125.764  12.658   3.678  1.00 25.16           C
ATOM   1875  O   CYS B 103     124.914  12.049   4.332  1.00 27.37           O
ATOM   1876  CB  CYS B 103     125.336  14.993   2.759  1.00 25.31           C
ATOM   1877  SG  CYS B 103     124.250  15.522   4.097  1.00 25.69           S
ATOM   1878  N   ALA B 104     127.060  12.618   3.964  1.00 24.29           N
ATOM   1879  CA  ALA B 104     127.590  11.767   5.027  1.00 22.64           C
ATOM   1880  C   ALA B 104     128.855  12.388   5.592  1.00 21.24           C
ATOM   1881  O   ALA B 104     129.524  13.168   4.911  1.00 21.62           O
ATOM   1882  CB  ALA B 104     127.879  10.369   4.500  1.00 22.86           C
ATOM   1883  N   ALA B 105     129.178  12.034   6.833  1.00 20.78           N
ATOM   1884  CA  ALA B 105     130.374  12.556   7.493  1.00 21.26           C
ATOM   1885  C   ALA B 105     131.003  11.556   8.457  1.00 21.12           C
ATOM   1886  O   ALA B 105     130.311  10.703   9.028  1.00 20.46           O
ATOM   1887  CB  ALA B 105     130.051  13.856   8.219  1.00 21.93           C
ATOM   1888  N   ALA B 106     132.319  11.695   8.628  1.00 19.26           N
ATOM   1889  CA  ALA B 106     133.136  10.902   9.562  1.00 18.12           C
ATOM   1890  C   ALA B 106     133.176   9.397   9.249  1.00 18.95           C
ATOM   1891  O   ALA B 106     132.562   8.593   9.973  1.00 19.49           O
ATOM   1892  CB  ALA B 106     132.708  11.156  11.008  1.00 18.36           C
ATOM   1893  N   PRO B 107     133.915   9.007   8.186  1.00 17.72           N
ATOM   1894  CA  PRO B 107     133.982   7.586   7.816  1.00 18.09           C
ATOM   1895  C   PRO B 107     134.730   6.768   8.870  1.00 19.19           C
ATOM   1896  O   PRO B 107     135.702   7.260   9.446  1.00 18.91           O
ATOM   1897  CB  PRO B 107     134.754   7.602   6.492  1.00 18.96           C
ATOM   1898  CG  PRO B 107     135.570   8.862   6.527  1.00 18.82           C
ATOM   1899  CD  PRO B 107     134.747   9.851   7.303  1.00 18.60           C
ATOM   1900  N   TYR B 108     134.273   5.543   9.131  1.00 18.98           N
ATOM   1901  CA  TYR B 108     134.950   4.674  10.103  1.00 18.52           C
ATOM   1902  C   TYR B 108     135.461   3.360   9.502  1.00 17.81           C
ATOM   1903  O   TYR B 108     136.048   2.528  10.204  1.00 16.12           O
ATOM   1904  CB  TYR B 108     134.072   4.426  11.328  1.00 21.19           C
ATOM   1905  CG  TYR B 108     132.776   3.717  11.033  1.00 22.72           C
ATOM   1906  CD1 TYR B 108     132.703   2.321  11.050  1.00 26.33           C
ATOM   1907  CD2 TYR B 108     131.615   4.438  10.759  1.00 26.54           C
ATOM   1908  CE1 TYR B 108     131.511   1.666  10.788  1.00 29.66           C
ATOM   1909  CE2 TYR B 108     130.421   3.795  10.497  1.00 29.45           C
ATOM   1910  CZ  TYR B 108     130.373   2.411  10.516  1.00 31.42           C
ATOM   1911  OH  TYR B 108     129.185   1.776  10.255  1.00 36.07           O
ATOM   1912  N   GLY B 109     135.242   3.185   8.201  1.00 16.05           N
ATOM   1913  CA  GLY B 109     135.867   2.097   7.447  1.00 15.97           C
ATOM   1914  C   GLY B 109     137.287   2.424   7.012  1.00 16.74           C
ATOM   1915  O   GLY B 109     137.831   3.487   7.350  1.00 16.12           O
ATOM   1916  N   ALA B 110     137.901   1.502   6.272  1.00 15.81           N
ATOM   1917  CA  ALA B 110     139.308   1.629   5.877  1.00 16.17           C
ATOM   1918  C   ALA B 110     139.610   2.834   4.975  1.00 15.32           C
ATOM   1919  O   ALA B 110     140.717   3.373   5.009  1.00 15.58           O
ATOM   1920  CB  ALA B 110     139.799   0.341   5.230  1.00 16.72           C
ATOM   1921  N   ASN B 111     138.636   3.253   4.173  1.00 16.66           N
ATOM   1922  CA  ASN B 111     138.856   4.382   3.253  1.00 17.55           C
ATOM   1923  C   ASN B 111     137.546   5.140   3.032  1.00 17.70           C
ATOM   1924  O   ASN B 111     136.496   4.693   3.494  1.00 17.92           O
ATOM   1925  CB  ASN B 111     139.479   3.887   1.937  1.00 19.24           C
ATOM   1926  CG  ASN B 111     138.579   2.914   1.194  1.00 20.56           C
ATOM   1927  OD1 ASN B 111     137.477   3.269   0.773  1.00 20.48           O
ATOM   1928  ND2 ASN B 111     139.040   1.677   1.036  1.00 19.54           N
ATOM   1929  N   TRP B 112     137.601   6.286   2.350  1.00 18.57           N
ATOM   1930  CA  TRP B 112     136.423   7.158   2.238  1.00 20.44           C
ATOM   1931  C   TRP B 112     135.408   6.698   1.180  1.00 21.70           C
ATOM   1932  O   TRP B 112     134.279   7.200   1.148  1.00 21.81           O
ATOM   1933  CB  TRP B 112     136.813   8.624   1.983  1.00 18.96           C
ATOM   1934  CG  TRP B 112     137.861   9.208   2.917  1.00 19.43           C
ATOM   1935  CD1 TRP B 112     138.349   8.657   4.077  1.00 19.34           C
ATOM   1936  CD2 TRP B 112     138.520  10.473   2.769  1.00 19.25           C
ATOM   1937  NE1 TRP B 112     139.294   9.494   4.638  1.00 19.70           N
ATOM   1938  CE2 TRP B 112     139.412  10.614   3.858  1.00 18.91           C
ATOM   1939  CE3 TRP B 112     138.449  11.500   1.813  1.00 20.83           C
ATOM   1940  CZ2 TRP B 112     140.224  11.743   4.020  1.00 19.86           C
ATOM   1941  CZ3 TRP B 112     139.261  12.621   1.972  1.00 20.75           C
ATOM   1942  CH2 TRP B 112     140.139  12.730   3.069  1.00 20.73           C
ATOM   1943  N   TYR B 113     135.815   5.752   0.330  1.00 24.06           N
ATOM   1944  CA  TYR B 113     134.929   5.166  -0.688  1.00 26.47           C
ATOM   1945  C   TYR B 113     133.877   4.231  -0.077  1.00 27.75           C
ATOM   1946  O   TYR B 113     132.781   4.067  -0.626  1.00 26.81           O
ATOM   1947  CB  TYR B 113     135.741   4.400  -1.744  1.00 27.40           C
ATOM   1948  CG  TYR B 113     136.624   5.255  -2.632  1.00 30.12           C
ATOM   1949  CD1 TYR B 113     137.941   5.551  -2.270  1.00 32.68           C
ATOM   1950  CD2 TYR B 113     136.154   5.744  -3.849  1.00 31.97           C
ATOM   1951  CE1 TYR B 113     138.752   6.332  -3.082  1.00 33.87           C
ATOM   1952  CE2 TYR B 113     136.958   6.520  -4.672  1.00 33.86           C
ATOM   1953  CZ  TYR B 113     138.254   6.813  -4.283  1.00 33.81           C
ATOM   1954  OH  TYR B 113     139.052   7.583  -5.103  1.00 40.02           O
ATOM   1955  N   ARG B 114     134.217   3.616   1.055  1.00 24.99           N
ATOM   1956  CA  ARG B 114     133.341   2.642   1.707  1.00 27.64           C
ATOM   1957  C   ARG B 114     132.129   3.271   2.382  1.00 29.16           C
ATOM   1958  O   ARG B 114     132.218   4.347   2.981  1.00 26.11           O
ATOM   1959  CB  ARG B 114     134.122   1.797   2.713  1.00 29.12           C
ATOM   1960  CG  ARG B 114     135.294   1.046   2.104  1.00 34.06           C
ATOM   1961  CD  ARG B 114     135.961   0.145   3.126  1.00 38.39           C
ATOM   1962  NE  ARG B 114     135.165  -1.050   3.392  1.00 45.99           N
ATOM   1963  CZ  ARG B 114     135.302  -2.203   2.741  1.00 48.06           C
ATOM   1964  NH1 ARG B 114     136.208  -2.328   1.778  1.00 51.42           N
ATOM   1965  NH2 ARG B 114     134.529  -3.233   3.052  1.00 53.07           N
ATOM   1966  N   ASP B 115     131.008   2.558   2.292  1.00 29.47           N
ATOM   1967  CA  ASP B 115     129.707   2.995   2.785  1.00 33.18           C
ATOM   1968  C   ASP B 115     129.601   2.858   4.312  1.00 31.81           C
ATOM   1969  O   ASP B 115     128.597   2.378   4.837  1.00 32.48           O
ATOM   1970  CB  ASP B 115     128.622   2.153   2.082  1.00 41.03           C
ATOM   1971  CG  ASP B 115     127.225   2.731   2.225  1.00 48.13           C
ATOM   1972  OD1 ASP B 115     127.079   3.843   2.768  1.00 52.23           O
ATOM   1973  OD2 ASP B 115     126.260   2.064   1.788  1.00 50.74           O
ATOM   1974  N   GLU B 116     130.646   3.284   5.020  1.00 29.08           N
ATOM   1975  CA  GLU B 116     130.712   3.172   6.471  1.00 27.66           C
ATOM   1976  C   GLU B 116     131.018   4.550   7.057  1.00 24.98           C
ATOM   1977  O   GLU B 116     132.181   4.929   7.213  1.00 23.62           O
ATOM   1978  CB  GLU B 116     131.790   2.160   6.886  1.00 31.01           C
ATOM   1979  CG  GLU B 116     131.535   0.731   6.425  1.00 35.66           C
ATOM   1980  CD  GLU B 116     132.762  -0.149   6.579  1.00 39.21           C
ATOM   1981  OE1 GLU B 116     133.392  -0.482   5.552  1.00 45.76           O
ATOM   1982  OE2 GLU B 116     133.106  -0.494   7.729  1.00 41.53           O
ATOM   1983  N   TYR B 117     129.966   5.305   7.356  1.00 23.82           N
ATOM   1984  CA  TYR B 117     130.114   6.660   7.884  1.00 24.50           C
ATOM   1985  C   TYR B 117     129.277   6.807   9.148  1.00 25.84           C
ATOM   1986  O   TYR B 117     128.205   6.207   9.264  1.00 27.08           O
ATOM   1987  CB  TYR B 117     129.689   7.698   6.836  1.00 21.79           C
ATOM   1988  CG  TYR B 117     130.721   8.054   5.778  1.00 21.89           C
ATOM   1989  CD1 TYR B 117     131.142   7.119   4.825  1.00 19.92           C
ATOM   1990  CD2 TYR B 117     131.257   9.343   5.710  1.00 19.40           C
ATOM   1991  CE1 TYR B 117     132.073   7.458   3.851  1.00 20.62           C
ATOM   1992  CE2 TYR B 117     132.183   9.691   4.735  1.00 19.01           C
ATOM   1993  CZ  TYR B 117     132.592   8.745   3.813  1.00 17.97           C
ATOM   1994  OH  TYR B 117     133.508   9.084   2.851  1.00 19.48           O
ATOM   1995  N   ALA B 118     129.765   7.608  10.089  1.00 24.23           N
ATOM   1996  CA  ALA B 118     129.125   7.752  11.396  1.00 25.16           C
ATOM   1997  C   ALA B 118     127.834   8.572  11.352  1.00 26.18           C
ATOM   1998  O   ALA B 118     126.954   8.394  12.201  1.00 25.76           O
ATOM   1999  CB  ALA B 118     130.095   8.356  12.397  1.00 24.23           C
ATOM   2000  N   TYR B 119     127.730   9.472  10.376  1.00 25.88           N
ATOM   2001  CA  TYR B 119     126.557  10.338  10.252  1.00 26.13           C
ATOM   2002  C   TYR B 119     126.032  10.371   8.824  1.00 26.97           C
ATOM   2003  O   TYR B 119     126.808  10.470   7.869  1.00 24.45           O
ATOM   2004  CB  TYR B 119     126.867  11.756  10.748  1.00 26.35           C
ATOM   2005  CG  TYR B 119     127.398  11.789  12.159  1.00 26.51           C
ATOM   2006  CD1 TYR B 119     126.530  11.811  13.249  1.00 26.94           C
ATOM   2007  CD2 TYR B 119     128.774  11.777  12.411  1.00 25.78           C
ATOM   2008  CE1 TYR B 119     127.012  11.830  14.549  1.00 27.44           C
ATOM   2009  CE2 TYR B 119     129.265  11.791  13.713  1.00 24.92           C
ATOM   2010  CZ  TYR B 119     128.379  11.822  14.775  1.00 26.60           C
ATOM   2011  OH  TYR B 119     128.850  11.837  16.074  1.00 27.19           O
ATOM   2012  N   TRP B 120     124.708  10.296   8.698  1.00 29.82           N
ATOM   2013  CA  TRP B 120     124.036  10.269   7.400  1.00 30.54           C
ATOM   2014  C   TRP B 120     122.891  11.265   7.326  1.00 31.66           C
ATOM   2015  O   TRP B 120     122.138  11.423   8.284  1.00 33.54           O
ATOM   2016  CB  TRP B 120     123.487   8.869   7.116  1.00 29.20           C
ATOM   2017  CG  TRP B 120     124.542   7.889   6.753  1.00 28.57           C
ATOM   2018  CD1 TRP B 120     125.166   7.008   7.588  1.00 27.97           C
ATOM   2019  CD2 TRP B 120     125.113   7.692   5.457  1.00 29.17           C
ATOM   2020  NE1 TRP B 120     126.090   6.268   6.890  1.00 26.59           N
ATOM   2021  CE2 TRP B 120     126.080   6.670   5.579  1.00 28.03           C
ATOM   2022  CE3 TRP B 120     124.899   8.277   4.200  1.00 28.80           C
ATOM   2023  CZ2 TRP B 120     126.833   6.220   4.493  1.00 27.91           C
ATOM   2024  CZ3 TRP B 120     125.650   7.830   3.118  1.00 29.79           C
ATOM   2025  CH2 TRP B 120     126.607   6.810   3.274  1.00 29.77           C
ATOM   2026  N   GLY B 121     122.761  11.919   6.173  1.00 32.99           N
ATOM   2027  CA  GLY B 121     121.618  12.788   5.899  1.00 35.97           C
ATOM   2028  C   GLY B 121     120.355  12.002   5.585  1.00 39.20           C
ATOM   2029  O   GLY B 121     120.384  10.771   5.487  1.00 38.60           O
ATOM   2030  N   GLN B 122     119.247  12.723   5.418  1.00 43.78           N
ATOM   2031  CA  GLN B 122     117.937  12.111   5.161  1.00 49.74           C
ATOM   2032  C   GLN B 122     117.761  11.697   3.701  1.00 46.32           C
ATOM   2033  O   GLN B 122     116.970  10.801   3.394  1.00 48.75           O
ATOM   2034  CB  GLN B 122     116.804  13.060   5.577  1.00 53.94           C
ATOM   2035  CG  GLN B 122     116.673  13.280   7.081  1.00 63.81           C
ATOM   2036  CD  GLN B 122     116.137  12.067   7.828  1.00 67.45           C
ATOM   2037  OE1 GLN B 122     115.371  11.268   7.285  1.00 73.70           O
ATOM   2038  NE2 GLN B 122     116.534  11.930   9.088  1.00 69.22           N
ATOM   2039  N   GLY B 123     118.500  12.355   2.811  1.00 42.13           N
ATOM   2040  CA  GLY B 123     118.446  12.072   1.380  1.00 42.07           C
ATOM   2041  C   GLY B 123     117.561  13.043   0.627  1.00 41.98           C
ATOM   2042  O   GLY B 123     116.502  13.434   1.119  1.00 42.49           O
ATOM   2043  N   THR B 124     118.006  13.443  -0.562  1.00 42.30           N
ATOM   2044  CA  THR B 124     117.210  14.305  -1.437  1.00 43.66           C
ATOM   2045  C   THR B 124     117.074  13.697  -2.832  1.00 41.07           C
ATOM   2046  O   THR B 124     118.062  13.268  -3.435  1.00 39.89           O
ATOM   2047  CB  THR B 124     117.762  15.750  -1.512  1.00 43.39           C
ATOM   2048  OG1 THR B 124     116.900  16.551  -2.332  1.00 45.66           O
ATOM   2049  CG2 THR B 124     119.184  15.789  -2.078  1.00 43.58           C
ATOM   2050  N   GLN B 125     115.842  13.658  -3.334  1.00 41.11           N
ATOM   2051  CA  GLN B 125     115.565  13.071  -4.641  1.00 40.87           C
ATOM   2052  C   GLN B 125     116.057  13.968  -5.777  1.00 39.65           C
ATOM   2053  O   GLN B 125     115.782  15.170  -5.797  1.00 40.68           O
ATOM   2054  CB  GLN B 125     114.067  12.765  -4.792  1.00 42.30           C
ATOM   2055  CG  GLN B 125     113.659  12.207  -6.154  1.00 40.66           C
ATOM   2056  CD  GLN B 125     114.322  10.882  -6.485  1.00 41.67           C
ATOM   2057  OE1 GLN B 125     114.163   9.897  -5.765  1.00 44.98           O
ATOM   2058  NE2 GLN B 125     115.058  10.850  -7.592  1.00 40.84           N
ATOM   2059  N   VAL B 126     116.803  13.374  -6.706  1.00 37.54           N
ATOM   2060  CA  VAL B 126     117.225  14.060  -7.926  1.00 40.30           C
ATOM   2061  C   VAL B 126     116.734  13.258  -9.129  1.00 42.43           C
ATOM   2062  O   VAL B 126     117.028  12.063  -9.255  1.00 42.56           O
ATOM   2063  CB  VAL B 126     118.759  14.255  -7.993  1.00 39.91           C
ATOM   2064  CG1 VAL B 126     119.179  14.829  -9.340  1.00 39.39           C
ATOM   2065  CG2 VAL B 126     119.238  15.164  -6.868  1.00 37.62           C
ATOM   2066  N   THR B 127     115.969  13.916  -9.996  1.00 45.66           N
ATOM   2067  CA  THR B 127     115.464  13.286 -11.212  1.00 47.39           C
ATOM   2068  C   THR B 127     115.906  14.079 -12.440  1.00 48.59           C
ATOM   2069  O   THR B 127     115.692  15.290 -12.521  1.00 51.30           O
ATOM   2070  CB  THR B 127     113.928  13.131 -11.183  1.00 48.63           C
ATOM   2071  OG1 THR B 127     113.523  12.579  -9.924  1.00 49.67           O
ATOM   2072  CG2 THR B 127     113.451  12.210 -12.304  1.00 46.37           C
ATOM   2073  N   VAL B 128     116.539  13.384 -13.382  1.00 50.03           N
ATOM   2074  CA  VAL B 128     117.001  13.996 -14.627  1.00 52.80           C
ATOM   2075  C   VAL B 128     116.214  13.415 -15.807  1.00 57.98           C
ATOM   2076  O   VAL B 128     116.106  12.194 -15.951  1.00 56.30           O
ATOM   2077  CB  VAL B 128     118.522  13.801 -14.840  1.00 50.26           C
ATOM   2078  CG1 VAL B 128     119.021  14.654 -15.998  1.00 49.48           C
ATOM   2079  CG2 VAL B 128     119.293  14.147 -13.573  1.00 49.82           C
ATOM   2080  N   SER B 129     115.660  14.299 -16.636  1.00 63.54           N
ATOM   2081  CA  SER B 129     114.851  13.896 -17.789  1.00 69.28           C
ATOM   2082  C   SER B 129     115.606  14.050 -19.112  1.00 71.99           C
ATOM   2083  O   SER B 129     116.424  14.960 -19.270  1.00 72.09           O
ATOM   2084  CB  SER B 129     113.539  14.688 -17.828  1.00 71.69           C
ATOM   2085  OG  SER B 129     113.778  16.084 -17.903  1.00 74.10           O
ATOM   2086  N   SER B 130     115.316  13.156 -20.057  1.00 76.68           N
ATOM   2087  CA  SER B 130     115.962  13.162 -21.370  1.00 78.05           C
ATOM   2088  C   SER B 130     115.413  14.268 -22.265  1.00 77.17           C
ATOM   2089  O   SER B 130     116.173  15.030 -22.861  1.00 75.71           O
ATOM   2090  CB  SER B 130     115.799  11.803 -22.057  1.00 79.17           C
ATOM   2091  OG  SER B 130     116.390  10.768 -21.290  1.00 81.86           O
