# Supplementary material for: A non-redundant data set of nanobody-antigen crystal structures
Source: Data Brief. 2019 Mar 6;24:103754. doi: 10.1016/j.dib.2019.103754 (PMC6441729; doi:10.1016/j.dib.2019.103754)
Supplement: Multimedia component 5 [file mmc5.zip › Data_set/Nb-Ag_3/4nbz_3.pdb]

ATOM      1  N   GLY A   8     -43.474  18.568  99.995  1.00 56.98           N
ATOM      2  CA  GLY A   8     -42.939  19.485 101.045  1.00 54.87           C
ATOM      3  C   GLY A   8     -41.599  19.034 101.591  1.00 54.61           C
ATOM      4  O   GLY A   8     -40.936  18.173 101.003  1.00 53.98           O
ATOM      5  N   TRP A   9     -41.202  19.619 102.720  1.00 54.47           N
ATOM      6  CA  TRP A   9     -39.913  19.327 103.346  1.00 56.66           C
ATOM      7  C   TRP A   9     -39.914  18.012 104.119  1.00 58.53           C
ATOM      8  O   TRP A   9     -40.771  17.782 104.972  1.00 53.19           O
ATOM      9  CB  TRP A   9     -39.486  20.465 104.279  1.00 56.14           C
ATOM     10  CG  TRP A   9     -39.203  21.755 103.580  1.00 56.25           C
ATOM     11  CD1 TRP A   9     -39.993  22.870 103.565  1.00 57.74           C
ATOM     12  CD2 TRP A   9     -38.048  22.070 102.789  1.00 57.66           C
ATOM     13  NE1 TRP A   9     -39.402  23.861 102.814  1.00 60.41           N
ATOM     14  CE2 TRP A   9     -38.208  23.397 102.326  1.00 56.87           C
ATOM     15  CE3 TRP A   9     -36.894  21.359 102.424  1.00 56.48           C
ATOM     16  CZ2 TRP A   9     -37.257  24.030 101.518  1.00 53.01           C
ATOM     17  CZ3 TRP A   9     -35.946  21.990 101.618  1.00 50.97           C
ATOM     18  CH2 TRP A   9     -36.137  23.313 101.175  1.00 51.98           C
ATOM     19  N   VAL A  10     -38.947  17.154 103.811  1.00 62.81           N
ATOM     20  CA  VAL A  10     -38.702  15.945 104.601  1.00 62.44           C
ATOM     21  C   VAL A  10     -37.217  15.847 104.943  1.00 66.55           C
ATOM     22  O   VAL A  10     -36.366  16.343 104.198  1.00 60.89           O
ATOM     23  CB  VAL A  10     -39.172  14.652 103.886  1.00 63.48           C
ATOM     24  CG1 VAL A  10     -40.684  14.646 103.696  1.00 62.24           C
ATOM     25  CG2 VAL A  10     -38.462  14.468 102.553  1.00 59.27           C
ATOM     26  N   THR A  11     -36.913  15.215 106.073  1.00 67.37           N
ATOM     27  CA  THR A  11     -35.528  15.001 106.483  1.00 73.75           C
ATOM     28  C   THR A  11     -35.141  13.535 106.271  1.00 79.91           C
ATOM     29  O   THR A  11     -35.825  12.627 106.753  1.00 76.03           O
ATOM     30  CB  THR A  11     -35.295  15.429 107.951  1.00 73.23           C
ATOM     31  OG1 THR A  11     -35.836  16.741 108.160  1.00 74.51           O
ATOM     32  CG2 THR A  11     -33.806  15.449 108.288  1.00 72.79           C
ATOM     33  N   ILE A  12     -34.060  13.317 105.523  1.00 84.38           N
ATOM     34  CA  ILE A  12     -33.521  11.976 105.285  1.00 87.10           C
ATOM     35  C   ILE A  12     -32.051  11.950 105.702  1.00 91.80           C
ATOM     36  O   ILE A  12     -31.241  12.736 105.201  1.00 89.67           O
ATOM     37  CB  ILE A  12     -33.689  11.524 103.811  1.00 83.55           C
ATOM     38  CG1 ILE A  12     -35.173  11.508 103.413  1.00 79.65           C
ATOM     39  CG2 ILE A  12     -33.071  10.146 103.593  1.00 81.07           C
ATOM     40  CD1 ILE A  12     -35.431  11.484 101.919  1.00 74.24           C
ATOM     41  N   ASP A  13     -31.730  11.046 106.630  1.00 98.57           N
ATOM     42  CA  ASP A  13     -30.398  10.920 107.245  1.00104.27           C
ATOM     43  C   ASP A  13     -30.047  12.103 108.156  1.00107.50           C
ATOM     44  O   ASP A  13     -29.718  11.913 109.329  1.00110.31           O
ATOM     45  CB  ASP A  13     -29.301  10.671 106.193  1.00103.23           C
ATOM     46  CG  ASP A  13     -27.948  10.338 106.814  1.00102.40           C
ATOM     47  OD1 ASP A  13     -27.910   9.665 107.867  1.00 98.52           O
ATOM     48  OD2 ASP A  13     -26.918  10.748 106.237  1.00 95.85           O
ATOM     49  N   GLY A  14     -30.122  13.316 107.610  1.00107.44           N
ATOM     50  CA  GLY A  14     -29.845  14.534 108.367  1.00106.15           C
ATOM     51  C   GLY A  14     -30.107  15.807 107.582  1.00102.62           C
ATOM     52  O   GLY A  14     -30.166  16.896 108.159  1.00103.70           O
ATOM     53  N   ARG A  15     -30.270  15.668 106.267  1.00 95.79           N
ATOM     54  CA  ARG A  15     -30.460  16.812 105.373  1.00 90.97           C
ATOM     55  C   ARG A  15     -31.913  16.966 104.924  1.00 85.81           C
ATOM     56  O   ARG A  15     -32.629  15.975 104.758  1.00 81.62           O
ATOM     57  CB  ARG A  15     -29.545  16.694 104.151  1.00 91.16           C
ATOM     58  CG  ARG A  15     -28.060  16.677 104.483  1.00 92.40           C
ATOM     59  CD  ARG A  15     -27.213  16.386 103.255  1.00 91.12           C
ATOM     60  NE  ARG A  15     -27.508  15.076 102.675  1.00 89.04           N
ATOM     61  CZ  ARG A  15     -26.784  14.494 101.724  1.00 90.15           C
ATOM     62  NH1 ARG A  15     -25.706  15.095 101.236  1.00 85.97           N
ATOM     63  NH2 ARG A  15     -27.136  13.302 101.261  1.00 86.31           N
ATOM     64  N   ARG A  16     -32.332  18.215 104.727  1.00 79.12           N
ATOM     65  CA  ARG A  16     -33.693  18.530 104.289  1.00 73.78           C
ATOM     66  C   ARG A  16     -33.830  18.520 102.767  1.00 63.20           C
ATOM     67  O   ARG A  16     -33.032  19.139 102.054  1.00 60.22           O
ATOM     68  CB  ARG A  16     -34.143  19.887 104.838  1.00 80.46           C
ATOM     69  CG  ARG A  16     -34.526  19.890 106.310  1.00 89.72           C
ATOM     70  CD  ARG A  16     -34.806  21.305 106.796  1.00 97.16           C
ATOM     71  NE  ARG A  16     -33.616  22.152 106.718  1.00105.87           N
ATOM     72  CZ  ARG A  16     -33.600  23.465 106.935  1.00112.35           C
ATOM     73  NH1 ARG A  16     -34.716  24.113 107.249  1.00115.28           N
ATOM     74  NH2 ARG A  16     -32.459  24.136 106.835  1.00112.65           N
ATOM     75  N   TYR A  17     -34.856  17.819 102.291  1.00 56.18           N
ATOM     76  CA  TYR A  17     -35.192  17.736 100.870  1.00 48.66           C
ATOM     77  C   TYR A  17     -36.612  18.249 100.642  1.00 46.51           C
ATOM     78  O   TYR A  17     -37.454  18.174 101.538  1.00 48.21           O
ATOM     79  CB  TYR A  17     -35.096  16.286 100.376  1.00 46.72           C
ATOM     80  CG  TYR A  17     -33.709  15.672 100.425  1.00 48.42           C
ATOM     81  CD1 TYR A  17     -33.219  15.090 101.600  1.00 49.53           C
ATOM     82  CD2 TYR A  17     -32.897  15.647  99.290  1.00 47.98           C
ATOM     83  CE1 TYR A  17     -31.954  14.520 101.646  1.00 51.09           C
ATOM     84  CE2 TYR A  17     -31.630  15.079  99.327  1.00 50.80           C
ATOM     85  CZ  TYR A  17     -31.164  14.519 100.506  1.00 50.84           C
ATOM     86  OH  TYR A  17     -29.909  13.956 100.545  1.00 56.22           O
ATOM     87  N   TYR A  18     -36.872  18.767  99.442  1.00 44.47           N
ATOM     88  CA  TYR A  18     -38.205  19.260  99.070  1.00 43.23           C
ATOM     89  C   TYR A  18     -38.774  18.501  97.874  1.00 45.31           C
ATOM     90  O   TYR A  18     -38.104  18.337  96.850  1.00 40.21           O
ATOM     91  CB  TYR A  18     -38.153  20.757  98.755  1.00 44.38           C
ATOM     92  CG  TYR A  18     -39.507  21.399  98.530  1.00 45.88           C
ATOM     93  CD1 TYR A  18     -40.253  21.892  99.603  1.00 50.18           C
ATOM     94  CD2 TYR A  18     -40.037  21.523  97.248  1.00 48.35           C
ATOM     95  CE1 TYR A  18     -41.492  22.485  99.401  1.00 50.63           C
ATOM     96  CE2 TYR A  18     -41.275  22.110  97.036  1.00 52.84           C
ATOM     97  CZ  TYR A  18     -41.997  22.589  98.114  1.00 52.47           C
ATOM     98  OH  TYR A  18     -43.224  23.174  97.905  1.00 59.76           O
ATOM     99  N   PHE A  19     -40.021  18.056  98.011  1.00 47.25           N
ATOM    100  CA  PHE A  19     -40.710  17.302  96.964  1.00 50.71           C
ATOM    101  C   PHE A  19     -41.944  18.059  96.495  1.00 51.71           C
ATOM    102  O   PHE A  19     -42.649  18.669  97.303  1.00 50.65           O
ATOM    103  CB  PHE A  19     -41.134  15.923  97.485  1.00 49.57           C
ATOM    104  CG  PHE A  19     -39.988  14.987  97.756  1.00 50.96           C
ATOM    105  CD1 PHE A  19     -39.268  15.066  98.946  1.00 52.35           C
ATOM    106  CD2 PHE A  19     -39.643  14.008  96.831  1.00 53.01           C
ATOM    107  CE1 PHE A  19     -38.213  14.199  99.197  1.00 58.62           C
ATOM    108  CE2 PHE A  19     -38.589  13.137  97.080  1.00 55.47           C
ATOM    109  CZ  PHE A  19     -37.875  13.232  98.263  1.00 56.46           C
ATOM    110  N   GLU A  20     -42.204  18.017  95.191  1.00 58.70           N
ATOM    111  CA  GLU A  20     -43.418  18.609  94.630  1.00 64.35           C
ATOM    112  C   GLU A  20     -44.645  17.764  94.991  1.00 69.80           C
ATOM    113  O   GLU A  20     -44.534  16.540  95.104  1.00 71.17           O
ATOM    114  CB  GLU A  20     -43.291  18.768  93.112  1.00 65.34           C
ATOM    115  CG  GLU A  20     -42.315  19.854  92.675  1.00 69.79           C
ATOM    116  CD  GLU A  20     -42.659  21.231  93.225  1.00 73.00           C
ATOM    117  OE1 GLU A  20     -43.856  21.592  93.262  1.00 73.07           O
ATOM    118  OE2 GLU A  20     -41.724  21.959  93.617  1.00 75.38           O
ATOM    119  N   PRO A  21     -45.816  18.411  95.180  1.00 76.77           N
ATOM    120  CA  PRO A  21     -47.034  17.697  95.598  1.00 85.57           C
ATOM    121  C   PRO A  21     -47.583  16.721  94.549  1.00 90.15           C
ATOM    122  O   PRO A  21     -48.586  16.047  94.803  1.00 91.75           O
ATOM    123  CB  PRO A  21     -48.044  18.830  95.847  1.00 83.15           C
ATOM    124  CG  PRO A  21     -47.226  20.069  95.989  1.00 81.22           C
ATOM    125  CD  PRO A  21     -46.054  19.862  95.080  1.00 80.54           C
ATOM    126  N   ASN A  22     -46.926  16.645  93.393  1.00 97.75           N
ATOM    127  CA  ASN A  22     -47.365  15.781  92.297  1.00102.43           C
ATOM    128  C   ASN A  22     -46.393  14.638  91.980  1.00102.66           C
ATOM    129  O   ASN A  22     -46.674  13.797  91.120  1.00106.64           O
ATOM    130  CB  ASN A  22     -47.636  16.615  91.036  1.00102.40           C
ATOM    131  CG  ASN A  22     -48.714  17.665  91.245  1.00101.81           C
ATOM    132  OD1 ASN A  22     -48.550  18.596  92.036  1.00103.59           O
ATOM    133  ND2 ASN A  22     -49.822  17.525  90.525  1.00 96.08           N
ATOM    134  N   THR A  23     -45.261  14.607  92.681  1.00 96.23           N
ATOM    135  CA  THR A  23     -44.210  13.620  92.420  1.00 94.07           C
ATOM    136  C   THR A  23     -43.812  12.824  93.665  1.00 87.53           C
ATOM    137  O   THR A  23     -44.404  12.985  94.736  1.00 79.95           O
ATOM    138  CB  THR A  23     -42.947  14.280  91.821  1.00 98.27           C
ATOM    139  OG1 THR A  23     -42.594  15.434  92.593  1.00102.92           O
ATOM    140  CG2 THR A  23     -43.179  14.688  90.368  1.00101.17           C
ATOM    141  N   ALA A  24     -42.813  11.958  93.499  1.00 86.32           N
ATOM    142  CA  ALA A  24     -42.229  11.184  94.592  1.00 86.24           C
ATOM    143  C   ALA A  24     -40.699  11.299  94.594  1.00 88.99           C
ATOM    144  O   ALA A  24     -40.028  10.768  95.484  1.00 86.23           O
ATOM    145  CB  ALA A  24     -42.664   9.728  94.506  1.00 87.72           C
ATOM    146  N   ILE A  25     -40.162  11.986  93.584  1.00 86.11           N
ATOM    147  CA  ILE A  25     -38.735  12.335  93.527  1.00 82.52           C
ATOM    148  C   ILE A  25     -38.536  13.848  93.671  1.00 71.80           C
ATOM    149  O   ILE A  25     -39.388  14.640  93.254  1.00 70.91           O
ATOM    150  CB  ILE A  25     -38.030  11.808  92.250  1.00 84.28           C
ATOM    151  CG1 ILE A  25     -38.827  12.164  90.986  1.00 88.42           C
ATOM    152  CG2 ILE A  25     -37.787  10.307  92.359  1.00 85.39           C
ATOM    153  CD1 ILE A  25     -38.028  12.086  89.699  1.00 93.22           C
ATOM    154  N   GLY A  26     -37.406  14.232  94.264  1.00 63.85           N
ATOM    155  CA  GLY A  26     -37.149  15.615  94.673  1.00 53.61           C
ATOM    156  C   GLY A  26     -37.190  16.673  93.585  1.00 50.67           C
ATOM    157  O   GLY A  26     -36.916  16.390  92.417  1.00 48.88           O
ATOM    158  N   ALA A  27     -37.519  17.900  93.987  1.00 45.15           N
ATOM    159  CA  ALA A  27     -37.636  19.035  93.071  1.00 39.64           C
ATOM    160  C   ALA A  27     -36.311  19.378  92.387  1.00 38.61           C
ATOM    161  O   ALA A  27     -35.233  19.034  92.880  1.00 40.72           O
ATOM    162  CB  ALA A  27     -38.184  20.250  93.799  1.00 39.55           C
ATOM    163  N   ASN A  28     -36.410  20.052  91.247  1.00 37.85           N
ATOM    164  CA  ASN A  28     -35.241  20.469  90.482  1.00 42.67           C
ATOM    165  C   ASN A  28     -35.429  21.869  89.920  1.00 39.33           C
ATOM    166  O   ASN A  28     -36.498  22.197  89.410  1.00 48.98           O
ATOM    167  CB  ASN A  28     -34.939  19.467  89.358  1.00 40.63           C
ATOM    168  CG  ASN A  28     -34.220  18.231  89.862  1.00 42.06           C
ATOM    169  OD1 ASN A  28     -33.032  18.281  90.176  1.00 36.08           O
ATOM    170  ND2 ASN A  28     -34.938  17.113  89.945  1.00 39.69           N
ATOM    171  N   GLY A  29     -34.396  22.699  90.036  1.00 38.64           N
ATOM    172  CA  GLY A  29     -34.428  24.039  89.462  1.00 35.56           C
ATOM    173  C   GLY A  29     -34.873  25.124  90.429  1.00 34.52           C
ATOM    174  O   GLY A  29     -35.021  24.886  91.636  1.00 35.65           O
ATOM    175  N   TYR A  30     -35.074  26.317  89.883  1.00 33.74           N
ATOM    176  CA  TYR A  30     -35.494  27.489  90.641  1.00 36.22           C
ATOM    177  C   TYR A  30     -36.921  27.310  91.153  1.00 39.96           C
ATOM    178  O   TYR A  30     -37.808  26.886  90.401  1.00 34.97           O
ATOM    179  CB  TYR A  30     -35.402  28.744  89.766  1.00 37.86           C
ATOM    180  CG  TYR A  30     -35.756  30.030  90.485  1.00 39.13           C
ATOM    181  CD1 TYR A  30     -34.780  30.764  91.155  1.00 39.94           C
ATOM    182  CD2 TYR A  30     -37.068  30.514  90.498  1.00 40.90           C
ATOM    183  CE1 TYR A  30     -35.095  31.939  91.816  1.00 38.11           C
ATOM    184  CE2 TYR A  30     -37.392  31.686  91.165  1.00 39.22           C
ATOM    185  CZ  TYR A  30     -36.399  32.392  91.821  1.00 42.11           C
ATOM    186  OH  TYR A  30     -36.698  33.564  92.472  1.00 46.72           O
ATOM    187  N   LYS A  31     -37.130  27.633  92.428  1.00 36.93           N
ATOM    188  CA  LYS A  31     -38.447  27.528  93.067  1.00 41.24           C
ATOM    189  C   LYS A  31     -38.675  28.660  94.066  1.00 41.04           C
ATOM    190  O   LYS A  31     -37.765  29.018  94.830  1.00 41.19           O
ATOM    191  CB  LYS A  31     -38.602  26.178  93.785  1.00 42.45           C
ATOM    192  CG  LYS A  31     -38.736  24.961  92.878  1.00 55.33           C
ATOM    193  CD  LYS A  31     -40.117  24.867  92.236  1.00 61.90           C
ATOM    194  CE  LYS A  31     -40.114  23.973  91.002  1.00 64.99           C
ATOM    195  NZ  LYS A  31     -39.909  22.528  91.308  1.00 69.01           N
ATOM    196  N   ILE A  32     -39.884  29.222  94.050  1.00 39.59           N
ATOM    197  CA  ILE A  32     -40.321  30.160  95.090  1.00 39.37           C
ATOM    198  C   ILE A  32     -41.167  29.384  96.095  1.00 41.19           C
ATOM    199  O   ILE A  32     -42.161  28.764  95.717  1.00 34.84           O
ATOM    200  CB  ILE A  32     -41.161  31.335  94.538  1.00 41.36           C
ATOM    201  CG1 ILE A  32     -40.407  32.085  93.434  1.00 48.89           C
ATOM    202  CG2 ILE A  32     -41.539  32.294  95.665  1.00 44.81           C
ATOM    203  CD1 ILE A  32     -41.173  33.248  92.828  1.00 48.48           C
ATOM    204  N   ILE A  33     -40.751  29.405  97.359  1.00 38.25           N
ATOM    205  CA  ILE A  33     -41.491  28.761  98.448  1.00 44.60           C
ATOM    206  C   ILE A  33     -41.680  29.768  99.578  1.00 51.00           C
ATOM    207  O   ILE A  33     -40.703  30.196 100.195  1.00 55.86           O
ATOM    208  CB  ILE A  33     -40.749  27.526  99.002  1.00 41.58           C
ATOM    209  CG1 ILE A  33     -40.580  26.456  97.919  1.00 40.75           C
ATOM    210  CG2 ILE A  33     -41.485  26.959 100.216  1.00 42.77           C
ATOM    211  CD1 ILE A  33     -39.495  25.443  98.220  1.00 42.88           C
ATOM    212  N   ASP A  34     -42.932  30.141  99.840  1.00 54.29           N
ATOM    213  CA  ASP A  34     -43.270  31.059 100.935  1.00 58.28           C
ATOM    214  C   ASP A  34     -42.271  32.226 101.021  1.00 56.06           C
ATOM    215  O   ASP A  34     -41.530  32.354 101.999  1.00 57.27           O
ATOM    216  CB  ASP A  34     -43.366  30.288 102.266  1.00 61.78           C
ATOM    217  CG  ASP A  34     -43.741  31.176 103.448  1.00 70.27           C
ATOM    218  OD1 ASP A  34     -44.565  32.103 103.279  1.00 71.99           O
ATOM    219  OD2 ASP A  34     -43.206  30.942 104.553  1.00 71.51           O
ATOM    220  N   ASN A  35     -42.251  33.049  99.970  1.00 50.76           N
ATOM    221  CA  ASN A  35     -41.358  34.221  99.848  1.00 49.51           C
ATOM    222  C   ASN A  35     -39.840  33.969  99.873  1.00 46.31           C
ATOM    223  O   ASN A  35     -39.049  34.910  99.947  1.00 46.46           O
ATOM    224  CB  ASN A  35     -41.751  35.335 100.834  1.00 53.27           C
ATOM    225  CG  ASN A  35     -42.606  36.412 100.187  1.00 54.54           C
ATOM    226  OD1 ASN A  35     -42.999  36.298  99.023  1.00 48.80           O
ATOM    227  ND2 ASN A  35     -42.894  37.467 100.939  1.00 53.47           N
ATOM    228  N   LYS A  36     -39.440  32.705  99.788  1.00 37.85           N
ATOM    229  CA  LYS A  36     -38.020  32.350  99.753  1.00 36.30           C
ATOM    230  C   LYS A  36     -37.665  31.773  98.389  1.00 36.09           C
ATOM    231  O   LYS A  36     -38.505  31.140  97.749  1.00 40.44           O
ATOM    232  CB  LYS A  36     -37.700  31.349 100.864  1.00 36.07           C
ATOM    233  CG  LYS A  36     -38.114  31.830 102.249  1.00 39.58           C
ATOM    234  CD  LYS A  36     -37.774  30.830 103.342  1.00 38.71           C
ATOM    235  CE  LYS A  36     -38.195  31.368 104.703  1.00 41.55           C
ATOM    236  NZ  LYS A  36     -37.821  30.441 105.804  1.00 42.70           N
ATOM    237  N   ASN A  37     -36.428  31.995  97.940  1.00 34.49           N
ATOM    238  CA  ASN A  37     -35.964  31.442  96.662  1.00 33.56           C
ATOM    239  C   ASN A  37     -34.912  30.369  96.872  1.00 34.12           C
ATOM    240  O   ASN A  37     -34.012  30.527  97.701  1.00 29.88           O
ATOM    241  CB  ASN A  37     -35.375  32.521  95.747  1.00 33.97           C
ATOM    242  CG  ASN A  37     -36.331  33.661  95.465  1.00 38.20           C
ATOM    243  OD1 ASN A  37     -37.530  33.588  95.752  1.00 39.71           O
ATOM    244  ND2 ASN A  37     -35.799  34.729  94.877  1.00 30.56           N
ATOM    245  N   PHE A  38     -35.024  29.293  96.100  1.00 30.91           N
ATOM    246  CA  PHE A  38     -34.103  28.175  96.164  1.00 32.95           C
ATOM    247  C   PHE A  38     -33.829  27.701  94.748  1.00 32.39           C
ATOM    248  O   PHE A  38     -34.573  28.026  93.814  1.00 30.70           O
ATOM    249  CB  PHE A  38     -34.707  27.006  96.951  1.00 35.62           C
ATOM    250  CG  PHE A  38     -34.949  27.296  98.401  1.00 33.30           C
ATOM    251  CD1 PHE A  38     -33.939  27.119  99.338  1.00 32.39           C
ATOM    252  CD2 PHE A  38     -36.201  27.724  98.834  1.00 35.05           C
ATOM    253  CE1 PHE A  38     -34.164  27.379 100.682  1.00 33.96           C
ATOM    254  CE2 PHE A  38     -36.432  27.986 100.175  1.00 35.47           C
ATOM    255  CZ  PHE A  38     -35.414  27.812 101.099  1.00 35.42           C
ATOM    256  N   TYR A  39     -32.751  26.942  94.603  1.00 31.04           N
ATOM    257  CA  TYR A  39     -32.430  26.253  93.363  1.00 31.71           C
ATOM    258  C   TYR A  39     -32.102  24.811  93.722  1.00 33.57           C
ATOM    259  O   TYR A  39     -31.056  24.546  94.319  1.00 34.58           O
ATOM    260  CB  TYR A  39     -31.249  26.937  92.662  1.00 31.13           C
ATOM    261  CG  TYR A  39     -30.963  26.396  91.286  1.00 33.32           C
ATOM    262  CD1 TYR A  39     -30.121  25.299  91.111  1.00 35.37           C
ATOM    263  CD2 TYR A  39     -31.535  26.979  90.155  1.00 35.04           C
ATOM    264  CE1 TYR A  39     -29.864  24.798  89.847  1.00 37.61           C
ATOM    265  CE2 TYR A  39     -31.282  26.482  88.885  1.00 38.43           C
ATOM    266  CZ  TYR A  39     -30.443  25.391  88.740  1.00 35.79           C
ATOM    267  OH  TYR A  39     -30.182  24.887  87.485  1.00 40.36           O
ATOM    268  N   PHE A  40     -32.995  23.885  93.359  1.00 34.64           N
ATOM    269  CA  PHE A  40     -32.919  22.489  93.821  1.00 32.05           C
ATOM    270  C   PHE A  40     -32.225  21.509  92.873  1.00 31.66           C
ATOM    271  O   PHE A  40     -32.290  21.652  91.653  1.00 31.84           O
ATOM    272  CB  PHE A  40     -34.324  21.944  94.088  1.00 35.24           C
ATOM    273  CG  PHE A  40     -35.009  22.559  95.271  1.00 33.22           C
ATOM    274  CD1 PHE A  40     -34.670  22.178  96.562  1.00 30.61           C
ATOM    275  CD2 PHE A  40     -36.017  23.497  95.092  1.00 33.23           C
ATOM    276  CE1 PHE A  40     -35.315  22.734  97.659  1.00 31.55           C
ATOM    277  CE2 PHE A  40     -36.662  24.060  96.180  1.00 31.99           C
ATOM    278  CZ  PHE A  40     -36.314  23.679  97.464  1.00 32.76           C
ATOM    279  N   ARG A  41     -31.590  20.493  93.457  1.00 36.14           N
ATOM    280  CA  ARG A  41     -31.088  19.342  92.699  1.00 37.20           C
ATOM    281  C   ARG A  41     -31.501  18.047  93.398  1.00 38.08           C
ATOM    282  O   ARG A  41     -30.987  17.715  94.476  1.00 36.33           O
ATOM    283  CB  ARG A  41     -29.569  19.395  92.531  1.00 36.27           C
ATOM    284  CG  ARG A  41     -29.001  18.289  91.646  1.00 41.51           C
ATOM    285  CD  ARG A  41     -27.510  18.081  91.887  1.00 45.86           C
ATOM    286  NE  ARG A  41     -26.965  17.010  91.049  1.00 48.79           N
ATOM    287  CZ  ARG A  41     -26.827  15.741  91.432  1.00 56.74           C
ATOM    288  NH1 ARG A  41     -27.193  15.356  92.652  1.00 55.44           N
ATOM    289  NH2 ARG A  41     -26.319  14.849  90.589  1.00 55.12           N
ATOM    290  N   ASN A  42     -32.425  17.324  92.768  1.00 38.39           N
ATOM    291  CA  ASN A  42     -33.041  16.128  93.352  1.00 39.28           C
ATOM    292  C   ASN A  42     -33.500  16.356  94.795  1.00 41.48           C
ATOM    293  O   ASN A  42     -33.206  15.563  95.697  1.00 46.00           O
ATOM    294  CB  ASN A  42     -32.118  14.904  93.227  1.00 41.99           C
ATOM    295  CG  ASN A  42     -31.840  14.523  91.779  1.00 45.03           C
ATOM    296  OD1 ASN A  42     -32.599  14.873  90.870  1.00 45.52           O
ATOM    297  ND2 ASN A  42     -30.743  13.802  91.559  1.00 41.34           N
ATOM    298  N   GLY A  43     -34.205  17.468  94.996  1.00 43.57           N
ATOM    299  CA  GLY A  43     -34.740  17.843  96.304  1.00 43.09           C
ATOM    300  C   GLY A  43     -33.824  18.659  97.199  1.00 42.71           C
ATOM    301  O   GLY A  43     -34.290  19.297  98.140  1.00 44.87           O
ATOM    302  N   LEU A  44     -32.522  18.642  96.922  1.00 37.64           N
ATOM    303  CA  LEU A  44     -31.558  19.306  97.795  1.00 35.41           C
ATOM    304  C   LEU A  44     -31.286  20.740  97.336  1.00 34.21           C
ATOM    305  O   LEU A  44     -30.929  20.958  96.178  1.00 36.14           O
ATOM    306  CB  LEU A  44     -30.256  18.501  97.867  1.00 37.76           C
ATOM    307  CG  LEU A  44     -29.226  18.833  98.952  1.00 38.05           C
ATOM    308  CD1 LEU A  44     -29.743  18.505 100.348  1.00 38.02           C
ATOM    309  CD2 LEU A  44     -27.939  18.071  98.679  1.00 36.54           C
ATOM    310  N   PRO A  45     -31.457  21.727  98.241  1.00 30.75           N
ATOM    311  CA  PRO A  45     -31.146  23.095  97.828  1.00 33.20           C
ATOM    312  C   PRO A  45     -29.668  23.205  97.511  1.00 33.18           C
ATOM    313  O   PRO A  45     -28.837  22.633  98.228  1.00 32.82           O
ATOM    314  CB  PRO A  45     -31.504  23.933  99.065  1.00 33.43           C
ATOM    315  CG  PRO A  45     -32.470  23.091  99.833  1.00 32.80           C
ATOM    316  CD  PRO A  45     -32.016  21.677  99.607  1.00 31.67           C
ATOM    317  N   GLN A  46     -29.353  23.909  96.426  1.00 29.98           N
ATOM    318  CA  GLN A  46     -27.979  24.067  95.990  1.00 28.49           C
ATOM    319  C   GLN A  46     -27.421  25.415  96.403  1.00 27.63           C
ATOM    320  O   GLN A  46     -28.130  26.418  96.389  1.00 27.40           O
ATOM    321  CB  GLN A  46     -27.877  23.894  94.474  1.00 29.64           C
ATOM    322  CG  GLN A  46     -28.225  22.489  93.998  1.00 31.58           C
ATOM    323  CD  GLN A  46     -27.266  21.435  94.510  1.00 32.38           C
ATOM    324  OE1 GLN A  46     -26.112  21.373  94.091  1.00 34.33           O
ATOM    325  NE2 GLN A  46     -27.743  20.594  95.416  1.00 31.49           N
ATOM    326  N   ILE A  47     -26.149  25.420  96.784  1.00 27.01           N
ATOM    327  CA  ILE A  47     -25.449  26.660  97.091  1.00 24.79           C
ATOM    328  C   ILE A  47     -24.699  27.108  95.836  1.00 25.89           C
ATOM    329  O   ILE A  47     -23.984  26.323  95.224  1.00 25.86           O
ATOM    330  CB  ILE A  47     -24.485  26.483  98.283  1.00 24.46           C
ATOM    331  CG1 ILE A  47     -25.285  26.193  99.569  1.00 27.92           C
ATOM    332  CG2 ILE A  47     -23.608  27.714  98.445  1.00 23.85           C
ATOM    333  CD1 ILE A  47     -24.476  25.607 100.710  1.00 28.05           C
ATOM    334  N   GLY A  48     -24.883  28.366  95.441  1.00 24.42           N
ATOM    335  CA  GLY A  48     -24.176  28.899  94.269  1.00 22.70           C
ATOM    336  C   GLY A  48     -24.850  30.111  93.671  1.00 22.46           C
ATOM    337  O   GLY A  48     -25.667  30.766  94.325  1.00 22.62           O
ATOM    338  N   VAL A  49     -24.494  30.429  92.429  1.00 21.13           N
ATOM    339  CA  VAL A  49     -25.066  31.600  91.763  1.00 22.62           C
ATOM    340  C   VAL A  49     -25.786  31.101  90.525  1.00 23.77           C
ATOM    341  O   VAL A  49     -25.152  30.683  89.556  1.00 23.63           O
ATOM    342  CB  VAL A  49     -23.981  32.641  91.393  1.00 21.61           C
ATOM    343  CG1 VAL A  49     -24.581  33.812  90.616  1.00 25.45           C
ATOM    344  CG2 VAL A  49     -23.258  33.140  92.638  1.00 21.71           C
ATOM    345  N   PHE A  50     -27.119  31.124  90.575  1.00 23.75           N
ATOM    346  CA  PHE A  50     -27.930  30.524  89.527  1.00 25.10           C
ATOM    347  C   PHE A  50     -28.962  31.498  88.970  1.00 26.03           C
ATOM    348  O   PHE A  50     -29.376  32.445  89.649  1.00 25.64           O
ATOM    349  CB  PHE A  50     -28.630  29.260  90.052  1.00 24.01           C
ATOM    350  CG  PHE A  50     -27.701  28.279  90.728  1.00 23.88           C
ATOM    351  CD1 PHE A  50     -26.724  27.614  90.002  1.00 25.06           C
ATOM    352  CD2 PHE A  50     -27.819  28.019  92.091  1.00 22.99           C
ATOM    353  CE1 PHE A  50     -25.875  26.715  90.631  1.00 24.84           C
ATOM    354  CE2 PHE A  50     -26.981  27.110  92.729  1.00 24.68           C
ATOM    355  CZ  PHE A  50     -26.005  26.459  91.991  1.00 23.58           C
ATOM    356  N   LYS A  51     -29.389  31.242  87.738  1.00 27.02           N
ATOM    357  CA  LYS A  51     -30.340  32.111  87.049  1.00 31.31           C
ATOM    358  C   LYS A  51     -31.781  31.876  87.502  1.00 32.39           C
ATOM    359  O   LYS A  51     -32.280  30.748  87.474  1.00 35.13           O
ATOM    360  CB  LYS A  51     -30.228  31.949  85.529  1.00 32.28           C
ATOM    361  CG  LYS A  51     -30.829  33.108  84.745  1.00 40.08           C
ATOM    362  CD  LYS A  51     -30.472  33.049  83.267  1.00 43.75           C
ATOM    363  CE  LYS A  51     -30.049  34.417  82.744  1.00 47.71           C
ATOM    364  NZ  LYS A  51     -31.003  35.529  83.032  1.00 52.68           N
ATOM    365  N   GLY A  52     -32.418  32.956  87.945  1.00 33.22           N
ATOM    366  CA  GLY A  52     -33.850  32.973  88.242  1.00 31.16           C
ATOM    367  C   GLY A  52     -34.553  33.817  87.188  1.00 31.61           C
ATOM    368  O   GLY A  52     -33.948  34.151  86.167  1.00 31.34           O
ATOM    369  N   PRO A  53     -35.832  34.182  87.427  1.00 29.22           N
ATOM    370  CA  PRO A  53     -36.630  34.928  86.439  1.00 29.94           C
ATOM    371  C   PRO A  53     -36.261  36.403  86.237  1.00 28.31           C
ATOM    372  O   PRO A  53     -36.765  37.027  85.307  1.00 29.71           O
ATOM    373  CB  PRO A  53     -38.067  34.812  86.975  1.00 28.02           C
ATOM    374  CG  PRO A  53     -37.921  34.554  88.427  1.00 30.63           C
ATOM    375  CD  PRO A  53     -36.607  33.843  88.633  1.00 30.10           C
ATOM    376  N   ASN A  54     -35.397  36.950  87.091  1.00 26.00           N
ATOM    377  CA  ASN A  54     -34.926  38.327  86.933  1.00 25.57           C
ATOM    378  C   ASN A  54     -33.400  38.437  87.078  1.00 28.29           C
ATOM    379  O   ASN A  54     -32.876  39.463  87.531  1.00 28.80           O
ATOM    380  CB  ASN A  54     -35.638  39.260  87.917  1.00 28.16           C
ATOM    381  CG  ASN A  54     -35.316  40.735  87.677  1.00 26.54           C
ATOM    382  OD1 ASN A  54     -34.878  41.438  88.584  1.00 29.03           O
ATOM    383  ND2 ASN A  54     -35.556  41.210  86.463  1.00 29.00           N
ATOM    384  N   GLY A  55     -32.705  37.377  86.679  1.00 26.28           N
ATOM    385  CA  GLY A  55     -31.237  37.343  86.718  1.00 26.34           C
ATOM    386  C   GLY A  55     -30.626  36.385  87.724  1.00 25.93           C
ATOM    387  O   GLY A  55     -31.322  35.578  88.360  1.00 25.41           O
ATOM    388  N   PHE A  56     -29.303  36.467  87.861  1.00 23.49           N
ATOM    389  CA  PHE A  56     -28.556  35.533  88.703  1.00 22.77           C
ATOM    390  C   PHE A  56     -28.641  35.954  90.166  1.00 22.74           C
ATOM    391  O   PHE A  56     -28.372  37.113  90.491  1.00 21.93           O
ATOM    392  CB  PHE A  56     -27.080  35.489  88.280  1.00 23.96           C
ATOM    393  CG  PHE A  56     -26.817  34.687  87.032  1.00 25.85           C
ATOM    394  CD1 PHE A  56     -26.605  33.308  87.106  1.00 24.90           C
ATOM    395  CD2 PHE A  56     -26.745  35.310  85.790  1.00 27.35           C
ATOM    396  CE1 PHE A  56     -26.335  32.569  85.961  1.00 26.79           C
ATOM    397  CE2 PHE A  56     -26.481  34.574  84.639  1.00 24.91           C
ATOM    398  CZ  PHE A  56     -26.275  33.202  84.727  1.00 24.55           C
ATOM    399  N   GLU A  57     -29.025  35.017  91.031  1.00 21.99           N
ATOM    400  CA  GLU A  57     -29.089  35.269  92.477  1.00 23.55           C
ATOM    401  C   GLU A  57     -28.030  34.469  93.231  1.00 20.58           C
ATOM    402  O   GLU A  57     -27.557  33.434  92.756  1.00 23.81           O
ATOM    403  CB  GLU A  57     -30.486  34.941  93.040  1.00 23.03           C
ATOM    404  CG  GLU A  57     -31.626  35.738  92.407  1.00 25.32           C
ATOM    405  CD  GLU A  57     -33.008  35.328  92.897  1.00 29.18           C
ATOM    406  OE1 GLU A  57     -33.967  35.447  92.108  1.00 30.04           O
ATOM    407  OE2 GLU A  57     -33.151  34.899  94.051  1.00 25.96           O
ATOM    408  N   TYR A  58     -27.690  34.941  94.427  1.00 22.57           N
ATOM    409  CA  TYR A  58     -26.789  34.216  95.307  1.00 22.56           C
ATOM    410  C   TYR A  58     -27.584  33.355  96.274  1.00 22.76           C
ATOM    411  O   TYR A  58     -28.210  33.869  97.205  1.00 23.22           O
ATOM    412  CB  TYR A  58     -25.904  35.201  96.073  1.00 21.81           C
ATOM    413  CG  TYR A  58     -24.876  34.585  97.017  1.00 21.94           C
ATOM    414  CD1 TYR A  58     -24.501  33.242  96.926  1.00 24.09           C
ATOM    415  CD2 TYR A  58     -24.239  35.376  97.964  1.00 24.55           C
ATOM    416  CE1 TYR A  58     -23.547  32.703  97.779  1.00 27.34           C
ATOM    417  CE2 TYR A  58     -23.280  34.847  98.821  1.00 25.76           C
ATOM    418  CZ  TYR A  58     -22.940  33.515  98.724  1.00 29.27           C
ATOM    419  OH  TYR A  58     -21.987  32.996  99.577  1.00 27.69           O
ATOM    420  N   PHE A  59     -27.548  32.041  96.047  1.00 23.93           N
ATOM    421  CA  PHE A  59     -28.199  31.081  96.928  1.00 24.85           C
ATOM    422  C   PHE A  59     -27.159  30.635  97.937  1.00 27.47           C
ATOM    423  O   PHE A  59     -26.307  29.794  97.646  1.00 23.25           O
ATOM    424  CB  PHE A  59     -28.765  29.912  96.115  1.00 27.39           C
ATOM    425  CG  PHE A  59     -29.763  30.339  95.084  1.00 25.26           C
ATOM    426  CD1 PHE A  59     -29.351  30.774  93.831  1.00 23.64           C
ATOM    427  CD2 PHE A  59     -31.129  30.339  95.377  1.00 26.16           C
ATOM    428  CE1 PHE A  59     -30.271  31.198  92.879  1.00 23.57           C
ATOM    429  CE2 PHE A  59     -32.051  30.749  94.425  1.00 26.03           C
ATOM    430  CZ  PHE A  59     -31.626  31.178  93.176  1.00 25.10           C
ATOM    431  N   ALA A  60     -27.227  31.227  99.123  1.00 24.31           N
ATOM    432  CA  ALA A  60     -26.072  31.261 100.020  1.00 26.20           C
ATOM    433  C   ALA A  60     -26.001  30.175 101.101  1.00 27.50           C
ATOM    434  O   ALA A  60     -27.021  29.573 101.460  1.00 27.56           O
ATOM    435  CB  ALA A  60     -25.954  32.655 100.636  1.00 23.86           C
ATOM    436  N   PRO A  61     -24.778  29.900 101.613  1.00 27.96           N
ATOM    437  CA  PRO A  61     -24.660  29.071 102.812  1.00 28.22           C
ATOM    438  C   PRO A  61     -25.476  29.680 103.945  1.00 28.75           C
ATOM    439  O   PRO A  61     -25.648  30.901 103.996  1.00 28.40           O
ATOM    440  CB  PRO A  61     -23.175  29.162 103.163  1.00 34.77           C
ATOM    441  CG  PRO A  61     -22.495  29.506 101.892  1.00 34.64           C
ATOM    442  CD  PRO A  61     -23.463  30.345 101.113  1.00 30.33           C
ATOM    443  N   ALA A  62     -25.960  28.836 104.853  1.00 32.59           N
ATOM    444  CA  ALA A  62     -26.793  29.285 105.968  1.00 31.87           C
ATOM    445  C   ALA A  62     -26.115  30.364 106.802  1.00 32.83           C
ATOM    446  O   ALA A  62     -24.894  30.359 106.958  1.00 33.55           O
ATOM    447  CB  ALA A  62     -27.186  28.105 106.845  1.00 36.74           C
ATOM    448  N   ASN A  63     -26.919  31.300 107.308  1.00 32.15           N
ATOM    449  CA  ASN A  63     -26.452  32.379 108.185  1.00 34.30           C
ATOM    450  C   ASN A  63     -25.382  33.286 107.562  1.00 33.76           C
ATOM    451  O   ASN A  63     -24.448  33.726 108.239  1.00 33.38           O
ATOM    452  CB  ASN A  63     -25.993  31.825 109.545  1.00 36.40           C
ATOM    453  CG  ASN A  63     -27.086  31.042 110.254  1.00 40.15           C
ATOM    454  OD1 ASN A  63     -28.191  31.542 110.456  1.00 45.59           O
ATOM    455  ND2 ASN A  63     -26.780  29.809 110.638  1.00 43.05           N
ATOM    456  N   THR A  64     -25.532  33.542 106.267  1.00 30.53           N
ATOM    457  CA  THR A  64     -24.735  34.542 105.560  1.00 29.42           C
ATOM    458  C   THR A  64     -25.401  35.904 105.686  1.00 29.05           C
ATOM    459  O   THR A  64     -24.712  36.917 105.827  1.00 26.76           O
ATOM    460  CB  THR A  64     -24.551  34.170 104.073  1.00 30.78           C
ATOM    461  OG1 THR A  64     -23.912  32.889 103.981  1.00 32.85           O
ATOM    462  CG2 THR A  64     -23.700  35.203 103.346  1.00 29.80           C
ATOM    463  N   ASP A  65     -26.736  35.927 105.628  1.00 26.91           N
ATOM    464  CA  ASP A  65     -27.505  37.175 105.784  1.00 28.19           C
ATOM    465  C   ASP A  65     -28.917  36.920 106.316  1.00 29.53           C
ATOM    466  O   ASP A  65     -29.634  36.042 105.817  1.00 28.39           O
ATOM    467  CB  ASP A  65     -27.562  37.957 104.457  1.00 27.70           C
ATOM    468  CG  ASP A  65     -28.154  39.350 104.615  1.00 32.96           C
ATOM    469  OD1 ASP A  65     -29.397  39.487 104.535  1.00 27.51           O
ATOM    470  OD2 ASP A  65     -27.380  40.317 104.802  1.00 31.83           O
ATOM    471  N   ALA A  66     -29.299  37.690 107.337  1.00 31.07           N
ATOM    472  CA  ALA A  66     -30.643  37.632 107.929  1.00 32.53           C
ATOM    473  C   ALA A  66     -31.074  36.197 108.263  1.00 31.46           C
ATOM    474  O   ALA A  66     -32.210  35.799 107.991  1.00 29.84           O
ATOM    475  CB  ALA A  66     -31.656  38.303 107.005  1.00 28.35           C
ATOM    476  N   ASN A  67     -30.151  35.432 108.848  1.00 34.97           N
ATOM    477  CA  ASN A  67     -30.392  34.033 109.228  1.00 36.92           C
ATOM    478  C   ASN A  67     -31.002  33.153 108.130  1.00 34.60           C
ATOM    479  O   ASN A  67     -31.887  32.345 108.400  1.00 33.89           O
ATOM    480  CB  ASN A  67     -31.244  33.956 110.506  1.00 42.02           C
ATOM    481  CG  ASN A  67     -30.408  34.022 111.767  1.00 46.66           C
ATOM    482  OD1 ASN A  67     -29.867  33.012 112.219  1.00 52.03           O
ATOM    483  ND2 ASN A  67     -30.307  35.212 112.351  1.00 50.98           N
ATOM    484  N   ASN A  68     -30.521  33.305 106.896  1.00 32.85           N
ATOM    485  CA  ASN A  68     -30.951  32.429 105.811  1.00 32.66           C
ATOM    486  C   ASN A  68     -30.561  30.972 106.072  1.00 30.73           C
ATOM    487  O   ASN A  68     -29.633  30.703 106.831  1.00 32.18           O
ATOM    488  CB  ASN A  68     -30.396  32.905 104.465  1.00 32.50           C
ATOM    489  CG  ASN A  68     -28.901  32.681 104.334  1.00 33.33           C
ATOM    490  OD1 ASN A  68     -28.096  33.367 104.969  1.00 28.46           O
ATOM    491  ND2 ASN A  68     -28.522  31.711 103.503  1.00 32.84           N
ATOM    492  N   ILE A  69     -31.286  30.040 105.465  1.00 29.87           N
ATOM    493  CA  ILE A  69     -30.913  28.620 105.530  1.00 32.48           C
ATOM    494  C   ILE A  69     -30.059  28.266 104.313  1.00 33.87           C
ATOM    495  O   ILE A  69     -29.966  29.066 103.384  1.00 32.23           O
ATOM    496  CB  ILE A  69     -32.145  27.692 105.643  1.00 34.03           C
ATOM    497  CG1 ILE A  69     -33.054  27.804 104.411  1.00 35.97           C
ATOM    498  CG2 ILE A  69     -32.916  27.983 106.924  1.00 33.63           C
ATOM    499  CD1 ILE A  69     -34.073  26.683 104.311  1.00 37.96           C
ATOM    500  N   ASP A  70     -29.424  27.091 104.325  1.00 35.44           N
ATOM    501  CA  ASP A  70     -28.562  26.663 103.212  1.00 35.71           C
ATOM    502  C   ASP A  70     -29.316  26.731 101.885  1.00 31.20           C
ATOM    503  O   ASP A  70     -30.412  26.176 101.746  1.00 30.62           O
ATOM    504  CB  ASP A  70     -28.041  25.236 103.426  1.00 33.77           C
ATOM    505  CG  ASP A  70     -26.669  25.181 104.091  1.00 36.40           C
ATOM    506  OD1 ASP A  70     -25.988  26.214 104.210  1.00 37.55           O
ATOM    507  OD2 ASP A  70     -26.259  24.072 104.494  1.00 41.88           O
ATOM    508  N   GLY A  71     -28.740  27.433 100.915  1.00 30.71           N
ATOM    509  CA  GLY A  71     -29.334  27.510  99.580  1.00 24.76           C
ATOM    510  C   GLY A  71     -30.384  28.592  99.378  1.00 24.41           C
ATOM    511  O   GLY A  71     -30.820  28.826  98.258  1.00 25.14           O
ATOM    512  N   GLN A  72     -30.790  29.262 100.451  1.00 25.31           N
ATOM    513  CA  GLN A  72     -31.767  30.357 100.324  1.00 27.47           C
ATOM    514  C   GLN A  72     -31.133  31.609  99.708  1.00 26.92           C
ATOM    515  O   GLN A  72     -30.045  32.033 100.115  1.00 27.63           O
ATOM    516  CB  GLN A  72     -32.405  30.667 101.683  1.00 28.02           C
ATOM    517  CG  GLN A  72     -33.280  31.916 101.713  1.00 29.59           C
ATOM    518  CD  GLN A  72     -33.957  32.139 103.058  1.00 31.21           C
ATOM    519  OE1 GLN A  72     -33.638  31.480 104.050  1.00 31.48           O
ATOM    520  NE2 GLN A  72     -34.906  33.068 103.092  1.00 31.54           N
ATOM    521  N   ALA A  73     -31.816  32.204  98.732  1.00 26.22           N
ATOM    522  CA  ALA A  73     -31.324  33.424  98.100  1.00 25.96           C
ATOM    523  C   ALA A  73     -31.336  34.562  99.117  1.00 25.98           C
ATOM    524  O   ALA A  73     -32.223  34.632  99.973  1.00 24.72           O
ATOM    525  CB  ALA A  73     -32.162  33.785  96.890  1.00 28.24           C
ATOM    526  N   ILE A  74     -30.332  35.427  99.034  1.00 22.22           N
ATOM    527  CA  ILE A  74     -30.148  36.500 100.012  1.00 22.90           C
ATOM    528  C   ILE A  74     -29.956  37.855  99.350  1.00 21.39           C
ATOM    529  O   ILE A  74     -29.632  37.943  98.163  1.00 22.16           O
ATOM    530  CB  ILE A  74     -28.928  36.217 100.937  1.00 25.84           C
ATOM    531  CG1 ILE A  74     -27.644  36.037 100.117  1.00 25.45           C
ATOM    532  CG2 ILE A  74     -29.186  34.984 101.790  1.00 26.88           C
ATOM    533  CD1 ILE A  74     -26.362  36.214 100.919  1.00 25.73           C
ATOM    534  N   ARG A  75     -30.168  38.909 100.135  1.00 20.68           N
ATOM    535  CA  ARG A  75     -29.720  40.257  99.806  1.00 21.25           C
ATOM    536  C   ARG A  75     -28.202  40.192  99.759  1.00 20.57           C
ATOM    537  O   ARG A  75     -27.588  39.575 100.625  1.00 23.17           O
ATOM    538  CB  ARG A  75     -30.146  41.224 100.921  1.00 22.20           C
ATOM    539  CG  ARG A  75     -29.786  42.688 100.686  1.00 22.63           C
ATOM    540  CD  ARG A  75     -30.053  43.581 101.906  1.00 24.99           C
ATOM    541  NE  ARG A  75     -29.157  43.282 103.016  1.00 31.97           N
ATOM    542  CZ  ARG A  75     -27.909  43.736 103.141  1.00 33.47           C
ATOM    543  NH1 ARG A  75     -27.381  44.553 102.229  1.00 33.20           N
ATOM    544  NH2 ARG A  75     -27.186  43.366 104.192  1.00 33.49           N
ATOM    545  N   TYR A  76     -27.606  40.831  98.758  1.00 20.55           N
ATOM    546  CA  TYR A  76     -26.137  40.839  98.621  1.00 21.41           C
ATOM    547  C   TYR A  76     -25.802  41.963  97.665  1.00 20.62           C
ATOM    548  O   TYR A  76     -25.793  41.760  96.455  1.00 22.17           O
ATOM    549  CB  TYR A  76     -25.653  39.474  98.109  1.00 20.71           C
ATOM    550  CG  TYR A  76     -24.189  39.210  98.300  1.00 24.20           C
ATOM    551  CD1 TYR A  76     -23.696  38.746  99.527  1.00 23.98           C
ATOM    552  CD2 TYR A  76     -23.289  39.405  97.250  1.00 26.55           C
ATOM    553  CE1 TYR A  76     -22.345  38.497  99.702  1.00 27.43           C
ATOM    554  CE2 TYR A  76     -21.936  39.168  97.423  1.00 26.90           C
ATOM    555  CZ  TYR A  76     -21.472  38.714  98.644  1.00 27.46           C
ATOM    556  OH  TYR A  76     -20.117  38.479  98.811  1.00 29.12           O
ATOM    557  N   GLN A  77     -25.559  43.161  98.216  1.00 22.12           N
ATOM    558  CA  GLN A  77     -25.516  44.388  97.421  1.00 21.33           C
ATOM    559  C   GLN A  77     -24.131  44.988  97.185  1.00 23.36           C
ATOM    560  O   GLN A  77     -23.334  45.110  98.116  1.00 23.82           O
ATOM    561  CB  GLN A  77     -26.388  45.479  98.067  1.00 23.63           C
ATOM    562  CG  GLN A  77     -27.866  45.151  98.188  1.00 22.95           C
ATOM    563  CD  GLN A  77     -28.618  46.240  98.933  1.00 23.76           C
ATOM    564  OE1 GLN A  77     -28.665  46.244 100.165  1.00 25.66           O
ATOM    565  NE2 GLN A  77     -29.208  47.175  98.190  1.00 24.48           N
ATOM    566  N   ASN A  78     -23.883  45.384  95.939  1.00 22.58           N
ATOM    567  CA  ASN A  78     -22.739  46.231  95.578  1.00 24.51           C
ATOM    568  C   ASN A  78     -21.419  45.658  96.068  1.00 24.09           C
ATOM    569  O   ASN A  78     -20.646  46.351  96.737  1.00 27.03           O
ATOM    570  CB  ASN A  78     -22.930  47.656  96.097  1.00 25.39           C
ATOM    571  CG  ASN A  78     -24.231  48.268  95.630  1.00 25.69           C
ATOM    572  OD1 ASN A  78     -24.448  48.427  94.433  1.00 24.87           O
ATOM    573  ND2 ASN A  78     -25.110  48.593  96.572  1.00 25.91           N
ATOM    574  N   ARG A  79     -21.173  44.389  95.754  1.00 23.00           N
ATOM    575  CA  ARG A  79     -19.953  43.721  96.231  1.00 25.09           C
ATOM    576  C   ARG A  79     -19.556  42.508  95.402  1.00 24.97           C
ATOM    577  O   ARG A  79     -20.403  41.896  94.739  1.00 23.32           O
ATOM    578  CB  ARG A  79     -20.086  43.313  97.716  1.00 27.12           C
ATOM    579  CG  ARG A  79     -21.272  42.411  98.031  1.00 30.67           C
ATOM    580  CD  ARG A  79     -21.407  42.188  99.537  1.00 30.82           C
ATOM    581  NE  ARG A  79     -20.227  41.518 100.088  1.00 34.55           N
ATOM    582  CZ  ARG A  79     -20.078  41.147 101.360  1.00 37.24           C
ATOM    583  NH1 ARG A  79     -21.044  41.360 102.245  1.00 35.03           N
ATOM    584  NH2 ARG A  79     -18.961  40.542 101.742  1.00 38.30           N
ATOM    585  N   PHE A  80     -18.268  42.158  95.470  1.00 22.17           N
ATOM    586  CA  PHE A  80     -17.752  40.935  94.867  1.00 23.46           C
ATOM    587  C   PHE A  80     -18.067  39.701  95.721  1.00 23.47           C
ATOM    588  O   PHE A  80     -18.295  39.809  96.937  1.00 24.46           O
ATOM    589  CB  PHE A  80     -16.222  41.020  94.676  1.00 22.33           C
ATOM    590  CG  PHE A  80     -15.792  41.941  93.566  1.00 23.40           C
ATOM    591  CD1 PHE A  80     -15.686  41.475  92.258  1.00 21.95           C
ATOM    592  CD2 PHE A  80     -15.503  43.276  93.830  1.00 23.84           C
ATOM    593  CE1 PHE A  80     -15.295  42.321  91.228  1.00 21.84           C
ATOM    594  CE2 PHE A  80     -15.097  44.131  92.804  1.00 25.68           C
ATOM    595  CZ  PHE A  80     -15.001  43.655  91.504  1.00 23.13           C
ATOM    596  N   LEU A  81     -18.066  38.536  95.076  1.00 22.99           N
ATOM    597  CA  LEU A  81     -18.151  37.238  95.754  1.00 24.74           C
ATOM    598  C   LEU A  81     -17.143  36.281  95.125  1.00 23.37           C
ATOM    599  O   LEU A  81     -17.056  36.194  93.897  1.00 23.17           O
ATOM    600  CB  LEU A  81     -19.565  36.637  95.643  1.00 25.16           C
ATOM    601  CG  LEU A  81     -19.748  35.186  96.123  1.00 24.75           C
ATOM    602  CD1 LEU A  81     -19.649  35.135  97.646  1.00 24.12           C
ATOM    603  CD2 LEU A  81     -21.075  34.596  95.633  1.00 25.89           C
ATOM    604  N   HIS A  82     -16.379  35.578  95.963  1.00 21.90           N
ATOM    605  CA  HIS A  82     -15.570  34.453  95.514  1.00 25.63           C
ATOM    606  C   HIS A  82     -16.284  33.177  95.917  1.00 24.00           C
ATOM    607  O   HIS A  82     -16.518  32.932  97.096  1.00 26.50           O
ATOM    608  CB  HIS A  82     -14.168  34.495  96.131  1.00 23.70           C
ATOM    609  CG  HIS A  82     -13.262  35.502  95.492  1.00 24.32           C
ATOM    610  ND1 HIS A  82     -13.450  36.861  95.629  1.00 26.14           N
ATOM    611  CD2 HIS A  82     -12.175  35.348  94.700  1.00 24.78           C
ATOM    612  CE1 HIS A  82     -12.508  37.502  94.956  1.00 27.29           C
ATOM    613  NE2 HIS A  82     -11.722  36.605  94.386  1.00 29.38           N
ATOM    614  N   LEU A  83     -16.652  32.372  94.935  1.00 23.75           N
ATOM    615  CA  LEU A  83     -17.381  31.150  95.242  1.00 26.09           C
ATOM    616  C   LEU A  83     -16.778  30.018  94.444  1.00 23.67           C
ATOM    617  O   LEU A  83     -16.802  30.042  93.211  1.00 24.14           O
ATOM    618  CB  LEU A  83     -18.872  31.336  94.947  1.00 25.96           C
ATOM    619  CG  LEU A  83     -19.802  30.185  95.335  1.00 29.70           C
ATOM    620  CD1 LEU A  83     -20.948  30.674  96.213  1.00 38.71           C
ATOM    621  CD2 LEU A  83     -20.323  29.506  94.076  1.00 30.50           C
ATOM    622  N   LEU A  84     -16.207  29.044  95.159  1.00 26.39           N
ATOM    623  CA  LEU A  84     -15.497  27.911  94.553  1.00 28.56           C
ATOM    624  C   LEU A  84     -14.490  28.369  93.494  1.00 28.92           C
ATOM    625  O   LEU A  84     -14.344  27.740  92.440  1.00 29.05           O
ATOM    626  CB  LEU A  84     -16.475  26.872  93.978  1.00 29.74           C
ATOM    627  CG  LEU A  84     -17.562  26.319  94.913  1.00 32.10           C
ATOM    628  CD1 LEU A  84     -18.319  25.185  94.228  1.00 27.61           C
ATOM    629  CD2 LEU A  84     -16.971  25.849  96.238  1.00 33.46           C
ATOM    630  N   GLY A  85     -13.826  29.488  93.779  1.00 26.34           N
ATOM    631  CA  GLY A  85     -12.764  30.017  92.922  1.00 26.00           C
ATOM    632  C   GLY A  85     -13.230  30.872  91.758  1.00 26.77           C
ATOM    633  O   GLY A  85     -12.407  31.420  91.012  1.00 28.85           O
ATOM    634  N   ASN A  86     -14.546  30.983  91.602  1.00 26.12           N
ATOM    635  CA  ASN A  86     -15.168  31.813  90.567  1.00 23.83           C
ATOM    636  C   ASN A  86     -15.462  33.208  91.122  1.00 23.16           C
ATOM    637  O   ASN A  86     -15.862  33.343  92.278  1.00 25.80           O
ATOM    638  CB  ASN A  86     -16.490  31.177  90.104  1.00 23.74           C
ATOM    639  CG  ASN A  86     -16.368  29.690  89.773  1.00 28.90           C
ATOM    640  OD1 ASN A  86     -17.110  28.862  90.312  1.00 34.44           O
ATOM    641  ND2 ASN A  86     -15.472  29.353  88.856  1.00 25.13           N
ATOM    642  N   ILE A  87     -15.277  34.238  90.300  1.00 20.82           N
ATOM    643  CA  ILE A  87     -15.455  35.613  90.743  1.00 21.18           C
ATOM    644  C   ILE A  87     -16.748  36.206  90.179  1.00 20.89           C
ATOM    645  O   ILE A  87     -16.973  36.174  88.971  1.00 23.74           O
ATOM    646  CB  ILE A  87     -14.296  36.520  90.280  1.00 20.64           C
ATOM    647  CG1 ILE A  87     -12.959  36.078  90.895  1.00 26.13           C
ATOM    648  CG2 ILE A  87     -14.599  37.981  90.635  1.00 18.77           C
ATOM    649  CD1 ILE A  87     -11.745  36.768  90.274  1.00 24.98           C
ATOM    650  N   TYR A  88     -17.568  36.763  91.065  1.00 21.83           N
ATOM    651  CA  TYR A  88     -18.836  37.388  90.692  1.00 23.55           C
ATOM    652  C   TYR A  88     -18.849  38.808  91.239  1.00 22.17           C
ATOM    653  O   TYR A  88     -18.117  39.120  92.195  1.00 21.25           O
ATOM    654  CB  TYR A  88     -20.010  36.649  91.331  1.00 21.27           C
ATOM    655  CG  TYR A  88     -20.167  35.202  90.952  1.00 20.19           C
ATOM    656  CD1 TYR A  88     -20.875  34.829  89.807  1.00 19.96           C
ATOM    657  CD2 TYR A  88     -19.616  34.193  91.751  1.00 21.34           C
ATOM    658  CE1 TYR A  88     -21.036  33.490  89.472  1.00 22.71           C
ATOM    659  CE2 TYR A  88     -19.773  32.854  91.417  1.00 23.27           C
ATOM    660  CZ  TYR A  88     -20.478  32.510  90.280  1.00 23.53           C
ATOM    661  OH  TYR A  88     -20.621  31.174  89.962  1.00 25.04           O
ATOM    662  N   TYR A  89     -19.677  39.660  90.642  1.00 21.55           N
ATOM    663  CA  TYR A  89     -19.992  40.948  91.242  1.00 20.45           C
ATOM    664  C   TYR A  89     -21.512  41.149  91.274  1.00 21.04           C
ATOM    665  O   TYR A  89     -22.188  40.972  90.260  1.00 20.63           O
ATOM    666  CB  TYR A  89     -19.331  42.121  90.504  1.00 22.01           C
ATOM    667  CG  TYR A  89     -19.593  43.453  91.190  1.00 22.43           C
ATOM    668  CD1 TYR A  89     -18.825  43.860  92.283  1.00 24.73           C
ATOM    669  CD2 TYR A  89     -20.632  44.291  90.767  1.00 24.73           C
ATOM    670  CE1 TYR A  89     -19.071  45.065  92.924  1.00 26.99           C
ATOM    671  CE2 TYR A  89     -20.893  45.490  91.413  1.00 25.27           C
ATOM    672  CZ  TYR A  89     -20.113  45.875  92.488  1.00 26.50           C
ATOM    673  OH  TYR A  89     -20.369  47.080  93.121  1.00 26.78           O
ATOM    674  N   PHE A  90     -22.012  41.544  92.442  1.00 20.73           N
ATOM    675  CA  PHE A  90     -23.441  41.812  92.652  1.00 21.51           C
ATOM    676  C   PHE A  90     -23.775  43.297  92.703  1.00 21.38           C
ATOM    677  O   PHE A  90     -23.163  44.051  93.454  1.00 22.56           O
ATOM    678  CB  PHE A  90     -23.932  41.068  93.901  1.00 21.10           C
ATOM    679  CG  PHE A  90     -24.126  39.589  93.672  1.00 23.55           C
ATOM    680  CD1 PHE A  90     -23.036  38.721  93.627  1.00 24.11           C
ATOM    681  CD2 PHE A  90     -25.395  39.071  93.478  1.00 22.39           C
ATOM    682  CE1 PHE A  90     -23.222  37.364  93.401  1.00 23.72           C
ATOM    683  CE2 PHE A  90     -25.592  37.712  93.241  1.00 22.83           C
ATOM    684  CZ  PHE A  90     -24.498  36.854  93.204  1.00 24.77           C
ATOM    685  N   GLY A  91     -24.754  43.708  91.892  1.00 22.45           N
ATOM    686  CA  GLY A  91     -25.220  45.093  91.835  1.00 23.32           C
ATOM    687  C   GLY A  91     -26.129  45.517  92.980  1.00 22.56           C
ATOM    688  O   GLY A  91     -26.286  44.797  93.973  1.00 23.12           O
ATOM    689  N   ASN A  92     -26.727  46.698  92.838  1.00 22.75           N
ATOM    690  CA  ASN A  92     -27.539  47.288  93.905  1.00 24.35           C
ATOM    691  C   ASN A  92     -28.777  46.457  94.198  1.00 23.49           C
ATOM    692  O   ASN A  92     -29.284  46.459  95.325  1.00 23.40           O
ATOM    693  CB  ASN A  92     -27.950  48.717  93.541  1.00 26.28           C
ATOM    694  CG  ASN A  92     -28.488  49.492  94.727  1.00 28.04           C
ATOM    695  OD1 ASN A  92     -27.955  49.407  95.828  1.00 28.70           O
ATOM    696  ND2 ASN A  92     -29.553  50.262  94.503  1.00 26.72           N
ATOM    697  N   ASN A  93     -29.245  45.751  93.172  1.00 23.67           N
ATOM    698  CA  ASN A  93     -30.458  44.944  93.253  1.00 21.79           C
ATOM    699  C   ASN A  93     -30.190  43.484  93.652  1.00 22.68           C
ATOM    700  O   ASN A  93     -31.064  42.627  93.511  1.00 21.89           O
ATOM    701  CB  ASN A  93     -31.220  45.009  91.910  1.00 22.71           C
ATOM    702  CG  ASN A  93     -30.471  44.319  90.774  1.00 25.60           C
ATOM    703  OD1 ASN A  93     -29.320  43.896  90.937  1.00 24.27           O
ATOM    704  ND2 ASN A  93     -31.118  44.215  89.610  1.00 28.87           N
ATOM    705  N   SER A  94     -28.979  43.195  94.146  1.00 20.76           N
ATOM    706  CA  SER A  94     -28.614  41.827  94.583  1.00 20.89           C
ATOM    707  C   SER A  94     -28.657  40.777  93.474  1.00 20.96           C
ATOM    708  O   SER A  94     -28.935  39.582  93.718  1.00 23.41           O
ATOM    709  CB  SER A  94     -29.458  41.370  95.793  1.00 21.79           C
ATOM    710  OG  SER A  94     -29.218  42.202  96.910  1.00 21.73           O
ATOM    711  N   LYS A  95     -28.387  41.213  92.244  1.00 21.63           N
ATOM    712  CA  LYS A  95     -28.275  40.296  91.117  1.00 18.46           C
ATOM    713  C   LYS A  95     -26.853  40.370  90.578  1.00 21.34           C
ATOM    714  O   LYS A  95     -26.257  41.437  90.568  1.00 22.56           O
ATOM    715  CB  LYS A  95     -29.260  40.653  90.004  1.00 19.74           C
ATOM    716  CG  LYS A  95     -30.734  40.543  90.402  1.00 24.20           C
ATOM    717  CD  LYS A  95     -31.206  39.096  90.467  1.00 23.99           C
ATOM    718  CE  LYS A  95     -32.528  38.977  91.235  1.00 25.26           C
ATOM    719  NZ  LYS A  95     -33.620  39.853  90.709  1.00 27.17           N
ATOM    720  N   ALA A  96     -26.306  39.230  90.159  1.00 22.53           N
ATOM    721  CA  ALA A  96     -24.940  39.221  89.614  1.00 22.27           C
ATOM    722  C   ALA A  96     -24.941  39.933  88.266  1.00 22.24           C
ATOM    723  O   ALA A  96     -25.810  39.686  87.437  1.00 24.00           O
ATOM    724  CB  ALA A  96     -24.423  37.797  89.474  1.00 22.11           C
ATOM    725  N   VAL A  97     -23.972  40.824  88.045  1.00 21.97           N
ATOM    726  CA  VAL A  97     -23.882  41.538  86.774  1.00 22.21           C
ATOM    727  C   VAL A  97     -23.301  40.635  85.690  1.00 23.05           C
ATOM    728  O   VAL A  97     -22.599  39.663  85.993  1.00 23.25           O
ATOM    729  CB  VAL A  97     -23.047  42.836  86.876  1.00 24.59           C
ATOM    730  CG1 VAL A  97     -23.732  43.852  87.774  1.00 28.99           C
ATOM    731  CG2 VAL A  97     -21.643  42.528  87.385  1.00 23.12           C
ATOM    732  N   THR A  98     -23.622  40.934  84.431  1.00 24.40           N
ATOM    733  CA  THR A  98     -23.047  40.200  83.307  1.00 21.98           C
ATOM    734  C   THR A  98     -22.491  41.181  82.283  1.00 22.12           C
ATOM    735  O   THR A  98     -22.778  42.390  82.330  1.00 23.12           O
ATOM    736  CB  THR A  98     -24.066  39.246  82.633  1.00 24.98           C
ATOM    737  OG1 THR A  98     -25.049  40.009  81.918  1.00 27.67           O
ATOM    738  CG2 THR A  98     -24.746  38.335  83.674  1.00 23.55           C
ATOM    739  N   GLY A  99     -21.689  40.663  81.362  1.00 22.99           N
ATOM    740  CA  GLY A  99     -21.128  41.481  80.290  1.00 22.16           C
ATOM    741  C   GLY A  99     -20.006  42.375  80.785  1.00 23.19           C
ATOM    742  O   GLY A  99     -19.432  42.134  81.862  1.00 22.77           O
ATOM    743  N   TRP A 100     -19.693  43.408  80.002  1.00 22.21           N
ATOM    744  CA  TRP A 100     -18.635  44.355  80.363  1.00 22.77           C
ATOM    745  C   TRP A 100     -19.082  45.226  81.520  1.00 22.56           C
ATOM    746  O   TRP A 100     -20.194  45.767  81.498  1.00 20.32           O
ATOM    747  CB  TRP A 100     -18.264  45.246  79.169  1.00 23.19           C
ATOM    748  CG  TRP A 100     -17.486  44.522  78.097  1.00 25.10           C
ATOM    749  CD1 TRP A 100     -17.935  44.151  76.863  1.00 28.15           C
ATOM    750  CD2 TRP A 100     -16.121  44.085  78.177  1.00 25.20           C
ATOM    751  NE1 TRP A 100     -16.935  43.502  76.167  1.00 26.67           N
ATOM    752  CE2 TRP A 100     -15.813  43.450  76.952  1.00 28.15           C
ATOM    753  CE3 TRP A 100     -15.135  44.158  79.167  1.00 25.98           C
ATOM    754  CZ2 TRP A 100     -14.554  42.901  76.688  1.00 27.75           C
ATOM    755  CZ3 TRP A 100     -13.874  43.608  78.902  1.00 25.90           C
ATOM    756  CH2 TRP A 100     -13.605  42.985  77.675  1.00 25.82           C
ATOM    757  N   GLN A 101     -18.226  45.354  82.529  1.00 21.56           N
ATOM    758  CA  GLN A 101     -18.533  46.183  83.685  1.00 24.13           C
ATOM    759  C   GLN A 101     -17.300  46.938  84.144  1.00 25.69           C
ATOM    760  O   GLN A 101     -16.202  46.393  84.134  1.00 25.32           O
ATOM    761  CB  GLN A 101     -19.091  45.339  84.850  1.00 25.92           C
ATOM    762  CG  GLN A 101     -20.350  44.534  84.529  1.00 23.72           C
ATOM    763  CD  GLN A 101     -21.597  45.386  84.439  1.00 24.50           C
ATOM    764  OE1 GLN A 101     -21.659  46.466  85.027  1.00 28.12           O
ATOM    765  NE2 GLN A 101     -22.615  44.892  83.716  1.00 23.94           N
ATOM    766  N   THR A 102     -17.487  48.198  84.542  1.00 26.59           N
ATOM    767  CA  THR A 102     -16.409  48.953  85.174  1.00 28.37           C
ATOM    768  C   THR A 102     -16.711  49.087  86.662  1.00 28.33           C
ATOM    769  O   THR A 102     -17.719  49.681  87.056  1.00 27.22           O
ATOM    770  CB  THR A 102     -16.199  50.335  84.517  1.00 28.72           C
ATOM    771  OG1 THR A 102     -15.895  50.167  83.128  1.00 29.72           O
ATOM    772  CG2 THR A 102     -15.034  51.098  85.178  1.00 30.62           C
ATOM    773  N   ILE A 103     -15.835  48.520  87.486  1.00 26.68           N
ATOM    774  CA  ILE A 103     -16.029  48.529  88.934  1.00 26.03           C
ATOM    775  C   ILE A 103     -14.773  49.059  89.610  1.00 26.51           C
ATOM    776  O   ILE A 103     -13.693  48.481  89.448  1.00 25.19           O
ATOM    777  CB  ILE A 103     -16.386  47.129  89.471  1.00 22.73           C
ATOM    778  CG1 ILE A 103     -17.603  46.553  88.718  1.00 24.91           C
ATOM    779  CG2 ILE A 103     -16.621  47.167  90.979  1.00 24.85           C
ATOM    780  CD1 ILE A 103     -17.663  45.033  88.726  1.00 23.29           C
ATOM    781  N   ASN A 104     -14.931  50.155  90.361  1.00 26.25           N
ATOM    782  CA  ASN A 104     -13.817  50.829  91.053  1.00 28.47           C
ATOM    783  C   ASN A 104     -12.664  51.166  90.101  1.00 28.12           C
ATOM    784  O   ASN A 104     -11.478  50.976  90.433  1.00 29.89           O
ATOM    785  CB  ASN A 104     -13.320  49.994  92.243  1.00 30.21           C
ATOM    786  CG  ASN A 104     -14.391  49.768  93.299  1.00 35.65           C
ATOM    787  OD1 ASN A 104     -15.193  50.655  93.598  1.00 41.94           O
ATOM    788  ND2 ASN A 104     -14.398  48.575  93.879  1.00 36.35           N
ATOM    789  N   GLY A 105     -13.023  51.645  88.910  1.00 28.87           N
ATOM    790  CA  GLY A 105     -12.042  52.052  87.906  1.00 27.24           C
ATOM    791  C   GLY A 105     -11.473  50.947  87.028  1.00 24.37           C
ATOM    792  O   GLY A 105     -10.800  51.242  86.042  1.00 26.30           O
ATOM    793  N   ASN A 106     -11.759  49.685  87.366  1.00 25.07           N
ATOM    794  CA  ASN A 106     -11.268  48.525  86.606  1.00 23.58           C
ATOM    795  C   ASN A 106     -12.347  47.850  85.764  1.00 23.14           C
ATOM    796  O   ASN A 106     -13.487  47.720  86.210  1.00 22.70           O
ATOM    797  CB  ASN A 106     -10.688  47.470  87.559  1.00 24.60           C
ATOM    798  CG  ASN A 106      -9.507  47.981  88.351  1.00 23.58           C
ATOM    799  OD1 ASN A 106      -8.596  48.606  87.800  1.00 26.77           O
ATOM    800  ND2 ASN A 106      -9.507  47.714  89.652  1.00 25.82           N
ATOM    801  N   MET A 107     -11.979  47.388  84.570  1.00 23.79           N
ATOM    802  CA  MET A 107     -12.924  46.678  83.722  1.00 24.76           C
ATOM    803  C   MET A 107     -12.861  45.165  83.891  1.00 26.00           C
ATOM    804  O   MET A 107     -11.774  44.571  84.016  1.00 24.68           O
ATOM    805  CB  MET A 107     -12.742  47.050  82.257  1.00 29.05           C
ATOM    806  CG  MET A 107     -14.019  46.884  81.443  1.00 37.64           C
ATOM    807  SD  MET A 107     -13.904  47.586  79.791  1.00 48.82           S
ATOM    808  CE  MET A 107     -12.896  49.022  80.113  1.00 22.92           C
ATOM    809  N   TYR A 108     -14.045  44.560  83.888  1.00 23.94           N
ATOM    810  CA  TYR A 108     -14.214  43.109  83.983  1.00 20.98           C
ATOM    811  C   TYR A 108     -15.157  42.643  82.882  1.00 22.29           C
ATOM    812  O   TYR A 108     -15.935  43.436  82.340  1.00 22.74           O
ATOM    813  CB  TYR A 108     -14.837  42.738  85.330  1.00 22.33           C
ATOM    814  CG  TYR A 108     -14.029  43.126  86.546  1.00 22.68           C
ATOM    815  CD1 TYR A 108     -14.051  44.431  87.052  1.00 23.15           C
ATOM    816  CD2 TYR A 108     -13.263  42.179  87.207  1.00 25.05           C
ATOM    817  CE1 TYR A 108     -13.301  44.778  88.174  1.00 23.80           C
ATOM    818  CE2 TYR A 108     -12.523  42.512  88.329  1.00 24.18           C
ATOM    819  CZ  TYR A 108     -12.543  43.804  88.807  1.00 26.51           C
ATOM    820  OH  TYR A 108     -11.789  44.114  89.920  1.00 27.42           O
ATOM    821  N   TYR A 109     -15.100  41.358  82.539  1.00 20.73           N
ATOM    822  CA  TYR A 109     -16.133  40.789  81.689  1.00 21.71           C
ATOM    823  C   TYR A 109     -16.728  39.578  82.366  1.00 22.97           C
ATOM    824  O   TYR A 109     -16.028  38.590  82.593  1.00 21.64           O
ATOM    825  CB  TYR A 109     -15.628  40.417  80.287  1.00 22.03           C
ATOM    826  CG  TYR A 109     -16.748  39.884  79.414  1.00 22.73           C
ATOM    827  CD1 TYR A 109     -17.601  40.762  78.735  1.00 22.51           C
ATOM    828  CD2 TYR A 109     -16.975  38.511  79.281  1.00 22.88           C
ATOM    829  CE1 TYR A 109     -18.641  40.290  77.945  1.00 24.41           C
ATOM    830  CE2 TYR A 109     -18.025  38.028  78.489  1.00 22.31           C
ATOM    831  CZ  TYR A 109     -18.848  38.924  77.826  1.00 24.13           C
ATOM    832  OH  TYR A 109     -19.886  38.468  77.039  1.00 25.13           O
ATOM    833  N   PHE A 110     -18.021  39.653  82.683  1.00 19.65           N
ATOM    834  CA  PHE A 110     -18.696  38.534  83.324  1.00 20.15           C
ATOM    835  C   PHE A 110     -19.424  37.693  82.289  1.00 21.13           C
ATOM    836  O   PHE A 110     -20.258  38.199  81.529  1.00 22.96           O
ATOM    837  CB  PHE A 110     -19.628  39.023  84.433  1.00 20.01           C
ATOM    838  CG  PHE A 110     -18.914  39.747  85.534  1.00 20.25           C
ATOM    839  CD1 PHE A 110     -18.392  39.049  86.616  1.00 22.81           C
ATOM    840  CD2 PHE A 110     -18.743  41.131  85.482  1.00 20.13           C
ATOM    841  CE1 PHE A 110     -17.720  39.719  87.634  1.00 22.67           C
ATOM    842  CE2 PHE A 110     -18.079  41.801  86.502  1.00 22.45           C
ATOM    843  CZ  PHE A 110     -17.566  41.088  87.575  1.00 23.00           C
ATOM    844  N   MET A 111     -19.096  36.403  82.270  1.00 20.59           N
ATOM    845  CA  MET A 111     -19.548  35.477  81.216  1.00 22.32           C
ATOM    846  C   MET A 111     -21.069  35.282  81.192  1.00 22.37           C
ATOM    847  O   MET A 111     -21.710  35.241  82.241  1.00 23.22           O
ATOM    848  CB  MET A 111     -18.837  34.120  81.365  1.00 21.33           C
ATOM    849  CG  MET A 111     -17.317  34.206  81.235  1.00 27.04           C
ATOM    850  SD  MET A 111     -16.752  34.702  79.594  1.00 34.30           S
ATOM    851  CE  MET A 111     -16.703  33.114  78.767  1.00 35.28           C
ATOM    852  N   PRO A 112     -21.646  35.129  79.988  1.00 26.52           N
ATOM    853  CA  PRO A 112     -23.107  35.201  79.903  1.00 24.81           C
ATOM    854  C   PRO A 112     -23.841  33.988  80.482  1.00 25.64           C
ATOM    855  O   PRO A 112     -24.959  34.143  80.993  1.00 25.34           O
ATOM    856  CB  PRO A 112     -23.357  35.320  78.392  1.00 25.56           C
ATOM    857  CG  PRO A 112     -22.204  34.598  77.768  1.00 31.65           C
ATOM    858  CD  PRO A 112     -21.027  34.845  78.676  1.00 27.99           C
ATOM    859  N   ASP A 113     -23.232  32.802  80.425  1.00 26.03           N
ATOM    860  CA  ASP A 113     -23.926  31.588  80.880  1.00 27.34           C
ATOM    861  C   ASP A 113     -23.883  31.381  82.391  1.00 24.87           C
ATOM    862  O   ASP A 113     -24.729  30.675  82.941  1.00 26.02           O
ATOM    863  CB  ASP A 113     -23.400  30.337  80.164  1.00 31.04           C
ATOM    864  CG  ASP A 113     -23.599  30.388  78.650  1.00 39.93           C
ATOM    865  OD1 ASP A 113     -24.422  31.193  78.159  1.00 46.87           O
ATOM    866  OD2 ASP A 113     -22.926  29.609  77.948  1.00 46.83           O
ATOM    867  N   THR A 114     -22.919  32.016  83.053  1.00 23.70           N
ATOM    868  CA  THR A 114     -22.618  31.761  84.466  1.00 22.05           C
ATOM    869  C   THR A 114     -22.523  33.017  85.340  1.00 20.20           C
ATOM    870  O   THR A 114     -22.606  32.914  86.556  1.00 23.74           O
ATOM    871  CB  THR A 114     -21.251  31.055  84.616  1.00 21.78           C
ATOM    872  OG1 THR A 114     -20.240  31.860  84.007  1.00 22.35           O
ATOM    873  CG2 THR A 114     -21.251  29.656  83.983  1.00 23.63           C
ATOM    874  N   ALA A 115     -22.298  34.182  84.723  1.00 20.58           N
ATOM    875  CA  ALA A 115     -22.011  35.444  85.448  1.00 20.76           C
ATOM    876  C   ALA A 115     -20.623  35.459  86.115  1.00 20.54           C
ATOM    877  O   ALA A 115     -20.313  36.361  86.895  1.00 24.20           O
ATOM    878  CB  ALA A 115     -23.106  35.758  86.468  1.00 22.11           C
ATOM    879  N   MET A 116     -19.797  34.452  85.817  1.00 21.37           N
ATOM    880  CA  MET A 116     -18.417  34.388  86.349  1.00 20.55           C
ATOM    881  C   MET A 116     -17.484  35.275  85.538  1.00 22.97           C
ATOM    882  O   MET A 116     -17.581  35.324  84.308  1.00 23.51           O
ATOM    883  CB  MET A 116     -17.885  32.948  86.299  1.00 23.60           C
ATOM    884  CG  MET A 116     -18.662  31.928  87.119  1.00 24.82           C
ATOM    885  SD  MET A 116     -18.239  30.236  86.630  1.00 27.56           S
ATOM    886  CE  MET A 116     -19.519  29.268  87.440  1.00 29.64           C
ATOM    887  N   ALA A 117     -16.554  35.939  86.221  1.00 20.39           N
ATOM    888  CA  ALA A 117     -15.575  36.798  85.561  1.00 21.15           C
ATOM    889  C   ALA A 117     -14.588  35.996  84.707  1.00 20.99           C
ATOM    890  O   ALA A 117     -14.022  35.005  85.175  1.00 22.93           O
ATOM    891  CB  ALA A 117     -14.824  37.637  86.595  1.00 21.85           C
ATOM    892  N   ALA A 118     -14.409  36.423  83.456  1.00 19.88           N
ATOM    893  CA  ALA A 118     -13.281  35.981  82.636  1.00 19.74           C
ATOM    894  C   ALA A 118     -11.978  36.309  83.367  1.00 22.34           C
ATOM    895  O   ALA A 118     -11.758  37.447  83.798  1.00 21.20           O
ATOM    896  CB  ALA A 118     -13.301  36.659  81.274  1.00 20.06           C
ATOM    897  N   ALA A 119     -11.118  35.309  83.516  1.00 21.89           N
ATOM    898  CA  ALA A 119      -9.871  35.513  84.271  1.00 23.58           C
ATOM    899  C   ALA A 119      -8.781  34.544  83.823  1.00 25.80           C
ATOM    900  O   ALA A 119      -9.075  33.435  83.355  1.00 24.30           O
ATOM    901  CB  ALA A 119     -10.112  35.351  85.770  1.00 22.84           C
ATOM    902  N   GLY A 120      -7.533  34.979  83.966  1.00 23.93           N
ATOM    903  CA  GLY A 120      -6.371  34.117  83.755  1.00 22.94           C
ATOM    904  C   GLY A 120      -5.874  33.964  82.328  1.00 23.20           C
ATOM    905  O   GLY A 120      -5.392  32.883  81.957  1.00 26.65           O
ATOM    906  N   GLY A 121      -5.986  35.033  81.536  1.00 22.35           N
ATOM    907  CA  GLY A 121      -5.383  35.097  80.199  1.00 21.29           C
ATOM    908  C   GLY A 121      -6.287  35.643  79.101  1.00 23.68           C
ATOM    909  O   GLY A 121      -7.159  36.491  79.353  1.00 24.58           O
ATOM    910  N   LEU A 122      -6.056  35.165  77.874  1.00 21.65           N
ATOM    911  CA  LEU A 122      -6.764  35.650  76.691  1.00 21.49           C
ATOM    912  C   LEU A 122      -8.133  35.007  76.524  1.00 20.13           C
ATOM    913  O   LEU A 122      -8.271  33.812  76.665  1.00 22.31           O
ATOM    914  CB  LEU A 122      -5.950  35.374  75.420  1.00 20.77           C
ATOM    915  CG  LEU A 122      -4.528  35.929  75.401  1.00 23.52           C
ATOM    916  CD1 LEU A 122      -3.753  35.274  74.272  1.00 29.07           C
ATOM    917  CD2 LEU A 122      -4.569  37.436  75.238  1.00 24.99           C
ATOM    918  N   PHE A 123      -9.135  35.823  76.201  1.00 21.64           N
ATOM    919  CA  PHE A 123     -10.475  35.321  75.894  1.00 20.97           C
ATOM    920  C   PHE A 123     -10.939  35.961  74.592  1.00 22.75           C
ATOM    921  O   PHE A 123     -10.569  37.088  74.300  1.00 22.67           O
ATOM    922  CB  PHE A 123     -11.468  35.716  76.995  1.00 22.38           C
ATOM    923  CG  PHE A 123     -11.359  34.903  78.253  1.00 22.48           C
ATOM    924  CD1 PHE A 123     -10.250  35.025  79.091  1.00 21.51           C
ATOM    925  CD2 PHE A 123     -12.393  34.049  78.632  1.00 23.47           C
ATOM    926  CE1 PHE A 123     -10.160  34.288  80.258  1.00 21.02           C
ATOM    927  CE2 PHE A 123     -12.311  33.310  79.806  1.00 21.42           C
ATOM    928  CZ  PHE A 123     -11.193  33.429  80.619  1.00 21.21           C
ATOM    929  N   GLU A 124     -11.733  35.241  73.800  1.00 24.95           N
ATOM    930  CA  GLU A 124     -12.432  35.883  72.689  1.00 23.24           C
ATOM    931  C   GLU A 124     -13.824  36.283  73.169  1.00 22.25           C
ATOM    932  O   GLU A 124     -14.599  35.433  73.620  1.00 23.17           O
ATOM    933  CB  GLU A 124     -12.539  34.984  71.450  1.00 25.42           C
ATOM    934  CG  GLU A 124     -13.250  35.694  70.300  1.00 25.75           C
ATOM    935  CD  GLU A 124     -13.634  34.783  69.151  1.00 28.63           C
ATOM    936  OE1 GLU A 124     -12.801  33.959  68.737  1.00 23.36           O
ATOM    937  OE2 GLU A 124     -14.773  34.911  68.649  1.00 33.65           O
ATOM    938  N   ILE A 125     -14.122  37.577  73.072  1.00 22.72           N
ATOM    939  CA  ILE A 125     -15.410  38.125  73.489  1.00 22.08           C
ATOM    940  C   ILE A 125     -15.888  39.081  72.403  1.00 23.18           C
ATOM    941  O   ILE A 125     -15.142  39.965  71.998  1.00 25.46           O
ATOM    942  CB  ILE A 125     -15.276  38.894  74.823  1.00 23.24           C
ATOM    943  CG1 ILE A 125     -14.895  37.957  75.966  1.00 23.27           C
ATOM    944  CG2 ILE A 125     -16.569  39.612  75.186  1.00 24.08           C
ATOM    945  CD1 ILE A 125     -14.214  38.695  77.100  1.00 26.11           C
ATOM    946  N   ASP A 126     -17.132  38.924  71.947  1.00 25.22           N
ATOM    947  CA  ASP A 126     -17.692  39.789  70.903  1.00 26.36           C
ATOM    948  C   ASP A 126     -16.775  39.783  69.657  1.00 24.94           C
ATOM    949  O   ASP A 126     -16.570  40.828  69.030  1.00 29.11           O
ATOM    950  CB  ASP A 126     -17.861  41.249  71.403  1.00 26.95           C
ATOM    951  CG  ASP A 126     -18.740  41.381  72.653  1.00 29.55           C
ATOM    952  OD1 ASP A 126     -19.629  40.538  72.881  1.00 30.19           O
ATOM    953  OD2 ASP A 126     -18.544  42.366  73.404  1.00 32.03           O
ATOM    954  N   GLY A 127     -16.202  38.620  69.333  1.00 27.10           N
ATOM    955  CA  GLY A 127     -15.275  38.477  68.189  1.00 27.99           C
ATOM    956  C   GLY A 127     -13.863  39.062  68.316  1.00 30.17           C
ATOM    957  O   GLY A 127     -13.076  39.007  67.363  1.00 25.40           O
ATOM    958  N   VAL A 128     -13.530  39.610  69.483  1.00 26.15           N
ATOM    959  CA  VAL A 128     -12.226  40.275  69.700  1.00 24.39           C
ATOM    960  C   VAL A 128     -11.445  39.574  70.828  1.00 23.21           C
ATOM    961  O   VAL A 128     -12.039  39.083  71.783  1.00 21.80           O
ATOM    962  CB  VAL A 128     -12.434  41.773  70.022  1.00 24.51           C
ATOM    963  CG1 VAL A 128     -11.115  42.489  70.288  1.00 26.62           C
ATOM    964  CG2 VAL A 128     -13.174  42.469  68.879  1.00 25.52           C
ATOM    965  N   ILE A 129     -10.118  39.511  70.712  1.00 22.86           N
ATOM    966  CA  ILE A 129      -9.303  38.916  71.772  1.00 23.00           C
ATOM    967  C   ILE A 129      -8.935  39.965  72.827  1.00 21.74           C
ATOM    968  O   ILE A 129      -8.395  41.010  72.485  1.00 22.13           O
ATOM    969  CB  ILE A 129      -8.030  38.237  71.204  1.00 24.14           C
ATOM    970  CG1 ILE A 129      -8.423  37.101  70.250  1.00 24.74           C
ATOM    971  CG2 ILE A 129      -7.143  37.706  72.330  1.00 27.37           C
ATOM    972  CD1 ILE A 129      -7.318  36.699  69.293  1.00 27.89           C
ATOM    973  N   TYR A 130      -9.215  39.663  74.099  1.00 23.77           N
ATOM    974  CA  TYR A 130      -8.828  40.517  75.242  1.00 21.77           C
ATOM    975  C   TYR A 130      -8.000  39.745  76.264  1.00 22.37           C
ATOM    976  O   TYR A 130      -8.046  38.537  76.285  1.00 23.51           O
ATOM    977  CB  TYR A 130     -10.064  41.075  75.949  1.00 22.47           C
ATOM    978  CG  TYR A 130     -10.957  41.877  75.055  1.00 23.18           C
ATOM    979  CD1 TYR A 130     -10.760  43.255  74.887  1.00 25.72           C
ATOM    980  CD2 TYR A 130     -12.007  41.263  74.369  1.00 26.78           C
ATOM    981  CE1 TYR A 130     -11.586  43.995  74.051  1.00 29.70           C
ATOM    982  CE2 TYR A 130     -12.836  41.993  73.536  1.00 27.37           C
ATOM    983  CZ  TYR A 130     -12.625  43.353  73.382  1.00 27.82           C
ATOM    984  OH  TYR A 130     -13.463  44.059  72.541  1.00 26.75           O
ATOM    985  N   PHE A 131      -7.267  40.461  77.122  1.00 23.56           N
ATOM    986  CA  PHE A 131      -6.480  39.845  78.196  1.00 21.95           C
ATOM    987  C   PHE A 131      -7.051  40.194  79.560  1.00 19.86           C
ATOM    988  O   PHE A 131      -7.309  41.368  79.851  1.00 21.12           O
ATOM    989  CB  PHE A 131      -5.025  40.329  78.140  1.00 21.56           C
ATOM    990  CG  PHE A 131      -4.121  39.679  79.155  1.00 25.24           C
ATOM    991  CD1 PHE A 131      -4.167  40.051  80.504  1.00 24.09           C
ATOM    992  CD2 PHE A 131      -3.204  38.716  78.761  1.00 25.50           C
ATOM    993  CE1 PHE A 131      -3.330  39.452  81.435  1.00 25.15           C
ATOM    994  CE2 PHE A 131      -2.355  38.119  79.689  1.00 27.13           C
ATOM    995  CZ  PHE A 131      -2.427  38.481  81.028  1.00 24.75           C
ATOM    996  N   PHE A 132      -7.238  39.164  80.378  1.00 20.98           N
ATOM    997  CA  PHE A 132      -7.697  39.309  81.756  1.00 21.96           C
ATOM    998  C   PHE A 132      -6.660  38.773  82.732  1.00 22.80           C
ATOM    999  O   PHE A 132      -6.171  37.653  82.572  1.00 21.61           O
ATOM   1000  CB  PHE A 132      -9.033  38.577  81.949  1.00 22.23           C
ATOM   1001  CG  PHE A 132     -10.125  39.134  81.104  1.00 20.75           C
ATOM   1002  CD1 PHE A 132     -10.288  38.696  79.796  1.00 20.05           C
ATOM   1003  CD2 PHE A 132     -10.930  40.165  81.580  1.00 22.21           C
ATOM   1004  CE1 PHE A 132     -11.261  39.246  78.989  1.00 21.54           C
ATOM   1005  CE2 PHE A 132     -11.921  40.709  80.778  1.00 22.54           C
ATOM   1006  CZ  PHE A 132     -12.077  40.251  79.479  1.00 22.29           C
ATOM   1007  N   GLY A 133      -6.324  39.590  83.730  1.00 20.58           N
ATOM   1008  CA  GLY A 133      -5.501  39.148  84.861  1.00 22.86           C
ATOM   1009  C   GLY A 133      -6.107  37.994  85.645  1.00 24.80           C
ATOM   1010  O   GLY A 133      -7.265  37.621  85.433  1.00 24.62           O
ATOM   1011  N   VAL A 134      -5.334  37.436  86.578  1.00 26.38           N
ATOM   1012  CA  VAL A 134      -5.819  36.319  87.398  1.00 28.37           C
ATOM   1013  C   VAL A 134      -6.994  36.792  88.279  1.00 27.78           C
ATOM   1014  O   VAL A 134      -7.836  35.995  88.693  1.00 29.78           O
ATOM   1015  CB  VAL A 134      -4.669  35.694  88.240  1.00 32.78           C
ATOM   1016  CG1 VAL A 134      -5.191  34.683  89.253  1.00 37.01           C
ATOM   1017  CG2 VAL A 134      -3.633  35.032  87.332  1.00 33.95           C
ATOM   1018  N   ASP A 135      -7.045  38.100  88.526  1.00 25.07           N
ATOM   1019  CA  ASP A 135      -8.083  38.722  89.352  1.00 30.71           C
ATOM   1020  C   ASP A 135      -9.328  39.129  88.550  1.00 24.47           C
ATOM   1021  O   ASP A 135     -10.247  39.733  89.098  1.00 25.36           O
ATOM   1022  CB  ASP A 135      -7.526  39.943  90.127  1.00 32.80           C
ATOM   1023  CG  ASP A 135      -6.725  40.937  89.244  1.00 33.26           C
ATOM   1024  OD1 ASP A 135      -6.472  40.679  88.040  1.00 20.45           O
ATOM   1025  OD2 ASP A 135      -6.336  42.006  89.794  1.00 36.16           O
ATOM   1026  N   GLY A 136      -9.342  38.809  87.257  1.00 23.58           N
ATOM   1027  CA  GLY A 136     -10.435  39.219  86.374  1.00 23.48           C
ATOM   1028  C   GLY A 136     -10.326  40.596  85.744  1.00 21.25           C
ATOM   1029  O   GLY A 136     -11.124  40.941  84.877  1.00 23.00           O
ATOM   1030  N   VAL A 137      -9.347  41.395  86.164  1.00 22.68           N
ATOM   1031  CA  VAL A 137      -9.183  42.751  85.623  1.00 23.85           C
ATOM   1032  C   VAL A 137      -8.644  42.735  84.182  1.00 24.61           C
ATOM   1033  O   VAL A 137      -7.655  42.049  83.871  1.00 22.15           O
ATOM   1034  CB  VAL A 137      -8.306  43.642  86.540  1.00 22.92           C
ATOM   1035  CG1 VAL A 137      -8.043  45.002  85.905  1.00 23.43           C
ATOM   1036  CG2 VAL A 137      -8.963  43.814  87.909  1.00 23.44           C
ATOM   1037  N   LYS A 138      -9.320  43.474  83.304  1.00 22.25           N
ATOM   1038  CA  LYS A 138      -8.885  43.632  81.922  1.00 23.28           C
ATOM   1039  C   LYS A 138      -7.579  44.437  81.871  1.00 22.43           C
ATOM   1040  O   LYS A 138      -7.499  45.548  82.412  1.00 23.63           O
ATOM   1041  CB  LYS A 138      -9.974  44.319  81.080  1.00 26.09           C
ATOM   1042  CG  LYS A 138      -9.622  44.528  79.605  1.00 24.43           C
ATOM   1043  CD  LYS A 138     -10.589  45.535  79.001  1.00 27.95           C
ATOM   1044  CE  LYS A 138     -10.316  45.797  77.533  1.00 27.97           C
ATOM   1045  NZ  LYS A 138     -11.213  46.891  77.045  1.00 29.88           N
ATOM   1046  N   ALA A 139      -6.571  43.876  81.208  1.00 21.38           N
ATOM   1047  CA  ALA A 139      -5.268  44.530  81.074  1.00 23.05           C
ATOM   1048  C   ALA A 139      -5.297  45.588  79.975  1.00 25.11           C
ATOM   1049  O   ALA A 139      -6.107  45.491  79.039  1.00 25.45           O
ATOM   1050  CB  ALA A 139      -4.180  43.490  80.804  1.00 22.58           C
ATOM   1051  N   PRO A 140      -4.412  46.607  80.075  1.00 22.83           N
ATOM   1052  CA  PRO A 140      -4.378  47.700  79.105  1.00 26.14           C
ATOM   1053  C   PRO A 140      -3.841  47.280  77.738  1.00 23.04           C
ATOM   1054  O   PRO A 140      -3.121  46.289  77.625  1.00 25.84           O
ATOM   1055  CB  PRO A 140      -3.426  48.715  79.744  1.00 24.12           C
ATOM   1056  CG  PRO A 140      -2.525  47.897  80.605  1.00 24.21           C
ATOM   1057  CD  PRO A 140      -3.368  46.756  81.113  1.00 24.51           C
ATOM   1058  N   GLY A 141      -4.185  48.050  76.715  1.00 21.77           N
ATOM   1059  CA  GLY A 141      -3.630  47.837  75.384  1.00 22.96           C
ATOM   1060  C   GLY A 141      -4.492  46.986  74.484  1.00 24.13           C
ATOM   1061  O   GLY A 141      -5.658  46.722  74.792  1.00 23.86           O
ATOM   1062  N   ILE A 142      -3.902  46.569  73.366  1.00 24.44           N
ATOM   1063  CA  ILE A 142      -4.595  45.865  72.290  1.00 22.49           C
ATOM   1064  C   ILE A 142      -3.984  44.466  72.179  1.00 25.37           C
ATOM   1065  O   ILE A 142      -2.756  44.315  72.193  1.00 25.85           O
ATOM   1066  CB  ILE A 142      -4.466  46.626  70.945  1.00 23.64           C
ATOM   1067  CG1 ILE A 142      -5.096  48.039  71.041  1.00 24.57           C
ATOM   1068  CG2 ILE A 142      -5.049  45.826  69.782  1.00 27.49           C
ATOM   1069  CD1 ILE A 142      -6.583  48.064  71.334  1.00 28.93           C
ATOM   1070  N   TYR A 143      -4.841  43.455  72.090  1.00 22.15           N
ATOM   1071  CA  TYR A 143      -4.386  42.052  72.057  1.00 23.46           C
ATOM   1072  C   TYR A 143      -4.704  41.326  70.759  1.00 27.96           C
ATOM   1073  O   TYR A 143      -4.194  40.218  70.544  1.00 25.66           O
ATOM   1074  CB  TYR A 143      -4.892  41.285  73.295  1.00 23.39           C
ATOM   1075  CG  TYR A 143      -4.277  41.857  74.545  1.00 23.64           C
ATOM   1076  CD1 TYR A 143      -4.811  43.009  75.135  1.00 24.04           C
ATOM   1077  CD2 TYR A 143      -3.112  41.311  75.093  1.00 24.98           C
ATOM   1078  CE1 TYR A 143      -4.226  43.574  76.249  1.00 22.33           C
ATOM   1079  CE2 TYR A 143      -2.526  41.868  76.217  1.00 20.99           C
ATOM   1080  CZ  TYR A 143      -3.075  43.009  76.779  1.00 23.91           C
ATOM   1081  OH  TYR A 143      -2.496  43.589  77.889  1.00 23.77           O
ATOM   1082  N   VAL B   2     -15.593  17.550  64.489  1.00 57.77           N
ATOM   1083  CA  VAL B   2     -14.625  18.588  64.027  1.00 56.36           C
ATOM   1084  C   VAL B   2     -13.241  17.966  63.817  1.00 52.73           C
ATOM   1085  O   VAL B   2     -12.448  17.864  64.759  1.00 51.53           O
ATOM   1086  CB  VAL B   2     -14.525  19.770  65.024  1.00 58.38           C
ATOM   1087  CG1 VAL B   2     -13.752  20.930  64.407  1.00 62.65           C
ATOM   1088  CG2 VAL B   2     -15.908  20.229  65.463  1.00 65.01           C
ATOM   1089  N   LYS B   3     -12.965  17.549  62.581  1.00 41.60           N
ATOM   1090  CA  LYS B   3     -11.666  16.983  62.222  1.00 38.00           C
ATOM   1091  C   LYS B   3     -10.787  18.020  61.525  1.00 34.37           C
ATOM   1092  O   LYS B   3     -11.256  18.762  60.646  1.00 30.70           O
ATOM   1093  CB  LYS B   3     -11.840  15.757  61.323  1.00 43.84           C
ATOM   1094  CG  LYS B   3     -10.584  14.910  61.175  1.00 47.76           C
ATOM   1095  CD  LYS B   3     -10.750  13.859  60.089  1.00 56.97           C
ATOM   1096  CE  LYS B   3      -9.447  13.115  59.844  1.00 56.79           C
ATOM   1097  NZ  LYS B   3      -9.526  12.267  58.623  1.00 64.57           N
ATOM   1098  N   LEU B   4      -9.513  18.039  61.914  1.00 31.33           N
ATOM   1099  CA  LEU B   4      -8.531  19.001  61.418  1.00 28.77           C
ATOM   1100  C   LEU B   4      -7.388  18.313  60.689  1.00 31.80           C
ATOM   1101  O   LEU B   4      -6.764  17.393  61.221  1.00 29.66           O
ATOM   1102  CB  LEU B   4      -7.953  19.815  62.576  1.00 30.63           C
ATOM   1103  CG  LEU B   4      -8.916  20.560  63.504  1.00 29.79           C
ATOM   1104  CD1 LEU B   4      -8.143  21.313  64.580  1.00 30.32           C
ATOM   1105  CD2 LEU B   4      -9.795  21.505  62.701  1.00 30.60           C
ATOM   1106  N   GLU B   5      -7.113  18.786  59.481  1.00 29.09           N
ATOM   1107  CA  GLU B   5      -6.061  18.234  58.649  1.00 32.17           C
ATOM   1108  C   GLU B   5      -5.023  19.309  58.367  1.00 30.54           C
ATOM   1109  O   GLU B   5      -5.350  20.370  57.835  1.00 28.74           O
ATOM   1110  CB  GLU B   5      -6.668  17.708  57.345  1.00 39.58           C
ATOM   1111  CG  GLU B   5      -5.759  16.798  56.538  1.00 49.01           C
ATOM   1112  CD  GLU B   5      -6.539  15.824  55.673  1.00 58.89           C
ATOM   1113  OE1 GLU B   5      -7.607  15.343  56.121  1.00 61.65           O
ATOM   1114  OE2 GLU B   5      -6.080  15.533  54.548  1.00 58.06           O
ATOM   1115  N   GLU B   6      -3.777  19.028  58.736  1.00 28.36           N
ATOM   1116  CA  GLU B   6      -2.675  19.967  58.547  1.00 27.86           C
ATOM   1117  C   GLU B   6      -1.891  19.628  57.293  1.00 27.60           C
ATOM   1118  O   GLU B   6      -1.806  18.455  56.895  1.00 27.40           O
ATOM   1119  CB  GLU B   6      -1.739  19.944  59.755  1.00 26.50           C
ATOM   1120  CG  GLU B   6      -2.430  20.275  61.066  1.00 29.09           C
ATOM   1121  CD  GLU B   6      -1.468  20.443  62.222  1.00 28.44           C
ATOM   1122  OE1 GLU B   6      -1.891  20.186  63.371  1.00 28.72           O
ATOM   1123  OE2 GLU B   6      -0.299  20.835  61.988  1.00 29.91           O
ATOM   1124  N   SER B   7      -1.307  20.655  56.680  1.00 24.37           N
ATOM   1125  CA  SER B   7      -0.430  20.469  55.534  1.00 28.00           C
ATOM   1126  C   SER B   7       0.582  21.605  55.421  1.00 26.32           C
ATOM   1127  O   SER B   7       0.437  22.648  56.068  1.00 25.74           O
ATOM   1128  CB  SER B   7      -1.240  20.323  54.230  1.00 26.96           C
ATOM   1129  OG  SER B   7      -2.057  21.449  53.980  1.00 28.67           O
ATOM   1130  N   GLY B   8       1.617  21.386  54.612  1.00 25.96           N
ATOM   1131  CA  GLY B   8       2.584  22.429  54.294  1.00 24.67           C
ATOM   1132  C   GLY B   8       3.961  22.251  54.904  1.00 24.36           C
ATOM   1133  O   GLY B   8       4.848  23.057  54.657  1.00 28.26           O
ATOM   1134  N   GLY B   9       4.139  21.186  55.682  1.00 26.96           N
ATOM   1135  CA  GLY B   9       5.377  20.960  56.415  1.00 26.18           C
ATOM   1136  C   GLY B   9       6.576  20.647  55.541  1.00 26.82           C
ATOM   1137  O   GLY B   9       6.448  20.291  54.363  1.00 24.93           O
ATOM   1138  N   GLY B  10       7.755  20.811  56.117  1.00 25.31           N
ATOM   1139  CA  GLY B  10       8.974  20.446  55.428  1.00 27.07           C
ATOM   1140  C   GLY B  10      10.165  21.230  55.918  1.00 29.17           C
ATOM   1141  O   GLY B  10      10.275  21.532  57.109  1.00 27.88           O
ATOM   1142  N   LEU B  11      11.050  21.561  54.986  1.00 30.45           N
ATOM   1143  CA  LEU B  11      12.345  22.143  55.299  1.00 30.73           C
ATOM   1144  C   LEU B  11      12.559  23.428  54.514  1.00 28.58           C
ATOM   1145  O   LEU B  11      12.256  23.491  53.320  1.00 26.08           O
ATOM   1146  CB  LEU B  11      13.454  21.139  54.973  1.00 32.00           C
ATOM   1147  CG  LEU B  11      14.908  21.621  54.909  1.00 33.40           C
ATOM   1148  CD1 LEU B  11      15.557  21.571  56.281  1.00 33.89           C
ATOM   1149  CD2 LEU B  11      15.676  20.754  53.929  1.00 37.93           C
ATOM   1150  N   VAL B  12      13.088  24.439  55.205  1.00 26.12           N
ATOM   1151  CA  VAL B  12      13.415  25.730  54.618  1.00 31.33           C
ATOM   1152  C   VAL B  12      14.758  26.232  55.180  1.00 32.67           C
ATOM   1153  O   VAL B  12      15.152  25.854  56.284  1.00 32.01           O
ATOM   1154  CB  VAL B  12      12.282  26.746  54.898  1.00 35.74           C
ATOM   1155  CG1 VAL B  12      12.239  27.122  56.377  1.00 39.12           C
ATOM   1156  CG2 VAL B  12      12.412  27.983  54.025  1.00 39.94           C
ATOM   1157  N   GLN B  13      15.469  27.058  54.414  1.00 34.81           N
ATOM   1158  CA  GLN B  13      16.687  27.698  54.914  1.00 38.10           C
ATOM   1159  C   GLN B  13      16.332  28.891  55.795  1.00 37.58           C
ATOM   1160  O   GLN B  13      15.285  29.519  55.604  1.00 36.74           O
ATOM   1161  CB  GLN B  13      17.573  28.157  53.756  1.00 45.07           C
ATOM   1162  CG  GLN B  13      18.337  27.030  53.085  1.00 49.86           C
ATOM   1163  CD  GLN B  13      19.274  27.525  52.004  1.00 54.80           C
ATOM   1164  OE1 GLN B  13      18.848  27.851  50.894  1.00 56.10           O
ATOM   1165  NE2 GLN B  13      20.565  27.575  52.321  1.00 59.23           N
ATOM   1166  N   ALA B  14      17.208  29.201  56.752  1.00 36.64           N
ATOM   1167  CA  ALA B  14      17.076  30.397  57.586  1.00 38.65           C
ATOM   1168  C   ALA B  14      16.801  31.650  56.751  1.00 37.82           C
ATOM   1169  O   ALA B  14      17.445  31.875  55.725  1.00 38.46           O
ATOM   1170  CB  ALA B  14      18.328  30.595  58.436  1.00 40.29           C
ATOM   1171  N   GLY B  15      15.842  32.456  57.203  1.00 37.20           N
ATOM   1172  CA  GLY B  15      15.424  33.662  56.482  1.00 39.65           C
ATOM   1173  C   GLY B  15      14.297  33.413  55.491  1.00 38.15           C
ATOM   1174  O   GLY B  15      13.694  34.354  54.980  1.00 36.20           O
ATOM   1175  N   GLY B  16      14.011  32.141  55.230  1.00 34.43           N
ATOM   1176  CA  GLY B  16      12.991  31.751  54.261  1.00 35.02           C
ATOM   1177  C   GLY B  16      11.576  31.800  54.814  1.00 33.27           C
ATOM   1178  O   GLY B  16      11.360  32.162  55.976  1.00 32.75           O
ATOM   1179  N   SER B  17      10.616  31.429  53.970  1.00 31.22           N
ATOM   1180  CA  SER B  17       9.189  31.458  54.315  1.00 28.85           C
ATOM   1181  C   SER B  17       8.544  30.089  54.118  1.00 27.92           C
ATOM   1182  O   SER B  17       8.982  29.311  53.269  1.00 28.18           O
ATOM   1183  CB  SER B  17       8.456  32.481  53.445  1.00 29.58           C
ATOM   1184  OG  SER B  17       8.832  33.808  53.763  1.00 33.39           O
ATOM   1185  N   LEU B  18       7.492  29.813  54.885  1.00 25.10           N
ATOM   1186  CA  LEU B  18       6.736  28.577  54.759  1.00 26.39           C
ATOM   1187  C   LEU B  18       5.309  28.841  55.246  1.00 26.86           C
ATOM   1188  O   LEU B  18       5.117  29.477  56.273  1.00 26.11           O
ATOM   1189  CB  LEU B  18       7.391  27.466  55.603  1.00 24.54           C
ATOM   1190  CG  LEU B  18       6.999  25.996  55.386  1.00 29.55           C
ATOM   1191  CD1 LEU B  18       7.761  25.085  56.332  1.00 29.30           C
ATOM   1192  CD2 LEU B  18       5.516  25.775  55.577  1.00 32.66           C
ATOM   1193  N   ARG B  19       4.315  28.324  54.528  1.00 26.31           N
ATOM   1194  CA  ARG B  19       2.922  28.493  54.944  1.00 24.65           C
ATOM   1195  C   ARG B  19       2.302  27.162  55.318  1.00 24.06           C
ATOM   1196  O   ARG B  19       2.327  26.232  54.516  1.00 25.12           O
ATOM   1197  CB  ARG B  19       2.118  29.129  53.818  1.00 26.58           C
ATOM   1198  CG  ARG B  19       0.676  29.479  54.149  1.00 29.96           C
ATOM   1199  CD  ARG B  19      -0.006  29.864  52.846  1.00 36.26           C
ATOM   1200  NE  ARG B  19      -1.327  30.461  53.005  1.00 44.75           N
ATOM   1201  CZ  ARG B  19      -1.564  31.760  53.191  1.00 45.90           C
ATOM   1202  NH1 ARG B  19      -0.568  32.638  53.271  1.00 48.97           N
ATOM   1203  NH2 ARG B  19      -2.812  32.184  53.304  1.00 45.45           N
ATOM   1204  N   LEU B  20       1.754  27.074  56.526  1.00 23.25           N
ATOM   1205  CA  LEU B  20       1.066  25.860  56.983  1.00 23.04           C
ATOM   1206  C   LEU B  20      -0.435  26.054  56.877  1.00 25.35           C
ATOM   1207  O   LEU B  20      -0.923  27.169  57.029  1.00 24.55           O
ATOM   1208  CB  LEU B  20       1.439  25.532  58.438  1.00 27.18           C
ATOM   1209  CG  LEU B  20       2.925  25.450  58.801  1.00 29.37           C
ATOM   1210  CD1 LEU B  20       3.073  25.161  60.285  1.00 29.73           C
ATOM   1211  CD2 LEU B  20       3.638  24.380  57.979  1.00 27.60           C
ATOM   1212  N   SER B  21      -1.159  24.963  56.632  1.00 24.13           N
ATOM   1213  CA  SER B  21      -2.617  25.004  56.502  1.00 24.12           C
ATOM   1214  C   SER B  21      -3.270  24.102  57.541  1.00 25.22           C
ATOM   1215  O   SER B  21      -2.725  23.058  57.887  1.00 23.82           O
ATOM   1216  CB  SER B  21      -3.043  24.553  55.100  1.00 24.49           C
ATOM   1217  OG  SER B  21      -2.622  25.471  54.104  1.00 27.44           O
ATOM   1218  N   CYS B  22      -4.439  24.511  58.027  1.00 23.16           N
ATOM   1219  CA  CYS B  22      -5.216  23.724  58.973  1.00 24.14           C
ATOM   1220  C   CYS B  22      -6.662  23.707  58.478  1.00 23.45           C
ATOM   1221  O   CYS B  22      -7.398  24.676  58.668  1.00 22.44           O
ATOM   1222  CB  CYS B  22      -5.095  24.338  60.375  1.00 24.30           C
ATOM   1223  SG  CYS B  22      -6.170  23.646  61.669  1.00 24.10           S
ATOM   1224  N   ALA B  23      -7.055  22.615  57.818  1.00 25.08           N
ATOM   1225  CA  ALA B  23      -8.350  22.543  57.141  1.00 23.35           C
ATOM   1226  C   ALA B  23      -9.360  21.717  57.934  1.00 26.28           C
ATOM   1227  O   ALA B  23      -9.059  20.600  58.358  1.00 26.91           O
ATOM   1228  CB  ALA B  23      -8.184  21.976  55.736  1.00 25.74           C
ATOM   1229  N   ALA B  24     -10.548  22.272  58.146  1.00 24.49           N
ATOM   1230  CA  ALA B  24     -11.569  21.584  58.929  1.00 27.12           C
ATOM   1231  C   ALA B  24     -12.585  20.872  58.055  1.00 29.33           C
ATOM   1232  O   ALA B  24     -12.795  21.246  56.907  1.00 30.08           O
ATOM   1233  CB  ALA B  24     -12.267  22.546  59.870  1.00 27.06           C
ATOM   1234  N   SER B  25     -13.214  19.846  58.623  1.00 34.80           N
ATOM   1235  CA  SER B  25     -14.148  18.990  57.897  1.00 38.31           C
ATOM   1236  C   SER B  25     -15.594  19.464  58.005  1.00 42.43           C
ATOM   1237  O   SER B  25     -16.472  18.926  57.330  1.00 44.00           O
ATOM   1238  CB  SER B  25     -14.035  17.550  58.408  1.00 42.48           C
ATOM   1239  OG  SER B  25     -12.691  17.098  58.349  1.00 47.65           O
ATOM   1240  N   GLU B  26     -15.835  20.465  58.850  1.00 40.33           N
ATOM   1241  CA  GLU B  26     -17.190  20.959  59.118  1.00 43.83           C
ATOM   1242  C   GLU B  26     -17.232  22.485  59.244  1.00 42.07           C
ATOM   1243  O   GLU B  26     -16.275  23.104  59.710  1.00 37.83           O
ATOM   1244  CB  GLU B  26     -17.764  20.307  60.387  1.00 48.51           C
ATOM   1245  CG  GLU B  26     -17.772  18.782  60.371  1.00 57.39           C
ATOM   1246  CD  GLU B  26     -18.761  18.163  61.345  1.00 65.55           C
ATOM   1247  OE1 GLU B  26     -19.062  18.785  62.387  1.00 67.26           O
ATOM   1248  OE2 GLU B  26     -19.235  17.039  61.067  1.00 68.68           O
ATOM   1249  N   ARG B  27     -18.356  23.071  58.837  1.00 39.83           N
ATOM   1250  CA  ARG B  27     -18.573  24.525  58.855  1.00 44.22           C
ATOM   1251  C   ARG B  27     -18.543  25.174  60.248  1.00 41.47           C
ATOM   1252  O   ARG B  27     -18.335  26.386  60.359  1.00 43.55           O
ATOM   1253  CB  ARG B  27     -19.895  24.865  58.154  1.00 47.07           C
ATOM   1254  CG  ARG B  27     -19.845  24.803  56.631  1.00 53.31           C
ATOM   1255  CD  ARG B  27     -19.130  26.014  56.045  1.00 61.04           C
ATOM   1256  NE  ARG B  27     -19.342  26.138  54.603  1.00 67.26           N
ATOM   1257  CZ  ARG B  27     -18.643  26.940  53.799  1.00 69.40           C
ATOM   1258  NH1 ARG B  27     -17.667  27.704  54.283  1.00 55.03           N
ATOM   1259  NH2 ARG B  27     -18.922  26.980  52.501  1.00 62.86           N
ATOM   1260  N   THR B  28     -18.750  24.367  61.292  1.00 40.98           N
ATOM   1261  CA  THR B  28     -18.756  24.835  62.691  1.00 42.56           C
ATOM   1262  C   THR B  28     -17.404  25.421  63.140  1.00 41.04           C
ATOM   1263  O   THR B  28     -17.347  26.251  64.050  1.00 40.00           O
ATOM   1264  CB  THR B  28     -19.176  23.711  63.669  1.00 44.71           C
ATOM   1265  OG1 THR B  28     -18.239  22.630  63.596  1.00 44.65           O
ATOM   1266  CG2 THR B  28     -20.576  23.183  63.339  1.00 45.24           C
ATOM   1267  N   PHE B  29     -16.332  24.965  62.492  1.00 35.53           N
ATOM   1268  CA  PHE B  29     -14.961  25.445  62.688  1.00 32.88           C
ATOM   1269  C   PHE B  29     -14.901  26.967  62.636  1.00 28.84           C
ATOM   1270  O   PHE B  29     -14.230  27.591  63.451  1.00 29.83           O
ATOM   1271  CB  PHE B  29     -14.109  24.815  61.582  1.00 28.91           C
ATOM   1272  CG  PHE B  29     -12.661  25.240  61.543  1.00 28.81           C
ATOM   1273  CD1 PHE B  29     -11.713  24.621  62.357  1.00 26.98           C
ATOM   1274  CD2 PHE B  29     -12.229  26.179  60.605  1.00 27.37           C
ATOM   1275  CE1 PHE B  29     -10.374  24.975  62.280  1.00 27.33           C
ATOM   1276  CE2 PHE B  29     -10.890  26.532  60.518  1.00 23.94           C
ATOM   1277  CZ  PHE B  29      -9.964  25.923  61.356  1.00 25.46           C
ATOM   1278  N   SER B  30     -15.630  27.552  61.688  1.00 31.15           N
ATOM   1279  CA  SER B  30     -15.620  28.993  61.457  1.00 29.60           C
ATOM   1280  C   SER B  30     -16.166  29.824  62.641  1.00 31.04           C
ATOM   1281  O   SER B  30     -15.907  31.023  62.726  1.00 30.65           O
ATOM   1282  CB  SER B  30     -16.344  29.329  60.141  1.00 33.12           C
ATOM   1283  OG  SER B  30     -17.746  29.173  60.266  1.00 43.58           O
ATOM   1284  N   ARG B  31     -16.892  29.174  63.552  1.00 29.66           N
ATOM   1285  CA  ARG B  31     -17.495  29.835  64.716  1.00 33.18           C
ATOM   1286  C   ARG B  31     -16.538  29.986  65.903  1.00 29.27           C
ATOM   1287  O   ARG B  31     -16.866  30.666  66.877  1.00 28.39           O
ATOM   1288  CB  ARG B  31     -18.741  29.061  65.181  1.00 37.64           C
ATOM   1289  CG  ARG B  31     -19.889  29.077  64.184  1.00 47.59           C
ATOM   1290  CD  ARG B  31     -21.225  28.772  64.846  1.00 56.71           C
ATOM   1291  NE  ARG B  31     -21.599  27.361  64.747  1.00 61.54           N
ATOM   1292  CZ  ARG B  31     -21.862  26.571  65.786  1.00 64.98           C
ATOM   1293  NH1 ARG B  31     -21.801  27.041  67.027  1.00 69.34           N
ATOM   1294  NH2 ARG B  31     -22.197  25.303  65.583  1.00 61.84           N
ATOM   1295  N   TYR B  32     -15.360  29.362  65.823  1.00 29.05           N
ATOM   1296  CA  TYR B  32     -14.457  29.273  66.977  1.00 30.02           C
ATOM   1297  C   TYR B  32     -13.046  29.827  66.730  1.00 26.68           C
ATOM   1298  O   TYR B  32     -12.578  29.833  65.596  1.00 25.34           O
ATOM   1299  CB  TYR B  32     -14.362  27.811  67.454  1.00 35.04           C
ATOM   1300  CG  TYR B  32     -15.711  27.183  67.741  1.00 37.00           C
ATOM   1301  CD1 TYR B  32     -16.538  27.693  68.741  1.00 41.62           C
ATOM   1302  CD2 TYR B  32     -16.163  26.087  67.008  1.00 41.04           C
ATOM   1303  CE1 TYR B  32     -17.777  27.129  69.004  1.00 45.37           C
ATOM   1304  CE2 TYR B  32     -17.401  25.514  67.265  1.00 44.89           C
ATOM   1305  CZ  TYR B  32     -18.202  26.039  68.262  1.00 48.27           C
ATOM   1306  OH  TYR B  32     -19.432  25.477  68.524  1.00 54.03           O
ATOM   1307  N   PRO B  33     -12.367  30.290  67.805  1.00 23.45           N
ATOM   1308  CA  PRO B  33     -10.974  30.706  67.671  1.00 24.58           C
ATOM   1309  C   PRO B  33     -10.082  29.492  67.461  1.00 23.37           C
ATOM   1310  O   PRO B  33     -10.402  28.394  67.924  1.00 22.90           O
ATOM   1311  CB  PRO B  33     -10.671  31.410  69.000  1.00 24.11           C
ATOM   1312  CG  PRO B  33     -11.651  30.840  69.969  1.00 25.51           C
ATOM   1313  CD  PRO B  33     -12.882  30.502  69.169  1.00 24.42           C
ATOM   1314  N   VAL B  34      -9.007  29.693  66.712  1.00 21.72           N
ATOM   1315  CA  VAL B  34      -8.125  28.607  66.308  1.00 22.65           C
ATOM   1316  C   VAL B  34      -6.683  29.031  66.573  1.00 22.62           C
ATOM   1317  O   VAL B  34      -6.286  30.143  66.227  1.00 22.09           O
ATOM   1318  CB  VAL B  34      -8.316  28.269  64.806  1.00 22.40           C
ATOM   1319  CG1 VAL B  34      -7.385  27.139  64.377  1.00 22.72           C
ATOM   1320  CG2 VAL B  34      -9.759  27.874  64.524  1.00 22.20           C
ATOM   1321  N   ALA B  35      -5.898  28.144  67.186  1.00 22.01           N
ATOM   1322  CA  ALA B  35      -4.515  28.485  67.517  1.00 23.30           C
ATOM   1323  C   ALA B  35      -3.506  27.540  66.877  1.00 22.78           C
ATOM   1324  O   ALA B  35      -3.856  26.422  66.483  1.00 25.46           O
ATOM   1325  CB  ALA B  35      -4.329  28.502  69.027  1.00 21.75           C
ATOM   1326  N   TRP B  36      -2.262  28.012  66.754  1.00 25.28           N
ATOM   1327  CA  TRP B  36      -1.121  27.142  66.477  1.00 24.95           C
ATOM   1328  C   TRP B  36      -0.270  27.023  67.727  1.00 24.25           C
ATOM   1329  O   TRP B  36      -0.001  28.026  68.405  1.00 23.82           O
ATOM   1330  CB  TRP B  36      -0.267  27.668  65.321  1.00 24.43           C
ATOM   1331  CG  TRP B  36      -0.969  27.647  63.995  1.00 26.14           C
ATOM   1332  CD1 TRP B  36      -1.773  28.627  63.480  1.00 24.78           C
ATOM   1333  CD2 TRP B  36      -0.954  26.591  63.026  1.00 26.38           C
ATOM   1334  NE1 TRP B  36      -2.247  28.254  62.250  1.00 23.42           N
ATOM   1335  CE2 TRP B  36      -1.762  27.010  61.942  1.00 26.35           C
ATOM   1336  CE3 TRP B  36      -0.335  25.334  62.965  1.00 25.99           C
ATOM   1337  CZ2 TRP B  36      -1.966  26.216  60.808  1.00 27.09           C
ATOM   1338  CZ3 TRP B  36      -0.527  24.547  61.830  1.00 28.96           C
ATOM   1339  CH2 TRP B  36      -1.342  24.993  60.769  1.00 29.67           C
ATOM   1340  N   PHE B  37       0.133  25.795  68.032  1.00 24.10           N
ATOM   1341  CA  PHE B  37       1.128  25.511  69.075  1.00 26.58           C
ATOM   1342  C   PHE B  37       2.284  24.769  68.410  1.00 26.68           C
ATOM   1343  O   PHE B  37       2.093  24.157  67.360  1.00 26.81           O
ATOM   1344  CB  PHE B  37       0.516  24.616  70.162  1.00 25.80           C
ATOM   1345  CG  PHE B  37      -0.544  25.293  70.989  1.00 27.31           C
ATOM   1346  CD1 PHE B  37      -1.863  25.358  70.542  1.00 26.96           C
ATOM   1347  CD2 PHE B  37      -0.223  25.859  72.224  1.00 25.14           C
ATOM   1348  CE1 PHE B  37      -2.846  25.978  71.312  1.00 28.48           C
ATOM   1349  CE2 PHE B  37      -1.197  26.489  72.989  1.00 26.13           C
ATOM   1350  CZ  PHE B  37      -2.510  26.539  72.536  1.00 26.75           C
ATOM   1351  N   ARG B  38       3.476  24.820  69.003  1.00 25.85           N
ATOM   1352  CA  ARG B  38       4.616  24.047  68.471  1.00 26.63           C
ATOM   1353  C   ARG B  38       5.343  23.309  69.587  1.00 28.86           C
ATOM   1354  O   ARG B  38       5.374  23.764  70.732  1.00 27.82           O
ATOM   1355  CB  ARG B  38       5.593  24.925  67.674  1.00 24.78           C
ATOM   1356  CG  ARG B  38       6.294  26.001  68.498  1.00 28.94           C
ATOM   1357  CD  ARG B  38       7.084  26.929  67.600  1.00 27.33           C
ATOM   1358  NE  ARG B  38       7.728  28.004  68.339  1.00 31.09           N
ATOM   1359  CZ  ARG B  38       8.406  28.998  67.769  1.00 32.87           C
ATOM   1360  NH1 ARG B  38       8.521  29.062  66.445  1.00 28.97           N
ATOM   1361  NH2 ARG B  38       8.969  29.932  68.527  1.00 38.86           N
ATOM   1362  N   GLN B  39       5.924  22.166  69.240  1.00 32.10           N
ATOM   1363  CA  GLN B  39       6.522  21.282  70.228  1.00 35.76           C
ATOM   1364  C   GLN B  39       7.835  20.707  69.716  1.00 40.32           C
ATOM   1365  O   GLN B  39       7.877  20.098  68.648  1.00 34.93           O
ATOM   1366  CB  GLN B  39       5.544  20.153  70.556  1.00 37.73           C
ATOM   1367  CG  GLN B  39       5.942  19.277  71.732  1.00 44.35           C
ATOM   1368  CD  GLN B  39       4.954  18.152  71.958  1.00 40.59           C
ATOM   1369  OE1 GLN B  39       4.414  17.591  71.007  1.00 46.60           O
ATOM   1370  NE2 GLN B  39       4.711  17.816  73.219  1.00 42.80           N
ATOM   1371  N   ALA B  40       8.901  20.928  70.481  1.00 46.32           N
ATOM   1372  CA  ALA B  40      10.178  20.256  70.268  1.00 46.46           C
ATOM   1373  C   ALA B  40      10.113  18.847  70.875  1.00 52.36           C
ATOM   1374  O   ALA B  40       9.263  18.587  71.737  1.00 49.25           O
ATOM   1375  CB  ALA B  40      11.308  21.066  70.890  1.00 48.64           C
ATOM   1376  N   PRO B  41      10.998  17.928  70.428  1.00 52.09           N
ATOM   1377  CA  PRO B  41      10.961  16.548  70.930  1.00 57.50           C
ATOM   1378  C   PRO B  41      11.116  16.454  72.452  1.00 56.79           C
ATOM   1379  O   PRO B  41      12.046  17.031  73.023  1.00 56.25           O
ATOM   1380  CB  PRO B  41      12.147  15.876  70.216  1.00 58.08           C
ATOM   1381  CG  PRO B  41      13.021  16.999  69.759  1.00 58.25           C
ATOM   1382  CD  PRO B  41      12.072  18.114  69.434  1.00 54.96           C
ATOM   1383  N   GLY B  42      10.182  15.751  73.092  1.00 58.75           N
ATOM   1384  CA  GLY B  42      10.192  15.550  74.543  1.00 54.17           C
ATOM   1385  C   GLY B  42       9.737  16.748  75.358  1.00 54.59           C
ATOM   1386  O   GLY B  42       9.629  16.659  76.585  1.00 51.40           O
ATOM   1387  N   ALA B  43       9.469  17.863  74.676  1.00 49.39           N
ATOM   1388  CA  ALA B  43       9.092  19.123  75.324  1.00 49.20           C
ATOM   1389  C   ALA B  43       7.575  19.344  75.304  1.00 49.70           C
ATOM   1390  O   ALA B  43       6.825  18.490  74.825  1.00 49.06           O
ATOM   1391  CB  ALA B  43       9.821  20.292  74.667  1.00 45.79           C
ATOM   1392  N   GLU B  44       7.124  20.480  75.834  1.00 51.69           N
ATOM   1393  CA  GLU B  44       5.690  20.787  75.861  1.00 48.63           C
ATOM   1394  C   GLU B  44       5.235  21.647  74.670  1.00 44.96           C
ATOM   1395  O   GLU B  44       6.053  22.274  73.993  1.00 45.06           O
ATOM   1396  CB  GLU B  44       5.269  21.403  77.207  1.00 55.83           C
ATOM   1397  CG  GLU B  44       5.999  22.677  77.609  1.00 64.01           C
ATOM   1398  CD  GLU B  44       5.554  23.209  78.963  1.00 75.24           C
ATOM   1399  OE1 GLU B  44       4.771  22.523  79.659  1.00 79.20           O
ATOM   1400  OE2 GLU B  44       5.990  24.320  79.337  1.00 77.29           O
ATOM   1401  N   ARG B  45       3.926  21.648  74.417  1.00 40.42           N
ATOM   1402  CA  ARG B  45       3.331  22.376  73.295  1.00 38.64           C
ATOM   1403  C   ARG B  45       3.221  23.856  73.640  1.00 39.69           C
ATOM   1404  O   ARG B  45       2.334  24.254  74.400  1.00 44.07           O
ATOM   1405  CB  ARG B  45       1.944  21.802  72.954  1.00 37.41           C
ATOM   1406  CG  ARG B  45       1.962  20.341  72.532  1.00 42.11           C
ATOM   1407  CD  ARG B  45       0.732  19.598  73.030  1.00 50.09           C
ATOM   1408  NE  ARG B  45      -0.192  19.229  71.958  1.00 53.34           N
ATOM   1409  CZ  ARG B  45      -0.181  18.060  71.320  1.00 53.47           C
ATOM   1410  NH1 ARG B  45       0.714  17.129  71.628  1.00 57.61           N
ATOM   1411  NH2 ARG B  45      -1.070  17.817  70.368  1.00 49.81           N
ATOM   1412  N   GLU B  46       4.127  24.660  73.085  1.00 32.61           N
ATOM   1413  CA  GLU B  46       4.186  26.093  73.378  1.00 32.83           C
ATOM   1414  C   GLU B  46       3.336  26.934  72.419  1.00 29.79           C
ATOM   1415  O   GLU B  46       3.236  26.637  71.224  1.00 28.33           O
ATOM   1416  CB  GLU B  46       5.637  26.595  73.431  1.00 36.24           C
ATOM   1417  CG  GLU B  46       6.282  26.939  72.096  1.00 41.79           C
ATOM   1418  CD  GLU B  46       7.494  27.856  72.228  1.00 49.65           C
ATOM   1419  OE1 GLU B  46       7.693  28.464  73.305  1.00 55.34           O
ATOM   1420  OE2 GLU B  46       8.251  27.981  71.243  1.00 39.72           O
ATOM   1421  N   PHE B  47       2.725  27.980  72.963  1.00 28.92           N
ATOM   1422  CA  PHE B  47       1.822  28.846  72.194  1.00 28.17           C
ATOM   1423  C   PHE B  47       2.578  29.613  71.111  1.00 28.07           C
ATOM   1424  O   PHE B  47       3.662  30.136  71.376  1.00 25.15           O
ATOM   1425  CB  PHE B  47       1.116  29.830  73.139  1.00 27.54           C
ATOM   1426  CG  PHE B  47       0.234  30.819  72.428  1.00 28.99           C
ATOM   1427  CD1 PHE B  47      -1.069  30.481  72.082  1.00 27.39           C
ATOM   1428  CD2 PHE B  47       0.717  32.084  72.086  1.00 28.24           C
ATOM   1429  CE1 PHE B  47      -1.879  31.390  71.409  1.00 25.28           C
ATOM   1430  CE2 PHE B  47      -0.089  32.990  71.407  1.00 27.46           C
ATOM   1431  CZ  PHE B  47      -1.387  32.646  71.082  1.00 27.15           C
ATOM   1432  N   VAL B  48       2.003  29.678  69.905  1.00 27.00           N
ATOM   1433  CA  VAL B  48       2.582  30.460  68.799  1.00 25.35           C
ATOM   1434  C   VAL B  48       1.699  31.651  68.405  1.00 24.63           C
ATOM   1435  O   VAL B  48       2.168  32.806  68.356  1.00 23.37           O
ATOM   1436  CB  VAL B  48       2.848  29.584  67.551  1.00 23.92           C
ATOM   1437  CG1 VAL B  48       3.412  30.420  66.407  1.00 26.85           C
ATOM   1438  CG2 VAL B  48       3.801  28.450  67.890  1.00 25.85           C
ATOM   1439  N   ALA B  49       0.438  31.356  68.089  1.00 23.86           N
ATOM   1440  CA  ALA B  49      -0.506  32.360  67.586  1.00 23.38           C
ATOM   1441  C   ALA B  49      -1.943  31.870  67.717  1.00 23.67           C
ATOM   1442  O   ALA B  49      -2.195  30.662  67.702  1.00 23.81           O
ATOM   1443  CB  ALA B  49      -0.204  32.699  66.126  1.00 20.78           C
ATOM   1444  N   VAL B  50      -2.887  32.806  67.830  1.00 23.87           N
ATOM   1445  CA  VAL B  50      -4.311  32.460  67.832  1.00 22.34           C
ATOM   1446  C   VAL B  50      -5.096  33.498  67.026  1.00 23.32           C
ATOM   1447  O   VAL B  50      -4.711  34.677  66.983  1.00 23.91           O
ATOM   1448  CB  VAL B  50      -4.892  32.325  69.268  1.00 23.42           C
ATOM   1449  CG1 VAL B  50      -4.937  33.677  69.968  1.00 24.53           C
ATOM   1450  CG2 VAL B  50      -6.298  31.706  69.249  1.00 22.21           C
ATOM   1451  N   ILE B  51      -6.187  33.055  66.400  1.00 22.53           N
ATOM   1452  CA  ILE B  51      -7.055  33.940  65.597  1.00 20.32           C
ATOM   1453  C   ILE B  51      -8.505  33.827  66.060  1.00 22.12           C
ATOM   1454  O   ILE B  51      -8.981  32.735  66.365  1.00 21.46           O
ATOM   1455  CB  ILE B  51      -6.904  33.652  64.073  1.00 21.68           C
ATOM   1456  CG1 ILE B  51      -7.651  34.696  63.236  1.00 19.22           C
ATOM   1457  CG2 ILE B  51      -7.358  32.231  63.712  1.00 20.31           C
ATOM   1458  CD1 ILE B  51      -7.262  34.708  61.772  1.00 19.97           C
ATOM   1459  N   SER B  52      -9.218  34.949  66.120  1.00 21.74           N
ATOM   1460  CA  SER B  52     -10.624  34.907  66.535  1.00 23.22           C
ATOM   1461  C   SER B  52     -11.496  34.211  65.487  1.00 23.75           C
ATOM   1462  O   SER B  52     -11.116  34.117  64.321  1.00 21.88           O
ATOM   1463  CB  SER B  52     -11.149  36.333  66.753  1.00 24.31           C
ATOM   1464  OG  SER B  52     -11.136  37.045  65.525  1.00 23.81           O
ATOM   1465  N   SER B  53     -12.681  33.758  65.897  1.00 23.95           N
ATOM   1466  CA  SER B  53     -13.677  33.241  64.961  1.00 25.77           C
ATOM   1467  C   SER B  53     -13.955  34.196  63.793  1.00 26.78           C
ATOM   1468  O   SER B  53     -14.239  33.756  62.680  1.00 31.43           O
ATOM   1469  CB  SER B  53     -14.988  32.960  65.692  1.00 25.91           C
ATOM   1470  OG  SER B  53     -15.458  34.125  66.338  1.00 24.34           O
ATOM   1471  N   THR B  54     -13.860  35.499  64.055  1.00 25.80           N
ATOM   1472  CA  THR B  54     -14.174  36.519  63.053  1.00 26.80           C
ATOM   1473  C   THR B  54     -13.044  36.704  62.040  1.00 27.15           C
ATOM   1474  O   THR B  54     -13.245  37.306  60.982  1.00 27.60           O
ATOM   1475  CB  THR B  54     -14.467  37.882  63.708  1.00 26.89           C
ATOM   1476  OG1 THR B  54     -13.343  38.281  64.505  1.00 29.57           O
ATOM   1477  CG2 THR B  54     -15.719  37.808  64.585  1.00 25.54           C
ATOM   1478  N   GLY B  55     -11.856  36.208  62.387  1.00 24.06           N
ATOM   1479  CA  GLY B  55     -10.684  36.294  61.520  1.00 22.55           C
ATOM   1480  C   GLY B  55      -9.913  37.611  61.537  1.00 22.79           C
ATOM   1481  O   GLY B  55      -8.922  37.753  60.825  1.00 27.42           O
ATOM   1482  N   THR B  56     -10.357  38.563  62.354  1.00 23.37           N
ATOM   1483  CA  THR B  56      -9.833  39.943  62.342  1.00 27.49           C
ATOM   1484  C   THR B  56      -9.112  40.345  63.650  1.00 25.92           C
ATOM   1485  O   THR B  56      -8.599  41.463  63.787  1.00 27.93           O
ATOM   1486  CB  THR B  56     -10.986  40.932  62.019  1.00 30.72           C
ATOM   1487  OG1 THR B  56     -11.423  40.723  60.667  1.00 40.84           O
ATOM   1488  CG2 THR B  56     -10.542  42.382  62.156  1.00 41.06           C
ATOM   1489  N   SER B  57      -9.091  39.436  64.616  1.00 21.62           N
ATOM   1490  CA  SER B  57      -8.398  39.657  65.884  1.00 20.23           C
ATOM   1491  C   SER B  57      -7.416  38.505  66.089  1.00 20.38           C
ATOM   1492  O   SER B  57      -7.789  37.339  65.955  1.00 24.33           O
ATOM   1493  CB  SER B  57      -9.413  39.701  67.019  1.00 20.90           C
ATOM   1494  OG  SER B  57      -8.841  40.116  68.251  1.00 21.85           O
ATOM   1495  N   THR B  58      -6.165  38.851  66.391  1.00 21.18           N
ATOM   1496  CA  THR B  58      -5.061  37.897  66.468  1.00 22.00           C
ATOM   1497  C   THR B  58      -4.173  38.178  67.690  1.00 24.09           C
ATOM   1498  O   THR B  58      -4.092  39.321  68.153  1.00 22.87           O
ATOM   1499  CB  THR B  58      -4.182  37.958  65.188  1.00 23.04           C
ATOM   1500  OG1 THR B  58      -3.667  39.289  65.009  1.00 23.81           O
ATOM   1501  CG2 THR B  58      -4.965  37.535  63.921  1.00 23.25           C
ATOM   1502  N   TYR B  59      -3.533  37.136  68.229  1.00 22.55           N
ATOM   1503  CA  TYR B  59      -2.485  37.324  69.244  1.00 24.44           C
ATOM   1504  C   TYR B  59      -1.289  36.442  68.931  1.00 24.42           C
ATOM   1505  O   TYR B  59      -1.457  35.269  68.610  1.00 23.83           O
ATOM   1506  CB  TYR B  59      -2.991  37.032  70.666  1.00 24.31           C
ATOM   1507  CG  TYR B  59      -1.933  37.290  71.737  1.00 22.95           C
ATOM   1508  CD1 TYR B  59      -1.702  38.582  72.220  1.00 26.15           C
ATOM   1509  CD2 TYR B  59      -1.137  36.252  72.231  1.00 27.11           C
ATOM   1510  CE1 TYR B  59      -0.725  38.829  73.181  1.00 29.21           C
ATOM   1511  CE2 TYR B  59      -0.163  36.490  73.196  1.00 26.33           C
ATOM   1512  CZ  TYR B  59       0.044  37.780  73.660  1.00 29.06           C
ATOM   1513  OH  TYR B  59       1.020  38.013  74.612  1.00 28.06           O
ATOM   1514  N   TYR B  60      -0.088  37.010  69.038  1.00 24.52           N
ATOM   1515  CA  TYR B  60       1.146  36.275  68.754  1.00 22.60           C
ATOM   1516  C   TYR B  60       2.036  36.181  69.982  1.00 25.40           C
ATOM   1517  O   TYR B  60       2.120  37.134  70.764  1.00 25.15           O
ATOM   1518  CB  TYR B  60       1.939  36.971  67.627  1.00 24.59           C
ATOM   1519  CG  TYR B  60       1.173  37.079  66.336  1.00 24.47           C
ATOM   1520  CD1 TYR B  60       0.323  38.168  66.089  1.00 24.64           C
ATOM   1521  CD2 TYR B  60       1.259  36.079  65.368  1.00 24.32           C
ATOM   1522  CE1 TYR B  60      -0.391  38.263  64.901  1.00 24.77           C
ATOM   1523  CE2 TYR B  60       0.540  36.169  64.182  1.00 23.40           C
ATOM   1524  CZ  TYR B  60      -0.286  37.252  63.952  1.00 26.69           C
ATOM   1525  OH  TYR B  60      -1.000  37.320  62.768  1.00 25.62           O
ATOM   1526  N   ALA B  61       2.720  35.046  70.126  1.00 23.81           N
ATOM   1527  CA  ALA B  61       3.859  34.941  71.051  1.00 27.22           C
ATOM   1528  C   ALA B  61       4.865  36.042  70.702  1.00 30.25           C
ATOM   1529  O   ALA B  61       5.151  36.278  69.526  1.00 26.21           O
ATOM   1530  CB  ALA B  61       4.516  33.573  70.953  1.00 28.37           C
ATOM   1531  N   ASP B  62       5.383  36.741  71.711  1.00 31.29           N
ATOM   1532  CA  ASP B  62       6.327  37.834  71.450  1.00 36.97           C
ATOM   1533  C   ASP B  62       7.474  37.379  70.539  1.00 32.78           C
ATOM   1534  O   ASP B  62       7.974  38.153  69.722  1.00 35.71           O
ATOM   1535  CB  ASP B  62       6.872  38.419  72.757  1.00 42.03           C
ATOM   1536  CG  ASP B  62       5.907  39.390  73.411  1.00 47.94           C
ATOM   1537  OD1 ASP B  62       4.992  39.900  72.723  1.00 52.89           O
ATOM   1538  OD2 ASP B  62       6.076  39.660  74.622  1.00 55.46           O
ATOM   1539  N   SER B  63       7.838  36.107  70.680  1.00 33.33           N
ATOM   1540  CA  SER B  63       8.860  35.424  69.882  1.00 36.62           C
ATOM   1541  C   SER B  63       8.638  35.453  68.362  1.00 36.13           C
ATOM   1542  O   SER B  63       9.602  35.381  67.595  1.00 34.48           O
ATOM   1543  CB  SER B  63       8.940  33.960  70.329  1.00 36.72           C
ATOM   1544  OG  SER B  63       9.996  33.273  69.685  1.00 50.48           O
ATOM   1545  N   VAL B  64       7.380  35.538  67.928  1.00 30.98           N
ATOM   1546  CA  VAL B  64       7.066  35.422  66.500  1.00 29.73           C
ATOM   1547  C   VAL B  64       6.356  36.641  65.913  1.00 29.36           C
ATOM   1548  O   VAL B  64       6.160  36.716  64.696  1.00 27.99           O
ATOM   1549  CB  VAL B  64       6.226  34.155  66.175  1.00 27.12           C
ATOM   1550  CG1 VAL B  64       6.898  32.888  66.704  1.00 31.92           C
ATOM   1551  CG2 VAL B  64       4.805  34.281  66.714  1.00 25.66           C
ATOM   1552  N   LYS B  65       5.949  37.573  66.776  1.00 30.59           N
ATOM   1553  CA  LYS B  65       5.299  38.808  66.334  1.00 31.57           C
ATOM   1554  C   LYS B  65       6.176  39.511  65.296  1.00 33.26           C
ATOM   1555  O   LYS B  65       7.381  39.683  65.500  1.00 35.39           O
ATOM   1556  CB  LYS B  65       5.009  39.724  67.535  1.00 36.75           C
ATOM   1557  CG  LYS B  65       4.059  40.880  67.245  1.00 37.41           C
ATOM   1558  CD  LYS B  65       3.782  41.701  68.501  1.00 41.53           C
ATOM   1559  CE  LYS B  65       3.530  43.168  68.181  1.00 51.36           C
ATOM   1560  NZ  LYS B  65       2.305  43.395  67.363  1.00 47.44           N
ATOM   1561  N   GLY B  66       5.570  39.893  64.178  1.00 32.96           N
ATOM   1562  CA  GLY B  66       6.293  40.550  63.094  1.00 32.10           C
ATOM   1563  C   GLY B  66       6.793  39.612  62.012  1.00 33.20           C
ATOM   1564  O   GLY B  66       6.971  40.025  60.869  1.00 41.76           O
ATOM   1565  N   ARG B  67       7.004  38.346  62.367  1.00 30.43           N
ATOM   1566  CA  ARG B  67       7.536  37.348  61.430  1.00 28.70           C
ATOM   1567  C   ARG B  67       6.445  36.400  60.939  1.00 26.20           C
ATOM   1568  O   ARG B  67       6.411  36.045  59.758  1.00 27.56           O
ATOM   1569  CB  ARG B  67       8.673  36.552  62.081  1.00 29.45           C
ATOM   1570  CG  ARG B  67       9.786  37.420  62.662  1.00 32.47           C
ATOM   1571  CD  ARG B  67      10.993  36.597  63.088  1.00 31.74           C
ATOM   1572  NE  ARG B  67      10.695  35.712  64.214  1.00 33.90           N
ATOM   1573  CZ  ARG B  67      10.754  34.382  64.169  1.00 30.98           C
ATOM   1574  NH1 ARG B  67      11.110  33.756  63.053  1.00 31.91           N
ATOM   1575  NH2 ARG B  67      10.472  33.677  65.253  1.00 29.01           N
ATOM   1576  N   PHE B  68       5.555  36.008  61.849  1.00 25.14           N
ATOM   1577  CA  PHE B  68       4.480  35.049  61.557  1.00 26.49           C
ATOM   1578  C   PHE B  68       3.149  35.785  61.410  1.00 27.19           C
ATOM   1579  O   PHE B  68       2.892  36.752  62.135  1.00 25.58           O
ATOM   1580  CB  PHE B  68       4.337  34.054  62.715  1.00 26.48           C
ATOM   1581  CG  PHE B  68       5.417  32.994  62.792  1.00 25.47           C
ATOM   1582  CD1 PHE B  68       6.663  33.157  62.177  1.00 29.21           C
ATOM   1583  CD2 PHE B  68       5.190  31.834  63.527  1.00 27.05           C
ATOM   1584  CE1 PHE B  68       7.641  32.169  62.276  1.00 27.57           C
ATOM   1585  CE2 PHE B  68       6.166  30.848  63.638  1.00 28.21           C
ATOM   1586  CZ  PHE B  68       7.393  31.015  63.003  1.00 27.42           C
ATOM   1587  N   THR B  69       2.302  35.324  60.491  1.00 24.34           N
ATOM   1588  CA  THR B  69       0.933  35.842  60.371  1.00 24.79           C
ATOM   1589  C   THR B  69      -0.065  34.686  60.379  1.00 26.67           C
ATOM   1590  O   THR B  69       0.086  33.712  59.624  1.00 26.67           O
ATOM   1591  CB  THR B  69       0.749  36.691  59.095  1.00 25.17           C
ATOM   1592  OG1 THR B  69       1.702  37.762  59.095  1.00 25.85           O
ATOM   1593  CG2 THR B  69      -0.670  37.278  59.022  1.00 25.08           C
ATOM   1594  N   ILE B  70      -1.064  34.788  61.253  1.00 22.56           N
ATOM   1595  CA  ILE B  70      -2.156  33.820  61.297  1.00 22.45           C
ATOM   1596  C   ILE B  70      -3.380  34.448  60.617  1.00 22.94           C
ATOM   1597  O   ILE B  70      -3.649  35.644  60.793  1.00 22.04           O
ATOM   1598  CB  ILE B  70      -2.452  33.344  62.744  1.00 21.80           C
ATOM   1599  CG1 ILE B  70      -3.467  32.198  62.744  1.00 22.50           C
ATOM   1600  CG2 ILE B  70      -2.909  34.500  63.641  1.00 22.72           C
ATOM   1601  CD1 ILE B  70      -3.674  31.542  64.109  1.00 23.96           C
ATOM   1602  N   SER B  71      -4.093  33.652  59.821  1.00 22.43           N
ATOM   1603  CA  SER B  71      -5.230  34.146  59.024  1.00 23.04           C
ATOM   1604  C   SER B  71      -6.173  32.985  58.774  1.00 23.42           C
ATOM   1605  O   SER B  71      -5.816  31.834  59.028  1.00 27.10           O
ATOM   1606  CB  SER B  71      -4.753  34.726  57.683  1.00 23.79           C
ATOM   1607  OG  SER B  71      -4.200  33.715  56.828  1.00 23.74           O
ATOM   1608  N   ARG B  72      -7.380  33.270  58.286  1.00 21.71           N
ATOM   1609  CA  ARG B  72      -8.313  32.190  57.945  1.00 21.31           C
ATOM   1610  C   ARG B  72      -9.108  32.521  56.685  1.00 26.19           C
ATOM   1611  O   ARG B  72      -9.299  33.701  56.351  1.00 24.42           O
ATOM   1612  CB  ARG B  72      -9.237  31.836  59.129  1.00 24.32           C
ATOM   1613  CG  ARG B  72     -10.227  32.915  59.565  1.00 24.50           C
ATOM   1614  CD  ARG B  72     -10.800  32.608  60.951  1.00 22.90           C
ATOM   1615  NE  ARG B  72     -11.331  31.243  61.068  1.00 24.11           N
ATOM   1616  CZ  ARG B  72     -11.556  30.610  62.224  1.00 23.34           C
ATOM   1617  NH1 ARG B  72     -12.035  29.368  62.219  1.00 24.92           N
ATOM   1618  NH2 ARG B  72     -11.297  31.201  63.391  1.00 23.32           N
ATOM   1619  N   ASP B  73      -9.547  31.475  55.989  1.00 22.95           N
ATOM   1620  CA  ASP B  73     -10.330  31.607  54.764  1.00 23.73           C
ATOM   1621  C   ASP B  73     -11.648  30.899  55.004  1.00 24.68           C
ATOM   1622  O   ASP B  73     -11.718  29.667  55.007  1.00 25.84           O
ATOM   1623  CB  ASP B  73      -9.571  31.001  53.574  1.00 23.10           C
ATOM   1624  CG  ASP B  73     -10.322  31.144  52.243  1.00 23.37           C
ATOM   1625  OD1 ASP B  73     -11.565  31.298  52.238  1.00 26.89           O
ATOM   1626  OD2 ASP B  73      -9.666  31.068  51.191  1.00 23.18           O
ATOM   1627  N   ASN B  74     -12.684  31.702  55.230  1.00 25.14           N
ATOM   1628  CA  ASN B  74     -14.027  31.229  55.554  1.00 26.89           C
ATOM   1629  C   ASN B  74     -14.568  30.217  54.525  1.00 25.82           C
ATOM   1630  O   ASN B  74     -15.102  29.165  54.886  1.00 27.84           O
ATOM   1631  CB  ASN B  74     -14.955  32.445  55.642  1.00 29.29           C
ATOM   1632  CG  ASN B  74     -16.138  32.224  56.560  1.00 40.22           C
ATOM   1633  OD1 ASN B  74     -16.863  31.237  56.445  1.00 44.26           O
ATOM   1634  ND2 ASN B  74     -16.357  33.173  57.466  1.00 44.00           N
ATOM   1635  N   ALA B  75     -14.397  30.535  53.243  1.00 25.85           N
ATOM   1636  CA  ALA B  75     -14.869  29.686  52.146  1.00 26.04           C
ATOM   1637  C   ALA B  75     -14.227  28.298  52.175  1.00 24.94           C
ATOM   1638  O   ALA B  75     -14.862  27.311  51.842  1.00 25.70           O
ATOM   1639  CB  ALA B  75     -14.574  30.353  50.812  1.00 24.09           C
ATOM   1640  N   LYS B  76     -12.957  28.249  52.556  1.00 21.98           N
ATOM   1641  CA  LYS B  76     -12.206  26.986  52.603  1.00 24.41           C
ATOM   1642  C   LYS B  76     -12.191  26.326  53.988  1.00 24.45           C
ATOM   1643  O   LYS B  76     -11.586  25.268  54.161  1.00 26.39           O
ATOM   1644  CB  LYS B  76     -10.768  27.216  52.120  1.00 26.46           C
ATOM   1645  CG  LYS B  76     -10.629  27.704  50.678  1.00 28.51           C
ATOM   1646  CD  LYS B  76      -9.161  27.724  50.259  1.00 30.06           C
ATOM   1647  CE  LYS B  76      -8.938  28.285  48.858  1.00 33.08           C
ATOM   1648  NZ  LYS B  76      -9.577  27.449  47.799  1.00 32.96           N
ATOM   1649  N   VAL B  77     -12.848  26.949  54.971  1.00 23.89           N
ATOM   1650  CA  VAL B  77     -12.839  26.467  56.356  1.00 25.17           C
ATOM   1651  C   VAL B  77     -11.391  26.112  56.755  1.00 22.85           C
ATOM   1652  O   VAL B  77     -11.125  25.023  57.259  1.00 23.37           O
ATOM   1653  CB  VAL B  77     -13.785  25.239  56.556  1.00 27.86           C
ATOM   1654  CG1 VAL B  77     -14.261  25.159  57.989  1.00 33.57           C
ATOM   1655  CG2 VAL B  77     -14.995  25.295  55.627  1.00 30.69           C
ATOM   1656  N   THR B  78     -10.457  27.030  56.500  1.00 21.96           N
ATOM   1657  CA  THR B  78      -9.028  26.765  56.718  1.00 23.08           C
ATOM   1658  C   THR B  78      -8.339  27.936  57.411  1.00 22.71           C
ATOM   1659  O   THR B  78      -8.565  29.101  57.064  1.00 21.91           O
ATOM   1660  CB  THR B  78      -8.325  26.472  55.379  1.00 23.21           C
ATOM   1661  OG1 THR B  78      -8.892  25.292  54.813  1.00 23.75           O
ATOM   1662  CG2 THR B  78      -6.812  26.266  55.553  1.00 20.66           C
ATOM   1663  N   VAL B  79      -7.504  27.609  58.393  1.00 23.01           N
ATOM   1664  CA  VAL B  79      -6.638  28.597  59.043  1.00 21.31           C
ATOM   1665  C   VAL B  79      -5.202  28.372  58.598  1.00 21.00           C
ATOM   1666  O   VAL B  79      -4.764  27.220  58.412  1.00 22.37           O
ATOM   1667  CB  VAL B  79      -6.731  28.528  60.579  1.00 22.51           C
ATOM   1668  CG1 VAL B  79      -8.058  29.079  61.064  1.00 24.00           C
ATOM   1669  CG2 VAL B  79      -6.585  27.093  61.051  1.00 31.38           C
ATOM   1670  N   TYR B  80      -4.474  29.465  58.410  1.00 20.30           N
ATOM   1671  CA  TYR B  80      -3.095  29.394  57.911  1.00 22.88           C
ATOM   1672  C   TYR B  80      -2.126  29.959  58.926  1.00 25.03           C
ATOM   1673  O   TYR B  80      -2.490  30.844  59.709  1.00 26.80           O
ATOM   1674  CB  TYR B  80      -2.949  30.190  56.603  1.00 23.12           C
ATOM   1675  CG  TYR B  80      -3.884  29.739  55.509  1.00 24.02           C
ATOM   1676  CD1 TYR B  80      -3.597  28.597  54.752  1.00 25.68           C
ATOM   1677  CD2 TYR B  80      -5.070  30.430  55.246  1.00 26.89           C
ATOM   1678  CE1 TYR B  80      -4.454  28.172  53.742  1.00 24.58           C
ATOM   1679  CE2 TYR B  80      -5.939  30.001  54.248  1.00 28.24           C
ATOM   1680  CZ  TYR B  80      -5.619  28.877  53.499  1.00 24.72           C
ATOM   1681  OH  TYR B  80      -6.467  28.445  52.514  1.00 28.27           O
ATOM   1682  N   LEU B  81      -0.897  29.443  58.915  1.00 22.74           N
ATOM   1683  CA  LEU B  81       0.204  30.129  59.573  1.00 25.02           C
ATOM   1684  C   LEU B  81       1.262  30.443  58.517  1.00 24.08           C
ATOM   1685  O   LEU B  81       1.921  29.537  57.992  1.00 23.13           O
ATOM   1686  CB  LEU B  81       0.791  29.299  60.729  1.00 21.52           C
ATOM   1687  CG  LEU B  81       1.840  30.007  61.593  1.00 25.20           C
ATOM   1688  CD1 LEU B  81       1.216  31.127  62.412  1.00 23.96           C
ATOM   1689  CD2 LEU B  81       2.543  29.014  62.508  1.00 24.85           C
ATOM   1690  N   GLN B  82       1.383  31.722  58.175  1.00 20.90           N
ATOM   1691  CA  GLN B  82       2.399  32.182  57.239  1.00 25.16           C
ATOM   1692  C   GLN B  82       3.661  32.553  58.017  1.00 27.14           C
ATOM   1693  O   GLN B  82       3.655  33.494  58.812  1.00 29.00           O
ATOM   1694  CB  GLN B  82       1.887  33.380  56.418  1.00 25.99           C
ATOM   1695  CG  GLN B  82       2.938  34.013  55.509  1.00 26.64           C
ATOM   1696  CD  GLN B  82       3.372  33.079  54.401  1.00 30.45           C
ATOM   1697  OE1 GLN B  82       2.541  32.435  53.765  1.00 28.61           O
ATOM   1698  NE2 GLN B  82       4.676  33.000  54.165  1.00 34.80           N
ATOM   1699  N   MET B  83       4.738  31.804  57.793  1.00 26.55           N
ATOM   1700  CA  MET B  83       5.965  32.000  58.550  1.00 26.31           C
ATOM   1701  C   MET B  83       7.025  32.650  57.670  1.00 30.77           C
ATOM   1702  O   MET B  83       7.454  32.071  56.670  1.00 29.59           O
ATOM   1703  CB  MET B  83       6.469  30.668  59.125  1.00 28.96           C
ATOM   1704  CG  MET B  83       5.493  30.006  60.090  1.00 28.61           C
ATOM   1705  SD  MET B  83       6.086  28.498  60.876  1.00 37.46           S
ATOM   1706  CE  MET B  83       6.136  27.422  59.445  1.00 29.06           C
ATOM   1707  N   ASN B  84       7.426  33.866  58.037  1.00 29.72           N
ATOM   1708  CA  ASN B  84       8.490  34.571  57.329  1.00 30.28           C
ATOM   1709  C   ASN B  84       9.736  34.738  58.199  1.00 33.15           C
ATOM   1710  O   ASN B  84       9.681  34.549  59.416  1.00 31.07           O
ATOM   1711  CB  ASN B  84       8.009  35.946  56.844  1.00 31.69           C
ATOM   1712  CG  ASN B  84       6.819  35.861  55.902  1.00 32.31           C
ATOM   1713  OD1 ASN B  84       6.727  34.966  55.058  1.00 33.07           O
ATOM   1714  ND2 ASN B  84       5.904  36.809  56.037  1.00 38.35           N
ATOM   1715  N   ASN B  85      10.853  35.104  57.570  1.00 32.32           N
ATOM   1716  CA  ASN B  85      12.133  35.278  58.276  1.00 33.42           C
ATOM   1717  C   ASN B  85      12.394  34.164  59.287  1.00 29.80           C
ATOM   1718  O   ASN B  85      12.717  34.414  60.446  1.00 30.29           O
ATOM   1719  CB  ASN B  85      12.199  36.650  58.966  1.00 41.16           C
ATOM   1720  CG  ASN B  85      11.802  37.790  58.048  1.00 48.32           C
ATOM   1721  OD1 ASN B  85      12.354  37.952  56.958  1.00 55.64           O
ATOM   1722  ND2 ASN B  85      10.838  38.592  58.489  1.00 52.96           N
ATOM   1723  N   LEU B  86      12.240  32.924  58.836  1.00 29.49           N
ATOM   1724  CA  LEU B  86      12.371  31.759  59.709  1.00 31.23           C
ATOM   1725  C   LEU B  86      13.774  31.598  60.302  1.00 30.89           C
ATOM   1726  O   LEU B  86      14.779  31.861  59.637  1.00 31.80           O
ATOM   1727  CB  LEU B  86      11.909  30.494  58.975  1.00 27.66           C
ATOM   1728  CG  LEU B  86      10.381  30.323  58.970  1.00 28.30           C
ATOM   1729  CD1 LEU B  86       9.885  29.533  57.770  1.00 33.09           C
ATOM   1730  CD2 LEU B  86       9.901  29.694  60.270  1.00 28.54           C
ATOM   1731  N   LYS B  87      13.823  31.194  61.570  1.00 33.35           N
ATOM   1732  CA  LYS B  87      15.087  31.012  62.303  1.00 37.92           C
ATOM   1733  C   LYS B  87      15.169  29.567  62.790  1.00 39.15           C
ATOM   1734  O   LYS B  87      14.142  28.904  62.900  1.00 38.98           O
ATOM   1735  CB  LYS B  87      15.158  31.977  63.494  1.00 35.74           C
ATOM   1736  CG  LYS B  87      15.141  33.450  63.109  1.00 37.66           C
ATOM   1737  CD  LYS B  87      15.139  34.366  64.327  1.00 41.47           C
ATOM   1738  CE  LYS B  87      15.311  35.822  63.911  1.00 45.47           C
ATOM   1739  NZ  LYS B  87      15.182  36.775  65.048  1.00 50.07           N
ATOM   1740  N   ARG B  88      16.375  29.080  63.088  1.00 41.86           N
ATOM   1741  CA  ARG B  88      16.549  27.682  63.517  1.00 44.51           C
ATOM   1742  C   ARG B  88      15.728  27.376  64.776  1.00 42.93           C
ATOM   1743  O   ARG B  88      15.272  26.248  64.980  1.00 42.61           O
ATOM   1744  CB  ARG B  88      18.030  27.338  63.725  1.00 50.28           C
ATOM   1745  CG  ARG B  88      18.304  25.840  63.782  1.00 61.18           C
ATOM   1746  CD  ARG B  88      19.779  25.517  63.627  1.00 72.11           C
ATOM   1747  NE  ARG B  88      20.038  24.085  63.778  1.00 83.17           N
ATOM   1748  CZ  ARG B  88      21.227  23.506  63.622  1.00 86.92           C
ATOM   1749  NH1 ARG B  88      22.296  24.226  63.301  1.00 83.61           N
ATOM   1750  NH2 ARG B  88      21.347  22.195  63.786  1.00 88.17           N
ATOM   1751  N   GLU B  89      15.535  28.411  65.589  1.00 41.92           N
ATOM   1752  CA  GLU B  89      14.713  28.375  66.795  1.00 42.24           C
ATOM   1753  C   GLU B  89      13.249  27.992  66.529  1.00 36.62           C
ATOM   1754  O   GLU B  89      12.548  27.590  67.452  1.00 33.98           O
ATOM   1755  CB  GLU B  89      14.757  29.747  67.481  1.00 45.81           C
ATOM   1756  CG  GLU B  89      16.122  30.423  67.425  1.00 58.13           C
ATOM   1757  CD  GLU B  89      16.054  31.939  67.527  1.00 61.00           C
ATOM   1758  OE1 GLU B  89      14.943  32.512  67.509  1.00 54.92           O
ATOM   1759  OE2 GLU B  89      17.127  32.568  67.619  1.00 66.77           O
ATOM   1760  N   ASP B  90      12.796  28.143  65.281  1.00 34.70           N
ATOM   1761  CA  ASP B  90      11.402  27.845  64.900  1.00 31.12           C
ATOM   1762  C   ASP B  90      11.206  26.375  64.507  1.00 34.08           C
ATOM   1763  O   ASP B  90      10.082  25.943  64.241  1.00 28.82           O
ATOM   1764  CB  ASP B  90      10.943  28.738  63.740  1.00 32.07           C
ATOM   1765  CG  ASP B  90      10.988  30.218  64.074  1.00 32.04           C
ATOM   1766  OD1 ASP B  90      10.516  30.611  65.167  1.00 33.82           O
ATOM   1767  OD2 ASP B  90      11.478  30.990  63.225  1.00 33.18           O
ATOM   1768  N   THR B  91      12.304  25.624  64.452  1.00 32.26           N
ATOM   1769  CA  THR B  91      12.258  24.191  64.158  1.00 31.85           C
ATOM   1770  C   THR B  91      11.474  23.492  65.251  1.00 32.67           C
ATOM   1771  O   THR B  91      11.844  23.558  66.433  1.00 31.72           O
ATOM   1772  CB  THR B  91      13.682  23.584  64.052  1.00 32.91           C
ATOM   1773  OG1 THR B  91      14.372  24.174  62.951  1.00 29.45           O
ATOM   1774  CG2 THR B  91      13.634  22.076  63.840  1.00 30.53           C
ATOM   1775  N   ALA B  92      10.388  22.827  64.855  1.00 30.49           N
ATOM   1776  CA  ALA B  92       9.488  22.154  65.785  1.00 30.66           C
ATOM   1777  C   ALA B  92       8.392  21.425  65.028  1.00 29.68           C
ATOM   1778  O   ALA B  92       8.257  21.577  63.813  1.00 30.20           O
ATOM   1779  CB  ALA B  92       8.868  23.159  66.755  1.00 32.48           C
ATOM   1780  N   VAL B  93       7.609  20.640  65.759  1.00 28.10           N
ATOM   1781  CA  VAL B  93       6.379  20.073  65.233  1.00 29.60           C
ATOM   1782  C   VAL B  93       5.243  21.054  65.515  1.00 31.31           C
ATOM   1783  O   VAL B  93       5.013  21.450  66.665  1.00 30.29           O
ATOM   1784  CB  VAL B  93       6.079  18.695  65.857  1.00 29.59           C
ATOM   1785  CG1 VAL B  93       4.752  18.139  65.355  1.00 31.62           C
ATOM   1786  CG2 VAL B  93       7.212  17.716  65.560  1.00 32.70           C
ATOM   1787  N   TYR B  94       4.541  21.449  64.459  1.00 30.25           N
ATOM   1788  CA  TYR B  94       3.462  22.422  64.583  1.00 28.48           C
ATOM   1789  C   TYR B  94       2.076  21.783  64.570  1.00 27.41           C
ATOM   1790  O   TYR B  94       1.776  20.950  63.703  1.00 27.75           O
ATOM   1791  CB  TYR B  94       3.577  23.469  63.468  1.00 27.00           C
ATOM   1792  CG  TYR B  94       4.690  24.467  63.683  1.00 27.15           C
ATOM   1793  CD1 TYR B  94       6.026  24.105  63.497  1.00 25.10           C
ATOM   1794  CD2 TYR B  94       4.410  25.776  64.072  1.00 26.05           C
ATOM   1795  CE1 TYR B  94       7.051  25.013  63.701  1.00 28.17           C
ATOM   1796  CE2 TYR B  94       5.425  26.691  64.273  1.00 28.55           C
ATOM   1797  CZ  TYR B  94       6.743  26.302  64.090  1.00 28.47           C
ATOM   1798  OH  TYR B  94       7.759  27.193  64.286  1.00 28.27           O
ATOM   1799  N   PHE B  95       1.245  22.193  65.534  1.00 26.00           N
ATOM   1800  CA  PHE B  95      -0.133  21.725  65.688  1.00 25.00           C
ATOM   1801  C   PHE B  95      -1.107  22.888  65.549  1.00 23.93           C
ATOM   1802  O   PHE B  95      -0.835  24.002  66.024  1.00 26.46           O
ATOM   1803  CB  PHE B  95      -0.353  21.153  67.095  1.00 26.57           C
ATOM   1804  CG  PHE B  95       0.429  19.913  67.386  1.00 29.60           C
ATOM   1805  CD1 PHE B  95       1.720  19.993  67.893  1.00 31.98           C
ATOM   1806  CD2 PHE B  95      -0.138  18.660  67.174  1.00 30.93           C
ATOM   1807  CE1 PHE B  95       2.444  18.842  68.168  1.00 34.46           C
ATOM   1808  CE2 PHE B  95       0.578  17.502  67.452  1.00 33.06           C
ATOM   1809  CZ  PHE B  95       1.871  17.599  67.948  1.00 31.94           C
ATOM   1810  N   CYS B  96      -2.247  22.641  64.920  1.00 22.02           N
ATOM   1811  CA  CYS B  96      -3.353  23.602  65.010  1.00 23.61           C
ATOM   1812  C   CYS B  96      -4.419  23.009  65.921  1.00 25.47           C
ATOM   1813  O   CYS B  96      -4.477  21.788  66.091  1.00 27.13           O
ATOM   1814  CB  CYS B  96      -3.923  23.945  63.635  1.00 19.22           C
ATOM   1815  SG  CYS B  96      -4.844  22.623  62.821  1.00 13.22           S
ATOM   1816  N   ALA B  97      -5.250  23.863  66.515  1.00 26.16           N
ATOM   1817  CA  ALA B  97      -6.239  23.413  67.499  1.00 24.22           C
ATOM   1818  C   ALA B  97      -7.404  24.382  67.644  1.00 27.30           C
ATOM   1819  O   ALA B  97      -7.235  25.587  67.461  1.00 26.80           O
ATOM   1820  CB  ALA B  97      -5.574  23.193  68.852  1.00 25.35           C
ATOM   1821  N   VAL B  98      -8.572  23.839  67.984  1.00 26.61           N
ATOM   1822  CA  VAL B  98      -9.811  24.611  68.166  1.00 28.97           C
ATOM   1823  C   VAL B  98     -10.174  24.748  69.654  1.00 28.94           C
ATOM   1824  O   VAL B  98     -10.179  23.754  70.386  1.00 28.12           O
ATOM   1825  CB  VAL B  98     -10.987  23.945  67.407  1.00 30.47           C
ATOM   1826  CG1 VAL B  98     -12.326  24.582  67.776  1.00 28.47           C
ATOM   1827  CG2 VAL B  98     -10.759  24.008  65.901  1.00 29.38           C
ATOM   1828  N   ASN B  99     -10.472  25.977  70.084  1.00 26.10           N
ATOM   1829  CA  ASN B  99     -10.951  26.274  71.450  1.00 28.67           C
ATOM   1830  C   ASN B  99     -12.415  26.728  71.395  1.00 28.10           C
ATOM   1831  O   ASN B  99     -12.711  27.920  71.257  1.00 26.69           O
ATOM   1832  CB  ASN B  99     -10.069  27.352  72.104  1.00 26.30           C
ATOM   1833  CG  ASN B  99     -10.358  27.553  73.589  1.00 27.09           C
ATOM   1834  OD1 ASN B  99     -11.506  27.521  74.030  1.00 29.41           O
ATOM   1835  ND2 ASN B  99      -9.308  27.791  74.359  1.00 27.66           N
ATOM   1836  N   SER B 100     -13.336  25.774  71.489  1.00 29.62           N
ATOM   1837  CA  SER B 100     -14.752  26.096  71.342  1.00 31.69           C
ATOM   1838  C   SER B 100     -15.319  26.916  72.514  1.00 32.05           C
ATOM   1839  O   SER B 100     -16.354  27.560  72.373  1.00 36.23           O
ATOM   1840  CB  SER B 100     -15.574  24.825  71.111  1.00 35.68           C
ATOM   1841  OG  SER B 100     -15.346  23.896  72.151  1.00 35.16           O
ATOM   1842  N   GLN B 101     -14.636  26.904  73.659  1.00 29.60           N
ATOM   1843  CA  GLN B 101     -15.083  27.678  74.819  1.00 29.84           C
ATOM   1844  C   GLN B 101     -14.569  29.120  74.826  1.00 28.54           C
ATOM   1845  O   GLN B 101     -14.981  29.918  75.663  1.00 30.31           O
ATOM   1846  CB  GLN B 101     -14.721  26.957  76.119  1.00 35.98           C
ATOM   1847  CG  GLN B 101     -15.438  25.620  76.274  1.00 43.44           C
ATOM   1848  CD  GLN B 101     -15.382  25.081  77.689  1.00 54.94           C
ATOM   1849  OE1 GLN B 101     -14.305  24.945  78.276  1.00 59.42           O
ATOM   1850  NE2 GLN B 101     -16.549  24.758  78.243  1.00 54.05           N
ATOM   1851  N   ARG B 102     -13.669  29.438  73.892  1.00 26.65           N
ATOM   1852  CA  ARG B 102     -13.127  30.796  73.718  1.00 27.19           C
ATOM   1853  C   ARG B 102     -12.405  31.315  74.972  1.00 26.89           C
ATOM   1854  O   ARG B 102     -12.333  32.523  75.200  1.00 29.06           O
ATOM   1855  CB  ARG B 102     -14.235  31.764  73.265  1.00 30.38           C
ATOM   1856  CG  ARG B 102     -14.995  31.257  72.043  1.00 35.31           C
ATOM   1857  CD  ARG B 102     -16.116  32.187  71.618  1.00 40.68           C
ATOM   1858  NE  ARG B 102     -16.808  31.674  70.433  1.00 47.71           N
ATOM   1859  CZ  ARG B 102     -17.832  30.821  70.462  1.00 51.31           C
ATOM   1860  NH1 ARG B 102     -18.302  30.370  71.620  1.00 48.97           N
ATOM   1861  NH2 ARG B 102     -18.394  30.418  69.329  1.00 48.25           N
ATOM   1862  N   THR B 103     -11.852  30.385  75.750  1.00 24.95           N
ATOM   1863  CA  THR B 103     -11.372  30.633  77.114  1.00 24.76           C
ATOM   1864  C   THR B 103      -9.876  30.346  77.283  1.00 24.02           C
ATOM   1865  O   THR B 103      -9.401  29.264  76.931  1.00 27.60           O
ATOM   1866  CB  THR B 103     -12.188  29.786  78.124  1.00 27.97           C
ATOM   1867  OG1 THR B 103     -13.530  30.286  78.166  1.00 28.84           O
ATOM   1868  CG2 THR B 103     -11.593  29.860  79.537  1.00 27.14           C
ATOM   1869  N   ARG B 104      -9.141  31.323  77.824  1.00 22.18           N
ATOM   1870  CA  ARG B 104      -7.704  31.166  78.117  1.00 23.44           C
ATOM   1871  C   ARG B 104      -6.926  30.601  76.917  1.00 25.82           C
ATOM   1872  O   ARG B 104      -6.374  29.502  76.950  1.00 25.69           O
ATOM   1873  CB  ARG B 104      -7.504  30.362  79.415  1.00 24.60           C
ATOM   1874  CG  ARG B 104      -8.047  31.088  80.645  1.00 24.17           C
ATOM   1875  CD  ARG B 104      -7.799  30.311  81.939  1.00 28.27           C
ATOM   1876  NE  ARG B 104      -6.373  30.059  82.169  1.00 32.02           N
ATOM   1877  CZ  ARG B 104      -5.777  28.870  82.029  1.00 33.57           C
ATOM   1878  NH1 ARG B 104      -6.475  27.797  81.661  1.00 34.14           N
ATOM   1879  NH2 ARG B 104      -4.474  28.752  82.260  1.00 34.24           N
ATOM   1880  N   LEU B 105      -6.898  31.396  75.852  1.00 26.45           N
ATOM   1881  CA  LEU B 105      -6.404  30.966  74.536  1.00 25.12           C
ATOM   1882  C   LEU B 105      -4.919  30.555  74.444  1.00 26.56           C
ATOM   1883  O   LEU B 105      -4.506  29.928  73.456  1.00 26.97           O
ATOM   1884  CB  LEU B 105      -6.742  32.037  73.488  1.00 25.41           C
ATOM   1885  CG  LEU B 105      -8.223  32.415  73.361  1.00 26.07           C
ATOM   1886  CD1 LEU B 105      -8.397  33.565  72.372  1.00 27.30           C
ATOM   1887  CD2 LEU B 105      -9.085  31.217  72.948  1.00 26.70           C
ATOM   1888  N   GLN B 106      -4.120  30.915  75.444  1.00 26.80           N
ATOM   1889  CA  GLN B 106      -2.689  30.591  75.431  1.00 30.63           C
ATOM   1890  C   GLN B 106      -2.425  29.185  75.958  1.00 28.85           C
ATOM   1891  O   GLN B 106      -1.342  28.627  75.760  1.00 27.22           O
ATOM   1892  CB  GLN B 106      -1.882  31.618  76.237  1.00 28.99           C
ATOM   1893  CG  GLN B 106      -1.460  32.850  75.451  1.00 37.44           C
ATOM   1894  CD  GLN B 106      -0.964  33.989  76.335  1.00 41.47           C
ATOM   1895  OE1 GLN B 106      -1.727  34.568  77.112  1.00 43.66           O
ATOM   1896  NE2 GLN B 106       0.317  34.327  76.202  1.00 37.63           N
ATOM   1897  N   ASP B 107      -3.426  28.609  76.615  1.00 30.70           N
ATOM   1898  CA  ASP B 107      -3.256  27.363  77.346  1.00 27.06           C
ATOM   1899  C   ASP B 107      -3.747  26.177  76.507  1.00 26.35           C
ATOM   1900  O   ASP B 107      -4.944  26.081  76.223  1.00 25.86           O
ATOM   1901  CB  ASP B 107      -4.024  27.455  78.674  1.00 28.09           C
ATOM   1902  CG  ASP B 107      -3.875  26.203  79.545  1.00 30.58           C
ATOM   1903  OD1 ASP B 107      -3.231  25.230  79.117  1.00 27.17           O
ATOM   1904  OD2 ASP B 107      -4.411  26.201  80.677  1.00 34.71           O
ATOM   1905  N   PRO B 108      -2.828  25.265  76.111  1.00 28.48           N
ATOM   1906  CA  PRO B 108      -3.217  24.145  75.242  1.00 29.36           C
ATOM   1907  C   PRO B 108      -4.278  23.224  75.843  1.00 28.67           C
ATOM   1908  O   PRO B 108      -5.052  22.622  75.100  1.00 30.93           O
ATOM   1909  CB  PRO B 108      -1.902  23.380  75.018  1.00 31.23           C
ATOM   1910  CG  PRO B 108      -0.975  23.850  76.086  1.00 28.87           C
ATOM   1911  CD  PRO B 108      -1.384  25.259  76.406  1.00 27.69           C
ATOM   1912  N   ASN B 109      -4.330  23.132  77.171  1.00 30.71           N
ATOM   1913  CA  ASN B 109      -5.311  22.275  77.840  1.00 30.61           C
ATOM   1914  C   ASN B 109      -6.761  22.737  77.657  1.00 29.31           C
ATOM   1915  O   ASN B 109      -7.691  21.962  77.871  1.00 30.67           O
ATOM   1916  CB  ASN B 109      -4.987  22.116  79.330  1.00 33.53           C
ATOM   1917  CG  ASN B 109      -3.671  21.398  79.573  1.00 40.99           C
ATOM   1918  OD1 ASN B 109      -3.274  20.509  78.812  1.00 44.30           O
ATOM   1919  ND2 ASN B 109      -2.985  21.780  80.644  1.00 44.91           N
ATOM   1920  N   GLU B 110      -6.938  23.995  77.264  1.00 27.01           N
ATOM   1921  CA  GLU B 110      -8.267  24.549  76.984  1.00 28.29           C
ATOM   1922  C   GLU B 110      -8.806  24.140  75.605  1.00 29.23           C
ATOM   1923  O   GLU B 110      -9.999  24.305  75.336  1.00 35.06           O
ATOM   1924  CB  GLU B 110      -8.262  26.082  77.124  1.00 27.95           C
ATOM   1925  CG  GLU B 110      -7.906  26.595  78.517  1.00 30.42           C
ATOM   1926  CD  GLU B 110      -9.057  26.543  79.513  1.00 34.89           C
ATOM   1927  OE1 GLU B 110     -10.143  26.011  79.187  1.00 33.63           O
ATOM   1928  OE2 GLU B 110      -8.869  27.046  80.641  1.00 36.08           O
ATOM   1929  N   TYR B 111      -7.945  23.589  74.746  1.00 28.98           N
ATOM   1930  CA  TYR B 111      -8.331  23.252  73.365  1.00 27.60           C
ATOM   1931  C   TYR B 111      -8.860  21.826  73.235  1.00 33.80           C
ATOM   1932  O   TYR B 111      -8.215  20.870  73.689  1.00 35.52           O
ATOM   1933  CB  TYR B 111      -7.158  23.504  72.402  1.00 26.85           C
ATOM   1934  CG  TYR B 111      -6.865  24.985  72.195  1.00 24.03           C
ATOM   1935  CD1 TYR B 111      -6.325  25.761  73.222  1.00 24.12           C
ATOM   1936  CD2 TYR B 111      -7.128  25.607  70.969  1.00 25.20           C
ATOM   1937  CE1 TYR B 111      -6.060  27.116  73.039  1.00 23.25           C
ATOM   1938  CE2 TYR B 111      -6.862  26.961  70.776  1.00 23.01           C
ATOM   1939  CZ  TYR B 111      -6.344  27.711  71.819  1.00 21.02           C
ATOM   1940  OH  TYR B 111      -6.076  29.055  71.637  1.00 23.88           O
ATOM   1941  N   ASP B 112     -10.021  21.689  72.596  1.00 30.48           N
ATOM   1942  CA  ASP B 112     -10.740  20.408  72.577  1.00 36.72           C
ATOM   1943  C   ASP B 112     -10.611  19.560  71.301  1.00 35.91           C
ATOM   1944  O   ASP B 112     -10.972  18.380  71.313  1.00 39.23           O
ATOM   1945  CB  ASP B 112     -12.213  20.583  72.982  1.00 40.20           C
ATOM   1946  CG  ASP B 112     -12.784  21.947  72.611  1.00 47.93           C
ATOM   1947  OD1 ASP B 112     -12.035  22.946  72.562  1.00 52.08           O
ATOM   1948  OD2 ASP B 112     -14.007  22.021  72.395  1.00 47.00           O
ATOM   1949  N   TYR B 113     -10.106  20.153  70.215  1.00 33.27           N
ATOM   1950  CA  TYR B 113      -9.822  19.412  68.973  1.00 33.05           C
ATOM   1951  C   TYR B 113      -8.447  19.791  68.451  1.00 32.23           C
ATOM   1952  O   TYR B 113      -8.077  20.964  68.481  1.00 28.53           O
ATOM   1953  CB  TYR B 113     -10.877  19.698  67.893  1.00 38.55           C
ATOM   1954  CG  TYR B 113     -12.288  19.476  68.372  1.00 41.24           C
ATOM   1955  CD1 TYR B 113     -12.799  18.189  68.525  1.00 46.80           C
ATOM   1956  CD2 TYR B 113     -13.104  20.556  68.709  1.00 43.12           C
ATOM   1957  CE1 TYR B 113     -14.088  17.983  68.986  1.00 48.81           C
ATOM   1958  CE2 TYR B 113     -14.392  20.360  69.172  1.00 44.91           C
ATOM   1959  CZ  TYR B 113     -14.881  19.074  69.304  1.00 50.79           C
ATOM   1960  OH  TYR B 113     -16.162  18.878  69.761  1.00 51.84           O
ATOM   1961  N   TRP B 114      -7.701  18.798  67.967  1.00 27.87           N
ATOM   1962  CA  TRP B 114      -6.312  18.996  67.555  1.00 27.99           C
ATOM   1963  C   TRP B 114      -6.030  18.377  66.177  1.00 28.55           C
ATOM   1964  O   TRP B 114      -6.513  17.279  65.861  1.00 27.13           O
ATOM   1965  CB  TRP B 114      -5.356  18.375  68.580  1.00 27.74           C
ATOM   1966  CG  TRP B 114      -5.233  19.117  69.881  1.00 27.24           C
ATOM   1967  CD1 TRP B 114      -6.044  19.000  70.977  1.00 28.21           C
ATOM   1968  CD2 TRP B 114      -4.227  20.076  70.230  1.00 26.59           C
ATOM   1969  NE1 TRP B 114      -5.610  19.836  71.980  1.00 28.67           N
ATOM   1970  CE2 TRP B 114      -4.492  20.504  71.552  1.00 27.53           C
ATOM   1971  CE3 TRP B 114      -3.123  20.616  69.555  1.00 29.54           C
ATOM   1972  CZ2 TRP B 114      -3.695  21.456  72.210  1.00 26.01           C
ATOM   1973  CZ3 TRP B 114      -2.331  21.561  70.211  1.00 29.61           C
ATOM   1974  CH2 TRP B 114      -2.623  21.968  71.528  1.00 29.15           C
ATOM   1975  N   GLY B 115      -5.248  19.093  65.371  1.00 28.43           N
ATOM   1976  CA  GLY B 115      -4.681  18.553  64.139  1.00 27.45           C
ATOM   1977  C   GLY B 115      -3.573  17.562  64.468  1.00 29.72           C
ATOM   1978  O   GLY B 115      -3.147  17.473  65.613  1.00 28.41           O
ATOM   1979  N   GLN B 116      -3.091  16.833  63.461  1.00 34.14           N
ATOM   1980  CA  GLN B 116      -2.179  15.703  63.695  1.00 38.42           C
ATOM   1981  C   GLN B 116      -0.720  16.093  63.938  1.00 40.39           C
ATOM   1982  O   GLN B 116       0.071  15.286  64.442  1.00 44.28           O
ATOM   1983  CB  GLN B 116      -2.287  14.670  62.566  1.00 41.51           C
ATOM   1984  CG  GLN B 116      -3.484  13.731  62.686  1.00 54.47           C
ATOM   1985  CD  GLN B 116      -4.825  14.454  62.775  1.00 64.14           C
ATOM   1986  OE1 GLN B 116      -5.510  14.388  63.800  1.00 71.17           O
ATOM   1987  NE2 GLN B 116      -5.201  15.153  61.702  1.00 63.48           N
ATOM   1988  N   GLY B 117      -0.368  17.322  63.582  1.00 38.31           N
ATOM   1989  CA  GLY B 117       0.981  17.829  63.811  1.00 33.40           C
ATOM   1990  C   GLY B 117       1.866  17.557  62.613  1.00 35.81           C
ATOM   1991  O   GLY B 117       1.819  16.469  62.039  1.00 37.69           O
ATOM   1992  N   THR B 118       2.668  18.545  62.225  1.00 32.22           N
ATOM   1993  CA  THR B 118       3.589  18.379  61.098  1.00 31.23           C
ATOM   1994  C   THR B 118       4.946  19.037  61.358  1.00 32.14           C
ATOM   1995  O   THR B 118       5.027  20.121  61.942  1.00 26.48           O
ATOM   1996  CB  THR B 118       2.970  18.836  59.748  1.00 34.35           C
ATOM   1997  OG1 THR B 118       3.802  18.415  58.655  1.00 35.46           O
ATOM   1998  CG2 THR B 118       2.782  20.356  59.686  1.00 29.75           C
ATOM   1999  N   GLN B 119       6.006  18.365  60.919  1.00 30.31           N
ATOM   2000  CA  GLN B 119       7.375  18.823  61.152  1.00 29.53           C
ATOM   2001  C   GLN B 119       7.765  20.022  60.287  1.00 30.61           C
ATOM   2002  O   GLN B 119       7.629  19.996  59.060  1.00 31.39           O
ATOM   2003  CB  GLN B 119       8.368  17.674  60.911  1.00 31.74           C
ATOM   2004  CG  GLN B 119       9.826  18.045  61.169  1.00 34.74           C
ATOM   2005  CD  GLN B 119      10.093  18.311  62.638  1.00 37.07           C
ATOM   2006  OE1 GLN B 119       9.648  17.555  63.500  1.00 43.49           O
ATOM   2007  NE2 GLN B 119      10.796  19.404  62.932  1.00 37.33           N
ATOM   2008  N   VAL B 120       8.250  21.073  60.939  1.00 25.66           N
ATOM   2009  CA  VAL B 120       8.896  22.175  60.239  1.00 25.89           C
ATOM   2010  C   VAL B 120      10.360  22.200  60.659  1.00 26.05           C
ATOM   2011  O   VAL B 120      10.664  22.202  61.854  1.00 29.16           O
ATOM   2012  CB  VAL B 120       8.223  23.526  60.542  1.00 26.21           C
ATOM   2013  CG1 VAL B 120       9.019  24.674  59.924  1.00 28.19           C
ATOM   2014  CG2 VAL B 120       6.796  23.527  60.016  1.00 26.25           C
ATOM   2015  N   THR B 121      11.254  22.189  59.673  1.00 28.38           N
ATOM   2016  CA  THR B 121      12.702  22.274  59.931  1.00 29.96           C
ATOM   2017  C   THR B 121      13.325  23.475  59.236  1.00 28.71           C
ATOM   2018  O   THR B 121      13.169  23.654  58.031  1.00 27.83           O
ATOM   2019  CB  THR B 121      13.454  21.001  59.482  1.00 31.94           C
ATOM   2020  OG1 THR B 121      12.864  19.857  60.100  1.00 33.10           O
ATOM   2021  CG2 THR B 121      14.935  21.078  59.882  1.00 32.02           C
ATOM   2022  N   VAL B 122      14.026  24.293  60.016  1.00 30.16           N
ATOM   2023  CA  VAL B 122      14.767  25.438  59.501  1.00 29.99           C
ATOM   2024  C   VAL B 122      16.258  25.125  59.606  1.00 33.40           C
ATOM   2025  O   VAL B 122      16.776  24.894  60.700  1.00 36.41           O
ATOM   2026  CB  VAL B 122      14.453  26.730  60.285  1.00 28.03           C
ATOM   2027  CG1 VAL B 122      15.168  27.922  59.660  1.00 29.55           C
ATOM   2028  CG2 VAL B 122      12.949  26.982  60.318  1.00 29.42           C
ATOM   2029  N   SER B 123      16.943  25.097  58.470  1.00 35.15           N
ATOM   2030  CA  SER B 123      18.366  24.763  58.473  1.00 42.49           C
ATOM   2031  C   SER B 123      19.238  26.012  58.355  1.00 43.21           C
ATOM   2032  O   SER B 123      19.021  26.845  57.477  1.00 46.56           O
ATOM   2033  CB  SER B 123      18.693  23.754  57.370  1.00 46.83           C
ATOM   2034  OG  SER B 123      18.500  24.323  56.088  1.00 55.15           O
ATOM   2035  N   SER B 124      20.210  26.138  59.258  1.00 53.27           N
ATOM   2036  CA  SER B 124      21.143  27.271  59.261  1.00 63.10           C
ATOM   2037  C   SER B 124      22.568  26.835  58.896  1.00 68.56           C
ATOM   2038  O   SER B 124      23.450  27.673  58.686  1.00 73.70           O
ATOM   2039  CB  SER B 124      21.115  28.015  60.604  1.00 67.44           C
ATOM   2040  OG  SER B 124      21.705  27.248  61.641  1.00 78.35           O
ATOM   2041  N   GLY B 125      22.780  25.521  58.835  1.00 73.13           N
ATOM   2042  CA  GLY B 125      23.959  24.945  58.187  1.00 69.42           C
ATOM   2043  C   GLY B 125      23.786  25.081  56.683  1.00 73.44           C
ATOM   2044  O   GLY B 125      22.665  25.275  56.197  1.00 74.90           O
ATOM   2045  N   SER B 126      24.883  24.973  55.938  1.00 62.00           N
ATOM   2046  CA  SER B 126      24.854  25.328  54.521  1.00 58.79           C
ATOM   2047  C   SER B 126      25.243  24.199  53.562  1.00 53.30           C
ATOM   2048  O   SER B 126      24.588  23.991  52.538  1.00 49.26           O
ATOM   2049  CB  SER B 126      25.737  26.559  54.280  1.00 59.01           C
ATOM   2050  OG  SER B 126      25.400  27.194  53.063  1.00 60.57           O
ATOM   2051  N   GLU B 127      26.298  23.468  53.905  1.00 49.14           N
ATOM   2052  CA  GLU B 127      26.959  22.559  52.962  1.00 45.41           C
ATOM   2053  C   GLU B 127      26.185  21.266  52.661  1.00 40.07           C
ATOM   2054  O   GLU B 127      26.458  20.583  51.668  1.00 37.15           O
ATOM   2055  CB  GLU B 127      28.391  22.265  53.431  1.00 48.20           C
ATOM   2056  CG  GLU B 127      29.342  23.466  53.372  1.00 56.63           C
ATOM   2057  CD  GLU B 127      29.103  24.521  54.454  1.00 62.59           C
ATOM   2058  OE1 GLU B 127      28.364  24.263  55.434  1.00 66.08           O
ATOM   2059  OE2 GLU B 127      29.669  25.629  54.329  1.00 69.97           O
ATOM   2060  N   GLN B 128      25.212  20.944  53.508  1.00 37.82           N
ATOM   2061  CA  GLN B 128      24.409  19.730  53.330  1.00 33.82           C
ATOM   2062  C   GLN B 128      23.272  19.962  52.336  1.00 30.58           C
ATOM   2063  O   GLN B 128      22.529  19.037  52.004  1.00 30.15           O
ATOM   2064  CB  GLN B 128      23.854  19.258  54.678  1.00 37.50           C
ATOM   2065  CG  GLN B 128      24.921  19.060  55.750  1.00 49.61           C
ATOM   2066  CD  GLN B 128      24.365  19.039  57.167  1.00 58.64           C
ATOM   2067  OE1 GLN B 128      23.283  19.570  57.439  1.00 60.36           O
ATOM   2068  NE2 GLN B 128      25.118  18.433  58.086  1.00 60.00           N
ATOM   2069  N   LYS B 129      23.151  21.197  51.858  1.00 28.11           N
ATOM   2070  CA  LYS B 129      22.022  21.587  51.004  1.00 31.07           C
ATOM   2071  C   LYS B 129      22.435  21.862  49.561  1.00 31.16           C
ATOM   2072  O   LYS B 129      21.588  22.158  48.718  1.00 29.42           O
ATOM   2073  CB  LYS B 129      21.315  22.824  51.568  1.00 32.29           C
ATOM   2074  CG  LYS B 129      20.679  22.653  52.937  1.00 36.41           C
ATOM   2075  CD  LYS B 129      19.588  21.595  52.933  1.00 42.18           C
ATOM   2076  CE  LYS B 129      18.893  21.532  54.285  1.00 53.05           C
ATOM   2077  NZ  LYS B 129      19.792  21.159  55.414  1.00 57.78           N
ATOM   2078  N   LEU B 130      23.733  21.760  49.278  1.00 31.78           N
ATOM   2079  CA  LEU B 130      24.272  22.208  47.993  1.00 32.43           C
ATOM   2080  C   LEU B 130      23.768  21.421  46.789  1.00 31.00           C
ATOM   2081  O   LEU B 130      23.454  22.011  45.756  1.00 33.38           O
ATOM   2082  CB  LEU B 130      25.806  22.248  48.027  1.00 37.46           C
ATOM   2083  CG  LEU B 130      26.398  23.082  49.165  1.00 39.67           C
ATOM   2084  CD1 LEU B 130      27.916  23.008  49.162  1.00 48.08           C
ATOM   2085  CD2 LEU B 130      25.929  24.531  49.104  1.00 43.33           C
ATOM   2086  N   ILE B 131      23.690  20.097  46.928  1.00 28.11           N
ATOM   2087  CA  ILE B 131      23.172  19.235  45.863  1.00 32.69           C
ATOM   2088  C   ILE B 131      21.688  19.509  45.563  1.00 33.06           C
ATOM   2089  O   ILE B 131      21.295  19.561  44.396  1.00 33.16           O
ATOM   2090  CB  ILE B 131      23.409  17.735  46.151  1.00 33.58           C
ATOM   2091  CG1 ILE B 131      24.904  17.403  46.162  1.00 31.65           C
ATOM   2092  CG2 ILE B 131      22.731  16.868  45.108  1.00 45.21           C
ATOM   2093  CD1 ILE B 131      25.590  17.426  44.805  1.00 46.32           C
ATOM   2094  N   SER B 132      20.874  19.695  46.601  1.00 29.16           N
ATOM   2095  CA  SER B 132      19.462  20.050  46.384  1.00 28.62           C
ATOM   2096  C   SER B 132      19.357  21.433  45.721  1.00 30.53           C
ATOM   2097  O   SER B 132      18.528  21.653  44.824  1.00 32.43           O
ATOM   2098  CB  SER B 132      18.667  20.018  47.688  1.00 29.88           C
ATOM   2099  OG  SER B 132      17.294  20.318  47.446  1.00 37.39           O
ATOM   2100  N   GLU B 133      20.213  22.351  46.157  1.00 31.13           N
ATOM   2101  CA  GLU B 133      20.293  23.679  45.557  1.00 32.72           C
ATOM   2102  C   GLU B 133      20.846  23.628  44.133  1.00 33.07           C
ATOM   2103  O   GLU B 133      20.336  24.323  43.253  1.00 35.03           O
ATOM   2104  CB  GLU B 133      21.140  24.614  46.421  1.00 33.70           C
ATOM   2105  CG  GLU B 133      20.391  25.184  47.612  1.00 37.38           C
ATOM   2106  CD  GLU B 133      21.307  25.806  48.648  1.00 45.43           C
ATOM   2107  OE1 GLU B 133      22.437  26.215  48.296  1.00 45.60           O
ATOM   2108  OE2 GLU B 133      20.888  25.887  49.821  1.00 46.60           O
