# Supplementary material for: A non-redundant data set of nanobody-antigen crystal structures
Source: Data Brief. 2019 Mar 6;24:103754. doi: 10.1016/j.dib.2019.103754 (PMC6441729; doi:10.1016/j.dib.2019.103754)
Supplement: Multimedia component 5 [file mmc5.zip › Data_set/Nb-Ag_3/4ocl_3.pdb]

ATOM      1  N   HIS A   5      23.870 -19.766  -2.895  1.00 94.26           N
ATOM      2  CA  HIS A   5      23.540 -18.728  -3.906  1.00 92.92           C
ATOM      3  C   HIS A   5      22.159 -18.134  -3.586  1.00 87.98           C
ATOM      4  O   HIS A   5      21.281 -18.012  -4.441  1.00 87.23           O
ATOM      5  CB  HIS A   5      23.613 -19.310  -5.319  1.00 97.00           C
ATOM      6  N   GLU A   6      21.989 -17.775  -2.320  1.00 84.81           N
ATOM      7  CA  GLU A   6      20.767 -17.177  -1.824  1.00 80.07           C
ATOM      8  C   GLU A   6      20.825 -15.672  -2.074  1.00 76.96           C
ATOM      9  O   GLU A   6      21.805 -15.021  -1.700  1.00 78.10           O
ATOM     10  CB  GLU A   6      20.632 -17.475  -0.333  1.00 78.59           C
ATOM     11  CG  GLU A   6      19.208 -17.319   0.210  1.00 77.48           C
ATOM     12  CD  GLU A   6      18.347 -18.556  -0.016  1.00 81.22           C
ATOM     13  OE1 GLU A   6      18.892 -19.603  -0.476  1.00 86.82           O
ATOM     14  OE2 GLU A   6      17.130 -18.476   0.275  1.00 77.18           O
ATOM     15  N   LYS A   7      19.794 -15.135  -2.728  1.00 73.32           N
ATOM     16  CA  LYS A   7      19.743 -13.722  -3.105  1.00 69.65           C
ATOM     17  C   LYS A   7      18.358 -13.152  -2.843  1.00 64.64           C
ATOM     18  O   LYS A   7      17.361 -13.877  -2.857  1.00 63.75           O
ATOM     19  CB  LYS A   7      20.100 -13.540  -4.581  1.00 72.82           C
ATOM     20  N   VAL A   8      18.305 -11.851  -2.582  1.00 60.78           N
ATOM     21  CA  VAL A   8      17.038 -11.157  -2.366  1.00 55.82           C
ATOM     22  C   VAL A   8      16.843 -10.083  -3.429  1.00 54.78           C
ATOM     23  O   VAL A   8      17.764  -9.344  -3.779  1.00 55.20           O
ATOM     24  CB  VAL A   8      16.923 -10.601  -0.932  1.00 52.48           C
ATOM     25  CG1 VAL A   8      15.503 -10.040  -0.649  1.00 50.58           C
ATOM     26  CG2 VAL A   8      17.198 -11.702   0.038  1.00 53.12           C
ATOM     27  N   THR A   9      15.630 -10.053  -3.958  1.00 52.71           N
ATOM     28  CA  THR A   9      15.206  -9.087  -4.939  1.00 52.16           C
ATOM     29  C   THR A   9      14.175  -8.225  -4.215  1.00 48.61           C
ATOM     30  O   THR A   9      13.184  -8.746  -3.669  1.00 46.70           O
ATOM     31  CB  THR A   9      14.661  -9.819  -6.150  1.00 53.61           C
ATOM     32  OG1 THR A   9      15.752 -10.113  -7.047  1.00 60.45           O
ATOM     33  CG2 THR A   9      13.670  -9.019  -6.874  1.00 53.67           C
ATOM     34  N   ILE A  10      14.458  -6.926  -4.142  1.00 47.35           N
ATOM     35  CA  ILE A  10      13.616  -5.995  -3.420  1.00 45.25           C
ATOM     36  C   ILE A  10      13.001  -4.997  -4.399  1.00 45.32           C
ATOM     37  O   ILE A  10      13.732  -4.412  -5.211  1.00 48.72           O
ATOM     38  CB  ILE A  10      14.386  -5.247  -2.280  1.00 44.26           C
ATOM     39  CG1 ILE A  10      14.670  -6.176  -1.101  1.00 44.35           C
ATOM     40  CG2 ILE A  10      13.545  -4.125  -1.689  1.00 42.81           C
ATOM     41  CD1 ILE A  10      16.092  -6.668  -1.031  1.00 49.78           C
ATOM     42  N   ALA A  11      11.679  -4.812  -4.348  1.00 42.68           N
ATOM     43  CA  ALA A  11      11.002  -3.815  -5.200  1.00 42.03           C
ATOM     44  C   ALA A  11      11.064  -2.435  -4.530  1.00 39.68           C
ATOM     45  O   ALA A  11      10.899  -2.347  -3.329  1.00 37.46           O
ATOM     46  CB  ALA A  11       9.538  -4.214  -5.467  1.00 41.17           C
ATOM     47  N   PRO A  12      11.285  -1.357  -5.309  1.00 39.76           N
ATOM     48  CA  PRO A  12      11.464  -0.015  -4.716  1.00 38.85           C
ATOM     49  C   PRO A  12      10.318   0.429  -3.800  1.00 37.67           C
ATOM     50  O   PRO A  12      10.525   1.170  -2.806  1.00 37.50           O
ATOM     51  CB  PRO A  12      11.545   0.892  -5.927  1.00 40.64           C
ATOM     52  CG  PRO A  12      12.103  -0.002  -7.025  1.00 41.89           C
ATOM     53  CD  PRO A  12      11.531  -1.365  -6.763  1.00 41.44           C
ATOM     54  N   LEU A  13       9.113  -0.027  -4.098  1.00 36.29           N
ATOM     55  CA  LEU A  13       7.967   0.421  -3.335  1.00 34.39           C
ATOM     56  C   LEU A  13       8.085  -0.015  -1.877  1.00 33.28           C
ATOM     57  O   LEU A  13       7.687   0.690  -0.940  1.00 32.13           O
ATOM     58  CB  LEU A  13       6.736  -0.183  -3.985  1.00 34.56           C
ATOM     59  CG  LEU A  13       5.505  -0.297  -3.138  1.00 35.47           C
ATOM     60  CD1 LEU A  13       4.969   1.112  -2.850  1.00 34.20           C
ATOM     61  CD2 LEU A  13       4.509  -1.159  -3.884  1.00 38.03           C
ATOM     62  N   VAL A  14       8.624  -1.211  -1.679  1.00 33.39           N
ATOM     63  CA  VAL A  14       8.814  -1.700  -0.348  1.00 32.19           C
ATOM     64  C   VAL A  14       9.674  -0.733   0.451  1.00 32.05           C
ATOM     65  O   VAL A  14       9.321  -0.390   1.602  1.00 30.42           O
ATOM     66  CB  VAL A  14       9.447  -3.054  -0.377  1.00 33.14           C
ATOM     67  CG1 VAL A  14       9.878  -3.496   1.064  1.00 33.37           C
ATOM     68  CG2 VAL A  14       8.482  -4.003  -1.004  1.00 33.66           C
ATOM     69  N   LEU A  15      10.779  -0.288  -0.135  1.00 32.29           N
ATOM     70  CA  LEU A  15      11.630   0.607   0.620  1.00 34.51           C
ATOM     71  C   LEU A  15      10.960   1.947   0.814  1.00 33.92           C
ATOM     72  O   LEU A  15      11.074   2.547   1.862  1.00 35.02           O
ATOM     73  CB  LEU A  15      13.036   0.766  -0.005  1.00 37.10           C
ATOM     74  CG  LEU A  15      13.708  -0.605  -0.095  1.00 40.35           C
ATOM     75  CD1 LEU A  15      15.134  -0.461  -0.458  1.00 43.55           C
ATOM     76  CD2 LEU A  15      13.564  -1.360   1.249  1.00 41.45           C
ATOM     77  N   LEU A  16      10.247   2.418  -0.190  1.00 33.78           N
ATOM     78  CA  LEU A  16       9.536   3.692  -0.053  1.00 32.56           C
ATOM     79  C   LEU A  16       8.461   3.617   0.971  1.00 30.65           C
ATOM     80  O   LEU A  16       8.138   4.610   1.558  1.00 30.17           O
ATOM     81  CB  LEU A  16       8.976   4.149  -1.388  1.00 32.91           C
ATOM     82  CG  LEU A  16      10.116   4.525  -2.349  1.00 34.98           C
ATOM     83  CD1 LEU A  16       9.732   4.180  -3.794  1.00 41.61           C
ATOM     84  CD2 LEU A  16      10.500   5.993  -2.274  1.00 34.12           C
ATOM     85  N   SER A  17       7.919   2.434   1.225  1.00 30.38           N
ATOM     86  CA  SER A  17       6.862   2.327   2.227  1.00 30.81           C
ATOM     87  C   SER A  17       7.401   2.261   3.657  1.00 29.84           C
ATOM     88  O   SER A  17       6.775   2.736   4.537  1.00 29.71           O
ATOM     89  CB  SER A  17       5.948   1.127   1.955  1.00 30.27           C
ATOM     90  OG  SER A  17       5.438   1.258   0.668  1.00 33.95           O
ATOM     91  N   ALA A  18       8.522   1.583   3.876  1.00 30.62           N
ATOM     92  CA  ALA A  18       9.297   1.666   5.116  1.00 29.49           C
ATOM     93  C   ALA A  18       9.595   3.139   5.428  1.00 29.69           C
ATOM     94  O   ALA A  18       9.354   3.658   6.534  1.00 30.25           O
ATOM     95  CB  ALA A  18      10.592   0.900   4.938  1.00 30.85           C
ATOM     96  N   LEU A  19      10.075   3.850   4.445  1.00 29.72           N
ATOM     97  CA  LEU A  19      10.420   5.244   4.688  1.00 31.20           C
ATOM     98  C   LEU A  19       9.198   6.063   5.165  1.00 30.46           C
ATOM     99  O   LEU A  19       9.252   6.773   6.181  1.00 31.38           O
ATOM    100  CB  LEU A  19      11.041   5.868   3.437  1.00 32.20           C
ATOM    101  CG  LEU A  19      11.457   7.341   3.652  1.00 34.84           C
ATOM    102  CD1 LEU A  19      12.354   7.413   4.928  1.00 35.28           C
ATOM    103  CD2 LEU A  19      12.175   7.894   2.468  1.00 33.30           C
ATOM    104  N   ASP A  20       8.104   5.942   4.435  1.00 29.39           N
ATOM    105  CA  ASP A  20       6.914   6.742   4.673  1.00 29.33           C
ATOM    106  C   ASP A  20       6.338   6.419   6.036  1.00 28.71           C
ATOM    107  O   ASP A  20       5.837   7.286   6.761  1.00 30.25           O
ATOM    108  CB  ASP A  20       5.888   6.454   3.585  1.00 29.08           C
ATOM    109  CG  ASP A  20       4.543   7.080   3.887  1.00 32.18           C
ATOM    110  OD1 ASP A  20       4.369   8.288   3.648  1.00 32.58           O
ATOM    111  OD2 ASP A  20       3.673   6.357   4.393  1.00 32.05           O
ATOM    112  N   HIS A  21       6.426   5.158   6.383  1.00 28.06           N
ATOM    113  CA  HIS A  21       5.971   4.642   7.664  1.00 28.28           C
ATOM    114  C   HIS A  21       6.725   5.288   8.840  1.00 28.19           C
ATOM    115  O   HIS A  21       6.136   5.826   9.796  1.00 28.83           O
ATOM    116  CB  HIS A  21       6.143   3.124   7.676  1.00 27.21           C
ATOM    117  CG  HIS A  21       5.840   2.524   9.007  1.00 30.07           C
ATOM    118  ND1 HIS A  21       6.249   1.264   9.366  1.00 28.09           N
ATOM    119  CD2 HIS A  21       5.172   3.029  10.078  1.00 29.58           C
ATOM    120  CE1 HIS A  21       5.864   1.022  10.608  1.00 30.86           C
ATOM    121  NE2 HIS A  21       5.189   2.067  11.054  1.00 28.29           N
ATOM    122  N   TYR A  22       8.045   5.274   8.712  1.00 28.43           N
ATOM    123  CA  TYR A  22       8.943   5.790   9.708  1.00 28.58           C
ATOM    124  C   TYR A  22       8.723   7.284   9.897  1.00 30.25           C
ATOM    125  O   TYR A  22       8.820   7.764  10.984  1.00 31.86           O
ATOM    126  CB  TYR A  22      10.385   5.523   9.265  1.00 29.50           C
ATOM    127  CG  TYR A  22      11.413   6.130  10.188  1.00 30.75           C
ATOM    128  CD1 TYR A  22      11.990   5.350  11.221  1.00 32.93           C
ATOM    129  CD2 TYR A  22      11.803   7.456  10.051  1.00 28.51           C
ATOM    130  CE1 TYR A  22      12.939   5.891  12.060  1.00 37.48           C
ATOM    131  CE2 TYR A  22      12.754   8.011  10.888  1.00 34.64           C
ATOM    132  CZ  TYR A  22      13.309   7.226  11.884  1.00 38.68           C
ATOM    133  OH  TYR A  22      14.221   7.754  12.736  1.00 46.00           O
ATOM    134  N   GLU A  23       8.470   8.016   8.825  1.00 29.89           N
ATOM    135  CA  GLU A  23       8.319   9.443   8.890  1.00 32.13           C
ATOM    136  C   GLU A  23       6.966   9.856   9.469  1.00 32.31           C
ATOM    137  O   GLU A  23       6.896  10.756  10.316  1.00 34.48           O
ATOM    138  CB  GLU A  23       8.467  10.047   7.477  1.00 33.12           C
ATOM    139  CG  GLU A  23       9.860  10.147   6.966  1.00 37.67           C
ATOM    140  CD  GLU A  23      10.600  11.243   7.653  1.00 49.80           C
ATOM    141  OE1 GLU A  23      11.492  10.893   8.459  1.00 52.34           O
ATOM    142  OE2 GLU A  23      10.288  12.459   7.415  1.00 56.03           O
ATOM    143  N   ARG A  24       5.896   9.247   8.966  1.00 31.02           N
ATOM    144  CA  ARG A  24       4.531   9.553   9.425  1.00 32.58           C
ATOM    145  C   ARG A  24       4.271   9.211  10.904  1.00 33.51           C
ATOM    146  O   ARG A  24       3.405   9.795  11.508  1.00 34.36           O
ATOM    147  CB  ARG A  24       3.472   8.882   8.554  1.00 30.71           C
ATOM    148  CG  ARG A  24       3.264   7.350   8.831  1.00 30.77           C
ATOM    149  CD  ARG A  24       2.223   6.809   7.855  1.00 31.13           C
ATOM    150  NE  ARG A  24       1.793   5.484   8.203  1.00 29.06           N
ATOM    151  CZ  ARG A  24       1.776   4.454   7.361  1.00 30.59           C
ATOM    152  NH1 ARG A  24       2.146   4.587   6.104  1.00 28.15           N
ATOM    153  NH2 ARG A  24       1.357   3.279   7.778  1.00 30.86           N
ATOM    154  N   THR A  25       5.027   8.285  11.479  1.00 34.66           N
ATOM    155  CA  THR A  25       4.790   7.918  12.865  1.00 37.66           C
ATOM    156  C   THR A  25       5.713   8.718  13.746  1.00 42.64           C
ATOM    157  O   THR A  25       5.781   8.505  14.974  1.00 45.36           O
ATOM    158  CB  THR A  25       4.948   6.400  13.157  1.00 35.60           C
ATOM    159  OG1 THR A  25       6.199   5.934  12.651  1.00 34.27           O
ATOM    160  CG2 THR A  25       3.825   5.598  12.519  1.00 31.99           C
ATOM    161  N   GLN A  26       6.420   9.653  13.117  1.00 45.45           N
ATOM    162  CA  GLN A  26       7.159  10.661  13.833  1.00 49.97           C
ATOM    163  C   GLN A  26       8.224   9.999  14.655  1.00 50.33           C
ATOM    164  O   GLN A  26       8.518  10.443  15.756  1.00 52.53           O
ATOM    165  CB  GLN A  26       6.215  11.507  14.729  1.00 53.00           C
ATOM    166  CG  GLN A  26       5.358  12.559  13.984  1.00 57.36           C
ATOM    167  CD  GLN A  26       6.105  13.241  12.829  1.00 61.63           C
ATOM    168  OE1 GLN A  26       7.122  12.732  12.332  1.00 63.66           O
ATOM    169  NE2 GLN A  26       5.590  14.390  12.386  1.00 63.05           N
ATOM    170  N   THR A  27       8.804   8.947  14.097  1.00 49.61           N
ATOM    171  CA  THR A  27       9.690   8.060  14.853  1.00 51.26           C
ATOM    172  C   THR A  27      10.921   8.779  15.389  1.00 54.89           C
ATOM    173  O   THR A  27      11.794   9.222  14.626  1.00 55.69           O
ATOM    174  CB  THR A  27      10.083   6.793  14.067  1.00 49.00           C
ATOM    175  OG1 THR A  27       8.916   6.258  13.435  1.00 47.39           O
ATOM    176  CG2 THR A  27      10.674   5.719  15.009  1.00 47.68           C
ATOM    177  N   LYS A  28      10.931   8.889  16.716  1.00 57.63           N
ATOM    178  CA  LYS A  28      11.908   9.615  17.516  1.00 62.19           C
ATOM    179  C   LYS A  28      13.344   9.077  17.366  1.00 62.78           C
ATOM    180  O   LYS A  28      13.569   7.954  16.910  1.00 60.27           O
ATOM    181  CB  LYS A  28      11.467   9.518  18.991  1.00 64.24           C
ATOM    182  CG  LYS A  28      11.765  10.708  19.848  1.00 69.25           C
ATOM    183  CD  LYS A  28      11.486  10.367  21.301  1.00 73.98           C
ATOM    184  CE  LYS A  28      11.858  11.540  22.222  1.00 78.73           C
ATOM    185  NZ  LYS A  28      11.035  12.747  21.878  1.00 78.82           N
ATOM    186  N   GLU A  29      14.300   9.912  17.752  1.00 66.76           N
ATOM    187  CA  GLU A  29      15.715   9.575  17.742  1.00 69.01           C
ATOM    188  C   GLU A  29      15.989   8.398  18.684  1.00 69.25           C
ATOM    189  O   GLU A  29      15.691   8.485  19.885  1.00 71.15           O
ATOM    190  CB  GLU A  29      16.528  10.797  18.176  1.00 73.26           C
ATOM    191  N   ASN A  30      16.559   7.322  18.128  1.00 67.29           N
ATOM    192  CA  ASN A  30      16.785   6.017  18.815  1.00 67.11           C
ATOM    193  C   ASN A  30      15.641   4.980  18.652  1.00 63.68           C
ATOM    194  O   ASN A  30      15.886   3.772  18.645  1.00 63.19           O
ATOM    195  CB  ASN A  30      17.219   6.159  20.298  1.00 70.45           C
ATOM    196  N   LYS A  31      14.406   5.446  18.491  1.00 61.39           N
ATOM    197  CA  LYS A  31      13.272   4.532  18.284  1.00 57.73           C
ATOM    198  C   LYS A  31      13.333   3.801  16.923  1.00 54.10           C
ATOM    199  O   LYS A  31      14.199   4.118  16.089  1.00 54.75           O
ATOM    200  CB  LYS A  31      11.942   5.253  18.513  1.00 57.36           C
ATOM    201  CG  LYS A  31      11.653   5.452  19.997  1.00 61.47           C
ATOM    202  CD  LYS A  31      10.165   5.566  20.289  1.00 65.00           C
ATOM    203  CE  LYS A  31       9.923   5.614  21.811  1.00 69.57           C
ATOM    204  NZ  LYS A  31       8.595   6.194  22.176  1.00 71.94           N
ATOM    205  N   ARG A  32      12.468   2.803  16.719  1.00 49.79           N
ATOM    206  CA  ARG A  32      12.406   2.127  15.422  1.00 45.89           C
ATOM    207  C   ARG A  32      11.004   1.785  14.972  1.00 42.97           C
ATOM    208  O   ARG A  32      10.091   1.664  15.778  1.00 41.79           O
ATOM    209  CB  ARG A  32      13.311   0.897  15.388  1.00 45.81           C
ATOM    210  CG  ARG A  32      12.813  -0.267  16.145  1.00 44.45           C
ATOM    211  CD  ARG A  32      13.735  -1.429  15.961  1.00 43.87           C
ATOM    212  NE  ARG A  32      13.623  -2.355  17.066  1.00 45.29           N
ATOM    213  CZ  ARG A  32      13.965  -3.635  16.998  1.00 46.23           C
ATOM    214  NH1 ARG A  32      14.442  -4.157  15.868  1.00 40.84           N
ATOM    215  NH2 ARG A  32      13.819  -4.395  18.072  1.00 47.86           N
ATOM    216  N   CYS A  33      10.819   1.642  13.670  1.00 40.59           N
ATOM    217  CA  CYS A  33       9.524   1.168  13.222  1.00 39.75           C
ATOM    218  C   CYS A  33       9.651  -0.235  12.617  1.00 36.77           C
ATOM    219  O   CYS A  33      10.726  -0.633  12.203  1.00 35.88           O
ATOM    220  CB  CYS A  33       8.845   2.187  12.300  1.00 39.42           C
ATOM    221  SG  CYS A  33       9.511   2.215  10.654  1.00 48.15           S
ATOM    222  N   VAL A  34       8.537  -0.967  12.599  1.00 35.16           N
ATOM    223  CA  VAL A  34       8.507  -2.378  12.250  1.00 33.30           C
ATOM    224  C   VAL A  34       7.319  -2.752  11.359  1.00 31.88           C
ATOM    225  O   VAL A  34       6.163  -2.363  11.625  1.00 30.61           O
ATOM    226  CB  VAL A  34       8.403  -3.249  13.551  1.00 35.61           C
ATOM    227  CG1 VAL A  34       8.137  -4.750  13.212  1.00 33.56           C
ATOM    228  CG2 VAL A  34       9.672  -3.094  14.411  1.00 34.92           C
ATOM    229  N   GLY A  35       7.601  -3.519  10.303  1.00 29.77           N
ATOM    230  CA  GLY A  35       6.507  -4.084   9.547  1.00 26.92           C
ATOM    231  C   GLY A  35       6.710  -5.461   8.994  1.00 26.12           C
ATOM    232  O   GLY A  35       7.668  -6.170   9.304  1.00 27.50           O
ATOM    233  N   VAL A  36       5.827  -5.775   8.080  1.00 25.62           N
ATOM    234  CA  VAL A  36       5.742  -7.042   7.427  1.00 26.95           C
ATOM    235  C   VAL A  36       6.160  -6.925   6.001  1.00 27.10           C
ATOM    236  O   VAL A  36       5.848  -5.957   5.347  1.00 27.39           O
ATOM    237  CB  VAL A  36       4.274  -7.500   7.413  1.00 27.18           C
ATOM    238  CG1 VAL A  36       4.142  -8.730   6.592  1.00 30.99           C
ATOM    239  CG2 VAL A  36       3.816  -7.825   8.819  1.00 25.98           C
ATOM    240  N   ILE A  37       6.853  -7.923   5.492  1.00 28.66           N
ATOM    241  CA  ILE A  37       7.167  -7.923   4.090  1.00 29.31           C
ATOM    242  C   ILE A  37       6.504  -9.114   3.410  1.00 31.44           C
ATOM    243  O   ILE A  37       6.344 -10.185   3.992  1.00 31.50           O
ATOM    244  CB  ILE A  37       8.706  -7.837   3.789  1.00 30.62           C
ATOM    245  CG1 ILE A  37       9.464  -9.003   4.395  1.00 32.49           C
ATOM    246  CG2 ILE A  37       9.246  -6.522   4.236  1.00 27.37           C
ATOM    247  CD1 ILE A  37      10.936  -9.047   4.049  1.00 34.58           C
ATOM    248  N   LEU A  38       6.097  -8.877   2.170  1.00 33.54           N
ATOM    249  CA  LEU A  38       5.301  -9.800   1.363  1.00 36.64           C
ATOM    250  C   LEU A  38       5.994 -10.019   0.032  1.00 38.18           C
ATOM    251  O   LEU A  38       6.590  -9.107  -0.517  1.00 38.40           O
ATOM    252  CB  LEU A  38       3.916  -9.215   1.116  1.00 35.32           C
ATOM    253  CG  LEU A  38       2.988  -9.022   2.321  1.00 38.09           C
ATOM    254  CD1 LEU A  38       1.943  -7.878   2.090  1.00 37.83           C
ATOM    255  CD2 LEU A  38       2.242 -10.289   2.551  1.00 42.13           C
ATOM    256  N   GLY A  39       5.925 -11.226  -0.488  1.00 41.90           N
ATOM    257  CA  GLY A  39       6.457 -11.505  -1.826  1.00 45.29           C
ATOM    258  C   GLY A  39       6.375 -12.979  -2.134  1.00 49.32           C
ATOM    259  O   GLY A  39       5.436 -13.652  -1.714  1.00 49.83           O
ATOM    260  N   ASP A  40       7.362 -13.473  -2.883  1.00 53.06           N
ATOM    261  CA  ASP A  40       7.481 -14.895  -3.216  1.00 57.10           C
ATOM    262  C   ASP A  40       8.812 -15.459  -2.721  1.00 58.01           C
ATOM    263  O   ASP A  40       9.873 -14.909  -2.999  1.00 57.93           O
ATOM    264  CB  ASP A  40       7.335 -15.097  -4.729  1.00 60.16           C
ATOM    265  CG  ASP A  40       7.138 -16.583  -5.134  1.00 66.24           C
ATOM    266  OD1 ASP A  40       7.327 -17.504  -4.290  1.00 69.81           O
ATOM    267  OD2 ASP A  40       6.796 -16.836  -6.322  1.00 69.23           O
ATOM    268  N   ALA A  41       8.749 -16.550  -1.974  1.00 59.93           N
ATOM    269  CA  ALA A  41       9.973 -17.249  -1.565  1.00 62.74           C
ATOM    270  C   ALA A  41      10.054 -18.731  -1.978  1.00 66.71           C
ATOM    271  O   ALA A  41      10.776 -19.491  -1.359  1.00 68.88           O
ATOM    272  CB  ALA A  41      10.202 -17.097  -0.050  1.00 60.82           C
ATOM    273  N   ASN A  42       9.334 -19.144  -3.014  1.00 69.08           N
ATOM    274  CA  ASN A  42       9.377 -20.553  -3.452  1.00 73.95           C
ATOM    275  C   ASN A  42      10.638 -20.958  -4.242  1.00 76.68           C
ATOM    276  O   ASN A  42      10.847 -22.150  -4.532  1.00 81.29           O
ATOM    277  CB  ASN A  42       8.151 -20.887  -4.308  1.00 76.07           C
ATOM    278  CG  ASN A  42       8.289 -20.392  -5.747  1.00 78.76           C
ATOM    279  OD1 ASN A  42       8.616 -19.216  -6.001  1.00 77.79           O
ATOM    280  ND2 ASN A  42       8.039 -21.289  -6.700  1.00 84.56           N
ATOM    281  N   SER A  43      11.456 -19.971  -4.594  1.00 74.77           N
ATOM    282  CA  SER A  43      12.630 -20.163  -5.435  1.00 76.98           C
ATOM    283  C   SER A  43      13.883 -19.707  -4.692  1.00 75.21           C
ATOM    284  O   SER A  43      13.786 -19.179  -3.570  1.00 71.24           O
ATOM    285  CB  SER A  43      12.472 -19.369  -6.736  1.00 77.74           C
ATOM    286  OG  SER A  43      11.174 -19.535  -7.287  1.00 79.05           O
ATOM    287  N   SER A  44      15.044 -19.894  -5.330  1.00 76.99           N
ATOM    288  CA  SER A  44      16.344 -19.586  -4.719  1.00 76.69           C
ATOM    289  C   SER A  44      16.622 -18.092  -4.588  1.00 73.22           C
ATOM    290  O   SER A  44      17.449 -17.685  -3.777  1.00 72.33           O
ATOM    291  CB  SER A  44      17.494 -20.272  -5.468  1.00 81.71           C
ATOM    292  OG  SER A  44      17.555 -19.824  -6.811  1.00 83.40           O
ATOM    293  N   THR A  45      15.945 -17.282  -5.394  1.00 71.47           N
ATOM    294  CA  THR A  45      15.931 -15.845  -5.170  1.00 68.15           C
ATOM    295  C   THR A  45      14.606 -15.453  -4.518  1.00 63.55           C
ATOM    296  O   THR A  45      13.542 -15.937  -4.915  1.00 64.08           O
ATOM    297  CB  THR A  45      16.093 -15.039  -6.464  1.00 69.43           C
ATOM    298  OG1 THR A  45      14.993 -15.332  -7.329  1.00 72.54           O
ATOM    299  CG2 THR A  45      17.401 -15.372  -7.178  1.00 73.64           C
ATOM    300  N   ILE A  46      14.686 -14.572  -3.527  1.00 59.33           N
ATOM    301  CA  ILE A  46      13.535 -14.175  -2.736  1.00 55.28           C
ATOM    302  C   ILE A  46      13.013 -12.867  -3.279  1.00 52.73           C
ATOM    303  O   ILE A  46      13.761 -11.909  -3.359  1.00 52.19           O
ATOM    304  CB  ILE A  46      13.921 -14.009  -1.249  1.00 53.70           C
ATOM    305  CG1 ILE A  46      14.571 -15.312  -0.740  1.00 56.33           C
ATOM    306  CG2 ILE A  46      12.674 -13.635  -0.410  1.00 49.86           C
ATOM    307  CD1 ILE A  46      15.420 -15.175   0.488  1.00 56.39           C
ATOM    308  N   ARG A  47      11.742 -12.845  -3.668  1.00 51.68           N
ATOM    309  CA  ARG A  47      11.120 -11.667  -4.281  1.00 50.29           C
ATOM    310  C   ARG A  47      10.323 -10.905  -3.227  1.00 46.65           C
ATOM    311  O   ARG A  47       9.315 -11.408  -2.712  1.00 46.15           O
ATOM    312  CB  ARG A  47      10.193 -12.066  -5.425  1.00 52.04           C
ATOM    313  CG  ARG A  47      10.854 -12.315  -6.777  1.00 57.79           C
ATOM    314  CD  ARG A  47       9.749 -12.389  -7.899  1.00 64.43           C
ATOM    315  NE  ARG A  47       9.113 -11.083  -8.184  1.00 64.98           N
ATOM    316  CZ  ARG A  47       7.812 -10.878  -8.437  1.00 66.59           C
ATOM    317  NH1 ARG A  47       7.371  -9.642  -8.686  1.00 65.02           N
ATOM    318  NH2 ARG A  47       6.937 -11.887  -8.432  1.00 68.03           N
ATOM    319  N   VAL A  48      10.793  -9.709  -2.867  1.00 44.22           N
ATOM    320  CA  VAL A  48      10.050  -8.853  -1.925  1.00 40.18           C
ATOM    321  C   VAL A  48       9.305  -7.769  -2.711  1.00 38.89           C
ATOM    322  O   VAL A  48       9.910  -6.904  -3.317  1.00 38.21           O
ATOM    323  CB  VAL A  48      10.964  -8.276  -0.829  1.00 38.92           C
ATOM    324  CG1 VAL A  48      10.140  -7.589   0.263  1.00 36.98           C
ATOM    325  CG2 VAL A  48      11.785  -9.377  -0.198  1.00 40.90           C
ATOM    326  N   THR A  49       7.984  -7.850  -2.729  1.00 38.45           N
ATOM    327  CA  THR A  49       7.203  -6.979  -3.596  1.00 38.80           C
ATOM    328  C   THR A  49       6.279  -6.034  -2.880  1.00 37.98           C
ATOM    329  O   THR A  49       5.747  -5.118  -3.504  1.00 39.18           O
ATOM    330  CB  THR A  49       6.360  -7.775  -4.624  1.00 40.84           C
ATOM    331  OG1 THR A  49       5.528  -8.718  -3.946  1.00 40.81           O
ATOM    332  CG2 THR A  49       7.250  -8.487  -5.632  1.00 42.25           C
ATOM    333  N   ASN A  50       6.085  -6.233  -1.573  1.00 37.47           N
ATOM    334  CA  ASN A  50       5.193  -5.397  -0.802  1.00 35.80           C
ATOM    335  C   ASN A  50       5.463  -5.447   0.693  1.00 34.92           C
ATOM    336  O   ASN A  50       6.296  -6.216   1.174  1.00 35.21           O
ATOM    337  CB  ASN A  50       3.757  -5.817  -1.070  1.00 37.62           C
ATOM    338  CG  ASN A  50       2.761  -4.650  -0.936  1.00 38.02           C
ATOM    339  OD1 ASN A  50       3.101  -3.561  -0.461  1.00 39.03           O
ATOM    340  ND2 ASN A  50       1.528  -4.886  -1.372  1.00 35.94           N
ATOM    341  N   SER A  51       4.747  -4.614   1.434  1.00 33.81           N
ATOM    342  CA  SER A  51       4.995  -4.430   2.863  1.00 32.73           C
ATOM    343  C   SER A  51       3.773  -3.819   3.477  1.00 31.45           C
ATOM    344  O   SER A  51       2.924  -3.303   2.761  1.00 32.04           O
ATOM    345  CB  SER A  51       6.162  -3.504   3.106  1.00 31.97           C
ATOM    346  OG  SER A  51       5.781  -2.165   2.865  1.00 35.64           O
ATOM    347  N   PHE A  52       3.662  -3.900   4.798  1.00 30.16           N
ATOM    348  CA  PHE A  52       2.732  -3.011   5.524  1.00 29.04           C
ATOM    349  C   PHE A  52       3.227  -2.844   6.955  1.00 29.23           C
ATOM    350  O   PHE A  52       3.919  -3.747   7.537  1.00 28.25           O
ATOM    351  CB  PHE A  52       1.288  -3.529   5.493  1.00 29.54           C
ATOM    352  CG  PHE A  52       1.122  -4.933   6.046  1.00 30.57           C
ATOM    353  CD1 PHE A  52       0.990  -5.154   7.400  1.00 29.18           C
ATOM    354  CD2 PHE A  52       1.077  -6.028   5.204  1.00 31.01           C
ATOM    355  CE1 PHE A  52       0.798  -6.447   7.899  1.00 32.17           C
ATOM    356  CE2 PHE A  52       0.918  -7.317   5.711  1.00 32.74           C
ATOM    357  CZ  PHE A  52       0.761  -7.524   7.058  1.00 31.44           C
ATOM    358  N   ALA A  53       2.881  -1.673   7.489  1.00 27.30           N
ATOM    359  CA  ALA A  53       3.286  -1.216   8.789  1.00 27.01           C
ATOM    360  C   ALA A  53       2.643  -1.997   9.941  1.00 27.47           C
ATOM    361  O   ALA A  53       1.507  -2.395   9.848  1.00 28.82           O
ATOM    362  CB  ALA A  53       2.886   0.286   8.889  1.00 27.30           C
ATOM    363  N   LEU A  54       3.341  -2.154  11.056  1.00 28.62           N
ATOM    364  CA  LEU A  54       2.718  -2.686  12.294  1.00 31.01           C
ATOM    365  C   LEU A  54       2.603  -1.704  13.451  1.00 32.67           C
ATOM    366  O   LEU A  54       3.450  -0.822  13.573  1.00 33.05           O
ATOM    367  CB  LEU A  54       3.468  -3.927  12.785  1.00 31.31           C
ATOM    368  CG  LEU A  54       3.167  -5.098  11.854  1.00 31.27           C
ATOM    369  CD1 LEU A  54       4.195  -6.183  12.006  1.00 33.34           C
ATOM    370  CD2 LEU A  54       1.716  -5.607  12.136  1.00 30.93           C
ATOM    371  N   PRO A  55       1.543  -1.823  14.300  1.00 34.69           N
ATOM    372  CA  PRO A  55       1.705  -1.157  15.592  1.00 36.66           C
ATOM    373  C   PRO A  55       2.756  -1.961  16.359  1.00 38.40           C
ATOM    374  O   PRO A  55       2.739  -3.201  16.370  1.00 39.80           O
ATOM    375  CB  PRO A  55       0.317  -1.279  16.249  1.00 38.20           C
ATOM    376  CG  PRO A  55      -0.571  -1.850  15.244  1.00 35.65           C
ATOM    377  CD  PRO A  55       0.269  -2.559  14.248  1.00 35.01           C
ATOM    378  N   PHE A  56       3.727  -1.261  16.900  1.00 39.44           N
ATOM    379  CA  PHE A  56       4.829  -1.887  17.569  1.00 40.10           C
ATOM    380  C   PHE A  56       5.402  -0.960  18.645  1.00 41.81           C
ATOM    381  O   PHE A  56       5.549   0.235  18.446  1.00 41.68           O
ATOM    382  CB  PHE A  56       5.900  -2.238  16.566  1.00 38.94           C
ATOM    383  CG  PHE A  56       7.152  -2.759  17.192  1.00 39.32           C
ATOM    384  CD1 PHE A  56       7.231  -4.071  17.609  1.00 39.04           C
ATOM    385  CD2 PHE A  56       8.241  -1.911  17.420  1.00 40.34           C
ATOM    386  CE1 PHE A  56       8.401  -4.566  18.214  1.00 40.47           C
ATOM    387  CE2 PHE A  56       9.408  -2.401  18.055  1.00 40.37           C
ATOM    388  CZ  PHE A  56       9.482  -3.726  18.433  1.00 39.27           C
ATOM    389  N   GLU A  57       5.737  -1.532  19.784  1.00 44.12           N
ATOM    390  CA  GLU A  57       6.237  -0.731  20.896  1.00 46.68           C
ATOM    391  C   GLU A  57       7.309  -1.477  21.594  1.00 46.16           C
ATOM    392  O   GLU A  57       7.143  -2.643  21.818  1.00 46.09           O
ATOM    393  CB  GLU A  57       5.118  -0.425  21.901  1.00 49.02           C
ATOM    394  CG  GLU A  57       4.585   0.972  21.798  1.00 52.02           C
ATOM    395  CD  GLU A  57       3.251   1.143  22.531  1.00 57.07           C
ATOM    396  OE1 GLU A  57       2.228   0.609  22.033  1.00 54.21           O
ATOM    397  OE2 GLU A  57       3.240   1.837  23.587  1.00 61.15           O
ATOM    398  N   GLU A  58       8.397  -0.793  21.916  1.00 47.31           N
ATOM    399  CA  GLU A  58       9.459  -1.345  22.739  1.00 49.70           C
ATOM    400  C   GLU A  58       9.811  -0.413  23.909  1.00 52.41           C
ATOM    401  O   GLU A  58       9.378   0.737  23.966  1.00 51.69           O
ATOM    402  CB  GLU A  58      10.692  -1.761  21.900  1.00 48.55           C
ATOM    403  CG  GLU A  58      11.435  -0.671  21.124  1.00 51.60           C
ATOM    404  CD  GLU A  58      12.403  -1.236  20.001  1.00 55.96           C
ATOM    405  OE1 GLU A  58      13.087  -2.276  20.208  1.00 57.10           O
ATOM    406  OE2 GLU A  58      12.487  -0.617  18.905  1.00 53.42           O
ATOM    407  N   ASP A  59      10.560  -0.943  24.865  1.00 55.06           N
ATOM    408  CA  ASP A  59      11.065  -0.138  25.929  1.00 58.82           C
ATOM    409  C   ASP A  59      12.515   0.203  25.640  1.00 59.88           C
ATOM    410  O   ASP A  59      13.402  -0.636  25.754  1.00 61.04           O
ATOM    411  CB  ASP A  59      10.926  -0.877  27.245  1.00 61.56           C
ATOM    412  CG  ASP A  59      11.126   0.030  28.457  1.00 66.65           C
ATOM    413  OD1 ASP A  59      11.666   1.156  28.314  1.00 68.93           O
ATOM    414  OD2 ASP A  59      10.736  -0.391  29.572  1.00 69.91           O
ATOM    415  N   GLU A  60      12.748   1.451  25.267  1.00 61.27           N
ATOM    416  CA  GLU A  60      14.105   1.981  25.107  1.00 63.81           C
ATOM    417  C   GLU A  60      15.033   1.608  26.272  1.00 67.80           C
ATOM    418  O   GLU A  60      16.152   1.158  26.041  1.00 69.07           O
ATOM    419  CB  GLU A  60      14.084   3.499  24.901  1.00 64.63           C
ATOM    420  N   LYS A  61      14.564   1.766  27.507  1.00 70.53           N
ATOM    421  CA  LYS A  61      15.371   1.419  28.673  1.00 74.72           C
ATOM    422  C   LYS A  61      15.439  -0.092  29.019  1.00 74.83           C
ATOM    423  O   LYS A  61      16.173  -0.483  29.926  1.00 77.50           O
ATOM    424  CB  LYS A  61      14.951   2.254  29.902  1.00 78.11           C
ATOM    425  N   ASN A  62      14.682  -0.931  28.313  1.00 72.05           N
ATOM    426  CA  ASN A  62      14.701  -2.389  28.565  1.00 72.37           C
ATOM    427  C   ASN A  62      14.365  -3.188  27.297  1.00 68.47           C
ATOM    428  O   ASN A  62      13.198  -3.327  26.911  1.00 66.49           O
ATOM    429  CB  ASN A  62      13.787  -2.766  29.749  1.00 74.66           C
ATOM    430  CG  ASN A  62      13.930  -4.225  30.175  1.00 76.89           C
ATOM    431  OD1 ASN A  62      14.361  -5.081  29.399  1.00 75.19           O
ATOM    432  ND2 ASN A  62      13.566  -4.511  31.426  1.00 80.87           N
ATOM    433  N   SER A  63      15.403  -3.720  26.658  1.00 67.55           N
ATOM    434  CA  SER A  63      15.251  -4.263  25.302  1.00 63.99           C
ATOM    435  C   SER A  63      14.558  -5.630  25.249  1.00 62.28           C
ATOM    436  O   SER A  63      14.368  -6.181  24.178  1.00 60.51           O
ATOM    437  CB  SER A  63      16.602  -4.268  24.534  1.00 64.04           C
ATOM    438  OG  SER A  63      17.533  -5.221  25.047  1.00 66.84           O
ATOM    439  N   ASP A  64      14.194  -6.186  26.397  1.00 63.57           N
ATOM    440  CA  ASP A  64      13.503  -7.472  26.405  1.00 61.97           C
ATOM    441  C   ASP A  64      11.959  -7.336  26.450  1.00 59.21           C
ATOM    442  O   ASP A  64      11.245  -8.331  26.332  1.00 59.33           O
ATOM    443  CB  ASP A  64      14.081  -8.426  27.482  1.00 65.59           C
ATOM    444  CG  ASP A  64      13.741  -8.012  28.922  1.00 72.03           C
ATOM    445  OD1 ASP A  64      14.518  -8.366  29.858  1.00 77.36           O
ATOM    446  OD2 ASP A  64      12.698  -7.356  29.146  1.00 74.86           O
ATOM    447  N   VAL A  65      11.459  -6.108  26.617  1.00 56.33           N
ATOM    448  CA  VAL A  65      10.016  -5.832  26.575  1.00 53.18           C
ATOM    449  C   VAL A  65       9.660  -5.115  25.274  1.00 48.82           C
ATOM    450  O   VAL A  65      10.205  -4.055  24.955  1.00 47.72           O
ATOM    451  CB  VAL A  65       9.505  -4.928  27.772  1.00 56.64           C
ATOM    452  CG1 VAL A  65       8.007  -4.697  27.637  1.00 55.36           C
ATOM    453  CG2 VAL A  65       9.852  -5.503  29.170  1.00 56.49           C
ATOM    454  N   TRP A  66       8.737  -5.701  24.529  1.00 45.78           N
ATOM    455  CA  TRP A  66       8.273  -5.153  23.272  1.00 42.17           C
ATOM    456  C   TRP A  66       6.929  -5.757  22.967  1.00 42.02           C
ATOM    457  O   TRP A  66       6.580  -6.796  23.497  1.00 42.33           O
ATOM    458  CB  TRP A  66       9.254  -5.424  22.142  1.00 39.07           C
ATOM    459  CG  TRP A  66       9.775  -6.821  22.137  1.00 38.62           C
ATOM    460  CD1 TRP A  66      10.940  -7.268  22.710  1.00 40.07           C
ATOM    461  CD2 TRP A  66       9.179  -7.957  21.500  1.00 36.87           C
ATOM    462  NE1 TRP A  66      11.092  -8.623  22.480  1.00 41.27           N
ATOM    463  CE2 TRP A  66      10.036  -9.062  21.719  1.00 39.37           C
ATOM    464  CE3 TRP A  66       8.008  -8.152  20.750  1.00 37.29           C
ATOM    465  CZ2 TRP A  66       9.743 -10.347  21.232  1.00 36.77           C
ATOM    466  CZ3 TRP A  66       7.720  -9.432  20.268  1.00 35.49           C
ATOM    467  CH2 TRP A  66       8.577 -10.514  20.535  1.00 34.79           C
ATOM    468  N   PHE A  67       6.151  -5.064  22.148  1.00 41.46           N
ATOM    469  CA  PHE A  67       4.796  -5.493  21.865  1.00 43.21           C
ATOM    470  C   PHE A  67       4.478  -5.320  20.420  1.00 42.23           C
ATOM    471  O   PHE A  67       4.724  -4.264  19.797  1.00 41.34           O
ATOM    472  CB  PHE A  67       3.794  -4.812  22.757  1.00 44.92           C
ATOM    473  CG  PHE A  67       3.922  -5.216  24.183  1.00 49.66           C
ATOM    474  CD1 PHE A  67       3.348  -6.400  24.635  1.00 53.75           C
ATOM    475  CD2 PHE A  67       4.643  -4.425  25.089  1.00 51.93           C
ATOM    476  CE1 PHE A  67       3.468  -6.788  25.996  1.00 55.65           C
ATOM    477  CE2 PHE A  67       4.781  -4.794  26.416  1.00 52.78           C
ATOM    478  CZ  PHE A  67       4.194  -5.980  26.876  1.00 55.71           C
ATOM    479  N   LEU A  68       4.014  -6.432  19.886  1.00 44.45           N
ATOM    480  CA  LEU A  68       3.670  -6.609  18.501  1.00 45.12           C
ATOM    481  C   LEU A  68       2.230  -7.079  18.551  1.00 47.21           C
ATOM    482  O   LEU A  68       1.843  -7.869  19.399  1.00 50.46           O
ATOM    483  CB  LEU A  68       4.524  -7.708  17.958  1.00 45.31           C
ATOM    484  CG  LEU A  68       4.858  -7.755  16.486  1.00 47.01           C
ATOM    485  CD1 LEU A  68       5.934  -6.761  16.095  1.00 48.23           C
ATOM    486  CD2 LEU A  68       5.372  -9.149  16.228  1.00 50.37           C
ATOM    487  N   ASP A  69       1.416  -6.558  17.668  1.00 47.19           N
ATOM    488  CA  ASP A  69       0.019  -6.905  17.678  1.00 48.79           C
ATOM    489  C   ASP A  69      -0.161  -8.050  16.679  1.00 49.12           C
ATOM    490  O   ASP A  69       0.026  -7.875  15.456  1.00 47.47           O
ATOM    491  CB  ASP A  69      -0.748  -5.657  17.290  1.00 47.75           C
ATOM    492  CG  ASP A  69      -2.217  -5.804  17.407  1.00 49.87           C
ATOM    493  OD1 ASP A  69      -2.726  -6.898  17.742  1.00 52.67           O
ATOM    494  OD2 ASP A  69      -2.876  -4.777  17.143  1.00 52.01           O
ATOM    495  N   HIS A  70      -0.484  -9.228  17.209  1.00 51.67           N
ATOM    496  CA  HIS A  70      -0.639 -10.443  16.397  1.00 52.24           C
ATOM    497  C   HIS A  70      -1.957 -10.432  15.626  1.00 51.56           C
ATOM    498  O   HIS A  70      -1.958 -10.751  14.442  1.00 49.36           O
ATOM    499  CB  HIS A  70      -0.588 -11.691  17.281  1.00 55.99           C
ATOM    500  CG  HIS A  70       0.105 -11.472  18.584  1.00 61.35           C
ATOM    501  ND1 HIS A  70       1.475 -11.332  18.684  1.00 63.34           N
ATOM    502  CD2 HIS A  70      -0.385 -11.361  19.845  1.00 67.69           C
ATOM    503  CE1 HIS A  70       1.798 -11.141  19.953  1.00 67.90           C
ATOM    504  NE2 HIS A  70       0.688 -11.151  20.677  1.00 70.40           N
ATOM    505  N   ASN A  71      -3.069 -10.121  16.316  1.00 52.25           N
ATOM    506  CA  ASN A  71      -4.340  -9.762  15.668  1.00 52.86           C
ATOM    507  C   ASN A  71      -4.132  -8.923  14.405  1.00 49.26           C
ATOM    508  O   ASN A  71      -4.764  -9.143  13.387  1.00 49.98           O
ATOM    509  CB  ASN A  71      -5.222  -8.920  16.585  1.00 54.74           C
ATOM    510  CG  ASN A  71      -6.249  -9.726  17.310  1.00 61.70           C
ATOM    511  OD1 ASN A  71      -7.373  -9.263  17.529  1.00 66.28           O
ATOM    512  ND2 ASN A  71      -5.878 -10.940  17.712  1.00 64.05           N
ATOM    513  N   TYR A  72      -3.248  -7.948  14.480  1.00 45.53           N
ATOM    514  CA  TYR A  72      -3.112  -7.019  13.391  1.00 42.27           C
ATOM    515  C   TYR A  72      -2.469  -7.661  12.185  1.00 40.86           C
ATOM    516  O   TYR A  72      -2.871  -7.387  11.075  1.00 39.80           O
ATOM    517  CB  TYR A  72      -2.335  -5.798  13.826  1.00 39.67           C
ATOM    518  CG  TYR A  72      -2.332  -4.653  12.873  1.00 34.58           C
ATOM    519  CD1 TYR A  72      -1.522  -4.657  11.753  1.00 32.70           C
ATOM    520  CD2 TYR A  72      -3.081  -3.528  13.139  1.00 32.82           C
ATOM    521  CE1 TYR A  72      -1.460  -3.541  10.863  1.00 30.21           C
ATOM    522  CE2 TYR A  72      -3.038  -2.436  12.319  1.00 33.32           C
ATOM    523  CZ  TYR A  72      -2.228  -2.441  11.174  1.00 32.38           C
ATOM    524  OH  TYR A  72      -2.235  -1.339  10.356  1.00 33.35           O
ATOM    525  N   ILE A  73      -1.472  -8.503  12.395  1.00 40.87           N
ATOM    526  CA  ILE A  73      -0.873  -9.166  11.255  1.00 41.21           C
ATOM    527  C   ILE A  73      -1.903 -10.077  10.579  1.00 43.38           C
ATOM    528  O   ILE A  73      -2.108  -9.996   9.383  1.00 43.81           O
ATOM    529  CB  ILE A  73       0.563  -9.743  11.543  1.00 40.79           C
ATOM    530  CG1 ILE A  73       0.889 -10.915  10.644  1.00 42.70           C
ATOM    531  CG2 ILE A  73       0.741 -10.175  12.938  1.00 42.61           C
ATOM    532  CD1 ILE A  73       2.390 -11.054  10.455  1.00 47.29           C
ATOM    533  N   GLU A  74      -2.608 -10.874  11.362  1.00 46.61           N
ATOM    534  CA  GLU A  74      -3.677 -11.717  10.873  1.00 49.99           C
ATOM    535  C   GLU A  74      -4.704 -10.957  10.032  1.00 49.98           C
ATOM    536  O   GLU A  74      -5.087 -11.418   8.959  1.00 50.49           O
ATOM    537  CB  GLU A  74      -4.377 -12.395  12.058  1.00 52.82           C
ATOM    538  CG  GLU A  74      -3.778 -13.747  12.412  1.00 58.25           C
ATOM    539  CD  GLU A  74      -3.934 -14.165  13.891  1.00 64.29           C
ATOM    540  OE1 GLU A  74      -5.030 -14.006  14.495  1.00 66.33           O
ATOM    541  OE2 GLU A  74      -2.931 -14.680  14.442  1.00 65.77           O
ATOM    542  N   ASN A  75      -5.151  -9.808  10.536  1.00 49.90           N
ATOM    543  CA  ASN A  75      -6.256  -9.051   9.925  1.00 50.28           C
ATOM    544  C   ASN A  75      -5.811  -8.319   8.676  1.00 47.40           C
ATOM    545  O   ASN A  75      -6.578  -8.174   7.732  1.00 47.85           O
ATOM    546  CB  ASN A  75      -6.896  -8.074  10.922  1.00 51.25           C
ATOM    547  CG  ASN A  75      -7.747  -8.777  11.978  1.00 55.35           C
ATOM    548  OD1 ASN A  75      -8.840  -9.257  11.696  1.00 61.26           O
ATOM    549  ND2 ASN A  75      -7.252  -8.821  13.202  1.00 56.46           N
ATOM    550  N   MET A  76      -4.557  -7.891   8.660  1.00 44.82           N
ATOM    551  CA  MET A  76      -4.024  -7.194   7.504  1.00 43.10           C
ATOM    552  C   MET A  76      -3.685  -8.143   6.334  1.00 43.46           C
ATOM    553  O   MET A  76      -4.062  -7.888   5.187  1.00 43.80           O
ATOM    554  CB  MET A  76      -2.852  -6.302   7.906  1.00 41.50           C
ATOM    555  CG  MET A  76      -2.331  -5.379   6.799  1.00 40.80           C
ATOM    556  SD  MET A  76      -3.582  -4.241   6.117  1.00 44.51           S
ATOM    557  CE  MET A  76      -3.294  -2.725   7.034  1.00 41.15           C
ATOM    558  N   ASN A  77      -2.989  -9.230   6.641  1.00 43.23           N
ATOM    559  CA  ASN A  77      -2.664 -10.267   5.670  1.00 44.12           C
ATOM    560  C   ASN A  77      -3.926 -10.820   4.994  1.00 45.96           C
ATOM    561  O   ASN A  77      -3.969 -11.026   3.787  1.00 46.19           O
ATOM    562  CB  ASN A  77      -1.867 -11.397   6.355  1.00 44.75           C
ATOM    563  CG  ASN A  77      -1.956 -12.687   5.601  1.00 49.69           C
ATOM    564  OD1 ASN A  77      -1.398 -12.811   4.525  1.00 53.96           O
ATOM    565  ND2 ASN A  77      -2.713 -13.639   6.126  1.00 53.76           N
ATOM    566  N   GLU A  78      -4.943 -11.064   5.799  1.00 47.22           N
ATOM    567  CA  GLU A  78      -6.244 -11.421   5.309  1.00 50.23           C
ATOM    568  C   GLU A  78      -6.697 -10.434   4.249  1.00 49.23           C
ATOM    569  O   GLU A  78      -7.131 -10.851   3.201  1.00 51.20           O
ATOM    570  CB  GLU A  78      -7.236 -11.444   6.461  1.00 52.01           C
ATOM    571  CG  GLU A  78      -8.320 -12.484   6.314  1.00 61.38           C
ATOM    572  CD  GLU A  78      -9.597 -11.922   5.690  1.00 69.27           C
ATOM    573  OE1 GLU A  78      -9.594 -10.718   5.329  1.00 69.59           O
ATOM    574  OE2 GLU A  78     -10.610 -12.677   5.583  1.00 75.75           O
ATOM    575  N   MET A  79      -6.594  -9.129   4.519  1.00 46.81           N
ATOM    576  CA  MET A  79      -7.006  -8.108   3.551  1.00 45.84           C
ATOM    577  C   MET A  79      -6.081  -7.990   2.326  1.00 43.62           C
ATOM    578  O   MET A  79      -6.551  -7.749   1.247  1.00 43.88           O
ATOM    579  CB  MET A  79      -7.224  -6.745   4.233  1.00 45.03           C
ATOM    580  CG  MET A  79      -8.563  -6.631   5.015  1.00 49.27           C
ATOM    581  SD  MET A  79      -9.069  -4.902   5.319  1.00 55.26           S
ATOM    582  CE  MET A  79      -8.112  -4.502   6.790  1.00 52.65           C
ATOM    583  N   CYS A  80      -4.769  -8.137   2.501  1.00 41.73           N
ATOM    584  CA  CYS A  80      -3.839  -8.268   1.376  1.00 41.82           C
ATOM    585  C   CYS A  80      -4.126  -9.474   0.450  1.00 42.94           C
ATOM    586  O   CYS A  80      -3.966  -9.389  -0.775  1.00 43.03           O
ATOM    587  CB  CYS A  80      -2.418  -8.402   1.917  1.00 40.66           C
ATOM    588  SG  CYS A  80      -1.791  -6.917   2.691  1.00 45.89           S
ATOM    589  N   LYS A  81      -4.548 -10.582   1.048  1.00 43.64           N
ATOM    590  CA  LYS A  81      -4.942 -11.761   0.305  1.00 46.27           C
ATOM    591  C   LYS A  81      -6.118 -11.493  -0.611  1.00 47.74           C
ATOM    592  O   LYS A  81      -6.250 -12.143  -1.651  1.00 48.88           O
ATOM    593  CB  LYS A  81      -5.326 -12.896   1.233  1.00 48.35           C
ATOM    594  CG  LYS A  81      -4.184 -13.757   1.693  1.00 50.32           C
ATOM    595  CD  LYS A  81      -4.724 -15.214   1.860  1.00 57.48           C
ATOM    596  CE  LYS A  81      -3.942 -16.068   2.871  1.00 58.85           C
ATOM    597  NZ  LYS A  81      -4.691 -17.348   3.163  1.00 63.91           N
ATOM    598  N   LYS A  82      -6.975 -10.553  -0.227  1.00 46.97           N
ATOM    599  CA  LYS A  82      -8.139 -10.243  -1.055  1.00 49.68           C
ATOM    600  C   LYS A  82      -7.762  -9.409  -2.293  1.00 48.40           C
ATOM    601  O   LYS A  82      -8.459  -9.446  -3.284  1.00 50.20           O
ATOM    602  CB  LYS A  82      -9.257  -9.560  -0.262  1.00 50.11           C
ATOM    603  CG  LYS A  82      -9.712 -10.303   0.941  1.00 52.03           C
ATOM    604  CD  LYS A  82     -11.253 -10.314   0.984  1.00 58.44           C
ATOM    605  CE  LYS A  82     -11.814 -11.075   2.219  1.00 62.36           C
ATOM    606  NZ  LYS A  82     -13.193 -11.650   1.960  1.00 67.52           N
ATOM    607  N   ILE A  83      -6.672  -8.667  -2.260  1.00 45.76           N
ATOM    608  CA  ILE A  83      -6.292  -7.981  -3.498  1.00 47.40           C
ATOM    609  C   ILE A  83      -5.277  -8.769  -4.362  1.00 48.14           C
ATOM    610  O   ILE A  83      -5.382  -8.771  -5.575  1.00 49.53           O
ATOM    611  CB  ILE A  83      -5.957  -6.462  -3.292  1.00 44.70           C
ATOM    612  CG1 ILE A  83      -4.525  -6.272  -2.840  1.00 46.65           C
ATOM    613  CG2 ILE A  83      -6.980  -5.809  -2.293  1.00 44.99           C
ATOM    614  CD1 ILE A  83      -4.278  -5.001  -1.999  1.00 49.26           C
ATOM    615  N   ASN A  84      -4.306  -9.423  -3.727  1.00 48.44           N
ATOM    616  CA  ASN A  84      -3.345 -10.257  -4.426  1.00 50.64           C
ATOM    617  C   ASN A  84      -3.132 -11.604  -3.728  1.00 51.93           C
ATOM    618  O   ASN A  84      -2.490 -11.673  -2.681  1.00 49.75           O
ATOM    619  CB  ASN A  84      -2.002  -9.531  -4.576  1.00 48.78           C
ATOM    620  CG  ASN A  84      -1.059 -10.230  -5.580  1.00 53.48           C
ATOM    621  OD1 ASN A  84      -1.156 -11.444  -5.847  1.00 57.29           O
ATOM    622  ND2 ASN A  84      -0.137  -9.457  -6.132  1.00 54.58           N
ATOM    623  N   ALA A  85      -3.668 -12.664  -4.328  1.00 55.85           N
ATOM    624  CA  ALA A  85      -3.411 -14.029  -3.888  1.00 58.84           C
ATOM    625  C   ALA A  85      -1.911 -14.420  -3.838  1.00 58.85           C
ATOM    626  O   ALA A  85      -1.468 -15.078  -2.898  1.00 59.33           O
ATOM    627  CB  ALA A  85      -4.185 -14.998  -4.754  1.00 63.10           C
ATOM    628  N   LYS A  86      -1.130 -13.984  -4.819  1.00 59.35           N
ATOM    629  CA  LYS A  86       0.234 -14.485  -4.976  1.00 60.29           C
ATOM    630  C   LYS A  86       1.246 -13.870  -4.015  1.00 57.76           C
ATOM    631  O   LYS A  86       2.270 -14.468  -3.754  1.00 58.60           O
ATOM    632  CB  LYS A  86       0.701 -14.353  -6.439  1.00 62.02           C
ATOM    633  N   GLU A  87       0.962 -12.690  -3.475  1.00 55.77           N
ATOM    634  CA  GLU A  87       1.887 -12.040  -2.556  1.00 53.00           C
ATOM    635  C   GLU A  87       1.744 -12.595  -1.127  1.00 52.03           C
ATOM    636  O   GLU A  87       0.862 -12.167  -0.367  1.00 52.31           O
ATOM    637  CB  GLU A  87       1.612 -10.543  -2.572  1.00 51.78           C
ATOM    638  CG  GLU A  87       2.832  -9.645  -2.875  1.00 54.26           C
ATOM    639  CD  GLU A  87       2.463  -8.376  -3.682  1.00 59.73           C
ATOM    640  OE1 GLU A  87       3.001  -8.244  -4.808  1.00 62.93           O
ATOM    641  OE2 GLU A  87       1.638  -7.533  -3.219  1.00 57.49           O
ATOM    642  N   LYS A  88       2.614 -13.527  -0.746  1.00 50.81           N
ATOM    643  CA  LYS A  88       2.565 -14.134   0.580  1.00 48.49           C
ATOM    644  C   LYS A  88       3.453 -13.438   1.577  1.00 45.35           C
ATOM    645  O   LYS A  88       4.406 -12.747   1.218  1.00 43.77           O
ATOM    646  CB  LYS A  88       2.993 -15.613   0.525  1.00 51.91           C
ATOM    647  CG  LYS A  88       1.859 -16.559   0.174  1.00 55.34           C
ATOM    648  CD  LYS A  88       2.342 -17.601  -0.784  1.00 61.23           C
ATOM    649  CE  LYS A  88       1.643 -18.942  -0.513  1.00 66.84           C
ATOM    650  NZ  LYS A  88       2.523 -20.124  -0.782  1.00 69.02           N
ATOM    651  N   LEU A  89       3.156 -13.694   2.848  1.00 43.24           N
ATOM    652  CA  LEU A  89       3.933 -13.218   3.966  1.00 39.95           C
ATOM    653  C   LEU A  89       5.260 -13.951   4.160  1.00 38.79           C
ATOM    654  O   LEU A  89       5.290 -15.116   4.403  1.00 40.48           O
ATOM    655  CB  LEU A  89       3.070 -13.331   5.214  1.00 40.14           C
ATOM    656  CG  LEU A  89       3.240 -12.236   6.233  1.00 40.51           C
ATOM    657  CD1 LEU A  89       2.039 -12.248   7.175  1.00 43.17           C
ATOM    658  CD2 LEU A  89       4.576 -12.433   7.001  1.00 45.39           C
ATOM    659  N   ILE A  90       6.364 -13.236   4.100  1.00 36.49           N
ATOM    660  CA  ILE A  90       7.685 -13.882   4.036  1.00 36.37           C
ATOM    661  C   ILE A  90       8.703 -13.379   5.044  1.00 34.84           C
ATOM    662  O   ILE A  90       9.750 -13.965   5.183  1.00 36.30           O
ATOM    663  CB  ILE A  90       8.342 -13.770   2.588  1.00 37.88           C
ATOM    664  CG1 ILE A  90       8.433 -12.318   2.102  1.00 32.55           C
ATOM    665  CG2 ILE A  90       7.685 -14.770   1.560  1.00 38.82           C
ATOM    666  CD1 ILE A  90       9.175 -12.167   0.760  1.00 39.18           C
ATOM    667  N   GLY A  91       8.415 -12.287   5.746  1.00 33.27           N
ATOM    668  CA  GLY A  91       9.385 -11.774   6.692  1.00 32.30           C
ATOM    669  C   GLY A  91       8.934 -10.484   7.280  1.00 30.58           C
ATOM    670  O   GLY A  91       7.743 -10.178   7.282  1.00 30.05           O
ATOM    671  N   TRP A  92       9.886  -9.690   7.745  1.00 29.59           N
ATOM    672  CA  TRP A  92       9.513  -8.453   8.415  1.00 28.61           C
ATOM    673  C   TRP A  92      10.586  -7.411   8.181  1.00 28.19           C
ATOM    674  O   TRP A  92      11.655  -7.721   7.690  1.00 29.97           O
ATOM    675  CB  TRP A  92       9.205  -8.705   9.916  1.00 27.68           C
ATOM    676  CG  TRP A  92      10.354  -9.290  10.697  1.00 30.13           C
ATOM    677  CD1 TRP A  92      10.921 -10.535  10.536  1.00 32.43           C
ATOM    678  CD2 TRP A  92      11.096  -8.657  11.760  1.00 29.28           C
ATOM    679  NE1 TRP A  92      11.964 -10.700  11.410  1.00 32.68           N
ATOM    680  CE2 TRP A  92      12.078  -9.576  12.187  1.00 30.64           C
ATOM    681  CE3 TRP A  92      11.012  -7.406  12.399  1.00 25.30           C
ATOM    682  CZ2 TRP A  92      12.976  -9.281  13.203  1.00 32.36           C
ATOM    683  CZ3 TRP A  92      11.917  -7.101  13.393  1.00 26.61           C
ATOM    684  CH2 TRP A  92      12.878  -8.032  13.798  1.00 31.85           C
ATOM    685  N   TYR A  93      10.306  -6.160   8.486  1.00 27.40           N
ATOM    686  CA  TYR A  93      11.384  -5.161   8.378  1.00 27.50           C
ATOM    687  C   TYR A  93      11.437  -4.272   9.591  1.00 26.79           C
ATOM    688  O   TYR A  93      10.476  -4.171  10.346  1.00 25.26           O
ATOM    689  CB  TYR A  93      11.227  -4.294   7.129  1.00 27.51           C
ATOM    690  CG  TYR A  93      10.045  -3.352   7.209  1.00 26.42           C
ATOM    691  CD1 TYR A  93      10.167  -2.089   7.799  1.00 27.36           C
ATOM    692  CD2 TYR A  93       8.805  -3.752   6.738  1.00 26.55           C
ATOM    693  CE1 TYR A  93       9.053  -1.224   7.922  1.00 30.29           C
ATOM    694  CE2 TYR A  93       7.708  -2.898   6.802  1.00 30.91           C
ATOM    695  CZ  TYR A  93       7.840  -1.636   7.404  1.00 30.60           C
ATOM    696  OH  TYR A  93       6.752  -0.831   7.441  1.00 30.51           O
ATOM    697  N   HIS A  94      12.579  -3.641   9.781  1.00 28.43           N
ATOM    698  CA  HIS A  94      12.654  -2.565  10.750  1.00 29.81           C
ATOM    699  C   HIS A  94      13.642  -1.538  10.313  1.00 31.06           C
ATOM    700  O   HIS A  94      14.375  -1.744   9.353  1.00 31.70           O
ATOM    701  CB  HIS A  94      12.820  -3.048  12.224  1.00 30.26           C
ATOM    702  CG  HIS A  94      14.175  -3.584  12.571  1.00 31.85           C
ATOM    703  ND1 HIS A  94      15.242  -2.763  12.886  1.00 33.87           N
ATOM    704  CD2 HIS A  94      14.602  -4.852  12.786  1.00 29.75           C
ATOM    705  CE1 HIS A  94      16.291  -3.508  13.199  1.00 35.75           C
ATOM    706  NE2 HIS A  94      15.927  -4.782  13.154  1.00 33.06           N
ATOM    707  N   SER A  95      13.623  -0.399  10.987  1.00 32.34           N
ATOM    708  CA  SER A  95      14.367   0.749  10.530  1.00 33.48           C
ATOM    709  C   SER A  95      15.778   0.817  11.076  1.00 36.20           C
ATOM    710  O   SER A  95      16.555   1.636  10.646  1.00 38.94           O
ATOM    711  CB  SER A  95      13.585   2.031  10.780  1.00 32.63           C
ATOM    712  OG  SER A  95      13.117   2.121  12.106  1.00 34.43           O
ATOM    713  N   GLY A  96      16.151  -0.031  12.008  1.00 37.59           N
ATOM    714  CA  GLY A  96      17.565  -0.065  12.402  1.00 41.39           C
ATOM    715  C   GLY A  96      18.023   1.174  13.168  1.00 45.28           C
ATOM    716  O   GLY A  96      17.346   1.632  14.108  1.00 45.88           O
ATOM    717  N   PRO A  97      19.183   1.743  12.793  1.00 48.19           N
ATOM    718  CA  PRO A  97      20.072   1.375  11.687  1.00 49.59           C
ATOM    719  C   PRO A  97      20.787   0.017  11.795  1.00 51.01           C
ATOM    720  O   PRO A  97      21.180  -0.528  10.778  1.00 51.70           O
ATOM    721  CB  PRO A  97      21.087   2.507  11.688  1.00 52.31           C
ATOM    722  CG  PRO A  97      21.162   2.902  13.114  1.00 54.18           C
ATOM    723  CD  PRO A  97      19.756   2.819  13.616  1.00 50.09           C
ATOM    724  N   LYS A  98      20.946  -0.537  12.994  1.00 52.79           N
ATOM    725  CA  LYS A  98      21.613  -1.858  13.157  1.00 54.29           C
ATOM    726  C   LYS A  98      20.692  -2.929  13.790  1.00 52.74           C
ATOM    727  O   LYS A  98      19.587  -2.611  14.250  1.00 51.52           O
ATOM    728  CB  LYS A  98      22.895  -1.712  13.973  1.00 57.17           C
ATOM    729  CG  LYS A  98      23.869  -0.731  13.363  1.00 61.66           C
ATOM    730  CD  LYS A  98      25.153  -0.585  14.167  1.00 66.77           C
ATOM    731  CE  LYS A  98      25.662   0.872  14.056  1.00 70.81           C
ATOM    732  NZ  LYS A  98      26.689   1.236  15.103  1.00 73.41           N
ATOM    733  N   LEU A  99      21.151  -4.185  13.790  1.00 53.65           N
ATOM    734  CA  LEU A  99      20.504  -5.296  14.495  1.00 52.77           C
ATOM    735  C   LEU A  99      20.402  -5.041  16.001  1.00 53.53           C
ATOM    736  O   LEU A  99      21.369  -4.653  16.635  1.00 55.86           O
ATOM    737  CB  LEU A  99      21.262  -6.612  14.230  1.00 54.66           C
ATOM    738  CG  LEU A  99      21.177  -7.233  12.818  1.00 54.59           C
ATOM    739  CD1 LEU A  99      22.239  -8.309  12.577  1.00 57.01           C
ATOM    740  CD2 LEU A  99      19.793  -7.801  12.557  1.00 51.12           C
ATOM    741  N   ARG A 100      19.217  -5.277  16.558  1.00 52.28           N
ATOM    742  CA  ARG A 100      18.908  -4.995  17.967  1.00 53.03           C
ATOM    743  C   ARG A 100      18.911  -6.290  18.750  1.00 54.27           C
ATOM    744  O   ARG A 100      18.789  -7.377  18.169  1.00 53.96           O
ATOM    745  CB  ARG A 100      17.509  -4.393  18.079  1.00 51.31           C
ATOM    746  CG  ARG A 100      17.295  -3.105  17.328  1.00 50.16           C
ATOM    747  CD  ARG A 100      17.833  -1.917  18.095  1.00 52.71           C
ATOM    748  NE  ARG A 100      17.662  -0.686  17.313  1.00 51.57           N
ATOM    749  CZ  ARG A 100      16.812   0.290  17.620  1.00 49.64           C
ATOM    750  NH1 ARG A 100      16.036   0.186  18.702  1.00 46.30           N
ATOM    751  NH2 ARG A 100      16.740   1.375  16.839  1.00 47.92           N
ATOM    752  N   ALA A 101      19.006  -6.186  20.077  1.00 55.96           N
ATOM    753  CA  ALA A 101      19.204  -7.391  20.925  1.00 56.62           C
ATOM    754  C   ALA A 101      17.959  -8.303  20.900  1.00 54.59           C
ATOM    755  O   ALA A 101      18.052  -9.508  21.074  1.00 55.96           O
ATOM    756  CB  ALA A 101      19.555  -6.991  22.331  1.00 58.52           C
ATOM    757  N   SER A 102      16.794  -7.727  20.644  1.00 51.32           N
ATOM    758  CA  SER A 102      15.554  -8.489  20.741  1.00 49.23           C
ATOM    759  C   SER A 102      15.180  -9.110  19.394  1.00 46.90           C
ATOM    760  O   SER A 102      14.159  -9.785  19.295  1.00 45.04           O
ATOM    761  CB  SER A 102      14.420  -7.586  21.259  1.00 48.51           C
ATOM    762  OG  SER A 102      14.251  -6.443  20.411  1.00 45.57           O
ATOM    763  N   ASP A 103      16.015  -8.890  18.372  1.00 46.03           N
ATOM    764  CA  ASP A 103      15.667  -9.278  17.003  1.00 45.45           C
ATOM    765  C   ASP A 103      15.459 -10.785  16.774  1.00 45.59           C
ATOM    766  O   ASP A 103      14.508 -11.175  16.096  1.00 44.54           O
ATOM    767  CB  ASP A 103      16.616  -8.642  15.953  1.00 45.25           C
ATOM    768  CG  ASP A 103      16.371  -7.129  15.787  1.00 47.23           C
ATOM    769  OD1 ASP A 103      15.470  -6.594  16.481  1.00 48.28           O
ATOM    770  OD2 ASP A 103      17.076  -6.454  14.979  1.00 50.78           O
ATOM    771  N   LEU A 104      16.310 -11.624  17.354  1.00 47.60           N
ATOM    772  CA  LEU A 104      16.139 -13.064  17.218  1.00 49.13           C
ATOM    773  C   LEU A 104      14.807 -13.538  17.757  1.00 48.87           C
ATOM    774  O   LEU A 104      14.180 -14.425  17.194  1.00 49.09           O
ATOM    775  CB  LEU A 104      17.280 -13.835  17.886  1.00 51.67           C
ATOM    776  CG  LEU A 104      18.489 -13.969  16.947  1.00 53.25           C
ATOM    777  CD1 LEU A 104      19.739 -14.467  17.737  1.00 59.36           C
ATOM    778  CD2 LEU A 104      18.195 -14.850  15.736  1.00 48.07           C
ATOM    779  N   LYS A 105      14.399 -12.917  18.855  1.00 48.89           N
ATOM    780  CA  LYS A 105      13.181 -13.236  19.539  1.00 48.99           C
ATOM    781  C   LYS A 105      11.981 -12.787  18.760  1.00 45.92           C
ATOM    782  O   LYS A 105      10.993 -13.504  18.689  1.00 47.23           O
ATOM    783  CB  LYS A 105      13.215 -12.632  20.942  1.00 50.68           C
ATOM    784  CG  LYS A 105      13.941 -13.562  21.894  1.00 56.19           C
ATOM    785  CD  LYS A 105      14.651 -12.849  23.065  1.00 64.84           C
ATOM    786  CE  LYS A 105      15.578 -13.856  23.838  1.00 70.37           C
ATOM    787  NZ  LYS A 105      16.459 -13.181  24.837  1.00 74.11           N
ATOM    788  N   ILE A 106      12.061 -11.603  18.160  1.00 43.34           N
ATOM    789  CA  ILE A 106      10.994 -11.128  17.306  1.00 39.42           C
ATOM    790  C   ILE A 106      10.912 -12.028  16.080  1.00 38.79           C
ATOM    791  O   ILE A 106       9.820 -12.392  15.608  1.00 37.48           O
ATOM    792  CB  ILE A 106      11.203  -9.655  16.906  1.00 37.76           C
ATOM    793  CG1 ILE A 106      11.113  -8.755  18.155  1.00 38.45           C
ATOM    794  CG2 ILE A 106      10.143  -9.216  15.899  1.00 32.54           C
ATOM    795  CD1 ILE A 106      11.512  -7.261  17.925  1.00 31.86           C
ATOM    796  N   ASN A 107      12.080 -12.392  15.572  1.00 39.17           N
ATOM    797  CA  ASN A 107      12.139 -13.186  14.375  1.00 39.67           C
ATOM    798  C   ASN A 107      11.405 -14.492  14.576  1.00 42.00           C
ATOM    799  O   ASN A 107      10.726 -14.941  13.663  1.00 41.41           O
ATOM    800  CB  ASN A 107      13.594 -13.477  13.968  1.00 40.69           C
ATOM    801  CG  ASN A 107      13.693 -14.031  12.571  1.00 39.34           C
ATOM    802  OD1 ASN A 107      13.119 -13.470  11.616  1.00 37.84           O
ATOM    803  ND2 ASN A 107      14.373 -15.151  12.437  1.00 35.68           N
ATOM    804  N   GLU A 108      11.572 -15.096  15.764  1.00 45.16           N
ATOM    805  CA  GLU A 108      10.956 -16.378  16.107  1.00 49.11           C
ATOM    806  C   GLU A 108       9.436 -16.318  16.073  1.00 48.42           C
ATOM    807  O   GLU A 108       8.783 -17.292  15.789  1.00 51.57           O
ATOM    808  CB  GLU A 108      11.420 -16.886  17.474  1.00 51.32           C
ATOM    809  CG  GLU A 108      12.576 -17.880  17.425  1.00 57.53           C
ATOM    810  CD  GLU A 108      12.161 -19.349  17.704  1.00 65.27           C
ATOM    811  OE1 GLU A 108      12.054 -19.775  18.891  1.00 68.36           O
ATOM    812  OE2 GLU A 108      11.971 -20.098  16.724  1.00 68.02           O
ATOM    813  N   LEU A 109       8.877 -15.189  16.395  1.00 46.67           N
ATOM    814  CA  LEU A 109       7.449 -15.064  16.412  1.00 47.88           C
ATOM    815  C   LEU A 109       6.852 -14.867  15.020  1.00 45.92           C
ATOM    816  O   LEU A 109       5.706 -15.199  14.780  1.00 46.44           O
ATOM    817  CB  LEU A 109       7.058 -13.906  17.332  1.00 47.78           C
ATOM    818  CG  LEU A 109       5.568 -13.728  17.615  1.00 51.34           C
ATOM    819  CD1 LEU A 109       5.265 -13.783  19.141  1.00 57.63           C
ATOM    820  CD2 LEU A 109       5.055 -12.447  16.941  1.00 52.03           C
ATOM    821  N   PHE A 110       7.623 -14.289  14.107  1.00 44.55           N
ATOM    822  CA  PHE A 110       7.176 -14.159  12.746  1.00 42.81           C
ATOM    823  C   PHE A 110       7.156 -15.484  11.990  1.00 44.39           C
ATOM    824  O   PHE A 110       6.363 -15.646  11.062  1.00 43.96           O
ATOM    825  CB  PHE A 110       8.012 -13.124  12.035  1.00 41.88           C
ATOM    826  CG  PHE A 110       7.488 -11.740  12.179  1.00 41.23           C
ATOM    827  CD1 PHE A 110       6.281 -11.376  11.572  1.00 42.30           C
ATOM    828  CD2 PHE A 110       8.199 -10.783  12.910  1.00 39.09           C
ATOM    829  CE1 PHE A 110       5.791 -10.056  11.698  1.00 39.87           C
ATOM    830  CE2 PHE A 110       7.736  -9.486  13.023  1.00 37.03           C
ATOM    831  CZ  PHE A 110       6.533  -9.113  12.416  1.00 37.46           C
ATOM    832  N   LYS A 111       7.966 -16.445  12.435  1.00 45.98           N
ATOM    833  CA  LYS A 111       7.951 -17.812  11.905  1.00 48.73           C
ATOM    834  C   LYS A 111       6.569 -18.445  11.864  1.00 50.29           C
ATOM    835  O   LYS A 111       6.357 -19.400  11.126  1.00 52.49           O
ATOM    836  CB  LYS A 111       8.863 -18.737  12.714  1.00 51.25           C
ATOM    837  CG  LYS A 111      10.326 -18.394  12.655  1.00 51.88           C
ATOM    838  CD  LYS A 111      11.203 -19.470  13.303  1.00 55.40           C
ATOM    839  CE  LYS A 111      12.664 -19.192  12.930  1.00 58.42           C
ATOM    840  NZ  LYS A 111      13.678 -20.113  13.521  1.00 62.52           N
ATOM    841  N   LYS A 112       5.642 -17.954  12.670  1.00 49.36           N
ATOM    842  CA  LYS A 112       4.338 -18.582  12.769  1.00 51.52           C
ATOM    843  C   LYS A 112       3.391 -18.105  11.702  1.00 50.12           C
ATOM    844  O   LYS A 112       2.269 -18.606  11.614  1.00 52.33           O
ATOM    845  CB  LYS A 112       3.742 -18.327  14.144  1.00 52.71           C
ATOM    846  CG  LYS A 112       4.573 -18.964  15.263  1.00 59.21           C
ATOM    847  CD  LYS A 112       4.575 -18.084  16.526  1.00 63.34           C
ATOM    848  CE  LYS A 112       5.415 -18.747  17.620  1.00 66.25           C
ATOM    849  NZ  LYS A 112       4.822 -18.457  18.954  1.00 68.49           N
ATOM    850  N   TYR A 113       3.856 -17.154  10.893  1.00 47.34           N
ATOM    851  CA  TYR A 113       3.062 -16.518   9.838  1.00 46.69           C
ATOM    852  C   TYR A 113       3.686 -16.693   8.483  1.00 46.43           C
ATOM    853  O   TYR A 113       3.105 -16.284   7.480  1.00 47.03           O
ATOM    854  CB  TYR A 113       2.920 -14.997  10.075  1.00 43.98           C
ATOM    855  CG  TYR A 113       2.163 -14.692  11.336  1.00 46.03           C
ATOM    856  CD1 TYR A 113       0.770 -14.769  11.371  1.00 46.63           C
ATOM    857  CD2 TYR A 113       2.846 -14.435  12.526  1.00 48.43           C
ATOM    858  CE1 TYR A 113       0.082 -14.535  12.547  1.00 49.68           C
ATOM    859  CE2 TYR A 113       2.162 -14.199  13.719  1.00 50.28           C
ATOM    860  CZ  TYR A 113       0.784 -14.241  13.720  1.00 51.01           C
ATOM    861  OH  TYR A 113       0.112 -14.024  14.903  1.00 53.89           O
ATOM    862  N   THR A 114       4.882 -17.259   8.437  1.00 46.27           N
ATOM    863  CA  THR A 114       5.605 -17.352   7.174  1.00 45.58           C
ATOM    864  C   THR A 114       5.649 -18.832   6.814  1.00 48.07           C
ATOM    865  O   THR A 114       5.295 -19.669   7.632  1.00 48.90           O
ATOM    866  CB  THR A 114       7.040 -16.767   7.276  1.00 43.51           C
ATOM    867  OG1 THR A 114       7.698 -17.330   8.413  1.00 46.40           O
ATOM    868  CG2 THR A 114       6.989 -15.288   7.468  1.00 41.22           C
ATOM    869  N   GLN A 115       6.061 -19.129   5.586  1.00 48.94           N
ATOM    870  CA  GLN A 115       6.279 -20.500   5.167  1.00 52.84           C
ATOM    871  C   GLN A 115       7.723 -20.664   4.732  1.00 53.24           C
ATOM    872  O   GLN A 115       8.085 -21.559   3.970  1.00 56.49           O
ATOM    873  CB  GLN A 115       5.264 -20.934   4.115  1.00 54.38           C
ATOM    874  CG  GLN A 115       3.915 -21.221   4.735  1.00 56.59           C
ATOM    875  CD  GLN A 115       2.972 -21.926   3.805  1.00 64.87           C
ATOM    876  OE1 GLN A 115       3.191 -21.983   2.585  1.00 68.87           O
ATOM    877  NE2 GLN A 115       1.914 -22.498   4.370  1.00 67.85           N
ATOM    878  N   ASN A 116       8.560 -19.797   5.258  1.00 50.48           N
ATOM    879  CA  ASN A 116       9.958 -19.895   5.006  1.00 51.83           C
ATOM    880  C   ASN A 116      10.670 -19.618   6.305  1.00 50.95           C
ATOM    881  O   ASN A 116      10.051 -19.383   7.343  1.00 50.40           O
ATOM    882  CB  ASN A 116      10.374 -18.912   3.893  1.00 50.61           C
ATOM    883  CG  ASN A 116       9.761 -17.513   4.074  1.00 50.43           C
ATOM    884  OD1 ASN A 116       8.609 -17.258   3.676  1.00 53.04           O
ATOM    885  ND2 ASN A 116      10.521 -16.608   4.693  1.00 48.68           N
ATOM    886  N   ASN A 117      11.986 -19.676   6.266  1.00 52.16           N
ATOM    887  CA  ASN A 117      12.776 -19.073   7.313  1.00 51.03           C
ATOM    888  C   ASN A 117      12.621 -17.550   7.132  1.00 47.65           C
ATOM    889  O   ASN A 117      13.030 -17.023   6.108  1.00 47.03           O
ATOM    890  CB  ASN A 117      14.226 -19.502   7.130  1.00 52.92           C
ATOM    891  CG  ASN A 117      14.984 -19.454   8.383  1.00 53.07           C
ATOM    892  OD1 ASN A 117      14.678 -18.683   9.287  1.00 52.23           O
ATOM    893  ND2 ASN A 117      15.967 -20.305   8.488  1.00 60.43           N
ATOM    894  N   PRO A 118      12.008 -16.838   8.100  1.00 46.29           N
ATOM    895  CA  PRO A 118      11.629 -15.447   7.783  1.00 43.90           C
ATOM    896  C   PRO A 118      12.811 -14.579   7.436  1.00 43.59           C
ATOM    897  O   PRO A 118      13.881 -14.724   8.011  1.00 45.67           O
ATOM    898  CB  PRO A 118      10.977 -14.945   9.062  1.00 42.58           C
ATOM    899  CG  PRO A 118      11.275 -15.989  10.083  1.00 44.65           C
ATOM    900  CD  PRO A 118      11.531 -17.245   9.426  1.00 46.49           C
ATOM    901  N   LEU A 119      12.595 -13.703   6.475  1.00 41.79           N
ATOM    902  CA  LEU A 119      13.562 -12.742   6.038  1.00 41.24           C
ATOM    903  C   LEU A 119      13.387 -11.483   6.875  1.00 38.61           C
ATOM    904  O   LEU A 119      12.264 -10.991   7.086  1.00 36.11           O
ATOM    905  CB  LEU A 119      13.329 -12.459   4.543  1.00 41.58           C
ATOM    906  CG  LEU A 119      14.230 -11.534   3.725  1.00 43.31           C
ATOM    907  CD1 LEU A 119      15.580 -12.183   3.405  1.00 46.63           C
ATOM    908  CD2 LEU A 119      13.538 -11.258   2.447  1.00 43.25           C
ATOM    909  N   LEU A 120      14.513 -10.963   7.356  1.00 39.32           N
ATOM    910  CA  LEU A 120      14.538  -9.667   8.061  1.00 37.27           C
ATOM    911  C   LEU A 120      15.206  -8.615   7.208  1.00 36.90           C
ATOM    912  O   LEU A 120      16.382  -8.700   6.884  1.00 38.70           O
ATOM    913  CB  LEU A 120      15.233  -9.762   9.438  1.00 38.01           C
ATOM    914  CG  LEU A 120      15.677  -8.431  10.084  1.00 36.66           C
ATOM    915  CD1 LEU A 120      14.453  -7.556  10.425  1.00 32.13           C
ATOM    916  CD2 LEU A 120      16.594  -8.634  11.295  1.00 34.93           C
ATOM    917  N   LEU A 121      14.434  -7.622   6.832  1.00 35.57           N
ATOM    918  CA  LEU A 121      14.977  -6.492   6.117  1.00 36.24           C
ATOM    919  C   LEU A 121      15.190  -5.337   7.091  1.00 35.84           C
ATOM    920  O   LEU A 121      14.212  -4.815   7.654  1.00 34.03           O
ATOM    921  CB  LEU A 121      13.968  -6.068   5.083  1.00 34.86           C
ATOM    922  CG  LEU A 121      14.308  -5.835   3.639  1.00 38.85           C
ATOM    923  CD1 LEU A 121      15.423  -6.788   3.121  1.00 43.61           C
ATOM    924  CD2 LEU A 121      13.009  -6.054   2.886  1.00 40.47           C
ATOM    925  N   ILE A 122      16.446  -4.937   7.278  1.00 37.22           N
ATOM    926  CA  ILE A 122      16.755  -3.700   7.978  1.00 38.71           C
ATOM    927  C   ILE A 122      16.827  -2.513   6.996  1.00 39.97           C
ATOM    928  O   ILE A 122      17.793  -2.366   6.238  1.00 43.20           O
ATOM    929  CB  ILE A 122      18.078  -3.815   8.797  1.00 41.75           C
ATOM    930  CG1 ILE A 122      17.866  -4.713  10.026  1.00 40.83           C
ATOM    931  CG2 ILE A 122      18.571  -2.428   9.234  1.00 41.82           C
ATOM    932  CD1 ILE A 122      19.092  -4.914  10.813  1.00 42.28           C
ATOM    933  N   VAL A 123      15.823  -1.662   6.995  1.00 38.67           N
ATOM    934  CA  VAL A 123      15.815  -0.539   6.064  1.00 40.38           C
ATOM    935  C   VAL A 123      16.466   0.701   6.657  1.00 42.84           C
ATOM    936  O   VAL A 123      16.021   1.163   7.692  1.00 42.24           O
ATOM    937  CB  VAL A 123      14.377  -0.137   5.684  1.00 38.19           C
ATOM    938  CG1 VAL A 123      14.399   0.827   4.554  1.00 35.12           C
ATOM    939  CG2 VAL A 123      13.528  -1.409   5.362  1.00 38.19           C
ATOM    940  N   ASP A 124      17.490   1.256   6.001  1.00 46.81           N
ATOM    941  CA  ASP A 124      18.079   2.514   6.490  1.00 50.87           C
ATOM    942  C   ASP A 124      17.272   3.708   6.070  1.00 50.91           C
ATOM    943  O   ASP A 124      17.186   4.035   4.893  1.00 51.40           O
ATOM    944  CB  ASP A 124      19.503   2.743   6.027  1.00 54.77           C
ATOM    945  CG  ASP A 124      20.053   4.061   6.531  1.00 59.78           C
ATOM    946  OD1 ASP A 124      20.169   4.266   7.782  1.00 63.61           O
ATOM    947  OD2 ASP A 124      20.350   4.898   5.660  1.00 64.51           O
ATOM    948  N   VAL A 125      16.686   4.371   7.044  1.00 51.61           N
ATOM    949  CA  VAL A 125      15.750   5.425   6.740  1.00 52.35           C
ATOM    950  C   VAL A 125      16.418   6.777   6.932  1.00 55.33           C
ATOM    951  O   VAL A 125      15.901   7.785   6.509  1.00 56.82           O
ATOM    952  CB  VAL A 125      14.462   5.270   7.570  1.00 50.16           C
ATOM    953  CG1 VAL A 125      13.762   4.023   7.166  1.00 47.76           C
ATOM    954  CG2 VAL A 125      14.772   5.230   9.079  1.00 51.13           C
ATOM    955  N   LYS A 126      17.591   6.766   7.533  1.00 58.58           N
ATOM    956  CA  LYS A 126      18.352   7.965   7.826  1.00 62.93           C
ATOM    957  C   LYS A 126      19.237   8.413   6.640  1.00 65.70           C
ATOM    958  O   LYS A 126      19.776   9.526   6.640  1.00 68.25           O
ATOM    959  CB  LYS A 126      19.196   7.711   9.081  1.00 64.69           C
ATOM    960  CG  LYS A 126      18.391   7.697  10.381  1.00 65.26           C
ATOM    961  CD  LYS A 126      19.170   6.975  11.507  1.00 70.41           C
ATOM    962  CE  LYS A 126      18.253   6.465  12.665  1.00 69.28           C
ATOM    963  NZ  LYS A 126      19.093   6.157  13.893  1.00 69.58           N
ATOM    964  N   GLN A 127      19.375   7.533   5.645  1.00 65.59           N
ATOM    965  CA  GLN A 127      20.137   7.785   4.415  1.00 68.90           C
ATOM    966  C   GLN A 127      21.479   8.465   4.601  1.00 73.72           C
ATOM    967  O   GLN A 127      21.755   9.484   3.968  1.00 76.47           O
ATOM    968  CB  GLN A 127      19.291   8.558   3.411  1.00 68.30           C
ATOM    969  CG  GLN A 127      18.579   7.644   2.412  1.00 67.30           C
ATOM    970  CD  GLN A 127      17.098   7.932   2.302  1.00 64.50           C
ATOM    971  OE1 GLN A 127      16.289   7.011   2.220  1.00 62.73           O
ATOM    972  NE2 GLN A 127      16.733   9.208   2.321  1.00 64.70           N
ATOM    973  N   GLN A 128      22.317   7.919   5.471  1.00 75.66           N
ATOM    974  CA  GLN A 128      23.568   8.593   5.747  1.00 80.79           C
ATOM    975  C   GLN A 128      24.737   7.712   5.316  1.00 82.85           C
ATOM    976  O   GLN A 128      25.740   7.565   6.014  1.00 85.40           O
ATOM    977  CB  GLN A 128      23.632   9.106   7.201  1.00 81.96           C
ATOM    978  CG  GLN A 128      23.056  10.535   7.339  1.00 84.15           C
ATOM    979  CD  GLN A 128      22.883  11.005   8.787  1.00 86.98           C
ATOM    980  OE1 GLN A 128      22.093  10.441   9.552  1.00 86.79           O
ATOM    981  NE2 GLN A 128      23.599  12.059   9.155  1.00 91.37           N
ATOM    982  N   GLY A 129      24.574   7.148   4.123  1.00 81.77           N
ATOM    983  CA  GLY A 129      25.530   6.215   3.552  1.00 82.70           C
ATOM    984  C   GLY A 129      25.407   6.130   2.039  1.00 82.51           C
ATOM    985  O   GLY A 129      24.493   6.711   1.418  1.00 80.29           O
ATOM    986  N   VAL A 130      26.296   5.329   1.463  1.00 83.88           N
ATOM    987  CA  VAL A 130      26.655   5.454   0.057  1.00 85.20           C
ATOM    988  C   VAL A 130      25.760   4.770  -1.017  1.00 82.08           C
ATOM    989  O   VAL A 130      25.615   5.325  -2.104  1.00 83.92           O
ATOM    990  CB  VAL A 130      28.203   5.203  -0.132  1.00 90.46           C
ATOM    991  CG1 VAL A 130      29.025   6.425   0.337  1.00 92.45           C
ATOM    992  CG2 VAL A 130      28.634   3.966   0.635  1.00 90.32           C
ATOM    993  N   GLY A 131      25.171   3.599  -0.738  1.00 77.75           N
ATOM    994  CA  GLY A 131      24.352   2.882  -1.743  1.00 74.92           C
ATOM    995  C   GLY A 131      22.973   2.331  -1.353  1.00 70.61           C
ATOM    996  O   GLY A 131      22.051   3.094  -0.971  1.00 68.02           O
ATOM    997  N   LEU A 132      22.801   1.008  -1.449  1.00 68.95           N
ATOM    998  CA  LEU A 132      21.496   0.379  -1.096  1.00 64.55           C
ATOM    999  C   LEU A 132      21.098   0.448   0.378  1.00 61.16           C
ATOM   1000  O   LEU A 132      21.780  -0.112   1.225  1.00 62.25           O
ATOM   1001  CB  LEU A 132      21.401  -1.066  -1.568  1.00 64.54           C
ATOM   1002  CG  LEU A 132      20.343  -1.242  -2.639  1.00 63.61           C
ATOM   1003  CD1 LEU A 132      20.967  -1.167  -4.023  1.00 67.14           C
ATOM   1004  CD2 LEU A 132      19.639  -2.572  -2.421  1.00 63.02           C
ATOM   1005  N   PRO A 133      19.963   1.109   0.665  1.00 58.32           N
ATOM   1006  CA  PRO A 133      19.496   1.439   2.009  1.00 56.44           C
ATOM   1007  C   PRO A 133      18.844   0.231   2.690  1.00 54.05           C
ATOM   1008  O   PRO A 133      17.789   0.362   3.348  1.00 51.53           O
ATOM   1009  CB  PRO A 133      18.418   2.490   1.726  1.00 54.38           C
ATOM   1010  CG  PRO A 133      17.827   2.024   0.467  1.00 54.01           C
ATOM   1011  CD  PRO A 133      18.929   1.435  -0.343  1.00 56.34           C
ATOM   1012  N   THR A 134      19.465  -0.929   2.522  1.00 54.51           N
ATOM   1013  CA  THR A 134      18.828  -2.174   2.894  1.00 52.76           C
ATOM   1014  C   THR A 134      19.804  -3.341   3.023  1.00 53.82           C
ATOM   1015  O   THR A 134      20.641  -3.559   2.165  1.00 56.15           O
ATOM   1016  CB  THR A 134      17.634  -2.519   1.942  1.00 51.24           C
ATOM   1017  OG1 THR A 134      16.823  -3.534   2.546  1.00 51.44           O
ATOM   1018  CG2 THR A 134      18.109  -2.990   0.580  1.00 53.21           C
ATOM   1019  N   ASP A 135      19.685  -4.069   4.127  1.00 52.12           N
ATOM   1020  CA  ASP A 135      20.440  -5.276   4.335  1.00 53.14           C
ATOM   1021  C   ASP A 135      19.438  -6.355   4.713  1.00 50.12           C
ATOM   1022  O   ASP A 135      18.505  -6.095   5.454  1.00 48.51           O
ATOM   1023  CB  ASP A 135      21.485  -5.056   5.410  1.00 55.64           C
ATOM   1024  CG  ASP A 135      22.342  -3.804   5.148  1.00 60.05           C
ATOM   1025  OD1 ASP A 135      22.957  -3.701   4.068  1.00 64.22           O
ATOM   1026  OD2 ASP A 135      22.400  -2.916   6.030  1.00 63.27           O
ATOM   1027  N   ALA A 136      19.609  -7.540   4.141  1.00 49.91           N
ATOM   1028  CA  ALA A 136      18.676  -8.635   4.262  1.00 47.69           C
ATOM   1029  C   ALA A 136      19.291  -9.724   5.114  1.00 48.77           C
ATOM   1030  O   ALA A 136      20.429 -10.116   4.896  1.00 50.14           O
ATOM   1031  CB  ALA A 136      18.360  -9.201   2.890  1.00 48.80           C
ATOM   1032  N   TYR A 137      18.514 -10.221   6.072  1.00 47.13           N
ATOM   1033  CA  TYR A 137      19.003 -11.258   6.969  1.00 48.29           C
ATOM   1034  C   TYR A 137      18.018 -12.362   7.111  1.00 47.52           C
ATOM   1035  O   TYR A 137      16.789 -12.153   6.995  1.00 44.82           O
ATOM   1036  CB  TYR A 137      19.249 -10.733   8.377  1.00 48.08           C
ATOM   1037  CG  TYR A 137      20.302  -9.690   8.460  1.00 48.84           C
ATOM   1038  CD1 TYR A 137      19.987  -8.354   8.196  1.00 45.63           C
ATOM   1039  CD2 TYR A 137      21.608 -10.024   8.816  1.00 50.05           C
ATOM   1040  CE1 TYR A 137      20.947  -7.380   8.259  1.00 48.65           C
ATOM   1041  CE2 TYR A 137      22.581  -9.054   8.895  1.00 53.93           C
ATOM   1042  CZ  TYR A 137      22.239  -7.724   8.616  1.00 53.47           C
ATOM   1043  OH  TYR A 137      23.185  -6.727   8.682  1.00 58.39           O
ATOM   1044  N   VAL A 138      18.604 -13.518   7.426  1.00 49.01           N
ATOM   1045  CA  VAL A 138      17.900 -14.732   7.763  1.00 48.99           C
ATOM   1046  C   VAL A 138      18.554 -15.337   8.997  1.00 50.10           C
ATOM   1047  O   VAL A 138      19.773 -15.274   9.141  1.00 52.12           O
ATOM   1048  CB  VAL A 138      17.907 -15.642   6.525  1.00 50.87           C
ATOM   1049  CG1 VAL A 138      18.113 -17.088   6.846  1.00 52.16           C
ATOM   1050  CG2 VAL A 138      16.604 -15.412   5.768  1.00 49.86           C
ATOM   1051  N   ALA A 139      17.755 -15.889   9.903  1.00 49.38           N
ATOM   1052  CA  ALA A 139      18.310 -16.628  11.064  1.00 52.72           C
ATOM   1053  C   ALA A 139      18.765 -18.042  10.712  1.00 56.26           C
ATOM   1054  O   ALA A 139      18.110 -18.749   9.950  1.00 55.24           O
ATOM   1055  CB  ALA A 139      17.305 -16.691  12.217  1.00 51.07           C
ATOM   1056  N   ILE A 140      19.871 -18.455  11.310  1.00 61.03           N
ATOM   1057  CA  ILE A 140      20.409 -19.800  11.127  1.00 66.94           C
ATOM   1058  C   ILE A 140      21.383 -20.167  12.247  1.00 70.74           C
ATOM   1059  O   ILE A 140      22.120 -19.308  12.711  1.00 70.46           O
ATOM   1060  CB  ILE A 140      21.130 -19.949   9.758  1.00 68.98           C
ATOM   1061  CG1 ILE A 140      22.126 -18.805   9.523  1.00 68.89           C
ATOM   1062  CG2 ILE A 140      20.119 -20.053   8.592  1.00 68.89           C
ATOM   1063  CD1 ILE A 140      23.600 -19.242   9.604  1.00 73.69           C
ATOM   1064  N   GLU A 141      21.394 -21.441  12.652  1.00 74.96           N
ATOM   1065  CA  GLU A 141      22.285 -21.923  13.712  1.00 79.87           C
ATOM   1066  C   GLU A 141      23.760 -21.801  13.294  1.00 83.61           C
ATOM   1067  O   GLU A 141      24.437 -20.816  13.631  1.00 83.72           O
ATOM   1068  CB  GLU A 141      21.951 -23.375  14.101  1.00 82.74           C
ATOM   1069  N   GLN A 142      24.240 -22.802  12.560  1.00 87.40           N
ATOM   1070  CA  GLN A 142      25.587 -22.796  11.987  1.00 91.23           C
ATOM   1071  C   GLN A 142      26.675 -22.858  13.051  1.00 94.20           C
ATOM   1072  O   GLN A 142      27.551 -23.714  12.990  1.00 98.52           O
ATOM   1073  CB  GLN A 142      25.786 -21.578  11.066  1.00 89.18           C
ATOM   1074  N   LYS A 152      21.861 -20.178  16.779  1.00 69.63           N
ATOM   1075  CA  LYS A 152      20.967 -19.185  16.151  1.00 65.07           C
ATOM   1076  C   LYS A 152      21.673 -17.841  16.010  1.00 63.97           C
ATOM   1077  O   LYS A 152      22.058 -17.233  16.997  1.00 64.65           O
ATOM   1078  CB  LYS A 152      19.661 -19.053  16.928  1.00 62.75           C
ATOM   1079  N   THR A 153      21.872 -17.399  14.771  1.00 63.19           N
ATOM   1080  CA  THR A 153      22.555 -16.130  14.479  1.00 62.65           C
ATOM   1081  C   THR A 153      22.171 -15.580  13.089  1.00 60.16           C
ATOM   1082  O   THR A 153      21.857 -16.345  12.187  1.00 60.52           O
ATOM   1083  CB  THR A 153      24.099 -16.287  14.613  1.00 66.62           C
ATOM   1084  OG1 THR A 153      24.717 -14.998  14.592  1.00 68.19           O
ATOM   1085  CG2 THR A 153      24.689 -17.138  13.489  1.00 68.68           C
ATOM   1086  N   PHE A 154      22.194 -14.262  12.904  1.00 58.09           N
ATOM   1087  CA  PHE A 154      21.825 -13.698  11.599  1.00 55.79           C
ATOM   1088  C   PHE A 154      22.873 -13.876  10.465  1.00 58.69           C
ATOM   1089  O   PHE A 154      24.049 -13.601  10.650  1.00 60.78           O
ATOM   1090  CB  PHE A 154      21.371 -12.263  11.746  1.00 52.28           C
ATOM   1091  CG  PHE A 154      19.989 -12.138  12.275  1.00 49.24           C
ATOM   1092  CD1 PHE A 154      18.888 -12.531  11.502  1.00 47.21           C
ATOM   1093  CD2 PHE A 154      19.760 -11.642  13.552  1.00 46.64           C
ATOM   1094  CE1 PHE A 154      17.576 -12.433  12.006  1.00 43.70           C
ATOM   1095  CE2 PHE A 154      18.452 -11.539  14.055  1.00 43.57           C
ATOM   1096  CZ  PHE A 154      17.364 -11.929  13.293  1.00 39.85           C
ATOM   1097  N   LEU A 155      22.425 -14.346   9.301  1.00 58.83           N
ATOM   1098  CA  LEU A 155      23.275 -14.441   8.106  1.00 62.03           C
ATOM   1099  C   LEU A 155      22.946 -13.302   7.152  1.00 60.51           C
ATOM   1100  O   LEU A 155      21.795 -13.154   6.726  1.00 58.01           O
ATOM   1101  CB  LEU A 155      23.081 -15.795   7.407  1.00 63.16           C
ATOM   1102  CG  LEU A 155      23.658 -16.072   6.011  1.00 67.17           C
ATOM   1103  CD1 LEU A 155      25.199 -16.229   6.013  1.00 71.46           C
ATOM   1104  CD2 LEU A 155      23.014 -17.310   5.376  1.00 68.12           C
ATOM   1105  N   HIS A 156      23.943 -12.482   6.827  1.00 63.09           N
ATOM   1106  CA  HIS A 156      23.755 -11.442   5.818  1.00 62.78           C
ATOM   1107  C   HIS A 156      23.509 -12.130   4.491  1.00 63.84           C
ATOM   1108  O   HIS A 156      24.213 -13.073   4.154  1.00 66.90           O
ATOM   1109  CB  HIS A 156      24.989 -10.533   5.707  1.00 65.46           C
ATOM   1110  CG  HIS A 156      24.764  -9.313   4.857  1.00 66.60           C
ATOM   1111  ND1 HIS A 156      25.562  -8.998   3.775  1.00 70.63           N
ATOM   1112  CD2 HIS A 156      23.816  -8.343   4.919  1.00 64.16           C
ATOM   1113  CE1 HIS A 156      25.117  -7.888   3.208  1.00 69.33           C
ATOM   1114  NE2 HIS A 156      24.061  -7.468   3.884  1.00 66.39           N
ATOM   1115  N   LEU A 157      22.492 -11.684   3.763  1.00 61.69           N
ATOM   1116  CA  LEU A 157      22.272 -12.140   2.397  1.00 63.65           C
ATOM   1117  C   LEU A 157      22.468 -10.971   1.448  1.00 64.27           C
ATOM   1118  O   LEU A 157      22.093  -9.850   1.786  1.00 61.85           O
ATOM   1119  CB  LEU A 157      20.850 -12.662   2.231  1.00 61.02           C
ATOM   1120  CG  LEU A 157      20.427 -13.861   3.066  1.00 61.41           C
ATOM   1121  CD1 LEU A 157      18.922 -13.963   3.087  1.00 58.29           C
ATOM   1122  CD2 LEU A 157      21.036 -15.138   2.543  1.00 64.25           C
ATOM   1123  N   PRO A 158      23.048 -11.222   0.260  1.00 67.87           N
ATOM   1124  CA  PRO A 158      23.097 -10.237  -0.831  1.00 69.05           C
ATOM   1125  C   PRO A 158      21.695  -9.893  -1.357  1.00 67.06           C
ATOM   1126  O   PRO A 158      20.826 -10.764  -1.479  1.00 66.24           O
ATOM   1127  CB  PRO A 158      23.896 -10.954  -1.909  1.00 72.42           C
ATOM   1128  CG  PRO A 158      24.762 -11.876  -1.148  1.00 75.38           C
ATOM   1129  CD  PRO A 158      23.899 -12.379  -0.033  1.00 72.38           C
ATOM   1130  N   CYS A 159      21.459  -8.623  -1.631  1.00 66.72           N
ATOM   1131  CA  CYS A 159      20.198  -8.265  -2.215  1.00 65.93           C
ATOM   1132  C   CYS A 159      20.362  -7.223  -3.288  1.00 66.91           C
ATOM   1133  O   CYS A 159      21.433  -6.645  -3.446  1.00 69.58           O
ATOM   1134  CB  CYS A 159      19.201  -7.839  -1.157  1.00 62.92           C
ATOM   1135  SG  CYS A 159      19.712  -6.467  -0.189  1.00 66.29           S
ATOM   1136  N   THR A 160      19.291  -7.013  -4.038  1.00 65.52           N
ATOM   1137  CA  THR A 160      19.346  -6.286  -5.294  1.00 67.17           C
ATOM   1138  C   THR A 160      17.968  -5.726  -5.593  1.00 64.42           C
ATOM   1139  O   THR A 160      16.998  -6.072  -4.917  1.00 61.34           O
ATOM   1140  CB  THR A 160      19.842  -7.205  -6.441  1.00 70.73           C
ATOM   1141  OG1 THR A 160      19.579  -6.586  -7.692  1.00 73.05           O
ATOM   1142  CG2 THR A 160      19.128  -8.540  -6.435  1.00 70.99           C
ATOM   1143  N   ILE A 161      17.873  -4.843  -6.582  1.00 65.56           N
ATOM   1144  CA  ILE A 161      16.585  -4.233  -6.889  1.00 63.94           C
ATOM   1145  C   ILE A 161      16.021  -4.755  -8.189  1.00 65.84           C
ATOM   1146  O   ILE A 161      16.620  -4.577  -9.248  1.00 68.21           O
ATOM   1147  CB  ILE A 161      16.636  -2.696  -6.918  1.00 63.55           C
ATOM   1148  CG1 ILE A 161      16.960  -2.136  -5.541  1.00 62.00           C
ATOM   1149  CG2 ILE A 161      15.283  -2.138  -7.294  1.00 61.64           C
ATOM   1150  CD1 ILE A 161      17.817  -0.907  -5.649  1.00 65.12           C
ATOM   1151  N   GLU A 162      14.863  -5.400  -8.086  1.00 64.83           N
ATOM   1152  CA  GLU A 162      14.158  -5.873  -9.267  1.00 67.72           C
ATOM   1153  C   GLU A 162      12.732  -5.326  -9.295  1.00 65.35           C
ATOM   1154  O   GLU A 162      11.918  -5.530  -8.384  1.00 62.37           O
ATOM   1155  CB  GLU A 162      14.228  -7.404  -9.424  1.00 69.94           C
ATOM   1156  CG  GLU A 162      13.913  -7.948 -10.839  1.00 75.99           C
ATOM   1157  CD  GLU A 162      14.800  -7.367 -11.958  1.00 83.34           C
ATOM   1158  OE1 GLU A 162      14.256  -6.693 -12.869  1.00 85.24           O
ATOM   1159  OE2 GLU A 162      16.035  -7.592 -11.945  1.00 87.25           O
ATOM   1160  N   ALA A 163      12.473  -4.607 -10.377  1.00 67.18           N
ATOM   1161  CA  ALA A 163      11.271  -3.826 -10.558  1.00 65.57           C
ATOM   1162  C   ALA A 163      10.541  -4.405 -11.756  1.00 67.68           C
ATOM   1163  O   ALA A 163      11.064  -4.355 -12.876  1.00 70.80           O
ATOM   1164  CB  ALA A 163      11.659  -2.346 -10.824  1.00 65.17           C
ATOM   1165  N   GLU A 164       9.350  -4.969 -11.524  1.00 66.57           N
ATOM   1166  CA  GLU A 164       8.415  -5.261 -12.627  1.00 68.49           C
ATOM   1167  C   GLU A 164       8.191  -3.978 -13.445  1.00 68.48           C
ATOM   1168  O   GLU A 164       7.956  -2.922 -12.874  1.00 66.79           O
ATOM   1169  CB  GLU A 164       7.090  -5.829 -12.099  1.00 67.08           C
ATOM   1170  CG  GLU A 164       6.115  -6.283 -13.210  1.00 72.40           C
ATOM   1171  CD  GLU A 164       5.110  -7.346 -12.760  1.00 74.30           C
ATOM   1172  OE1 GLU A 164       4.502  -8.013 -13.646  1.00 74.61           O
ATOM   1173  OE2 GLU A 164       4.931  -7.507 -11.520  1.00 73.20           O
ATOM   1174  N   GLU A 165       8.256  -4.078 -14.766  1.00 70.81           N
ATOM   1175  CA  GLU A 165       8.355  -2.899 -15.619  1.00 71.99           C
ATOM   1176  C   GLU A 165       7.467  -1.718 -15.230  1.00 69.01           C
ATOM   1177  O   GLU A 165       7.916  -0.568 -15.300  1.00 69.60           O
ATOM   1178  CB  GLU A 165       8.164  -3.253 -17.098  1.00 76.29           C
ATOM   1179  CG  GLU A 165       8.995  -2.378 -18.068  1.00 81.26           C
ATOM   1180  CD  GLU A 165      10.543  -2.401 -17.818  1.00 85.86           C
ATOM   1181  OE1 GLU A 165      11.093  -3.371 -17.220  1.00 85.46           O
ATOM   1182  OE2 GLU A 165      11.220  -1.431 -18.247  1.00 88.16           O
ATOM   1183  N   ALA A 166       6.228  -1.992 -14.819  1.00 65.84           N
ATOM   1184  CA  ALA A 166       5.298  -0.927 -14.424  1.00 62.37           C
ATOM   1185  C   ALA A 166       5.888  -0.010 -13.344  1.00 58.54           C
ATOM   1186  O   ALA A 166       5.759   1.212 -13.400  1.00 58.17           O
ATOM   1187  CB  ALA A 166       3.959  -1.520 -13.955  1.00 61.16           C
ATOM   1188  N   GLU A 167       6.525  -0.608 -12.350  1.00 55.47           N
ATOM   1189  CA  GLU A 167       7.103   0.162 -11.282  1.00 51.95           C
ATOM   1190  C   GLU A 167       8.320   0.922 -11.801  1.00 52.96           C
ATOM   1191  O   GLU A 167       8.569   2.055 -11.379  1.00 52.28           O
ATOM   1192  CB  GLU A 167       7.472  -0.741 -10.107  1.00 50.28           C
ATOM   1193  N   GLU A 168       9.046   0.324 -12.746  1.00 53.90           N
ATOM   1194  CA  GLU A 168      10.339   0.843 -13.110  1.00 54.82           C
ATOM   1195  C   GLU A 168      10.209   2.197 -13.789  1.00 55.77           C
ATOM   1196  O   GLU A 168      10.929   3.125 -13.442  1.00 56.39           O
ATOM   1197  CB  GLU A 168      11.132  -0.160 -13.970  1.00 58.53           C
ATOM   1198  N   ILE A 169       9.288   2.329 -14.746  1.00 56.12           N
ATOM   1199  CA  ILE A 169       9.104   3.612 -15.420  1.00 56.03           C
ATOM   1200  C   ILE A 169       8.425   4.614 -14.471  1.00 52.03           C
ATOM   1201  O   ILE A 169       8.599   5.804 -14.588  1.00 52.56           O
ATOM   1202  CB  ILE A 169       8.393   3.467 -16.784  1.00 59.41           C
ATOM   1203  CG1 ILE A 169       7.073   2.735 -16.619  1.00 59.05           C
ATOM   1204  CG2 ILE A 169       9.300   2.718 -17.818  1.00 63.06           C
ATOM   1205  CD1 ILE A 169       5.931   3.658 -16.264  1.00 61.13           C
ATOM   1206  N   GLY A 170       7.705   4.110 -13.490  1.00 47.70           N
ATOM   1207  CA  GLY A 170       7.228   4.953 -12.386  1.00 45.32           C
ATOM   1208  C   GLY A 170       8.328   5.676 -11.617  1.00 43.64           C
ATOM   1209  O   GLY A 170       8.331   6.904 -11.496  1.00 43.31           O
ATOM   1210  N   VAL A 171       9.263   4.881 -11.115  1.00 42.54           N
ATOM   1211  CA  VAL A 171      10.472   5.373 -10.499  1.00 42.36           C
ATOM   1212  C   VAL A 171      11.228   6.348 -11.373  1.00 45.76           C
ATOM   1213  O   VAL A 171      11.651   7.377 -10.849  1.00 47.09           O
ATOM   1214  CB  VAL A 171      11.378   4.224 -10.008  1.00 42.20           C
ATOM   1215  CG1 VAL A 171      12.773   4.723  -9.768  1.00 42.95           C
ATOM   1216  CG2 VAL A 171      10.800   3.610  -8.716  1.00 36.77           C
ATOM   1217  N   GLU A 172      11.360   6.090 -12.685  1.00 48.12           N
ATOM   1218  CA  GLU A 172      12.040   7.047 -13.601  1.00 51.43           C
ATOM   1219  C   GLU A 172      11.199   8.265 -13.942  1.00 52.63           C
ATOM   1220  O   GLU A 172      11.711   9.318 -14.323  1.00 54.76           O
ATOM   1221  CB  GLU A 172      12.495   6.371 -14.905  1.00 54.20           C
ATOM   1222  N   HIS A 173       9.887   8.130 -13.862  1.00 51.72           N
ATOM   1223  CA  HIS A 173       9.046   9.291 -14.139  1.00 53.67           C
ATOM   1224  C   HIS A 173       9.117  10.266 -12.940  1.00 52.45           C
ATOM   1225  O   HIS A 173       9.186  11.480 -13.130  1.00 53.46           O
ATOM   1226  CB  HIS A 173       7.607   8.858 -14.401  1.00 53.03           C
ATOM   1227  CG  HIS A 173       6.749   9.949 -14.929  1.00 55.84           C
ATOM   1228  ND1 HIS A 173       6.687  10.260 -16.269  1.00 60.26           N
ATOM   1229  CD2 HIS A 173       5.925  10.815 -14.299  1.00 57.14           C
ATOM   1230  CE1 HIS A 173       5.861  11.276 -16.443  1.00 62.20           C
ATOM   1231  NE2 HIS A 173       5.387  11.634 -15.263  1.00 60.24           N
ATOM   1232  N   LEU A 174       9.113   9.704 -11.727  1.00 49.21           N
ATOM   1233  CA  LEU A 174       9.320  10.456 -10.494  1.00 49.29           C
ATOM   1234  C   LEU A 174      10.693  11.152 -10.379  1.00 52.79           C
ATOM   1235  O   LEU A 174      10.843  12.055  -9.569  1.00 53.39           O
ATOM   1236  CB  LEU A 174       9.132   9.559  -9.268  1.00 45.57           C
ATOM   1237  CG  LEU A 174       7.764   8.989  -8.928  1.00 43.78           C
ATOM   1238  CD1 LEU A 174       7.819   8.006  -7.782  1.00 40.65           C
ATOM   1239  CD2 LEU A 174       6.788  10.079  -8.584  1.00 44.61           C
ATOM   1240  N   LEU A 175      11.695  10.753 -11.160  1.00 55.89           N
ATOM   1241  CA  LEU A 175      12.994  11.431 -11.080  1.00 59.14           C
ATOM   1242  C   LEU A 175      13.227  12.481 -12.142  1.00 65.05           C
ATOM   1243  O   LEU A 175      14.147  13.300 -11.996  1.00 68.33           O
ATOM   1244  CB  LEU A 175      14.156  10.440 -11.061  1.00 58.74           C
ATOM   1245  CG  LEU A 175      14.249   9.677  -9.742  1.00 54.36           C
ATOM   1246  CD1 LEU A 175      15.139   8.452  -9.823  1.00 50.53           C
ATOM   1247  CD2 LEU A 175      14.717  10.613  -8.644  1.00 54.49           C
ATOM   1248  N   ARG A 176      12.429  12.469 -13.217  1.00 67.50           N
ATOM   1249  CA  ARG A 176      12.622  13.430 -14.287  1.00 72.64           C
ATOM   1250  C   ARG A 176      11.946  14.748 -13.928  1.00 74.21           C
ATOM   1251  O   ARG A 176      11.849  15.109 -12.747  1.00 73.29           O
ATOM   1252  CB  ARG A 176      12.121  12.901 -15.640  1.00 74.69           C
ATOM   1253  N   THR B  23      -5.714  30.568 -11.702  1.00 71.89           N
ATOM   1254  CA  THR B  23      -4.768  29.412 -11.712  1.00 69.40           C
ATOM   1255  C   THR B  23      -5.518  28.090 -11.900  1.00 65.86           C
ATOM   1256  O   THR B  23      -6.755  28.043 -11.857  1.00 65.86           O
ATOM   1257  CB  THR B  23      -3.893  29.370 -10.435  1.00 68.92           C
ATOM   1258  OG1 THR B  23      -3.421  30.696 -10.148  1.00 73.72           O
ATOM   1259  CG2 THR B  23      -2.672  28.433 -10.626  1.00 67.98           C
ATOM   1260  N   LYS B  24      -4.747  27.030 -12.126  1.00 62.27           N
ATOM   1261  CA  LYS B  24      -5.292  25.750 -12.516  1.00 58.80           C
ATOM   1262  C   LYS B  24      -5.258  24.850 -11.293  1.00 54.41           C
ATOM   1263  O   LYS B  24      -4.247  24.770 -10.588  1.00 54.15           O
ATOM   1264  CB  LYS B  24      -4.471  25.144 -13.665  1.00 59.45           C
ATOM   1265  CG  LYS B  24      -3.668  26.201 -14.501  1.00 65.22           C
ATOM   1266  CD  LYS B  24      -2.924  25.632 -15.733  1.00 68.69           C
ATOM   1267  CE  LYS B  24      -3.824  24.765 -16.670  1.00 69.88           C
ATOM   1268  NZ  LYS B  24      -5.039  25.454 -17.224  1.00 72.06           N
ATOM   1269  N   GLU B  25      -6.366  24.181 -11.024  1.00 49.99           N
ATOM   1270  CA  GLU B  25      -6.377  23.241  -9.956  1.00 45.50           C
ATOM   1271  C   GLU B  25      -5.435  22.099 -10.271  1.00 41.44           C
ATOM   1272  O   GLU B  25      -5.324  21.694 -11.408  1.00 41.75           O
ATOM   1273  CB  GLU B  25      -7.779  22.729  -9.756  1.00 45.39           C
ATOM   1274  CG  GLU B  25      -7.888  21.925  -8.502  1.00 48.02           C
ATOM   1275  CD  GLU B  25      -9.322  21.707  -8.079  1.00 54.96           C
ATOM   1276  OE1 GLU B  25     -10.282  21.982  -8.886  1.00 57.12           O
ATOM   1277  OE2 GLU B  25      -9.472  21.257  -6.921  1.00 55.04           O
ATOM   1278  N   THR B  26      -4.764  21.562  -9.263  1.00 37.86           N
ATOM   1279  CA  THR B  26      -3.741  20.560  -9.479  1.00 34.30           C
ATOM   1280  C   THR B  26      -3.773  19.469  -8.406  1.00 32.26           C
ATOM   1281  O   THR B  26      -3.921  19.777  -7.223  1.00 33.41           O
ATOM   1282  CB  THR B  26      -2.389  21.230  -9.513  1.00 35.09           C
ATOM   1283  OG1 THR B  26      -2.438  22.274 -10.490  1.00 35.64           O
ATOM   1284  CG2 THR B  26      -1.260  20.247  -9.831  1.00 32.93           C
ATOM   1285  N   VAL B  27      -3.691  18.216  -8.855  1.00 29.06           N
ATOM   1286  CA  VAL B  27      -3.604  17.068  -8.022  1.00 27.63           C
ATOM   1287  C   VAL B  27      -2.114  16.749  -7.853  1.00 27.48           C
ATOM   1288  O   VAL B  27      -1.424  16.481  -8.814  1.00 27.94           O
ATOM   1289  CB  VAL B  27      -4.386  15.833  -8.634  1.00 26.12           C
ATOM   1290  CG1 VAL B  27      -4.282  14.596  -7.761  1.00 22.66           C
ATOM   1291  CG2 VAL B  27      -5.826  16.172  -8.772  1.00 26.41           C
ATOM   1292  N   TYR B  28      -1.637  16.763  -6.627  1.00 27.11           N
ATOM   1293  CA  TYR B  28      -0.224  16.427  -6.359  1.00 27.94           C
ATOM   1294  C   TYR B  28      -0.106  15.001  -5.863  1.00 26.71           C
ATOM   1295  O   TYR B  28      -0.717  14.644  -4.857  1.00 26.58           O
ATOM   1296  CB  TYR B  28       0.363  17.420  -5.349  1.00 28.25           C
ATOM   1297  CG  TYR B  28       0.501  18.794  -5.915  1.00 28.32           C
ATOM   1298  CD1 TYR B  28       1.642  19.163  -6.591  1.00 33.06           C
ATOM   1299  CD2 TYR B  28      -0.530  19.716  -5.808  1.00 33.13           C
ATOM   1300  CE1 TYR B  28       1.796  20.436  -7.116  1.00 35.07           C
ATOM   1301  CE2 TYR B  28      -0.419  20.981  -6.362  1.00 38.50           C
ATOM   1302  CZ  TYR B  28       0.757  21.342  -7.009  1.00 40.45           C
ATOM   1303  OH  TYR B  28       0.884  22.626  -7.535  1.00 45.97           O
ATOM   1304  N   ILE B  29       0.609  14.161  -6.596  1.00 27.31           N
ATOM   1305  CA  ILE B  29       0.626  12.731  -6.257  1.00 27.26           C
ATOM   1306  C   ILE B  29       1.974  12.368  -5.686  1.00 28.20           C
ATOM   1307  O   ILE B  29       3.010  12.637  -6.327  1.00 30.37           O
ATOM   1308  CB  ILE B  29       0.322  11.805  -7.495  1.00 28.02           C
ATOM   1309  CG1 ILE B  29      -1.059  12.142  -8.093  1.00 29.56           C
ATOM   1310  CG2 ILE B  29       0.399  10.298  -7.083  1.00 26.55           C
ATOM   1311  CD1 ILE B  29      -1.496  11.310  -9.315  1.00 30.69           C
ATOM   1312  N   SER B  30       1.972  11.771  -4.501  1.00 27.35           N
ATOM   1313  CA  SER B  30       3.195  11.336  -3.851  1.00 30.69           C
ATOM   1314  C   SER B  30       3.792  10.067  -4.470  1.00 31.38           C
ATOM   1315  O   SER B  30       3.135   9.332  -5.150  1.00 32.11           O
ATOM   1316  CB  SER B  30       2.943  11.060  -2.384  1.00 30.74           C
ATOM   1317  OG  SER B  30       2.223   9.847  -2.272  1.00 33.05           O
ATOM   1318  N   SER B  31       5.064   9.834  -4.224  1.00 33.17           N
ATOM   1319  CA  SER B  31       5.742   8.642  -4.702  1.00 33.52           C
ATOM   1320  C   SER B  31       5.072   7.318  -4.449  1.00 32.19           C
ATOM   1321  O   SER B  31       4.906   6.552  -5.385  1.00 33.03           O
ATOM   1322  CB  SER B  31       7.155   8.634  -4.161  1.00 35.25           C
ATOM   1323  OG  SER B  31       7.638   9.958  -4.294  1.00 38.20           O
ATOM   1324  N   ILE B  32       4.673   7.013  -3.216  1.00 31.51           N
ATOM   1325  CA  ILE B  32       4.067   5.709  -2.981  1.00 30.38           C
ATOM   1326  C   ILE B  32       2.707   5.558  -3.659  1.00 29.03           C
ATOM   1327  O   ILE B  32       2.452   4.502  -4.251  1.00 30.17           O
ATOM   1328  CB  ILE B  32       3.973   5.323  -1.488  1.00 31.07           C
ATOM   1329  CG1 ILE B  32       3.058   6.292  -0.712  1.00 30.30           C
ATOM   1330  CG2 ILE B  32       5.375   5.201  -0.914  1.00 32.93           C
ATOM   1331  CD1 ILE B  32       2.607   5.805   0.760  1.00 25.89           C
ATOM   1332  N   ALA B  33       1.862   6.590  -3.606  1.00 26.54           N
ATOM   1333  CA  ALA B  33       0.585   6.611  -4.338  1.00 25.55           C
ATOM   1334  C   ALA B  33       0.762   6.247  -5.818  1.00 26.29           C
ATOM   1335  O   ALA B  33       0.046   5.423  -6.336  1.00 26.33           O
ATOM   1336  CB  ALA B  33      -0.039   7.981  -4.218  1.00 25.11           C
ATOM   1337  N   LEU B  34       1.741   6.825  -6.510  1.00 26.98           N
ATOM   1338  CA  LEU B  34       1.865   6.532  -7.929  1.00 28.03           C
ATOM   1339  C   LEU B  34       2.248   5.068  -8.126  1.00 29.09           C
ATOM   1340  O   LEU B  34       1.595   4.345  -8.889  1.00 30.19           O
ATOM   1341  CB  LEU B  34       2.876   7.447  -8.603  1.00 29.20           C
ATOM   1342  CG  LEU B  34       2.998   7.210 -10.112  1.00 31.17           C
ATOM   1343  CD1 LEU B  34       1.641   7.594 -10.776  1.00 29.73           C
ATOM   1344  CD2 LEU B  34       4.182   7.997 -10.727  1.00 28.37           C
ATOM   1345  N   LEU B  35       3.271   4.626  -7.396  1.00 29.12           N
ATOM   1346  CA  LEU B  35       3.783   3.249  -7.515  1.00 29.66           C
ATOM   1347  C   LEU B  35       2.716   2.200  -7.181  1.00 29.51           C
ATOM   1348  O   LEU B  35       2.614   1.212  -7.905  1.00 31.16           O
ATOM   1349  CB  LEU B  35       5.035   3.030  -6.657  1.00 27.79           C
ATOM   1350  CG  LEU B  35       6.267   3.794  -7.071  1.00 30.61           C
ATOM   1351  CD1 LEU B  35       7.507   3.039  -6.620  1.00 34.42           C
ATOM   1352  CD2 LEU B  35       6.312   3.939  -8.598  1.00 31.28           C
ATOM   1353  N   LYS B  36       1.918   2.430  -6.137  1.00 27.99           N
ATOM   1354  CA  LYS B  36       0.878   1.474  -5.722  1.00 29.09           C
ATOM   1355  C   LYS B  36      -0.242   1.352  -6.756  1.00 30.21           C
ATOM   1356  O   LYS B  36      -0.734   0.268  -7.045  1.00 32.22           O
ATOM   1357  CB  LYS B  36       0.267   1.853  -4.381  1.00 27.70           C
ATOM   1358  CG  LYS B  36       1.111   1.546  -3.135  1.00 29.45           C
ATOM   1359  CD  LYS B  36       0.283   1.971  -1.925  1.00 35.10           C
ATOM   1360  CE  LYS B  36       0.908   1.595  -0.600  1.00 38.10           C
ATOM   1361  NZ  LYS B  36       0.221   2.321   0.512  1.00 38.63           N
ATOM   1362  N   MET B  37      -0.595   2.477  -7.332  1.00 30.65           N
ATOM   1363  CA  MET B  37      -1.483   2.560  -8.483  1.00 32.87           C
ATOM   1364  C   MET B  37      -0.992   1.821  -9.686  1.00 33.92           C
ATOM   1365  O   MET B  37      -1.764   1.106 -10.312  1.00 34.90           O
ATOM   1366  CB  MET B  37      -1.575   4.007  -8.931  1.00 33.21           C
ATOM   1367  CG  MET B  37      -2.970   4.519  -8.877  1.00 37.49           C
ATOM   1368  SD  MET B  37      -2.923   6.299  -8.640  1.00 46.86           S
ATOM   1369  CE  MET B  37      -4.068   6.440  -7.429  1.00 35.85           C
ATOM   1370  N   LEU B  38       0.283   2.028 -10.027  1.00 33.84           N
ATOM   1371  CA  LEU B  38       0.828   1.430 -11.191  1.00 35.90           C
ATOM   1372  C   LEU B  38       0.832  -0.071 -10.993  1.00 37.51           C
ATOM   1373  O   LEU B  38       0.418  -0.813 -11.897  1.00 40.61           O
ATOM   1374  CB  LEU B  38       2.228   1.996 -11.533  1.00 37.14           C
ATOM   1375  CG  LEU B  38       2.252   3.412 -12.126  1.00 36.31           C
ATOM   1376  CD1 LEU B  38       3.659   3.938 -12.303  1.00 38.40           C
ATOM   1377  CD2 LEU B  38       1.516   3.461 -13.479  1.00 38.68           C
ATOM   1378  N   LYS B  39       1.211  -0.512  -9.796  1.00 35.77           N
ATOM   1379  CA  LYS B  39       1.373  -1.923  -9.491  1.00 35.81           C
ATOM   1380  C   LYS B  39       0.024  -2.617  -9.466  1.00 35.18           C
ATOM   1381  O   LYS B  39      -0.117  -3.745  -9.916  1.00 38.10           O
ATOM   1382  CB  LYS B  39       2.070  -2.056  -8.127  1.00 35.29           C
ATOM   1383  CG  LYS B  39       1.901  -3.393  -7.402  1.00 38.57           C
ATOM   1384  CD  LYS B  39       2.834  -3.435  -6.183  1.00 43.42           C
ATOM   1385  CE  LYS B  39       2.223  -4.227  -5.050  1.00 47.32           C
ATOM   1386  NZ  LYS B  39       2.033  -5.680  -5.465  1.00 53.36           N
ATOM   1387  N   HIS B  40      -0.975  -1.944  -8.926  1.00 32.80           N
ATOM   1388  CA  HIS B  40      -2.300  -2.549  -8.804  1.00 31.92           C
ATOM   1389  C   HIS B  40      -2.975  -2.592 -10.171  1.00 32.69           C
ATOM   1390  O   HIS B  40      -3.554  -3.555 -10.526  1.00 35.52           O
ATOM   1391  CB  HIS B  40      -3.167  -1.819  -7.751  1.00 29.67           C
ATOM   1392  CG  HIS B  40      -4.508  -2.455  -7.549  1.00 28.78           C
ATOM   1393  ND1 HIS B  40      -5.665  -1.720  -7.419  1.00 27.10           N
ATOM   1394  CD2 HIS B  40      -4.884  -3.755  -7.566  1.00 27.79           C
ATOM   1395  CE1 HIS B  40      -6.697  -2.537  -7.312  1.00 30.21           C
ATOM   1396  NE2 HIS B  40      -6.248  -3.782  -7.403  1.00 34.22           N
ATOM   1397  N   GLY B  41      -2.857  -1.546 -10.961  1.00 32.62           N
ATOM   1398  CA  GLY B  41      -3.415  -1.574 -12.287  1.00 33.51           C
ATOM   1399  C   GLY B  41      -2.796  -2.660 -13.141  1.00 35.13           C
ATOM   1400  O   GLY B  41      -3.497  -3.355 -13.874  1.00 36.96           O
ATOM   1401  N   ARG B  42      -1.483  -2.809 -13.032  1.00 34.81           N
ATOM   1402  CA  ARG B  42      -0.764  -3.807 -13.793  1.00 37.03           C
ATOM   1403  C   ARG B  42      -1.146  -5.232 -13.382  1.00 39.19           C
ATOM   1404  O   ARG B  42      -1.299  -6.102 -14.225  1.00 41.78           O
ATOM   1405  CB  ARG B  42       0.744  -3.574 -13.686  1.00 35.58           C
ATOM   1406  CG  ARG B  42       1.566  -4.556 -14.479  1.00 38.92           C
ATOM   1407  CD  ARG B  42       1.181  -4.627 -15.965  1.00 42.43           C
ATOM   1408  NE  ARG B  42       1.929  -5.681 -16.655  1.00 47.08           N
ATOM   1409  CZ  ARG B  42       1.441  -6.872 -16.973  1.00 51.50           C
ATOM   1410  NH1 ARG B  42       0.178  -7.170 -16.691  1.00 51.74           N
ATOM   1411  NH2 ARG B  42       2.207  -7.761 -17.604  1.00 52.65           N
ATOM   1412  N   ALA B  43      -1.325  -5.469 -12.090  1.00 39.01           N
ATOM   1413  CA  ALA B  43      -1.690  -6.803 -11.606  1.00 40.81           C
ATOM   1414  C   ALA B  43      -3.127  -7.144 -11.963  1.00 42.19           C
ATOM   1415  O   ALA B  43      -3.482  -8.303 -12.008  1.00 44.45           O
ATOM   1416  CB  ALA B  43      -1.485  -6.894 -10.086  1.00 40.15           C
ATOM   1417  N   GLY B  44      -3.962  -6.143 -12.227  1.00 41.21           N
ATOM   1418  CA  GLY B  44      -5.356  -6.428 -12.604  1.00 42.49           C
ATOM   1419  C   GLY B  44      -5.641  -6.620 -14.076  1.00 44.96           C
ATOM   1420  O   GLY B  44      -6.701  -7.139 -14.445  1.00 47.49           O
ATOM   1421  N   VAL B  45      -4.714  -6.208 -14.941  1.00 45.14           N
ATOM   1422  CA  VAL B  45      -4.833  -6.497 -16.403  1.00 47.08           C
ATOM   1423  C   VAL B  45      -5.232  -7.966 -16.659  1.00 49.80           C
ATOM   1424  O   VAL B  45      -4.609  -8.875 -16.133  1.00 50.15           O
ATOM   1425  CB  VAL B  45      -3.513  -6.142 -17.132  1.00 46.86           C
ATOM   1426  CG1 VAL B  45      -3.603  -6.421 -18.614  1.00 51.16           C
ATOM   1427  CG2 VAL B  45      -3.194  -4.705 -16.929  1.00 42.66           C
ATOM   1428  N   PRO B  46      -6.281  -8.215 -17.454  1.00 52.43           N
ATOM   1429  CA  PRO B  46      -7.116  -7.328 -18.269  1.00 53.57           C
ATOM   1430  C   PRO B  46      -8.289  -6.608 -17.571  1.00 52.00           C
ATOM   1431  O   PRO B  46      -8.963  -5.838 -18.230  1.00 52.69           O
ATOM   1432  CB  PRO B  46      -7.682  -8.284 -19.327  1.00 57.27           C
ATOM   1433  CG  PRO B  46      -7.860  -9.547 -18.559  1.00 58.20           C
ATOM   1434  CD  PRO B  46      -6.760  -9.607 -17.529  1.00 55.13           C
ATOM   1435  N   MET B  47      -8.545  -6.854 -16.291  1.00 50.53           N
ATOM   1436  CA  MET B  47      -9.672  -6.206 -15.615  1.00 50.00           C
ATOM   1437  C   MET B  47      -9.419  -4.738 -15.200  1.00 46.14           C
ATOM   1438  O   MET B  47      -8.268  -4.343 -14.910  1.00 43.98           O
ATOM   1439  CB  MET B  47     -10.091  -7.029 -14.409  1.00 50.76           C
ATOM   1440  CG  MET B  47     -10.339  -8.473 -14.723  1.00 57.99           C
ATOM   1441  SD  MET B  47     -11.594  -8.721 -16.012  1.00 72.56           S
ATOM   1442  CE  MET B  47     -13.126  -8.337 -15.130  1.00 72.81           C
ATOM   1443  N   GLU B  48     -10.477  -3.926 -15.226  1.00 45.20           N
ATOM   1444  CA  GLU B  48     -10.425  -2.576 -14.648  1.00 42.66           C
ATOM   1445  C   GLU B  48     -10.372  -2.817 -13.172  1.00 40.56           C
ATOM   1446  O   GLU B  48     -11.223  -3.510 -12.656  1.00 43.17           O
ATOM   1447  CB  GLU B  48     -11.651  -1.722 -15.011  1.00 42.92           C
ATOM   1448  CG  GLU B  48     -11.812  -1.408 -16.517  1.00 47.50           C
ATOM   1449  CD  GLU B  48     -13.142  -0.695 -16.880  1.00 56.73           C
ATOM   1450  OE1 GLU B  48     -13.360   0.469 -16.442  1.00 57.51           O
ATOM   1451  OE2 GLU B  48     -13.970  -1.279 -17.648  1.00 62.36           O
ATOM   1452  N   VAL B  49      -9.330  -2.329 -12.507  1.00 37.07           N
ATOM   1453  CA  VAL B  49      -9.235  -2.378 -11.057  1.00 34.57           C
ATOM   1454  C   VAL B  49      -9.465  -0.975 -10.493  1.00 32.44           C
ATOM   1455  O   VAL B  49      -9.537  -0.008 -11.225  1.00 30.70           O
ATOM   1456  CB  VAL B  49      -7.877  -2.923 -10.527  1.00 33.44           C
ATOM   1457  CG1 VAL B  49      -7.688  -4.353 -10.898  1.00 35.12           C
ATOM   1458  CG2 VAL B  49      -6.700  -2.047 -10.979  1.00 32.05           C
ATOM   1459  N   MET B  50      -9.534  -0.880  -9.176  1.00 32.56           N
ATOM   1460  CA  MET B  50      -9.990   0.325  -8.502  1.00 32.33           C
ATOM   1461  C   MET B  50      -9.493   0.466  -7.068  1.00 30.32           C
ATOM   1462  O   MET B  50      -9.399  -0.505  -6.343  1.00 31.86           O
ATOM   1463  CB  MET B  50     -11.487   0.226  -8.409  1.00 33.77           C
ATOM   1464  CG  MET B  50     -12.039   1.467  -8.009  1.00 39.07           C
ATOM   1465  SD  MET B  50     -13.142   1.183  -6.652  1.00 54.05           S
ATOM   1466  CE  MET B  50     -14.622   1.071  -7.673  1.00 44.49           C
ATOM   1467  N   GLY B  51      -9.288   1.687  -6.612  1.00 29.10           N
ATOM   1468  CA  GLY B  51      -9.135   1.912  -5.184  1.00 28.62           C
ATOM   1469  C   GLY B  51      -9.417   3.335  -4.757  1.00 28.08           C
ATOM   1470  O   GLY B  51      -9.875   4.153  -5.574  1.00 28.62           O
ATOM   1471  N   LEU B  52      -9.124   3.631  -3.488  1.00 26.63           N
ATOM   1472  CA  LEU B  52      -9.450   4.912  -2.904  1.00 26.71           C
ATOM   1473  C   LEU B  52      -8.177   5.679  -2.748  1.00 26.22           C
ATOM   1474  O   LEU B  52      -7.127   5.077  -2.615  1.00 25.00           O
ATOM   1475  CB  LEU B  52     -10.131   4.764  -1.550  1.00 26.32           C
ATOM   1476  CG  LEU B  52     -11.528   4.111  -1.562  1.00 29.04           C
ATOM   1477  CD1 LEU B  52     -12.061   3.945  -0.175  1.00 28.78           C
ATOM   1478  CD2 LEU B  52     -12.580   4.824  -2.428  1.00 25.51           C
ATOM   1479  N   MET B  53      -8.280   7.017  -2.749  1.00 25.83           N
ATOM   1480  CA  MET B  53      -7.103   7.842  -2.582  1.00 25.40           C
ATOM   1481  C   MET B  53      -7.269   8.680  -1.331  1.00 25.22           C
ATOM   1482  O   MET B  53      -8.332   9.264  -1.116  1.00 25.25           O
ATOM   1483  CB  MET B  53      -6.927   8.774  -3.777  1.00 25.98           C
ATOM   1484  CG  MET B  53      -6.900   8.072  -5.123  1.00 27.05           C
ATOM   1485  SD  MET B  53      -6.216   9.194  -6.316  1.00 32.10           S
ATOM   1486  CE  MET B  53      -7.589  10.331  -6.492  1.00 28.40           C
ATOM   1487  N   LEU B  54      -6.209   8.715  -0.526  1.00 23.63           N
ATOM   1488  CA  LEU B  54      -6.184   9.406   0.745  1.00 23.96           C
ATOM   1489  C   LEU B  54      -5.224  10.569   0.616  1.00 23.59           C
ATOM   1490  O   LEU B  54      -4.192  10.481  -0.081  1.00 22.81           O
ATOM   1491  CB  LEU B  54      -5.694   8.475   1.850  1.00 24.39           C
ATOM   1492  CG  LEU B  54      -6.267   7.040   1.991  1.00 26.55           C
ATOM   1493  CD1 LEU B  54      -5.455   6.153   3.005  1.00 23.30           C
ATOM   1494  CD2 LEU B  54      -7.788   6.979   2.337  1.00 25.33           C
ATOM   1495  N   GLY B  55      -5.577  11.670   1.274  1.00 24.36           N
ATOM   1496  CA  GLY B  55      -4.784  12.868   1.243  1.00 25.03           C
ATOM   1497  C   GLY B  55      -5.529  13.979   1.939  1.00 27.71           C
ATOM   1498  O   GLY B  55      -6.197  13.758   2.935  1.00 28.64           O
ATOM   1499  N   GLU B  56      -5.390  15.194   1.418  1.00 28.75           N
ATOM   1500  CA  GLU B  56      -6.087  16.354   1.973  1.00 30.93           C
ATOM   1501  C   GLU B  56      -6.408  17.279   0.801  1.00 30.77           C
ATOM   1502  O   GLU B  56      -5.759  17.229  -0.217  1.00 30.01           O
ATOM   1503  CB  GLU B  56      -5.273  17.057   3.060  1.00 30.62           C
ATOM   1504  CG  GLU B  56      -3.845  17.411   2.589  1.00 34.94           C
ATOM   1505  CD  GLU B  56      -3.071  18.224   3.606  1.00 41.37           C
ATOM   1506  OE1 GLU B  56      -3.668  18.595   4.656  1.00 46.51           O
ATOM   1507  OE2 GLU B  56      -1.865  18.499   3.382  1.00 40.39           O
ATOM   1508  N   PHE B  57      -7.456  18.053   0.958  1.00 32.18           N
ATOM   1509  CA  PHE B  57      -7.773  19.180   0.088  1.00 35.37           C
ATOM   1510  C   PHE B  57      -7.192  20.443   0.672  1.00 37.83           C
ATOM   1511  O   PHE B  57      -7.316  20.661   1.855  1.00 37.77           O
ATOM   1512  CB  PHE B  57      -9.291  19.364   0.007  1.00 34.95           C
ATOM   1513  CG  PHE B  57      -9.971  18.216  -0.629  1.00 34.23           C
ATOM   1514  CD1 PHE B  57      -9.594  17.804  -1.909  1.00 30.75           C
ATOM   1515  CD2 PHE B  57     -10.968  17.523   0.040  1.00 36.02           C
ATOM   1516  CE1 PHE B  57     -10.212  16.733  -2.531  1.00 32.53           C
ATOM   1517  CE2 PHE B  57     -11.622  16.425  -0.575  1.00 36.39           C
ATOM   1518  CZ  PHE B  57     -11.232  16.016  -1.852  1.00 32.69           C
ATOM   1519  N   VAL B  58      -6.548  21.256  -0.162  1.00 40.51           N
ATOM   1520  CA  VAL B  58      -6.016  22.551   0.275  1.00 45.67           C
ATOM   1521  C   VAL B  58      -6.517  23.735  -0.614  1.00 49.91           C
ATOM   1522  O   VAL B  58      -6.883  23.563  -1.801  1.00 51.01           O
ATOM   1523  CB  VAL B  58      -4.483  22.480   0.280  1.00 44.44           C
ATOM   1524  CG1 VAL B  58      -3.892  23.533   1.172  1.00 46.74           C
ATOM   1525  CG2 VAL B  58      -4.047  21.118   0.713  1.00 42.54           C
ATOM   1526  N   ASP B  59      -6.492  24.949  -0.100  1.00 54.55           N
ATOM   1527  CA  ASP B  59      -7.165  26.067  -0.821  1.00 58.76           C
ATOM   1528  C   ASP B  59      -8.119  25.538  -1.916  1.00 58.32           C
ATOM   1529  O   ASP B  59      -8.900  24.609  -1.642  1.00 58.66           O
ATOM   1530  CB  ASP B  59      -6.232  27.245  -1.255  1.00 60.69           C
ATOM   1531  CG  ASP B  59      -4.966  26.815  -2.044  1.00 61.54           C
ATOM   1532  OD1 ASP B  59      -3.911  27.491  -1.847  1.00 61.61           O
ATOM   1533  OD2 ASP B  59      -5.018  25.867  -2.875  1.00 59.47           O
ATOM   1534  N   ASP B  60      -8.091  26.083  -3.124  1.00 58.45           N
ATOM   1535  CA  ASP B  60      -9.016  25.585  -4.134  1.00 57.06           C
ATOM   1536  C   ASP B  60      -8.278  24.988  -5.316  1.00 54.34           C
ATOM   1537  O   ASP B  60      -8.843  24.216  -6.086  1.00 53.19           O
ATOM   1538  CB  ASP B  60      -9.990  26.669  -4.573  1.00 60.41           C
ATOM   1539  CG  ASP B  60     -11.231  26.722  -3.697  1.00 64.15           C
ATOM   1540  OD1 ASP B  60     -11.943  25.684  -3.605  1.00 66.24           O
ATOM   1541  OD2 ASP B  60     -11.504  27.804  -3.121  1.00 67.90           O
ATOM   1542  N   TYR B  61      -7.000  25.316  -5.422  1.00 52.42           N
ATOM   1543  CA  TYR B  61      -6.190  24.849  -6.522  1.00 50.34           C
ATOM   1544  C   TYR B  61      -5.334  23.613  -6.188  1.00 46.06           C
ATOM   1545  O   TYR B  61      -4.408  23.293  -6.912  1.00 45.80           O
ATOM   1546  CB  TYR B  61      -5.343  26.022  -7.039  1.00 53.11           C
ATOM   1547  CG  TYR B  61      -6.146  27.311  -7.091  1.00 59.44           C
ATOM   1548  CD1 TYR B  61      -5.661  28.500  -6.524  1.00 63.56           C
ATOM   1549  CD2 TYR B  61      -7.419  27.330  -7.670  1.00 62.43           C
ATOM   1550  CE1 TYR B  61      -6.415  29.674  -6.567  1.00 66.06           C
ATOM   1551  CE2 TYR B  61      -8.178  28.491  -7.710  1.00 66.12           C
ATOM   1552  CZ  TYR B  61      -7.676  29.658  -7.161  1.00 68.95           C
ATOM   1553  OH  TYR B  61      -8.463  30.808  -7.218  1.00 72.69           O
ATOM   1554  N   THR B  62      -5.653  22.897  -5.116  1.00 42.99           N
ATOM   1555  CA  THR B  62      -4.716  21.879  -4.616  1.00 39.73           C
ATOM   1556  C   THR B  62      -5.333  20.685  -3.916  1.00 37.14           C
ATOM   1557  O   THR B  62      -6.062  20.863  -2.935  1.00 38.47           O
ATOM   1558  CB  THR B  62      -3.715  22.486  -3.679  1.00 40.14           C
ATOM   1559  OG1 THR B  62      -3.052  23.543  -4.371  1.00 42.79           O
ATOM   1560  CG2 THR B  62      -2.675  21.444  -3.262  1.00 38.72           C
ATOM   1561  N   VAL B  63      -5.040  19.494  -4.441  1.00 32.93           N
ATOM   1562  CA  VAL B  63      -5.429  18.259  -3.857  1.00 30.92           C
ATOM   1563  C   VAL B  63      -4.162  17.412  -3.703  1.00 30.58           C
ATOM   1564  O   VAL B  63      -3.458  17.190  -4.699  1.00 30.54           O
ATOM   1565  CB  VAL B  63      -6.347  17.471  -4.762  1.00 31.02           C
ATOM   1566  CG1 VAL B  63      -6.682  16.079  -4.088  1.00 28.24           C
ATOM   1567  CG2 VAL B  63      -7.601  18.290  -5.160  1.00 29.34           C
ATOM   1568  N   ASN B  64      -3.839  16.982  -2.477  1.00 29.65           N
ATOM   1569  CA  ASN B  64      -2.633  16.159  -2.271  1.00 29.73           C
ATOM   1570  C   ASN B  64      -3.062  14.729  -2.174  1.00 28.32           C
ATOM   1571  O   ASN B  64      -3.953  14.406  -1.373  1.00 28.58           O
ATOM   1572  CB  ASN B  64      -1.843  16.558  -1.003  1.00 29.84           C
ATOM   1573  CG  ASN B  64      -1.132  17.934  -1.131  1.00 31.83           C
ATOM   1574  OD1 ASN B  64      -0.376  18.199  -2.087  1.00 31.59           O
ATOM   1575  ND2 ASN B  64      -1.368  18.799  -0.159  1.00 30.29           N
ATOM   1576  N   VAL B  65      -2.472  13.871  -3.002  1.00 27.83           N
ATOM   1577  CA  VAL B  65      -2.691  12.416  -2.836  1.00 26.54           C
ATOM   1578  C   VAL B  65      -1.480  11.817  -2.173  1.00 26.33           C
ATOM   1579  O   VAL B  65      -0.385  11.659  -2.753  1.00 25.99           O
ATOM   1580  CB  VAL B  65      -3.059  11.657  -4.172  1.00 26.46           C
ATOM   1581  CG1 VAL B  65      -3.305  10.164  -3.915  1.00 24.70           C
ATOM   1582  CG2 VAL B  65      -4.270  12.259  -4.801  1.00 24.51           C
ATOM   1583  N   VAL B  66      -1.690  11.436  -0.942  1.00 26.43           N
ATOM   1584  CA  VAL B  66      -0.566  11.014  -0.093  1.00 27.35           C
ATOM   1585  C   VAL B  66      -0.379   9.498  -0.150  1.00 26.75           C
ATOM   1586  O   VAL B  66       0.725   8.967  -0.054  1.00 26.43           O
ATOM   1587  CB  VAL B  66      -0.823  11.587   1.359  1.00 29.07           C
ATOM   1588  CG1 VAL B  66       0.032  10.908   2.415  1.00 30.52           C
ATOM   1589  CG2 VAL B  66      -0.570  13.132   1.345  1.00 29.28           C
ATOM   1590  N   ASP B  67      -1.489   8.797  -0.333  1.00 27.14           N
ATOM   1591  CA  ASP B  67      -1.506   7.340  -0.278  1.00 27.58           C
ATOM   1592  C   ASP B  67      -2.784   6.863  -0.943  1.00 26.91           C
ATOM   1593  O   ASP B  67      -3.691   7.669  -1.229  1.00 26.71           O
ATOM   1594  CB  ASP B  67      -1.491   6.890   1.183  1.00 27.58           C
ATOM   1595  CG  ASP B  67      -0.672   5.640   1.389  1.00 34.78           C
ATOM   1596  OD1 ASP B  67      -0.394   4.910   0.353  1.00 36.12           O
ATOM   1597  OD2 ASP B  67      -0.256   5.418   2.588  1.00 40.62           O
ATOM   1598  N   VAL B  68      -2.895   5.550  -1.095  1.00 26.65           N
ATOM   1599  CA  VAL B  68      -3.911   4.923  -1.930  1.00 26.12           C
ATOM   1600  C   VAL B  68      -3.989   3.533  -1.374  1.00 26.69           C
ATOM   1601  O   VAL B  68      -2.957   2.980  -0.964  1.00 26.56           O
ATOM   1602  CB  VAL B  68      -3.345   4.944  -3.369  1.00 26.72           C
ATOM   1603  CG1 VAL B  68      -3.164   3.591  -4.011  1.00 27.43           C
ATOM   1604  CG2 VAL B  68      -4.009   5.997  -4.262  1.00 26.40           C
ATOM   1605  N   PHE B  69      -5.179   2.936  -1.334  1.00 27.04           N
ATOM   1606  CA  PHE B  69      -5.233   1.463  -1.258  1.00 26.08           C
ATOM   1607  C   PHE B  69      -6.304   0.838  -2.182  1.00 28.04           C
ATOM   1608  O   PHE B  69      -7.370   1.450  -2.479  1.00 25.52           O
ATOM   1609  CB  PHE B  69      -5.413   0.985   0.205  1.00 27.64           C
ATOM   1610  CG  PHE B  69      -6.719   1.468   0.857  1.00 29.41           C
ATOM   1611  CD1 PHE B  69      -7.934   0.857   0.570  1.00 28.41           C
ATOM   1612  CD2 PHE B  69      -6.725   2.586   1.712  1.00 32.27           C
ATOM   1613  CE1 PHE B  69      -9.130   1.332   1.138  1.00 31.58           C
ATOM   1614  CE2 PHE B  69      -7.933   3.074   2.288  1.00 31.95           C
ATOM   1615  CZ  PHE B  69      -9.131   2.448   1.992  1.00 32.24           C
ATOM   1616  N   ALA B  70      -6.030  -0.426  -2.569  1.00 29.00           N
ATOM   1617  CA  ALA B  70      -6.849  -1.226  -3.482  1.00 30.18           C
ATOM   1618  C   ALA B  70      -8.160  -1.690  -2.874  1.00 32.12           C
ATOM   1619  O   ALA B  70      -8.207  -2.033  -1.707  1.00 32.60           O
ATOM   1620  CB  ALA B  70      -6.023  -2.470  -3.972  1.00 30.45           C
ATOM   1621  N   MET B  71      -9.220  -1.725  -3.675  1.00 34.01           N
ATOM   1622  CA  MET B  71     -10.456  -2.379  -3.291  1.00 37.39           C
ATOM   1623  C   MET B  71     -10.379  -3.769  -3.882  1.00 39.10           C
ATOM   1624  O   MET B  71      -9.889  -3.905  -4.996  1.00 38.82           O
ATOM   1625  CB  MET B  71     -11.670  -1.666  -3.883  1.00 38.29           C
ATOM   1626  CG  MET B  71     -12.020  -0.317  -3.230  1.00 42.33           C
ATOM   1627  SD  MET B  71     -12.698  -0.487  -1.533  1.00 50.34           S
ATOM   1628  CE  MET B  71     -11.198   0.043  -0.717  1.00 47.59           C
ATOM   1629  N   PRO B  72     -10.875  -4.804  -3.163  1.00 41.95           N
ATOM   1630  CA  PRO B  72     -10.957  -6.124  -3.804  1.00 45.16           C
ATOM   1631  C   PRO B  72     -11.814  -6.093  -5.062  1.00 47.98           C
ATOM   1632  O   PRO B  72     -12.674  -5.229  -5.209  1.00 47.50           O
ATOM   1633  CB  PRO B  72     -11.566  -7.033  -2.724  1.00 46.17           C
ATOM   1634  CG  PRO B  72     -12.100  -6.163  -1.722  1.00 45.63           C
ATOM   1635  CD  PRO B  72     -11.355  -4.855  -1.770  1.00 41.82           C
ATOM   1636  N   GLN B  73     -11.492  -6.991  -5.981  1.00 52.23           N
ATOM   1637  CA  GLN B  73     -12.219  -7.192  -7.224  1.00 57.38           C
ATOM   1638  C   GLN B  73     -13.379  -8.096  -6.899  1.00 61.82           C
ATOM   1639  O   GLN B  73     -13.349  -9.276  -7.199  1.00 64.32           O
ATOM   1640  CB  GLN B  73     -11.316  -7.909  -8.233  1.00 58.79           C
ATOM   1641  CG  GLN B  73     -10.561  -7.013  -9.180  1.00 59.31           C
ATOM   1642  CD  GLN B  73     -11.420  -6.592 -10.363  1.00 66.16           C
ATOM   1643  OE1 GLN B  73     -11.203  -5.521 -10.932  1.00 66.16           O
ATOM   1644  NE2 GLN B  73     -12.414  -7.433 -10.738  1.00 69.66           N
ATOM   1645  N   SER B  74     -14.374  -7.554  -6.220  1.00 64.70           N
ATOM   1646  CA  SER B  74     -15.603  -8.295  -5.946  1.00 70.43           C
ATOM   1647  C   SER B  74     -16.604  -7.896  -7.014  1.00 73.20           C
ATOM   1648  O   SER B  74     -17.374  -8.733  -7.533  1.00 76.59           O
ATOM   1649  CB  SER B  74     -16.140  -7.989  -4.541  1.00 70.30           C
ATOM   1650  OG  SER B  74     -15.571  -8.875  -3.588  1.00 71.79           O
ATOM   1651  N   GLY B  75     -16.565  -6.602  -7.338  1.00 72.43           N
ATOM   1652  CA  GLY B  75     -17.314  -6.080  -8.451  1.00 75.08           C
ATOM   1653  C   GLY B  75     -17.045  -6.888  -9.714  1.00 77.79           C
ATOM   1654  O   GLY B  75     -15.939  -7.425  -9.916  1.00 77.02           O
ATOM   1655  N   THR B  76     -18.092  -7.019 -10.527  1.00 81.13           N
ATOM   1656  CA  THR B  76     -17.935  -7.238 -11.949  1.00 83.20           C
ATOM   1657  C   THR B  76     -17.767  -5.832 -12.558  1.00 81.06           C
ATOM   1658  O   THR B  76     -18.755  -5.163 -12.890  1.00 82.14           O
ATOM   1659  CB  THR B  76     -19.167  -7.875 -12.518  1.00 87.36           C
ATOM   1660  OG1 THR B  76     -19.841  -8.583 -11.473  1.00 89.78           O
ATOM   1661  CG2 THR B  76     -18.796  -8.824 -13.653  1.00 91.35           C
ATOM   1662  N   GLY B  77     -16.514  -5.378 -12.660  1.00 77.95           N
ATOM   1663  CA  GLY B  77     -16.215  -4.053 -13.201  1.00 75.29           C
ATOM   1664  C   GLY B  77     -16.106  -2.974 -12.139  1.00 71.74           C
ATOM   1665  O   GLY B  77     -15.868  -3.252 -10.962  1.00 70.82           O
ATOM   1666  N   VAL B  78     -16.289  -1.732 -12.556  1.00 69.94           N
ATOM   1667  CA  VAL B  78     -15.975  -0.612 -11.683  1.00 66.78           C
ATOM   1668  C   VAL B  78     -17.170   0.364 -11.503  1.00 67.65           C
ATOM   1669  O   VAL B  78     -17.303   1.390 -12.210  1.00 67.76           O
ATOM   1670  CB  VAL B  78     -14.593   0.040 -12.097  1.00 64.36           C
ATOM   1671  CG1 VAL B  78     -14.489   1.493 -11.690  1.00 60.66           C
ATOM   1672  CG2 VAL B  78     -13.419  -0.802 -11.543  1.00 61.54           C
ATOM   1673  N   SER B  79     -18.034  -0.003 -10.545  1.00 68.24           N
ATOM   1674  CA  SER B  79     -19.227   0.765 -10.143  1.00 68.46           C
ATOM   1675  C   SER B  79     -19.053   1.308  -8.737  1.00 66.32           C
ATOM   1676  O   SER B  79     -17.992   1.165  -8.124  1.00 63.59           O
ATOM   1677  CB  SER B  79     -20.464  -0.127 -10.121  1.00 71.67           C
ATOM   1678  OG  SER B  79     -20.500  -1.028 -11.208  1.00 74.22           O
ATOM   1679  N   VAL B  80     -20.110   1.930  -8.226  1.00 67.30           N
ATOM   1680  CA  VAL B  80     -20.197   2.254  -6.799  1.00 66.29           C
ATOM   1681  C   VAL B  80     -20.223   0.952  -5.979  1.00 67.17           C
ATOM   1682  O   VAL B  80     -19.672   0.903  -4.886  1.00 65.25           O
ATOM   1683  CB  VAL B  80     -21.433   3.164  -6.455  1.00 68.16           C
ATOM   1684  CG1 VAL B  80     -21.135   4.614  -6.781  1.00 65.90           C
ATOM   1685  CG2 VAL B  80     -22.712   2.692  -7.161  1.00 70.91           C
ATOM   1686  N   GLU B  81     -20.843  -0.091  -6.541  1.00 69.66           N
ATOM   1687  CA  GLU B  81     -20.949  -1.414  -5.916  1.00 71.63           C
ATOM   1688  C   GLU B  81     -19.590  -2.065  -5.633  1.00 69.77           C
ATOM   1689  O   GLU B  81     -19.434  -2.814  -4.670  1.00 70.67           O
ATOM   1690  CB  GLU B  81     -21.801  -2.350  -6.779  1.00 74.79           C
ATOM   1691  N   ALA B  82     -18.603  -1.773  -6.467  1.00 67.91           N
ATOM   1692  CA  ALA B  82     -17.265  -2.319  -6.265  1.00 66.08           C
ATOM   1693  C   ALA B  82     -16.594  -1.745  -5.013  1.00 63.58           C
ATOM   1694  O   ALA B  82     -15.503  -2.175  -4.648  1.00 62.83           O
ATOM   1695  CB  ALA B  82     -16.383  -2.111  -7.524  1.00 64.53           C
ATOM   1696  N   VAL B  83     -17.250  -0.785  -4.356  1.00 62.71           N
ATOM   1697  CA  VAL B  83     -16.716  -0.200  -3.120  1.00 60.26           C
ATOM   1698  C   VAL B  83     -17.251  -0.949  -1.883  1.00 61.71           C
ATOM   1699  O   VAL B  83     -18.468  -1.023  -1.657  1.00 63.03           O
ATOM   1700  CB  VAL B  83     -16.991   1.318  -3.010  1.00 59.37           C
ATOM   1701  CG1 VAL B  83     -16.080   1.934  -1.962  1.00 57.26           C
ATOM   1702  CG2 VAL B  83     -16.769   2.011  -4.351  1.00 57.97           C
ATOM   1703  N   ASP B  84     -16.315  -1.503  -1.104  1.00 59.98           N
ATOM   1704  CA  ASP B  84     -16.614  -2.456  -0.029  1.00 60.91           C
ATOM   1705  C   ASP B  84     -16.557  -1.677   1.284  1.00 59.61           C
ATOM   1706  O   ASP B  84     -15.485  -1.498   1.859  1.00 57.69           O
ATOM   1707  CB  ASP B  84     -15.587  -3.615  -0.062  1.00 60.36           C
ATOM   1708  CG  ASP B  84     -16.033  -4.869   0.732  1.00 63.13           C
ATOM   1709  OD1 ASP B  84     -15.733  -5.993   0.254  1.00 63.85           O
ATOM   1710  OD2 ASP B  84     -16.637  -4.755   1.831  1.00 63.96           O
ATOM   1711  N   ASP B  85     -17.720  -1.218   1.741  1.00 60.60           N
ATOM   1712  CA  ASP B  85     -17.827  -0.314   2.892  1.00 59.58           C
ATOM   1713  C   ASP B  85     -17.140  -0.884   4.123  1.00 58.47           C
ATOM   1714  O   ASP B  85     -16.470  -0.144   4.841  1.00 57.54           O
ATOM   1715  CB  ASP B  85     -19.304   0.037   3.215  1.00 63.16           C
ATOM   1716  CG  ASP B  85     -19.438   1.110   4.336  1.00 65.87           C
ATOM   1717  OD1 ASP B  85     -18.622   2.077   4.334  1.00 67.73           O
ATOM   1718  OD2 ASP B  85     -20.349   0.997   5.206  1.00 69.06           O
ATOM   1719  N   VAL B  86     -17.295  -2.185   4.371  1.00 58.30           N
ATOM   1720  CA  VAL B  86     -16.690  -2.764   5.550  1.00 57.65           C
ATOM   1721  C   VAL B  86     -15.211  -3.004   5.335  1.00 54.10           C
ATOM   1722  O   VAL B  86     -14.409  -2.881   6.276  1.00 53.64           O
ATOM   1723  CB  VAL B  86     -17.441  -4.003   6.131  1.00 61.60           C
ATOM   1724  CG1 VAL B  86     -18.494  -3.532   7.141  1.00 64.88           C
ATOM   1725  CG2 VAL B  86     -18.103  -4.857   5.038  1.00 63.60           C
ATOM   1726  N   PHE B  87     -14.838  -3.300   4.096  1.00 50.77           N
ATOM   1727  CA  PHE B  87     -13.437  -3.384   3.758  1.00 45.81           C
ATOM   1728  C   PHE B  87     -12.793  -1.996   3.948  1.00 42.87           C
ATOM   1729  O   PHE B  87     -11.724  -1.877   4.528  1.00 40.54           O
ATOM   1730  CB  PHE B  87     -13.248  -3.917   2.327  1.00 44.88           C
ATOM   1731  CG  PHE B  87     -11.816  -4.110   1.924  1.00 39.25           C
ATOM   1732  CD1 PHE B  87     -11.241  -5.352   1.982  1.00 38.97           C
ATOM   1733  CD2 PHE B  87     -11.044  -3.042   1.517  1.00 36.29           C
ATOM   1734  CE1 PHE B  87      -9.887  -5.562   1.600  1.00 39.81           C
ATOM   1735  CE2 PHE B  87      -9.674  -3.219   1.134  1.00 36.74           C
ATOM   1736  CZ  PHE B  87      -9.097  -4.507   1.188  1.00 34.41           C
ATOM   1737  N   GLN B  88     -13.456  -0.943   3.492  1.00 42.45           N
ATOM   1738  CA  GLN B  88     -12.848   0.404   3.530  1.00 40.18           C
ATOM   1739  C   GLN B  88     -12.586   0.868   4.982  1.00 40.29           C
ATOM   1740  O   GLN B  88     -11.499   1.331   5.336  1.00 37.98           O
ATOM   1741  CB  GLN B  88     -13.760   1.417   2.822  1.00 40.74           C
ATOM   1742  CG  GLN B  88     -13.292   2.837   2.973  1.00 37.75           C
ATOM   1743  CD  GLN B  88     -14.395   3.786   3.254  1.00 46.19           C
ATOM   1744  OE1 GLN B  88     -15.347   3.491   4.078  1.00 55.10           O
ATOM   1745  NE2 GLN B  88     -14.315   4.975   2.611  1.00 42.51           N
ATOM   1746  N   ALA B  89     -13.608   0.682   5.803  1.00 42.05           N
ATOM   1747  CA  ALA B  89     -13.586   0.999   7.210  1.00 43.45           C
ATOM   1748  C   ALA B  89     -12.555   0.195   7.992  1.00 43.61           C
ATOM   1749  O   ALA B  89     -11.952   0.700   8.926  1.00 44.69           O
ATOM   1750  CB  ALA B  89     -14.990   0.774   7.810  1.00 44.88           C
ATOM   1751  N   LYS B  90     -12.385  -1.068   7.649  1.00 43.72           N
ATOM   1752  CA  LYS B  90     -11.473  -1.891   8.391  1.00 43.85           C
ATOM   1753  C   LYS B  90     -10.069  -1.408   8.017  1.00 41.40           C
ATOM   1754  O   LYS B  90      -9.206  -1.232   8.887  1.00 40.69           O
ATOM   1755  CB  LYS B  90     -11.721  -3.365   8.064  1.00 45.82           C
ATOM   1756  CG  LYS B  90     -11.269  -4.343   9.128  1.00 50.12           C
ATOM   1757  CD  LYS B  90     -11.576  -5.773   8.699  1.00 57.13           C
ATOM   1758  CE  LYS B  90     -10.922  -6.846   9.629  1.00 61.69           C
ATOM   1759  NZ  LYS B  90     -11.373  -6.816  11.066  1.00 64.04           N
ATOM   1760  N   MET B  91      -9.858  -1.117   6.735  1.00 39.29           N
ATOM   1761  CA  MET B  91      -8.575  -0.619   6.296  1.00 37.74           C
ATOM   1762  C   MET B  91      -8.263   0.767   6.895  1.00 37.61           C
ATOM   1763  O   MET B  91      -7.186   0.994   7.424  1.00 36.50           O
ATOM   1764  CB  MET B  91      -8.536  -0.579   4.766  1.00 36.54           C
ATOM   1765  CG  MET B  91      -7.190  -0.133   4.195  1.00 37.10           C
ATOM   1766  SD  MET B  91      -5.883  -1.399   4.294  1.00 42.84           S
ATOM   1767  CE  MET B  91      -6.376  -2.576   3.024  1.00 38.92           C
ATOM   1768  N   MET B  92      -9.217   1.694   6.846  1.00 38.78           N
ATOM   1769  CA  MET B  92      -8.986   3.011   7.411  1.00 39.28           C
ATOM   1770  C   MET B  92      -8.672   2.875   8.898  1.00 40.60           C
ATOM   1771  O   MET B  92      -7.727   3.487   9.406  1.00 41.00           O
ATOM   1772  CB  MET B  92     -10.211   3.872   7.249  1.00 40.54           C
ATOM   1773  CG  MET B  92      -9.868   5.268   6.873  1.00 45.70           C
ATOM   1774  SD  MET B  92      -9.380   5.313   5.142  1.00 50.51           S
ATOM   1775  CE  MET B  92     -11.044   5.257   4.483  1.00 49.26           C
ATOM   1776  N   ASP B  93      -9.426   2.037   9.590  1.00 41.27           N
ATOM   1777  CA  ASP B  93      -9.138   1.814  10.979  1.00 43.60           C
ATOM   1778  C   ASP B  93      -7.736   1.253  11.234  1.00 42.52           C
ATOM   1779  O   ASP B  93      -7.051   1.658  12.169  1.00 43.29           O
ATOM   1780  CB  ASP B  93     -10.155   0.902  11.628  1.00 46.85           C
ATOM   1781  CG  ASP B  93     -10.015   0.897  13.118  1.00 55.17           C
ATOM   1782  OD1 ASP B  93      -9.873   2.031  13.671  1.00 61.03           O
ATOM   1783  OD2 ASP B  93     -10.031  -0.209  13.739  1.00 62.38           O
ATOM   1784  N   MET B  94      -7.276   0.325  10.418  1.00 40.28           N
ATOM   1785  CA  MET B  94      -5.991  -0.222  10.726  1.00 38.86           C
ATOM   1786  C   MET B  94      -4.873   0.741  10.308  1.00 35.93           C
ATOM   1787  O   MET B  94      -3.859   0.828  10.959  1.00 35.50           O
ATOM   1788  CB  MET B  94      -5.861  -1.615  10.132  1.00 39.33           C
ATOM   1789  CG  MET B  94      -6.805  -2.626  10.752  1.00 43.23           C
ATOM   1790  SD  MET B  94      -6.598  -4.224   9.936  1.00 50.39           S
ATOM   1791  CE  MET B  94      -5.297  -4.935  10.910  1.00 48.21           C
ATOM   1792  N   LEU B  95      -5.081   1.490   9.239  1.00 34.05           N
ATOM   1793  CA  LEU B  95      -4.110   2.496   8.821  1.00 32.78           C
ATOM   1794  C   LEU B  95      -3.909   3.557   9.899  1.00 33.74           C
ATOM   1795  O   LEU B  95      -2.751   3.919  10.225  1.00 34.18           O
ATOM   1796  CB  LEU B  95      -4.508   3.131   7.485  1.00 31.21           C
ATOM   1797  CG  LEU B  95      -4.249   2.285   6.237  1.00 32.24           C
ATOM   1798  CD1 LEU B  95      -4.746   2.990   5.027  1.00 29.19           C
ATOM   1799  CD2 LEU B  95      -2.735   1.937   6.051  1.00 30.41           C
ATOM   1800  N   LYS B  96      -5.018   4.048  10.445  1.00 32.88           N
ATOM   1801  CA  LYS B  96      -4.962   4.915  11.586  1.00 35.52           C
ATOM   1802  C   LYS B  96      -4.045   4.430  12.723  1.00 37.01           C
ATOM   1803  O   LYS B  96      -3.372   5.243  13.368  1.00 38.19           O
ATOM   1804  CB  LYS B  96      -6.351   5.016  12.177  1.00 38.26           C
ATOM   1805  CG  LYS B  96      -6.854   6.376  12.382  1.00 41.79           C
ATOM   1806  CD  LYS B  96      -8.161   6.265  13.164  1.00 51.32           C
ATOM   1807  CE  LYS B  96      -9.064   5.177  12.555  1.00 55.70           C
ATOM   1808  NZ  LYS B  96      -9.939   5.660  11.398  1.00 56.05           N
ATOM   1809  N   GLN B  97      -4.031   3.132  13.011  1.00 37.08           N
ATOM   1810  CA  GLN B  97      -3.212   2.664  14.104  1.00 39.09           C
ATOM   1811  C   GLN B  97      -1.734   2.668  13.741  1.00 38.16           C
ATOM   1812  O   GLN B  97      -0.905   2.449  14.594  1.00 39.71           O
ATOM   1813  CB  GLN B  97      -3.633   1.268  14.594  1.00 41.29           C
ATOM   1814  CG  GLN B  97      -5.046   1.149  15.168  1.00 42.62           C
ATOM   1815  CD  GLN B  97      -5.564  -0.307  15.144  1.00 48.17           C
ATOM   1816  OE1 GLN B  97      -4.866  -1.266  15.543  1.00 49.21           O
ATOM   1817  NE2 GLN B  97      -6.795  -0.474  14.664  1.00 49.34           N
ATOM   1818  N   THR B  98      -1.405   2.884  12.473  1.00 36.65           N
ATOM   1819  CA  THR B  98      -0.004   2.977  12.053  1.00 36.38           C
ATOM   1820  C   THR B  98       0.282   4.350  11.471  1.00 36.48           C
ATOM   1821  O   THR B  98       1.064   4.487  10.509  1.00 35.47           O
ATOM   1822  CB  THR B  98       0.374   1.873  11.034  1.00 35.20           C
ATOM   1823  OG1 THR B  98      -0.530   1.878   9.924  1.00 33.30           O
ATOM   1824  CG2 THR B  98       0.350   0.497  11.694  1.00 35.90           C
ATOM   1825  N   GLY B  99      -0.388   5.357  12.035  1.00 37.67           N
ATOM   1826  CA  GLY B  99      -0.144   6.756  11.718  1.00 38.94           C
ATOM   1827  C   GLY B  99      -0.546   7.284  10.353  1.00 38.59           C
ATOM   1828  O   GLY B  99      -0.056   8.314   9.953  1.00 39.60           O
ATOM   1829  N   ARG B 100      -1.395   6.583   9.615  1.00 38.79           N
ATOM   1830  CA  ARG B 100      -1.966   7.129   8.379  1.00 39.11           C
ATOM   1831  C   ARG B 100      -3.400   7.561   8.682  1.00 40.86           C
ATOM   1832  O   ARG B 100      -4.267   6.719   8.851  1.00 42.21           O
ATOM   1833  CB  ARG B 100      -1.924   6.087   7.234  1.00 37.67           C
ATOM   1834  CG  ARG B 100      -2.710   6.494   5.977  1.00 37.00           C
ATOM   1835  CD  ARG B 100      -2.073   7.710   5.315  1.00 34.76           C
ATOM   1836  NE  ARG B 100      -0.887   7.237   4.707  1.00 36.50           N
ATOM   1837  CZ  ARG B 100       0.273   7.854   4.677  1.00 36.11           C
ATOM   1838  NH1 ARG B 100       0.424   9.030   5.223  1.00 36.12           N
ATOM   1839  NH2 ARG B 100       1.270   7.252   4.056  1.00 35.60           N
ATOM   1840  N   ASP B 101      -3.635   8.864   8.775  1.00 42.06           N
ATOM   1841  CA  ASP B 101      -4.897   9.398   9.269  1.00 44.45           C
ATOM   1842  C   ASP B 101      -5.594  10.395   8.310  1.00 43.49           C
ATOM   1843  O   ASP B 101      -6.382  11.231   8.729  1.00 45.91           O
ATOM   1844  CB  ASP B 101      -4.669  10.052  10.638  1.00 47.37           C
ATOM   1845  CG  ASP B 101      -5.951  10.166  11.444  1.00 54.84           C
ATOM   1846  OD1 ASP B 101      -5.957  10.772  12.560  1.00 63.14           O
ATOM   1847  OD2 ASP B 101      -6.986   9.653  10.949  1.00 60.68           O
ATOM   1848  N   GLN B 102      -5.336  10.292   7.019  1.00 40.64           N
ATOM   1849  CA  GLN B 102      -5.861  11.246   6.074  1.00 39.29           C
ATOM   1850  C   GLN B 102      -7.276  10.898   5.621  1.00 38.86           C
ATOM   1851  O   GLN B 102      -7.650   9.750   5.670  1.00 39.73           O
ATOM   1852  CB  GLN B 102      -4.911  11.297   4.879  1.00 37.64           C
ATOM   1853  CG  GLN B 102      -3.665  12.123   5.159  1.00 38.82           C
ATOM   1854  CD  GLN B 102      -2.693  11.463   6.111  1.00 39.62           C
ATOM   1855  OE1 GLN B 102      -2.275  10.325   5.924  1.00 44.30           O
ATOM   1856  NE2 GLN B 102      -2.307  12.186   7.124  1.00 42.59           N
ATOM   1857  N   MET B 103      -8.060  11.872   5.153  1.00 37.38           N
ATOM   1858  CA  MET B 103      -9.353  11.552   4.561  1.00 35.71           C
ATOM   1859  C   MET B 103      -9.255  11.028   3.118  1.00 32.11           C
ATOM   1860  O   MET B 103      -8.209  11.158   2.467  1.00 30.12           O
ATOM   1861  CB  MET B 103     -10.265  12.783   4.609  1.00 38.37           C
ATOM   1862  CG  MET B 103      -9.739  13.992   3.836  1.00 41.99           C
ATOM   1863  SD  MET B 103     -10.900  15.391   3.784  1.00 52.49           S
ATOM   1864  CE  MET B 103     -12.243  14.660   2.852  1.00 54.34           C
ATOM   1865  N   VAL B 104     -10.340  10.417   2.646  1.00 30.56           N
ATOM   1866  CA  VAL B 104     -10.559  10.049   1.242  1.00 29.50           C
ATOM   1867  C   VAL B 104     -10.783  11.313   0.380  1.00 30.08           C
ATOM   1868  O   VAL B 104     -11.683  12.107   0.638  1.00 32.33           O
ATOM   1869  CB  VAL B 104     -11.787   9.068   1.071  1.00 30.69           C
ATOM   1870  CG1 VAL B 104     -11.967   8.662  -0.384  1.00 29.66           C
ATOM   1871  CG2 VAL B 104     -11.605   7.800   1.908  1.00 29.67           C
ATOM   1872  N   VAL B 105      -9.930  11.517  -0.615  1.00 28.18           N
ATOM   1873  CA  VAL B 105     -10.012  12.673  -1.484  1.00 27.01           C
ATOM   1874  C   VAL B 105     -10.466  12.275  -2.912  1.00 27.46           C
ATOM   1875  O   VAL B 105     -10.600  13.127  -3.778  1.00 28.18           O
ATOM   1876  CB  VAL B 105      -8.667  13.518  -1.507  1.00 27.02           C
ATOM   1877  CG1 VAL B 105      -8.399  14.166  -0.137  1.00 22.82           C
ATOM   1878  CG2 VAL B 105      -7.472  12.679  -2.019  1.00 22.77           C
ATOM   1879  N   GLY B 106     -10.797  11.000  -3.119  1.00 26.95           N
ATOM   1880  CA  GLY B 106     -11.301  10.549  -4.392  1.00 26.07           C
ATOM   1881  C   GLY B 106     -10.963   9.105  -4.581  1.00 25.32           C
ATOM   1882  O   GLY B 106     -10.731   8.416  -3.608  1.00 23.74           O
ATOM   1883  N   TRP B 107     -10.927   8.659  -5.847  1.00 25.35           N
ATOM   1884  CA  TRP B 107     -10.724   7.245  -6.194  1.00 24.68           C
ATOM   1885  C   TRP B 107      -9.980   7.166  -7.465  1.00 24.75           C
ATOM   1886  O   TRP B 107     -10.001   8.111  -8.234  1.00 25.28           O
ATOM   1887  CB  TRP B 107     -12.053   6.559  -6.401  1.00 25.20           C
ATOM   1888  CG  TRP B 107     -12.923   7.206  -7.462  1.00 28.76           C
ATOM   1889  CD1 TRP B 107     -13.427   8.485  -7.455  1.00 30.27           C
ATOM   1890  CD2 TRP B 107     -13.437   6.590  -8.644  1.00 29.84           C
ATOM   1891  NE1 TRP B 107     -14.185   8.711  -8.576  1.00 29.61           N
ATOM   1892  CE2 TRP B 107     -14.229   7.558  -9.312  1.00 30.78           C
ATOM   1893  CE3 TRP B 107     -13.293   5.321  -9.218  1.00 30.64           C
ATOM   1894  CZ2 TRP B 107     -14.867   7.297 -10.521  1.00 31.55           C
ATOM   1895  CZ3 TRP B 107     -13.960   5.053 -10.423  1.00 32.41           C
ATOM   1896  CH2 TRP B 107     -14.716   6.045 -11.062  1.00 32.00           C
ATOM   1897  N   TYR B 108      -9.339   6.031  -7.712  1.00 24.53           N
ATOM   1898  CA  TYR B 108      -8.628   5.844  -8.956  1.00 25.46           C
ATOM   1899  C   TYR B 108      -9.085   4.546  -9.511  1.00 27.55           C
ATOM   1900  O   TYR B 108      -9.542   3.671  -8.793  1.00 26.11           O
ATOM   1901  CB  TYR B 108      -7.095   5.790  -8.750  1.00 24.06           C
ATOM   1902  CG  TYR B 108      -6.668   4.544  -8.020  1.00 26.08           C
ATOM   1903  CD1 TYR B 108      -6.429   3.346  -8.722  1.00 25.90           C
ATOM   1904  CD2 TYR B 108      -6.542   4.533  -6.612  1.00 26.10           C
ATOM   1905  CE1 TYR B 108      -6.052   2.193  -8.062  1.00 26.58           C
ATOM   1906  CE2 TYR B 108      -6.158   3.368  -5.946  1.00 28.72           C
ATOM   1907  CZ  TYR B 108      -5.913   2.200  -6.681  1.00 29.68           C
ATOM   1908  OH  TYR B 108      -5.591   1.014  -6.025  1.00 30.37           O
ATOM   1909  N   HIS B 109      -8.966   4.423 -10.827  1.00 30.74           N
ATOM   1910  CA  HIS B 109      -9.259   3.178 -11.445  1.00 33.05           C
ATOM   1911  C   HIS B 109      -8.443   3.065 -12.723  1.00 35.59           C
ATOM   1912  O   HIS B 109      -7.878   4.039 -13.212  1.00 35.28           O
ATOM   1913  CB  HIS B 109     -10.772   2.991 -11.575  1.00 35.38           C
ATOM   1914  CG  HIS B 109     -11.365   3.589 -12.788  1.00 37.09           C
ATOM   1915  ND1 HIS B 109     -11.700   4.922 -12.867  1.00 40.08           N
ATOM   1916  CD2 HIS B 109     -11.730   3.033 -13.960  1.00 40.39           C
ATOM   1917  CE1 HIS B 109     -12.236   5.172 -14.045  1.00 40.61           C
ATOM   1918  NE2 HIS B 109     -12.259   4.043 -14.732  1.00 46.07           N
ATOM   1919  N   SER B 110      -8.261   1.852 -13.193  1.00 38.41           N
ATOM   1920  CA  SER B 110      -7.407   1.654 -14.333  1.00 41.79           C
ATOM   1921  C   SER B 110      -8.263   1.351 -15.524  1.00 44.97           C
ATOM   1922  O   SER B 110      -9.114   0.498 -15.443  1.00 46.06           O
ATOM   1923  CB  SER B 110      -6.526   0.446 -14.101  1.00 42.54           C
ATOM   1924  OG  SER B 110      -7.354  -0.704 -13.966  1.00 44.78           O
ATOM   1925  N   HIS B 111      -8.079   2.041 -16.632  1.00 47.72           N
ATOM   1926  CA  HIS B 111      -8.527   1.371 -17.796  1.00 52.75           C
ATOM   1927  C   HIS B 111      -7.450   0.881 -18.769  1.00 55.00           C
ATOM   1928  O   HIS B 111      -6.868   1.679 -19.514  1.00 54.65           O
ATOM   1929  CB  HIS B 111      -9.949   1.692 -18.339  1.00 55.68           C
ATOM   1930  CG  HIS B 111     -10.275   3.139 -18.489  1.00 57.64           C
ATOM   1931  ND1 HIS B 111     -11.456   3.676 -18.017  1.00 58.89           N
ATOM   1932  CD2 HIS B 111      -9.631   4.142 -19.129  1.00 58.27           C
ATOM   1933  CE1 HIS B 111     -11.511   4.957 -18.330  1.00 58.50           C
ATOM   1934  NE2 HIS B 111     -10.414   5.267 -19.001  1.00 60.90           N
ATOM   1935  N   PRO B 112      -7.174  -0.442 -18.703  1.00 56.66           N
ATOM   1936  CA  PRO B 112      -6.090  -1.160 -19.382  1.00 58.56           C
ATOM   1937  C   PRO B 112      -6.211  -1.029 -20.887  1.00 61.72           C
ATOM   1938  O   PRO B 112      -7.058  -1.691 -21.491  1.00 63.82           O
ATOM   1939  CB  PRO B 112      -6.319  -2.620 -18.985  1.00 59.51           C
ATOM   1940  CG  PRO B 112      -7.359  -2.592 -17.907  1.00 58.47           C
ATOM   1941  CD  PRO B 112      -8.133  -1.359 -18.059  1.00 56.33           C
ATOM   1942  N   GLY B 113      -5.383  -0.162 -21.466  1.00 62.40           N
ATOM   1943  CA  GLY B 113      -5.299   0.014 -22.907  1.00 66.97           C
ATOM   1944  C   GLY B 113      -6.340   0.944 -23.496  1.00 68.62           C
ATOM   1945  O   GLY B 113      -6.234   1.344 -24.653  1.00 70.98           O
ATOM   1946  N   PHE B 114      -7.348   1.293 -22.699  1.00 68.15           N
ATOM   1947  CA  PHE B 114      -8.467   2.116 -23.179  1.00 69.59           C
ATOM   1948  C   PHE B 114      -8.063   3.589 -23.184  1.00 67.35           C
ATOM   1949  O   PHE B 114      -8.595   4.365 -23.984  1.00 69.13           O
ATOM   1950  CB  PHE B 114      -9.758   1.898 -22.343  1.00 69.31           C
ATOM   1951  CG  PHE B 114     -10.503   0.606 -22.660  1.00 74.79           C
ATOM   1952  CD1 PHE B 114     -10.456  -0.484 -21.774  1.00 75.94           C
ATOM   1953  CD2 PHE B 114     -11.266   0.484 -23.836  1.00 81.41           C
ATOM   1954  CE1 PHE B 114     -11.132  -1.685 -22.055  1.00 79.58           C
ATOM   1955  CE2 PHE B 114     -11.966  -0.716 -24.138  1.00 84.91           C
ATOM   1956  CZ  PHE B 114     -11.900  -1.803 -23.240  1.00 84.85           C
ATOM   1957  N   GLY B 115      -7.134   3.960 -22.297  1.00 63.79           N
ATOM   1958  CA  GLY B 115      -6.658   5.360 -22.166  1.00 62.11           C
ATOM   1959  C   GLY B 115      -7.316   6.179 -21.060  1.00 59.48           C
ATOM   1960  O   GLY B 115      -8.190   5.689 -20.353  1.00 58.78           O
ATOM   1961  N   CYS B 116      -6.919   7.439 -20.921  1.00 58.33           N
ATOM   1962  CA  CYS B 116      -7.394   8.280 -19.811  1.00 55.95           C
ATOM   1963  C   CYS B 116      -8.614   9.142 -20.146  1.00 56.73           C
ATOM   1964  O   CYS B 116      -8.495  10.228 -20.723  1.00 57.59           O
ATOM   1965  CB  CYS B 116      -6.244   9.109 -19.248  1.00 54.27           C
ATOM   1966  SG  CYS B 116      -4.997   8.038 -18.375  1.00 56.52           S
ATOM   1967  N   TRP B 117      -9.787   8.610 -19.797  1.00 56.30           N
ATOM   1968  CA  TRP B 117     -11.057   9.324 -19.862  1.00 57.04           C
ATOM   1969  C   TRP B 117     -12.114   8.584 -18.979  1.00 55.25           C
ATOM   1970  O   TRP B 117     -11.783   7.627 -18.288  1.00 53.38           O
ATOM   1971  CB  TRP B 117     -11.524   9.489 -21.321  1.00 60.73           C
ATOM   1972  CG  TRP B 117     -12.511   8.463 -21.688  1.00 65.68           C
ATOM   1973  CD1 TRP B 117     -13.865   8.620 -21.764  1.00 71.07           C
ATOM   1974  CD2 TRP B 117     -12.247   7.093 -21.964  1.00 69.12           C
ATOM   1975  NE1 TRP B 117     -14.469   7.424 -22.090  1.00 74.92           N
ATOM   1976  CE2 TRP B 117     -13.495   6.467 -22.217  1.00 74.04           C
ATOM   1977  CE3 TRP B 117     -11.080   6.329 -22.030  1.00 69.77           C
ATOM   1978  CZ2 TRP B 117     -13.606   5.110 -22.547  1.00 76.93           C
ATOM   1979  CZ3 TRP B 117     -11.188   4.981 -22.352  1.00 73.82           C
ATOM   1980  CH2 TRP B 117     -12.443   4.385 -22.609  1.00 76.46           C
ATOM   1981  N   LEU B 118     -13.371   9.031 -19.002  1.00 54.77           N
ATOM   1982  CA  LEU B 118     -14.415   8.422 -18.177  1.00 53.17           C
ATOM   1983  C   LEU B 118     -15.596   7.901 -18.982  1.00 55.26           C
ATOM   1984  O   LEU B 118     -16.174   8.620 -19.815  1.00 57.12           O
ATOM   1985  CB  LEU B 118     -14.939   9.429 -17.147  1.00 51.86           C
ATOM   1986  CG  LEU B 118     -14.018  10.073 -16.111  1.00 48.12           C
ATOM   1987  CD1 LEU B 118     -14.809  11.176 -15.453  1.00 45.42           C
ATOM   1988  CD2 LEU B 118     -13.475   9.078 -15.066  1.00 42.00           C
ATOM   1989  N   SER B 119     -15.984   6.661 -18.724  1.00 54.53           N
ATOM   1990  CA  SER B 119     -17.239   6.178 -19.287  1.00 57.06           C
ATOM   1991  C   SER B 119     -18.450   6.851 -18.591  1.00 56.95           C
ATOM   1992  O   SER B 119     -18.306   7.609 -17.629  1.00 55.02           O
ATOM   1993  CB  SER B 119     -17.320   4.652 -19.156  1.00 57.88           C
ATOM   1994  OG  SER B 119     -17.365   4.266 -17.793  1.00 56.09           O
ATOM   1995  N   SER B 120     -19.654   6.559 -19.048  1.00 59.20           N
ATOM   1996  CA  SER B 120     -20.817   7.067 -18.337  1.00 59.19           C
ATOM   1997  C   SER B 120     -20.920   6.431 -16.928  1.00 56.70           C
ATOM   1998  O   SER B 120     -21.199   7.130 -15.956  1.00 55.46           O
ATOM   1999  CB  SER B 120     -22.086   6.882 -19.166  1.00 62.78           C
ATOM   2000  OG  SER B 120     -22.412   5.508 -19.212  1.00 64.71           O
ATOM   2001  N   VAL B 121     -20.671   5.127 -16.813  1.00 55.79           N
ATOM   2002  CA  VAL B 121     -20.620   4.484 -15.495  1.00 53.74           C
ATOM   2003  C   VAL B 121     -19.630   5.172 -14.536  1.00 50.12           C
ATOM   2004  O   VAL B 121     -19.891   5.261 -13.336  1.00 49.23           O
ATOM   2005  CB  VAL B 121     -20.305   2.966 -15.579  1.00 54.50           C
ATOM   2006  CG1 VAL B 121     -19.904   2.401 -14.224  1.00 51.62           C
ATOM   2007  CG2 VAL B 121     -21.528   2.202 -16.080  1.00 57.64           C
ATOM   2008  N   ASP B 122     -18.512   5.669 -15.055  1.00 47.81           N
ATOM   2009  CA  ASP B 122     -17.532   6.331 -14.185  1.00 44.68           C
ATOM   2010  C   ASP B 122     -18.013   7.682 -13.735  1.00 43.12           C
ATOM   2011  O   ASP B 122     -17.745   8.084 -12.608  1.00 41.33           O
ATOM   2012  CB  ASP B 122     -16.192   6.515 -14.868  1.00 43.80           C
ATOM   2013  CG  ASP B 122     -15.680   5.271 -15.425  1.00 47.49           C
ATOM   2014  OD1 ASP B 122     -15.692   4.267 -14.684  1.00 48.53           O
ATOM   2015  OD2 ASP B 122     -15.286   5.289 -16.621  1.00 55.28           O
ATOM   2016  N   VAL B 123     -18.672   8.394 -14.636  1.00 43.82           N
ATOM   2017  CA  VAL B 123     -19.381   9.611 -14.281  1.00 44.17           C
ATOM   2018  C   VAL B 123     -20.323   9.375 -13.085  1.00 44.21           C
ATOM   2019  O   VAL B 123     -20.196  10.048 -12.068  1.00 42.92           O
ATOM   2020  CB  VAL B 123     -20.176  10.182 -15.487  1.00 46.85           C
ATOM   2021  CG1 VAL B 123     -21.115  11.266 -15.043  1.00 46.53           C
ATOM   2022  CG2 VAL B 123     -19.204  10.710 -16.562  1.00 47.08           C
ATOM   2023  N   ASN B 124     -21.250   8.431 -13.213  1.00 45.95           N
ATOM   2024  CA  ASN B 124     -22.096   7.992 -12.094  1.00 46.69           C
ATOM   2025  C   ASN B 124     -21.288   7.643 -10.826  1.00 43.86           C
ATOM   2026  O   ASN B 124     -21.605   8.120  -9.740  1.00 43.88           O
ATOM   2027  CB  ASN B 124     -22.951   6.809 -12.507  1.00 49.32           C
ATOM   2028  CG  ASN B 124     -24.063   7.192 -13.474  1.00 54.24           C
ATOM   2029  OD1 ASN B 124     -24.365   8.381 -13.678  1.00 56.01           O
ATOM   2030  ND2 ASN B 124     -24.699   6.168 -14.076  1.00 57.28           N
ATOM   2031  N   THR B 125     -20.203   6.880 -10.952  1.00 41.19           N
ATOM   2032  CA  THR B 125     -19.408   6.587  -9.760  1.00 38.14           C
ATOM   2033  C   THR B 125     -18.888   7.849  -9.117  1.00 36.89           C
ATOM   2034  O   THR B 125     -18.851   7.960  -7.897  1.00 36.25           O
ATOM   2035  CB  THR B 125     -18.266   5.650 -10.069  1.00 36.28           C
ATOM   2036  OG1 THR B 125     -18.832   4.446 -10.536  1.00 39.01           O
ATOM   2037  CG2 THR B 125     -17.436   5.306  -8.831  1.00 32.34           C
ATOM   2038  N   GLN B 126     -18.476   8.793  -9.954  1.00 37.33           N
ATOM   2039  CA  GLN B 126     -17.877  10.046  -9.505  1.00 36.24           C
ATOM   2040  C   GLN B 126     -18.934  10.944  -8.884  1.00 38.09           C
ATOM   2041  O   GLN B 126     -18.617  11.696  -7.949  1.00 37.32           O
ATOM   2042  CB  GLN B 126     -17.174  10.744 -10.663  1.00 35.03           C
ATOM   2043  CG  GLN B 126     -16.704  12.134 -10.372  1.00 35.05           C
ATOM   2044  CD  GLN B 126     -15.620  12.224  -9.314  1.00 34.11           C
ATOM   2045  OE1 GLN B 126     -15.077  11.217  -8.847  1.00 34.29           O
ATOM   2046  NE2 GLN B 126     -15.295  13.456  -8.921  1.00 34.75           N
ATOM   2047  N   LYS B 127     -20.175  10.841  -9.369  1.00 40.17           N
ATOM   2048  CA  LYS B 127     -21.257  11.651  -8.842  1.00 43.24           C
ATOM   2049  C   LYS B 127     -21.393  11.285  -7.391  1.00 43.42           C
ATOM   2050  O   LYS B 127     -21.464  12.127  -6.499  1.00 43.86           O
ATOM   2051  CB  LYS B 127     -22.588  11.376  -9.562  1.00 45.93           C
ATOM   2052  CG  LYS B 127     -22.791  12.191 -10.833  1.00 50.45           C
ATOM   2053  CD  LYS B 127     -24.216  12.036 -11.443  1.00 58.97           C
ATOM   2054  CE  LYS B 127     -24.401  12.837 -12.749  1.00 62.84           C
ATOM   2055  NZ  LYS B 127     -25.779  12.601 -13.371  1.00 67.68           N
ATOM   2056  N   SER B 128     -21.423   9.996  -7.147  1.00 44.27           N
ATOM   2057  CA  SER B 128     -21.714   9.556  -5.830  1.00 45.89           C
ATOM   2058  C   SER B 128     -20.576   9.967  -4.895  1.00 43.23           C
ATOM   2059  O   SER B 128     -20.810  10.276  -3.744  1.00 42.69           O
ATOM   2060  CB  SER B 128     -22.012   8.068  -5.819  1.00 46.76           C
ATOM   2061  OG  SER B 128     -21.393   7.492  -4.685  1.00 49.17           O
ATOM   2062  N   PHE B 129     -19.357  10.037  -5.408  1.00 41.88           N
ATOM   2063  CA  PHE B 129     -18.244  10.570  -4.611  1.00 40.65           C
ATOM   2064  C   PHE B 129     -18.336  12.075  -4.370  1.00 42.65           C
ATOM   2065  O   PHE B 129     -17.819  12.576  -3.372  1.00 42.09           O
ATOM   2066  CB  PHE B 129     -16.918  10.296  -5.275  1.00 36.96           C
ATOM   2067  CG  PHE B 129     -16.310   9.005  -4.882  1.00 36.33           C
ATOM   2068  CD1 PHE B 129     -15.449   8.928  -3.774  1.00 34.80           C
ATOM   2069  CD2 PHE B 129     -16.555   7.844  -5.626  1.00 32.79           C
ATOM   2070  CE1 PHE B 129     -14.850   7.716  -3.417  1.00 32.35           C
ATOM   2071  CE2 PHE B 129     -15.935   6.627  -5.272  1.00 32.87           C
ATOM   2072  CZ  PHE B 129     -15.090   6.558  -4.164  1.00 29.35           C
ATOM   2073  N   GLU B 130     -18.961  12.807  -5.286  1.00 45.84           N
ATOM   2074  CA  GLU B 130     -18.977  14.252  -5.134  1.00 48.71           C
ATOM   2075  C   GLU B 130     -19.987  14.629  -4.053  1.00 50.49           C
ATOM   2076  O   GLU B 130     -19.788  15.625  -3.369  1.00 50.72           O
ATOM   2077  CB  GLU B 130     -19.119  15.011  -6.483  1.00 50.50           C
ATOM   2078  CG  GLU B 130     -19.505  16.534  -6.369  1.00 58.06           C
ATOM   2079  CD  GLU B 130     -19.101  17.426  -7.594  1.00 65.35           C
ATOM   2080  OE1 GLU B 130     -19.250  16.978  -8.771  1.00 68.21           O
ATOM   2081  OE2 GLU B 130     -18.641  18.589  -7.369  1.00 65.12           O
ATOM   2082  N   GLN B 131     -21.014  13.792  -3.860  1.00 53.00           N
ATOM   2083  CA  GLN B 131     -22.056  13.978  -2.826  1.00 55.55           C
ATOM   2084  C   GLN B 131     -21.431  14.077  -1.434  1.00 55.11           C
ATOM   2085  O   GLN B 131     -21.618  15.064  -0.742  1.00 57.13           O
ATOM   2086  CB  GLN B 131     -23.076  12.830  -2.831  1.00 57.62           C
ATOM   2087  CG  GLN B 131     -24.029  12.771  -4.017  1.00 60.09           C
ATOM   2088  CD  GLN B 131     -25.025  13.896  -4.044  1.00 63.64           C
ATOM   2089  OE1 GLN B 131     -26.073  13.840  -3.390  1.00 69.10           O
ATOM   2090  NE2 GLN B 131     -24.726  14.922  -4.825  1.00 62.88           N
ATOM   2091  N   LEU B 132     -20.694  13.049  -1.040  1.00 53.12           N
ATOM   2092  CA  LEU B 132     -19.824  13.072   0.141  1.00 52.17           C
ATOM   2093  C   LEU B 132     -18.975  14.316   0.246  1.00 50.40           C
ATOM   2094  O   LEU B 132     -18.949  14.952   1.288  1.00 52.78           O
ATOM   2095  CB  LEU B 132     -18.882  11.844   0.168  1.00 49.74           C
ATOM   2096  CG  LEU B 132     -19.557  10.453   0.153  1.00 52.71           C
ATOM   2097  CD1 LEU B 132     -18.699   9.482   0.979  1.00 55.18           C
ATOM   2098  CD2 LEU B 132     -21.032  10.431   0.649  1.00 53.26           C
ATOM   2099  N   ASN B 133     -18.261  14.647  -0.821  1.00 47.18           N
ATOM   2100  CA  ASN B 133     -17.353  15.780  -0.804  1.00 44.42           C
ATOM   2101  C   ASN B 133     -17.195  16.395  -2.166  1.00 42.17           C
ATOM   2102  O   ASN B 133     -16.706  15.775  -3.085  1.00 39.43           O
ATOM   2103  CB  ASN B 133     -15.970  15.413  -0.271  1.00 42.63           C
ATOM   2104  CG  ASN B 133     -15.172  16.644   0.134  1.00 44.22           C
ATOM   2105  OD1 ASN B 133     -14.941  17.552  -0.672  1.00 45.00           O
ATOM   2106  ND2 ASN B 133     -14.753  16.683   1.392  1.00 44.64           N
ATOM   2107  N   SER B 134     -17.584  17.652  -2.232  1.00 42.22           N
ATOM   2108  CA  SER B 134     -17.640  18.431  -3.426  1.00 42.08           C
ATOM   2109  C   SER B 134     -16.303  18.523  -4.181  1.00 39.31           C
ATOM   2110  O   SER B 134     -16.289  18.720  -5.371  1.00 39.33           O
ATOM   2111  CB  SER B 134     -18.094  19.802  -3.009  1.00 44.26           C
ATOM   2112  OG  SER B 134     -18.171  20.638  -4.130  1.00 49.33           O
ATOM   2113  N   ARG B 135     -15.184  18.364  -3.493  1.00 37.21           N
ATOM   2114  CA  ARG B 135     -13.900  18.495  -4.128  1.00 35.74           C
ATOM   2115  C   ARG B 135     -13.290  17.145  -4.602  1.00 33.66           C
ATOM   2116  O   ARG B 135     -12.175  17.119  -5.135  1.00 31.52           O
ATOM   2117  CB  ARG B 135     -12.953  19.255  -3.205  1.00 36.59           C
ATOM   2118  CG  ARG B 135     -13.256  20.778  -3.117  1.00 40.69           C
ATOM   2119  CD  ARG B 135     -12.049  21.551  -2.578  1.00 44.60           C
ATOM   2120  NE  ARG B 135     -10.807  21.347  -3.361  1.00 45.80           N
ATOM   2121  CZ  ARG B 135      -9.619  21.867  -3.025  1.00 44.89           C
ATOM   2122  NH1 ARG B 135      -9.511  22.639  -1.941  1.00 41.73           N
ATOM   2123  NH2 ARG B 135      -8.544  21.638  -3.778  1.00 41.77           N
ATOM   2124  N   ALA B 136     -14.042  16.048  -4.450  1.00 32.70           N
ATOM   2125  CA  ALA B 136     -13.577  14.724  -4.827  1.00 32.02           C
ATOM   2126  C   ALA B 136     -13.017  14.616  -6.270  1.00 31.23           C
ATOM   2127  O   ALA B 136     -13.588  15.132  -7.208  1.00 32.77           O
ATOM   2128  CB  ALA B 136     -14.670  13.704  -4.602  1.00 32.49           C
ATOM   2129  N   VAL B 137     -11.924  13.892  -6.415  1.00 29.44           N
ATOM   2130  CA  VAL B 137     -11.248  13.677  -7.691  1.00 30.52           C
ATOM   2131  C   VAL B 137     -11.259  12.212  -8.193  1.00 29.49           C
ATOM   2132  O   VAL B 137     -11.170  11.276  -7.415  1.00 28.88           O
ATOM   2133  CB  VAL B 137      -9.779  14.063  -7.561  1.00 29.80           C
ATOM   2134  CG1 VAL B 137      -9.095  13.839  -8.869  1.00 32.75           C
ATOM   2135  CG2 VAL B 137      -9.638  15.526  -7.189  1.00 32.28           C
ATOM   2136  N   ALA B 138     -11.302  12.036  -9.508  1.00 29.98           N
ATOM   2137  CA  ALA B 138     -11.223  10.715 -10.127  1.00 28.76           C
ATOM   2138  C   ALA B 138      -9.922  10.608 -10.876  1.00 27.82           C
ATOM   2139  O   ALA B 138      -9.594  11.465 -11.666  1.00 28.77           O
ATOM   2140  CB  ALA B 138     -12.404  10.518 -11.073  1.00 30.46           C
ATOM   2141  N   VAL B 139      -9.138   9.587 -10.584  1.00 27.42           N
ATOM   2142  CA  VAL B 139      -7.875   9.410 -11.256  1.00 27.32           C
ATOM   2143  C   VAL B 139      -7.974   8.152 -12.138  1.00 28.88           C
ATOM   2144  O   VAL B 139      -8.506   7.102 -11.702  1.00 28.87           O
ATOM   2145  CB  VAL B 139      -6.700   9.424 -10.237  1.00 26.53           C
ATOM   2146  CG1 VAL B 139      -5.430   8.843 -10.830  1.00 25.72           C
ATOM   2147  CG2 VAL B 139      -6.432  10.870  -9.744  1.00 25.42           C
ATOM   2148  N   VAL B 140      -7.565   8.294 -13.404  1.00 30.31           N
ATOM   2149  CA  VAL B 140      -7.493   7.169 -14.344  1.00 30.46           C
ATOM   2150  C   VAL B 140      -6.020   6.910 -14.652  1.00 31.57           C
ATOM   2151  O   VAL B 140      -5.253   7.840 -14.939  1.00 31.57           O
ATOM   2152  CB  VAL B 140      -8.306   7.408 -15.628  1.00 32.20           C
ATOM   2153  CG1 VAL B 140      -8.159   6.229 -16.595  1.00 34.06           C
ATOM   2154  CG2 VAL B 140      -9.787   7.619 -15.320  1.00 30.78           C
ATOM   2155  N   VAL B 141      -5.632   5.642 -14.531  1.00 32.42           N
ATOM   2156  CA  VAL B 141      -4.337   5.157 -14.936  1.00 34.20           C
ATOM   2157  C   VAL B 141      -4.548   4.178 -16.077  1.00 36.57           C
ATOM   2158  O   VAL B 141      -5.430   3.338 -15.997  1.00 38.04           O
ATOM   2159  CB  VAL B 141      -3.628   4.266 -13.826  1.00 34.13           C
ATOM   2160  CG1 VAL B 141      -2.089   4.309 -14.007  1.00 34.62           C
ATOM   2161  CG2 VAL B 141      -4.025   4.590 -12.429  1.00 31.72           C
ATOM   2162  N   ASP B 142      -3.738   4.260 -17.125  1.00 38.97           N
ATOM   2163  CA  ASP B 142      -3.638   3.193 -18.134  1.00 42.01           C
ATOM   2164  C   ASP B 142      -2.248   2.578 -17.980  1.00 43.08           C
ATOM   2165  O   ASP B 142      -1.275   3.154 -18.453  1.00 43.15           O
ATOM   2166  CB  ASP B 142      -3.801   3.723 -19.555  1.00 44.07           C
ATOM   2167  CG  ASP B 142      -3.732   2.606 -20.597  1.00 49.62           C
ATOM   2168  OD1 ASP B 142      -3.333   1.460 -20.255  1.00 52.79           O
ATOM   2169  OD2 ASP B 142      -4.081   2.853 -21.773  1.00 55.76           O
ATOM   2170  N   PRO B 143      -2.143   1.424 -17.292  1.00 43.47           N
ATOM   2171  CA  PRO B 143      -0.838   0.911 -16.882  1.00 43.87           C
ATOM   2172  C   PRO B 143      -0.203   0.088 -17.986  1.00 47.17           C
ATOM   2173  O   PRO B 143       0.955  -0.334 -17.853  1.00 47.47           O
ATOM   2174  CB  PRO B 143      -1.197   0.004 -15.699  1.00 42.94           C
ATOM   2175  CG  PRO B 143      -2.535  -0.568 -16.102  1.00 43.67           C
ATOM   2176  CD  PRO B 143      -3.234   0.513 -16.895  1.00 43.81           C
ATOM   2177  N   ILE B 144      -0.955  -0.144 -19.062  1.00 49.66           N
ATOM   2178  CA  ILE B 144      -0.420  -0.885 -20.184  1.00 54.30           C
ATOM   2179  C   ILE B 144       0.327   0.088 -21.091  1.00 56.27           C
ATOM   2180  O   ILE B 144       1.423  -0.194 -21.574  1.00 57.01           O
ATOM   2181  CB  ILE B 144      -1.537  -1.603 -20.969  1.00 56.78           C
ATOM   2182  CG1 ILE B 144      -2.048  -2.809 -20.173  1.00 57.30           C
ATOM   2183  CG2 ILE B 144      -1.051  -2.056 -22.363  1.00 58.09           C
ATOM   2184  CD1 ILE B 144      -3.281  -3.427 -20.818  1.00 61.63           C
ATOM   2185  N   GLN B 145      -0.283   1.252 -21.292  1.00 56.97           N
ATOM   2186  CA  GLN B 145       0.254   2.250 -22.194  1.00 59.28           C
ATOM   2187  C   GLN B 145       1.434   2.896 -21.518  1.00 58.39           C
ATOM   2188  O   GLN B 145       2.341   3.421 -22.177  1.00 61.00           O
ATOM   2189  CB  GLN B 145      -0.793   3.291 -22.535  1.00 58.67           C
ATOM   2190  CG  GLN B 145      -0.360   4.182 -23.678  1.00 61.93           C
ATOM   2191  CD  GLN B 145      -1.465   5.096 -24.159  1.00 64.86           C
ATOM   2192  OE1 GLN B 145      -2.624   5.042 -23.685  1.00 61.16           O
ATOM   2193  NE2 GLN B 145      -1.115   5.955 -25.117  1.00 67.48           N
ATOM   2194  N   SER B 146       1.433   2.806 -20.200  1.00 55.98           N
ATOM   2195  CA  SER B 146       2.488   3.369 -19.398  1.00 55.56           C
ATOM   2196  C   SER B 146       3.834   2.691 -19.643  1.00 58.91           C
ATOM   2197  O   SER B 146       4.863   3.286 -19.346  1.00 58.96           O
ATOM   2198  CB  SER B 146       2.124   3.381 -17.901  1.00 52.15           C
ATOM   2199  OG  SER B 146       1.214   4.433 -17.617  1.00 46.74           O
ATOM   2200  N   VAL B 147       3.830   1.487 -20.229  1.00 62.47           N
ATOM   2201  CA  VAL B 147       5.074   0.702 -20.377  1.00 65.36           C
ATOM   2202  C   VAL B 147       5.812   1.142 -21.620  1.00 68.82           C
ATOM   2203  O   VAL B 147       6.927   0.679 -21.899  1.00 70.95           O
ATOM   2204  CB  VAL B 147       4.879  -0.875 -20.370  1.00 66.88           C
ATOM   2205  CG1 VAL B 147       4.093  -1.367 -19.131  1.00 64.12           C
ATOM   2206  CG2 VAL B 147       4.260  -1.385 -21.688  1.00 69.70           C
ATOM   2207  N   LYS B 148       5.179   2.043 -22.373  1.00 69.87           N
ATOM   2208  CA  LYS B 148       5.839   2.668 -23.523  1.00 72.59           C
ATOM   2209  C   LYS B 148       6.984   3.580 -23.064  1.00 72.37           C
ATOM   2210  O   LYS B 148       7.765   4.067 -23.880  1.00 74.91           O
ATOM   2211  CB  LYS B 148       4.832   3.402 -24.415  1.00 73.21           C
ATOM   2212  CG  LYS B 148       4.180   2.490 -25.481  1.00 76.06           C
ATOM   2213  CD  LYS B 148       3.608   3.302 -26.632  1.00 77.57           C
ATOM   2214  CE  LYS B 148       3.115   2.428 -27.780  1.00 81.76           C
ATOM   2215  NZ  LYS B 148       4.143   1.539 -28.404  1.00 85.43           N
ATOM   2216  N   GLY B 149       7.083   3.782 -21.746  1.00 69.41           N
ATOM   2217  CA  GLY B 149       8.224   4.473 -21.149  1.00 69.10           C
ATOM   2218  C   GLY B 149       7.870   5.818 -20.547  1.00 66.91           C
ATOM   2219  O   GLY B 149       8.773   6.597 -20.180  1.00 66.93           O
ATOM   2220  N   LYS B 150       6.555   6.063 -20.440  1.00 64.51           N
ATOM   2221  CA  LYS B 150       5.965   7.309 -19.951  1.00 61.98           C
ATOM   2222  C   LYS B 150       4.672   6.952 -19.190  1.00 58.33           C
ATOM   2223  O   LYS B 150       3.951   6.036 -19.578  1.00 59.09           O
ATOM   2224  CB  LYS B 150       5.660   8.229 -21.144  1.00 64.46           C
ATOM   2225  CG  LYS B 150       4.771   9.430 -20.827  1.00 65.52           C
ATOM   2226  CD  LYS B 150       4.593  10.334 -22.060  1.00 73.33           C
ATOM   2227  CE  LYS B 150       3.390  11.291 -21.896  1.00 74.21           C
ATOM   2228  NZ  LYS B 150       3.273  12.195 -23.084  1.00 76.70           N
ATOM   2229  N   VAL B 151       4.371   7.670 -18.119  1.00 53.86           N
ATOM   2230  CA  VAL B 151       3.228   7.341 -17.297  1.00 50.01           C
ATOM   2231  C   VAL B 151       1.969   8.033 -17.858  1.00 48.96           C
ATOM   2232  O   VAL B 151       1.962   9.230 -18.053  1.00 49.07           O
ATOM   2233  CB  VAL B 151       3.529   7.746 -15.822  1.00 48.48           C
ATOM   2234  CG1 VAL B 151       2.344   7.544 -14.900  1.00 44.85           C
ATOM   2235  CG2 VAL B 151       4.720   6.967 -15.282  1.00 49.10           C
ATOM   2236  N   VAL B 152       0.910   7.273 -18.115  1.00 47.72           N
ATOM   2237  CA  VAL B 152      -0.354   7.805 -18.651  1.00 45.99           C
ATOM   2238  C   VAL B 152      -1.394   7.872 -17.525  1.00 44.25           C
ATOM   2239  O   VAL B 152      -2.033   6.866 -17.183  1.00 43.65           O
ATOM   2240  CB  VAL B 152      -0.882   6.929 -19.810  1.00 47.63           C
ATOM   2241  CG1 VAL B 152      -2.157   7.488 -20.390  1.00 47.20           C
ATOM   2242  CG2 VAL B 152       0.156   6.771 -20.900  1.00 49.04           C
ATOM   2243  N   ILE B 153      -1.538   9.054 -16.927  1.00 43.00           N
ATOM   2244  CA  ILE B 153      -2.488   9.273 -15.848  1.00 41.12           C
ATOM   2245  C   ILE B 153      -3.200  10.587 -16.077  1.00 39.90           C
ATOM   2246  O   ILE B 153      -2.665  11.495 -16.660  1.00 39.70           O
ATOM   2247  CB  ILE B 153      -1.792   9.253 -14.453  1.00 40.49           C
ATOM   2248  CG1 ILE B 153      -1.498   7.822 -14.038  1.00 44.51           C
ATOM   2249  CG2 ILE B 153      -2.703   9.635 -13.317  1.00 37.94           C
ATOM   2250  CD1 ILE B 153      -0.216   7.245 -14.620  1.00 52.00           C
ATOM   2251  N   ASP B 154      -4.442  10.668 -15.653  1.00 38.73           N
ATOM   2252  CA  ASP B 154      -5.008  11.959 -15.455  1.00 38.47           C
ATOM   2253  C   ASP B 154      -6.049  11.973 -14.354  1.00 35.01           C
ATOM   2254  O   ASP B 154      -6.425  10.946 -13.811  1.00 34.06           O
ATOM   2255  CB  ASP B 154      -5.543  12.548 -16.767  1.00 42.48           C
ATOM   2256  CG  ASP B 154      -5.060  14.008 -16.987  1.00 47.55           C
ATOM   2257  OD1 ASP B 154      -5.276  14.880 -16.094  1.00 49.23           O
ATOM   2258  OD2 ASP B 154      -4.425  14.265 -18.044  1.00 53.24           O
ATOM   2259  N   ALA B 155      -6.489  13.165 -14.020  1.00 32.74           N
ATOM   2260  CA  ALA B 155      -7.382  13.368 -12.921  1.00 30.17           C
ATOM   2261  C   ALA B 155      -8.508  14.232 -13.473  1.00 30.69           C
ATOM   2262  O   ALA B 155      -8.269  15.046 -14.333  1.00 31.57           O
ATOM   2263  CB  ALA B 155      -6.646  14.038 -11.803  1.00 28.12           C
ATOM   2264  N   PHE B 156      -9.723  14.035 -12.991  1.00 30.08           N
ATOM   2265  CA  PHE B 156     -10.899  14.575 -13.624  1.00 32.47           C
ATOM   2266  C   PHE B 156     -11.864  14.979 -12.550  1.00 33.52           C
ATOM   2267  O   PHE B 156     -11.835  14.386 -11.488  1.00 32.68           O
ATOM   2268  CB  PHE B 156     -11.600  13.478 -14.428  1.00 33.37           C
ATOM   2269  CG  PHE B 156     -10.831  12.999 -15.635  1.00 32.46           C
ATOM   2270  CD1 PHE B 156     -10.657  13.832 -16.750  1.00 32.90           C
ATOM   2271  CD2 PHE B 156     -10.308  11.716 -15.666  1.00 30.22           C
ATOM   2272  CE1 PHE B 156      -9.945  13.418 -17.872  1.00 31.97           C
ATOM   2273  CE2 PHE B 156      -9.577  11.268 -16.794  1.00 31.45           C
ATOM   2274  CZ  PHE B 156      -9.416  12.113 -17.903  1.00 33.36           C
ATOM   2275  N   ARG B 157     -12.706  15.977 -12.826  1.00 36.28           N
ATOM   2276  CA  ARG B 157     -13.859  16.318 -11.969  1.00 38.65           C
ATOM   2277  C   ARG B 157     -15.058  16.600 -12.843  1.00 40.95           C
ATOM   2278  O   ARG B 157     -14.881  16.954 -13.994  1.00 41.97           O
ATOM   2279  CB  ARG B 157     -13.615  17.573 -11.136  1.00 39.12           C
ATOM   2280  CG  ARG B 157     -12.832  17.326  -9.865  1.00 41.42           C
ATOM   2281  CD  ARG B 157     -12.442  18.668  -9.261  1.00 46.43           C
ATOM   2282  NE  ARG B 157     -11.718  18.528  -7.998  1.00 47.87           N
ATOM   2283  CZ  ARG B 157     -11.502  19.543  -7.169  1.00 49.97           C
ATOM   2284  NH1 ARG B 157     -11.963  20.751  -7.492  1.00 56.18           N
ATOM   2285  NH2 ARG B 157     -10.845  19.374  -6.024  1.00 45.87           N
ATOM   2286  N   LEU B 158     -16.265  16.476 -12.298  1.00 42.06           N
ATOM   2287  CA  LEU B 158     -17.461  16.828 -13.044  1.00 45.96           C
ATOM   2288  C   LEU B 158     -17.591  18.325 -13.057  1.00 48.48           C
ATOM   2289  O   LEU B 158     -17.160  18.991 -12.135  1.00 47.53           O
ATOM   2290  CB  LEU B 158     -18.715  16.190 -12.437  1.00 45.92           C
ATOM   2291  CG  LEU B 158     -18.699  14.663 -12.252  1.00 45.65           C
ATOM   2292  CD1 LEU B 158     -20.047  14.114 -11.699  1.00 43.64           C
ATOM   2293  CD2 LEU B 158     -18.263  13.919 -13.527  1.00 44.51           C
ATOM   2294  N   ILE B 159     -18.162  18.865 -14.113  1.00 53.27           N
ATOM   2295  CA  ILE B 159     -18.459  20.286 -14.110  1.00 58.27           C
ATOM   2296  C   ILE B 159     -19.928  20.449 -14.349  1.00 62.61           C
ATOM   2297  O   ILE B 159     -20.420  19.991 -15.380  1.00 64.02           O
ATOM   2298  CB  ILE B 159     -17.593  21.097 -15.157  1.00 59.29           C
ATOM   2299  CG1 ILE B 159     -17.668  22.618 -14.882  1.00 62.94           C
ATOM   2300  CG2 ILE B 159     -17.910  20.706 -16.653  1.00 60.69           C
ATOM   2301  CD1 ILE B 159     -16.760  23.139 -13.702  1.00 63.51           C
ATOM   2302  N   ASP B 160     -20.624  21.029 -13.364  1.00 66.42           N
ATOM   2303  CA  ASP B 160     -22.032  21.547 -13.544  1.00 72.77           C
ATOM   2304  C   ASP B 160     -22.455  22.639 -12.531  1.00 75.61           C
ATOM   2305  O   ASP B 160     -23.638  23.035 -12.464  1.00 78.65           O
ATOM   2306  CB  ASP B 160     -23.086  20.419 -13.591  1.00 73.37           C
ATOM   2307  N   THR B 161     -21.489  23.118 -11.742  1.00 75.92           N
ATOM   2308  CA  THR B 161     -21.740  24.275 -10.873  1.00 79.09           C
ATOM   2309  C   THR B 161     -21.823  25.539 -11.748  1.00 82.63           C
ATOM   2310  O   THR B 161     -22.895  26.169 -11.856  1.00 85.81           O
ATOM   2311  CB  THR B 161     -20.684  24.413  -9.732  1.00 76.53           C
ATOM   2312  N   GLY B 162     -20.702  25.865 -12.403  1.00 82.59           N
ATOM   2313  CA  GLY B 162     -20.606  27.028 -13.303  1.00 86.03           C
ATOM   2314  C   GLY B 162     -21.593  26.995 -14.457  1.00 89.20           C
ATOM   2315  O   GLY B 162     -21.950  28.049 -14.996  1.00 92.40           O
ATOM   2316  N   ALA B 163     -22.014  25.778 -14.822  1.00 88.96           N
ATOM   2317  CA  ALA B 163     -23.086  25.481 -15.813  1.00 91.81           C
ATOM   2318  C   ALA B 163     -23.889  26.667 -16.345  1.00 95.91           C
ATOM   2319  O   ALA B 163     -24.862  26.478 -17.080  1.00 98.71           O
ATOM   2320  CB  ALA B 163     -24.053  24.403 -15.258  1.00 91.71           C
ATOM   2321  N   GLY B 178     -12.833  42.091 -21.321  1.00 88.36           N
ATOM   2322  CA  GLY B 178     -13.352  40.682 -21.254  1.00 83.90           C
ATOM   2323  C   GLY B 178     -12.317  39.618 -21.680  1.00 80.68           C
ATOM   2324  O   GLY B 178     -12.612  38.787 -22.709  1.00 80.35           O
ATOM   2325  N   LEU B 179     -11.085  39.825 -21.106  1.00 79.42           N
ATOM   2326  CA  LEU B 179      -9.935  39.082 -21.572  1.00 77.44           C
ATOM   2327  C   LEU B 179     -10.079  37.660 -21.122  1.00 73.21           C
ATOM   2328  O   LEU B 179     -10.421  37.388 -19.957  1.00 71.31           O
ATOM   2329  CB  LEU B 179      -8.622  39.670 -21.053  1.00 78.04           C
ATOM   2330  CG  LEU B 179      -7.365  39.295 -21.888  1.00 78.06           C
ATOM   2331  CD1 LEU B 179      -6.311  40.371 -21.871  1.00 82.22           C
ATOM   2332  CD2 LEU B 179      -6.752  38.012 -21.452  1.00 73.81           C
ATOM   2333  N   LEU B 180      -9.813  36.747 -22.041  1.00 72.17           N
ATOM   2334  CA  LEU B 180      -9.868  35.333 -21.721  1.00 67.95           C
ATOM   2335  C   LEU B 180      -8.712  34.609 -22.357  1.00 66.85           C
ATOM   2336  O   LEU B 180      -8.019  35.133 -23.214  1.00 69.98           O
ATOM   2337  CB  LEU B 180     -11.176  34.713 -22.233  1.00 68.21           C
ATOM   2338  CG  LEU B 180     -12.532  35.195 -21.717  1.00 69.25           C
ATOM   2339  CD1 LEU B 180     -13.576  34.680 -22.655  1.00 68.92           C
ATOM   2340  CD2 LEU B 180     -12.773  34.674 -20.285  1.00 68.14           C
ATOM   2341  N   ASN B 181      -8.523  33.381 -21.933  1.00 63.62           N
ATOM   2342  CA  ASN B 181      -7.527  32.523 -22.496  1.00 63.05           C
ATOM   2343  C   ASN B 181      -8.224  31.530 -23.411  1.00 62.39           C
ATOM   2344  O   ASN B 181      -9.071  30.788 -22.959  1.00 60.64           O
ATOM   2345  CB  ASN B 181      -6.808  31.827 -21.354  1.00 60.01           C
ATOM   2346  CG  ASN B 181      -5.798  30.817 -21.824  1.00 60.74           C
ATOM   2347  OD1 ASN B 181      -6.076  29.985 -22.693  1.00 62.02           O
ATOM   2348  ND2 ASN B 181      -4.624  30.847 -21.211  1.00 63.32           N
ATOM   2349  N   LYS B 182      -7.862  31.525 -24.692  1.00 65.16           N
ATOM   2350  CA  LYS B 182      -8.548  30.742 -25.734  1.00 66.10           C
ATOM   2351  C   LYS B 182      -8.577  29.226 -25.498  1.00 63.43           C
ATOM   2352  O   LYS B 182      -9.623  28.595 -25.692  1.00 63.04           O
ATOM   2353  CB  LYS B 182      -7.964  31.061 -27.123  1.00 69.28           C
ATOM   2354  CG  LYS B 182      -8.495  30.162 -28.222  1.00 69.13           C
ATOM   2355  CD  LYS B 182      -8.019  30.549 -29.596  1.00 70.88           C
ATOM   2356  CE  LYS B 182      -8.687  29.668 -30.655  1.00 71.21           C
ATOM   2357  NZ  LYS B 182      -8.839  30.338 -31.972  1.00 75.81           N
ATOM   2358  N   ALA B 183      -7.435  28.658 -25.101  1.00 62.34           N
ATOM   2359  CA  ALA B 183      -7.305  27.223 -24.781  1.00 60.27           C
ATOM   2360  C   ALA B 183      -8.056  26.854 -23.518  1.00 58.54           C
ATOM   2361  O   ALA B 183      -8.343  25.670 -23.279  1.00 56.81           O
ATOM   2362  CB  ALA B 183      -5.828  26.832 -24.617  1.00 58.58           C
ATOM   2363  N   ASN B 184      -8.343  27.840 -22.673  1.00 60.16           N
ATOM   2364  CA  ASN B 184      -9.118  27.539 -21.466  1.00 59.09           C
ATOM   2365  C   ASN B 184     -10.609  27.433 -21.730  1.00 60.09           C
ATOM   2366  O   ASN B 184     -11.283  26.636 -21.108  1.00 58.36           O
ATOM   2367  CB  ASN B 184      -8.789  28.487 -20.321  1.00 59.43           C
ATOM   2368  CG  ASN B 184      -7.491  28.113 -19.643  1.00 58.70           C
ATOM   2369  OD1 ASN B 184      -7.412  27.095 -18.971  1.00 58.14           O
ATOM   2370  ND2 ASN B 184      -6.452  28.917 -19.850  1.00 63.90           N
ATOM   2371  N   ILE B 185     -11.090  28.214 -22.682  1.00 63.14           N
ATOM   2372  CA  ILE B 185     -12.448  28.102 -23.168  1.00 65.28           C
ATOM   2373  C   ILE B 185     -12.635  26.872 -24.056  1.00 66.01           C
ATOM   2374  O   ILE B 185     -13.666  26.210 -23.976  1.00 65.49           O
ATOM   2375  CB  ILE B 185     -12.886  29.396 -23.952  1.00 68.82           C
ATOM   2376  CG1 ILE B 185     -13.349  30.465 -22.977  1.00 68.47           C
ATOM   2377  CG2 ILE B 185     -14.005  29.087 -24.922  1.00 69.90           C
ATOM   2378  CD1 ILE B 185     -12.237  31.055 -22.118  1.00 68.19           C
ATOM   2379  N   GLN B 186     -11.665  26.591 -24.930  1.00 67.85           N
ATOM   2380  CA  GLN B 186     -11.742  25.393 -25.758  1.00 68.95           C
ATOM   2381  C   GLN B 186     -11.928  24.178 -24.872  1.00 65.72           C
ATOM   2382  O   GLN B 186     -12.712  23.298 -25.201  1.00 65.67           O
ATOM   2383  CB  GLN B 186     -10.518  25.230 -26.645  1.00 69.70           C
ATOM   2384  CG  GLN B 186     -10.691  25.865 -28.019  1.00 75.48           C
ATOM   2385  CD  GLN B 186      -9.356  26.041 -28.743  1.00 78.69           C
ATOM   2386  OE1 GLN B 186      -8.280  26.032 -28.112  1.00 77.63           O
ATOM   2387  NE2 GLN B 186      -9.413  26.190 -30.063  1.00 79.88           N
ATOM   2388  N   ALA B 187     -11.243  24.169 -23.733  1.00 63.74           N
ATOM   2389  CA  ALA B 187     -11.330  23.056 -22.787  1.00 62.24           C
ATOM   2390  C   ALA B 187     -12.644  23.066 -21.985  1.00 62.78           C
ATOM   2391  O   ALA B 187     -13.248  22.014 -21.756  1.00 61.68           O
ATOM   2392  CB  ALA B 187     -10.089  23.020 -21.842  1.00 59.09           C
ATOM   2393  N   LEU B 188     -13.076  24.255 -21.573  1.00 65.43           N
ATOM   2394  CA  LEU B 188     -14.303  24.421 -20.808  1.00 67.33           C
ATOM   2395  C   LEU B 188     -15.538  24.086 -21.628  1.00 69.95           C
ATOM   2396  O   LEU B 188     -16.635  23.923 -21.081  1.00 70.15           O
ATOM   2397  CB  LEU B 188     -14.421  25.844 -20.226  1.00 69.51           C
ATOM   2398  CG  LEU B 188     -13.662  26.141 -18.907  1.00 69.65           C
ATOM   2399  CD1 LEU B 188     -13.947  27.585 -18.441  1.00 73.64           C
ATOM   2400  CD2 LEU B 188     -13.953  25.129 -17.761  1.00 67.97           C
ATOM   2401  N   ILE B 189     -15.355  23.968 -22.936  1.00 72.19           N
ATOM   2402  CA  ILE B 189     -16.459  23.605 -23.807  1.00 75.05           C
ATOM   2403  C   ILE B 189     -16.498  22.100 -24.061  1.00 73.97           C
ATOM   2404  O   ILE B 189     -17.551  21.490 -23.914  1.00 74.74           O
ATOM   2405  CB  ILE B 189     -16.521  24.467 -25.088  1.00 78.59           C
ATOM   2406  CG1 ILE B 189     -17.385  25.712 -24.846  1.00 80.73           C
ATOM   2407  CG2 ILE B 189     -17.165  23.697 -26.238  1.00 81.96           C
ATOM   2408  CD1 ILE B 189     -16.943  26.630 -23.705  1.00 78.75           C
ATOM   2409  N   HIS B 190     -15.360  21.505 -24.412  1.00 72.86           N
ATOM   2410  CA  HIS B 190     -15.243  20.045 -24.426  1.00 71.29           C
ATOM   2411  C   HIS B 190     -15.613  19.465 -23.047  1.00 68.27           C
ATOM   2412  O   HIS B 190     -16.127  18.350 -22.958  1.00 67.92           O
ATOM   2413  CB  HIS B 190     -13.838  19.604 -24.866  1.00 70.14           C
ATOM   2414  CG  HIS B 190     -13.622  19.651 -26.353  1.00 74.86           C
ATOM   2415  ND1 HIS B 190     -12.608  18.958 -26.983  1.00 75.28           N
ATOM   2416  CD2 HIS B 190     -14.295  20.303 -27.337  1.00 79.10           C
ATOM   2417  CE1 HIS B 190     -12.655  19.191 -28.281  1.00 78.54           C
ATOM   2418  NE2 HIS B 190     -13.674  20.000 -28.524  1.00 80.91           N
ATOM   2419  N   GLY B 191     -15.362  20.239 -21.989  1.00 66.34           N
ATOM   2420  CA  GLY B 191     -15.774  19.884 -20.638  1.00 63.96           C
ATOM   2421  C   GLY B 191     -17.290  19.754 -20.532  1.00 66.10           C
ATOM   2422  O   GLY B 191     -17.796  18.708 -20.128  1.00 65.30           O
ATOM   2423  N   LEU B 192     -18.012  20.815 -20.902  1.00 68.51           N
ATOM   2424  CA  LEU B 192     -19.469  20.801 -20.911  1.00 70.98           C
ATOM   2425  C   LEU B 192     -20.020  19.702 -21.817  1.00 72.62           C
ATOM   2426  O   LEU B 192     -21.076  19.114 -21.546  1.00 74.03           O
ATOM   2427  CB  LEU B 192     -20.021  22.159 -21.368  1.00 74.14           C
ATOM   2428  CG  LEU B 192     -19.958  23.360 -20.415  1.00 74.03           C
ATOM   2429  CD1 LEU B 192     -20.622  24.552 -21.063  1.00 78.94           C
ATOM   2430  CD2 LEU B 192     -20.591  23.080 -19.051  1.00 73.48           C
ATOM   2431  N   ASN B 193     -19.300  19.450 -22.902  1.00 72.99           N
ATOM   2432  CA  ASN B 193     -19.624  18.404 -23.856  1.00 74.42           C
ATOM   2433  C   ASN B 193     -19.687  17.012 -23.208  1.00 71.62           C
ATOM   2434  O   ASN B 193     -20.714  16.350 -23.275  1.00 73.34           O
ATOM   2435  CB  ASN B 193     -18.591  18.419 -24.984  1.00 75.35           C
ATOM   2436  CG  ASN B 193     -19.199  18.219 -26.329  1.00 80.73           C
ATOM   2437  OD1 ASN B 193     -20.409  18.372 -26.517  1.00 85.41           O
ATOM   2438  ND2 ASN B 193     -18.357  17.896 -27.302  1.00 83.90           N
ATOM   2439  N   ARG B 194     -18.595  16.581 -22.576  1.00 67.76           N
ATOM   2440  CA  ARG B 194     -18.564  15.274 -21.908  1.00 64.95           C
ATOM   2441  C   ARG B 194     -18.904  15.281 -20.421  1.00 61.25           C
ATOM   2442  O   ARG B 194     -18.851  14.256 -19.784  1.00 59.74           O
ATOM   2443  CB  ARG B 194     -17.259  14.514 -22.187  1.00 63.79           C
ATOM   2444  CG  ARG B 194     -15.973  15.275 -21.976  1.00 63.53           C
ATOM   2445  CD  ARG B 194     -15.057  15.058 -23.191  1.00 68.75           C
ATOM   2446  NE  ARG B 194     -13.668  15.466 -22.940  1.00 70.12           N
ATOM   2447  CZ  ARG B 194     -12.877  16.083 -23.836  1.00 74.03           C
ATOM   2448  NH1 ARG B 194     -11.634  16.403 -23.499  1.00 70.47           N
ATOM   2449  NH2 ARG B 194     -13.315  16.397 -25.071  1.00 77.00           N
ATOM   2450  N   HIS B 195     -19.294  16.433 -19.898  1.00 60.38           N
ATOM   2451  CA  HIS B 195     -19.730  16.603 -18.494  1.00 58.48           C
ATOM   2452  C   HIS B 195     -18.580  16.561 -17.449  1.00 54.22           C
ATOM   2453  O   HIS B 195     -18.807  16.671 -16.250  1.00 53.90           O
ATOM   2454  CB  HIS B 195     -20.926  15.682 -18.113  1.00 59.97           C
ATOM   2455  CG  HIS B 195     -21.980  15.542 -19.182  1.00 64.58           C
ATOM   2456  ND1 HIS B 195     -22.893  16.536 -19.479  1.00 69.25           N
ATOM   2457  CD2 HIS B 195     -22.293  14.499 -19.997  1.00 68.42           C
ATOM   2458  CE1 HIS B 195     -23.707  16.119 -20.440  1.00 71.82           C
ATOM   2459  NE2 HIS B 195     -23.368  14.884 -20.770  1.00 70.07           N
ATOM   2460  N   TYR B 196     -17.337  16.466 -17.904  1.00 51.12           N
ATOM   2461  CA  TYR B 196     -16.212  16.527 -17.002  1.00 46.78           C
ATOM   2462  C   TYR B 196     -14.957  17.158 -17.654  1.00 44.94           C
ATOM   2463  O   TYR B 196     -14.851  17.219 -18.866  1.00 46.12           O
ATOM   2464  CB  TYR B 196     -15.891  15.105 -16.468  1.00 45.56           C
ATOM   2465  CG  TYR B 196     -15.412  14.179 -17.552  1.00 45.54           C
ATOM   2466  CD1 TYR B 196     -14.053  14.062 -17.831  1.00 44.48           C
ATOM   2467  CD2 TYR B 196     -16.316  13.450 -18.318  1.00 45.68           C
ATOM   2468  CE1 TYR B 196     -13.615  13.235 -18.840  1.00 45.57           C
ATOM   2469  CE2 TYR B 196     -15.887  12.627 -19.326  1.00 47.54           C
ATOM   2470  CZ  TYR B 196     -14.532  12.523 -19.580  1.00 47.70           C
ATOM   2471  OH  TYR B 196     -14.075  11.693 -20.579  1.00 52.53           O
ATOM   2472  N   TYR B 197     -13.984  17.553 -16.841  1.00 41.29           N
ATOM   2473  CA  TYR B 197     -12.785  18.199 -17.352  1.00 41.41           C
ATOM   2474  C   TYR B 197     -11.582  17.675 -16.637  1.00 38.49           C
ATOM   2475  O   TYR B 197     -11.730  17.092 -15.577  1.00 37.69           O
ATOM   2476  CB  TYR B 197     -12.887  19.725 -17.185  1.00 42.89           C
ATOM   2477  CG  TYR B 197     -13.062  20.146 -15.767  1.00 41.19           C
ATOM   2478  CD1 TYR B 197     -11.960  20.495 -14.981  1.00 40.06           C
ATOM   2479  CD2 TYR B 197     -14.320  20.158 -15.189  1.00 43.63           C
ATOM   2480  CE1 TYR B 197     -12.110  20.888 -13.641  1.00 41.35           C
ATOM   2481  CE2 TYR B 197     -14.492  20.528 -13.839  1.00 45.39           C
ATOM   2482  CZ  TYR B 197     -13.377  20.899 -13.077  1.00 45.21           C
ATOM   2483  OH  TYR B 197     -13.557  21.257 -11.750  1.00 48.62           O
ATOM   2484  N   SER B 198     -10.394  17.877 -17.195  1.00 39.09           N
ATOM   2485  CA  SER B 198      -9.148  17.420 -16.549  1.00 38.12           C
ATOM   2486  C   SER B 198      -8.485  18.431 -15.676  1.00 37.90           C
ATOM   2487  O   SER B 198      -8.589  19.618 -15.879  1.00 39.19           O
ATOM   2488  CB  SER B 198      -8.084  16.995 -17.538  1.00 38.26           C
ATOM   2489  OG  SER B 198      -8.649  16.430 -18.682  1.00 46.03           O
ATOM   2490  N   LEU B 199      -7.740  17.910 -14.718  1.00 37.60           N
ATOM   2491  CA  LEU B 199      -6.923  18.665 -13.820  1.00 37.78           C
ATOM   2492  C   LEU B 199      -5.471  18.363 -14.173  1.00 38.02           C
ATOM   2493  O   LEU B 199      -5.166  17.301 -14.718  1.00 38.00           O
ATOM   2494  CB  LEU B 199      -7.226  18.182 -12.396  1.00 36.12           C
ATOM   2495  CG  LEU B 199      -8.384  18.786 -11.565  1.00 39.65           C
ATOM   2496  CD1 LEU B 199      -9.711  18.926 -12.309  1.00 41.80           C
ATOM   2497  CD2 LEU B 199      -8.615  17.965 -10.291  1.00 37.43           C
ATOM   2498  N   ASN B 200      -4.573  19.292 -13.848  1.00 39.25           N
ATOM   2499  CA  ASN B 200      -3.155  19.055 -13.918  1.00 39.69           C
ATOM   2500  C   ASN B 200      -2.752  18.049 -12.852  1.00 38.18           C
ATOM   2501  O   ASN B 200      -3.446  17.866 -11.828  1.00 36.93           O
ATOM   2502  CB  ASN B 200      -2.371  20.350 -13.701  1.00 41.44           C
ATOM   2503  CG  ASN B 200      -2.606  21.366 -14.795  1.00 47.96           C
ATOM   2504  OD1 ASN B 200      -3.031  21.039 -15.912  1.00 50.34           O
ATOM   2505  ND2 ASN B 200      -2.318  22.625 -14.484  1.00 54.41           N
ATOM   2506  N   ILE B 201      -1.628  17.408 -13.102  1.00 37.43           N
ATOM   2507  CA  ILE B 201      -1.130  16.411 -12.231  1.00 37.24           C
ATOM   2508  C   ILE B 201       0.316  16.733 -11.965  1.00 37.81           C
ATOM   2509  O   ILE B 201       1.077  17.039 -12.889  1.00 39.48           O
ATOM   2510  CB  ILE B 201      -1.198  15.007 -12.898  1.00 37.55           C
ATOM   2511  CG1 ILE B 201      -2.632  14.662 -13.315  1.00 39.22           C
ATOM   2512  CG2 ILE B 201      -0.756  13.922 -11.913  1.00 35.37           C
ATOM   2513  CD1 ILE B 201      -3.231  13.543 -12.532  1.00 39.70           C
ATOM   2514  N   ASP B 202       0.724  16.645 -10.708  1.00 37.02           N
ATOM   2515  CA  ASP B 202       2.155  16.708 -10.432  1.00 38.33           C
ATOM   2516  C   ASP B 202       2.581  15.670  -9.386  1.00 35.61           C
ATOM   2517  O   ASP B 202       1.752  15.039  -8.756  1.00 34.91           O
ATOM   2518  CB  ASP B 202       2.553  18.134 -10.050  1.00 40.75           C
ATOM   2519  CG  ASP B 202       3.975  18.463 -10.440  1.00 47.29           C
ATOM   2520  OD1 ASP B 202       4.308  19.683 -10.385  1.00 54.83           O
ATOM   2521  OD2 ASP B 202       4.760  17.517 -10.796  1.00 49.35           O
ATOM   2522  N   TYR B 203       3.871  15.460  -9.236  1.00 35.82           N
ATOM   2523  CA  TYR B 203       4.344  14.450  -8.318  1.00 35.03           C
ATOM   2524  C   TYR B 203       5.104  15.186  -7.262  1.00 35.00           C
ATOM   2525  O   TYR B 203       5.842  16.097  -7.576  1.00 36.81           O
ATOM   2526  CB  TYR B 203       5.201  13.372  -9.021  1.00 35.58           C
ATOM   2527  CG  TYR B 203       4.387  12.787 -10.126  1.00 36.27           C
ATOM   2528  CD1 TYR B 203       3.408  11.854  -9.850  1.00 35.55           C
ATOM   2529  CD2 TYR B 203       4.503  13.265 -11.425  1.00 40.04           C
ATOM   2530  CE1 TYR B 203       2.590  11.366 -10.836  1.00 39.70           C
ATOM   2531  CE2 TYR B 203       3.699  12.778 -12.426  1.00 45.11           C
ATOM   2532  CZ  TYR B 203       2.734  11.823 -12.115  1.00 43.45           C
ATOM   2533  OH  TYR B 203       1.919  11.314 -13.082  1.00 46.91           O
ATOM   2534  N   HIS B 204       4.831  14.837  -6.005  1.00 32.88           N
ATOM   2535  CA  HIS B 204       5.610  15.328  -4.890  1.00 32.04           C
ATOM   2536  C   HIS B 204       6.610  14.279  -4.440  1.00 30.99           C
ATOM   2537  O   HIS B 204       6.299  13.108  -4.412  1.00 30.33           O
ATOM   2538  CB  HIS B 204       4.703  15.711  -3.708  1.00 30.63           C
ATOM   2539  CG  HIS B 204       5.486  16.070  -2.494  1.00 31.00           C
ATOM   2540  ND1 HIS B 204       5.623  15.219  -1.416  1.00 28.95           N
ATOM   2541  CD2 HIS B 204       6.305  17.118  -2.254  1.00 31.66           C
ATOM   2542  CE1 HIS B 204       6.461  15.749  -0.545  1.00 30.45           C
ATOM   2543  NE2 HIS B 204       6.893  16.899  -1.031  1.00 32.88           N
ATOM   2544  N   LYS B 205       7.810  14.706  -4.085  1.00 31.64           N
ATOM   2545  CA  LYS B 205       8.685  13.845  -3.357  1.00 31.76           C
ATOM   2546  C   LYS B 205       9.448  14.589  -2.258  1.00 32.22           C
ATOM   2547  O   LYS B 205       9.858  15.704  -2.465  1.00 34.07           O
ATOM   2548  CB  LYS B 205       9.591  13.038  -4.316  1.00 33.00           C
ATOM   2549  CG  LYS B 205      10.585  13.876  -5.089  1.00 37.72           C
ATOM   2550  CD  LYS B 205      11.028  13.177  -6.385  1.00 41.86           C
ATOM   2551  CE  LYS B 205      11.565  14.221  -7.385  1.00 45.09           C
ATOM   2552  NZ  LYS B 205      12.987  14.667  -7.076  1.00 46.83           N
ATOM   2553  N   THR B 206       9.624  13.974  -1.092  1.00 30.91           N
ATOM   2554  CA  THR B 206      10.417  14.571  -0.024  1.00 33.11           C
ATOM   2555  C   THR B 206      11.920  14.578  -0.412  1.00 35.47           C
ATOM   2556  O   THR B 206      12.331  13.880  -1.334  1.00 35.76           O
ATOM   2557  CB  THR B 206      10.179  13.872   1.323  1.00 32.53           C
ATOM   2558  OG1 THR B 206      10.650  12.498   1.281  1.00 34.84           O
ATOM   2559  CG2 THR B 206       8.669  13.890   1.704  1.00 31.14           C
ATOM   2560  N   ALA B 207      12.740  15.375   0.241  1.00 37.11           N
ATOM   2561  CA  ALA B 207      14.155  15.306  -0.071  1.00 39.54           C
ATOM   2562  C   ALA B 207      14.706  13.907   0.249  1.00 39.73           C
ATOM   2563  O   ALA B 207      15.536  13.393  -0.484  1.00 40.70           O
ATOM   2564  CB  ALA B 207      14.906  16.369   0.650  1.00 42.22           C
ATOM   2565  N   LYS B 208      14.186  13.272   1.300  1.00 39.41           N
ATOM   2566  CA  LYS B 208      14.584  11.921   1.708  1.00 39.26           C
ATOM   2567  C   LYS B 208      14.227  10.874   0.693  1.00 37.18           C
ATOM   2568  O   LYS B 208      15.082  10.064   0.360  1.00 37.95           O
ATOM   2569  CB  LYS B 208      13.950  11.544   3.059  1.00 39.05           C
ATOM   2570  CG  LYS B 208      14.765  12.020   4.236  1.00 44.27           C
ATOM   2571  CD  LYS B 208      13.900  12.210   5.492  1.00 48.39           C
ATOM   2572  CE  LYS B 208      14.592  13.194   6.445  1.00 50.52           C
ATOM   2573  NZ  LYS B 208      13.596  13.998   7.195  1.00 50.77           N
ATOM   2574  N   GLU B 209      12.958  10.875   0.234  1.00 35.38           N
ATOM   2575  CA  GLU B 209      12.500  10.047  -0.885  1.00 33.77           C
ATOM   2576  C   GLU B 209      13.352  10.249  -2.154  1.00 34.37           C
ATOM   2577  O   GLU B 209      13.792   9.290  -2.807  1.00 34.23           O
ATOM   2578  CB  GLU B 209      11.058  10.355  -1.211  1.00 32.52           C
ATOM   2579  CG  GLU B 209      10.058   9.717  -0.284  1.00 35.99           C
ATOM   2580  CD  GLU B 209       8.580  10.068  -0.598  1.00 42.93           C
ATOM   2581  OE1 GLU B 209       8.269  11.220  -1.056  1.00 40.17           O
ATOM   2582  OE2 GLU B 209       7.718   9.151  -0.354  1.00 48.08           O
ATOM   2583  N   THR B 210      13.613  11.497  -2.486  1.00 34.62           N
ATOM   2584  CA  THR B 210      14.503  11.768  -3.582  1.00 36.66           C
ATOM   2585  C   THR B 210      15.777  10.990  -3.415  1.00 39.01           C
ATOM   2586  O   THR B 210      16.161  10.289  -4.330  1.00 40.42           O
ATOM   2587  CB  THR B 210      14.811  13.252  -3.781  1.00 37.59           C
ATOM   2588  OG1 THR B 210      13.587  13.928  -4.077  1.00 36.83           O
ATOM   2589  CG2 THR B 210      15.798  13.425  -4.977  1.00 37.69           C
ATOM   2590  N   LYS B 211      16.423  11.095  -2.255  1.00 40.26           N
ATOM   2591  CA  LYS B 211      17.672  10.388  -2.040  1.00 42.73           C
ATOM   2592  C   LYS B 211      17.486   8.900  -2.208  1.00 41.70           C
ATOM   2593  O   LYS B 211      18.360   8.219  -2.745  1.00 43.55           O
ATOM   2594  CB  LYS B 211      18.268  10.682  -0.669  1.00 44.07           C
ATOM   2595  CG  LYS B 211      19.266  11.824  -0.695  1.00 51.27           C
ATOM   2596  CD  LYS B 211      19.874  12.150   0.684  1.00 58.94           C
ATOM   2597  CE  LYS B 211      19.033  13.223   1.404  1.00 62.19           C
ATOM   2598  NZ  LYS B 211      19.940  14.307   1.905  1.00 67.52           N
ATOM   2599  N   MET B 212      16.355   8.387  -1.741  1.00 38.25           N
ATOM   2600  CA  MET B 212      16.196   6.972  -1.762  1.00 38.04           C
ATOM   2601  C   MET B 212      15.938   6.461  -3.164  1.00 37.79           C
ATOM   2602  O   MET B 212      16.512   5.431  -3.542  1.00 38.73           O
ATOM   2603  CB  MET B 212      15.129   6.517  -0.807  1.00 36.16           C
ATOM   2604  CG  MET B 212      15.435   5.143  -0.233  1.00 41.29           C
ATOM   2605  SD  MET B 212      14.022   4.641   0.752  1.00 46.71           S
ATOM   2606  CE  MET B 212      12.949   4.433  -0.624  1.00 47.26           C
ATOM   2607  N   LEU B 213      15.084   7.176  -3.914  1.00 36.65           N
ATOM   2608  CA  LEU B 213      14.833   6.918  -5.328  1.00 37.39           C
ATOM   2609  C   LEU B 213      16.120   6.868  -6.165  1.00 40.63           C
ATOM   2610  O   LEU B 213      16.238   6.042  -7.056  1.00 41.73           O
ATOM   2611  CB  LEU B 213      13.845   7.925  -5.914  1.00 36.29           C
ATOM   2612  CG  LEU B 213      12.373   7.859  -5.415  1.00 33.95           C
ATOM   2613  CD1 LEU B 213      11.571   9.196  -5.637  1.00 33.34           C
ATOM   2614  CD2 LEU B 213      11.588   6.687  -5.974  1.00 36.79           C
ATOM   2615  N   MET B 214      17.089   7.718  -5.847  1.00 42.98           N
ATOM   2616  CA  MET B 214      18.356   7.797  -6.578  1.00 47.17           C
ATOM   2617  C   MET B 214      19.203   6.540  -6.303  1.00 49.04           C
ATOM   2618  O   MET B 214      20.157   6.261  -7.018  1.00 50.56           O
ATOM   2619  CB  MET B 214      19.117   9.004  -6.072  1.00 49.06           C
ATOM   2620  CG  MET B 214      19.631   9.988  -7.092  1.00 56.60           C
ATOM   2621  SD  MET B 214      18.945  11.665  -6.860  1.00 61.36           S
ATOM   2622  CE  MET B 214      19.679  12.546  -8.224  1.00 66.39           C
ATOM   2623  N   ASN B 215      18.872   5.785  -5.252  1.00 48.64           N
ATOM   2624  CA  ASN B 215      19.585   4.524  -4.999  1.00 52.03           C
ATOM   2625  C   ASN B 215      18.842   3.288  -5.486  1.00 52.97           C
ATOM   2626  O   ASN B 215      19.448   2.242  -5.731  1.00 55.36           O
ATOM   2627  CB  ASN B 215      20.031   4.406  -3.550  1.00 51.57           C
ATOM   2628  CG  ASN B 215      21.006   5.493  -3.177  1.00 52.46           C
ATOM   2629  OD1 ASN B 215      22.021   5.681  -3.853  1.00 54.68           O
ATOM   2630  ND2 ASN B 215      20.698   6.241  -2.121  1.00 47.85           N
ATOM   2631  N   LEU B 216      17.542   3.457  -5.715  1.00 52.52           N
ATOM   2632  CA  LEU B 216      16.679   2.398  -6.259  1.00 53.79           C
ATOM   2633  C   LEU B 216      16.695   2.445  -7.793  1.00 56.14           C
ATOM   2634  O   LEU B 216      15.662   2.200  -8.453  1.00 55.31           O
ATOM   2635  CB  LEU B 216      15.226   2.556  -5.728  1.00 49.93           C
ATOM   2636  CG  LEU B 216      15.094   2.731  -4.209  1.00 49.72           C
ATOM   2637  CD1 LEU B 216      13.661   2.908  -3.767  1.00 49.33           C
ATOM   2638  CD2 LEU B 216      15.730   1.594  -3.410  1.00 53.48           C
ATOM   2639  N   HIS B 217      17.857   2.764  -8.357  1.00 60.11           N
ATOM   2640  CA  HIS B 217      17.894   3.235  -9.718  1.00 63.10           C
ATOM   2641  C   HIS B 217      19.210   2.899 -10.367  1.00 67.33           C
ATOM   2642  O   HIS B 217      19.427   1.757 -10.748  1.00 69.85           O
ATOM   2643  CB  HIS B 217      17.683   4.746  -9.729  1.00 63.09           C
ATOM   2644  CG  HIS B 217      17.582   5.331 -11.101  1.00 67.34           C
ATOM   2645  ND1 HIS B 217      16.482   5.136 -11.913  1.00 67.92           N
ATOM   2646  CD2 HIS B 217      18.434   6.117 -11.797  1.00 71.11           C
ATOM   2647  CE1 HIS B 217      16.670   5.765 -13.059  1.00 71.04           C
ATOM   2648  NE2 HIS B 217      17.847   6.367 -13.017  1.00 73.12           N
ATOM   2649  N   VAL C   3      22.437  25.435  10.615  1.00 80.41           N
ATOM   2650  CA  VAL C   3      21.064  24.989  10.180  1.00 74.82           C
ATOM   2651  C   VAL C   3      20.373  26.074   9.320  1.00 71.87           C
ATOM   2652  O   VAL C   3      20.278  27.244   9.703  1.00 71.86           O
ATOM   2653  CB  VAL C   3      20.159  24.534  11.391  1.00 71.70           C
ATOM   2654  CG1 VAL C   3      18.869  23.859  10.895  1.00 67.24           C
ATOM   2655  CG2 VAL C   3      20.909  23.594  12.334  1.00 74.42           C
ATOM   2656  N   GLN C   4      19.877  25.655   8.163  1.00 69.64           N
ATOM   2657  CA  GLN C   4      19.412  26.559   7.109  1.00 67.85           C
ATOM   2658  C   GLN C   4      18.323  27.582   7.496  1.00 63.70           C
ATOM   2659  O   GLN C   4      18.379  28.734   7.060  1.00 64.81           O
ATOM   2660  CB  GLN C   4      18.989  25.719   5.920  1.00 66.54           C
ATOM   2661  CG  GLN C   4      18.697  26.467   4.662  1.00 68.84           C
ATOM   2662  CD  GLN C   4      18.155  25.531   3.590  1.00 70.85           C
ATOM   2663  OE1 GLN C   4      18.492  24.340   3.557  1.00 72.55           O
ATOM   2664  NE2 GLN C   4      17.303  26.060   2.716  1.00 70.66           N
ATOM   2665  N   LEU C   5      17.345  27.184   8.302  1.00 58.88           N
ATOM   2666  CA  LEU C   5      16.324  28.145   8.743  1.00 55.82           C
ATOM   2667  C   LEU C   5      16.585  28.636  10.147  1.00 56.60           C
ATOM   2668  O   LEU C   5      16.931  27.861  11.044  1.00 57.35           O
ATOM   2669  CB  LEU C   5      14.906  27.560   8.690  1.00 51.29           C
ATOM   2670  CG  LEU C   5      14.417  27.012   7.362  1.00 49.94           C
ATOM   2671  CD1 LEU C   5      13.071  26.268   7.535  1.00 44.66           C
ATOM   2672  CD2 LEU C   5      14.305  28.173   6.374  1.00 48.70           C
ATOM   2673  N   GLN C   6      16.380  29.932  10.330  1.00 56.77           N
ATOM   2674  CA  GLN C   6      16.638  30.594  11.591  1.00 58.15           C
ATOM   2675  C   GLN C   6      15.378  31.411  11.894  1.00 54.67           C
ATOM   2676  O   GLN C   6      15.113  32.406  11.206  1.00 55.15           O
ATOM   2677  CB  GLN C   6      17.869  31.503  11.424  1.00 63.19           C
ATOM   2678  CG  GLN C   6      18.857  31.520  12.608  1.00 70.08           C
ATOM   2679  CD  GLN C   6      19.713  32.808  12.678  1.00 79.13           C
ATOM   2680  OE1 GLN C   6      19.420  33.720  13.463  1.00 81.81           O
ATOM   2681  NE2 GLN C   6      20.770  32.879  11.862  1.00 82.88           N
ATOM   2682  N   GLU C   7      14.580  30.989  12.879  1.00 51.22           N
ATOM   2683  CA  GLU C   7      13.450  31.817  13.300  1.00 48.39           C
ATOM   2684  C   GLU C   7      13.879  33.010  14.166  1.00 50.54           C
ATOM   2685  O   GLU C   7      14.971  33.024  14.769  1.00 53.07           O
ATOM   2686  CB  GLU C   7      12.392  31.029  14.075  1.00 46.33           C
ATOM   2687  CG  GLU C   7      11.697  29.917  13.341  1.00 43.26           C
ATOM   2688  CD  GLU C   7      12.423  28.581  13.527  1.00 45.00           C
ATOM   2689  OE1 GLU C   7      13.584  28.549  14.027  1.00 49.53           O
ATOM   2690  OE2 GLU C   7      11.840  27.569  13.167  1.00 39.21           O
ATOM   2691  N   SER C   8      12.988  34.001  14.223  1.00 49.05           N
ATOM   2692  CA  SER C   8      13.200  35.236  14.971  1.00 51.13           C
ATOM   2693  C   SER C   8      11.857  35.889  15.310  1.00 49.45           C
ATOM   2694  O   SER C   8      10.803  35.584  14.692  1.00 46.46           O
ATOM   2695  CB  SER C   8      14.114  36.180  14.184  1.00 54.22           C
ATOM   2696  OG  SER C   8      13.776  37.547  14.358  1.00 56.38           O
ATOM   2697  N   GLY C   9      11.900  36.781  16.305  1.00 51.68           N
ATOM   2698  CA  GLY C   9      10.716  37.500  16.785  1.00 51.00           C
ATOM   2699  C   GLY C   9      10.290  36.698  17.978  1.00 50.67           C
ATOM   2700  O   GLY C   9      11.105  35.905  18.525  1.00 53.09           O
ATOM   2701  N   GLY C  10       9.048  36.851  18.417  1.00 48.09           N
ATOM   2702  CA  GLY C  10       8.569  35.880  19.416  1.00 45.90           C
ATOM   2703  C   GLY C  10       9.125  36.133  20.790  1.00 47.58           C
ATOM   2704  O   GLY C  10      10.185  36.735  20.948  1.00 50.90           O
ATOM   2705  N   GLY C  11       8.391  35.700  21.803  1.00 46.51           N
ATOM   2706  CA  GLY C  11       8.652  36.164  23.166  1.00 47.63           C
ATOM   2707  C   GLY C  11       7.351  36.224  23.909  1.00 45.72           C
ATOM   2708  O   GLY C  11       6.414  35.491  23.591  1.00 43.61           O
ATOM   2709  N   LEU C  12       7.304  37.092  24.906  1.00 47.13           N
ATOM   2710  CA  LEU C  12       6.136  37.275  25.754  1.00 46.01           C
ATOM   2711  C   LEU C  12       5.287  38.443  25.256  1.00 45.54           C
ATOM   2712  O   LEU C  12       5.811  39.493  24.955  1.00 47.30           O
ATOM   2713  CB  LEU C  12       6.611  37.511  27.185  1.00 48.93           C
ATOM   2714  CG  LEU C  12       5.612  37.870  28.288  1.00 48.46           C
ATOM   2715  CD1 LEU C  12       4.736  36.704  28.599  1.00 44.74           C
ATOM   2716  CD2 LEU C  12       6.387  38.289  29.476  1.00 52.70           C
ATOM   2717  N   VAL C  13       3.979  38.250  25.161  1.00 44.43           N
ATOM   2718  CA  VAL C  13       3.040  39.280  24.705  1.00 44.65           C
ATOM   2719  C   VAL C  13       1.780  39.174  25.563  1.00 44.91           C
ATOM   2720  O   VAL C  13       1.415  38.084  25.974  1.00 43.94           O
ATOM   2721  CB  VAL C  13       2.676  39.065  23.238  1.00 43.11           C
ATOM   2722  CG1 VAL C  13       1.503  39.935  22.788  1.00 44.75           C
ATOM   2723  CG2 VAL C  13       3.860  39.390  22.341  1.00 46.57           C
ATOM   2724  N   PRO C  14       1.115  40.301  25.863  1.00 46.60           N
ATOM   2725  CA  PRO C  14      -0.076  40.060  26.676  1.00 47.94           C
ATOM   2726  C   PRO C  14      -1.202  39.539  25.809  1.00 46.50           C
ATOM   2727  O   PRO C  14      -1.079  39.585  24.596  1.00 44.27           O
ATOM   2728  CB  PRO C  14      -0.418  41.451  27.260  1.00 50.95           C
ATOM   2729  CG  PRO C  14       0.557  42.413  26.674  1.00 50.86           C
ATOM   2730  CD  PRO C  14       1.406  41.737  25.667  1.00 47.54           C
ATOM   2731  N   ALA C  15      -2.288  39.041  26.406  1.00 48.32           N
ATOM   2732  CA  ALA C  15      -3.435  38.595  25.590  1.00 48.66           C
ATOM   2733  C   ALA C  15      -4.095  39.755  24.839  1.00 50.39           C
ATOM   2734  O   ALA C  15      -4.373  40.787  25.413  1.00 52.71           O
ATOM   2735  CB  ALA C  15      -4.448  37.842  26.408  1.00 50.53           C
ATOM   2736  N   GLY C  16      -4.311  39.573  23.541  1.00 49.64           N
ATOM   2737  CA  GLY C  16      -4.835  40.628  22.691  1.00 51.45           C
ATOM   2738  C   GLY C  16      -3.712  41.209  21.857  1.00 50.46           C
ATOM   2739  O   GLY C  16      -3.963  41.989  20.937  1.00 51.76           O
ATOM   2740  N   GLY C  17      -2.474  40.836  22.184  1.00 48.54           N
ATOM   2741  CA  GLY C  17      -1.302  41.496  21.629  1.00 48.43           C
ATOM   2742  C   GLY C  17      -0.921  40.956  20.267  1.00 47.51           C
ATOM   2743  O   GLY C  17      -1.572  40.060  19.722  1.00 46.32           O
ATOM   2744  N   SER C  18       0.174  41.484  19.749  1.00 48.00           N
ATOM   2745  CA  SER C  18       0.599  41.271  18.409  1.00 47.56           C
ATOM   2746  C   SER C  18       2.054  40.852  18.385  1.00 46.07           C
ATOM   2747  O   SER C  18       2.833  41.292  19.182  1.00 47.06           O
ATOM   2748  CB  SER C  18       0.437  42.589  17.648  1.00 50.80           C
ATOM   2749  OG  SER C  18      -0.726  42.555  16.829  1.00 54.37           O
ATOM   2750  N   LEU C  19       2.420  40.001  17.449  1.00 44.21           N
ATOM   2751  CA  LEU C  19       3.796  39.633  17.264  1.00 44.14           C
ATOM   2752  C   LEU C  19       4.041  39.415  15.811  1.00 43.02           C
ATOM   2753  O   LEU C  19       3.168  38.899  15.102  1.00 42.49           O
ATOM   2754  CB  LEU C  19       4.080  38.293  17.925  1.00 42.93           C
ATOM   2755  CG  LEU C  19       4.491  38.294  19.373  1.00 47.60           C
ATOM   2756  CD1 LEU C  19       4.629  36.851  19.770  1.00 51.01           C
ATOM   2757  CD2 LEU C  19       5.791  39.059  19.607  1.00 52.20           C
ATOM   2758  N   ARG C  20       5.237  39.755  15.355  1.00 43.41           N
ATOM   2759  CA  ARG C  20       5.641  39.269  14.043  1.00 41.87           C
ATOM   2760  C   ARG C  20       6.851  38.340  14.084  1.00 40.91           C
ATOM   2761  O   ARG C  20       7.973  38.774  14.363  1.00 43.36           O
ATOM   2762  CB  ARG C  20       5.858  40.408  13.039  1.00 43.08           C
ATOM   2763  CG  ARG C  20       5.807  39.841  11.612  1.00 41.21           C
ATOM   2764  CD  ARG C  20       6.126  40.814  10.555  1.00 41.36           C
ATOM   2765  NE  ARG C  20       7.440  41.416  10.716  1.00 44.34           N
ATOM   2766  CZ  ARG C  20       7.992  42.128   9.752  1.00 49.65           C
ATOM   2767  NH1 ARG C  20       7.311  42.218   8.626  1.00 52.38           N
ATOM   2768  NH2 ARG C  20       9.191  42.715   9.883  1.00 49.82           N
ATOM   2769  N   LEU C  21       6.617  37.077  13.771  1.00 38.76           N
ATOM   2770  CA  LEU C  21       7.689  36.101  13.574  1.00 38.85           C
ATOM   2771  C   LEU C  21       8.279  36.159  12.152  1.00 39.41           C
ATOM   2772  O   LEU C  21       7.544  36.287  11.179  1.00 38.83           O
ATOM   2773  CB  LEU C  21       7.170  34.697  13.859  1.00 36.72           C
ATOM   2774  CG  LEU C  21       6.623  34.350  15.267  1.00 38.10           C
ATOM   2775  CD1 LEU C  21       5.801  33.064  15.259  1.00 34.49           C
ATOM   2776  CD2 LEU C  21       7.732  34.212  16.258  1.00 41.45           C
ATOM   2777  N   SER C  22       9.600  36.063  12.045  1.00 41.01           N
ATOM   2778  CA  SER C  22      10.240  35.892  10.757  1.00 42.96           C
ATOM   2779  C   SER C  22      11.139  34.674  10.699  1.00 43.37           C
ATOM   2780  O   SER C  22      11.642  34.225  11.724  1.00 43.69           O
ATOM   2781  CB  SER C  22      11.024  37.146  10.341  1.00 47.45           C
ATOM   2782  OG  SER C  22      12.222  37.307  11.073  1.00 50.39           O
ATOM   2783  N   CYS C  23      11.333  34.162   9.485  1.00 43.33           N
ATOM   2784  CA  CYS C  23      12.243  33.083   9.228  1.00 45.60           C
ATOM   2785  C   CYS C  23      13.072  33.359   7.951  1.00 48.07           C
ATOM   2786  O   CYS C  23      12.539  33.600   6.860  1.00 47.48           O
ATOM   2787  CB  CYS C  23      11.463  31.786   9.120  1.00 43.81           C
ATOM   2788  SG  CYS C  23      12.434  30.253   8.804  1.00 51.54           S
ATOM   2789  N   VAL C  24      14.386  33.354   8.114  1.00 51.56           N
ATOM   2790  CA  VAL C  24      15.296  33.591   7.014  1.00 55.29           C
ATOM   2791  C   VAL C  24      15.902  32.256   6.580  1.00 55.71           C
ATOM   2792  O   VAL C  24      16.366  31.494   7.409  1.00 54.83           O
ATOM   2793  CB  VAL C  24      16.393  34.601   7.419  1.00 60.09           C
ATOM   2794  CG1 VAL C  24      17.422  34.794   6.293  1.00 62.95           C
ATOM   2795  CG2 VAL C  24      15.770  35.930   7.833  1.00 59.92           C
ATOM   2796  N   ASP C  25      15.868  31.992   5.277  1.00 57.62           N
ATOM   2797  CA  ASP C  25      16.425  30.773   4.677  1.00 60.27           C
ATOM   2798  C   ASP C  25      17.732  31.095   4.000  1.00 66.50           C
ATOM   2799  O   ASP C  25      17.746  31.958   3.150  1.00 68.75           O
ATOM   2800  CB  ASP C  25      15.472  30.241   3.610  1.00 57.64           C
ATOM   2801  CG  ASP C  25      16.075  29.092   2.799  1.00 61.36           C
ATOM   2802  OD1 ASP C  25      17.246  28.711   3.072  1.00 66.25           O
ATOM   2803  OD2 ASP C  25      15.383  28.571   1.883  1.00 59.22           O
ATOM   2804  N   SER C  26      18.813  30.393   4.336  1.00 71.04           N
ATOM   2805  CA  SER C  26      20.124  30.684   3.735  1.00 78.59           C
ATOM   2806  C   SER C  26      20.303  30.115   2.327  1.00 81.51           C
ATOM   2807  O   SER C  26      21.165  30.581   1.578  1.00 86.63           O
ATOM   2808  CB  SER C  26      21.257  30.206   4.630  1.00 81.73           C
ATOM   2809  OG  SER C  26      21.218  30.879   5.869  1.00 81.46           O
ATOM   2810  N   GLY C  27      19.499  29.111   1.983  1.00 79.36           N
ATOM   2811  CA  GLY C  27      19.497  28.513   0.646  1.00 82.35           C
ATOM   2812  C   GLY C  27      20.847  27.917   0.303  1.00 88.82           C
ATOM   2813  O   GLY C  27      21.526  28.396  -0.622  1.00 93.48           O
ATOM   2814  N   ARG C  28      21.247  26.887   1.055  1.00 89.94           N
ATOM   2815  CA  ARG C  28      22.583  26.256   0.891  1.00 96.44           C
ATOM   2816  C   ARG C  28      22.605  24.720   0.844  1.00 96.00           C
ATOM   2817  O   ARG C  28      23.689  24.133   0.707  1.00100.79           O
ATOM   2818  CB  ARG C  28      23.631  26.768   1.925  1.00100.70           C
ATOM   2819  CG  ARG C  28      23.122  27.368   3.270  1.00 99.25           C
ATOM   2820  CD  ARG C  28      21.985  26.582   3.964  1.00 95.62           C
ATOM   2821  NE  ARG C  28      22.391  25.773   5.120  1.00 98.32           N
ATOM   2822  CZ  ARG C  28      22.637  26.247   6.345  1.00 99.69           C
ATOM   2823  NH1 ARG C  28      22.550  27.547   6.604  1.00100.75           N
ATOM   2824  NH2 ARG C  28      22.983  25.417   7.321  1.00100.99           N
ATOM   2825  N   THR C  29      21.429  24.087   0.953  1.00 90.84           N
ATOM   2826  CA  THR C  29      21.304  22.615   0.953  1.00 90.24           C
ATOM   2827  C   THR C  29      19.928  22.142   0.453  1.00 85.26           C
ATOM   2828  O   THR C  29      19.834  21.146  -0.277  1.00 85.95           O
ATOM   2829  CB  THR C  29      21.593  22.016   2.367  1.00 90.74           C
ATOM   2830  OG1 THR C  29      22.930  22.349   2.765  1.00 96.27           O
ATOM   2831  CG2 THR C  29      21.425  20.478   2.396  1.00 90.41           C
ATOM   2832  N   PHE C  30      18.870  22.848   0.853  1.00 80.54           N
ATOM   2833  CA  PHE C  30      17.511  22.525   0.405  1.00 76.07           C
ATOM   2834  C   PHE C  30      16.907  23.645  -0.462  1.00 74.34           C
ATOM   2835  O   PHE C  30      16.897  24.830  -0.050  1.00 74.32           O
ATOM   2836  CB  PHE C  30      16.565  22.242   1.602  1.00 72.69           C
ATOM   2837  CG  PHE C  30      16.914  21.004   2.417  1.00 74.33           C
ATOM   2838  CD1 PHE C  30      16.842  19.729   1.862  1.00 75.78           C
ATOM   2839  CD2 PHE C  30      17.294  21.120   3.751  1.00 75.75           C
ATOM   2840  CE1 PHE C  30      17.157  18.587   2.625  1.00 76.91           C
ATOM   2841  CE2 PHE C  30      17.608  19.986   4.511  1.00 78.21           C
ATOM   2842  CZ  PHE C  30      17.535  18.716   3.942  1.00 77.58           C
ATOM   2843  N   SER C  31      16.402  23.272  -1.645  1.00 72.31           N
ATOM   2844  CA  SER C  31      15.620  24.199  -2.485  1.00 69.87           C
ATOM   2845  C   SER C  31      14.174  24.024  -2.064  1.00 63.49           C
ATOM   2846  O   SER C  31      13.768  22.901  -1.805  1.00 62.74           O
ATOM   2847  CB  SER C  31      15.775  23.876  -3.985  1.00 72.89           C
ATOM   2848  OG  SER C  31      15.399  24.991  -4.795  1.00 73.90           O
ATOM   2849  N   SER C  32      13.397  25.099  -1.954  1.00 58.82           N
ATOM   2850  CA  SER C  32      11.995  24.922  -1.548  1.00 52.44           C
ATOM   2851  C   SER C  32      11.049  25.800  -2.333  1.00 50.07           C
ATOM   2852  O   SER C  32      11.412  26.864  -2.785  1.00 51.87           O
ATOM   2853  CB  SER C  32      11.814  25.128  -0.040  1.00 50.15           C
ATOM   2854  OG  SER C  32      11.827  26.505   0.291  1.00 51.60           O
ATOM   2855  N   THR C  33       9.832  25.335  -2.516  1.00 46.05           N
ATOM   2856  CA  THR C  33       8.842  26.128  -3.227  1.00 44.28           C
ATOM   2857  C   THR C  33       7.761  26.485  -2.227  1.00 40.47           C
ATOM   2858  O   THR C  33       6.804  27.166  -2.558  1.00 39.67           O
ATOM   2859  CB  THR C  33       8.188  25.325  -4.384  1.00 45.43           C
ATOM   2860  OG1 THR C  33       7.633  24.126  -3.855  1.00 43.52           O
ATOM   2861  CG2 THR C  33       9.191  24.956  -5.510  1.00 46.70           C
ATOM   2862  N   VAL C  34       7.917  26.014  -0.990  1.00 37.15           N
ATOM   2863  CA  VAL C  34       6.853  26.152   0.002  1.00 34.85           C
ATOM   2864  C   VAL C  34       7.457  26.332   1.389  1.00 34.00           C
ATOM   2865  O   VAL C  34       8.353  25.556   1.780  1.00 34.63           O
ATOM   2866  CB  VAL C  34       5.882  24.904   0.008  1.00 32.57           C
ATOM   2867  CG1 VAL C  34       4.840  25.030   1.109  1.00 31.96           C
ATOM   2868  CG2 VAL C  34       5.205  24.739  -1.301  1.00 31.31           C
ATOM   2869  N   MET C  35       6.964  27.345   2.103  1.00 33.03           N
ATOM   2870  CA  MET C  35       7.269  27.585   3.522  1.00 32.56           C
ATOM   2871  C   MET C  35       6.009  27.443   4.400  1.00 30.06           C
ATOM   2872  O   MET C  35       4.896  27.799   3.984  1.00 28.73           O
ATOM   2873  CB  MET C  35       7.802  28.994   3.747  1.00 34.65           C
ATOM   2874  CG  MET C  35       9.072  29.371   3.017  1.00 40.92           C
ATOM   2875  SD  MET C  35      10.441  28.253   3.352  1.00 49.09           S
ATOM   2876  CE  MET C  35      10.543  28.395   5.116  1.00 42.58           C
ATOM   2877  N   ALA C  36       6.187  26.888   5.593  1.00 28.36           N
ATOM   2878  CA  ALA C  36       5.065  26.750   6.534  1.00 26.98           C
ATOM   2879  C   ALA C  36       5.480  27.148   7.942  1.00 26.23           C
ATOM   2880  O   ALA C  36       6.677  27.119   8.276  1.00 26.21           O
ATOM   2881  CB  ALA C  36       4.542  25.360   6.522  1.00 25.63           C
ATOM   2882  N   TRP C  37       4.489  27.522   8.748  1.00 25.52           N
ATOM   2883  CA  TRP C  37       4.670  27.600  10.189  1.00 24.75           C
ATOM   2884  C   TRP C  37       3.919  26.505  10.876  1.00 24.41           C
ATOM   2885  O   TRP C  37       2.755  26.198  10.556  1.00 24.78           O
ATOM   2886  CB  TRP C  37       4.250  28.973  10.757  1.00 25.26           C
ATOM   2887  CG  TRP C  37       5.152  30.078  10.303  1.00 26.74           C
ATOM   2888  CD1 TRP C  37       4.984  30.866   9.201  1.00 27.50           C
ATOM   2889  CD2 TRP C  37       6.382  30.513  10.922  1.00 27.78           C
ATOM   2890  NE1 TRP C  37       6.037  31.765   9.091  1.00 30.01           N
ATOM   2891  CE2 TRP C  37       6.893  31.586  10.142  1.00 27.85           C
ATOM   2892  CE3 TRP C  37       7.080  30.128  12.073  1.00 28.13           C
ATOM   2893  CZ2 TRP C  37       8.091  32.236  10.445  1.00 29.41           C
ATOM   2894  CZ3 TRP C  37       8.274  30.809  12.395  1.00 28.51           C
ATOM   2895  CH2 TRP C  37       8.764  31.844  11.578  1.00 29.37           C
ATOM   2896  N   PHE C  38       4.584  25.939  11.863  1.00 24.53           N
ATOM   2897  CA  PHE C  38       4.032  24.903  12.696  1.00 24.91           C
ATOM   2898  C   PHE C  38       4.259  25.367  14.120  1.00 25.74           C
ATOM   2899  O   PHE C  38       5.068  26.246  14.354  1.00 26.59           O
ATOM   2900  CB  PHE C  38       4.765  23.565  12.423  1.00 25.55           C
ATOM   2901  CG  PHE C  38       4.289  22.850  11.169  1.00 25.61           C
ATOM   2902  CD1 PHE C  38       3.325  21.847  11.254  1.00 22.01           C
ATOM   2903  CD2 PHE C  38       4.765  23.206   9.924  1.00 23.47           C
ATOM   2904  CE1 PHE C  38       2.875  21.186  10.123  1.00 24.70           C
ATOM   2905  CE2 PHE C  38       4.326  22.539   8.783  1.00 24.34           C
ATOM   2906  CZ  PHE C  38       3.373  21.517   8.881  1.00 21.67           C
ATOM   2907  N   ARG C  39       3.552  24.774  15.064  1.00 26.83           N
ATOM   2908  CA  ARG C  39       3.707  25.101  16.474  1.00 28.29           C
ATOM   2909  C   ARG C  39       3.534  23.873  17.364  1.00 31.01           C
ATOM   2910  O   ARG C  39       2.802  22.939  17.059  1.00 30.35           O
ATOM   2911  CB  ARG C  39       2.738  26.195  16.878  1.00 28.21           C
ATOM   2912  CG  ARG C  39       1.283  25.769  17.005  1.00 27.83           C
ATOM   2913  CD  ARG C  39       0.516  27.031  17.209  1.00 29.54           C
ATOM   2914  NE  ARG C  39      -0.910  26.798  17.280  1.00 33.34           N
ATOM   2915  CZ  ARG C  39      -1.812  27.751  17.470  1.00 34.65           C
ATOM   2916  NH1 ARG C  39      -1.424  29.022  17.587  1.00 33.56           N
ATOM   2917  NH2 ARG C  39      -3.096  27.428  17.539  1.00 35.85           N
ATOM   2918  N   GLN C  40       4.248  23.845  18.471  1.00 33.61           N
ATOM   2919  CA  GLN C  40       4.155  22.696  19.291  1.00 36.57           C
ATOM   2920  C   GLN C  40       4.079  23.159  20.715  1.00 38.33           C
ATOM   2921  O   GLN C  40       5.010  23.745  21.224  1.00 39.34           O
ATOM   2922  CB  GLN C  40       5.349  21.781  19.063  1.00 38.12           C
ATOM   2923  CG  GLN C  40       5.266  20.474  19.890  1.00 45.09           C
ATOM   2924  CD  GLN C  40       6.246  19.416  19.423  1.00 52.87           C
ATOM   2925  OE1 GLN C  40       5.954  18.216  19.524  1.00 59.73           O
ATOM   2926  NE2 GLN C  40       7.406  19.838  18.892  1.00 51.87           N
ATOM   2927  N   ALA C  41       2.948  22.927  21.350  1.00 40.46           N
ATOM   2928  CA  ALA C  41       2.858  23.157  22.784  1.00 44.23           C
ATOM   2929  C   ALA C  41       3.319  21.887  23.571  1.00 48.53           C
ATOM   2930  O   ALA C  41       3.172  20.751  23.102  1.00 48.73           O
ATOM   2931  CB  ALA C  41       1.444  23.586  23.135  1.00 44.48           C
ATOM   2932  N   PRO C  42       3.913  22.067  24.760  1.00 52.82           N
ATOM   2933  CA  PRO C  42       4.385  20.833  25.452  1.00 57.57           C
ATOM   2934  C   PRO C  42       3.258  19.845  25.712  1.00 60.21           C
ATOM   2935  O   PRO C  42       2.174  20.229  26.164  1.00 59.88           O
ATOM   2936  CB  PRO C  42       4.954  21.346  26.777  1.00 60.21           C
ATOM   2937  CG  PRO C  42       5.211  22.799  26.565  1.00 57.28           C
ATOM   2938  CD  PRO C  42       4.169  23.279  25.558  1.00 53.54           C
ATOM   2939  N   GLY C  43       3.511  18.591  25.365  1.00 63.08           N
ATOM   2940  CA  GLY C  43       2.523  17.547  25.532  1.00 67.31           C
ATOM   2941  C   GLY C  43       1.328  17.718  24.627  1.00 66.14           C
ATOM   2942  O   GLY C  43       0.206  17.346  25.005  1.00 68.89           O
ATOM   2943  N   LYS C  44       1.575  18.330  23.463  1.00 63.05           N
ATOM   2944  CA  LYS C  44       0.715  18.210  22.288  1.00 61.61           C
ATOM   2945  C   LYS C  44       1.550  17.885  21.042  1.00 59.52           C
ATOM   2946  O   LYS C  44       2.784  18.033  21.056  1.00 59.32           O
ATOM   2947  CB  LYS C  44      -0.142  19.452  22.095  1.00 59.76           C
ATOM   2948  CG  LYS C  44      -1.195  19.595  23.178  1.00 65.34           C
ATOM   2949  CD  LYS C  44      -2.208  20.689  22.896  1.00 68.65           C
ATOM   2950  CE  LYS C  44      -3.381  20.582  23.895  1.00 75.90           C
ATOM   2951  NZ  LYS C  44      -4.267  21.798  23.883  1.00 76.60           N
ATOM   2952  N   GLU C  45       0.868  17.406  19.992  1.00 58.67           N
ATOM   2953  CA  GLU C  45       1.451  17.077  18.689  1.00 56.43           C
ATOM   2954  C   GLU C  45       1.855  18.360  17.984  1.00 52.33           C
ATOM   2955  O   GLU C  45       1.305  19.408  18.277  1.00 50.82           O
ATOM   2956  CB  GLU C  45       0.384  16.418  17.813  1.00 57.57           C
ATOM   2957  CG  GLU C  45       0.002  14.954  18.105  1.00 64.56           C
ATOM   2958  CD  GLU C  45      -0.802  14.330  16.927  1.00 69.56           C
ATOM   2959  OE1 GLU C  45      -1.890  13.733  17.148  1.00 71.78           O
ATOM   2960  OE2 GLU C  45      -0.340  14.453  15.760  1.00 69.98           O
ATOM   2961  N   ARG C  46       2.781  18.290  17.032  1.00 49.89           N
ATOM   2962  CA  ARG C  46       3.081  19.464  16.231  1.00 46.69           C
ATOM   2963  C   ARG C  46       1.806  19.828  15.436  1.00 44.91           C
ATOM   2964  O   ARG C  46       1.071  18.941  14.979  1.00 46.32           O
ATOM   2965  CB  ARG C  46       4.275  19.244  15.310  1.00 45.68           C
ATOM   2966  CG  ARG C  46       5.189  20.454  15.265  1.00 47.41           C
ATOM   2967  CD  ARG C  46       6.559  20.192  14.578  1.00 49.72           C
ATOM   2968  NE  ARG C  46       7.622  19.865  15.525  1.00 55.21           N
ATOM   2969  CZ  ARG C  46       8.928  20.041  15.306  1.00 57.90           C
ATOM   2970  NH1 ARG C  46       9.363  20.558  14.164  1.00 59.06           N
ATOM   2971  NH2 ARG C  46       9.813  19.715  16.243  1.00 61.36           N
ATOM   2972  N   GLU C  47       1.513  21.112  15.325  1.00 40.71           N
ATOM   2973  CA  GLU C  47       0.296  21.535  14.695  1.00 39.04           C
ATOM   2974  C   GLU C  47       0.596  22.544  13.585  1.00 35.40           C
ATOM   2975  O   GLU C  47       1.428  23.462  13.727  1.00 33.64           O
ATOM   2976  CB  GLU C  47      -0.641  22.118  15.753  1.00 40.91           C
ATOM   2977  CG  GLU C  47      -2.091  22.326  15.329  1.00 46.52           C
ATOM   2978  CD  GLU C  47      -2.885  23.301  16.261  1.00 55.40           C
ATOM   2979  OE1 GLU C  47      -2.289  24.205  16.929  1.00 55.16           O
ATOM   2980  OE2 GLU C  47      -4.135  23.165  16.311  1.00 60.09           O
ATOM   2981  N   PHE C  48      -0.098  22.375  12.471  1.00 33.73           N
ATOM   2982  CA  PHE C  48       0.083  23.248  11.327  1.00 30.95           C
ATOM   2983  C   PHE C  48      -0.538  24.630  11.578  1.00 30.93           C
ATOM   2984  O   PHE C  48      -1.681  24.723  12.038  1.00 32.41           O
ATOM   2985  CB  PHE C  48      -0.495  22.599  10.094  1.00 29.20           C
ATOM   2986  CG  PHE C  48      -0.739  23.554   8.967  1.00 27.12           C
ATOM   2987  CD1 PHE C  48       0.264  23.853   8.067  1.00 22.60           C
ATOM   2988  CD2 PHE C  48      -1.992  24.095   8.769  1.00 23.75           C
ATOM   2989  CE1 PHE C  48       0.018  24.681   6.987  1.00 23.26           C
ATOM   2990  CE2 PHE C  48      -2.225  24.957   7.707  1.00 27.00           C
ATOM   2991  CZ  PHE C  48      -1.207  25.242   6.812  1.00 22.04           C
ATOM   2992  N   VAL C  49       0.204  25.690  11.274  1.00 29.36           N
ATOM   2993  CA  VAL C  49      -0.362  27.020  11.427  1.00 28.96           C
ATOM   2994  C   VAL C  49      -0.761  27.599  10.095  1.00 29.33           C
ATOM   2995  O   VAL C  49      -1.956  27.869   9.877  1.00 31.45           O
ATOM   2996  CB  VAL C  49       0.575  27.975  12.181  1.00 29.41           C
ATOM   2997  CG1 VAL C  49      -0.019  29.399  12.182  1.00 29.35           C
ATOM   2998  CG2 VAL C  49       0.884  27.437  13.592  1.00 25.33           C
ATOM   2999  N   ALA C  50       0.225  27.756   9.199  1.00 29.07           N
ATOM   3000  CA  ALA C  50       0.052  28.404   7.869  1.00 30.30           C
ATOM   3001  C   ALA C  50       1.141  28.040   6.852  1.00 30.63           C
ATOM   3002  O   ALA C  50       2.313  27.775   7.211  1.00 30.87           O
ATOM   3003  CB  ALA C  50      -0.046  29.927   7.997  1.00 29.99           C
ATOM   3004  N   THR C  51       0.769  28.082   5.579  1.00 31.42           N
ATOM   3005  CA  THR C  51       1.689  27.682   4.511  1.00 31.93           C
ATOM   3006  C   THR C  51       1.627  28.707   3.401  1.00 32.75           C
ATOM   3007  O   THR C  51       0.589  29.363   3.225  1.00 35.07           O
ATOM   3008  CB  THR C  51       1.385  26.223   4.003  1.00 32.49           C
ATOM   3009  OG1 THR C  51       2.453  25.753   3.205  1.00 36.19           O
ATOM   3010  CG2 THR C  51       0.097  26.144   3.143  1.00 34.87           C
ATOM   3011  N   ILE C  52       2.740  28.901   2.695  1.00 32.20           N
ATOM   3012  CA  ILE C  52       2.786  29.840   1.589  1.00 33.69           C
ATOM   3013  C   ILE C  52       3.675  29.313   0.463  1.00 35.18           C
ATOM   3014  O   ILE C  52       4.659  28.630   0.696  1.00 35.60           O
ATOM   3015  CB  ILE C  52       3.207  31.298   2.062  1.00 34.78           C
ATOM   3016  CG1 ILE C  52       3.158  32.298   0.920  1.00 35.09           C
ATOM   3017  CG2 ILE C  52       4.631  31.352   2.685  1.00 32.75           C
ATOM   3018  CD1 ILE C  52       2.994  33.766   1.371  1.00 34.34           C
ATOM   3019  N   ARG C  53       3.327  29.609  -0.775  1.00 38.67           N
ATOM   3020  CA  ARG C  53       4.228  29.306  -1.897  1.00 40.19           C
ATOM   3021  C   ARG C  53       5.209  30.475  -2.148  1.00 42.25           C
ATOM   3022  O   ARG C  53       4.770  31.646  -2.261  1.00 43.57           O
ATOM   3023  CB  ARG C  53       3.420  29.059  -3.135  1.00 42.06           C
ATOM   3024  CG  ARG C  53       2.512  27.858  -3.113  1.00 42.23           C
ATOM   3025  CD  ARG C  53       1.980  27.641  -4.547  1.00 47.59           C
ATOM   3026  NE  ARG C  53       0.957  26.601  -4.658  1.00 46.94           N
ATOM   3027  CZ  ARG C  53       1.212  25.303  -4.537  1.00 48.22           C
ATOM   3028  NH1 ARG C  53       2.472  24.908  -4.270  1.00 43.87           N
ATOM   3029  NH2 ARG C  53       0.213  24.406  -4.680  1.00 49.02           N
ATOM   3030  N   TRP C  54       6.515  30.189  -2.206  1.00 42.30           N
ATOM   3031  CA  TRP C  54       7.473  31.218  -2.670  1.00 46.61           C
ATOM   3032  C   TRP C  54       6.969  31.991  -3.880  1.00 49.64           C
ATOM   3033  O   TRP C  54       6.845  33.198  -3.842  1.00 51.78           O
ATOM   3034  CB  TRP C  54       8.852  30.663  -3.013  1.00 47.68           C
ATOM   3035  CG  TRP C  54       9.678  30.391  -1.839  1.00 48.40           C
ATOM   3036  CD1 TRP C  54      10.138  29.178  -1.431  1.00 47.37           C
ATOM   3037  CD2 TRP C  54      10.151  31.345  -0.879  1.00 50.70           C
ATOM   3038  NE1 TRP C  54      10.872  29.303  -0.278  1.00 47.56           N
ATOM   3039  CE2 TRP C  54      10.895  30.625   0.087  1.00 49.79           C
ATOM   3040  CE3 TRP C  54       9.982  32.724  -0.717  1.00 50.60           C
ATOM   3041  CZ2 TRP C  54      11.496  31.243   1.175  1.00 51.22           C
ATOM   3042  CZ3 TRP C  54      10.583  33.339   0.346  1.00 53.59           C
ATOM   3043  CH2 TRP C  54      11.329  32.604   1.292  1.00 55.20           C
ATOM   3044  N   SER C  55       6.666  31.307  -4.961  1.00 51.56           N
ATOM   3045  CA  SER C  55       6.283  32.073  -6.121  1.00 56.46           C
ATOM   3046  C   SER C  55       4.794  31.974  -6.225  1.00 56.18           C
ATOM   3047  O   SER C  55       4.239  30.862  -6.289  1.00 55.18           O
ATOM   3048  CB  SER C  55       6.983  31.592  -7.400  1.00 59.12           C
ATOM   3049  OG  SER C  55       6.502  30.322  -7.776  1.00 57.06           O
ATOM   3050  N   GLY C  56       4.163  33.140  -6.241  1.00 57.82           N
ATOM   3051  CA  GLY C  56       2.719  33.229  -6.314  1.00 58.65           C
ATOM   3052  C   GLY C  56       2.155  33.794  -5.032  1.00 56.90           C
ATOM   3053  O   GLY C  56       1.225  34.586  -5.049  1.00 59.28           O
ATOM   3054  N   GLY C  57       2.735  33.372  -3.915  1.00 53.39           N
ATOM   3055  CA  GLY C  57       2.302  33.785  -2.614  1.00 51.23           C
ATOM   3056  C   GLY C  57       1.004  33.202  -2.100  1.00 49.87           C
ATOM   3057  O   GLY C  57       0.516  33.676  -1.082  1.00 50.51           O
ATOM   3058  N   ASN C  58       0.437  32.190  -2.765  1.00 49.45           N
ATOM   3059  CA  ASN C  58      -0.801  31.544  -2.309  1.00 47.92           C
ATOM   3060  C   ASN C  58      -0.657  31.123  -0.851  1.00 44.28           C
ATOM   3061  O   ASN C  58       0.399  30.641  -0.446  1.00 43.11           O
ATOM   3062  CB  ASN C  58      -1.147  30.339  -3.176  1.00 48.70           C
ATOM   3063  CG  ASN C  58      -1.853  30.720  -4.471  1.00 55.09           C
ATOM   3064  OD1 ASN C  58      -2.249  31.872  -4.662  1.00 56.95           O
ATOM   3065  ND2 ASN C  58      -2.033  29.735  -5.369  1.00 57.39           N
ATOM   3066  N   THR C  59      -1.707  31.307  -0.063  1.00 42.84           N
ATOM   3067  CA  THR C  59      -1.619  31.049   1.350  1.00 39.40           C
ATOM   3068  C   THR C  59      -2.727  30.149   1.823  1.00 38.52           C
ATOM   3069  O   THR C  59      -3.851  30.204   1.336  1.00 40.21           O
ATOM   3070  CB  THR C  59      -1.725  32.344   2.161  1.00 40.31           C
ATOM   3071  OG1 THR C  59      -2.957  32.992   1.839  1.00 41.82           O
ATOM   3072  CG2 THR C  59      -0.512  33.282   1.907  1.00 39.73           C
ATOM   3073  N   TYR C  60      -2.412  29.335   2.815  1.00 35.98           N
ATOM   3074  CA  TYR C  60      -3.424  28.500   3.433  1.00 35.56           C
ATOM   3075  C   TYR C  60      -3.255  28.537   4.924  1.00 33.43           C
ATOM   3076  O   TYR C  60      -2.112  28.526   5.390  1.00 32.39           O
ATOM   3077  CB  TYR C  60      -3.361  27.066   2.891  1.00 34.91           C
ATOM   3078  CG  TYR C  60      -4.427  26.193   3.482  1.00 36.70           C
ATOM   3079  CD1 TYR C  60      -5.758  26.305   3.066  1.00 37.75           C
ATOM   3080  CD2 TYR C  60      -4.125  25.306   4.505  1.00 36.91           C
ATOM   3081  CE1 TYR C  60      -6.733  25.524   3.623  1.00 44.37           C
ATOM   3082  CE2 TYR C  60      -5.104  24.523   5.084  1.00 40.04           C
ATOM   3083  CZ  TYR C  60      -6.391  24.633   4.645  1.00 45.08           C
ATOM   3084  OH  TYR C  60      -7.352  23.839   5.211  1.00 52.09           O
ATOM   3085  N   TYR C  61      -4.375  28.581   5.658  1.00 34.63           N
ATOM   3086  CA  TYR C  61      -4.419  28.765   7.142  1.00 34.35           C
ATOM   3087  C   TYR C  61      -5.147  27.676   7.922  1.00 35.10           C
ATOM   3088  O   TYR C  61      -6.149  27.153   7.466  1.00 37.63           O
ATOM   3089  CB  TYR C  61      -5.082  30.104   7.479  1.00 35.68           C
ATOM   3090  CG  TYR C  61      -4.295  31.304   6.992  1.00 36.47           C
ATOM   3091  CD1 TYR C  61      -3.209  31.784   7.732  1.00 33.64           C
ATOM   3092  CD2 TYR C  61      -4.611  31.940   5.776  1.00 38.98           C
ATOM   3093  CE1 TYR C  61      -2.476  32.861   7.290  1.00 35.79           C
ATOM   3094  CE2 TYR C  61      -3.886  33.043   5.328  1.00 38.20           C
ATOM   3095  CZ  TYR C  61      -2.815  33.491   6.094  1.00 37.85           C
ATOM   3096  OH  TYR C  61      -2.061  34.564   5.691  1.00 38.96           O
ATOM   3097  N   ALA C  62      -4.679  27.349   9.127  1.00 34.65           N
ATOM   3098  CA  ALA C  62      -5.488  26.478  10.018  1.00 35.11           C
ATOM   3099  C   ALA C  62      -6.705  27.235  10.544  1.00 38.33           C
ATOM   3100  O   ALA C  62      -6.592  28.368  10.984  1.00 39.24           O
ATOM   3101  CB  ALA C  62      -4.634  25.934  11.176  1.00 31.74           C
ATOM   3102  N   ASP C  63      -7.868  26.613  10.539  1.00 42.32           N
ATOM   3103  CA  ASP C  63      -9.066  27.232  11.133  1.00 47.07           C
ATOM   3104  C   ASP C  63      -8.920  28.033  12.442  1.00 46.93           C
ATOM   3105  O   ASP C  63      -9.538  29.090  12.590  1.00 47.97           O
ATOM   3106  CB  ASP C  63     -10.188  26.214  11.262  1.00 50.50           C
ATOM   3107  CG  ASP C  63     -10.583  25.673   9.928  1.00 57.10           C
ATOM   3108  OD1 ASP C  63     -10.560  26.497   8.975  1.00 61.18           O
ATOM   3109  OD2 ASP C  63     -10.890  24.448   9.810  1.00 63.09           O
ATOM   3110  N   SER C  64      -8.110  27.545  13.379  1.00 45.74           N
ATOM   3111  CA  SER C  64      -8.006  28.202  14.690  1.00 46.40           C
ATOM   3112  C   SER C  64      -7.246  29.501  14.573  1.00 44.69           C
ATOM   3113  O   SER C  64      -7.051  30.197  15.552  1.00 44.98           O
ATOM   3114  CB  SER C  64      -7.250  27.318  15.662  1.00 45.02           C
ATOM   3115  OG  SER C  64      -6.006  27.087  15.095  1.00 43.67           O
ATOM   3116  N   VAL C  65      -6.840  29.836  13.358  1.00 43.64           N
ATOM   3117  CA  VAL C  65      -5.890  30.888  13.172  1.00 42.47           C
ATOM   3118  C   VAL C  65      -6.337  31.883  12.086  1.00 44.99           C
ATOM   3119  O   VAL C  65      -5.682  32.888  11.837  1.00 45.52           O
ATOM   3120  CB  VAL C  65      -4.546  30.205  12.927  1.00 39.80           C
ATOM   3121  CG1 VAL C  65      -3.881  30.611  11.611  1.00 37.04           C
ATOM   3122  CG2 VAL C  65      -3.665  30.303  14.190  1.00 38.35           C
ATOM   3123  N   LYS C  66      -7.487  31.626  11.493  1.00 47.46           N
ATOM   3124  CA  LYS C  66      -7.995  32.443  10.401  1.00 50.40           C
ATOM   3125  C   LYS C  66      -8.586  33.740  10.887  1.00 52.21           C
ATOM   3126  O   LYS C  66      -9.376  33.749  11.807  1.00 54.94           O
ATOM   3127  CB  LYS C  66      -9.098  31.721   9.642  1.00 52.82           C
ATOM   3128  CG  LYS C  66      -8.639  30.770   8.625  1.00 53.99           C
ATOM   3129  CD  LYS C  66      -9.834  30.430   7.738  1.00 60.62           C
ATOM   3130  CE  LYS C  66      -9.675  29.050   7.119  1.00 60.76           C
ATOM   3131  NZ  LYS C  66     -10.932  28.704   6.423  1.00 65.73           N
ATOM   3132  N   GLY C  67      -8.231  34.821  10.212  1.00 52.30           N
ATOM   3133  CA  GLY C  67      -8.715  36.125  10.548  1.00 54.15           C
ATOM   3134  C   GLY C  67      -7.751  36.816  11.493  1.00 52.17           C
ATOM   3135  O   GLY C  67      -7.919  37.996  11.735  1.00 54.63           O
ATOM   3136  N   ARG C  68      -6.744  36.104  12.026  1.00 47.71           N
ATOM   3137  CA  ARG C  68      -5.781  36.734  12.957  1.00 45.61           C
ATOM   3138  C   ARG C  68      -4.296  36.600  12.647  1.00 42.20           C
ATOM   3139  O   ARG C  68      -3.483  37.410  13.114  1.00 41.36           O
ATOM   3140  CB  ARG C  68      -6.019  36.293  14.417  1.00 45.79           C
ATOM   3141  CG  ARG C  68      -7.199  35.375  14.633  1.00 49.08           C
ATOM   3142  CD  ARG C  68      -7.428  35.066  16.132  1.00 52.24           C
ATOM   3143  NE  ARG C  68      -6.979  33.693  16.359  1.00 50.97           N
ATOM   3144  CZ  ARG C  68      -5.989  33.315  17.172  1.00 48.28           C
ATOM   3145  NH1 ARG C  68      -5.342  34.226  17.940  1.00 42.17           N
ATOM   3146  NH2 ARG C  68      -5.684  32.001  17.229  1.00 41.41           N
ATOM   3147  N   PHE C  69      -3.925  35.539  11.934  1.00 39.67           N
ATOM   3148  CA  PHE C  69      -2.558  35.383  11.509  1.00 37.07           C
ATOM   3149  C   PHE C  69      -2.441  35.712  10.051  1.00 37.91           C
ATOM   3150  O   PHE C  69      -3.380  35.563   9.305  1.00 38.26           O
ATOM   3151  CB  PHE C  69      -2.105  33.963  11.745  1.00 35.51           C
ATOM   3152  CG  PHE C  69      -1.881  33.614  13.203  1.00 34.94           C
ATOM   3153  CD1 PHE C  69      -2.526  34.310  14.231  1.00 37.03           C
ATOM   3154  CD2 PHE C  69      -1.069  32.552  13.533  1.00 30.96           C
ATOM   3155  CE1 PHE C  69      -2.345  33.940  15.547  1.00 39.27           C
ATOM   3156  CE2 PHE C  69      -0.866  32.177  14.846  1.00 32.12           C
ATOM   3157  CZ  PHE C  69      -1.490  32.865  15.861  1.00 37.25           C
ATOM   3158  N   THR C  70      -1.270  36.167   9.626  1.00 38.44           N
ATOM   3159  CA  THR C  70      -1.034  36.380   8.194  1.00 39.54           C
ATOM   3160  C   THR C  70       0.384  35.920   7.965  1.00 38.79           C
ATOM   3161  O   THR C  70       1.282  36.279   8.739  1.00 38.00           O
ATOM   3162  CB  THR C  70      -1.205  37.846   7.737  1.00 43.01           C
ATOM   3163  OG1 THR C  70      -2.428  38.369   8.247  1.00 46.47           O
ATOM   3164  CG2 THR C  70      -1.282  37.962   6.216  1.00 43.87           C
ATOM   3165  N   ILE C  71       0.558  35.063   6.943  1.00 38.43           N
ATOM   3166  CA  ILE C  71       1.858  34.608   6.548  1.00 37.68           C
ATOM   3167  C   ILE C  71       2.153  35.346   5.238  1.00 40.27           C
ATOM   3168  O   ILE C  71       1.239  35.630   4.470  1.00 42.58           O
ATOM   3169  CB  ILE C  71       1.901  33.059   6.427  1.00 36.28           C
ATOM   3170  CG1 ILE C  71       3.317  32.587   6.086  1.00 34.98           C
ATOM   3171  CG2 ILE C  71       0.853  32.542   5.442  1.00 36.93           C
ATOM   3172  CD1 ILE C  71       3.469  31.132   5.889  1.00 30.52           C
ATOM   3173  N   SER C  72       3.403  35.745   5.032  1.00 40.37           N
ATOM   3174  CA  SER C  72       3.810  36.438   3.815  1.00 43.08           C
ATOM   3175  C   SER C  72       5.309  36.169   3.610  1.00 44.00           C
ATOM   3176  O   SER C  72       5.961  35.606   4.485  1.00 41.89           O
ATOM   3177  CB  SER C  72       3.472  37.950   3.851  1.00 45.94           C
ATOM   3178  OG  SER C  72       4.291  38.691   4.745  1.00 44.53           O
ATOM   3179  N   ARG C  73       5.859  36.550   2.461  1.00 46.94           N
ATOM   3180  CA  ARG C  73       7.242  36.184   2.182  1.00 48.56           C
ATOM   3181  C   ARG C  73       7.874  37.262   1.388  1.00 52.92           C
ATOM   3182  O   ARG C  73       7.222  37.779   0.510  1.00 55.25           O
ATOM   3183  CB  ARG C  73       7.298  34.874   1.385  1.00 47.68           C
ATOM   3184  CG  ARG C  73       7.229  35.024  -0.154  1.00 50.86           C
ATOM   3185  CD  ARG C  73       5.811  35.064  -0.665  1.00 50.40           C
ATOM   3186  NE  ARG C  73       5.765  34.940  -2.117  1.00 53.46           N
ATOM   3187  CZ  ARG C  73       5.315  35.882  -2.935  1.00 58.90           C
ATOM   3188  NH1 ARG C  73       4.875  37.044  -2.460  1.00 60.77           N
ATOM   3189  NH2 ARG C  73       5.305  35.664  -4.240  1.00 62.64           N
ATOM   3190  N   ASP C  74       9.111  37.633   1.708  1.00 55.59           N
ATOM   3191  CA  ASP C  74       9.870  38.549   0.853  1.00 61.22           C
ATOM   3192  C   ASP C  74      10.883  37.712   0.082  1.00 62.58           C
ATOM   3193  O   ASP C  74      12.001  37.518   0.557  1.00 64.11           O
ATOM   3194  CB  ASP C  74      10.590  39.613   1.662  1.00 63.14           C
ATOM   3195  CG  ASP C  74      11.153  40.733   0.783  1.00 73.16           C
ATOM   3196  OD1 ASP C  74      11.559  40.449  -0.400  1.00 77.04           O
ATOM   3197  OD2 ASP C  74      11.193  41.908   1.271  1.00 76.08           O
ATOM   3198  N   ASN C  75      10.498  37.209  -1.095  1.00 62.66           N
ATOM   3199  CA  ASN C  75      11.266  36.130  -1.727  1.00 62.59           C
ATOM   3200  C   ASN C  75      12.607  36.536  -2.346  1.00 66.48           C
ATOM   3201  O   ASN C  75      13.452  35.677  -2.609  1.00 67.57           O
ATOM   3202  CB  ASN C  75      10.410  35.284  -2.694  1.00 61.51           C
ATOM   3203  CG  ASN C  75       9.601  36.128  -3.665  1.00 66.52           C
ATOM   3204  OD1 ASN C  75       9.623  37.363  -3.625  1.00 68.80           O
ATOM   3205  ND2 ASN C  75       8.876  35.454  -4.550  1.00 67.93           N
ATOM   3206  N   ALA C  76      12.803  37.823  -2.579  1.00 69.03           N
ATOM   3207  CA  ALA C  76      14.117  38.324  -2.948  1.00 73.52           C
ATOM   3208  C   ALA C  76      15.022  38.352  -1.716  1.00 73.04           C
ATOM   3209  O   ALA C  76      16.243  38.310  -1.840  1.00 76.91           O
ATOM   3210  CB  ALA C  76      14.018  39.721  -3.569  1.00 78.23           C
ATOM   3211  N   ARG C  77      14.424  38.444  -0.528  1.00 68.48           N
ATOM   3212  CA  ARG C  77      15.190  38.473   0.708  1.00 67.61           C
ATOM   3213  C   ARG C  77      15.099  37.146   1.470  1.00 62.87           C
ATOM   3214  O   ARG C  77      15.521  37.060   2.629  1.00 62.74           O
ATOM   3215  CB  ARG C  77      14.719  39.628   1.589  1.00 67.93           C
ATOM   3216  CG  ARG C  77      15.239  40.975   1.104  1.00 73.01           C
ATOM   3217  CD  ARG C  77      14.395  42.175   1.542  1.00 71.63           C
ATOM   3218  NE  ARG C  77      14.585  43.232   0.559  1.00 79.11           N
ATOM   3219  CZ  ARG C  77      13.800  43.449  -0.496  1.00 81.31           C
ATOM   3220  NH1 ARG C  77      12.715  42.723  -0.693  1.00 79.42           N
ATOM   3221  NH2 ARG C  77      14.098  44.406  -1.359  1.00 89.17           N
ATOM   3222  N   ASN C  78      14.518  36.141   0.823  1.00 58.75           N
ATOM   3223  CA  ASN C  78      14.393  34.801   1.364  1.00 54.96           C
ATOM   3224  C   ASN C  78      13.800  34.718   2.781  1.00 51.93           C
ATOM   3225  O   ASN C  78      14.225  33.901   3.623  1.00 51.40           O
ATOM   3226  CB  ASN C  78      15.734  34.095   1.259  1.00 57.04           C
ATOM   3227  CG  ASN C  78      16.339  34.220  -0.130  1.00 59.57           C
ATOM   3228  OD1 ASN C  78      17.387  34.847  -0.309  1.00 64.69           O
ATOM   3229  ND2 ASN C  78      15.664  33.671  -1.117  1.00 53.49           N
ATOM   3230  N   THR C  79      12.789  35.550   3.026  1.00 49.73           N
ATOM   3231  CA  THR C  79      12.220  35.669   4.345  1.00 46.24           C
ATOM   3232  C   THR C  79      10.737  35.350   4.359  1.00 42.74           C
ATOM   3233  O   THR C  79       9.994  35.757   3.474  1.00 42.51           O
ATOM   3234  CB  THR C  79      12.454  37.105   4.850  1.00 48.23           C
ATOM   3235  OG1 THR C  79      13.824  37.425   4.624  1.00 55.52           O
ATOM   3236  CG2 THR C  79      12.187  37.262   6.306  1.00 44.08           C
ATOM   3237  N   VAL C  80      10.308  34.670   5.412  1.00 40.02           N
ATOM   3238  CA  VAL C  80       8.898  34.413   5.626  1.00 38.06           C
ATOM   3239  C   VAL C  80       8.468  35.058   6.939  1.00 37.34           C
ATOM   3240  O   VAL C  80       9.245  35.134   7.882  1.00 38.58           O
ATOM   3241  CB  VAL C  80       8.624  32.923   5.644  1.00 35.21           C
ATOM   3242  CG1 VAL C  80       7.144  32.636   5.613  1.00 35.28           C
ATOM   3243  CG2 VAL C  80       9.226  32.314   4.445  1.00 38.81           C
ATOM   3244  N   TYR C  81       7.233  35.546   6.979  1.00 36.57           N
ATOM   3245  CA  TYR C  81       6.727  36.267   8.126  1.00 36.61           C
ATOM   3246  C   TYR C  81       5.437  35.685   8.605  1.00 34.54           C
ATOM   3247  O   TYR C  81       4.570  35.324   7.806  1.00 35.07           O
ATOM   3248  CB  TYR C  81       6.494  37.743   7.777  1.00 38.42           C
ATOM   3249  CG  TYR C  81       7.766  38.464   7.398  1.00 41.63           C
ATOM   3250  CD1 TYR C  81       8.636  38.946   8.390  1.00 42.64           C
ATOM   3251  CD2 TYR C  81       8.101  38.680   6.058  1.00 39.68           C
ATOM   3252  CE1 TYR C  81       9.803  39.628   8.062  1.00 44.89           C
ATOM   3253  CE2 TYR C  81       9.273  39.350   5.710  1.00 44.59           C
ATOM   3254  CZ  TYR C  81      10.119  39.828   6.725  1.00 48.03           C
ATOM   3255  OH  TYR C  81      11.293  40.491   6.412  1.00 52.79           O
ATOM   3256  N   LEU C  82       5.299  35.618   9.919  1.00 33.65           N
ATOM   3257  CA  LEU C  82       4.042  35.284  10.482  1.00 32.49           C
ATOM   3258  C   LEU C  82       3.627  36.408  11.429  1.00 34.82           C
ATOM   3259  O   LEU C  82       4.215  36.611  12.463  1.00 35.17           O
ATOM   3260  CB  LEU C  82       4.112  33.928  11.153  1.00 30.07           C
ATOM   3261  CG  LEU C  82       2.789  33.395  11.675  1.00 29.26           C
ATOM   3262  CD1 LEU C  82       1.769  33.094  10.544  1.00 24.44           C
ATOM   3263  CD2 LEU C  82       3.057  32.188  12.579  1.00 27.21           C
ATOM   3264  N   GLN C  83       2.628  37.167  11.006  1.00 36.51           N
ATOM   3265  CA  GLN C  83       2.076  38.254  11.761  1.00 39.08           C
ATOM   3266  C   GLN C  83       0.900  37.680  12.555  1.00 39.14           C
ATOM   3267  O   GLN C  83      -0.038  37.079  11.976  1.00 40.02           O
ATOM   3268  CB  GLN C  83       1.608  39.321  10.786  1.00 40.62           C
ATOM   3269  CG  GLN C  83       1.040  40.567  11.380  1.00 46.15           C
ATOM   3270  CD  GLN C  83       1.912  41.179  12.484  1.00 50.03           C
ATOM   3271  OE1 GLN C  83       3.120  41.296  12.353  1.00 51.36           O
ATOM   3272  NE2 GLN C  83       1.282  41.577  13.572  1.00 53.65           N
ATOM   3273  N   MET C  84       0.951  37.858  13.868  1.00 39.17           N
ATOM   3274  CA  MET C  84      -0.014  37.260  14.763  1.00 39.82           C
ATOM   3275  C   MET C  84      -0.747  38.367  15.537  1.00 42.16           C
ATOM   3276  O   MET C  84      -0.133  39.120  16.291  1.00 42.97           O
ATOM   3277  CB  MET C  84       0.691  36.296  15.718  1.00 38.33           C
ATOM   3278  CG  MET C  84       1.454  35.197  15.033  1.00 40.97           C
ATOM   3279  SD  MET C  84       2.464  34.132  16.128  1.00 51.43           S
ATOM   3280  CE  MET C  84       3.678  35.320  16.641  1.00 51.48           C
ATOM   3281  N   ASN C  85      -2.054  38.474  15.333  1.00 43.61           N
ATOM   3282  CA  ASN C  85      -2.840  39.508  16.002  1.00 47.88           C
ATOM   3283  C   ASN C  85      -3.881  38.914  16.922  1.00 48.48           C
ATOM   3284  O   ASN C  85      -4.158  37.736  16.823  1.00 47.75           O
ATOM   3285  CB  ASN C  85      -3.496  40.400  14.958  1.00 49.96           C
ATOM   3286  CG  ASN C  85      -2.472  41.214  14.200  1.00 53.62           C
ATOM   3287  OD1 ASN C  85      -1.478  41.666  14.790  1.00 56.67           O
ATOM   3288  ND2 ASN C  85      -2.686  41.399  12.891  1.00 54.51           N
ATOM   3289  N   SER C  86      -4.457  39.703  17.818  1.00 51.25           N
ATOM   3290  CA  SER C  86      -5.514  39.173  18.679  1.00 53.30           C
ATOM   3291  C   SER C  86      -5.075  37.878  19.367  1.00 50.71           C
ATOM   3292  O   SER C  86      -5.865  36.948  19.445  1.00 52.03           O
ATOM   3293  CB  SER C  86      -6.769  38.829  17.864  1.00 54.85           C
ATOM   3294  OG  SER C  86      -7.044  39.768  16.843  1.00 59.95           O
ATOM   3295  N   LEU C  87      -3.835  37.808  19.850  1.00 48.27           N
ATOM   3296  CA  LEU C  87      -3.315  36.591  20.482  1.00 45.62           C
ATOM   3297  C   LEU C  87      -4.083  36.112  21.742  1.00 47.29           C
ATOM   3298  O   LEU C  87      -4.524  36.928  22.571  1.00 48.63           O
ATOM   3299  CB  LEU C  87      -1.815  36.721  20.734  1.00 44.04           C
ATOM   3300  CG  LEU C  87      -0.972  36.600  19.458  1.00 42.52           C
ATOM   3301  CD1 LEU C  87       0.517  36.828  19.708  1.00 44.24           C
ATOM   3302  CD2 LEU C  87      -1.160  35.243  18.835  1.00 43.26           C
ATOM   3303  N   LYS C  88      -4.275  34.792  21.832  1.00 46.31           N
ATOM   3304  CA  LYS C  88      -4.943  34.151  22.966  1.00 49.19           C
ATOM   3305  C   LYS C  88      -3.975  33.202  23.688  1.00 48.07           C
ATOM   3306  O   LYS C  88      -3.090  32.624  23.053  1.00 45.74           O
ATOM   3307  CB  LYS C  88      -6.152  33.356  22.498  1.00 50.47           C
ATOM   3308  CG  LYS C  88      -7.177  34.149  21.725  1.00 54.67           C
ATOM   3309  CD  LYS C  88      -7.972  33.245  20.767  1.00 57.62           C
ATOM   3310  CE  LYS C  88      -8.972  34.091  19.976  1.00 61.72           C
ATOM   3311  NZ  LYS C  88      -9.742  33.287  18.971  1.00 62.37           N
ATOM   3312  N   PRO C  89      -4.148  33.023  25.008  1.00 49.89           N
ATOM   3313  CA  PRO C  89      -3.233  32.149  25.772  1.00 49.88           C
ATOM   3314  C   PRO C  89      -2.978  30.759  25.151  1.00 48.32           C
ATOM   3315  O   PRO C  89      -1.889  30.198  25.338  1.00 46.52           O
ATOM   3316  CB  PRO C  89      -3.938  32.023  27.129  1.00 53.74           C
ATOM   3317  CG  PRO C  89      -4.666  33.365  27.281  1.00 54.21           C
ATOM   3318  CD  PRO C  89      -5.167  33.653  25.875  1.00 52.96           C
ATOM   3319  N   GLU C  90      -3.971  30.220  24.433  1.00 48.58           N
ATOM   3320  CA  GLU C  90      -3.822  28.929  23.721  1.00 48.15           C
ATOM   3321  C   GLU C  90      -2.917  28.964  22.456  1.00 44.03           C
ATOM   3322  O   GLU C  90      -2.611  27.922  21.882  1.00 43.16           O
ATOM   3323  CB  GLU C  90      -5.183  28.240  23.427  1.00 50.70           C
ATOM   3324  CG  GLU C  90      -6.222  29.011  22.563  1.00 54.14           C
ATOM   3325  CD  GLU C  90      -7.374  29.605  23.424  1.00 62.79           C
ATOM   3326  OE1 GLU C  90      -7.061  30.398  24.344  1.00 64.17           O
ATOM   3327  OE2 GLU C  90      -8.581  29.285  23.186  1.00 65.30           O
ATOM   3328  N   ASP C  91      -2.494  30.157  22.051  1.00 41.91           N
ATOM   3329  CA  ASP C  91      -1.470  30.333  21.042  1.00 39.18           C
ATOM   3330  C   ASP C  91      -0.030  30.167  21.591  1.00 37.96           C
ATOM   3331  O   ASP C  91       0.925  30.270  20.833  1.00 36.30           O
ATOM   3332  CB  ASP C  91      -1.602  31.716  20.387  1.00 39.60           C
ATOM   3333  CG  ASP C  91      -2.884  31.877  19.528  1.00 42.82           C
ATOM   3334  OD1 ASP C  91      -3.308  30.936  18.795  1.00 43.55           O
ATOM   3335  OD2 ASP C  91      -3.445  32.994  19.562  1.00 46.47           O
ATOM   3336  N   THR C  92       0.126  29.894  22.886  1.00 38.49           N
ATOM   3337  CA  THR C  92       1.460  29.653  23.489  1.00 38.17           C
ATOM   3338  C   THR C  92       2.107  28.367  23.018  1.00 36.96           C
ATOM   3339  O   THR C  92       1.538  27.297  23.180  1.00 37.82           O
ATOM   3340  CB  THR C  92       1.363  29.540  25.007  1.00 40.35           C
ATOM   3341  OG1 THR C  92       0.806  30.748  25.510  1.00 42.20           O
ATOM   3342  CG2 THR C  92       2.748  29.316  25.633  1.00 40.68           C
ATOM   3343  N   ALA C  93       3.302  28.456  22.457  1.00 35.40           N
ATOM   3344  CA  ALA C  93       3.945  27.263  21.906  1.00 34.73           C
ATOM   3345  C   ALA C  93       5.336  27.627  21.419  1.00 34.74           C
ATOM   3346  O   ALA C  93       5.703  28.815  21.389  1.00 35.65           O
ATOM   3347  CB  ALA C  93       3.100  26.700  20.738  1.00 31.70           C
ATOM   3348  N   VAL C  94       6.126  26.621  21.061  1.00 34.61           N
ATOM   3349  CA  VAL C  94       7.283  26.878  20.205  1.00 33.70           C
ATOM   3350  C   VAL C  94       6.859  26.880  18.737  1.00 30.65           C
ATOM   3351  O   VAL C  94       6.159  26.001  18.282  1.00 30.05           O
ATOM   3352  CB  VAL C  94       8.420  25.874  20.472  1.00 36.74           C
ATOM   3353  CG1 VAL C  94       9.522  26.049  19.497  1.00 36.91           C
ATOM   3354  CG2 VAL C  94       8.979  26.061  21.878  1.00 36.84           C
ATOM   3355  N   TYR C  95       7.263  27.895  18.005  1.00 29.68           N
ATOM   3356  CA  TYR C  95       6.892  28.032  16.605  1.00 28.22           C
ATOM   3357  C   TYR C  95       8.075  27.680  15.688  1.00 28.91           C
ATOM   3358  O   TYR C  95       9.199  28.171  15.897  1.00 31.56           O
ATOM   3359  CB  TYR C  95       6.373  29.458  16.329  1.00 26.66           C
ATOM   3360  CG  TYR C  95       4.928  29.682  16.768  1.00 25.97           C
ATOM   3361  CD1 TYR C  95       3.872  29.827  15.837  1.00 23.84           C
ATOM   3362  CD2 TYR C  95       4.613  29.764  18.109  1.00 28.56           C
ATOM   3363  CE1 TYR C  95       2.581  30.049  16.266  1.00 21.78           C
ATOM   3364  CE2 TYR C  95       3.318  29.970  18.548  1.00 26.75           C
ATOM   3365  CZ  TYR C  95       2.320  30.127  17.644  1.00 26.45           C
ATOM   3366  OH  TYR C  95       1.064  30.318  18.191  1.00 30.51           O
ATOM   3367  N   TYR C  96       7.828  26.808  14.716  1.00 28.23           N
ATOM   3368  CA  TYR C  96       8.861  26.320  13.774  1.00 29.88           C
ATOM   3369  C   TYR C  96       8.469  26.734  12.363  1.00 30.06           C
ATOM   3370  O   TYR C  96       7.285  26.568  11.975  1.00 28.67           O
ATOM   3371  CB  TYR C  96       8.947  24.789  13.790  1.00 29.91           C
ATOM   3372  CG  TYR C  96       9.314  24.156  15.106  1.00 29.78           C
ATOM   3373  CD1 TYR C  96      10.639  23.825  15.418  1.00 32.13           C
ATOM   3374  CD2 TYR C  96       8.323  23.881  16.055  1.00 29.69           C
ATOM   3375  CE1 TYR C  96      10.962  23.246  16.714  1.00 36.21           C
ATOM   3376  CE2 TYR C  96       8.614  23.295  17.297  1.00 31.21           C
ATOM   3377  CZ  TYR C  96       9.910  22.980  17.623  1.00 35.67           C
ATOM   3378  OH  TYR C  96      10.102  22.406  18.858  1.00 40.66           O
ATOM   3379  N   CYS C  97       9.410  27.292  11.600  1.00 32.18           N
ATOM   3380  CA  CYS C  97       9.204  27.374  10.146  1.00 34.64           C
ATOM   3381  C   CYS C  97       9.768  26.085   9.536  1.00 33.60           C
ATOM   3382  O   CYS C  97      10.674  25.462  10.085  1.00 35.64           O
ATOM   3383  CB  CYS C  97       9.807  28.633   9.495  1.00 35.90           C
ATOM   3384  SG  CYS C  97      11.559  28.742   9.956  1.00 52.29           S
ATOM   3385  N   ALA C  98       9.211  25.683   8.415  1.00 32.28           N
ATOM   3386  CA  ALA C  98       9.677  24.495   7.710  1.00 33.18           C
ATOM   3387  C   ALA C  98       9.590  24.802   6.230  1.00 33.46           C
ATOM   3388  O   ALA C  98       8.816  25.687   5.818  1.00 34.43           O
ATOM   3389  CB  ALA C  98       8.808  23.361   8.025  1.00 32.25           C
ATOM   3390  N   GLY C  99      10.391  24.120   5.430  1.00 33.24           N
ATOM   3391  CA  GLY C  99      10.289  24.273   4.007  1.00 33.19           C
ATOM   3392  C   GLY C  99      10.383  22.957   3.250  1.00 33.44           C
ATOM   3393  O   GLY C  99      10.909  21.974   3.759  1.00 33.68           O
ATOM   3394  N   GLY C 100       9.871  22.958   2.020  1.00 33.09           N
ATOM   3395  CA  GLY C 100      10.022  21.813   1.117  1.00 33.84           C
ATOM   3396  C   GLY C 100       9.178  22.060  -0.104  1.00 34.59           C
ATOM   3397  O   GLY C 100       8.935  23.220  -0.467  1.00 34.81           O
ATOM   3398  N   THR C 101       8.700  20.983  -0.722  1.00 34.97           N
ATOM   3399  CA  THR C 101       7.885  21.105  -1.918  1.00 36.12           C
ATOM   3400  C   THR C 101       6.375  20.759  -1.760  1.00 34.88           C
ATOM   3401  O   THR C 101       5.637  20.815  -2.726  1.00 37.82           O
ATOM   3402  CB  THR C 101       8.482  20.244  -3.068  1.00 38.29           C
ATOM   3403  OG1 THR C 101       8.788  18.927  -2.582  1.00 39.04           O
ATOM   3404  CG2 THR C 101       9.761  20.870  -3.577  1.00 41.35           C
ATOM   3405  N   TYR C 102       5.939  20.378  -0.579  1.00 32.37           N
ATOM   3406  CA  TYR C 102       4.581  19.935  -0.322  1.00 31.60           C
ATOM   3407  C   TYR C 102       3.766  21.116   0.194  1.00 30.52           C
ATOM   3408  O   TYR C 102       4.040  21.605   1.261  1.00 28.52           O
ATOM   3409  CB  TYR C 102       4.629  18.863   0.788  1.00 31.91           C
ATOM   3410  CG  TYR C 102       3.278  18.311   1.182  1.00 32.92           C
ATOM   3411  CD1 TYR C 102       2.628  17.385   0.344  1.00 33.11           C
ATOM   3412  CD2 TYR C 102       2.620  18.724   2.375  1.00 29.68           C
ATOM   3413  CE1 TYR C 102       1.382  16.871   0.671  1.00 31.97           C
ATOM   3414  CE2 TYR C 102       1.348  18.194   2.715  1.00 28.00           C
ATOM   3415  CZ  TYR C 102       0.756  17.268   1.847  1.00 31.71           C
ATOM   3416  OH  TYR C 102      -0.479  16.710   2.100  1.00 33.96           O
ATOM   3417  N   TYR C 103       2.771  21.565  -0.566  1.00 31.28           N
ATOM   3418  CA  TYR C 103       1.898  22.645  -0.147  1.00 31.15           C
ATOM   3419  C   TYR C 103       0.747  22.046   0.651  1.00 31.59           C
ATOM   3420  O   TYR C 103      -0.239  21.564   0.089  1.00 33.14           O
ATOM   3421  CB  TYR C 103       1.374  23.414  -1.374  1.00 32.46           C
ATOM   3422  CG  TYR C 103       0.531  24.620  -1.056  1.00 33.89           C
ATOM   3423  CD1 TYR C 103       1.075  25.763  -0.435  1.00 33.91           C
ATOM   3424  CD2 TYR C 103      -0.815  24.639  -1.389  1.00 37.34           C
ATOM   3425  CE1 TYR C 103       0.267  26.882  -0.140  1.00 32.31           C
ATOM   3426  CE2 TYR C 103      -1.613  25.729  -1.112  1.00 37.98           C
ATOM   3427  CZ  TYR C 103      -1.077  26.845  -0.499  1.00 37.90           C
ATOM   3428  OH  TYR C 103      -1.921  27.908  -0.269  1.00 41.88           O
ATOM   3429  N   GLY C 104       0.882  22.053   1.969  1.00 31.21           N
ATOM   3430  CA  GLY C 104      -0.138  21.496   2.797  1.00 32.62           C
ATOM   3431  C   GLY C 104       0.204  21.321   4.243  1.00 32.15           C
ATOM   3432  O   GLY C 104       1.057  21.992   4.783  1.00 32.50           O
ATOM   3433  N   THR C 105      -0.443  20.369   4.868  1.00 33.17           N
ATOM   3434  CA  THR C 105      -0.613  20.438   6.294  1.00 33.68           C
ATOM   3435  C   THR C 105       0.285  19.498   7.111  1.00 32.93           C
ATOM   3436  O   THR C 105       0.541  19.777   8.266  1.00 33.28           O
ATOM   3437  CB  THR C 105      -2.100  20.185   6.553  1.00 35.83           C
ATOM   3438  OG1 THR C 105      -2.798  21.438   6.452  1.00 39.75           O
ATOM   3439  CG2 THR C 105      -2.347  19.510   7.864  1.00 39.14           C
ATOM   3440  N   LEU C 106       0.756  18.410   6.501  1.00 32.23           N
ATOM   3441  CA  LEU C 106       1.431  17.294   7.167  1.00 32.66           C
ATOM   3442  C   LEU C 106       2.896  17.579   7.460  1.00 31.67           C
ATOM   3443  O   LEU C 106       3.680  17.777   6.547  1.00 32.43           O
ATOM   3444  CB  LEU C 106       1.364  16.079   6.248  1.00 34.21           C
ATOM   3445  CG  LEU C 106      -0.024  15.657   5.766  1.00 36.26           C
ATOM   3446  CD1 LEU C 106       0.069  14.326   5.013  1.00 36.57           C
ATOM   3447  CD2 LEU C 106      -0.985  15.547   6.954  1.00 36.46           C
ATOM   3448  N   SER C 107       3.261  17.618   8.729  1.00 31.11           N
ATOM   3449  CA  SER C 107       4.628  17.912   9.135  1.00 30.03           C
ATOM   3450  C   SER C 107       5.716  17.045   8.488  1.00 31.21           C
ATOM   3451  O   SER C 107       6.755  17.578   8.107  1.00 31.70           O
ATOM   3452  CB  SER C 107       4.749  17.867  10.644  1.00 29.97           C
ATOM   3453  OG  SER C 107       4.725  16.524  11.073  1.00 33.92           O
ATOM   3454  N   TYR C 108       5.476  15.746   8.305  1.00 32.73           N
ATOM   3455  CA  TYR C 108       6.518  14.841   7.774  1.00 35.33           C
ATOM   3456  C   TYR C 108       6.743  14.950   6.255  1.00 34.99           C
ATOM   3457  O   TYR C 108       7.630  14.316   5.686  1.00 36.45           O
ATOM   3458  CB  TYR C 108       6.269  13.397   8.205  1.00 37.41           C
ATOM   3459  CG  TYR C 108       4.915  12.873   7.758  1.00 41.86           C
ATOM   3460  CD1 TYR C 108       4.736  12.369   6.481  1.00 42.36           C
ATOM   3461  CD2 TYR C 108       3.810  12.892   8.628  1.00 44.91           C
ATOM   3462  CE1 TYR C 108       3.516  11.914   6.063  1.00 45.40           C
ATOM   3463  CE2 TYR C 108       2.585  12.406   8.236  1.00 45.77           C
ATOM   3464  CZ  TYR C 108       2.440  11.933   6.938  1.00 48.52           C
ATOM   3465  OH  TYR C 108       1.209  11.453   6.514  1.00 51.61           O
ATOM   3466  N   LYS C 109       5.950  15.789   5.614  1.00 33.17           N
ATOM   3467  CA  LYS C 109       6.070  16.036   4.203  1.00 32.57           C
ATOM   3468  C   LYS C 109       7.001  17.192   3.926  1.00 32.08           C
ATOM   3469  O   LYS C 109       7.271  17.491   2.780  1.00 32.75           O
ATOM   3470  CB  LYS C 109       4.695  16.402   3.660  1.00 32.15           C
ATOM   3471  CG  LYS C 109       3.718  15.262   3.385  1.00 32.76           C
ATOM   3472  CD  LYS C 109       4.385  14.049   2.836  1.00 33.92           C
ATOM   3473  CE  LYS C 109       3.409  13.135   2.117  1.00 35.78           C
ATOM   3474  NZ  LYS C 109       4.201  12.084   1.384  1.00 36.23           N
ATOM   3475  N   TYR C 110       7.448  17.885   4.984  1.00 32.55           N
ATOM   3476  CA  TYR C 110       8.388  19.033   4.877  1.00 31.01           C
ATOM   3477  C   TYR C 110       9.810  18.524   5.035  1.00 33.91           C
ATOM   3478  O   TYR C 110      10.045  17.497   5.655  1.00 34.37           O
ATOM   3479  CB  TYR C 110       8.045  20.142   5.906  1.00 28.49           C
ATOM   3480  CG  TYR C 110       6.813  20.879   5.489  1.00 24.85           C
ATOM   3481  CD1 TYR C 110       6.903  22.095   4.835  1.00 24.44           C
ATOM   3482  CD2 TYR C 110       5.545  20.319   5.645  1.00 23.03           C
ATOM   3483  CE1 TYR C 110       5.779  22.760   4.398  1.00 23.59           C
ATOM   3484  CE2 TYR C 110       4.403  20.996   5.221  1.00 19.98           C
ATOM   3485  CZ  TYR C 110       4.525  22.179   4.584  1.00 22.78           C
ATOM   3486  OH  TYR C 110       3.407  22.854   4.137  1.00 24.78           O
ATOM   3487  N   ASP C 111      10.752  19.272   4.477  1.00 35.89           N
ATOM   3488  CA  ASP C 111      12.095  18.801   4.245  1.00 38.98           C
ATOM   3489  C   ASP C 111      13.115  19.257   5.281  1.00 40.28           C
ATOM   3490  O   ASP C 111      14.049  18.519   5.604  1.00 42.64           O
ATOM   3491  CB  ASP C 111      12.500  19.142   2.791  1.00 41.20           C
ATOM   3492  CG  ASP C 111      11.799  18.208   1.748  1.00 44.01           C
ATOM   3493  OD1 ASP C 111      11.507  17.038   2.101  1.00 48.90           O
ATOM   3494  OD2 ASP C 111      11.552  18.601   0.581  1.00 44.13           O
ATOM   3495  N   PHE C 112      12.924  20.448   5.830  1.00 39.15           N
ATOM   3496  CA  PHE C 112      13.860  20.986   6.807  1.00 41.50           C
ATOM   3497  C   PHE C 112      13.183  21.941   7.756  1.00 38.53           C
ATOM   3498  O   PHE C 112      12.176  22.556   7.429  1.00 36.02           O
ATOM   3499  CB  PHE C 112      15.045  21.671   6.127  1.00 45.08           C
ATOM   3500  CG  PHE C 112      14.646  22.693   5.091  1.00 48.47           C
ATOM   3501  CD1 PHE C 112      14.636  24.065   5.403  1.00 52.22           C
ATOM   3502  CD2 PHE C 112      14.283  22.301   3.805  1.00 51.06           C
ATOM   3503  CE1 PHE C 112      14.277  25.042   4.435  1.00 52.88           C
ATOM   3504  CE2 PHE C 112      13.912  23.260   2.844  1.00 54.46           C
ATOM   3505  CZ  PHE C 112      13.915  24.644   3.167  1.00 54.00           C
ATOM   3506  N   TRP C 113      13.767  22.055   8.943  1.00 39.91           N
ATOM   3507  CA  TRP C 113      13.147  22.709  10.074  1.00 37.53           C
ATOM   3508  C   TRP C 113      14.107  23.687  10.702  1.00 39.97           C
ATOM   3509  O   TRP C 113      15.300  23.418  10.830  1.00 41.26           O
ATOM   3510  CB  TRP C 113      12.761  21.644  11.103  1.00 37.77           C
ATOM   3511  CG  TRP C 113      11.680  20.796  10.595  1.00 36.97           C
ATOM   3512  CD1 TRP C 113      11.801  19.663   9.806  1.00 37.65           C
ATOM   3513  CD2 TRP C 113      10.286  21.035  10.743  1.00 34.48           C
ATOM   3514  NE1 TRP C 113      10.556  19.207   9.444  1.00 32.28           N
ATOM   3515  CE2 TRP C 113       9.607  20.008  10.021  1.00 30.83           C
ATOM   3516  CE3 TRP C 113       9.533  22.012  11.424  1.00 33.36           C
ATOM   3517  CZ2 TRP C 113       8.222  19.923   9.972  1.00 27.89           C
ATOM   3518  CZ3 TRP C 113       8.135  21.926  11.376  1.00 28.90           C
ATOM   3519  CH2 TRP C 113       7.500  20.882  10.648  1.00 30.03           C
ATOM   3520  N   GLY C 114      13.569  24.829  11.113  1.00 39.16           N
ATOM   3521  CA  GLY C 114      14.322  25.701  12.028  1.00 42.58           C
ATOM   3522  C   GLY C 114      14.287  25.105  13.412  1.00 43.91           C
ATOM   3523  O   GLY C 114      13.606  24.101  13.635  1.00 43.87           O
ATOM   3524  N   ARG C 115      15.007  25.711  14.345  1.00 46.95           N
ATOM   3525  CA  ARG C 115      15.120  25.174  15.702  1.00 48.70           C
ATOM   3526  C   ARG C 115      13.950  25.621  16.582  1.00 45.90           C
ATOM   3527  O   ARG C 115      13.803  25.183  17.691  1.00 47.90           O
ATOM   3528  CB  ARG C 115      16.483  25.543  16.320  1.00 52.95           C
ATOM   3529  N   GLY C 116      13.101  26.495  16.086  1.00 43.74           N
ATOM   3530  CA  GLY C 116      11.936  26.940  16.878  1.00 42.38           C
ATOM   3531  C   GLY C 116      12.168  28.201  17.702  1.00 44.15           C
ATOM   3532  O   GLY C 116      13.301  28.492  18.139  1.00 47.41           O
ATOM   3533  N   THR C 117      11.091  28.956  17.908  1.00 41.92           N
ATOM   3534  CA  THR C 117      11.135  30.145  18.736  1.00 42.65           C
ATOM   3535  C   THR C 117       9.926  30.150  19.656  1.00 40.27           C
ATOM   3536  O   THR C 117       8.843  29.848  19.219  1.00 36.70           O
ATOM   3537  CB  THR C 117      11.259  31.421  17.872  1.00 42.84           C
ATOM   3538  OG1 THR C 117      11.772  32.510  18.664  1.00 49.89           O
ATOM   3539  CG2 THR C 117       9.948  31.825  17.224  1.00 41.64           C
ATOM   3540  N   GLN C 118      10.133  30.408  20.953  1.00 43.26           N
ATOM   3541  CA  GLN C 118       9.039  30.391  21.949  1.00 42.64           C
ATOM   3542  C   GLN C 118       8.137  31.663  21.893  1.00 41.82           C
ATOM   3543  O   GLN C 118       8.612  32.808  21.973  1.00 43.91           O
ATOM   3544  CB  GLN C 118       9.609  30.151  23.351  1.00 45.82           C
ATOM   3545  CG  GLN C 118       8.590  30.120  24.560  1.00 47.11           C
ATOM   3546  CD  GLN C 118       7.742  28.844  24.663  1.00 47.11           C
ATOM   3547  OE1 GLN C 118       8.263  27.745  24.815  1.00 51.97           O
ATOM   3548  NE2 GLN C 118       6.432  28.999  24.616  1.00 46.82           N
ATOM   3549  N   VAL C 119       6.839  31.455  21.746  1.00 39.02           N
ATOM   3550  CA  VAL C 119       5.856  32.519  21.934  1.00 38.27           C
ATOM   3551  C   VAL C 119       5.137  32.172  23.243  1.00 39.46           C
ATOM   3552  O   VAL C 119       4.718  31.032  23.430  1.00 39.72           O
ATOM   3553  CB  VAL C 119       4.913  32.609  20.694  1.00 36.03           C
ATOM   3554  CG1 VAL C 119       3.750  33.560  20.887  1.00 36.57           C
ATOM   3555  CG2 VAL C 119       5.719  33.065  19.474  1.00 36.09           C
ATOM   3556  N   THR C 120       5.093  33.106  24.189  1.00 41.03           N
ATOM   3557  CA  THR C 120       4.306  32.925  25.411  1.00 42.33           C
ATOM   3558  C   THR C 120       3.254  34.036  25.438  1.00 41.81           C
ATOM   3559  O   THR C 120       3.619  35.203  25.513  1.00 42.70           O
ATOM   3560  CB  THR C 120       5.181  32.961  26.703  1.00 46.16           C
ATOM   3561  OG1 THR C 120       6.321  32.096  26.560  1.00 49.26           O
ATOM   3562  CG2 THR C 120       4.365  32.529  27.975  1.00 47.45           C
ATOM   3563  N   VAL C 121       1.972  33.683  25.318  1.00 40.63           N
ATOM   3564  CA  VAL C 121       0.883  34.643  25.477  1.00 42.00           C
ATOM   3565  C   VAL C 121       0.381  34.619  26.929  1.00 45.00           C
ATOM   3566  O   VAL C 121      -0.091  33.602  27.399  1.00 45.33           O
ATOM   3567  CB  VAL C 121      -0.300  34.388  24.494  1.00 40.90           C
ATOM   3568  CG1 VAL C 121      -1.322  35.538  24.570  1.00 41.60           C
ATOM   3569  CG2 VAL C 121       0.195  34.276  23.059  1.00 38.89           C
ATOM   3570  N   SER C 122       0.483  35.746  27.625  1.00 48.07           N
ATOM   3571  CA  SER C 122       0.156  35.813  29.058  1.00 52.80           C
ATOM   3572  C   SER C 122      -1.300  35.488  29.296  1.00 54.67           C
ATOM   3573  O   SER C 122      -2.163  35.798  28.491  1.00 54.29           O
ATOM   3574  CB  SER C 122       0.466  37.188  29.645  1.00 54.49           C
ATOM   3575  OG  SER C 122      -0.048  37.307  30.980  1.00 60.57           O
ATOM   3576  N   SER C 123      -1.576  34.861  30.422  1.00 58.57           N
ATOM   3577  CA  SER C 123      -2.937  34.475  30.723  1.00 60.87           C
ATOM   3578  C   SER C 123      -3.507  35.418  31.722  1.00 63.91           C
ATOM   3579  O   SER C 123      -4.671  35.305  32.119  1.00 67.50           O
ATOM   3580  CB  SER C 123      -2.973  33.072  31.281  1.00 62.05           C
ATOM   3581  OG  SER C 123      -4.324  32.744  31.504  1.00 67.49           O
ATOM   3582  N   HIS C 124      -2.658  36.332  32.163  1.00 63.97           N
ATOM   3583  CA  HIS C 124      -3.034  37.267  33.187  1.00 66.43           C
ATOM   3584  C   HIS C 124      -3.080  38.681  32.612  1.00 66.48           C
ATOM   3585  O   HIS C 124      -4.055  39.394  32.794  1.00 68.29           O
ATOM   3586  CB  HIS C 124      -2.051  37.177  34.342  1.00 67.73           C
ATOM   3587  CG  HIS C 124      -2.478  37.966  35.530  1.00 70.01           C
ATOM   3588  ND1 HIS C 124      -2.331  39.334  35.601  1.00 66.67           N
ATOM   3589  CD2 HIS C 124      -3.097  37.588  36.673  1.00 70.86           C
ATOM   3590  CE1 HIS C 124      -2.832  39.761  36.741  1.00 69.56           C
ATOM   3591  NE2 HIS C 124      -3.297  38.723  37.411  1.00 72.59           N
ATOM   3592  N   HIS C 125      -2.033  39.067  31.893  1.00 65.01           N
ATOM   3593  CA  HIS C 125      -1.904  40.430  31.392  1.00 66.38           C
ATOM   3594  C   HIS C 125      -2.531  40.573  30.012  1.00 65.63           C
ATOM   3595  O   HIS C 125      -2.210  39.797  29.125  1.00 62.85           O
ATOM   3596  CB  HIS C 125      -0.424  40.810  31.360  1.00 65.39           C
ATOM   3597  CG  HIS C 125       0.279  40.571  32.656  1.00 65.75           C
ATOM   3598  ND1 HIS C 125       0.041  41.330  33.780  1.00 68.81           N
ATOM   3599  CD2 HIS C 125       1.180  39.631  33.023  1.00 65.94           C
ATOM   3600  CE1 HIS C 125       0.780  40.884  34.781  1.00 69.71           C
ATOM   3601  NE2 HIS C 125       1.480  39.852  34.350  1.00 67.49           N
ATOM   3602  N   HIS C 126      -3.444  41.532  29.837  1.00 69.65           N
ATOM   3603  CA  HIS C 126      -4.040  41.791  28.503  1.00 70.19           C
ATOM   3604  C   HIS C 126      -3.614  43.129  27.924  1.00 71.91           C
ATOM   3605  O   HIS C 126      -3.231  44.051  28.655  1.00 74.02           O
ATOM   3606  CB  HIS C 126      -5.579  41.777  28.481  1.00 72.80           C
ATOM   3607  CG  HIS C 126      -6.216  40.802  29.420  1.00 75.67           C
ATOM   3608  ND1 HIS C 126      -6.416  39.478  29.094  1.00 74.64           N
ATOM   3609  CD2 HIS C 126      -6.756  40.975  30.652  1.00 80.20           C
ATOM   3610  CE1 HIS C 126      -7.018  38.866  30.100  1.00 77.43           C
ATOM   3611  NE2 HIS C 126      -7.240  39.753  31.054  1.00 82.11           N
ATOM   3612  N   HIS C 127      -3.733  43.227  26.601  1.00 71.84           N
ATOM   3613  CA  HIS C 127      -3.332  44.406  25.841  1.00 74.27           C
ATOM   3614  C   HIS C 127      -4.408  45.490  25.914  1.00 78.33           C
ATOM   3615  O   HIS C 127      -5.538  45.279  25.464  1.00 79.89           O
ATOM   3616  CB  HIS C 127      -3.014  44.013  24.381  1.00 71.77           C
ATOM   3617  CG  HIS C 127      -2.830  45.181  23.453  1.00 76.20           C
ATOM   3618  ND1 HIS C 127      -2.099  46.305  23.792  1.00 81.08           N
ATOM   3619  CD2 HIS C 127      -3.283  45.395  22.192  1.00 78.90           C
ATOM   3620  CE1 HIS C 127      -2.118  47.162  22.787  1.00 82.62           C
ATOM   3621  NE2 HIS C 127      -2.823  46.631  21.800  1.00 81.75           N
