# Supplementary material for: A non-redundant data set of nanobody-antigen crystal structures
Source: Data Brief. 2019 Mar 6;24:103754. doi: 10.1016/j.dib.2019.103754 (PMC6441729; doi:10.1016/j.dib.2019.103754)
Supplement: Multimedia component 5 [file mmc5.zip › Data_set/Nb-Ag_3/4s10_3.pdb]

ATOM      1  N   VAL C 159     -12.519  29.469  32.539  1.00 29.69           N
ATOM      2  CA  VAL C 159     -11.801  28.338  33.083  1.00 37.81           C
ATOM      3  C   VAL C 159     -10.629  27.970  32.155  1.00 44.28           C
ATOM      4  O   VAL C 159     -10.636  26.904  31.528  1.00 59.02           O
ATOM      5  CB  VAL C 159     -12.766  27.131  33.284  1.00 62.55           C
ATOM      6  CG1 VAL C 159     -12.137  26.026  34.142  1.00 68.27           C
ATOM      7  CG2 VAL C 159     -14.067  27.605  33.918  1.00 57.90           C
ATOM      8  N   GLN C 160      -9.639  28.861  32.049  1.00 35.60           N
ATOM      9  CA  GLN C 160      -8.404  28.560  31.303  1.00 22.33           C
ATOM     10  C   GLN C 160      -7.161  28.814  32.145  1.00 22.13           C
ATOM     11  O   GLN C 160      -7.028  29.848  32.789  1.00 29.13           O
ATOM     12  CB  GLN C 160      -8.307  29.378  30.014  1.00 22.43           C
ATOM     13  CG  GLN C 160      -9.378  29.064  29.009  1.00 40.61           C
ATOM     14  CD  GLN C 160      -9.878  30.292  28.275  1.00 54.93           C
ATOM     15  OE1 GLN C 160      -9.425  30.589  27.168  1.00 54.16           O
ATOM     16  NE2 GLN C 160     -10.817  31.021  28.893  1.00 59.08           N
ATOM     17  N   ARG C 161      -6.238  27.868  32.120  1.00 27.32           N
ATOM     18  CA  ARG C 161      -4.939  28.042  32.747  1.00 24.76           C
ATOM     19  C   ARG C 161      -3.904  27.491  31.804  1.00 24.18           C
ATOM     20  O   ARG C 161      -4.219  26.675  30.943  1.00 33.23           O
ATOM     21  CB  ARG C 161      -4.863  27.334  34.102  1.00 21.30           C
ATOM     22  CG  ARG C 161      -5.854  27.894  35.109  1.00 40.29           C
ATOM     23  CD  ARG C 161      -5.824  27.137  36.411  1.00 40.61           C
ATOM     24  NE  ARG C 161      -6.027  25.708  36.222  1.00 42.97           N
ATOM     25  CZ  ARG C 161      -5.530  24.788  37.037  1.00 41.93           C
ATOM     26  NH1 ARG C 161      -4.825  25.170  38.092  1.00 53.64           N
ATOM     27  NH2 ARG C 161      -5.745  23.493  36.815  1.00 31.26           N
ATOM     28  N   LEU C 162      -2.681  27.987  31.942  1.00 30.58           N
ATOM     29  CA  LEU C 162      -1.546  27.472  31.216  1.00 37.10           C
ATOM     30  C   LEU C 162      -0.423  27.242  32.207  1.00 46.98           C
ATOM     31  O   LEU C 162      -0.215  28.067  33.099  1.00 41.62           O
ATOM     32  CB  LEU C 162      -1.117  28.438  30.120  1.00 36.35           C
ATOM     33  CG  LEU C 162       0.019  27.940  29.205  1.00 38.70           C
ATOM     34  CD1 LEU C 162      -0.238  26.561  28.600  1.00 18.95           C
ATOM     35  CD2 LEU C 162       0.309  28.985  28.149  1.00 19.83           C
ATOM     36  N   PHE C 163       0.295  26.130  32.050  1.00 41.95           N
ATOM     37  CA  PHE C 163       1.446  25.845  32.894  1.00 29.12           C
ATOM     38  C   PHE C 163       2.648  25.498  32.028  1.00 39.83           C
ATOM     39  O   PHE C 163       2.543  24.689  31.099  1.00 39.67           O
ATOM     40  CB  PHE C 163       1.174  24.687  33.845  1.00 19.70           C
ATOM     41  CG  PHE C 163      -0.067  24.843  34.670  1.00 37.10           C
ATOM     42  CD1 PHE C 163      -0.025  25.469  35.904  1.00 46.01           C
ATOM     43  CD2 PHE C 163      -1.278  24.330  34.229  1.00 32.46           C
ATOM     44  CE1 PHE C 163      -1.168  25.611  36.675  1.00 38.49           C
ATOM     45  CE2 PHE C 163      -2.422  24.465  35.001  1.00 40.93           C
ATOM     46  CZ  PHE C 163      -2.363  25.109  36.224  1.00 39.59           C
ATOM     47  N   GLN C 164       3.791  26.103  32.330  1.00 44.61           N
ATOM     48  CA  GLN C 164       5.050  25.756  31.669  1.00 40.07           C
ATOM     49  C   GLN C 164       5.726  24.607  32.390  1.00 32.19           C
ATOM     50  O   GLN C 164       5.878  24.647  33.606  1.00 32.21           O
ATOM     51  CB  GLN C 164       5.974  26.969  31.622  1.00 42.92           C
ATOM     52  CG  GLN C 164       7.396  26.681  31.214  1.00 37.68           C
ATOM     53  CD  GLN C 164       8.188  27.956  31.037  1.00 36.70           C
ATOM     54  OE1 GLN C 164       7.768  29.019  31.499  1.00 37.33           O
ATOM     55  NE2 GLN C 164       9.365  27.851  30.435  1.00 32.96           N
ATOM     56  N   VAL C 165       6.135  23.592  31.635  1.00 32.28           N
ATOM     57  CA  VAL C 165       6.805  22.420  32.201  1.00 29.18           C
ATOM     58  C   VAL C 165       8.242  22.438  31.715  1.00 20.34           C
ATOM     59  O   VAL C 165       8.525  22.060  30.592  1.00 24.50           O
ATOM     60  CB  VAL C 165       6.108  21.101  31.791  1.00 27.02           C
ATOM     61  CG1 VAL C 165       6.694  19.932  32.540  1.00 19.77           C
ATOM     62  CG2 VAL C 165       4.624  21.184  32.085  1.00 25.37           C
ATOM     63  N   LYS C 166       9.148  22.932  32.546  1.00 28.91           N
ATOM     64  CA  LYS C 166      10.537  23.165  32.132  1.00 21.74           C
ATOM     65  C   LYS C 166      11.504  22.475  33.051  1.00 26.09           C
ATOM     66  O   LYS C 166      11.375  22.558  34.281  1.00 22.94           O
ATOM     67  CB  LYS C 166      10.863  24.652  32.149  1.00 22.25           C
ATOM     68  CG  LYS C 166      12.324  24.974  31.931  1.00 25.50           C
ATOM     69  CD  LYS C 166      12.599  26.456  32.141  1.00 23.87           C
ATOM     70  CE  LYS C 166      13.866  26.867  31.452  1.00 34.82           C
ATOM     71  NZ  LYS C 166      13.715  26.640  29.965  1.00 39.83           N
ATOM     72  N   GLY C 167      12.497  21.807  32.482  1.00 27.50           N
ATOM     73  CA  GLY C 167      13.551  21.303  33.333  1.00 23.88           C
ATOM     74  C   GLY C 167      14.204  20.014  32.937  1.00 24.16           C
ATOM     75  O   GLY C 167      13.950  19.436  31.876  1.00 23.62           O
ATOM     76  N   ARG C 168      15.067  19.556  33.833  1.00 25.21           N
ATOM     77  CA  ARG C 168      15.790  18.321  33.617  1.00 30.75           C
ATOM     78  C   ARG C 168      16.045  17.653  34.933  1.00 30.46           C
ATOM     79  O   ARG C 168      16.676  18.232  35.809  1.00 51.11           O
ATOM     80  CB  ARG C 168      17.112  18.601  32.899  1.00 37.21           C
ATOM     81  CG  ARG C 168      17.279  17.805  31.667  1.00 30.50           C
ATOM     82  CD  ARG C 168      18.683  17.839  31.157  1.00 36.46           C
ATOM     83  NE  ARG C 168      18.800  16.972  29.990  1.00 46.40           N
ATOM     84  CZ  ARG C 168      18.302  17.270  28.794  1.00 57.45           C
ATOM     85  NH1 ARG C 168      17.638  18.409  28.615  1.00 57.23           N
ATOM     86  NH2 ARG C 168      18.459  16.429  27.778  1.00 61.04           N
ATOM     87  N   ARG C 169      15.553  16.437  35.083  1.00 30.02           N
ATOM     88  CA  ARG C 169      15.787  15.642  36.294  1.00 46.02           C
ATOM     89  C   ARG C 169      15.191  16.306  37.552  1.00 51.76           C
ATOM     90  O   ARG C 169      14.766  15.607  38.464  1.00 65.47           O
ATOM     91  CB  ARG C 169      17.289  15.370  36.448  1.00 53.36           C
ATOM     92  CG  ARG C 169      17.653  14.124  37.253  1.00 55.27           C
ATOM     93  CD  ARG C 169      19.032  13.617  36.802  1.00 55.43           C
ATOM     94  NE  ARG C 169      19.468  12.403  37.497  1.00 58.85           N
ATOM     95  CZ  ARG C 169      20.358  11.540  37.004  1.00 54.25           C
ATOM     96  NH1 ARG C 169      20.886  11.739  35.802  1.00 42.76           N
ATOM     97  NH2 ARG C 169      20.695  10.453  37.691  1.00 57.98           N
ATOM     98  N   VAL C 170      15.185  17.637  37.611  1.00 51.73           N
ATOM     99  CA  VAL C 170      14.183  18.366  38.397  1.00 55.81           C
ATOM    100  C   VAL C 170      13.356  19.304  37.522  1.00 45.35           C
ATOM    101  O   VAL C 170      13.848  20.309  37.021  1.00 49.45           O
ATOM    102  CB  VAL C 170      14.782  19.194  39.532  1.00 54.85           C
ATOM    103  CG1 VAL C 170      13.664  19.964  40.225  1.00 49.46           C
ATOM    104  CG2 VAL C 170      15.538  18.308  40.517  1.00 53.28           C
ATOM    105  N   VAL C 171      12.105  18.931  37.322  1.00 24.52           N
ATOM    106  CA  VAL C 171      11.185  19.638  36.446  1.00 32.20           C
ATOM    107  C   VAL C 171      10.153  20.440  37.240  1.00 41.21           C
ATOM    108  O   VAL C 171       9.607  19.945  38.234  1.00 44.91           O
ATOM    109  CB  VAL C 171      10.453  18.652  35.505  1.00 33.76           C
ATOM    110  CG1 VAL C 171       9.664  19.417  34.468  1.00 33.69           C
ATOM    111  CG2 VAL C 171      11.462  17.693  34.825  1.00 35.44           C
ATOM    112  N   ARG C 172       9.867  21.664  36.797  1.00 39.96           N
ATOM    113  CA  ARG C 172       8.860  22.478  37.455  1.00 23.00           C
ATOM    114  C   ARG C 172       7.686  22.780  36.541  1.00 22.04           C
ATOM    115  O   ARG C 172       7.876  23.097  35.379  1.00 23.66           O
ATOM    116  CB  ARG C 172       9.494  23.775  37.955  1.00 26.09           C
ATOM    117  CG  ARG C 172      10.615  23.496  38.964  1.00 48.24           C
ATOM    118  CD  ARG C 172      11.817  24.439  38.839  1.00 57.61           C
ATOM    119  NE  ARG C 172      12.880  24.060  39.773  1.00 61.08           N
ATOM    120  CZ  ARG C 172      14.049  24.687  39.885  1.00 64.29           C
ATOM    121  NH1 ARG C 172      14.325  25.738  39.122  1.00 71.94           N
ATOM    122  NH2 ARG C 172      14.951  24.253  40.754  1.00 53.32           N
ATOM    123  N   ALA C 173       6.470  22.686  37.080  1.00 29.11           N
ATOM    124  CA  ALA C 173       5.280  23.106  36.343  1.00 36.54           C
ATOM    125  C   ALA C 173       4.808  24.427  36.933  1.00 53.48           C
ATOM    126  O   ALA C 173       4.233  24.480  38.026  1.00 54.21           O
ATOM    127  CB  ALA C 173       4.167  22.069  36.406  1.00 25.04           C
ATOM    128  N   THR C 174       5.047  25.494  36.186  1.00 59.32           N
ATOM    129  CA  THR C 174       4.660  26.820  36.619  1.00 44.47           C
ATOM    130  C   THR C 174       3.529  27.328  35.756  1.00 40.02           C
ATOM    131  O   THR C 174       3.569  27.184  34.536  1.00 34.43           O
ATOM    132  CB  THR C 174       5.850  27.788  36.562  1.00 34.96           C
ATOM    133  OG1 THR C 174       6.586  27.553  35.350  1.00 32.81           O
ATOM    134  CG2 THR C 174       6.764  27.552  37.754  1.00 23.93           C
ATOM    135  N   GLU C 175       2.541  27.941  36.407  1.00 35.56           N
ATOM    136  CA  GLU C 175       1.436  28.554  35.717  1.00 22.06           C
ATOM    137  C   GLU C 175       1.855  29.879  35.053  1.00 43.04           C
ATOM    138  O   GLU C 175       2.706  30.628  35.567  1.00 23.32           O
ATOM    139  CB  GLU C 175       0.275  28.748  36.676  1.00 22.55           C
ATOM    140  CG  GLU C 175      -1.009  29.085  35.947  1.00 36.25           C
ATOM    141  CD  GLU C 175      -2.068  29.559  36.874  1.00 41.62           C
ATOM    142  OE1 GLU C 175      -1.751  29.790  38.058  1.00 48.69           O
ATOM    143  OE2 GLU C 175      -3.203  29.749  36.414  1.00 46.34           O
ATOM    144  N   VAL C 176       1.270  30.136  33.882  1.00 22.10           N
ATOM    145  CA  VAL C 176       1.693  31.211  33.000  1.00 22.43           C
ATOM    146  C   VAL C 176       0.447  31.791  32.314  1.00 36.81           C
ATOM    147  O   VAL C 176      -0.609  31.159  32.330  1.00 46.25           O
ATOM    148  CB  VAL C 176       2.703  30.683  31.968  1.00 25.98           C
ATOM    149  CG1 VAL C 176       4.015  30.273  32.639  1.00 22.06           C
ATOM    150  CG2 VAL C 176       2.162  29.465  31.286  1.00 26.61           C
ATOM    151  N   PRO C 177       0.546  33.001  31.733  1.00 29.34           N
ATOM    152  CA  PRO C 177      -0.607  33.547  31.011  1.00 27.99           C
ATOM    153  C   PRO C 177      -1.148  32.577  29.974  1.00 22.33           C
ATOM    154  O   PRO C 177      -0.362  31.891  29.342  1.00 28.16           O
ATOM    155  CB  PRO C 177      -0.032  34.802  30.347  1.00 24.01           C
ATOM    156  CG  PRO C 177       1.003  35.255  31.317  1.00 24.70           C
ATOM    157  CD  PRO C 177       1.629  33.994  31.846  1.00 31.63           C
ATOM    158  N   VAL C 178      -2.462  32.518  29.786  1.00 25.62           N
ATOM    159  CA  VAL C 178      -2.976  31.704  28.693  1.00 34.75           C
ATOM    160  C   VAL C 178      -2.768  32.458  27.388  1.00 41.73           C
ATOM    161  O   VAL C 178      -3.599  33.283  26.995  1.00 47.27           O
ATOM    162  CB  VAL C 178      -4.463  31.355  28.836  1.00 31.78           C
ATOM    163  CG1 VAL C 178      -4.898  30.480  27.643  1.00 21.35           C
ATOM    164  CG2 VAL C 178      -4.711  30.639  30.147  1.00 21.82           C
ATOM    165  N   SER C 179      -1.634  32.206  26.746  1.00 21.52           N
ATOM    166  CA  SER C 179      -1.321  32.879  25.490  1.00 32.10           C
ATOM    167  C   SER C 179      -0.117  32.279  24.797  1.00 27.66           C
ATOM    168  O   SER C 179       0.737  31.677  25.427  1.00 20.87           O
ATOM    169  CB  SER C 179      -1.069  34.372  25.704  1.00 38.14           C
ATOM    170  OG  SER C 179      -0.551  34.955  24.523  1.00 24.24           O
ATOM    171  N   TRP C 180      -0.036  32.486  23.492  1.00 38.06           N
ATOM    172  CA  TRP C 180       1.064  31.928  22.729  1.00 44.56           C
ATOM    173  C   TRP C 180       2.375  32.515  23.201  1.00 41.36           C
ATOM    174  O   TRP C 180       3.412  31.847  23.215  1.00 41.26           O
ATOM    175  CB  TRP C 180       0.881  32.182  21.229  1.00 40.72           C
ATOM    176  CG  TRP C 180       0.091  31.116  20.524  1.00 32.24           C
ATOM    177  CD1 TRP C 180      -1.003  31.297  19.741  1.00 33.94           C
ATOM    178  CD2 TRP C 180       0.334  29.699  20.558  1.00 24.14           C
ATOM    179  NE1 TRP C 180      -1.447  30.085  19.260  1.00 33.57           N
ATOM    180  CE2 TRP C 180      -0.643  29.090  19.750  1.00 26.36           C
ATOM    181  CE3 TRP C 180       1.293  28.893  21.178  1.00 26.22           C
ATOM    182  CZ2 TRP C 180      -0.704  27.708  19.564  1.00 30.00           C
ATOM    183  CZ3 TRP C 180       1.234  27.517  20.983  1.00 32.27           C
ATOM    184  CH2 TRP C 180       0.246  26.941  20.180  1.00 29.42           C
ATOM    185  N   GLU C 181       2.309  33.762  23.628  1.00 42.03           N
ATOM    186  CA  GLU C 181       3.471  34.448  24.149  1.00 36.36           C
ATOM    187  C   GLU C 181       4.204  33.704  25.236  1.00 40.70           C
ATOM    188  O   GLU C 181       5.418  33.846  25.360  1.00 54.40           O
ATOM    189  CB  GLU C 181       3.047  35.796  24.674  1.00 46.48           C
ATOM    190  CG  GLU C 181       2.325  36.595  23.650  1.00 43.95           C
ATOM    191  CD  GLU C 181       2.293  38.037  24.035  1.00 38.40           C
ATOM    192  OE1 GLU C 181       3.388  38.657  24.083  1.00 35.13           O
ATOM    193  OE2 GLU C 181       1.174  38.524  24.310  1.00 29.66           O
ATOM    194  N   SER C 182       3.473  32.929  26.031  1.00 21.85           N
ATOM    195  CA  SER C 182       4.076  32.150  27.111  1.00 28.67           C
ATOM    196  C   SER C 182       4.882  30.961  26.566  1.00 28.54           C
ATOM    197  O   SER C 182       5.920  30.588  27.118  1.00 26.82           O
ATOM    198  CB  SER C 182       2.995  31.664  28.088  1.00 25.07           C
ATOM    199  OG  SER C 182       2.445  32.742  28.841  1.00 25.44           O
ATOM    200  N   PHE C 183       4.393  30.401  25.463  1.00 20.47           N
ATOM    201  CA  PHE C 183       5.000  29.264  24.793  1.00 26.70           C
ATOM    202  C   PHE C 183       6.369  29.604  24.218  1.00 27.79           C
ATOM    203  O   PHE C 183       6.642  30.741  23.827  1.00 26.63           O
ATOM    204  CB  PHE C 183       4.114  28.762  23.637  1.00 32.81           C
ATOM    205  CG  PHE C 183       2.917  27.950  24.057  1.00 35.76           C
ATOM    206  CD1 PHE C 183       2.882  26.585  23.835  1.00 27.06           C
ATOM    207  CD2 PHE C 183       1.800  28.560  24.623  1.00 35.93           C
ATOM    208  CE1 PHE C 183       1.778  25.838  24.200  1.00 18.43           C
ATOM    209  CE2 PHE C 183       0.688  27.808  24.977  1.00 35.50           C
ATOM    210  CZ  PHE C 183       0.677  26.449  24.765  1.00 18.58           C
ATOM    211  N   ASN C 184       7.197  28.572  24.157  1.00 32.39           N
ATOM    212  CA  ASN C 184       8.493  28.537  23.492  1.00 29.54           C
ATOM    213  C   ASN C 184       8.625  27.120  22.915  1.00 21.91           C
ATOM    214  O   ASN C 184       7.852  26.247  23.292  1.00 22.22           O
ATOM    215  CB  ASN C 184       9.622  28.889  24.467  1.00 21.34           C
ATOM    216  CG  ASN C 184       9.758  27.873  25.590  1.00 24.83           C
ATOM    217  OD1 ASN C 184      10.063  26.707  25.342  1.00 32.40           O
ATOM    218  ND2 ASN C 184       9.537  28.311  26.833  1.00 21.36           N
ATOM    219  N   ASN C 185       9.564  26.884  21.999  1.00 28.25           N
ATOM    220  CA  ASN C 185       9.608  25.594  21.297  1.00 20.35           C
ATOM    221  C   ASN C 185      10.381  24.507  22.006  1.00 26.07           C
ATOM    222  O   ASN C 185      10.491  23.400  21.481  1.00 34.24           O
ATOM    223  CB  ASN C 185      10.158  25.772  19.867  1.00 24.20           C
ATOM    224  CG  ASN C 185      11.643  26.102  19.824  1.00 29.39           C
ATOM    225  OD1 ASN C 185      12.354  26.024  20.829  1.00 35.54           O
ATOM    226  ND2 ASN C 185      12.115  26.505  18.648  1.00 27.05           N
ATOM    227  N   GLY C 186      10.916  24.804  23.191  1.00 20.75           N
ATOM    228  CA  GLY C 186      11.780  23.844  23.871  1.00 21.08           C
ATOM    229  C   GLY C 186      11.279  23.208  25.160  1.00 24.40           C
ATOM    230  O   GLY C 186      11.966  22.369  25.750  1.00 27.11           O
ATOM    231  N   ASP C 187      10.082  23.586  25.599  1.00 20.60           N
ATOM    232  CA  ASP C 187       9.524  23.035  26.823  1.00 20.01           C
ATOM    233  C   ASP C 187       8.145  22.424  26.534  1.00 21.08           C
ATOM    234  O   ASP C 187       7.711  22.377  25.389  1.00 32.76           O
ATOM    235  CB  ASP C 187       9.452  24.113  27.921  1.00 20.29           C
ATOM    236  CG  ASP C 187      10.847  24.623  28.351  1.00 35.84           C
ATOM    237  OD1 ASP C 187      10.949  25.664  29.025  1.00 29.78           O
ATOM    238  OD2 ASP C 187      11.861  23.985  28.016  1.00 45.99           O
ATOM    239  N   CYS C 188       7.492  21.891  27.555  1.00 19.13           N
ATOM    240  CA  CYS C 188       6.123  21.410  27.407  1.00 29.67           C
ATOM    241  C   CYS C 188       5.132  22.341  28.119  1.00 35.60           C
ATOM    242  O   CYS C 188       5.441  22.936  29.157  1.00 38.72           O
ATOM    243  CB  CYS C 188       5.969  19.976  27.941  1.00 29.97           C
ATOM    244  SG  CYS C 188       6.669  18.641  26.927  1.00 37.63           S
ATOM    245  N   PHE C 189       3.933  22.456  27.559  1.00 26.19           N
ATOM    246  CA  PHE C 189       2.922  23.289  28.166  1.00 19.28           C
ATOM    247  C   PHE C 189       1.603  22.546  28.367  1.00 25.76           C
ATOM    248  O   PHE C 189       1.235  21.665  27.600  1.00 27.09           O
ATOM    249  CB  PHE C 189       2.751  24.545  27.322  1.00 23.58           C
ATOM    250  CG  PHE C 189       3.957  25.430  27.343  1.00 30.30           C
ATOM    251  CD1 PHE C 189       5.042  25.174  26.520  1.00 33.50           C
ATOM    252  CD2 PHE C 189       4.016  26.519  28.206  1.00 41.02           C
ATOM    253  CE1 PHE C 189       6.175  25.982  26.565  1.00 40.35           C
ATOM    254  CE2 PHE C 189       5.136  27.334  28.251  1.00 38.14           C
ATOM    255  CZ  PHE C 189       6.217  27.066  27.430  1.00 40.79           C
ATOM    256  N   ILE C 190       0.898  22.900  29.432  1.00 25.62           N
ATOM    257  CA  ILE C 190      -0.366  22.267  29.692  1.00 18.16           C
ATOM    258  C   ILE C 190      -1.484  23.306  29.754  1.00 27.47           C
ATOM    259  O   ILE C 190      -1.572  24.117  30.678  1.00 31.44           O
ATOM    260  CB  ILE C 190      -0.261  21.416  30.951  1.00 27.57           C
ATOM    261  CG1 ILE C 190       0.601  20.204  30.602  1.00 39.05           C
ATOM    262  CG2 ILE C 190      -1.606  20.902  31.363  1.00 18.36           C
ATOM    263  CD1 ILE C 190       1.051  19.408  31.748  1.00 39.92           C
ATOM    264  N   LEU C 191      -2.311  23.270  28.710  1.00 18.32           N
ATOM    265  CA  LEU C 191      -3.430  24.164  28.550  1.00 27.51           C
ATOM    266  C   LEU C 191      -4.662  23.511  29.175  1.00 35.87           C
ATOM    267  O   LEU C 191      -5.217  22.538  28.626  1.00 22.30           O
ATOM    268  CB  LEU C 191      -3.673  24.489  27.073  1.00 18.69           C
ATOM    269  CG  LEU C 191      -4.823  25.497  26.847  1.00 29.32           C
ATOM    270  CD1 LEU C 191      -4.542  26.815  27.535  1.00 34.71           C
ATOM    271  CD2 LEU C 191      -5.149  25.750  25.392  1.00 25.81           C
ATOM    272  N   ASP C 192      -5.063  24.038  30.334  1.00 35.51           N
ATOM    273  CA  ASP C 192      -6.207  23.524  31.070  1.00 40.60           C
ATOM    274  C   ASP C 192      -7.454  24.158  30.481  1.00 40.22           C
ATOM    275  O   ASP C 192      -7.633  25.373  30.546  1.00 41.20           O
ATOM    276  CB  ASP C 192      -6.079  23.806  32.583  1.00 47.94           C
ATOM    277  CG  ASP C 192      -7.356  23.462  33.385  1.00 44.17           C
ATOM    278  OD1 ASP C 192      -8.205  22.676  32.915  1.00 34.49           O
ATOM    279  OD2 ASP C 192      -7.506  23.999  34.500  1.00 41.11           O
ATOM    280  N   LEU C 193      -8.261  23.335  29.823  1.00 30.83           N
ATOM    281  CA  LEU C 193      -9.512  23.794  29.258  1.00 32.12           C
ATOM    282  C   LEU C 193     -10.699  23.094  29.897  1.00 27.09           C
ATOM    283  O   LEU C 193     -11.665  22.740  29.214  1.00 23.57           O
ATOM    284  CB  LEU C 193      -9.532  23.583  27.742  1.00 26.09           C
ATOM    285  CG  LEU C 193      -8.460  24.315  26.955  1.00 26.39           C
ATOM    286  CD1 LEU C 193      -8.704  24.152  25.450  1.00 20.50           C
ATOM    287  CD2 LEU C 193      -8.394  25.804  27.391  1.00 27.22           C
ATOM    288  N   GLY C 194     -10.640  22.898  31.206  1.00 26.59           N
ATOM    289  CA  GLY C 194     -11.806  22.397  31.921  1.00 23.26           C
ATOM    290  C   GLY C 194     -12.073  20.919  31.754  1.00 26.23           C
ATOM    291  O   GLY C 194     -11.536  20.097  32.504  1.00 41.66           O
ATOM    292  N   ASN C 195     -12.906  20.559  30.780  1.00 25.53           N
ATOM    293  CA  ASN C 195     -13.183  19.134  30.554  1.00 32.48           C
ATOM    294  C   ASN C 195     -12.282  18.523  29.484  1.00 30.00           C
ATOM    295  O   ASN C 195     -12.332  17.326  29.232  1.00 22.28           O
ATOM    296  CB  ASN C 195     -14.659  18.911  30.211  1.00 41.11           C
ATOM    297  CG  ASN C 195     -15.114  19.714  29.015  1.00 51.33           C
ATOM    298  OD1 ASN C 195     -14.999  20.944  28.994  1.00 44.95           O
ATOM    299  ND2 ASN C 195     -15.648  19.022  28.008  1.00 59.74           N
ATOM    300  N   ASN C 196     -11.401  19.353  28.935  1.00 40.98           N
ATOM    301  CA  ASN C 196     -10.391  18.945  27.964  1.00 39.61           C
ATOM    302  C   ASN C 196      -9.035  19.514  28.384  1.00 34.11           C
ATOM    303  O   ASN C 196      -8.946  20.684  28.720  1.00 39.14           O
ATOM    304  CB  ASN C 196     -10.770  19.411  26.561  1.00 33.34           C
ATOM    305  CG  ASN C 196     -11.757  18.478  25.896  1.00 31.20           C
ATOM    306  OD1 ASN C 196     -11.441  17.325  25.658  1.00 40.93           O
ATOM    307  ND2 ASN C 196     -12.959  18.964  25.606  1.00 31.81           N
ATOM    308  N   ILE C 197      -8.004  18.675  28.433  1.00 28.14           N
ATOM    309  CA  ILE C 197      -6.656  19.098  28.863  1.00 26.44           C
ATOM    310  C   ILE C 197      -5.621  18.932  27.735  1.00 25.38           C
ATOM    311  O   ILE C 197      -5.464  17.835  27.198  1.00 18.89           O
ATOM    312  CB  ILE C 197      -6.177  18.277  30.067  1.00 19.15           C
ATOM    313  CG1 ILE C 197      -7.099  18.488  31.264  1.00 20.96           C
ATOM    314  CG2 ILE C 197      -4.699  18.593  30.393  1.00 18.72           C
ATOM    315  CD1 ILE C 197      -7.217  17.262  32.139  1.00 21.28           C
ATOM    316  N   HIS C 198      -4.905  19.989  27.368  1.00 18.56           N
ATOM    317  CA  HIS C 198      -4.008  19.826  26.240  1.00 21.67           C
ATOM    318  C   HIS C 198      -2.550  19.779  26.660  1.00 18.04           C
ATOM    319  O   HIS C 198      -2.022  20.724  27.215  1.00 26.51           O
ATOM    320  CB  HIS C 198      -4.258  20.905  25.193  1.00 18.45           C
ATOM    321  CG  HIS C 198      -5.564  20.733  24.476  1.00 25.61           C
ATOM    322  ND1 HIS C 198      -5.652  20.181  23.215  1.00 32.31           N
ATOM    323  CD2 HIS C 198      -6.836  21.000  24.861  1.00 24.03           C
ATOM    324  CE1 HIS C 198      -6.925  20.124  22.853  1.00 32.49           C
ATOM    325  NE2 HIS C 198      -7.662  20.618  23.828  1.00 27.18           N
ATOM    326  N   GLN C 199      -1.934  18.623  26.407  1.00 18.03           N
ATOM    327  CA  GLN C 199      -0.512  18.427  26.549  1.00 17.92           C
ATOM    328  C   GLN C 199       0.207  18.794  25.259  1.00 17.89           C
ATOM    329  O   GLN C 199       0.100  18.108  24.254  1.00 44.56           O
ATOM    330  CB  GLN C 199      -0.202  16.990  26.905  1.00 26.54           C
ATOM    331  CG  GLN C 199      -0.154  16.671  28.363  1.00 18.19           C
ATOM    332  CD  GLN C 199       0.415  15.286  28.587  1.00 29.80           C
ATOM    333  OE1 GLN C 199      -0.302  14.343  28.899  1.00 36.57           O
ATOM    334  NE2 GLN C 199       1.704  15.148  28.363  1.00 28.83           N
ATOM    335  N   TRP C 200       0.948  19.881  25.302  1.00 17.80           N
ATOM    336  CA  TRP C 200       1.648  20.370  24.143  1.00 24.20           C
ATOM    337  C   TRP C 200       3.137  20.402  24.454  1.00 32.16           C
ATOM    338  O   TRP C 200       3.587  20.997  25.447  1.00 23.25           O
ATOM    339  CB  TRP C 200       1.120  21.734  23.779  1.00 27.43           C
ATOM    340  CG  TRP C 200       1.710  22.356  22.585  1.00 24.08           C
ATOM    341  CD1 TRP C 200       1.184  22.387  21.335  1.00 18.20           C
ATOM    342  CD2 TRP C 200       2.922  23.110  22.532  1.00 18.15           C
ATOM    343  NE1 TRP C 200       2.004  23.098  20.491  1.00 23.91           N
ATOM    344  CE2 TRP C 200       3.081  23.549  21.207  1.00 24.34           C
ATOM    345  CE3 TRP C 200       3.905  23.421  23.472  1.00 18.22           C
ATOM    346  CZ2 TRP C 200       4.163  24.310  20.805  1.00 18.64           C
ATOM    347  CZ3 TRP C 200       4.984  24.165  23.069  1.00 29.90           C
ATOM    348  CH2 TRP C 200       5.107  24.603  21.747  1.00 33.33           C
ATOM    349  N   CYS C 201       3.902  19.708  23.625  1.00 37.62           N
ATOM    350  CA  CYS C 201       5.350  19.709  23.779  1.00 30.97           C
ATOM    351  C   CYS C 201       6.038  20.333  22.588  1.00 26.31           C
ATOM    352  O   CYS C 201       5.693  20.053  21.444  1.00 31.51           O
ATOM    353  CB  CYS C 201       5.840  18.286  24.024  1.00 31.35           C
ATOM    354  SG  CYS C 201       5.332  17.717  25.677  1.00 41.78           S
ATOM    355  N   GLY C 202       6.999  21.206  22.858  1.00 26.31           N
ATOM    356  CA  GLY C 202       7.794  21.787  21.798  1.00 21.92           C
ATOM    357  C   GLY C 202       8.622  20.732  21.082  1.00 22.34           C
ATOM    358  O   GLY C 202       8.859  19.651  21.593  1.00 32.45           O
ATOM    359  N   SER C 203       9.051  21.043  19.875  1.00 23.30           N
ATOM    360  CA  SER C 203       9.893  20.123  19.146  1.00 23.87           C
ATOM    361  C   SER C 203      11.127  19.805  19.960  1.00 21.07           C
ATOM    362  O   SER C 203      11.488  18.645  20.086  1.00 30.32           O
ATOM    363  CB  SER C 203      10.263  20.684  17.762  1.00 33.82           C
ATOM    364  OG  SER C 203      10.414  22.095  17.743  1.00 39.79           O
ATOM    365  N   ASN C 204      11.751  20.823  20.548  1.00 33.77           N
ATOM    366  CA  ASN C 204      13.012  20.621  21.287  1.00 36.80           C
ATOM    367  C   ASN C 204      12.848  20.357  22.775  1.00 21.66           C
ATOM    368  O   ASN C 204      13.707  20.693  23.580  1.00 42.64           O
ATOM    369  CB  ASN C 204      13.941  21.822  21.090  1.00 29.18           C
ATOM    370  CG  ASN C 204      14.254  22.058  19.639  1.00 37.14           C
ATOM    371  OD1 ASN C 204      14.980  21.283  19.015  1.00 43.30           O
ATOM    372  ND2 ASN C 204      13.702  23.124  19.083  1.00 41.48           N
ATOM    373  N   SER C 205      11.758  19.704  23.109  1.00 21.05           N
ATOM    374  CA  SER C 205      11.398  19.348  24.471  1.00 21.59           C
ATOM    375  C   SER C 205      12.285  18.174  24.895  1.00 23.03           C
ATOM    376  O   SER C 205      12.690  17.366  24.053  1.00 26.68           O
ATOM    377  CB  SER C 205       9.909  18.959  24.524  1.00 30.92           C
ATOM    378  OG  SER C 205       9.336  19.163  25.791  1.00 44.68           O
ATOM    379  N   ASN C 206      12.622  18.074  26.174  1.00 21.79           N
ATOM    380  CA  ASN C 206      13.405  16.925  26.590  1.00 22.55           C
ATOM    381  C   ASN C 206      12.493  15.855  27.191  1.00 30.35           C
ATOM    382  O   ASN C 206      11.359  16.134  27.596  1.00 31.05           O
ATOM    383  CB  ASN C 206      14.544  17.345  27.554  1.00 23.37           C
ATOM    384  CG  ASN C 206      14.055  17.828  28.921  1.00 23.13           C
ATOM    385  OD1 ASN C 206      13.242  17.188  29.584  1.00 28.54           O
ATOM    386  ND2 ASN C 206      14.541  18.985  29.330  1.00 23.44           N
ATOM    387  N   ARG C 207      13.018  14.636  27.223  1.00 32.14           N
ATOM    388  CA  ARG C 207      12.340  13.437  27.703  1.00 29.20           C
ATOM    389  C   ARG C 207      11.682  13.667  29.058  1.00 40.42           C
ATOM    390  O   ARG C 207      10.550  13.240  29.278  1.00 44.13           O
ATOM    391  CB  ARG C 207      13.357  12.287  27.763  1.00 25.28           C
ATOM    392  CG  ARG C 207      12.783  10.890  27.846  1.00 33.09           C
ATOM    393  CD  ARG C 207      13.893   9.821  27.833  1.00 38.63           C
ATOM    394  NE  ARG C 207      15.160  10.255  28.434  1.00 43.68           N
ATOM    395  CZ  ARG C 207      15.342  10.559  29.717  1.00 58.49           C
ATOM    396  NH1 ARG C 207      16.540  10.920  30.150  1.00 61.86           N
ATOM    397  NH2 ARG C 207      14.331  10.505  30.573  1.00 69.91           N
ATOM    398  N   TYR C 208      12.407  14.337  29.954  1.00 32.55           N
ATOM    399  CA  TYR C 208      11.970  14.558  31.326  1.00 22.88           C
ATOM    400  C   TYR C 208      10.721  15.421  31.376  1.00 32.33           C
ATOM    401  O   TYR C 208       9.785  15.146  32.131  1.00 42.22           O
ATOM    402  CB  TYR C 208      13.072  15.224  32.141  1.00 23.65           C
ATOM    403  CG  TYR C 208      14.352  14.442  32.229  1.00 27.87           C
ATOM    404  CD1 TYR C 208      14.595  13.601  33.318  1.00 35.26           C
ATOM    405  CD2 TYR C 208      15.328  14.537  31.246  1.00 25.34           C
ATOM    406  CE1 TYR C 208      15.769  12.867  33.431  1.00 28.02           C
ATOM    407  CE2 TYR C 208      16.518  13.808  31.354  1.00 41.91           C
ATOM    408  CZ  TYR C 208      16.724  12.967  32.455  1.00 37.24           C
ATOM    409  OH  TYR C 208      17.875  12.227  32.588  1.00 46.73           O
ATOM    410  N   GLU C 209      10.726  16.493  30.595  1.00 29.20           N
ATOM    411  CA  GLU C 209       9.620  17.442  30.606  1.00 23.56           C
ATOM    412  C   GLU C 209       8.343  16.758  30.141  1.00 20.15           C
ATOM    413  O   GLU C 209       7.315  16.879  30.780  1.00 19.81           O
ATOM    414  CB  GLU C 209       9.973  18.640  29.737  1.00 20.61           C
ATOM    415  CG  GLU C 209      11.044  19.466  30.375  1.00 21.28           C
ATOM    416  CD  GLU C 209      11.684  20.436  29.423  1.00 36.99           C
ATOM    417  OE1 GLU C 209      11.552  20.250  28.192  1.00 21.14           O
ATOM    418  OE2 GLU C 209      12.355  21.363  29.923  1.00 37.09           O
ATOM    419  N   ARG C 210       8.454  15.977  29.061  1.00 26.44           N
ATOM    420  CA  ARG C 210       7.325  15.228  28.504  1.00 29.02           C
ATOM    421  C   ARG C 210       6.788  14.167  29.465  1.00 31.82           C
ATOM    422  O   ARG C 210       5.609  13.836  29.424  1.00 43.83           O
ATOM    423  CB  ARG C 210       7.718  14.546  27.189  1.00 37.22           C
ATOM    424  CG  ARG C 210       8.837  15.221  26.380  1.00 38.93           C
ATOM    425  CD  ARG C 210       8.998  14.533  25.037  1.00 39.84           C
ATOM    426  NE  ARG C 210       9.422  15.386  23.932  1.00 45.29           N
ATOM    427  CZ  ARG C 210       8.623  15.766  22.936  1.00 43.39           C
ATOM    428  NH1 ARG C 210       7.347  15.379  22.920  1.00 27.79           N
ATOM    429  NH2 ARG C 210       9.100  16.533  21.960  1.00 40.79           N
ATOM    430  N   LEU C 211       7.629  13.689  30.373  1.00 30.80           N
ATOM    431  CA  LEU C 211       7.215  12.667  31.330  1.00 36.09           C
ATOM    432  C   LEU C 211       6.505  13.301  32.505  1.00 35.60           C
ATOM    433  O   LEU C 211       5.556  12.732  33.035  1.00 45.56           O
ATOM    434  CB  LEU C 211       8.410  11.860  31.832  1.00 27.32           C
ATOM    435  CG  LEU C 211       8.640  10.447  31.304  1.00 25.14           C
ATOM    436  CD1 LEU C 211       8.187  10.228  29.886  1.00 27.88           C
ATOM    437  CD2 LEU C 211      10.109  10.115  31.483  1.00 28.09           C
ATOM    438  N   LYS C 212       6.982  14.476  32.903  1.00 31.07           N
ATOM    439  CA  LYS C 212       6.373  15.266  33.964  1.00 29.81           C
ATOM    440  C   LYS C 212       5.078  15.924  33.464  1.00 30.54           C
ATOM    441  O   LYS C 212       4.092  16.008  34.193  1.00 30.27           O
ATOM    442  CB  LYS C 212       7.343  16.344  34.438  1.00 30.64           C
ATOM    443  CG  LYS C 212       6.730  17.346  35.420  1.00 33.28           C
ATOM    444  CD  LYS C 212       6.377  16.634  36.729  1.00 25.93           C
ATOM    445  CE  LYS C 212       6.267  17.623  37.861  1.00 21.68           C
ATOM    446  NZ  LYS C 212       5.726  16.943  39.057  1.00 22.63           N
ATOM    447  N   ALA C 213       5.095  16.365  32.207  1.00 19.45           N
ATOM    448  CA  ALA C 213       3.937  16.968  31.563  1.00 18.92           C
ATOM    449  C   ALA C 213       2.757  16.026  31.634  1.00 32.83           C
ATOM    450  O   ALA C 213       1.630  16.432  31.887  1.00 39.48           O
ATOM    451  CB  ALA C 213       4.246  17.297  30.125  1.00 18.69           C
ATOM    452  N   THR C 214       3.035  14.748  31.423  1.00 23.48           N
ATOM    453  CA  THR C 214       2.024  13.721  31.529  1.00 20.50           C
ATOM    454  C   THR C 214       1.510  13.622  32.940  1.00 19.57           C
ATOM    455  O   THR C 214       0.323  13.444  33.143  1.00 31.91           O
ATOM    456  CB  THR C 214       2.581  12.381  31.081  1.00 28.06           C
ATOM    457  OG1 THR C 214       3.290  12.576  29.858  1.00 39.12           O
ATOM    458  CG2 THR C 214       1.476  11.388  30.836  1.00 32.73           C
ATOM    459  N   GLN C 215       2.397  13.751  33.917  1.00 20.70           N
ATOM    460  CA  GLN C 215       1.980  13.680  35.320  1.00 30.56           C
ATOM    461  C   GLN C 215       1.145  14.920  35.728  1.00 33.26           C
ATOM    462  O   GLN C 215       0.175  14.824  36.481  1.00 34.42           O
ATOM    463  CB  GLN C 215       3.193  13.532  36.247  1.00 26.43           C
ATOM    464  CG  GLN C 215       3.897  12.167  36.240  1.00 41.39           C
ATOM    465  CD  GLN C 215       2.934  10.976  36.324  1.00 36.89           C
ATOM    466  OE1 GLN C 215       2.967  10.056  35.497  1.00 21.79           O
ATOM    467  NE2 GLN C 215       2.050  11.016  37.303  1.00 39.84           N
ATOM    468  N   VAL C 216       1.530  16.090  35.249  1.00 19.61           N
ATOM    469  CA  VAL C 216       0.801  17.282  35.596  1.00 26.33           C
ATOM    470  C   VAL C 216      -0.635  17.143  35.058  1.00 30.66           C
ATOM    471  O   VAL C 216      -1.596  17.412  35.796  1.00 31.32           O
ATOM    472  CB  VAL C 216       1.517  18.545  35.040  1.00 33.64           C
ATOM    473  CG1 VAL C 216       0.694  19.826  35.298  1.00 19.36           C
ATOM    474  CG2 VAL C 216       2.952  18.652  35.617  1.00 19.74           C
ATOM    475  N   SER C 217      -0.772  16.693  33.801  1.00 18.99           N
ATOM    476  CA  SER C 217      -2.092  16.427  33.193  1.00 27.32           C
ATOM    477  C   SER C 217      -2.962  15.473  33.995  1.00 41.73           C
ATOM    478  O   SER C 217      -4.156  15.711  34.177  1.00 51.07           O
ATOM    479  CB  SER C 217      -1.953  15.848  31.790  1.00 28.86           C
ATOM    480  OG  SER C 217      -1.780  16.876  30.848  1.00 18.45           O
ATOM    481  N   LYS C 218      -2.355  14.379  34.448  1.00 41.03           N
ATOM    482  CA  LYS C 218      -3.051  13.366  35.212  1.00 26.56           C
ATOM    483  C   LYS C 218      -3.705  14.015  36.410  1.00 26.57           C
ATOM    484  O   LYS C 218      -4.901  13.814  36.668  1.00 26.91           O
ATOM    485  CB  LYS C 218      -2.086  12.274  35.660  1.00 21.74           C
ATOM    486  CG  LYS C 218      -2.136  11.044  34.804  1.00 34.09           C
ATOM    487  CD  LYS C 218      -1.960  11.427  33.341  1.00 50.24           C
ATOM    488  CE  LYS C 218      -1.809  10.215  32.411  1.00 55.67           C
ATOM    489  NZ  LYS C 218      -1.577  10.639  30.989  1.00 60.07           N
ATOM    490  N   GLY C 219      -2.945  14.859  37.096  1.00 23.48           N
ATOM    491  CA  GLY C 219      -3.458  15.474  38.302  1.00 32.30           C
ATOM    492  C   GLY C 219      -4.699  16.318  38.044  1.00 33.90           C
ATOM    493  O   GLY C 219      -5.690  16.198  38.767  1.00 34.72           O
ATOM    494  N   ILE C 220      -4.688  17.137  36.998  1.00 39.35           N
ATOM    495  CA  ILE C 220      -5.853  17.986  36.752  1.00 37.80           C
ATOM    496  C   ILE C 220      -7.102  17.131  36.538  1.00 38.84           C
ATOM    497  O   ILE C 220      -8.135  17.395  37.150  1.00 39.88           O
ATOM    498  CB  ILE C 220      -5.659  18.937  35.553  1.00 27.91           C
ATOM    499  CG1 ILE C 220      -4.447  19.842  35.779  1.00 22.96           C
ATOM    500  CG2 ILE C 220      -6.881  19.826  35.392  1.00 29.76           C
ATOM    501  CD1 ILE C 220      -4.153  20.777  34.625  1.00 19.52           C
ATOM    502  N   ARG C 221      -6.988  16.089  35.714  1.00 39.71           N
ATOM    503  CA  ARG C 221      -8.114  15.196  35.423  1.00 28.94           C
ATOM    504  C   ARG C 221      -8.521  14.401  36.650  1.00 28.95           C
ATOM    505  O   ARG C 221      -9.612  14.576  37.183  1.00 27.50           O
ATOM    506  CB  ARG C 221      -7.762  14.224  34.305  1.00 22.77           C
ATOM    507  CG  ARG C 221      -8.867  13.230  33.980  1.00 31.24           C
ATOM    508  CD  ARG C 221      -8.327  12.108  33.111  1.00 43.48           C
ATOM    509  NE  ARG C 221      -7.205  11.435  33.754  1.00 55.44           N
ATOM    510  CZ  ARG C 221      -6.305  10.695  33.115  1.00 51.15           C
ATOM    511  NH1 ARG C 221      -6.357  10.601  31.793  1.00 46.99           N
ATOM    512  NH2 ARG C 221      -5.322  10.099  33.795  1.00 35.96           N
ATOM    513  N   ASP C 222      -7.620  13.547  37.116  1.00 33.27           N
ATOM    514  CA  ASP C 222      -7.912  12.717  38.276  1.00 36.86           C
ATOM    515  C   ASP C 222      -8.289  13.529  39.506  1.00 22.86           C
ATOM    516  O   ASP C 222      -9.150  13.111  40.264  1.00 32.88           O
ATOM    517  CB  ASP C 222      -6.719  11.826  38.648  1.00 40.69           C
ATOM    518  CG  ASP C 222      -6.327  10.892  37.549  1.00 47.15           C
ATOM    519  OD1 ASP C 222      -7.062  10.821  36.543  1.00 51.32           O
ATOM    520  OD2 ASP C 222      -5.313  10.188  37.722  1.00 55.29           O
ATOM    521  N   ASN C 223      -7.660  14.686  39.714  1.00 23.66           N
ATOM    522  CA  ASN C 223      -7.763  15.329  41.031  1.00 32.31           C
ATOM    523  C   ASN C 223      -8.488  16.654  41.095  1.00 34.89           C
ATOM    524  O   ASN C 223      -9.013  17.014  42.149  1.00 42.91           O
ATOM    525  CB  ASN C 223      -6.365  15.527  41.628  1.00 34.24           C
ATOM    526  CG  ASN C 223      -5.674  14.218  41.918  1.00 33.74           C
ATOM    527  OD1 ASN C 223      -6.322  13.228  42.244  1.00 23.56           O
ATOM    528  ND2 ASN C 223      -4.355  14.205  41.805  1.00 41.48           N
ATOM    529  N   GLU C 224      -8.499  17.399  40.000  1.00 29.85           N
ATOM    530  CA  GLU C 224      -9.243  18.653  39.985  1.00 33.91           C
ATOM    531  C   GLU C 224     -10.579  18.515  39.218  1.00 34.25           C
ATOM    532  O   GLU C 224     -11.520  19.273  39.458  1.00 23.92           O
ATOM    533  CB  GLU C 224      -8.388  19.757  39.385  1.00 39.54           C
ATOM    534  CG  GLU C 224      -6.998  19.865  39.997  1.00 33.84           C
ATOM    535  CD  GLU C 224      -6.191  20.978  39.366  1.00 39.79           C
ATOM    536  OE1 GLU C 224      -4.958  20.985  39.525  1.00 41.59           O
ATOM    537  OE2 GLU C 224      -6.782  21.815  38.647  1.00 54.56           O
ATOM    538  N   ARG C 225     -10.630  17.582  38.267  1.00 33.07           N
ATOM    539  CA  ARG C 225     -11.835  17.333  37.473  1.00 40.92           C
ATOM    540  C   ARG C 225     -12.473  15.986  37.803  1.00 40.95           C
ATOM    541  O   ARG C 225     -13.401  15.550  37.123  1.00 34.21           O
ATOM    542  CB  ARG C 225     -11.520  17.392  35.971  1.00 45.18           C
ATOM    543  CG  ARG C 225     -10.896  18.700  35.519  1.00 41.61           C
ATOM    544  CD  ARG C 225     -11.738  19.935  35.895  1.00 32.45           C
ATOM    545  NE  ARG C 225     -10.864  21.000  36.392  1.00 33.86           N
ATOM    546  CZ  ARG C 225      -9.967  21.666  35.663  1.00 33.69           C
ATOM    547  NH1 ARG C 225      -9.803  21.411  34.372  1.00 30.30           N
ATOM    548  NH2 ARG C 225      -9.210  22.586  36.239  1.00 35.49           N
ATOM    549  N   ASP C 226     -11.964  15.345  38.850  1.00 44.67           N
ATOM    550  CA  ASP C 226     -12.518  14.108  39.393  1.00 43.90           C
ATOM    551  C   ASP C 226     -12.786  13.093  38.272  1.00 44.69           C
ATOM    552  O   ASP C 226     -13.859  12.485  38.183  1.00 35.04           O
ATOM    553  CB  ASP C 226     -13.795  14.377  40.182  1.00 37.50           C
ATOM    554  CG  ASP C 226     -14.321  13.130  40.858  1.00 52.77           C
ATOM    555  OD1 ASP C 226     -13.486  12.255  41.182  1.00 48.06           O
ATOM    556  OD2 ASP C 226     -15.553  13.014  41.056  1.00 63.18           O
ATOM    557  N   GLY C 227     -11.813  12.972  37.376  1.00 44.42           N
ATOM    558  CA  GLY C 227     -11.919  12.069  36.253  1.00 32.22           C
ATOM    559  C   GLY C 227     -12.524  12.670  35.005  1.00 33.67           C
ATOM    560  O   GLY C 227     -12.126  12.300  33.905  1.00 41.61           O
ATOM    561  N   ASP C 228     -13.453  13.612  35.149  1.00 27.64           N
ATOM    562  CA  ASP C 228     -14.175  14.094  33.974  1.00 29.71           C
ATOM    563  C   ASP C 228     -13.356  15.029  33.096  1.00 33.81           C
ATOM    564  O   ASP C 228     -13.663  16.214  32.974  1.00 43.54           O
ATOM    565  CB  ASP C 228     -15.478  14.784  34.385  1.00 38.33           C
ATOM    566  CG  ASP C 228     -16.317  15.210  33.180  1.00 47.54           C
ATOM    567  OD1 ASP C 228     -16.522  14.374  32.271  1.00 44.18           O
ATOM    568  OD2 ASP C 228     -16.792  16.369  33.155  1.00 53.91           O
ATOM    569  N   ALA C 229     -12.336  14.484  32.447  1.00 27.18           N
ATOM    570  CA  ALA C 229     -11.497  15.289  31.582  1.00 25.75           C
ATOM    571  C   ALA C 229     -10.681  14.403  30.655  1.00 28.41           C
ATOM    572  O   ALA C 229     -10.182  13.352  31.050  1.00 30.18           O
ATOM    573  CB  ALA C 229     -10.586  16.181  32.409  1.00 21.57           C
ATOM    574  N   ARG C 230     -10.549  14.839  29.411  1.00 28.69           N
ATOM    575  CA  ARG C 230      -9.740  14.111  28.461  1.00 30.15           C
ATOM    576  C   ARG C 230      -8.472  14.887  28.213  1.00 34.30           C
ATOM    577  O   ARG C 230      -8.481  16.127  28.140  1.00 41.50           O
ATOM    578  CB  ARG C 230     -10.483  13.869  27.153  1.00 32.07           C
ATOM    579  CG  ARG C 230     -11.917  13.384  27.290  1.00 29.87           C
ATOM    580  CD  ARG C 230     -12.717  13.856  26.076  1.00 34.15           C
ATOM    581  NE  ARG C 230     -12.210  13.294  24.826  1.00 34.01           N
ATOM    582  CZ  ARG C 230     -12.388  13.849  23.632  1.00 35.59           C
ATOM    583  NH1 ARG C 230     -13.045  15.002  23.534  1.00 32.53           N
ATOM    584  NH2 ARG C 230     -11.898  13.264  22.539  1.00 26.19           N
ATOM    585  N   VAL C 231      -7.381  14.135  28.135  1.00 26.17           N
ATOM    586  CA  VAL C 231      -6.044  14.670  27.948  1.00 31.20           C
ATOM    587  C   VAL C 231      -5.577  14.389  26.547  1.00 28.80           C
ATOM    588  O   VAL C 231      -5.423  13.228  26.175  1.00 32.95           O
ATOM    589  CB  VAL C 231      -5.038  14.039  28.926  1.00 27.44           C
ATOM    590  CG1 VAL C 231      -3.694  14.711  28.779  1.00 27.93           C
ATOM    591  CG2 VAL C 231      -5.544  14.160  30.344  1.00 23.84           C
ATOM    592  N   HIS C 232      -5.317  15.445  25.793  1.00 19.43           N
ATOM    593  CA  HIS C 232      -4.970  15.342  24.380  1.00 32.01           C
ATOM    594  C   HIS C 232      -3.511  15.730  24.156  1.00 33.38           C
ATOM    595  O   HIS C 232      -3.127  16.886  24.381  1.00 35.46           O
ATOM    596  CB  HIS C 232      -5.886  16.250  23.531  1.00 29.77           C
ATOM    597  CG  HIS C 232      -7.337  16.152  23.883  1.00 30.94           C
ATOM    598  ND1 HIS C 232      -8.193  15.256  23.271  1.00 38.98           N
ATOM    599  CD2 HIS C 232      -8.087  16.833  24.777  1.00 30.98           C
ATOM    600  CE1 HIS C 232      -9.402  15.380  23.788  1.00 31.65           C
ATOM    601  NE2 HIS C 232      -9.367  16.333  24.707  1.00 32.43           N
ATOM    602  N   VAL C 233      -2.687  14.785  23.719  1.00 33.84           N
ATOM    603  CA  VAL C 233      -1.265  15.087  23.528  1.00 37.42           C
ATOM    604  C   VAL C 233      -0.988  15.433  22.072  1.00 38.81           C
ATOM    605  O   VAL C 233      -1.435  14.734  21.169  1.00 46.25           O
ATOM    606  CB  VAL C 233      -0.343  13.918  23.977  1.00 37.53           C
ATOM    607  CG1 VAL C 233       1.173  14.289  23.844  1.00 19.12           C
ATOM    608  CG2 VAL C 233      -0.686  13.488  25.397  1.00 19.25           C
ATOM    609  N   SER C 234      -0.246  16.522  21.868  1.00 37.50           N
ATOM    610  CA  SER C 234       0.014  17.106  20.553  1.00 35.06           C
ATOM    611  C   SER C 234       1.420  17.629  20.510  1.00 27.88           C
ATOM    612  O   SER C 234       2.074  17.730  21.530  1.00 18.58           O
ATOM    613  CB  SER C 234      -0.923  18.266  20.272  1.00 33.84           C
ATOM    614  OG  SER C 234      -0.656  19.285  21.223  1.00 29.34           O
ATOM    615  N   GLU C 235       1.863  17.981  19.314  1.00 36.89           N
ATOM    616  CA  GLU C 235       3.225  18.435  19.092  1.00 33.04           C
ATOM    617  C   GLU C 235       3.218  19.775  18.385  1.00 32.76           C
ATOM    618  O   GLU C 235       2.375  20.016  17.505  1.00 25.37           O
ATOM    619  CB  GLU C 235       4.015  17.433  18.229  1.00 36.36           C
ATOM    620  CG  GLU C 235       4.026  16.014  18.728  1.00 31.90           C
ATOM    621  CD  GLU C 235       4.792  15.884  20.011  1.00 44.75           C
ATOM    622  OE1 GLU C 235       5.637  16.761  20.286  1.00 49.56           O
ATOM    623  OE2 GLU C 235       4.552  14.902  20.745  1.00 57.10           O
ATOM    624  N   GLU C 236       4.215  20.596  18.705  1.00 35.85           N
ATOM    625  CA  GLU C 236       4.450  21.850  18.000  1.00 28.01           C
ATOM    626  C   GLU C 236       4.191  21.704  16.501  1.00 19.64           C
ATOM    627  O   GLU C 236       4.755  20.841  15.841  1.00 20.03           O
ATOM    628  CB  GLU C 236       5.880  22.338  18.240  1.00 26.50           C
ATOM    629  CG  GLU C 236       6.035  23.851  18.192  1.00 38.58           C
ATOM    630  CD  GLU C 236       7.474  24.293  18.046  1.00 42.46           C
ATOM    631  OE1 GLU C 236       8.360  23.639  18.643  1.00 32.97           O
ATOM    632  OE2 GLU C 236       7.711  25.296  17.338  1.00 47.73           O
ATOM    633  N   GLY C 237       3.290  22.533  15.987  1.00 26.79           N
ATOM    634  CA  GLY C 237       2.994  22.540  14.572  1.00 33.65           C
ATOM    635  C   GLY C 237       1.801  21.684  14.196  1.00 27.30           C
ATOM    636  O   GLY C 237       1.314  21.798  13.099  1.00 21.02           O
ATOM    637  N   THR C 238       1.352  20.814  15.099  1.00 34.58           N
ATOM    638  CA  THR C 238       0.184  19.963  14.852  1.00 31.01           C
ATOM    639  C   THR C 238      -0.922  20.127  15.904  1.00 23.65           C
ATOM    640  O   THR C 238      -1.542  19.148  16.296  1.00 29.43           O
ATOM    641  CB  THR C 238       0.567  18.464  14.806  1.00 27.22           C
ATOM    642  OG1 THR C 238       0.952  18.043  16.113  1.00 30.70           O
ATOM    643  CG2 THR C 238       1.716  18.223  13.872  1.00 25.43           C
ATOM    644  N   GLU C 239      -1.185  21.367  16.314  1.00 21.94           N
ATOM    645  CA  GLU C 239      -2.126  21.666  17.394  1.00 19.62           C
ATOM    646  C   GLU C 239      -3.549  21.244  17.065  1.00 32.76           C
ATOM    647  O   GLU C 239      -3.940  21.196  15.898  1.00 38.86           O
ATOM    648  CB  GLU C 239      -2.084  23.156  17.734  1.00 26.88           C
ATOM    649  CG  GLU C 239      -0.789  23.573  18.417  1.00 33.48           C
ATOM    650  CD  GLU C 239       0.394  23.728  17.449  1.00 32.59           C
ATOM    651  OE1 GLU C 239       0.181  24.008  16.244  1.00 35.74           O
ATOM    652  OE2 GLU C 239       1.542  23.487  17.884  1.00 26.22           O
ATOM    653  N   PRO C 240      -4.315  20.868  18.098  1.00 29.81           N
ATOM    654  CA  PRO C 240      -5.734  20.619  17.856  1.00 32.57           C
ATOM    655  C   PRO C 240      -6.444  21.940  17.512  1.00 33.40           C
ATOM    656  O   PRO C 240      -6.059  23.002  17.991  1.00 20.66           O
ATOM    657  CB  PRO C 240      -6.225  20.038  19.190  1.00 32.84           C
ATOM    658  CG  PRO C 240      -4.991  19.620  19.926  1.00 22.38           C
ATOM    659  CD  PRO C 240      -3.923  20.550  19.483  1.00 19.44           C
ATOM    660  N   GLU C 241      -7.442  21.869  16.645  1.00 41.89           N
ATOM    661  CA  GLU C 241      -8.268  23.022  16.300  1.00 44.98           C
ATOM    662  C   GLU C 241      -8.765  23.750  17.575  1.00 27.82           C
ATOM    663  O   GLU C 241      -8.826  24.971  17.625  1.00 22.36           O
ATOM    664  CB  GLU C 241      -9.433  22.551  15.410  1.00 35.11           C
ATOM    665  CG  GLU C 241     -10.461  23.595  15.063  1.00 37.70           C
ATOM    666  CD  GLU C 241      -9.918  24.773  14.262  1.00 37.23           C
ATOM    667  OE1 GLU C 241     -10.595  25.831  14.262  1.00 40.41           O
ATOM    668  OE2 GLU C 241      -8.843  24.645  13.627  1.00 32.92           O
ATOM    669  N   ALA C 242      -9.044  22.991  18.625  1.00 23.25           N
ATOM    670  CA  ALA C 242      -9.532  23.572  19.863  1.00 24.93           C
ATOM    671  C   ALA C 242      -8.479  24.473  20.546  1.00 27.74           C
ATOM    672  O   ALA C 242      -8.844  25.479  21.140  1.00 35.75           O
ATOM    673  CB  ALA C 242     -10.016  22.468  20.817  1.00 26.75           C
ATOM    674  N   MET C 243      -7.197  24.098  20.501  1.00 29.65           N
ATOM    675  CA  MET C 243      -6.107  24.969  20.977  1.00 24.62           C
ATOM    676  C   MET C 243      -6.009  26.264  20.180  1.00 20.48           C
ATOM    677  O   MET C 243      -5.786  27.329  20.733  1.00 21.48           O
ATOM    678  CB  MET C 243      -4.752  24.266  20.909  1.00 29.80           C
ATOM    679  CG  MET C 243      -4.328  23.560  22.189  1.00 39.28           C
ATOM    680  SD  MET C 243      -2.624  22.962  22.105  1.00 36.69           S
ATOM    681  CE  MET C 243      -1.735  24.509  22.135  1.00 46.81           C
ATOM    682  N   LEU C 244      -6.140  26.157  18.865  1.00 44.76           N
ATOM    683  CA  LEU C 244      -6.073  27.334  18.007  1.00 37.07           C
ATOM    684  C   LEU C 244      -7.297  28.221  18.204  1.00 34.98           C
ATOM    685  O   LEU C 244      -7.202  29.428  18.030  1.00 38.94           O
ATOM    686  CB  LEU C 244      -5.937  26.935  16.541  1.00 32.15           C
ATOM    687  CG  LEU C 244      -4.697  26.086  16.303  1.00 26.26           C
ATOM    688  CD1 LEU C 244      -4.594  25.706  14.857  1.00 21.59           C
ATOM    689  CD2 LEU C 244      -3.470  26.834  16.771  1.00 20.69           C
ATOM    690  N   GLN C 245      -8.435  27.628  18.574  1.00 31.18           N
ATOM    691  CA  GLN C 245      -9.642  28.400  18.872  1.00 23.30           C
ATOM    692  C   GLN C 245      -9.407  29.341  20.054  1.00 32.34           C
ATOM    693  O   GLN C 245      -9.904  30.463  20.077  1.00 34.97           O
ATOM    694  CB  GLN C 245     -10.816  27.469  19.164  1.00 23.67           C
ATOM    695  CG  GLN C 245     -11.533  27.013  17.896  1.00 38.63           C
ATOM    696  CD  GLN C 245     -12.268  28.119  17.151  1.00 41.05           C
ATOM    697  OE1 GLN C 245     -12.626  29.146  17.718  1.00 45.60           O
ATOM    698  NE2 GLN C 245     -12.441  27.926  15.848  1.00 45.86           N
ATOM    699  N   VAL C 246      -8.630  28.877  21.026  1.00 32.47           N
ATOM    700  CA  VAL C 246      -8.410  29.614  22.268  1.00 39.93           C
ATOM    701  C   VAL C 246      -7.220  30.569  22.147  1.00 37.07           C
ATOM    702  O   VAL C 246      -7.279  31.713  22.592  1.00 30.42           O
ATOM    703  CB  VAL C 246      -8.153  28.649  23.474  1.00 36.39           C
ATOM    704  CG1 VAL C 246      -7.493  29.387  24.649  1.00 21.65           C
ATOM    705  CG2 VAL C 246      -9.435  27.954  23.914  1.00 22.08           C
ATOM    706  N   LEU C 247      -6.137  30.095  21.544  1.00 36.81           N
ATOM    707  CA  LEU C 247      -4.905  30.871  21.533  1.00 32.10           C
ATOM    708  C   LEU C 247      -4.774  31.663  20.247  1.00 29.90           C
ATOM    709  O   LEU C 247      -3.879  32.487  20.108  1.00 22.26           O
ATOM    710  CB  LEU C 247      -3.679  29.958  21.714  1.00 24.19           C
ATOM    711  CG  LEU C 247      -3.607  29.167  23.028  1.00 24.43           C
ATOM    712  CD1 LEU C 247      -2.626  27.992  22.927  1.00 28.55           C
ATOM    713  CD2 LEU C 247      -3.288  30.035  24.211  1.00 27.38           C
ATOM    714  N   GLY C 248      -5.684  31.432  19.310  1.00 35.82           N
ATOM    715  CA  GLY C 248      -5.532  32.024  17.996  1.00 37.40           C
ATOM    716  C   GLY C 248      -4.456  31.259  17.261  1.00 38.72           C
ATOM    717  O   GLY C 248      -3.912  30.292  17.792  1.00 46.32           O
ATOM    718  N   PRO C 249      -4.134  31.681  16.036  1.00 32.77           N
ATOM    719  CA  PRO C 249      -3.183  30.873  15.271  1.00 22.75           C
ATOM    720  C   PRO C 249      -1.741  30.964  15.832  1.00 39.74           C
ATOM    721  O   PRO C 249      -1.255  32.031  16.239  1.00 22.22           O
ATOM    722  CB  PRO C 249      -3.271  31.473  13.860  1.00 32.49           C
ATOM    723  CG  PRO C 249      -4.195  32.687  13.948  1.00 30.71           C
ATOM    724  CD  PRO C 249      -4.423  32.976  15.392  1.00 34.60           C
ATOM    725  N   LYS C 250      -1.062  29.822  15.852  1.00 29.71           N
ATOM    726  CA  LYS C 250       0.272  29.738  16.432  1.00 29.64           C
ATOM    727  C   LYS C 250       1.285  30.518  15.596  1.00 27.93           C
ATOM    728  O   LYS C 250       1.287  30.421  14.373  1.00 36.69           O
ATOM    729  CB  LYS C 250       0.712  28.271  16.559  1.00 28.05           C
ATOM    730  CG  LYS C 250       2.060  28.064  17.252  1.00 32.91           C
ATOM    731  CD  LYS C 250       2.722  26.745  16.867  1.00 33.55           C
ATOM    732  CE  LYS C 250       3.096  26.726  15.393  1.00 43.17           C
ATOM    733  NZ  LYS C 250       4.318  27.513  15.110  1.00 48.97           N
ATOM    734  N   PRO C 251       2.136  31.316  16.253  1.00 26.15           N
ATOM    735  CA  PRO C 251       3.249  32.017  15.584  1.00 22.60           C
ATOM    736  C   PRO C 251       4.517  31.179  15.578  1.00 21.78           C
ATOM    737  O   PRO C 251       4.591  30.227  16.344  1.00 32.08           O
ATOM    738  CB  PRO C 251       3.424  33.265  16.438  1.00 22.51           C
ATOM    739  CG  PRO C 251       3.002  32.804  17.840  1.00 21.93           C
ATOM    740  CD  PRO C 251       2.026  31.679  17.682  1.00 21.36           C
ATOM    741  N   ALA C 252       5.481  31.496  14.724  1.00 40.54           N
ATOM    742  CA  ALA C 252       6.801  30.850  14.785  1.00 27.66           C
ATOM    743  C   ALA C 252       7.368  31.058  16.188  1.00 29.83           C
ATOM    744  O   ALA C 252       7.790  32.158  16.533  1.00 36.14           O
ATOM    745  CB  ALA C 252       7.735  31.410  13.726  1.00 23.07           C
ATOM    746  N   LEU C 253       7.343  30.008  17.006  1.00 27.67           N
ATOM    747  CA  LEU C 253       7.598  30.158  18.438  1.00 26.40           C
ATOM    748  C   LEU C 253       9.082  30.352  18.759  1.00 25.65           C
ATOM    749  O   LEU C 253       9.954  29.763  18.113  1.00 27.53           O
ATOM    750  CB  LEU C 253       7.036  28.954  19.201  1.00 22.81           C
ATOM    751  CG  LEU C 253       5.511  28.752  19.149  1.00 28.79           C
ATOM    752  CD1 LEU C 253       5.126  27.558  19.987  1.00 31.67           C
ATOM    753  CD2 LEU C 253       4.707  29.973  19.602  1.00 27.09           C
ATOM    754  N   PRO C 254       9.370  31.190  19.765  1.00 24.04           N
ATOM    755  CA  PRO C 254      10.767  31.483  20.080  1.00 22.98           C
ATOM    756  C   PRO C 254      11.362  30.299  20.786  1.00 25.67           C
ATOM    757  O   PRO C 254      10.622  29.478  21.332  1.00 36.75           O
ATOM    758  CB  PRO C 254      10.672  32.682  21.013  1.00 33.71           C
ATOM    759  CG  PRO C 254       9.331  32.488  21.701  1.00 32.59           C
ATOM    760  CD  PRO C 254       8.433  31.839  20.701  1.00 22.15           C
ATOM    761  N   ALA C 255      12.679  30.235  20.840  1.00 26.97           N
ATOM    762  CA  ALA C 255      13.342  29.082  21.422  1.00 23.31           C
ATOM    763  C   ALA C 255      13.179  29.073  22.949  1.00 30.96           C
ATOM    764  O   ALA C 255      12.760  30.067  23.552  1.00 31.52           O
ATOM    765  CB  ALA C 255      14.829  29.074  21.016  1.00 24.30           C
ATOM    766  N   GLY C 256      13.489  27.936  23.561  1.00 32.61           N
ATOM    767  CA  GLY C 256      13.560  27.825  25.004  1.00 36.43           C
ATOM    768  C   GLY C 256      14.984  28.038  25.507  1.00 45.72           C
ATOM    769  O   GLY C 256      15.959  27.988  24.743  1.00 52.56           O
ATOM    770  N   THR C 257      15.115  28.291  26.801  1.00 46.48           N
ATOM    771  CA  THR C 257      16.427  28.568  27.358  1.00 49.85           C
ATOM    772  C   THR C 257      17.071  27.261  27.778  1.00 51.33           C
ATOM    773  O   THR C 257      16.526  26.186  27.519  1.00 54.58           O
ATOM    774  CB  THR C 257      16.358  29.558  28.555  1.00 29.96           C
ATOM    775  OG1 THR C 257      15.458  29.066  29.569  1.00 29.15           O
ATOM    776  CG2 THR C 257      15.897  30.927  28.069  1.00 26.90           C
ATOM    777  N   GLU C 258      18.232  27.365  28.420  1.00 48.82           N
ATOM    778  CA  GLU C 258      18.911  26.217  29.005  1.00 44.07           C
ATOM    779  C   GLU C 258      18.014  25.732  30.147  1.00 45.66           C
ATOM    780  O   GLU C 258      17.168  26.489  30.637  1.00 45.87           O
ATOM    781  CB  GLU C 258      20.317  26.609  29.490  1.00 53.19           C
ATOM    782  CG  GLU C 258      21.214  25.468  30.006  1.00 66.01           C
ATOM    783  CD  GLU C 258      21.321  25.366  31.522  1.00 70.08           C
ATOM    784  OE1 GLU C 258      21.055  26.367  32.221  1.00 76.44           O
ATOM    785  OE2 GLU C 258      21.705  24.278  32.012  1.00 66.00           O
ATOM    786  N   ASP C 259      18.132  24.468  30.537  1.00 41.92           N
ATOM    787  CA  ASP C 259      17.162  23.902  31.472  1.00 37.64           C
ATOM    788  C   ASP C 259      17.725  23.765  32.882  1.00 38.23           C
ATOM    789  O   ASP C 259      17.140  23.088  33.723  1.00 37.92           O
ATOM    790  CB  ASP C 259      16.680  22.540  30.977  1.00 28.41           C
ATOM    791  CG  ASP C 259      15.609  22.655  29.929  1.00 24.49           C
ATOM    792  OD1 ASP C 259      14.870  23.654  29.937  1.00 25.67           O
ATOM    793  OD2 ASP C 259      15.482  21.736  29.116  1.00 29.57           O
ATOM    794  N   GLN A   1     -16.546  29.920  17.352  1.00 56.38           N
ATOM    795  CA  GLN A   1     -17.826  29.228  17.203  1.00 53.83           C
ATOM    796  C   GLN A   1     -17.911  28.534  15.834  1.00 47.53           C
ATOM    797  O   GLN A   1     -18.548  29.031  14.894  1.00 37.29           O
ATOM    798  CB  GLN A   1     -19.000  30.215  17.430  1.00 53.63           C
ATOM    799  CG  GLN A   1     -20.392  29.765  16.956  1.00 50.96           C
ATOM    800  CD  GLN A   1     -21.461  30.850  17.078  1.00 64.55           C
ATOM    801  OE1 GLN A   1     -22.123  30.997  18.107  1.00 73.31           O
ATOM    802  NE2 GLN A   1     -21.559  31.672  16.056  1.00 66.96           N
ATOM    803  N   VAL A   2     -17.222  27.395  15.718  1.00 44.99           N
ATOM    804  CA  VAL A   2     -17.429  26.508  14.571  1.00 48.12           C
ATOM    805  C   VAL A   2     -18.855  25.954  14.627  1.00 38.51           C
ATOM    806  O   VAL A   2     -19.328  25.556  15.690  1.00 36.50           O
ATOM    807  CB  VAL A   2     -16.426  25.319  14.533  1.00 42.61           C
ATOM    808  CG1 VAL A   2     -16.780  24.337  13.419  1.00 34.84           C
ATOM    809  CG2 VAL A   2     -15.009  25.821  14.353  1.00 50.34           C
ATOM    810  N   GLN A   3     -19.540  25.944  13.492  1.00 36.84           N
ATOM    811  CA  GLN A   3     -20.848  25.314  13.401  1.00 40.29           C
ATOM    812  C   GLN A   3     -20.829  24.186  12.380  1.00 37.92           C
ATOM    813  O   GLN A   3     -19.924  24.091  11.563  1.00 47.10           O
ATOM    814  CB  GLN A   3     -21.929  26.319  13.037  1.00 45.26           C
ATOM    815  CG  GLN A   3     -22.110  27.439  14.008  1.00 52.88           C
ATOM    816  CD  GLN A   3     -23.513  27.992  13.936  1.00 60.40           C
ATOM    817  OE1 GLN A   3     -24.221  27.776  12.947  1.00 65.83           O
ATOM    818  NE2 GLN A   3     -23.930  28.704  14.979  1.00 52.26           N
ATOM    819  N   LEU A   4     -21.838  23.329  12.452  1.00 30.67           N
ATOM    820  CA  LEU A   4     -21.950  22.186  11.565  1.00 26.27           C
ATOM    821  C   LEU A   4     -23.347  22.201  10.942  1.00 27.05           C
ATOM    822  O   LEU A   4     -24.317  22.507  11.627  1.00 31.02           O
ATOM    823  CB  LEU A   4     -21.718  20.884  12.333  1.00 25.24           C
ATOM    824  CG  LEU A   4     -20.309  20.576  12.847  1.00 31.71           C
ATOM    825  CD1 LEU A   4     -20.185  19.097  13.167  1.00 37.54           C
ATOM    826  CD2 LEU A   4     -19.199  21.026  11.894  1.00 22.19           C
ATOM    827  N   GLN A   5     -23.446  21.918   9.646  1.00 28.08           N
ATOM    828  CA  GLN A   5     -24.751  21.691   9.013  1.00 35.35           C
ATOM    829  C   GLN A   5     -24.766  20.521   8.016  1.00 37.64           C
ATOM    830  O   GLN A   5     -23.984  20.491   7.064  1.00 37.02           O
ATOM    831  CB  GLN A   5     -25.230  22.949   8.294  1.00 33.72           C
ATOM    832  CG  GLN A   5     -26.563  22.757   7.585  1.00 43.28           C
ATOM    833  CD  GLN A   5     -27.699  22.424   8.546  1.00 51.33           C
ATOM    834  OE1 GLN A   5     -28.110  21.267   8.667  1.00 44.52           O
ATOM    835  NE2 GLN A   5     -28.199  23.440   9.245  1.00 58.47           N
ATOM    836  N   GLU A   6     -25.690  19.582   8.242  1.00 33.27           N
ATOM    837  CA  GLU A   6     -25.878  18.403   7.396  1.00 26.84           C
ATOM    838  C   GLU A   6     -26.771  18.713   6.185  1.00 35.86           C
ATOM    839  O   GLU A   6     -27.659  19.553   6.249  1.00 38.32           O
ATOM    840  CB  GLU A   6     -26.506  17.266   8.207  1.00 34.64           C
ATOM    841  CG  GLU A   6     -25.789  16.929   9.513  1.00 43.86           C
ATOM    842  CD  GLU A   6     -26.261  17.785  10.692  1.00 47.36           C
ATOM    843  OE1 GLU A   6     -25.772  17.571  11.819  1.00 46.48           O
ATOM    844  OE2 GLU A   6     -27.132  18.666  10.497  1.00 40.80           O
ATOM    845  N   SER A   7     -26.577  17.969   5.107  1.00 40.32           N
ATOM    846  CA  SER A   7     -27.385  18.101   3.910  1.00 29.08           C
ATOM    847  C   SER A   7     -27.528  16.740   3.273  1.00 35.02           C
ATOM    848  O   SER A   7     -26.848  15.795   3.669  1.00 27.92           O
ATOM    849  CB  SER A   7     -26.743  19.066   2.925  1.00 30.17           C
ATOM    850  OG  SER A   7     -25.386  18.717   2.708  1.00 44.24           O
ATOM    851  N   GLY A   8     -28.448  16.628   2.320  1.00 35.59           N
ATOM    852  CA  GLY A   8     -28.468  15.489   1.427  1.00 30.26           C
ATOM    853  C   GLY A   8     -29.161  14.248   1.937  1.00 29.69           C
ATOM    854  O   GLY A   8     -29.011  13.178   1.373  1.00 36.36           O
ATOM    855  N   GLY A   9     -29.951  14.376   2.987  1.00 35.93           N
ATOM    856  CA  GLY A   9     -30.730  13.234   3.414  1.00 42.65           C
ATOM    857  C   GLY A   9     -31.950  13.220   2.526  1.00 53.09           C
ATOM    858  O   GLY A   9     -32.069  14.049   1.626  1.00 58.24           O
ATOM    859  N   GLY A  10     -32.856  12.282   2.757  1.00 51.01           N
ATOM    860  CA  GLY A  10     -34.084  12.248   1.989  1.00 45.81           C
ATOM    861  C   GLY A  10     -34.757  10.897   2.075  1.00 47.35           C
ATOM    862  O   GLY A  10     -34.562  10.167   3.047  1.00 61.54           O
ATOM    863  N   LEU A  11     -35.516  10.546   1.045  1.00 32.94           N
ATOM    864  CA  LEU A  11     -36.138   9.238   0.994  1.00 44.59           C
ATOM    865  C   LEU A  11     -35.410   8.319   0.031  1.00 50.43           C
ATOM    866  O   LEU A  11     -34.861   8.773  -0.980  1.00 50.79           O
ATOM    867  CB  LEU A  11     -37.615   9.357   0.590  1.00 55.97           C
ATOM    868  CG  LEU A  11     -38.421   8.053   0.488  1.00 58.74           C
ATOM    869  CD1 LEU A  11     -39.116   7.780   1.810  1.00 58.97           C
ATOM    870  CD2 LEU A  11     -39.445   8.105  -0.640  1.00 53.34           C
ATOM    871  N   VAL A  12     -35.409   7.028   0.362  1.00 52.73           N
ATOM    872  CA  VAL A  12     -34.746   5.992  -0.436  1.00 54.89           C
ATOM    873  C   VAL A  12     -35.468   4.667  -0.243  1.00 52.86           C
ATOM    874  O   VAL A  12     -36.163   4.466   0.757  1.00 45.32           O
ATOM    875  CB  VAL A  12     -33.249   5.791  -0.067  1.00 51.07           C
ATOM    876  CG1 VAL A  12     -32.381   6.900  -0.633  1.00 53.22           C
ATOM    877  CG2 VAL A  12     -33.076   5.671   1.440  1.00 48.32           C
ATOM    878  N   GLN A  13     -35.280   3.765  -1.202  1.00 62.90           N
ATOM    879  CA  GLN A  13     -35.960   2.471  -1.230  1.00 61.96           C
ATOM    880  C   GLN A  13     -34.999   1.406  -0.696  1.00 59.14           C
ATOM    881  O   GLN A  13     -33.786   1.547  -0.824  1.00 58.54           O
ATOM    882  CB  GLN A  13     -36.400   2.129  -2.657  1.00 68.21           C
ATOM    883  CG  GLN A  13     -37.581   2.963  -3.172  1.00 71.39           C
ATOM    884  CD  GLN A  13     -38.934   2.544  -2.621  1.00 67.67           C
ATOM    885  OE1 GLN A  13     -39.255   1.356  -2.553  1.00 66.79           O
ATOM    886  NE2 GLN A  13     -39.738   3.529  -2.224  1.00 59.27           N
ATOM    887  N   ALA A  14     -35.533   0.347  -0.093  1.00 64.45           N
ATOM    888  CA  ALA A  14     -34.697  -0.699   0.501  1.00 51.46           C
ATOM    889  C   ALA A  14     -33.808  -1.338  -0.554  1.00 51.37           C
ATOM    890  O   ALA A  14     -34.248  -2.193  -1.329  1.00 45.72           O
ATOM    891  CB  ALA A  14     -35.540  -1.736   1.168  1.00 36.93           C
ATOM    892  N   GLY A  15     -32.549  -0.904  -0.552  1.00 58.77           N
ATOM    893  CA  GLY A  15     -31.524  -1.401  -1.449  1.00 54.47           C
ATOM    894  C   GLY A  15     -30.756  -0.233  -2.033  1.00 44.68           C
ATOM    895  O   GLY A  15     -29.638  -0.380  -2.551  1.00 41.03           O
ATOM    896  N   GLY A  16     -31.362   0.946  -1.946  1.00 41.91           N
ATOM    897  CA  GLY A  16     -30.784   2.117  -2.570  1.00 40.21           C
ATOM    898  C   GLY A  16     -29.607   2.733  -1.848  1.00 45.44           C
ATOM    899  O   GLY A  16     -29.058   2.180  -0.888  1.00 43.48           O
ATOM    900  N   SER A  17     -29.259   3.930  -2.297  1.00 47.51           N
ATOM    901  CA  SER A  17     -28.098   4.624  -1.792  1.00 38.38           C
ATOM    902  C   SER A  17     -28.426   6.059  -1.485  1.00 35.45           C
ATOM    903  O   SER A  17     -29.434   6.591  -1.938  1.00 37.50           O
ATOM    904  CB  SER A  17     -26.959   4.566  -2.804  1.00 44.16           C
ATOM    905  OG  SER A  17     -26.832   3.267  -3.347  1.00 56.31           O
ATOM    906  N   LEU A  18     -27.559   6.681  -0.708  1.00 31.16           N
ATOM    907  CA  LEU A  18     -27.711   8.078  -0.405  1.00 30.50           C
ATOM    908  C   LEU A  18     -26.390   8.679   0.082  1.00 33.75           C
ATOM    909  O   LEU A  18     -25.590   8.017   0.728  1.00 38.36           O
ATOM    910  CB  LEU A  18     -28.827   8.248   0.611  1.00 31.25           C
ATOM    911  CG  LEU A  18     -29.305   9.679   0.769  1.00 37.52           C
ATOM    912  CD1 LEU A  18     -30.827   9.693   0.773  1.00 37.29           C
ATOM    913  CD2 LEU A  18     -28.777  10.192   2.075  1.00 41.30           C
ATOM    914  N   ARG A  19     -26.146   9.936  -0.248  1.00 40.41           N
ATOM    915  CA  ARG A  19     -24.914  10.551   0.200  1.00 45.05           C
ATOM    916  C   ARG A  19     -25.205  11.758   1.126  1.00 41.99           C
ATOM    917  O   ARG A  19     -25.997  12.651   0.795  1.00 34.50           O
ATOM    918  CB  ARG A  19     -24.068  10.952  -1.020  1.00 35.55           C
ATOM    919  CG  ARG A  19     -22.701  11.480  -0.680  1.00 35.90           C
ATOM    920  CD  ARG A  19     -21.843  11.696  -1.924  1.00 52.21           C
ATOM    921  NE  ARG A  19     -20.457  11.287  -1.703  1.00 55.37           N
ATOM    922  CZ  ARG A  19     -19.471  12.144  -1.439  1.00 56.52           C
ATOM    923  NH1 ARG A  19     -19.731  13.447  -1.325  1.00 50.86           N
ATOM    924  NH2 ARG A  19     -18.232  11.701  -1.248  1.00 54.58           N
ATOM    925  N   LEU A  20     -24.562  11.766   2.291  1.00 37.72           N
ATOM    926  CA  LEU A  20     -24.779  12.820   3.275  1.00 38.62           C
ATOM    927  C   LEU A  20     -23.526  13.687   3.287  1.00 40.95           C
ATOM    928  O   LEU A  20     -22.420  13.211   3.048  1.00 34.05           O
ATOM    929  CB  LEU A  20     -25.049  12.260   4.683  1.00 30.52           C
ATOM    930  CG  LEU A  20     -26.268  11.387   5.010  1.00 30.95           C
ATOM    931  CD1 LEU A  20     -26.221  10.913   6.459  1.00 25.17           C
ATOM    932  CD2 LEU A  20     -27.596  12.097   4.703  1.00 28.82           C
ATOM    933  N   SER A  21     -23.692  14.964   3.581  1.00 50.55           N
ATOM    934  CA  SER A  21     -22.553  15.864   3.613  1.00 46.20           C
ATOM    935  C   SER A  21     -22.739  16.802   4.795  1.00 37.38           C
ATOM    936  O   SER A  21     -23.866  17.040   5.217  1.00 30.11           O
ATOM    937  CB  SER A  21     -22.426  16.637   2.290  1.00 38.64           C
ATOM    938  OG  SER A  21     -21.563  17.755   2.417  1.00 32.80           O
ATOM    939  N   CYS A  22     -21.632  17.278   5.359  1.00 28.78           N
ATOM    940  CA  CYS A  22     -21.679  18.235   6.458  1.00 29.96           C
ATOM    941  C   CYS A  22     -20.703  19.391   6.209  1.00 34.13           C
ATOM    942  O   CYS A  22     -19.504  19.181   6.102  1.00 33.75           O
ATOM    943  CB  CYS A  22     -21.358  17.536   7.783  1.00 37.92           C
ATOM    944  SG  CYS A  22     -21.422  18.567   9.275  1.00 46.43           S
ATOM    945  N   ALA A  23     -21.210  20.615   6.138  1.00 30.60           N
ATOM    946  CA  ALA A  23     -20.342  21.750   5.907  1.00 30.01           C
ATOM    947  C   ALA A  23     -20.025  22.437   7.239  1.00 39.42           C
ATOM    948  O   ALA A  23     -20.933  22.787   8.005  1.00 40.56           O
ATOM    949  CB  ALA A  23     -20.982  22.723   4.926  1.00 25.79           C
ATOM    950  N   ALA A  24     -18.740  22.625   7.529  1.00 29.99           N
ATOM    951  CA  ALA A  24     -18.375  23.359   8.725  1.00 30.95           C
ATOM    952  C   ALA A  24     -18.247  24.874   8.450  1.00 42.94           C
ATOM    953  O   ALA A  24     -17.497  25.303   7.567  1.00 43.65           O
ATOM    954  CB  ALA A  24     -17.094  22.792   9.303  1.00 23.89           C
ATOM    955  N   SER A  25     -18.978  25.677   9.223  1.00 45.85           N
ATOM    956  CA  SER A  25     -19.010  27.138   9.052  1.00 44.26           C
ATOM    957  C   SER A  25     -18.332  27.788  10.259  1.00 24.37           C
ATOM    958  O   SER A  25     -18.038  27.102  11.233  1.00 36.33           O
ATOM    959  CB  SER A  25     -20.457  27.648   8.882  1.00 38.33           C
ATOM    960  OG  SER A  25     -21.152  27.727  10.127  1.00 38.27           O
ATOM    961  N   GLY A  26     -18.070  29.090  10.196  1.00 24.94           N
ATOM    962  CA  GLY A  26     -17.428  29.800  11.302  1.00 29.70           C
ATOM    963  C   GLY A  26     -15.917  29.825  11.146  1.00 35.38           C
ATOM    964  O   GLY A  26     -15.385  29.226  10.212  1.00 34.53           O
ATOM    965  N   ARG A  27     -15.207  30.510  12.038  1.00 32.82           N
ATOM    966  CA  ARG A  27     -13.764  30.617  11.848  1.00 26.42           C
ATOM    967  C   ARG A  27     -13.043  29.354  12.328  1.00 28.24           C
ATOM    968  O   ARG A  27     -13.375  28.766  13.357  1.00 31.24           O
ATOM    969  CB  ARG A  27     -13.199  31.863  12.545  1.00 26.57           C
ATOM    970  CG  ARG A  27     -11.710  31.768  12.873  1.00 41.34           C
ATOM    971  CD  ARG A  27     -10.964  33.106  12.972  1.00 40.49           C
ATOM    972  NE  ARG A  27     -10.255  33.538  11.755  1.00 55.26           N
ATOM    973  CZ  ARG A  27      -9.272  32.870  11.134  1.00 57.64           C
ATOM    974  NH1 ARG A  27      -8.888  31.667  11.538  1.00 60.48           N
ATOM    975  NH2 ARG A  27      -8.693  33.393  10.061  1.00 49.79           N
ATOM    976  N   THR A  28     -12.054  28.945  11.545  1.00 26.93           N
ATOM    977  CA  THR A  28     -11.273  27.747  11.808  1.00 40.15           C
ATOM    978  C   THR A  28      -9.825  28.061  11.427  1.00 48.56           C
ATOM    979  O   THR A  28      -9.559  28.976  10.642  1.00 46.64           O
ATOM    980  CB  THR A  28     -11.791  26.494  10.997  1.00 37.67           C
ATOM    981  OG1 THR A  28     -11.756  26.764   9.590  1.00 33.40           O
ATOM    982  CG2 THR A  28     -13.219  26.130  11.357  1.00 29.04           C
ATOM    983  N   PHE A  29      -8.886  27.286  11.948  1.00 47.33           N
ATOM    984  CA  PHE A  29      -7.485  27.555  11.657  1.00 46.62           C
ATOM    985  C   PHE A  29      -6.870  26.301  11.070  1.00 44.66           C
ATOM    986  O   PHE A  29      -5.891  26.379  10.323  1.00 39.32           O
ATOM    987  CB  PHE A  29      -6.716  27.995  12.912  1.00 37.46           C
ATOM    988  CG  PHE A  29      -7.401  29.075  13.697  1.00 41.26           C
ATOM    989  CD1 PHE A  29      -7.005  30.399  13.571  1.00 45.00           C
ATOM    990  CD2 PHE A  29      -8.435  28.771  14.577  1.00 41.20           C
ATOM    991  CE1 PHE A  29      -7.638  31.409  14.298  1.00 36.43           C
ATOM    992  CE2 PHE A  29      -9.069  29.775  15.301  1.00 40.89           C
ATOM    993  CZ  PHE A  29      -8.663  31.093  15.163  1.00 35.93           C
ATOM    994  N   SER A  30      -7.486  25.156  11.357  1.00 28.90           N
ATOM    995  CA  SER A  30      -6.956  23.888  10.870  1.00 33.74           C
ATOM    996  C   SER A  30      -8.029  22.808  10.736  1.00 34.98           C
ATOM    997  O   SER A  30      -9.215  23.034  11.017  1.00 31.21           O
ATOM    998  CB  SER A  30      -5.838  23.389  11.796  1.00 32.29           C
ATOM    999  OG  SER A  30      -6.364  22.954  13.037  1.00 34.66           O
ATOM   1000  N   SER A  31      -7.583  21.643  10.282  1.00 29.08           N
ATOM   1001  CA  SER A  31      -8.416  20.465  10.145  1.00 33.10           C
ATOM   1002  C   SER A  31      -8.784  19.876  11.503  1.00 34.51           C
ATOM   1003  O   SER A  31      -8.131  20.130  12.516  1.00 37.47           O
ATOM   1004  CB  SER A  31      -7.693  19.407   9.316  1.00 29.57           C
ATOM   1005  OG  SER A  31      -6.480  19.005   9.951  1.00 37.46           O
ATOM   1006  N   PHE A  32      -9.806  19.039  11.507  1.00 33.33           N
ATOM   1007  CA  PHE A  32     -10.241  18.418  12.737  1.00 37.50           C
ATOM   1008  C   PHE A  32     -11.053  17.157  12.498  1.00 46.11           C
ATOM   1009  O   PHE A  32     -11.629  16.929  11.424  1.00 25.69           O
ATOM   1010  CB  PHE A  32     -11.035  19.418  13.582  1.00 30.32           C
ATOM   1011  CG  PHE A  32     -12.065  20.187  12.805  1.00 25.86           C
ATOM   1012  CD1 PHE A  32     -13.302  19.633  12.526  1.00 24.02           C
ATOM   1013  CD2 PHE A  32     -11.786  21.464  12.342  1.00 26.32           C
ATOM   1014  CE1 PHE A  32     -14.246  20.344  11.815  1.00 31.57           C
ATOM   1015  CE2 PHE A  32     -12.728  22.181  11.628  1.00 31.98           C
ATOM   1016  CZ  PHE A  32     -13.967  21.627  11.374  1.00 24.09           C
ATOM   1017  N   VAL A  33     -11.055  16.320  13.521  1.00 47.52           N
ATOM   1018  CA  VAL A  33     -11.789  15.080  13.479  1.00 39.70           C
ATOM   1019  C   VAL A  33     -13.271  15.379  13.357  1.00 40.29           C
ATOM   1020  O   VAL A  33     -13.788  16.296  13.994  1.00 36.99           O
ATOM   1021  CB  VAL A  33     -11.494  14.229  14.719  1.00 34.89           C
ATOM   1022  CG1 VAL A  33     -12.599  13.226  14.962  1.00 41.54           C
ATOM   1023  CG2 VAL A  33     -10.145  13.520  14.545  1.00 35.30           C
ATOM   1024  N   MET A  34     -13.935  14.631  12.486  1.00 33.30           N
ATOM   1025  CA  MET A  34     -15.369  14.740  12.323  1.00 28.58           C
ATOM   1026  C   MET A  34     -16.007  13.357  12.320  1.00 39.79           C
ATOM   1027  O   MET A  34     -15.318  12.358  12.130  1.00 49.21           O
ATOM   1028  CB  MET A  34     -15.684  15.480  11.033  1.00 25.59           C
ATOM   1029  CG  MET A  34     -15.051  16.851  10.949  1.00 23.93           C
ATOM   1030  SD  MET A  34     -15.827  17.877   9.695  1.00 37.89           S
ATOM   1031  CE  MET A  34     -17.515  17.916  10.304  1.00 23.12           C
ATOM   1032  N   GLY A  35     -17.320  13.291  12.504  1.00 41.32           N
ATOM   1033  CA  GLY A  35     -17.999  12.008  12.568  1.00 36.35           C
ATOM   1034  C   GLY A  35     -19.502  12.046  12.346  1.00 23.20           C
ATOM   1035  O   GLY A  35     -20.159  13.075  12.506  1.00 22.76           O
ATOM   1036  N   TRP A  36     -20.046  10.900  11.978  1.00 23.54           N
ATOM   1037  CA  TRP A  36     -21.487  10.745  11.828  1.00 27.56           C
ATOM   1038  C   TRP A  36     -22.049   9.863  12.910  1.00 23.62           C
ATOM   1039  O   TRP A  36     -21.528   8.779  13.162  1.00 24.09           O
ATOM   1040  CB  TRP A  36     -21.846  10.160  10.467  1.00 23.88           C
ATOM   1041  CG  TRP A  36     -21.575  11.109   9.334  1.00 32.65           C
ATOM   1042  CD1 TRP A  36     -20.435  11.193   8.563  1.00 31.91           C
ATOM   1043  CD2 TRP A  36     -22.461  12.124   8.849  1.00 23.71           C
ATOM   1044  NE1 TRP A  36     -20.569  12.197   7.636  1.00 24.38           N
ATOM   1045  CE2 TRP A  36     -21.803  12.780   7.787  1.00 29.02           C
ATOM   1046  CE3 TRP A  36     -23.751  12.536   9.204  1.00 27.94           C
ATOM   1047  CZ2 TRP A  36     -22.400  13.826   7.071  1.00 28.38           C
ATOM   1048  CZ3 TRP A  36     -24.336  13.582   8.502  1.00 29.28           C
ATOM   1049  CH2 TRP A  36     -23.659  14.217   7.445  1.00 24.89           C
ATOM   1050  N   PHE A  37     -23.122  10.359  13.528  1.00 32.91           N
ATOM   1051  CA  PHE A  37     -23.992   9.599  14.432  1.00 30.56           C
ATOM   1052  C   PHE A  37     -25.415   9.524  13.866  1.00 33.19           C
ATOM   1053  O   PHE A  37     -25.769  10.262  12.940  1.00 38.07           O
ATOM   1054  CB  PHE A  37     -24.021  10.233  15.824  1.00 35.42           C
ATOM   1055  CG  PHE A  37     -22.719  10.133  16.551  1.00 46.50           C
ATOM   1056  CD1 PHE A  37     -22.568   9.231  17.591  1.00 45.24           C
ATOM   1057  CD2 PHE A  37     -21.625  10.919  16.172  1.00 44.56           C
ATOM   1058  CE1 PHE A  37     -21.352   9.113  18.247  1.00 48.80           C
ATOM   1059  CE2 PHE A  37     -20.407  10.805  16.828  1.00 35.31           C
ATOM   1060  CZ  PHE A  37     -20.270   9.897  17.861  1.00 42.73           C
ATOM   1061  N   ARG A  38     -26.225   8.612  14.386  1.00 36.00           N
ATOM   1062  CA  ARG A  38     -27.628   8.570  13.987  1.00 38.52           C
ATOM   1063  C   ARG A  38     -28.537   8.293  15.156  1.00 44.54           C
ATOM   1064  O   ARG A  38     -28.116   7.721  16.162  1.00 51.03           O
ATOM   1065  CB  ARG A  38     -27.877   7.526  12.894  1.00 37.26           C
ATOM   1066  CG  ARG A  38     -27.845   6.063  13.319  1.00 35.15           C
ATOM   1067  CD  ARG A  38     -27.796   5.220  12.062  1.00 35.22           C
ATOM   1068  NE  ARG A  38     -27.958   3.784  12.253  1.00 45.87           N
ATOM   1069  CZ  ARG A  38     -27.856   2.898  11.260  1.00 53.25           C
ATOM   1070  NH1 ARG A  38     -27.609   3.312  10.021  1.00 46.54           N
ATOM   1071  NH2 ARG A  38     -27.998   1.599  11.496  1.00 60.20           N
ATOM   1072  N   GLN A  39     -29.776   8.748  15.042  1.00 37.02           N
ATOM   1073  CA  GLN A  39     -30.788   8.383  16.015  1.00 33.33           C
ATOM   1074  C   GLN A  39     -32.103   7.959  15.405  1.00 36.35           C
ATOM   1075  O   GLN A  39     -32.786   8.741  14.738  1.00 32.67           O
ATOM   1076  CB  GLN A  39     -31.070   9.513  16.971  1.00 30.93           C
ATOM   1077  CG  GLN A  39     -32.147   9.119  17.919  1.00 28.31           C
ATOM   1078  CD  GLN A  39     -32.099   9.905  19.165  1.00 43.07           C
ATOM   1079  OE1 GLN A  39     -31.671  11.061  19.159  1.00 47.29           O
ATOM   1080  NE2 GLN A  39     -32.561   9.304  20.264  1.00 40.09           N
ATOM   1081  N   ALA A  40     -32.488   6.732  15.710  1.00 38.81           N
ATOM   1082  CA  ALA A  40     -33.722   6.185  15.189  1.00 48.41           C
ATOM   1083  C   ALA A  40     -34.919   6.621  16.049  1.00 56.30           C
ATOM   1084  O   ALA A  40     -34.748   7.248  17.114  1.00 52.50           O
ATOM   1085  CB  ALA A  40     -33.615   4.663  15.124  1.00 49.94           C
ATOM   1086  N   PRO A  41     -36.140   6.339  15.567  1.00 56.86           N
ATOM   1087  CA  PRO A  41     -37.283   6.549  16.452  1.00 61.45           C
ATOM   1088  C   PRO A  41     -37.273   5.494  17.544  1.00 54.69           C
ATOM   1089  O   PRO A  41     -37.059   4.319  17.251  1.00 44.32           O
ATOM   1090  CB  PRO A  41     -38.492   6.400  15.524  1.00 68.73           C
ATOM   1091  CG  PRO A  41     -37.989   5.567  14.391  1.00 69.20           C
ATOM   1092  CD  PRO A  41     -36.559   5.969  14.205  1.00 61.48           C
ATOM   1093  N   GLY A  42     -37.491   5.921  18.786  1.00 63.30           N
ATOM   1094  CA  GLY A  42     -37.417   5.035  19.933  1.00 60.70           C
ATOM   1095  C   GLY A  42     -35.978   4.976  20.407  1.00 57.92           C
ATOM   1096  O   GLY A  42     -35.634   5.493  21.461  1.00 61.00           O
ATOM   1097  N   LYS A  43     -35.140   4.360  19.582  1.00 57.37           N
ATOM   1098  CA  LYS A  43     -33.715   4.177  19.822  1.00 59.11           C
ATOM   1099  C   LYS A  43     -33.003   5.490  20.215  1.00 56.38           C
ATOM   1100  O   LYS A  43     -33.538   6.579  19.988  1.00 58.86           O
ATOM   1101  CB  LYS A  43     -33.117   3.563  18.556  1.00 56.02           C
ATOM   1102  CG  LYS A  43     -32.125   2.434  18.765  1.00 58.77           C
ATOM   1103  CD  LYS A  43     -31.845   1.698  17.438  1.00 58.43           C
ATOM   1104  CE  LYS A  43     -30.609   2.201  16.721  1.00 61.81           C
ATOM   1105  NZ  LYS A  43     -30.478   1.769  15.289  1.00 59.28           N
ATOM   1106  N   GLU A  44     -31.804   5.386  20.797  1.00 47.89           N
ATOM   1107  CA  GLU A  44     -30.975   6.567  21.108  1.00 48.11           C
ATOM   1108  C   GLU A  44     -29.785   6.744  20.156  1.00 33.09           C
ATOM   1109  O   GLU A  44     -29.652   6.015  19.165  1.00 28.64           O
ATOM   1110  CB  GLU A  44     -30.449   6.511  22.554  1.00 50.88           C
ATOM   1111  CG  GLU A  44     -31.511   6.690  23.646  1.00 58.38           C
ATOM   1112  CD  GLU A  44     -32.119   5.362  24.092  1.00 76.59           C
ATOM   1113  OE1 GLU A  44     -31.518   4.310  23.781  1.00 86.33           O
ATOM   1114  OE2 GLU A  44     -33.191   5.355  24.742  1.00 77.23           O
ATOM   1115  N   ARG A  45     -28.956   7.747  20.448  1.00 27.83           N
ATOM   1116  CA  ARG A  45     -27.868   8.178  19.551  1.00 35.29           C
ATOM   1117  C   ARG A  45     -26.729   7.170  19.422  1.00 26.76           C
ATOM   1118  O   ARG A  45     -26.166   6.744  20.418  1.00 27.29           O
ATOM   1119  CB  ARG A  45     -27.280   9.502  20.031  1.00 36.03           C
ATOM   1120  CG  ARG A  45     -28.007  10.716  19.522  1.00 39.29           C
ATOM   1121  CD  ARG A  45     -27.614  11.988  20.270  1.00 41.03           C
ATOM   1122  NE  ARG A  45     -28.261  13.138  19.632  1.00 48.05           N
ATOM   1123  CZ  ARG A  45     -27.625  14.204  19.157  1.00 50.15           C
ATOM   1124  NH1 ARG A  45     -26.303  14.289  19.234  1.00 54.93           N
ATOM   1125  NH2 ARG A  45     -28.312  15.179  18.590  1.00 48.03           N
ATOM   1126  N   GLU A  46     -26.399   6.783  18.194  1.00 38.38           N
ATOM   1127  CA  GLU A  46     -25.327   5.820  17.969  1.00 34.85           C
ATOM   1128  C   GLU A  46     -24.347   6.265  16.908  1.00 25.86           C
ATOM   1129  O   GLU A  46     -24.709   6.947  15.956  1.00 43.21           O
ATOM   1130  CB  GLU A  46     -25.884   4.468  17.547  1.00 41.32           C
ATOM   1131  CG  GLU A  46     -26.763   3.812  18.555  1.00 52.73           C
ATOM   1132  CD  GLU A  46     -27.395   2.590  17.978  1.00 62.43           C
ATOM   1133  OE1 GLU A  46     -27.714   2.652  16.772  1.00 67.94           O
ATOM   1134  OE2 GLU A  46     -27.591   1.595  18.719  1.00 60.11           O
ATOM   1135  N   PHE A  47     -23.131   5.769  17.014  1.00 29.15           N
ATOM   1136  CA  PHE A  47     -22.062   6.080  16.077  1.00 29.14           C
ATOM   1137  C   PHE A  47     -22.256   5.350  14.735  1.00 37.11           C
ATOM   1138  O   PHE A  47     -22.829   4.265  14.672  1.00 35.53           O
ATOM   1139  CB  PHE A  47     -20.741   5.699  16.746  1.00 26.12           C
ATOM   1140  CG  PHE A  47     -19.544   5.643  15.834  1.00 26.17           C
ATOM   1141  CD1 PHE A  47     -18.630   6.702  15.821  1.00 25.73           C
ATOM   1142  CD2 PHE A  47     -19.259   4.497  15.090  1.00 26.89           C
ATOM   1143  CE1 PHE A  47     -17.489   6.658  15.031  1.00 28.92           C
ATOM   1144  CE2 PHE A  47     -18.125   4.440  14.300  1.00 38.54           C
ATOM   1145  CZ  PHE A  47     -17.227   5.520  14.273  1.00 38.68           C
ATOM   1146  N   VAL A  48     -21.781   5.958  13.657  1.00 47.78           N
ATOM   1147  CA  VAL A  48     -21.851   5.341  12.336  1.00 44.58           C
ATOM   1148  C   VAL A  48     -20.493   5.308  11.657  1.00 46.15           C
ATOM   1149  O   VAL A  48     -20.150   4.337  10.996  1.00 47.54           O
ATOM   1150  CB  VAL A  48     -22.808   6.085  11.399  1.00 33.43           C
ATOM   1151  CG1 VAL A  48     -22.787   5.445  10.019  1.00 36.61           C
ATOM   1152  CG2 VAL A  48     -24.215   6.161  11.989  1.00 25.41           C
ATOM   1153  N   ALA A  49     -19.741   6.393  11.802  1.00 39.14           N
ATOM   1154  CA  ALA A  49     -18.447   6.523  11.148  1.00 34.19           C
ATOM   1155  C   ALA A  49     -17.777   7.788  11.628  1.00 39.52           C
ATOM   1156  O   ALA A  49     -18.456   8.780  11.881  1.00 40.78           O
ATOM   1157  CB  ALA A  49     -18.593   6.545   9.632  1.00 28.74           C
ATOM   1158  N   SER A  50     -16.449   7.748  11.722  1.00 40.57           N
ATOM   1159  CA  SER A  50     -15.638   8.907  12.082  1.00 25.76           C
ATOM   1160  C   SER A  50     -14.337   8.894  11.280  1.00 38.94           C
ATOM   1161  O   SER A  50     -13.896   7.849  10.803  1.00 27.51           O
ATOM   1162  CB  SER A  50     -15.330   8.929  13.578  1.00 28.93           C
ATOM   1163  OG  SER A  50     -14.197   8.130  13.911  1.00 36.26           O
ATOM   1164  N   ILE A  51     -13.735  10.066  11.131  1.00 37.78           N
ATOM   1165  CA  ILE A  51     -12.544  10.222  10.314  1.00 44.80           C
ATOM   1166  C   ILE A  51     -11.485  11.092  11.018  1.00 42.93           C
ATOM   1167  O   ILE A  51     -11.830  11.979  11.804  1.00 40.44           O
ATOM   1168  CB  ILE A  51     -12.932  10.804   8.926  1.00 37.53           C
ATOM   1169  CG1 ILE A  51     -11.785  10.641   7.926  1.00 35.69           C
ATOM   1170  CG2 ILE A  51     -13.301  12.272   9.031  1.00 40.59           C
ATOM   1171  CD1 ILE A  51     -12.261  10.575   6.499  1.00 35.64           C
ATOM   1172  N   SER A  52     -10.203  10.818  10.759  1.00 35.21           N
ATOM   1173  CA  SER A  52      -9.121  11.595  11.352  1.00 32.69           C
ATOM   1174  C   SER A  52      -9.046  12.981  10.722  1.00 44.81           C
ATOM   1175  O   SER A  52      -9.733  13.249   9.730  1.00 51.98           O
ATOM   1176  CB  SER A  52      -7.789  10.876  11.196  1.00 30.74           C
ATOM   1177  OG  SER A  52      -7.465  10.666   9.838  1.00 31.69           O
ATOM   1178  N   ARG A  53      -8.202  13.845  11.290  1.00 39.26           N
ATOM   1179  CA  ARG A  53      -8.025  15.218  10.809  1.00 34.72           C
ATOM   1180  C   ARG A  53      -7.684  15.319   9.318  1.00 35.91           C
ATOM   1181  O   ARG A  53      -8.203  16.185   8.620  1.00 29.89           O
ATOM   1182  CB  ARG A  53      -6.906  15.917  11.574  1.00 38.56           C
ATOM   1183  CG  ARG A  53      -7.010  15.936  13.061  1.00 35.19           C
ATOM   1184  CD  ARG A  53      -5.745  16.570  13.640  1.00 35.47           C
ATOM   1185  NE  ARG A  53      -5.624  17.955  13.196  1.00 40.31           N
ATOM   1186  CZ  ARG A  53      -4.854  18.876  13.763  1.00 30.48           C
ATOM   1187  NH1 ARG A  53      -4.121  18.583  14.819  1.00 31.02           N
ATOM   1188  NH2 ARG A  53      -4.841  20.104  13.277  1.00 30.50           N
ATOM   1189  N   SER A  54      -6.770  14.465   8.857  1.00 36.37           N
ATOM   1190  CA  SER A  54      -6.362  14.394   7.441  1.00 45.52           C
ATOM   1191  C   SER A  54      -7.213  13.538   6.475  1.00 52.97           C
ATOM   1192  O   SER A  54      -6.987  13.569   5.259  1.00 47.70           O
ATOM   1193  CB  SER A  54      -4.929  13.878   7.371  1.00 35.59           C
ATOM   1194  OG  SER A  54      -4.824  12.688   8.134  1.00 38.41           O
ATOM   1195  N   GLY A  55      -8.152  12.756   7.007  1.00 56.20           N
ATOM   1196  CA  GLY A  55      -8.988  11.885   6.187  1.00 57.20           C
ATOM   1197  C   GLY A  55      -8.385  10.501   5.949  1.00 58.12           C
ATOM   1198  O   GLY A  55      -8.949   9.675   5.212  1.00 52.68           O
ATOM   1199  N   SER A  56      -7.228  10.271   6.578  1.00 54.04           N
ATOM   1200  CA  SER A  56      -6.351   9.110   6.347  1.00 47.32           C
ATOM   1201  C   SER A  56      -6.727   7.835   7.128  1.00 51.28           C
ATOM   1202  O   SER A  56      -6.504   6.715   6.649  1.00 36.40           O
ATOM   1203  CB  SER A  56      -4.912   9.503   6.674  1.00 46.11           C
ATOM   1204  OG  SER A  56      -4.168   8.407   7.157  1.00 49.95           O
ATOM   1205  N   VAL A  57      -7.216   8.003   8.360  1.00 44.72           N
ATOM   1206  CA  VAL A  57      -7.658   6.868   9.166  1.00 42.63           C
ATOM   1207  C   VAL A  57      -9.113   7.015   9.596  1.00 59.01           C
ATOM   1208  O   VAL A  57      -9.492   7.995  10.239  1.00 65.17           O
ATOM   1209  CB  VAL A  57      -6.779   6.675  10.403  1.00 41.99           C
ATOM   1210  CG1 VAL A  57      -7.252   5.475  11.217  1.00 38.36           C
ATOM   1211  CG2 VAL A  57      -5.341   6.497   9.988  1.00 40.30           C
ATOM   1212  N   THR A  58      -9.921   6.020   9.238  1.00 56.22           N
ATOM   1213  CA  THR A  58     -11.352   6.023   9.513  1.00 37.73           C
ATOM   1214  C   THR A  58     -11.787   4.878  10.429  1.00 31.23           C
ATOM   1215  O   THR A  58     -11.051   3.928  10.629  1.00 43.12           O
ATOM   1216  CB  THR A  58     -12.121   5.916   8.215  1.00 43.56           C
ATOM   1217  OG1 THR A  58     -11.921   4.610   7.661  1.00 49.42           O
ATOM   1218  CG2 THR A  58     -11.607   6.949   7.229  1.00 40.10           C
ATOM   1219  N   ARG A  59     -12.987   4.974  10.986  1.00 38.17           N
ATOM   1220  CA  ARG A  59     -13.559   3.899  11.804  1.00 41.00           C
ATOM   1221  C   ARG A  59     -15.040   3.795  11.477  1.00 36.51           C
ATOM   1222  O   ARG A  59     -15.693   4.798  11.163  1.00 32.65           O
ATOM   1223  CB  ARG A  59     -13.349   4.130  13.300  1.00 29.68           C
ATOM   1224  CG  ARG A  59     -11.894   4.089  13.717  1.00 34.43           C
ATOM   1225  CD  ARG A  59     -11.209   2.761  13.395  1.00 37.99           C
ATOM   1226  NE  ARG A  59      -9.744   2.863  13.422  1.00 49.84           N
ATOM   1227  CZ  ARG A  59      -8.922   2.379  12.484  1.00 60.47           C
ATOM   1228  NH1 ARG A  59      -9.393   1.726  11.431  1.00 62.34           N
ATOM   1229  NH2 ARG A  59      -7.612   2.526  12.611  1.00 65.60           N
ATOM   1230  N   TYR A  60     -15.560   2.573  11.508  1.00 37.25           N
ATOM   1231  CA  TYR A  60     -16.946   2.330  11.125  1.00 35.47           C
ATOM   1232  C   TYR A  60     -17.627   1.455  12.151  1.00 31.77           C
ATOM   1233  O   TYR A  60     -17.087   0.428  12.552  1.00 30.55           O
ATOM   1234  CB  TYR A  60     -17.057   1.645   9.750  1.00 30.00           C
ATOM   1235  CG  TYR A  60     -16.627   2.462   8.546  1.00 42.06           C
ATOM   1236  CD1 TYR A  60     -17.550   3.197   7.816  1.00 37.51           C
ATOM   1237  CD2 TYR A  60     -15.305   2.475   8.120  1.00 38.76           C
ATOM   1238  CE1 TYR A  60     -17.170   3.938   6.717  1.00 29.87           C
ATOM   1239  CE2 TYR A  60     -14.919   3.210   7.016  1.00 34.05           C
ATOM   1240  CZ  TYR A  60     -15.863   3.939   6.319  1.00 36.09           C
ATOM   1241  OH  TYR A  60     -15.493   4.683   5.219  1.00 44.35           O
ATOM   1242  N   ALA A  61     -18.836   1.860  12.534  1.00 34.61           N
ATOM   1243  CA  ALA A  61     -19.739   1.037  13.321  1.00 33.69           C
ATOM   1244  C   ALA A  61     -19.941  -0.298  12.634  1.00 35.55           C
ATOM   1245  O   ALA A  61     -19.599  -0.436  11.471  1.00 30.42           O
ATOM   1246  CB  ALA A  61     -21.066   1.751  13.509  1.00 29.99           C
ATOM   1247  N   ASP A  62     -20.533  -1.266  13.332  1.00 51.03           N
ATOM   1248  CA  ASP A  62     -20.642  -2.630  12.804  1.00 48.82           C
ATOM   1249  C   ASP A  62     -21.669  -2.634  11.689  1.00 42.61           C
ATOM   1250  O   ASP A  62     -21.439  -3.210  10.624  1.00 43.92           O
ATOM   1251  CB  ASP A  62     -21.051  -3.610  13.907  1.00 51.82           C
ATOM   1252  CG  ASP A  62     -21.077  -5.058  13.442  1.00 72.81           C
ATOM   1253  OD1 ASP A  62     -20.648  -5.342  12.299  1.00 78.13           O
ATOM   1254  OD2 ASP A  62     -21.554  -5.917  14.227  1.00 80.01           O
ATOM   1255  N   SER A  63     -22.788  -1.958  11.925  1.00 45.02           N
ATOM   1256  CA  SER A  63     -23.794  -1.739  10.886  1.00 56.63           C
ATOM   1257  C   SER A  63     -23.170  -1.143   9.614  1.00 52.24           C
ATOM   1258  O   SER A  63     -23.623  -1.411   8.511  1.00 56.77           O
ATOM   1259  CB  SER A  63     -24.924  -0.832  11.425  1.00 60.48           C
ATOM   1260  OG  SER A  63     -24.642   0.545  11.273  1.00 62.34           O
ATOM   1261  N   ALA A  64     -22.122  -0.350   9.788  1.00 42.73           N
ATOM   1262  CA  ALA A  64     -21.614   0.512   8.739  1.00 36.09           C
ATOM   1263  C   ALA A  64     -20.490  -0.047   7.872  1.00 40.42           C
ATOM   1264  O   ALA A  64     -20.243   0.496   6.791  1.00 54.53           O
ATOM   1265  CB  ALA A  64     -21.143   1.813   9.359  1.00 34.43           C
ATOM   1266  N   LYS A  65     -19.790  -1.097   8.301  1.00 36.26           N
ATOM   1267  CA  LYS A  65     -18.624  -1.487   7.513  1.00 42.52           C
ATOM   1268  C   LYS A  65     -19.096  -2.256   6.289  1.00 41.90           C
ATOM   1269  O   LYS A  65     -19.940  -3.170   6.363  1.00 40.11           O
ATOM   1270  CB  LYS A  65     -17.597  -2.322   8.319  1.00 58.63           C
ATOM   1271  CG  LYS A  65     -17.626  -2.186   9.849  1.00 71.51           C
ATOM   1272  CD  LYS A  65     -17.035  -3.419  10.585  1.00 66.04           C
ATOM   1273  CE  LYS A  65     -15.496  -3.320  10.613  1.00 68.59           C
ATOM   1274  NZ  LYS A  65     -14.788  -4.183  11.608  1.00 70.27           N
ATOM   1275  N   GLY A  66     -18.526  -1.881   5.154  1.00 46.40           N
ATOM   1276  CA  GLY A  66     -18.957  -2.420   3.886  1.00 55.97           C
ATOM   1277  C   GLY A  66     -19.859  -1.474   3.139  1.00 54.31           C
ATOM   1278  O   GLY A  66     -19.616  -1.182   1.972  1.00 73.50           O
ATOM   1279  N   ARG A  67     -20.878  -0.953   3.799  1.00 40.85           N
ATOM   1280  CA  ARG A  67     -21.862  -0.184   3.046  1.00 52.62           C
ATOM   1281  C   ARG A  67     -21.595   1.307   3.024  1.00 49.74           C
ATOM   1282  O   ARG A  67     -21.982   1.994   2.085  1.00 47.37           O
ATOM   1283  CB  ARG A  67     -23.268  -0.428   3.595  1.00 53.74           C
ATOM   1284  CG  ARG A  67     -23.748  -1.853   3.475  1.00 43.53           C
ATOM   1285  CD  ARG A  67     -25.151  -1.965   4.007  1.00 44.48           C
ATOM   1286  NE  ARG A  67     -25.235  -1.522   5.395  1.00 41.39           N
ATOM   1287  CZ  ARG A  67     -26.287  -0.909   5.923  1.00 37.28           C
ATOM   1288  NH1 ARG A  67     -27.350  -0.675   5.170  1.00 38.72           N
ATOM   1289  NH2 ARG A  67     -26.282  -0.539   7.204  1.00 30.53           N
ATOM   1290  N   PHE A  68     -20.934   1.813   4.054  1.00 55.18           N
ATOM   1291  CA  PHE A  68     -20.703   3.249   4.126  1.00 53.55           C
ATOM   1292  C   PHE A  68     -19.231   3.561   3.967  1.00 45.51           C
ATOM   1293  O   PHE A  68     -18.366   2.765   4.328  1.00 30.85           O
ATOM   1294  CB  PHE A  68     -21.238   3.853   5.437  1.00 52.27           C
ATOM   1295  CG  PHE A  68     -22.627   3.385   5.815  1.00 49.95           C
ATOM   1296  CD1 PHE A  68     -23.549   3.008   4.850  1.00 52.52           C
ATOM   1297  CD2 PHE A  68     -23.007   3.333   7.146  1.00 43.84           C
ATOM   1298  CE1 PHE A  68     -24.812   2.566   5.215  1.00 57.20           C
ATOM   1299  CE2 PHE A  68     -24.260   2.899   7.520  1.00 39.71           C
ATOM   1300  CZ  PHE A  68     -25.169   2.518   6.558  1.00 49.54           C
ATOM   1301  N   THR A  69     -18.978   4.732   3.393  1.00 38.84           N
ATOM   1302  CA  THR A  69     -17.643   5.225   3.156  1.00 32.67           C
ATOM   1303  C   THR A  69     -17.551   6.655   3.635  1.00 38.38           C
ATOM   1304  O   THR A  69     -18.266   7.512   3.124  1.00 36.56           O
ATOM   1305  CB  THR A  69     -17.291   5.186   1.670  1.00 34.37           C
ATOM   1306  OG1 THR A  69     -17.617   3.898   1.118  1.00 41.17           O
ATOM   1307  CG2 THR A  69     -15.823   5.494   1.470  1.00 32.65           C
ATOM   1308  N   ILE A  70     -16.699   6.925   4.623  1.00 40.42           N
ATOM   1309  CA  ILE A  70     -16.587   8.296   5.116  1.00 39.42           C
ATOM   1310  C   ILE A  70     -15.340   8.915   4.527  1.00 29.15           C
ATOM   1311  O   ILE A  70     -14.320   8.265   4.410  1.00 35.65           O
ATOM   1312  CB  ILE A  70     -16.552   8.384   6.681  1.00 41.52           C
ATOM   1313  CG1 ILE A  70     -17.033   9.775   7.147  1.00 26.44           C
ATOM   1314  CG2 ILE A  70     -15.164   7.979   7.249  1.00 28.07           C
ATOM   1315  CD1 ILE A  70     -17.083   9.976   8.656  1.00 25.67           C
ATOM   1316  N   SER A  71     -15.443  10.161   4.096  1.00 39.13           N
ATOM   1317  CA  SER A  71     -14.305  10.863   3.529  1.00 38.39           C
ATOM   1318  C   SER A  71     -14.391  12.304   3.973  1.00 44.99           C
ATOM   1319  O   SER A  71     -15.426  12.751   4.460  1.00 48.30           O
ATOM   1320  CB  SER A  71     -14.251  10.732   2.003  1.00 34.77           C
ATOM   1321  OG  SER A  71     -15.497  11.035   1.422  1.00 40.07           O
ATOM   1322  N   LYS A  72     -13.291  13.022   3.816  1.00 51.66           N
ATOM   1323  CA  LYS A  72     -13.210  14.387   4.291  1.00 48.48           C
ATOM   1324  C   LYS A  72     -12.637  15.272   3.176  1.00 44.09           C
ATOM   1325  O   LYS A  72     -11.864  14.790   2.346  1.00 47.67           O
ATOM   1326  CB  LYS A  72     -12.321  14.434   5.537  1.00 51.41           C
ATOM   1327  CG  LYS A  72     -11.962  15.810   6.035  1.00 60.84           C
ATOM   1328  CD  LYS A  72     -11.046  15.689   7.238  1.00 70.12           C
ATOM   1329  CE  LYS A  72     -11.809  15.489   8.513  1.00 52.25           C
ATOM   1330  NZ  LYS A  72     -12.615  16.680   8.788  1.00 59.27           N
ATOM   1331  N   ASP A  73     -13.041  16.542   3.128  1.00 36.27           N
ATOM   1332  CA  ASP A  73     -12.405  17.511   2.234  1.00 47.83           C
ATOM   1333  C   ASP A  73     -12.026  18.777   3.030  1.00 50.29           C
ATOM   1334  O   ASP A  73     -12.872  19.617   3.341  1.00 50.00           O
ATOM   1335  CB  ASP A  73     -13.313  17.845   1.053  1.00 52.57           C
ATOM   1336  CG  ASP A  73     -12.542  18.344  -0.150  1.00 62.16           C
ATOM   1337  OD1 ASP A  73     -12.916  19.398  -0.694  1.00 62.75           O
ATOM   1338  OD2 ASP A  73     -11.592  17.652  -0.583  1.00 67.19           O
ATOM   1339  N   ASN A  74     -10.738  18.904   3.337  1.00 45.92           N
ATOM   1340  CA  ASN A  74     -10.252  19.901   4.286  1.00 43.77           C
ATOM   1341  C   ASN A  74     -10.247  21.354   3.824  1.00 42.50           C
ATOM   1342  O   ASN A  74     -10.311  22.254   4.659  1.00 46.96           O
ATOM   1343  CB  ASN A  74      -8.831  19.533   4.710  1.00 48.18           C
ATOM   1344  CG  ASN A  74      -8.787  18.305   5.566  1.00 47.00           C
ATOM   1345  OD1 ASN A  74      -9.011  18.375   6.766  1.00 35.53           O
ATOM   1346  ND2 ASN A  74      -8.510  17.159   4.951  1.00 64.79           N
ATOM   1347  N   ALA A  75     -10.197  21.595   2.518  1.00 42.44           N
ATOM   1348  CA  ALA A  75     -10.310  22.967   2.022  1.00 47.23           C
ATOM   1349  C   ALA A  75     -11.777  23.352   2.039  1.00 54.51           C
ATOM   1350  O   ALA A  75     -12.144  24.448   2.453  1.00 63.31           O
ATOM   1351  CB  ALA A  75      -9.734  23.102   0.635  1.00 51.47           C
ATOM   1352  N   LYS A  76     -12.616  22.424   1.601  1.00 57.08           N
ATOM   1353  CA  LYS A  76     -14.054  22.624   1.626  1.00 55.53           C
ATOM   1354  C   LYS A  76     -14.510  22.669   3.082  1.00 48.77           C
ATOM   1355  O   LYS A  76     -15.521  23.277   3.408  1.00 51.76           O
ATOM   1356  CB  LYS A  76     -14.767  21.501   0.880  1.00 58.36           C
ATOM   1357  CG  LYS A  76     -15.561  21.934  -0.323  1.00 59.41           C
ATOM   1358  CD  LYS A  76     -14.698  22.021  -1.563  1.00 67.49           C
ATOM   1359  CE  LYS A  76     -15.553  21.875  -2.816  1.00 77.40           C
ATOM   1360  NZ  LYS A  76     -15.166  22.821  -3.903  1.00 78.27           N
ATOM   1361  N   ASN A  77     -13.761  21.985   3.941  1.00 43.81           N
ATOM   1362  CA  ASN A  77     -14.110  21.838   5.347  1.00 40.91           C
ATOM   1363  C   ASN A  77     -15.426  21.084   5.513  1.00 36.26           C
ATOM   1364  O   ASN A  77     -16.233  21.397   6.387  1.00 38.51           O
ATOM   1365  CB  ASN A  77     -14.160  23.202   6.041  1.00 50.78           C
ATOM   1366  CG  ASN A  77     -13.437  23.200   7.380  1.00 54.72           C
ATOM   1367  OD1 ASN A  77     -13.448  22.201   8.101  1.00 66.37           O
ATOM   1368  ND2 ASN A  77     -12.785  24.308   7.705  1.00 43.61           N
ATOM   1369  N   THR A  78     -15.633  20.092   4.655  1.00 31.72           N
ATOM   1370  CA  THR A  78     -16.775  19.196   4.761  1.00 32.90           C
ATOM   1371  C   THR A  78     -16.412  17.782   5.182  1.00 34.21           C
ATOM   1372  O   THR A  78     -15.257  17.422   5.329  1.00 34.84           O
ATOM   1373  CB  THR A  78     -17.541  19.051   3.423  1.00 35.04           C
ATOM   1374  OG1 THR A  78     -16.704  18.371   2.476  1.00 39.11           O
ATOM   1375  CG2 THR A  78     -17.948  20.402   2.858  1.00 33.75           C
ATOM   1376  N   VAL A  79     -17.446  16.982   5.361  1.00 40.15           N
ATOM   1377  CA  VAL A  79     -17.306  15.567   5.617  1.00 41.06           C
ATOM   1378  C   VAL A  79     -18.444  14.943   4.822  1.00 41.12           C
ATOM   1379  O   VAL A  79     -19.495  15.567   4.637  1.00 25.77           O
ATOM   1380  CB  VAL A  79     -17.343  15.243   7.128  1.00 42.48           C
ATOM   1381  CG1 VAL A  79     -18.036  13.936   7.419  1.00 43.27           C
ATOM   1382  CG2 VAL A  79     -15.941  15.162   7.629  1.00 52.04           C
ATOM   1383  N   SER A  80     -18.217  13.748   4.301  1.00 34.95           N
ATOM   1384  CA  SER A  80     -19.243  13.077   3.530  1.00 45.87           C
ATOM   1385  C   SER A  80     -19.541  11.683   4.076  1.00 45.73           C
ATOM   1386  O   SER A  80     -18.686  11.060   4.703  1.00 52.16           O
ATOM   1387  CB  SER A  80     -18.812  13.014   2.068  1.00 60.84           C
ATOM   1388  OG  SER A  80     -18.392  14.301   1.637  1.00 69.98           O
ATOM   1389  N   LEU A  81     -20.763  11.206   3.862  1.00 35.87           N
ATOM   1390  CA  LEU A  81     -21.091   9.804   4.130  1.00 34.68           C
ATOM   1391  C   LEU A  81     -21.890   9.158   3.004  1.00 41.00           C
ATOM   1392  O   LEU A  81     -23.074   9.452   2.797  1.00 50.82           O
ATOM   1393  CB  LEU A  81     -21.873   9.646   5.436  1.00 31.27           C
ATOM   1394  CG  LEU A  81     -21.615   8.259   6.024  1.00 27.36           C
ATOM   1395  CD1 LEU A  81     -20.125   8.077   6.271  1.00 26.48           C
ATOM   1396  CD2 LEU A  81     -22.462   7.960   7.260  1.00 25.68           C
ATOM   1397  N   GLN A  82     -21.224   8.253   2.306  1.00 28.58           N
ATOM   1398  CA  GLN A  82     -21.805   7.506   1.219  1.00 29.54           C
ATOM   1399  C   GLN A  82     -22.469   6.270   1.796  1.00 38.93           C
ATOM   1400  O   GLN A  82     -21.800   5.429   2.384  1.00 38.86           O
ATOM   1401  CB  GLN A  82     -20.708   7.129   0.212  1.00 30.79           C
ATOM   1402  CG  GLN A  82     -21.144   6.259  -0.937  1.00 36.95           C
ATOM   1403  CD  GLN A  82     -22.145   6.962  -1.814  1.00 41.93           C
ATOM   1404  OE1 GLN A  82     -21.969   8.139  -2.156  1.00 44.30           O
ATOM   1405  NE2 GLN A  82     -23.220   6.263  -2.161  1.00 40.12           N
ATOM   1406  N   MET A  83     -23.775   6.135   1.601  1.00 47.78           N
ATOM   1407  CA  MET A  83     -24.505   5.017   2.195  1.00 52.98           C
ATOM   1408  C   MET A  83     -25.107   4.125   1.114  1.00 49.57           C
ATOM   1409  O   MET A  83     -26.140   4.438   0.533  1.00 49.60           O
ATOM   1410  CB  MET A  83     -25.595   5.528   3.165  1.00 50.97           C
ATOM   1411  CG  MET A  83     -25.041   6.135   4.475  1.00 48.55           C
ATOM   1412  SD  MET A  83     -26.288   6.655   5.710  1.00 45.68           S
ATOM   1413  CE  MET A  83     -27.348   7.630   4.649  1.00 27.21           C
ATOM   1414  N   ASP A  84     -24.433   3.008   0.854  1.00 46.99           N
ATOM   1415  CA  ASP A  84     -24.875   2.021  -0.127  1.00 41.91           C
ATOM   1416  C   ASP A  84     -25.635   0.878   0.526  1.00 36.20           C
ATOM   1417  O   ASP A  84     -25.376   0.530   1.673  1.00 33.23           O
ATOM   1418  CB  ASP A  84     -23.679   1.464  -0.900  1.00 47.08           C
ATOM   1419  CG  ASP A  84     -22.971   2.520  -1.719  1.00 46.56           C
ATOM   1420  OD1 ASP A  84     -23.672   3.358  -2.331  1.00 48.49           O
ATOM   1421  OD2 ASP A  84     -21.721   2.505  -1.759  1.00 39.95           O
ATOM   1422  N   ASN A  85     -26.556   0.296  -0.232  1.00 41.76           N
ATOM   1423  CA  ASN A  85     -27.272  -0.913   0.157  1.00 48.20           C
ATOM   1424  C   ASN A  85     -28.083  -0.697   1.450  1.00 49.34           C
ATOM   1425  O   ASN A  85     -27.953  -1.457   2.414  1.00 44.31           O
ATOM   1426  CB  ASN A  85     -26.283  -2.071   0.316  1.00 45.09           C
ATOM   1427  CG  ASN A  85     -26.956  -3.433   0.309  1.00 48.54           C
ATOM   1428  OD1 ASN A  85     -28.079  -3.608  -0.194  1.00 41.60           O
ATOM   1429  ND2 ASN A  85     -26.262  -4.414   0.867  1.00 45.04           N
ATOM   1430  N   LEU A  86     -28.929   0.334   1.451  1.00 35.08           N
ATOM   1431  CA  LEU A  86     -29.654   0.744   2.642  1.00 34.45           C
ATOM   1432  C   LEU A  86     -30.871  -0.142   2.912  1.00 40.75           C
ATOM   1433  O   LEU A  86     -31.548  -0.584   1.988  1.00 51.54           O
ATOM   1434  CB  LEU A  86     -30.080   2.205   2.499  1.00 36.98           C
ATOM   1435  CG  LEU A  86     -28.920   3.199   2.584  1.00 42.33           C
ATOM   1436  CD1 LEU A  86     -29.242   4.485   1.859  1.00 30.46           C
ATOM   1437  CD2 LEU A  86     -28.558   3.477   4.041  1.00 29.57           C
ATOM   1438  N   ASN A  87     -31.128  -0.423   4.185  1.00 37.15           N
ATOM   1439  CA  ASN A  87     -32.311  -1.178   4.596  1.00 38.47           C
ATOM   1440  C   ASN A  87     -33.101  -0.375   5.635  1.00 44.66           C
ATOM   1441  O   ASN A  87     -32.600   0.639   6.150  1.00 44.69           O
ATOM   1442  CB  ASN A  87     -31.913  -2.528   5.156  1.00 34.00           C
ATOM   1443  CG  ASN A  87     -31.234  -2.407   6.462  1.00 47.23           C
ATOM   1444  OD1 ASN A  87     -31.891  -2.214   7.474  1.00 55.58           O
ATOM   1445  ND2 ASN A  87     -29.912  -2.541   6.473  1.00 32.94           N
ATOM   1446  N   PRO A  88     -34.336  -0.802   5.954  1.00 56.39           N
ATOM   1447  CA  PRO A  88     -35.068   0.143   6.814  1.00 33.42           C
ATOM   1448  C   PRO A  88     -34.542   0.256   8.236  1.00 36.82           C
ATOM   1449  O   PRO A  88     -34.938   1.195   8.910  1.00 33.85           O
ATOM   1450  CB  PRO A  88     -36.506  -0.399   6.819  1.00 36.88           C
ATOM   1451  CG  PRO A  88     -36.524  -1.665   6.018  1.00 45.91           C
ATOM   1452  CD  PRO A  88     -35.131  -1.984   5.560  1.00 57.96           C
ATOM   1453  N   ASP A  89     -33.604  -0.594   8.653  1.00 46.84           N
ATOM   1454  CA  ASP A  89     -32.953  -0.406   9.954  1.00 41.29           C
ATOM   1455  C   ASP A  89     -32.005   0.777   9.938  1.00 39.33           C
ATOM   1456  O   ASP A  89     -31.374   1.071  10.956  1.00 40.20           O
ATOM   1457  CB  ASP A  89     -32.185  -1.657  10.394  1.00 36.96           C
ATOM   1458  CG  ASP A  89     -33.097  -2.766  10.858  1.00 41.78           C
ATOM   1459  OD1 ASP A  89     -34.267  -2.455  11.162  1.00 53.66           O
ATOM   1460  OD2 ASP A  89     -32.659  -3.941  10.911  1.00 37.67           O
ATOM   1461  N   ASP A  90     -31.901   1.454   8.797  1.00 30.49           N
ATOM   1462  CA  ASP A  90     -31.040   2.619   8.714  1.00 29.40           C
ATOM   1463  C   ASP A  90     -31.768   3.938   8.834  1.00 40.64           C
ATOM   1464  O   ASP A  90     -31.126   4.976   9.017  1.00 38.83           O
ATOM   1465  CB  ASP A  90     -30.267   2.596   7.413  1.00 35.22           C
ATOM   1466  CG  ASP A  90     -29.354   1.410   7.319  1.00 32.91           C
ATOM   1467  OD1 ASP A  90     -28.650   1.137   8.308  1.00 35.44           O
ATOM   1468  OD2 ASP A  90     -29.337   0.752   6.262  1.00 38.66           O
ATOM   1469  N   THR A  91     -33.099   3.884   8.739  1.00 43.59           N
ATOM   1470  CA  THR A  91     -33.971   5.043   8.949  1.00 35.51           C
ATOM   1471  C   THR A  91     -33.730   5.720  10.291  1.00 32.04           C
ATOM   1472  O   THR A  91     -33.930   5.115  11.347  1.00 42.32           O
ATOM   1473  CB  THR A  91     -35.453   4.646   8.842  1.00 44.05           C
ATOM   1474  OG1 THR A  91     -35.746   4.279   7.490  1.00 50.28           O
ATOM   1475  CG2 THR A  91     -36.361   5.801   9.243  1.00 31.05           C
ATOM   1476  N   ALA A  92     -33.274   6.970  10.227  1.00 31.72           N
ATOM   1477  CA  ALA A  92     -33.006   7.789  11.409  1.00 27.73           C
ATOM   1478  C   ALA A  92     -32.688   9.245  11.048  1.00 27.03           C
ATOM   1479  O   ALA A  92     -32.563   9.612   9.877  1.00 29.50           O
ATOM   1480  CB  ALA A  92     -31.857   7.208  12.197  1.00 27.29           C
ATOM   1481  N   VAL A  93     -32.496  10.062  12.071  1.00 26.63           N
ATOM   1482  CA  VAL A  93     -31.927  11.377  11.863  1.00 30.69           C
ATOM   1483  C   VAL A  93     -30.439  11.199  12.001  1.00 30.27           C
ATOM   1484  O   VAL A  93     -29.971  10.650  13.007  1.00 25.07           O
ATOM   1485  CB  VAL A  93     -32.402  12.426  12.896  1.00 34.16           C
ATOM   1486  CG1 VAL A  93     -31.857  13.801  12.537  1.00 25.37           C
ATOM   1487  CG2 VAL A  93     -33.919  12.440  13.014  1.00 27.02           C
ATOM   1488  N   TYR A  94     -29.701  11.633  10.982  1.00 29.36           N
ATOM   1489  CA  TYR A  94     -28.248  11.481  10.968  1.00 24.24           C
ATOM   1490  C   TYR A  94     -27.613  12.815  11.351  1.00 40.73           C
ATOM   1491  O   TYR A  94     -27.956  13.880  10.799  1.00 38.38           O
ATOM   1492  CB  TYR A  94     -27.750  10.979   9.602  1.00 24.46           C
ATOM   1493  CG  TYR A  94     -28.023   9.494   9.401  1.00 36.93           C
ATOM   1494  CD1 TYR A  94     -26.989   8.558   9.439  1.00 34.11           C
ATOM   1495  CD2 TYR A  94     -29.329   9.022   9.238  1.00 33.23           C
ATOM   1496  CE1 TYR A  94     -27.244   7.204   9.301  1.00 37.74           C
ATOM   1497  CE2 TYR A  94     -29.595   7.679   9.100  1.00 37.37           C
ATOM   1498  CZ  TYR A  94     -28.556   6.768   9.129  1.00 46.95           C
ATOM   1499  OH  TYR A  94     -28.845   5.424   8.987  1.00 49.34           O
ATOM   1500  N   TYR A  95     -26.699  12.737  12.321  1.00 39.85           N
ATOM   1501  CA  TYR A  95     -26.078  13.905  12.932  1.00 33.16           C
ATOM   1502  C   TYR A  95     -24.629  14.014  12.516  1.00 36.52           C
ATOM   1503  O   TYR A  95     -23.922  13.018  12.426  1.00 47.50           O
ATOM   1504  CB  TYR A  95     -26.171  13.837  14.457  1.00 29.08           C
ATOM   1505  CG  TYR A  95     -27.591  13.942  15.000  1.00 41.35           C
ATOM   1506  CD1 TYR A  95     -28.294  15.150  14.969  1.00 38.29           C
ATOM   1507  CD2 TYR A  95     -28.225  12.837  15.540  1.00 41.55           C
ATOM   1508  CE1 TYR A  95     -29.578  15.239  15.465  1.00 36.31           C
ATOM   1509  CE2 TYR A  95     -29.508  12.922  16.036  1.00 44.80           C
ATOM   1510  CZ  TYR A  95     -30.179  14.114  15.995  1.00 40.96           C
ATOM   1511  OH  TYR A  95     -31.456  14.163  16.497  1.00 47.86           O
ATOM   1512  N   CYS A  96     -24.206  15.230  12.218  1.00 34.19           N
ATOM   1513  CA  CYS A  96     -22.801  15.528  11.992  1.00 28.56           C
ATOM   1514  C   CYS A  96     -22.162  15.900  13.315  1.00 23.86           C
ATOM   1515  O   CYS A  96     -22.825  16.496  14.167  1.00 21.81           O
ATOM   1516  CB  CYS A  96     -22.657  16.658  10.975  1.00 30.20           C
ATOM   1517  SG  CYS A  96     -21.021  16.912  10.379  1.00 46.66           S
ATOM   1518  N   ALA A  97     -20.903  15.509  13.517  1.00 30.79           N
ATOM   1519  CA  ALA A  97     -20.204  15.854  14.761  1.00 27.42           C
ATOM   1520  C   ALA A  97     -18.742  16.138  14.539  1.00 28.76           C
ATOM   1521  O   ALA A  97     -18.156  15.625  13.600  1.00 37.45           O
ATOM   1522  CB  ALA A  97     -20.349  14.778  15.759  1.00 30.10           C
ATOM   1523  N   ALA A  98     -18.154  16.933  15.430  1.00 28.21           N
ATOM   1524  CA  ALA A  98     -16.735  17.268  15.355  1.00 22.32           C
ATOM   1525  C   ALA A  98     -16.046  17.178  16.707  1.00 26.16           C
ATOM   1526  O   ALA A  98     -16.583  17.644  17.707  1.00 26.62           O
ATOM   1527  CB  ALA A  98     -16.555  18.654  14.785  1.00 22.25           C
ATOM   1528  N   ASP A  99     -14.862  16.557  16.719  1.00 38.72           N
ATOM   1529  CA  ASP A  99     -13.968  16.529  17.880  1.00 28.83           C
ATOM   1530  C   ASP A  99     -12.787  17.450  17.559  1.00 28.22           C
ATOM   1531  O   ASP A  99     -11.858  17.086  16.850  1.00 35.04           O
ATOM   1532  CB  ASP A  99     -13.505  15.098  18.209  1.00 34.31           C
ATOM   1533  CG  ASP A  99     -12.732  14.989  19.552  1.00 37.85           C
ATOM   1534  OD1 ASP A  99     -12.273  16.012  20.118  1.00 33.67           O
ATOM   1535  OD2 ASP A  99     -12.612  13.852  20.063  1.00 31.61           O
ATOM   1536  N   LEU A 100     -12.875  18.669  18.072  1.00 29.42           N
ATOM   1537  CA  LEU A 100     -11.893  19.714  17.851  1.00 27.68           C
ATOM   1538  C   LEU A 100     -10.678  19.563  18.787  1.00 28.71           C
ATOM   1539  O   LEU A 100      -9.659  20.239  18.618  1.00 25.36           O
ATOM   1540  CB  LEU A 100     -12.563  21.077  18.055  1.00 30.90           C
ATOM   1541  CG  LEU A 100     -13.341  21.741  16.904  1.00 37.96           C
ATOM   1542  CD1 LEU A 100     -13.868  20.737  15.890  1.00 46.98           C
ATOM   1543  CD2 LEU A 100     -14.474  22.609  17.444  1.00 39.04           C
ATOM   1544  N   HIS A 101     -10.790  18.661  19.757  1.00 24.96           N
ATOM   1545  CA  HIS A 101      -9.747  18.482  20.755  1.00 27.40           C
ATOM   1546  C   HIS A 101      -8.782  17.353  20.434  1.00 29.18           C
ATOM   1547  O   HIS A 101      -7.698  17.254  21.017  1.00 33.40           O
ATOM   1548  CB  HIS A 101     -10.381  18.228  22.131  1.00 31.67           C
ATOM   1549  CG  HIS A 101     -11.165  19.390  22.652  1.00 35.87           C
ATOM   1550  ND1 HIS A 101     -10.619  20.345  23.482  1.00 43.69           N
ATOM   1551  CD2 HIS A 101     -12.463  19.747  22.482  1.00 32.15           C
ATOM   1552  CE1 HIS A 101     -11.532  21.251  23.779  1.00 46.23           C
ATOM   1553  NE2 HIS A 101     -12.667  20.898  23.190  1.00 40.87           N
ATOM   1554  N   ARG A 102      -9.188  16.496  19.508  1.00 28.62           N
ATOM   1555  CA  ARG A 102      -8.400  15.330  19.188  1.00 32.23           C
ATOM   1556  C   ARG A 102      -7.356  15.734  18.159  1.00 36.60           C
ATOM   1557  O   ARG A 102      -7.656  16.422  17.197  1.00 41.31           O
ATOM   1558  CB  ARG A 102      -9.281  14.183  18.700  1.00 27.15           C
ATOM   1559  CG  ARG A 102      -8.514  13.052  18.068  1.00 41.38           C
ATOM   1560  CD  ARG A 102      -9.262  11.712  18.102  1.00 36.68           C
ATOM   1561  NE  ARG A 102      -9.425  11.200  19.456  1.00 33.64           N
ATOM   1562  CZ  ARG A 102      -9.431   9.902  19.763  1.00 44.49           C
ATOM   1563  NH1 ARG A 102      -9.254   8.973  18.813  1.00 49.37           N
ATOM   1564  NH2 ARG A 102      -9.600   9.513  21.024  1.00 44.82           N
ATOM   1565  N   PRO A 103      -6.108  15.363  18.408  1.00 29.42           N
ATOM   1566  CA  PRO A 103      -5.001  15.815  17.561  1.00 48.33           C
ATOM   1567  C   PRO A 103      -4.513  14.751  16.563  1.00 43.12           C
ATOM   1568  O   PRO A 103      -3.677  15.056  15.714  1.00 36.36           O
ATOM   1569  CB  PRO A 103      -3.892  16.141  18.586  1.00 31.43           C
ATOM   1570  CG  PRO A 103      -4.415  15.614  19.931  1.00 35.04           C
ATOM   1571  CD  PRO A 103      -5.633  14.788  19.668  1.00 30.18           C
ATOM   1572  N   TYR A 104      -5.031  13.531  16.672  1.00 31.24           N
ATOM   1573  CA  TYR A 104      -4.697  12.451  15.748  1.00 43.38           C
ATOM   1574  C   TYR A 104      -5.640  11.282  16.012  1.00 46.37           C
ATOM   1575  O   TYR A 104      -6.170  11.138  17.124  1.00 35.97           O
ATOM   1576  CB  TYR A 104      -3.238  11.975  15.908  1.00 49.62           C
ATOM   1577  CG  TYR A 104      -2.971  11.393  17.286  1.00 53.80           C
ATOM   1578  CD1 TYR A 104      -3.232  10.049  17.564  1.00 50.41           C
ATOM   1579  CD2 TYR A 104      -2.442  12.185  18.305  1.00 52.24           C
ATOM   1580  CE1 TYR A 104      -3.011   9.527  18.831  1.00 58.63           C
ATOM   1581  CE2 TYR A 104      -2.210  11.671  19.566  1.00 51.87           C
ATOM   1582  CZ  TYR A 104      -2.493  10.344  19.828  1.00 62.61           C
ATOM   1583  OH  TYR A 104      -2.253   9.845  21.090  1.00 72.05           O
ATOM   1584  N   GLY A 105      -5.814  10.435  15.004  1.00 32.01           N
ATOM   1585  CA  GLY A 105      -6.686   9.279  15.113  1.00 37.62           C
ATOM   1586  C   GLY A 105      -8.118   9.638  14.788  1.00 34.99           C
ATOM   1587  O   GLY A 105      -8.510  10.788  14.958  1.00 29.24           O
ATOM   1588  N   PRO A 106      -8.927   8.652  14.362  1.00 41.79           N
ATOM   1589  CA  PRO A 106     -10.341   8.980  14.097  1.00 42.07           C
ATOM   1590  C   PRO A 106     -11.032   9.317  15.408  1.00 39.60           C
ATOM   1591  O   PRO A 106     -10.423   9.186  16.474  1.00 37.49           O
ATOM   1592  CB  PRO A 106     -10.920   7.684  13.496  1.00 37.14           C
ATOM   1593  CG  PRO A 106      -9.742   6.776  13.253  1.00 36.76           C
ATOM   1594  CD  PRO A 106      -8.672   7.203  14.251  1.00 37.05           C
ATOM   1595  N   GLY A 107     -12.293   9.718  15.354  1.00 42.44           N
ATOM   1596  CA  GLY A 107     -13.019   9.966  16.587  1.00 35.69           C
ATOM   1597  C   GLY A 107     -13.384   8.655  17.246  1.00 34.47           C
ATOM   1598  O   GLY A 107     -13.213   7.593  16.650  1.00 33.36           O
ATOM   1599  N   SER A 108     -13.878   8.729  18.480  1.00 45.25           N
ATOM   1600  CA  SER A 108     -14.341   7.545  19.192  1.00 50.96           C
ATOM   1601  C   SER A 108     -15.822   7.312  18.928  1.00 57.67           C
ATOM   1602  O   SER A 108     -16.492   8.152  18.325  1.00 59.88           O
ATOM   1603  CB  SER A 108     -14.126   7.692  20.683  1.00 46.22           C
ATOM   1604  OG  SER A 108     -15.189   8.452  21.220  1.00 55.99           O
ATOM   1605  N   GLN A 109     -16.344   6.209  19.454  1.00 55.23           N
ATOM   1606  CA  GLN A 109     -17.745   5.860  19.268  1.00 49.89           C
ATOM   1607  C   GLN A 109     -18.652   6.532  20.298  1.00 44.90           C
ATOM   1608  O   GLN A 109     -19.865   6.320  20.291  1.00 46.74           O
ATOM   1609  CB  GLN A 109     -17.918   4.335  19.321  1.00 37.50           C
ATOM   1610  CG  GLN A 109     -17.104   3.600  18.268  1.00 34.22           C
ATOM   1611  CD  GLN A 109     -17.759   2.297  17.791  1.00 42.21           C
ATOM   1612  OE1 GLN A 109     -18.847   1.945  18.235  1.00 43.29           O
ATOM   1613  NE2 GLN A 109     -17.087   1.583  16.881  1.00 30.00           N
ATOM   1614  N   ARG A 110     -18.070   7.343  21.176  1.00 35.79           N
ATOM   1615  CA  ARG A 110     -18.871   8.017  22.198  1.00 45.14           C
ATOM   1616  C   ARG A 110     -19.194   9.477  21.844  1.00 45.02           C
ATOM   1617  O   ARG A 110     -18.378  10.192  21.258  1.00 47.37           O
ATOM   1618  CB  ARG A 110     -18.186   7.931  23.571  1.00 55.91           C
ATOM   1619  CG  ARG A 110     -17.639   9.240  24.143  1.00 65.93           C
ATOM   1620  CD  ARG A 110     -17.194   9.105  25.631  1.00 89.52           C
ATOM   1621  NE  ARG A 110     -18.317   8.841  26.539  1.00 90.37           N
ATOM   1622  CZ  ARG A 110     -18.226   8.222  27.718  1.00 80.33           C
ATOM   1623  NH1 ARG A 110     -17.053   7.793  28.169  1.00 77.43           N
ATOM   1624  NH2 ARG A 110     -19.316   8.036  28.450  1.00 75.05           N
ATOM   1625  N   THR A 111     -20.413   9.890  22.183  1.00 39.93           N
ATOM   1626  CA  THR A 111     -20.925  11.217  21.861  1.00 38.86           C
ATOM   1627  C   THR A 111     -20.210  12.315  22.662  1.00 44.24           C
ATOM   1628  O   THR A 111     -20.037  13.444  22.191  1.00 42.90           O
ATOM   1629  CB  THR A 111     -22.451  11.303  22.139  1.00 41.37           C
ATOM   1630  OG1 THR A 111     -22.719  10.904  23.491  1.00 26.06           O
ATOM   1631  CG2 THR A 111     -23.262  10.421  21.151  1.00 25.10           C
ATOM   1632  N   ASP A 112     -19.777  11.958  23.866  1.00 47.27           N
ATOM   1633  CA  ASP A 112     -19.167  12.895  24.802  1.00 41.36           C
ATOM   1634  C   ASP A 112     -17.758  13.301  24.372  1.00 38.40           C
ATOM   1635  O   ASP A 112     -17.171  14.219  24.946  1.00 46.61           O
ATOM   1636  CB  ASP A 112     -19.141  12.256  26.199  1.00 49.47           C
ATOM   1637  CG  ASP A 112     -18.738  13.226  27.289  1.00 56.74           C
ATOM   1638  OD1 ASP A 112     -19.602  14.005  27.737  1.00 59.43           O
ATOM   1639  OD2 ASP A 112     -17.568  13.189  27.717  1.00 56.76           O
ATOM   1640  N   ASP A 113     -17.218  12.626  23.360  1.00 35.01           N
ATOM   1641  CA  ASP A 113     -15.946  13.032  22.754  1.00 30.81           C
ATOM   1642  C   ASP A 113     -16.162  14.049  21.652  1.00 32.19           C
ATOM   1643  O   ASP A 113     -15.209  14.661  21.180  1.00 30.95           O
ATOM   1644  CB  ASP A 113     -15.192  11.832  22.190  1.00 27.05           C
ATOM   1645  CG  ASP A 113     -14.705  10.921  23.259  1.00 37.99           C
ATOM   1646  OD1 ASP A 113     -14.484  11.411  24.381  1.00 52.49           O
ATOM   1647  OD2 ASP A 113     -14.569   9.714  23.007  1.00 38.46           O
ATOM   1648  N   TYR A 114     -17.417  14.215  21.235  1.00 29.29           N
ATOM   1649  CA  TYR A 114     -17.761  15.203  20.217  1.00 33.59           C
ATOM   1650  C   TYR A 114     -18.409  16.427  20.851  1.00 44.08           C
ATOM   1651  O   TYR A 114     -19.394  16.305  21.598  1.00 43.87           O
ATOM   1652  CB  TYR A 114     -18.657  14.571  19.156  1.00 22.84           C
ATOM   1653  CG  TYR A 114     -17.938  13.479  18.391  1.00 23.15           C
ATOM   1654  CD1 TYR A 114     -17.390  13.724  17.153  1.00 27.89           C
ATOM   1655  CD2 TYR A 114     -17.770  12.212  18.938  1.00 23.78           C
ATOM   1656  CE1 TYR A 114     -16.725  12.732  16.463  1.00 31.95           C
ATOM   1657  CE2 TYR A 114     -17.116  11.215  18.253  1.00 24.21           C
ATOM   1658  CZ  TYR A 114     -16.598  11.482  17.020  1.00 30.02           C
ATOM   1659  OH  TYR A 114     -15.944  10.496  16.338  1.00 35.77           O
ATOM   1660  N   ASP A 115     -17.819  17.593  20.562  1.00 41.40           N
ATOM   1661  CA  ASP A 115     -18.124  18.864  21.232  1.00 32.76           C
ATOM   1662  C   ASP A 115     -18.948  19.824  20.393  1.00 30.90           C
ATOM   1663  O   ASP A 115     -19.556  20.746  20.917  1.00 32.00           O
ATOM   1664  CB  ASP A 115     -16.821  19.545  21.604  1.00 42.77           C
ATOM   1665  CG  ASP A 115     -15.868  19.657  20.411  1.00 45.86           C
ATOM   1666  OD1 ASP A 115     -14.978  18.774  20.275  1.00 45.08           O
ATOM   1667  OD2 ASP A 115     -16.021  20.607  19.606  1.00 33.27           O
ATOM   1668  N   THR A 116     -18.940  19.589  19.084  1.00 37.20           N
ATOM   1669  CA  THR A 116     -19.665  20.381  18.095  1.00 32.26           C
ATOM   1670  C   THR A 116     -20.553  19.466  17.232  1.00 31.55           C
ATOM   1671  O   THR A 116     -20.091  18.434  16.724  1.00 27.89           O
ATOM   1672  CB  THR A 116     -18.690  21.150  17.185  1.00 31.66           C
ATOM   1673  OG1 THR A 116     -17.682  21.768  17.990  1.00 37.29           O
ATOM   1674  CG2 THR A 116     -19.414  22.239  16.403  1.00 35.91           C
ATOM   1675  N   TRP A 117     -21.811  19.868  17.044  1.00 23.25           N
ATOM   1676  CA  TRP A 117     -22.817  19.036  16.367  1.00 23.42           C
ATOM   1677  C   TRP A 117     -23.736  19.893  15.528  1.00 35.41           C
ATOM   1678  O   TRP A 117     -23.990  21.045  15.864  1.00 43.92           O
ATOM   1679  CB  TRP A 117     -23.702  18.287  17.352  1.00 26.48           C
ATOM   1680  CG  TRP A 117     -23.041  17.310  18.276  1.00 41.44           C
ATOM   1681  CD1 TRP A 117     -22.362  17.597  19.432  1.00 43.28           C
ATOM   1682  CD2 TRP A 117     -23.057  15.883  18.170  1.00 35.90           C
ATOM   1683  NE1 TRP A 117     -21.938  16.443  20.030  1.00 29.39           N
ATOM   1684  CE2 TRP A 117     -22.348  15.375  19.277  1.00 32.95           C
ATOM   1685  CE3 TRP A 117     -23.591  14.987  17.242  1.00 26.07           C
ATOM   1686  CZ2 TRP A 117     -22.157  14.010  19.476  1.00 35.44           C
ATOM   1687  CZ3 TRP A 117     -23.402  13.641  17.442  1.00 28.16           C
ATOM   1688  CH2 TRP A 117     -22.691  13.164  18.548  1.00 35.29           C
ATOM   1689  N   GLY A 118     -24.283  19.311  14.468  1.00 37.68           N
ATOM   1690  CA  GLY A 118     -25.347  19.950  13.719  1.00 33.01           C
ATOM   1691  C   GLY A 118     -26.698  19.404  14.160  1.00 29.74           C
ATOM   1692  O   GLY A 118     -26.773  18.535  15.044  1.00 22.49           O
ATOM   1693  N   GLN A 119     -27.762  19.907  13.534  1.00 35.82           N
ATOM   1694  CA  GLN A 119     -29.132  19.593  13.938  1.00 37.69           C
ATOM   1695  C   GLN A 119     -29.653  18.379  13.210  1.00 40.83           C
ATOM   1696  O   GLN A 119     -30.787  17.961  13.430  1.00 46.81           O
ATOM   1697  CB  GLN A 119     -30.079  20.765  13.684  1.00 29.63           C
ATOM   1698  CG  GLN A 119     -29.631  22.085  14.259  1.00 27.53           C
ATOM   1699  CD  GLN A 119     -30.380  23.255  13.667  1.00 36.91           C
ATOM   1700  OE1 GLN A 119     -31.146  23.112  12.700  1.00 38.49           O
ATOM   1701  NE2 GLN A 119     -30.184  24.423  14.258  1.00 42.02           N
ATOM   1702  N   GLY A 120     -28.832  17.834  12.323  1.00 42.53           N
ATOM   1703  CA  GLY A 120     -29.163  16.583  11.678  1.00 42.29           C
ATOM   1704  C   GLY A 120     -29.917  16.702  10.363  1.00 39.81           C
ATOM   1705  O   GLY A 120     -30.215  17.784   9.852  1.00 30.06           O
ATOM   1706  N   THR A 121     -30.245  15.542   9.826  1.00 39.46           N
ATOM   1707  CA  THR A 121     -30.932  15.439   8.562  1.00 29.53           C
ATOM   1708  C   THR A 121     -31.653  14.130   8.652  1.00 34.42           C
ATOM   1709  O   THR A 121     -31.237  13.224   9.387  1.00 32.61           O
ATOM   1710  CB  THR A 121     -29.975  15.455   7.346  1.00 27.33           C
ATOM   1711  OG1 THR A 121     -30.721  15.667   6.146  1.00 36.90           O
ATOM   1712  CG2 THR A 121     -29.252  14.140   7.218  1.00 25.12           C
ATOM   1713  N   GLN A 122     -32.734  14.023   7.900  1.00 38.95           N
ATOM   1714  CA  GLN A 122     -33.563  12.848   7.988  1.00 37.51           C
ATOM   1715  C   GLN A 122     -33.206  11.876   6.881  1.00 43.67           C
ATOM   1716  O   GLN A 122     -33.050  12.266   5.722  1.00 50.71           O
ATOM   1717  CB  GLN A 122     -35.031  13.229   7.912  1.00 30.53           C
ATOM   1718  CG  GLN A 122     -35.956  12.063   8.062  1.00 31.82           C
ATOM   1719  CD  GLN A 122     -35.704  11.335   9.358  1.00 40.20           C
ATOM   1720  OE1 GLN A 122     -35.509  11.961  10.399  1.00 42.03           O
ATOM   1721  NE2 GLN A 122     -35.706  10.006   9.307  1.00 44.18           N
ATOM   1722  N   VAL A 123     -33.050  10.612   7.258  1.00 33.56           N
ATOM   1723  CA  VAL A 123     -32.866   9.548   6.293  1.00 33.54           C
ATOM   1724  C   VAL A 123     -33.917   8.472   6.515  1.00 37.12           C
ATOM   1725  O   VAL A 123     -34.037   7.891   7.604  1.00 31.30           O
ATOM   1726  CB  VAL A 123     -31.470   8.946   6.367  1.00 31.11           C
ATOM   1727  CG1 VAL A 123     -31.411   7.619   5.606  1.00 36.73           C
ATOM   1728  CG2 VAL A 123     -30.450   9.942   5.829  1.00 31.42           C
ATOM   1729  N   THR A 124     -34.715   8.254   5.480  1.00 38.85           N
ATOM   1730  CA  THR A 124     -35.801   7.287   5.531  1.00 40.65           C
ATOM   1731  C   THR A 124     -35.657   6.208   4.489  1.00 38.41           C
ATOM   1732  O   THR A 124     -35.789   6.478   3.293  1.00 38.10           O
ATOM   1733  CB  THR A 124     -37.181   7.956   5.313  1.00 35.46           C
ATOM   1734  OG1 THR A 124     -37.289   9.138   6.128  1.00 34.70           O
ATOM   1735  CG2 THR A 124     -38.285   6.993   5.672  1.00 32.94           C
ATOM   1736  N   VAL A 125     -35.425   4.984   4.951  1.00 36.69           N
ATOM   1737  CA  VAL A 125     -35.459   3.828   4.074  1.00 39.86           C
ATOM   1738  C   VAL A 125     -36.761   3.104   4.356  1.00 48.92           C
ATOM   1739  O   VAL A 125     -36.986   2.608   5.457  1.00 56.00           O
ATOM   1740  CB  VAL A 125     -34.268   2.879   4.299  1.00 40.82           C
ATOM   1741  CG1 VAL A 125     -34.169   1.867   3.156  1.00 46.86           C
ATOM   1742  CG2 VAL A 125     -32.973   3.663   4.442  1.00 40.82           C
ATOM   1743  N   SER A 126     -37.630   3.039   3.363  1.00 56.13           N
ATOM   1744  CA  SER A 126     -38.879   2.323   3.541  1.00 63.99           C
ATOM   1745  C   SER A 126     -38.843   1.044   2.723  1.00 70.31           C
ATOM   1746  O   SER A 126     -38.344   1.036   1.594  1.00 70.12           O
ATOM   1747  CB  SER A 126     -40.062   3.199   3.147  1.00 63.21           C
ATOM   1748  OG  SER A 126     -39.939   3.601   1.797  1.00 70.28           O
ATOM   1749  N   SER A 127     -39.359  -0.036   3.305  1.00 71.38           N
ATOM   1750  CA  SER A 127     -39.306  -1.351   2.676  1.00 68.34           C
ATOM   1751  C   SER A 127     -40.209  -1.401   1.451  1.00 67.03           C
ATOM   1752  O   SER A 127     -41.368  -0.996   1.512  1.00 62.06           O
ATOM   1753  CB  SER A 127     -39.709  -2.442   3.670  1.00 63.48           C
ATOM   1754  OG  SER A 127     -41.108  -2.423   3.908  1.00 56.28           O
