# Supplementary material for: A non-redundant data set of nanobody-antigen crystal structures
Source: Data Brief. 2019 Mar 6;24:103754. doi: 10.1016/j.dib.2019.103754 (PMC6441729; doi:10.1016/j.dib.2019.103754)
Supplement: Multimedia component 5 [file mmc5.zip › Data_set/Nb-Ag_3/4w6w_3.pdb]

ATOM      1  N   SER A  20      56.465 -56.087 -36.740  1.00 18.25           N
ATOM      2  CA  SER A  20      57.816 -55.484 -36.516  1.00 19.31           C
ATOM      3  C   SER A  20      58.167 -54.440 -37.592  1.00 19.36           C
ATOM      4  O   SER A  20      58.185 -54.706 -38.771  1.00 20.07           O
ATOM      5  CB  SER A  20      58.900 -56.558 -36.461  1.00 19.53           C
ATOM      6  OG  SER A  20      60.095 -56.011 -35.945  1.00 19.69           O
ATOM      7  N   ALA A  21      58.413 -53.223 -37.147  1.00 42.11           N
ATOM      8  CA  ALA A  21      58.713 -52.135 -38.023  1.00 38.79           C
ATOM      9  C   ALA A  21      60.100 -52.322 -38.585  1.00 38.58           C
ATOM     10  O   ALA A  21      60.967 -52.916 -37.942  1.00 40.02           O
ATOM     11  CB  ALA A  21      58.657 -50.849 -37.236  1.00 36.51           C
ATOM     12  N   GLN A  22      60.307 -51.828 -39.796  1.00 36.69           N
ATOM     13  CA  GLN A  22      61.646 -51.552 -40.255  1.00 35.83           C
ATOM     14  C   GLN A  22      61.891 -50.053 -40.223  1.00 32.53           C
ATOM     15  O   GLN A  22      61.116 -49.270 -40.731  1.00 31.58           O
ATOM     16  CB  GLN A  22      61.841 -52.043 -41.648  1.00 37.72           C
ATOM     17  CG  GLN A  22      61.382 -53.453 -41.882  1.00 40.67           C
ATOM     18  CD  GLN A  22      61.603 -53.819 -43.319  1.00 42.59           C
ATOM     19  OE1 GLN A  22      62.346 -53.133 -44.043  1.00 42.50           O
ATOM     20  NE2 GLN A  22      60.959 -54.870 -43.753  1.00 45.02           N
ATOM     21  N   VAL A  23      62.993 -49.668 -39.615  1.00 31.38           N
ATOM     22  CA  VAL A  23      63.280 -48.290 -39.327  1.00 28.38           C
ATOM     23  C   VAL A  23      64.697 -48.072 -39.835  1.00 28.47           C
ATOM     24  O   VAL A  23      65.641 -48.662 -39.358  1.00 29.76           O
ATOM     25  CB  VAL A  23      63.175 -48.022 -37.827  1.00 27.42           C
ATOM     26  CG1 VAL A  23      63.267 -46.540 -37.559  1.00 25.90           C
ATOM     27  CG2 VAL A  23      61.866 -48.575 -37.280  1.00 27.78           C
ATOM     28  N   THR A  24      64.823 -47.233 -40.838  1.00 27.49           N
ATOM     29  CA  THR A  24      66.039 -47.099 -41.584  1.00 27.80           C
ATOM     30  C   THR A  24      66.227 -45.604 -41.823  1.00 26.38           C
ATOM     31  O   THR A  24      65.290 -44.808 -41.627  1.00 25.14           O
ATOM     32  CB  THR A  24      65.916 -47.869 -42.920  1.00 29.42           C
ATOM     33  OG1 THR A  24      64.723 -47.470 -43.618  1.00 28.93           O
ATOM     34  CG2 THR A  24      65.846 -49.352 -42.686  1.00 30.91           C
ATOM     35  N   GLY A  25      67.442 -45.211 -42.190  1.00 26.95           N
ATOM     36  CA  GLY A  25      67.708 -43.843 -42.589  1.00 25.93           C
ATOM     37  C   GLY A  25      68.888 -43.219 -41.885  1.00 25.84           C
ATOM     38  O   GLY A  25      69.317 -43.646 -40.796  1.00 25.66           O
ATOM     39  N   THR A  26      69.386 -42.173 -42.516  1.00 25.64           N
ATOM     40  CA  THR A  26      70.565 -41.495 -42.033  1.00 25.90           C
ATOM     41  C   THR A  26      70.314 -40.789 -40.704  1.00 24.72           C
ATOM     42  O   THR A  26      71.221 -40.653 -39.873  1.00 25.28           O
ATOM     43  CB  THR A  26      71.102 -40.507 -43.089  1.00 26.13           C
ATOM     44  OG1 THR A  26      70.014 -39.707 -43.607  1.00 25.21           O
ATOM     45  CG2 THR A  26      71.771 -41.281 -44.186  1.00 27.63           C
ATOM     46  N   LEU A  27      69.083 -40.379 -40.464  1.00 23.95           N
ATOM     47  CA  LEU A  27      68.750 -39.814 -39.151  1.00 23.72           C
ATOM     48  C   LEU A  27      69.146 -40.761 -38.007  1.00 24.22           C
ATOM     49  O   LEU A  27      69.572 -40.307 -36.954  1.00 24.58           O
ATOM     50  CB  LEU A  27      67.270 -39.501 -39.065  1.00 23.04           C
ATOM     51  CG  LEU A  27      66.840 -38.600 -37.910  1.00 23.08           C
ATOM     52  CD1 LEU A  27      67.521 -37.241 -37.888  1.00 23.46           C
ATOM     53  CD2 LEU A  27      65.335 -38.369 -37.995  1.00 23.12           C
ATOM     54  N   LEU A  28      69.040 -42.071 -38.233  1.00 25.03           N
ATOM     55  CA  LEU A  28      69.355 -43.052 -37.205  1.00 25.47           C
ATOM     56  C   LEU A  28      70.794 -42.943 -36.842  1.00 26.27           C
ATOM     57  O   LEU A  28      71.113 -43.015 -35.676  1.00 27.69           O
ATOM     58  CB  LEU A  28      68.990 -44.477 -37.612  1.00 26.35           C
ATOM     59  CG  LEU A  28      67.483 -44.756 -37.405  1.00 25.95           C
ATOM     60  CD1 LEU A  28      66.679 -43.948 -38.376  1.00 25.32           C
ATOM     61  CD2 LEU A  28      67.117 -46.222 -37.566  1.00 27.33           C
ATOM     62  N   GLY A  29      71.644 -42.680 -37.821  1.00 26.44           N
ATOM     63  CA  GLY A  29      73.081 -42.628 -37.625  1.00 27.38           C
ATOM     64  C   GLY A  29      73.595 -41.482 -36.782  1.00 26.98           C
ATOM     65  O   GLY A  29      74.777 -41.462 -36.420  1.00 28.19           O
ATOM     66  N   THR A  30      72.716 -40.551 -36.423  1.00 25.71           N
ATOM     67  CA  THR A  30      73.090 -39.425 -35.565  1.00 25.37           C
ATOM     68  C   THR A  30      73.107 -39.736 -34.071  1.00 25.91           C
ATOM     69  O   THR A  30      73.680 -38.938 -33.278  1.00 26.33           O
ATOM     70  CB  THR A  30      72.123 -38.249 -35.720  1.00 23.91           C
ATOM     71  OG1 THR A  30      70.828 -38.644 -35.294  1.00 22.25           O
ATOM     72  CG2 THR A  30      72.055 -37.742 -37.206  1.00 24.55           C
ATOM     73  N   GLY A  31      72.479 -40.855 -33.687  1.00 25.53           N
ATOM     74  CA  GLY A  31      72.295 -41.187 -32.290  1.00 25.74           C
ATOM     75  C   GLY A  31      73.085 -42.411 -31.917  1.00 27.23           C
ATOM     76  O   GLY A  31      73.330 -43.240 -32.732  1.00 27.95           O
ATOM     77  N   LYS A  32      73.499 -42.505 -30.672  1.00 28.20           N
ATOM     78  CA  LYS A  32      74.243 -43.651 -30.243  1.00 30.32           C
ATOM     79  C   LYS A  32      73.350 -44.786 -29.861  1.00 30.89           C
ATOM     80  O   LYS A  32      73.786 -45.906 -29.775  1.00 32.73           O
ATOM     81  CB  LYS A  32      75.109 -43.291 -29.041  1.00 31.73           C
ATOM     82  CG  LYS A  32      76.365 -42.607 -29.472  1.00 32.02           C
ATOM     83  CD  LYS A  32      77.026 -41.915 -28.337  1.00 33.01           C
ATOM     84  CE  LYS A  32      78.424 -41.617 -28.811  1.00 34.50           C
ATOM     85  NZ  LYS A  32      78.977 -40.460 -28.103  1.00 35.09           N1+
ATOM     86  N   THR A  33      72.095 -44.516 -29.574  1.00 30.08           N
ATOM     87  CA  THR A  33      71.221 -45.615 -29.248  1.00 30.58           C
ATOM     88  C   THR A  33      69.947 -45.437 -30.080  1.00 28.64           C
ATOM     89  O   THR A  33      69.515 -44.318 -30.329  1.00 27.16           O
ATOM     90  CB  THR A  33      71.010 -45.789 -27.701  1.00 31.64           C
ATOM     91  OG1 THR A  33      69.952 -44.988 -27.255  1.00 30.11           O
ATOM     92  CG2 THR A  33      72.252 -45.400 -26.892  1.00 32.99           C
ATOM     93  N   ASN A  34      69.409 -46.576 -30.528  1.00 28.87           N
ATOM     94  CA  ASN A  34      68.311 -46.664 -31.463  1.00 27.48           C
ATOM     95  C   ASN A  34      67.419 -47.812 -30.986  1.00 29.39           C
ATOM     96  O   ASN A  34      67.826 -48.965 -30.996  1.00 30.86           O
ATOM     97  CB  ASN A  34      68.849 -46.910 -32.874  1.00 27.11           C
ATOM     98  CG  ASN A  34      69.086 -45.608 -33.656  1.00 25.36           C
ATOM     99  OD1 ASN A  34      68.143 -44.954 -34.074  1.00 23.70           O
ATOM    100  ND2 ASN A  34      70.331 -45.236 -33.846  1.00 25.43           N
ATOM    101  N   THR A  35      66.215 -47.497 -30.502  1.00 29.43           N
ATOM    102  CA  THR A  35      65.326 -48.528 -29.978  1.00 31.02           C
ATOM    103  C   THR A  35      63.954 -48.205 -30.465  1.00 29.77           C
ATOM    104  O   THR A  35      63.624 -47.042 -30.634  1.00 27.55           O
ATOM    105  CB  THR A  35      65.293 -48.528 -28.443  1.00 32.74           C
ATOM    106  OG1 THR A  35      64.652 -47.337 -28.021  1.00 32.19           O
ATOM    107  CG2 THR A  35      66.726 -48.545 -27.832  1.00 33.90           C
ATOM    108  N   THR A  36      63.169 -49.253 -30.692  1.00 31.75           N
ATOM    109  CA  THR A  36      61.797 -49.153 -31.197  1.00 31.60           C
ATOM    110  C   THR A  36      60.872 -49.771 -30.176  1.00 33.43           C
ATOM    111  O   THR A  36      61.172 -50.835 -29.639  1.00 34.80           O
ATOM    112  CB  THR A  36      61.598 -49.947 -32.526  1.00 31.95           C
ATOM    113  OG1 THR A  36      62.534 -49.506 -33.519  1.00 30.47           O
ATOM    114  CG2 THR A  36      60.167 -49.762 -33.072  1.00 31.27           C
ATOM    115  N   GLN A  37      59.736 -49.143 -29.919  1.00 33.80           N
ATOM    116  CA  GLN A  37      58.735 -49.824 -29.118  1.00 36.72           C
ATOM    117  C   GLN A  37      57.357 -49.560 -29.578  1.00 35.79           C
ATOM    118  O   GLN A  37      57.127 -48.631 -30.343  1.00 34.91           O
ATOM    119  CB  GLN A  37      58.845 -49.445 -27.665  1.00 39.29           C
ATOM    120  CG  GLN A  37      59.377 -48.070 -27.377  1.00 39.18           C
ATOM    121  CD  GLN A  37      60.052 -48.099 -26.016  1.00 43.72           C
ATOM    122  OE1 GLN A  37      61.240 -47.759 -25.864  1.00 44.62           O
ATOM    123  NE2 GLN A  37      59.317 -48.595 -25.026  1.00 46.75           N
ATOM    124  N   MET A  38      56.440 -50.399 -29.122  1.00 37.06           N
ATOM    125  CA  MET A  38      55.034 -50.179 -29.354  1.00 37.05           C
ATOM    126  C   MET A  38      54.349 -49.708 -28.085  1.00 36.86           C
ATOM    127  O   MET A  38      53.897 -50.508 -27.317  1.00 39.88           O
ATOM    128  CB  MET A  38      54.353 -51.464 -29.851  1.00 39.23           C
ATOM    129  CG  MET A  38      54.714 -51.948 -31.240  1.00 39.36           C
ATOM    130  SD  MET A  38      53.527 -53.231 -31.736  1.00 43.84           S
ATOM    131  CE  MET A  38      52.452 -52.420 -32.913  1.00 41.95           C
ATOM    132  N   PRO A  39      54.225 -48.402 -27.860  1.00 35.30           N
ATOM    133  CA  PRO A  39      53.531 -48.046 -26.601  1.00 36.00           C
ATOM    134  C   PRO A  39      52.020 -48.302 -26.589  1.00 37.04           C
ATOM    135  O   PRO A  39      51.407 -48.334 -25.521  1.00 38.02           O
ATOM    136  CB  PRO A  39      53.820 -46.554 -26.434  1.00 34.50           C
ATOM    137  CG  PRO A  39      54.276 -46.048 -27.765  1.00 32.51           C
ATOM    138  CD  PRO A  39      54.820 -47.233 -28.532  1.00 33.14           C
ATOM    139  N   ALA A  40      51.417 -48.478 -27.770  1.00 36.36           N
ATOM    140  CA  ALA A  40      49.971 -48.774 -27.883  1.00 36.31           C
ATOM    141  C   ALA A  40      49.784 -49.661 -29.064  1.00 35.89           C
ATOM    142  O   ALA A  40      50.725 -49.921 -29.798  1.00 35.32           O
ATOM    143  CB  ALA A  40      49.184 -47.495 -28.087  1.00 34.78           C
ATOM    144  N   LEU A  41      48.566 -50.109 -29.281  1.00 36.67           N
ATOM    145  CA  LEU A  41      48.309 -50.944 -30.417  1.00 37.03           C
ATOM    146  C   LEU A  41      48.603 -50.172 -31.724  1.00 34.29           C
ATOM    147  O   LEU A  41      48.347 -48.973 -31.831  1.00 31.95           O
ATOM    148  CB  LEU A  41      46.864 -51.393 -30.404  1.00 39.38           C
ATOM    149  CG  LEU A  41      46.387 -52.244 -29.223  1.00 42.77           C
ATOM    150  CD1 LEU A  41      44.876 -52.317 -29.363  1.00 44.63           C
ATOM    151  CD2 LEU A  41      46.988 -53.661 -29.131  1.00 44.64           C
ATOM    152  N   TYR A  42      49.163 -50.880 -32.704  1.00 34.27           N
ATOM    153  CA  TYR A  42      49.416 -50.338 -34.034  1.00 32.10           C
ATOM    154  C   TYR A  42      50.079 -48.986 -33.935  1.00 29.67           C
ATOM    155  O   TYR A  42      49.777 -48.096 -34.714  1.00 28.34           O
ATOM    156  CB  TYR A  42      48.113 -50.250 -34.831  1.00 32.58           C
ATOM    157  CG  TYR A  42      47.386 -51.576 -34.927  1.00 35.24           C
ATOM    158  CD1 TYR A  42      47.886 -52.625 -35.715  1.00 36.70           C
ATOM    159  CD2 TYR A  42      46.220 -51.787 -34.242  1.00 36.91           C
ATOM    160  CE1 TYR A  42      47.232 -53.859 -35.796  1.00 39.50           C
ATOM    161  CE2 TYR A  42      45.553 -52.998 -34.326  1.00 39.99           C
ATOM    162  CZ  TYR A  42      46.060 -54.038 -35.090  1.00 41.14           C
ATOM    163  OH  TYR A  42      45.360 -55.233 -35.128  1.00 44.46           O
ATOM    164  N   THR A  43      50.974 -48.834 -32.952  1.00 29.42           N
ATOM    165  CA  THR A  43      51.689 -47.587 -32.716  1.00 27.17           C
ATOM    166  C   THR A  43      53.151 -47.939 -32.547  1.00 27.55           C
ATOM    167  O   THR A  43      53.503 -48.696 -31.656  1.00 29.24           O
ATOM    168  CB  THR A  43      51.176 -46.868 -31.460  1.00 26.92           C
ATOM    169  OG1 THR A  43      49.795 -46.570 -31.619  1.00 26.67           O
ATOM    170  CG2 THR A  43      51.956 -45.538 -31.182  1.00 25.02           C
ATOM    171  N   TRP A  44      53.990 -47.441 -33.449  1.00 26.86           N
ATOM    172  CA  TRP A  44      55.426 -47.696 -33.408  1.00 27.05           C
ATOM    173  C   TRP A  44      56.157 -46.427 -33.084  1.00 26.10           C
ATOM    174  O   TRP A  44      55.936 -45.403 -33.738  1.00 24.24           O
ATOM    175  CB  TRP A  44      55.892 -48.239 -34.739  1.00 27.13           C
ATOM    176  CG  TRP A  44      55.348 -49.614 -34.976  1.00 29.38           C
ATOM    177  CD1 TRP A  44      55.963 -50.802 -34.665  1.00 31.34           C
ATOM    178  CD2 TRP A  44      54.088 -49.953 -35.568  1.00 29.95           C
ATOM    179  NE1 TRP A  44      55.161 -51.847 -35.028  1.00 33.64           N
ATOM    180  CE2 TRP A  44      54.007 -51.358 -35.589  1.00 32.73           C
ATOM    181  CE3 TRP A  44      53.033 -49.209 -36.089  1.00 29.21           C
ATOM    182  CZ2 TRP A  44      52.895 -52.037 -36.093  1.00 34.43           C
ATOM    183  CZ3 TRP A  44      51.922 -49.882 -36.599  1.00 30.77           C
ATOM    184  CH2 TRP A  44      51.859 -51.278 -36.595  1.00 33.27           C
ATOM    185  N   GLN A  45      56.996 -46.492 -32.050  1.00 27.71           N
ATOM    186  CA  GLN A  45      57.714 -45.317 -31.557  1.00 28.87           C
ATOM    187  C   GLN A  45      59.199 -45.682 -31.654  1.00 27.99           C
ATOM    188  O   GLN A  45      59.595 -46.756 -31.177  1.00 29.90           O
ATOM    189  CB  GLN A  45      57.280 -45.002 -30.110  1.00 31.96           C
ATOM    190  CG  GLN A  45      57.801 -43.702 -29.498  1.00 34.53           C
ATOM    191  CD  GLN A  45      57.912 -43.737 -27.946  1.00 40.38           C
ATOM    192  OE1 GLN A  45      57.241 -44.530 -27.247  1.00 42.55           O
ATOM    193  NE2 GLN A  45      58.807 -42.898 -27.407  1.00 42.17           N
ATOM    194  N   HIS A  46      59.992 -44.823 -32.308  1.00 25.13           N
ATOM    195  CA  HIS A  46      61.430 -45.028 -32.407  1.00 24.39           C
ATOM    196  C   HIS A  46      62.227 -43.880 -31.811  1.00 23.48           C
ATOM    197  O   HIS A  46      62.058 -42.723 -32.190  1.00 21.50           O
ATOM    198  CB  HIS A  46      61.869 -45.243 -33.866  1.00 23.72           C
ATOM    199  CG  HIS A  46      63.291 -45.684 -33.993  1.00 23.91           C
ATOM    200  ND1 HIS A  46      63.663 -47.003 -33.946  1.00 25.52           N
ATOM    201  CD2 HIS A  46      64.442 -44.981 -34.094  1.00 23.39           C
ATOM    202  CE1 HIS A  46      64.975 -47.103 -34.028  1.00 25.63           C
ATOM    203  NE2 HIS A  46      65.474 -45.891 -34.113  1.00 24.52           N
ATOM    204  N   GLN A  47      63.167 -44.235 -30.950  1.00 25.12           N
ATOM    205  CA  GLN A  47      63.961 -43.274 -30.208  1.00 26.00           C
ATOM    206  C   GLN A  47      65.332 -43.249 -30.762  1.00 25.82           C
ATOM    207  O   GLN A  47      65.967 -44.302 -30.931  1.00 28.02           O
ATOM    208  CB  GLN A  47      64.002 -43.685 -28.738  1.00 28.39           C
ATOM    209  CG  GLN A  47      62.586 -43.927 -28.279  1.00 30.61           C
ATOM    210  CD  GLN A  47      62.472 -44.309 -26.842  1.00 34.97           C
ATOM    211  OE1 GLN A  47      63.169 -45.228 -26.381  1.00 40.75           O
ATOM    212  NE2 GLN A  47      61.578 -43.624 -26.103  1.00 35.16           N
ATOM    213  N   ILE A  48      65.808 -42.054 -31.051  1.00 24.35           N
ATOM    214  CA  ILE A  48      67.183 -41.870 -31.493  1.00 24.61           C
ATOM    215  C   ILE A  48      67.841 -40.990 -30.428  1.00 24.81           C
ATOM    216  O   ILE A  48      67.734 -39.741 -30.497  1.00 24.02           O
ATOM    217  CB  ILE A  48      67.208 -41.199 -32.906  1.00 23.31           C
ATOM    218  CG1 ILE A  48      66.438 -42.017 -33.918  1.00 23.00           C
ATOM    219  CG2 ILE A  48      68.629 -41.070 -33.423  1.00 23.91           C
ATOM    220  CD1 ILE A  48      66.059 -41.232 -35.161  1.00 22.75           C
ATOM    221  N   TYR A  49      68.484 -41.621 -29.449  1.00 26.38           N
ATOM    222  CA  TYR A  49      68.983 -40.923 -28.252  1.00 27.80           C
ATOM    223  C   TYR A  49      70.471 -40.883 -28.289  1.00 28.96           C
ATOM    224  O   TYR A  49      71.065 -41.488 -29.207  1.00 28.74           O
ATOM    225  CB  TYR A  49      68.490 -41.610 -26.983  1.00 29.62           C
ATOM    226  CG  TYR A  49      66.993 -41.425 -26.739  1.00 30.68           C
ATOM    227  CD1 TYR A  49      66.208 -40.552 -27.550  1.00 30.27           C
ATOM    228  CD2 TYR A  49      66.353 -42.067 -25.671  1.00 31.93           C
ATOM    229  CE1 TYR A  49      64.841 -40.377 -27.322  1.00 30.83           C
ATOM    230  CE2 TYR A  49      64.986 -41.887 -25.441  1.00 32.67           C
ATOM    231  CZ  TYR A  49      64.249 -41.048 -26.269  1.00 32.16           C
ATOM    232  OH  TYR A  49      62.918 -40.857 -26.070  1.00 35.32           O
ATOM    233  N   ASN A  50      71.062 -40.200 -27.298  1.00 29.40           N
ATOM    234  CA  ASN A  50      72.488 -39.877 -27.281  1.00 30.45           C
ATOM    235  C   ASN A  50      73.016 -39.297 -28.578  1.00 28.85           C
ATOM    236  O   ASN A  50      73.977 -39.766 -29.195  1.00 29.15           O
ATOM    237  CB  ASN A  50      73.262 -41.075 -26.851  1.00 33.84           C
ATOM    238  CG  ASN A  50      72.871 -41.498 -25.488  1.00 36.16           C
ATOM    239  OD1 ASN A  50      72.149 -42.464 -25.311  1.00 39.32           O
ATOM    240  ND2 ASN A  50      73.237 -40.710 -24.524  1.00 37.89           N
ATOM    241  N   VAL A  51      72.304 -38.261 -28.973  1.00 27.47           N
ATOM    242  CA  VAL A  51      72.569 -37.469 -30.134  1.00 26.61           C
ATOM    243  C   VAL A  51      73.351 -36.297 -29.600  1.00 28.39           C
ATOM    244  O   VAL A  51      73.321 -36.004 -28.393  1.00 29.15           O
ATOM    245  CB  VAL A  51      71.262 -36.972 -30.788  1.00 24.82           C
ATOM    246  CG1 VAL A  51      71.555 -36.154 -32.031  1.00 24.30           C
ATOM    247  CG2 VAL A  51      70.329 -38.138 -31.121  1.00 24.09           C
ATOM    248  N   ASN A  52      74.095 -35.665 -30.494  1.00 29.59           N
ATOM    249  CA  ASN A  52      74.927 -34.567 -30.147  1.00 31.30           C
ATOM    250  C   ASN A  52      74.840 -33.585 -31.302  1.00 30.71           C
ATOM    251  O   ASN A  52      75.804 -33.375 -32.010  1.00 31.68           O
ATOM    252  CB  ASN A  52      76.330 -35.091 -29.937  1.00 34.87           C
ATOM    253  CG  ASN A  52      77.159 -34.204 -29.029  1.00 39.17           C
ATOM    254  OD1 ASN A  52      76.815 -33.991 -27.849  1.00 42.34           O
ATOM    255  ND2 ASN A  52      78.273 -33.680 -29.566  1.00 40.56           N
ATOM    256  N   PHE A  53      73.669 -32.961 -31.479  1.00 28.65           N
ATOM    257  CA  PHE A  53      73.412 -32.190 -32.657  1.00 27.85           C
ATOM    258  C   PHE A  53      73.490 -30.737 -32.291  1.00 28.88           C
ATOM    259  O   PHE A  53      72.734 -30.263 -31.467  1.00 29.94           O
ATOM    260  CB  PHE A  53      72.059 -32.612 -33.262  1.00 26.88           C
ATOM    261  CG  PHE A  53      71.596 -31.759 -34.427  1.00 26.80           C
ATOM    262  CD1 PHE A  53      72.453 -31.443 -35.473  1.00 27.69           C
ATOM    263  CD2 PHE A  53      70.288 -31.268 -34.466  1.00 26.00           C
ATOM    264  CE1 PHE A  53      72.034 -30.637 -36.526  1.00 27.74           C
ATOM    265  CE2 PHE A  53      69.867 -30.475 -35.499  1.00 26.07           C
ATOM    266  CZ  PHE A  53      70.739 -30.162 -36.541  1.00 27.04           C
ATOM    267  N   ILE A  54      74.429 -30.031 -32.907  1.00 29.55           N
ATOM    268  CA  ILE A  54      74.690 -28.651 -32.590  1.00 30.12           C
ATOM    269  C   ILE A  54      74.537 -27.821 -33.862  1.00 30.58           C
ATOM    270  O   ILE A  54      75.497 -27.439 -34.491  1.00 32.73           O
ATOM    271  CB  ILE A  54      76.080 -28.485 -31.977  1.00 31.48           C
ATOM    272  CG1 ILE A  54      76.252 -29.503 -30.849  1.00 31.88           C
ATOM    273  CG2 ILE A  54      76.264 -27.091 -31.432  1.00 32.82           C
ATOM    274  CD1 ILE A  54      77.631 -29.489 -30.186  1.00 33.51           C
ATOM    275  N   PRO A  55      73.305 -27.500 -34.231  1.00 29.27           N
ATOM    276  CA  PRO A  55      73.095 -26.801 -35.499  1.00 29.14           C
ATOM    277  C   PRO A  55      73.713 -25.395 -35.610  1.00 30.99           C
ATOM    278  O   PRO A  55      73.695 -24.622 -34.636  1.00 32.10           O
ATOM    279  CB  PRO A  55      71.576 -26.671 -35.569  1.00 28.02           C
ATOM    280  CG  PRO A  55      71.075 -27.000 -34.204  1.00 27.31           C
ATOM    281  CD  PRO A  55      72.050 -27.930 -33.599  1.00 27.25           C
ATOM    282  N   SER A  56      74.222 -25.062 -36.809  1.00 31.16           N
ATOM    283  CA  SER A  56      74.594 -23.689 -37.162  1.00 32.28           C
ATOM    284  C   SER A  56      73.414 -22.891 -37.692  1.00 31.46           C
ATOM    285  O   SER A  56      73.549 -21.709 -37.899  1.00 33.26           O
ATOM    286  CB  SER A  56      75.695 -23.677 -38.224  1.00 33.95           C
ATOM    287  OG  SER A  56      76.796 -24.461 -37.826  1.00 34.06           O
ATOM    288  N   SER A  57      72.277 -23.527 -37.940  1.00 28.96           N
ATOM    289  CA  SER A  57      71.079 -22.815 -38.375  1.00 28.79           C
ATOM    290  C   SER A  57      69.807 -23.495 -37.872  1.00 26.82           C
ATOM    291  O   SER A  57      69.818 -24.636 -37.432  1.00 25.16           O
ATOM    292  CB  SER A  57      71.059 -22.714 -39.886  1.00 29.33           C
ATOM    293  OG  SER A  57      71.160 -24.012 -40.419  1.00 27.96           O
ATOM    294  N   SER A  58      68.710 -22.760 -37.883  1.00 27.58           N
ATOM    295  CA  SER A  58      67.443 -23.257 -37.382  1.00 26.53           C
ATOM    296  C   SER A  58      66.785 -24.082 -38.469  1.00 25.95           C
ATOM    297  O   SER A  58      67.084 -23.930 -39.631  1.00 26.86           O
ATOM    298  CB  SER A  58      66.565 -22.080 -36.968  1.00 27.89           C
ATOM    299  OG  SER A  58      65.929 -21.452 -38.089  1.00 29.09           O
ATOM    300  N   GLY A  59      65.870 -24.956 -38.102  1.00 25.13           N
ATOM    301  CA  GLY A  59      65.308 -25.863 -39.077  1.00 24.34           C
ATOM    302  C   GLY A  59      64.152 -26.594 -38.484  1.00 23.34           C
ATOM    303  O   GLY A  59      63.567 -26.125 -37.496  1.00 22.99           O
ATOM    304  N   THR A  60      63.819 -27.746 -39.089  1.00 22.87           N
ATOM    305  CA  THR A  60      62.662 -28.540 -38.661  1.00 21.80           C
ATOM    306  C   THR A  60      62.900 -30.027 -38.810  1.00 21.09           C
ATOM    307  O   THR A  60      63.743 -30.444 -39.579  1.00 20.08           O
ATOM    308  CB  THR A  60      61.383 -28.174 -39.427  1.00 22.26           C
ATOM    309  OG1 THR A  60      61.589 -28.371 -40.817  1.00 23.29           O
ATOM    310  CG2 THR A  60      61.004 -26.700 -39.230  1.00 24.12           C
ATOM    311  N   LEU A  61      62.162 -30.803 -38.000  1.00 21.17           N
ATOM    312  CA  LEU A  61      62.039 -32.249 -38.144  1.00 20.93           C
ATOM    313  C   LEU A  61      60.579 -32.456 -38.546  1.00 21.00           C
ATOM    314  O   LEU A  61      59.675 -31.978 -37.865  1.00 20.72           O
ATOM    315  CB  LEU A  61      62.389 -32.958 -36.840  1.00 20.89           C
ATOM    316  CG  LEU A  61      62.083 -34.469 -36.698  1.00 21.20           C
ATOM    317  CD1 LEU A  61      62.708 -35.323 -37.793  1.00 21.92           C
ATOM    318  CD2 LEU A  61      62.536 -35.029 -35.356  1.00 20.98           C
ATOM    319  N   THR A  62      60.344 -33.068 -39.705  1.00 21.51           N
ATOM    320  CA  THR A  62      58.977 -33.212 -40.220  1.00 21.77           C
ATOM    321  C   THR A  62      58.707 -34.630 -40.594  1.00 21.71           C
ATOM    322  O   THR A  62      59.621 -35.425 -40.723  1.00 23.24           O
ATOM    323  CB  THR A  62      58.782 -32.426 -41.515  1.00 22.58           C
ATOM    324  OG1 THR A  62      59.522 -33.095 -42.549  1.00 23.33           O
ATOM    325  CG2 THR A  62      59.224 -30.965 -41.383  1.00 22.68           C
ATOM    326  N   CYS A  63      57.458 -34.932 -40.862  1.00 22.01           N
ATOM    327  CA  CYS A  63      57.080 -36.284 -41.204  1.00 22.09           C
ATOM    328  C   CYS A  63      55.835 -36.242 -41.966  1.00 21.71           C
ATOM    329  O   CYS A  63      55.069 -35.278 -41.909  1.00 22.49           O
ATOM    330  CB  CYS A  63      56.854 -37.171 -39.968  1.00 22.66           C
ATOM    331  SG  CYS A  63      55.413 -36.752 -38.917  1.00 25.76           S
ATOM    332  N   GLN A  64      55.619 -37.329 -42.678  1.00 21.51           N
ATOM    333  CA  GLN A  64      54.419 -37.514 -43.436  1.00 21.42           C
ATOM    334  C   GLN A  64      54.085 -39.000 -43.484  1.00 21.14           C
ATOM    335  O   GLN A  64      54.914 -39.808 -43.814  1.00 21.12           O
ATOM    336  CB  GLN A  64      54.579 -36.952 -44.828  1.00 22.62           C
ATOM    337  CG  GLN A  64      53.462 -37.451 -45.724  1.00 24.73           C
ATOM    338  CD  GLN A  64      53.336 -36.724 -47.058  1.00 26.44           C
ATOM    339  OE1 GLN A  64      52.594 -37.170 -47.933  1.00 26.90           O
ATOM    340  NE2 GLN A  64      54.060 -35.624 -47.223  1.00 26.75           N
ATOM    341  N   ALA A  65      52.841 -39.329 -43.169  1.00 21.22           N
ATOM    342  CA  ALA A  65      52.371 -40.696 -43.095  1.00 21.35           C
ATOM    343  C   ALA A  65      51.528 -41.063 -44.315  1.00 22.15           C
ATOM    344  O   ALA A  65      50.891 -40.229 -44.912  1.00 21.66           O
ATOM    345  CB  ALA A  65      51.559 -40.851 -41.836  1.00 21.29           C
ATOM    346  N   GLY A  66      51.548 -42.344 -44.654  1.00 23.46           N
ATOM    347  CA  GLY A  66      50.814 -42.899 -45.764  1.00 25.15           C
ATOM    348  C   GLY A  66      49.323 -43.029 -45.504  1.00 26.55           C
ATOM    349  O   GLY A  66      48.802 -42.594 -44.469  1.00 24.87           O
ATOM    350  N   THR A  67      48.634 -43.582 -46.492  1.00 29.79           N
ATOM    351  CA  THR A  67      47.223 -43.890 -46.365  1.00 33.11           C
ATOM    352  C   THR A  67      47.026 -45.387 -46.392  1.00 36.10           C
ATOM    353  O   THR A  67      47.972 -46.162 -46.594  1.00 37.05           O
ATOM    354  CB  THR A  67      46.403 -43.318 -47.502  1.00 34.45           C
ATOM    355  OG1 THR A  67      46.777 -44.038 -48.664  1.00 36.79           O
ATOM    356  CG2 THR A  67      46.650 -41.818 -47.686  1.00 33.63           C
ATOM    357  N   ILE A  68      45.778 -45.777 -46.181  1.00 39.00           N
ATOM    358  CA  ILE A  68      45.407 -47.170 -45.953  1.00 41.69           C
ATOM    359  C   ILE A  68      44.000 -47.348 -46.463  1.00 42.68           C
ATOM    360  O   ILE A  68      43.208 -46.406 -46.511  1.00 41.16           O
ATOM    361  CB  ILE A  68      45.477 -47.483 -44.452  1.00 43.09           C
ATOM    362  CG1 ILE A  68      45.629 -48.939 -44.181  1.00 46.89           C
ATOM    363  CG2 ILE A  68      44.249 -47.014 -43.674  1.00 43.17           C
ATOM    364  CD1 ILE A  68      45.782 -49.156 -42.682  1.00 48.36           C
ATOM    365  N   LEU A  69      43.711 -48.562 -46.886  1.00 45.54           N
ATOM    366  CA  LEU A  69      42.402 -48.912 -47.423  1.00 47.37           C
ATOM    367  C   LEU A  69      41.803 -49.915 -46.479  1.00 47.48           C
ATOM    368  O   LEU A  69      42.459 -50.839 -46.054  1.00 47.57           O
ATOM    369  CB  LEU A  69      42.545 -49.532 -48.809  1.00 49.86           C
ATOM    370  CG  LEU A  69      42.898 -48.576 -49.948  1.00 49.84           C
ATOM    371  CD1 LEU A  69      42.965 -49.350 -51.286  1.00 52.44           C
ATOM    372  CD2 LEU A  69      41.874 -47.444 -50.007  1.00 49.27           C
ATOM    373  N   VAL A  70      40.563 -49.722 -46.112  1.00 48.23           N
ATOM    374  CA  VAL A  70      39.953 -50.646 -45.188  1.00 50.29           C
ATOM    375  C   VAL A  70      38.560 -50.892 -45.710  1.00 52.87           C
ATOM    376  O   VAL A  70      38.036 -50.079 -46.472  1.00 52.26           O
ATOM    377  CB  VAL A  70      39.953 -50.100 -43.732  1.00 49.00           C
ATOM    378  CG1 VAL A  70      41.289 -49.439 -43.392  1.00 45.72           C
ATOM    379  CG2 VAL A  70      38.804 -49.117 -43.498  1.00 49.07           C
ATOM    380  N   TRP A  71      37.984 -52.026 -45.324  1.00 55.97           N
ATOM    381  CA  TRP A  71      36.591 -52.311 -45.618  1.00 59.12           C
ATOM    382  C   TRP A  71      35.736 -51.637 -44.556  1.00 59.74           C
ATOM    383  O   TRP A  71      35.918 -51.859 -43.350  1.00 60.21           O
ATOM    384  CB  TRP A  71      36.332 -53.808 -45.643  1.00 62.25           C
ATOM    385  CG  TRP A  71      37.056 -54.501 -46.751  1.00 63.36           C
ATOM    386  CD1 TRP A  71      38.259 -55.160 -46.673  1.00 62.97           C
ATOM    387  CD2 TRP A  71      36.629 -54.598 -48.109  1.00 65.68           C
ATOM    388  NE1 TRP A  71      38.606 -55.658 -47.906  1.00 64.66           N
ATOM    389  CE2 TRP A  71      37.622 -55.335 -48.807  1.00 66.56           C
ATOM    390  CE3 TRP A  71      35.499 -54.144 -48.810  1.00 67.20           C
ATOM    391  CZ2 TRP A  71      37.517 -55.620 -50.177  1.00 68.42           C
ATOM    392  CZ3 TRP A  71      35.398 -54.426 -50.170  1.00 69.17           C
ATOM    393  CH2 TRP A  71      36.404 -55.159 -50.838  1.00 70.07           C
ATOM    394  N   LYS A  72      34.839 -50.773 -45.016  1.00 60.34           N
ATOM    395  CA  LYS A  72      33.889 -50.098 -44.158  1.00 60.69           C
ATOM    396  C   LYS A  72      32.519 -50.074 -44.854  1.00 63.24           C
ATOM    397  O   LYS A  72      32.390 -49.486 -45.924  1.00 64.25           O
ATOM    398  CB  LYS A  72      34.402 -48.695 -43.854  1.00 58.32           C
ATOM    399  CG  LYS A  72      33.334 -47.749 -43.350  1.00 59.37           C
ATOM    400  CD  LYS A  72      33.673 -47.143 -42.007  1.00 57.68           C
ATOM    401  CE  LYS A  72      32.375 -46.790 -41.300  1.00 60.46           C
ATOM    402  NZ  LYS A  72      32.589 -45.718 -40.296  1.00 60.25           N1+
ATOM    403  N   ASN A  73      31.511 -50.716 -44.244  1.00 65.02           N
ATOM    404  CA  ASN A  73      30.175 -50.910 -44.845  1.00 66.99           C
ATOM    405  C   ASN A  73      30.208 -51.733 -46.131  1.00 68.31           C
ATOM    406  O   ASN A  73      29.367 -51.564 -47.022  1.00 70.10           O
ATOM    407  CB  ASN A  73      29.460 -49.566 -45.072  1.00 66.57           C
ATOM    408  CG  ASN A  73      28.668 -49.116 -43.857  1.00 67.37           C
ATOM    409  OD1 ASN A  73      27.559 -49.633 -43.587  1.00 71.53           O
ATOM    410  ND2 ASN A  73      29.221 -48.158 -43.108  1.00 64.20           N
ATOM    411  N   GLY A  74      31.168 -52.651 -46.209  1.00 67.54           N
ATOM    412  CA  GLY A  74      31.381 -53.449 -47.421  1.00 68.59           C
ATOM    413  C   GLY A  74      31.948 -52.633 -48.575  1.00 66.27           C
ATOM    414  O   GLY A  74      31.550 -52.833 -49.708  1.00 68.21           O
ATOM    415  N   ARG A  75      32.867 -51.710 -48.287  1.00 61.81           N
ATOM    416  CA  ARG A  75      33.342 -50.734 -49.281  1.00 59.71           C
ATOM    417  C   ARG A  75      34.780 -50.339 -49.000  1.00 56.11           C
ATOM    418  O   ARG A  75      35.110 -50.030 -47.870  1.00 54.38           O
ATOM    419  CB  ARG A  75      32.496 -49.458 -49.246  1.00 58.84           C
ATOM    420  CG  ARG A  75      31.251 -49.489 -50.103  1.00 61.49           C
ATOM    421  CD  ARG A  75      30.675 -48.100 -50.267  1.00 60.61           C
ATOM    422  NE  ARG A  75      29.972 -47.950 -51.543  1.00 63.20           N
ATOM    423  CZ  ARG A  75      30.538 -47.688 -52.727  1.00 62.80           C
ATOM    424  NH1 ARG A  75      31.852 -47.532 -52.863  1.00 60.68           N1+
ATOM    425  NH2 ARG A  75      29.775 -47.573 -53.788  1.00 65.02           N
ATOM    426  N   GLU A  76      35.626 -50.331 -50.018  1.00 55.40           N
ATOM    427  CA  GLU A  76      36.987 -49.889 -49.819  1.00 53.04           C
ATOM    428  C   GLU A  76      36.947 -48.398 -49.508  1.00 49.85           C
ATOM    429  O   GLU A  76      36.411 -47.589 -50.288  1.00 50.17           O
ATOM    430  CB  GLU A  76      37.858 -50.136 -51.043  1.00 54.74           C
ATOM    431  CG  GLU A  76      37.959 -51.595 -51.454  1.00 58.59           C
ATOM    432  CD  GLU A  76      39.057 -51.817 -52.474  1.00 59.80           C
ATOM    433  OE1 GLU A  76      38.720 -52.163 -53.632  1.00 63.30           O
ATOM    434  OE2 GLU A  76      40.248 -51.632 -52.109  1.00 58.27           O1-
ATOM    435  N   THR A  77      37.529 -48.046 -48.370  1.00 46.46           N
ATOM    436  CA  THR A  77      37.469 -46.696 -47.875  1.00 44.30           C
ATOM    437  C   THR A  77      38.862 -46.239 -47.457  1.00 41.62           C
ATOM    438  O   THR A  77      39.591 -46.933 -46.747  1.00 40.62           O
ATOM    439  CB  THR A  77      36.455 -46.612 -46.713  1.00 44.63           C
ATOM    440  OG1 THR A  77      35.171 -47.109 -47.158  1.00 47.08           O
ATOM    441  CG2 THR A  77      36.305 -45.204 -46.239  1.00 42.97           C
ATOM    442  N   GLN A  78      39.236 -45.063 -47.921  1.00 40.62           N
ATOM    443  CA  GLN A  78      40.571 -44.549 -47.688  1.00 38.80           C
ATOM    444  C   GLN A  78      40.700 -43.822 -46.322  1.00 35.67           C
ATOM    445  O   GLN A  78      39.905 -42.962 -45.976  1.00 35.19           O
ATOM    446  CB  GLN A  78      40.916 -43.605 -48.820  1.00 40.86           C
ATOM    447  CG  GLN A  78      42.405 -43.315 -49.001  1.00 42.17           C
ATOM    448  CD  GLN A  78      42.593 -42.282 -50.118  1.00 45.57           C
ATOM    449  OE1 GLN A  78      43.016 -41.141 -49.881  1.00 47.48           O
ATOM    450  NE2 GLN A  78      42.182 -42.651 -51.325  1.00 48.00           N
ATOM    451  N   TYR A  79      41.728 -44.164 -45.564  1.00 32.75           N
ATOM    452  CA  TYR A  79      41.968 -43.530 -44.306  1.00 30.55           C
ATOM    453  C   TYR A  79      43.435 -43.111 -44.234  1.00 28.12           C
ATOM    454  O   TYR A  79      44.302 -43.794 -44.780  1.00 28.08           O
ATOM    455  CB  TYR A  79      41.620 -44.494 -43.137  1.00 30.98           C
ATOM    456  CG  TYR A  79      40.149 -44.554 -42.740  1.00 32.38           C
ATOM    457  CD1 TYR A  79      39.262 -45.348 -43.410  1.00 34.31           C
ATOM    458  CD2 TYR A  79      39.666 -43.831 -41.669  1.00 32.15           C
ATOM    459  CE1 TYR A  79      37.929 -45.415 -43.040  1.00 36.12           C
ATOM    460  CE2 TYR A  79      38.325 -43.894 -41.290  1.00 33.69           C
ATOM    461  CZ  TYR A  79      37.464 -44.688 -41.979  1.00 35.63           C
ATOM    462  OH  TYR A  79      36.147 -44.754 -41.633  1.00 37.43           O
ATOM    463  N   ALA A  80      43.709 -42.014 -43.524  1.00 26.46           N
ATOM    464  CA  ALA A  80      45.090 -41.596 -43.240  1.00 24.78           C
ATOM    465  C   ALA A  80      45.699 -42.280 -42.021  1.00 24.04           C
ATOM    466  O   ALA A  80      45.025 -42.608 -41.069  1.00 24.30           O
ATOM    467  CB  ALA A  80      45.160 -40.105 -43.053  1.00 23.86           C
ATOM    468  N   LEU A  81      46.986 -42.515 -42.127  1.00 23.29           N
ATOM    469  CA  LEU A  81      47.835 -42.881 -41.029  1.00 22.71           C
ATOM    470  C   LEU A  81      48.356 -41.577 -40.420  1.00 22.19           C
ATOM    471  O   LEU A  81      48.222 -40.487 -41.011  1.00 21.62           O
ATOM    472  CB  LEU A  81      49.023 -43.706 -41.560  1.00 22.22           C
ATOM    473  CG  LEU A  81      48.639 -45.053 -42.155  1.00 23.62           C
ATOM    474  CD1 LEU A  81      49.811 -45.787 -42.766  1.00 23.81           C
ATOM    475  CD2 LEU A  81      48.021 -45.922 -41.063  1.00 24.62           C
ATOM    476  N   GLU A  82      48.989 -41.695 -39.258  1.00 22.33           N
ATOM    477  CA  GLU A  82      49.507 -40.535 -38.590  1.00 22.15           C
ATOM    478  C   GLU A  82      50.938 -40.760 -38.162  1.00 22.03           C
ATOM    479  O   GLU A  82      51.379 -41.865 -37.955  1.00 22.16           O
ATOM    480  CB  GLU A  82      48.625 -40.153 -37.423  1.00 22.65           C
ATOM    481  CG  GLU A  82      47.194 -39.857 -37.858  1.00 23.91           C
ATOM    482  CD  GLU A  82      46.272 -39.443 -36.690  1.00 25.51           C
ATOM    483  OE1 GLU A  82      46.479 -39.921 -35.536  1.00 25.12           O
ATOM    484  OE2 GLU A  82      45.327 -38.615 -36.928  1.00 26.66           O1-
ATOM    485  N   CYS A  83      51.681 -39.677 -38.099  1.00 22.26           N
ATOM    486  CA  CYS A  83      53.045 -39.748 -37.669  1.00 22.46           C
ATOM    487  C   CYS A  83      53.197 -38.658 -36.620  1.00 21.83           C
ATOM    488  O   CYS A  83      52.328 -37.811 -36.444  1.00 22.13           O
ATOM    489  CB  CYS A  83      54.002 -39.526 -38.836  1.00 23.53           C
ATOM    490  SG  CYS A  83      53.816 -37.886 -39.623  1.00 25.04           S
ATOM    491  N   ARG A  84      54.306 -38.730 -35.910  1.00 21.16           N
ATOM    492  CA  ARG A  84      54.629 -37.793 -34.849  1.00 20.52           C
ATOM    493  C   ARG A  84      56.137 -37.643 -34.773  1.00 18.86           C
ATOM    494  O   ARG A  84      56.887 -38.611 -35.054  1.00 18.05           O
ATOM    495  CB  ARG A  84      54.107 -38.298 -33.516  1.00 21.53           C
ATOM    496  CG  ARG A  84      54.052 -37.226 -32.474  1.00 22.30           C
ATOM    497  CD  ARG A  84      53.606 -37.777 -31.141  1.00 24.25           C
ATOM    498  NE  ARG A  84      52.923 -36.729 -30.382  1.00 26.16           N
ATOM    499  CZ  ARG A  84      52.297 -36.919 -29.221  1.00 27.64           C
ATOM    500  NH1 ARG A  84      52.284 -38.108 -28.613  1.00 27.82           N1+
ATOM    501  NH2 ARG A  84      51.699 -35.891 -28.660  1.00 28.23           N
ATOM    502  N   VAL A  85      56.568 -36.445 -34.405  1.00 17.71           N
ATOM    503  CA  VAL A  85      57.978 -36.205 -34.210  1.00 17.47           C
ATOM    504  C   VAL A  85      58.248 -35.431 -32.918  1.00 18.38           C
ATOM    505  O   VAL A  85      57.399 -34.686 -32.405  1.00 19.18           O
ATOM    506  CB  VAL A  85      58.618 -35.479 -35.415  1.00 16.43           C
ATOM    507  CG1 VAL A  85      58.750 -36.417 -36.578  1.00 16.58           C
ATOM    508  CG2 VAL A  85      57.795 -34.294 -35.846  1.00 16.65           C
ATOM    509  N   SER A  86      59.475 -35.569 -32.436  1.00 19.11           N
ATOM    510  CA  SER A  86      59.894 -34.959 -31.192  1.00 19.83           C
ATOM    511  C   SER A  86      61.376 -34.696 -31.205  1.00 19.90           C
ATOM    512  O   SER A  86      62.154 -35.530 -31.676  1.00 18.84           O
ATOM    513  CB  SER A  86      59.573 -35.926 -30.116  1.00 21.28           C
ATOM    514  OG  SER A  86      59.829 -35.351 -28.887  1.00 24.74           O
ATOM    515  N   ILE A  87      61.752 -33.506 -30.741  1.00 21.37           N
ATOM    516  CA  ILE A  87      63.162 -33.113 -30.466  1.00 22.34           C
ATOM    517  C   ILE A  87      63.371 -32.799 -28.982  1.00 22.05           C
ATOM    518  O   ILE A  87      62.606 -32.034 -28.378  1.00 22.26           O
ATOM    519  CB  ILE A  87      63.583 -31.866 -31.226  1.00 24.45           C
ATOM    520  CG1 ILE A  87      63.105 -31.957 -32.651  1.00 27.37           C
ATOM    521  CG2 ILE A  87      65.096 -31.784 -31.311  1.00 25.66           C
ATOM    522  CD1 ILE A  87      63.624 -30.872 -33.612  1.00 28.89           C
ATOM    523  N   HIS A  88      64.414 -33.404 -28.427  1.00 21.80           N
ATOM    524  CA  HIS A  88      64.836 -33.269 -27.036  1.00 22.66           C
ATOM    525  C   HIS A  88      66.056 -32.371 -26.994  1.00 22.79           C
ATOM    526  O   HIS A  88      67.056 -32.658 -27.642  1.00 21.76           O
ATOM    527  CB  HIS A  88      65.332 -34.598 -26.498  1.00 23.59           C
ATOM    528  CG  HIS A  88      64.276 -35.616 -26.277  1.00 24.54           C
ATOM    529  ND1 HIS A  88      63.333 -35.936 -27.229  1.00 24.73           N
ATOM    530  CD2 HIS A  88      64.024 -36.413 -25.210  1.00 26.54           C
ATOM    531  CE1 HIS A  88      62.534 -36.880 -26.751  1.00 25.55           C
ATOM    532  NE2 HIS A  88      62.933 -37.185 -25.528  1.00 26.48           N
ATOM    533  N   HIS A  89      65.986 -31.334 -26.167  1.00 23.66           N
ATOM    534  CA  HIS A  89      67.090 -30.440 -25.906  1.00 24.58           C
ATOM    535  C   HIS A  89      67.868 -30.863 -24.647  1.00 26.01           C
ATOM    536  O   HIS A  89      67.358 -31.498 -23.730  1.00 26.64           O
ATOM    537  CB  HIS A  89      66.580 -28.990 -25.770  1.00 25.26           C
ATOM    538  CG  HIS A  89      67.637 -27.980 -25.435  1.00 26.78           C
ATOM    539  ND1 HIS A  89      67.585 -27.205 -24.289  1.00 29.23           N
ATOM    540  CD2 HIS A  89      68.717 -27.557 -26.121  1.00 27.01           C
ATOM    541  CE1 HIS A  89      68.608 -26.371 -24.266  1.00 30.23           C
ATOM    542  NE2 HIS A  89      69.316 -26.569 -25.366  1.00 29.59           N
ATOM    543  N   SER A  90      69.125 -30.476 -24.677  1.00 26.58           N
ATOM    544  CA  SER A  90      70.086 -30.609 -23.634  1.00 28.10           C
ATOM    545  C   SER A  90      69.569 -30.442 -22.251  1.00 28.94           C
ATOM    546  O   SER A  90      69.972 -31.156 -21.360  1.00 30.21           O
ATOM    547  CB  SER A  90      71.087 -29.468 -23.821  1.00 29.70           C
ATOM    548  OG  SER A  90      72.322 -29.973 -23.525  1.00 31.63           O
ATOM    549  N   SER A  91      68.765 -29.408 -22.055  1.00 28.68           N
ATOM    550  CA  SER A  91      68.275 -28.984 -20.735  1.00 29.89           C
ATOM    551  C   SER A  91      67.096 -29.796 -20.185  1.00 29.41           C
ATOM    552  O   SER A  91      66.602 -29.511 -19.137  1.00 30.68           O
ATOM    553  CB  SER A  91      67.781 -27.547 -20.872  1.00 30.33           C
ATOM    554  OG  SER A  91      66.572 -27.535 -21.617  1.00 28.65           O
ATOM    555  N   GLY A  92      66.594 -30.743 -20.947  1.00 27.75           N
ATOM    556  CA  GLY A  92      65.413 -31.483 -20.577  1.00 27.96           C
ATOM    557  C   GLY A  92      64.176 -31.094 -21.378  1.00 27.22           C
ATOM    558  O   GLY A  92      63.215 -31.861 -21.404  1.00 27.17           O
ATOM    559  N   SER A  93      64.135 -29.928 -22.037  1.00 26.99           N
ATOM    560  CA  SER A  93      62.868 -29.580 -22.683  1.00 26.31           C
ATOM    561  C   SER A  93      62.670 -30.379 -23.945  1.00 24.18           C
ATOM    562  O   SER A  93      63.619 -30.839 -24.562  1.00 23.28           O
ATOM    563  CB  SER A  93      62.632 -28.092 -22.900  1.00 27.10           C
ATOM    564  OG  SER A  93      63.748 -27.504 -23.460  1.00 27.56           O
ATOM    565  N   ILE A  94      61.390 -30.575 -24.279  1.00 23.75           N
ATOM    566  CA  ILE A  94      60.994 -31.421 -25.363  1.00 21.88           C
ATOM    567  C   ILE A  94      60.022 -30.679 -26.253  1.00 21.42           C
ATOM    568  O   ILE A  94      59.028 -30.164 -25.754  1.00 22.88           O
ATOM    569  CB  ILE A  94      60.349 -32.716 -24.840  1.00 21.76           C
ATOM    570  CG1 ILE A  94      61.364 -33.494 -23.983  1.00 22.53           C
ATOM    571  CG2 ILE A  94      59.892 -33.580 -26.005  1.00 20.27           C
ATOM    572  CD1 ILE A  94      60.794 -34.722 -23.291  1.00 23.20           C
ATOM    573  N   ASN A  95      60.274 -30.693 -27.571  1.00 19.93           N
ATOM    574  CA  ASN A  95      59.305 -30.190 -28.535  1.00 19.33           C
ATOM    575  C   ASN A  95      58.692 -31.330 -29.259  1.00 18.76           C
ATOM    576  O   ASN A  95      59.356 -31.979 -30.002  1.00 18.07           O
ATOM    577  CB  ASN A  95      59.959 -29.249 -29.532  1.00 18.71           C
ATOM    578  CG  ASN A  95      58.953 -28.436 -30.341  1.00 18.52           C
ATOM    579  OD1 ASN A  95      57.732 -28.416 -30.051  1.00 18.93           O
ATOM    580  ND2 ASN A  95      59.463 -27.741 -31.343  1.00 18.01           N
ATOM    581  N   GLU A  96      57.410 -31.552 -29.047  1.00 20.19           N
ATOM    582  CA  GLU A  96      56.728 -32.731 -29.523  1.00 20.80           C
ATOM    583  C   GLU A  96      55.475 -32.291 -30.290  1.00 20.87           C
ATOM    584  O   GLU A  96      54.597 -31.633 -29.708  1.00 21.79           O
ATOM    585  CB  GLU A  96      56.357 -33.643 -28.301  1.00 22.68           C
ATOM    586  CG  GLU A  96      56.003 -35.071 -28.703  1.00 23.81           C
ATOM    587  CD  GLU A  96      55.437 -35.970 -27.602  1.00 26.14           C
ATOM    588  OE1 GLU A  96      54.802 -35.461 -26.665  1.00 29.59           O
ATOM    589  OE2 GLU A  96      55.560 -37.209 -27.704  1.00 26.13           O1-
ATOM    590  N   SER A  97      55.362 -32.680 -31.561  1.00 20.24           N
ATOM    591  CA  SER A  97      54.111 -32.467 -32.354  1.00 20.74           C
ATOM    592  C   SER A  97      52.933 -33.224 -31.859  1.00 21.31           C
ATOM    593  O   SER A  97      53.019 -34.123 -31.039  1.00 21.53           O
ATOM    594  CB  SER A  97      54.280 -32.904 -33.838  1.00 20.53           C
ATOM    595  OG  SER A  97      54.316 -34.321 -34.015  1.00 20.31           O
ATOM    596  N   GLN A  98      51.808 -32.890 -32.418  1.00 22.83           N
ATOM    597  CA  GLN A  98      50.658 -33.752 -32.296  1.00 24.62           C
ATOM    598  C   GLN A  98      50.827 -34.830 -33.332  1.00 23.53           C
ATOM    599  O   GLN A  98      51.714 -34.783 -34.194  1.00 21.97           O
ATOM    600  CB  GLN A  98      49.353 -33.012 -32.550  1.00 27.11           C
ATOM    601  CG  GLN A  98      49.163 -31.745 -31.714  1.00 30.06           C
ATOM    602  CD  GLN A  98      48.353 -30.703 -32.504  1.00 34.05           C
ATOM    603  OE1 GLN A  98      48.804 -30.176 -33.560  1.00 33.81           O
ATOM    604  NE2 GLN A  98      47.137 -30.427 -32.029  1.00 36.49           N
ATOM    605  N   TRP A  99      49.998 -35.858 -33.204  1.00 23.92           N
ATOM    606  CA  TRP A  99      49.843 -36.813 -34.291  1.00 22.52           C
ATOM    607  C   TRP A  99      49.108 -36.109 -35.414  1.00 22.31           C
ATOM    608  O   TRP A  99      48.264 -35.263 -35.155  1.00 23.59           O
ATOM    609  CB  TRP A  99      49.015 -37.982 -33.850  1.00 22.70           C
ATOM    610  CG  TRP A  99      49.643 -38.886 -32.857  1.00 22.12           C
ATOM    611  CD1 TRP A  99      49.400 -38.921 -31.483  1.00 22.84           C
ATOM    612  CD2 TRP A  99      50.520 -39.986 -33.133  1.00 21.10           C
ATOM    613  NE1 TRP A  99      50.108 -39.946 -30.912  1.00 22.56           N
ATOM    614  CE2 TRP A  99      50.809 -40.611 -31.887  1.00 21.65           C
ATOM    615  CE3 TRP A  99      51.150 -40.458 -34.290  1.00 20.02           C
ATOM    616  CZ2 TRP A  99      51.667 -41.691 -31.782  1.00 21.36           C
ATOM    617  CZ3 TRP A  99      51.995 -41.517 -34.181  1.00 19.91           C
ATOM    618  CH2 TRP A  99      52.249 -42.130 -32.923  1.00 20.86           C
ATOM    619  N   GLY A 100      49.460 -36.435 -36.648  1.00 21.63           N
ATOM    620  CA  GLY A 100      48.813 -35.878 -37.846  1.00 21.22           C
ATOM    621  C   GLY A 100      49.376 -36.603 -39.045  1.00 20.92           C
ATOM    622  O   GLY A 100      50.431 -37.228 -38.956  1.00 20.30           O
ATOM    623  N   GLN A 101      48.659 -36.582 -40.161  1.00 21.59           N
ATOM    624  CA  GLN A 101      49.170 -37.178 -41.347  1.00 21.66           C
ATOM    625  C   GLN A 101      50.452 -36.458 -41.807  1.00 21.40           C
ATOM    626  O   GLN A 101      51.322 -37.091 -42.381  1.00 20.63           O
ATOM    627  CB  GLN A 101      48.136 -37.216 -42.455  1.00 22.95           C
ATOM    628  CG  GLN A 101      48.640 -38.096 -43.591  1.00 23.68           C
ATOM    629  CD  GLN A 101      47.631 -38.351 -44.656  1.00 24.84           C
ATOM    630  OE1 GLN A 101      46.625 -37.662 -44.748  1.00 26.12           O
ATOM    631  NE2 GLN A 101      47.888 -39.352 -45.461  1.00 25.08           N
ATOM    632  N   GLN A 102      50.539 -35.153 -41.563  1.00 22.24           N
ATOM    633  CA  GLN A 102      51.800 -34.420 -41.516  1.00 22.75           C
ATOM    634  C   GLN A 102      51.983 -33.824 -40.160  1.00 23.43           C
ATOM    635  O   GLN A 102      51.033 -33.358 -39.612  1.00 24.29           O
ATOM    636  CB  GLN A 102      51.796 -33.275 -42.480  1.00 23.99           C
ATOM    637  CG  GLN A 102      52.281 -33.767 -43.787  1.00 25.27           C
ATOM    638  CD  GLN A 102      52.038 -32.881 -44.938  1.00 26.40           C
ATOM    639  OE1 GLN A 102      51.393 -31.847 -44.856  1.00 27.14           O
ATOM    640  NE2 GLN A 102      52.581 -33.300 -46.057  1.00 27.14           N
ATOM    641  N   SER A 103      53.216 -33.855 -39.648  1.00 23.89           N
ATOM    642  CA  SER A 103      53.577 -33.262 -38.384  1.00 25.16           C
ATOM    643  C   SER A 103      54.986 -32.677 -38.491  1.00 24.87           C
ATOM    644  O   SER A 103      55.787 -33.173 -39.278  1.00 25.09           O
ATOM    645  CB  SER A 103      53.531 -34.300 -37.258  1.00 25.21           C
ATOM    646  OG  SER A 103      52.181 -34.590 -36.980  1.00 28.68           O
ATOM    647  N   GLN A 104      55.256 -31.649 -37.677  1.00 23.72           N
ATOM    648  CA  GLN A 104      56.494 -30.928 -37.690  1.00 23.42           C
ATOM    649  C   GLN A 104      56.844 -30.391 -36.321  1.00 23.16           C
ATOM    650  O   GLN A 104      55.965 -30.074 -35.498  1.00 22.75           O
ATOM    651  CB  GLN A 104      56.420 -29.694 -38.568  1.00 24.88           C
ATOM    652  CG  GLN A 104      55.979 -29.920 -39.984  1.00 26.85           C
ATOM    653  CD  GLN A 104      54.470 -29.826 -40.168  1.00 28.08           C
ATOM    654  OE1 GLN A 104      53.789 -29.149 -39.419  1.00 32.16           O
ATOM    655  NE2 GLN A 104      53.957 -30.498 -41.163  1.00 29.09           N
ATOM    656  N   VAL A 105      58.153 -30.274 -36.101  1.00 22.21           N
ATOM    657  CA  VAL A 105      58.682 -29.524 -34.974  1.00 22.44           C
ATOM    658  C   VAL A 105      59.916 -28.706 -35.335  1.00 21.75           C
ATOM    659  O   VAL A 105      60.775 -29.167 -36.054  1.00 21.84           O
ATOM    660  CB  VAL A 105      58.918 -30.421 -33.703  1.00 21.35           C
ATOM    661  CG1 VAL A 105      57.592 -30.753 -33.030  1.00 21.50           C
ATOM    662  CG2 VAL A 105      59.677 -31.667 -34.038  1.00 20.14           C
ATOM    663  N   GLY A 106      59.996 -27.500 -34.796  1.00 22.57           N
ATOM    664  CA  GLY A 106      61.139 -26.605 -35.008  1.00 23.46           C
ATOM    665  C   GLY A 106      62.264 -26.735 -33.995  1.00 23.12           C
ATOM    666  O   GLY A 106      62.065 -27.285 -32.918  1.00 22.53           O
ATOM    667  N   PHE A 107      63.459 -26.293 -34.397  1.00 23.46           N
ATOM    668  CA  PHE A 107      64.593 -26.097 -33.508  1.00 23.91           C
ATOM    669  C   PHE A 107      65.339 -24.843 -33.916  1.00 25.42           C
ATOM    670  O   PHE A 107      65.367 -24.497 -35.099  1.00 26.13           O
ATOM    671  CB  PHE A 107      65.535 -27.309 -33.480  1.00 23.50           C
ATOM    672  CG  PHE A 107      66.174 -27.655 -34.812  1.00 23.44           C
ATOM    673  CD1 PHE A 107      67.405 -27.120 -35.165  1.00 24.42           C
ATOM    674  CD2 PHE A 107      65.562 -28.571 -35.674  1.00 22.47           C
ATOM    675  CE1 PHE A 107      67.977 -27.443 -36.380  1.00 24.93           C
ATOM    676  CE2 PHE A 107      66.125 -28.881 -36.886  1.00 22.82           C
ATOM    677  CZ  PHE A 107      67.342 -28.326 -37.243  1.00 23.83           C
ATOM    678  N   GLY A 108      65.931 -24.162 -32.932  1.00 26.25           N
ATOM    679  CA  GLY A 108      66.674 -22.933 -33.140  1.00 27.93           C
ATOM    680  C   GLY A 108      68.104 -23.198 -32.756  1.00 28.49           C
ATOM    681  O   GLY A 108      68.459 -24.359 -32.618  1.00 26.78           O
ATOM    682  N   THR A 109      68.912 -22.144 -32.575  1.00 31.10           N
ATOM    683  CA  THR A 109      70.346 -22.304 -32.275  1.00 32.84           C
ATOM    684  C   THR A 109      70.999 -21.359 -31.222  1.00 36.04           C
ATOM    685  O   THR A 109      72.136 -21.571 -30.811  1.00 36.73           O
ATOM    686  CB  THR A 109      71.187 -22.223 -33.583  1.00 33.63           C
ATOM    687  OG1 THR A 109      71.104 -20.917 -34.142  1.00 35.25           O
ATOM    688  CG2 THR A 109      70.708 -23.232 -34.622  1.00 31.69           C
ATOM    689  N   ALA A 110      70.270 -20.365 -30.747  1.00 39.07           N
ATOM    690  CA  ALA A 110      70.825 -19.304 -29.911  1.00 43.22           C
ATOM    691  C   ALA A 110      70.243 -19.556 -28.561  1.00 45.13           C
ATOM    692  O   ALA A 110      69.111 -19.125 -28.283  1.00 45.81           O
ATOM    693  CB  ALA A 110      70.352 -17.947 -30.424  1.00 45.14           C
ATOM    694  N   CYS A 111      70.947 -20.269 -27.701  1.00 46.65           N
ATOM    695  CA  CYS A 111      70.149 -20.968 -26.755  1.00 48.80           C
ATOM    696  C   CYS A 111      70.849 -22.062 -25.999  1.00 46.96           C
ATOM    697  O   CYS A 111      70.444 -23.262 -26.100  1.00 40.34           O
ATOM    698  CB  CYS A 111      69.045 -21.608 -27.591  1.00 51.30           C
ATOM    699  SG  CYS A 111      69.736 -22.448 -29.073  1.00 53.53           S
ATOM    700  N   GLY A 112      71.745 -21.638 -25.108  1.00 49.91           N
ATOM    701  CA  GLY A 112      71.588 -20.394 -24.349  1.00 53.29           C
ATOM    702  C   GLY A 112      71.958 -19.012 -24.865  1.00 57.56           C
ATOM    703  O   GLY A 112      71.163 -18.310 -25.487  1.00 57.55           O
ATOM    704  N   ASN A 113      73.169 -18.612 -24.494  1.00 63.01           N
ATOM    705  CA  ASN A 113      73.858 -17.396 -24.904  1.00 65.43           C
ATOM    706  C   ASN A 113      74.973 -17.891 -25.804  1.00 65.37           C
ATOM    707  O   ASN A 113      75.963 -17.224 -26.035  1.00 66.79           O
ATOM    708  CB  ASN A 113      74.464 -16.715 -23.662  1.00 72.60           C
ATOM    709  CG  ASN A 113      75.547 -17.579 -22.958  1.00 74.47           C
ATOM    710  OD1 ASN A 113      76.754 -17.302 -23.054  1.00 75.77           O
ATOM    711  ND2 ASN A 113      75.112 -18.622 -22.244  1.00 71.90           N
ATOM    712  N   LYS A 114      74.792 -19.124 -26.277  1.00 64.99           N
ATOM    713  CA  LYS A 114      75.754 -19.874 -27.067  1.00 62.50           C
ATOM    714  C   LYS A 114      74.935 -20.891 -27.886  1.00 56.59           C
ATOM    715  O   LYS A 114      73.718 -20.771 -27.971  1.00 55.34           O
ATOM    716  CB  LYS A 114      76.732 -20.577 -26.130  1.00 64.36           C
ATOM    717  CG  LYS A 114      76.093 -21.688 -25.303  1.00 62.80           C
ATOM    718  CD  LYS A 114      76.833 -21.896 -23.980  1.00 65.26           C
ATOM    719  CE  LYS A 114      76.121 -22.910 -23.099  1.00 62.85           C
ATOM    720  NZ  LYS A 114      74.724 -22.464 -22.861  1.00 62.08           N1+
ATOM    721  N   LYS A 115      75.589 -21.895 -28.465  1.00 53.96           N
ATOM    722  CA  LYS A 115      74.939 -22.802 -29.426  1.00 49.48           C
ATOM    723  C   LYS A 115      74.077 -23.828 -28.725  1.00 45.91           C
ATOM    724  O   LYS A 115      74.327 -24.181 -27.604  1.00 47.17           O
ATOM    725  CB  LYS A 115      75.983 -23.533 -30.263  1.00 49.90           C
ATOM    726  CG  LYS A 115      75.813 -23.383 -31.757  1.00 51.86           C
ATOM    727  CD  LYS A 115      75.976 -21.936 -32.211  1.00 54.93           C
ATOM    728  CE  LYS A 115      76.015 -21.842 -33.727  1.00 56.48           C
ATOM    729  NZ  LYS A 115      77.133 -22.646 -34.308  1.00 56.40           N1+
ATOM    730  N   CYS A 116      73.061 -24.311 -29.414  1.00 43.04           N
ATOM    731  CA  CYS A 116      72.162 -25.330 -28.884  1.00 39.45           C
ATOM    732  C   CYS A 116      72.552 -26.749 -29.193  1.00 35.98           C
ATOM    733  O   CYS A 116      72.830 -27.067 -30.336  1.00 34.16           O
ATOM    734  CB  CYS A 116      70.806 -25.147 -29.492  1.00 40.59           C
ATOM    735  SG  CYS A 116      69.803 -24.244 -28.365  1.00 43.43           S
ATOM    736  N   ARG A 117      72.500 -27.605 -28.170  1.00 33.82           N
ATOM    737  CA  ARG A 117      72.810 -29.023 -28.297  1.00 30.68           C
ATOM    738  C   ARG A 117      71.513 -29.818 -28.102  1.00 28.08           C
ATOM    739  O   ARG A 117      70.894 -29.786 -27.039  1.00 27.29           O
ATOM    740  CB  ARG A 117      73.880 -29.431 -27.285  1.00 31.78           C
ATOM    741  CG  ARG A 117      74.356 -30.874 -27.429  1.00 31.69           C
ATOM    742  CD  ARG A 117      75.652 -31.147 -26.660  1.00 33.89           C
ATOM    743  NE  ARG A 117      75.580 -30.623 -25.298  1.00 35.33           N
ATOM    744  CZ  ARG A 117      75.161 -31.307 -24.232  1.00 36.19           C
ATOM    745  NH1 ARG A 117      74.795 -32.576 -24.334  1.00 35.65           N1+
ATOM    746  NH2 ARG A 117      75.110 -30.717 -23.038  1.00 37.60           N
ATOM    747  N   PHE A 118      71.096 -30.513 -29.152  1.00 25.80           N
ATOM    748  CA  PHE A 118      69.922 -31.365 -29.078  1.00 24.45           C
ATOM    749  C   PHE A 118      70.350 -32.791 -28.933  1.00 24.00           C
ATOM    750  O   PHE A 118      71.151 -33.247 -29.725  1.00 24.62           O
ATOM    751  CB  PHE A 118      69.088 -31.157 -30.326  1.00 23.41           C
ATOM    752  CG  PHE A 118      68.660 -29.723 -30.492  1.00 23.73           C
ATOM    753  CD1 PHE A 118      67.584 -29.222 -29.750  1.00 23.64           C
ATOM    754  CD2 PHE A 118      69.369 -28.871 -31.299  1.00 23.87           C
ATOM    755  CE1 PHE A 118      67.184 -27.921 -29.874  1.00 23.97           C
ATOM    756  CE2 PHE A 118      68.986 -27.566 -31.417  1.00 24.68           C
ATOM    757  CZ  PHE A 118      67.890 -27.091 -30.702  1.00 24.85           C
ATOM    758  N   THR A 119      69.837 -33.488 -27.914  1.00 24.11           N
ATOM    759  CA  THR A 119      70.322 -34.817 -27.559  1.00 24.55           C
ATOM    760  C   THR A 119      69.423 -36.002 -27.919  1.00 23.67           C
ATOM    761  O   THR A 119      69.761 -37.129 -27.578  1.00 24.71           O
ATOM    762  CB  THR A 119      70.589 -34.913 -26.053  1.00 26.26           C
ATOM    763  OG1 THR A 119      69.386 -34.610 -25.347  1.00 26.74           O
ATOM    764  CG2 THR A 119      71.705 -33.978 -25.615  1.00 27.22           C
ATOM    765  N   GLY A 120      68.302 -35.794 -28.600  1.00 22.17           N
ATOM    766  CA  GLY A 120      67.425 -36.916 -28.942  1.00 21.50           C
ATOM    767  C   GLY A 120      66.303 -36.579 -29.907  1.00 20.78           C
ATOM    768  O   GLY A 120      65.813 -35.472 -29.942  1.00 19.18           O
ATOM    769  N   PHE A 121      65.920 -37.551 -30.725  1.00 21.73           N
ATOM    770  CA  PHE A 121      64.703 -37.439 -31.540  1.00 21.82           C
ATOM    771  C   PHE A 121      63.826 -38.634 -31.284  1.00 22.99           C
ATOM    772  O   PHE A 121      64.325 -39.673 -30.822  1.00 24.48           O
ATOM    773  CB  PHE A 121      65.044 -37.465 -33.021  1.00 21.54           C
ATOM    774  CG  PHE A 121      66.188 -36.595 -33.401  1.00 21.31           C
ATOM    775  CD1 PHE A 121      66.058 -35.248 -33.386  1.00 21.19           C
ATOM    776  CD2 PHE A 121      67.384 -37.146 -33.841  1.00 21.95           C
ATOM    777  CE1 PHE A 121      67.129 -34.434 -33.778  1.00 22.07           C
ATOM    778  CE2 PHE A 121      68.456 -36.344 -34.210  1.00 22.16           C
ATOM    779  CZ  PHE A 121      68.330 -34.990 -34.180  1.00 22.15           C
ATOM    780  N   GLU A 122      62.528 -38.482 -31.520  1.00 23.91           N
ATOM    781  CA  GLU A 122      61.633 -39.635 -31.691  1.00 25.33           C
ATOM    782  C   GLU A 122      60.820 -39.420 -32.955  1.00 23.94           C
ATOM    783  O   GLU A 122      60.328 -38.331 -33.215  1.00 21.88           O
ATOM    784  CB  GLU A 122      60.606 -39.838 -30.600  1.00 27.91           C
ATOM    785  CG  GLU A 122      61.046 -39.642 -29.179  1.00 33.33           C
ATOM    786  CD  GLU A 122      59.870 -39.802 -28.168  1.00 36.75           C
ATOM    787  OE1 GLU A 122      59.025 -40.735 -28.340  1.00 36.50           O
ATOM    788  OE2 GLU A 122      59.795 -38.958 -27.231  1.00 37.49           O1-
ATOM    789  N   ILE A 123      60.646 -40.514 -33.676  1.00 22.98           N
ATOM    790  CA  ILE A 123      59.873 -40.556 -34.864  1.00 21.34           C
ATOM    791  C   ILE A 123      58.911 -41.695 -34.603  1.00 21.48           C
ATOM    792  O   ILE A 123      59.339 -42.776 -34.112  1.00 22.51           O
ATOM    793  CB  ILE A 123      60.758 -40.780 -36.134  1.00 20.91           C
ATOM    794  CG1 ILE A 123      61.500 -42.106 -36.129  1.00 21.05           C
ATOM    795  CG2 ILE A 123      61.717 -39.622 -36.299  1.00 20.75           C
ATOM    796  CD1 ILE A 123      62.511 -42.258 -37.257  1.00 21.24           C
ATOM    797  N   SER A 124      57.635 -41.447 -34.924  1.00 20.08           N
ATOM    798  CA  SER A 124      56.567 -42.425 -34.702  1.00 20.61           C
ATOM    799  C   SER A 124      55.567 -42.488 -35.851  1.00 20.02           C
ATOM    800  O   SER A 124      55.435 -41.556 -36.646  1.00 19.67           O
ATOM    801  CB  SER A 124      55.788 -42.102 -33.411  1.00 21.20           C
ATOM    802  OG  SER A 124      56.669 -41.758 -32.374  1.00 21.20           O
ATOM    803  N   LEU A 125      54.847 -43.600 -35.882  1.00 20.61           N
ATOM    804  CA  LEU A 125      53.851 -43.915 -36.893  1.00 20.78           C
ATOM    805  C   LEU A 125      52.752 -44.733 -36.288  1.00 21.75           C
ATOM    806  O   LEU A 125      53.023 -45.638 -35.487  1.00 22.29           O
ATOM    807  CB  LEU A 125      54.488 -44.764 -38.012  1.00 21.54           C
ATOM    808  CG  LEU A 125      53.587 -45.247 -39.165  1.00 22.27           C
ATOM    809  CD1 LEU A 125      53.150 -44.055 -39.995  1.00 21.78           C
ATOM    810  CD2 LEU A 125      54.289 -46.273 -40.012  1.00 23.15           C
ATOM    811  N   ARG A 126      51.515 -44.482 -36.708  1.00 22.16           N
ATOM    812  CA  ARG A 126      50.403 -45.334 -36.248  1.00 23.99           C
ATOM    813  C   ARG A 126      49.215 -45.436 -37.182  1.00 24.76           C
ATOM    814  O   ARG A 126      48.980 -44.567 -38.025  1.00 23.78           O
ATOM    815  CB  ARG A 126      49.866 -44.807 -34.909  1.00 24.15           C
ATOM    816  CG  ARG A 126      49.060 -43.523 -35.085  1.00 23.65           C
ATOM    817  CD  ARG A 126      48.642 -43.008 -33.743  1.00 24.48           C
ATOM    818  NE  ARG A 126      47.730 -41.875 -33.786  1.00 24.60           N
ATOM    819  CZ  ARG A 126      47.094 -41.399 -32.701  1.00 25.77           C
ATOM    820  NH1 ARG A 126      47.301 -41.937 -31.472  1.00 26.16           N1+
ATOM    821  NH2 ARG A 126      46.254 -40.362 -32.844  1.00 25.84           N
ATOM    822  N   ILE A 127      48.429 -46.494 -36.964  1.00 26.71           N
ATOM    823  CA  ILE A 127      47.061 -46.550 -37.451  1.00 27.84           C
ATOM    824  C   ILE A 127      46.293 -45.814 -36.356  1.00 28.27           C
ATOM    825  O   ILE A 127      46.295 -46.242 -35.217  1.00 29.32           O
ATOM    826  CB  ILE A 127      46.519 -47.989 -37.599  1.00 29.71           C
ATOM    827  CG1 ILE A 127      47.432 -48.865 -38.454  1.00 29.90           C
ATOM    828  CG2 ILE A 127      45.090 -48.002 -38.153  1.00 30.84           C
ATOM    829  CD1 ILE A 127      46.856 -50.257 -38.703  1.00 32.27           C
ATOM    830  N   PRO A 128      45.675 -44.692 -36.684  1.00 28.17           N
ATOM    831  CA  PRO A 128      45.002 -43.981 -35.621  1.00 29.25           C
ATOM    832  C   PRO A 128      43.860 -44.775 -35.047  1.00 32.08           C
ATOM    833  O   PRO A 128      43.379 -45.671 -35.723  1.00 32.85           O
ATOM    834  CB  PRO A 128      44.496 -42.712 -36.306  1.00 28.63           C
ATOM    835  CG  PRO A 128      44.827 -42.855 -37.749  1.00 27.71           C
ATOM    836  CD  PRO A 128      45.918 -43.836 -37.845  1.00 27.14           C
ATOM    837  N   PRO A 129      43.440 -44.458 -33.809  1.00 34.00           N
ATOM    838  CA  PRO A 129      42.438 -45.260 -33.150  1.00 37.63           C
ATOM    839  C   PRO A 129      41.152 -45.401 -33.930  1.00 40.25           C
ATOM    840  O   PRO A 129      40.648 -46.495 -34.051  1.00 41.72           O
ATOM    841  CB  PRO A 129      42.204 -44.505 -31.843  1.00 37.66           C
ATOM    842  CG  PRO A 129      43.547 -43.977 -31.503  1.00 35.41           C
ATOM    843  CD  PRO A 129      44.131 -43.592 -32.839  1.00 33.73           C
ATOM    844  N   ASN A 130      40.638 -44.311 -34.480  1.00 42.17           N
ATOM    845  CA  ASN A 130      39.362 -44.379 -35.173  1.00 45.99           C
ATOM    846  C   ASN A 130      39.390 -45.171 -36.491  1.00 46.50           C
ATOM    847  O   ASN A 130      38.334 -45.551 -36.963  1.00 49.17           O
ATOM    848  CB  ASN A 130      38.749 -42.979 -35.305  1.00 47.81           C
ATOM    849  CG  ASN A 130      38.371 -42.364 -33.915  1.00 51.24           C
ATOM    850  OD1 ASN A 130      39.009 -41.400 -33.440  1.00 49.63           O
ATOM    851  ND2 ASN A 130      37.340 -42.945 -33.252  1.00 52.13           N
ATOM    852  N   ALA A 131      40.585 -45.491 -37.017  1.00 44.71           N
ATOM    853  CA  ALA A 131      40.744 -46.427 -38.164  1.00 45.32           C
ATOM    854  C   ALA A 131      41.091 -47.884 -37.822  1.00 46.71           C
ATOM    855  O   ALA A 131      41.010 -48.777 -38.688  1.00 47.88           O
ATOM    856  CB  ALA A 131      41.796 -45.902 -39.125  1.00 43.76           C
ATOM    857  N   GLN A 132      41.495 -48.131 -36.581  1.00 46.50           N
ATOM    858  CA  GLN A 132      41.981 -49.454 -36.168  1.00 46.71           C
ATOM    859  C   GLN A 132      40.920 -50.514 -36.101  1.00 50.42           C
ATOM    860  O   GLN A 132      41.198 -51.718 -36.189  1.00 51.51           O
ATOM    861  CB  GLN A 132      42.530 -49.378 -34.787  1.00 45.29           C
ATOM    862  CG  GLN A 132      43.811 -48.616 -34.663  1.00 41.84           C
ATOM    863  CD  GLN A 132      44.257 -48.707 -33.255  1.00 40.78           C
ATOM    864  OE1 GLN A 132      43.793 -49.562 -32.547  1.00 41.99           O
ATOM    865  NE2 GLN A 132      45.147 -47.847 -32.844  1.00 39.06           N
ATOM    866  N   THR A 133      39.696 -50.058 -35.920  1.00 52.80           N
ATOM    867  CA  THR A 133      38.605 -50.966 -35.700  1.00 57.07           C
ATOM    868  C   THR A 133      38.161 -51.710 -36.986  1.00 58.84           C
ATOM    869  O   THR A 133      37.385 -52.648 -36.894  1.00 62.02           O
ATOM    870  CB  THR A 133      37.467 -50.236 -34.938  1.00 58.86           C
ATOM    871  OG1 THR A 133      36.369 -51.117 -34.787  1.00 63.54           O
ATOM    872  CG2 THR A 133      36.989 -48.952 -35.633  1.00 58.50           C
ATOM    873  N   TYR A 134      38.725 -51.371 -38.153  1.00 58.15           N
ATOM    874  CA  TYR A 134      38.187 -51.822 -39.458  1.00 60.04           C
ATOM    875  C   TYR A 134      39.034 -52.833 -40.258  1.00 62.00           C
ATOM    876  O   TYR A 134      40.197 -52.566 -40.540  1.00 59.26           O
ATOM    877  CB  TYR A 134      37.961 -50.604 -40.367  1.00 58.33           C
ATOM    878  CG  TYR A 134      37.021 -49.574 -39.786  1.00 59.12           C
ATOM    879  CD1 TYR A 134      35.660 -49.868 -39.572  1.00 61.50           C
ATOM    880  CD2 TYR A 134      37.484 -48.301 -39.451  1.00 57.03           C
ATOM    881  CE1 TYR A 134      34.805 -48.923 -39.026  1.00 62.32           C
ATOM    882  CE2 TYR A 134      36.636 -47.351 -38.907  1.00 57.55           C
ATOM    883  CZ  TYR A 134      35.306 -47.660 -38.693  1.00 60.57           C
ATOM    884  OH  TYR A 134      34.494 -46.685 -38.159  1.00 61.83           O
ATOM    885  N   PRO A 135      38.427 -53.960 -40.710  1.00 67.03           N
ATOM    886  CA  PRO A 135      39.185 -54.895 -41.567  1.00 69.00           C
ATOM    887  C   PRO A 135      39.938 -54.194 -42.714  1.00 68.81           C
ATOM    888  O   PRO A 135      39.349 -53.388 -43.448  1.00 70.09           O
ATOM    889  CB  PRO A 135      38.117 -55.850 -42.129  1.00 72.18           C
ATOM    890  CG  PRO A 135      36.845 -55.582 -41.388  1.00 73.41           C
ATOM    891  CD  PRO A 135      37.024 -54.379 -40.507  1.00 70.80           C
ATOM    892  N   LEU A 136      41.209 -54.550 -42.880  1.00 68.83           N
ATOM    893  CA  LEU A 136      42.162 -53.809 -43.704  1.00 67.61           C
ATOM    894  C   LEU A 136      42.427 -54.436 -45.090  1.00 69.23           C
ATOM    895  O   LEU A 136      42.858 -55.579 -45.180  1.00 72.44           O
ATOM    896  CB  LEU A 136      43.456 -53.738 -42.906  1.00 67.22           C
ATOM    897  CG  LEU A 136      44.407 -52.587 -43.200  1.00 67.83           C
ATOM    898  CD1 LEU A 136      45.391 -52.467 -42.046  1.00 66.02           C
ATOM    899  CD2 LEU A 136      45.119 -52.798 -44.542  1.00 71.05           C
ATOM    900  N   SER A 137      42.215 -53.665 -46.158  1.00 68.35           N
ATOM    901  CA  SER A 137      42.204 -54.171 -47.549  1.00 69.21           C
ATOM    902  C   SER A 137      43.595 -54.129 -48.189  1.00 69.06           C
ATOM    903  O   SER A 137      44.364 -53.179 -47.966  1.00 68.61           O
ATOM    904  CB  SER A 137      41.207 -53.331 -48.381  1.00 69.05           C
ATOM    905  OG  SER A 137      40.802 -53.957 -49.594  1.00 70.16           O
ATOM    906  N   GLY A 139      46.930 -53.391 -46.907  1.00 70.79           N
ATOM    907  CA  GLY A 139      47.769 -52.186 -46.811  1.00 70.15           C
ATOM    908  C   GLY A 139      49.212 -52.423 -46.349  1.00 67.77           C
ATOM    909  O   GLY A 139      49.527 -53.437 -45.715  1.00 71.23           O
ATOM    910  N   ASP A 140      50.102 -51.491 -46.680  1.00 61.94           N
ATOM    911  CA  ASP A 140      51.475 -51.486 -46.134  1.00 56.50           C
ATOM    912  C   ASP A 140      51.657 -50.127 -45.433  1.00 48.43           C
ATOM    913  O   ASP A 140      51.368 -49.084 -46.018  1.00 45.94           O
ATOM    914  CB  ASP A 140      52.529 -51.692 -47.250  1.00 58.29           C
ATOM    915  CG  ASP A 140      52.555 -53.133 -47.815  1.00 61.81           C
ATOM    916  OD1 ASP A 140      51.690 -53.506 -48.652  1.00 63.86           O
ATOM    917  OD2 ASP A 140      53.470 -53.895 -47.443  1.00 62.41           O1-
ATOM    918  N   LEU A 141      52.120 -50.134 -44.185  1.00 43.03           N
ATOM    919  CA  LEU A 141      52.187 -48.897 -43.393  1.00 37.96           C
ATOM    920  C   LEU A 141      53.537 -48.227 -43.504  1.00 33.74           C
ATOM    921  O   LEU A 141      54.572 -48.856 -43.307  1.00 32.73           O
ATOM    922  CB  LEU A 141      51.877 -49.169 -41.930  1.00 39.14           C
ATOM    923  CG  LEU A 141      50.838 -50.248 -41.602  1.00 41.08           C
ATOM    924  CD1 LEU A 141      50.689 -50.290 -40.091  1.00 41.62           C
ATOM    925  CD2 LEU A 141      49.513 -49.962 -42.277  1.00 41.53           C
ATOM    926  N   LYS A 142      53.500 -46.945 -43.867  1.00 31.25           N
ATOM    927  CA  LYS A 142      54.690 -46.174 -44.204  1.00 29.45           C
ATOM    928  C   LYS A 142      54.602 -44.811 -43.530  1.00 26.32           C
ATOM    929  O   LYS A 142      53.522 -44.194 -43.481  1.00 25.14           O
ATOM    930  CB  LYS A 142      54.803 -45.873 -45.706  1.00 31.16           C
ATOM    931  CG  LYS A 142      54.634 -46.985 -46.723  1.00 35.48           C
ATOM    932  CD  LYS A 142      54.256 -46.365 -48.079  1.00 37.86           C
ATOM    933  CE  LYS A 142      53.328 -47.253 -48.892  1.00 40.74           C
ATOM    934  NZ  LYS A 142      54.043 -48.470 -49.395  1.00 43.39           N1+
ATOM    935  N   GLY A 143      55.751 -44.334 -43.078  1.00 24.04           N
ATOM    936  CA  GLY A 143      55.923 -42.950 -42.673  1.00 22.57           C
ATOM    937  C   GLY A 143      57.313 -42.553 -43.104  1.00 22.08           C
ATOM    938  O   GLY A 143      58.194 -43.404 -43.165  1.00 22.21           O
ATOM    939  N   SER A 144      57.513 -41.280 -43.447  1.00 21.34           N
ATOM    940  CA  SER A 144      58.863 -40.802 -43.694  1.00 21.34           C
ATOM    941  C   SER A 144      59.130 -39.552 -42.885  1.00 19.35           C
ATOM    942  O   SER A 144      58.206 -38.860 -42.495  1.00 18.20           O
ATOM    943  CB  SER A 144      59.086 -40.596 -45.203  1.00 22.80           C
ATOM    944  OG  SER A 144      58.245 -39.553 -45.578  1.00 23.65           O
ATOM    945  N   PHE A 145      60.404 -39.313 -42.608  1.00 19.18           N
ATOM    946  CA  PHE A 145      60.860 -38.261 -41.676  1.00 18.50           C
ATOM    947  C   PHE A 145      62.050 -37.562 -42.273  1.00 20.10           C
ATOM    948  O   PHE A 145      62.860 -38.163 -42.984  1.00 20.90           O
ATOM    949  CB  PHE A 145      61.257 -38.871 -40.336  1.00 17.54           C
ATOM    950  CG  PHE A 145      60.134 -39.617 -39.702  1.00 17.11           C
ATOM    951  CD1 PHE A 145      59.833 -40.887 -40.095  1.00 17.78           C
ATOM    952  CD2 PHE A 145      59.322 -39.008 -38.796  1.00 16.68           C
ATOM    953  CE1 PHE A 145      58.736 -41.545 -39.573  1.00 18.08           C
ATOM    954  CE2 PHE A 145      58.228 -39.655 -38.264  1.00 16.90           C
ATOM    955  CZ  PHE A 145      57.935 -40.931 -38.643  1.00 17.33           C
ATOM    956  N   SER A 146      62.164 -36.274 -41.978  1.00 20.96           N
ATOM    957  CA  SER A 146      63.167 -35.447 -42.614  1.00 21.92           C
ATOM    958  C   SER A 146      63.566 -34.321 -41.636  1.00 21.44           C
ATOM    959  O   SER A 146      62.737 -33.658 -41.056  1.00 21.99           O
ATOM    960  CB  SER A 146      62.607 -34.940 -43.962  1.00 23.45           C
ATOM    961  OG  SER A 146      63.560 -34.150 -44.667  1.00 26.29           O
ATOM    962  N   LEU A 147      64.853 -34.184 -41.398  1.00 22.04           N
ATOM    963  CA  LEU A 147      65.395 -33.108 -40.606  1.00 21.77           C
ATOM    964  C   LEU A 147      66.324 -32.327 -41.507  1.00 22.69           C
ATOM    965  O   LEU A 147      67.260 -32.900 -42.081  1.00 22.58           O
ATOM    966  CB  LEU A 147      66.152 -33.633 -39.393  1.00 21.58           C
ATOM    967  CG  LEU A 147      66.477 -32.550 -38.329  1.00 21.84           C
ATOM    968  CD1 LEU A 147      66.720 -33.209 -36.995  1.00 21.37           C
ATOM    969  CD2 LEU A 147      67.679 -31.684 -38.703  1.00 23.12           C
ATOM    970  N   THR A 148      66.018 -31.032 -41.664  1.00 23.45           N
ATOM    971  CA  THR A 148      66.843 -30.149 -42.458  1.00 25.26           C
ATOM    972  C   THR A 148      66.975 -28.741 -41.876  1.00 25.76           C
ATOM    973  O   THR A 148      66.031 -28.196 -41.260  1.00 24.95           O
ATOM    974  CB  THR A 148      66.335 -30.063 -43.906  1.00 26.71           C
ATOM    975  OG1 THR A 148      65.090 -29.391 -43.918  1.00 27.10           O
ATOM    976  CG2 THR A 148      66.157 -31.483 -44.529  1.00 26.74           C
ATOM    977  N   ASN A 149      68.181 -28.185 -42.058  1.00 26.51           N
ATOM    978  CA  ASN A 149      68.445 -26.778 -41.887  1.00 27.76           C
ATOM    979  C   ASN A 149      69.327 -26.373 -43.044  1.00 30.22           C
ATOM    980  O   ASN A 149      69.271 -27.035 -44.060  1.00 31.75           O
ATOM    981  CB  ASN A 149      69.042 -26.494 -40.520  1.00 27.70           C
ATOM    982  CG  ASN A 149      70.411 -27.135 -40.298  1.00 27.68           C
ATOM    983  OD1 ASN A 149      71.075 -27.600 -41.220  1.00 28.95           O
ATOM    984  ND2 ASN A 149      70.836 -27.137 -39.063  1.00 26.78           N
ATOM    985  N   LYS A 150      70.118 -25.306 -42.958  1.00 31.89           N
ATOM    986  CA  LYS A 150      70.905 -24.915 -44.129  1.00 34.13           C
ATOM    987  C   LYS A 150      72.108 -25.835 -44.423  1.00 34.70           C
ATOM    988  O   LYS A 150      72.672 -25.770 -45.507  1.00 36.04           O
ATOM    989  CB  LYS A 150      71.413 -23.488 -43.995  1.00 36.32           C
ATOM    990  CG  LYS A 150      70.345 -22.456 -44.167  1.00 37.56           C
ATOM    991  CD  LYS A 150      70.895 -21.090 -43.818  1.00 40.58           C
ATOM    992  CE  LYS A 150      69.776 -20.153 -43.391  1.00 41.65           C
ATOM    993  NZ  LYS A 150      69.093 -19.505 -44.544  1.00 43.70           N1+
ATOM    994  N   GLU A 151      72.528 -26.638 -43.451  1.00 33.50           N
ATOM    995  CA  GLU A 151      73.737 -27.464 -43.578  1.00 34.12           C
ATOM    996  C   GLU A 151      73.448 -28.963 -43.681  1.00 32.48           C
ATOM    997  O   GLU A 151      74.180 -29.665 -44.320  1.00 33.48           O
ATOM    998  CB  GLU A 151      74.692 -27.253 -42.389  1.00 34.40           C
ATOM    999  CG  GLU A 151      75.281 -25.857 -42.214  1.00 36.79           C
ATOM   1000  CD  GLU A 151      74.281 -24.818 -41.695  1.00 37.13           C
ATOM   1001  OE1 GLU A 151      73.461 -25.119 -40.789  1.00 36.02           O
ATOM   1002  OE2 GLU A 151      74.321 -23.676 -42.189  1.00 38.87           O1-
ATOM   1003  N   VAL A 152      72.416 -29.464 -43.019  1.00 31.01           N
ATOM   1004  CA  VAL A 152      72.162 -30.906 -42.986  1.00 30.05           C
ATOM   1005  C   VAL A 152      70.799 -31.289 -43.568  1.00 29.86           C
ATOM   1006  O   VAL A 152      69.880 -30.467 -43.723  1.00 29.46           O
ATOM   1007  CB  VAL A 152      72.283 -31.518 -41.559  1.00 28.77           C
ATOM   1008  CG1 VAL A 152      73.547 -31.039 -40.845  1.00 29.09           C
ATOM   1009  CG2 VAL A 152      71.047 -31.207 -40.738  1.00 27.56           C
ATOM   1010  N   ASN A 153      70.726 -32.569 -43.916  1.00 30.51           N
ATOM   1011  CA  ASN A 153      69.586 -33.167 -44.557  1.00 29.92           C
ATOM   1012  C   ASN A 153      69.602 -34.662 -44.299  1.00 28.70           C
ATOM   1013  O   ASN A 153      70.230 -35.406 -44.992  1.00 31.08           O
ATOM   1014  CB  ASN A 153      69.549 -32.891 -46.041  1.00 31.05           C
ATOM   1015  CG  ASN A 153      68.238 -33.348 -46.655  1.00 31.41           C
ATOM   1016  OD1 ASN A 153      67.605 -34.249 -46.141  1.00 30.30           O
ATOM   1017  ND2 ASN A 153      67.831 -32.736 -47.754  1.00 32.66           N
ATOM   1018  N   TRP A 154      68.889 -35.048 -43.269  1.00 26.00           N
ATOM   1019  CA  TRP A 154      68.839 -36.388 -42.787  1.00 25.20           C
ATOM   1020  C   TRP A 154      67.430 -36.878 -42.904  1.00 23.78           C
ATOM   1021  O   TRP A 154      66.483 -36.093 -42.750  1.00 22.16           O
ATOM   1022  CB  TRP A 154      69.172 -36.380 -41.312  1.00 24.48           C
ATOM   1023  CG  TRP A 154      70.555 -36.011 -41.066  1.00 25.49           C
ATOM   1024  CD1 TRP A 154      71.630 -36.364 -41.812  1.00 26.79           C
ATOM   1025  CD2 TRP A 154      71.051 -35.286 -39.950  1.00 25.35           C
ATOM   1026  NE1 TRP A 154      72.768 -35.876 -41.245  1.00 27.62           N
ATOM   1027  CE2 TRP A 154      72.443 -35.206 -40.096  1.00 26.92           C
ATOM   1028  CE3 TRP A 154      70.453 -34.704 -38.823  1.00 25.00           C
ATOM   1029  CZ2 TRP A 154      73.275 -34.553 -39.147  1.00 27.47           C
ATOM   1030  CZ3 TRP A 154      71.268 -34.026 -37.892  1.00 25.20           C
ATOM   1031  CH2 TRP A 154      72.665 -33.969 -38.062  1.00 26.51           C
ATOM   1032  N   SER A 155      67.288 -38.178 -43.127  1.00 23.50           N
ATOM   1033  CA  SER A 155      65.960 -38.764 -43.253  1.00 22.65           C
ATOM   1034  C   SER A 155      65.809 -40.135 -42.615  1.00 21.76           C
ATOM   1035  O   SER A 155      66.756 -40.760 -42.186  1.00 21.80           O
ATOM   1036  CB  SER A 155      65.464 -38.767 -44.707  1.00 23.76           C
ATOM   1037  OG  SER A 155      66.442 -39.131 -45.631  1.00 26.23           O
ATOM   1038  N   ALA A 156      64.564 -40.548 -42.507  1.00 20.98           N
ATOM   1039  CA  ALA A 156      64.261 -41.821 -41.967  1.00 21.32           C
ATOM   1040  C   ALA A 156      62.951 -42.246 -42.516  1.00 21.33           C
ATOM   1041  O   ALA A 156      62.190 -41.441 -43.030  1.00 20.62           O
ATOM   1042  CB  ALA A 156      64.228 -41.767 -40.442  1.00 20.51           C
ATOM   1043  N   SER A 157      62.719 -43.536 -42.384  1.00 22.56           N
ATOM   1044  CA  SER A 157      61.514 -44.208 -42.806  1.00 23.85           C
ATOM   1045  C   SER A 157      61.129 -45.227 -41.720  1.00 23.65           C
ATOM   1046  O   SER A 157      61.984 -45.848 -41.122  1.00 23.34           O
ATOM   1047  CB  SER A 157      61.783 -44.947 -44.123  1.00 26.43           C
ATOM   1048  OG  SER A 157      60.957 -46.102 -44.279  1.00 29.38           O
ATOM   1049  N   ILE A 158      59.833 -45.365 -41.475  1.00 23.73           N
ATOM   1050  CA  ILE A 158      59.291 -46.513 -40.764  1.00 24.81           C
ATOM   1051  C   ILE A 158      58.368 -47.236 -41.704  1.00 25.66           C
ATOM   1052  O   ILE A 158      57.413 -46.641 -42.182  1.00 25.07           O
ATOM   1053  CB  ILE A 158      58.452 -46.134 -39.530  1.00 23.93           C
ATOM   1054  CG1 ILE A 158      59.316 -45.421 -38.513  1.00 23.07           C
ATOM   1055  CG2 ILE A 158      57.842 -47.381 -38.910  1.00 25.18           C
ATOM   1056  CD1 ILE A 158      58.531 -44.936 -37.312  1.00 22.81           C
ATOM   1057  N   TYR A 159      58.617 -48.526 -41.875  1.00 27.18           N
ATOM   1058  CA  TYR A 159      57.861 -49.348 -42.763  1.00 29.05           C
ATOM   1059  C   TYR A 159      57.357 -50.578 -42.044  1.00 30.56           C
ATOM   1060  O   TYR A 159      58.141 -51.351 -41.537  1.00 31.35           O
ATOM   1061  CB  TYR A 159      58.776 -49.778 -43.913  1.00 30.66           C
ATOM   1062  CG  TYR A 159      58.080 -50.571 -44.954  1.00 32.92           C
ATOM   1063  CD1 TYR A 159      57.028 -50.023 -45.693  1.00 33.03           C
ATOM   1064  CD2 TYR A 159      58.465 -51.874 -45.215  1.00 36.06           C
ATOM   1065  CE1 TYR A 159      56.384 -50.771 -46.668  1.00 35.54           C
ATOM   1066  CE2 TYR A 159      57.829 -52.637 -46.192  1.00 38.65           C
ATOM   1067  CZ  TYR A 159      56.789 -52.077 -46.904  1.00 38.46           C
ATOM   1068  OH  TYR A 159      56.167 -52.852 -47.855  1.00 43.08           O
ATOM   1069  N   VAL A 160      56.047 -50.773 -42.033  1.00 31.53           N
ATOM   1070  CA  VAL A 160      55.465 -52.023 -41.550  1.00 33.96           C
ATOM   1071  C   VAL A 160      54.711 -52.868 -42.627  1.00 37.06           C
ATOM   1072  O   VAL A 160      53.708 -52.444 -43.213  1.00 36.34           O
ATOM   1073  CB  VAL A 160      54.566 -51.758 -40.338  1.00 33.11           C
ATOM   1074  CG1 VAL A 160      54.210 -53.075 -39.647  1.00 35.20           C
ATOM   1075  CG2 VAL A 160      55.276 -50.810 -39.375  1.00 31.07           C
ATOM   1076  N   PRO A 161      55.226 -54.076 -42.909  1.00 40.58           N
ATOM   1077  CA  PRO A 161      54.509 -55.078 -43.701  1.00 43.28           C
ATOM   1078  C   PRO A 161      53.361 -55.718 -42.908  1.00 44.52           C
ATOM   1079  O   PRO A 161      52.328 -56.035 -43.482  1.00 45.99           O
ATOM   1080  CB  PRO A 161      55.587 -56.136 -43.992  1.00 45.71           C
ATOM   1081  CG  PRO A 161      56.902 -55.534 -43.652  1.00 44.00           C
ATOM   1082  CD  PRO A 161      56.607 -54.496 -42.595  1.00 41.60           C
ATOM   1083  N   VAL B 802      61.379 -11.652 -40.240  1.00 60.13           N
ATOM   1084  CA  VAL B 802      60.660 -11.423 -38.939  1.00 59.24           C
ATOM   1085  C   VAL B 802      61.465 -10.540 -37.957  1.00 56.93           C
ATOM   1086  O   VAL B 802      62.496 -10.981 -37.429  1.00 57.70           O
ATOM   1087  CB  VAL B 802      60.299 -12.779 -38.261  1.00 56.50           C
ATOM   1088  CG1 VAL B 802      59.353 -12.590 -37.080  1.00 53.10           C
ATOM   1089  CG2 VAL B 802      59.671 -13.717 -39.289  1.00 59.46           C
ATOM   1090  N   GLN B 803      60.996  -9.311 -37.707  1.00 54.93           N
ATOM   1091  CA  GLN B 803      61.590  -8.451 -36.655  1.00 52.97           C
ATOM   1092  C   GLN B 803      60.694  -8.390 -35.383  1.00 46.33           C
ATOM   1093  O   GLN B 803      59.493  -8.605 -35.443  1.00 42.56           O
ATOM   1094  CB  GLN B 803      61.920  -7.057 -37.227  1.00 58.93           C
ATOM   1095  CG  GLN B 803      62.592  -6.066 -36.255  1.00 62.69           C
ATOM   1096  CD  GLN B 803      64.067  -6.381 -35.974  1.00 64.80           C
ATOM   1097  OE1 GLN B 803      64.475  -6.630 -34.820  1.00 62.74           O
ATOM   1098  NE2 GLN B 803      64.883  -6.360 -37.038  1.00 67.69           N
ATOM   1099  N   LEU B 804      61.316  -8.135 -34.232  1.00 43.70           N
ATOM   1100  CA  LEU B 804      60.660  -8.199 -32.917  1.00 40.23           C
ATOM   1101  C   LEU B 804      61.057  -7.034 -32.037  1.00 40.28           C
ATOM   1102  O   LEU B 804      62.223  -6.922 -31.655  1.00 39.65           O
ATOM   1103  CB  LEU B 804      61.022  -9.490 -32.181  1.00 36.94           C
ATOM   1104  CG  LEU B 804      60.438 -10.817 -32.665  1.00 35.92           C
ATOM   1105  CD1 LEU B 804      61.064 -11.970 -31.910  1.00 34.34           C
ATOM   1106  CD2 LEU B 804      58.925 -10.895 -32.538  1.00 35.36           C
ATOM   1107  N   GLN B 805      60.055  -6.210 -31.705  1.00 40.90           N
ATOM   1108  CA  GLN B 805      60.186  -4.966 -30.953  1.00 40.27           C
ATOM   1109  C   GLN B 805      59.519  -5.171 -29.564  1.00 37.01           C
ATOM   1110  O   GLN B 805      58.282  -5.240 -29.456  1.00 36.15           O
ATOM   1111  CB  GLN B 805      59.479  -3.805 -31.680  1.00 44.44           C
ATOM   1112  CG  GLN B 805      59.785  -3.570 -33.171  1.00 48.93           C
ATOM   1113  CD  GLN B 805      61.060  -2.767 -33.387  1.00 52.38           C
ATOM   1114  OE1 GLN B 805      61.043  -1.656 -33.911  1.00 54.39           O
ATOM   1115  NE2 GLN B 805      62.173  -3.320 -32.937  1.00 54.27           N
ATOM   1116  N   GLU B 806      60.340  -5.266 -28.513  1.00 33.99           N
ATOM   1117  CA  GLU B 806      59.851  -5.257 -27.148  1.00 31.38           C
ATOM   1118  C   GLU B 806      59.821  -3.888 -26.466  1.00 30.32           C
ATOM   1119  O   GLU B 806      60.724  -3.069 -26.608  1.00 30.22           O
ATOM   1120  CB  GLU B 806      60.712  -6.138 -26.285  1.00 31.02           C
ATOM   1121  CG  GLU B 806      60.756  -7.567 -26.748  1.00 31.38           C
ATOM   1122  CD  GLU B 806      62.106  -7.919 -27.235  1.00 31.80           C
ATOM   1123  OE1 GLU B 806      62.680  -7.061 -27.921  1.00 35.40           O
ATOM   1124  OE2 GLU B 806      62.584  -8.999 -26.891  1.00 30.44           O1-
ATOM   1125  N   SER B 807      58.787  -3.673 -25.683  1.00 28.44           N
ATOM   1126  CA  SER B 807      58.709  -2.484 -24.897  1.00 29.03           C
ATOM   1127  C   SER B 807      57.944  -2.767 -23.630  1.00 27.60           C
ATOM   1128  O   SER B 807      57.350  -3.846 -23.481  1.00 26.24           O
ATOM   1129  CB  SER B 807      58.042  -1.366 -25.696  1.00 30.96           C
ATOM   1130  OG  SER B 807      56.651  -1.546 -25.805  1.00 31.15           O
ATOM   1131  N   GLY B 808      57.963  -1.799 -22.726  1.00 27.99           N
ATOM   1132  CA  GLY B 808      57.143  -1.848 -21.497  1.00 27.36           C
ATOM   1133  C   GLY B 808      57.928  -1.985 -20.206  1.00 26.46           C
ATOM   1134  O   GLY B 808      57.381  -1.787 -19.146  1.00 26.32           O
ATOM   1135  N   GLY B 809      59.215  -2.308 -20.274  1.00 26.24           N
ATOM   1136  CA  GLY B 809      59.990  -2.424 -19.034  1.00 25.85           C
ATOM   1137  C   GLY B 809      60.410  -1.154 -18.305  1.00 26.53           C
ATOM   1138  O   GLY B 809      59.984  -0.044 -18.604  1.00 27.23           O
ATOM   1139  N   GLY B 810      61.301  -1.356 -17.353  1.00 26.77           N
ATOM   1140  CA  GLY B 810      61.884  -0.297 -16.536  1.00 28.16           C
ATOM   1141  C   GLY B 810      61.905  -0.695 -15.072  1.00 28.43           C
ATOM   1142  O   GLY B 810      61.888  -1.883 -14.761  1.00 26.20           O
ATOM   1143  N   SER B 811      61.882   0.317 -14.187  1.00 30.68           N
ATOM   1144  CA  SER B 811      61.865   0.122 -12.730  1.00 31.88           C
ATOM   1145  C   SER B 811      60.482   0.145 -12.194  1.00 32.25           C
ATOM   1146  O   SER B 811      59.618   0.849 -12.692  1.00 33.34           O
ATOM   1147  CB  SER B 811      62.673   1.187 -12.014  1.00 33.68           C
ATOM   1148  OG  SER B 811      63.982   1.170 -12.550  1.00 35.49           O
ATOM   1149  N   VAL B 812      60.293  -0.632 -11.150  1.00 33.06           N
ATOM   1150  CA  VAL B 812      59.013  -0.738 -10.479  1.00 33.84           C
ATOM   1151  C   VAL B 812      59.262  -1.194  -9.028  1.00 35.07           C
ATOM   1152  O   VAL B 812      60.286  -1.811  -8.705  1.00 33.98           O
ATOM   1153  CB  VAL B 812      58.068  -1.663 -11.265  1.00 32.78           C
ATOM   1154  CG1 VAL B 812      58.652  -3.047 -11.345  1.00 32.08           C
ATOM   1155  CG2 VAL B 812      56.671  -1.694 -10.658  1.00 33.85           C
ATOM   1156  N   GLN B 813      58.343  -0.789  -8.159  1.00 37.36           N
ATOM   1157  CA  GLN B 813      58.413  -1.060  -6.740  1.00 39.92           C
ATOM   1158  C   GLN B 813      57.847  -2.480  -6.599  1.00 39.00           C
ATOM   1159  O   GLN B 813      56.811  -2.845  -7.200  1.00 36.79           O
ATOM   1160  CB  GLN B 813      57.607  -0.003  -5.964  1.00 43.79           C
ATOM   1161  CG  GLN B 813      57.941   0.225  -4.485  1.00 49.24           C
ATOM   1162  CD  GLN B 813      59.420   0.556  -4.207  1.00 54.19           C
ATOM   1163  OE1 GLN B 813      60.085   1.247  -4.998  1.00 54.56           O
ATOM   1164  NE2 GLN B 813      59.953   0.032  -3.076  1.00 57.42           N
ATOM   1165  N   ALA B 814      58.600  -3.302  -5.876  1.00 38.64           N
ATOM   1166  CA  ALA B 814      58.139  -4.602  -5.457  1.00 37.92           C
ATOM   1167  C   ALA B 814      56.690  -4.494  -5.016  1.00 37.02           C
ATOM   1168  O   ALA B 814      56.332  -3.568  -4.299  1.00 36.65           O
ATOM   1169  CB  ALA B 814      59.003  -5.072  -4.309  1.00 40.00           C
ATOM   1170  N   GLY B 815      55.867  -5.437  -5.463  1.00 35.75           N
ATOM   1171  CA  GLY B 815      54.414  -5.322  -5.299  1.00 36.09           C
ATOM   1172  C   GLY B 815      53.723  -4.828  -6.560  1.00 34.42           C
ATOM   1173  O   GLY B 815      52.612  -5.189  -6.840  1.00 34.82           O
ATOM   1174  N   GLY B 816      54.387  -4.025  -7.365  1.00 33.28           N
ATOM   1175  CA  GLY B 816      53.700  -3.398  -8.466  1.00 32.99           C
ATOM   1176  C   GLY B 816      53.500  -4.285  -9.683  1.00 31.45           C
ATOM   1177  O   GLY B 816      53.805  -5.475  -9.674  1.00 30.89           O
ATOM   1178  N   SER B 817      53.016  -3.656 -10.746  1.00 31.06           N
ATOM   1179  CA  SER B 817      52.769  -4.316 -11.982  1.00 30.36           C
ATOM   1180  C   SER B 817      53.338  -3.593 -13.191  1.00 29.71           C
ATOM   1181  O   SER B 817      53.568  -2.393 -13.145  1.00 29.97           O
ATOM   1182  CB  SER B 817      51.271  -4.516 -12.140  1.00 31.61           C
ATOM   1183  OG  SER B 817      50.582  -3.406 -11.677  1.00 33.23           O
ATOM   1184  N   LEU B 818      53.589  -4.351 -14.266  1.00 28.71           N
ATOM   1185  CA  LEU B 818      54.030  -3.782 -15.536  1.00 28.68           C
ATOM   1186  C   LEU B 818      53.339  -4.527 -16.661  1.00 28.55           C
ATOM   1187  O   LEU B 818      52.877  -5.628 -16.476  1.00 28.65           O
ATOM   1188  CB  LEU B 818      55.539  -3.947 -15.737  1.00 28.17           C
ATOM   1189  CG  LEU B 818      56.557  -3.056 -15.036  1.00 28.37           C
ATOM   1190  CD1 LEU B 818      57.928  -3.559 -15.442  1.00 27.76           C
ATOM   1191  CD2 LEU B 818      56.397  -1.585 -15.393  1.00 29.10           C
ATOM   1192  N   ARG B 819      53.295  -3.918 -17.827  1.00 29.33           N
ATOM   1193  CA  ARG B 819      52.761  -4.573 -18.989  1.00 30.49           C
ATOM   1194  C   ARG B 819      53.751  -4.569 -20.144  1.00 28.47           C
ATOM   1195  O   ARG B 819      54.036  -3.545 -20.719  1.00 29.05           O
ATOM   1196  CB  ARG B 819      51.405  -3.986 -19.458  1.00 33.60           C
ATOM   1197  CG  ARG B 819      50.738  -5.011 -20.385  1.00 35.76           C
ATOM   1198  CD  ARG B 819      49.266  -4.840 -20.658  1.00 39.48           C
ATOM   1199  NE  ARG B 819      49.123  -4.007 -21.853  1.00 42.70           N
ATOM   1200  CZ  ARG B 819      48.208  -4.148 -22.815  1.00 44.17           C
ATOM   1201  NH1 ARG B 819      47.309  -5.123 -22.806  1.00 44.38           N1+
ATOM   1202  NH2 ARG B 819      48.222  -3.291 -23.820  1.00 46.28           N
ATOM   1203  N   LEU B 820      54.247  -5.727 -20.512  1.00 26.28           N
ATOM   1204  CA  LEU B 820      55.184  -5.777 -21.607  1.00 25.78           C
ATOM   1205  C   LEU B 820      54.485  -6.030 -22.946  1.00 26.79           C
ATOM   1206  O   LEU B 820      53.445  -6.723 -22.987  1.00 26.12           O
ATOM   1207  CB  LEU B 820      56.219  -6.870 -21.353  1.00 24.13           C
ATOM   1208  CG  LEU B 820      57.060  -6.805 -20.091  1.00 23.18           C
ATOM   1209  CD1 LEU B 820      58.224  -7.773 -20.220  1.00 22.71           C
ATOM   1210  CD2 LEU B 820      57.580  -5.412 -19.817  1.00 23.75           C
ATOM   1211  N   SER B 821      55.084  -5.481 -24.020  1.00 28.06           N
ATOM   1212  CA  SER B 821      54.651  -5.715 -25.413  1.00 29.05           C
ATOM   1213  C   SER B 821      55.701  -6.265 -26.317  1.00 29.04           C
ATOM   1214  O   SER B 821      56.829  -5.814 -26.303  1.00 28.16           O
ATOM   1215  CB  SER B 821      54.242  -4.422 -26.069  1.00 30.99           C
ATOM   1216  OG  SER B 821      52.910  -4.190 -25.764  1.00 32.18           O
ATOM   1217  N   CYS B 822      55.292  -7.204 -27.159  1.00 30.58           N
ATOM   1218  CA  CYS B 822      56.146  -7.680 -28.236  1.00 32.80           C
ATOM   1219  C   CYS B 822      55.416  -7.540 -29.567  1.00 34.45           C
ATOM   1220  O   CYS B 822      54.395  -8.170 -29.798  1.00 33.70           O
ATOM   1221  CB  CYS B 822      56.528  -9.134 -28.006  1.00 32.73           C
ATOM   1222  SG  CYS B 822      57.830  -9.681 -29.127  1.00 35.17           S
ATOM   1223  N   ALA B 823      55.929  -6.674 -30.415  1.00 36.61           N
ATOM   1224  CA  ALA B 823      55.369  -6.469 -31.742  1.00 39.50           C
ATOM   1225  C   ALA B 823      56.190  -7.236 -32.762  1.00 39.90           C
ATOM   1226  O   ALA B 823      57.382  -6.999 -32.870  1.00 40.06           O
ATOM   1227  CB  ALA B 823      55.409  -4.987 -32.071  1.00 42.12           C
ATOM   1228  N   ALA B 824      55.589  -8.167 -33.490  1.00 41.29           N
ATOM   1229  CA  ALA B 824      56.308  -8.834 -34.582  1.00 43.77           C
ATOM   1230  C   ALA B 824      55.854  -8.320 -35.972  1.00 47.34           C
ATOM   1231  O   ALA B 824      54.706  -7.897 -36.134  1.00 46.88           O
ATOM   1232  CB  ALA B 824      56.170 -10.344 -34.454  1.00 42.76           C
ATOM   1233  N   SER B 825      56.770  -8.312 -36.951  1.00 51.73           N
ATOM   1234  CA  SER B 825      56.464  -7.833 -38.336  1.00 54.73           C
ATOM   1235  C   SER B 825      55.660  -8.873 -39.102  1.00 55.32           C
ATOM   1236  O   SER B 825      54.814  -8.539 -39.929  1.00 59.66           O
ATOM   1237  CB  SER B 825      57.723  -7.574 -39.190  1.00 56.62           C
ATOM   1238  OG  SER B 825      58.947  -7.667 -38.487  1.00 55.04           O
ATOM   1239  N   GLY B 826      56.003 -10.129 -38.878  1.00 52.46           N
ATOM   1240  CA  GLY B 826      55.413 -11.250 -39.585  1.00 52.51           C
ATOM   1241  C   GLY B 826      55.158 -12.286 -38.521  1.00 50.52           C
ATOM   1242  O   GLY B 826      55.655 -12.186 -37.403  1.00 54.10           O
ATOM   1243  N   TYR B 827      54.368 -13.275 -38.849  1.00 48.93           N
ATOM   1244  CA  TYR B 827      53.757 -14.129 -37.846  1.00 45.81           C
ATOM   1245  C   TYR B 827      52.619 -14.828 -38.563  1.00 44.98           C
ATOM   1246  O   TYR B 827      51.676 -14.191 -38.995  1.00 43.70           O
ATOM   1247  CB  TYR B 827      53.223 -13.340 -36.652  1.00 44.95           C
ATOM   1248  CG  TYR B 827      52.373 -14.183 -35.728  1.00 44.30           C
ATOM   1249  CD1 TYR B 827      52.959 -14.976 -34.744  1.00 42.16           C
ATOM   1250  CD2 TYR B 827      50.985 -14.225 -35.860  1.00 45.84           C
ATOM   1251  CE1 TYR B 827      52.195 -15.764 -33.908  1.00 40.40           C
ATOM   1252  CE2 TYR B 827      50.216 -15.017 -35.016  1.00 45.22           C
ATOM   1253  CZ  TYR B 827      50.839 -15.764 -34.035  1.00 41.41           C
ATOM   1254  OH  TYR B 827      50.116 -16.557 -33.204  1.00 41.71           O
ATOM   1255  N   THR B 828      52.767 -16.137 -38.694  1.00 44.04           N
ATOM   1256  CA  THR B 828      51.880 -17.002 -39.447  1.00 44.14           C
ATOM   1257  C   THR B 828      51.068 -17.767 -38.402  1.00 42.67           C
ATOM   1258  O   THR B 828      51.632 -18.433 -37.514  1.00 39.30           O
ATOM   1259  CB  THR B 828      52.738 -17.947 -40.280  1.00 44.21           C
ATOM   1260  OG1 THR B 828      53.650 -17.165 -41.044  1.00 45.33           O
ATOM   1261  CG2 THR B 828      51.924 -18.832 -41.212  1.00 46.45           C
ATOM   1262  N   SER B 829      49.742 -17.634 -38.490  1.00 44.03           N
ATOM   1263  CA  SER B 829      48.831 -18.270 -37.535  1.00 42.16           C
ATOM   1264  C   SER B 829      48.753 -19.706 -37.887  1.00 40.66           C
ATOM   1265  O   SER B 829      48.633 -20.037 -39.048  1.00 41.18           O
ATOM   1266  CB  SER B 829      47.440 -17.662 -37.578  1.00 44.59           C
ATOM   1267  OG  SER B 829      46.947 -17.585 -38.895  1.00 47.93           O
ATOM   1268  N   GLY B 830      48.874 -20.558 -36.875  1.00 39.46           N
ATOM   1269  CA  GLY B 830      48.995 -21.990 -37.071  1.00 38.43           C
ATOM   1270  C   GLY B 830      50.403 -22.483 -37.344  1.00 38.02           C
ATOM   1271  O   GLY B 830      50.579 -23.704 -37.497  1.00 42.24           O
ATOM   1272  N   ARG B 831      51.396 -21.594 -37.466  1.00 36.40           N
ATOM   1273  CA  ARG B 831      52.793 -22.032 -37.698  1.00 36.03           C
ATOM   1274  C   ARG B 831      53.592 -21.643 -36.502  1.00 33.00           C
ATOM   1275  O   ARG B 831      54.197 -22.489 -35.873  1.00 30.47           O
ATOM   1276  CB  ARG B 831      53.441 -21.416 -38.968  1.00 40.18           C
ATOM   1277  CG  ARG B 831      54.835 -21.975 -39.356  1.00 43.09           C
ATOM   1278  CD  ARG B 831      55.485 -21.424 -40.664  1.00 47.56           C
ATOM   1279  NE  ARG B 831      55.502 -19.962 -40.612  1.00 53.19           N
ATOM   1280  CZ  ARG B 831      56.491 -19.176 -40.153  1.00 55.89           C
ATOM   1281  NH1 ARG B 831      56.317 -17.846 -40.084  1.00 57.13           N1+
ATOM   1282  NH2 ARG B 831      57.655 -19.673 -39.769  1.00 57.15           N
ATOM   1283  N   ASP B 832      53.584 -20.344 -36.183  1.00 32.47           N
ATOM   1284  CA  ASP B 832      54.512 -19.793 -35.199  1.00 30.21           C
ATOM   1285  C   ASP B 832      54.037 -19.910 -33.747  1.00 27.96           C
ATOM   1286  O   ASP B 832      52.869 -19.670 -33.430  1.00 27.26           O
ATOM   1287  CB  ASP B 832      54.789 -18.326 -35.469  1.00 30.77           C
ATOM   1288  CG  ASP B 832      55.415 -18.078 -36.806  1.00 33.47           C
ATOM   1289  OD1 ASP B 832      56.223 -18.907 -37.298  1.00 34.50           O
ATOM   1290  OD2 ASP B 832      55.105 -16.996 -37.365  1.00 35.30           O1-
ATOM   1291  N   SER B 833      54.993 -20.239 -32.891  1.00 25.97           N
ATOM   1292  CA  SER B 833      54.873 -20.059 -31.483  1.00 25.59           C
ATOM   1293  C   SER B 833      55.473 -18.722 -31.086  1.00 25.74           C
ATOM   1294  O   SER B 833      56.392 -18.238 -31.759  1.00 25.06           O
ATOM   1295  CB  SER B 833      55.624 -21.185 -30.800  1.00 25.17           C
ATOM   1296  OG  SER B 833      55.479 -21.101 -29.418  1.00 24.70           O
ATOM   1297  N   MET B 834      54.950 -18.129 -30.006  1.00 26.03           N
ATOM   1298  CA  MET B 834      55.494 -16.884 -29.453  1.00 27.05           C
ATOM   1299  C   MET B 834      55.652 -16.997 -27.962  1.00 25.29           C
ATOM   1300  O   MET B 834      54.737 -17.458 -27.259  1.00 24.16           O
ATOM   1301  CB  MET B 834      54.605 -15.691 -29.715  1.00 30.41           C
ATOM   1302  CG  MET B 834      54.649 -15.198 -31.150  1.00 35.20           C
ATOM   1303  SD  MET B 834      53.935 -13.532 -31.336  1.00 40.89           S
ATOM   1304  CE  MET B 834      55.237 -12.467 -30.704  1.00 38.42           C
ATOM   1305  N   GLY B 835      56.804 -16.547 -27.483  1.00 23.76           N
ATOM   1306  CA  GLY B 835      57.120 -16.675 -26.080  1.00 23.40           C
ATOM   1307  C   GLY B 835      57.869 -15.511 -25.481  1.00 22.96           C
ATOM   1308  O   GLY B 835      58.634 -14.848 -26.182  1.00 24.80           O
ATOM   1309  N   TRP B 836      57.635 -15.274 -24.183  1.00 21.69           N
ATOM   1310  CA  TRP B 836      58.455 -14.363 -23.366  1.00 21.15           C
ATOM   1311  C   TRP B 836      59.462 -15.121 -22.544  1.00 20.77           C
ATOM   1312  O   TRP B 836      59.155 -16.201 -22.056  1.00 21.50           O
ATOM   1313  CB  TRP B 836      57.589 -13.574 -22.415  1.00 20.77           C
ATOM   1314  CG  TRP B 836      56.914 -12.493 -23.073  1.00 20.25           C
ATOM   1315  CD1 TRP B 836      55.625 -12.465 -23.521  1.00 20.24           C
ATOM   1316  CD2 TRP B 836      57.473 -11.234 -23.355  1.00 20.49           C
ATOM   1317  NE1 TRP B 836      55.349 -11.228 -24.062  1.00 21.05           N
ATOM   1318  CE2 TRP B 836      56.485 -10.464 -23.980  1.00 21.02           C
ATOM   1319  CE3 TRP B 836      58.719 -10.673 -23.135  1.00 20.96           C
ATOM   1320  CZ2 TRP B 836      56.716  -9.185 -24.399  1.00 22.02           C
ATOM   1321  CZ3 TRP B 836      58.942  -9.382 -23.561  1.00 21.64           C
ATOM   1322  CH2 TRP B 836      57.956  -8.663 -24.190  1.00 22.03           C
ATOM   1323  N   PHE B 837      60.651 -14.550 -22.392  1.00 20.59           N
ATOM   1324  CA  PHE B 837      61.755 -15.243 -21.748  1.00 21.17           C
ATOM   1325  C   PHE B 837      62.439 -14.245 -20.868  1.00 21.27           C
ATOM   1326  O   PHE B 837      62.294 -13.062 -21.081  1.00 20.33           O
ATOM   1327  CB  PHE B 837      62.794 -15.754 -22.760  1.00 22.08           C
ATOM   1328  CG  PHE B 837      62.332 -16.921 -23.557  1.00 21.66           C
ATOM   1329  CD1 PHE B 837      61.597 -16.738 -24.711  1.00 21.17           C
ATOM   1330  CD2 PHE B 837      62.630 -18.202 -23.153  1.00 22.50           C
ATOM   1331  CE1 PHE B 837      61.141 -17.818 -25.441  1.00 21.02           C
ATOM   1332  CE2 PHE B 837      62.166 -19.292 -23.879  1.00 22.26           C
ATOM   1333  CZ  PHE B 837      61.415 -19.096 -25.028  1.00 21.25           C
ATOM   1334  N   ARG B 838      63.155 -14.731 -19.857  1.00 21.71           N
ATOM   1335  CA  ARG B 838      63.916 -13.830 -19.036  1.00 22.34           C
ATOM   1336  C   ARG B 838      65.300 -14.377 -18.636  1.00 23.30           C
ATOM   1337  O   ARG B 838      65.484 -15.566 -18.481  1.00 23.42           O
ATOM   1338  CB  ARG B 838      63.078 -13.387 -17.844  1.00 22.35           C
ATOM   1339  CG  ARG B 838      62.927 -14.432 -16.747  1.00 23.21           C
ATOM   1340  CD  ARG B 838      62.049 -13.876 -15.651  1.00 23.09           C
ATOM   1341  NE  ARG B 838      61.892 -14.845 -14.610  1.00 24.35           N
ATOM   1342  CZ  ARG B 838      61.065 -14.698 -13.584  1.00 24.93           C
ATOM   1343  NH1 ARG B 838      60.292 -13.620 -13.471  1.00 24.88           N1+
ATOM   1344  NH2 ARG B 838      61.000 -15.639 -12.672  1.00 25.95           N
ATOM   1345  N   GLN B 839      66.260 -13.468 -18.545  1.00 24.19           N
ATOM   1346  CA  GLN B 839      67.610 -13.756 -18.156  1.00 26.38           C
ATOM   1347  C   GLN B 839      68.174 -12.697 -17.187  1.00 28.48           C
ATOM   1348  O   GLN B 839      68.358 -11.522 -17.543  1.00 27.89           O
ATOM   1349  CB  GLN B 839      68.475 -13.807 -19.362  1.00 26.65           C
ATOM   1350  CG  GLN B 839      69.849 -14.329 -19.078  1.00 28.49           C
ATOM   1351  CD  GLN B 839      70.526 -14.828 -20.328  1.00 29.26           C
ATOM   1352  OE1 GLN B 839      70.219 -14.380 -21.429  1.00 28.82           O
ATOM   1353  NE2 GLN B 839      71.453 -15.750 -20.170  1.00 30.79           N
ATOM   1354  N   ALA B 840      68.431 -13.136 -15.959  1.00 31.55           N
ATOM   1355  CA  ALA B 840      69.173 -12.344 -14.969  1.00 35.46           C
ATOM   1356  C   ALA B 840      70.646 -12.604 -15.231  1.00 40.14           C
ATOM   1357  O   ALA B 840      71.006 -13.665 -15.744  1.00 41.42           O
ATOM   1358  CB  ALA B 840      68.780 -12.731 -13.536  1.00 35.66           C
ATOM   1359  N   PRO B 841      71.512 -11.648 -14.893  1.00 46.72           N
ATOM   1360  CA  PRO B 841      72.907 -11.770 -15.383  1.00 50.56           C
ATOM   1361  C   PRO B 841      73.715 -12.791 -14.582  1.00 54.09           C
ATOM   1362  O   PRO B 841      73.703 -12.767 -13.346  1.00 56.63           O
ATOM   1363  CB  PRO B 841      73.473 -10.344 -15.231  1.00 51.58           C
ATOM   1364  CG  PRO B 841      72.281  -9.465 -14.902  1.00 50.06           C
ATOM   1365  CD  PRO B 841      71.290 -10.367 -14.198  1.00 48.80           C
ATOM   1366  N   GLY B 842      74.378 -13.695 -15.300  1.00 55.11           N
ATOM   1367  CA  GLY B 842      75.027 -14.856 -14.705  1.00 56.12           C
ATOM   1368  C   GLY B 842      74.162 -16.102 -14.769  1.00 55.29           C
ATOM   1369  O   GLY B 842      74.679 -17.210 -14.759  1.00 56.32           O
ATOM   1370  N   LYS B 843      72.844 -15.930 -14.833  1.00 53.14           N
ATOM   1371  CA  LYS B 843      71.917 -17.061 -14.813  1.00 52.61           C
ATOM   1372  C   LYS B 843      71.349 -17.444 -16.195  1.00 49.18           C
ATOM   1373  O   LYS B 843      71.498 -16.707 -17.169  1.00 46.89           O
ATOM   1374  CB  LYS B 843      70.818 -16.759 -13.805  1.00 53.77           C
ATOM   1375  CG  LYS B 843      71.376 -16.680 -12.391  1.00 59.40           C
ATOM   1376  CD  LYS B 843      70.344 -16.358 -11.320  1.00 62.43           C
ATOM   1377  CE  LYS B 843      69.140 -17.296 -11.373  1.00 63.01           C
ATOM   1378  NZ  LYS B 843      68.012 -16.746 -12.187  1.00 60.84           N1+
ATOM   1379  N   GLU B 844      70.730 -18.615 -16.289  1.00 48.63           N
ATOM   1380  CA  GLU B 844      70.234 -19.101 -17.603  1.00 47.96           C
ATOM   1381  C   GLU B 844      69.038 -18.339 -18.068  1.00 43.64           C
ATOM   1382  O   GLU B 844      68.263 -17.844 -17.270  1.00 44.26           O
ATOM   1383  CB  GLU B 844      69.853 -20.583 -17.603  1.00 49.46           C
ATOM   1384  CG  GLU B 844      70.752 -21.409 -18.497  1.00 53.23           C
ATOM   1385  CD  GLU B 844      72.055 -21.787 -17.826  1.00 58.52           C
ATOM   1386  OE1 GLU B 844      73.095 -21.132 -18.109  1.00 60.53           O
ATOM   1387  OE2 GLU B 844      72.029 -22.735 -16.997  1.00 60.66           O1-
ATOM   1388  N   ARG B 845      68.890 -18.257 -19.377  1.00 40.19           N
ATOM   1389  CA  ARG B 845      67.716 -17.662 -19.937  1.00 36.72           C
ATOM   1390  C   ARG B 845      66.560 -18.658 -19.849  1.00 35.81           C
ATOM   1391  O   ARG B 845      66.652 -19.737 -20.387  1.00 38.37           O
ATOM   1392  CB  ARG B 845      67.982 -17.266 -21.375  1.00 35.33           C
ATOM   1393  CG  ARG B 845      66.728 -16.761 -22.042  1.00 34.12           C
ATOM   1394  CD  ARG B 845      67.048 -15.955 -23.261  1.00 33.28           C
ATOM   1395  NE  ARG B 845      67.476 -16.780 -24.375  1.00 32.24           N
ATOM   1396  CZ  ARG B 845      68.015 -16.262 -25.465  1.00 32.50           C
ATOM   1397  NH1 ARG B 845      68.198 -14.969 -25.540  1.00 32.23           N1+
ATOM   1398  NH2 ARG B 845      68.391 -17.021 -26.474  1.00 33.90           N
ATOM   1399  N   GLU B 846      65.468 -18.299 -19.185  1.00 35.14           N
ATOM   1400  CA  GLU B 846      64.342 -19.221 -18.980  1.00 33.86           C
ATOM   1401  C   GLU B 846      63.040 -18.679 -19.593  1.00 30.75           C
ATOM   1402  O   GLU B 846      62.830 -17.483 -19.715  1.00 31.51           O
ATOM   1403  CB  GLU B 846      64.132 -19.497 -17.486  1.00 35.41           C
ATOM   1404  CG  GLU B 846      63.840 -18.228 -16.696  1.00 38.44           C
ATOM   1405  CD  GLU B 846      63.393 -18.455 -15.244  1.00 40.93           C
ATOM   1406  OE1 GLU B 846      62.172 -18.359 -14.955  1.00 42.03           O
ATOM   1407  OE2 GLU B 846      64.264 -18.722 -14.398  1.00 41.23           O1-
ATOM   1408  N   GLY B 847      62.152 -19.575 -19.960  1.00 28.26           N
ATOM   1409  CA  GLY B 847      60.859 -19.201 -20.428  1.00 26.13           C
ATOM   1410  C   GLY B 847      59.944 -18.752 -19.325  1.00 25.20           C
ATOM   1411  O   GLY B 847      59.971 -19.334 -18.287  1.00 25.62           O
ATOM   1412  N   VAL B 848      59.123 -17.720 -19.564  1.00 23.97           N
ATOM   1413  CA  VAL B 848      58.179 -17.270 -18.563  1.00 25.03           C
ATOM   1414  C   VAL B 848      56.702 -17.511 -18.967  1.00 24.83           C
ATOM   1415  O   VAL B 848      55.911 -17.994 -18.152  1.00 23.60           O
ATOM   1416  CB  VAL B 848      58.431 -15.804 -18.152  1.00 25.81           C
ATOM   1417  CG1 VAL B 848      59.921 -15.501 -18.036  1.00 26.21           C
ATOM   1418  CG2 VAL B 848      57.858 -14.869 -19.152  1.00 26.12           C
ATOM   1419  N   ALA B 849      56.354 -17.246 -20.235  1.00 24.88           N
ATOM   1420  CA  ALA B 849      54.990 -17.454 -20.730  1.00 25.35           C
ATOM   1421  C   ALA B 849      54.944 -17.469 -22.233  1.00 25.58           C
ATOM   1422  O   ALA B 849      55.488 -16.590 -22.884  1.00 25.13           O
ATOM   1423  CB  ALA B 849      54.059 -16.353 -20.222  1.00 25.95           C
ATOM   1424  N   CYS B 850      54.236 -18.427 -22.797  1.00 26.45           N
ATOM   1425  CA  CYS B 850      54.163 -18.496 -24.241  1.00 27.59           C
ATOM   1426  C   CYS B 850      52.813 -18.943 -24.729  1.00 26.87           C
ATOM   1427  O   CYS B 850      52.007 -19.461 -23.964  1.00 27.26           O
ATOM   1428  CB  CYS B 850      55.232 -19.430 -24.787  1.00 29.16           C
ATOM   1429  SG  CYS B 850      55.428 -20.959 -23.855  1.00 31.43           S
ATOM   1430  N   ILE B 851      52.591 -18.662 -26.012  1.00 26.10           N
ATOM   1431  CA  ILE B 851      51.448 -19.127 -26.791  1.00 25.48           C
ATOM   1432  C   ILE B 851      52.022 -19.992 -27.895  1.00 24.07           C
ATOM   1433  O   ILE B 851      52.819 -19.535 -28.727  1.00 24.51           O
ATOM   1434  CB  ILE B 851      50.747 -17.964 -27.421  1.00 27.00           C
ATOM   1435  CG1 ILE B 851      50.487 -16.923 -26.329  1.00 28.54           C
ATOM   1436  CG2 ILE B 851      49.482 -18.424 -28.137  1.00 27.56           C
ATOM   1437  CD1 ILE B 851      49.486 -15.858 -26.725  1.00 30.45           C
ATOM   1438  N   ASP B 852      51.643 -21.247 -27.888  1.00 22.57           N
ATOM   1439  CA  ASP B 852      52.318 -22.196 -28.698  1.00 22.32           C
ATOM   1440  C   ASP B 852      51.663 -22.256 -30.081  1.00 22.17           C
ATOM   1441  O   ASP B 852      50.754 -21.480 -30.377  1.00 22.57           O
ATOM   1442  CB  ASP B 852      52.387 -23.548 -27.971  1.00 22.68           C
ATOM   1443  CG  ASP B 852      51.197 -24.423 -28.232  1.00 24.34           C
ATOM   1444  OD1 ASP B 852      50.091 -23.928 -28.547  1.00 25.51           O
ATOM   1445  OD2 ASP B 852      51.362 -25.662 -28.123  1.00 26.37           O1-
ATOM   1446  N   THR B 853      52.131 -23.165 -30.925  1.00 21.33           N
ATOM   1447  CA  THR B 853      51.698 -23.172 -32.300  1.00 21.68           C
ATOM   1448  C   THR B 853      50.201 -23.502 -32.375  1.00 22.85           C
ATOM   1449  O   THR B 853      49.532 -23.091 -33.321  1.00 23.80           O
ATOM   1450  CB  THR B 853      52.544 -24.152 -33.136  1.00 21.20           C
ATOM   1451  OG1 THR B 853      53.874 -23.639 -33.296  1.00 20.32           O
ATOM   1452  CG2 THR B 853      51.898 -24.405 -34.463  1.00 22.13           C
ATOM   1453  N   SER B 854      49.674 -24.218 -31.383  1.00 22.97           N
ATOM   1454  CA  SER B 854      48.232 -24.547 -31.356  1.00 24.87           C
ATOM   1455  C   SER B 854      47.350 -23.465 -30.748  1.00 25.19           C
ATOM   1456  O   SER B 854      46.160 -23.615 -30.587  1.00 26.39           O
ATOM   1457  CB  SER B 854      48.026 -25.856 -30.594  1.00 25.35           C
ATOM   1458  OG  SER B 854      48.768 -26.894 -31.216  1.00 26.62           O
ATOM   1459  N   GLY B 855      47.943 -22.364 -30.376  1.00 24.91           N
ATOM   1460  CA  GLY B 855      47.194 -21.355 -29.702  1.00 25.99           C
ATOM   1461  C   GLY B 855      47.108 -21.555 -28.206  1.00 25.33           C
ATOM   1462  O   GLY B 855      46.339 -20.860 -27.580  1.00 26.50           O
ATOM   1463  N   ILE B 856      47.914 -22.443 -27.630  1.00 24.28           N
ATOM   1464  CA  ILE B 856      47.776 -22.769 -26.209  1.00 24.44           C
ATOM   1465  C   ILE B 856      48.779 -22.025 -25.317  1.00 23.48           C
ATOM   1466  O   ILE B 856      49.979 -21.964 -25.594  1.00 22.37           O
ATOM   1467  CB  ILE B 856      47.844 -24.300 -25.909  1.00 24.68           C
ATOM   1468  CG1 ILE B 856      46.965 -25.136 -26.865  1.00 25.40           C
ATOM   1469  CG2 ILE B 856      47.421 -24.565 -24.471  1.00 25.58           C
ATOM   1470  CD1 ILE B 856      45.519 -24.741 -26.878  1.00 26.87           C
ATOM   1471  N   VAL B 857      48.260 -21.503 -24.208  1.00 24.08           N
ATOM   1472  CA  VAL B 857      49.037 -20.732 -23.241  1.00 23.64           C
ATOM   1473  C   VAL B 857      49.768 -21.621 -22.238  1.00 23.10           C
ATOM   1474  O   VAL B 857      49.212 -22.544 -21.719  1.00 23.90           O
ATOM   1475  CB  VAL B 857      48.125 -19.720 -22.505  1.00 24.75           C
ATOM   1476  CG1 VAL B 857      48.883 -19.027 -21.404  1.00 24.95           C
ATOM   1477  CG2 VAL B 857      47.673 -18.652 -23.474  1.00 25.01           C
ATOM   1478  N   ASN B 858      51.032 -21.337 -21.994  1.00 22.34           N
ATOM   1479  CA  ASN B 858      51.825 -22.092 -21.047  1.00 22.70           C
ATOM   1480  C   ASN B 858      52.612 -21.065 -20.179  1.00 22.26           C
ATOM   1481  O   ASN B 858      53.030 -20.016 -20.680  1.00 21.63           O
ATOM   1482  CB  ASN B 858      52.747 -23.021 -21.820  1.00 22.54           C
ATOM   1483  CG  ASN B 858      52.013 -24.237 -22.385  1.00 24.04           C
ATOM   1484  OD1 ASN B 858      51.718 -25.187 -21.639  1.00 25.98           O
ATOM   1485  ND2 ASN B 858      51.733 -24.243 -23.728  1.00 24.06           N
ATOM   1486  N   TYR B 859      52.789 -21.366 -18.899  1.00 22.65           N
ATOM   1487  CA  TYR B 859      53.518 -20.494 -17.952  1.00 22.74           C
ATOM   1488  C   TYR B 859      54.617 -21.261 -17.258  1.00 23.06           C
ATOM   1489  O   TYR B 859      54.463 -22.436 -17.029  1.00 23.40           O
ATOM   1490  CB  TYR B 859      52.565 -19.922 -16.887  1.00 23.48           C
ATOM   1491  CG  TYR B 859      51.547 -18.978 -17.460  1.00 23.33           C
ATOM   1492  CD1 TYR B 859      51.905 -17.686 -17.788  1.00 22.68           C
ATOM   1493  CD2 TYR B 859      50.225 -19.371 -17.713  1.00 24.35           C
ATOM   1494  CE1 TYR B 859      50.990 -16.799 -18.323  1.00 22.78           C
ATOM   1495  CE2 TYR B 859      49.284 -18.466 -18.227  1.00 24.62           C
ATOM   1496  CZ  TYR B 859      49.705 -17.176 -18.540  1.00 23.82           C
ATOM   1497  OH  TYR B 859      48.881 -16.237 -19.064  1.00 24.37           O
ATOM   1498  N   ALA B 860      55.742 -20.602 -16.959  1.00 23.50           N
ATOM   1499  CA  ALA B 860      56.700 -21.126 -15.935  1.00 25.03           C
ATOM   1500  C   ALA B 860      55.946 -21.243 -14.600  1.00 27.16           C
ATOM   1501  O   ALA B 860      55.146 -20.367 -14.288  1.00 26.59           O
ATOM   1502  CB  ALA B 860      57.904 -20.229 -15.780  1.00 24.03           C
ATOM   1503  N   ASP B 861      56.152 -22.333 -13.861  1.00 30.15           N
ATOM   1504  CA  ASP B 861      55.545 -22.489 -12.515  1.00 34.38           C
ATOM   1505  C   ASP B 861      55.654 -21.260 -11.572  1.00 34.50           C
ATOM   1506  O   ASP B 861      54.672 -20.910 -10.923  1.00 35.42           O
ATOM   1507  CB  ASP B 861      56.066 -23.760 -11.809  1.00 37.96           C
ATOM   1508  CG  ASP B 861      55.404 -25.085 -12.349  1.00 41.52           C
ATOM   1509  OD1 ASP B 861      54.159 -25.125 -12.583  1.00 44.47           O
ATOM   1510  OD2 ASP B 861      56.129 -26.110 -12.536  1.00 43.39           O1-
ATOM   1511  N   SER B 862      56.797 -20.573 -11.528  1.00 33.73           N
ATOM   1512  CA  SER B 862      56.998 -19.462 -10.547  1.00 34.63           C
ATOM   1513  C   SER B 862      56.274 -18.140 -10.834  1.00 32.18           C
ATOM   1514  O   SER B 862      56.184 -17.281  -9.950  1.00 32.58           O
ATOM   1515  CB  SER B 862      58.485 -19.163 -10.411  1.00 35.29           C
ATOM   1516  OG  SER B 862      59.058 -19.116 -11.711  1.00 35.28           O
ATOM   1517  N   VAL B 863      55.814 -17.962 -12.067  1.00 29.15           N
ATOM   1518  CA  VAL B 863      54.961 -16.837 -12.417  1.00 27.82           C
ATOM   1519  C   VAL B 863      53.468 -17.129 -12.460  1.00 28.66           C
ATOM   1520  O   VAL B 863      52.681 -16.205 -12.474  1.00 29.34           O
ATOM   1521  CB  VAL B 863      55.326 -16.250 -13.791  1.00 25.83           C
ATOM   1522  CG1 VAL B 863      56.796 -15.897 -13.835  1.00 25.37           C
ATOM   1523  CG2 VAL B 863      54.949 -17.185 -14.924  1.00 24.99           C
ATOM   1524  N   LYS B 864      53.064 -18.389 -12.517  1.00 30.04           N
ATOM   1525  CA  LYS B 864      51.624 -18.747 -12.511  1.00 31.47           C
ATOM   1526  C   LYS B 864      50.829 -17.998 -11.464  1.00 33.21           C
ATOM   1527  O   LYS B 864      51.287 -17.836 -10.355  1.00 34.48           O
ATOM   1528  CB  LYS B 864      51.412 -20.226 -12.244  1.00 32.30           C
ATOM   1529  CG  LYS B 864      51.865 -21.064 -13.401  1.00 31.27           C
ATOM   1530  CD  LYS B 864      51.165 -22.404 -13.480  1.00 32.66           C
ATOM   1531  CE  LYS B 864      51.831 -23.246 -14.550  1.00 32.21           C
ATOM   1532  NZ  LYS B 864      51.324 -24.645 -14.493  1.00 35.14           N1+
ATOM   1533  N   GLY B 865      49.648 -17.529 -11.859  1.00 34.04           N
ATOM   1534  CA  GLY B 865      48.767 -16.723 -11.031  1.00 35.33           C
ATOM   1535  C   GLY B 865      49.124 -15.248 -10.945  1.00 34.73           C
ATOM   1536  O   GLY B 865      48.271 -14.463 -10.540  1.00 36.65           O
ATOM   1537  N   ARG B 866      50.363 -14.853 -11.278  1.00 32.37           N
ATOM   1538  CA  ARG B 866      50.772 -13.425 -11.201  1.00 31.19           C
ATOM   1539  C   ARG B 866      50.912 -12.759 -12.582  1.00 29.12           C
ATOM   1540  O   ARG B 866      50.558 -11.576 -12.766  1.00 28.33           O
ATOM   1541  CB  ARG B 866      52.114 -13.274 -10.467  1.00 30.89           C
ATOM   1542  CG  ARG B 866      52.205 -13.944  -9.116  1.00 32.31           C
ATOM   1543  CD  ARG B 866      53.469 -13.552  -8.337  1.00 32.33           C
ATOM   1544  NE  ARG B 866      54.708 -14.148  -8.863  1.00 31.05           N
ATOM   1545  CZ  ARG B 866      55.710 -13.495  -9.443  1.00 29.59           C
ATOM   1546  NH1 ARG B 866      55.677 -12.185  -9.612  1.00 29.20           N1+
ATOM   1547  NH2 ARG B 866      56.786 -14.156  -9.854  1.00 29.01           N
ATOM   1548  N   PHE B 867      51.511 -13.505 -13.511  1.00 28.00           N
ATOM   1549  CA  PHE B 867      51.697 -13.077 -14.889  1.00 27.06           C
ATOM   1550  C   PHE B 867      50.619 -13.713 -15.752  1.00 27.57           C
ATOM   1551  O   PHE B 867      50.261 -14.880 -15.566  1.00 28.25           O
ATOM   1552  CB  PHE B 867      53.029 -13.570 -15.443  1.00 25.93           C
ATOM   1553  CG  PHE B 867      54.243 -12.932 -14.839  1.00 25.79           C
ATOM   1554  CD1 PHE B 867      54.200 -12.206 -13.646  1.00 26.59           C
ATOM   1555  CD2 PHE B 867      55.469 -13.115 -15.432  1.00 24.82           C
ATOM   1556  CE1 PHE B 867      55.338 -11.677 -13.091  1.00 25.76           C
ATOM   1557  CE2 PHE B 867      56.603 -12.561 -14.873  1.00 24.57           C
ATOM   1558  CZ  PHE B 867      56.527 -11.849 -13.712  1.00 25.01           C
ATOM   1559  N   THR B 868      50.165 -12.954 -16.727  1.00 27.94           N
ATOM   1560  CA  THR B 868      49.161 -13.393 -17.658  1.00 30.01           C
ATOM   1561  C   THR B 868      49.553 -12.913 -19.066  1.00 29.32           C
ATOM   1562  O   THR B 868      49.983 -11.745 -19.262  1.00 27.36           O
ATOM   1563  CB  THR B 868      47.765 -12.818 -17.300  1.00 32.76           C
ATOM   1564  OG1 THR B 868      47.357 -13.310 -16.017  1.00 35.92           O
ATOM   1565  CG2 THR B 868      46.706 -13.239 -18.327  1.00 33.37           C
ATOM   1566  N   ILE B 869      49.372 -13.816 -20.034  1.00 28.39           N
ATOM   1567  CA  ILE B 869      49.836 -13.580 -21.392  1.00 27.75           C
ATOM   1568  C   ILE B 869      48.600 -13.509 -22.221  1.00 28.97           C
ATOM   1569  O   ILE B 869      47.635 -14.223 -21.952  1.00 29.33           O
ATOM   1570  CB  ILE B 869      50.788 -14.676 -21.887  1.00 27.14           C
ATOM   1571  CG1 ILE B 869      51.585 -14.195 -23.065  1.00 27.62           C
ATOM   1572  CG2 ILE B 869      50.064 -15.957 -22.278  1.00 27.65           C
ATOM   1573  CD1 ILE B 869      52.687 -15.145 -23.440  1.00 26.94           C
ATOM   1574  N   SER B 870      48.624 -12.612 -23.200  1.00 28.90           N
ATOM   1575  CA  SER B 870      47.468 -12.296 -24.015  1.00 29.74           C
ATOM   1576  C   SER B 870      47.942 -11.849 -25.411  1.00 30.36           C
ATOM   1577  O   SER B 870      49.096 -11.489 -25.597  1.00 29.82           O
ATOM   1578  CB  SER B 870      46.577 -11.255 -23.322  1.00 30.61           C
ATOM   1579  OG  SER B 870      47.215 -10.002 -23.136  1.00 30.51           O
ATOM   1580  N   GLN B 871      47.068 -11.908 -26.405  1.00 32.32           N
ATOM   1581  CA  GLN B 871      47.454 -11.535 -27.774  1.00 33.04           C
ATOM   1582  C   GLN B 871      46.439 -10.584 -28.390  1.00 35.10           C
ATOM   1583  O   GLN B 871      45.238 -10.780 -28.198  1.00 36.69           O
ATOM   1584  CB  GLN B 871      47.493 -12.813 -28.559  1.00 33.01           C
ATOM   1585  CG  GLN B 871      48.258 -12.793 -29.854  1.00 32.74           C
ATOM   1586  CD  GLN B 871      48.141 -14.125 -30.500  1.00 32.07           C
ATOM   1587  OE1 GLN B 871      47.076 -14.719 -30.518  1.00 34.36           O
ATOM   1588  NE2 GLN B 871      49.212 -14.615 -31.006  1.00 31.66           N
ATOM   1589  N   ASP B 872      46.898  -9.543 -29.095  1.00 36.44           N
ATOM   1590  CA  ASP B 872      45.967  -8.681 -29.874  1.00 39.85           C
ATOM   1591  C   ASP B 872      45.374  -9.511 -31.024  1.00 41.22           C
ATOM   1592  O   ASP B 872      46.095 -10.323 -31.634  1.00 40.28           O
ATOM   1593  CB  ASP B 872      46.672  -7.447 -30.437  1.00 41.14           C
ATOM   1594  CG  ASP B 872      45.700  -6.399 -30.962  1.00 44.03           C
ATOM   1595  OD1 ASP B 872      44.978  -5.774 -30.179  1.00 45.10           O
ATOM   1596  OD2 ASP B 872      45.636  -6.194 -32.171  1.00 46.36           O1-
ATOM   1597  N   SER B 873      44.071  -9.378 -31.277  1.00 43.69           N
ATOM   1598  CA  SER B 873      43.446 -10.140 -32.377  1.00 45.71           C
ATOM   1599  C   SER B 873      44.050  -9.675 -33.700  1.00 48.03           C
ATOM   1600  O   SER B 873      44.628 -10.466 -34.444  1.00 47.50           O
ATOM   1601  CB  SER B 873      41.931  -9.939 -32.419  1.00 48.10           C
ATOM   1602  OG  SER B 873      41.393  -9.843 -31.118  1.00 47.74           O
ATOM   1603  N   ALA B 874      43.951  -8.369 -33.948  1.00 51.57           N
ATOM   1604  CA  ALA B 874      44.340  -7.757 -35.225  1.00 53.84           C
ATOM   1605  C   ALA B 874      45.846  -7.915 -35.556  1.00 52.76           C
ATOM   1606  O   ALA B 874      46.202  -8.515 -36.577  1.00 52.87           O
ATOM   1607  CB  ALA B 874      43.932  -6.279 -35.230  1.00 56.21           C
ATOM   1608  N   LYS B 875      46.719  -7.380 -34.702  1.00 50.70           N
ATOM   1609  CA  LYS B 875      48.153  -7.287 -35.021  1.00 50.03           C
ATOM   1610  C   LYS B 875      48.958  -8.418 -34.449  1.00 46.03           C
ATOM   1611  O   LYS B 875      50.106  -8.577 -34.816  1.00 45.84           O
ATOM   1612  CB  LYS B 875      48.746  -5.951 -34.545  1.00 52.37           C
ATOM   1613  CG  LYS B 875      48.157  -4.728 -35.252  1.00 57.58           C
ATOM   1614  CD  LYS B 875      48.110  -3.481 -34.368  1.00 61.27           C
ATOM   1615  CE  LYS B 875      49.366  -2.600 -34.418  1.00 62.76           C
ATOM   1616  NZ  LYS B 875      49.031  -1.161 -34.127  1.00 64.70           N1+
ATOM   1617  N   LYS B 876      48.360  -9.194 -33.544  1.00 44.03           N
ATOM   1618  CA  LYS B 876      49.011 -10.330 -32.866  1.00 39.81           C
ATOM   1619  C   LYS B 876      50.134  -9.916 -31.927  1.00 37.74           C
ATOM   1620  O   LYS B 876      50.951 -10.781 -31.502  1.00 35.24           O
ATOM   1621  CB  LYS B 876      49.572 -11.360 -33.855  1.00 39.73           C
ATOM   1622  CG  LYS B 876      48.689 -11.694 -35.042  1.00 42.30           C
ATOM   1623  CD  LYS B 876      47.415 -12.397 -34.635  1.00 42.32           C
ATOM   1624  CE  LYS B 876      46.599 -12.661 -35.880  1.00 44.53           C
ATOM   1625  NZ  LYS B 876      45.162 -12.654 -35.567  1.00 46.04           N1+
ATOM   1626  N   THR B 877      50.203  -8.633 -31.569  1.00 37.49           N
ATOM   1627  CA  THR B 877      51.249  -8.257 -30.641  1.00 35.42           C
ATOM   1628  C   THR B 877      50.976  -9.039 -29.355  1.00 32.81           C
ATOM   1629  O   THR B 877      49.814  -9.313 -28.968  1.00 32.33           O
ATOM   1630  CB  THR B 877      51.432  -6.741 -30.377  1.00 37.03           C
ATOM   1631  OG1 THR B 877      50.516  -6.303 -29.379  1.00 37.79           O
ATOM   1632  CG2 THR B 877      51.291  -5.880 -31.681  1.00 39.91           C
ATOM   1633  N   LEU B 878      52.075  -9.461 -28.749  1.00 29.88           N
ATOM   1634  CA  LEU B 878      52.026 -10.382 -27.664  1.00 28.01           C
ATOM   1635  C   LEU B 878      52.258  -9.605 -26.391  1.00 27.23           C
ATOM   1636  O   LEU B 878      53.292  -8.962 -26.267  1.00 27.49           O
ATOM   1637  CB  LEU B 878      53.122 -11.417 -27.868  1.00 26.61           C
ATOM   1638  CG  LEU B 878      53.161 -12.498 -26.803  1.00 26.04           C
ATOM   1639  CD1 LEU B 878      51.935 -13.407 -26.922  1.00 26.42           C
ATOM   1640  CD2 LEU B 878      54.468 -13.280 -26.782  1.00 24.80           C
ATOM   1641  N   TYR B 879      51.319  -9.691 -25.449  1.00 27.11           N
ATOM   1642  CA  TYR B 879      51.386  -8.961 -24.162  1.00 27.27           C
ATOM   1643  C   TYR B 879      51.795  -9.799 -22.962  1.00 25.87           C
ATOM   1644  O   TYR B 879      51.461 -10.976 -22.879  1.00 25.83           O
ATOM   1645  CB  TYR B 879      50.033  -8.347 -23.834  1.00 28.78           C
ATOM   1646  CG  TYR B 879      49.635  -7.341 -24.829  1.00 30.59           C
ATOM   1647  CD1 TYR B 879      50.408  -6.207 -25.007  1.00 31.73           C
ATOM   1648  CD2 TYR B 879      48.501  -7.498 -25.608  1.00 32.15           C
ATOM   1649  CE1 TYR B 879      50.069  -5.243 -25.943  1.00 33.40           C
ATOM   1650  CE2 TYR B 879      48.156  -6.528 -26.531  1.00 34.48           C
ATOM   1651  CZ  TYR B 879      48.970  -5.415 -26.687  1.00 34.72           C
ATOM   1652  OH  TYR B 879      48.700  -4.434 -27.573  1.00 38.11           O
ATOM   1653  N   LEU B 880      52.479  -9.186 -22.008  1.00 25.29           N
ATOM   1654  CA  LEU B 880      52.735  -9.869 -20.735  1.00 24.89           C
ATOM   1655  C   LEU B 880      52.413  -8.949 -19.580  1.00 26.06           C
ATOM   1656  O   LEU B 880      53.078  -7.948 -19.334  1.00 24.82           O
ATOM   1657  CB  LEU B 880      54.155 -10.387 -20.646  1.00 23.49           C
ATOM   1658  CG  LEU B 880      54.486 -11.175 -19.385  1.00 23.34           C
ATOM   1659  CD1 LEU B 880      53.763 -12.502 -19.418  1.00 23.77           C
ATOM   1660  CD2 LEU B 880      55.985 -11.389 -19.268  1.00 22.74           C
ATOM   1661  N   GLU B 881      51.317  -9.275 -18.925  1.00 29.01           N
ATOM   1662  CA  GLU B 881      50.862  -8.527 -17.766  1.00 31.45           C
ATOM   1663  C   GLU B 881      51.571  -9.127 -16.566  1.00 30.59           C
ATOM   1664  O   GLU B 881      51.446 -10.323 -16.292  1.00 30.06           O
ATOM   1665  CB  GLU B 881      49.356  -8.644 -17.636  1.00 35.00           C
ATOM   1666  CG  GLU B 881      48.639  -7.300 -17.544  1.00 40.02           C
ATOM   1667  CD  GLU B 881      47.115  -7.455 -17.521  1.00 45.06           C
ATOM   1668  OE1 GLU B 881      46.560  -8.170 -18.429  1.00 47.26           O
ATOM   1669  OE2 GLU B 881      46.484  -6.861 -16.600  1.00 46.45           O1-
ATOM   1670  N   MET B 882      52.365  -8.318 -15.881  1.00 30.79           N
ATOM   1671  CA  MET B 882      53.088  -8.784 -14.706  1.00 31.13           C
ATOM   1672  C   MET B 882      52.551  -8.108 -13.436  1.00 32.12           C
ATOM   1673  O   MET B 882      52.691  -6.900 -13.279  1.00 32.02           O
ATOM   1674  CB  MET B 882      54.570  -8.468 -14.878  1.00 31.65           C
ATOM   1675  CG  MET B 882      55.183  -8.850 -16.224  1.00 32.42           C
ATOM   1676  SD  MET B 882      56.794  -8.059 -16.501  1.00 33.62           S
ATOM   1677  CE  MET B 882      57.764  -9.499 -16.193  1.00 33.54           C
ATOM   1678  N   ASN B 883      51.940  -8.868 -12.532  1.00 33.40           N
ATOM   1679  CA  ASN B 883      51.528  -8.323 -11.199  1.00 34.74           C
ATOM   1680  C   ASN B 883      52.398  -8.892 -10.074  1.00 34.48           C
ATOM   1681  O   ASN B 883      53.194  -9.809 -10.307  1.00 33.91           O
ATOM   1682  CB  ASN B 883      50.077  -8.692 -10.881  1.00 36.97           C
ATOM   1683  CG  ASN B 883      49.107  -8.249 -11.960  1.00 38.17           C
ATOM   1684  OD1 ASN B 883      48.353  -9.063 -12.516  1.00 39.78           O
ATOM   1685  ND2 ASN B 883      49.134  -6.962 -12.284  1.00 38.62           N
ATOM   1686  N   SER B 884      52.218  -8.358  -8.866  1.00 34.70           N
ATOM   1687  CA  SER B 884      52.874  -8.850  -7.651  1.00 35.01           C
ATOM   1688  C   SER B 884      54.336  -9.070  -7.868  1.00 33.16           C
ATOM   1689  O   SER B 884      54.864 -10.116  -7.492  1.00 33.84           O
ATOM   1690  CB  SER B 884      52.254 -10.168  -7.168  1.00 36.09           C
ATOM   1691  OG  SER B 884      50.935  -9.971  -6.694  1.00 38.19           O
ATOM   1692  N   LEU B 885      54.990  -8.100  -8.485  1.00 30.86           N
ATOM   1693  CA  LEU B 885      56.379  -8.269  -8.845  1.00 29.11           C
ATOM   1694  C   LEU B 885      57.260  -8.443  -7.627  1.00 30.14           C
ATOM   1695  O   LEU B 885      56.955  -7.946  -6.559  1.00 31.30           O
ATOM   1696  CB  LEU B 885      56.832  -7.091  -9.715  1.00 28.11           C
ATOM   1697  CG  LEU B 885      56.259  -7.194 -11.149  1.00 26.75           C
ATOM   1698  CD1 LEU B 885      56.250  -5.884 -11.874  1.00 26.55           C
ATOM   1699  CD2 LEU B 885      57.011  -8.225 -11.967  1.00 25.79           C
ATOM   1700  N   LYS B 886      58.366  -9.148  -7.815  1.00 30.06           N
ATOM   1701  CA  LYS B 886      59.287  -9.480  -6.752  1.00 31.63           C
ATOM   1702  C   LYS B 886      60.694  -9.218  -7.220  1.00 30.92           C
ATOM   1703  O   LYS B 886      60.956  -9.263  -8.389  1.00 29.62           O
ATOM   1704  CB  LYS B 886      59.181 -10.982  -6.399  1.00 33.26           C
ATOM   1705  CG  LYS B 886      57.759 -11.484  -6.238  1.00 34.20           C
ATOM   1706  CD  LYS B 886      57.688 -12.875  -5.667  1.00 36.17           C
ATOM   1707  CE  LYS B 886      56.375 -13.063  -4.917  1.00 38.26           C
ATOM   1708  NZ  LYS B 886      55.359 -13.390  -5.937  1.00 37.80           N1+
ATOM   1709  N   PRO B 887      61.632  -9.025  -6.288  1.00 32.73           N
ATOM   1710  CA  PRO B 887      63.053  -8.911  -6.553  1.00 32.79           C
ATOM   1711  C   PRO B 887      63.603  -9.879  -7.574  1.00 32.26           C
ATOM   1712  O   PRO B 887      64.321  -9.489  -8.442  1.00 32.27           O
ATOM   1713  CB  PRO B 887      63.647  -9.224  -5.190  1.00 34.86           C
ATOM   1714  CG  PRO B 887      62.706  -8.518  -4.297  1.00 35.67           C
ATOM   1715  CD  PRO B 887      61.357  -8.820  -4.854  1.00 34.45           C
ATOM   1716  N   GLU B 888      63.292 -11.146  -7.448  1.00 33.39           N
ATOM   1717  CA  GLU B 888      63.808 -12.148  -8.364  1.00 33.30           C
ATOM   1718  C   GLU B 888      63.127 -12.166  -9.725  1.00 29.95           C
ATOM   1719  O   GLU B 888      63.455 -13.011 -10.525  1.00 29.52           O
ATOM   1720  CB  GLU B 888      63.512 -13.508  -7.783  1.00 35.86           C
ATOM   1721  CG  GLU B 888      62.058 -13.895  -8.006  1.00 35.91           C
ATOM   1722  CD  GLU B 888      61.399 -14.355  -6.751  1.00 38.82           C
ATOM   1723  OE1 GLU B 888      61.674 -13.692  -5.702  1.00 41.76           O
ATOM   1724  OE2 GLU B 888      60.610 -15.347  -6.864  1.00 38.96           O1-
ATOM   1725  N   ASP B 889      62.106 -11.344  -9.930  1.00 27.66           N
ATOM   1726  CA  ASP B 889      61.570 -11.124 -11.257  1.00 25.62           C
ATOM   1727  C   ASP B 889      62.445 -10.164 -12.067  1.00 24.47           C
ATOM   1728  O   ASP B 889      62.253 -10.042 -13.273  1.00 23.22           O
ATOM   1729  CB  ASP B 889      60.122 -10.585 -11.199  1.00 25.47           C
ATOM   1730  CG  ASP B 889      59.102 -11.612 -10.629  1.00 25.96           C
ATOM   1731  OD1 ASP B 889      59.167 -12.807 -10.968  1.00 25.30           O
ATOM   1732  OD2 ASP B 889      58.222 -11.201  -9.842  1.00 26.42           O1-
ATOM   1733  N   THR B 890      63.382  -9.478 -11.403  1.00 24.98           N
ATOM   1734  CA  THR B 890      64.325  -8.577 -12.043  1.00 24.82           C
ATOM   1735  C   THR B 890      65.094  -9.346 -13.128  1.00 25.29           C
ATOM   1736  O   THR B 890      65.705 -10.360 -12.858  1.00 26.45           O
ATOM   1737  CB  THR B 890      65.262  -7.964 -10.986  1.00 25.95           C
ATOM   1738  OG1 THR B 890      64.514  -7.071 -10.145  1.00 26.08           O
ATOM   1739  CG2 THR B 890      66.428  -7.238 -11.581  1.00 26.19           C
ATOM   1740  N   ALA B 891      65.031  -8.885 -14.378  1.00 24.87           N
ATOM   1741  CA  ALA B 891      65.720  -9.579 -15.436  1.00 24.71           C
ATOM   1742  C   ALA B 891      65.602  -8.845 -16.763  1.00 24.32           C
ATOM   1743  O   ALA B 891      64.837  -7.881 -16.895  1.00 23.24           O
ATOM   1744  CB  ALA B 891      65.142 -10.986 -15.554  1.00 24.61           C
ATOM   1745  N   LEU B 892      66.388  -9.291 -17.745  1.00 24.92           N
ATOM   1746  CA  LEU B 892      66.193  -8.834 -19.120  1.00 24.72           C
ATOM   1747  C   LEU B 892      65.098  -9.723 -19.697  1.00 23.67           C
ATOM   1748  O   LEU B 892      65.252 -10.943 -19.772  1.00 23.80           O
ATOM   1749  CB  LEU B 892      67.472  -8.918 -19.970  1.00 25.89           C
ATOM   1750  CG  LEU B 892      67.320  -8.443 -21.439  1.00 26.58           C
ATOM   1751  CD1 LEU B 892      66.921  -6.971 -21.548  1.00 27.11           C
ATOM   1752  CD2 LEU B 892      68.606  -8.640 -22.217  1.00 28.16           C
ATOM   1753  N   TYR B 893      63.990  -9.117 -20.084  1.00 22.94           N
ATOM   1754  CA  TYR B 893      62.894  -9.854 -20.632  1.00 22.42           C
ATOM   1755  C   TYR B 893      62.885  -9.748 -22.170  1.00 23.94           C
ATOM   1756  O   TYR B 893      62.799  -8.663 -22.739  1.00 25.17           O
ATOM   1757  CB  TYR B 893      61.578  -9.387 -20.028  1.00 21.64           C
ATOM   1758  CG  TYR B 893      61.297  -9.897 -18.621  1.00 21.21           C
ATOM   1759  CD1 TYR B 893      61.959  -9.362 -17.540  1.00 22.14           C
ATOM   1760  CD2 TYR B 893      60.341 -10.857 -18.375  1.00 20.69           C
ATOM   1761  CE1 TYR B 893      61.714  -9.785 -16.247  1.00 22.26           C
ATOM   1762  CE2 TYR B 893      60.068 -11.284 -17.089  1.00 21.21           C
ATOM   1763  CZ  TYR B 893      60.781 -10.742 -16.028  1.00 21.92           C
ATOM   1764  OH  TYR B 893      60.566 -11.129 -14.747  1.00 22.46           O
ATOM   1765  N   SER B 894      63.018 -10.906 -22.809  1.00 24.98           N
ATOM   1766  CA  SER B 894      63.108 -11.079 -24.248  1.00 26.28           C
ATOM   1767  C   SER B 894      61.953 -11.825 -24.842  1.00 25.32           C
ATOM   1768  O   SER B 894      61.302 -12.664 -24.214  1.00 25.14           O
ATOM   1769  CB  SER B 894      64.362 -11.847 -24.606  1.00 27.38           C
ATOM   1770  OG  SER B 894      65.421 -10.927 -24.626  1.00 31.29           O
ATOM   1771  N   CYS B 895      61.741 -11.552 -26.096  1.00 25.55           N
ATOM   1772  CA  CYS B 895      60.652 -12.141 -26.806  1.00 26.26           C
ATOM   1773  C   CYS B 895      61.206 -12.940 -28.007  1.00 24.71           C
ATOM   1774  O   CYS B 895      62.290 -12.631 -28.574  1.00 23.65           O
ATOM   1775  CB  CYS B 895      59.731 -10.993 -27.234  1.00 29.70           C
ATOM   1776  SG  CYS B 895      58.371 -11.438 -28.325  1.00 35.99           S
ATOM   1777  N   ALA B 896      60.444 -13.962 -28.384  1.00 23.04           N
ATOM   1778  CA  ALA B 896      60.848 -14.816 -29.456  1.00 23.45           C
ATOM   1779  C   ALA B 896      59.723 -15.539 -30.156  1.00 23.43           C
ATOM   1780  O   ALA B 896      58.608 -15.757 -29.630  1.00 22.90           O
ATOM   1781  CB  ALA B 896      61.857 -15.826 -28.940  1.00 23.29           C
ATOM   1782  N   THR B 897      60.070 -16.010 -31.335  1.00 24.14           N
ATOM   1783  CA  THR B 897      59.109 -16.639 -32.194  1.00 24.57           C
ATOM   1784  C   THR B 897      59.782 -17.789 -32.953  1.00 23.96           C
ATOM   1785  O   THR B 897      60.989 -17.779 -33.193  1.00 24.15           O
ATOM   1786  CB  THR B 897      58.496 -15.551 -33.120  1.00 26.77           C
ATOM   1787  OG1 THR B 897      57.241 -16.004 -33.621  1.00 30.10           O
ATOM   1788  CG2 THR B 897      59.385 -15.234 -34.273  1.00 28.06           C
ATOM   1789  N   GLY B 898      59.032 -18.820 -33.279  1.00 22.84           N
ATOM   1790  CA  GLY B 898      59.602 -19.889 -34.055  1.00 22.73           C
ATOM   1791  C   GLY B 898      58.518 -20.720 -34.636  1.00 22.34           C
ATOM   1792  O   GLY B 898      57.428 -20.774 -34.098  1.00 21.66           O
ATOM   1793  N   PRO B 899      58.793 -21.381 -35.753  1.00 23.17           N
ATOM   1794  CA  PRO B 899      57.720 -22.208 -36.309  1.00 23.20           C
ATOM   1795  C   PRO B 899      57.618 -23.499 -35.549  1.00 21.98           C
ATOM   1796  O   PRO B 899      58.645 -24.008 -35.165  1.00 22.54           O
ATOM   1797  CB  PRO B 899      58.193 -22.474 -37.726  1.00 24.56           C
ATOM   1798  CG  PRO B 899      59.652 -22.292 -37.681  1.00 24.90           C
ATOM   1799  CD  PRO B 899      59.901 -21.210 -36.698  1.00 24.32           C
ATOM   1800  N   PHE B 900      56.408 -23.973 -35.290  1.00 21.07           N
ATOM   1801  CA  PHE B 900      56.148 -25.366 -34.866  1.00 20.64           C
ATOM   1802  C   PHE B 900      56.771 -25.732 -33.518  1.00 20.04           C
ATOM   1803  O   PHE B 900      57.684 -26.537 -33.436  1.00 19.80           O
ATOM   1804  CB  PHE B 900      56.608 -26.413 -35.926  1.00 21.22           C
ATOM   1805  CG  PHE B 900      56.058 -26.180 -37.314  1.00 22.04           C
ATOM   1806  CD1 PHE B 900      54.675 -26.149 -37.549  1.00 22.08           C
ATOM   1807  CD2 PHE B 900      56.918 -25.969 -38.392  1.00 22.96           C
ATOM   1808  CE1 PHE B 900      54.187 -25.908 -38.836  1.00 23.19           C
ATOM   1809  CE2 PHE B 900      56.419 -25.754 -39.677  1.00 24.28           C
ATOM   1810  CZ  PHE B 900      55.049 -25.711 -39.881  1.00 24.34           C
ATOM   1811  N   VAL B 901      56.224 -25.143 -32.476  1.00 19.88           N
ATOM   1812  CA  VAL B 901      56.636 -25.401 -31.089  1.00 20.05           C
ATOM   1813  C   VAL B 901      55.379 -25.649 -30.244  1.00 20.44           C
ATOM   1814  O   VAL B 901      54.418 -24.869 -30.263  1.00 19.99           O
ATOM   1815  CB  VAL B 901      57.454 -24.229 -30.537  1.00 19.76           C
ATOM   1816  CG1 VAL B 901      57.971 -24.564 -29.150  1.00 19.54           C
ATOM   1817  CG2 VAL B 901      58.601 -23.862 -31.518  1.00 20.25           C
ATOM   1818  N   TYR B 902      55.349 -26.782 -29.556  1.00 22.09           N
ATOM   1819  CA  TYR B 902      54.086 -27.226 -28.891  1.00 23.15           C
ATOM   1820  C   TYR B 902      54.235 -27.474 -27.399  1.00 23.96           C
ATOM   1821  O   TYR B 902      55.298 -27.933 -26.930  1.00 26.28           O
ATOM   1822  CB  TYR B 902      53.620 -28.500 -29.547  1.00 23.50           C
ATOM   1823  CG  TYR B 902      53.404 -28.336 -31.025  1.00 24.01           C
ATOM   1824  CD1 TYR B 902      52.170 -27.960 -31.515  1.00 24.35           C
ATOM   1825  CD2 TYR B 902      54.423 -28.571 -31.932  1.00 24.12           C
ATOM   1826  CE1 TYR B 902      51.956 -27.821 -32.864  1.00 24.89           C
ATOM   1827  CE2 TYR B 902      54.209 -28.451 -33.287  1.00 24.61           C
ATOM   1828  CZ  TYR B 902      52.972 -28.061 -33.734  1.00 24.81           C
ATOM   1829  OH  TYR B 902      52.715 -27.927 -35.044  1.00 25.53           O
ATOM   1830  N   GLY B 903      53.175 -27.216 -26.663  1.00 24.58           N
ATOM   1831  CA  GLY B 903      53.134 -27.491 -25.224  1.00 26.05           C
ATOM   1832  C   GLY B 903      54.252 -26.772 -24.488  1.00 26.94           C
ATOM   1833  O   GLY B 903      54.597 -25.648 -24.834  1.00 27.63           O
ATOM   1834  N   ARG B 904      54.834 -27.414 -23.495  1.00 28.64           N
ATOM   1835  CA  ARG B 904      55.816 -26.766 -22.638  1.00 30.63           C
ATOM   1836  C   ARG B 904      57.128 -26.547 -23.352  1.00 29.46           C
ATOM   1837  O   ARG B 904      58.012 -25.858 -22.840  1.00 28.68           O
ATOM   1838  CB  ARG B 904      56.106 -27.616 -21.419  1.00 35.55           C
ATOM   1839  CG  ARG B 904      54.933 -27.825 -20.462  1.00 39.79           C
ATOM   1840  CD  ARG B 904      55.365 -28.781 -19.339  1.00 45.40           C
ATOM   1841  NE  ARG B 904      56.314 -29.868 -19.757  1.00 49.05           N
ATOM   1842  CZ  ARG B 904      56.027 -31.176 -19.942  1.00 51.70           C
ATOM   1843  NH1 ARG B 904      54.782 -31.670 -19.796  1.00 50.73           N1+
ATOM   1844  NH2 ARG B 904      57.014 -32.016 -20.300  1.00 53.12           N
ATOM   1845  N   GLY B 905      57.264 -27.191 -24.510  1.00 28.69           N
ATOM   1846  CA  GLY B 905      58.296 -26.872 -25.452  1.00 27.48           C
ATOM   1847  C   GLY B 905      58.289 -25.388 -25.702  1.00 25.79           C
ATOM   1848  O   GLY B 905      59.349 -24.798 -25.796  1.00 25.12           O
ATOM   1849  N   CYS B 906      57.117 -24.760 -25.763  1.00 25.13           N
ATOM   1850  CA  CYS B 906      57.108 -23.304 -25.936  1.00 25.91           C
ATOM   1851  C   CYS B 906      57.914 -22.483 -24.877  1.00 24.36           C
ATOM   1852  O   CYS B 906      58.316 -21.362 -25.175  1.00 22.27           O
ATOM   1853  CB  CYS B 906      55.713 -22.730 -26.297  1.00 27.08           C
ATOM   1854  SG  CYS B 906      54.509 -22.337 -25.015  1.00 32.44           S
ATOM   1855  N   LEU B 907      58.225 -23.075 -23.711  1.00 24.09           N
ATOM   1856  CA  LEU B 907      59.085 -22.413 -22.704  1.00 23.73           C
ATOM   1857  C   LEU B 907      60.567 -22.649 -22.890  1.00 23.32           C
ATOM   1858  O   LEU B 907      61.361 -22.079 -22.215  1.00 22.63           O
ATOM   1859  CB  LEU B 907      58.671 -22.806 -21.282  1.00 24.53           C
ATOM   1860  CG  LEU B 907      57.212 -22.386 -20.957  1.00 24.13           C
ATOM   1861  CD1 LEU B 907      56.778 -23.136 -19.729  1.00 24.95           C
ATOM   1862  CD2 LEU B 907      57.036 -20.897 -20.756  1.00 23.24           C
ATOM   1863  N   GLY B 908      60.934 -23.455 -23.860  1.00 24.25           N
ATOM   1864  CA  GLY B 908      62.322 -23.789 -24.095  1.00 25.27           C
ATOM   1865  C   GLY B 908      62.888 -22.944 -25.200  1.00 24.89           C
ATOM   1866  O   GLY B 908      62.490 -23.032 -26.359  1.00 25.52           O
ATOM   1867  N   GLN B 909      63.777 -22.074 -24.784  1.00 25.10           N
ATOM   1868  CA  GLN B 909      64.700 -21.311 -25.592  1.00 25.38           C
ATOM   1869  C   GLN B 909      65.150 -21.888 -26.930  1.00 25.57           C
ATOM   1870  O   GLN B 909      65.344 -21.170 -27.911  1.00 26.58           O
ATOM   1871  CB  GLN B 909      65.960 -21.344 -24.767  1.00 27.86           C
ATOM   1872  CG  GLN B 909      66.716 -20.079 -24.780  1.00 28.89           C
ATOM   1873  CD  GLN B 909      67.969 -20.244 -24.032  1.00 30.25           C
ATOM   1874  OE1 GLN B 909      68.238 -21.281 -23.466  1.00 30.48           O
ATOM   1875  NE2 GLN B 909      68.754 -19.230 -24.043  1.00 32.16           N
ATOM   1876  N   ALA B 910      65.427 -23.178 -26.909  1.00 25.02           N
ATOM   1877  CA  ALA B 910      66.160 -23.854 -27.921  1.00 25.46           C
ATOM   1878  C   ALA B 910      65.315 -24.126 -29.159  1.00 25.15           C
ATOM   1879  O   ALA B 910      65.869 -24.519 -30.187  1.00 26.09           O
ATOM   1880  CB  ALA B 910      66.676 -25.172 -27.355  1.00 26.40           C
ATOM   1881  N   PHE B 911      63.992 -23.945 -29.072  1.00 23.48           N
ATOM   1882  CA  PHE B 911      63.111 -24.227 -30.213  1.00 23.11           C
ATOM   1883  C   PHE B 911      62.697 -22.979 -31.002  1.00 23.17           C
ATOM   1884  O   PHE B 911      61.851 -23.074 -31.907  1.00 24.04           O
ATOM   1885  CB  PHE B 911      61.880 -25.026 -29.734  1.00 21.86           C
ATOM   1886  CG  PHE B 911      62.251 -26.239 -28.924  1.00 22.14           C
ATOM   1887  CD1 PHE B 911      62.996 -27.266 -29.500  1.00 23.29           C
ATOM   1888  CD2 PHE B 911      61.911 -26.348 -27.608  1.00 21.81           C
ATOM   1889  CE1 PHE B 911      63.373 -28.365 -28.774  1.00 23.93           C
ATOM   1890  CE2 PHE B 911      62.298 -27.448 -26.866  1.00 22.67           C
ATOM   1891  CZ  PHE B 911      63.018 -28.462 -27.456  1.00 23.77           C
ATOM   1892  N   TYR B 912      63.280 -21.824 -30.663  1.00 22.76           N
ATOM   1893  CA  TYR B 912      62.957 -20.574 -31.330  1.00 22.62           C
ATOM   1894  C   TYR B 912      64.050 -20.096 -32.283  1.00 24.30           C
ATOM   1895  O   TYR B 912      65.246 -20.244 -32.016  1.00 24.95           O
ATOM   1896  CB  TYR B 912      62.671 -19.495 -30.295  1.00 21.69           C
ATOM   1897  CG  TYR B 912      61.382 -19.731 -29.541  1.00 20.75           C
ATOM   1898  CD1 TYR B 912      61.306 -20.654 -28.498  1.00 20.40           C
ATOM   1899  CD2 TYR B 912      60.232 -19.063 -29.890  1.00 20.29           C
ATOM   1900  CE1 TYR B 912      60.114 -20.878 -27.837  1.00 19.61           C
ATOM   1901  CE2 TYR B 912      59.058 -19.278 -29.227  1.00 19.71           C
ATOM   1902  CZ  TYR B 912      58.993 -20.176 -28.195  1.00 19.30           C
ATOM   1903  OH  TYR B 912      57.768 -20.373 -27.537  1.00 19.13           O
ATOM   1904  N   SER B 913      63.623 -19.497 -33.387  1.00 25.07           N
ATOM   1905  CA  SER B 913      64.537 -19.059 -34.415  1.00 27.08           C
ATOM   1906  C   SER B 913      64.725 -17.544 -34.505  1.00 28.32           C
ATOM   1907  O   SER B 913      65.659 -17.125 -35.135  1.00 30.91           O
ATOM   1908  CB  SER B 913      64.101 -19.637 -35.751  1.00 27.67           C
ATOM   1909  OG  SER B 913      62.744 -19.335 -35.981  1.00 27.14           O
ATOM   1910  N   TYR B 914      63.882 -16.729 -33.874  1.00 28.51           N
ATOM   1911  CA  TYR B 914      64.015 -15.271 -33.885  1.00 30.18           C
ATOM   1912  C   TYR B 914      63.799 -14.675 -32.467  1.00 28.84           C
ATOM   1913  O   TYR B 914      62.874 -15.045 -31.732  1.00 27.01           O
ATOM   1914  CB  TYR B 914      63.041 -14.607 -34.891  1.00 32.51           C
ATOM   1915  CG  TYR B 914      63.279 -14.920 -36.377  1.00 36.41           C
ATOM   1916  CD1 TYR B 914      64.358 -14.347 -37.070  1.00 39.54           C
ATOM   1917  CD2 TYR B 914      62.417 -15.803 -37.104  1.00 37.50           C
ATOM   1918  CE1 TYR B 914      64.593 -14.634 -38.427  1.00 42.56           C
ATOM   1919  CE2 TYR B 914      62.655 -16.098 -38.465  1.00 39.89           C
ATOM   1920  CZ  TYR B 914      63.747 -15.511 -39.114  1.00 43.21           C
ATOM   1921  OH  TYR B 914      64.017 -15.768 -40.468  1.00 48.08           O
ATOM   1922  N   TRP B 915      64.667 -13.719 -32.136  1.00 29.33           N
ATOM   1923  CA  TRP B 915      64.770 -13.081 -30.846  1.00 27.96           C
ATOM   1924  C   TRP B 915      64.763 -11.555 -30.987  1.00 29.07           C
ATOM   1925  O   TRP B 915      65.321 -10.996 -31.912  1.00 30.85           O
ATOM   1926  CB  TRP B 915      66.074 -13.530 -30.179  1.00 28.00           C
ATOM   1927  CG  TRP B 915      66.004 -14.997 -29.770  1.00 27.16           C
ATOM   1928  CD1 TRP B 915      66.355 -16.085 -30.527  1.00 27.38           C
ATOM   1929  CD2 TRP B 915      65.515 -15.519 -28.525  1.00 25.71           C
ATOM   1930  NE1 TRP B 915      66.132 -17.241 -29.830  1.00 26.53           N
ATOM   1931  CE2 TRP B 915      65.610 -16.928 -28.597  1.00 25.67           C
ATOM   1932  CE3 TRP B 915      64.993 -14.934 -27.362  1.00 24.93           C
ATOM   1933  CZ2 TRP B 915      65.212 -17.770 -27.536  1.00 24.67           C
ATOM   1934  CZ3 TRP B 915      64.598 -15.769 -26.307  1.00 24.17           C
ATOM   1935  CH2 TRP B 915      64.712 -17.179 -26.412  1.00 23.99           C
ATOM   1936  N   GLY B 916      64.089 -10.898 -30.061  1.00 28.91           N
ATOM   1937  CA  GLY B 916      64.261  -9.489 -29.827  1.00 29.94           C
ATOM   1938  C   GLY B 916      65.490  -9.184 -28.992  1.00 31.05           C
ATOM   1939  O   GLY B 916      66.238 -10.023 -28.577  1.00 29.85           O
ATOM   1940  N   GLN B 917      65.679  -7.920 -28.760  1.00 34.45           N
ATOM   1941  CA  GLN B 917      66.898  -7.431 -28.213  1.00 37.67           C
ATOM   1942  C   GLN B 917      66.697  -7.320 -26.697  1.00 35.28           C
ATOM   1943  O   GLN B 917      67.665  -7.276 -25.961  1.00 36.53           O
ATOM   1944  CB  GLN B 917      67.301  -6.125 -28.935  1.00 43.03           C
ATOM   1945  CG  GLN B 917      66.356  -4.910 -28.791  1.00 47.72           C
ATOM   1946  CD  GLN B 917      64.914  -5.056 -29.387  1.00 51.76           C
ATOM   1947  OE1 GLN B 917      64.691  -5.709 -30.446  1.00 52.39           O
ATOM   1948  NE2 GLN B 917      63.918  -4.434 -28.689  1.00 51.99           N
ATOM   1949  N   GLY B 918      65.446  -7.364 -26.240  1.00 31.80           N
ATOM   1950  CA  GLY B 918      65.130  -7.373 -24.824  1.00 29.51           C
ATOM   1951  C   GLY B 918      64.652  -6.033 -24.247  1.00 28.49           C
ATOM   1952  O   GLY B 918      64.912  -4.951 -24.787  1.00 28.66           O
ATOM   1953  N   THR B 919      63.924  -6.138 -23.141  1.00 26.80           N
ATOM   1954  CA  THR B 919      63.566  -4.989 -22.286  1.00 26.57           C
ATOM   1955  C   THR B 919      63.851  -5.346 -20.787  1.00 25.29           C
ATOM   1956  O   THR B 919      63.366  -6.362 -20.267  1.00 24.33           O
ATOM   1957  CB  THR B 919      62.106  -4.545 -22.574  1.00 26.68           C
ATOM   1958  OG1 THR B 919      61.853  -3.239 -22.053  1.00 28.35           O
ATOM   1959  CG2 THR B 919      61.078  -5.524 -22.005  1.00 25.47           C
ATOM   1960  N   GLN B 920      64.694  -4.545 -20.139  1.00 25.51           N
ATOM   1961  CA  GLN B 920      65.074  -4.711 -18.732  1.00 25.16           C
ATOM   1962  C   GLN B 920      63.931  -4.386 -17.788  1.00 24.18           C
ATOM   1963  O   GLN B 920      63.266  -3.380 -17.953  1.00 24.05           O
ATOM   1964  CB  GLN B 920      66.250  -3.783 -18.365  1.00 26.50           C
ATOM   1965  CG  GLN B 920      66.793  -3.946 -16.926  1.00 26.87           C
ATOM   1966  CD  GLN B 920      67.407  -5.330 -16.661  1.00 26.85           C
ATOM   1967  OE1 GLN B 920      68.046  -5.922 -17.536  1.00 27.38           O
ATOM   1968  NE2 GLN B 920      67.220  -5.842 -15.452  1.00 26.85           N
ATOM   1969  N   VAL B 921      63.735  -5.258 -16.803  1.00 23.79           N
ATOM   1970  CA  VAL B 921      62.774  -5.082 -15.710  1.00 23.69           C
ATOM   1971  C   VAL B 921      63.576  -5.140 -14.446  1.00 24.37           C
ATOM   1972  O   VAL B 921      64.301  -6.124 -14.191  1.00 24.52           O
ATOM   1973  CB  VAL B 921      61.747  -6.222 -15.641  1.00 23.46           C
ATOM   1974  CG1 VAL B 921      60.907  -6.143 -14.369  1.00 23.93           C
ATOM   1975  CG2 VAL B 921      60.859  -6.210 -16.876  1.00 23.39           C
ATOM   1976  N   THR B 922      63.482  -4.080 -13.668  1.00 25.31           N
ATOM   1977  CA  THR B 922      64.200  -4.005 -12.405  1.00 27.13           C
ATOM   1978  C   THR B 922      63.205  -3.735 -11.321  1.00 28.15           C
ATOM   1979  O   THR B 922      62.481  -2.747 -11.386  1.00 27.33           O
ATOM   1980  CB  THR B 922      65.281  -2.928 -12.437  1.00 28.20           C
ATOM   1981  OG1 THR B 922      66.223  -3.256 -13.471  1.00 28.51           O
ATOM   1982  CG2 THR B 922      66.003  -2.798 -11.069  1.00 29.12           C
ATOM   1983  N   VAL B 923      63.151  -4.640 -10.342  1.00 30.44           N
ATOM   1984  CA  VAL B 923      62.220  -4.511  -9.218  1.00 33.50           C
ATOM   1985  C   VAL B 923      62.994  -4.134  -7.957  1.00 36.39           C
ATOM   1986  O   VAL B 923      63.908  -4.862  -7.581  1.00 38.67           O
ATOM   1987  CB  VAL B 923      61.448  -5.831  -8.989  1.00 33.86           C
ATOM   1988  CG1 VAL B 923      60.489  -5.676  -7.809  1.00 34.91           C
ATOM   1989  CG2 VAL B 923      60.725  -6.246 -10.272  1.00 31.98           C
ATOM   1990  N   SER B 924      62.671  -2.999  -7.327  1.00 39.21           N
ATOM   1991  CA  SER B 924      63.408  -2.554  -6.112  1.00 42.52           C
ATOM   1992  C   SER B 924      62.598  -2.684  -4.823  1.00 44.43           C
ATOM   1993  O   SER B 924      61.375  -2.697  -4.849  1.00 44.92           O
ATOM   1994  CB  SER B 924      63.829  -1.110  -6.261  1.00 43.36           C
ATOM   1995  OG  SER B 924      62.661  -0.348  -6.471  1.00 45.28           O
ATOM   1996  N   SER B 925      63.313  -2.720  -3.703  1.00 48.46           N
ATOM   1997  CA  SER B 925      62.770  -3.021  -2.352  1.00 50.88           C
ATOM   1998  C   SER B 925      62.866  -1.824  -1.399  1.00 52.40           C
ATOM   1999  O   SER B 925      63.505  -0.820  -1.709  1.00 53.38           O
ATOM   2000  CB  SER B 925      63.550  -4.198  -1.737  1.00 51.74           C
ATOM   2001  OG  SER B 925      63.964  -5.135  -2.744  1.00 48.81           O
