# Supplementary material for: A non-redundant data set of nanobody-antigen crystal structures
Source: Data Brief. 2019 Mar 6;24:103754. doi: 10.1016/j.dib.2019.103754 (PMC6441729; doi:10.1016/j.dib.2019.103754)
Supplement: Multimedia component 5 [file mmc5.zip › Data_set/Nb-Ag_3/4w6x_3.pdb]

ATOM      1  N   SER A  20     -13.785  -6.714  -6.564  1.00 47.41           N
ATOM      2  CA  SER A  20     -13.029  -7.957  -6.201  1.00 49.51           C
ATOM      3  C   SER A  20     -11.964  -7.632  -5.150  1.00 45.70           C
ATOM      4  O   SER A  20     -11.131  -6.748  -5.379  1.00 48.21           O
ATOM      5  CB  SER A  20     -12.338  -8.494  -7.425  1.00 50.63           C
ATOM      6  OG  SER A  20     -11.746  -9.720  -7.107  1.00 53.11           O
ATOM      7  N   ALA A  21     -11.962  -8.341  -4.022  1.00 39.55           N
ATOM      8  CA  ALA A  21     -11.156  -7.924  -2.883  1.00 33.81           C
ATOM      9  C   ALA A  21      -9.696  -8.299  -3.018  1.00 34.41           C
ATOM     10  O   ALA A  21      -9.343  -9.340  -3.569  1.00 32.94           O
ATOM     11  CB  ALA A  21     -11.709  -8.445  -1.595  1.00 34.41           C
ATOM     12  N   GLN A  22      -8.843  -7.415  -2.549  1.00 31.35           N
ATOM     13  CA  GLN A  22      -7.414  -7.707  -2.499  1.00 33.20           C
ATOM     14  C   GLN A  22      -7.029  -7.857  -1.015  1.00 29.68           C
ATOM     15  O   GLN A  22      -7.211  -6.932  -0.220  1.00 29.83           O
ATOM     16  CB  GLN A  22      -6.624  -6.586  -3.158  1.00 33.28           C
ATOM     17  CG  GLN A  22      -6.887  -6.412  -4.617  1.00 40.87           C
ATOM     18  CD  GLN A  22      -6.239  -5.150  -5.155  1.00 43.71           C
ATOM     19  OE1 GLN A  22      -5.278  -4.635  -4.599  1.00 43.27           O
ATOM     20  NE2 GLN A  22      -6.776  -4.651  -6.220  1.00 49.28           N
ATOM     21  N   VAL A  23      -6.534  -9.025  -0.641  1.00 27.35           N
ATOM     22  CA  VAL A  23      -6.202  -9.323   0.706  1.00 26.18           C
ATOM     23  C   VAL A  23      -4.738  -9.619   0.767  1.00 27.05           C
ATOM     24  O   VAL A  23      -4.200 -10.415  -0.017  1.00 29.98           O
ATOM     25  CB  VAL A  23      -6.977 -10.529   1.217  1.00 24.89           C
ATOM     26  CG1 VAL A  23      -6.771 -10.662   2.722  1.00 24.10           C
ATOM     27  CG2 VAL A  23      -8.466 -10.395   0.873  1.00 26.43           C
ATOM     28  N   THR A  24      -4.048  -8.947   1.664  1.00 26.64           N
ATOM     29  CA  THR A  24      -2.582  -9.070   1.685  1.00 29.35           C
ATOM     30  C   THR A  24      -2.111  -8.963   3.102  1.00 26.09           C
ATOM     31  O   THR A  24      -2.803  -8.450   3.937  1.00 24.17           O
ATOM     32  CB  THR A  24      -1.924  -7.936   0.855  1.00 33.39           C
ATOM     33  OG1 THR A  24      -2.438  -6.668   1.334  1.00 35.71           O
ATOM     34  CG2 THR A  24      -2.270  -8.073  -0.653  1.00 37.01           C
ATOM     35  N   GLY A  25      -0.956  -9.513   3.383  1.00 26.77           N
ATOM     36  CA  GLY A  25      -0.231  -9.182   4.614  1.00 26.20           C
ATOM     37  C   GLY A  25       0.392 -10.399   5.245  1.00 25.95           C
ATOM     38  O   GLY A  25       0.082 -11.563   4.883  1.00 24.81           O
ATOM     39  N   THR A  26       1.249 -10.162   6.217  1.00 23.48           N
ATOM     40  CA  THR A  26       1.983 -11.249   6.832  1.00 23.07           C
ATOM     41  C   THR A  26       1.084 -12.257   7.588  1.00 23.20           C
ATOM     42  O   THR A  26       1.462 -13.432   7.781  1.00 21.10           O
ATOM     43  CB  THR A  26       3.081 -10.671   7.753  1.00 24.07           C
ATOM     44  OG1 THR A  26       2.481  -9.726   8.625  1.00 22.89           O
ATOM     45  CG2 THR A  26       4.182  -9.943   6.928  1.00 23.98           C
ATOM     46  N   LEU A  27      -0.077 -11.830   8.068  1.00 21.58           N
ATOM     47  CA  LEU A  27      -0.926 -12.778   8.717  1.00 24.08           C
ATOM     48  C   LEU A  27      -1.312 -13.957   7.796  1.00 24.98           C
ATOM     49  O   LEU A  27      -1.487 -15.111   8.294  1.00 25.18           O
ATOM     50  CB  LEU A  27      -2.206 -12.097   9.239  1.00 23.75           C
ATOM     51  CG  LEU A  27      -3.202 -12.949  10.051  1.00 23.01           C
ATOM     52  CD1 LEU A  27      -2.629 -13.322  11.422  1.00 23.46           C
ATOM     53  CD2 LEU A  27      -4.426 -12.102  10.306  1.00 24.91           C
ATOM     54  N   LEU A  28      -1.498 -13.653   6.505  1.00 25.03           N
ATOM     55  CA  LEU A  28      -1.865 -14.654   5.489  1.00 26.09           C
ATOM     56  C   LEU A  28      -0.791 -15.720   5.436  1.00 27.29           C
ATOM     57  O   LEU A  28      -1.064 -16.908   5.216  1.00 27.03           O
ATOM     58  CB  LEU A  28      -2.047 -14.019   4.130  1.00 28.29           C
ATOM     59  CG  LEU A  28      -3.466 -13.412   3.959  1.00 28.35           C
ATOM     60  CD1 LEU A  28      -3.757 -12.218   4.880  1.00 29.37           C
ATOM     61  CD2 LEU A  28      -3.641 -12.945   2.521  1.00 30.57           C
ATOM     62  N   GLY A  29       0.446 -15.307   5.669  1.00 27.22           N
ATOM     63  CA  GLY A  29       1.557 -16.238   5.644  1.00 29.18           C
ATOM     64  C   GLY A  29       1.534 -17.233   6.758  1.00 26.53           C
ATOM     65  O   GLY A  29       2.305 -18.149   6.721  1.00 29.13           O
ATOM     66  N   THR A  30       0.685 -17.077   7.751  1.00 24.99           N
ATOM     67  CA  THR A  30       0.609 -18.066   8.820  1.00 25.43           C
ATOM     68  C   THR A  30      -0.213 -19.357   8.478  1.00 27.59           C
ATOM     69  O   THR A  30      -0.091 -20.361   9.191  1.00 26.70           O
ATOM     70  CB  THR A  30       0.014 -17.480  10.107  1.00 26.01           C
ATOM     71  OG1 THR A  30      -1.368 -17.188   9.896  1.00 22.53           O
ATOM     72  CG2 THR A  30       0.813 -16.261  10.512  1.00 26.04           C
ATOM     73  N   GLY A  31      -1.101 -19.286   7.495  1.00 27.24           N
ATOM     74  CA  GLY A  31      -1.831 -20.483   7.051  1.00 30.95           C
ATOM     75  C   GLY A  31      -1.389 -20.976   5.685  1.00 30.34           C
ATOM     76  O   GLY A  31      -0.871 -20.212   4.899  1.00 30.73           O
ATOM     77  N   LYS A  32      -1.627 -22.243   5.398  1.00 31.10           N
ATOM     78  CA  LYS A  32      -1.348 -22.806   4.116  1.00 30.51           C
ATOM     79  C   LYS A  32      -2.527 -22.621   3.185  1.00 29.46           C
ATOM     80  O   LYS A  32      -2.405 -22.845   2.011  1.00 28.36           O
ATOM     81  CB  LYS A  32      -1.154 -24.273   4.251  1.00 34.91           C
ATOM     82  CG  LYS A  32      -0.117 -24.659   5.291  1.00 40.55           C
ATOM     83  CD  LYS A  32       1.208 -24.011   5.005  1.00 42.25           C
ATOM     84  CE  LYS A  32       2.200 -24.564   6.037  1.00 49.23           C
ATOM     85  NZ  LYS A  32       3.337 -25.192   5.365  1.00 50.58           N
ATOM     86  N   THR A  33      -3.699 -22.276   3.731  1.00 27.05           N
ATOM     87  CA  THR A  33      -4.881 -22.152   2.949  1.00 26.21           C
ATOM     88  C   THR A  33      -5.407 -20.747   3.117  1.00 26.36           C
ATOM     89  O   THR A  33      -5.698 -20.310   4.259  1.00 25.38           O
ATOM     90  CB  THR A  33      -5.981 -23.152   3.367  1.00 27.53           C
ATOM     91  OG1 THR A  33      -5.498 -24.480   3.266  1.00 30.87           O
ATOM     92  CG2 THR A  33      -7.226 -23.052   2.484  1.00 27.49           C
ATOM     93  N   ASN A  34      -5.515 -20.026   1.996  1.00 26.13           N
ATOM     94  CA  ASN A  34      -6.007 -18.638   1.990  1.00 25.82           C
ATOM     95  C   ASN A  34      -7.108 -18.498   0.978  1.00 26.69           C
ATOM     96  O   ASN A  34      -6.856 -18.578  -0.204  1.00 30.33           O
ATOM     97  CB  ASN A  34      -4.865 -17.650   1.654  1.00 26.14           C
ATOM     98  CG  ASN A  34      -4.009 -17.366   2.843  1.00 25.13           C
ATOM     99  OD1 ASN A  34      -4.306 -16.495   3.656  1.00 26.44           O
ATOM    100  ND2 ASN A  34      -2.947 -18.104   2.972  1.00 27.96           N
ATOM    101  N   THR A  35      -8.321 -18.232   1.415  1.00 26.35           N
ATOM    102  CA  THR A  35      -9.414 -18.235   0.518  1.00 28.42           C
ATOM    103  C   THR A  35     -10.250 -17.020   0.818  1.00 26.16           C
ATOM    104  O   THR A  35     -10.760 -16.851   1.951  1.00 24.10           O
ATOM    105  CB  THR A  35     -10.293 -19.536   0.640  1.00 34.69           C
ATOM    106  OG1 THR A  35     -11.198 -19.434   1.738  1.00 46.06           O
ATOM    107  CG2 THR A  35      -9.459 -20.763   0.839  1.00 35.24           C
ATOM    108  N   THR A  36     -10.423 -16.169  -0.169  1.00 24.14           N
ATOM    109  CA  THR A  36     -11.389 -15.064  -0.028  1.00 25.09           C
ATOM    110  C   THR A  36     -12.832 -15.383  -0.494  1.00 25.51           C
ATOM    111  O   THR A  36     -13.011 -15.973  -1.563  1.00 26.79           O
ATOM    112  CB  THR A  36     -10.904 -13.845  -0.802  1.00 27.82           C
ATOM    113  OG1 THR A  36      -9.579 -13.522  -0.361  1.00 31.34           O
ATOM    114  CG2 THR A  36     -11.782 -12.671  -0.480  1.00 27.18           C
ATOM    115  N   GLN A  37     -13.832 -15.070   0.320  1.00 25.08           N
ATOM    116  CA  GLN A  37     -15.201 -15.435   0.023  1.00 28.35           C
ATOM    117  C   GLN A  37     -16.042 -14.186   0.137  1.00 24.96           C
ATOM    118  O   GLN A  37     -15.648 -13.237   0.770  1.00 22.65           O
ATOM    119  CB  GLN A  37     -15.817 -16.401   1.033  1.00 31.99           C
ATOM    120  CG  GLN A  37     -15.035 -17.608   1.395  1.00 41.40           C
ATOM    121  CD  GLN A  37     -14.922 -18.575   0.273  1.00 45.48           C
ATOM    122  OE1 GLN A  37     -15.543 -18.451  -0.816  1.00 53.35           O
ATOM    123  NE2 GLN A  37     -14.160 -19.614   0.548  1.00 57.94           N
ATOM    124  N   MET A  38     -17.224 -14.268  -0.428  1.00 25.30           N
ATOM    125  CA  MET A  38     -18.216 -13.163  -0.449  1.00 25.34           C
ATOM    126  C   MET A  38     -19.509 -13.792   0.052  1.00 25.19           C
ATOM    127  O   MET A  38     -20.482 -14.074  -0.735  1.00 24.89           O
ATOM    128  CB  MET A  38     -18.337 -12.621  -1.855  1.00 28.22           C
ATOM    129  CG  MET A  38     -17.066 -11.928  -2.343  1.00 30.82           C
ATOM    130  SD  MET A  38     -17.083 -11.419  -4.101  1.00 38.16           S
ATOM    131  CE  MET A  38     -18.520 -10.323  -4.025  1.00 38.54           C
ATOM    132  N   PRO A  39     -19.507 -14.086   1.359  1.00 26.22           N
ATOM    133  CA  PRO A  39     -20.548 -14.972   1.859  1.00 28.56           C
ATOM    134  C   PRO A  39     -21.886 -14.325   1.881  1.00 30.24           C
ATOM    135  O   PRO A  39     -22.855 -15.048   1.921  1.00 35.49           O
ATOM    136  CB  PRO A  39     -20.114 -15.328   3.257  1.00 27.94           C
ATOM    137  CG  PRO A  39     -19.086 -14.332   3.650  1.00 26.05           C
ATOM    138  CD  PRO A  39     -18.549 -13.677   2.398  1.00 24.52           C
ATOM    139  N   ALA A  40     -21.945 -12.998   1.806  1.00 27.91           N
ATOM    140  CA  ALA A  40     -23.258 -12.267   1.854  1.00 30.48           C
ATOM    141  C   ALA A  40     -23.075 -10.951   1.098  1.00 28.44           C
ATOM    142  O   ALA A  40     -21.952 -10.616   0.781  1.00 25.18           O
ATOM    143  CB  ALA A  40     -23.629 -11.968   3.293  1.00 31.44           C
ATOM    144  N   LEU A  41     -24.137 -10.186   0.870  1.00 26.91           N
ATOM    145  CA  LEU A  41     -24.036  -8.969   0.118  1.00 29.68           C
ATOM    146  C   LEU A  41     -22.988  -8.030   0.723  1.00 27.26           C
ATOM    147  O   LEU A  41     -22.940  -7.847   1.956  1.00 26.03           O
ATOM    148  CB  LEU A  41     -25.340  -8.205   0.126  1.00 33.78           C
ATOM    149  CG  LEU A  41     -25.500  -7.595  -1.244  1.00 41.67           C
ATOM    150  CD1 LEU A  41     -25.842  -8.740  -2.229  1.00 45.30           C
ATOM    151  CD2 LEU A  41     -26.621  -6.559  -1.213  1.00 46.53           C
ATOM    152  N   TYR A  42     -22.146  -7.477  -0.136  1.00 25.35           N
ATOM    153  CA  TYR A  42     -21.166  -6.479   0.277  1.00 24.43           C
ATOM    154  C   TYR A  42     -20.432  -6.858   1.523  1.00 20.81           C
ATOM    155  O   TYR A  42     -20.129  -5.988   2.381  1.00 19.70           O
ATOM    156  CB  TYR A  42     -21.857  -5.152   0.513  1.00 25.80           C
ATOM    157  CG  TYR A  42     -22.561  -4.642  -0.718  1.00 30.87           C
ATOM    158  CD1 TYR A  42     -21.869  -4.488  -1.920  1.00 33.86           C
ATOM    159  CD2 TYR A  42     -23.917  -4.343  -0.696  1.00 36.75           C
ATOM    160  CE1 TYR A  42     -22.473  -3.990  -3.052  1.00 35.86           C
ATOM    161  CE2 TYR A  42     -24.543  -3.854  -1.845  1.00 39.55           C
ATOM    162  CZ  TYR A  42     -23.784  -3.679  -3.010  1.00 39.83           C
ATOM    163  OH  TYR A  42     -24.359  -3.226  -4.165  1.00 48.33           O
ATOM    164  N   THR A  43     -20.058  -8.118   1.554  1.00 20.60           N
ATOM    165  CA  THR A  43     -19.305  -8.710   2.631  1.00 19.32           C
ATOM    166  C   THR A  43     -18.149  -9.550   2.037  1.00 20.09           C
ATOM    167  O   THR A  43     -18.337 -10.357   1.106  1.00 19.87           O
ATOM    168  CB  THR A  43     -20.198  -9.600   3.478  1.00 20.67           C
ATOM    169  OG1 THR A  43     -21.315  -8.868   3.988  1.00 22.80           O
ATOM    170  CG2 THR A  43     -19.448 -10.203   4.598  1.00 19.95           C
ATOM    171  N   TRP A  44     -16.954  -9.330   2.557  1.00 19.38           N
ATOM    172  CA  TRP A  44     -15.729 -10.021   2.094  1.00 21.11           C
ATOM    173  C   TRP A  44     -15.074 -10.733   3.277  1.00 23.39           C
ATOM    174  O   TRP A  44     -14.764 -10.108   4.304  1.00 22.73           O
ATOM    175  CB  TRP A  44     -14.778  -9.011   1.434  1.00 22.81           C
ATOM    176  CG  TRP A  44     -15.349  -8.406   0.221  1.00 24.72           C
ATOM    177  CD1 TRP A  44     -15.250  -8.895  -1.091  1.00 27.25           C
ATOM    178  CD2 TRP A  44     -16.160  -7.234   0.137  1.00 25.38           C
ATOM    179  NE1 TRP A  44     -15.965  -8.092  -1.943  1.00 28.55           N
ATOM    180  CE2 TRP A  44     -16.544  -7.081  -1.224  1.00 28.54           C
ATOM    181  CE3 TRP A  44     -16.662  -6.337   1.089  1.00 25.25           C
ATOM    182  CZ2 TRP A  44     -17.385  -6.049  -1.659  1.00 29.82           C
ATOM    183  CZ3 TRP A  44     -17.492  -5.327   0.654  1.00 28.04           C
ATOM    184  CH2 TRP A  44     -17.809  -5.165  -0.700  1.00 27.80           C
ATOM    185  N   GLN A  45     -14.883 -12.053   3.189  1.00 22.84           N
ATOM    186  CA  GLN A  45     -14.352 -12.803   4.297  1.00 21.08           C
ATOM    187  C   GLN A  45     -13.175 -13.578   3.855  1.00 21.78           C
ATOM    188  O   GLN A  45     -13.237 -14.296   2.853  1.00 24.38           O
ATOM    189  CB  GLN A  45     -15.454 -13.701   4.804  1.00 24.97           C
ATOM    190  CG  GLN A  45     -15.078 -14.744   5.816  1.00 25.56           C
ATOM    191  CD  GLN A  45     -16.172 -15.741   5.838  1.00 33.26           C
ATOM    192  OE1 GLN A  45     -16.206 -16.693   5.028  1.00 37.55           O
ATOM    193  NE2 GLN A  45     -17.132 -15.482   6.654  1.00 33.96           N
ATOM    194  N   HIS A  46     -12.057 -13.391   4.525  1.00 18.27           N
ATOM    195  CA  HIS A  46     -10.917 -14.101   4.154  1.00 19.84           C
ATOM    196  C   HIS A  46     -10.550 -15.128   5.227  1.00 19.38           C
ATOM    197  O   HIS A  46     -10.376 -14.777   6.383  1.00 18.27           O
ATOM    198  CB  HIS A  46      -9.734 -13.151   3.845  1.00 20.31           C
ATOM    199  CG  HIS A  46      -8.539 -13.864   3.280  1.00 20.47           C
ATOM    200  ND1 HIS A  46      -8.419 -14.175   1.956  1.00 22.43           N
ATOM    201  CD2 HIS A  46      -7.439 -14.395   3.886  1.00 20.79           C
ATOM    202  CE1 HIS A  46      -7.287 -14.831   1.739  1.00 22.83           C
ATOM    203  NE2 HIS A  46      -6.683 -15.009   2.903  1.00 21.82           N
ATOM    204  N   GLN A  47     -10.450 -16.394   4.803  1.00 20.41           N
ATOM    205  CA  GLN A  47     -10.095 -17.502   5.689  1.00 21.66           C
ATOM    206  C   GLN A  47      -8.621 -17.810   5.560  1.00 22.16           C
ATOM    207  O   GLN A  47      -8.114 -17.976   4.429  1.00 22.14           O
ATOM    208  CB  GLN A  47     -10.904 -18.749   5.355  1.00 24.17           C
ATOM    209  CG  GLN A  47     -12.379 -18.428   5.391  1.00 26.31           C
ATOM    210  CD  GLN A  47     -13.267 -19.507   4.804  1.00 32.42           C
ATOM    211  OE1 GLN A  47     -12.964 -20.113   3.787  1.00 33.82           O
ATOM    212  NE2 GLN A  47     -14.427 -19.675   5.411  1.00 35.71           N
ATOM    213  N   ILE A  48      -7.938 -17.834   6.700  1.00 20.39           N
ATOM    214  CA  ILE A  48      -6.547 -18.263   6.783  1.00 22.29           C
ATOM    215  C   ILE A  48      -6.557 -19.546   7.582  1.00 23.57           C
ATOM    216  O   ILE A  48      -6.556 -19.490   8.813  1.00 25.61           O
ATOM    217  CB  ILE A  48      -5.726 -17.223   7.508  1.00 21.88           C
ATOM    218  CG1 ILE A  48      -5.936 -15.871   6.806  1.00 21.57           C
ATOM    219  CG2 ILE A  48      -4.270 -17.643   7.504  1.00 25.00           C
ATOM    220  CD1 ILE A  48      -5.490 -14.671   7.584  1.00 21.21           C
ATOM    221  N   TYR A  49      -6.676 -20.683   6.886  1.00 23.84           N
ATOM    222  CA  TYR A  49      -6.772 -21.998   7.465  1.00 24.83           C
ATOM    223  C   TYR A  49      -5.505 -22.819   7.300  1.00 24.95           C
ATOM    224  O   TYR A  49      -4.557 -22.361   6.701  1.00 23.54           O
ATOM    225  CB  TYR A  49      -7.972 -22.711   6.873  1.00 27.88           C
ATOM    226  CG  TYR A  49      -9.307 -22.123   7.303  1.00 31.65           C
ATOM    227  CD1 TYR A  49      -9.415 -21.075   8.283  1.00 29.87           C
ATOM    228  CD2 TYR A  49     -10.469 -22.615   6.749  1.00 35.70           C
ATOM    229  CE1 TYR A  49     -10.645 -20.608   8.677  1.00 31.83           C
ATOM    230  CE2 TYR A  49     -11.707 -22.138   7.136  1.00 35.19           C
ATOM    231  CZ  TYR A  49     -11.792 -21.162   8.092  1.00 34.14           C
ATOM    232  OH  TYR A  49     -13.066 -20.761   8.420  1.00 37.37           O
ATOM    233  N   ASN A  50      -5.457 -23.992   7.918  1.00 24.03           N
ATOM    234  CA  ASN A  50      -4.253 -24.730   8.017  1.00 25.84           C
ATOM    235  C   ASN A  50      -3.150 -23.897   8.612  1.00 25.93           C
ATOM    236  O   ASN A  50      -2.019 -23.874   8.141  1.00 27.36           O
ATOM    237  CB  ASN A  50      -3.910 -25.362   6.636  1.00 28.43           C
ATOM    238  CG  ASN A  50      -4.912 -26.420   6.283  1.00 30.49           C
ATOM    239  OD1 ASN A  50      -5.776 -26.274   5.408  1.00 32.61           O
ATOM    240  ND2 ASN A  50      -4.866 -27.464   7.054  1.00 31.39           N
ATOM    241  N   VAL A  51      -3.490 -23.255   9.713  1.00 26.74           N
ATOM    242  CA  VAL A  51      -2.531 -22.555  10.546  1.00 25.62           C
ATOM    243  C   VAL A  51      -2.138 -23.528  11.646  1.00 27.01           C
ATOM    244  O   VAL A  51      -2.917 -24.362  12.048  1.00 29.09           O
ATOM    245  CB  VAL A  51      -3.163 -21.333  11.231  1.00 26.60           C
ATOM    246  CG1 VAL A  51      -2.129 -20.608  12.119  1.00 26.16           C
ATOM    247  CG2 VAL A  51      -3.714 -20.413  10.181  1.00 26.75           C
ATOM    248  N   ASN A  52      -0.928 -23.395  12.126  1.00 27.44           N
ATOM    249  CA  ASN A  52      -0.421 -24.176  13.264  1.00 29.24           C
ATOM    250  C   ASN A  52       0.244 -23.161  14.233  1.00 28.12           C
ATOM    251  O   ASN A  52       1.452 -23.123  14.394  1.00 28.57           O
ATOM    252  CB  ASN A  52       0.596 -25.229  12.765  1.00 32.32           C
ATOM    253  CG  ASN A  52       1.021 -26.197  13.872  1.00 36.88           C
ATOM    254  OD1 ASN A  52       0.205 -26.681  14.625  1.00 43.06           O
ATOM    255  ND2 ASN A  52       2.287 -26.490  13.943  1.00 38.62           N
ATOM    256  N   PHE A  53      -0.571 -22.373  14.902  1.00 25.58           N
ATOM    257  CA  PHE A  53      -0.062 -21.346  15.770  1.00 26.66           C
ATOM    258  C   PHE A  53      -0.168 -21.841  17.224  1.00 26.48           C
ATOM    259  O   PHE A  53      -1.264 -22.081  17.758  1.00 27.30           O
ATOM    260  CB  PHE A  53      -0.896 -20.101  15.522  1.00 24.99           C
ATOM    261  CG  PHE A  53      -0.565 -18.926  16.384  1.00 24.83           C
ATOM    262  CD1 PHE A  53       0.726 -18.555  16.645  1.00 27.08           C
ATOM    263  CD2 PHE A  53      -1.580 -18.163  16.891  1.00 24.80           C
ATOM    264  CE1 PHE A  53       1.001 -17.444  17.440  1.00 26.66           C
ATOM    265  CE2 PHE A  53      -1.302 -17.053  17.689  1.00 24.83           C
ATOM    266  CZ  PHE A  53      -0.001 -16.697  17.933  1.00 24.13           C
ATOM    267  N   ILE A  54       0.987 -21.914  17.869  1.00 27.88           N
ATOM    268  CA  ILE A  54       1.099 -22.412  19.207  1.00 27.83           C
ATOM    269  C   ILE A  54       1.788 -21.328  19.946  1.00 27.02           C
ATOM    270  O   ILE A  54       3.006 -21.350  20.081  1.00 26.26           O
ATOM    271  CB  ILE A  54       1.886 -23.750  19.215  1.00 31.18           C
ATOM    272  CG1 ILE A  54       1.146 -24.789  18.341  1.00 35.03           C
ATOM    273  CG2 ILE A  54       2.069 -24.266  20.643  1.00 33.85           C
ATOM    274  CD1 ILE A  54       1.936 -26.035  17.981  1.00 39.45           C
ATOM    275  N   PRO A  55       1.015 -20.363  20.467  1.00 26.73           N
ATOM    276  CA  PRO A  55       1.741 -19.228  21.014  1.00 28.36           C
ATOM    277  C   PRO A  55       2.479 -19.415  22.346  1.00 28.10           C
ATOM    278  O   PRO A  55       2.075 -20.178  23.211  1.00 29.17           O
ATOM    279  CB  PRO A  55       0.648 -18.150  21.118  1.00 26.98           C
ATOM    280  CG  PRO A  55      -0.666 -18.883  21.160  1.00 26.98           C
ATOM    281  CD  PRO A  55      -0.428 -20.069  20.284  1.00 25.98           C
ATOM    282  N   SER A  56       3.538 -18.644  22.513  1.00 29.80           N
ATOM    283  CA  SER A  56       4.312 -18.572  23.757  1.00 31.99           C
ATOM    284  C   SER A  56       3.823 -17.463  24.719  1.00 31.37           C
ATOM    285  O   SER A  56       4.331 -17.317  25.843  1.00 32.23           O
ATOM    286  CB  SER A  56       5.809 -18.318  23.429  1.00 33.69           C
ATOM    287  OG  SER A  56       6.392 -19.411  22.763  1.00 35.30           O
ATOM    288  N   SER A  57       2.876 -16.662  24.271  1.00 27.28           N
ATOM    289  CA  SER A  57       2.279 -15.614  25.117  1.00 28.78           C
ATOM    290  C   SER A  57       0.921 -15.316  24.582  1.00 24.46           C
ATOM    291  O   SER A  57       0.618 -15.622  23.431  1.00 23.95           O
ATOM    292  CB  SER A  57       3.137 -14.309  25.165  1.00 29.75           C
ATOM    293  OG  SER A  57       3.362 -13.774  23.873  1.00 29.52           O
ATOM    294  N   SER A  58       0.056 -14.791  25.421  1.00 25.64           N
ATOM    295  CA  SER A  58      -1.274 -14.521  24.999  1.00 25.19           C
ATOM    296  C   SER A  58      -1.333 -13.207  24.211  1.00 24.91           C
ATOM    297  O   SER A  58      -0.395 -12.373  24.258  1.00 24.13           O
ATOM    298  CB  SER A  58      -2.136 -14.524  26.235  1.00 28.97           C
ATOM    299  OG  SER A  58      -1.816 -13.423  26.986  1.00 35.03           O
ATOM    300  N   GLY A  59      -2.418 -12.970  23.495  1.00 19.74           N
ATOM    301  CA  GLY A  59      -2.438 -11.734  22.739  1.00 21.58           C
ATOM    302  C   GLY A  59      -3.788 -11.501  22.138  1.00 21.30           C
ATOM    303  O   GLY A  59      -4.792 -12.005  22.674  1.00 19.85           O
ATOM    304  N   THR A  60      -3.800 -10.667  21.114  1.00 20.54           N
ATOM    305  CA  THR A  60      -5.065 -10.143  20.559  1.00 22.31           C
ATOM    306  C   THR A  60      -5.049 -10.040  19.066  1.00 21.03           C
ATOM    307  O   THR A  60      -4.032  -9.664  18.471  1.00 19.87           O
ATOM    308  CB  THR A  60      -5.252  -8.732  21.167  1.00 23.00           C
ATOM    309  OG1 THR A  60      -5.130  -8.816  22.582  1.00 25.94           O
ATOM    310  CG2 THR A  60      -6.617  -8.230  20.880  1.00 26.51           C
ATOM    311  N   LEU A  61      -6.166 -10.378  18.414  1.00 19.85           N
ATOM    312  CA  LEU A  61      -6.401 -10.170  16.973  1.00 18.61           C
ATOM    313  C   LEU A  61      -7.433  -9.050  16.865  1.00 18.39           C
ATOM    314  O   LEU A  61      -8.508  -9.162  17.433  1.00 18.00           O
ATOM    315  CB  LEU A  61      -6.910 -11.421  16.294  1.00 19.24           C
ATOM    316  CG  LEU A  61      -7.477 -11.309  14.889  1.00 20.19           C
ATOM    317  CD1 LEU A  61      -6.453 -10.867  13.853  1.00 20.87           C
ATOM    318  CD2 LEU A  61      -7.994 -12.674  14.466  1.00 19.97           C
ATOM    319  N   THR A  62      -7.030  -7.924  16.286  1.00 20.85           N
ATOM    320  CA  THR A  62      -7.845  -6.703  16.234  1.00 22.90           C
ATOM    321  C   THR A  62      -8.129  -6.338  14.771  1.00 22.60           C
ATOM    322  O   THR A  62      -7.413  -6.734  13.855  1.00 19.90           O
ATOM    323  CB  THR A  62      -7.156  -5.475  16.874  1.00 29.61           C
ATOM    324  OG1 THR A  62      -6.092  -5.043  16.025  1.00 29.45           O
ATOM    325  CG2 THR A  62      -6.557  -5.772  18.237  1.00 32.96           C
ATOM    326  N   CYS A  63      -9.158  -5.557  14.573  1.00 22.38           N
ATOM    327  CA  CYS A  63      -9.417  -4.953  13.280  1.00 23.88           C
ATOM    328  C   CYS A  63      -9.964  -3.526  13.373  1.00 24.82           C
ATOM    329  O   CYS A  63     -10.567  -3.152  14.382  1.00 24.92           O
ATOM    330  CB  CYS A  63     -10.375  -5.841  12.507  1.00 24.69           C
ATOM    331  SG  CYS A  63     -12.094  -5.909  13.099  1.00 28.18           S
ATOM    332  N   GLN A  64      -9.763  -2.746  12.315  1.00 24.92           N
ATOM    333  CA  GLN A  64     -10.256  -1.360  12.206  1.00 25.43           C
ATOM    334  C   GLN A  64     -10.757  -1.192  10.791  1.00 23.96           C
ATOM    335  O   GLN A  64     -10.010  -1.457   9.878  1.00 22.19           O
ATOM    336  CB  GLN A  64      -9.130  -0.323  12.410  1.00 30.36           C
ATOM    337  CG  GLN A  64      -8.520  -0.344  13.763  1.00 40.48           C
ATOM    338  CD  GLN A  64      -7.760   0.958  14.056  1.00 47.69           C
ATOM    339  OE1 GLN A  64      -6.536   0.990  14.021  1.00 50.05           O
ATOM    340  NE2 GLN A  64      -8.500   2.028  14.336  1.00 53.21           N
ATOM    341  N   ALA A  65     -11.983  -0.767  10.637  1.00 24.56           N
ATOM    342  CA  ALA A  65     -12.617  -0.534   9.333  1.00 25.18           C
ATOM    343  C   ALA A  65     -12.566   0.977   8.983  1.00 27.38           C
ATOM    344  O   ALA A  65     -12.619   1.865   9.878  1.00 24.94           O
ATOM    345  CB  ALA A  65     -14.034  -1.022   9.359  1.00 25.94           C
ATOM    346  N   GLY A  66     -12.390   1.275   7.693  1.00 25.61           N
ATOM    347  CA  GLY A  66     -12.438   2.701   7.207  1.00 25.61           C
ATOM    348  C   GLY A  66     -13.884   3.180   7.076  1.00 25.30           C
ATOM    349  O   GLY A  66     -14.882   2.574   7.582  1.00 25.63           O
ATOM    350  N   THR A  67     -14.043   4.311   6.437  1.00 27.42           N
ATOM    351  CA  THR A  67     -15.415   4.857   6.295  1.00 28.53           C
ATOM    352  C   THR A  67     -15.707   5.002   4.829  1.00 26.74           C
ATOM    353  O   THR A  67     -14.784   5.087   4.020  1.00 28.27           O
ATOM    354  CB  THR A  67     -15.446   6.244   6.904  1.00 32.65           C
ATOM    355  OG1 THR A  67     -14.453   7.006   6.243  1.00 41.21           O
ATOM    356  CG2 THR A  67     -15.105   6.225   8.351  1.00 30.80           C
ATOM    357  N   ILE A  68     -16.947   5.159   4.473  1.00 24.75           N
ATOM    358  CA  ILE A  68     -17.261   5.439   3.088  1.00 27.07           C
ATOM    359  C   ILE A  68     -18.280   6.554   3.019  1.00 26.77           C
ATOM    360  O   ILE A  68     -18.899   6.907   4.037  1.00 23.37           O
ATOM    361  CB  ILE A  68     -17.793   4.187   2.389  1.00 28.45           C
ATOM    362  CG1 ILE A  68     -18.997   3.634   3.134  1.00 27.30           C
ATOM    363  CG2 ILE A  68     -16.643   3.157   2.257  1.00 28.57           C
ATOM    364  CD1 ILE A  68     -19.690   2.499   2.410  1.00 30.46           C
ATOM    365  N   LEU A  69     -18.415   7.121   1.837  1.00 26.74           N
ATOM    366  CA  LEU A  69     -19.486   8.070   1.529  1.00 28.93           C
ATOM    367  C   LEU A  69     -20.401   7.387   0.546  1.00 29.67           C
ATOM    368  O   LEU A  69     -19.912   6.714  -0.421  1.00 28.58           O
ATOM    369  CB  LEU A  69     -18.941   9.286   0.858  1.00 32.45           C
ATOM    370  CG  LEU A  69     -18.176  10.337   1.654  1.00 34.19           C
ATOM    371  CD1 LEU A  69     -17.803  11.454   0.672  1.00 36.29           C
ATOM    372  CD2 LEU A  69     -19.078  10.879   2.769  1.00 34.60           C
ATOM    373  N   VAL A  70     -21.702   7.514   0.791  1.00 27.82           N
ATOM    374  CA  VAL A  70     -22.692   6.977  -0.103  1.00 26.86           C
ATOM    375  C   VAL A  70     -23.612   8.067  -0.466  1.00 26.57           C
ATOM    376  O   VAL A  70     -23.598   9.078   0.208  1.00 25.72           O
ATOM    377  CB  VAL A  70     -23.439   5.811   0.568  1.00 26.44           C
ATOM    378  CG1 VAL A  70     -22.454   4.761   1.020  1.00 26.10           C
ATOM    379  CG2 VAL A  70     -24.356   6.259   1.716  1.00 27.27           C
ATOM    380  N   TRP A  71     -24.355   7.909  -1.568  1.00 26.12           N
ATOM    381  CA  TRP A  71     -25.368   8.842  -1.976  1.00 28.52           C
ATOM    382  C   TRP A  71     -26.684   8.453  -1.308  1.00 29.86           C
ATOM    383  O   TRP A  71     -27.225   7.373  -1.559  1.00 29.53           O
ATOM    384  CB  TRP A  71     -25.574   8.859  -3.502  1.00 29.23           C
ATOM    385  CG  TRP A  71     -24.411   9.363  -4.229  1.00 29.88           C
ATOM    386  CD1 TRP A  71     -23.497   8.621  -4.968  1.00 29.99           C
ATOM    387  CD2 TRP A  71     -23.953  10.712  -4.264  1.00 30.69           C
ATOM    388  NE1 TRP A  71     -22.537   9.461  -5.501  1.00 31.36           N
ATOM    389  CE2 TRP A  71     -22.808  10.750  -5.103  1.00 31.49           C
ATOM    390  CE3 TRP A  71     -24.444  11.914  -3.736  1.00 31.69           C
ATOM    391  CZ2 TRP A  71     -22.096  11.941  -5.358  1.00 33.43           C
ATOM    392  CZ3 TRP A  71     -23.763  13.113  -4.031  1.00 33.73           C
ATOM    393  CH2 TRP A  71     -22.595  13.107  -4.845  1.00 34.53           C
ATOM    394  N   LYS A  72     -27.194   9.361  -0.478  1.00 32.54           N
ATOM    395  CA  LYS A  72     -28.396   9.132   0.310  1.00 32.71           C
ATOM    396  C   LYS A  72     -29.221  10.352   0.122  1.00 32.36           C
ATOM    397  O   LYS A  72     -28.825  11.465   0.520  1.00 32.26           O
ATOM    398  CB  LYS A  72     -28.038   8.997   1.773  1.00 35.05           C
ATOM    399  CG  LYS A  72     -29.233   8.825   2.738  1.00 38.44           C
ATOM    400  CD  LYS A  72     -28.697   8.691   4.161  1.00 40.13           C
ATOM    401  CE  LYS A  72     -29.481   7.739   5.056  1.00 43.65           C
ATOM    402  NZ  LYS A  72     -30.844   8.151   5.374  1.00 44.48           N
ATOM    403  N   ASN A  73     -30.335  10.137  -0.544  1.00 31.65           N
ATOM    404  CA  ASN A  73     -31.153  11.186  -1.108  1.00 33.51           C
ATOM    405  C   ASN A  73     -30.425  12.349  -1.754  1.00 33.27           C
ATOM    406  O   ASN A  73     -30.698  13.511  -1.500  1.00 33.14           O
ATOM    407  CB  ASN A  73     -32.111  11.659  -0.057  1.00 35.98           C
ATOM    408  CG  ASN A  73     -33.065  10.539   0.376  1.00 36.70           C
ATOM    409  OD1 ASN A  73     -33.978  10.111  -0.398  1.00 41.41           O
ATOM    410  ND2 ASN A  73     -32.935  10.140   1.591  1.00 34.68           N
ATOM    411  N   GLY A  74     -29.493  12.004  -2.627  1.00 32.54           N
ATOM    412  CA  GLY A  74     -28.773  12.990  -3.408  1.00 34.00           C
ATOM    413  C   GLY A  74     -27.593  13.638  -2.681  1.00 33.83           C
ATOM    414  O   GLY A  74     -26.897  14.478  -3.248  1.00 35.29           O
ATOM    415  N   ARG A  75     -27.365  13.296  -1.435  1.00 33.23           N
ATOM    416  CA  ARG A  75     -26.221  13.889  -0.682  1.00 34.56           C
ATOM    417  C   ARG A  75     -25.211  12.859  -0.249  1.00 31.83           C
ATOM    418  O   ARG A  75     -25.569  11.745   0.195  1.00 30.13           O
ATOM    419  CB  ARG A  75     -26.715  14.621   0.571  1.00 37.58           C
ATOM    420  CG  ARG A  75     -27.928  15.469   0.297  1.00 42.33           C
ATOM    421  CD  ARG A  75     -28.456  16.168   1.529  1.00 48.06           C
ATOM    422  NE  ARG A  75     -27.491  17.193   1.909  1.00 52.91           N
ATOM    423  CZ  ARG A  75     -27.515  18.451   1.488  1.00 55.58           C
ATOM    424  NH1 ARG A  75     -28.494  18.868   0.713  1.00 56.06           N
ATOM    425  NH2 ARG A  75     -26.547  19.286   1.868  1.00 58.05           N
ATOM    426  N   GLU A  76     -23.948  13.260  -0.275  1.00 31.09           N
ATOM    427  CA  GLU A  76     -22.890  12.408   0.176  1.00 30.73           C
ATOM    428  C   GLU A  76     -22.969  12.219   1.704  1.00 29.66           C
ATOM    429  O   GLU A  76     -22.936  13.208   2.453  1.00 32.08           O
ATOM    430  CB  GLU A  76     -21.559  12.981  -0.232  1.00 33.39           C
ATOM    431  CG  GLU A  76     -21.266  12.828  -1.701  1.00 36.82           C
ATOM    432  CD  GLU A  76     -19.811  13.215  -2.097  1.00 42.39           C
ATOM    433  OE1 GLU A  76     -19.402  14.353  -1.814  1.00 43.65           O
ATOM    434  OE2 GLU A  76     -19.087  12.372  -2.682  1.00 42.21           O
ATOM    435  N   THR A  77     -23.076  10.991   2.166  1.00 27.22           N
ATOM    436  CA  THR A  77     -23.331  10.690   3.596  1.00 27.02           C
ATOM    437  C   THR A  77     -22.336   9.681   4.126  1.00 24.98           C
ATOM    438  O   THR A  77     -22.162   8.669   3.514  1.00 23.34           O
ATOM    439  CB  THR A  77     -24.751  10.131   3.743  1.00 28.14           C
ATOM    440  OG1 THR A  77     -25.658  10.956   3.021  1.00 31.21           O
ATOM    441  CG2 THR A  77     -25.216  10.056   5.198  1.00 29.26           C
ATOM    442  N   GLN A  78     -21.662   9.960   5.257  1.00 25.37           N
ATOM    443  CA  GLN A  78     -20.715   9.068   5.885  1.00 25.47           C
ATOM    444  C   GLN A  78     -21.325   7.895   6.602  1.00 25.30           C
ATOM    445  O   GLN A  78     -22.345   8.064   7.264  1.00 24.68           O
ATOM    446  CB  GLN A  78     -19.899   9.805   6.973  1.00 27.34           C
ATOM    447  CG  GLN A  78     -19.122  10.946   6.489  1.00 29.55           C
ATOM    448  CD  GLN A  78     -18.471  11.746   7.638  1.00 30.25           C
ATOM    449  OE1 GLN A  78     -18.712  11.518   8.826  1.00 31.25           O
ATOM    450  NE2 GLN A  78     -17.662  12.646   7.267  1.00 31.80           N
ATOM    451  N   TYR A  79     -20.726   6.704   6.419  1.00 23.32           N
ATOM    452  CA  TYR A  79     -20.989   5.534   7.232  1.00 23.20           C
ATOM    453  C   TYR A  79     -19.687   4.836   7.488  1.00 23.55           C
ATOM    454  O   TYR A  79     -18.777   4.816   6.616  1.00 22.68           O
ATOM    455  CB  TYR A  79     -21.864   4.533   6.510  1.00 24.53           C
ATOM    456  CG  TYR A  79     -23.270   4.946   6.381  1.00 24.76           C
ATOM    457  CD1 TYR A  79     -23.677   5.764   5.374  1.00 25.74           C
ATOM    458  CD2 TYR A  79     -24.205   4.487   7.287  1.00 27.38           C
ATOM    459  CE1 TYR A  79     -25.015   6.188   5.276  1.00 28.84           C
ATOM    460  CE2 TYR A  79     -25.543   4.848   7.180  1.00 30.67           C
ATOM    461  CZ  TYR A  79     -25.939   5.699   6.195  1.00 30.94           C
ATOM    462  OH  TYR A  79     -27.263   6.015   6.186  1.00 36.72           O
ATOM    463  N   ALA A  80     -19.586   4.257   8.668  1.00 21.96           N
ATOM    464  CA  ALA A  80     -18.474   3.403   8.977  1.00 23.98           C
ATOM    465  C   ALA A  80     -18.653   2.032   8.352  1.00 22.24           C
ATOM    466  O   ALA A  80     -19.710   1.418   8.425  1.00 23.60           O
ATOM    467  CB  ALA A  80     -18.291   3.287  10.491  1.00 23.71           C
ATOM    468  N   LEU A  81     -17.585   1.524   7.788  1.00 20.89           N
ATOM    469  CA  LEU A  81     -17.511   0.114   7.442  1.00 21.40           C
ATOM    470  C   LEU A  81     -17.364  -0.682   8.734  1.00 21.87           C
ATOM    471  O   LEU A  81     -17.052  -0.104   9.800  1.00 20.89           O
ATOM    472  CB  LEU A  81     -16.300  -0.164   6.545  1.00 22.27           C
ATOM    473  CG  LEU A  81     -16.462   0.578   5.201  1.00 23.09           C
ATOM    474  CD1 LEU A  81     -15.128   0.532   4.461  1.00 25.16           C
ATOM    475  CD2 LEU A  81     -17.594   0.020   4.353  1.00 22.26           C
ATOM    476  N   GLU A  82     -17.656  -1.986   8.639  1.00 20.72           N
ATOM    477  CA  GLU A  82     -17.473  -2.899   9.729  1.00 19.99           C
ATOM    478  C   GLU A  82     -16.537  -4.021   9.404  1.00 19.27           C
ATOM    479  O   GLU A  82     -16.481  -4.491   8.272  1.00 19.26           O
ATOM    480  CB  GLU A  82     -18.799  -3.474  10.197  1.00 20.20           C
ATOM    481  CG  GLU A  82     -19.754  -2.388  10.570  1.00 24.25           C
ATOM    482  CD  GLU A  82     -21.082  -2.907  11.019  1.00 27.96           C
ATOM    483  OE1 GLU A  82     -21.644  -3.890  10.488  1.00 27.49           O
ATOM    484  OE2 GLU A  82     -21.607  -2.256  11.885  1.00 35.10           O
ATOM    485  N   CYS A  83     -15.764  -4.392  10.402  1.00 17.99           N
ATOM    486  CA  CYS A  83     -14.968  -5.562  10.371  1.00 19.24           C
ATOM    487  C   CYS A  83     -15.378  -6.597  11.431  1.00 19.99           C
ATOM    488  O   CYS A  83     -16.165  -6.327  12.378  1.00 17.68           O
ATOM    489  CB  CYS A  83     -13.497  -5.191  10.400  1.00 24.70           C
ATOM    490  SG  CYS A  83     -13.028  -4.404  11.915  1.00 31.34           S
ATOM    491  N   ARG A  84     -14.900  -7.839  11.219  1.00 19.55           N
ATOM    492  CA  ARG A  84     -15.028  -8.922  12.152  1.00 19.23           C
ATOM    493  C   ARG A  84     -13.739  -9.788  12.080  1.00 19.31           C
ATOM    494  O   ARG A  84     -13.035  -9.844  11.015  1.00 17.71           O
ATOM    495  CB  ARG A  84     -16.273  -9.712  11.725  1.00 24.22           C
ATOM    496  CG  ARG A  84     -16.590 -10.877  12.544  1.00 29.89           C
ATOM    497  CD  ARG A  84     -18.006 -11.397  12.518  1.00 30.35           C
ATOM    498  NE  ARG A  84     -18.305 -12.111  11.334  1.00 33.89           N
ATOM    499  CZ  ARG A  84     -19.477 -12.719  11.140  1.00 33.88           C
ATOM    500  NH1 ARG A  84     -20.460 -12.665  12.059  1.00 29.28           N
ATOM    501  NH2 ARG A  84     -19.663 -13.336   9.998  1.00 33.31           N
ATOM    502  N   VAL A  85     -13.391 -10.381  13.210  1.00 18.20           N
ATOM    503  CA  VAL A  85     -12.245 -11.303  13.367  1.00 20.37           C
ATOM    504  C   VAL A  85     -12.665 -12.592  14.059  1.00 20.97           C
ATOM    505  O   VAL A  85     -13.538 -12.577  14.939  1.00 19.57           O
ATOM    506  CB  VAL A  85     -11.077 -10.613  14.096  1.00 21.01           C
ATOM    507  CG1 VAL A  85     -10.378  -9.615  13.181  1.00 21.45           C
ATOM    508  CG2 VAL A  85     -11.509  -9.890  15.387  1.00 22.15           C
ATOM    509  N   SER A  86     -12.005 -13.707  13.726  1.00 21.33           N
ATOM    510  CA  SER A  86     -12.267 -14.987  14.289  1.00 23.08           C
ATOM    511  C   SER A  86     -10.972 -15.719  14.413  1.00 21.26           C
ATOM    512  O   SER A  86     -10.111 -15.564  13.554  1.00 19.74           O
ATOM    513  CB  SER A  86     -13.111 -15.880  13.348  1.00 27.72           C
ATOM    514  OG  SER A  86     -14.416 -15.771  13.724  1.00 34.68           O
ATOM    515  N   ILE A  87     -10.852 -16.452  15.534  1.00 19.33           N
ATOM    516  CA  ILE A  87      -9.792 -17.450  15.755  1.00 19.03           C
ATOM    517  C   ILE A  87     -10.436 -18.785  16.022  1.00 20.16           C
ATOM    518  O   ILE A  87     -11.426 -18.929  16.781  1.00 18.70           O
ATOM    519  CB  ILE A  87      -8.846 -17.079  16.898  1.00 18.38           C
ATOM    520  CG1 ILE A  87      -8.354 -15.653  16.767  1.00 18.95           C
ATOM    521  CG2 ILE A  87      -7.742 -18.131  17.004  1.00 20.13           C
ATOM    522  CD1 ILE A  87      -7.537 -15.159  17.947  1.00 19.85           C
ATOM    523  N   HIS A  88      -9.845 -19.831  15.402  1.00 22.14           N
ATOM    524  CA  HIS A  88     -10.280 -21.192  15.556  1.00 24.36           C
ATOM    525  C   HIS A  88      -9.309 -21.949  16.422  1.00 22.37           C
ATOM    526  O   HIS A  88      -8.136 -21.995  16.136  1.00 23.18           O
ATOM    527  CB  HIS A  88     -10.296 -21.943  14.224  1.00 26.73           C
ATOM    528  CG  HIS A  88     -11.349 -21.464  13.300  1.00 30.57           C
ATOM    529  ND1 HIS A  88     -11.578 -20.128  13.057  1.00 33.72           N
ATOM    530  CD2 HIS A  88     -12.229 -22.142  12.541  1.00 32.77           C
ATOM    531  CE1 HIS A  88     -12.569 -20.010  12.194  1.00 34.21           C
ATOM    532  NE2 HIS A  88     -12.992 -21.216  11.890  1.00 35.44           N
ATOM    533  N   HIS A  89      -9.829 -22.564  17.454  1.00 23.29           N
ATOM    534  CA  HIS A  89      -9.033 -23.393  18.306  1.00 25.05           C
ATOM    535  C   HIS A  89      -8.999 -24.861  17.813  1.00 26.34           C
ATOM    536  O   HIS A  89      -9.908 -25.298  17.143  1.00 26.39           O
ATOM    537  CB  HIS A  89      -9.550 -23.286  19.736  1.00 24.40           C
ATOM    538  CG  HIS A  89      -8.724 -24.042  20.713  1.00 25.23           C
ATOM    539  ND1 HIS A  89      -9.191 -25.159  21.367  1.00 26.89           N
ATOM    540  CD2 HIS A  89      -7.433 -23.895  21.084  1.00 25.87           C
ATOM    541  CE1 HIS A  89      -8.222 -25.654  22.121  1.00 28.35           C
ATOM    542  NE2 HIS A  89      -7.150 -24.902  21.965  1.00 27.06           N
ATOM    543  N   SER A  90      -7.947 -25.605  18.157  1.00 29.22           N
ATOM    544  C   SER A  90      -9.058 -27.807  18.129  1.00 34.88           C
ATOM    545  O   SER A  90      -9.460 -28.703  17.409  1.00 38.10           O
ATOM    546  CA ASER A  90      -7.841 -26.992  17.746  1.00 33.04           C
ATOM    547  CB ASER A  90      -6.616 -27.637  18.370  1.00 35.20           C
ATOM    548  OG ASER A  90      -6.504 -28.964  17.891  1.00 41.49           O
ATOM    549  N   SER A  91      -9.681 -27.490  19.258  1.00 35.08           N
ATOM    550  CA  SER A  91     -10.874 -28.226  19.703  1.00 36.10           C
ATOM    551  C   SER A  91     -12.110 -28.057  18.829  1.00 33.87           C
ATOM    552  O   SER A  91     -13.077 -28.779  19.037  1.00 36.50           O
ATOM    553  CB  SER A  91     -11.319 -27.760  21.100  1.00 35.85           C
ATOM    554  OG  SER A  91     -11.729 -26.382  20.986  1.00 35.12           O
ATOM    555  N   GLY A  92     -12.131 -27.105  17.924  1.00 31.85           N
ATOM    556  CA  GLY A  92     -13.354 -26.761  17.260  1.00 31.34           C
ATOM    557  C   GLY A  92     -13.996 -25.491  17.815  1.00 30.60           C
ATOM    558  O   GLY A  92     -14.888 -24.943  17.188  1.00 29.58           O
ATOM    559  N   SER A  93     -13.593 -25.042  19.001  1.00 29.39           N
ATOM    560  CA  SER A  93     -14.150 -23.751  19.543  1.00 28.89           C
ATOM    561  C   SER A  93     -13.685 -22.611  18.629  1.00 24.87           C
ATOM    562  O   SER A  93     -12.550 -22.534  18.152  1.00 23.01           O
ATOM    563  CB  SER A  93     -13.790 -23.532  21.051  1.00 28.41           C
ATOM    564  OG  SER A  93     -14.375 -22.320  21.555  1.00 28.69           O
ATOM    565  N   ILE A  94     -14.612 -21.712  18.348  1.00 24.97           N
ATOM    566  CA  ILE A  94     -14.352 -20.511  17.533  1.00 24.10           C
ATOM    567  C   ILE A  94     -14.721 -19.230  18.330  1.00 22.40           C
ATOM    568  O   ILE A  94     -15.802 -19.123  18.893  1.00 24.62           O
ATOM    569  CB  ILE A  94     -15.220 -20.568  16.250  1.00 25.65           C
ATOM    570  CG1 ILE A  94     -14.780 -21.786  15.346  1.00 29.55           C
ATOM    571  CG2 ILE A  94     -15.141 -19.269  15.494  1.00 26.27           C
ATOM    572  CD1 ILE A  94     -15.838 -22.140  14.284  1.00 32.55           C
ATOM    573  N   ASN A  95     -13.791 -18.341  18.421  1.00 20.24           N
ATOM    574  CA  ASN A  95     -14.006 -17.065  19.092  1.00 21.26           C
ATOM    575  C   ASN A  95     -14.113 -16.012  18.022  1.00 19.96           C
ATOM    576  O   ASN A  95     -13.112 -15.640  17.368  1.00 18.04           O
ATOM    577  CB  ASN A  95     -12.750 -16.817  19.952  1.00 20.18           C
ATOM    578  CG  ASN A  95     -12.859 -15.592  20.772  1.00 21.15           C
ATOM    579  OD1 ASN A  95     -13.923 -15.020  20.890  1.00 20.02           O
ATOM    580  ND2 ASN A  95     -11.772 -15.222  21.389  1.00 21.55           N
ATOM    581  N   GLU A  96     -15.316 -15.526  17.802  1.00 20.84           N
ATOM    582  CA  GLU A  96     -15.632 -14.639  16.688  1.00 22.34           C
ATOM    583  C   GLU A  96     -16.265 -13.364  17.230  1.00 22.92           C
ATOM    584  O   GLU A  96     -17.217 -13.411  18.007  1.00 22.20           O
ATOM    585  CB  GLU A  96     -16.621 -15.310  15.740  1.00 25.73           C
ATOM    586  CG  GLU A  96     -17.104 -14.455  14.535  1.00 30.56           C
ATOM    587  CD  GLU A  96     -17.933 -15.245  13.511  1.00 35.31           C
ATOM    588  OE1 GLU A  96     -18.975 -15.873  13.885  1.00 43.23           O
ATOM    589  OE2 GLU A  96     -17.509 -15.287  12.323  1.00 39.76           O
ATOM    590  N   SER A  97     -15.711 -12.221  16.852  1.00 19.45           N
ATOM    591  CA  SER A  97     -16.213 -10.938  17.330  1.00 21.10           C
ATOM    592  C   SER A  97     -17.500 -10.562  16.631  1.00 21.43           C
ATOM    593  O   SER A  97     -17.947 -11.179  15.665  1.00 22.41           O
ATOM    594  CB  SER A  97     -15.176  -9.817  17.037  1.00 19.85           C
ATOM    595  OG  SER A  97     -15.150  -9.455  15.644  1.00 20.23           O
ATOM    596  N   GLN A  98     -18.152  -9.544  17.175  1.00 22.84           N
ATOM    597  CA  GLN A  98     -19.266  -8.933  16.449  1.00 23.87           C
ATOM    598  C   GLN A  98     -18.736  -8.042  15.338  1.00 20.99           C
ATOM    599  O   GLN A  98     -17.573  -7.696  15.291  1.00 22.33           O
ATOM    600  CB  GLN A  98     -20.086  -8.054  17.388  1.00 29.00           C
ATOM    601  CG  GLN A  98     -20.652  -8.852  18.508  1.00 35.16           C
ATOM    602  CD  GLN A  98     -21.808  -8.148  19.066  1.00 45.94           C
ATOM    603  OE1 GLN A  98     -21.635  -7.101  19.721  1.00 51.64           O
ATOM    604  NE2 GLN A  98     -23.015  -8.642  18.750  1.00 49.74           N
ATOM    605  N   TRP A  99     -19.624  -7.707  14.414  1.00 21.32           N
ATOM    606  CA  TRP A  99     -19.339  -6.732  13.366  1.00 20.19           C
ATOM    607  C   TRP A  99     -19.287  -5.367  14.065  1.00 22.76           C
ATOM    608  O   TRP A  99     -20.166  -5.031  14.861  1.00 22.76           O
ATOM    609  CB  TRP A  99     -20.437  -6.720  12.315  1.00 18.71           C
ATOM    610  CG  TRP A  99     -20.454  -7.835  11.424  1.00 17.13           C
ATOM    611  CD1 TRP A  99     -21.332  -8.881  11.460  1.00 18.00           C
ATOM    612  CD2 TRP A  99     -19.562  -8.090  10.319  1.00 18.79           C
ATOM    613  NE1 TRP A  99     -21.063  -9.764  10.436  1.00 21.48           N
ATOM    614  CE2 TRP A  99     -19.984  -9.311   9.722  1.00 18.41           C
ATOM    615  CE3 TRP A  99     -18.463  -7.415   9.763  1.00 18.10           C
ATOM    616  CZ2 TRP A  99     -19.327  -9.867   8.652  1.00 19.17           C
ATOM    617  CZ3 TRP A  99     -17.843  -7.954   8.624  1.00 17.83           C
ATOM    618  CH2 TRP A  99     -18.310  -9.148   8.066  1.00 18.15           C
ATOM    619  N   GLY A 100     -18.213  -4.638  13.865  1.00 21.76           N
ATOM    620  CA  GLY A 100     -18.151  -3.272  14.332  1.00 22.66           C
ATOM    621  C   GLY A 100     -17.076  -2.489  13.571  1.00 22.39           C
ATOM    622  O   GLY A 100     -16.138  -3.040  12.916  1.00 21.01           O
ATOM    623  N   GLN A 101     -17.074  -1.186  13.767  1.00 22.35           N
ATOM    624  CA  GLN A 101     -15.975  -0.392  13.219  1.00 24.54           C
ATOM    625  C   GLN A 101     -14.582  -0.810  13.781  1.00 22.86           C
ATOM    626  O   GLN A 101     -13.601  -0.774  13.105  1.00 23.94           O
ATOM    627  CB  GLN A 101     -16.240   1.108  13.476  1.00 27.00           C
ATOM    628  CG  GLN A 101     -15.231   2.030  12.776  1.00 31.41           C
ATOM    629  CD  GLN A 101     -13.920   2.281  13.563  1.00 35.17           C
ATOM    630  OE1 GLN A 101     -13.903   2.406  14.797  1.00 34.84           O
ATOM    631  NE2 GLN A 101     -12.794   2.347  12.832  1.00 32.38           N
ATOM    632  N   GLN A 102     -14.521  -1.181  15.030  1.00 24.75           N
ATOM    633  CA  GLN A 102     -13.350  -1.823  15.633  1.00 24.94           C
ATOM    634  C   GLN A 102     -13.822  -3.041  16.420  1.00 28.07           C
ATOM    635  O   GLN A 102     -14.841  -2.942  17.099  1.00 26.37           O
ATOM    636  CB  GLN A 102     -12.634  -0.857  16.550  1.00 30.59           C
ATOM    637  CG  GLN A 102     -12.049   0.301  15.787  1.00 37.18           C
ATOM    638  CD  GLN A 102     -11.608   1.448  16.670  1.00 43.66           C
ATOM    639  OE1 GLN A 102     -12.189   2.534  16.638  1.00 50.56           O
ATOM    640  NE2 GLN A 102     -10.587   1.202  17.470  1.00 41.80           N
ATOM    641  N   SER A 103     -13.108  -4.179  16.311  1.00 24.38           N
ATOM    642  CA  SER A 103     -13.522  -5.381  17.049  1.00 25.96           C
ATOM    643  C   SER A 103     -12.220  -6.132  17.376  1.00 23.55           C
ATOM    644  O   SER A 103     -11.176  -5.939  16.689  1.00 22.41           O
ATOM    645  CB  SER A 103     -14.404  -6.332  16.166  1.00 25.67           C
ATOM    646  OG  SER A 103     -15.732  -5.868  15.867  1.00 33.03           O
ATOM    647  N   GLN A 104     -12.283  -6.998  18.383  1.00 19.02           N
ATOM    648  CA  GLN A 104     -11.105  -7.786  18.719  1.00 19.86           C
ATOM    649  C   GLN A 104     -11.462  -9.056  19.465  1.00 17.59           C
ATOM    650  O   GLN A 104     -12.473  -9.113  20.199  1.00 18.65           O
ATOM    651  CB  GLN A 104     -10.064  -6.986  19.588  1.00 20.18           C
ATOM    652  CG  GLN A 104     -10.588  -6.410  20.855  1.00 24.10           C
ATOM    653  CD  GLN A 104      -9.592  -5.457  21.533  1.00 27.33           C
ATOM    654  OE1 GLN A 104      -9.061  -5.717  22.641  1.00 25.37           O
ATOM    655  NE2 GLN A 104      -9.435  -4.323  20.933  1.00 26.44           N
ATOM    656  N   VAL A 105     -10.574 -10.024  19.339  1.00 17.81           N
ATOM    657  CA  VAL A 105     -10.668 -11.222  20.111  1.00 18.22           C
ATOM    658  C   VAL A 105      -9.320 -11.567  20.722  1.00 18.10           C
ATOM    659  O   VAL A 105      -8.269 -11.347  20.078  1.00 19.48           O
ATOM    660  CB  VAL A 105     -11.176 -12.400  19.251  1.00 18.19           C
ATOM    661  CG1 VAL A 105     -12.640 -12.157  18.970  1.00 18.25           C
ATOM    662  CG2 VAL A 105     -10.346 -12.620  17.989  1.00 17.01           C
ATOM    663  N   GLY A 106      -9.377 -12.049  21.936  1.00 18.52           N
ATOM    664  CA  GLY A 106      -8.199 -12.497  22.669  1.00 21.76           C
ATOM    665  C   GLY A 106      -7.926 -13.984  22.532  1.00 22.07           C
ATOM    666  O   GLY A 106      -8.792 -14.766  22.127  1.00 23.58           O
ATOM    667  N   PHE A 107      -6.707 -14.341  22.888  1.00 22.11           N
ATOM    668  CA  PHE A 107      -6.249 -15.735  22.941  1.00 21.39           C
ATOM    669  C   PHE A 107      -5.227 -15.929  24.056  1.00 22.75           C
ATOM    670  O   PHE A 107      -4.486 -15.021  24.366  1.00 23.07           O
ATOM    671  CB  PHE A 107      -5.758 -16.265  21.614  1.00 20.74           C
ATOM    672  CG  PHE A 107      -4.505 -15.581  21.088  1.00 20.15           C
ATOM    673  CD1 PHE A 107      -3.271 -16.029  21.510  1.00 20.37           C
ATOM    674  CD2 PHE A 107      -4.580 -14.534  20.234  1.00 20.38           C
ATOM    675  CE1 PHE A 107      -2.098 -15.441  21.028  1.00 23.26           C
ATOM    676  CE2 PHE A 107      -3.436 -13.881  19.775  1.00 20.50           C
ATOM    677  CZ  PHE A 107      -2.185 -14.363  20.137  1.00 22.95           C
ATOM    678  N   GLY A 108      -5.264 -17.111  24.681  1.00 23.95           N
ATOM    679  CA  GLY A 108      -4.347 -17.511  25.714  1.00 25.94           C
ATOM    680  C   GLY A 108      -3.468 -18.675  25.341  1.00 28.89           C
ATOM    681  O   GLY A 108      -3.421 -19.117  24.181  1.00 27.21           O
ATOM    682  N   THR A 109      -2.713 -19.143  26.308  1.00 31.62           N
ATOM    683  CA  THR A 109      -1.763 -20.235  26.044  1.00 34.88           C
ATOM    684  C   THR A 109      -1.972 -21.409  26.919  1.00 36.17           C
ATOM    685  O   THR A 109      -1.359 -22.426  26.698  1.00 39.15           O
ATOM    686  CB  THR A 109      -0.304 -19.762  26.196  1.00 35.66           C
ATOM    687  OG1 THR A 109      -0.119 -19.436  27.546  1.00 36.95           O
ATOM    688  CG2 THR A 109      -0.066 -18.493  25.408  1.00 36.27           C
ATOM    689  N   ALA A 110      -2.828 -21.293  27.922  1.00 42.04           N
ATOM    690  CA  ALA A 110      -2.912 -22.338  28.913  1.00 45.24           C
ATOM    691  C   ALA A 110      -4.122 -23.188  28.557  1.00 45.95           C
ATOM    692  O   ALA A 110      -5.281 -22.749  28.729  1.00 48.08           O
ATOM    693  CB  ALA A 110      -3.013 -21.744  30.327  1.00 47.49           C
ATOM    694  N   CYS A 111      -3.852 -24.397  28.039  1.00 44.55           N
ATOM    695  CA  CYS A 111      -4.917 -25.353  27.671  1.00 44.69           C
ATOM    696  C   CYS A 111      -4.693 -26.632  28.435  1.00 46.59           C
ATOM    697  O   CYS A 111      -4.120 -27.590  27.913  1.00 44.26           O
ATOM    698  CB  CYS A 111      -4.941 -25.578  26.134  1.00 44.52           C
ATOM    699  SG  CYS A 111      -5.813 -24.306  25.166  1.00 47.95           S
ATOM    700  N   GLY A 112      -5.069 -26.673  29.697  1.00 49.05           N
ATOM    701  CA  GLY A 112      -4.765 -27.911  30.478  1.00 54.97           C
ATOM    702  C   GLY A 112      -3.299 -27.904  30.945  1.00 56.35           C
ATOM    703  O   GLY A 112      -2.809 -26.828  31.212  1.00 60.51           O
ATOM    704  N   ASN A 113      -2.509 -28.983  30.985  1.00 64.71           N
ATOM    705  CA  ASN A 113      -2.313 -30.046  29.994  1.00 68.03           C
ATOM    706  C   ASN A 113      -1.164 -29.546  29.095  1.00 60.49           C
ATOM    707  O   ASN A 113      -0.025 -29.970  29.206  1.00 55.91           O
ATOM    708  CB  ASN A 113      -3.541 -30.398  29.112  1.00 73.79           C
ATOM    709  CG  ASN A 113      -4.668 -31.100  29.869  1.00 81.66           C
ATOM    710  OD1 ASN A 113      -5.712 -31.417  29.279  1.00 86.75           O
ATOM    711  ND2 ASN A 113      -4.475 -31.340  31.162  1.00 84.64           N
ATOM    712  N   LYS A 114      -1.492 -28.591  28.237  1.00 56.01           N
ATOM    713  CA  LYS A 114      -0.726 -28.303  27.041  1.00 51.74           C
ATOM    714  C   LYS A 114      -0.823 -26.824  26.679  1.00 45.91           C
ATOM    715  O   LYS A 114      -1.600 -26.065  27.278  1.00 41.62           O
ATOM    716  CB  LYS A 114      -1.264 -29.157  25.887  1.00 57.00           C
ATOM    717  CG  LYS A 114      -2.803 -29.175  25.764  1.00 63.35           C
ATOM    718  CD  LYS A 114      -3.318 -30.215  24.773  1.00 66.73           C
ATOM    719  CE  LYS A 114      -3.095 -31.630  25.291  1.00 70.56           C
ATOM    720  NZ  LYS A 114      -2.951 -32.637  24.200  1.00 74.15           N
ATOM    721  N   LYS A 115      -0.036 -26.432  25.694  1.00 41.25           N
ATOM    722  CA  LYS A 115      -0.135 -25.092  25.149  1.00 40.38           C
ATOM    723  C   LYS A 115      -1.309 -25.117  24.182  1.00 37.36           C
ATOM    724  O   LYS A 115      -1.604 -26.159  23.565  1.00 37.23           O
ATOM    725  CB  LYS A 115       1.164 -24.675  24.470  1.00 44.37           C
ATOM    726  CG  LYS A 115       2.390 -24.884  25.359  1.00 51.02           C
ATOM    727  CD  LYS A 115       3.720 -24.653  24.641  1.00 56.03           C
ATOM    728  CE  LYS A 115       3.901 -23.219  24.193  1.00 55.36           C
ATOM    729  NZ  LYS A 115       3.263 -22.208  25.091  1.00 57.48           N
ATOM    730  N   CYS A 116      -2.025 -24.008  24.099  1.00 33.38           N
ATOM    731  CA  CYS A 116      -3.111 -23.906  23.131  1.00 32.23           C
ATOM    732  C   CYS A 116      -2.547 -23.843  21.705  1.00 30.96           C
ATOM    733  O   CYS A 116      -1.573 -23.135  21.438  1.00 28.16           O
ATOM    734  CB  CYS A 116      -3.937 -22.644  23.405  1.00 32.57           C
ATOM    735  SG  CYS A 116      -4.649 -22.546  25.047  1.00 38.63           S
ATOM    736  N   ARG A 117      -3.191 -24.606  20.809  1.00 31.32           N
ATOM    737  CA  ARG A 117      -2.898 -24.612  19.402  1.00 30.67           C
ATOM    738  C   ARG A 117      -4.113 -24.080  18.649  1.00 26.52           C
ATOM    739  O   ARG A 117      -5.285 -24.438  18.913  1.00 26.97           O
ATOM    740  CB  ARG A 117      -2.492 -26.040  18.959  1.00 33.73           C
ATOM    741  CG  ARG A 117      -2.297 -26.200  17.442  1.00 35.90           C
ATOM    742  CD  ARG A 117      -1.676 -27.563  17.105  1.00 38.10           C
ATOM    743  NE  ARG A 117      -2.538 -28.669  17.520  1.00 42.33           N
ATOM    744  CZ  ARG A 117      -3.528 -29.179  16.775  1.00 48.16           C
ATOM    745  NH1 ARG A 117      -3.773 -28.718  15.543  1.00 48.18           N
ATOM    746  NH2 ARG A 117      -4.283 -30.171  17.262  1.00 50.94           N
ATOM    747  N   PHE A 118      -3.828 -23.125  17.802  1.00 24.59           N
ATOM    748  CA  PHE A 118      -4.876 -22.458  16.981  1.00 23.89           C
ATOM    749  C   PHE A 118      -4.638 -22.761  15.510  1.00 23.71           C
ATOM    750  O   PHE A 118      -3.519 -22.708  15.027  1.00 24.42           O
ATOM    751  CB  PHE A 118      -4.800 -20.985  17.222  1.00 22.26           C
ATOM    752  CG  PHE A 118      -5.036 -20.625  18.651  1.00 21.67           C
ATOM    753  CD1 PHE A 118      -6.313 -20.646  19.171  1.00 21.27           C
ATOM    754  CD2 PHE A 118      -3.962 -20.372  19.496  1.00 21.92           C
ATOM    755  CE1 PHE A 118      -6.504 -20.329  20.516  1.00 22.18           C
ATOM    756  CE2 PHE A 118      -4.153 -20.037  20.805  1.00 23.37           C
ATOM    757  CZ  PHE A 118      -5.431 -20.021  21.332  1.00 21.66           C
ATOM    758  N   THR A 119      -5.701 -23.114  14.823  1.00 24.22           N
ATOM    759  CA  THR A 119      -5.607 -23.739  13.496  1.00 24.69           C
ATOM    760  C   THR A 119      -6.188 -22.878  12.399  1.00 24.27           C
ATOM    761  O   THR A 119      -6.142 -23.276  11.238  1.00 24.63           O
ATOM    762  CB  THR A 119      -6.389 -25.033  13.477  1.00 26.86           C
ATOM    763  OG1 THR A 119      -7.727 -24.763  13.898  1.00 25.16           O
ATOM    764  CG2 THR A 119      -5.731 -26.077  14.427  1.00 30.48           C
ATOM    765  N   GLY A 120      -6.737 -21.721  12.748  1.00 21.32           N
ATOM    766  CA  GLY A 120      -7.331 -20.849  11.738  1.00 22.70           C
ATOM    767  C   GLY A 120      -7.643 -19.445  12.207  1.00 21.71           C
ATOM    768  O   GLY A 120      -7.858 -19.195  13.445  1.00 22.96           O
ATOM    769  N   PHE A 121      -7.680 -18.506  11.239  1.00 20.42           N
ATOM    770  CA  PHE A 121      -8.170 -17.137  11.501  1.00 18.76           C
ATOM    771  C   PHE A 121      -9.126 -16.776  10.420  1.00 19.91           C
ATOM    772  O   PHE A 121      -8.987 -17.284   9.340  1.00 21.84           O
ATOM    773  CB  PHE A 121      -7.073 -16.070  11.543  1.00 19.01           C
ATOM    774  CG  PHE A 121      -5.861 -16.422  12.360  1.00 20.59           C
ATOM    775  CD1 PHE A 121      -5.912 -16.486  13.708  1.00 24.97           C
ATOM    776  CD2 PHE A 121      -4.662 -16.681  11.746  1.00 22.28           C
ATOM    777  CE1 PHE A 121      -4.813 -16.805  14.437  1.00 24.23           C
ATOM    778  CE2 PHE A 121      -3.555 -17.024  12.478  1.00 23.43           C
ATOM    779  CZ  PHE A 121      -3.624 -17.053  13.816  1.00 23.84           C
ATOM    780  N   GLU A 122     -10.109 -15.926  10.688  1.00 18.69           N
ATOM    781  CA  GLU A 122     -10.882 -15.268   9.658  1.00 22.15           C
ATOM    782  C   GLU A 122     -10.884 -13.771   9.864  1.00 20.79           C
ATOM    783  O   GLU A 122     -10.983 -13.269  11.022  1.00 21.48           O
ATOM    784  CB  GLU A 122     -12.324 -15.705   9.638  1.00 27.20           C
ATOM    785  CG  GLU A 122     -12.473 -17.150   9.455  1.00 37.07           C
ATOM    786  CD  GLU A 122     -13.924 -17.554   9.248  1.00 46.80           C
ATOM    787  OE1 GLU A 122     -14.408 -18.232  10.159  1.00 51.36           O
ATOM    788  OE2 GLU A 122     -14.547 -17.195   8.204  1.00 51.01           O
ATOM    789  N   ILE A 123     -10.713 -13.043   8.771  1.00 19.12           N
ATOM    790  CA  ILE A 123     -10.753 -11.604   8.762  1.00 18.42           C
ATOM    791  C   ILE A 123     -11.740 -11.130   7.731  1.00 18.64           C
ATOM    792  O   ILE A 123     -11.682 -11.576   6.612  1.00 19.82           O
ATOM    793  CB  ILE A 123      -9.366 -11.012   8.478  1.00 21.50           C
ATOM    794  CG1 ILE A 123      -8.806 -11.435   7.103  1.00 22.39           C
ATOM    795  CG2 ILE A 123      -8.379 -11.289   9.671  1.00 19.17           C
ATOM    796  CD1 ILE A 123      -7.444 -10.780   6.833  1.00 25.64           C
ATOM    797  N   SER A 124     -12.647 -10.233   8.103  1.00 17.66           N
ATOM    798  CA  SER A 124     -13.740  -9.810   7.240  1.00 19.96           C
ATOM    799  C   SER A 124     -14.004  -8.312   7.270  1.00 19.57           C
ATOM    800  O   SER A 124     -13.653  -7.663   8.231  1.00 21.34           O
ATOM    801  CB  SER A 124     -15.056 -10.427   7.702  1.00 20.37           C
ATOM    802  OG  SER A 124     -14.922 -11.817   7.595  1.00 23.86           O
ATOM    803  N   LEU A 125     -14.649  -7.815   6.224  1.00 19.32           N
ATOM    804  CA  LEU A 125     -15.061  -6.420   6.083  1.00 17.44           C
ATOM    805  C   LEU A 125     -16.401  -6.375   5.416  1.00 18.45           C
ATOM    806  O   LEU A 125     -16.676  -7.200   4.508  1.00 18.02           O
ATOM    807  CB  LEU A 125     -14.043  -5.760   5.180  1.00 19.73           C
ATOM    808  CG  LEU A 125     -14.165  -4.255   4.854  1.00 20.32           C
ATOM    809  CD1 LEU A 125     -13.880  -3.334   6.030  1.00 24.29           C
ATOM    810  CD2 LEU A 125     -13.157  -3.979   3.776  1.00 22.42           C
ATOM    811  N   ARG A 126     -17.234  -5.383   5.759  1.00 17.80           N
ATOM    812  CA  ARG A 126     -18.505  -5.256   5.081  1.00 18.58           C
ATOM    813  C   ARG A 126     -18.967  -3.813   5.087  1.00 17.36           C
ATOM    814  O   ARG A 126     -18.562  -3.029   5.936  1.00 18.21           O
ATOM    815  CB  ARG A 126     -19.563  -6.143   5.705  1.00 18.74           C
ATOM    816  CG  ARG A 126     -20.116  -5.588   7.022  1.00 20.01           C
ATOM    817  CD  ARG A 126     -21.257  -6.419   7.473  1.00 20.42           C
ATOM    818  NE  ARG A 126     -21.883  -5.952   8.707  1.00 20.39           N
ATOM    819  CZ  ARG A 126     -22.910  -6.585   9.279  1.00 21.32           C
ATOM    820  NH1 ARG A 126     -23.394  -7.686   8.737  1.00 19.46           N
ATOM    821  NH2 ARG A 126     -23.480  -6.109  10.387  1.00 21.96           N
ATOM    822  N   ILE A 127     -19.819  -3.505   4.139  1.00 19.48           N
ATOM    823  CA  ILE A 127     -20.661  -2.357   4.212  1.00 20.44           C
ATOM    824  C   ILE A 127     -21.790  -2.795   5.134  1.00 22.17           C
ATOM    825  O   ILE A 127     -22.477  -3.801   4.884  1.00 23.48           O
ATOM    826  CB  ILE A 127     -21.206  -1.959   2.860  1.00 22.11           C
ATOM    827  CG1 ILE A 127     -20.059  -1.644   1.876  1.00 23.18           C
ATOM    828  CG2 ILE A 127     -22.204  -0.797   2.973  1.00 23.66           C
ATOM    829  CD1 ILE A 127     -20.585  -1.417   0.474  1.00 24.74           C
ATOM    830  N   PRO A 128     -22.082  -1.974   6.124  1.00 23.12           N
ATOM    831  CA  PRO A 128     -23.144  -2.279   7.078  1.00 24.05           C
ATOM    832  C   PRO A 128     -24.500  -2.281   6.425  1.00 23.57           C
ATOM    833  O   PRO A 128     -24.767  -1.498   5.448  1.00 24.21           O
ATOM    834  CB  PRO A 128     -23.039  -1.144   8.089  1.00 24.87           C
ATOM    835  CG  PRO A 128     -22.427  -0.016   7.289  1.00 25.52           C
ATOM    836  CD  PRO A 128     -21.426  -0.705   6.427  1.00 21.87           C
ATOM    837  N   PRO A 129     -25.393  -3.097   6.972  1.00 23.72           N
ATOM    838  CA  PRO A 129     -26.723  -3.272   6.395  1.00 25.58           C
ATOM    839  C   PRO A 129     -27.419  -1.969   6.125  1.00 23.87           C
ATOM    840  O   PRO A 129     -27.932  -1.823   5.047  1.00 27.33           O
ATOM    841  CB  PRO A 129     -27.439  -4.145   7.431  1.00 26.08           C
ATOM    842  CG  PRO A 129     -26.354  -5.064   7.861  1.00 25.87           C
ATOM    843  CD  PRO A 129     -25.134  -4.138   7.993  1.00 26.72           C
ATOM    844  N   ASN A 130     -27.383  -1.021   7.054  1.00 26.92           N
ATOM    845  CA  ASN A 130     -28.120   0.240   6.902  1.00 30.36           C
ATOM    846  C   ASN A 130     -27.612   1.119   5.762  1.00 29.85           C
ATOM    847  O   ASN A 130     -28.316   1.989   5.332  1.00 34.31           O
ATOM    848  CB  ASN A 130     -28.236   1.032   8.255  1.00 34.27           C
ATOM    849  CG  ASN A 130     -26.906   1.570   8.796  1.00 39.55           C
ATOM    850  OD1 ASN A 130     -25.799   1.147   8.411  1.00 44.73           O
ATOM    851  ND2 ASN A 130     -27.021   2.511   9.751  1.00 46.09           N
ATOM    852  N   ALA A 131     -26.380   0.886   5.289  1.00 28.60           N
ATOM    853  CA  ALA A 131     -25.823   1.638   4.164  1.00 27.82           C
ATOM    854  C   ALA A 131     -25.935   0.920   2.805  1.00 28.08           C
ATOM    855  O   ALA A 131     -25.724   1.530   1.769  1.00 28.61           O
ATOM    856  CB  ALA A 131     -24.387   2.013   4.470  1.00 26.85           C
ATOM    857  N   GLN A 132     -26.301  -0.362   2.792  1.00 27.69           N
ATOM    858  CA  GLN A 132     -26.194  -1.179   1.583  1.00 28.66           C
ATOM    859  C   GLN A 132     -27.122  -0.741   0.443  1.00 31.79           C
ATOM    860  O   GLN A 132     -26.822  -0.966  -0.703  1.00 36.10           O
ATOM    861  CB  GLN A 132     -26.420  -2.642   1.910  1.00 28.46           C
ATOM    862  CG  GLN A 132     -25.188  -3.235   2.614  1.00 26.84           C
ATOM    863  CD  GLN A 132     -25.404  -4.655   3.097  1.00 26.84           C
ATOM    864  OE1 GLN A 132     -26.336  -5.323   2.694  1.00 27.20           O
ATOM    865  NE2 GLN A 132     -24.532  -5.109   3.913  1.00 26.44           N
ATOM    866  N   THR A 133     -28.227  -0.109   0.730  1.00 33.29           N
ATOM    867  CA  THR A 133     -29.098   0.284  -0.381  1.00 37.99           C
ATOM    868  C   THR A 133     -28.620   1.569  -1.089  1.00 39.66           C
ATOM    869  O   THR A 133     -29.267   1.990  -2.024  1.00 37.92           O
ATOM    870  CB  THR A 133     -30.562   0.499   0.073  1.00 42.67           C
ATOM    871  OG1 THR A 133     -30.646   1.602   0.982  1.00 39.31           O
ATOM    872  CG2 THR A 133     -31.126  -0.787   0.741  1.00 43.07           C
ATOM    873  N   TYR A 134     -27.521   2.200  -0.646  1.00 35.91           N
ATOM    874  CA  TYR A 134     -27.126   3.485  -1.228  1.00 36.32           C
ATOM    875  C   TYR A 134     -25.877   3.286  -2.032  1.00 37.03           C
ATOM    876  O   TYR A 134     -24.919   2.727  -1.509  1.00 38.38           O
ATOM    877  CB  TYR A 134     -26.839   4.512  -0.124  1.00 36.62           C
ATOM    878  CG  TYR A 134     -27.949   4.696   0.889  1.00 38.25           C
ATOM    879  CD1 TYR A 134     -29.247   5.037   0.485  1.00 41.11           C
ATOM    880  CD2 TYR A 134     -27.709   4.496   2.258  1.00 37.09           C
ATOM    881  CE1 TYR A 134     -30.262   5.198   1.427  1.00 41.90           C
ATOM    882  CE2 TYR A 134     -28.709   4.648   3.193  1.00 38.37           C
ATOM    883  CZ  TYR A 134     -29.989   4.979   2.772  1.00 41.09           C
ATOM    884  OH  TYR A 134     -30.985   5.111   3.715  1.00 44.96           O
ATOM    885  N   PRO A 135     -25.802   3.849  -3.239  1.00 36.35           N
ATOM    886  CA  PRO A 135     -24.550   3.714  -4.035  1.00 36.57           C
ATOM    887  C   PRO A 135     -23.341   4.418  -3.471  1.00 37.38           C
ATOM    888  O   PRO A 135     -23.458   5.508  -2.961  1.00 34.38           O
ATOM    889  CB  PRO A 135     -24.916   4.357  -5.366  1.00 39.73           C
ATOM    890  CG  PRO A 135     -26.064   5.249  -5.047  1.00 39.44           C
ATOM    891  CD  PRO A 135     -26.853   4.568  -3.972  1.00 37.43           C
ATOM    892  N   LEU A 136     -22.178   3.794  -3.564  1.00 37.54           N
ATOM    893  CA  LEU A 136     -20.955   4.391  -3.127  1.00 39.46           C
ATOM    894  C   LEU A 136     -20.732   5.653  -3.854  1.00 39.46           C
ATOM    895  O   LEU A 136     -20.905   5.705  -5.057  1.00 39.65           O
ATOM    896  CB  LEU A 136     -19.728   3.544  -3.462  1.00 42.70           C
ATOM    897  CG  LEU A 136     -19.422   2.426  -2.499  1.00 46.67           C
ATOM    898  CD1 LEU A 136     -19.138   3.035  -1.136  1.00 48.65           C
ATOM    899  CD2 LEU A 136     -20.577   1.433  -2.458  1.00 48.89           C
ATOM    900  N   SER A 137     -20.293   6.656  -3.127  1.00 37.41           N
ATOM    901  CA  SER A 137     -19.749   7.854  -3.717  1.00 42.47           C
ATOM    902  C   SER A 137     -18.228   7.795  -3.661  1.00 46.50           C
ATOM    903  O   SER A 137     -17.566   8.094  -4.607  1.00 52.49           O
ATOM    904  CB  SER A 137     -20.207   9.063  -2.934  1.00 40.22           C
ATOM    905  OG  SER A 137     -19.415  10.153  -3.355  1.00 45.32           O
ATOM    906  N   SER A 138     -17.699   7.423  -2.516  1.00 52.42           N
ATOM    907  CA  SER A 138     -16.247   7.498  -2.240  1.00 55.73           C
ATOM    908  C   SER A 138     -15.446   6.408  -2.910  1.00 65.35           C
ATOM    909  O   SER A 138     -15.969   5.337  -3.340  1.00 61.55           O
ATOM    910  CB  SER A 138     -15.980   7.337  -0.739  1.00 49.48           C
ATOM    911  OG  SER A 138     -16.590   6.166  -0.208  1.00 42.77           O
ATOM    912  N   GLY A 139     -14.147   6.668  -2.943  1.00 71.23           N
ATOM    913  CA  GLY A 139     -13.197   5.600  -3.057  1.00 70.81           C
ATOM    914  C   GLY A 139     -13.409   4.504  -2.006  1.00 63.37           C
ATOM    915  O   GLY A 139     -14.526   4.132  -1.617  1.00 63.27           O
ATOM    916  N   ASP A 140     -12.290   4.059  -1.491  1.00 60.57           N
ATOM    917  CA  ASP A 140     -12.043   2.646  -1.294  1.00 55.17           C
ATOM    918  C   ASP A 140     -12.577   2.073  -0.009  1.00 48.01           C
ATOM    919  O   ASP A 140     -12.610   2.741   1.021  1.00 52.22           O
ATOM    920  CB  ASP A 140     -10.539   2.453  -1.330  1.00 57.81           C
ATOM    921  CG  ASP A 140      -9.909   3.009  -2.617  1.00 62.93           C
ATOM    922  OD1 ASP A 140     -10.596   3.029  -3.675  1.00 61.01           O
ATOM    923  OD2 ASP A 140      -8.719   3.408  -2.566  1.00 63.81           O
ATOM    924  N   LEU A 141     -12.962   0.808  -0.083  1.00 37.69           N
ATOM    925  CA  LEU A 141     -13.362   0.062   1.068  1.00 33.50           C
ATOM    926  C   LEU A 141     -12.096  -0.595   1.612  1.00 32.04           C
ATOM    927  O   LEU A 141     -11.390  -1.282   0.865  1.00 31.51           O
ATOM    928  CB  LEU A 141     -14.337  -1.004   0.682  1.00 35.80           C
ATOM    929  CG  LEU A 141     -15.620  -0.619  -0.076  1.00 37.75           C
ATOM    930  CD1 LEU A 141     -16.754  -1.518   0.367  1.00 38.56           C
ATOM    931  CD2 LEU A 141     -15.965   0.775   0.269  1.00 39.41           C
ATOM    932  N   LYS A 142     -11.785  -0.326   2.869  1.00 26.26           N
ATOM    933  CA  LYS A 142     -10.496  -0.701   3.452  1.00 30.64           C
ATOM    934  C   LYS A 142     -10.719  -1.197   4.859  1.00 25.47           C
ATOM    935  O   LYS A 142     -11.463  -0.575   5.604  1.00 24.77           O
ATOM    936  CB  LYS A 142      -9.564   0.485   3.606  1.00 34.67           C
ATOM    937  CG  LYS A 142      -8.970   1.052   2.367  1.00 43.67           C
ATOM    938  CD  LYS A 142      -8.211   2.348   2.732  1.00 54.91           C
ATOM    939  CE  LYS A 142      -8.538   3.548   1.837  1.00 59.00           C
ATOM    940  NZ  LYS A 142      -7.507   3.704   0.771  1.00 64.79           N
ATOM    941  N   GLY A 143     -10.083  -2.302   5.208  1.00 24.57           N
ATOM    942  CA  GLY A 143      -9.954  -2.722   6.597  1.00 23.63           C
ATOM    943  C   GLY A 143      -8.556  -3.230   6.903  1.00 22.76           C
ATOM    944  O   GLY A 143      -7.907  -3.777   6.046  1.00 20.88           O
ATOM    945  N   SER A 144      -8.087  -3.006   8.142  1.00 22.95           N
ATOM    946  CA  SER A 144      -6.813  -3.550   8.559  1.00 23.94           C
ATOM    947  C   SER A 144      -6.925  -4.363   9.854  1.00 22.75           C
ATOM    948  O   SER A 144      -7.906  -4.248  10.611  1.00 22.01           O
ATOM    949  CB  SER A 144      -5.747  -2.471   8.527  1.00 30.48           C
ATOM    950  OG  SER A 144      -5.988  -1.640   9.584  1.00 31.60           O
ATOM    951  N   PHE A 145      -5.958  -5.267  10.036  1.00 21.04           N
ATOM    952  CA  PHE A 145      -6.028  -6.355  10.962  1.00 20.07           C
ATOM    953  C   PHE A 145      -4.654  -6.569  11.549  1.00 19.98           C
ATOM    954  O   PHE A 145      -3.607  -6.433  10.870  1.00 19.39           O
ATOM    955  CB  PHE A 145      -6.506  -7.664  10.287  1.00 20.68           C
ATOM    956  CG  PHE A 145      -7.881  -7.562   9.632  1.00 17.75           C
ATOM    957  CD1 PHE A 145      -9.033  -7.896  10.347  1.00 17.49           C
ATOM    958  CD2 PHE A 145      -7.999  -7.024   8.404  1.00 19.14           C
ATOM    959  CE1 PHE A 145     -10.301  -7.739   9.779  1.00 16.77           C
ATOM    960  CE2 PHE A 145      -9.260  -6.824   7.817  1.00 19.20           C
ATOM    961  CZ  PHE A 145     -10.387  -7.209   8.480  1.00 19.15           C
ATOM    962  N   SER A 146      -4.637  -6.839  12.845  1.00 18.75           N
ATOM    963  C   SER A 146      -3.497  -8.168  14.493  1.00 21.18           C
ATOM    964  O   SER A 146      -4.482  -8.257  15.196  1.00 21.03           O
ATOM    965  CA ASER A 146      -3.379  -6.996  13.537  1.00 20.05           C
ATOM    966  CB ASER A 146      -3.064  -5.684  14.271  1.00 19.41           C
ATOM    967  OG ASER A 146      -1.851  -5.741  15.005  1.00 18.09           O
ATOM    968  N   LEU A 147      -2.484  -9.027  14.518  1.00 20.99           N
ATOM    969  CA  LEU A 147      -2.393 -10.062  15.566  1.00 21.73           C
ATOM    970  C   LEU A 147      -1.082  -9.862  16.237  1.00 23.76           C
ATOM    971  O   LEU A 147      -0.025  -9.919  15.563  1.00 22.48           O
ATOM    972  CB  LEU A 147      -2.510 -11.473  15.016  1.00 21.80           C
ATOM    973  CG  LEU A 147      -2.710 -12.587  16.030  1.00 23.14           C
ATOM    974  CD1 LEU A 147      -3.328 -13.765  15.285  1.00 23.30           C
ATOM    975  CD2 LEU A 147      -1.425 -13.006  16.705  1.00 23.73           C
ATOM    976  N   THR A 148      -1.141  -9.541  17.544  1.00 18.79           N
ATOM    977  CA  THR A 148       0.091  -9.378  18.310  1.00 17.96           C
ATOM    978  C   THR A 148       0.142 -10.182  19.579  1.00 20.26           C
ATOM    979  O   THR A 148      -0.863 -10.393  20.245  1.00 18.32           O
ATOM    980  CB  THR A 148       0.417  -7.895  18.691  1.00 20.63           C
ATOM    981  OG1 THR A 148      -0.566  -7.371  19.573  1.00 23.40           O
ATOM    982  CG2 THR A 148       0.419  -7.066  17.519  1.00 22.19           C
ATOM    983  N   ASN A 149       1.358 -10.570  19.939  1.00 19.38           N
ATOM    984  CA  ASN A 149       1.601 -10.975  21.270  1.00 18.04           C
ATOM    985  C   ASN A 149       3.010 -10.521  21.616  1.00 20.53           C
ATOM    986  O   ASN A 149       3.552  -9.638  20.942  1.00 21.10           O
ATOM    987  CB  ASN A 149       1.271 -12.482  21.408  1.00 18.28           C
ATOM    988  CG  ASN A 149       2.319 -13.436  20.775  1.00 17.87           C
ATOM    989  OD1 ASN A 149       3.362 -13.058  20.224  1.00 16.39           O
ATOM    990  ND2 ASN A 149       2.036 -14.695  20.898  1.00 19.38           N
ATOM    991  N   LYS A 150       3.661 -11.100  22.607  1.00 16.81           N
ATOM    992  CA  LYS A 150       5.023 -10.605  22.917  1.00 21.06           C
ATOM    993  C   LYS A 150       6.066 -11.032  21.886  1.00 19.98           C
ATOM    994  O   LYS A 150       7.121 -10.441  21.842  1.00 21.45           O
ATOM    995  CB  LYS A 150       5.458 -10.990  24.347  1.00 20.66           C
ATOM    996  CG  LYS A 150       4.633 -10.193  25.346  1.00 23.99           C
ATOM    997  CD  LYS A 150       4.811 -10.688  26.782  1.00 26.49           C
ATOM    998  CE  LYS A 150       3.664 -10.214  27.665  1.00 28.41           C
ATOM    999  NZ  LYS A 150       3.624 -11.106  28.863  1.00 33.55           N
ATOM   1000  N   GLU A 151       5.759 -12.030  21.059  1.00 18.68           N
ATOM   1001  CA  GLU A 151       6.765 -12.564  20.138  1.00 19.93           C
ATOM   1002  C   GLU A 151       6.501 -12.173  18.650  1.00 21.36           C
ATOM   1003  O   GLU A 151       7.452 -12.034  17.862  1.00 22.04           O
ATOM   1004  CB  GLU A 151       6.810 -14.095  20.237  1.00 21.44           C
ATOM   1005  CG  GLU A 151       7.299 -14.671  21.549  1.00 24.63           C
ATOM   1006  CD  GLU A 151       6.269 -14.693  22.689  1.00 26.10           C
ATOM   1007  OE1 GLU A 151       5.037 -14.840  22.459  1.00 27.07           O
ATOM   1008  OE2 GLU A 151       6.748 -14.666  23.829  1.00 29.81           O
ATOM   1009  N   VAL A 152       5.237 -12.029  18.294  1.00 19.04           N
ATOM   1010  CA  VAL A 152       4.827 -11.868  16.915  1.00 19.02           C
ATOM   1011  C   VAL A 152       4.053 -10.597  16.754  1.00 18.76           C
ATOM   1012  O   VAL A 152       3.352 -10.101  17.669  1.00 18.02           O
ATOM   1013  CB  VAL A 152       4.024 -13.088  16.387  1.00 21.25           C
ATOM   1014  CG1 VAL A 152       4.690 -14.408  16.808  1.00 25.06           C
ATOM   1015  CG2 VAL A 152       2.592 -13.103  16.872  1.00 21.49           C
ATOM   1016  N   ASN A 153       4.065 -10.125  15.532  1.00 17.44           N
ATOM   1017  CA  ASN A 153       3.220  -9.015  15.162  1.00 15.70           C
ATOM   1018  C   ASN A 153       2.943  -9.175  13.656  1.00 16.28           C
ATOM   1019  O   ASN A 153       3.838  -9.028  12.807  1.00 14.48           O
ATOM   1020  CB  ASN A 153       3.978  -7.744  15.562  1.00 16.07           C
ATOM   1021  CG  ASN A 153       3.254  -6.511  15.182  1.00 17.59           C
ATOM   1022  OD1 ASN A 153       2.441  -6.527  14.306  1.00 18.47           O
ATOM   1023  ND2 ASN A 153       3.563  -5.444  15.822  1.00 21.51           N
ATOM   1024  N   TRP A 154       1.757  -9.658  13.355  1.00 15.50           N
ATOM   1025  CA  TRP A 154       1.385 -10.003  12.010  1.00 16.41           C
ATOM   1026  C   TRP A 154       0.275  -9.058  11.616  1.00 15.99           C
ATOM   1027  O   TRP A 154      -0.549  -8.666  12.481  1.00 17.22           O
ATOM   1028  CB  TRP A 154       0.825 -11.458  11.869  1.00 17.33           C
ATOM   1029  CG  TRP A 154       1.863 -12.514  12.119  1.00 18.33           C
ATOM   1030  CD1 TRP A 154       3.115 -12.522  11.682  1.00 20.44           C
ATOM   1031  CD2 TRP A 154       1.677 -13.729  12.856  1.00 19.51           C
ATOM   1032  NE1 TRP A 154       3.788 -13.669  12.138  1.00 21.55           N
ATOM   1033  CE2 TRP A 154       2.905 -14.421  12.850  1.00 21.15           C
ATOM   1034  CE3 TRP A 154       0.596 -14.289  13.507  1.00 22.14           C
ATOM   1035  CZ2 TRP A 154       3.094 -15.655  13.491  1.00 23.05           C
ATOM   1036  CZ3 TRP A 154       0.780 -15.513  14.180  1.00 22.43           C
ATOM   1037  CH2 TRP A 154       2.011 -16.176  14.160  1.00 23.93           C
ATOM   1038  N   SER A 155       0.198  -8.732  10.328  1.00 15.08           N
ATOM   1039  CA  SER A 155      -0.836  -7.795   9.867  1.00 15.20           C
ATOM   1040  C   SER A 155      -1.509  -8.211   8.542  1.00 17.14           C
ATOM   1041  O   SER A 155      -1.019  -9.048   7.800  1.00 15.79           O
ATOM   1042  CB  SER A 155      -0.317  -6.365   9.805  1.00 17.01           C
ATOM   1043  OG  SER A 155       0.811  -6.286   9.026  1.00 22.30           O
ATOM   1044  N   ALA A 156      -2.661  -7.642   8.299  1.00 14.87           N
ATOM   1045  CA  ALA A 156      -3.296  -7.840   6.999  1.00 17.40           C
ATOM   1046  C   ALA A 156      -4.129  -6.653   6.676  1.00 16.81           C
ATOM   1047  O   ALA A 156      -4.505  -5.891   7.601  1.00 14.46           O
ATOM   1048  CB  ALA A 156      -4.209  -9.077   7.040  1.00 16.75           C
ATOM   1049  N   SER A 157      -4.482  -6.559   5.394  1.00 18.46           N
ATOM   1050  CA  SER A 157      -5.499  -5.631   4.996  1.00 18.70           C
ATOM   1051  C   SER A 157      -6.401  -6.222   3.900  1.00 16.44           C
ATOM   1052  O   SER A 157      -6.025  -7.135   3.124  1.00 14.76           O
ATOM   1053  CB  SER A 157      -4.864  -4.303   4.608  1.00 22.52           C
ATOM   1054  OG  SER A 157      -4.255  -4.447   3.391  1.00 26.79           O
ATOM   1055  N   ILE A 158      -7.586  -5.708   3.886  1.00 15.86           N
ATOM   1056  CA  ILE A 158      -8.571  -6.014   2.856  1.00 17.37           C
ATOM   1057  C   ILE A 158      -8.872  -4.699   2.203  1.00 17.86           C
ATOM   1058  O   ILE A 158      -9.216  -3.728   2.897  1.00 18.67           O
ATOM   1059  CB  ILE A 158      -9.867  -6.576   3.442  1.00 19.05           C
ATOM   1060  CG1 ILE A 158      -9.606  -7.946   4.092  1.00 20.64           C
ATOM   1061  CG2 ILE A 158     -10.969  -6.662   2.387  1.00 19.44           C
ATOM   1062  CD1 ILE A 158     -10.797  -8.493   4.892  1.00 21.49           C
ATOM   1063  N   TYR A 159      -8.704  -4.673   0.890  1.00 17.42           N
ATOM   1064  CA  TYR A 159      -8.956  -3.523   0.039  1.00 17.85           C
ATOM   1065  C   TYR A 159      -9.888  -4.001  -1.049  1.00 19.44           C
ATOM   1066  O   TYR A 159      -9.575  -4.993  -1.756  1.00 19.26           O
ATOM   1067  CB  TYR A 159      -7.644  -3.051  -0.554  1.00 20.38           C
ATOM   1068  CG  TYR A 159      -7.806  -2.037  -1.607  1.00 24.20           C
ATOM   1069  CD1 TYR A 159      -8.389  -0.843  -1.322  1.00 27.55           C
ATOM   1070  CD2 TYR A 159      -7.378  -2.274  -2.932  1.00 27.55           C
ATOM   1071  CE1 TYR A 159      -8.544   0.110  -2.306  1.00 32.60           C
ATOM   1072  CE2 TYR A 159      -7.521  -1.331  -3.927  1.00 27.66           C
ATOM   1073  CZ  TYR A 159      -8.109  -0.125  -3.607  1.00 31.71           C
ATOM   1074  OH  TYR A 159      -8.319   0.860  -4.540  1.00 31.75           O
ATOM   1075  N   VAL A 160     -10.975  -3.255  -1.231  1.00 19.68           N
ATOM   1076  CA  VAL A 160     -11.930  -3.455  -2.293  1.00 21.76           C
ATOM   1077  C   VAL A 160     -12.070  -2.176  -3.169  1.00 25.80           C
ATOM   1078  O   VAL A 160     -12.633  -1.169  -2.720  1.00 28.19           O
ATOM   1079  CB  VAL A 160     -13.307  -3.817  -1.727  1.00 20.74           C
ATOM   1080  CG1 VAL A 160     -14.293  -4.176  -2.838  1.00 22.72           C
ATOM   1081  CG2 VAL A 160     -13.166  -4.955  -0.747  1.00 23.28           C
ATOM   1082  N   PRO A 161     -11.588  -2.228  -4.422  1.00 28.46           N
ATOM   1083  CA  PRO A 161     -11.522  -1.043  -5.314  1.00 30.91           C
ATOM   1084  C   PRO A 161     -12.848  -0.371  -5.721  1.00 30.47           C
ATOM   1085  O   PRO A 161     -13.895  -0.942  -5.475  1.00 32.84           O
ATOM   1086  CB  PRO A 161     -10.776  -1.559  -6.558  1.00 31.30           C
ATOM   1087  CG  PRO A 161     -10.563  -3.031  -6.368  1.00 30.98           C
ATOM   1088  CD  PRO A 161     -10.888  -3.407  -4.967  1.00 28.32           C
ATOM   1089  N   GLN B   1       3.166  -6.500  33.365  1.00 51.34           N
ATOM   1090  CA  GLN B   1       2.775  -7.729  34.059  1.00 49.40           C
ATOM   1091  C   GLN B   1       1.357  -7.593  34.551  1.00 45.43           C
ATOM   1092  O   GLN B   1       1.099  -6.925  35.560  1.00 46.13           O
ATOM   1093  CB  GLN B   1       3.644  -7.955  35.284  1.00 52.52           C
ATOM   1094  N   VAL B   2       0.436  -8.278  33.892  1.00 44.60           N
ATOM   1095  CA  VAL B   2      -0.936  -8.312  34.370  1.00 40.97           C
ATOM   1096  C   VAL B   2      -0.920  -9.072  35.672  1.00 43.91           C
ATOM   1097  O   VAL B   2      -0.258 -10.087  35.758  1.00 45.21           O
ATOM   1098  CB  VAL B   2      -1.866  -9.071  33.423  1.00 40.61           C
ATOM   1099  CG1 VAL B   2      -3.298  -9.026  33.974  1.00 38.29           C
ATOM   1100  CG2 VAL B   2      -1.758  -8.531  32.004  1.00 41.85           C
ATOM   1101  N   GLN B   3      -1.631  -8.583  36.674  1.00 42.27           N
ATOM   1102  CA  GLN B   3      -1.824  -9.300  37.914  1.00 47.05           C
ATOM   1103  C   GLN B   3      -3.343  -9.399  38.231  1.00 39.63           C
ATOM   1104  O   GLN B   3      -4.047  -8.404  38.246  1.00 38.23           O
ATOM   1105  CB  GLN B   3      -1.030  -8.596  39.065  1.00 51.00           C
ATOM   1106  CG  GLN B   3      -1.561  -8.911  40.458  1.00 56.76           C
ATOM   1107  CD  GLN B   3      -0.835  -8.189  41.601  1.00 64.60           C
ATOM   1108  OE1 GLN B   3       0.363  -7.934  41.545  1.00 69.79           O
ATOM   1109  NE2 GLN B   3      -1.571  -7.877  42.652  1.00 68.84           N
ATOM   1110  N   LEU B   4      -3.800 -10.600  38.492  1.00 35.86           N
ATOM   1111  CA  LEU B   4      -5.124 -10.852  38.927  1.00 34.93           C
ATOM   1112  C   LEU B   4      -5.064 -11.383  40.322  1.00 38.85           C
ATOM   1113  O   LEU B   4      -4.375 -12.362  40.567  1.00 43.43           O
ATOM   1114  CB  LEU B   4      -5.746 -11.894  38.032  1.00 33.15           C
ATOM   1115  CG  LEU B   4      -5.893 -11.508  36.577  1.00 32.61           C
ATOM   1116  CD1 LEU B   4      -6.550 -12.662  35.846  1.00 33.11           C
ATOM   1117  CD2 LEU B   4      -6.788 -10.294  36.518  1.00 34.82           C
ATOM   1118  N   GLN B   5      -5.749 -10.708  41.244  1.00 38.87           N
ATOM   1119  CA  GLN B   5      -5.736 -11.033  42.674  1.00 39.98           C
ATOM   1120  C   GLN B   5      -7.145 -11.381  43.189  1.00 36.76           C
ATOM   1121  O   GLN B   5      -8.057 -10.569  43.129  1.00 34.69           O
ATOM   1122  CB  GLN B   5      -5.160  -9.829  43.426  1.00 44.95           C
ATOM   1123  CG  GLN B   5      -4.990 -10.020  44.920  1.00 51.37           C
ATOM   1124  CD  GLN B   5      -3.808  -9.249  45.488  1.00 60.96           C
ATOM   1125  OE1 GLN B   5      -3.107  -8.496  44.782  1.00 64.86           O
ATOM   1126  NE2 GLN B   5      -3.564  -9.448  46.774  1.00 69.68           N
ATOM   1127  N   GLU B   6      -7.332 -12.619  43.613  1.00 36.34           N
ATOM   1128  CA  GLU B   6      -8.620 -13.111  44.011  1.00 34.34           C
ATOM   1129  C   GLU B   6      -8.746 -13.073  45.500  1.00 33.47           C
ATOM   1130  O   GLU B   6      -7.761 -13.104  46.254  1.00 32.76           O
ATOM   1131  CB  GLU B   6      -8.842 -14.588  43.645  1.00 37.85           C
ATOM   1132  CG  GLU B   6      -9.084 -14.931  42.172  1.00 40.03           C
ATOM   1133  CD  GLU B   6      -8.038 -15.866  41.552  1.00 40.47           C
ATOM   1134  OE1 GLU B   6      -6.918 -16.015  42.095  1.00 50.09           O
ATOM   1135  OE2 GLU B   6      -8.289 -16.414  40.478  1.00 38.38           O
ATOM   1136  N   SER B   7      -9.984 -13.069  45.945  1.00 29.85           N
ATOM   1137  CA  SER B   7     -10.228 -13.141  47.372  1.00 33.04           C
ATOM   1138  C   SER B   7     -11.652 -13.588  47.596  1.00 29.03           C
ATOM   1139  O   SER B   7     -12.445 -13.597  46.657  1.00 25.46           O
ATOM   1140  CB  SER B   7      -9.842 -11.827  48.111  1.00 38.41           C
ATOM   1141  OG  SER B   7     -10.924 -10.951  48.273  1.00 44.84           O
ATOM   1142  N   GLY B   8     -11.930 -14.056  48.811  1.00 30.74           N
ATOM   1143  CA  GLY B   8     -13.268 -14.423  49.232  1.00 32.62           C
ATOM   1144  C   GLY B   8     -13.631 -15.898  49.324  1.00 34.61           C
ATOM   1145  O   GLY B   8     -14.786 -16.244  49.658  1.00 38.87           O
ATOM   1146  N   GLY B   9     -12.694 -16.787  49.083  1.00 33.10           N
ATOM   1147  CA  GLY B   9     -13.068 -18.206  49.164  1.00 36.43           C
ATOM   1148  C   GLY B   9     -13.186 -18.824  50.566  1.00 40.48           C
ATOM   1149  O   GLY B   9     -12.949 -18.159  51.564  1.00 45.10           O
ATOM   1150  N   GLY B  10     -13.532 -20.106  50.634  1.00 35.94           N
ATOM   1151  CA  GLY B  10     -13.460 -20.867  51.877  1.00 39.66           C
ATOM   1152  C   GLY B  10     -14.605 -21.879  51.974  1.00 36.27           C
ATOM   1153  O   GLY B  10     -15.229 -22.211  50.971  1.00 31.88           O
ATOM   1154  N   SER B  11     -14.890 -22.307  53.189  1.00 34.96           N
ATOM   1155  CA  SER B  11     -15.806 -23.393  53.474  1.00 36.94           C
ATOM   1156  C   SER B  11     -17.134 -22.848  53.833  1.00 39.21           C
ATOM   1157  O   SER B  11     -17.258 -21.826  54.550  1.00 40.45           O
ATOM   1158  CB  SER B  11     -15.358 -24.216  54.671  1.00 39.48           C
ATOM   1159  OG  SER B  11     -14.140 -24.836  54.395  1.00 42.37           O
ATOM   1160  N   VAL B  12     -18.156 -23.546  53.398  1.00 35.99           N
ATOM   1161  CA  VAL B  12     -19.468 -23.058  53.675  1.00 38.15           C
ATOM   1162  C   VAL B  12     -20.388 -24.279  53.716  1.00 36.41           C
ATOM   1163  O   VAL B  12     -20.076 -25.284  53.071  1.00 33.79           O
ATOM   1164  CB  VAL B  12     -19.852 -21.988  52.605  1.00 39.24           C
ATOM   1165  CG1 VAL B  12     -19.799 -22.549  51.211  1.00 38.07           C
ATOM   1166  CG2 VAL B  12     -21.228 -21.384  52.899  1.00 43.72           C
ATOM   1167  N   GLN B  13     -21.469 -24.199  54.504  1.00 34.26           N
ATOM   1168  CA  GLN B  13     -22.491 -25.243  54.541  1.00 34.69           C
ATOM   1169  C   GLN B  13     -23.299 -25.120  53.248  1.00 34.29           C
ATOM   1170  O   GLN B  13     -23.567 -24.000  52.790  1.00 33.20           O
ATOM   1171  CB  GLN B  13     -23.432 -25.122  55.772  1.00 38.02           C
ATOM   1172  CG  GLN B  13     -24.604 -26.151  55.761  1.00 39.02           C
ATOM   1173  CD  GLN B  13     -25.359 -26.215  57.030  1.00 42.94           C
ATOM   1174  OE1 GLN B  13     -25.069 -25.464  57.980  1.00 44.30           O
ATOM   1175  NE2 GLN B  13     -26.336 -27.158  57.108  1.00 43.71           N
ATOM   1176  N   ALA B  14     -23.682 -26.257  52.662  1.00 33.17           N
ATOM   1177  CA  ALA B  14     -24.683 -26.282  51.604  1.00 32.62           C
ATOM   1178  C   ALA B  14     -25.945 -25.454  51.919  1.00 33.57           C
ATOM   1179  O   ALA B  14     -26.431 -25.450  53.044  1.00 31.79           O
ATOM   1180  CB  ALA B  14     -25.057 -27.701  51.256  1.00 34.32           C
ATOM   1181  N   GLY B  15     -26.426 -24.719  50.891  1.00 33.49           N
ATOM   1182  CA  GLY B  15     -27.568 -23.839  51.020  1.00 36.10           C
ATOM   1183  C   GLY B  15     -27.181 -22.387  51.254  1.00 36.60           C
ATOM   1184  O   GLY B  15     -27.999 -21.496  51.025  1.00 40.51           O
ATOM   1185  N   GLY B  16     -25.966 -22.151  51.726  1.00 34.81           N
ATOM   1186  CA  GLY B  16     -25.502 -20.798  51.998  1.00 34.48           C
ATOM   1187  C   GLY B  16     -24.931 -20.043  50.792  1.00 32.28           C
ATOM   1188  O   GLY B  16     -25.086 -20.461  49.635  1.00 30.20           O
ATOM   1189  N   SER B  17     -24.222 -18.950  51.087  1.00 31.53           N
ATOM   1190  C   SER B  17     -22.394 -17.515  50.334  1.00 27.99           C
ATOM   1191  O   SER B  17     -21.963 -17.516  51.474  1.00 29.22           O
ATOM   1192  CA ASER B  17     -23.819 -17.958  50.095  1.00 29.70           C
ATOM   1193  CB ASER B  17     -24.725 -16.738  50.223  1.00 32.36           C
ATOM   1194  OG ASER B  17     -24.646 -16.169  51.528  1.00 34.02           O
ATOM   1195  N   LEU B  18     -21.683 -17.141  49.275  1.00 25.61           N
ATOM   1196  CA  LEU B  18     -20.338 -16.600  49.367  1.00 26.31           C
ATOM   1197  C   LEU B  18     -20.219 -15.654  48.203  1.00 23.84           C
ATOM   1198  O   LEU B  18     -20.927 -15.816  47.215  1.00 24.57           O
ATOM   1199  CB  LEU B  18     -19.232 -17.645  49.162  1.00 28.37           C
ATOM   1200  CG  LEU B  18     -18.722 -18.575  50.242  1.00 33.50           C
ATOM   1201  CD1 LEU B  18     -17.542 -19.346  49.590  1.00 33.72           C
ATOM   1202  CD2 LEU B  18     -18.272 -17.815  51.486  1.00 34.60           C
ATOM   1203  N   ARG B  19     -19.253 -14.751  48.289  1.00 23.90           N
ATOM   1204  CA  ARG B  19     -18.914 -13.868  47.184  1.00 23.11           C
ATOM   1205  C   ARG B  19     -17.405 -13.799  46.973  1.00 23.25           C
ATOM   1206  O   ARG B  19     -16.641 -13.479  47.925  1.00 25.24           O
ATOM   1207  CB  ARG B  19     -19.356 -12.497  47.581  1.00 27.19           C
ATOM   1208  CG  ARG B  19     -19.161 -11.437  46.496  1.00 29.97           C
ATOM   1209  CD  ARG B  19     -19.992 -10.257  46.992  1.00 34.22           C
ATOM   1210  NE  ARG B  19     -19.926  -9.026  46.265  1.00 36.76           N
ATOM   1211  CZ  ARG B  19     -19.082  -8.035  46.481  1.00 41.56           C
ATOM   1212  NH1 ARG B  19     -18.076  -8.148  47.334  1.00 44.76           N
ATOM   1213  NH2 ARG B  19     -19.222  -6.923  45.781  1.00 43.97           N
ATOM   1214  N   LEU B  20     -16.973 -14.098  45.757  1.00 21.46           N
ATOM   1215  CA  LEU B  20     -15.573 -13.951  45.333  1.00 21.71           C
ATOM   1216  C   LEU B  20     -15.337 -12.585  44.688  1.00 23.29           C
ATOM   1217  O   LEU B  20     -16.268 -11.953  44.138  1.00 21.44           O
ATOM   1218  CB  LEU B  20     -15.262 -15.048  44.359  1.00 21.85           C
ATOM   1219  CG  LEU B  20     -15.600 -16.469  44.788  1.00 22.74           C
ATOM   1220  CD1 LEU B  20     -15.303 -17.547  43.777  1.00 22.45           C
ATOM   1221  CD2 LEU B  20     -14.966 -16.813  46.117  1.00 26.16           C
ATOM   1222  N   SER B  21     -14.115 -12.097  44.788  1.00 25.24           N
ATOM   1223  CA  SER B  21     -13.738 -10.850  44.152  1.00 25.78           C
ATOM   1224  C   SER B  21     -12.456 -11.094  43.476  1.00 27.49           C
ATOM   1225  O   SER B  21     -11.615 -11.886  43.965  1.00 24.33           O
ATOM   1226  CB  SER B  21     -13.431  -9.750  45.151  1.00 30.32           C
ATOM   1227  OG  SER B  21     -14.424  -9.594  46.151  1.00 35.15           O
ATOM   1228  N  ACYS B  22     -12.266 -10.367  42.383  1.00 27.67           N
ATOM   1229  CA ACYS B  22     -10.990 -10.287  41.744  1.00 28.14           C
ATOM   1230  C  ACYS B  22     -10.733  -8.869  41.287  1.00 29.32           C
ATOM   1231  O  ACYS B  22     -11.654  -8.139  40.919  1.00 26.41           O
ATOM   1232  CB ACYS B  22     -10.929 -11.258  40.587  1.00 28.28           C
ATOM   1233  SG ACYS B  22      -9.221 -11.487  40.056  1.00 30.34           S
ATOM   1234  N   THR B  23      -9.496  -8.438  41.456  1.00 30.20           N
ATOM   1235  CA  THR B  23      -9.055  -7.204  40.864  1.00 34.28           C
ATOM   1236  C   THR B  23      -7.858  -7.434  39.934  1.00 33.90           C
ATOM   1237  O   THR B  23      -6.846  -8.145  40.258  1.00 31.60           O
ATOM   1238  CB  THR B  23      -8.657  -6.196  41.941  1.00 41.00           C
ATOM   1239  OG1 THR B  23      -7.471  -6.657  42.600  1.00 52.48           O
ATOM   1240  CG2 THR B  23      -9.765  -6.019  42.946  1.00 39.68           C
ATOM   1241  N   ALA B  24      -7.962  -6.791  38.790  1.00 32.96           N
ATOM   1242  CA  ALA B  24      -6.913  -6.745  37.823  1.00 34.74           C
ATOM   1243  C   ALA B  24      -6.132  -5.466  37.860  1.00 36.77           C
ATOM   1244  O   ALA B  24      -6.678  -4.426  38.095  1.00 38.71           O
ATOM   1245  CB  ALA B  24      -7.497  -6.958  36.446  1.00 36.05           C
ATOM   1246  N   SER B  25      -4.835  -5.568  37.634  1.00 38.29           N
ATOM   1247  CA  SER B  25      -3.917  -4.428  37.638  1.00 43.64           C
ATOM   1248  C   SER B  25      -2.850  -4.706  36.596  1.00 44.09           C
ATOM   1249  O   SER B  25      -2.676  -5.854  36.207  1.00 41.59           O
ATOM   1250  CB  SER B  25      -3.247  -4.281  39.000  1.00 46.81           C
ATOM   1251  OG  SER B  25      -2.687  -5.524  39.383  1.00 47.80           O
ATOM   1252  N   GLY B  26      -2.149  -3.663  36.152  1.00 46.99           N
ATOM   1253  CA  GLY B  26      -1.046  -3.808  35.237  1.00 48.73           C
ATOM   1254  C   GLY B  26      -1.365  -4.131  33.793  1.00 47.42           C
ATOM   1255  O   GLY B  26      -0.461  -4.365  33.024  1.00 52.22           O
ATOM   1256  N   TYR B  27      -2.625  -4.137  33.397  1.00 45.89           N
ATOM   1257  CA  TYR B  27      -2.982  -4.441  32.025  1.00 46.23           C
ATOM   1258  C   TYR B  27      -3.012  -3.120  31.254  1.00 47.97           C
ATOM   1259  O   TYR B  27      -3.163  -2.059  31.815  1.00 47.83           O
ATOM   1260  CB  TYR B  27      -4.346  -5.122  31.946  1.00 45.33           C
ATOM   1261  CG  TYR B  27      -5.398  -4.251  32.547  1.00 47.69           C
ATOM   1262  CD1 TYR B  27      -5.997  -3.262  31.794  1.00 51.76           C
ATOM   1263  CD2 TYR B  27      -5.720  -4.351  33.900  1.00 49.34           C
ATOM   1264  CE1 TYR B  27      -6.925  -2.408  32.354  1.00 55.51           C
ATOM   1265  CE2 TYR B  27      -6.658  -3.525  34.469  1.00 52.43           C
ATOM   1266  CZ  TYR B  27      -7.261  -2.553  33.684  1.00 58.19           C
ATOM   1267  OH  TYR B  27      -8.198  -1.707  34.221  1.00 63.54           O
ATOM   1268  N   THR B  28      -2.869  -3.181  29.955  1.00 49.37           N
ATOM   1269  CA  THR B  28      -3.130  -1.982  29.154  1.00 52.32           C
ATOM   1270  C   THR B  28      -4.052  -2.293  28.004  1.00 48.95           C
ATOM   1271  O   THR B  28      -4.118  -1.503  27.088  1.00 47.71           O
ATOM   1272  CB  THR B  28      -1.860  -1.346  28.575  1.00 57.08           C
ATOM   1273  OG1 THR B  28      -1.211  -2.300  27.730  1.00 60.28           O
ATOM   1274  CG2 THR B  28      -0.916  -0.857  29.691  1.00 59.61           C
ATOM   1275  N   TYR B  29      -4.788  -3.408  28.069  1.00 43.87           N
ATOM   1276  CA  TYR B  29      -5.828  -3.638  27.104  1.00 42.85           C
ATOM   1277  C   TYR B  29      -6.759  -2.421  27.104  1.00 46.51           C
ATOM   1278  O   TYR B  29      -7.115  -1.906  28.192  1.00 50.09           O
ATOM   1279  CB  TYR B  29      -6.649  -4.880  27.462  1.00 40.05           C
ATOM   1280  CG  TYR B  29      -5.829  -6.129  27.685  1.00 38.68           C
ATOM   1281  CD1 TYR B  29      -4.964  -6.634  26.693  1.00 39.91           C
ATOM   1282  CD2 TYR B  29      -5.848  -6.766  28.907  1.00 40.06           C
ATOM   1283  CE1 TYR B  29      -4.203  -7.794  26.912  1.00 38.79           C
ATOM   1284  CE2 TYR B  29      -5.107  -7.919  29.130  1.00 39.99           C
ATOM   1285  CZ  TYR B  29      -4.288  -8.422  28.128  1.00 37.45           C
ATOM   1286  OH  TYR B  29      -3.588  -9.551  28.411  1.00 36.47           O
ATOM   1287  N   ARG B  30      -7.120  -1.970  25.902  1.00 46.19           N
ATOM   1288  CA  ARG B  30      -8.120  -0.910  25.711  1.00 53.24           C
ATOM   1289  C   ARG B  30      -9.543  -1.462  25.917  1.00 47.31           C
ATOM   1290  O   ARG B  30     -10.429  -0.756  26.365  1.00 47.97           O
ATOM   1291  CB  ARG B  30      -7.987  -0.208  24.324  1.00 59.26           C
ATOM   1292  CG  ARG B  30      -6.941   0.937  24.180  1.00 69.79           C
ATOM   1293  CD  ARG B  30      -6.958   1.958  25.335  1.00 79.98           C
ATOM   1294  NE  ARG B  30      -6.447   1.361  26.586  1.00 87.75           N
ATOM   1295  CZ  ARG B  30      -6.545   1.878  27.820  1.00 92.70           C
ATOM   1296  NH1 ARG B  30      -7.132   3.053  28.041  1.00 95.01           N
ATOM   1297  NH2 ARG B  30      -6.034   1.197  28.853  1.00 94.70           N
ATOM   1298  N   LYS B  31      -9.741  -2.736  25.608  1.00 40.45           N
ATOM   1299  CA  LYS B  31     -11.024  -3.401  25.796  1.00 36.50           C
ATOM   1300  C   LYS B  31     -10.790  -4.790  26.339  1.00 30.44           C
ATOM   1301  O   LYS B  31      -9.784  -5.418  26.021  1.00 28.66           O
ATOM   1302  CB  LYS B  31     -11.712  -3.534  24.449  1.00 38.88           C
ATOM   1303  CG  LYS B  31     -12.285  -2.254  23.889  1.00 45.92           C
ATOM   1304  CD  LYS B  31     -13.537  -2.591  23.099  1.00 48.91           C
ATOM   1305  CE  LYS B  31     -14.457  -1.411  23.046  1.00 54.71           C
ATOM   1306  NZ  LYS B  31     -13.693  -0.343  22.363  1.00 60.36           N
ATOM   1307  N   TYR B  32     -11.711  -5.306  27.144  1.00 27.26           N
ATOM   1308  CA  TYR B  32     -11.513  -6.572  27.770  1.00 25.72           C
ATOM   1309  C   TYR B  32     -12.786  -7.058  28.452  1.00 24.59           C
ATOM   1310  O   TYR B  32     -13.733  -6.303  28.663  1.00 26.71           O
ATOM   1311  CB  TYR B  32     -10.392  -6.496  28.796  1.00 26.81           C
ATOM   1312  CG  TYR B  32     -10.678  -5.498  29.894  1.00 31.25           C
ATOM   1313  CD1 TYR B  32     -10.372  -4.158  29.727  1.00 36.20           C
ATOM   1314  CD2 TYR B  32     -11.235  -5.881  31.105  1.00 31.52           C
ATOM   1315  CE1 TYR B  32     -10.641  -3.225  30.717  1.00 38.17           C
ATOM   1316  CE2 TYR B  32     -11.493  -4.951  32.106  1.00 34.43           C
ATOM   1317  CZ  TYR B  32     -11.198  -3.635  31.901  1.00 38.51           C
ATOM   1318  OH  TYR B  32     -11.431  -2.703  32.883  1.00 42.41           O
ATOM   1319  N   CYS B  33     -12.762  -8.291  28.802  1.00 22.77           N
ATOM   1320  CA  CYS B  33     -13.837  -8.972  29.522  1.00 24.64           C
ATOM   1321  C   CYS B  33     -13.169  -9.655  30.702  1.00 22.96           C
ATOM   1322  O   CYS B  33     -12.024 -10.124  30.597  1.00 24.56           O
ATOM   1323  CB  CYS B  33     -14.514 -10.026  28.611  1.00 25.63           C
ATOM   1324  SG  CYS B  33     -15.428  -9.296  27.282  1.00 31.80           S
ATOM   1325  N   MET B  34     -13.897  -9.783  31.803  1.00 22.68           N
ATOM   1326  CA  MET B  34     -13.442 -10.544  32.970  1.00 24.56           C
ATOM   1327  C   MET B  34     -14.430 -11.655  33.290  1.00 26.17           C
ATOM   1328  O   MET B  34     -15.661 -11.486  33.185  1.00 24.32           O
ATOM   1329  CB  MET B  34     -13.332  -9.601  34.156  1.00 29.83           C
ATOM   1330  CG  MET B  34     -12.388  -8.438  33.950  1.00 33.43           C
ATOM   1331  SD  MET B  34     -12.203  -7.401  35.433  1.00 45.59           S
ATOM   1332  CE  MET B  34     -11.228  -8.605  36.374  1.00 47.18           C
ATOM   1333  N   GLY B  35     -13.893 -12.807  33.639  1.00 24.71           N
ATOM   1334  CA  GLY B  35     -14.686 -13.964  33.869  1.00 25.19           C
ATOM   1335  C   GLY B  35     -14.167 -14.814  35.031  1.00 24.98           C
ATOM   1336  O   GLY B  35     -13.096 -14.546  35.603  1.00 21.08           O
ATOM   1337  N   TRP B  36     -14.945 -15.844  35.319  1.00 19.69           N
ATOM   1338  CA  TRP B  36     -14.682 -16.819  36.353  1.00 19.65           C
ATOM   1339  C   TRP B  36     -14.769 -18.220  35.753  1.00 20.57           C
ATOM   1340  O   TRP B  36     -15.705 -18.559  34.973  1.00 19.58           O
ATOM   1341  CB  TRP B  36     -15.667 -16.665  37.515  1.00 20.55           C
ATOM   1342  CG  TRP B  36     -15.485 -15.442  38.312  1.00 20.60           C
ATOM   1343  CD1 TRP B  36     -16.191 -14.279  38.178  1.00 22.00           C
ATOM   1344  CD2 TRP B  36     -14.617 -15.249  39.421  1.00 21.12           C
ATOM   1345  NE1 TRP B  36     -15.813 -13.389  39.123  1.00 23.27           N
ATOM   1346  CE2 TRP B  36     -14.826 -13.956  39.887  1.00 22.75           C
ATOM   1347  CE3 TRP B  36     -13.645 -16.045  40.045  1.00 22.30           C
ATOM   1348  CZ2 TRP B  36     -14.097 -13.404  40.933  1.00 24.23           C
ATOM   1349  CZ3 TRP B  36     -12.976 -15.529  41.057  1.00 22.24           C
ATOM   1350  CH2 TRP B  36     -13.198 -14.205  41.523  1.00 23.56           C
ATOM   1351  N   PHE B  37     -13.744 -19.034  36.060  1.00 19.06           N
ATOM   1352  CA  PHE B  37     -13.740 -20.452  35.745  1.00 21.97           C
ATOM   1353  C   PHE B  37     -13.627 -21.235  37.071  1.00 21.62           C
ATOM   1354  O   PHE B  37     -13.327 -20.674  38.109  1.00 23.12           O
ATOM   1355  CB  PHE B  37     -12.529 -20.836  34.853  1.00 22.34           C
ATOM   1356  CG  PHE B  37     -12.715 -20.489  33.412  1.00 24.64           C
ATOM   1357  CD1 PHE B  37     -12.777 -19.151  33.015  1.00 24.36           C
ATOM   1358  CD2 PHE B  37     -12.809 -21.495  32.436  1.00 23.51           C
ATOM   1359  CE1 PHE B  37     -12.963 -18.821  31.656  1.00 25.51           C
ATOM   1360  CE2 PHE B  37     -12.955 -21.165  31.098  1.00 24.58           C
ATOM   1361  CZ  PHE B  37     -13.064 -19.843  30.717  1.00 24.40           C
ATOM   1362  N   ARG B  38     -13.915 -22.508  37.029  1.00 23.24           N
ATOM   1363  CA  ARG B  38     -13.718 -23.355  38.175  1.00 22.55           C
ATOM   1364  C   ARG B  38     -13.187 -24.709  37.811  1.00 22.00           C
ATOM   1365  O   ARG B  38     -13.483 -25.269  36.749  1.00 23.87           O
ATOM   1366  CB  ARG B  38     -15.029 -23.474  39.034  1.00 22.63           C
ATOM   1367  CG  ARG B  38     -16.127 -24.267  38.375  1.00 23.86           C
ATOM   1368  CD  ARG B  38     -17.330 -24.246  39.270  1.00 24.59           C
ATOM   1369  NE  ARG B  38     -18.364 -25.020  38.663  1.00 27.42           N
ATOM   1370  CZ  ARG B  38     -19.586 -25.155  39.148  1.00 27.99           C
ATOM   1371  NH1 ARG B  38     -19.967 -24.541  40.265  1.00 27.31           N
ATOM   1372  NH2 ARG B  38     -20.413 -25.931  38.505  1.00 30.70           N
ATOM   1373  N   GLN B  39     -12.427 -25.290  38.731  1.00 23.00           N
ATOM   1374  CA  GLN B  39     -11.940 -26.651  38.531  1.00 26.17           C
ATOM   1375  C   GLN B  39     -12.232 -27.499  39.771  1.00 26.83           C
ATOM   1376  O   GLN B  39     -11.566 -27.349  40.790  1.00 24.54           O
ATOM   1377  CB  GLN B  39     -10.446 -26.625  38.237  1.00 29.62           C
ATOM   1378  CG  GLN B  39      -9.859 -27.953  37.882  1.00 35.30           C
ATOM   1379  CD  GLN B  39      -8.504 -27.772  37.251  1.00 41.88           C
ATOM   1380  OE1 GLN B  39      -8.058 -26.624  36.985  1.00 49.22           O
ATOM   1381  NE2 GLN B  39      -7.842 -28.869  36.988  1.00 46.31           N
ATOM   1382  N   ALA B  40     -13.253 -28.350  39.672  1.00 26.98           N
ATOM   1383  CA  ALA B  40     -13.612 -29.239  40.748  1.00 30.09           C
ATOM   1384  C   ALA B  40     -12.495 -30.275  40.851  1.00 34.82           C
ATOM   1385  O   ALA B  40     -11.821 -30.555  39.842  1.00 36.78           O
ATOM   1386  CB  ALA B  40     -14.973 -29.878  40.504  1.00 30.35           C
ATOM   1387  N   PRO B  41     -12.243 -30.790  42.065  1.00 38.46           N
ATOM   1388  CA  PRO B  41     -11.032 -31.619  42.288  1.00 43.13           C
ATOM   1389  C   PRO B  41     -10.831 -32.831  41.323  1.00 48.65           C
ATOM   1390  O   PRO B  41     -11.755 -33.615  41.098  1.00 50.42           O
ATOM   1391  CB  PRO B  41     -11.151 -32.045  43.756  1.00 43.76           C
ATOM   1392  CG  PRO B  41     -12.425 -31.454  44.291  1.00 41.14           C
ATOM   1393  CD  PRO B  41     -12.981 -30.497  43.302  1.00 37.41           C
ATOM   1394  N   GLY B  42      -9.626 -32.950  40.751  1.00 51.53           N
ATOM   1395  CA  GLY B  42      -9.347 -33.966  39.754  1.00 54.80           C
ATOM   1396  C   GLY B  42      -9.783 -33.623  38.330  1.00 56.53           C
ATOM   1397  O   GLY B  42      -9.439 -34.362  37.393  1.00 58.08           O
ATOM   1398  N   LYS B  43     -10.510 -32.508  38.148  1.00 51.28           N
ATOM   1399  CA  LYS B  43     -11.262 -32.290  36.882  1.00 53.86           C
ATOM   1400  C   LYS B  43     -10.852 -31.245  35.962  1.00 52.13           C
ATOM   1401  O   LYS B  43      -9.922 -30.448  36.198  1.00 50.69           O
ATOM   1402  CB  LYS B  43     -12.736 -31.989  37.085  1.00 51.65           C
ATOM   1403  CG  LYS B  43     -13.588 -33.214  37.302  1.00 54.19           C
ATOM   1404  CD  LYS B  43     -15.025 -32.764  37.465  1.00 53.99           C
ATOM   1405  CE  LYS B  43     -15.856 -33.817  38.165  1.00 56.41           C
ATOM   1406  NZ  LYS B  43     -17.121 -33.213  38.671  1.00 56.60           N
ATOM   1407  N   GLU B  44     -11.589 -31.353  34.851  1.00 56.79           N
ATOM   1408  CA  GLU B  44     -11.713 -30.405  33.796  1.00 51.09           C
ATOM   1409  C   GLU B  44     -12.169 -29.053  34.336  1.00 44.07           C
ATOM   1410  O   GLU B  44     -13.265 -28.889  34.859  1.00 42.43           O
ATOM   1411  CB  GLU B  44     -12.742 -30.909  32.738  1.00 58.96           C
ATOM   1412  CG  GLU B  44     -12.664 -32.398  32.329  1.00 66.04           C
ATOM   1413  CD  GLU B  44     -13.647 -33.307  33.102  1.00 69.50           C
ATOM   1414  OE1 GLU B  44     -14.341 -32.838  34.037  1.00 66.68           O
ATOM   1415  OE2 GLU B  44     -13.743 -34.508  32.779  1.00 72.84           O
ATOM   1416  N   ARG B  45     -11.300 -28.083  34.191  1.00 39.88           N
ATOM   1417  CA  ARG B  45     -11.653 -26.732  34.376  1.00 40.84           C
ATOM   1418  C   ARG B  45     -12.810 -26.302  33.437  1.00 38.05           C
ATOM   1419  O   ARG B  45     -12.885 -26.756  32.327  1.00 35.21           O
ATOM   1420  CB  ARG B  45     -10.441 -25.916  34.096  1.00 37.50           C
ATOM   1421  CG  ARG B  45     -10.624 -24.535  34.605  1.00 37.82           C
ATOM   1422  CD  ARG B  45      -9.340 -23.792  34.329  1.00 38.94           C
ATOM   1423  NE  ARG B  45      -8.241 -24.193  35.204  1.00 40.36           N
ATOM   1424  CZ  ARG B  45      -7.145 -23.450  35.444  1.00 45.36           C
ATOM   1425  NH1 ARG B  45      -6.973 -22.235  34.901  1.00 45.18           N
ATOM   1426  NH2 ARG B  45      -6.177 -23.943  36.226  1.00 46.87           N
ATOM   1427  N   GLU B  46     -13.707 -25.421  33.893  1.00 34.25           N
ATOM   1428  CA  GLU B  46     -14.965 -25.207  33.188  1.00 32.40           C
ATOM   1429  C   GLU B  46     -15.309 -23.740  33.390  1.00 25.78           C
ATOM   1430  O   GLU B  46     -15.047 -23.165  34.439  1.00 23.04           O
ATOM   1431  CB  GLU B  46     -16.032 -26.213  33.694  1.00 38.50           C
ATOM   1432  CG  GLU B  46     -17.406 -25.641  34.048  1.00 45.01           C
ATOM   1433  CD  GLU B  46     -18.327 -26.624  34.797  1.00 49.81           C
ATOM   1434  OE1 GLU B  46     -18.758 -27.597  34.147  1.00 55.69           O
ATOM   1435  OE2 GLU B  46     -18.643 -26.438  36.015  1.00 42.67           O
ATOM   1436  N   GLY B  47     -15.859 -23.105  32.371  1.00 23.70           N
ATOM   1437  CA  GLY B  47     -16.211 -21.669  32.486  1.00 21.68           C
ATOM   1438  C   GLY B  47     -17.410 -21.563  33.392  1.00 20.11           C
ATOM   1439  O   GLY B  47     -18.265 -22.483  33.438  1.00 23.08           O
ATOM   1440  N   VAL B  48     -17.494 -20.483  34.131  1.00 19.10           N
ATOM   1441  CA  VAL B  48     -18.680 -20.194  34.918  1.00 22.91           C
ATOM   1442  C   VAL B  48     -19.411 -18.980  34.358  1.00 22.49           C
ATOM   1443  O   VAL B  48     -20.584 -19.108  33.978  1.00 24.67           O
ATOM   1444  CB  VAL B  48     -18.559 -20.352  36.504  1.00 24.27           C
ATOM   1445  CG1 VAL B  48     -17.270 -20.884  37.063  1.00 23.65           C
ATOM   1446  CG2 VAL B  48     -19.287 -19.373  37.364  1.00 24.00           C
ATOM   1447  N   ALA B  49     -18.717 -17.848  34.213  1.00 21.19           N
ATOM   1448  CA  ALA B  49     -19.408 -16.662  33.752  1.00 21.28           C
ATOM   1449  C   ALA B  49     -18.439 -15.621  33.305  1.00 20.33           C
ATOM   1450  O   ALA B  49     -17.274 -15.706  33.690  1.00 21.16           O
ATOM   1451  CB  ALA B  49     -20.267 -16.101  34.845  1.00 23.48           C
ATOM   1452  N   CYS B  50     -18.953 -14.651  32.544  1.00 19.34           N
ATOM   1453  CA  CYS B  50     -18.142 -13.546  32.024  1.00 21.70           C
ATOM   1454  C   CYS B  50     -18.948 -12.280  31.947  1.00 20.51           C
ATOM   1455  O   CYS B  50     -20.221 -12.326  31.872  1.00 23.71           O
ATOM   1456  CB  CYS B  50     -17.543 -13.984  30.707  1.00 22.06           C
ATOM   1457  SG  CYS B  50     -16.577 -12.756  29.800  1.00 31.42           S
ATOM   1458  N   ILE B  51     -18.283 -11.139  32.050  1.00 19.49           N
ATOM   1459  CA  ILE B  51     -18.991  -9.873  31.988  1.00 21.76           C
ATOM   1460  C   ILE B  51     -18.152  -8.939  31.110  1.00 23.33           C
ATOM   1461  O   ILE B  51     -16.925  -8.937  31.258  1.00 21.75           O
ATOM   1462  CB  ILE B  51     -19.256  -9.268  33.386  1.00 21.90           C
ATOM   1463  CG1 ILE B  51     -20.003  -7.896  33.327  1.00 24.64           C
ATOM   1464  CG2 ILE B  51     -17.974  -9.091  34.181  1.00 21.34           C
ATOM   1465  CD1 ILE B  51     -20.545  -7.383  34.689  1.00 26.56           C
ATOM   1466  N   ASN B  52     -18.822  -8.187  30.220  1.00 25.53           N
ATOM   1467  CA  ASN B  52     -18.190  -7.201  29.303  1.00 28.82           C
ATOM   1468  C   ASN B  52     -18.194  -5.799  29.927  1.00 30.46           C
ATOM   1469  O   ASN B  52     -18.784  -5.605  31.011  1.00 29.48           O
ATOM   1470  CB  ASN B  52     -18.896  -7.151  27.894  1.00 30.56           C
ATOM   1471  CG  ASN B  52     -20.362  -6.719  27.946  1.00 33.31           C
ATOM   1472  OD1 ASN B  52     -20.765  -5.854  28.724  1.00 35.94           O
ATOM   1473  ND2 ASN B  52     -21.167  -7.293  27.094  1.00 33.62           N
ATOM   1474  N   SER B  53     -17.596  -4.820  29.218  1.00 34.24           N
ATOM   1475  CA  SER B  53     -17.550  -3.437  29.745  1.00 38.48           C
ATOM   1476  C   SER B  53     -18.900  -2.762  29.853  1.00 40.20           C
ATOM   1477  O   SER B  53     -19.079  -1.956  30.743  1.00 41.85           O
ATOM   1478  CB  SER B  53     -16.618  -2.550  28.970  1.00 43.60           C
ATOM   1479  OG  SER B  53     -17.058  -2.440  27.640  1.00 47.34           O
ATOM   1480  N   GLY B  54     -19.866  -3.118  29.005  1.00 40.37           N
ATOM   1481  CA  GLY B  54     -21.237  -2.608  29.157  1.00 42.43           C
ATOM   1482  C   GLY B  54     -21.982  -3.230  30.317  1.00 41.60           C
ATOM   1483  O   GLY B  54     -23.088  -2.780  30.644  1.00 41.84           O
ATOM   1484  N   GLY B  55     -21.404  -4.285  30.932  1.00 35.95           N
ATOM   1485  CA  GLY B  55     -22.072  -4.965  32.017  1.00 34.37           C
ATOM   1486  C   GLY B  55     -22.961  -6.102  31.551  1.00 33.09           C
ATOM   1487  O   GLY B  55     -23.725  -6.674  32.335  1.00 33.29           O
ATOM   1488  N   GLY B  56     -22.902  -6.410  30.267  1.00 34.71           N
ATOM   1489  CA  GLY B  56     -23.603  -7.585  29.721  1.00 33.14           C
ATOM   1490  C   GLY B  56     -22.943  -8.859  30.250  1.00 29.00           C
ATOM   1491  O   GLY B  56     -21.748  -9.016  30.147  1.00 28.08           O
ATOM   1492  N   THR B  57     -23.763  -9.758  30.784  1.00 29.78           N
ATOM   1493  CA  THR B  57     -23.312 -10.971  31.394  1.00 30.75           C
ATOM   1494  C   THR B  57     -23.606 -12.215  30.541  1.00 31.34           C
ATOM   1495  O   THR B  57     -24.673 -12.317  29.891  1.00 31.86           O
ATOM   1496  CB  THR B  57     -23.951 -11.114  32.777  1.00 32.39           C
ATOM   1497  OG1 THR B  57     -25.382 -11.013  32.668  1.00 39.47           O
ATOM   1498  CG2 THR B  57     -23.436  -9.979  33.725  1.00 33.77           C
ATOM   1499  N   SER B  58     -22.680 -13.172  30.604  1.00 29.05           N
ATOM   1500  CA  SER B  58     -22.800 -14.477  29.952  1.00 27.98           C
ATOM   1501  C   SER B  58     -22.553 -15.541  30.957  1.00 25.72           C
ATOM   1502  O   SER B  58     -21.555 -15.481  31.680  1.00 23.60           O
ATOM   1503  CB  SER B  58     -21.718 -14.655  28.878  1.00 29.24           C
ATOM   1504  OG  SER B  58     -21.922 -13.721  27.872  1.00 33.40           O
ATOM   1505  N   TYR B  59     -23.456 -16.490  31.075  1.00 26.66           N
ATOM   1506  CA  TYR B  59     -23.273 -17.580  32.002  1.00 27.80           C
ATOM   1507  C   TYR B  59     -22.947 -18.834  31.171  1.00 28.69           C
ATOM   1508  O   TYR B  59     -23.686 -19.186  30.281  1.00 32.62           O
ATOM   1509  CB  TYR B  59     -24.544 -17.714  32.894  1.00 31.35           C
ATOM   1510  CG  TYR B  59     -24.668 -16.531  33.853  1.00 30.34           C
ATOM   1511  CD1 TYR B  59     -24.021 -16.540  35.112  1.00 31.13           C
ATOM   1512  CD2 TYR B  59     -25.308 -15.342  33.464  1.00 34.62           C
ATOM   1513  CE1 TYR B  59     -24.073 -15.424  35.967  1.00 28.05           C
ATOM   1514  CE2 TYR B  59     -25.393 -14.223  34.325  1.00 31.19           C
ATOM   1515  CZ  TYR B  59     -24.742 -14.272  35.558  1.00 29.67           C
ATOM   1516  OH  TYR B  59     -24.786 -13.180  36.377  1.00 27.79           O
ATOM   1517  N   TYR B  60     -21.829 -19.499  31.452  1.00 29.02           N
ATOM   1518  CA  TYR B  60     -21.376 -20.623  30.664  1.00 27.44           C
ATOM   1519  C   TYR B  60     -21.801 -21.936  31.278  1.00 28.54           C
ATOM   1520  O   TYR B  60     -22.095 -22.877  30.597  1.00 30.81           O
ATOM   1521  CB  TYR B  60     -19.883 -20.630  30.709  1.00 26.64           C
ATOM   1522  CG  TYR B  60     -19.192 -19.451  30.140  1.00 24.62           C
ATOM   1523  CD1 TYR B  60     -19.471 -19.037  28.844  1.00 25.93           C
ATOM   1524  CD2 TYR B  60     -18.162 -18.802  30.857  1.00 23.18           C
ATOM   1525  CE1 TYR B  60     -18.795 -17.984  28.256  1.00 25.75           C
ATOM   1526  CE2 TYR B  60     -17.411 -17.787  30.269  1.00 22.92           C
ATOM   1527  CZ  TYR B  60     -17.741 -17.379  28.958  1.00 23.80           C
ATOM   1528  OH  TYR B  60     -17.011 -16.408  28.315  1.00 23.96           O
ATOM   1529  N   ALA B  61     -21.884 -22.005  32.600  1.00 30.14           N
ATOM   1530  CA  ALA B  61     -22.314 -23.256  33.204  1.00 34.63           C
ATOM   1531  C   ALA B  61     -23.819 -23.291  33.434  1.00 33.95           C
ATOM   1532  O   ALA B  61     -24.290 -22.577  34.279  1.00 32.89           O
ATOM   1533  CB  ALA B  61     -21.561 -23.441  34.505  1.00 32.78           C
ATOM   1534  N   ASP B  62     -24.576 -24.089  32.681  1.00 40.48           N
ATOM   1535  CA  ASP B  62     -26.003 -24.322  32.972  1.00 42.18           C
ATOM   1536  C   ASP B  62     -26.365 -24.495  34.469  1.00 38.96           C
ATOM   1537  O   ASP B  62     -27.306 -23.868  34.965  1.00 37.08           O
ATOM   1538  CB  ASP B  62     -26.536 -25.524  32.161  1.00 51.19           C
ATOM   1539  CG  ASP B  62     -26.793 -25.172  30.679  1.00 56.38           C
ATOM   1540  OD1 ASP B  62     -26.792 -23.968  30.313  1.00 61.55           O
ATOM   1541  OD2 ASP B  62     -26.982 -26.095  29.856  1.00 63.54           O
ATOM   1542  N   SER B  63     -25.556 -25.250  35.202  1.00 36.47           N
ATOM   1543  CA  SER B  63     -25.923 -25.644  36.536  1.00 38.37           C
ATOM   1544  C   SER B  63     -25.849 -24.504  37.537  1.00 36.81           C
ATOM   1545  O   SER B  63     -26.324 -24.651  38.649  1.00 35.26           O
ATOM   1546  CB  SER B  63     -25.048 -26.800  36.969  1.00 38.97           C
ATOM   1547  OG  SER B  63     -23.725 -26.383  37.136  1.00 39.34           O
ATOM   1548  N   VAL B  64     -25.231 -23.373  37.150  1.00 34.99           N
ATOM   1549  CA  VAL B  64     -25.122 -22.248  38.038  1.00 33.97           C
ATOM   1550  C   VAL B  64     -26.125 -21.158  37.768  1.00 34.82           C
ATOM   1551  O   VAL B  64     -26.234 -20.211  38.564  1.00 32.67           O
ATOM   1552  CB  VAL B  64     -23.701 -21.664  38.140  1.00 33.19           C
ATOM   1553  CG1 VAL B  64     -22.692 -22.758  38.544  1.00 33.45           C
ATOM   1554  CG2 VAL B  64     -23.221 -20.887  36.882  1.00 32.38           C
ATOM   1555  N   LYS B  65     -26.894 -21.285  36.698  1.00 36.26           N
ATOM   1556  CA  LYS B  65     -27.819 -20.206  36.338  1.00 36.78           C
ATOM   1557  C   LYS B  65     -28.947 -20.078  37.359  1.00 38.20           C
ATOM   1558  O   LYS B  65     -29.470 -21.090  37.814  1.00 40.93           O
ATOM   1559  CB  LYS B  65     -28.384 -20.454  34.939  1.00 40.98           C
ATOM   1560  CG  LYS B  65     -27.307 -20.383  33.849  1.00 40.46           C
ATOM   1561  CD  LYS B  65     -27.827 -20.874  32.490  1.00 45.27           C
ATOM   1562  CE  LYS B  65     -26.734 -20.796  31.404  1.00 45.34           C
ATOM   1563  NZ  LYS B  65     -27.143 -21.413  30.100  1.00 47.77           N
ATOM   1564  N   GLY B  66     -29.324 -18.843  37.701  1.00 36.21           N
ATOM   1565  CA  GLY B  66     -30.242 -18.586  38.765  1.00 38.74           C
ATOM   1566  C   GLY B  66     -29.559 -18.346  40.099  1.00 40.91           C
ATOM   1567  O   GLY B  66     -30.016 -17.509  40.906  1.00 43.60           O
ATOM   1568  N   ARG B  67     -28.453 -19.057  40.339  1.00 34.54           N
ATOM   1569  CA  ARG B  67     -27.880 -19.107  41.666  1.00 31.60           C
ATOM   1570  C   ARG B  67     -26.644 -18.164  41.774  1.00 29.06           C
ATOM   1571  O   ARG B  67     -26.396 -17.572  42.843  1.00 29.61           O
ATOM   1572  CB  ARG B  67     -27.507 -20.559  41.974  1.00 31.39           C
ATOM   1573  CG  ARG B  67     -28.695 -21.482  42.170  1.00 35.95           C
ATOM   1574  CD  ARG B  67     -28.261 -22.844  42.686  1.00 35.89           C
ATOM   1575  NE  ARG B  67     -27.233 -23.461  41.855  1.00 33.84           N
ATOM   1576  CZ  ARG B  67     -26.010 -23.812  42.246  1.00 35.48           C
ATOM   1577  NH1 ARG B  67     -25.518 -23.551  43.469  1.00 34.29           N
ATOM   1578  NH2 ARG B  67     -25.222 -24.382  41.352  1.00 37.65           N
ATOM   1579  N   PHE B  68     -25.870 -18.065  40.692  1.00 26.59           N
ATOM   1580  CA  PHE B  68     -24.625 -17.261  40.676  1.00 26.02           C
ATOM   1581  C   PHE B  68     -24.875 -16.003  39.893  1.00 26.14           C
ATOM   1582  O   PHE B  68     -25.550 -16.050  38.829  1.00 25.07           O
ATOM   1583  CB  PHE B  68     -23.522 -18.010  40.003  1.00 25.86           C
ATOM   1584  CG  PHE B  68     -22.954 -19.159  40.787  1.00 28.57           C
ATOM   1585  CD1 PHE B  68     -23.648 -19.802  41.830  1.00 32.65           C
ATOM   1586  CD2 PHE B  68     -21.715 -19.670  40.429  1.00 27.48           C
ATOM   1587  CE1 PHE B  68     -23.056 -20.886  42.514  1.00 30.65           C
ATOM   1588  CE2 PHE B  68     -21.139 -20.722  41.123  1.00 26.04           C
ATOM   1589  CZ  PHE B  68     -21.808 -21.343  42.138  1.00 26.55           C
ATOM   1590  N   THR B  69     -24.351 -14.879  40.372  1.00 26.01           N
ATOM   1591  CA  THR B  69     -24.392 -13.602  39.642  1.00 26.78           C
ATOM   1592  C   THR B  69     -23.004 -13.039  39.533  1.00 25.99           C
ATOM   1593  O   THR B  69     -22.285 -13.008  40.528  1.00 26.50           O
ATOM   1594  CB  THR B  69     -25.244 -12.559  40.371  1.00 30.56           C
ATOM   1595  OG1 THR B  69     -26.506 -13.136  40.680  1.00 33.74           O
ATOM   1596  CG2 THR B  69     -25.509 -11.343  39.433  1.00 32.14           C
ATOM   1597  N   ILE B  70     -22.595 -12.652  38.320  1.00 23.55           N
ATOM   1598  CA  ILE B  70     -21.339 -11.940  38.072  1.00 22.19           C
ATOM   1599  C   ILE B  70     -21.660 -10.481  37.913  1.00 22.76           C
ATOM   1600  O   ILE B  70     -22.704 -10.130  37.352  1.00 24.66           O
ATOM   1601  CB  ILE B  70     -20.557 -12.520  36.863  1.00 20.68           C
ATOM   1602  CG1 ILE B  70     -19.190 -11.887  36.734  1.00 20.70           C
ATOM   1603  CG2 ILE B  70     -21.327 -12.300  35.538  1.00 22.67           C
ATOM   1604  CD1 ILE B  70     -18.324 -12.514  35.610  1.00 19.11           C
ATOM   1605  N   SER B  71     -20.815  -9.620  38.498  1.00 22.92           N
ATOM   1606  CA  SER B  71     -20.992  -8.185  38.445  1.00 26.24           C
ATOM   1607  C   SER B  71     -19.631  -7.523  38.497  1.00 26.41           C
ATOM   1608  O   SER B  71     -18.629  -8.167  38.727  1.00 23.94           O
ATOM   1609  CB  SER B  71     -21.851  -7.660  39.593  1.00 29.28           C
ATOM   1610  OG  SER B  71     -21.349  -8.107  40.845  1.00 31.71           O
ATOM   1611  N   GLN B  72     -19.602  -6.235  38.282  1.00 29.58           N
ATOM   1612  CA  GLN B  72     -18.321  -5.537  38.395  1.00 32.45           C
ATOM   1613  C   GLN B  72     -18.495  -4.246  39.110  1.00 36.03           C
ATOM   1614  O   GLN B  72     -19.639  -3.769  39.280  1.00 36.42           O
ATOM   1615  CB  GLN B  72     -17.698  -5.359  37.010  1.00 33.13           C
ATOM   1616  CG  GLN B  72     -18.519  -4.465  36.120  1.00 36.94           C
ATOM   1617  CD  GLN B  72     -18.219  -4.631  34.647  1.00 38.96           C
ATOM   1618  OE1 GLN B  72     -19.023  -4.199  33.805  1.00 42.01           O
ATOM   1619  NE2 GLN B  72     -17.053  -5.212  34.323  1.00 36.41           N
ATOM   1620  N   ASP B  73     -17.378  -3.654  39.533  1.00 41.11           N
ATOM   1621  CA  ASP B  73     -17.414  -2.332  40.214  1.00 47.17           C
ATOM   1622  C   ASP B  73     -17.530  -1.191  39.184  1.00 51.94           C
ATOM   1623  O   ASP B  73     -17.582  -1.421  37.975  1.00 51.30           O
ATOM   1624  CB  ASP B  73     -16.182  -2.133  41.134  1.00 50.82           C
ATOM   1625  CG  ASP B  73     -14.858  -2.013  40.351  1.00 53.63           C
ATOM   1626  OD1 ASP B  73     -13.882  -1.443  40.896  1.00 59.04           O
ATOM   1627  OD2 ASP B  73     -14.777  -2.509  39.200  1.00 57.14           O
ATOM   1628  N   ASN B  74     -17.541   0.041  39.649  1.00 55.20           N
ATOM   1629  CA  ASN B  74     -17.656   1.127  38.716  1.00 60.42           C
ATOM   1630  C   ASN B  74     -16.440   1.337  37.849  1.00 59.36           C
ATOM   1631  O   ASN B  74     -16.581   1.688  36.685  1.00 58.64           O
ATOM   1632  CB  ASN B  74     -18.064   2.402  39.410  1.00 65.59           C
ATOM   1633  CG  ASN B  74     -19.504   2.737  39.126  1.00 73.96           C
ATOM   1634  OD1 ASN B  74     -19.924   2.733  37.964  1.00 77.83           O
ATOM   1635  ND2 ASN B  74     -20.280   2.998  40.173  1.00 80.69           N
ATOM   1636  N   ALA B  75     -15.252   1.142  38.406  1.00 58.24           N
ATOM   1637  CA  ALA B  75     -14.053   1.141  37.590  1.00 57.66           C
ATOM   1638  C   ALA B  75     -14.254  -0.194  36.903  1.00 58.55           C
ATOM   1639  O   ALA B  75     -15.172  -0.932  37.245  1.00 59.69           O
ATOM   1640  CB  ALA B  75     -12.812   1.169  38.463  1.00 56.57           C
ATOM   1641  N   LYS B  76     -13.496  -0.594  35.930  1.00 56.06           N
ATOM   1642  CA  LYS B  76     -13.806  -1.983  35.588  1.00 56.21           C
ATOM   1643  C   LYS B  76     -12.648  -2.891  35.880  1.00 50.85           C
ATOM   1644  O   LYS B  76     -12.296  -3.768  35.136  1.00 50.72           O
ATOM   1645  CB  LYS B  76     -14.471  -2.083  34.228  1.00 55.63           C
ATOM   1646  CG  LYS B  76     -15.963  -1.789  34.413  1.00 58.50           C
ATOM   1647  CD  LYS B  76     -16.628  -1.166  33.213  1.00 57.91           C
ATOM   1648  CE  LYS B  76     -18.040  -0.783  33.581  1.00 57.05           C
ATOM   1649  NZ  LYS B  76     -18.489   0.306  32.688  1.00 58.30           N
ATOM   1650  N   ASP B  77     -12.134  -2.663  37.077  1.00 52.10           N
ATOM   1651  CA  ASP B  77     -10.916  -3.264  37.575  1.00 49.76           C
ATOM   1652  C   ASP B  77     -11.233  -4.492  38.390  1.00 43.32           C
ATOM   1653  O   ASP B  77     -10.349  -5.290  38.585  1.00 37.44           O
ATOM   1654  CB  ASP B  77     -10.197  -2.251  38.484  1.00 52.06           C
ATOM   1655  CG  ASP B  77      -9.678  -1.081  37.708  1.00 58.45           C
ATOM   1656  OD1 ASP B  77      -9.094  -1.337  36.623  1.00 56.07           O
ATOM   1657  OD2 ASP B  77      -9.871   0.085  38.148  1.00 67.94           O
ATOM   1658  N   THR B  78     -12.477  -4.605  38.882  1.00 39.11           N
ATOM   1659  CA  THR B  78     -12.828  -5.626  39.873  1.00 36.86           C
ATOM   1660  C   THR B  78     -14.099  -6.338  39.443  1.00 33.10           C
ATOM   1661  O   THR B  78     -15.087  -5.690  39.068  1.00 36.12           O
ATOM   1662  CB  THR B  78     -12.993  -4.998  41.281  1.00 39.75           C
ATOM   1663  OG1 THR B  78     -11.738  -4.467  41.698  1.00 41.31           O
ATOM   1664  CG2 THR B  78     -13.495  -6.006  42.373  1.00 38.08           C
ATOM   1665  N   VAL B  79     -14.072  -7.645  39.509  1.00 28.11           N
ATOM   1666  CA  VAL B  79     -15.206  -8.482  39.162  1.00 26.75           C
ATOM   1667  C   VAL B  79     -15.535  -9.347  40.404  1.00 27.88           C
ATOM   1668  O   VAL B  79     -14.625  -9.736  41.226  1.00 24.73           O
ATOM   1669  CB  VAL B  79     -14.907  -9.330  37.916  1.00 25.99           C
ATOM   1670  CG1 VAL B  79     -13.851 -10.393  38.152  1.00 26.72           C
ATOM   1671  CG2 VAL B  79     -16.142 -10.071  37.423  1.00 26.60           C
ATOM   1672  N   PHE B  80     -16.830  -9.611  40.524  1.00 24.62           N
ATOM   1673  CA  PHE B  80     -17.419 -10.271  41.669  1.00 24.85           C
ATOM   1674  C   PHE B  80     -18.170 -11.452  41.175  1.00 23.23           C
ATOM   1675  O   PHE B  80     -18.701 -11.446  40.034  1.00 23.40           O
ATOM   1676  CB  PHE B  80     -18.339  -9.337  42.448  1.00 26.05           C
ATOM   1677  CG  PHE B  80     -17.658  -8.080  42.917  1.00 28.34           C
ATOM   1678  CD1 PHE B  80     -16.710  -8.120  43.925  1.00 30.54           C
ATOM   1679  CD2 PHE B  80     -17.929  -6.870  42.324  1.00 32.44           C
ATOM   1680  CE1 PHE B  80     -16.075  -6.967  44.381  1.00 33.17           C
ATOM   1681  CE2 PHE B  80     -17.306  -5.677  42.766  1.00 36.72           C
ATOM   1682  CZ  PHE B  80     -16.385  -5.728  43.809  1.00 35.68           C
ATOM   1683  N   LEU B  81     -18.174 -12.512  41.994  1.00 22.34           N
ATOM   1684  CA  LEU B  81     -19.036 -13.664  41.727  1.00 20.89           C
ATOM   1685  C   LEU B  81     -19.819 -13.946  43.001  1.00 23.16           C
ATOM   1686  O   LEU B  81     -19.245 -14.394  44.001  1.00 21.57           O
ATOM   1687  CB  LEU B  81     -18.247 -14.875  41.290  1.00 19.05           C
ATOM   1688  CG  LEU B  81     -19.138 -16.046  40.810  1.00 20.40           C
ATOM   1689  CD1 LEU B  81     -19.819 -15.803  39.467  1.00 20.50           C
ATOM   1690  CD2 LEU B  81     -18.227 -17.290  40.759  1.00 20.22           C
ATOM   1691  N   ARG B  82     -21.113 -13.615  42.998  1.00 24.95           N
ATOM   1692  CA  ARG B  82     -21.968 -13.882  44.111  1.00 26.01           C
ATOM   1693  C   ARG B  82     -22.610 -15.236  43.885  1.00 25.29           C
ATOM   1694  O   ARG B  82     -23.251 -15.458  42.835  1.00 27.57           O
ATOM   1695  CB  ARG B  82     -23.025 -12.806  44.242  1.00 28.52           C
ATOM   1696  CG  ARG B  82     -24.106 -13.050  45.306  1.00 32.18           C
ATOM   1697  CD  ARG B  82     -24.941 -11.761  45.411  1.00 38.24           C
ATOM   1698  NE  ARG B  82     -25.821 -11.636  46.582  1.00 48.88           N
ATOM   1699  CZ  ARG B  82     -26.117 -10.473  47.225  1.00 52.63           C
ATOM   1700  NH1 ARG B  82     -25.569  -9.275  46.881  1.00 55.03           N
ATOM   1701  NH2 ARG B  82     -26.942 -10.503  48.255  1.00 54.63           N
ATOM   1702  N   MET B  83     -22.443 -16.120  44.862  1.00 24.08           N
ATOM   1703  CA  MET B  83     -22.875 -17.507  44.777  1.00 26.46           C
ATOM   1704  C   MET B  83     -23.904 -17.766  45.855  1.00 26.92           C
ATOM   1705  O   MET B  83     -23.565 -17.745  47.033  1.00 26.20           O
ATOM   1706  CB  MET B  83     -21.677 -18.428  44.934  1.00 28.75           C
ATOM   1707  CG  MET B  83     -20.506 -18.014  44.058  1.00 32.39           C
ATOM   1708  SD  MET B  83     -18.991 -18.993  44.369  1.00 38.07           S
ATOM   1709  CE  MET B  83     -19.355 -20.412  43.465  1.00 39.70           C
ATOM   1710  N   ASN B  84     -25.159 -17.979  45.462  1.00 28.97           N
ATOM   1711  CA  ASN B  84     -26.232 -18.284  46.409  1.00 31.81           C
ATOM   1712  C   ASN B  84     -26.569 -19.755  46.329  1.00 30.94           C
ATOM   1713  O   ASN B  84     -26.270 -20.381  45.350  1.00 31.24           O
ATOM   1714  CB  ASN B  84     -27.537 -17.487  46.111  1.00 35.77           C
ATOM   1715  CG  ASN B  84     -27.367 -16.007  46.299  1.00 37.17           C
ATOM   1716  OD1 ASN B  84     -26.671 -15.561  47.182  1.00 40.65           O
ATOM   1717  ND2 ASN B  84     -28.000 -15.245  45.465  1.00 43.54           N
ATOM   1718  N   SER B  85     -27.219 -20.283  47.351  1.00 31.56           N
ATOM   1719  CA  SER B  85     -27.822 -21.599  47.272  1.00 34.26           C
ATOM   1720  C   SER B  85     -26.741 -22.594  46.873  1.00 33.57           C
ATOM   1721  O   SER B  85     -26.901 -23.380  45.934  1.00 33.84           O
ATOM   1722  CB  SER B  85     -28.927 -21.567  46.240  1.00 38.36           C
ATOM   1723  OG  SER B  85     -29.924 -20.675  46.701  1.00 44.44           O
ATOM   1724  N   LEU B  86     -25.610 -22.511  47.568  1.00 31.08           N
ATOM   1725  CA  LEU B  86     -24.471 -23.333  47.189  1.00 29.54           C
ATOM   1726  C   LEU B  86     -24.755 -24.820  47.450  1.00 29.40           C
ATOM   1727  O   LEU B  86     -25.416 -25.192  48.437  1.00 28.12           O
ATOM   1728  CB  LEU B  86     -23.226 -22.868  47.907  1.00 31.12           C
ATOM   1729  CG  LEU B  86     -22.552 -21.664  47.224  1.00 30.72           C
ATOM   1730  CD1 LEU B  86     -21.725 -20.918  48.256  1.00 34.31           C
ATOM   1731  CD2 LEU B  86     -21.680 -22.086  46.070  1.00 30.83           C
ATOM   1732  N   LYS B  87     -24.213 -25.642  46.535  1.00 29.31           N
ATOM   1733  CA  LYS B  87     -24.331 -27.092  46.552  1.00 31.71           C
ATOM   1734  C   LYS B  87     -22.971 -27.751  46.641  1.00 30.26           C
ATOM   1735  O   LYS B  87     -21.958 -27.177  46.209  1.00 27.64           O
ATOM   1736  CB  LYS B  87     -25.052 -27.562  45.280  1.00 34.50           C
ATOM   1737  CG  LYS B  87     -26.446 -26.964  45.176  1.00 36.40           C
ATOM   1738  CD  LYS B  87     -26.984 -27.141  43.774  1.00 39.32           C
ATOM   1739  CE  LYS B  87     -28.396 -26.564  43.704  1.00 42.09           C
ATOM   1740  NZ  LYS B  87     -29.390 -27.531  44.199  1.00 46.34           N
ATOM   1741  N   PRO B  88     -22.928 -28.948  47.213  1.00 31.89           N
ATOM   1742  CA  PRO B  88     -21.672 -29.712  47.228  1.00 33.81           C
ATOM   1743  C   PRO B  88     -20.926 -29.773  45.888  1.00 33.37           C
ATOM   1744  O   PRO B  88     -19.691 -29.604  45.849  1.00 32.47           O
ATOM   1745  CB  PRO B  88     -22.123 -31.073  47.697  1.00 35.56           C
ATOM   1746  CG  PRO B  88     -23.297 -30.769  48.583  1.00 36.41           C
ATOM   1747  CD  PRO B  88     -24.037 -29.702  47.839  1.00 35.00           C
ATOM   1748  N   GLU B  89     -21.654 -29.939  44.784  1.00 35.66           N
ATOM   1749  CA  GLU B  89     -21.047 -29.922  43.432  1.00 37.10           C
ATOM   1750  C   GLU B  89     -20.431 -28.594  43.014  1.00 32.31           C
ATOM   1751  O   GLU B  89     -19.744 -28.557  42.024  1.00 30.28           O
ATOM   1752  CB  GLU B  89     -22.007 -30.332  42.301  1.00 42.43           C
ATOM   1753  CG  GLU B  89     -23.300 -29.557  42.238  1.00 45.58           C
ATOM   1754  CD  GLU B  89     -24.450 -30.366  42.854  1.00 54.30           C
ATOM   1755  OE1 GLU B  89     -24.403 -30.768  44.083  1.00 52.87           O
ATOM   1756  OE2 GLU B  89     -25.418 -30.632  42.099  1.00 62.29           O
ATOM   1757  N   ASP B  90     -20.689 -27.499  43.733  1.00 28.52           N
ATOM   1758  CA  ASP B  90     -19.937 -26.260  43.503  1.00 25.51           C
ATOM   1759  C   ASP B  90     -18.498 -26.244  44.112  1.00 23.80           C
ATOM   1760  O   ASP B  90     -17.718 -25.316  43.892  1.00 23.35           O
ATOM   1761  CB  ASP B  90     -20.720 -25.094  44.088  1.00 25.69           C
ATOM   1762  CG  ASP B  90     -22.067 -24.895  43.404  1.00 27.27           C
ATOM   1763  OD1 ASP B  90     -22.114 -24.994  42.118  1.00 29.15           O
ATOM   1764  OD2 ASP B  90     -23.036 -24.545  44.139  1.00 27.26           O
ATOM   1765  N   THR B  91     -18.159 -27.264  44.842  1.00 24.43           N
ATOM   1766  CA  THR B  91     -16.857 -27.380  45.470  1.00 24.60           C
ATOM   1767  C   THR B  91     -15.784 -27.376  44.386  1.00 24.05           C
ATOM   1768  O   THR B  91     -15.802 -28.241  43.460  1.00 27.08           O
ATOM   1769  CB  THR B  91     -16.834 -28.656  46.282  1.00 26.07           C
ATOM   1770  OG1 THR B  91     -17.639 -28.459  47.420  1.00 26.29           O
ATOM   1771  CG2 THR B  91     -15.426 -28.994  46.742  1.00 26.95           C
ATOM   1772  N   ALA B  92     -14.931 -26.349  44.385  1.00 22.25           N
ATOM   1773  CA  ALA B  92     -13.922 -26.233  43.353  1.00 21.58           C
ATOM   1774  C   ALA B  92     -12.892 -25.197  43.724  1.00 22.27           C
ATOM   1775  O   ALA B  92     -13.062 -24.479  44.727  1.00 22.02           O
ATOM   1776  CB  ALA B  92     -14.557 -25.858  42.059  1.00 22.83           C
ATOM   1777  N   ILE B  93     -11.821 -25.130  42.936  1.00 22.41           N
ATOM   1778  CA  ILE B  93     -10.963 -23.954  42.910  1.00 23.59           C
ATOM   1779  C   ILE B  93     -11.526 -23.014  41.843  1.00 22.62           C
ATOM   1780  O   ILE B  93     -11.693 -23.404  40.695  1.00 25.43           O
ATOM   1781  CB  ILE B  93      -9.492 -24.306  42.578  1.00 26.29           C
ATOM   1782  CG1 ILE B  93      -8.904 -25.294  43.601  1.00 29.79           C
ATOM   1783  CG2 ILE B  93      -8.634 -23.038  42.543  1.00 27.18           C
ATOM   1784  CD1 ILE B  93      -7.619 -25.955  43.078  1.00 33.72           C
ATOM   1785  N   TYR B  94     -11.879 -21.794  42.245  1.00 22.31           N
ATOM   1786  CA  TYR B  94     -12.364 -20.786  41.315  1.00 20.27           C
ATOM   1787  C   TYR B  94     -11.225 -19.850  40.906  1.00 21.10           C
ATOM   1788  O   TYR B  94     -10.445 -19.321  41.777  1.00 21.48           O
ATOM   1789  CB  TYR B  94     -13.476 -19.984  41.942  1.00 19.58           C
ATOM   1790  CG  TYR B  94     -14.758 -20.767  42.051  1.00 19.17           C
ATOM   1791  CD1 TYR B  94     -14.869 -21.828  42.948  1.00 20.24           C
ATOM   1792  CD2 TYR B  94     -15.818 -20.549  41.174  1.00 18.95           C
ATOM   1793  CE1 TYR B  94     -16.024 -22.564  43.062  1.00 19.72           C
ATOM   1794  CE2 TYR B  94     -17.009 -21.298  41.276  1.00 19.09           C
ATOM   1795  CZ  TYR B  94     -17.074 -22.329  42.213  1.00 20.40           C
ATOM   1796  OH  TYR B  94     -18.196 -23.127  42.316  1.00 20.91           O
ATOM   1797  N   TYR B  95     -11.152 -19.657  39.590  1.00 21.69           N
ATOM   1798  CA  TYR B  95     -10.168 -18.772  38.940  1.00 21.04           C
ATOM   1799  C   TYR B  95     -10.795 -17.586  38.262  1.00 20.65           C
ATOM   1800  O   TYR B  95     -11.709 -17.706  37.450  1.00 20.30           O
ATOM   1801  CB  TYR B  95      -9.385 -19.505  37.861  1.00 23.25           C
ATOM   1802  CG  TYR B  95      -8.637 -20.706  38.360  1.00 24.72           C
ATOM   1803  CD1 TYR B  95      -7.360 -20.584  38.811  1.00 26.96           C
ATOM   1804  CD2 TYR B  95      -9.299 -21.921  38.519  1.00 26.57           C
ATOM   1805  CE1 TYR B  95      -6.644 -21.695  39.300  1.00 28.23           C
ATOM   1806  CE2 TYR B  95      -8.625 -23.015  38.930  1.00 27.67           C
ATOM   1807  CZ  TYR B  95      -7.309 -22.888  39.353  1.00 31.12           C
ATOM   1808  OH  TYR B  95      -6.666 -23.997  39.785  1.00 37.39           O
ATOM   1809  N  ACYS B  96     -10.278 -16.407  38.545  1.00 21.77           N
ATOM   1810  CA ACYS B  96     -10.683 -15.255  37.735  1.00 21.78           C
ATOM   1811  C  ACYS B  96      -9.719 -15.150  36.568  1.00 21.02           C
ATOM   1812  O  ACYS B  96      -8.531 -15.435  36.667  1.00 21.15           O
ATOM   1813  CB ACYS B  96     -10.782 -13.958  38.553  1.00 24.26           C
ATOM   1814  SG ACYS B  96      -9.188 -13.409  39.191  1.00 28.93           S
ATOM   1815  N   ALA B  97     -10.259 -14.720  35.442  1.00 20.71           N
ATOM   1816  CA  ALA B  97      -9.520 -14.616  34.175  1.00 20.32           C
ATOM   1817  C   ALA B  97      -9.871 -13.358  33.434  1.00 21.92           C
ATOM   1818  O   ALA B  97     -10.964 -12.858  33.549  1.00 23.05           O
ATOM   1819  CB  ALA B  97      -9.856 -15.784  33.304  1.00 19.72           C
ATOM   1820  N   LEU B  98      -8.955 -12.891  32.594  1.00 23.31           N
ATOM   1821  CA  LEU B  98      -9.178 -11.714  31.791  1.00 24.69           C
ATOM   1822  C   LEU B  98      -8.965 -12.105  30.339  1.00 23.00           C
ATOM   1823  O   LEU B  98      -8.000 -12.845  30.021  1.00 21.75           O
ATOM   1824  CB  LEU B  98      -8.223 -10.630  32.237  1.00 27.28           C
ATOM   1825  CG  LEU B  98      -8.137  -9.228  31.671  1.00 34.34           C
ATOM   1826  CD1 LEU B  98      -9.308  -8.351  32.040  1.00 38.53           C
ATOM   1827  CD2 LEU B  98      -6.901  -8.535  32.254  1.00 39.03           C
ATOM   1828  N   SER B  99      -9.850 -11.589  29.479  1.00 20.70           N
ATOM   1829  CA  SER B  99      -9.786 -11.811  28.050  1.00 20.27           C
ATOM   1830  C   SER B  99      -9.744 -10.477  27.380  1.00 20.22           C
ATOM   1831  O   SER B  99     -10.539  -9.548  27.773  1.00 18.63           O
ATOM   1832  CB  SER B  99     -11.008 -12.560  27.536  1.00 21.09           C
ATOM   1833  OG  SER B  99     -10.965 -12.718  26.109  1.00 20.57           O
ATOM   1834  N   SER B 100      -8.900 -10.374  26.340  1.00 18.93           N
ATOM   1835  CA  SER B 100      -8.880  -9.180  25.517  1.00 20.14           C
ATOM   1836  C   SER B 100     -10.004  -9.066  24.501  1.00 20.59           C
ATOM   1837  O   SER B 100      -9.984  -8.158  23.641  1.00 21.72           O
ATOM   1838  CB  SER B 100      -7.513  -8.964  24.875  1.00 21.79           C
ATOM   1839  OG  SER B 100      -7.109 -10.007  23.971  1.00 21.16           O
ATOM   1840  N   ASN B 101     -10.979  -9.972  24.564  1.00 20.11           N
ATOM   1841  CA  ASN B 101     -12.185  -9.822  23.782  1.00 21.35           C
ATOM   1842  C   ASN B 101     -12.905  -8.549  24.125  1.00 24.66           C
ATOM   1843  O   ASN B 101     -12.951  -8.134  25.328  1.00 24.32           O
ATOM   1844  CB  ASN B 101     -13.135 -10.971  24.086  1.00 19.99           C
ATOM   1845  CG  ASN B 101     -12.962 -12.122  23.133  1.00 20.37           C
ATOM   1846  OD1 ASN B 101     -11.839 -12.644  22.858  1.00 21.32           O
ATOM   1847  ND2 ASN B 101     -14.090 -12.589  22.643  1.00 22.31           N
ATOM   1848  N   SER B 102     -13.587  -8.004  23.133  1.00 27.17           N
ATOM   1849  CA  SER B 102     -14.477  -6.871  23.427  1.00 33.56           C
ATOM   1850  C   SER B 102     -15.804  -7.365  23.995  1.00 32.24           C
ATOM   1851  O   SER B 102     -16.405  -6.717  24.834  1.00 33.48           O
ATOM   1852  CB  SER B 102     -14.682  -5.902  22.269  1.00 36.64           C
ATOM   1853  OG  SER B 102     -14.332  -6.366  20.967  1.00 39.66           O
ATOM   1854  N   VAL B 103     -16.213  -8.541  23.566  1.00 31.78           N
ATOM   1855  CA  VAL B 103     -17.500  -9.106  23.919  1.00 31.44           C
ATOM   1856  C   VAL B 103     -17.212 -10.525  24.448  1.00 28.61           C
ATOM   1857  O   VAL B 103     -16.213 -11.113  24.073  1.00 27.63           O
ATOM   1858  CB  VAL B 103     -18.344  -9.048  22.644  1.00 36.32           C
ATOM   1859  CG1 VAL B 103     -19.149 -10.308  22.427  1.00 38.06           C
ATOM   1860  CG2 VAL B 103     -19.159  -7.725  22.605  1.00 38.10           C
ATOM   1861  N   CYS B 104     -18.000 -11.055  25.395  1.00 26.55           N
ATOM   1862  CA  CYS B 104     -17.539 -12.302  26.086  1.00 27.50           C
ATOM   1863  C   CYS B 104     -17.304 -13.448  25.091  1.00 25.79           C
ATOM   1864  O   CYS B 104     -18.160 -13.721  24.273  1.00 23.96           O
ATOM   1865  CB  CYS B 104     -18.575 -12.756  27.067  1.00 27.64           C
ATOM   1866  SG  CYS B 104     -18.766 -11.557  28.435  1.00 34.24           S
ATOM   1867  N   PRO B 105     -16.167 -14.124  25.191  1.00 23.50           N
ATOM   1868  CA  PRO B 105     -15.950 -15.234  24.279  1.00 24.22           C
ATOM   1869  C   PRO B 105     -16.749 -16.501  24.666  1.00 24.56           C
ATOM   1870  O   PRO B 105     -17.452 -16.544  25.696  1.00 22.36           O
ATOM   1871  CB  PRO B 105     -14.441 -15.538  24.451  1.00 22.91           C
ATOM   1872  CG  PRO B 105     -14.149 -15.056  25.839  1.00 22.47           C
ATOM   1873  CD  PRO B 105     -15.015 -13.903  26.110  1.00 21.81           C
ATOM   1874  N   PRO B 106     -16.608 -17.541  23.876  1.00 25.12           N
ATOM   1875  CA  PRO B 106     -17.153 -18.837  24.371  1.00 26.67           C
ATOM   1876  C   PRO B 106     -16.408 -19.272  25.612  1.00 24.93           C
ATOM   1877  O   PRO B 106     -15.318 -18.751  25.974  1.00 24.65           O
ATOM   1878  CB  PRO B 106     -16.914 -19.792  23.211  1.00 27.69           C
ATOM   1879  CG  PRO B 106     -16.553 -18.950  22.036  1.00 28.66           C
ATOM   1880  CD  PRO B 106     -15.930 -17.679  22.576  1.00 25.42           C
ATOM   1881  N   GLY B 107     -17.014 -20.154  26.354  1.00 25.47           N
ATOM   1882  CA  GLY B 107     -16.502 -20.462  27.684  1.00 25.58           C
ATOM   1883  C   GLY B 107     -15.406 -21.499  27.604  1.00 27.63           C
ATOM   1884  O   GLY B 107     -15.573 -22.602  28.120  1.00 28.89           O
ATOM   1885  N   HIS B 108     -14.328 -21.184  26.898  1.00 25.40           N
ATOM   1886  CA  HIS B 108     -13.212 -22.054  26.769  1.00 25.03           C
ATOM   1887  C   HIS B 108     -11.932 -21.388  27.312  1.00 23.00           C
ATOM   1888  O   HIS B 108     -11.676 -20.248  27.050  1.00 21.28           O
ATOM   1889  CB  HIS B 108     -13.055 -22.396  25.290  1.00 26.47           C
ATOM   1890  CG  HIS B 108     -12.240 -23.602  25.037  1.00 29.57           C
ATOM   1891  ND1 HIS B 108     -10.882 -23.625  25.237  1.00 28.74           N
ATOM   1892  CD2 HIS B 108     -12.584 -24.846  24.636  1.00 31.97           C
ATOM   1893  CE1 HIS B 108     -10.415 -24.829  24.975  1.00 33.92           C
ATOM   1894  NE2 HIS B 108     -11.424 -25.587  24.598  1.00 33.97           N
ATOM   1895  N   VAL B 109     -11.066 -22.139  27.986  1.00 22.99           N
ATOM   1896  CA  VAL B 109      -9.829 -21.554  28.521  1.00 23.41           C
ATOM   1897  C   VAL B 109      -8.925 -20.871  27.474  1.00 23.17           C
ATOM   1898  O   VAL B 109      -8.153 -19.940  27.783  1.00 22.36           O
ATOM   1899  CB  VAL B 109      -9.033 -22.610  29.326  1.00 25.80           C
ATOM   1900  CG1 VAL B 109      -9.874 -23.102  30.507  1.00 27.97           C
ATOM   1901  CG2 VAL B 109      -8.653 -23.779  28.470  1.00 26.88           C
ATOM   1902  N   ALA B 110      -9.030 -21.318  26.237  1.00 23.70           N
ATOM   1903  CA  ALA B 110      -8.193 -20.835  25.157  1.00 24.15           C
ATOM   1904  C   ALA B 110      -8.440 -19.338  24.832  1.00 22.20           C
ATOM   1905  O   ALA B 110      -7.556 -18.690  24.255  1.00 22.98           O
ATOM   1906  CB  ALA B 110      -8.370 -21.703  23.907  1.00 26.91           C
ATOM   1907  N   TRP B 111      -9.592 -18.782  25.236  1.00 20.22           N
ATOM   1908  CA  TRP B 111      -9.938 -17.425  24.904  1.00 20.03           C
ATOM   1909  C   TRP B 111      -9.584 -16.403  26.001  1.00 21.79           C
ATOM   1910  O   TRP B 111      -9.895 -15.230  25.864  1.00 21.11           O
ATOM   1911  CB  TRP B 111     -11.431 -17.334  24.543  1.00 18.93           C
ATOM   1912  CG  TRP B 111     -11.757 -18.366  23.444  1.00 19.74           C
ATOM   1913  CD1 TRP B 111     -12.751 -19.310  23.492  1.00 20.81           C
ATOM   1914  CD2 TRP B 111     -11.029 -18.614  22.241  1.00 20.00           C
ATOM   1915  NE1 TRP B 111     -12.766 -20.044  22.350  1.00 21.91           N
ATOM   1916  CE2 TRP B 111     -11.712 -19.669  21.554  1.00 21.66           C
ATOM   1917  CE3 TRP B 111      -9.937 -18.001  21.612  1.00 19.90           C
ATOM   1918  CZ2 TRP B 111     -11.269 -20.185  20.323  1.00 22.23           C
ATOM   1919  CZ3 TRP B 111      -9.508 -18.470  20.408  1.00 21.78           C
ATOM   1920  CH2 TRP B 111     -10.150 -19.581  19.747  1.00 23.10           C
ATOM   1921  N   TYR B 112      -8.923 -16.861  27.065  1.00 21.97           N
ATOM   1922  CA  TYR B 112      -8.586 -16.000  28.216  1.00 21.87           C
ATOM   1923  C   TYR B 112      -7.090 -15.801  28.309  1.00 23.30           C
ATOM   1924  O   TYR B 112      -6.302 -16.788  28.415  1.00 27.37           O
ATOM   1925  CB  TYR B 112      -9.228 -16.592  29.458  1.00 21.31           C
ATOM   1926  CG  TYR B 112     -10.698 -16.286  29.508  1.00 19.61           C
ATOM   1927  CD1 TYR B 112     -11.640 -17.130  28.859  1.00 19.85           C
ATOM   1928  CD2 TYR B 112     -11.161 -15.130  30.133  1.00 20.25           C
ATOM   1929  CE1 TYR B 112     -13.012 -16.820  28.873  1.00 20.28           C
ATOM   1930  CE2 TYR B 112     -12.522 -14.825  30.149  1.00 19.95           C
ATOM   1931  CZ  TYR B 112     -13.447 -15.683  29.536  1.00 19.77           C
ATOM   1932  OH  TYR B 112     -14.798 -15.369  29.578  1.00 23.32           O
ATOM   1933  N   ASN B 113      -6.693 -14.542  28.237  1.00 23.24           N
ATOM   1934  CA  ASN B 113      -5.284 -14.138  28.164  1.00 23.73           C
ATOM   1935  C   ASN B 113      -4.579 -14.380  29.517  1.00 26.86           C
ATOM   1936  O   ASN B 113      -3.443 -14.778  29.528  1.00 25.25           O
ATOM   1937  CB  ASN B 113      -5.101 -12.644  27.850  1.00 22.45           C
ATOM   1938  CG  ASN B 113      -5.715 -12.221  26.521  1.00 21.79           C
ATOM   1939  OD1 ASN B 113      -5.038 -11.623  25.722  1.00 23.24           O
ATOM   1940  ND2 ASN B 113      -6.931 -12.534  26.306  1.00 18.55           N
ATOM   1941  N   ASP B 114      -5.251 -14.097  30.637  1.00 25.73           N
ATOM   1942  CA  ASP B 114      -4.552 -13.997  31.960  1.00 28.61           C
ATOM   1943  C   ASP B 114      -5.385 -14.619  33.026  1.00 27.58           C
ATOM   1944  O   ASP B 114      -6.648 -14.553  32.987  1.00 23.14           O
ATOM   1945  CB  ASP B 114      -4.310 -12.558  32.388  1.00 29.59           C
ATOM   1946  CG  ASP B 114      -3.729 -11.736  31.281  1.00 33.79           C
ATOM   1947  OD1 ASP B 114      -2.544 -11.918  31.039  1.00 34.19           O
ATOM   1948  OD2 ASP B 114      -4.470 -10.967  30.587  1.00 36.06           O
ATOM   1949  N   TRP B 115      -4.704 -15.215  33.986  1.00 24.75           N
ATOM   1950  CA  TRP B 115      -5.400 -16.081  35.003  1.00 25.80           C
ATOM   1951  C   TRP B 115      -4.947 -15.731  36.376  1.00 26.26           C
ATOM   1952  O   TRP B 115      -3.764 -15.514  36.589  1.00 28.37           O
ATOM   1953  CB  TRP B 115      -5.023 -17.578  34.809  1.00 26.90           C
ATOM   1954  CG  TRP B 115      -5.608 -18.127  33.603  1.00 25.15           C
ATOM   1955  CD1 TRP B 115      -5.033 -18.164  32.404  1.00 27.45           C
ATOM   1956  CD2 TRP B 115      -6.908 -18.689  33.454  1.00 25.09           C
ATOM   1957  NE1 TRP B 115      -5.884 -18.700  31.482  1.00 27.44           N
ATOM   1958  CE2 TRP B 115      -7.073 -18.985  32.083  1.00 25.78           C
ATOM   1959  CE3 TRP B 115      -7.973 -18.888  34.317  1.00 25.44           C
ATOM   1960  CZ2 TRP B 115      -8.215 -19.574  31.565  1.00 25.71           C
ATOM   1961  CZ3 TRP B 115      -9.154 -19.451  33.798  1.00 26.75           C
ATOM   1962  CH2 TRP B 115      -9.267 -19.789  32.438  1.00 26.16           C
ATOM   1963  N   GLY B 116      -5.873 -15.699  37.309  1.00 26.63           N
ATOM   1964  CA  GLY B 116      -5.529 -15.568  38.704  1.00 29.32           C
ATOM   1965  C   GLY B 116      -4.995 -16.905  39.220  1.00 32.16           C
ATOM   1966  O   GLY B 116      -4.993 -17.948  38.518  1.00 30.14           O
ATOM   1967  N   GLN B 117      -4.620 -16.876  40.472  1.00 33.35           N
ATOM   1968  CA  GLN B 117      -3.885 -17.993  41.092  1.00 38.06           C
ATOM   1969  C   GLN B 117      -4.922 -18.995  41.586  1.00 36.16           C
ATOM   1970  O   GLN B 117      -4.614 -20.132  41.757  1.00 36.19           O
ATOM   1971  CB  GLN B 117      -2.952 -17.474  42.199  1.00 44.21           C
ATOM   1972  CG  GLN B 117      -3.609 -16.757  43.398  1.00 54.16           C
ATOM   1973  CD  GLN B 117      -4.440 -15.463  43.106  1.00 62.63           C
ATOM   1974  OE1 GLN B 117      -4.385 -14.844  41.998  1.00 63.08           O
ATOM   1975  NE2 GLN B 117      -5.224 -15.050  44.128  1.00 59.75           N
ATOM   1976  N   GLY B 118      -6.194 -18.589  41.700  1.00 32.76           N
ATOM   1977  CA  GLY B 118      -7.258 -19.505  42.197  1.00 28.91           C
ATOM   1978  C   GLY B 118      -7.579 -19.435  43.683  1.00 31.24           C
ATOM   1979  O   GLY B 118      -6.676 -19.241  44.547  1.00 30.01           O
ATOM   1980  N   THR B 119      -8.871 -19.606  44.000  1.00 27.78           N
ATOM   1981  CA  THR B 119      -9.387 -19.509  45.358  1.00 31.78           C
ATOM   1982  C   THR B 119     -10.352 -20.695  45.604  1.00 27.96           C
ATOM   1983  O   THR B 119     -11.199 -20.988  44.783  1.00 25.17           O
ATOM   1984  CB  THR B 119      -9.981 -18.078  45.633  1.00 35.70           C
ATOM   1985  OG1 THR B 119     -10.185 -17.860  47.029  1.00 44.68           O
ATOM   1986  CG2 THR B 119     -11.283 -17.872  44.975  1.00 37.61           C
ATOM   1987  N   GLN B 120     -10.131 -21.406  46.718  1.00 30.66           N
ATOM   1988  CA  GLN B 120     -10.864 -22.610  47.119  1.00 29.29           C
ATOM   1989  C   GLN B 120     -12.190 -22.225  47.659  1.00 26.19           C
ATOM   1990  O   GLN B 120     -12.303 -21.353  48.549  1.00 25.76           O
ATOM   1991  CB  GLN B 120     -10.143 -23.405  48.236  1.00 33.77           C
ATOM   1992  CG  GLN B 120      -9.508 -24.680  47.711  1.00 37.59           C
ATOM   1993  CD  GLN B 120      -8.761 -25.434  48.763  1.00 37.85           C
ATOM   1994  OE1 GLN B 120      -9.064 -25.322  49.962  1.00 40.59           O
ATOM   1995  NE2 GLN B 120      -7.846 -26.269  48.326  1.00 40.99           N
ATOM   1996  N   VAL B 121     -13.205 -22.845  47.095  1.00 24.35           N
ATOM   1997  CA  VAL B 121     -14.533 -22.830  47.658  1.00 24.31           C
ATOM   1998  C   VAL B 121     -14.938 -24.274  47.976  1.00 25.27           C
ATOM   1999  O   VAL B 121     -14.914 -25.128  47.085  1.00 27.44           O
ATOM   2000  CB  VAL B 121     -15.506 -22.185  46.681  1.00 23.09           C
ATOM   2001  CG1 VAL B 121     -16.924 -22.227  47.182  1.00 25.75           C
ATOM   2002  CG2 VAL B 121     -15.086 -20.751  46.426  1.00 24.07           C
ATOM   2003  N   THR B 122     -15.291 -24.568  49.215  1.00 25.77           N
ATOM   2004  CA  THR B 122     -15.719 -25.897  49.629  1.00 26.46           C
ATOM   2005  C   THR B 122     -17.071 -25.888  50.295  1.00 27.37           C
ATOM   2006  O   THR B 122     -17.281 -25.220  51.291  1.00 27.87           O
ATOM   2007  CB  THR B 122     -14.669 -26.560  50.526  1.00 28.31           C
ATOM   2008  OG1 THR B 122     -13.381 -26.478  49.906  1.00 28.16           O
ATOM   2009  CG2 THR B 122     -15.009 -28.056  50.758  1.00 30.32           C
ATOM   2010  N   VAL B 123     -18.028 -26.627  49.747  1.00 27.52           N
ATOM   2011  CA  VAL B 123     -19.414 -26.598  50.248  1.00 27.52           C
ATOM   2012  C   VAL B 123     -19.730 -27.987  50.777  1.00 30.78           C
ATOM   2013  O   VAL B 123     -19.712 -28.947  50.009  1.00 31.05           O
ATOM   2014  CB  VAL B 123     -20.415 -26.332  49.081  1.00 27.37           C
ATOM   2015  CG1 VAL B 123     -21.914 -26.280  49.543  1.00 27.05           C
ATOM   2016  CG2 VAL B 123     -19.966 -25.153  48.239  1.00 24.64           C
ATOM   2017  N   SER B 124     -20.063 -28.098  52.037  1.00 34.29           N
ATOM   2018  CA  SER B 124     -20.453 -29.432  52.564  1.00 41.28           C
ATOM   2019  C   SER B 124     -21.903 -29.513  53.043  1.00 42.49           C
ATOM   2020  O   SER B 124     -22.442 -28.524  53.552  1.00 40.34           O
ATOM   2021  CB  SER B 124     -19.546 -29.749  53.720  1.00 43.98           C
ATOM   2022  OG  SER B 124     -19.876 -28.848  54.757  1.00 49.29           O
ATOM   2023  N   SER B 125     -22.525 -30.696  52.931  1.00 47.83           N
ATOM   2024  CA  SER B 125     -23.915 -30.879  53.409  1.00 53.24           C
ATOM   2025  C   SER B 125     -23.989 -31.527  54.797  1.00 56.50           C
ATOM   2026  O   SER B 125     -22.975 -31.972  55.305  1.00 60.57           O
ATOM   2027  CB  SER B 125     -24.774 -31.676  52.409  1.00 55.45           C
ATOM   2028  OG  SER B 125     -26.045 -32.024  52.997  1.00 60.58           O
