# Supplementary material for: A non-redundant data set of nanobody-antigen crystal structures
Source: Data Brief. 2019 Mar 6;24:103754. doi: 10.1016/j.dib.2019.103754 (PMC6441729; doi:10.1016/j.dib.2019.103754)
Supplement: Multimedia component 5 [file mmc5.zip › Data_set/Nb-Ag_3/4w6y_3.pdb]

ATOM      1  N   SER A  16     -10.681 -11.336  28.034  1.00 46.42           N
ATOM      2  CA  SER A  16     -10.112 -10.819  26.730  1.00 43.81           C
ATOM      3  C   SER A  16     -10.476  -9.332  26.529  1.00 41.61           C
ATOM      4  O   SER A  16     -11.656  -9.001  26.385  1.00 43.61           O
ATOM      5  CB  SER A  16     -10.654 -11.674  25.592  1.00 46.45           C
ATOM      6  OG  SER A  16     -10.069 -11.361  24.365  1.00 47.27           O
ATOM      7  N   SER A  17      -9.484  -8.434  26.563  1.00 38.17           N
ATOM      8  CA  SER A  17      -9.720  -6.965  26.665  1.00 34.87           C
ATOM      9  C   SER A  17      -8.553  -6.260  26.008  1.00 30.77           C
ATOM     10  O   SER A  17      -7.626  -6.926  25.656  1.00 28.55           O
ATOM     11  CB  SER A  17      -9.822  -6.529  28.147  1.00 38.19           C
ATOM     12  OG  SER A  17      -8.537  -6.272  28.740  1.00 39.16           O
ATOM     13  N   ALA A  18      -8.615  -4.933  25.807  1.00 29.63           N
ATOM     14  CA  ALA A  18      -7.527  -4.187  25.171  1.00 28.70           C
ATOM     15  C   ALA A  18      -6.144  -4.425  25.856  1.00 27.78           C
ATOM     16  O   ALA A  18      -5.098  -4.626  25.228  1.00 24.79           O
ATOM     17  CB  ALA A  18      -7.880  -2.698  25.223  1.00 29.37           C
ATOM     18  N   SER A  19      -6.203  -4.401  27.184  1.00 29.47           N
ATOM     19  CA  SER A  19      -5.055  -4.605  28.006  1.00 30.36           C
ATOM     20  C   SER A  19      -4.472  -6.054  27.912  1.00 29.97           C
ATOM     21  O   SER A  19      -3.355  -6.294  28.388  1.00 29.86           O
ATOM     22  CB  SER A  19      -5.394  -4.179  29.454  1.00 32.46           C
ATOM     23  OG  SER A  19      -6.397  -4.974  30.014  1.00 33.74           O
ATOM     24  N   SER A  20      -5.199  -6.996  27.294  1.00 27.46           N
ATOM     25  CA  SER A  20      -4.652  -8.341  27.018  1.00 27.18           C
ATOM     26  C   SER A  20      -3.479  -8.314  26.082  1.00 24.91           C
ATOM     27  O   SER A  20      -2.708  -9.246  26.085  1.00 26.70           O
ATOM     28  CB  SER A  20      -5.728  -9.273  26.461  1.00 26.34           C
ATOM     29  OG  SER A  20      -6.748  -9.405  27.418  1.00 28.93           O
ATOM     30  N   ALA A  21      -3.359  -7.277  25.273  1.00 22.87           N
ATOM     31  CA  ALA A  21      -2.338  -7.231  24.258  1.00 21.09           C
ATOM     32  C   ALA A  21      -1.124  -6.506  24.803  1.00 21.48           C
ATOM     33  O   ALA A  21      -1.249  -5.405  25.403  1.00 22.81           O
ATOM     34  CB  ALA A  21      -2.841  -6.539  23.056  1.00 20.33           C
ATOM     35  N  AGLN A  22       0.033  -7.107  24.566  1.00 20.64           N
ATOM     36  CA AGLN A  22       1.317  -6.521  24.916  1.00 20.14           C
ATOM     37  C  AGLN A  22       1.859  -5.939  23.621  1.00 18.82           C
ATOM     38  O  AGLN A  22       2.169  -6.681  22.677  1.00 17.56           O
ATOM     39  CB AGLN A  22       2.257  -7.601  25.418  1.00 20.71           C
ATOM     40  CG AGLN A  22       1.651  -8.475  26.480  1.00 22.04           C
ATOM     41  CD AGLN A  22       2.681  -9.406  27.118  1.00 23.10           C
ATOM     42  OE1AGLN A  22       3.860  -9.386  26.747  1.00 22.78           O
ATOM     43  NE2AGLN A  22       2.245 -10.194  28.053  1.00 24.01           N
ATOM     44  N   VAL A  23       1.986  -4.619  23.568  1.00 18.38           N
ATOM     45  CA  VAL A  23       2.420  -3.998  22.359  1.00 17.66           C
ATOM     46  C   VAL A  23       3.736  -3.259  22.625  1.00 17.68           C
ATOM     47  O   VAL A  23       3.807  -2.454  23.549  1.00 17.38           O
ATOM     48  CB  VAL A  23       1.364  -2.971  21.862  1.00 17.01           C
ATOM     49  CG1 VAL A  23       1.833  -2.383  20.543  1.00 17.57           C
ATOM     50  CG2 VAL A  23      -0.002  -3.626  21.809  1.00 18.10           C
ATOM     51  N   THR A  24       4.769  -3.618  21.862  1.00 17.06           N
ATOM     52  CA  THR A  24       6.144  -3.137  22.107  1.00 17.95           C
ATOM     53  C   THR A  24       6.839  -2.820  20.790  1.00 16.44           C
ATOM     54  O   THR A  24       6.375  -3.203  19.723  1.00 15.08           O
ATOM     55  CB  THR A  24       6.960  -4.224  22.833  1.00 18.98           C
ATOM     56  OG1 THR A  24       6.936  -5.389  21.996  1.00 19.38           O
ATOM     57  CG2 THR A  24       6.423  -4.521  24.246  1.00 21.19           C
ATOM     58  N   GLY A  25       7.893  -2.034  20.847  1.00 16.73           N
ATOM     59  CA  GLY A  25       8.780  -1.908  19.725  1.00 16.52           C
ATOM     60  C   GLY A  25       9.137  -0.468  19.448  1.00 16.57           C
ATOM     61  O   GLY A  25       8.445   0.495  19.896  1.00 15.88           O
ATOM     62  N   THR A  26      10.168  -0.294  18.648  1.00 16.07           N
ATOM     63  CA  THR A  26      10.650   1.025  18.364  1.00 16.15           C
ATOM     64  C   THR A  26       9.684   1.940  17.647  1.00 15.12           C
ATOM     65  O   THR A  26       9.732   3.183  17.838  1.00 15.64           O
ATOM     66  CB  THR A  26      11.988   0.950  17.581  1.00 16.28           C
ATOM     67  OG1 THR A  26      11.821   0.179  16.402  1.00 15.55           O
ATOM     68  CG2 THR A  26      13.151   0.352  18.438  1.00 18.27           C
ATOM     69  N   LEU A  27       8.774   1.348  16.853  1.00 13.91           N
ATOM     70  CA  LEU A  27       7.791   2.158  16.123  1.00 14.19           C
ATOM     71  C   LEU A  27       6.948   2.976  17.115  1.00 14.22           C
ATOM     72  O   LEU A  27       6.495   4.030  16.787  1.00 15.04           O
ATOM     73  CB  LEU A  27       6.806   1.279  15.351  1.00 13.24           C
ATOM     74  CG  LEU A  27       5.912   1.991  14.349  1.00 13.08           C
ATOM     75  CD1 LEU A  27       6.617   2.866  13.325  1.00 14.14           C
ATOM     76  CD2 LEU A  27       5.016   0.945  13.691  1.00 13.90           C
ATOM     77  N   LEU A  28       6.657   2.433  18.289  1.00 14.43           N
ATOM     78  CA  LEU A  28       5.808   3.116  19.222  1.00 15.89           C
ATOM     79  C   LEU A  28       6.397   4.446  19.641  1.00 16.39           C
ATOM     80  O   LEU A  28       5.640   5.385  19.932  1.00 17.01           O
ATOM     81  CB  LEU A  28       5.482   2.258  20.457  1.00 17.74           C
ATOM     82  CG  LEU A  28       4.527   1.062  20.289  1.00 20.51           C
ATOM     83  CD1 LEU A  28       4.748   0.100  19.165  1.00 21.08           C
ATOM     84  CD2 LEU A  28       4.373   0.302  21.629  1.00 23.25           C
ATOM     85  N   GLY A  29       7.715   4.540  19.724  1.00 17.64           N
ATOM     86  CA  GLY A  29       8.361   5.749  20.230  1.00 17.81           C
ATOM     87  C   GLY A  29       8.331   6.884  19.232  1.00 17.22           C
ATOM     88  O   GLY A  29       8.754   7.962  19.569  1.00 18.56           O
ATOM     89  N   THR A  30       7.841   6.633  17.995  1.00 17.12           N
ATOM     90  CA  THR A  30       7.725   7.689  17.000  1.00 17.41           C
ATOM     91  C   THR A  30       6.554   8.623  17.312  1.00 18.20           C
ATOM     92  O   THR A  30       6.519   9.747  16.808  1.00 19.83           O
ATOM     93  CB  THR A  30       7.595   7.207  15.572  1.00 15.42           C
ATOM     94  OG1 THR A  30       6.421   6.418  15.417  1.00 14.29           O
ATOM     95  CG2 THR A  30       8.791   6.291  15.222  1.00 16.22           C
ATOM     96  N   GLY A  31       5.630   8.190  18.172  1.00 16.87           N
ATOM     97  CA  GLY A  31       4.535   9.061  18.520  1.00 17.87           C
ATOM     98  C   GLY A  31       4.530   9.386  19.989  1.00 20.01           C
ATOM     99  O   GLY A  31       4.962   8.565  20.779  1.00 18.80           O
ATOM    100  N   LYS A  32       4.093  10.584  20.364  1.00 19.50           N
ATOM    101  CA  LYS A  32       3.946  10.914  21.742  1.00 21.67           C
ATOM    102  C   LYS A  32       2.818  10.170  22.439  1.00 21.29           C
ATOM    103  O   LYS A  32       2.770  10.174  23.673  1.00 22.80           O
ATOM    104  CB  LYS A  32       3.736  12.455  21.924  1.00 25.49           C
ATOM    105  CG  LYS A  32       4.842  13.292  21.301  1.00 28.59           C
ATOM    106  CD  LYS A  32       4.642  14.789  21.620  1.00 35.21           C
ATOM    107  CE  LYS A  32       5.236  15.656  20.518  1.00 40.38           C
ATOM    108  NZ  LYS A  32       5.217  17.103  20.895  1.00 44.19           N
ATOM    109  N   THR A  33       1.861   9.625  21.676  1.00 18.79           N
ATOM    110  CA  THR A  33       0.722   9.019  22.257  1.00 20.11           C
ATOM    111  C   THR A  33       0.516   7.666  21.675  1.00 18.69           C
ATOM    112  O   THR A  33       0.527   7.477  20.444  1.00 16.81           O
ATOM    113  CB  THR A  33      -0.524   9.888  22.039  1.00 21.44           C
ATOM    114  OG1 THR A  33      -0.221  11.237  22.431  1.00 22.90           O
ATOM    115  CG2 THR A  33      -1.697   9.348  22.877  1.00 23.18           C
ATOM    116  N   ASN A  34       0.291   6.718  22.568  1.00 18.46           N
ATOM    117  CA  ASN A  34       0.065   5.308  22.213  1.00 17.77           C
ATOM    118  C   ASN A  34      -1.126   4.752  22.961  1.00 19.42           C
ATOM    119  O   ASN A  34      -1.175   4.854  24.192  1.00 20.77           O
ATOM    120  CB  ASN A  34       1.248   4.427  22.611  1.00 18.15           C
ATOM    121  CG  ASN A  34       2.345   4.479  21.613  1.00 17.11           C
ATOM    122  OD1 ASN A  34       2.374   3.730  20.638  1.00 16.28           O
ATOM    123  ND2 ASN A  34       3.218   5.441  21.800  1.00 18.17           N
ATOM    124  N  ATHR A  35      -2.057   4.134  22.248  1.00 18.61           N
ATOM    125  CA ATHR A  35      -3.262   3.582  22.884  1.00 19.89           C
ATOM    126  C  ATHR A  35      -3.743   2.327  22.165  1.00 19.22           C
ATOM    127  O  ATHR A  35      -3.903   2.310  20.953  1.00 18.03           O
ATOM    128  CB ATHR A  35      -4.421   4.594  22.874  1.00 20.56           C
ATOM    129  OG1ATHR A  35      -4.758   4.920  21.512  1.00 19.83           O
ATOM    130  CG2ATHR A  35      -4.039   5.887  23.628  1.00 21.30           C
ATOM    131  N   THR A  36      -3.994   1.279  22.939  1.00 20.14           N
ATOM    132  CA  THR A  36      -4.458   0.025  22.410  1.00 20.27           C
ATOM    133  C   THR A  36      -5.971  -0.114  22.621  1.00 21.24           C
ATOM    134  O   THR A  36      -6.497   0.029  23.742  1.00 22.20           O
ATOM    135  CB  THR A  36      -3.749  -1.192  23.054  1.00 22.37           C
ATOM    136  OG1 THR A  36      -2.335  -1.084  23.009  1.00 23.14           O
ATOM    137  CG2 THR A  36      -4.183  -2.474  22.346  1.00 23.31           C
ATOM    138  N   GLN A  37      -6.702  -0.380  21.529  1.00 20.50           N
ATOM    139  CA  GLN A  37      -8.131  -0.605  21.583  1.00 23.25           C
ATOM    140  C   GLN A  37      -8.496  -2.039  21.153  1.00 21.97           C
ATOM    141  O   GLN A  37      -7.703  -2.696  20.489  1.00 21.07           O
ATOM    142  CB  GLN A  37      -8.880   0.388  20.669  1.00 25.72           C
ATOM    143  CG  GLN A  37      -8.399   1.832  20.828  1.00 29.86           C
ATOM    144  CD  GLN A  37      -9.079   2.527  21.962  1.00 36.74           C
ATOM    145  OE1 GLN A  37      -9.950   1.976  22.587  1.00 45.35           O
ATOM    146  NE2 GLN A  37      -8.692   3.784  22.234  1.00 43.07           N
ATOM    147  N   MET A  38      -9.685  -2.452  21.553  1.00 22.93           N
ATOM    148  CA  MET A  38     -10.306  -3.716  21.098  1.00 26.48           C
ATOM    149  C   MET A  38     -11.671  -3.404  20.501  1.00 26.48           C
ATOM    150  O   MET A  38     -12.674  -3.456  21.187  1.00 30.13           O
ATOM    151  CB  MET A  38     -10.344  -4.702  22.265  1.00 29.12           C
ATOM    152  CG  MET A  38     -10.340  -6.155  21.869  1.00 31.97           C
ATOM    153  SD  MET A  38     -10.683  -7.274  23.216  1.00 34.05           S
ATOM    154  CE  MET A  38     -12.383  -6.907  23.615  1.00 37.35           C
ATOM    155  N   PRO A  39     -11.716  -2.987  19.239  1.00 26.69           N
ATOM    156  CA  PRO A  39     -12.924  -2.452  18.576  1.00 27.70           C
ATOM    157  C   PRO A  39     -13.877  -3.531  18.172  1.00 29.47           C
ATOM    158  O   PRO A  39     -14.983  -3.221  17.811  1.00 30.85           O
ATOM    159  CB  PRO A  39     -12.381  -1.842  17.294  1.00 28.13           C
ATOM    160  CG  PRO A  39     -11.089  -2.529  17.038  1.00 25.80           C
ATOM    161  CD  PRO A  39     -10.531  -2.815  18.395  1.00 25.47           C
ATOM    162  N   ALA A  40     -13.450  -4.788  18.206  1.00 26.55           N
ATOM    163  CA  ALA A  40     -14.352  -5.894  17.874  1.00 26.69           C
ATOM    164  C   ALA A  40     -13.786  -7.113  18.548  1.00 26.16           C
ATOM    165  O   ALA A  40     -12.691  -7.102  19.080  1.00 23.38           O
ATOM    166  CB  ALA A  40     -14.387  -6.102  16.361  1.00 27.16           C
ATOM    167  N   LEU A  41     -14.556  -8.157  18.552  1.00 28.17           N
ATOM    168  CA  LEU A  41     -14.192  -9.366  19.261  1.00 29.50           C
ATOM    169  C   LEU A  41     -12.855  -9.884  18.748  1.00 25.23           C
ATOM    170  O   LEU A  41     -12.556  -9.841  17.523  1.00 23.42           O
ATOM    171  CB  LEU A  41     -15.246 -10.455  19.044  1.00 32.83           C
ATOM    172  CG  LEU A  41     -16.672 -10.185  19.487  1.00 38.09           C
ATOM    173  CD1 LEU A  41     -17.591 -11.344  19.023  1.00 41.14           C
ATOM    174  CD2 LEU A  41     -16.749  -9.973  21.003  1.00 40.65           C
ATOM    175  N   TYR A  42     -11.976 -10.235  19.673  1.00 23.50           N
ATOM    176  CA  TYR A  42     -10.636 -10.727  19.280  1.00 22.48           C
ATOM    177  C   TYR A  42      -9.897  -9.921  18.251  1.00 19.87           C
ATOM    178  O   TYR A  42      -9.204 -10.468  17.399  1.00 18.58           O
ATOM    179  CB  TYR A  42     -10.740 -12.226  18.820  1.00 23.67           C
ATOM    180  CG  TYR A  42     -11.454 -13.086  19.863  1.00 27.57           C
ATOM    181  CD1 TYR A  42     -10.947 -13.204  21.137  1.00 30.09           C
ATOM    182  CD2 TYR A  42     -12.611 -13.771  19.564  1.00 30.56           C
ATOM    183  CE1 TYR A  42     -11.578 -13.966  22.102  1.00 33.30           C
ATOM    184  CE2 TYR A  42     -13.273 -14.548  20.528  1.00 33.17           C
ATOM    185  CZ  TYR A  42     -12.747 -14.645  21.791  1.00 34.30           C
ATOM    186  OH  TYR A  42     -13.398 -15.399  22.744  1.00 39.80           O
ATOM    187  N   THR A  43      -9.979  -8.599  18.366  1.00 18.63           N
ATOM    188  CA  THR A  43      -9.355  -7.715  17.451  1.00 17.63           C
ATOM    189  C   THR A  43      -8.698  -6.577  18.252  1.00 18.31           C
ATOM    190  O   THR A  43      -9.397  -5.870  18.996  1.00 20.44           O
ATOM    191  CB  THR A  43     -10.368  -7.055  16.469  1.00 17.57           C
ATOM    192  OG1 THR A  43     -11.129  -8.072  15.793  1.00 19.43           O
ATOM    193  CG2 THR A  43      -9.683  -6.143  15.528  1.00 17.66           C
ATOM    194  N   TRP A  44      -7.397  -6.433  18.075  1.00 17.76           N
ATOM    195  CA  TRP A  44      -6.614  -5.458  18.786  1.00 18.09           C
ATOM    196  C   TRP A  44      -6.054  -4.471  17.825  1.00 18.28           C
ATOM    197  O   TRP A  44      -5.366  -4.814  16.823  1.00 19.44           O
ATOM    198  CB  TRP A  44      -5.521  -6.122  19.601  1.00 18.39           C
ATOM    199  CG  TRP A  44      -6.055  -6.882  20.718  1.00 20.37           C
ATOM    200  CD1 TRP A  44      -6.242  -6.408  21.984  1.00 21.89           C
ATOM    201  CD2 TRP A  44      -6.486  -8.230  20.729  1.00 21.83           C
ATOM    202  NE1 TRP A  44      -6.785  -7.363  22.768  1.00 23.91           N
ATOM    203  CE2 TRP A  44      -6.913  -8.518  22.043  1.00 23.36           C
ATOM    204  CE3 TRP A  44      -6.579  -9.213  19.761  1.00 21.90           C
ATOM    205  CZ2 TRP A  44      -7.440  -9.758  22.405  1.00 25.57           C
ATOM    206  CZ3 TRP A  44      -7.072 -10.468  20.127  1.00 23.06           C
ATOM    207  CH2 TRP A  44      -7.474 -10.734  21.436  1.00 24.30           C
ATOM    208  N   GLN A  45      -6.332  -3.219  18.107  1.00 18.05           N
ATOM    209  CA  GLN A  45      -5.843  -2.169  17.272  1.00 18.13           C
ATOM    210  C   GLN A  45      -5.067  -1.125  18.078  1.00 17.85           C
ATOM    211  O   GLN A  45      -5.636  -0.519  19.044  1.00 20.58           O
ATOM    212  CB  GLN A  45      -7.047  -1.508  16.647  1.00 21.96           C
ATOM    213  CG  GLN A  45      -6.823  -0.240  15.912  1.00 25.02           C
ATOM    214  CD  GLN A  45      -8.189   0.461  15.750  1.00 29.47           C
ATOM    215  OE1 GLN A  45      -8.556   1.321  16.572  1.00 36.07           O
ATOM    216  NE2 GLN A  45      -8.988   0.005  14.773  1.00 28.70           N
ATOM    217  N   HIS A  46      -3.821  -0.940  17.680  1.00 16.94           N
ATOM    218  CA  HIS A  46      -2.903  -0.057  18.402  1.00 16.13           C
ATOM    219  C   HIS A  46      -2.626   1.197  17.630  1.00 16.19           C
ATOM    220  O   HIS A  46      -2.131   1.111  16.496  1.00 15.14           O
ATOM    221  CB  HIS A  46      -1.596  -0.714  18.787  1.00 15.63           C
ATOM    222  CG  HIS A  46      -0.757   0.160  19.693  1.00 15.91           C
ATOM    223  ND1 HIS A  46      -0.949   0.220  21.055  1.00 17.36           N
ATOM    224  CD2 HIS A  46       0.190   1.073  19.412  1.00 16.07           C
ATOM    225  CE1 HIS A  46      -0.101   1.062  21.580  1.00 16.85           C
ATOM    226  NE2 HIS A  46       0.593   1.613  20.600  1.00 16.77           N
ATOM    227  N   GLN A  47      -3.018   2.317  18.243  1.00 16.61           N
ATOM    228  CA  GLN A  47      -2.820   3.615  17.695  1.00 16.35           C
ATOM    229  C   GLN A  47      -1.561   4.309  18.203  1.00 14.85           C
ATOM    230  O   GLN A  47      -1.332   4.442  19.419  1.00 15.08           O
ATOM    231  CB  GLN A  47      -4.047   4.490  18.014  1.00 19.17           C
ATOM    232  CG  GLN A  47      -5.373   3.857  17.482  1.00 22.93           C
ATOM    233  CD  GLN A  47      -6.585   4.507  18.094  1.00 28.53           C
ATOM    234  OE1 GLN A  47      -6.520   5.660  18.481  1.00 37.79           O
ATOM    235  NE2 GLN A  47      -7.705   3.799  18.153  1.00 34.11           N
ATOM    236  N   ILE A  48      -0.767   4.764  17.234  1.00 13.65           N
ATOM    237  CA  ILE A  48       0.458   5.552  17.496  1.00 14.00           C
ATOM    238  C   ILE A  48       0.167   6.928  16.892  1.00 15.93           C
ATOM    239  O   ILE A  48       0.083   7.085  15.647  1.00 16.06           O
ATOM    240  CB  ILE A  48       1.737   4.963  16.838  1.00 12.91           C
ATOM    241  CG1 ILE A  48       1.841   3.471  17.188  1.00 13.37           C
ATOM    242  CG2 ILE A  48       2.993   5.771  17.264  1.00 14.14           C
ATOM    243  CD1 ILE A  48       2.820   2.673  16.413  1.00 14.44           C
ATOM    244  N   TYR A  49       0.151   7.943  17.715  1.00 15.06           N
ATOM    245  CA  TYR A  49      -0.192   9.278  17.158  1.00 17.26           C
ATOM    246  C   TYR A  49       0.557  10.385  17.803  1.00 17.44           C
ATOM    247  O   TYR A  49       1.421  10.142  18.652  1.00 17.97           O
ATOM    248  CB  TYR A  49      -1.712   9.473  17.072  1.00 18.39           C
ATOM    249  CG  TYR A  49      -2.507   9.506  18.340  1.00 19.13           C
ATOM    250  CD1 TYR A  49      -3.000   8.351  18.885  1.00 20.35           C
ATOM    251  CD2 TYR A  49      -2.837  10.710  18.945  1.00 21.12           C
ATOM    252  CE1 TYR A  49      -3.779   8.390  20.016  1.00 22.90           C
ATOM    253  CE2 TYR A  49      -3.582  10.755  20.096  1.00 22.54           C
ATOM    254  CZ  TYR A  49      -4.065   9.571  20.606  1.00 23.55           C
ATOM    255  OH  TYR A  49      -4.897   9.569  21.741  1.00 28.15           O
ATOM    256  N   ASN A  50       0.306  11.618  17.390  1.00 18.03           N
ATOM    257  CA  ASN A  50       1.265  12.684  17.681  1.00 19.72           C
ATOM    258  C   ASN A  50       2.692  12.312  17.173  1.00 18.93           C
ATOM    259  O   ASN A  50       3.719  12.445  17.873  1.00 18.28           O
ATOM    260  CB  ASN A  50       1.248  13.062  19.138  1.00 21.76           C
ATOM    261  CG  ASN A  50      -0.028  13.696  19.510  1.00 24.62           C
ATOM    262  OD1 ASN A  50      -0.792  13.245  20.441  1.00 26.32           O
ATOM    263  ND2 ASN A  50      -0.304  14.758  18.826  1.00 24.86           N
ATOM    264  N   VAL A  51       2.685  11.800  15.950  1.00 18.20           N
ATOM    265  CA  VAL A  51       3.867  11.420  15.187  1.00 16.58           C
ATOM    266  C   VAL A  51       4.191  12.649  14.271  1.00 17.10           C
ATOM    267  O   VAL A  51       3.269  13.332  13.866  1.00 16.50           O
ATOM    268  CB  VAL A  51       3.605  10.165  14.345  1.00 16.87           C
ATOM    269  CG1 VAL A  51       4.784   9.795  13.422  1.00 16.47           C
ATOM    270  CG2 VAL A  51       3.256   8.933  15.200  1.00 17.77           C
ATOM    271  N   ASN A  52       5.436  12.849  13.902  1.00 17.19           N
ATOM    272  CA  ASN A  52       5.811  13.869  12.897  1.00 19.36           C
ATOM    273  C   ASN A  52       6.822  13.234  11.946  1.00 18.39           C
ATOM    274  O   ASN A  52       8.009  13.525  12.075  1.00 19.77           O
ATOM    275  CB  ASN A  52       6.451  15.034  13.615  1.00 23.12           C
ATOM    276  CG  ASN A  52       6.722  16.195  12.688  1.00 26.52           C
ATOM    277  OD1 ASN A  52       5.923  16.505  11.822  1.00 27.71           O
ATOM    278  ND2 ASN A  52       7.850  16.827  12.867  1.00 33.40           N
ATOM    279  N   PHE A  53       6.384  12.324  11.088  1.00 15.36           N
ATOM    280  CA  PHE A  53       7.298  11.583  10.220  1.00 14.82           C
ATOM    281  C   PHE A  53       7.275  12.136   8.798  1.00 15.04           C
ATOM    282  O   PHE A  53       6.206  12.123   8.172  1.00 13.40           O
ATOM    283  CB  PHE A  53       6.816  10.155  10.177  1.00 13.95           C
ATOM    284  CG  PHE A  53       7.648   9.260   9.272  1.00 15.70           C
ATOM    285  CD1 PHE A  53       9.024   9.325   9.237  1.00 16.56           C
ATOM    286  CD2 PHE A  53       6.967   8.353   8.427  1.00 14.79           C
ATOM    287  CE1 PHE A  53       9.740   8.471   8.382  1.00 17.52           C
ATOM    288  CE2 PHE A  53       7.689   7.533   7.569  1.00 15.28           C
ATOM    289  CZ  PHE A  53       9.052   7.571   7.579  1.00 16.64           C
ATOM    290  N   ILE A  54       8.417  12.664   8.338  1.00 17.02           N
ATOM    291  CA  ILE A  54       8.491  13.390   7.039  1.00 17.66           C
ATOM    292  C   ILE A  54       9.560  12.664   6.247  1.00 17.92           C
ATOM    293  O   ILE A  54      10.756  13.013   6.344  1.00 19.51           O
ATOM    294  CB  ILE A  54       8.843  14.859   7.202  1.00 19.65           C
ATOM    295  CG1 ILE A  54       7.809  15.551   8.090  1.00 20.67           C
ATOM    296  CG2 ILE A  54       9.013  15.503   5.817  1.00 22.07           C
ATOM    297  CD1 ILE A  54       8.075  17.034   8.402  1.00 23.79           C
ATOM    298  N   PRO A  55       9.170  11.626   5.506  1.00 15.64           N
ATOM    299  CA  PRO A  55      10.213  10.730   4.909  1.00 15.70           C
ATOM    300  C   PRO A  55      10.965  11.393   3.800  1.00 17.84           C
ATOM    301  O   PRO A  55      10.389  12.278   3.103  1.00 18.58           O
ATOM    302  CB  PRO A  55       9.405   9.512   4.369  1.00 15.57           C
ATOM    303  CG  PRO A  55       7.990   9.976   4.262  1.00 15.99           C
ATOM    304  CD  PRO A  55       7.828  11.042   5.320  1.00 16.63           C
ATOM    305  N   SER A  56      12.216  10.997   3.689  1.00 17.08           N
ATOM    306  CA  SER A  56      13.091  11.432   2.624  1.00 19.15           C
ATOM    307  C   SER A  56      13.122  10.426   1.516  1.00 17.92           C
ATOM    308  O   SER A  56      13.758  10.699   0.497  1.00 19.45           O
ATOM    309  CB  SER A  56      14.532  11.693   3.190  1.00 22.37           C
ATOM    310  OG  SER A  56      14.388  12.833   4.031  1.00 25.50           O
ATOM    311  N   SER A  57      12.503   9.259   1.700  1.00 16.86           N
ATOM    312  CA  SER A  57      12.505   8.234   0.686  1.00 16.42           C
ATOM    313  C   SER A  57      11.252   7.430   0.835  1.00 14.87           C
ATOM    314  O   SER A  57      10.681   7.376   1.912  1.00 14.60           O
ATOM    315  CB  SER A  57      13.714   7.257   0.761  1.00 17.82           C
ATOM    316  OG  SER A  57      13.844   6.646   2.052  1.00 15.86           O
ATOM    317  N  ASER A  58      10.807   6.813  -0.249  1.00 14.28           N
ATOM    318  CA ASER A  58       9.613   5.983  -0.182  1.00 13.44           C
ATOM    319  C  ASER A  58       9.931   4.712   0.557  1.00 14.00           C
ATOM    320  O  ASER A  58      11.102   4.286   0.631  1.00 14.03           O
ATOM    321  CB ASER A  58       9.104   5.625  -1.574  1.00 13.84           C
ATOM    322  OG ASER A  58      10.088   4.929  -2.332  1.00 13.45           O
ATOM    323  N   GLY A  59       8.879   4.079   1.069  1.00 13.67           N
ATOM    324  CA  GLY A  59       9.057   2.833   1.835  1.00 14.89           C
ATOM    325  C   GLY A  59       7.721   2.198   2.107  1.00 13.80           C
ATOM    326  O   GLY A  59       6.666   2.495   1.485  1.00 14.74           O
ATOM    327  N   THR A  60       7.746   1.342   3.085  1.00 13.54           N
ATOM    328  CA  THR A  60       6.637   0.431   3.431  1.00 12.58           C
ATOM    329  C   THR A  60       6.401   0.374   4.926  1.00 12.22           C
ATOM    330  O   THR A  60       7.386   0.490   5.695  1.00 13.08           O
ATOM    331  CB  THR A  60       6.813  -1.002   2.886  1.00 14.28           C
ATOM    332  OG1 THR A  60       7.980  -1.665   3.436  1.00 13.96           O
ATOM    333  CG2 THR A  60       6.765  -1.077   1.343  1.00 14.98           C
ATOM    334  N   LEU A  61       5.150   0.128   5.329  1.00 13.07           N
ATOM    335  CA  LEU A  61       4.780  -0.354   6.644  1.00 11.67           C
ATOM    336  C   LEU A  61       4.126  -1.665   6.376  1.00 11.67           C
ATOM    337  O   LEU A  61       3.097  -1.742   5.664  1.00 12.71           O
ATOM    338  CB  LEU A  61       3.889   0.589   7.329  1.00 12.06           C
ATOM    339  CG  LEU A  61       3.211   0.107   8.634  1.00 11.70           C
ATOM    340  CD1 LEU A  61       4.285  -0.230   9.696  1.00 13.13           C
ATOM    341  CD2 LEU A  61       2.299   1.198   9.157  1.00 13.04           C
ATOM    342  N   THR A  62       4.762  -2.727   6.866  1.00 11.26           N
ATOM    343  CA  THR A  62       4.257  -4.081   6.599  1.00 12.20           C
ATOM    344  C   THR A  62       3.937  -4.846   7.894  1.00 14.13           C
ATOM    345  O   THR A  62       4.418  -4.452   8.984  1.00 14.29           O
ATOM    346  CB  THR A  62       5.313  -4.877   5.850  1.00 12.91           C
ATOM    347  OG1 THR A  62       6.443  -5.136   6.664  1.00 15.26           O
ATOM    348  CG2 THR A  62       5.854  -4.221   4.566  1.00 14.41           C
ATOM    349  N   CYS A  63       3.272  -5.974   7.767  1.00 12.40           N
ATOM    350  CA  CYS A  63       3.040  -6.794   8.955  1.00 12.19           C
ATOM    351  C   CYS A  63       2.955  -8.288   8.564  1.00 13.28           C
ATOM    352  O   CYS A  63       2.694  -8.631   7.371  1.00 12.31           O
ATOM    353  CB  CYS A  63       1.788  -6.385   9.772  1.00 13.78           C
ATOM    354  SG  CYS A  63       0.256  -6.647   8.840  1.00 16.55           S
ATOM    355  N   GLN A  64       3.242  -9.144   9.528  1.00 13.80           N
ATOM    356  CA  GLN A  64       3.109 -10.571   9.378  1.00 15.49           C
ATOM    357  C   GLN A  64       2.551 -11.074  10.713  1.00 15.15           C
ATOM    358  O   GLN A  64       3.080 -10.770  11.800  1.00 14.79           O
ATOM    359  CB  GLN A  64       4.453 -11.225   9.080  1.00 18.37           C
ATOM    360  CG  GLN A  64       5.228 -10.792   7.857  1.00 22.52           C
ATOM    361  CD  GLN A  64       6.371 -11.810   7.570  1.00 29.04           C
ATOM    362  OE1 GLN A  64       6.141 -12.914   7.105  1.00 37.00           O
ATOM    363  NE2 GLN A  64       7.542 -11.477   7.979  1.00 32.36           N
ATOM    364  N   ALA A  65       1.531 -11.892  10.599  1.00 15.90           N
ATOM    365  CA  ALA A  65       0.833 -12.481  11.763  1.00 16.54           C
ATOM    366  C   ALA A  65       1.181 -13.973  11.855  1.00 16.97           C
ATOM    367  O   ALA A  65       1.446 -14.627  10.827  1.00 16.71           O
ATOM    368  CB  ALA A  65      -0.649 -12.267  11.660  1.00 17.32           C
ATOM    369  N   GLY A  66       1.128 -14.533  13.067  1.00 16.72           N
ATOM    370  CA  GLY A  66       1.348 -15.975  13.229  1.00 16.81           C
ATOM    371  C   GLY A  66       0.055 -16.753  13.000  1.00 17.23           C
ATOM    372  O   GLY A  66      -0.835 -16.363  12.232  1.00 15.45           O
ATOM    373  N   THR A  67      -0.051 -17.875  13.679  1.00 18.32           N
ATOM    374  CA  THR A  67      -1.109 -18.818  13.513  1.00 19.30           C
ATOM    375  C   THR A  67      -1.625 -19.122  14.890  1.00 21.12           C
ATOM    376  O   THR A  67      -0.934 -18.840  15.885  1.00 22.95           O
ATOM    377  CB  THR A  67      -0.610 -20.172  12.867  1.00 21.11           C
ATOM    378  OG1 THR A  67       0.386 -20.735  13.684  1.00 23.02           O
ATOM    379  CG2 THR A  67      -0.025 -19.925  11.538  1.00 21.05           C
ATOM    380  N   ILE A  68      -2.771 -19.789  14.948  1.00 21.69           N
ATOM    381  CA  ILE A  68      -3.244 -20.359  16.241  1.00 23.86           C
ATOM    382  C   ILE A  68      -3.752 -21.730  15.993  1.00 24.70           C
ATOM    383  O   ILE A  68      -4.126 -22.051  14.849  1.00 24.81           O
ATOM    384  CB  ILE A  68      -4.336 -19.532  16.880  1.00 25.77           C
ATOM    385  CG1 ILE A  68      -5.449 -19.249  15.891  1.00 27.09           C
ATOM    386  CG2 ILE A  68      -3.732 -18.210  17.367  1.00 25.77           C
ATOM    387  CD1 ILE A  68      -6.668 -18.596  16.544  1.00 29.88           C
ATOM    388  N   LEU A  69      -3.840 -22.520  17.050  1.00 26.26           N
ATOM    389  CA  LEU A  69      -4.519 -23.799  16.957  1.00 27.56           C
ATOM    390  C   LEU A  69      -5.777 -23.651  17.819  1.00 29.63           C
ATOM    391  O   LEU A  69      -5.664 -23.155  18.971  1.00 30.12           O
ATOM    392  CB  LEU A  69      -3.591 -24.933  17.457  1.00 29.41           C
ATOM    393  CG  LEU A  69      -2.222 -25.047  16.744  1.00 30.14           C
ATOM    394  CD1 LEU A  69      -1.248 -25.942  17.508  1.00 31.27           C
ATOM    395  CD2 LEU A  69      -2.435 -25.591  15.342  1.00 29.97           C
ATOM    396  N   VAL A  70      -6.915 -24.106  17.254  1.00 29.51           N
ATOM    397  CA  VAL A  70      -8.269 -24.022  17.794  1.00 30.36           C
ATOM    398  C   VAL A  70      -8.898 -25.415  17.738  1.00 31.67           C
ATOM    399  O   VAL A  70      -8.437 -26.285  16.995  1.00 30.67           O
ATOM    400  CB  VAL A  70      -9.161 -22.988  17.028  1.00 30.09           C
ATOM    401  CG1 VAL A  70      -8.483 -21.628  16.994  1.00 27.81           C
ATOM    402  CG2 VAL A  70      -9.557 -23.372  15.598  1.00 30.19           C
ATOM    403  N   TRP A  71      -9.881 -25.680  18.599  1.00 33.36           N
ATOM    404  CA  TRP A  71     -10.610 -26.936  18.523  1.00 36.45           C
ATOM    405  C   TRP A  71     -11.783 -26.797  17.598  1.00 38.47           C
ATOM    406  O   TRP A  71     -12.776 -26.154  17.939  1.00 43.37           O
ATOM    407  CB  TRP A  71     -11.124 -27.344  19.880  1.00 37.59           C
ATOM    408  CG  TRP A  71     -10.043 -27.796  20.768  1.00 38.56           C
ATOM    409  CD1 TRP A  71      -9.516 -27.116  21.800  1.00 39.14           C
ATOM    410  CD2 TRP A  71      -9.310 -29.013  20.666  1.00 39.51           C
ATOM    411  NE1 TRP A  71      -8.523 -27.840  22.387  1.00 40.04           N
ATOM    412  CE2 TRP A  71      -8.364 -29.010  21.696  1.00 40.30           C
ATOM    413  CE3 TRP A  71      -9.348 -30.088  19.794  1.00 40.78           C
ATOM    414  CZ2 TRP A  71      -7.470 -30.042  21.890  1.00 41.87           C
ATOM    415  CZ3 TRP A  71      -8.482 -31.161  20.017  1.00 42.52           C
ATOM    416  CH2 TRP A  71      -7.561 -31.121  21.061  1.00 42.64           C
ATOM    417  N   LYS A  72     -11.685 -27.397  16.435  1.00 38.21           N
ATOM    418  CA  LYS A  72     -12.728 -27.338  15.487  1.00 39.69           C
ATOM    419  C   LYS A  72     -13.214 -28.726  15.246  1.00 41.00           C
ATOM    420  O   LYS A  72     -12.451 -29.602  14.804  1.00 40.36           O
ATOM    421  CB  LYS A  72     -12.236 -26.754  14.187  1.00 39.45           C
ATOM    422  CG  LYS A  72     -13.296 -26.868  13.119  1.00 42.10           C
ATOM    423  CD  LYS A  72     -12.951 -25.985  11.948  1.00 43.05           C
ATOM    424  CE  LYS A  72     -13.894 -26.310  10.797  1.00 45.58           C
ATOM    425  NZ  LYS A  72     -13.310 -25.627   9.613  1.00 45.94           N
ATOM    426  N   ASN A  73     -14.492 -28.945  15.558  1.00 42.85           N
ATOM    427  CA  ASN A  73     -15.105 -30.264  15.426  1.00 45.11           C
ATOM    428  C   ASN A  73     -14.230 -31.365  16.025  1.00 43.57           C
ATOM    429  O   ASN A  73     -14.086 -32.447  15.407  1.00 43.93           O
ATOM    430  CB  ASN A  73     -15.479 -30.585  13.941  1.00 48.23           C
ATOM    431  CG  ASN A  73     -16.442 -29.539  13.329  1.00 51.50           C
ATOM    432  OD1 ASN A  73     -17.228 -28.901  14.044  1.00 52.59           O
ATOM    433  ND2 ASN A  73     -16.320 -29.307  12.012  1.00 52.98           N
ATOM    434  N   GLY A  74     -13.730 -31.118  17.243  1.00 41.01           N
ATOM    435  CA  GLY A  74     -12.955 -32.139  17.988  1.00 41.96           C
ATOM    436  C   GLY A  74     -11.502 -32.347  17.489  1.00 39.43           C
ATOM    437  O   GLY A  74     -10.876 -33.323  17.843  1.00 39.48           O
ATOM    438  N   ARG A  75     -10.993 -31.427  16.683  1.00 37.10           N
ATOM    439  CA  ARG A  75      -9.670 -31.581  16.056  1.00 35.77           C
ATOM    440  C   ARG A  75      -8.895 -30.316  16.191  1.00 33.62           C
ATOM    441  O   ARG A  75      -9.413 -29.247  15.889  1.00 32.17           O
ATOM    442  CB  ARG A  75      -9.794 -31.893  14.581  1.00 35.32           C
ATOM    443  CG  ARG A  75     -10.593 -33.135  14.357  1.00 37.16           C
ATOM    444  CD  ARG A  75      -9.768 -34.353  14.689  1.00 38.45           C
ATOM    445  NE  ARG A  75     -10.529 -35.573  14.525  1.00 40.50           N
ATOM    446  CZ  ARG A  75     -11.107 -36.285  15.502  1.00 42.62           C
ATOM    447  NH1 ARG A  75     -11.087 -35.894  16.779  1.00 42.74           N
ATOM    448  NH2 ARG A  75     -11.703 -37.416  15.203  1.00 45.38           N
ATOM    449  N   GLU A  76      -7.656 -30.420  16.663  1.00 33.82           N
ATOM    450  CA  GLU A  76      -6.752 -29.261  16.728  1.00 32.45           C
ATOM    451  C   GLU A  76      -6.456 -28.755  15.316  1.00 30.62           C
ATOM    452  O   GLU A  76      -5.870 -29.439  14.492  1.00 30.89           O
ATOM    453  CB  GLU A  76      -5.439 -29.617  17.361  1.00 35.40           C
ATOM    454  CG  GLU A  76      -5.282 -29.571  18.866  1.00 38.80           C
ATOM    455  CD  GLU A  76      -3.811 -29.259  19.198  1.00 39.85           C
ATOM    456  OE1 GLU A  76      -2.967 -30.175  19.048  1.00 43.84           O
ATOM    457  OE2 GLU A  76      -3.500 -28.122  19.572  1.00 39.05           O
ATOM    458  N   THR A  77      -6.935 -27.585  15.029  1.00 28.28           N
ATOM    459  CA  THR A  77      -6.943 -27.068  13.662  1.00 27.00           C
ATOM    460  C   THR A  77      -6.203 -25.755  13.562  1.00 25.15           C
ATOM    461  O   THR A  77      -6.492 -24.768  14.293  1.00 24.18           O
ATOM    462  CB  THR A  77      -8.403 -26.893  13.185  1.00 27.31           C
ATOM    463  OG1 THR A  77      -9.084 -28.121  13.348  1.00 29.61           O
ATOM    464  CG2 THR A  77      -8.452 -26.481  11.728  1.00 26.78           C
ATOM    465  N   GLN A  78      -5.317 -25.615  12.566  1.00 24.11           N
ATOM    466  CA  GLN A  78      -4.560 -24.366  12.451  1.00 22.57           C
ATOM    467  C   GLN A  78      -5.298 -23.312  11.642  1.00 21.68           C
ATOM    468  O   GLN A  78      -5.827 -23.625  10.596  1.00 22.22           O
ATOM    469  CB  GLN A  78      -3.164 -24.665  11.821  1.00 22.63           C
ATOM    470  CG  GLN A  78      -2.208 -23.536  11.732  1.00 21.87           C
ATOM    471  CD  GLN A  78      -0.865 -23.893  11.109  1.00 22.62           C
ATOM    472  OE1 GLN A  78      -0.415 -23.236  10.122  1.00 25.88           O
ATOM    473  NE2 GLN A  78      -0.172 -24.734  11.743  1.00 22.54           N
ATOM    474  N   TYR A  79      -5.299 -22.063  12.092  1.00 21.14           N
ATOM    475  CA  TYR A  79      -5.754 -20.952  11.309  1.00 20.61           C
ATOM    476  C   TYR A  79      -4.700 -19.919  11.323  1.00 19.35           C
ATOM    477  O   TYR A  79      -3.976 -19.725  12.319  1.00 19.15           O
ATOM    478  CB  TYR A  79      -7.044 -20.308  11.915  1.00 21.88           C
ATOM    479  CG  TYR A  79      -8.324 -21.032  11.570  1.00 24.61           C
ATOM    480  CD1 TYR A  79      -8.753 -22.125  12.295  1.00 27.54           C
ATOM    481  CD2 TYR A  79      -9.140 -20.583  10.527  1.00 25.94           C
ATOM    482  CE1 TYR A  79      -9.918 -22.790  11.992  1.00 29.86           C
ATOM    483  CE2 TYR A  79     -10.337 -21.213  10.230  1.00 29.01           C
ATOM    484  CZ  TYR A  79     -10.713 -22.324  10.935  1.00 31.45           C
ATOM    485  OH  TYR A  79     -11.881 -22.968  10.632  1.00 35.81           O
ATOM    486  N   ALA A  80      -4.577 -19.208  10.208  1.00 18.78           N
ATOM    487  CA  ALA A  80      -3.754 -18.045  10.173  1.00 17.47           C
ATOM    488  C   ALA A  80      -4.425 -16.868  10.883  1.00 16.85           C
ATOM    489  O   ALA A  80      -5.609 -16.548  10.640  1.00 18.52           O
ATOM    490  CB  ALA A  80      -3.489 -17.642   8.714  1.00 17.61           C
ATOM    491  N   LEU A  81      -3.661 -16.186  11.724  1.00 15.16           N
ATOM    492  CA  LEU A  81      -4.122 -14.886  12.236  1.00 15.15           C
ATOM    493  C   LEU A  81      -3.964 -13.828  11.177  1.00 14.28           C
ATOM    494  O   LEU A  81      -3.364 -14.087  10.094  1.00 13.49           O
ATOM    495  CB  LEU A  81      -3.280 -14.464  13.420  1.00 16.35           C
ATOM    496  CG  LEU A  81      -3.391 -15.338  14.697  1.00 18.03           C
ATOM    497  CD1 LEU A  81      -2.355 -14.826  15.673  1.00 18.72           C
ATOM    498  CD2 LEU A  81      -4.731 -15.344  15.317  1.00 19.38           C
ATOM    499  N   GLU A  82      -4.509 -12.618  11.440  1.00 14.50           N
ATOM    500  CA  GLU A  82      -4.456 -11.557  10.450  1.00 14.66           C
ATOM    501  C   GLU A  82      -3.997 -10.280  11.058  1.00 14.06           C
ATOM    502  O   GLU A  82      -4.342  -9.986  12.243  1.00 14.29           O
ATOM    503  CB  GLU A  82      -5.804 -11.326   9.741  1.00 15.55           C
ATOM    504  CG  GLU A  82      -6.332 -12.551   8.980  1.00 17.71           C
ATOM    505  CD  GLU A  82      -7.795 -12.457   8.576  1.00 18.27           C
ATOM    506  OE1 GLU A  82      -8.554 -11.494   8.949  1.00 17.96           O
ATOM    507  OE2 GLU A  82      -8.234 -13.390   7.897  1.00 18.84           O
ATOM    508  N   CYS A  83      -3.295  -9.518  10.270  1.00 12.48           N
ATOM    509  CA  CYS A  83      -2.857  -8.198  10.682  1.00 13.41           C
ATOM    510  C   CYS A  83      -3.213  -7.144   9.680  1.00 14.56           C
ATOM    511  O   CYS A  83      -3.565  -7.454   8.550  1.00 12.88           O
ATOM    512  CB  CYS A  83      -1.349  -8.170  10.976  1.00 14.45           C
ATOM    513  SG  CYS A  83      -0.314  -8.561   9.521  1.00 16.06           S
ATOM    514  N   ARG A  84      -3.141  -5.895  10.145  1.00 14.03           N
ATOM    515  CA  ARG A  84      -3.540  -4.781   9.313  1.00 16.72           C
ATOM    516  C   ARG A  84      -2.688  -3.576   9.719  1.00 14.48           C
ATOM    517  O   ARG A  84      -2.251  -3.512  10.902  1.00 13.37           O
ATOM    518  CB  ARG A  84      -5.006  -4.428   9.580  1.00 21.55           C
ATOM    519  CG  ARG A  84      -5.565  -3.540   8.573  1.00 24.66           C
ATOM    520  CD  ARG A  84      -7.064  -3.467   8.797  1.00 24.34           C
ATOM    521  NE  ARG A  84      -7.615  -2.818   7.655  1.00 30.38           N
ATOM    522  CZ  ARG A  84      -8.913  -2.618   7.369  1.00 37.20           C
ATOM    523  NH1 ARG A  84      -9.902  -2.913   8.233  1.00 33.01           N
ATOM    524  NH2 ARG A  84      -9.205  -2.005   6.210  1.00 38.08           N
ATOM    525  N   VAL A  85      -2.420  -2.678   8.755  1.00 12.62           N
ATOM    526  CA  VAL A  85      -1.570  -1.519   8.931  1.00 13.52           C
ATOM    527  C   VAL A  85      -2.193  -0.284   8.299  1.00 12.75           C
ATOM    528  O   VAL A  85      -2.906  -0.391   7.314  1.00 12.45           O
ATOM    529  CB  VAL A  85      -0.109  -1.667   8.434  1.00 15.02           C
ATOM    530  CG1 VAL A  85       0.669  -2.607   9.339  1.00 16.16           C
ATOM    531  CG2 VAL A  85       0.002  -2.062   6.952  1.00 14.57           C
ATOM    532  N  ASER A  86      -2.002   0.885   8.897  1.00 11.88           N
ATOM    533  CA ASER A  86      -2.446   2.122   8.245  1.00 11.52           C
ATOM    534  C  ASER A  86      -1.504   3.226   8.657  1.00 11.55           C
ATOM    535  O  ASER A  86      -0.993   3.201   9.814  1.00 11.51           O
ATOM    536  CB ASER A  86      -3.903   2.502   8.619  1.00 11.82           C
ATOM    537  OG ASER A  86      -3.943   3.099   9.924  1.00 11.61           O
ATOM    538  N   ILE A  87      -1.395   4.244   7.770  1.00 12.32           N
ATOM    539  CA  ILE A  87      -0.590   5.453   7.937  1.00 11.07           C
ATOM    540  C   ILE A  87      -1.565   6.629   7.857  1.00 13.25           C
ATOM    541  O   ILE A  87      -2.346   6.701   6.861  1.00 12.81           O
ATOM    542  CB  ILE A  87       0.515   5.602   6.854  1.00 12.94           C
ATOM    543  CG1 ILE A  87       1.476   4.422   6.992  1.00 12.79           C
ATOM    544  CG2 ILE A  87       1.230   6.969   6.976  1.00 14.99           C
ATOM    545  CD1 ILE A  87       2.501   4.363   5.875  1.00 15.87           C
ATOM    546  N   HIS A  88      -1.493   7.549   8.823  1.00 12.61           N
ATOM    547  CA  HIS A  88      -2.381   8.704   8.880  1.00 11.79           C
ATOM    548  C   HIS A  88      -1.601   9.956   8.428  1.00 13.15           C
ATOM    549  O   HIS A  88      -0.637  10.349   9.050  1.00 14.75           O
ATOM    550  CB  HIS A  88      -2.883   8.833  10.355  1.00 13.36           C
ATOM    551  CG  HIS A  88      -3.620  10.082  10.667  1.00 15.73           C
ATOM    552  ND1 HIS A  88      -4.928  10.059  11.036  1.00 19.94           N
ATOM    553  CD2 HIS A  88      -3.185  11.338  10.924  1.00 15.63           C
ATOM    554  CE1 HIS A  88      -5.335  11.270  11.342  1.00 16.56           C
ATOM    555  NE2 HIS A  88      -4.285  12.072  11.285  1.00 19.92           N
ATOM    556  N   HIS A  89      -2.103  10.594   7.347  1.00 13.21           N
ATOM    557  CA  HIS A  89      -1.489  11.786   6.795  1.00 13.62           C
ATOM    558  C   HIS A  89      -1.948  12.963   7.633  1.00 13.67           C
ATOM    559  O   HIS A  89      -3.021  12.897   8.307  1.00 13.58           O
ATOM    560  CB  HIS A  89      -1.974  11.996   5.341  1.00 13.59           C
ATOM    561  CG  HIS A  89      -1.392  13.209   4.705  1.00 14.17           C
ATOM    562  ND1 HIS A  89      -2.135  14.343   4.378  1.00 14.57           N
ATOM    563  CD2 HIS A  89      -0.128  13.468   4.308  1.00 14.99           C
ATOM    564  CE1 HIS A  89      -1.342  15.244   3.839  1.00 16.52           C
ATOM    565  NE2 HIS A  89      -0.114  14.758   3.846  1.00 15.07           N
ATOM    566  N   SER A  90      -1.152  14.093   7.659  1.00 13.51           N
ATOM    567  CA  SER A  90      -1.590  15.225   8.430  1.00 14.92           C
ATOM    568  C   SER A  90      -2.992  15.804   8.119  1.00 15.37           C
ATOM    569  O   SER A  90      -3.615  16.505   8.948  1.00 16.00           O
ATOM    570  CB  SER A  90      -0.599  16.337   8.237  1.00 14.71           C
ATOM    571  OG  SER A  90      -0.583  16.681   6.876  1.00 15.69           O
ATOM    572  N   SER A  91      -3.555  15.512   6.927  1.00 15.26           N
ATOM    573  CA  SER A  91      -4.828  15.993   6.539  1.00 14.89           C
ATOM    574  C   SER A  91      -6.019  15.170   7.194  1.00 14.81           C
ATOM    575  O   SER A  91      -7.116  15.547   7.059  1.00 16.47           O
ATOM    576  CB  SER A  91      -5.002  15.838   5.002  1.00 15.33           C
ATOM    577  OG  SER A  91      -4.909  14.458   4.619  1.00 14.07           O
ATOM    578  N   GLY A  92      -5.646  14.018   7.749  1.00 14.53           N
ATOM    579  CA  GLY A  92      -6.581  13.047   8.217  1.00 14.71           C
ATOM    580  C   GLY A  92      -6.846  11.911   7.265  1.00 15.00           C
ATOM    581  O   GLY A  92      -7.596  10.976   7.596  1.00 13.04           O
ATOM    582  N   SER A  93      -6.327  12.015   6.035  1.00 15.03           N
ATOM    583  CA  SER A  93      -6.504  10.945   5.068  1.00 13.98           C
ATOM    584  C   SER A  93      -5.694   9.720   5.475  1.00 12.35           C
ATOM    585  O   SER A  93      -4.640   9.772   6.146  1.00 13.88           O
ATOM    586  CB  SER A  93      -6.154  11.364   3.619  1.00 14.77           C
ATOM    587  OG  SER A  93      -4.840  11.751   3.481  1.00 15.06           O
ATOM    588  N   ILE A  94      -6.245   8.573   5.184  1.00 12.52           N
ATOM    589  CA  ILE A  94      -5.724   7.306   5.654  1.00 13.00           C
ATOM    590  C   ILE A  94      -5.273   6.427   4.466  1.00 12.90           C
ATOM    591  O   ILE A  94      -6.072   6.201   3.519  1.00 13.25           O
ATOM    592  CB  ILE A  94      -6.805   6.541   6.417  1.00 14.95           C
ATOM    593  CG1 ILE A  94      -7.257   7.260   7.651  1.00 17.00           C
ATOM    594  CG2 ILE A  94      -6.355   5.104   6.729  1.00 16.36           C
ATOM    595  CD1 ILE A  94      -6.223   7.319   8.736  1.00 17.62           C
ATOM    596  N   ASN A  95      -4.136   5.800   4.634  1.00 13.47           N
ATOM    597  CA  ASN A  95      -3.554   4.853   3.694  1.00 14.51           C
ATOM    598  C   ASN A  95      -3.452   3.563   4.445  1.00 12.82           C
ATOM    599  O   ASN A  95      -2.584   3.464   5.325  1.00 13.50           O
ATOM    600  CB  ASN A  95      -2.228   5.363   3.253  1.00 14.81           C
ATOM    601  CG  ASN A  95      -1.381   4.301   2.482  1.00 16.70           C
ATOM    602  OD1 ASN A  95      -1.905   3.359   1.978  1.00 19.09           O
ATOM    603  ND2 ASN A  95      -0.158   4.648   2.224  1.00 23.54           N
ATOM    604  N   GLU A  96      -4.405   2.669   4.191  1.00 12.94           N
ATOM    605  CA  GLU A  96      -4.556   1.451   5.023  1.00 15.09           C
ATOM    606  C   GLU A  96      -4.527   0.184   4.189  1.00 15.79           C
ATOM    607  O   GLU A  96      -4.976   0.215   3.024  1.00 17.04           O
ATOM    608  CB  GLU A  96      -5.880   1.531   5.801  1.00 15.62           C
ATOM    609  CG  GLU A  96      -7.105   1.614   4.933  1.00 18.92           C
ATOM    610  CD  GLU A  96      -8.427   2.009   5.663  1.00 21.30           C
ATOM    611  OE1 GLU A  96      -9.357   2.635   4.987  1.00 18.86           O
ATOM    612  OE2 GLU A  96      -8.503   1.667   6.902  1.00 20.72           O
ATOM    613  N   SER A  97      -4.095  -0.923   4.759  1.00 14.45           N
ATOM    614  CA  SER A  97      -4.172  -2.230   4.117  1.00 14.53           C
ATOM    615  C   SER A  97      -5.466  -2.989   4.466  1.00 15.60           C
ATOM    616  O   SER A  97      -6.319  -2.549   5.284  1.00 16.27           O
ATOM    617  CB  SER A  97      -2.966  -3.010   4.620  1.00 14.59           C
ATOM    618  OG  SER A  97      -3.212  -3.475   5.978  1.00 14.76           O
ATOM    619  N   GLN A  98      -5.668  -4.124   3.811  1.00 15.97           N
ATOM    620  CA  GLN A  98      -6.706  -4.966   4.191  1.00 16.29           C
ATOM    621  C   GLN A  98      -6.185  -5.986   5.212  1.00 16.02           C
ATOM    622  O   GLN A  98      -5.009  -6.371   5.157  1.00 18.90           O
ATOM    623  CB  GLN A  98      -7.177  -5.725   2.948  1.00 19.65           C
ATOM    624  CG  GLN A  98      -7.748  -4.769   1.866  1.00 21.65           C
ATOM    625  CD  GLN A  98      -8.786  -3.830   2.382  1.00 22.64           C
ATOM    626  OE1 GLN A  98      -8.585  -2.601   2.342  1.00 29.97           O
ATOM    627  NE2 GLN A  98      -9.869  -4.355   2.889  1.00 21.32           N
ATOM    628  N   TRP A  99      -7.086  -6.644   5.915  1.00 14.44           N
ATOM    629  CA  TRP A  99      -6.688  -7.718   6.841  1.00 14.28           C
ATOM    630  C   TRP A  99      -6.092  -8.896   6.046  1.00 14.36           C
ATOM    631  O   TRP A  99      -6.708  -9.392   5.083  1.00 14.91           O
ATOM    632  CB  TRP A  99      -7.901  -8.273   7.591  1.00 15.76           C
ATOM    633  CG  TRP A  99      -8.489  -7.396   8.671  1.00 16.06           C
ATOM    634  CD1 TRP A  99      -9.605  -6.577   8.621  1.00 17.67           C
ATOM    635  CD2 TRP A  99      -7.885  -7.148   9.950  1.00 15.54           C
ATOM    636  NE1 TRP A  99      -9.752  -5.912   9.806  1.00 18.00           N
ATOM    637  CE2 TRP A  99      -8.707  -6.248  10.632  1.00 16.35           C
ATOM    638  CE3 TRP A  99      -6.741  -7.636  10.579  1.00 14.07           C
ATOM    639  CZ2 TRP A  99      -8.439  -5.834  11.939  1.00 16.95           C
ATOM    640  CZ3 TRP A  99      -6.465  -7.192  11.875  1.00 14.27           C
ATOM    641  CH2 TRP A  99      -7.371  -6.373  12.550  1.00 14.46           C
ATOM    642  N   GLY A 100      -5.074  -9.517   6.595  1.00 13.57           N
ATOM    643  CA  GLY A 100      -4.452 -10.652   5.974  1.00 15.20           C
ATOM    644  C   GLY A 100      -3.387 -11.191   6.866  1.00 14.24           C
ATOM    645  O   GLY A 100      -2.850 -10.393   7.696  1.00 14.57           O
ATOM    646  N   GLN A 101      -2.930 -12.419   6.625  1.00 14.80           N
ATOM    647  CA  GLN A 101      -1.818 -12.939   7.400  1.00 14.96           C
ATOM    648  C   GLN A 101      -0.557 -12.140   7.186  1.00 13.90           C
ATOM    649  O   GLN A 101       0.203 -11.877   8.106  1.00 14.29           O
ATOM    650  CB  GLN A 101      -1.588 -14.423   7.141  1.00 17.17           C
ATOM    651  CG  GLN A 101      -0.544 -14.958   8.120  1.00 16.46           C
ATOM    652  CD  GLN A 101      -0.174 -16.447   7.927  1.00 19.76           C
ATOM    653  OE1 GLN A 101      -0.504 -17.093   6.948  1.00 20.32           O
ATOM    654  NE2 GLN A 101       0.484 -16.988   8.926  1.00 22.51           N
ATOM    655  N   GLN A 102      -0.395 -11.596   5.965  1.00 12.63           N
ATOM    656  CA  GLN A 102       0.518 -10.558   5.737  1.00 12.50           C
ATOM    657  C   GLN A 102      -0.129  -9.404   5.025  1.00 12.34           C
ATOM    658  O   GLN A 102      -1.009  -9.626   4.175  1.00 15.62           O
ATOM    659  CB  GLN A 102       1.722 -11.038   4.895  1.00 12.95           C
ATOM    660  CG  GLN A 102       2.415 -12.326   5.389  1.00 13.22           C
ATOM    661  CD  GLN A 102       1.703 -13.628   5.067  1.00 14.04           C
ATOM    662  OE1 GLN A 102       0.797 -13.705   4.233  1.00 13.61           O
ATOM    663  NE2 GLN A 102       2.216 -14.731   5.661  1.00 17.65           N
ATOM    664  N  ASER A 103       0.346  -8.200   5.331  1.00 12.28           N
ATOM    665  CA ASER A 103      -0.324  -6.989   4.868  1.00 12.37           C
ATOM    666  C  ASER A 103       0.729  -5.905   4.717  1.00 11.80           C
ATOM    667  O  ASER A 103       1.770  -5.927   5.373  1.00 11.35           O
ATOM    668  CB ASER A 103      -1.423  -6.528   5.869  1.00 12.31           C
ATOM    669  OG ASER A 103      -2.421  -5.799   5.204  1.00 13.00           O
ATOM    670  N   GLN A 104       0.456  -4.978   3.805  1.00 11.95           N
ATOM    671  CA  GLN A 104       1.369  -3.850   3.568  1.00 12.35           C
ATOM    672  C   GLN A 104       0.671  -2.599   3.071  1.00 11.65           C
ATOM    673  O   GLN A 104      -0.299  -2.683   2.285  1.00 12.54           O
ATOM    674  CB  GLN A 104       2.422  -4.191   2.499  1.00 12.25           C
ATOM    675  CG  GLN A 104       3.124  -5.550   2.648  1.00 12.87           C
ATOM    676  CD  GLN A 104       2.335  -6.714   2.080  1.00 14.89           C
ATOM    677  OE1 GLN A 104       1.600  -6.560   1.087  1.00 13.96           O
ATOM    678  NE2 GLN A 104       2.537  -7.913   2.641  1.00 14.88           N
ATOM    679  N   VAL A 105       1.263  -1.446   3.410  1.00 12.09           N
ATOM    680  CA  VAL A 105       1.032  -0.212   2.709  1.00 12.70           C
ATOM    681  C   VAL A 105       2.388   0.375   2.290  1.00 14.73           C
ATOM    682  O   VAL A 105       3.438   0.045   2.873  1.00 14.11           O
ATOM    683  CB  VAL A 105       0.223   0.846   3.536  1.00 13.72           C
ATOM    684  CG1 VAL A 105      -1.213   0.320   3.798  1.00 14.32           C
ATOM    685  CG2 VAL A 105       0.998   1.139   4.842  1.00 13.71           C
ATOM    686  N   GLY A 106       2.352   1.166   1.222  1.00 13.09           N
ATOM    687  CA  GLY A 106       3.469   1.913   0.838  1.00 14.62           C
ATOM    688  C   GLY A 106       3.262   3.375   1.041  1.00 14.87           C
ATOM    689  O   GLY A 106       2.145   3.861   1.094  1.00 15.60           O
ATOM    690  N   PHE A 107       4.380   4.109   1.077  1.00 14.69           N
ATOM    691  CA  PHE A 107       4.296   5.553   1.188  1.00 13.94           C
ATOM    692  C   PHE A 107       5.425   6.207   0.360  1.00 14.00           C
ATOM    693  O   PHE A 107       6.399   5.556   0.020  1.00 13.82           O
ATOM    694  CB  PHE A 107       4.331   6.022   2.669  1.00 13.29           C
ATOM    695  CG  PHE A 107       5.608   5.657   3.377  1.00 13.60           C
ATOM    696  CD1 PHE A 107       6.754   6.485   3.225  1.00 15.31           C
ATOM    697  CD2 PHE A 107       5.736   4.494   4.111  1.00 14.35           C
ATOM    698  CE1 PHE A 107       7.968   6.153   3.791  1.00 15.14           C
ATOM    699  CE2 PHE A 107       6.946   4.185   4.710  1.00 13.75           C
ATOM    700  CZ  PHE A 107       8.046   5.009   4.559  1.00 14.75           C
ATOM    701  N   GLY A 108       5.179   7.462  -0.011  1.00 14.11           N
ATOM    702  CA  GLY A 108       6.014   8.253  -0.792  1.00 14.94           C
ATOM    703  C   GLY A 108       6.390   9.540  -0.066  1.00 15.02           C
ATOM    704  O   GLY A 108       6.069   9.748   1.132  1.00 16.00           O
ATOM    705  N   THR A 109       7.097  10.369  -0.803  1.00 16.20           N
ATOM    706  CA  THR A 109       7.621  11.622  -0.238  1.00 16.97           C
ATOM    707  C   THR A 109       6.869  12.879  -0.690  1.00 17.50           C
ATOM    708  O   THR A 109       7.111  13.998  -0.168  1.00 18.98           O
ATOM    709  CB  THR A 109       9.095  11.736  -0.586  1.00 18.98           C
ATOM    710  OG1 THR A 109       9.259  11.819  -1.993  1.00 19.94           O
ATOM    711  CG2 THR A 109       9.941  10.489  -0.046  1.00 19.68           C
ATOM    712  N   ALA A 110       6.118  12.791  -1.774  1.00 16.06           N
ATOM    713  CA  ALA A 110       5.370  13.956  -2.279  1.00 17.17           C
ATOM    714  C   ALA A 110       3.843  13.745  -1.977  1.00 16.40           C
ATOM    715  O   ALA A 110       3.287  12.656  -2.216  1.00 14.89           O
ATOM    716  CB  ALA A 110       5.586  14.235  -3.781  1.00 18.69           C
ATOM    717  N   CYS A 111       3.231  14.766  -1.364  1.00 16.09           N
ATOM    718  CA  CYS A 111       1.806  14.753  -0.962  1.00 16.20           C
ATOM    719  C   CYS A 111       1.229  16.040  -1.517  1.00 17.65           C
ATOM    720  O   CYS A 111       1.488  17.096  -0.957  1.00 16.92           O
ATOM    721  CB  CYS A 111       1.570  14.616   0.557  1.00 16.49           C
ATOM    722  SG  CYS A 111       1.809  12.941   1.196  1.00 16.12           S
ATOM    723  N   GLY A 112       0.562  16.013  -2.681  1.00 17.30           N
ATOM    724  CA  GLY A 112       0.183  17.193  -3.337  1.00 18.93           C
ATOM    725  C   GLY A 112       1.401  18.013  -3.777  1.00 20.40           C
ATOM    726  O   GLY A 112       2.254  17.453  -4.466  1.00 20.30           O
ATOM    727  N   ASN A 113       1.509  19.295  -3.421  1.00 22.03           N
ATOM    728  CA  ASN A 113       2.721  20.097  -3.770  1.00 25.46           C
ATOM    729  C   ASN A 113       3.658  20.225  -2.517  1.00 24.96           C
ATOM    730  O   ASN A 113       4.539  21.103  -2.500  1.00 24.80           O
ATOM    731  CB  ASN A 113       2.430  21.509  -4.344  1.00 29.08           C
ATOM    732  CG  ASN A 113       3.703  22.161  -5.082  1.00 32.92           C
ATOM    733  OD1 ASN A 113       3.855  23.405  -5.224  1.00 38.22           O
ATOM    734  ND2 ASN A 113       4.611  21.300  -5.558  1.00 33.49           N
ATOM    735  N   LYS A 114       3.484  19.362  -1.511  1.00 22.01           N
ATOM    736  CA  LYS A 114       4.282  19.423  -0.283  1.00 21.12           C
ATOM    737  C   LYS A 114       5.011  18.151  -0.083  1.00 20.03           C
ATOM    738  O   LYS A 114       4.527  17.080  -0.584  1.00 20.32           O
ATOM    739  CB  LYS A 114       3.340  19.576   0.915  1.00 20.43           C
ATOM    740  CG  LYS A 114       2.660  20.932   0.913  1.00 22.58           C
ATOM    741  CD  LYS A 114       1.816  21.162   2.183  1.00 23.63           C
ATOM    742  CE  LYS A 114       1.074  22.455   2.278  1.00 25.90           C
ATOM    743  NZ  LYS A 114       0.508  22.531   3.663  1.00 27.19           N
ATOM    744  N   LYS A 115       5.983  18.137   0.842  1.00 19.64           N
ATOM    745  CA  LYS A 115       6.539  16.871   1.319  1.00 18.92           C
ATOM    746  C   LYS A 115       5.482  16.214   2.188  1.00 16.72           C
ATOM    747  O   LYS A 115       4.746  16.912   2.847  1.00 16.65           O
ATOM    748  CB  LYS A 115       7.828  17.104   2.189  1.00 21.15           C
ATOM    749  CG  LYS A 115       9.024  17.733   1.450  1.00 24.90           C
ATOM    750  CD  LYS A 115      10.214  17.781   2.416  1.00 28.72           C
ATOM    751  CE  LYS A 115      11.527  17.937   1.710  1.00 32.90           C
ATOM    752  NZ  LYS A 115      11.751  19.398   1.575  1.00 39.51           N
ATOM    753  N   CYS A 116       5.419  14.902   2.191  1.00 15.24           N
ATOM    754  CA  CYS A 116       4.528  14.189   2.998  1.00 14.58           C
ATOM    755  C   CYS A 116       4.865  14.340   4.462  1.00 14.31           C
ATOM    756  O   CYS A 116       5.988  14.085   4.867  1.00 17.04           O
ATOM    757  CB  CYS A 116       4.562  12.673   2.599  1.00 14.65           C
ATOM    758  SG  CYS A 116       3.828  12.411   0.957  1.00 17.32           S
ATOM    759  N   ARG A 117       3.848  14.622   5.274  1.00 14.80           N
ATOM    760  CA  ARG A 117       3.997  14.595   6.730  1.00 14.46           C
ATOM    761  C   ARG A 117       2.950  13.645   7.318  1.00 13.33           C
ATOM    762  O   ARG A 117       1.729  13.909   7.217  1.00 14.29           O
ATOM    763  CB  ARG A 117       3.789  16.040   7.289  1.00 18.20           C
ATOM    764  CG  ARG A 117       3.925  16.098   8.816  1.00 20.31           C
ATOM    765  CD  ARG A 117       4.209  17.487   9.339  1.00 24.75           C
ATOM    766  NE  ARG A 117       3.228  18.418   8.905  1.00 28.70           N
ATOM    767  CZ  ARG A 117       2.091  18.656   9.555  1.00 32.95           C
ATOM    768  NH1 ARG A 117       1.817  18.019  10.709  1.00 36.36           N
ATOM    769  NH2 ARG A 117       1.210  19.495   9.023  1.00 35.45           N
ATOM    770  N   PHE A 118       3.427  12.540   7.911  1.00 11.38           N
ATOM    771  CA  PHE A 118       2.530  11.542   8.525  1.00 12.39           C
ATOM    772  C   PHE A 118       2.483  11.726  10.024  1.00 12.36           C
ATOM    773  O   PHE A 118       3.564  11.895  10.667  1.00 13.74           O
ATOM    774  CB  PHE A 118       3.040  10.183   8.150  1.00 13.31           C
ATOM    775  CG  PHE A 118       3.079   9.976   6.650  1.00 13.25           C
ATOM    776  CD1 PHE A 118       1.900  10.110   5.929  1.00 15.08           C
ATOM    777  CD2 PHE A 118       4.272   9.784   5.975  1.00 13.60           C
ATOM    778  CE1 PHE A 118       1.865  10.009   4.522  1.00 15.06           C
ATOM    779  CE2 PHE A 118       4.295   9.662   4.550  1.00 14.44           C
ATOM    780  CZ  PHE A 118       3.102   9.794   3.837  1.00 15.69           C
ATOM    781  N   THR A 119       1.266  11.782  10.586  1.00 13.89           N
ATOM    782  CA  THR A 119       1.069  12.098  12.001  1.00 14.03           C
ATOM    783  C   THR A 119       0.494  10.924  12.805  1.00 14.61           C
ATOM    784  O   THR A 119       0.206  11.056  13.993  1.00 14.59           O
ATOM    785  CB  THR A 119       0.153  13.320  12.098  1.00 14.44           C
ATOM    786  OG1 THR A 119      -1.069  13.006  11.462  1.00 16.31           O
ATOM    787  CG2 THR A 119       0.841  14.537  11.462  1.00 15.36           C
ATOM    788  N   GLY A 120       0.322   9.779  12.166  1.00 14.10           N
ATOM    789  CA  GLY A 120      -0.100   8.622  12.931  1.00 14.26           C
ATOM    790  C   GLY A 120       0.046   7.317  12.239  1.00 14.93           C
ATOM    791  O   GLY A 120       0.198   7.330  11.010  1.00 13.73           O
ATOM    792  N   PHE A 121       0.174   6.240  13.017  1.00 14.05           N
ATOM    793  CA  PHE A 121       0.153   4.860  12.486  1.00 12.75           C
ATOM    794  C   PHE A 121      -0.868   4.061  13.265  1.00 13.94           C
ATOM    795  O   PHE A 121      -1.160   4.374  14.455  1.00 14.94           O
ATOM    796  CB  PHE A 121       1.575   4.147  12.534  1.00 12.60           C
ATOM    797  CG  PHE A 121       2.707   4.971  12.038  1.00 12.15           C
ATOM    798  CD1 PHE A 121       2.862   5.268  10.675  1.00 11.80           C
ATOM    799  CD2 PHE A 121       3.635   5.428  12.898  1.00 12.06           C
ATOM    800  CE1 PHE A 121       3.888   6.033  10.248  1.00 12.43           C
ATOM    801  CE2 PHE A 121       4.719   6.143  12.486  1.00 13.18           C
ATOM    802  CZ  PHE A 121       4.842   6.483  11.139  1.00 13.51           C
ATOM    803  N  AGLU A 122      -1.394   2.995  12.659  1.00 13.11           N
ATOM    804  CA AGLU A 122      -2.206   2.027  13.364  1.00 14.61           C
ATOM    805  C  AGLU A 122      -1.816   0.626  12.936  1.00 14.59           C
ATOM    806  O  AGLU A 122      -1.724   0.309  11.731  1.00 11.87           O
ATOM    807  CB AGLU A 122      -3.711   2.228  13.121  1.00 16.57           C
ATOM    808  CG AGLU A 122      -4.216   3.441  13.833  1.00 18.70           C
ATOM    809  CD AGLU A 122      -5.718   3.639  13.797  1.00 20.57           C
ATOM    810  OE1AGLU A 122      -6.489   2.789  13.308  1.00 20.46           O
ATOM    811  OE2AGLU A 122      -6.121   4.686  14.307  1.00 22.97           O
ATOM    812  N   ILE A 123      -1.597  -0.196  13.947  1.00 13.70           N
ATOM    813  CA  ILE A 123      -1.097  -1.565  13.740  1.00 13.51           C
ATOM    814  C   ILE A 123      -2.071  -2.447  14.435  1.00 13.26           C
ATOM    815  O   ILE A 123      -2.512  -2.116  15.597  1.00 14.04           O
ATOM    816  CB  ILE A 123       0.368  -1.764  14.248  1.00 13.49           C
ATOM    817  CG1 ILE A 123       0.621  -1.381  15.701  1.00 13.89           C
ATOM    818  CG2 ILE A 123       1.336  -1.030  13.365  1.00 12.87           C
ATOM    819  CD1 ILE A 123       1.978  -1.755  16.245  1.00 14.52           C
ATOM    820  N   SER A 124      -2.523  -3.525  13.761  1.00 12.08           N
ATOM    821  CA  SER A 124      -3.641  -4.297  14.301  1.00 12.69           C
ATOM    822  C   SER A 124      -3.424  -5.799  14.096  1.00 12.53           C
ATOM    823  O   SER A 124      -2.686  -6.213  13.165  1.00 12.54           O
ATOM    824  CB  SER A 124      -4.970  -3.928  13.659  1.00 14.22           C
ATOM    825  OG  SER A 124      -5.292  -2.560  13.674  1.00 17.06           O
ATOM    826  N   LEU A 125      -4.100  -6.580  14.934  1.00 12.85           N
ATOM    827  CA  LEU A 125      -3.991  -8.021  14.906  1.00 14.40           C
ATOM    828  C   LEU A 125      -5.277  -8.592  15.291  1.00 14.56           C
ATOM    829  O   LEU A 125      -5.959  -8.076  16.223  1.00 15.87           O
ATOM    830  CB  LEU A 125      -2.892  -8.533  15.908  1.00 13.86           C
ATOM    831  CG  LEU A 125      -2.748 -10.052  16.050  1.00 15.00           C
ATOM    832  CD1 LEU A 125      -2.078 -10.593  14.781  1.00 14.63           C
ATOM    833  CD2 LEU A 125      -1.857 -10.365  17.249  1.00 16.79           C
ATOM    834  N   ARG A 126      -5.738  -9.682  14.612  1.00 14.51           N
ATOM    835  CA  ARG A 126      -6.944 -10.327  15.033  1.00 15.45           C
ATOM    836  C   ARG A 126      -7.002 -11.816  14.753  1.00 15.65           C
ATOM    837  O   ARG A 126      -6.209 -12.349  13.952  1.00 14.95           O
ATOM    838  CB  ARG A 126      -8.182  -9.670  14.361  1.00 15.82           C
ATOM    839  CG  ARG A 126      -8.341 -10.034  12.891  1.00 16.41           C
ATOM    840  CD  ARG A 126      -9.619  -9.393  12.288  1.00 17.49           C
ATOM    841  NE  ARG A 126      -9.837  -9.856  10.896  1.00 18.14           N
ATOM    842  CZ  ARG A 126     -10.863  -9.477  10.144  1.00 19.08           C
ATOM    843  NH1 ARG A 126     -11.801  -8.681  10.629  1.00 21.77           N
ATOM    844  NH2 ARG A 126     -10.958  -9.914   8.909  1.00 20.04           N
ATOM    845  N   ILE A 127      -7.903 -12.474  15.445  1.00 16.44           N
ATOM    846  CA  ILE A 127      -8.332 -13.853  15.099  1.00 18.28           C
ATOM    847  C   ILE A 127      -9.355 -13.636  13.976  1.00 19.66           C
ATOM    848  O   ILE A 127     -10.314 -12.893  14.182  1.00 21.31           O
ATOM    849  CB  ILE A 127      -9.005 -14.570  16.256  1.00 19.70           C
ATOM    850  CG1 ILE A 127      -8.028 -14.673  17.474  1.00 20.01           C
ATOM    851  CG2 ILE A 127      -9.511 -15.954  15.848  1.00 20.31           C
ATOM    852  CD1 ILE A 127      -8.609 -15.379  18.675  1.00 21.51           C
ATOM    853  N   PRO A 128      -9.166 -14.289  12.808  1.00 20.27           N
ATOM    854  CA  PRO A 128     -10.176 -14.086  11.723  1.00 21.96           C
ATOM    855  C   PRO A 128     -11.625 -14.492  12.156  1.00 22.91           C
ATOM    856  O   PRO A 128     -11.829 -15.456  12.916  1.00 23.19           O
ATOM    857  CB  PRO A 128      -9.625 -14.977  10.567  1.00 21.73           C
ATOM    858  CG  PRO A 128      -8.857 -16.088  11.265  1.00 22.60           C
ATOM    859  CD  PRO A 128      -8.222 -15.368  12.478  1.00 20.88           C
ATOM    860  N   PRO A 129     -12.634 -13.719  11.693  1.00 24.56           N
ATOM    861  CA  PRO A 129     -14.009 -14.030  12.050  1.00 27.60           C
ATOM    862  C   PRO A 129     -14.366 -15.527  11.970  1.00 29.84           C
ATOM    863  O   PRO A 129     -14.874 -16.052  12.931  1.00 29.89           O
ATOM    864  CB  PRO A 129     -14.829 -13.115  11.124  1.00 27.63           C
ATOM    865  CG  PRO A 129     -13.921 -11.857  11.034  1.00 26.01           C
ATOM    866  CD  PRO A 129     -12.498 -12.392  11.068  1.00 25.40           C
ATOM    867  N  AASN A 130     -14.067 -16.245  10.892  1.00 31.19           N
ATOM    868  CA AASN A 130     -14.490 -17.665  10.821  1.00 33.46           C
ATOM    869  C  AASN A 130     -13.845 -18.585  11.863  1.00 33.66           C
ATOM    870  O  AASN A 130     -14.341 -19.691  12.102  1.00 33.69           O
ATOM    871  CB AASN A 130     -14.242 -18.268   9.437  1.00 35.19           C
ATOM    872  CG AASN A 130     -14.809 -17.419   8.330  1.00 35.18           C
ATOM    873  OD1AASN A 130     -15.933 -16.952   8.421  1.00 36.94           O
ATOM    874  ND2AASN A 130     -14.020 -17.201   7.284  1.00 35.23           N
ATOM    875  N   ALA A 131     -12.776 -18.138  12.521  1.00 31.29           N
ATOM    876  CA  ALA A 131     -12.164 -18.978  13.546  1.00 32.28           C
ATOM    877  C   ALA A 131     -12.669 -18.622  14.944  1.00 31.86           C
ATOM    878  O   ALA A 131     -12.393 -19.304  15.940  1.00 34.33           O
ATOM    879  CB  ALA A 131     -10.656 -18.847  13.480  1.00 29.97           C
ATOM    880  N   GLN A 132     -13.451 -17.570  15.041  1.00 30.57           N
ATOM    881  CA  GLN A 132     -13.698 -17.030  16.359  1.00 31.64           C
ATOM    882  C   GLN A 132     -14.581 -17.806  17.300  1.00 35.53           C
ATOM    883  O   GLN A 132     -14.474 -17.601  18.513  1.00 37.57           O
ATOM    884  CB  GLN A 132     -14.212 -15.605  16.235  1.00 30.00           C
ATOM    885  CG  GLN A 132     -13.128 -14.647  15.957  1.00 28.40           C
ATOM    886  CD  GLN A 132     -13.652 -13.268  15.816  1.00 28.02           C
ATOM    887  OE1 GLN A 132     -14.786 -12.992  16.194  1.00 30.17           O
ATOM    888  NE2 GLN A 132     -12.830 -12.382  15.290  1.00 27.00           N
ATOM    889  N   THR A 133     -15.385 -18.729  16.780  1.00 36.52           N
ATOM    890  CA  THR A 133     -16.239 -19.555  17.641  1.00 41.59           C
ATOM    891  C   THR A 133     -15.506 -20.779  18.257  1.00 41.86           C
ATOM    892  O   THR A 133     -16.015 -21.450  19.172  1.00 40.83           O
ATOM    893  CB  THR A 133     -17.509 -20.032  16.891  1.00 44.94           C
ATOM    894  OG1 THR A 133     -17.199 -21.118  16.014  1.00 45.53           O
ATOM    895  CG2 THR A 133     -18.145 -18.892  16.092  1.00 45.12           C
ATOM    896  N   TYR A 134     -14.297 -21.045  17.784  1.00 39.31           N
ATOM    897  CA  TYR A 134     -13.543 -22.205  18.227  1.00 40.84           C
ATOM    898  C   TYR A 134     -12.615 -21.957  19.434  1.00 40.52           C
ATOM    899  O   TYR A 134     -11.676 -21.161  19.370  1.00 42.41           O
ATOM    900  CB  TYR A 134     -12.754 -22.690  17.026  1.00 39.06           C
ATOM    901  CG  TYR A 134     -13.607 -22.977  15.811  1.00 39.55           C
ATOM    902  CD1 TYR A 134     -14.725 -23.801  15.900  1.00 41.15           C
ATOM    903  CD2 TYR A 134     -13.244 -22.484  14.561  1.00 38.59           C
ATOM    904  CE1 TYR A 134     -15.475 -24.102  14.769  1.00 44.12           C
ATOM    905  CE2 TYR A 134     -13.998 -22.743  13.433  1.00 40.40           C
ATOM    906  CZ  TYR A 134     -15.107 -23.546  13.539  1.00 43.67           C
ATOM    907  OH  TYR A 134     -15.822 -23.845  12.400  1.00 50.17           O
ATOM    908  N   PRO A 135     -12.822 -22.680  20.533  1.00 44.55           N
ATOM    909  CA  PRO A 135     -11.889 -22.465  21.655  1.00 45.48           C
ATOM    910  C   PRO A 135     -10.416 -22.644  21.253  1.00 44.89           C
ATOM    911  O   PRO A 135     -10.102 -23.497  20.428  1.00 38.71           O
ATOM    912  CB  PRO A 135     -12.289 -23.517  22.662  1.00 46.64           C
ATOM    913  CG  PRO A 135     -13.157 -24.481  21.937  1.00 48.58           C
ATOM    914  CD  PRO A 135     -13.721 -23.813  20.737  1.00 45.37           C
ATOM    915  N   LEU A 136      -9.527 -21.805  21.787  1.00 48.44           N
ATOM    916  CA  LEU A 136      -8.107 -21.958  21.492  1.00 49.39           C
ATOM    917  C   LEU A 136      -7.634 -23.287  22.061  1.00 50.21           C
ATOM    918  O   LEU A 136      -8.034 -23.676  23.146  1.00 48.05           O
ATOM    919  CB  LEU A 136      -7.241 -20.884  22.146  1.00 51.12           C
ATOM    920  CG  LEU A 136      -7.214 -19.425  21.699  1.00 54.85           C
ATOM    921  CD1 LEU A 136      -5.841 -18.839  22.039  1.00 53.61           C
ATOM    922  CD2 LEU A 136      -7.522 -19.251  20.216  1.00 54.55           C
ATOM    923  N   SER A 137      -6.775 -23.973  21.324  1.00 49.36           N
ATOM    924  CA  SER A 137      -5.899 -24.979  21.888  1.00 52.07           C
ATOM    925  C   SER A 137      -4.563 -24.224  21.979  1.00 54.87           C
ATOM    926  O   SER A 137      -4.291 -23.362  21.151  1.00 55.27           O
ATOM    927  CB  SER A 137      -5.811 -26.147  20.921  1.00 51.57           C
ATOM    928  OG  SER A 137      -4.717 -26.987  21.229  1.00 54.69           O
ATOM    929  N   SER A 138      -3.732 -24.518  22.966  1.00 60.11           N
ATOM    930  CA  SER A 138      -2.355 -23.979  23.002  1.00 62.76           C
ATOM    931  C   SER A 138      -1.944 -23.008  21.849  1.00 65.63           C
ATOM    932  O   SER A 138      -1.541 -23.431  20.753  1.00 66.98           O
ATOM    933  CB  SER A 138      -1.340 -25.138  23.034  1.00 62.28           C
ATOM    934  OG  SER A 138      -0.904 -25.448  21.712  1.00 60.23           O
ATOM    935  N   GLY A 139      -2.030 -21.707  22.104  1.00 65.72           N
ATOM    936  CA  GLY A 139      -1.479 -20.749  21.178  1.00 61.70           C
ATOM    937  C   GLY A 139      -1.580 -19.314  21.665  1.00 56.01           C
ATOM    938  O   GLY A 139      -2.686 -18.787  21.914  1.00 58.47           O
ATOM    939  N   ASP A 140      -0.434 -18.660  21.790  1.00 47.82           N
ATOM    940  CA  ASP A 140      -0.444 -17.222  21.971  1.00 39.97           C
ATOM    941  C   ASP A 140      -0.704 -16.582  20.607  1.00 36.24           C
ATOM    942  O   ASP A 140      -0.508 -17.223  19.595  1.00 36.61           O
ATOM    943  CB  ASP A 140       0.880 -16.771  22.504  1.00 40.57           C
ATOM    944  CG  ASP A 140       1.145 -17.282  23.897  1.00 43.59           C
ATOM    945  OD1 ASP A 140       0.170 -17.558  24.657  1.00 41.43           O
ATOM    946  OD2 ASP A 140       2.347 -17.382  24.217  1.00 46.13           O
ATOM    947  N   LEU A 141      -1.118 -15.321  20.591  1.00 30.09           N
ATOM    948  CA  LEU A 141      -1.348 -14.628  19.354  1.00 27.64           C
ATOM    949  C   LEU A 141      -0.200 -13.679  19.153  1.00 26.11           C
ATOM    950  O   LEU A 141       0.135 -12.908  20.075  1.00 24.21           O
ATOM    951  CB  LEU A 141      -2.646 -13.785  19.365  1.00 28.14           C
ATOM    952  CG  LEU A 141      -3.982 -14.355  19.908  1.00 30.39           C
ATOM    953  CD1 LEU A 141      -5.094 -13.347  19.639  1.00 30.36           C
ATOM    954  CD2 LEU A 141      -4.377 -15.658  19.311  1.00 31.79           C
ATOM    955  N   LYS A 142       0.363 -13.688  17.941  1.00 22.06           N
ATOM    956  CA  LYS A 142       1.497 -12.837  17.658  1.00 21.56           C
ATOM    957  C   LYS A 142       1.419 -12.169  16.282  1.00 19.43           C
ATOM    958  O   LYS A 142       1.062 -12.781  15.292  1.00 18.33           O
ATOM    959  CB  LYS A 142       2.840 -13.650  17.822  1.00 25.37           C
ATOM    960  CG  LYS A 142       3.084 -14.727  16.719  1.00 33.46           C
ATOM    961  CD  LYS A 142       3.481 -16.202  17.131  1.00 36.59           C
ATOM    962  CE  LYS A 142       3.742 -17.181  15.943  1.00 37.38           C
ATOM    963  NZ  LYS A 142       2.717 -18.197  15.466  1.00 35.39           N
ATOM    964  N   GLY A 143       1.690 -10.892  16.230  1.00 16.91           N
ATOM    965  CA  GLY A 143       2.028 -10.227  14.964  1.00 17.16           C
ATOM    966  C   GLY A 143       3.198  -9.301  15.081  1.00 15.97           C
ATOM    967  O   GLY A 143       3.488  -8.789  16.189  1.00 16.22           O
ATOM    968  N  ASER A 144       3.895  -9.099  13.972  1.00 14.99           N
ATOM    969  CA ASER A 144       5.065  -8.205  13.921  1.00 15.61           C
ATOM    970  C  ASER A 144       4.910  -7.226  12.784  1.00 14.05           C
ATOM    971  O  ASER A 144       4.374  -7.560  11.743  1.00 14.33           O
ATOM    972  CB ASER A 144       6.354  -8.993  13.737  1.00 16.99           C
ATOM    973  OG ASER A 144       6.347  -9.737  12.526  1.00 18.84           O
ATOM    974  N   PHE A 145       5.500  -6.060  12.967  1.00 13.36           N
ATOM    975  CA  PHE A 145       5.276  -4.876  12.122  1.00 13.30           C
ATOM    976  C   PHE A 145       6.629  -4.252  11.815  1.00 13.87           C
ATOM    977  O   PHE A 145       7.564  -4.287  12.654  1.00 14.31           O
ATOM    978  CB  PHE A 145       4.378  -3.896  12.876  1.00 13.16           C
ATOM    979  CG  PHE A 145       3.042  -4.479  13.183  1.00 13.38           C
ATOM    980  CD1 PHE A 145       2.827  -5.220  14.336  1.00 14.12           C
ATOM    981  CD2 PHE A 145       2.002  -4.310  12.296  1.00 13.24           C
ATOM    982  CE1 PHE A 145       1.623  -5.869  14.527  1.00 13.30           C
ATOM    983  CE2 PHE A 145       0.732  -4.863  12.551  1.00 13.31           C
ATOM    984  CZ  PHE A 145       0.542  -5.664  13.645  1.00 14.11           C
ATOM    985  N   SER A 146       6.814  -3.761  10.579  1.00 14.12           N
ATOM    986  C   SER A 146       7.811  -1.920   9.280  1.00 12.92           C
ATOM    987  O   SER A 146       7.071  -2.040   8.302  1.00 14.31           O
ATOM    988  CA ASER A 146       8.080  -3.158  10.150  1.00 12.38           C
ATOM    989  CB ASER A 146       8.937  -4.180   9.363  1.00 11.77           C
ATOM    990  OG ASER A 146      10.107  -3.616   8.801  1.00  9.52           O
ATOM    991  N   LEU A 147       8.423  -0.781   9.635  1.00 12.71           N
ATOM    992  CA  LEU A 147       8.377   0.365   8.768  1.00 14.00           C
ATOM    993  C   LEU A 147       9.823   0.674   8.371  1.00 13.65           C
ATOM    994  O   LEU A 147      10.681   0.958   9.235  1.00 14.12           O
ATOM    995  CB  LEU A 147       7.701   1.539   9.490  1.00 13.72           C
ATOM    996  CG  LEU A 147       7.313   2.760   8.652  1.00 13.47           C
ATOM    997  CD1 LEU A 147       6.304   3.680   9.411  1.00 13.48           C
ATOM    998  CD2 LEU A 147       8.498   3.487   8.071  1.00 13.94           C
ATOM    999  N   THR A 148      10.120   0.646   7.061  1.00 13.68           N
ATOM   1000  CA  THR A 148      11.400   0.853   6.540  1.00 14.86           C
ATOM   1001  C   THR A 148      11.384   1.706   5.307  1.00 15.39           C
ATOM   1002  O   THR A 148      10.455   1.600   4.504  1.00 15.04           O
ATOM   1003  CB  THR A 148      12.096  -0.492   6.138  1.00 15.82           C
ATOM   1004  OG1 THR A 148      11.297  -1.190   5.201  1.00 18.18           O
ATOM   1005  CG2 THR A 148      12.257  -1.381   7.364  1.00 16.45           C
ATOM   1006  N   ASN A 149      12.339   2.591   5.237  1.00 15.41           N
ATOM   1007  CA  ASN A 149      12.761   3.184   3.990  1.00 15.79           C
ATOM   1008  C   ASN A 149      14.286   3.261   3.926  1.00 16.82           C
ATOM   1009  O   ASN A 149      14.993   2.464   4.601  1.00 15.70           O
ATOM   1010  CB  ASN A 149      11.952   4.498   3.797  1.00 14.36           C
ATOM   1011  CG  ASN A 149      12.435   5.636   4.689  1.00 14.13           C
ATOM   1012  OD1 ASN A 149      13.353   5.496   5.484  1.00 14.80           O
ATOM   1013  ND2 ASN A 149      11.708   6.698   4.647  1.00 14.18           N
ATOM   1014  N   LYS A 150      14.901   4.195   3.173  1.00 17.09           N
ATOM   1015  CA  LYS A 150      16.331   4.228   3.058  1.00 18.50           C
ATOM   1016  C   LYS A 150      16.991   4.718   4.370  1.00 16.84           C
ATOM   1017  O   LYS A 150      18.096   4.303   4.688  1.00 18.52           O
ATOM   1018  CB  LYS A 150      16.779   5.165   1.928  1.00 18.93           C
ATOM   1019  CG  LYS A 150      16.314   4.652   0.616  1.00 21.73           C
ATOM   1020  CD  LYS A 150      16.893   5.415  -0.540  1.00 25.98           C
ATOM   1021  CE  LYS A 150      16.288   4.816  -1.784  1.00 29.96           C
ATOM   1022  NZ  LYS A 150      16.963   5.362  -2.955  1.00 35.75           N
ATOM   1023  N   GLU A 151      16.234   5.502   5.138  1.00 15.57           N
ATOM   1024  CA  GLU A 151      16.736   6.141   6.338  1.00 15.75           C
ATOM   1025  C   GLU A 151      16.326   5.484   7.633  1.00 15.49           C
ATOM   1026  O   GLU A 151      17.115   5.586   8.590  1.00 16.66           O
ATOM   1027  CB  GLU A 151      16.226   7.584   6.423  1.00 15.35           C
ATOM   1028  CG  GLU A 151      16.820   8.456   5.355  1.00 16.47           C
ATOM   1029  CD  GLU A 151      16.205   8.240   3.970  1.00 15.59           C
ATOM   1030  OE1 GLU A 151      14.978   8.067   3.907  1.00 17.33           O
ATOM   1031  OE2 GLU A 151      16.992   8.355   2.959  1.00 18.11           O
ATOM   1032  N   VAL A 152      15.173   4.843   7.682  1.00 15.56           N
ATOM   1033  CA  VAL A 152      14.604   4.456   8.994  1.00 15.94           C
ATOM   1034  C   VAL A 152      14.304   2.983   9.018  1.00 17.48           C
ATOM   1035  O   VAL A 152      14.068   2.356   7.972  1.00 16.60           O
ATOM   1036  CB  VAL A 152      13.365   5.273   9.411  1.00 16.70           C
ATOM   1037  CG1 VAL A 152      13.654   6.762   9.260  1.00 18.42           C
ATOM   1038  CG2 VAL A 152      12.106   4.859   8.648  1.00 16.09           C
ATOM   1039  N   ASN A 153      14.277   2.413  10.215  1.00 15.81           N
ATOM   1040  CA  ASN A 153      13.852   1.027  10.365  1.00 14.84           C
ATOM   1041  C   ASN A 153      13.236   0.911  11.768  1.00 14.58           C
ATOM   1042  O   ASN A 153      14.001   0.899  12.770  1.00 14.92           O
ATOM   1043  CB  ASN A 153      15.074   0.090  10.184  1.00 18.96           C
ATOM   1044  CG  ASN A 153      14.716  -1.367  10.366  1.00 21.16           C
ATOM   1045  OD1 ASN A 153      13.687  -1.676  10.856  1.00 22.95           O
ATOM   1046  ND2 ASN A 153      15.633  -2.253  10.045  1.00 29.12           N
ATOM   1047  N   TRP A 154      11.905   0.858  11.837  1.00 14.90           N
ATOM   1048  CA  TRP A 154      11.163   0.722  13.068  1.00 14.43           C
ATOM   1049  C   TRP A 154      10.426  -0.616  13.026  1.00 15.53           C
ATOM   1050  O   TRP A 154      10.040  -1.113  11.920  1.00 16.19           O
ATOM   1051  CB  TRP A 154      10.174   1.893  13.221  1.00 13.71           C
ATOM   1052  CG  TRP A 154      10.872   3.197  13.438  1.00 13.70           C
ATOM   1053  CD1 TRP A 154      11.789   3.482  14.388  1.00 14.31           C
ATOM   1054  CD2 TRP A 154      10.614   4.429  12.757  1.00 13.71           C
ATOM   1055  NE1 TRP A 154      12.172   4.802  14.306  1.00 13.56           N
ATOM   1056  CE2 TRP A 154      11.511   5.376  13.260  1.00 13.85           C
ATOM   1057  CE3 TRP A 154       9.838   4.777  11.650  1.00 13.91           C
ATOM   1058  CZ2 TRP A 154      11.540   6.677  12.804  1.00 14.82           C
ATOM   1059  CZ3 TRP A 154       9.840   6.153  11.245  1.00 14.18           C
ATOM   1060  CH2 TRP A 154      10.670   7.022  11.806  1.00 12.75           C
ATOM   1061  N  ASER A 155      10.124  -1.140  14.206  1.00 14.71           N
ATOM   1062  CA ASER A 155       9.361  -2.336  14.266  1.00 13.96           C
ATOM   1063  C  ASER A 155       8.546  -2.371  15.550  1.00 14.14           C
ATOM   1064  O  ASER A 155       8.825  -1.625  16.526  1.00 13.50           O
ATOM   1065  CB ASER A 155      10.323  -3.532  14.171  1.00 15.72           C
ATOM   1066  OG ASER A 155      11.233  -3.466  15.282  1.00 17.46           O
ATOM   1067  N   ALA A 156       7.544  -3.274  15.527  1.00 13.56           N
ATOM   1068  CA  ALA A 156       6.640  -3.436  16.653  1.00 13.12           C
ATOM   1069  C   ALA A 156       6.141  -4.850  16.668  1.00 13.83           C
ATOM   1070  O   ALA A 156       6.177  -5.536  15.615  1.00 14.32           O
ATOM   1071  CB  ALA A 156       5.528  -2.472  16.479  1.00 13.33           C
ATOM   1072  N   SER A 157       5.654  -5.262  17.825  1.00 14.38           N
ATOM   1073  CA  SER A 157       5.087  -6.539  18.041  1.00 16.17           C
ATOM   1074  C   SER A 157       3.774  -6.364  18.858  1.00 16.75           C
ATOM   1075  O   SER A 157       3.674  -5.497  19.719  1.00 16.37           O
ATOM   1076  CB  SER A 157       6.116  -7.411  18.758  1.00 19.01           C
ATOM   1077  OG  SER A 157       5.481  -8.470  19.373  1.00 25.23           O
ATOM   1078  N   ILE A 158       2.751  -7.141  18.494  1.00 14.98           N
ATOM   1079  CA  ILE A 158       1.522  -7.285  19.270  1.00 15.89           C
ATOM   1080  C   ILE A 158       1.503  -8.734  19.677  1.00 18.24           C
ATOM   1081  O   ILE A 158       1.516  -9.639  18.833  1.00 17.62           O
ATOM   1082  CB  ILE A 158       0.178  -6.902  18.499  1.00 15.84           C
ATOM   1083  CG1 ILE A 158       0.183  -5.417  18.063  1.00 15.07           C
ATOM   1084  CG2 ILE A 158      -1.045  -7.250  19.318  1.00 18.26           C
ATOM   1085  CD1 ILE A 158      -0.937  -5.089  17.073  1.00 15.15           C
ATOM   1086  N   TYR A 159       1.485  -8.973  20.994  1.00 18.35           N
ATOM   1087  CA  TYR A 159       1.459 -10.314  21.535  1.00 20.16           C
ATOM   1088  C   TYR A 159       0.292 -10.415  22.505  1.00 20.82           C
ATOM   1089  O   TYR A 159       0.143  -9.608  23.431  1.00 19.46           O
ATOM   1090  CB  TYR A 159       2.789 -10.582  22.228  1.00 23.52           C
ATOM   1091  CG  TYR A 159       2.921 -11.869  22.949  1.00 27.73           C
ATOM   1092  CD1 TYR A 159       2.952 -13.088  22.253  1.00 31.44           C
ATOM   1093  CD2 TYR A 159       3.069 -11.893  24.290  1.00 33.14           C
ATOM   1094  CE1 TYR A 159       3.109 -14.297  22.907  1.00 34.29           C
ATOM   1095  CE2 TYR A 159       3.227 -13.092  24.959  1.00 35.11           C
ATOM   1096  CZ  TYR A 159       3.247 -14.279  24.265  1.00 35.67           C
ATOM   1097  OH  TYR A 159       3.411 -15.426  25.009  1.00 38.04           O
ATOM   1098  N   VAL A 160      -0.540 -11.450  22.321  1.00 21.28           N
ATOM   1099  CA  VAL A 160      -1.641 -11.695  23.237  1.00 23.01           C
ATOM   1100  C   VAL A 160      -1.514 -13.133  23.739  1.00 26.00           C
ATOM   1101  O   VAL A 160      -1.845 -14.081  23.047  1.00 25.14           O
ATOM   1102  CB  VAL A 160      -3.026 -11.527  22.534  1.00 23.60           C
ATOM   1103  CG1 VAL A 160      -4.177 -11.710  23.546  1.00 26.41           C
ATOM   1104  CG2 VAL A 160      -3.118 -10.233  21.769  1.00 22.71           C
ATOM   1105  N   PRO A 161      -1.041 -13.310  24.994  1.00 28.66           N
ATOM   1106  CA  PRO A 161      -0.742 -14.618  25.515  1.00 30.95           C
ATOM   1107  C   PRO A 161      -1.984 -15.452  25.785  1.00 33.86           C
ATOM   1108  O   PRO A 161      -2.960 -14.849  26.217  1.00 36.74           O
ATOM   1109  CB  PRO A 161       0.030 -14.344  26.823  1.00 33.11           C
ATOM   1110  CG  PRO A 161       0.129 -12.872  26.987  1.00 31.77           C
ATOM   1111  CD  PRO A 161      -0.500 -12.178  25.796  1.00 29.53           C
ATOM   1112  N   GLN B   1     -12.662  33.406  13.592  1.00 66.60           N
ATOM   1113  CA  GLN B   1     -12.355  32.729  12.297  1.00 65.57           C
ATOM   1114  C   GLN B   1     -13.316  31.551  12.028  1.00 57.97           C
ATOM   1115  O   GLN B   1     -14.460  31.734  11.611  1.00 52.48           O
ATOM   1116  CB  GLN B   1     -10.883  32.241  12.244  1.00 69.77           C
ATOM   1117  CG  GLN B   1     -10.405  31.456  13.490  1.00 71.94           C
ATOM   1118  CD  GLN B   1      -9.512  30.244  13.196  1.00 69.19           C
ATOM   1119  OE1 GLN B   1      -9.038  30.054  12.073  1.00 74.51           O
ATOM   1120  NE2 GLN B   1      -9.258  29.435  14.227  1.00 64.02           N
ATOM   1121  N   VAL B   2     -12.842  30.334  12.268  1.00 56.04           N
ATOM   1122  CA  VAL B   2     -13.544  29.146  11.851  1.00 50.79           C
ATOM   1123  C   VAL B   2     -14.598  28.889  12.908  1.00 47.71           C
ATOM   1124  O   VAL B   2     -14.340  29.031  14.090  1.00 47.69           O
ATOM   1125  CB  VAL B   2     -12.590  27.939  11.676  1.00 50.60           C
ATOM   1126  CG1 VAL B   2     -13.364  26.705  11.217  1.00 50.33           C
ATOM   1127  CG2 VAL B   2     -11.471  28.269  10.686  1.00 52.06           C
ATOM   1128  N   GLN B   3     -15.802  28.575  12.458  1.00 45.15           N
ATOM   1129  CA  GLN B   3     -16.871  28.150  13.330  1.00 41.51           C
ATOM   1130  C   GLN B   3     -17.490  26.935  12.634  1.00 35.02           C
ATOM   1131  O   GLN B   3     -17.566  26.883  11.395  1.00 33.71           O
ATOM   1132  CB  GLN B   3     -17.899  29.272  13.530  1.00 44.28           C
ATOM   1133  CG  GLN B   3     -19.144  28.821  14.309  1.00 50.08           C
ATOM   1134  CD  GLN B   3     -20.227  29.884  14.435  1.00 53.50           C
ATOM   1135  OE1 GLN B   3     -19.938  31.081  14.540  1.00 59.67           O
ATOM   1136  NE2 GLN B   3     -21.487  29.443  14.451  1.00 53.24           N
ATOM   1137  N   LEU B   4     -17.858  25.936  13.432  1.00 30.23           N
ATOM   1138  CA  LEU B   4     -18.716  24.856  12.985  1.00 26.37           C
ATOM   1139  C   LEU B   4     -19.923  24.926  13.901  1.00 25.13           C
ATOM   1140  O   LEU B   4     -19.756  25.078  15.099  1.00 24.65           O
ATOM   1141  CB  LEU B   4     -18.025  23.489  13.076  1.00 25.19           C
ATOM   1142  CG  LEU B   4     -16.755  23.348  12.247  1.00 26.55           C
ATOM   1143  CD1 LEU B   4     -15.902  22.146  12.638  1.00 24.88           C
ATOM   1144  CD2 LEU B   4     -17.051  23.325  10.770  1.00 26.28           C
ATOM   1145  N   GLN B   5     -21.113  24.733  13.348  1.00 23.78           N
ATOM   1146  CA  GLN B   5     -22.350  24.743  14.165  1.00 23.96           C
ATOM   1147  C   GLN B   5     -23.326  23.697  13.697  1.00 22.54           C
ATOM   1148  O   GLN B   5     -23.806  23.726  12.525  1.00 21.59           O
ATOM   1149  CB  GLN B   5     -23.042  26.090  14.095  1.00 27.16           C
ATOM   1150  CG  GLN B   5     -24.267  26.163  15.004  1.00 29.27           C
ATOM   1151  CD  GLN B   5     -24.865  27.547  15.090  1.00 33.43           C
ATOM   1152  OE1 GLN B   5     -25.612  27.995  14.192  1.00 35.83           O
ATOM   1153  NE2 GLN B   5     -24.519  28.267  16.157  1.00 34.70           N
ATOM   1154  N   GLU B   6     -23.603  22.752  14.600  1.00 21.57           N
ATOM   1155  CA  GLU B   6     -24.515  21.676  14.292  1.00 20.58           C
ATOM   1156  C   GLU B   6     -25.971  22.090  14.547  1.00 21.46           C
ATOM   1157  O   GLU B   6     -26.257  22.946  15.400  1.00 23.24           O
ATOM   1158  CB  GLU B   6     -24.214  20.490  15.188  1.00 19.92           C
ATOM   1159  CG  GLU B   6     -22.823  19.923  15.146  1.00 19.32           C
ATOM   1160  CD  GLU B   6     -21.826  20.592  16.110  1.00 19.26           C
ATOM   1161  OE1 GLU B   6     -22.153  21.604  16.734  1.00 21.01           O
ATOM   1162  OE2 GLU B   6     -20.721  20.049  16.235  1.00 19.21           O
ATOM   1163  N   SER B   7     -26.903  21.423  13.849  1.00 19.89           N
ATOM   1164  CA  SER B   7     -28.319  21.615  14.014  1.00 20.55           C
ATOM   1165  C   SER B   7     -28.967  20.315  13.602  1.00 18.45           C
ATOM   1166  O   SER B   7     -28.291  19.409  13.047  1.00 16.95           O
ATOM   1167  CB  SER B   7     -28.915  22.775  13.177  1.00 22.10           C
ATOM   1168  OG  SER B   7     -28.680  22.645  11.783  1.00 21.39           O
ATOM   1169  N   GLY B   8     -30.267  20.235  13.892  1.00 19.06           N
ATOM   1170  CA  GLY B   8     -31.056  19.059  13.479  1.00 18.99           C
ATOM   1171  C   GLY B   8     -31.413  18.060  14.582  1.00 19.49           C
ATOM   1172  O   GLY B   8     -32.148  17.093  14.308  1.00 19.10           O
ATOM   1173  N   GLY B   9     -30.826  18.203  15.778  1.00 19.85           N
ATOM   1174  CA  GLY B   9     -31.116  17.264  16.848  1.00 20.42           C
ATOM   1175  C   GLY B   9     -32.485  17.435  17.434  1.00 21.23           C
ATOM   1176  O   GLY B   9     -33.234  18.407  17.170  1.00 21.21           O
ATOM   1177  N   GLY B  10     -32.842  16.455  18.258  1.00 20.27           N
ATOM   1178  CA  GLY B  10     -34.015  16.481  19.049  1.00 21.37           C
ATOM   1179  C   GLY B  10     -34.298  15.089  19.579  1.00 21.73           C
ATOM   1180  O   GLY B  10     -33.422  14.222  19.537  1.00 20.32           O
ATOM   1181  N  ASER B  11     -35.531  14.892  20.055  1.00 21.74           N
ATOM   1182  CA ASER B  11     -36.046  13.611  20.559  1.00 21.83           C
ATOM   1183  C  ASER B  11     -36.901  12.910  19.514  1.00 21.32           C
ATOM   1184  O  ASER B  11     -37.876  13.495  19.025  1.00 21.12           O
ATOM   1185  CB ASER B  11     -36.890  13.871  21.771  1.00 23.14           C
ATOM   1186  OG ASER B  11     -36.123  14.383  22.818  1.00 23.64           O
ATOM   1187  N   VAL B  12     -36.542  11.658  19.179  1.00 20.54           N
ATOM   1188  CA  VAL B  12     -37.159  10.908  18.122  1.00 20.84           C
ATOM   1189  C   VAL B  12     -37.441   9.472  18.624  1.00 21.71           C
ATOM   1190  O   VAL B  12     -36.708   8.943  19.462  1.00 22.50           O
ATOM   1191  CB  VAL B  12     -36.252  10.962  16.848  1.00 23.29           C
ATOM   1192  CG1 VAL B  12     -34.902  10.318  17.070  1.00 24.70           C
ATOM   1193  CG2 VAL B  12     -36.975  10.353  15.636  1.00 25.37           C
ATOM   1194  N   GLN B  13     -38.468   8.814  18.101  1.00 21.68           N
ATOM   1195  CA  GLN B  13     -38.818   7.471  18.518  1.00 21.91           C
ATOM   1196  C   GLN B  13     -37.846   6.506  17.822  1.00 20.41           C
ATOM   1197  O   GLN B  13     -37.490   6.714  16.667  1.00 21.70           O
ATOM   1198  CB  GLN B  13     -40.300   7.176  18.110  1.00 25.63           C
ATOM   1199  CG  GLN B  13     -40.845   5.723  18.129  1.00 29.26           C
ATOM   1200  CD  GLN B  13     -40.640   4.904  19.404  1.00 33.08           C
ATOM   1201  OE1 GLN B  13     -41.067   5.257  20.496  1.00 33.39           O
ATOM   1202  NE2 GLN B  13     -40.018   3.748  19.243  1.00 37.06           N
ATOM   1203  N   ALA B  14     -37.451   5.427  18.499  1.00 19.37           N
ATOM   1204  CA  ALA B  14     -36.652   4.386  17.875  1.00 18.21           C
ATOM   1205  C   ALA B  14     -37.357   3.918  16.575  1.00 18.11           C
ATOM   1206  O   ALA B  14     -38.549   3.711  16.583  1.00 19.00           O
ATOM   1207  CB  ALA B  14     -36.419   3.186  18.793  1.00 20.06           C
ATOM   1208  N   GLY B  15     -36.585   3.692  15.543  1.00 17.56           N
ATOM   1209  CA  GLY B  15     -37.098   3.300  14.230  1.00 18.59           C
ATOM   1210  C   GLY B  15     -37.246   4.486  13.310  1.00 18.76           C
ATOM   1211  O   GLY B  15     -37.424   4.305  12.126  1.00 18.94           O
ATOM   1212  N   GLY B  16     -37.218   5.696  13.868  1.00 18.37           N
ATOM   1213  CA  GLY B  16     -37.348   6.893  13.079  1.00 19.06           C
ATOM   1214  C   GLY B  16     -36.051   7.400  12.455  1.00 18.92           C
ATOM   1215  O   GLY B  16     -35.022   6.694  12.399  1.00 17.39           O
ATOM   1216  N   SER B  17     -36.125   8.627  11.965  1.00 18.70           N
ATOM   1217  CA  SER B  17     -35.007   9.183  11.273  1.00 17.70           C
ATOM   1218  C   SER B  17     -34.843  10.663  11.609  1.00 18.10           C
ATOM   1219  O   SER B  17     -35.792  11.305  12.062  1.00 17.94           O
ATOM   1220  CB  SER B  17     -35.079   8.931   9.764  1.00 20.43           C
ATOM   1221  OG  SER B  17     -35.923   9.814   9.118  1.00 23.43           O
ATOM   1222  N   LEU B  18     -33.623  11.157  11.363  1.00 16.96           N
ATOM   1223  CA  LEU B  18     -33.212  12.567  11.631  1.00 17.62           C
ATOM   1224  C   LEU B  18     -32.163  12.934  10.620  1.00 17.14           C
ATOM   1225  O   LEU B  18     -31.431  12.049  10.103  1.00 16.72           O
ATOM   1226  CB  LEU B  18     -32.597  12.712  13.036  1.00 18.69           C
ATOM   1227  CG  LEU B  18     -33.430  12.746  14.260  1.00 20.70           C
ATOM   1228  CD1 LEU B  18     -32.594  12.857  15.523  1.00 21.57           C
ATOM   1229  CD2 LEU B  18     -34.384  13.935  14.236  1.00 24.48           C
ATOM   1230  N   ARG B  19     -32.056  14.219  10.302  1.00 15.98           N
ATOM   1231  CA  ARG B  19     -31.001  14.682   9.478  1.00 16.47           C
ATOM   1232  C   ARG B  19     -30.283  15.836  10.215  1.00 16.90           C
ATOM   1233  O   ARG B  19     -30.914  16.839  10.558  1.00 18.19           O
ATOM   1234  CB  ARG B  19     -31.498  15.190   8.127  1.00 19.08           C
ATOM   1235  CG  ARG B  19     -30.383  15.556   7.170  1.00 21.01           C
ATOM   1236  CD  ARG B  19     -30.984  15.925   5.845  1.00 23.17           C
ATOM   1237  NE  ARG B  19     -29.964  16.244   4.836  1.00 27.09           N
ATOM   1238  CZ  ARG B  19     -29.430  15.355   4.001  1.00 29.77           C
ATOM   1239  NH1 ARG B  19     -29.787  14.060   4.073  1.00 31.39           N
ATOM   1240  NH2 ARG B  19     -28.561  15.749   3.071  1.00 30.16           N
ATOM   1241  N   LEU B  20     -29.007  15.651  10.484  1.00 15.44           N
ATOM   1242  CA  LEU B  20     -28.204  16.684  11.115  1.00 14.87           C
ATOM   1243  C   LEU B  20     -27.508  17.476  10.083  1.00 15.77           C
ATOM   1244  O   LEU B  20     -27.180  16.960   9.020  1.00 16.16           O
ATOM   1245  CB  LEU B  20     -27.155  16.038  12.037  1.00 13.71           C
ATOM   1246  CG  LEU B  20     -27.752  15.052  13.061  1.00 14.11           C
ATOM   1247  CD1 LEU B  20     -26.622  14.661  14.018  1.00 14.39           C
ATOM   1248  CD2 LEU B  20     -28.856  15.736  13.868  1.00 15.88           C
ATOM   1249  N  ASER B  21     -27.245  18.732  10.387  1.00 15.65           N
ATOM   1250  CA ASER B  21     -26.514  19.582   9.468  1.00 16.60           C
ATOM   1251  C  ASER B  21     -25.494  20.417  10.239  1.00 18.19           C
ATOM   1252  O  ASER B  21     -25.770  20.930  11.333  1.00 18.94           O
ATOM   1253  CB ASER B  21     -27.442  20.547   8.755  1.00 17.88           C
ATOM   1254  OG ASER B  21     -26.797  21.324   7.768  1.00 17.77           O
ATOM   1255  N   CYS B  22     -24.341  20.579   9.614  1.00 19.24           N
ATOM   1256  CA  CYS B  22     -23.218  21.301  10.203  1.00 19.99           C
ATOM   1257  C   CYS B  22     -22.869  22.451   9.243  1.00 21.97           C
ATOM   1258  O   CYS B  22     -22.416  22.244   8.089  1.00 22.26           O
ATOM   1259  CB  CYS B  22     -22.052  20.330  10.354  1.00 20.07           C
ATOM   1260  SG  CYS B  22     -20.512  21.204  10.851  1.00 22.89           S
ATOM   1261  N   ALA B  23     -23.050  23.675   9.720  1.00 23.58           N
ATOM   1262  CA  ALA B  23     -22.689  24.843   8.975  1.00 25.40           C
ATOM   1263  C   ALA B  23     -21.278  25.275   9.327  1.00 26.52           C
ATOM   1264  O   ALA B  23     -20.934  25.486  10.516  1.00 26.08           O
ATOM   1265  CB  ALA B  23     -23.705  25.960   9.249  1.00 27.34           C
ATOM   1266  N   ALA B  24     -20.429  25.297   8.287  1.00 26.40           N
ATOM   1267  CA  ALA B  24     -19.063  25.846   8.397  1.00 28.19           C
ATOM   1268  C   ALA B  24     -18.935  27.301   7.937  1.00 31.39           C
ATOM   1269  O   ALA B  24     -19.572  27.725   6.939  1.00 32.49           O
ATOM   1270  CB  ALA B  24     -18.075  24.947   7.646  1.00 25.67           C
ATOM   1271  N   SER B  25     -18.102  28.060   8.648  1.00 33.84           N
ATOM   1272  CA  SER B  25     -17.658  29.420   8.192  1.00 38.38           C
ATOM   1273  C   SER B  25     -16.196  29.700   8.598  1.00 40.48           C
ATOM   1274  O   SER B  25     -15.627  29.038   9.481  1.00 39.78           O
ATOM   1275  CB  SER B  25     -18.548  30.521   8.743  1.00 40.60           C
ATOM   1276  OG  SER B  25     -18.816  30.262  10.112  1.00 41.38           O
ATOM   1277  N   GLY B  26     -15.588  30.666   7.912  1.00 44.64           N
ATOM   1278  CA  GLY B  26     -14.224  31.101   8.238  1.00 46.46           C
ATOM   1279  C   GLY B  26     -13.183  30.360   7.440  1.00 43.95           C
ATOM   1280  O   GLY B  26     -12.006  30.705   7.491  1.00 45.23           O
ATOM   1281  N   TYR B  27     -13.622  29.375   6.663  1.00 40.20           N
ATOM   1282  CA  TYR B  27     -12.736  28.553   5.871  1.00 38.31           C
ATOM   1283  C   TYR B  27     -13.580  27.684   4.915  1.00 35.95           C
ATOM   1284  O   TYR B  27     -14.631  27.232   5.261  1.00 34.18           O
ATOM   1285  CB  TYR B  27     -11.827  27.736   6.795  1.00 37.34           C
ATOM   1286  CG  TYR B  27     -10.796  26.983   6.059  1.00 38.40           C
ATOM   1287  CD1 TYR B  27      -9.632  27.615   5.619  1.00 39.32           C
ATOM   1288  CD2 TYR B  27     -10.991  25.631   5.752  1.00 36.58           C
ATOM   1289  CE1 TYR B  27      -8.664  26.897   4.910  1.00 42.55           C
ATOM   1290  CE2 TYR B  27     -10.027  24.913   5.042  1.00 38.46           C
ATOM   1291  CZ  TYR B  27      -8.887  25.546   4.632  1.00 39.82           C
ATOM   1292  OH  TYR B  27      -7.967  24.814   3.948  1.00 46.55           O
ATOM   1293  N   THR B  28     -13.132  27.504   3.689  1.00 35.19           N
ATOM   1294  CA  THR B  28     -13.912  26.776   2.763  1.00 36.21           C
ATOM   1295  C   THR B  28     -13.333  25.372   2.795  1.00 32.52           C
ATOM   1296  O   THR B  28     -12.165  25.174   2.552  1.00 33.98           O
ATOM   1297  CB  THR B  28     -13.775  27.327   1.350  1.00 41.20           C
ATOM   1298  OG1 THR B  28     -14.970  27.011   0.633  1.00 49.50           O
ATOM   1299  CG2 THR B  28     -12.574  26.784   0.597  1.00 40.76           C
ATOM   1300  N   TYR B  29     -14.105  24.406   3.124  1.00 31.64           N
ATOM   1301  CA  TYR B  29     -13.455  23.055   3.247  1.00 26.53           C
ATOM   1302  C   TYR B  29     -13.597  22.299   1.958  1.00 24.58           C
ATOM   1303  O   TYR B  29     -14.258  21.270   1.909  1.00 26.88           O
ATOM   1304  CB  TYR B  29     -14.112  22.343   4.389  1.00 24.76           C
ATOM   1305  CG  TYR B  29     -13.713  22.920   5.725  1.00 26.62           C
ATOM   1306  CD1 TYR B  29     -12.558  22.490   6.387  1.00 25.21           C
ATOM   1307  CD2 TYR B  29     -14.531  23.893   6.373  1.00 29.08           C
ATOM   1308  CE1 TYR B  29     -12.173  23.034   7.593  1.00 27.00           C
ATOM   1309  CE2 TYR B  29     -14.185  24.392   7.618  1.00 28.36           C
ATOM   1310  CZ  TYR B  29     -13.015  23.988   8.236  1.00 28.14           C
ATOM   1311  OH  TYR B  29     -12.663  24.476   9.473  1.00 29.69           O
ATOM   1312  N   SER B  30     -12.972  22.803   0.914  1.00 26.47           N
ATOM   1313  CA  SER B  30     -13.198  22.224  -0.418  1.00 27.20           C
ATOM   1314  C   SER B  30     -12.252  21.043  -0.755  1.00 23.50           C
ATOM   1315  O   SER B  30     -12.344  20.410  -1.787  1.00 22.86           O
ATOM   1316  CB  SER B  30     -13.076  23.312  -1.449  1.00 30.18           C
ATOM   1317  OG  SER B  30     -11.789  23.876  -1.331  1.00 32.94           O
ATOM   1318  N   SER B  31     -11.357  20.736   0.159  1.00 20.02           N
ATOM   1319  CA  SER B  31     -10.468  19.629  -0.030  1.00 18.77           C
ATOM   1320  C   SER B  31      -9.954  19.134   1.316  1.00 17.90           C
ATOM   1321  O   SER B  31      -8.766  19.219   1.532  1.00 16.24           O
ATOM   1322  CB  SER B  31      -9.282  20.094  -0.900  1.00 19.90           C
ATOM   1323  OG  SER B  31      -8.525  18.951  -1.222  1.00 19.15           O
ATOM   1324  N   ASN B  32     -10.832  18.601   2.178  1.00 15.62           N
ATOM   1325  CA  ASN B  32     -10.531  18.465   3.573  1.00 15.80           C
ATOM   1326  C   ASN B  32     -11.360  17.348   4.159  1.00 15.03           C
ATOM   1327  O   ASN B  32     -12.395  16.961   3.616  1.00 15.37           O
ATOM   1328  CB  ASN B  32     -10.933  19.745   4.358  1.00 17.21           C
ATOM   1329  CG  ASN B  32     -10.094  20.957   3.977  1.00 19.21           C
ATOM   1330  OD1 ASN B  32      -9.076  21.367   4.663  1.00 21.50           O
ATOM   1331  ND2 ASN B  32     -10.471  21.564   2.847  1.00 18.56           N
ATOM   1332  N   CYS B  33     -10.847  16.788   5.256  1.00 14.92           N
ATOM   1333  CA  CYS B  33     -11.588  15.812   6.048  1.00 14.58           C
ATOM   1334  C   CYS B  33     -12.542  16.577   6.972  1.00 15.34           C
ATOM   1335  O   CYS B  33     -12.107  17.486   7.744  1.00 16.25           O
ATOM   1336  CB  CYS B  33     -10.664  14.946   6.889  1.00 13.39           C
ATOM   1337  SG  CYS B  33      -9.652  13.809   5.923  1.00 14.53           S
ATOM   1338  N   MET B  34     -13.822  16.128   6.918  1.00 15.86           N
ATOM   1339  CA  MET B  34     -14.867  16.545   7.838  1.00 16.29           C
ATOM   1340  C   MET B  34     -15.534  15.325   8.341  1.00 14.46           C
ATOM   1341  O   MET B  34     -15.614  14.317   7.653  1.00 15.93           O
ATOM   1342  CB  MET B  34     -15.859  17.506   7.182  1.00 17.44           C
ATOM   1343  CG  MET B  34     -15.182  18.651   6.413  1.00 19.46           C
ATOM   1344  SD  MET B  34     -16.368  19.892   5.786  1.00 22.77           S
ATOM   1345  CE  MET B  34     -16.946  20.618   7.303  1.00 22.81           C
ATOM   1346  N   ALA B  35     -16.057  15.389   9.552  1.00 14.09           N
ATOM   1347  CA  ALA B  35     -16.580  14.161  10.171  1.00 12.87           C
ATOM   1348  C   ALA B  35     -17.603  14.469  11.201  1.00 15.42           C
ATOM   1349  O   ALA B  35     -17.718  15.597  11.688  1.00 15.97           O
ATOM   1350  CB  ALA B  35     -15.437  13.365  10.780  1.00 13.62           C
ATOM   1351  N   TRP B  36     -18.383  13.413  11.504  1.00 11.83           N
ATOM   1352  CA  TRP B  36     -19.336  13.446  12.623  1.00 12.68           C
ATOM   1353  C   TRP B  36     -18.908  12.482  13.686  1.00 13.07           C
ATOM   1354  O   TRP B  36     -18.575  11.286  13.389  1.00 13.84           O
ATOM   1355  CB  TRP B  36     -20.775  13.056  12.134  1.00 13.35           C
ATOM   1356  CG  TRP B  36     -21.446  14.177  11.323  1.00 12.34           C
ATOM   1357  CD1 TRP B  36     -21.445  14.335   9.965  1.00 12.75           C
ATOM   1358  CD2 TRP B  36     -22.225  15.203  11.843  1.00 12.85           C
ATOM   1359  NE1 TRP B  36     -22.217  15.426   9.613  1.00 14.23           N
ATOM   1360  CE2 TRP B  36     -22.659  16.004  10.758  1.00 12.97           C
ATOM   1361  CE3 TRP B  36     -22.541  15.623  13.159  1.00 12.87           C
ATOM   1362  CZ2 TRP B  36     -23.444  17.103  10.946  1.00 13.79           C
ATOM   1363  CZ3 TRP B  36     -23.339  16.713  13.319  1.00 13.89           C
ATOM   1364  CH2 TRP B  36     -23.762  17.453  12.204  1.00 14.72           C
ATOM   1365  N   PHE B  37     -18.964  12.976  14.908  1.00 13.86           N
ATOM   1366  CA  PHE B  37     -18.668  12.225  16.096  1.00 14.21           C
ATOM   1367  C   PHE B  37     -19.877  12.246  17.015  1.00 14.34           C
ATOM   1368  O   PHE B  37     -20.778  13.074  16.858  1.00 14.62           O
ATOM   1369  CB  PHE B  37     -17.463  12.856  16.836  1.00 14.31           C
ATOM   1370  CG  PHE B  37     -16.121  12.584  16.182  1.00 14.35           C
ATOM   1371  CD1 PHE B  37     -15.679  13.323  15.104  1.00 15.61           C
ATOM   1372  CD2 PHE B  37     -15.280  11.535  16.649  1.00 16.52           C
ATOM   1373  CE1 PHE B  37     -14.451  13.042  14.502  1.00 15.50           C
ATOM   1374  CE2 PHE B  37     -14.050  11.241  16.045  1.00 16.57           C
ATOM   1375  CZ  PHE B  37     -13.642  12.010  14.976  1.00 16.19           C
ATOM   1376  N   ARG B  38     -19.877  11.333  17.954  1.00 15.07           N
ATOM   1377  CA  ARG B  38     -20.916  11.371  18.987  1.00 15.84           C
ATOM   1378  C   ARG B  38     -20.341  11.038  20.356  1.00 16.63           C
ATOM   1379  O   ARG B  38     -19.404  10.265  20.474  1.00 16.61           O
ATOM   1380  CB  ARG B  38     -22.133  10.490  18.616  1.00 15.85           C
ATOM   1381  CG  ARG B  38     -21.809   9.005  18.639  1.00 16.84           C
ATOM   1382  CD  ARG B  38     -22.947   8.241  17.971  1.00 16.73           C
ATOM   1383  NE  ARG B  38     -22.674   6.837  17.987  1.00 16.74           N
ATOM   1384  CZ  ARG B  38     -23.550   5.939  17.512  1.00 16.75           C
ATOM   1385  NH1 ARG B  38     -24.655   6.368  16.943  1.00 16.15           N
ATOM   1386  NH2 ARG B  38     -23.262   4.656  17.523  1.00 17.70           N
ATOM   1387  N   GLN B  39     -21.002  11.515  21.419  1.00 18.23           N
ATOM   1388  CA  GLN B  39     -20.544  11.160  22.715  1.00 20.19           C
ATOM   1389  C   GLN B  39     -21.670  11.032  23.692  1.00 21.72           C
ATOM   1390  O   GLN B  39     -22.563  11.893  23.749  1.00 20.24           O
ATOM   1391  CB  GLN B  39     -19.587  12.213  23.241  1.00 24.55           C
ATOM   1392  CG  GLN B  39     -18.995  11.812  24.601  1.00 28.27           C
ATOM   1393  CD  GLN B  39     -17.749  12.573  24.897  1.00 32.89           C
ATOM   1394  OE1 GLN B  39     -17.611  13.723  24.504  1.00 35.36           O
ATOM   1395  NE2 GLN B  39     -16.826  11.943  25.601  1.00 37.66           N
ATOM   1396  N   VAL B  40     -21.590   9.982  24.496  1.00 23.25           N
ATOM   1397  CA  VAL B  40     -22.511   9.777  25.594  1.00 27.52           C
ATOM   1398  C   VAL B  40     -21.732  10.036  26.898  1.00 28.81           C
ATOM   1399  O   VAL B  40     -20.553   9.830  26.943  1.00 28.00           O
ATOM   1400  CB  VAL B  40     -23.321   8.457  25.479  1.00 30.86           C
ATOM   1401  CG1 VAL B  40     -23.165   7.713  24.139  1.00 32.56           C
ATOM   1402  CG2 VAL B  40     -23.262   7.573  26.705  1.00 35.19           C
ATOM   1403  N   PRO B  41     -22.386  10.639  27.910  1.00 30.59           N
ATOM   1404  CA  PRO B  41     -21.712  10.959  29.103  1.00 32.65           C
ATOM   1405  C   PRO B  41     -21.188   9.677  29.754  1.00 33.85           C
ATOM   1406  O   PRO B  41     -21.909   8.664  29.849  1.00 34.08           O
ATOM   1407  CB  PRO B  41     -22.799  11.639  29.942  1.00 34.15           C
ATOM   1408  CG  PRO B  41     -23.643  12.282  28.939  1.00 33.02           C
ATOM   1409  CD  PRO B  41     -23.737  11.223  27.887  1.00 31.82           C
ATOM   1410  N   GLY B  42     -19.932   9.741  30.120  1.00 34.84           N
ATOM   1411  CA  GLY B  42     -19.258   8.641  30.772  1.00 38.57           C
ATOM   1412  C   GLY B  42     -18.574   7.706  29.791  1.00 38.58           C
ATOM   1413  O   GLY B  42     -17.975   6.732  30.235  1.00 40.26           O
ATOM   1414  N   LYS B  43     -18.710   7.964  28.485  1.00 36.22           N
ATOM   1415  CA  LYS B  43     -18.015   7.170  27.463  1.00 37.04           C
ATOM   1416  C   LYS B  43     -17.141   8.012  26.592  1.00 35.89           C
ATOM   1417  O   LYS B  43     -17.206   9.216  26.585  1.00 35.15           O
ATOM   1418  CB  LYS B  43     -19.012   6.335  26.657  1.00 37.99           C
ATOM   1419  CG  LYS B  43     -19.682   5.309  27.560  1.00 44.30           C
ATOM   1420  CD  LYS B  43     -20.992   4.790  27.037  1.00 48.39           C
ATOM   1421  CE  LYS B  43     -20.828   3.979  25.748  1.00 49.30           C
ATOM   1422  NZ  LYS B  43     -22.140   3.836  25.059  1.00 50.93           N
ATOM   1423  N   GLU B  44     -16.276   7.351  25.841  1.00 36.54           N
ATOM   1424  CA  GLU B  44     -15.353   8.048  24.969  1.00 37.24           C
ATOM   1425  C   GLU B  44     -16.117   8.537  23.736  1.00 32.38           C
ATOM   1426  O   GLU B  44     -17.017   7.867  23.345  1.00 32.49           O
ATOM   1427  CB  GLU B  44     -14.330   7.015  24.492  1.00 42.72           C
ATOM   1428  CG  GLU B  44     -13.483   6.469  25.614  1.00 51.22           C
ATOM   1429  CD  GLU B  44     -12.326   7.390  25.827  1.00 58.75           C
ATOM   1430  OE1 GLU B  44     -11.411   7.373  24.967  1.00 67.64           O
ATOM   1431  OE2 GLU B  44     -12.355   8.156  26.808  1.00 68.12           O
ATOM   1432  N   ARG B  45     -15.701   9.642  23.108  1.00 29.63           N
ATOM   1433  CA  ARG B  45     -16.228  10.137  21.847  1.00 29.17           C
ATOM   1434  C   ARG B  45     -16.044   9.014  20.820  1.00 27.05           C
ATOM   1435  O   ARG B  45     -15.028   8.291  20.875  1.00 28.06           O
ATOM   1436  CB  ARG B  45     -15.397  11.344  21.427  1.00 30.20           C
ATOM   1437  CG  ARG B  45     -16.070  12.521  20.772  1.00 32.94           C
ATOM   1438  CD  ARG B  45     -15.510  13.909  21.145  1.00 37.49           C
ATOM   1439  NE  ARG B  45     -14.091  13.883  21.602  1.00 45.89           N
ATOM   1440  CZ  ARG B  45     -13.193  14.883  21.512  1.00 52.91           C
ATOM   1441  NH1 ARG B  45     -13.490  16.080  20.992  1.00 55.97           N
ATOM   1442  NH2 ARG B  45     -11.953  14.674  21.953  1.00 56.96           N
ATOM   1443  N   GLU B  46     -17.020   8.825  19.943  1.00 22.79           N
ATOM   1444  CA  GLU B  46     -16.926   7.829  18.906  1.00 22.01           C
ATOM   1445  C   GLU B  46     -17.038   8.479  17.562  1.00 18.82           C
ATOM   1446  O   GLU B  46     -18.026   9.163  17.295  1.00 18.09           O
ATOM   1447  CB  GLU B  46     -18.102   6.841  19.050  1.00 22.14           C
ATOM   1448  CG  GLU B  46     -18.155   5.739  18.029  1.00 23.67           C
ATOM   1449  CD  GLU B  46     -19.454   4.885  18.140  1.00 26.88           C
ATOM   1450  OE1 GLU B  46     -19.556   3.849  17.483  1.00 30.45           O
ATOM   1451  OE2 GLU B  46     -20.421   5.270  18.823  1.00 24.86           O
ATOM   1452  N   GLY B  47     -16.100   8.197  16.655  1.00 17.85           N
ATOM   1453  CA  GLY B  47     -16.249   8.672  15.280  1.00 16.35           C
ATOM   1454  C   GLY B  47     -17.353   7.913  14.537  1.00 16.76           C
ATOM   1455  O   GLY B  47     -17.322   6.660  14.554  1.00 19.91           O
ATOM   1456  N   VAL B  48     -18.315   8.579  13.905  1.00 14.45           N
ATOM   1457  CA  VAL B  48     -19.307   7.756  13.189  1.00 17.56           C
ATOM   1458  C   VAL B  48     -19.271   7.757  11.683  1.00 15.97           C
ATOM   1459  O   VAL B  48     -19.613   6.729  11.051  1.00 14.71           O
ATOM   1460  CB  VAL B  48     -20.745   7.868  13.677  1.00 21.40           C
ATOM   1461  CG1 VAL B  48     -20.821   7.492  15.165  1.00 23.09           C
ATOM   1462  CG2 VAL B  48     -21.373   9.188  13.386  1.00 19.99           C
ATOM   1463  N   ALA B  49     -18.779   8.871  11.139  1.00 13.74           N
ATOM   1464  CA  ALA B  49     -18.651   8.985   9.714  1.00 12.81           C
ATOM   1465  C   ALA B  49     -17.759  10.114   9.341  1.00 12.72           C
ATOM   1466  O   ALA B  49     -17.700  11.122  10.020  1.00 12.79           O
ATOM   1467  CB  ALA B  49     -20.008   9.154   9.055  1.00 13.58           C
ATOM   1468  N   SER B  50     -17.151   9.951   8.170  1.00 12.52           N
ATOM   1469  CA  SER B  50     -16.238  10.957   7.641  1.00 12.89           C
ATOM   1470  C   SER B  50     -16.380  11.094   6.127  1.00 12.45           C
ATOM   1471  O   SER B  50     -16.868  10.224   5.420  1.00 11.82           O
ATOM   1472  CB  SER B  50     -14.837  10.622   8.003  1.00 13.54           C
ATOM   1473  OG  SER B  50     -14.348   9.536   7.251  1.00 12.54           O
ATOM   1474  N   ILE B  51     -15.983  12.256   5.652  1.00 12.58           N
ATOM   1475  CA  ILE B  51     -16.000  12.548   4.235  1.00 13.26           C
ATOM   1476  C   ILE B  51     -14.731  13.358   3.871  1.00 13.77           C
ATOM   1477  O   ILE B  51     -14.341  14.307   4.566  1.00 12.56           O
ATOM   1478  CB  ILE B  51     -17.310  13.272   3.787  1.00 14.17           C
ATOM   1479  CG1 ILE B  51     -17.364  13.383   2.283  1.00 15.79           C
ATOM   1480  CG2 ILE B  51     -17.467  14.657   4.436  1.00 15.32           C
ATOM   1481  CD1 ILE B  51     -18.772  13.746   1.768  1.00 17.05           C
ATOM   1482  N   ASN B  52     -14.027  12.880   2.827  1.00 13.93           N
ATOM   1483  CA  ASN B  52     -12.996  13.677   2.229  1.00 14.06           C
ATOM   1484  C   ASN B  52     -13.673  14.525   1.173  1.00 16.67           C
ATOM   1485  O   ASN B  52     -14.110  13.993   0.152  1.00 16.99           O
ATOM   1486  CB  ASN B  52     -11.932  12.756   1.655  1.00 14.02           C
ATOM   1487  CG  ASN B  52     -10.761  13.495   1.070  1.00 14.40           C
ATOM   1488  OD1 ASN B  52     -10.837  14.658   0.737  1.00 15.10           O
ATOM   1489  ND2 ASN B  52      -9.688  12.774   0.885  1.00 14.02           N
ATOM   1490  N   THR B  53     -13.743  15.841   1.438  1.00 16.79           N
ATOM   1491  CA  THR B  53     -14.516  16.712   0.555  1.00 16.81           C
ATOM   1492  C   THR B  53     -13.879  16.910  -0.832  1.00 20.10           C
ATOM   1493  O   THR B  53     -14.581  17.379  -1.773  1.00 20.37           O
ATOM   1494  CB  THR B  53     -14.819  18.066   1.186  1.00 17.77           C
ATOM   1495  OG1 THR B  53     -13.638  18.870   1.227  1.00 17.56           O
ATOM   1496  CG2 THR B  53     -15.488  17.969   2.534  1.00 17.33           C
ATOM   1497  N   ARG B  54     -12.611  16.538  -0.966  1.00 18.86           N
ATOM   1498  CA  ARG B  54     -11.861  16.656  -2.232  1.00 20.16           C
ATOM   1499  C   ARG B  54     -12.601  15.897  -3.302  1.00 21.95           C
ATOM   1500  O   ARG B  54     -13.005  16.510  -4.305  1.00 26.14           O
ATOM   1501  CB  ARG B  54     -10.437  16.158  -2.130  1.00 18.73           C
ATOM   1502  CG  ARG B  54      -9.559  16.496  -3.298  1.00 18.70           C
ATOM   1503  CD  ARG B  54      -8.103  16.020  -2.969  1.00 18.63           C
ATOM   1504  NE  ARG B  54      -7.324  16.251  -4.147  1.00 19.29           N
ATOM   1505  CZ  ARG B  54      -6.786  17.441  -4.502  1.00 21.83           C
ATOM   1506  NH1 ARG B  54      -6.941  18.521  -3.740  1.00 22.43           N
ATOM   1507  NH2 ARG B  54      -6.158  17.554  -5.651  1.00 23.03           N
ATOM   1508  N   GLY B  55     -12.844  14.599  -3.069  1.00 21.32           N
ATOM   1509  CA  GLY B  55     -13.647  13.794  -3.991  1.00 22.47           C
ATOM   1510  C   GLY B  55     -14.917  13.119  -3.478  1.00 23.52           C
ATOM   1511  O   GLY B  55     -15.493  12.318  -4.178  1.00 24.04           O
ATOM   1512  N   GLY B  56     -15.430  13.499  -2.305  1.00 21.15           N
ATOM   1513  CA  GLY B  56     -16.680  12.947  -1.820  1.00 21.75           C
ATOM   1514  C   GLY B  56     -16.571  11.558  -1.241  1.00 21.15           C
ATOM   1515  O   GLY B  56     -17.552  10.848  -1.098  1.00 22.08           O
ATOM   1516  N   ILE B  57     -15.381  11.215  -0.773  1.00 19.80           N
ATOM   1517  CA  ILE B  57     -15.104   9.879  -0.344  1.00 17.97           C
ATOM   1518  C   ILE B  57     -15.610   9.691   1.089  1.00 15.69           C
ATOM   1519  O   ILE B  57     -15.120  10.359   2.004  1.00 14.63           O
ATOM   1520  CB  ILE B  57     -13.591   9.585  -0.351  1.00 19.29           C
ATOM   1521  CG1 ILE B  57     -12.988  10.064  -1.668  1.00 20.98           C
ATOM   1522  CG2 ILE B  57     -13.344   8.122   0.021  1.00 17.82           C
ATOM   1523  CD1 ILE B  57     -13.625   9.276  -2.810  1.00 23.82           C
ATOM   1524  N   THR B  58     -16.423   8.691   1.321  1.00 14.67           N
ATOM   1525  CA  THR B  58     -17.055   8.560   2.660  1.00 15.35           C
ATOM   1526  C   THR B  58     -16.626   7.316   3.376  1.00 15.35           C
ATOM   1527  O   THR B  58     -16.123   6.346   2.779  1.00 16.94           O
ATOM   1528  CB  THR B  58     -18.571   8.521   2.555  1.00 15.31           C
ATOM   1529  OG1 THR B  58     -19.000   7.331   1.852  1.00 15.99           O
ATOM   1530  CG2 THR B  58     -19.150   9.736   1.900  1.00 15.90           C
ATOM   1531  N   TYR B  59     -16.767   7.340   4.703  1.00 14.81           N
ATOM   1532  CA  TYR B  59     -16.345   6.238   5.537  1.00 15.32           C
ATOM   1533  C   TYR B  59     -17.278   6.186   6.746  1.00 14.86           C
ATOM   1534  O   TYR B  59     -17.632   7.255   7.295  1.00 12.91           O
ATOM   1535  CB  TYR B  59     -14.883   6.354   6.020  1.00 16.77           C
ATOM   1536  CG  TYR B  59     -14.417   5.226   6.914  1.00 16.87           C
ATOM   1537  CD1 TYR B  59     -14.542   5.266   8.291  1.00 18.27           C
ATOM   1538  CD2 TYR B  59     -13.824   4.115   6.365  1.00 18.62           C
ATOM   1539  CE1 TYR B  59     -14.088   4.234   9.064  1.00 19.50           C
ATOM   1540  CE2 TYR B  59     -13.374   3.100   7.165  1.00 21.63           C
ATOM   1541  CZ  TYR B  59     -13.527   3.182   8.493  1.00 19.91           C
ATOM   1542  OH  TYR B  59     -13.074   2.102   9.180  1.00 26.45           O
ATOM   1543  N   TYR B  60     -17.628   4.961   7.167  1.00 14.45           N
ATOM   1544  CA  TYR B  60     -18.575   4.776   8.269  1.00 14.90           C
ATOM   1545  C   TYR B  60     -18.093   3.845   9.345  1.00 17.04           C
ATOM   1546  O   TYR B  60     -17.539   2.797   9.030  1.00 16.48           O
ATOM   1547  CB  TYR B  60     -19.926   4.271   7.732  1.00 15.28           C
ATOM   1548  CG  TYR B  60     -20.549   5.251   6.780  1.00 13.86           C
ATOM   1549  CD1 TYR B  60     -21.286   6.298   7.229  1.00 13.57           C
ATOM   1550  CD2 TYR B  60     -20.326   5.147   5.437  1.00 14.66           C
ATOM   1551  CE1 TYR B  60     -21.849   7.248   6.327  1.00 13.99           C
ATOM   1552  CE2 TYR B  60     -20.867   6.038   4.532  1.00 14.63           C
ATOM   1553  CZ  TYR B  60     -21.573   7.128   4.986  1.00 13.48           C
ATOM   1554  OH  TYR B  60     -22.055   7.974   4.046  1.00 14.07           O
ATOM   1555  N   ALA B  61     -18.330   4.169  10.615  1.00 16.50           N
ATOM   1556  CA  ALA B  61     -18.244   3.165  11.631  1.00 17.92           C
ATOM   1557  C   ALA B  61     -19.207   1.977  11.387  1.00 18.21           C
ATOM   1558  O   ALA B  61     -20.298   2.133  10.908  1.00 16.65           O
ATOM   1559  CB  ALA B  61     -18.580   3.771  13.006  1.00 19.68           C
ATOM   1560  N   ASP B  62     -18.749   0.779  11.735  1.00 18.95           N
ATOM   1561  CA  ASP B  62     -19.536  -0.406  11.561  1.00 21.65           C
ATOM   1562  C   ASP B  62     -20.903  -0.334  12.236  1.00 22.25           C
ATOM   1563  O   ASP B  62     -21.831  -0.911  11.731  1.00 23.59           O
ATOM   1564  CB  ASP B  62     -18.734  -1.631  12.072  1.00 23.62           C
ATOM   1565  CG  ASP B  62     -17.611  -2.061  11.090  1.00 27.24           C
ATOM   1566  OD1 ASP B  62     -17.486  -1.520   9.954  1.00 26.80           O
ATOM   1567  OD2 ASP B  62     -16.922  -3.067  11.398  1.00 31.84           O
ATOM   1568  N   SER B  63     -21.028   0.402  13.331  1.00 22.76           N
ATOM   1569  CA  SER B  63     -22.250   0.442  14.118  1.00 24.27           C
ATOM   1570  C   SER B  63     -23.369   1.263  13.387  1.00 22.44           C
ATOM   1571  O   SER B  63     -24.531   1.096  13.711  1.00 22.38           O
ATOM   1572  CB  SER B  63     -21.997   1.083  15.467  1.00 24.30           C
ATOM   1573  OG  SER B  63     -21.513   2.395  15.320  1.00 26.18           O
ATOM   1574  N   VAL B  64     -22.984   2.045  12.365  1.00 18.76           N
ATOM   1575  CA  VAL B  64     -23.930   2.910  11.669  1.00 18.61           C
ATOM   1576  C   VAL B  64     -23.991   2.604  10.155  1.00 19.73           C
ATOM   1577  O   VAL B  64     -24.806   3.124   9.432  1.00 16.69           O
ATOM   1578  CB  VAL B  64     -23.687   4.401  11.954  1.00 17.55           C
ATOM   1579  CG1 VAL B  64     -23.638   4.689  13.469  1.00 17.37           C
ATOM   1580  CG2 VAL B  64     -22.504   4.924  11.195  1.00 16.97           C
ATOM   1581  N   LYS B  65     -23.146   1.711   9.676  1.00 21.27           N
ATOM   1582  CA  LYS B  65     -23.219   1.272   8.278  1.00 26.49           C
ATOM   1583  C   LYS B  65     -24.555   0.881   7.793  1.00 24.64           C
ATOM   1584  O   LYS B  65     -25.264   0.120   8.445  1.00 25.59           O
ATOM   1585  CB  LYS B  65     -22.377   0.002   8.071  1.00 30.19           C
ATOM   1586  CG  LYS B  65     -20.985   0.399   7.717  1.00 33.61           C
ATOM   1587  CD  LYS B  65     -20.257  -0.771   7.084  1.00 37.92           C
ATOM   1588  CE  LYS B  65     -18.843  -0.349   6.726  1.00 42.26           C
ATOM   1589  NZ  LYS B  65     -17.821  -1.400   7.111  1.00 45.60           N
ATOM   1590  N   GLY B  66     -24.914   1.397   6.609  1.00 23.10           N
ATOM   1591  CA  GLY B  66     -26.172   1.071   6.011  1.00 23.46           C
ATOM   1592  C   GLY B  66     -27.339   1.884   6.554  1.00 23.23           C
ATOM   1593  O   GLY B  66     -28.439   1.752   6.048  1.00 24.58           O
ATOM   1594  N   ARG B  67     -27.100   2.670   7.604  1.00 19.48           N
ATOM   1595  CA  ARG B  67     -28.172   3.462   8.229  1.00 19.28           C
ATOM   1596  C   ARG B  67     -27.923   4.964   8.098  1.00 17.79           C
ATOM   1597  O   ARG B  67     -28.901   5.797   7.989  1.00 17.71           O
ATOM   1598  CB  ARG B  67     -28.324   3.094   9.743  1.00 18.26           C
ATOM   1599  CG  ARG B  67     -28.770   1.659   9.972  1.00 19.01           C
ATOM   1600  CD  ARG B  67     -29.229   1.386  11.407  1.00 18.50           C
ATOM   1601  NE  ARG B  67     -28.160   1.687  12.362  1.00 18.01           N
ATOM   1602  CZ  ARG B  67     -28.185   2.601  13.325  1.00 17.68           C
ATOM   1603  NH1 ARG B  67     -29.230   3.412  13.529  1.00 16.38           N
ATOM   1604  NH2 ARG B  67     -27.150   2.686  14.149  1.00 16.57           N
ATOM   1605  N   PHE B  68     -26.654   5.355   8.161  1.00 17.32           N
ATOM   1606  CA  PHE B  68     -26.245   6.770   8.199  1.00 14.98           C
ATOM   1607  C   PHE B  68     -25.545   7.097   6.883  1.00 14.91           C
ATOM   1608  O   PHE B  68     -24.831   6.259   6.267  1.00 15.19           O
ATOM   1609  CB  PHE B  68     -25.285   7.105   9.358  1.00 13.88           C
ATOM   1610  CG  PHE B  68     -25.875   7.121  10.748  1.00 14.17           C
ATOM   1611  CD1 PHE B  68     -27.026   6.523  11.078  1.00 15.54           C
ATOM   1612  CD2 PHE B  68     -25.065   7.619  11.780  1.00 15.77           C
ATOM   1613  CE1 PHE B  68     -27.548   6.538  12.362  1.00 16.78           C
ATOM   1614  CE2 PHE B  68     -25.534   7.619  13.060  1.00 16.78           C
ATOM   1615  CZ  PHE B  68     -26.753   7.042  13.377  1.00 16.54           C
ATOM   1616  N   THR B  69     -25.733   8.340   6.436  1.00 15.55           N
ATOM   1617  CA  THR B  69     -25.057   8.797   5.221  1.00 14.92           C
ATOM   1618  C   THR B  69     -24.505  10.183   5.523  1.00 15.39           C
ATOM   1619  O   THR B  69     -25.304  11.076   5.873  1.00 16.35           O
ATOM   1620  CB  THR B  69     -26.017   8.899   4.010  1.00 15.67           C
ATOM   1621  OG1 THR B  69     -26.685   7.647   3.791  1.00 16.83           O
ATOM   1622  CG2 THR B  69     -25.305   9.341   2.661  1.00 16.59           C
ATOM   1623  N   ILE B  70     -23.220  10.392   5.242  1.00 14.39           N
ATOM   1624  CA  ILE B  70     -22.554  11.700   5.339  1.00 14.26           C
ATOM   1625  C   ILE B  70     -22.487  12.280   3.952  1.00 16.09           C
ATOM   1626  O   ILE B  70     -22.251  11.542   2.959  1.00 16.61           O
ATOM   1627  CB  ILE B  70     -21.221  11.646   6.060  1.00 12.97           C
ATOM   1628  CG1 ILE B  70     -20.597  13.036   6.317  1.00 13.39           C
ATOM   1629  CG2 ILE B  70     -20.211  10.764   5.315  1.00 13.25           C
ATOM   1630  CD1 ILE B  70     -19.473  12.928   7.312  1.00 13.33           C
ATOM   1631  N   SER B  71     -22.810  13.562   3.831  1.00 16.47           N
ATOM   1632  CA  SER B  71     -22.712  14.267   2.547  1.00 17.26           C
ATOM   1633  C   SER B  71     -22.182  15.694   2.732  1.00 16.75           C
ATOM   1634  O   SER B  71     -22.212  16.241   3.845  1.00 16.60           O
ATOM   1635  CB  SER B  71     -24.074  14.260   1.839  1.00 18.72           C
ATOM   1636  OG  SER B  71     -25.089  14.951   2.565  1.00 19.34           O
ATOM   1637  N   ARG B  72     -21.657  16.275   1.657  1.00 18.50           N
ATOM   1638  CA  ARG B  72     -21.053  17.607   1.680  1.00 20.47           C
ATOM   1639  C   ARG B  72     -21.754  18.513   0.681  1.00 22.03           C
ATOM   1640  O   ARG B  72     -22.023  18.089  -0.431  1.00 23.15           O
ATOM   1641  CB  ARG B  72     -19.561  17.483   1.371  1.00 20.50           C
ATOM   1642  CG  ARG B  72     -18.821  18.737   0.967  1.00 21.05           C
ATOM   1643  CD  ARG B  72     -18.686  19.669   2.143  1.00 21.81           C
ATOM   1644  NE  ARG B  72     -17.925  20.837   1.721  1.00 23.32           N
ATOM   1645  CZ  ARG B  72     -17.736  21.937   2.426  1.00 25.58           C
ATOM   1646  NH1 ARG B  72     -18.314  22.098   3.634  1.00 23.89           N
ATOM   1647  NH2 ARG B  72     -16.957  22.883   1.929  1.00 27.17           N
ATOM   1648  N   ASP B  73     -22.028  19.740   1.067  1.00 22.99           N
ATOM   1649  CA  ASP B  73     -22.544  20.755   0.117  1.00 26.66           C
ATOM   1650  C   ASP B  73     -21.454  21.794   0.087  1.00 26.58           C
ATOM   1651  O   ASP B  73     -21.270  22.553   1.023  1.00 26.22           O
ATOM   1652  CB  ASP B  73     -23.924  21.292   0.515  1.00 28.06           C
ATOM   1653  CG  ASP B  73     -24.485  22.245  -0.491  1.00 31.97           C
ATOM   1654  OD1 ASP B  73     -23.714  22.884  -1.248  1.00 31.97           O
ATOM   1655  OD2 ASP B  73     -25.734  22.417  -0.496  1.00 36.99           O
ATOM   1656  N   ASN B  74     -20.676  21.799  -0.979  1.00 28.28           N
ATOM   1657  CA  ASN B  74     -19.583  22.750  -1.066  1.00 29.17           C
ATOM   1658  C   ASN B  74     -20.061  24.158  -1.247  1.00 30.56           C
ATOM   1659  O   ASN B  74     -19.488  25.021  -0.661  1.00 30.00           O
ATOM   1660  CB  ASN B  74     -18.579  22.380  -2.168  1.00 31.03           C
ATOM   1661  CG  ASN B  74     -17.794  21.140  -1.812  1.00 31.88           C
ATOM   1662  OD1 ASN B  74     -16.987  21.084  -0.856  1.00 30.18           O
ATOM   1663  ND2 ASN B  74     -18.099  20.075  -2.528  1.00 38.48           N
ATOM   1664  N   ALA B  75     -21.069  24.388  -2.065  1.00 32.59           N
ATOM   1665  CA  ALA B  75     -21.480  25.748  -2.343  1.00 36.40           C
ATOM   1666  C   ALA B  75     -22.045  26.415  -1.085  1.00 37.31           C
ATOM   1667  O   ALA B  75     -21.865  27.629  -0.877  1.00 38.99           O
ATOM   1668  CB  ALA B  75     -22.487  25.743  -3.475  1.00 38.67           C
ATOM   1669  N   LYS B  76     -22.722  25.630  -0.251  1.00 37.59           N
ATOM   1670  CA  LYS B  76     -23.308  26.143   1.012  1.00 37.74           C
ATOM   1671  C   LYS B  76     -22.393  25.975   2.180  1.00 35.24           C
ATOM   1672  O   LYS B  76     -22.677  26.423   3.288  1.00 34.28           O
ATOM   1673  CB  LYS B  76     -24.602  25.406   1.335  1.00 39.68           C
ATOM   1674  CG  LYS B  76     -25.830  25.731   0.491  1.00 45.80           C
ATOM   1675  CD  LYS B  76     -27.012  24.929   1.024  1.00 49.39           C
ATOM   1676  CE  LYS B  76     -28.374  25.365   0.507  1.00 56.00           C
ATOM   1677  NZ  LYS B  76     -28.533  25.096  -0.954  1.00 60.02           N
ATOM   1678  N   ASN B  77     -21.355  25.192   1.975  1.00 31.78           N
ATOM   1679  CA  ASN B  77     -20.345  24.921   2.970  1.00 28.13           C
ATOM   1680  C   ASN B  77     -20.909  24.259   4.197  1.00 26.25           C
ATOM   1681  O   ASN B  77     -20.646  24.715   5.323  1.00 25.21           O
ATOM   1682  CB  ASN B  77     -19.615  26.180   3.396  1.00 29.35           C
ATOM   1683  CG  ASN B  77     -18.243  25.905   3.968  1.00 27.53           C
ATOM   1684  OD1 ASN B  77     -17.735  24.770   3.919  1.00 25.65           O
ATOM   1685  ND2 ASN B  77     -17.572  26.985   4.440  1.00 28.18           N
ATOM   1686  N   THR B  78     -21.616  23.149   3.975  1.00 24.73           N
ATOM   1687  CA  THR B  78     -22.225  22.421   5.055  1.00 22.33           C
ATOM   1688  C   THR B  78     -21.811  20.973   4.902  1.00 20.75           C
ATOM   1689  O   THR B  78     -21.347  20.564   3.845  1.00 19.52           O
ATOM   1690  CB  THR B  78     -23.773  22.508   4.982  1.00 23.87           C
ATOM   1691  OG1 THR B  78     -24.223  22.052   3.708  1.00 24.25           O
ATOM   1692  CG2 THR B  78     -24.314  23.945   5.265  1.00 26.38           C
ATOM   1693  N  AVAL B  79     -21.991  20.227   5.966  1.00 19.92           N
ATOM   1694  CA AVAL B  79     -21.907  18.767   5.936  1.00 19.79           C
ATOM   1695  C  AVAL B  79     -23.155  18.275   6.630  1.00 19.22           C
ATOM   1696  O  AVAL B  79     -23.719  18.964   7.491  1.00 19.14           O
ATOM   1697  CB AVAL B  79     -20.646  18.267   6.654  1.00 20.25           C
ATOM   1698  CG1AVAL B  79     -20.649  16.758   6.817  1.00 20.90           C
ATOM   1699  CG2AVAL B  79     -19.451  18.711   5.839  1.00 21.80           C
ATOM   1700  N   SER B  80     -23.669  17.151   6.177  1.00 18.39           N
ATOM   1701  CA  SER B  80     -24.838  16.613   6.780  1.00 17.84           C
ATOM   1702  C   SER B  80     -24.718  15.170   7.107  1.00 16.38           C
ATOM   1703  O   SER B  80     -23.873  14.391   6.547  1.00 15.54           O
ATOM   1704  CB  SER B  80     -25.995  16.797   5.824  1.00 21.04           C
ATOM   1705  OG  SER B  80     -26.185  18.185   5.499  1.00 25.02           O
ATOM   1706  N   LEU B  81     -25.587  14.762   8.031  1.00 15.27           N
ATOM   1707  CA  LEU B  81     -25.670  13.355   8.415  1.00 14.53           C
ATOM   1708  C   LEU B  81     -27.113  12.873   8.446  1.00 16.07           C
ATOM   1709  O   LEU B  81     -27.933  13.306   9.309  1.00 15.42           O
ATOM   1710  CB  LEU B  81     -25.024  13.122   9.801  1.00 14.20           C
ATOM   1711  CG  LEU B  81     -24.849  11.642  10.171  1.00 14.76           C
ATOM   1712  CD1 LEU B  81     -23.745  10.989   9.381  1.00 15.67           C
ATOM   1713  CD2 LEU B  81     -24.514  11.496  11.661  1.00 16.22           C
ATOM   1714  N   GLN B  82     -27.457  12.028   7.479  1.00 15.91           N
ATOM   1715  CA  GLN B  82     -28.736  11.383   7.413  1.00 17.12           C
ATOM   1716  C   GLN B  82     -28.709  10.184   8.307  1.00 17.27           C
ATOM   1717  O   GLN B  82     -27.923   9.294   8.061  1.00 17.29           O
ATOM   1718  CB  GLN B  82     -29.118  10.992   5.989  1.00 18.43           C
ATOM   1719  CG  GLN B  82     -30.511  10.355   5.796  1.00 18.97           C
ATOM   1720  CD  GLN B  82     -31.679  11.353   6.146  1.00 20.10           C
ATOM   1721  OE1 GLN B  82     -31.626  12.545   5.802  1.00 20.27           O
ATOM   1722  NE2 GLN B  82     -32.661  10.862   6.799  1.00 20.26           N
ATOM   1723  N   MET B  83     -29.629  10.112   9.260  1.00 14.95           N
ATOM   1724  CA  MET B  83     -29.647   9.039  10.251  1.00 16.42           C
ATOM   1725  C   MET B  83     -30.978   8.272  10.188  1.00 15.29           C
ATOM   1726  O   MET B  83     -31.989   8.740  10.687  1.00 15.76           O
ATOM   1727  CB  MET B  83     -29.455   9.610  11.666  1.00 17.23           C
ATOM   1728  CG  MET B  83     -28.199  10.421  11.760  1.00 19.08           C
ATOM   1729  SD  MET B  83     -28.212  11.441  13.311  1.00 24.39           S
ATOM   1730  CE  MET B  83     -27.555  10.151  14.118  1.00 21.67           C
ATOM   1731  N   ASN B  84     -30.964   7.092   9.622  1.00 16.07           N
ATOM   1732  CA  ASN B  84     -32.178   6.281   9.410  1.00 16.28           C
ATOM   1733  C   ASN B  84     -32.267   5.122  10.399  1.00 16.33           C
ATOM   1734  O   ASN B  84     -31.217   4.747  10.981  1.00 17.06           O
ATOM   1735  CB  ASN B  84     -32.188   5.760   8.020  1.00 17.14           C
ATOM   1736  CG  ASN B  84     -32.333   6.884   6.973  1.00 18.83           C
ATOM   1737  OD1 ASN B  84     -32.874   7.959   7.273  1.00 19.35           O
ATOM   1738  ND2 ASN B  84     -31.885   6.617   5.763  1.00 19.43           N
ATOM   1739  N   SER B  85     -33.490   4.585  10.583  1.00 17.21           N
ATOM   1740  CA  SER B  85     -33.753   3.428  11.441  1.00 18.36           C
ATOM   1741  C   SER B  85     -33.027   3.542  12.779  1.00 17.71           C
ATOM   1742  O   SER B  85     -32.183   2.717  13.155  1.00 17.06           O
ATOM   1743  CB  SER B  85     -33.339   2.125  10.743  1.00 20.36           C
ATOM   1744  OG  SER B  85     -34.111   1.994   9.568  1.00 24.08           O
ATOM   1745  N   LEU B  86     -33.295   4.661  13.429  1.00 18.14           N
ATOM   1746  CA  LEU B  86     -32.507   5.039  14.612  1.00 17.00           C
ATOM   1747  C   LEU B  86     -32.788   4.006  15.733  1.00 17.51           C
ATOM   1748  O   LEU B  86     -33.879   3.421  15.838  1.00 17.31           O
ATOM   1749  CB  LEU B  86     -32.905   6.430  15.091  1.00 17.34           C
ATOM   1750  CG  LEU B  86     -32.148   7.510  14.296  1.00 17.73           C
ATOM   1751  CD1 LEU B  86     -32.973   8.770  14.442  1.00 20.95           C
ATOM   1752  CD2 LEU B  86     -30.741   7.671  14.778  1.00 17.56           C
ATOM   1753  N  ALYS B  87     -31.771   3.782  16.572  1.00 17.67           N
ATOM   1754  CA ALYS B  87     -31.841   2.867  17.687  1.00 18.58           C
ATOM   1755  C  ALYS B  87     -31.554   3.627  18.991  1.00 18.42           C
ATOM   1756  O  ALYS B  87     -30.890   4.671  18.971  1.00 16.25           O
ATOM   1757  CB ALYS B  87     -30.791   1.762  17.552  1.00 20.27           C
ATOM   1758  CG ALYS B  87     -31.015   0.702  16.473  1.00 22.31           C
ATOM   1759  CD ALYS B  87     -30.003  -0.409  16.705  1.00 24.81           C
ATOM   1760  CE ALYS B  87     -29.255  -0.793  15.451  1.00 25.62           C
ATOM   1761  NZ ALYS B  87     -30.153  -1.370  14.417  1.00 26.55           N
ATOM   1762  N   PRO B  88     -32.003   3.082  20.118  1.00 19.27           N
ATOM   1763  CA  PRO B  88     -31.709   3.683  21.435  1.00 20.95           C
ATOM   1764  C   PRO B  88     -30.225   3.961  21.621  1.00 20.66           C
ATOM   1765  O   PRO B  88     -29.882   5.053  22.124  1.00 20.66           O
ATOM   1766  CB  PRO B  88     -32.271   2.669  22.417  1.00 22.36           C
ATOM   1767  CG  PRO B  88     -33.421   2.118  21.650  1.00 22.93           C
ATOM   1768  CD  PRO B  88     -32.873   1.905  20.298  1.00 21.28           C
ATOM   1769  N  AGLU B  89     -29.354   3.042  21.162  1.00 20.23           N
ATOM   1770  CA AGLU B  89     -27.900   3.214  21.290  1.00 19.58           C
ATOM   1771  C  AGLU B  89     -27.330   4.390  20.528  1.00 18.13           C
ATOM   1772  O  AGLU B  89     -26.209   4.794  20.798  1.00 18.61           O
ATOM   1773  CB AGLU B  89     -27.081   1.948  20.931  1.00 19.62           C
ATOM   1774  CG AGLU B  89     -27.314   1.323  19.574  1.00 18.87           C
ATOM   1775  CD AGLU B  89     -28.294   0.166  19.638  1.00 20.03           C
ATOM   1776  OE1AGLU B  89     -27.988  -0.889  19.040  1.00 20.65           O
ATOM   1777  OE2AGLU B  89     -29.343   0.308  20.308  1.00 19.73           O
ATOM   1778  N  CGLU B  89     -29.346   3.062  21.194  1.00 21.82           N
ATOM   1779  CA CGLU B  89     -27.959   3.318  21.428  1.00 22.22           C
ATOM   1780  C  CGLU B  89     -27.291   4.293  20.446  1.00 19.58           C
ATOM   1781  O  CGLU B  89     -26.077   4.459  20.472  1.00 20.77           O
ATOM   1782  CB CGLU B  89     -27.156   2.018  21.654  1.00 24.14           C
ATOM   1783  CG CGLU B  89     -27.736   0.689  21.169  1.00 26.11           C
ATOM   1784  CD CGLU B  89     -29.156   0.374  21.583  1.00 26.51           C
ATOM   1785  OE1CGLU B  89     -29.962   0.373  20.657  1.00 23.76           O
ATOM   1786  OE2CGLU B  89     -29.464   0.049  22.787  1.00 29.96           O
ATOM   1787  N   ASP B  90     -28.086   4.945  19.578  1.00 17.03           N
ATOM   1788  CA  ASP B  90     -27.673   6.144  18.904  1.00 15.88           C
ATOM   1789  C   ASP B  90     -27.855   7.441  19.695  1.00 14.93           C
ATOM   1790  O   ASP B  90     -27.433   8.523  19.225  1.00 15.28           O
ATOM   1791  CB  ASP B  90     -28.430   6.311  17.558  1.00 16.00           C
ATOM   1792  CG  ASP B  90     -28.174   5.146  16.609  1.00 16.69           C
ATOM   1793  OD1 ASP B  90     -26.984   4.642  16.419  1.00 16.79           O
ATOM   1794  OD2 ASP B  90     -29.195   4.726  15.931  1.00 18.67           O
ATOM   1795  N   THR B  91     -28.463   7.366  20.840  1.00 16.61           N
ATOM   1796  CA  THR B  91     -28.565   8.515  21.753  1.00 16.97           C
ATOM   1797  C   THR B  91     -27.205   9.052  22.127  1.00 17.22           C
ATOM   1798  O   THR B  91     -26.340   8.282  22.647  1.00 17.03           O
ATOM   1799  CB  THR B  91     -29.412   8.145  23.002  1.00 17.91           C
ATOM   1800  OG1 THR B  91     -30.765   7.847  22.607  1.00 16.75           O
ATOM   1801  CG2 THR B  91     -29.453   9.307  23.976  1.00 18.66           C
ATOM   1802  N   ALA B  92     -26.983  10.359  21.903  1.00 17.26           N
ATOM   1803  CA  ALA B  92     -25.703  11.036  22.170  1.00 17.18           C
ATOM   1804  C   ALA B  92     -25.754  12.521  21.802  1.00 16.27           C
ATOM   1805  O   ALA B  92     -26.674  12.950  21.100  1.00 15.94           O
ATOM   1806  CB  ALA B  92     -24.576  10.409  21.315  1.00 16.82           C
ATOM   1807  N   THR B  93     -24.746  13.270  22.204  1.00 16.36           N
ATOM   1808  CA  THR B  93     -24.501  14.569  21.602  1.00 16.04           C
ATOM   1809  C   THR B  93     -23.627  14.337  20.330  1.00 15.15           C
ATOM   1810  O   THR B  93     -22.663  13.590  20.356  1.00 16.24           O
ATOM   1811  CB  THR B  93     -23.811  15.488  22.575  1.00 18.26           C
ATOM   1812  OG1 THR B  93     -24.638  15.627  23.745  1.00 18.49           O
ATOM   1813  CG2 THR B  93     -23.555  16.852  21.939  1.00 18.74           C
ATOM   1814  N   TYR B  94     -24.097  14.852  19.206  1.00 13.61           N
ATOM   1815  CA  TYR B  94     -23.409  14.708  17.958  1.00 13.25           C
ATOM   1816  C   TYR B  94     -22.605  15.983  17.657  1.00 15.26           C
ATOM   1817  O   TYR B  94     -23.171  17.075  17.734  1.00 16.65           O
ATOM   1818  CB  TYR B  94     -24.396  14.408  16.843  1.00 12.91           C
ATOM   1819  CG  TYR B  94     -24.833  12.943  16.849  1.00 12.99           C
ATOM   1820  CD1 TYR B  94     -25.670  12.453  17.868  1.00 13.33           C
ATOM   1821  CD2 TYR B  94     -24.377  12.064  15.908  1.00 12.34           C
ATOM   1822  CE1 TYR B  94     -26.111  11.118  17.894  1.00 13.77           C
ATOM   1823  CE2 TYR B  94     -24.815  10.725  15.920  1.00 12.20           C
ATOM   1824  CZ  TYR B  94     -25.628  10.239  16.942  1.00 13.54           C
ATOM   1825  OH  TYR B  94     -26.040   8.919  16.990  1.00 13.82           O
ATOM   1826  N   TYR B  95     -21.387  15.797  17.153  1.00 15.87           N
ATOM   1827  CA  TYR B  95     -20.470  16.924  16.888  1.00 16.00           C
ATOM   1828  C   TYR B  95     -19.971  16.763  15.472  1.00 16.58           C
ATOM   1829  O   TYR B  95     -19.623  15.628  15.024  1.00 16.09           O
ATOM   1830  CB  TYR B  95     -19.254  16.809  17.811  1.00 17.96           C
ATOM   1831  CG  TYR B  95     -19.587  16.936  19.278  1.00 19.73           C
ATOM   1832  CD1 TYR B  95     -19.636  18.174  19.864  1.00 22.02           C
ATOM   1833  CD2 TYR B  95     -19.742  15.812  20.065  1.00 21.15           C
ATOM   1834  CE1 TYR B  95     -19.932  18.318  21.202  1.00 24.41           C
ATOM   1835  CE2 TYR B  95     -19.993  15.930  21.406  1.00 23.98           C
ATOM   1836  CZ  TYR B  95     -20.118  17.188  21.951  1.00 24.49           C
ATOM   1837  OH  TYR B  95     -20.367  17.320  23.279  1.00 30.64           O
ATOM   1838  N  ACYS B  96     -19.840  17.905  14.822  1.00 16.79           N
ATOM   1839  CA ACYS B  96     -19.185  18.035  13.535  1.00 17.05           C
ATOM   1840  C  ACYS B  96     -17.729  18.464  13.783  1.00 16.72           C
ATOM   1841  O  ACYS B  96     -17.427  19.199  14.773  1.00 16.96           O
ATOM   1842  CB ACYS B  96     -19.950  19.114  12.767  1.00 18.17           C
ATOM   1843  SG ACYS B  96     -19.213  19.798  11.288  1.00 20.38           S
ATOM   1844  N   ALA B  97     -16.803  17.988  12.923  1.00 16.15           N
ATOM   1845  CA  ALA B  97     -15.398  18.274  13.130  1.00 17.06           C
ATOM   1846  C   ALA B  97     -14.698  18.374  11.777  1.00 16.11           C
ATOM   1847  O   ALA B  97     -15.200  17.876  10.792  1.00 15.67           O
ATOM   1848  CB  ALA B  97     -14.707  17.183  13.954  1.00 18.01           C
ATOM   1849  N   ALA B  98     -13.645  19.155  11.737  1.00 16.97           N
ATOM   1850  CA  ALA B  98     -12.936  19.422  10.450  1.00 18.44           C
ATOM   1851  C   ALA B  98     -11.424  19.589  10.639  1.00 18.65           C
ATOM   1852  O   ALA B  98     -10.936  19.944  11.746  1.00 19.01           O
ATOM   1853  CB  ALA B  98     -13.567  20.653   9.769  1.00 19.76           C
ATOM   1854  N   VAL B  99     -10.647  19.313   9.563  1.00 19.53           N
ATOM   1855  CA  VAL B  99      -9.199  19.483   9.537  1.00 20.66           C
ATOM   1856  C   VAL B  99      -8.834  20.614   8.591  1.00 20.88           C
ATOM   1857  O   VAL B  99      -9.382  20.666   7.527  1.00 19.52           O
ATOM   1858  CB  VAL B  99      -8.476  18.208   9.029  1.00 19.57           C
ATOM   1859  CG1 VAL B  99      -6.976  18.406   8.901  1.00 19.25           C
ATOM   1860  CG2 VAL B  99      -8.805  17.061   9.950  1.00 19.05           C
ATOM   1861  N   ARG B 100      -7.963  21.491   9.029  1.00 21.94           N
ATOM   1862  CA  ARG B 100      -7.472  22.626   8.236  1.00 25.32           C
ATOM   1863  C   ARG B 100      -6.553  22.209   7.083  1.00 23.68           C
ATOM   1864  O   ARG B 100      -6.694  22.726   5.950  1.00 25.15           O
ATOM   1865  CB  ARG B 100      -6.793  23.664   9.128  1.00 30.55           C
ATOM   1866  CG  ARG B 100      -6.300  24.918   8.385  1.00 36.94           C
ATOM   1867  CD  ARG B 100      -5.162  25.705   9.121  1.00 44.11           C
ATOM   1868  NE  ARG B 100      -4.337  24.718   9.868  1.00 50.63           N
ATOM   1869  CZ  ARG B 100      -3.401  23.855   9.366  1.00 48.74           C
ATOM   1870  NH1 ARG B 100      -2.990  23.839   8.051  1.00 47.84           N
ATOM   1871  NH2 ARG B 100      -2.826  23.006  10.223  1.00 42.43           N
ATOM   1872  N   GLU B 101      -5.575  21.341   7.374  1.00 22.09           N
ATOM   1873  CA  GLU B 101      -4.617  20.905   6.382  1.00 21.31           C
ATOM   1874  C   GLU B 101      -5.382  20.209   5.267  1.00 19.54           C
ATOM   1875  O   GLU B 101      -6.164  19.328   5.558  1.00 18.96           O
ATOM   1876  CB  GLU B 101      -3.587  19.878   6.983  1.00 21.08           C
ATOM   1877  CG  GLU B 101      -2.519  19.447   6.022  1.00 21.75           C
ATOM   1878  CD  GLU B 101      -1.536  20.530   5.614  1.00 24.24           C
ATOM   1879  OE1 GLU B 101      -1.452  21.581   6.277  1.00 26.38           O
ATOM   1880  OE2 GLU B 101      -0.737  20.302   4.651  1.00 24.68           O
ATOM   1881  N   ALA B 102      -5.109  20.525   3.994  1.00 20.24           N
ATOM   1882  CA  ALA B 102      -5.885  19.910   2.890  1.00 18.80           C
ATOM   1883  C   ALA B 102      -5.476  18.449   2.623  1.00 16.99           C
ATOM   1884  O   ALA B 102      -4.296  18.083   2.666  1.00 17.16           O
ATOM   1885  CB  ALA B 102      -5.667  20.686   1.579  1.00 20.56           C
ATOM   1886  N   THR B 103      -6.477  17.625   2.253  1.00 16.43           N
ATOM   1887  CA  THR B 103      -6.172  16.368   1.584  1.00 16.13           C
ATOM   1888  C   THR B 103      -5.652  16.591   0.179  1.00 17.10           C
ATOM   1889  O   THR B 103      -5.831  17.672  -0.449  1.00 18.34           O
ATOM   1890  CB  THR B 103      -7.452  15.523   1.534  1.00 14.94           C
ATOM   1891  OG1 THR B 103      -8.491  16.285   0.820  1.00 16.20           O
ATOM   1892  CG2 THR B 103      -7.966  15.238   2.880  1.00 14.23           C
ATOM   1893  N   TYR B 104      -5.029  15.584  -0.372  1.00 16.71           N
ATOM   1894  CA  TYR B 104      -4.370  15.719  -1.651  1.00 18.77           C
ATOM   1895  C   TYR B 104      -4.734  14.509  -2.520  1.00 18.00           C
ATOM   1896  O   TYR B 104      -4.265  14.372  -3.662  1.00 18.89           O
ATOM   1897  CB  TYR B 104      -2.854  15.823  -1.472  1.00 20.97           C
ATOM   1898  CG  TYR B 104      -2.251  14.483  -0.978  1.00 20.80           C
ATOM   1899  CD1 TYR B 104      -2.180  14.179   0.346  1.00 21.45           C
ATOM   1900  CD2 TYR B 104      -1.814  13.523  -1.891  1.00 22.70           C
ATOM   1901  CE1 TYR B 104      -1.731  12.940   0.781  1.00 21.73           C
ATOM   1902  CE2 TYR B 104      -1.379  12.277  -1.445  1.00 23.04           C
ATOM   1903  CZ  TYR B 104      -1.336  12.037  -0.099  1.00 23.06           C
ATOM   1904  OH  TYR B 104      -0.890  10.833   0.347  1.00 26.75           O
ATOM   1905  N   SER B 105      -5.560  13.624  -1.983  1.00 16.68           N
ATOM   1906  CA  SER B 105      -5.987  12.407  -2.700  1.00 17.14           C
ATOM   1907  C   SER B 105      -7.366  11.965  -2.350  1.00 16.87           C
ATOM   1908  O   SER B 105      -8.035  12.621  -1.532  1.00 15.38           O
ATOM   1909  CB  SER B 105      -4.892  11.338  -2.366  1.00 17.26           C
ATOM   1910  OG  SER B 105      -5.152  10.876  -1.028  1.00 16.03           O
ATOM   1911  N   ASP B 106      -7.836  10.854  -2.932  1.00 16.62           N
ATOM   1912  CA  ASP B 106      -9.091  10.283  -2.595  1.00 17.33           C
ATOM   1913  C   ASP B 106      -9.062   9.200  -1.505  1.00 16.69           C
ATOM   1914  O   ASP B 106     -10.034   8.443  -1.352  1.00 17.18           O
ATOM   1915  CB  ASP B 106      -9.799   9.725  -3.834  1.00 18.68           C
ATOM   1916  CG  ASP B 106     -10.476  10.811  -4.691  1.00 21.49           C
ATOM   1917  OD1 ASP B 106     -10.391  12.056  -4.423  1.00 24.31           O
ATOM   1918  OD2 ASP B 106     -11.136  10.358  -5.700  1.00 23.79           O
ATOM   1919  N   ASN B 107      -8.020   9.186  -0.708  1.00 15.83           N
ATOM   1920  CA  ASN B 107      -8.009   8.346   0.484  1.00 15.73           C
ATOM   1921  C   ASN B 107      -9.074   8.864   1.461  1.00 14.55           C
ATOM   1922  O   ASN B 107      -9.351  10.078   1.627  1.00 14.98           O
ATOM   1923  CB  ASN B 107      -6.638   8.384   1.127  1.00 16.67           C
ATOM   1924  CG  ASN B 107      -5.571   7.698   0.261  1.00 19.73           C
ATOM   1925  OD1 ASN B 107      -5.435   6.498   0.246  1.00 22.53           O
ATOM   1926  ND2 ASN B 107      -4.932   8.458  -0.557  1.00 22.25           N
ATOM   1927  N   ARG B 108      -9.747   7.908   2.047  1.00 13.34           N
ATOM   1928  CA  ARG B 108     -10.747   8.186   3.047  1.00 12.34           C
ATOM   1929  C   ARG B 108     -10.205   8.896   4.256  1.00 12.79           C
ATOM   1930  O   ARG B 108      -9.043   8.769   4.597  1.00 13.68           O
ATOM   1931  CB  ARG B 108     -11.529   6.903   3.447  1.00 12.86           C
ATOM   1932  CG  ARG B 108     -10.797   5.832   4.246  1.00 13.93           C
ATOM   1933  CD  ARG B 108     -10.952   6.069   5.719  1.00 13.33           C
ATOM   1934  NE  ARG B 108     -10.398   4.926   6.419  1.00 14.86           N
ATOM   1935  CZ  ARG B 108     -10.412   4.823   7.743  1.00 16.20           C
ATOM   1936  NH1 ARG B 108     -10.895   5.812   8.478  1.00 14.96           N
ATOM   1937  NH2 ARG B 108      -9.948   3.721   8.312  1.00 18.06           N
ATOM   1938  N   CYS B 109     -11.149   9.440   5.034  1.00 10.95           N
ATOM   1939  CA  CYS B 109     -10.779  10.216   6.193  1.00 12.01           C
ATOM   1940  C   CYS B 109     -10.932   9.407   7.517  1.00 11.40           C
ATOM   1941  O   CYS B 109     -11.841   8.588   7.704  1.00 11.82           O
ATOM   1942  CB  CYS B 109     -11.602  11.494   6.266  1.00 12.38           C
ATOM   1943  SG  CYS B 109     -11.066  12.722   5.058  1.00 14.86           S
ATOM   1944  N   SER B 110     -10.041   9.659   8.430  1.00 13.66           N
ATOM   1945  CA  SER B 110     -10.043   9.164   9.770  1.00 15.57           C
ATOM   1946  C   SER B 110     -11.351   9.477  10.486  1.00 14.73           C
ATOM   1947  O   SER B 110     -11.961  10.575  10.316  1.00 14.62           O
ATOM   1948  CB  SER B 110      -8.907   9.894  10.518  1.00 17.32           C
ATOM   1949  OG  SER B 110      -8.819   9.663  11.940  1.00 18.08           O
ATOM   1950  N   VAL B 111     -11.765   8.532  11.341  1.00 14.97           N
ATOM   1951  CA  VAL B 111     -12.826   8.771  12.295  1.00 14.24           C
ATOM   1952  C   VAL B 111     -12.256   8.797  13.737  1.00 16.88           C
ATOM   1953  O   VAL B 111     -13.049   8.614  14.698  1.00 17.37           O
ATOM   1954  CB  VAL B 111     -14.000   7.769  12.116  1.00 14.12           C
ATOM   1955  CG1 VAL B 111     -14.761   8.116  10.857  1.00 13.52           C
ATOM   1956  CG2 VAL B 111     -13.529   6.329  12.174  1.00 15.90           C
ATOM   1957  N   ARG B 112     -10.978   9.126  13.886  1.00 17.60           N
ATOM   1958  CA  ARG B 112     -10.352   9.245  15.206  1.00 19.58           C
ATOM   1959  C   ARG B 112     -10.436  10.728  15.646  1.00 19.47           C
ATOM   1960  O   ARG B 112     -10.113  11.578  14.865  1.00 18.54           O
ATOM   1961  CB  ARG B 112      -8.894   8.862  15.126  1.00 23.29           C
ATOM   1962  CG  ARG B 112      -8.557   7.457  14.631  1.00 24.25           C
ATOM   1963  CD  ARG B 112      -8.995   6.432  15.663  1.00 27.20           C
ATOM   1964  NE  ARG B 112      -8.674   5.106  15.184  1.00 29.81           N
ATOM   1965  CZ  ARG B 112      -9.524   4.339  14.514  1.00 37.55           C
ATOM   1966  NH1 ARG B 112     -10.786   4.738  14.290  1.00 40.99           N
ATOM   1967  NH2 ARG B 112      -9.144   3.154  14.068  1.00 39.78           N
ATOM   1968  N  ASER B 113     -10.757  11.007  16.913  1.00 19.40           N
ATOM   1969  CA ASER B 113     -10.826  12.375  17.379  1.00 19.43           C
ATOM   1970  C  ASER B 113      -9.486  13.134  17.336  1.00 20.85           C
ATOM   1971  O  ASER B 113      -9.485  14.341  17.142  1.00 21.13           O
ATOM   1972  CB ASER B 113     -11.477  12.446  18.783  1.00 19.95           C
ATOM   1973  OG ASER B 113     -10.731  11.731  19.765  1.00 21.05           O
ATOM   1974  N   TYR B 114      -8.348  12.439  17.472  1.00 21.69           N
ATOM   1975  CA  TYR B 114      -7.045  13.120  17.407  1.00 23.31           C
ATOM   1976  C   TYR B 114      -6.789  13.834  16.103  1.00 21.17           C
ATOM   1977  O   TYR B 114      -6.043  14.817  16.033  1.00 23.42           O
ATOM   1978  CB  TYR B 114      -5.893  12.147  17.798  1.00 27.04           C
ATOM   1979  CG  TYR B 114      -5.635  10.897  16.896  1.00 28.45           C
ATOM   1980  CD1 TYR B 114      -5.055  11.014  15.666  1.00 29.50           C
ATOM   1981  CD2 TYR B 114      -5.875   9.584  17.403  1.00 32.69           C
ATOM   1982  CE1 TYR B 114      -4.788   9.859  14.880  1.00 31.23           C
ATOM   1983  CE2 TYR B 114      -5.633   8.438  16.629  1.00 33.95           C
ATOM   1984  CZ  TYR B 114      -5.102   8.579  15.368  1.00 32.86           C
ATOM   1985  OH  TYR B 114      -4.848   7.441  14.574  1.00 39.10           O
ATOM   1986  N   THR B 115      -7.410  13.336  15.041  1.00 19.54           N
ATOM   1987  CA  THR B 115      -7.300  13.905  13.713  1.00 18.29           C
ATOM   1988  C   THR B 115      -7.733  15.408  13.594  1.00 19.38           C
ATOM   1989  O   THR B 115      -7.094  16.177  12.855  1.00 18.10           O
ATOM   1990  CB  THR B 115      -8.119  13.072  12.752  1.00 17.54           C
ATOM   1991  OG1 THR B 115      -7.553  11.762  12.762  1.00 16.73           O
ATOM   1992  CG2 THR B 115      -8.070  13.641  11.410  1.00 18.28           C
ATOM   1993  N   TYR B 116      -8.731  15.766  14.359  1.00 19.36           N
ATOM   1994  CA  TYR B 116      -9.630  16.905  14.033  1.00 19.97           C
ATOM   1995  C   TYR B 116      -9.192  18.149  14.780  1.00 22.21           C
ATOM   1996  O   TYR B 116      -8.897  18.100  15.932  1.00 24.15           O
ATOM   1997  CB  TYR B 116     -11.134  16.541  14.102  1.00 19.18           C
ATOM   1998  CG  TYR B 116     -11.522  15.617  12.976  1.00 16.42           C
ATOM   1999  CD1 TYR B 116     -11.771  16.132  11.710  1.00 16.38           C
ATOM   2000  CD2 TYR B 116     -11.384  14.229  13.094  1.00 16.11           C
ATOM   2001  CE1 TYR B 116     -12.028  15.310  10.620  1.00 15.60           C
ATOM   2002  CE2 TYR B 116     -11.597  13.379  11.998  1.00 14.62           C
ATOM   2003  CZ  TYR B 116     -11.913  13.877  10.768  1.00 15.14           C
ATOM   2004  OH  TYR B 116     -12.149  13.101   9.677  1.00 14.50           O
ATOM   2005  N   ASP B 117      -9.148  19.273  14.065  1.00 23.62           N
ATOM   2006  CA  ASP B 117      -8.756  20.576  14.609  1.00 26.38           C
ATOM   2007  C   ASP B 117      -9.900  21.424  15.170  1.00 26.45           C
ATOM   2008  O   ASP B 117      -9.730  22.194  16.112  1.00 28.09           O
ATOM   2009  CB  ASP B 117      -8.117  21.428  13.498  1.00 27.61           C
ATOM   2010  CG  ASP B 117      -6.843  20.839  12.956  1.00 27.84           C
ATOM   2011  OD1 ASP B 117      -5.987  20.396  13.776  1.00 27.72           O
ATOM   2012  OD2 ASP B 117      -6.673  20.858  11.711  1.00 29.28           O
ATOM   2013  N   TYR B 118     -11.013  21.410  14.460  1.00 22.77           N
ATOM   2014  CA  TYR B 118     -12.128  22.252  14.778  1.00 25.25           C
ATOM   2015  C   TYR B 118     -13.313  21.398  15.098  1.00 22.96           C
ATOM   2016  O   TYR B 118     -13.532  20.363  14.474  1.00 20.48           O
ATOM   2017  CB  TYR B 118     -12.470  23.144  13.604  1.00 26.28           C
ATOM   2018  CG  TYR B 118     -11.350  24.075  13.245  1.00 30.39           C
ATOM   2019  CD1 TYR B 118     -11.018  25.148  14.034  1.00 35.81           C
ATOM   2020  CD2 TYR B 118     -10.656  23.870  12.098  1.00 32.54           C
ATOM   2021  CE1 TYR B 118      -9.978  26.017  13.642  1.00 39.51           C
ATOM   2022  CE2 TYR B 118      -9.624  24.684  11.710  1.00 35.61           C
ATOM   2023  CZ  TYR B 118      -9.280  25.737  12.475  1.00 38.46           C
ATOM   2024  OH  TYR B 118      -8.233  26.509  11.980  1.00 44.77           O
ATOM   2025  N   TRP B 119     -14.098  21.842  16.086  1.00 23.24           N
ATOM   2026  CA  TRP B 119     -15.281  21.113  16.551  1.00 22.11           C
ATOM   2027  C   TRP B 119     -16.430  22.091  16.747  1.00 22.88           C
ATOM   2028  O   TRP B 119     -16.228  23.158  17.273  1.00 23.87           O
ATOM   2029  CB  TRP B 119     -14.980  20.460  17.892  1.00 22.51           C
ATOM   2030  CG  TRP B 119     -13.916  19.415  17.780  1.00 23.00           C
ATOM   2031  CD1 TRP B 119     -12.575  19.608  17.822  1.00 24.57           C
ATOM   2032  CD2 TRP B 119     -14.117  17.995  17.678  1.00 21.62           C
ATOM   2033  NE1 TRP B 119     -11.917  18.404  17.715  1.00 23.85           N
ATOM   2034  CE2 TRP B 119     -12.837  17.397  17.631  1.00 21.13           C
ATOM   2035  CE3 TRP B 119     -15.254  17.170  17.643  1.00 20.32           C
ATOM   2036  CZ2 TRP B 119     -12.659  16.025  17.544  1.00 20.33           C
ATOM   2037  CZ3 TRP B 119     -15.076  15.830  17.551  1.00 19.91           C
ATOM   2038  CH2 TRP B 119     -13.801  15.262  17.442  1.00 18.94           C
ATOM   2039  N   GLY B 120     -17.658  21.666  16.482  1.00 21.54           N
ATOM   2040  CA  GLY B 120     -18.815  22.508  16.883  1.00 22.35           C
ATOM   2041  C   GLY B 120     -19.252  22.267  18.328  1.00 23.91           C
ATOM   2042  O   GLY B 120     -18.673  21.468  19.039  1.00 24.87           O
ATOM   2043  N   GLN B 121     -20.298  22.948  18.755  1.00 25.80           N
ATOM   2044  CA  GLN B 121     -20.817  22.872  20.149  1.00 26.71           C
ATOM   2045  C   GLN B 121     -21.579  21.529  20.432  1.00 23.58           C
ATOM   2046  O   GLN B 121     -21.801  21.152  21.596  1.00 23.22           O
ATOM   2047  CB  GLN B 121     -21.740  24.081  20.378  1.00 30.63           C
ATOM   2048  CG  GLN B 121     -23.209  23.937  19.889  1.00 33.77           C
ATOM   2049  CD  GLN B 121     -23.482  24.005  18.355  1.00 36.03           C
ATOM   2050  OE1 GLN B 121     -22.670  24.548  17.576  1.00 39.44           O
ATOM   2051  NE2 GLN B 121     -24.669  23.432  17.908  1.00 33.41           N
ATOM   2052  N   GLY B 122     -22.097  20.950  19.369  1.00 20.83           N
ATOM   2053  CA  GLY B 122     -22.817  19.682  19.416  1.00 20.19           C
ATOM   2054  C   GLY B 122     -24.317  19.902  19.455  1.00 20.72           C
ATOM   2055  O   GLY B 122     -24.798  20.984  19.846  1.00 20.51           O
ATOM   2056  N   THR B 123     -25.044  18.892  18.959  1.00 20.32           N
ATOM   2057  CA  THR B 123     -26.492  18.848  18.910  1.00 20.41           C
ATOM   2058  C   THR B 123     -26.947  17.514  19.511  1.00 19.78           C
ATOM   2059  O   THR B 123     -26.445  16.461  19.149  1.00 17.51           O
ATOM   2060  CB  THR B 123     -27.057  19.042  17.475  1.00 20.43           C
ATOM   2061  OG1 THR B 123     -28.480  19.242  17.557  1.00 20.35           O
ATOM   2062  CG2 THR B 123     -26.681  17.999  16.564  1.00 20.38           C
ATOM   2063  N   GLN B 124     -27.853  17.596  20.476  1.00 19.44           N
ATOM   2064  CA  GLN B 124     -28.322  16.386  21.167  1.00 19.79           C
ATOM   2065  C   GLN B 124     -29.351  15.602  20.353  1.00 18.28           C
ATOM   2066  O   GLN B 124     -30.345  16.171  19.783  1.00 17.22           O
ATOM   2067  CB  GLN B 124     -28.863  16.708  22.560  1.00 22.90           C
ATOM   2068  CG  GLN B 124     -29.471  15.453  23.209  1.00 25.45           C
ATOM   2069  CD  GLN B 124     -28.450  14.445  23.784  1.00 26.50           C
ATOM   2070  OE1 GLN B 124     -27.371  14.871  24.222  1.00 31.88           O
ATOM   2071  NE2 GLN B 124     -28.824  13.152  23.893  1.00 23.48           N
ATOM   2072  N   VAL B 125     -29.100  14.281  20.297  1.00 16.66           N
ATOM   2073  CA  VAL B 125     -29.979  13.332  19.651  1.00 16.59           C
ATOM   2074  C   VAL B 125     -30.445  12.310  20.714  1.00 17.59           C
ATOM   2075  O   VAL B 125     -29.612  11.622  21.362  1.00 17.85           O
ATOM   2076  CB  VAL B 125     -29.279  12.594  18.506  1.00 16.43           C
ATOM   2077  CG1 VAL B 125     -30.166  11.492  17.927  1.00 16.40           C
ATOM   2078  CG2 VAL B 125     -28.937  13.636  17.430  1.00 16.38           C
ATOM   2079  N   THR B 126     -31.750  12.277  20.941  1.00 18.58           N
ATOM   2080  CA  THR B 126     -32.322  11.396  21.973  1.00 19.10           C
ATOM   2081  C   THR B 126     -33.320  10.455  21.302  1.00 19.68           C
ATOM   2082  O   THR B 126     -34.306  10.910  20.693  1.00 20.48           O
ATOM   2083  CB  THR B 126     -32.959  12.226  23.086  1.00 22.08           C
ATOM   2084  OG1 THR B 126     -31.928  12.994  23.736  1.00 21.61           O
ATOM   2085  CG2 THR B 126     -33.618  11.289  24.128  1.00 23.68           C
ATOM   2086  N   VAL B 127     -32.991   9.168  21.319  1.00 18.50           N
ATOM   2087  CA  VAL B 127     -33.815   8.139  20.671  1.00 18.35           C
ATOM   2088  C   VAL B 127     -34.467   7.344  21.785  1.00 22.18           C
ATOM   2089  O   VAL B 127     -33.793   6.684  22.571  1.00 21.61           O
ATOM   2090  CB  VAL B 127     -32.998   7.207  19.777  1.00 16.46           C
ATOM   2091  CG1 VAL B 127     -33.925   6.206  19.047  1.00 16.92           C
ATOM   2092  CG2 VAL B 127     -32.092   8.048  18.888  1.00 15.45           C
ATOM   2093  N   SER B 128     -35.781   7.400  21.883  1.00 26.57           N
ATOM   2094  CA  SER B 128     -36.439   6.605  22.979  1.00 31.74           C
ATOM   2095  C   SER B 128     -37.254   5.455  22.456  1.00 33.48           C
ATOM   2096  O   SER B 128     -37.631   5.514  21.289  1.00 29.41           O
ATOM   2097  CB  SER B 128     -37.240   7.553  23.849  1.00 33.27           C
ATOM   2098  OG  SER B 128     -37.930   8.419  22.974  1.00 41.10           O
