# Supplementary material for: A non-redundant data set of nanobody-antigen crystal structures
Source: Data Brief. 2019 Mar 6;24:103754. doi: 10.1016/j.dib.2019.103754 (PMC6441729; doi:10.1016/j.dib.2019.103754)
Supplement: Multimedia component 5 [file mmc5.zip › Data_set/Nb-Ag_3/4wem_3.pdb]

ATOM      1  N   GLN A  23      71.439 -24.579 -17.047  1.00 53.37           N
ATOM      2  CA  GLN A  23      70.059 -23.944 -16.992  1.00 47.78           C
ATOM      3  C   GLN A  23      69.888 -23.187 -15.677  1.00 41.85           C
ATOM      4  O   GLN A  23      70.127 -23.728 -14.604  1.00 46.62           O
ATOM      5  CB  GLN A  23      68.903 -24.900 -16.995  1.00 54.07           C
ATOM      6  CG  GLN A  23      68.878 -25.983 -18.052  1.00 63.66           C
ATOM      7  CD  GLN A  23      67.664 -26.886 -17.795  1.00 69.72           C
ATOM      8  OE1 GLN A  23      67.098 -27.498 -18.701  1.00 75.16           O
ATOM      9  NE2 GLN A  23      67.246 -26.940 -16.531  1.00 71.18           N
ATOM     10  N   LYS A  24      69.502 -21.947 -15.765  1.00 33.96           N
ATOM     11  CA  LYS A  24      69.509 -21.148 -14.586  1.00 32.38           C
ATOM     12  C   LYS A  24      68.183 -20.977 -13.915  1.00 26.91           C
ATOM     13  O   LYS A  24      68.135 -20.438 -12.791  1.00 25.94           O
ATOM     14  CB  LYS A  24      70.030 -19.776 -14.967  1.00 38.59           C
ATOM     15  CG  LYS A  24      71.396 -19.849 -15.622  1.00 45.55           C
ATOM     16  CD  LYS A  24      72.328 -18.923 -14.943  1.00 50.03           C
ATOM     17  CE  LYS A  24      73.809 -19.394 -14.938  1.00 59.22           C
ATOM     18  NZ  LYS A  24      74.039 -19.715 -13.488  1.00 63.07           N
ATOM     19  N   TRP A  25      67.093 -21.311 -14.546  1.00 23.06           N
ATOM     20  CA  TRP A  25      65.766 -21.193 -14.061  1.00 21.68           C
ATOM     21  C   TRP A  25      65.160 -22.584 -13.985  1.00 21.59           C
ATOM     22  O   TRP A  25      65.494 -23.498 -14.770  1.00 24.52           O
ATOM     23  CB  TRP A  25      64.923 -20.402 -15.016  1.00 23.01           C
ATOM     24  CG  TRP A  25      65.497 -18.973 -15.218  1.00 23.05           C
ATOM     25  CD1 TRP A  25      66.319 -18.578 -16.145  1.00 25.70           C
ATOM     26  CD2 TRP A  25      65.055 -17.820 -14.478  1.00 23.27           C
ATOM     27  NE1 TRP A  25      66.535 -17.156 -16.029  1.00 27.84           N
ATOM     28  CE2 TRP A  25      65.720 -16.710 -15.054  1.00 26.45           C
ATOM     29  CE3 TRP A  25      64.147 -17.633 -13.453  1.00 22.22           C
ATOM     30  CZ2 TRP A  25      65.562 -15.402 -14.493  1.00 26.40           C
ATOM     31  CZ3 TRP A  25      63.993 -16.276 -12.904  1.00 22.98           C
ATOM     32  CH2 TRP A  25      64.675 -15.252 -13.508  1.00 24.77           C
ATOM     33  N   GLU A  26      64.148 -22.643 -13.145  1.00 19.87           N
ATOM     34  CA  GLU A  26      63.227 -23.791 -13.091  1.00 22.72           C
ATOM     35  C   GLU A  26      61.829 -23.430 -12.925  1.00 19.39           C
ATOM     36  O   GLU A  26      61.518 -22.395 -12.301  1.00 17.90           O
ATOM     37  CB  GLU A  26      63.673 -24.731 -12.059  1.00 25.99           C
ATOM     38  CG  GLU A  26      63.823 -24.440 -10.764  1.00 30.92           C
ATOM     39  CD  GLU A  26      64.614 -25.551 -10.036  1.00 36.17           C
ATOM     40  OE1 GLU A  26      65.110 -25.188  -8.995  1.00 35.36           O
ATOM     41  OE2 GLU A  26      64.717 -26.698 -10.537  1.00 49.40           O
ATOM     42  N   TRP A  27      60.905 -24.245 -13.457  1.00 18.48           N
ATOM     43  CA  TRP A  27      59.506 -24.008 -13.541  1.00 17.09           C
ATOM     44  C   TRP A  27      58.681 -25.197 -13.137  1.00 17.71           C
ATOM     45  O   TRP A  27      59.122 -26.364 -13.338  1.00 21.01           O
ATOM     46  CB  TRP A  27      59.094 -23.577 -14.968  1.00 19.31           C
ATOM     47  CG  TRP A  27      59.884 -22.346 -15.407  1.00 20.66           C
ATOM     48  CD1 TRP A  27      61.068 -22.359 -15.995  1.00 25.17           C
ATOM     49  CD2 TRP A  27      59.458 -20.985 -15.175  1.00 22.01           C
ATOM     50  NE1 TRP A  27      61.430 -20.992 -16.114  1.00 26.59           N
ATOM     51  CE2 TRP A  27      60.440 -20.184 -15.708  1.00 25.76           C
ATOM     52  CE3 TRP A  27      58.295 -20.417 -14.733  1.00 22.43           C
ATOM     53  CZ2 TRP A  27      60.338 -18.758 -15.566  1.00 23.64           C
ATOM     54  CZ3 TRP A  27      58.178 -18.995 -14.647  1.00 26.41           C
ATOM     55  CH2 TRP A  27      59.182 -18.257 -15.106  1.00 23.09           C
ATOM     56  N   LYS A  28      57.512 -24.886 -12.621  1.00 17.53           N
ATOM     57  CA  LYS A  28      56.488 -25.918 -12.330  1.00 17.28           C
ATOM     58  C   LYS A  28      55.133 -25.474 -12.724  1.00 17.48           C
ATOM     59  O   LYS A  28      54.822 -24.267 -12.535  1.00 17.70           O
ATOM     60  CB  LYS A  28      56.453 -26.289 -10.848  1.00 17.97           C
ATOM     61  CG  LYS A  28      57.641 -27.040 -10.361  1.00 20.01           C
ATOM     62  CD  LYS A  28      57.650 -28.469 -10.876  1.00 21.18           C
ATOM     63  CE  LYS A  28      58.783 -29.267 -10.296  1.00 23.52           C
ATOM     64  NZ  LYS A  28      58.739 -30.687 -10.737  1.00 27.09           N
ATOM     65  N   VAL A  29      54.231 -26.354 -13.121  1.00 18.61           N
ATOM     66  CA  VAL A  29      52.824 -26.100 -13.289  1.00 17.77           C
ATOM     67  C   VAL A  29      52.025 -26.781 -12.203  1.00 19.61           C
ATOM     68  O   VAL A  29      52.442 -27.827 -11.698  1.00 18.91           O
ATOM     69  CB  VAL A  29      52.305 -26.414 -14.666  1.00 19.70           C
ATOM     70  CG1 VAL A  29      52.875 -25.460 -15.683  1.00 21.76           C
ATOM     71  CG2 VAL A  29      52.585 -27.873 -15.045  1.00 22.15           C
ATOM     72  N   GLY A  30      50.867 -26.210 -11.908  1.00 18.69           N
ATOM     73  CA  GLY A  30      50.016 -26.660 -10.853  1.00 21.17           C
ATOM     74  C   GLY A  30      49.151 -27.804 -11.188  1.00 23.58           C
ATOM     75  O   GLY A  30      48.836 -28.150 -12.357  1.00 23.06           O
ATOM     76  N   THR A  31      48.695 -28.440 -10.090  1.00 22.84           N
ATOM     77  CA  THR A  31      47.757 -29.525 -10.143  1.00 25.26           C
ATOM     78  C   THR A  31      46.501 -29.351  -9.327  1.00 27.56           C
ATOM     79  O   THR A  31      45.632 -30.336  -9.342  1.00 34.96           O
ATOM     80  CB  THR A  31      48.371 -30.861  -9.618  1.00 25.78           C
ATOM     81  OG1 THR A  31      48.753 -30.691  -8.258  1.00 26.72           O
ATOM     82  CG2 THR A  31      49.508 -31.340 -10.444  1.00 23.82           C
ATOM     83  N   GLY A  32      46.388 -28.302  -8.585  1.00 27.95           N
ATOM     84  CA  GLY A  32      44.972 -28.475  -7.939  1.00 34.40           C
ATOM     85  C   GLY A  32      43.547 -28.329  -8.516  1.00 36.52           C
ATOM     86  O   GLY A  32      42.567 -28.246  -7.752  1.00 36.73           O
ATOM     87  N   LEU A  33      43.354 -28.348  -9.845  1.00 31.61           N
ATOM     88  CA  LEU A  33      42.233 -27.595 -10.393  1.00 27.71           C
ATOM     89  C   LEU A  33      41.355 -28.323 -11.342  1.00 27.20           C
ATOM     90  O   LEU A  33      40.554 -27.619 -12.012  1.00 27.21           O
ATOM     91  CB  LEU A  33      42.795 -26.341 -11.106  1.00 26.54           C
ATOM     92  CG  LEU A  33      43.510 -25.325 -10.197  1.00 29.14           C
ATOM     93  CD1 LEU A  33      44.117 -24.259 -11.030  1.00 28.56           C
ATOM     94  CD2 LEU A  33      42.483 -24.827  -9.237  1.00 28.11           C
ATOM     95  N   ASN A  34      41.387 -29.674 -11.346  1.00 31.03           N
ATOM     96  C   ASN A  34      39.686 -31.469 -11.491  1.00 35.27           C
ATOM     97  O   ASN A  34      39.232 -32.419 -12.015  1.00 37.65           O
ATOM     98  CA AASN A  34      40.724 -30.593 -12.224  1.00 34.13           C
ATOM     99  CB AASN A  34      41.798 -31.578 -12.762  1.00 36.26           C
ATOM    100  CG AASN A  34      42.543 -32.300 -11.627  1.00 37.34           C
ATOM    101  OD1AASN A  34      42.452 -31.963 -10.455  1.00 41.82           O
ATOM    102  ND2AASN A  34      43.258 -33.329 -11.990  1.00 47.79           N
ATOM    103  N   GLY A  35      39.439 -31.182 -10.234  1.00 37.20           N
ATOM    104  CA  GLY A  35      38.673 -32.080  -9.386  1.00 39.62           C
ATOM    105  C   GLY A  35      37.348 -31.504  -8.897  1.00 39.91           C
ATOM    106  O   GLY A  35      36.741 -32.035  -7.955  1.00 44.49           O
ATOM    107  N   PHE A  36      36.880 -30.438  -9.530  1.00 36.84           N
ATOM    108  CA  PHE A  36      35.681 -29.752  -9.015  1.00 37.12           C
ATOM    109  C   PHE A  36      34.455 -30.596  -9.301  1.00 39.03           C
ATOM    110  O   PHE A  36      34.333 -31.265 -10.333  1.00 37.87           O
ATOM    111  CB  PHE A  36      35.518 -28.336  -9.564  1.00 35.08           C
ATOM    112  CG  PHE A  36      36.644 -27.433  -9.201  1.00 32.44           C
ATOM    113  CD1 PHE A  36      36.884 -27.073  -7.861  1.00 33.81           C
ATOM    114  CD2 PHE A  36      37.574 -27.007 -10.124  1.00 30.41           C
ATOM    115  CE1 PHE A  36      37.924 -26.267  -7.514  1.00 32.52           C
ATOM    116  CE2 PHE A  36      38.634 -26.221  -9.760  1.00 29.12           C
ATOM    117  CZ  PHE A  36      38.820 -25.845  -8.441  1.00 30.13           C
ATOM    118  N   GLY A  37      33.522 -30.534  -8.350  1.00 41.65           N
ATOM    119  CA  GLY A  37      32.289 -31.261  -8.387  1.00 44.70           C
ATOM    120  C   GLY A  37      31.080 -30.382  -8.070  1.00 45.49           C
ATOM    121  O   GLY A  37      31.063 -29.675  -7.074  1.00 45.20           O
ATOM    122  N   ASN A  38      30.135 -30.353  -8.982  1.00 43.56           N
ATOM    123  CA  ASN A  38      28.929 -29.543  -8.838  1.00 46.61           C
ATOM    124  C   ASN A  38      27.692 -30.263  -9.314  1.00 47.00           C
ATOM    125  O   ASN A  38      27.775 -31.245 -10.041  1.00 45.86           O
ATOM    126  CB  ASN A  38      29.131 -28.240  -9.608  1.00 44.18           C
ATOM    127  CG  ASN A  38      30.066 -27.292  -8.915  1.00 43.59           C
ATOM    128  OD1 ASN A  38      29.673 -26.585  -7.970  1.00 49.19           O
ATOM    129  ND2 ASN A  38      31.308 -27.275  -9.314  1.00 37.07           N
ATOM    130  N   VAL A  39      26.493 -29.813  -8.897  1.00 49.53           N
ATOM    131  CA  VAL A  39      25.222 -30.312  -9.428  1.00 52.37           C
ATOM    132  C   VAL A  39      24.528 -29.188 -10.213  1.00 50.35           C
ATOM    133  O   VAL A  39      24.917 -28.035 -10.084  1.00 48.21           O
ATOM    134  CB  VAL A  39      24.305 -30.844  -8.307  1.00 57.73           C
ATOM    135  CG1 VAL A  39      24.939 -32.071  -7.672  1.00 60.78           C
ATOM    136  CG2 VAL A  39      24.056 -29.780  -7.226  1.00 58.45           C
ATOM    137  N   LEU A  40      23.551 -29.526 -11.045  1.00 54.02           N
ATOM    138  CA  LEU A  40      22.794 -28.533 -11.862  1.00 54.91           C
ATOM    139  C   LEU A  40      22.162 -27.372 -11.118  1.00 56.97           C
ATOM    140  O   LEU A  40      22.051 -26.246 -11.656  1.00 59.81           O
ATOM    141  CB  LEU A  40      21.633 -29.209 -12.611  1.00 58.31           C
ATOM    142  CG  LEU A  40      22.063 -30.232 -13.641  1.00 58.96           C
ATOM    143  CD1 LEU A  40      20.852 -31.043 -14.079  1.00 62.45           C
ATOM    144  CD2 LEU A  40      22.789 -29.575 -14.827  1.00 59.04           C
ATOM    145  N   ASN A  41      21.759 -27.669  -9.873  1.00 57.82           N
ATOM    146  CA  ASN A  41      21.195 -26.674  -8.948  1.00 63.22           C
ATOM    147  C   ASN A  41      22.186 -25.597  -8.561  1.00 59.25           C
ATOM    148  O   ASN A  41      21.790 -24.544  -8.072  1.00 61.03           O
ATOM    149  CB  ASN A  41      20.708 -27.345  -7.649  1.00 67.45           C
ATOM    150  CG  ASN A  41      19.352 -26.865  -7.227  1.00 77.39           C
ATOM    151  OD1 ASN A  41      18.494 -26.612  -8.072  1.00 83.37           O
ATOM    152  ND2 ASN A  41      19.124 -26.772  -5.914  1.00 81.48           N
ATOM    153  N   ASP A  42      23.489 -25.869  -8.733  1.00 54.23           N
ATOM    154  CA  ASP A  42      24.516 -24.866  -8.446  1.00 52.59           C
ATOM    155  C   ASP A  42      24.601 -23.727  -9.487  1.00 49.85           C
ATOM    156  O   ASP A  42      25.101 -22.610  -9.180  1.00 48.98           O
ATOM    157  CB  ASP A  42      25.910 -25.507  -8.299  1.00 49.67           C
ATOM    158  CG  ASP A  42      25.989 -26.475  -7.154  1.00 53.45           C
ATOM    159  OD1 ASP A  42      25.207 -26.310  -6.175  1.00 55.66           O
ATOM    160  OD2 ASP A  42      26.861 -27.363  -7.187  1.00 52.03           O
ATOM    161  N   LEU A  43      24.103 -23.987 -10.687  1.00 50.09           N
ATOM    162  CA  LEU A  43      24.218 -23.038 -11.755  1.00 50.87           C
ATOM    163  C   LEU A  43      23.211 -21.898 -11.637  1.00 53.86           C
ATOM    164  O   LEU A  43      22.100 -22.108 -11.228  1.00 58.75           O
ATOM    165  CB  LEU A  43      24.148 -23.779 -13.118  1.00 51.38           C
ATOM    166  CG  LEU A  43      25.550 -24.324 -13.480  1.00 53.71           C
ATOM    167  CD1 LEU A  43      25.593 -25.821 -13.239  1.00 56.31           C
ATOM    168  CD2 LEU A  43      25.845 -24.019 -14.936  1.00 55.71           C
ATOM    169  N   THR A  44      23.652 -20.699 -11.996  1.00 54.41           N
ATOM    170  CA  THR A  44      22.802 -19.510 -11.997  1.00 57.65           C
ATOM    171  C   THR A  44      22.492 -19.149 -13.466  1.00 58.94           C
ATOM    172  O   THR A  44      22.967 -19.825 -14.436  1.00 55.12           O
ATOM    173  CB  THR A  44      23.498 -18.318 -11.300  1.00 56.84           C
ATOM    174  OG1 THR A  44      24.765 -18.047 -11.920  1.00 56.19           O
ATOM    175  CG2 THR A  44      23.749 -18.614  -9.809  1.00 56.74           C
ATOM    176  N   ASN A  45      21.728 -18.076 -13.627  1.00 62.05           N
ATOM    177  CA  ASN A  45      21.458 -17.487 -14.939  1.00 66.46           C
ATOM    178  C   ASN A  45      20.923 -18.531 -15.896  1.00 65.83           C
ATOM    179  O   ASN A  45      21.509 -18.786 -16.948  1.00 63.98           O
ATOM    180  CB  ASN A  45      22.725 -16.812 -15.541  1.00 65.76           C
ATOM    181  CG  ASN A  45      23.415 -15.859 -14.587  1.00 68.72           C
ATOM    182  OD1 ASN A  45      24.587 -16.025 -14.253  1.00 69.89           O
ATOM    183  ND2 ASN A  45      22.705 -14.843 -14.171  1.00 74.97           N
ATOM    184  N   GLY A  46      19.800 -19.133 -15.537  1.00 64.98           N
ATOM    185  CA  GLY A  46      19.168 -20.104 -16.367  1.00 65.48           C
ATOM    186  C   GLY A  46      20.034 -21.295 -16.745  1.00 61.50           C
ATOM    187  O   GLY A  46      19.997 -21.761 -17.905  1.00 62.14           O
ATOM    188  N   GLY A  47      20.776 -21.834 -15.785  1.00 57.46           N
ATOM    189  CA  GLY A  47      21.536 -23.040 -16.052  1.00 54.84           C
ATOM    190  C   GLY A  47      22.771 -22.805 -16.914  1.00 52.02           C
ATOM    191  O   GLY A  47      23.281 -23.765 -17.506  1.00 51.21           O
ATOM    192  N   THR A  48      23.293 -21.540 -16.935  1.00 51.92           N
ATOM    193  CA  THR A  48      24.445 -21.228 -17.779  1.00 50.10           C
ATOM    194  C   THR A  48      25.739 -20.859 -17.061  1.00 48.51           C
ATOM    195  O   THR A  48      26.786 -20.976 -17.664  1.00 45.44           O
ATOM    196  CB  THR A  48      24.190 -20.094 -18.776  1.00 52.52           C
ATOM    197  OG1 THR A  48      23.900 -18.893 -18.058  1.00 55.19           O
ATOM    198  CG2 THR A  48      23.073 -20.435 -19.705  1.00 52.81           C
ATOM    199  N   LYS A  49      25.664 -20.455 -15.796  1.00 47.89           N
ATOM    200  CA  LYS A  49      26.802 -19.971 -15.077  1.00 47.10           C
ATOM    201  C   LYS A  49      27.117 -20.765 -13.822  1.00 44.90           C
ATOM    202  O   LYS A  49      26.293 -20.976 -12.946  1.00 46.55           O
ATOM    203  CB  LYS A  49      26.642 -18.507 -14.723  1.00 51.24           C
ATOM    204  CG  LYS A  49      27.914 -17.905 -14.209  1.00 52.44           C
ATOM    205  CD  LYS A  49      27.855 -16.398 -14.187  1.00 57.75           C
ATOM    206  CE  LYS A  49      29.208 -15.816 -14.540  1.00 62.47           C
ATOM    207  NZ  LYS A  49      29.270 -14.391 -14.165  1.00 68.64           N
ATOM    208  N   LEU A  50      28.353 -21.227 -13.763  1.00 39.98           N
ATOM    209  CA  LEU A  50      28.827 -21.863 -12.579  1.00 40.98           C
ATOM    210  C   LEU A  50      29.939 -21.031 -11.995  1.00 40.98           C
ATOM    211  O   LEU A  50      30.964 -20.765 -12.674  1.00 37.63           O
ATOM    212  CB  LEU A  50      29.329 -23.258 -12.890  1.00 40.56           C
ATOM    213  CG  LEU A  50      29.966 -24.046 -11.750  1.00 40.48           C
ATOM    214  CD1 LEU A  50      28.950 -24.366 -10.682  1.00 44.25           C
ATOM    215  CD2 LEU A  50      30.609 -25.314 -12.352  1.00 39.67           C
ATOM    216  N   THR A  51      29.751 -20.673 -10.733  1.00 40.37           N
ATOM    217  CA  THR A  51      30.811 -19.953 -10.003  1.00 39.26           C
ATOM    218  C   THR A  51      31.382 -20.840  -8.931  1.00 36.91           C
ATOM    219  O   THR A  51      30.683 -21.225  -8.061  1.00 40.79           O
ATOM    220  CB  THR A  51      30.288 -18.688  -9.345  1.00 42.55           C
ATOM    221  OG1 THR A  51      29.726 -17.906 -10.393  1.00 47.11           O
ATOM    222  CG2 THR A  51      31.418 -17.965  -8.607  1.00 43.19           C
ATOM    223  N   ILE A  52      32.667 -21.161  -9.027  1.00 34.92           N
ATOM    224  CA  ILE A  52      33.357 -21.952  -7.993  1.00 34.67           C
ATOM    225  C   ILE A  52      34.212 -21.028  -7.140  1.00 34.82           C
ATOM    226  O   ILE A  52      35.016 -20.284  -7.683  1.00 34.23           O
ATOM    227  CB  ILE A  52      34.198 -23.050  -8.678  1.00 33.19           C
ATOM    228  CG1 ILE A  52      33.252 -24.032  -9.351  1.00 35.60           C
ATOM    229  CG2 ILE A  52      35.149 -23.710  -7.736  1.00 33.46           C
ATOM    230  CD1 ILE A  52      33.945 -24.840 -10.406  1.00 34.55           C
ATOM    231  N   THR A  53      34.086 -21.166  -5.819  1.00 34.24           N
ATOM    232  CA  THR A  53      34.928 -20.440  -4.903  1.00 34.15           C
ATOM    233  C   THR A  53      35.984 -21.403  -4.348  1.00 32.57           C
ATOM    234  O   THR A  53      35.659 -22.304  -3.580  1.00 36.32           O
ATOM    235  CB  THR A  53      34.130 -19.793  -3.745  1.00 36.96           C
ATOM    236  OG1 THR A  53      33.097 -18.952  -4.312  1.00 40.35           O
ATOM    237  CG2 THR A  53      35.068 -19.038  -2.783  1.00 37.50           C
ATOM    238  N   VAL A  54      37.222 -21.159  -4.694  1.00 31.11           N
ATOM    239  CA  VAL A  54      38.272 -22.063  -4.361  1.00 30.46           C
ATOM    240  C   VAL A  54      38.589 -22.040  -2.863  1.00 31.93           C
ATOM    241  O   VAL A  54      38.615 -20.971  -2.251  1.00 33.84           O
ATOM    242  CB  VAL A  54      39.453 -21.793  -5.218  1.00 31.18           C
ATOM    243  CG1 VAL A  54      40.648 -22.568  -4.812  1.00 34.81           C
ATOM    244  CG2 VAL A  54      39.181 -22.058  -6.691  1.00 30.64           C
ATOM    245  N   THR A  55      38.850 -23.210  -2.272  1.00 31.24           N
ATOM    246  CA  THR A  55      39.261 -23.404  -0.910  1.00 32.28           C
ATOM    247  C   THR A  55      40.731 -23.814  -0.907  1.00 32.70           C
ATOM    248  O   THR A  55      41.101 -24.849  -1.455  1.00 33.26           O
ATOM    249  CB  THR A  55      38.471 -24.424  -0.106  1.00 34.83           C
ATOM    250  OG1 THR A  55      38.482 -25.718  -0.722  1.00 37.44           O
ATOM    251  CG2 THR A  55      37.012 -23.978  -0.010  1.00 36.80           C
ATOM    252  N   GLY A  56      41.527 -22.936  -0.410  1.00 29.86           N
ATOM    253  CA  GLY A  56      42.952 -23.142  -0.320  1.00 28.51           C
ATOM    254  C   GLY A  56      43.648 -22.486  -1.491  1.00 25.59           C
ATOM    255  O   GLY A  56      43.059 -22.257  -2.558  1.00 28.43           O
ATOM    256  N   ASN A  57      44.933 -22.220  -1.362  1.00 23.39           N
ATOM    257  CA  ASN A  57      45.735 -21.596  -2.425  1.00 22.39           C
ATOM    258  C   ASN A  57      46.096 -22.696  -3.472  1.00 22.39           C
ATOM    259  O   ASN A  57      46.570 -23.781  -3.026  1.00 25.45           O
ATOM    260  CB  ASN A  57      46.985 -20.914  -1.933  1.00 22.26           C
ATOM    261  CG  ASN A  57      46.666 -19.855  -0.856  1.00 24.28           C
ATOM    262  OD1 ASN A  57      45.713 -19.032  -1.031  1.00 24.93           O
ATOM    263  ND2 ASN A  57      47.219 -20.040   0.319  1.00 24.68           N
ATOM    264  N   LYS A  58      45.900 -22.387  -4.746  1.00 20.94           N
ATOM    265  CA  LYS A  58      46.180 -23.370  -5.826  1.00 21.11           C
ATOM    266  C   LYS A  58      47.210 -22.718  -6.761  1.00 19.36           C
ATOM    267  O   LYS A  58      46.896 -21.842  -7.545  1.00 20.29           O
ATOM    268  CB  LYS A  58      44.901 -23.690  -6.564  1.00 22.55           C
ATOM    269  CG  LYS A  58      43.763 -24.014  -5.678  1.00 25.57           C
ATOM    270  CD  LYS A  58      43.912 -25.240  -4.883  1.00 26.57           C
ATOM    271  CE  LYS A  58      42.587 -25.535  -4.118  1.00 29.42           C
ATOM    272  NZ  LYS A  58      42.710 -26.643  -3.217  1.00 32.18           N
ATOM    273  N   PRO A  59      48.446 -23.163  -6.830  1.00 17.41           N
ATOM    274  CA  PRO A  59      49.357 -22.663  -7.780  1.00 17.53           C
ATOM    275  C   PRO A  59      49.025 -23.000  -9.232  1.00 17.57           C
ATOM    276  O   PRO A  59      48.499 -24.121  -9.460  1.00 18.74           O
ATOM    277  CB  PRO A  59      50.663 -23.252  -7.377  1.00 18.72           C
ATOM    278  CG  PRO A  59      50.343 -24.475  -6.620  1.00 19.90           C
ATOM    279  CD  PRO A  59      49.035 -24.213  -5.962  1.00 19.78           C
ATOM    280  N   ILE A  60      49.312 -22.142 -10.149  1.00 17.16           N
ATOM    281  CA  ILE A  60      49.140 -22.345 -11.582  1.00 16.79           C
ATOM    282  C   ILE A  60      50.493 -22.479 -12.220  1.00 17.61           C
ATOM    283  O   ILE A  60      50.785 -23.472 -12.940  1.00 18.17           O
ATOM    284  CB  ILE A  60      48.277 -21.215 -12.221  1.00 19.34           C
ATOM    285  CG1 ILE A  60      46.877 -21.288 -11.685  1.00 20.19           C
ATOM    286  CG2 ILE A  60      48.313 -21.306 -13.728  1.00 21.54           C
ATOM    287  CD1 ILE A  60      45.976 -20.120 -12.049  1.00 23.68           C
ATOM    288  N   LEU A  61      51.378 -21.474 -12.022  1.00 16.71           N
ATOM    289  CA  LEU A  61      52.700 -21.447 -12.604  1.00 16.89           C
ATOM    290  C   LEU A  61      53.649 -20.936 -11.613  1.00 16.76           C
ATOM    291  O   LEU A  61      53.428 -19.820 -11.059  1.00 16.99           O
ATOM    292  CB  LEU A  61      52.757 -20.618 -13.889  1.00 17.34           C
ATOM    293  CG  LEU A  61      54.061 -20.450 -14.536  1.00 17.56           C
ATOM    294  CD1 LEU A  61      54.636 -21.801 -14.997  1.00 19.13           C
ATOM    295  CD2 LEU A  61      54.011 -19.460 -15.682  1.00 20.23           C
ATOM    296  N   LEU A  62      54.748 -21.604 -11.367  1.00 15.41           N
ATOM    297  CA  LEU A  62      55.835 -21.144 -10.508  1.00 15.84           C
ATOM    298  C   LEU A  62      57.135 -21.150 -11.220  1.00 16.74           C
ATOM    299  O   LEU A  62      57.444 -22.082 -11.966  1.00 17.06           O
ATOM    300  CB  LEU A  62      55.946 -22.071  -9.280  1.00 16.67           C
ATOM    301  CG  LEU A  62      54.681 -22.311  -8.470  1.00 16.81           C
ATOM    302  CD1 LEU A  62      54.905 -23.374  -7.420  1.00 17.71           C
ATOM    303  CD2 LEU A  62      54.102 -21.072  -7.835  1.00 17.00           C
ATOM    304  N   GLY A  63      57.981 -20.125 -10.954  1.00 15.96           N
ATOM    305  CA  GLY A  63      59.310 -20.103 -11.458  1.00 16.97           C
ATOM    306  C   GLY A  63      60.316 -19.608 -10.459  1.00 16.09           C
ATOM    307  O   GLY A  63      59.918 -18.880  -9.540  1.00 16.05           O
ATOM    308  N   ARG A  64      61.547 -20.023 -10.551  1.00 15.79           N
ATOM    309  CA  ARG A  64      62.608 -19.587  -9.687  1.00 16.70           C
ATOM    310  C   ARG A  64      63.940 -19.673 -10.347  1.00 17.50           C
ATOM    311  O   ARG A  64      64.156 -20.526 -11.258  1.00 18.09           O
ATOM    312  CB  ARG A  64      62.667 -20.390  -8.431  1.00 18.48           C
ATOM    313  CG  ARG A  64      63.081 -21.832  -8.567  1.00 18.45           C
ATOM    314  CD  ARG A  64      62.768 -22.645  -7.285  1.00 21.71           C
ATOM    315  NE  ARG A  64      63.266 -23.896  -7.399  1.00 24.40           N
ATOM    316  CZ  ARG A  64      63.195 -24.816  -6.397  1.00 29.96           C
ATOM    317  NH1 ARG A  64      62.506 -24.489  -5.260  1.00 26.98           N
ATOM    318  NH2 ARG A  64      63.819 -25.946  -6.493  1.00 34.14           N
ATOM    319  N   THR A  65      64.907 -18.844  -9.910  1.00 16.91           N
ATOM    320  CA  THR A  65      66.283 -19.055 -10.208  1.00 18.66           C
ATOM    321  C   THR A  65      66.814 -20.229  -9.439  1.00 20.81           C
ATOM    322  O   THR A  65      66.461 -20.431  -8.241  1.00 20.02           O
ATOM    323  CB  THR A  65      67.154 -17.784  -9.902  1.00 19.37           C
ATOM    324  OG1 THR A  65      66.850 -17.335  -8.604  1.00 17.97           O
ATOM    325  CG2 THR A  65      66.809 -16.675 -10.881  1.00 19.98           C
ATOM    326  N   LYS A  66      67.656 -20.984 -10.094  1.00 22.70           N
ATOM    327  CA  LYS A  66      68.373 -22.077  -9.346  1.00 25.74           C
ATOM    328  C   LYS A  66      69.435 -21.619  -8.460  1.00 27.52           C
ATOM    329  O   LYS A  66      69.775 -22.241  -7.505  1.00 29.11           O
ATOM    330  CB  LYS A  66      68.960 -23.110 -10.353  1.00 28.51           C
ATOM    331  CG  LYS A  66      67.956 -23.879 -11.027  1.00 34.69           C
ATOM    332  CD  LYS A  66      68.701 -24.944 -11.827  1.00 39.54           C
ATOM    333  CE  LYS A  66      67.693 -25.578 -12.704  1.00 45.57           C
ATOM    334  NZ  LYS A  66      68.423 -26.676 -13.375  1.00 51.51           N
ATOM    335  N   GLU A  67      70.011 -20.456  -8.777  1.00 25.84           N
ATOM    336  CA  GLU A  67      71.112 -19.831  -8.050  1.00 26.04           C
ATOM    337  C   GLU A  67      71.076 -18.338  -8.433  1.00 24.67           C
ATOM    338  O   GLU A  67      70.472 -17.993  -9.434  1.00 23.50           O
ATOM    339  CB  GLU A  67      72.416 -20.457  -8.397  1.00 31.41           C
ATOM    340  CG  GLU A  67      72.904 -20.188  -9.769  1.00 34.06           C
ATOM    341  CD  GLU A  67      74.147 -21.050 -10.043  1.00 45.67           C
ATOM    342  OE1 GLU A  67      75.169 -20.962  -9.281  1.00 48.63           O
ATOM    343  OE2 GLU A  67      74.058 -21.829 -10.964  1.00 50.81           O
ATOM    344  N   ALA A  68      71.743 -17.526  -7.667  1.00 23.01           N
ATOM    345  CA  ALA A  68      71.807 -16.085  -7.995  1.00 21.95           C
ATOM    346  C   ALA A  68      72.827 -15.863  -9.082  1.00 24.27           C
ATOM    347  O   ALA A  68      73.887 -16.497  -9.085  1.00 27.28           O
ATOM    348  CB  ALA A  68      72.246 -15.350  -6.790  1.00 22.44           C
ATOM    349  N   PHE A  69      72.448 -15.057 -10.054  1.00 22.87           N
ATOM    350  CA  PHE A  69      73.384 -14.780 -11.150  1.00 25.52           C
ATOM    351  C   PHE A  69      73.124 -13.414 -11.771  1.00 25.70           C
ATOM    352  O   PHE A  69      72.139 -12.749 -11.480  1.00 23.87           O
ATOM    353  CB  PHE A  69      73.303 -15.898 -12.192  1.00 26.47           C
ATOM    354  CG  PHE A  69      72.069 -15.849 -13.056  1.00 25.67           C
ATOM    355  CD1 PHE A  69      70.832 -16.355 -12.629  1.00 27.74           C
ATOM    356  CD2 PHE A  69      72.120 -15.311 -14.331  1.00 28.90           C
ATOM    357  CE1 PHE A  69      69.678 -16.354 -13.427  1.00 27.08           C
ATOM    358  CE2 PHE A  69      71.010 -15.356 -15.176  1.00 30.88           C
ATOM    359  CZ  PHE A  69      69.783 -15.823 -14.718  1.00 31.08           C
ATOM    360  N   ALA A  70      73.992 -13.077 -12.722  1.00 29.11           N
ATOM    361  CA  ALA A  70      73.727 -11.952 -13.617  1.00 30.09           C
ATOM    362  C   ALA A  70      74.332 -12.303 -14.957  1.00 34.83           C
ATOM    363  O   ALA A  70      75.218 -13.163 -15.019  1.00 36.75           O
ATOM    364  CB  ALA A  70      74.364 -10.677 -13.096  1.00 30.55           C
ATOM    365  N   THR A  71      73.955 -11.507 -15.937  1.00 36.56           N
ATOM    366  CA  THR A  71      74.625 -11.566 -17.240  1.00 39.96           C
ATOM    367  C   THR A  71      75.420 -10.307 -17.533  1.00 40.91           C
ATOM    368  O   THR A  71      75.151  -9.222 -17.016  1.00 41.74           O
ATOM    369  CB  THR A  71      73.601 -11.741 -18.317  1.00 41.18           C
ATOM    370  OG1 THR A  71      72.841 -10.568 -18.525  1.00 42.81           O
ATOM    371  CG2 THR A  71      72.616 -12.840 -17.992  1.00 39.52           C
ATOM    372  N   PRO A  72      76.306 -10.432 -18.493  1.00 44.50           N
ATOM    373  CA  PRO A  72      76.984  -9.206 -18.924  1.00 47.39           C
ATOM    374  C   PRO A  72      75.990  -8.361 -19.810  1.00 49.75           C
ATOM    375  O   PRO A  72      76.394  -7.245 -20.288  1.00 50.38           O
ATOM    376  CB  PRO A  72      78.220  -9.729 -19.707  1.00 50.49           C
ATOM    377  CG  PRO A  72      77.897 -11.170 -19.999  1.00 50.03           C
ATOM    378  CD  PRO A  72      76.953 -11.680 -18.947  1.00 47.04           C
ATOM    379  N   VAL A  77      72.387 -16.046 -21.722  1.00 58.53           N
ATOM    380  CA  VAL A  77      72.047 -17.415 -22.112  1.00 64.16           C
ATOM    381  C   VAL A  77      71.110 -18.000 -21.043  1.00 59.67           C
ATOM    382  O   VAL A  77      71.485 -18.202 -19.887  1.00 60.39           O
ATOM    383  CB  VAL A  77      73.289 -18.273 -22.339  1.00 70.38           C
ATOM    384  CG1 VAL A  77      73.865 -17.973 -23.736  1.00 73.85           C
ATOM    385  CG2 VAL A  77      74.348 -18.026 -21.263  1.00 71.74           C
ATOM    386  N   ASP A  78      69.904 -18.302 -21.498  1.00 55.49           N
ATOM    387  CA  ASP A  78      68.617 -18.336 -20.720  1.00 51.98           C
ATOM    388  C   ASP A  78      68.508 -17.370 -19.560  1.00 47.05           C
ATOM    389  O   ASP A  78      68.160 -17.680 -18.392  1.00 41.57           O
ATOM    390  CB  ASP A  78      68.029 -19.756 -20.479  1.00 60.22           C
ATOM    391  CG  ASP A  78      68.872 -20.636 -19.603  1.00 64.05           C
ATOM    392  OD1 ASP A  78      69.697 -20.120 -18.820  1.00 73.74           O
ATOM    393  OD2 ASP A  78      68.663 -21.871 -19.713  1.00 68.81           O
ATOM    394  N   GLY A  79      68.707 -16.116 -19.929  1.00 45.40           N
ATOM    395  CA  GLY A  79      68.739 -15.068 -18.974  1.00 41.32           C
ATOM    396  C   GLY A  79      67.371 -14.571 -18.577  1.00 36.86           C
ATOM    397  O   GLY A  79      67.079 -14.399 -17.361  1.00 36.02           O
ATOM    398  N   ILE A  80      66.593 -14.252 -19.638  1.00 36.11           N
ATOM    399  CA  ILE A  80      65.333 -13.527 -19.517  1.00 30.71           C
ATOM    400  C   ILE A  80      64.118 -14.374 -19.945  1.00 31.67           C
ATOM    401  O   ILE A  80      63.850 -14.569 -21.121  1.00 34.20           O
ATOM    402  CB  ILE A  80      65.293 -12.182 -20.338  1.00 33.51           C
ATOM    403  CG1 ILE A  80      66.508 -11.306 -19.956  1.00 35.70           C
ATOM    404  CG2 ILE A  80      63.987 -11.469 -20.062  1.00 32.86           C
ATOM    405  CD1 ILE A  80      66.760 -10.079 -20.803  1.00 38.93           C
ATOM    406  N   PRO A  81      63.391 -14.873 -18.946  1.00 27.71           N
ATOM    407  CA  PRO A  81      62.224 -15.690 -19.287  1.00 26.94           C
ATOM    408  C   PRO A  81      61.064 -14.938 -19.791  1.00 27.02           C
ATOM    409  O   PRO A  81      60.647 -13.880 -19.252  1.00 27.66           O
ATOM    410  CB  PRO A  81      61.857 -16.331 -17.967  1.00 25.68           C
ATOM    411  CG  PRO A  81      62.888 -15.973 -16.991  1.00 26.59           C
ATOM    412  CD  PRO A  81      63.681 -14.874 -17.507  1.00 27.07           C
ATOM    413  N   HIS A  82      60.440 -15.538 -20.806  1.00 27.57           N
ATOM    414  CA  HIS A  82      59.153 -15.098 -21.299  1.00 28.15           C
ATOM    415  C   HIS A  82      58.106 -16.172 -21.065  1.00 27.92           C
ATOM    416  O   HIS A  82      58.396 -17.290 -21.342  1.00 29.99           O
ATOM    417  CB  HIS A  82      59.201 -14.843 -22.803  1.00 32.74           C
ATOM    418  CG  HIS A  82      60.060 -13.693 -23.198  1.00 36.31           C
ATOM    419  ND1 HIS A  82      60.385 -13.461 -24.515  1.00 43.22           N
ATOM    420  CD2 HIS A  82      60.646 -12.705 -22.475  1.00 38.57           C
ATOM    421  CE1 HIS A  82      61.150 -12.383 -24.587  1.00 42.91           C
ATOM    422  NE2 HIS A  82      61.309 -11.902 -23.371  1.00 40.15           N
ATOM    423  N   ILE A  83      56.929 -15.768 -20.735  1.00 25.84           N
ATOM    424  CA  ILE A  83      55.817 -16.656 -20.380  1.00 26.11           C
ATOM    425  C   ILE A  83      54.697 -16.493 -21.393  1.00 29.29           C
ATOM    426  O   ILE A  83      54.163 -15.426 -21.552  1.00 31.00           O
ATOM    427  CB  ILE A  83      55.279 -16.341 -18.977  1.00 24.88           C
ATOM    428  CG1 ILE A  83      56.419 -16.501 -17.901  1.00 22.77           C
ATOM    429  CG2 ILE A  83      54.041 -17.151 -18.694  1.00 25.13           C
ATOM    430  CD1 ILE A  83      56.093 -15.852 -16.631  1.00 21.22           C
ATOM    431  N   ALA A  84      54.315 -17.580 -22.103  1.00 27.06           N
ATOM    432  CA  ALA A  84      53.232 -17.501 -23.059  1.00 29.78           C
ATOM    433  C   ALA A  84      52.145 -18.522 -22.645  1.00 28.79           C
ATOM    434  O   ALA A  84      52.462 -19.656 -22.421  1.00 30.08           O
ATOM    435  CB  ALA A  84      53.748 -17.853 -24.457  1.00 30.56           C
ATOM    436  N   PHE A  85      50.924 -18.082 -22.496  1.00 27.72           N
ATOM    437  CA  PHE A  85      49.819 -18.943 -22.188  1.00 27.47           C
ATOM    438  C   PHE A  85      49.063 -19.182 -23.438  1.00 27.79           C
ATOM    439  O   PHE A  85      48.908 -18.325 -24.307  1.00 29.77           O
ATOM    440  CB  PHE A  85      48.907 -18.307 -21.163  1.00 25.64           C
ATOM    441  CG  PHE A  85      49.570 -17.940 -19.909  1.00 25.32           C
ATOM    442  CD1 PHE A  85      49.850 -18.943 -18.957  1.00 23.92           C
ATOM    443  CD2 PHE A  85      49.926 -16.584 -19.561  1.00 25.52           C
ATOM    444  CE1 PHE A  85      50.435 -18.615 -17.770  1.00 22.91           C
ATOM    445  CE2 PHE A  85      50.513 -16.303 -18.386  1.00 25.24           C
ATOM    446  CZ  PHE A  85      50.718 -17.286 -17.466  1.00 23.33           C
ATOM    447  N   THR A  86      48.591 -20.454 -23.586  1.00 27.14           N
ATOM    448  CA  THR A  86      47.636 -20.851 -24.605  1.00 29.86           C
ATOM    449  C   THR A  86      46.492 -21.734 -24.141  1.00 28.02           C
ATOM    450  O   THR A  86      46.577 -22.273 -23.079  1.00 27.53           O
ATOM    451  CB  THR A  86      48.326 -21.557 -25.774  1.00 32.21           C
ATOM    452  OG1 THR A  86      49.057 -22.729 -25.317  1.00 31.11           O
ATOM    453  CG2 THR A  86      49.280 -20.607 -26.494  1.00 33.96           C
ATOM    454  N   ASP A  87      45.471 -21.868 -24.995  1.00 27.72           N
ATOM    455  CA  ASP A  87      44.278 -22.620 -24.648  1.00 29.87           C
ATOM    456  C   ASP A  87      44.318 -23.979 -25.334  1.00 30.14           C
ATOM    457  O   ASP A  87      45.367 -24.357 -25.918  1.00 32.24           O
ATOM    458  CB  ASP A  87      43.030 -21.867 -25.006  1.00 30.82           C
ATOM    459  CG  ASP A  87      42.860 -21.677 -26.461  1.00 33.96           C
ATOM    460  OD1 ASP A  87      43.429 -22.453 -27.313  1.00 34.32           O
ATOM    461  OD2 ASP A  87      42.095 -20.780 -26.800  1.00 36.78           O
ATOM    462  N   TYR A  88      43.262 -24.764 -25.229  1.00 28.50           N
ATOM    463  CA  TYR A  88      43.335 -26.128 -25.692  1.00 28.94           C
ATOM    464  C   TYR A  88      43.484 -26.269 -27.210  1.00 31.84           C
ATOM    465  O   TYR A  88      43.753 -27.394 -27.737  1.00 35.83           O
ATOM    466  CB  TYR A  88      42.120 -26.967 -25.187  1.00 28.52           C
ATOM    467  CG  TYR A  88      40.779 -26.759 -25.856  1.00 30.42           C
ATOM    468  CD1 TYR A  88      40.461 -27.469 -26.990  1.00 31.79           C
ATOM    469  CD2 TYR A  88      39.819 -26.020 -25.227  1.00 28.86           C
ATOM    470  CE1 TYR A  88      39.199 -27.373 -27.567  1.00 32.71           C
ATOM    471  CE2 TYR A  88      38.589 -25.807 -25.750  1.00 30.08           C
ATOM    472  CZ  TYR A  88      38.260 -26.498 -26.924  1.00 32.40           C
ATOM    473  OH  TYR A  88      37.017 -26.420 -27.560  1.00 36.08           O
ATOM    474  N   GLU A  89      43.191 -25.189 -27.953  1.00 33.04           N
ATOM    475  CA  GLU A  89      43.365 -25.126 -29.405  1.00 36.33           C
ATOM    476  C   GLU A  89      44.720 -24.584 -29.815  1.00 37.58           C
ATOM    477  O   GLU A  89      45.016 -24.569 -31.015  1.00 39.45           O
ATOM    478  CB  GLU A  89      42.258 -24.252 -29.980  1.00 39.35           C
ATOM    479  CG  GLU A  89      40.900 -24.894 -29.686  1.00 41.25           C
ATOM    480  CD  GLU A  89      39.714 -24.127 -30.260  1.00 44.64           C
ATOM    481  OE1 GLU A  89      39.637 -22.877 -30.099  1.00 46.49           O
ATOM    482  OE2 GLU A  89      38.839 -24.818 -30.819  1.00 48.91           O
ATOM    483  N   GLY A  90      45.499 -24.192 -28.832  1.00 35.87           N
ATOM    484  CA  GLY A  90      46.817 -23.612 -29.136  1.00 39.23           C
ATOM    485  C   GLY A  90      46.765 -22.085 -29.350  1.00 42.08           C
ATOM    486  O   GLY A  90      47.816 -21.472 -29.645  1.00 42.91           O
ATOM    487  N   ALA A  91      45.583 -21.473 -29.169  1.00 38.14           N
ATOM    488  CA  ALA A  91      45.464 -20.008 -29.247  1.00 39.24           C
ATOM    489  C   ALA A  91      45.951 -19.284 -28.012  1.00 39.36           C
ATOM    490  O   ALA A  91      45.810 -19.746 -26.920  1.00 34.21           O
ATOM    491  CB  ALA A  91      44.034 -19.649 -29.518  1.00 39.61           C
ATOM    492  N   SER A  92      46.523 -18.100 -28.209  1.00 40.93           N
ATOM    493  CA  SER A  92      47.088 -17.313 -27.153  1.00 39.05           C
ATOM    494  C   SER A  92      46.019 -16.947 -26.102  1.00 37.04           C
ATOM    495  O   SER A  92      44.909 -16.642 -26.462  1.00 39.50           O
ATOM    496  CB  SER A  92      47.744 -16.062 -27.752  1.00 42.16           C
ATOM    497  OG  SER A  92      48.249 -15.188 -26.772  1.00 47.66           O
ATOM    498  N   VAL A  93      46.400 -16.975 -24.859  1.00 33.35           N
ATOM    499  CA  VAL A  93      45.557 -16.520 -23.739  1.00 32.63           C
ATOM    500  C   VAL A  93      46.284 -15.430 -23.000  1.00 33.34           C
ATOM    501  O   VAL A  93      47.464 -15.591 -22.722  1.00 32.45           O
ATOM    502  CB  VAL A  93      45.347 -17.666 -22.713  1.00 30.55           C
ATOM    503  CG1 VAL A  93      44.772 -17.134 -21.376  1.00 31.98           C
ATOM    504  CG2 VAL A  93      44.503 -18.784 -23.287  1.00 32.14           C
ATOM    505  N   VAL A  94      45.599 -14.320 -22.638  1.00 34.54           N
ATOM    506  CA  VAL A  94      46.263 -13.101 -22.138  1.00 34.21           C
ATOM    507  C   VAL A  94      45.901 -12.946 -20.643  1.00 31.81           C
ATOM    508  O   VAL A  94      44.710 -12.957 -20.267  1.00 34.28           O
ATOM    509  CB  VAL A  94      45.859 -11.804 -22.910  1.00 37.70           C
ATOM    510  CG1 VAL A  94      46.596 -10.609 -22.327  1.00 38.54           C
ATOM    511  CG2 VAL A  94      46.285 -11.896 -24.324  1.00 41.49           C
ATOM    512  N   LEU A  95      46.912 -12.854 -19.825  1.00 30.88           N
ATOM    513  CA  LEU A  95      46.722 -12.587 -18.397  1.00 30.32           C
ATOM    514  C   LEU A  95      46.418 -11.078 -18.202  1.00 34.69           C
ATOM    515  O   LEU A  95      47.255 -10.236 -18.595  1.00 37.92           O
ATOM    516  CB  LEU A  95      47.979 -13.004 -17.613  1.00 30.32           C
ATOM    517  CG  LEU A  95      47.817 -13.032 -16.144  1.00 28.29           C
ATOM    518  CD1 LEU A  95      46.763 -14.052 -15.683  1.00 30.20           C
ATOM    519  CD2 LEU A  95      49.208 -13.249 -15.508  1.00 26.00           C
ATOM    520  N   ARG A  96      45.219 -10.745 -17.732  1.00 35.80           N
ATOM    521  CA  ARG A  96      44.778  -9.331 -17.606  1.00 39.32           C
ATOM    522  C   ARG A  96      44.585  -8.768 -16.152  1.00 40.61           C
ATOM    523  O   ARG A  96      44.188  -9.517 -15.285  1.00 38.87           O
ATOM    524  CB  ARG A  96      43.446  -9.201 -18.326  1.00 41.46           C
ATOM    525  CG  ARG A  96      43.468  -9.694 -19.774  1.00 45.02           C
ATOM    526  CD  ARG A  96      42.407  -9.061 -20.574  1.00 51.26           C
ATOM    527  NE  ARG A  96      42.489  -9.517 -21.971  1.00 55.56           N
ATOM    528  CZ  ARG A  96      43.044  -8.829 -22.973  1.00 59.23           C
ATOM    529  NH1 ARG A  96      43.609  -7.642 -22.767  1.00 61.53           N
ATOM    530  NH2 ARG A  96      43.064  -9.353 -24.182  1.00 59.18           N
ATOM    531  N   ASN A  97      44.903  -7.481 -15.856  1.00 47.05           N
ATOM    532  CA  ASN A  97      44.517  -6.830 -14.539  1.00 51.22           C
ATOM    533  C   ASN A  97      42.978  -6.552 -14.621  1.00 50.32           C
ATOM    534  O   ASN A  97      42.428  -6.199 -15.689  1.00 53.47           O
ATOM    535  CB  ASN A  97      45.251  -5.446 -14.173  1.00 59.15           C
ATOM    536  CG  ASN A  97      46.672  -5.558 -13.414  1.00 60.56           C
ATOM    537  OD1 ASN A  97      47.652  -4.964 -13.903  1.00 60.22           O
ATOM    538  ND2 ASN A  97      46.753  -6.158 -12.174  1.00 54.08           N
ATOM    539  N   PRO A  98      42.244  -6.716 -13.521  1.00 50.97           N
ATOM    540  CA  PRO A  98      40.763  -6.662 -13.581  1.00 57.55           C
ATOM    541  C   PRO A  98      40.147  -5.327 -14.005  1.00 67.06           C
ATOM    542  O   PRO A  98      40.536  -4.339 -13.421  1.00 67.65           O
ATOM    543  CB  PRO A  98      40.335  -6.960 -12.135  1.00 57.16           C
ATOM    544  CG  PRO A  98      41.488  -7.623 -11.499  1.00 53.73           C
ATOM    545  CD  PRO A  98      42.732  -7.046 -12.167  1.00 52.70           C
ATOM    546  N   ASN A 103      44.094  -0.457  -7.338  1.00 66.14           N
ATOM    547  CA  ASN A 103      44.656  -1.041  -6.128  1.00 63.06           C
ATOM    548  C   ASN A 103      45.735  -2.097  -6.328  1.00 55.82           C
ATOM    549  O   ASN A 103      45.536  -3.074  -7.096  1.00 57.98           O
ATOM    550  CB  ASN A 103      43.570  -1.642  -5.230  1.00 68.41           C
ATOM    551  CG  ASN A 103      43.833  -1.376  -3.748  1.00 73.76           C
ATOM    552  OD1 ASN A 103      44.725  -1.980  -3.123  1.00 74.27           O
ATOM    553  ND2 ASN A 103      43.074  -0.422  -3.183  1.00 76.29           N
ATOM    554  N   LYS A 104      46.773  -1.961  -5.513  1.00 45.25           N
ATOM    555  CA  LYS A 104      48.032  -2.675  -5.717  1.00 40.93           C
ATOM    556  C   LYS A 104      48.020  -4.051  -5.035  1.00 34.28           C
ATOM    557  O   LYS A 104      48.866  -4.356  -4.215  1.00 33.68           O
ATOM    558  CB  LYS A 104      49.212  -1.837  -5.220  1.00 41.13           C
ATOM    559  CG  LYS A 104      49.280  -0.384  -5.825  1.00 48.05           C
ATOM    560  CD  LYS A 104      49.546  -0.425  -7.347  1.00 51.08           C
ATOM    561  CE  LYS A 104      50.797  -1.292  -7.670  1.00 45.61           C
ATOM    562  NZ  LYS A 104      51.520  -1.380  -8.980  1.00 39.12           N
ATOM    563  N   LYS A 105      47.117  -4.942  -5.534  1.00 34.59           N
ATOM    564  CA  LYS A 105      47.006  -6.245  -4.953  1.00 31.26           C
ATOM    565  C   LYS A 105      47.495  -7.377  -5.829  1.00 28.74           C
ATOM    566  O   LYS A 105      47.463  -8.544  -5.401  1.00 27.64           O
ATOM    567  CB  LYS A 105      45.553  -6.493  -4.609  1.00 36.65           C
ATOM    568  CG  LYS A 105      44.969  -5.442  -3.672  1.00 42.99           C
ATOM    569  CD  LYS A 105      45.268  -5.919  -2.276  1.00 52.64           C
ATOM    570  CE  LYS A 105      44.248  -7.029  -1.930  1.00 63.81           C
ATOM    571  NZ  LYS A 105      44.148  -7.235  -0.437  1.00 73.16           N
ATOM    572  N   GLY A 106      47.980  -7.057  -7.026  1.00 25.01           N
ATOM    573  CA  GLY A 106      48.420  -8.180  -7.900  1.00 24.50           C
ATOM    574  C   GLY A 106      47.301  -9.143  -8.233  1.00 26.64           C
ATOM    575  O   GLY A 106      47.619 -10.346  -8.365  1.00 24.24           O
ATOM    576  N   LEU A 107      46.094  -8.707  -8.426  1.00 26.07           N
ATOM    577  CA  LEU A 107      45.057  -9.555  -8.926  1.00 26.35           C
ATOM    578  C   LEU A 107      45.094  -9.554 -10.457  1.00 29.06           C
ATOM    579  O   LEU A 107      45.381  -8.553 -11.147  1.00 31.51           O
ATOM    580  CB  LEU A 107      43.683  -9.158  -8.414  1.00 31.52           C
ATOM    581  CG  LEU A 107      43.646  -9.100  -6.905  1.00 32.56           C
ATOM    582  CD1 LEU A 107      42.279  -8.544  -6.497  1.00 39.02           C
ATOM    583  CD2 LEU A 107      44.018 -10.384  -6.172  1.00 35.30           C
ATOM    584  N   ALA A 108      44.596 -10.680 -11.036  1.00 27.72           N
ATOM    585  CA  ALA A 108      44.551 -10.829 -12.534  1.00 27.72           C
ATOM    586  C   ALA A 108      43.439 -11.767 -12.865  1.00 27.59           C
ATOM    587  O   ALA A 108      42.849 -12.384 -11.971  1.00 27.90           O
ATOM    588  CB  ALA A 108      45.876 -11.360 -13.096  1.00 27.49           C
ATOM    589  N   TYR A 109      43.101 -11.862 -14.124  1.00 28.64           N
ATOM    590  CA  TYR A 109      42.223 -12.938 -14.543  1.00 28.84           C
ATOM    591  C   TYR A 109      42.656 -13.363 -15.924  1.00 29.91           C
ATOM    592  O   TYR A 109      43.351 -12.652 -16.649  1.00 30.34           O
ATOM    593  CB  TYR A 109      40.779 -12.521 -14.575  1.00 31.08           C
ATOM    594  CG  TYR A 109      40.396 -11.499 -15.610  1.00 33.60           C
ATOM    595  CD1 TYR A 109      40.565 -10.124 -15.366  1.00 35.72           C
ATOM    596  CD2 TYR A 109      39.817 -11.879 -16.806  1.00 35.13           C
ATOM    597  CE1 TYR A 109      40.222  -9.196 -16.298  1.00 40.48           C
ATOM    598  CE2 TYR A 109      39.470 -10.965 -17.754  1.00 38.20           C
ATOM    599  CZ  TYR A 109      39.660  -9.610 -17.495  1.00 40.97           C
ATOM    600  OH  TYR A 109      39.260  -8.748 -18.508  1.00 45.69           O
ATOM    601  N   PHE A 110      42.203 -14.551 -16.320  1.00 27.48           N
ATOM    602  CA  PHE A 110      42.303 -14.948 -17.701  1.00 28.80           C
ATOM    603  C   PHE A 110      41.053 -15.658 -18.132  1.00 29.28           C
ATOM    604  O   PHE A 110      40.295 -16.171 -17.290  1.00 30.25           O
ATOM    605  CB  PHE A 110      43.565 -15.758 -17.984  1.00 29.07           C
ATOM    606  CG  PHE A 110      43.781 -16.938 -17.120  1.00 27.55           C
ATOM    607  CD1 PHE A 110      44.371 -16.893 -15.937  1.00 25.63           C
ATOM    608  CD2 PHE A 110      43.298 -18.176 -17.565  1.00 28.72           C
ATOM    609  CE1 PHE A 110      44.592 -18.038 -15.147  1.00 26.12           C
ATOM    610  CE2 PHE A 110      43.527 -19.322 -16.819  1.00 26.85           C
ATOM    611  CZ  PHE A 110      44.122 -19.283 -15.609  1.00 26.57           C
ATOM    612  N   VAL A 111      40.788 -15.609 -19.449  1.00 30.21           N
ATOM    613  CA  VAL A 111      39.584 -16.135 -20.058  1.00 30.81           C
ATOM    614  C   VAL A 111      40.049 -17.165 -21.103  1.00 31.66           C
ATOM    615  O   VAL A 111      41.015 -16.942 -21.884  1.00 33.67           O
ATOM    616  CB  VAL A 111      38.657 -15.083 -20.717  1.00 33.96           C
ATOM    617  CG1 VAL A 111      37.419 -15.754 -21.306  1.00 35.61           C
ATOM    618  CG2 VAL A 111      38.244 -14.022 -19.720  1.00 34.95           C
ATOM    619  N   LEU A 112      39.465 -18.328 -21.023  1.00 30.69           N
ATOM    620  CA  LEU A 112      39.742 -19.299 -22.078  1.00 32.46           C
ATOM    621  C   LEU A 112      38.602 -20.197 -22.373  1.00 33.40           C
ATOM    622  O   LEU A 112      37.704 -20.352 -21.581  1.00 31.47           O
ATOM    623  CB  LEU A 112      40.933 -20.116 -21.723  1.00 33.89           C
ATOM    624  CG  LEU A 112      40.886 -21.085 -20.549  1.00 33.11           C
ATOM    625  CD1 LEU A 112      42.356 -21.526 -20.269  1.00 32.70           C
ATOM    626  CD2 LEU A 112      40.378 -20.515 -19.232  1.00 35.74           C
ATOM    627  N   PRO A 113      38.643 -20.830 -23.553  1.00 31.73           N
ATOM    628  CA  PRO A 113      37.547 -21.690 -23.966  1.00 32.55           C
ATOM    629  C   PRO A 113      37.503 -22.975 -23.141  1.00 30.53           C
ATOM    630  O   PRO A 113      38.538 -23.512 -22.714  1.00 28.94           O
ATOM    631  CB  PRO A 113      37.867 -21.964 -25.427  1.00 33.63           C
ATOM    632  CG  PRO A 113      39.345 -21.890 -25.499  1.00 33.26           C
ATOM    633  CD  PRO A 113      39.620 -20.683 -24.650  1.00 33.30           C
ATOM    634  N   MET A 114      36.277 -23.413 -22.920  1.00 32.78           N
ATOM    635  CA  MET A 114      36.012 -24.702 -22.333  1.00 31.63           C
ATOM    636  C   MET A 114      35.290 -25.659 -23.241  1.00 32.50           C
ATOM    637  O   MET A 114      34.505 -25.271 -24.094  1.00 33.67           O
ATOM    638  CB  MET A 114      35.296 -24.622 -20.988  1.00 34.15           C
ATOM    639  CG  MET A 114      34.002 -24.122 -20.937  1.00 36.80           C
ATOM    640  SD  MET A 114      33.119 -24.516 -19.334  1.00 36.35           S
ATOM    641  CE  MET A 114      31.748 -23.454 -19.822  1.00 36.10           C
ATOM    642  N   LYS A 115      35.588 -26.930 -23.001  1.00 31.49           N
ATOM    643  CA  LYS A 115      35.075 -28.039 -23.801  1.00 32.25           C
ATOM    644  C   LYS A 115      34.466 -29.056 -22.908  1.00 32.24           C
ATOM    645  O   LYS A 115      34.712 -29.064 -21.689  1.00 31.52           O
ATOM    646  CB  LYS A 115      36.177 -28.703 -24.656  1.00 32.42           C
ATOM    647  CG  LYS A 115      37.386 -29.157 -23.864  1.00 32.20           C
ATOM    648  CD  LYS A 115      38.484 -29.710 -24.783  1.00 34.51           C
ATOM    649  CE  LYS A 115      39.741 -29.973 -24.062  1.00 33.21           C
ATOM    650  NZ  LYS A 115      39.600 -31.021 -22.987  1.00 34.69           N
ATOM    651  N   ASN A 116      33.660 -29.917 -23.495  1.00 32.97           N
ATOM    652  CA  ASN A 116      33.126 -31.097 -22.827  1.00 33.65           C
ATOM    653  C   ASN A 116      33.987 -32.344 -23.074  1.00 36.19           C
ATOM    654  O   ASN A 116      35.060 -32.271 -23.721  1.00 36.08           O
ATOM    655  CB  ASN A 116      31.640 -31.264 -23.122  1.00 35.23           C
ATOM    656  CG  ASN A 116      31.361 -31.686 -24.544  1.00 36.35           C
ATOM    657  OD1 ASN A 116      32.267 -31.978 -25.309  1.00 36.48           O
ATOM    658  ND2 ASN A 116      30.087 -31.714 -24.936  1.00 38.66           N
ATOM    659  N   ALA A 117      33.529 -33.512 -22.628  1.00 38.78           N
ATOM    660  CA  ALA A 117      34.353 -34.749 -22.746  1.00 40.37           C
ATOM    661  C   ALA A 117      34.361 -35.266 -24.180  1.00 40.50           C
ATOM    662  O   ALA A 117      35.203 -36.069 -24.534  1.00 41.90           O
ATOM    663  CB  ALA A 117      33.816 -35.841 -21.812  1.00 43.55           C
ATOM    664  N   GLU A 118      33.404 -34.829 -25.000  1.00 40.58           N
ATOM    665  CA  GLU A 118      33.442 -35.171 -26.411  1.00 43.07           C
ATOM    666  C   GLU A 118      34.437 -34.295 -27.158  1.00 40.13           C
ATOM    667  O   GLU A 118      34.618 -34.515 -28.367  1.00 42.48           O
ATOM    668  CB  GLU A 118      32.057 -34.928 -27.061  1.00 46.10           C
ATOM    669  CG  GLU A 118      30.881 -35.574 -26.357  1.00 53.27           C
ATOM    670  CD  GLU A 118      31.090 -37.045 -26.027  1.00 59.61           C
ATOM    671  OE1 GLU A 118      31.242 -37.836 -26.970  1.00 62.01           O
ATOM    672  OE2 GLU A 118      31.074 -37.382 -24.808  1.00 65.47           O
ATOM    673  N   GLY A 119      34.964 -33.268 -26.513  1.00 38.51           N
ATOM    674  CA  GLY A 119      35.933 -32.353 -27.089  1.00 37.70           C
ATOM    675  C   GLY A 119      35.309 -31.139 -27.747  1.00 38.92           C
ATOM    676  O   GLY A 119      36.003 -30.388 -28.464  1.00 39.78           O
ATOM    677  N   THR A 120      33.973 -30.968 -27.565  1.00 38.60           N
ATOM    678  CA  THR A 120      33.233 -29.870 -28.188  1.00 38.95           C
ATOM    679  C   THR A 120      33.286 -28.574 -27.405  1.00 37.41           C
ATOM    680  O   THR A 120      33.209 -28.623 -26.191  1.00 36.51           O
ATOM    681  CB  THR A 120      31.730 -30.259 -28.322  1.00 40.87           C
ATOM    682  OG1 THR A 120      31.643 -31.474 -29.039  1.00 42.64           O
ATOM    683  CG2 THR A 120      30.895 -29.114 -28.967  1.00 41.94           C
ATOM    684  N   LYS A 121      33.481 -27.433 -28.061  1.00 37.60           N
ATOM    685  CA  LYS A 121      33.535 -26.178 -27.302  1.00 37.09           C
ATOM    686  C   LYS A 121      32.133 -25.853 -26.758  1.00 37.70           C
ATOM    687  O   LYS A 121      31.191 -25.806 -27.509  1.00 40.79           O
ATOM    688  CB  LYS A 121      34.063 -25.024 -28.146  1.00 39.40           C
ATOM    689  CG  LYS A 121      34.456 -23.803 -27.358  1.00 40.92           C
ATOM    690  CD  LYS A 121      34.976 -22.765 -28.305  1.00 45.04           C
ATOM    691  CE  LYS A 121      36.390 -23.101 -28.749  1.00 47.38           C
ATOM    692  NZ  LYS A 121      36.714 -22.368 -29.988  1.00 53.38           N
ATOM    693  N   VAL A 122      32.035 -25.628 -25.441  1.00 36.95           N
ATOM    694  CA  VAL A 122      30.724 -25.386 -24.803  1.00 38.55           C
ATOM    695  C   VAL A 122      30.580 -24.038 -24.103  1.00 39.22           C
ATOM    696  O   VAL A 122      29.491 -23.701 -23.604  1.00 40.90           O
ATOM    697  CB  VAL A 122      30.421 -26.548 -23.797  1.00 39.03           C
ATOM    698  CG1 VAL A 122      30.327 -27.875 -24.550  1.00 40.76           C
ATOM    699  CG2 VAL A 122      31.447 -26.624 -22.698  1.00 37.72           C
ATOM    700  N   GLY A 123      31.652 -23.250 -24.077  1.00 38.61           N
ATOM    701  CA  GLY A 123      31.626 -21.961 -23.412  1.00 38.14           C
ATOM    702  C   GLY A 123      32.996 -21.412 -23.151  1.00 37.81           C
ATOM    703  O   GLY A 123      33.957 -21.709 -23.871  1.00 35.92           O
ATOM    704  N   SER A 124      33.080 -20.632 -22.084  1.00 37.05           N
ATOM    705  CA  SER A 124      34.276 -19.835 -21.728  1.00 35.62           C
ATOM    706  C   SER A 124      34.375 -19.954 -20.226  1.00 35.76           C
ATOM    707  O   SER A 124      33.356 -19.989 -19.526  1.00 36.05           O
ATOM    708  CB  SER A 124      33.911 -18.394 -22.019  1.00 41.21           C
ATOM    709  OG  SER A 124      35.028 -17.662 -22.241  1.00 51.35           O
ATOM    710  N   VAL A 125      35.592 -19.929 -19.733  1.00 32.58           N
ATOM    711  CA  VAL A 125      35.854 -19.880 -18.296  1.00 31.67           C
ATOM    712  C   VAL A 125      36.710 -18.630 -18.049  1.00 32.27           C
ATOM    713  O   VAL A 125      37.739 -18.391 -18.699  1.00 33.07           O
ATOM    714  CB  VAL A 125      36.632 -21.168 -17.905  1.00 31.13           C
ATOM    715  CG1 VAL A 125      37.233 -21.053 -16.522  1.00 33.22           C
ATOM    716  CG2 VAL A 125      35.766 -22.411 -18.055  1.00 32.95           C
ATOM    717  N   LYS A 126      36.414 -17.952 -16.936  1.00 30.17           N
ATOM    718  CA  LYS A 126      37.213 -16.901 -16.383  1.00 30.72           C
ATOM    719  C   LYS A 126      37.771 -17.316 -15.066  1.00 28.84           C
ATOM    720  O   LYS A 126      37.031 -17.717 -14.162  1.00 30.44           O
ATOM    721  CB  LYS A 126      36.348 -15.624 -16.198  1.00 31.18           C
ATOM    722  CG  LYS A 126      37.073 -14.462 -15.533  1.00 33.43           C
ATOM    723  CD  LYS A 126      36.116 -13.364 -15.154  1.00 37.91           C
ATOM    724  CE  LYS A 126      36.920 -12.214 -14.613  1.00 44.39           C
ATOM    725  NZ  LYS A 126      35.967 -11.110 -14.388  1.00 50.20           N
ATOM    726  N   VAL A 127      39.090 -17.228 -14.982  1.00 27.59           N
ATOM    727  CA  VAL A 127      39.830 -17.623 -13.779  1.00 26.95           C
ATOM    728  C   VAL A 127      40.347 -16.349 -13.139  1.00 26.18           C
ATOM    729  O   VAL A 127      41.131 -15.635 -13.769  1.00 27.31           O
ATOM    730  CB  VAL A 127      41.005 -18.547 -14.112  1.00 27.19           C
ATOM    731  CG1 VAL A 127      41.801 -18.878 -12.849  1.00 28.16           C
ATOM    732  CG2 VAL A 127      40.495 -19.831 -14.750  1.00 29.07           C
ATOM    733  N   ASN A 128      39.952 -16.114 -11.896  1.00 26.68           N
ATOM    734  CA  ASN A 128      40.479 -14.996 -11.043  1.00 28.01           C
ATOM    735  C   ASN A 128      41.681 -15.504 -10.334  1.00 26.73           C
ATOM    736  O   ASN A 128      41.642 -16.572  -9.728  1.00 28.31           O
ATOM    737  CB  ASN A 128      39.440 -14.518 -10.045  1.00 29.44           C
ATOM    738  CG  ASN A 128      38.347 -13.770 -10.713  1.00 33.38           C
ATOM    739  OD1 ASN A 128      38.603 -12.776 -11.374  1.00 35.60           O
ATOM    740  ND2 ASN A 128      37.181 -14.338 -10.715  1.00 34.68           N
ATOM    741  N   ALA A 129      42.781 -14.757 -10.424  1.00 24.61           N
ATOM    742  CA  ALA A 129      44.042 -15.246  -9.938  1.00 23.62           C
ATOM    743  C   ALA A 129      44.858 -14.159  -9.199  1.00 22.90           C
ATOM    744  O   ALA A 129      44.430 -12.997  -9.206  1.00 24.56           O
ATOM    745  CB  ALA A 129      44.865 -15.853 -11.063  1.00 22.82           C
ATOM    746  N   SER A 130      45.980 -14.534  -8.624  1.00 20.74           N
ATOM    747  CA  SER A 130      46.938 -13.639  -7.917  1.00 20.18           C
ATOM    748  C   SER A 130      48.270 -13.880  -8.463  1.00 23.49           C
ATOM    749  O   SER A 130      48.668 -15.035  -8.711  1.00 21.10           O
ATOM    750  CB  SER A 130      46.839 -13.930  -6.451  1.00 20.39           C
ATOM    751  OG  SER A 130      45.582 -13.689  -5.930  1.00 22.58           O
ATOM    752  N   TYR A 131      49.091 -12.850  -8.704  1.00 19.41           N
ATOM    753  CA  TYR A 131      50.389 -13.017  -9.236  1.00 18.87           C
ATOM    754  C   TYR A 131      51.419 -12.171  -8.511  1.00 18.73           C
ATOM    755  O   TYR A 131      51.071 -11.145  -7.891  1.00 21.08           O
ATOM    756  CB  TYR A 131      50.445 -12.690 -10.738  1.00 20.71           C
ATOM    757  CG  TYR A 131      50.271 -11.236 -11.127  1.00 22.55           C
ATOM    758  CD1 TYR A 131      49.023 -10.707 -11.212  1.00 23.52           C
ATOM    759  CD2 TYR A 131      51.357 -10.369 -11.252  1.00 24.09           C
ATOM    760  CE1 TYR A 131      48.821  -9.349 -11.486  1.00 26.86           C
ATOM    761  CE2 TYR A 131      51.137  -9.038 -11.532  1.00 26.56           C
ATOM    762  CZ  TYR A 131      49.896  -8.559 -11.641  1.00 26.30           C
ATOM    763  OH  TYR A 131      49.588  -7.244 -11.949  1.00 29.95           O
ATOM    764  N   ALA A 132      52.659 -12.587  -8.623  1.00 18.09           N
ATOM    765  CA  ALA A 132      53.801 -11.814  -8.107  1.00 17.61           C
ATOM    766  C   ALA A 132      55.039 -12.192  -8.783  1.00 19.65           C
ATOM    767  O   ALA A 132      55.276 -13.379  -9.127  1.00 17.89           O
ATOM    768  CB  ALA A 132      53.993 -12.060  -6.655  1.00 19.53           C
ATOM    769  N   GLY A 133      55.922 -11.217  -9.079  1.00 16.70           N
ATOM    770  CA  GLY A 133      57.241 -11.382  -9.429  1.00 17.04           C
ATOM    771  C   GLY A 133      58.116 -10.709  -8.409  1.00 17.69           C
ATOM    772  O   GLY A 133      57.740  -9.591  -7.933  1.00 17.44           O
ATOM    773  N   VAL A 134      59.206 -11.303  -7.998  1.00 16.79           N
ATOM    774  CA  VAL A 134      60.060 -10.735  -6.973  1.00 16.71           C
ATOM    775  C   VAL A 134      61.473 -10.975  -7.306  1.00 17.83           C
ATOM    776  O   VAL A 134      61.851 -12.042  -7.883  1.00 17.86           O
ATOM    777  CB  VAL A 134      59.704 -11.231  -5.587  1.00 16.87           C
ATOM    778  CG1 VAL A 134      60.004 -12.749  -5.429  1.00 16.98           C
ATOM    779  CG2 VAL A 134      60.364 -10.373  -4.465  1.00 18.85           C
ATOM    780  N   LEU A 135      62.376 -10.079  -6.906  1.00 16.02           N
ATOM    781  CA  LEU A 135      63.804 -10.450  -6.964  1.00 17.01           C
ATOM    782  C   LEU A 135      64.503  -9.863  -5.785  1.00 17.73           C
ATOM    783  O   LEU A 135      63.978  -8.897  -5.149  1.00 17.83           O
ATOM    784  CB  LEU A 135      64.438  -9.989  -8.237  1.00 18.52           C
ATOM    785  CG  LEU A 135      64.645  -8.478  -8.461  1.00 20.42           C
ATOM    786  CD1 LEU A 135      65.749  -7.883  -7.600  1.00 22.01           C
ATOM    787  CD2 LEU A 135      64.872  -8.213  -9.927  1.00 22.13           C
ATOM    788  N   GLY A 136      65.612 -10.452  -5.423  1.00 15.60           N
ATOM    789  CA  GLY A 136      66.628  -9.883  -4.565  1.00 16.85           C
ATOM    790  C   GLY A 136      67.803  -9.639  -5.384  1.00 17.63           C
ATOM    791  O   GLY A 136      68.150 -10.378  -6.328  1.00 18.25           O
ATOM    792  N   ARG A 137      68.509  -8.534  -5.137  1.00 16.51           N
ATOM    793  CA  ARG A 137      69.747  -8.210  -5.769  1.00 17.65           C
ATOM    794  C   ARG A 137      70.765  -7.727  -4.755  1.00 18.95           C
ATOM    795  O   ARG A 137      70.367  -7.015  -3.784  1.00 20.34           O
ATOM    796  CB  ARG A 137      69.660  -7.288  -6.962  1.00 20.25           C
ATOM    797  CG  ARG A 137      69.125  -5.895  -6.648  1.00 21.48           C
ATOM    798  CD  ARG A 137      68.969  -5.041  -7.912  1.00 24.28           C
ATOM    799  NE  ARG A 137      68.664  -3.656  -7.506  1.00 24.95           N
ATOM    800  CZ  ARG A 137      68.635  -2.682  -8.353  1.00 32.03           C
ATOM    801  NH1 ARG A 137      68.979  -2.873  -9.604  1.00 34.32           N
ATOM    802  NH2 ARG A 137      68.337  -1.434  -7.912  1.00 33.71           N
ATOM    803  N   GLY A 138      72.027  -8.067  -4.945  1.00 18.16           N
ATOM    804  CA  GLY A 138      73.058  -7.592  -4.053  1.00 19.04           C
ATOM    805  C   GLY A 138      74.388  -7.477  -4.724  1.00 20.11           C
ATOM    806  O   GLY A 138      74.754  -8.381  -5.533  1.00 20.86           O
ATOM    807  N   GLY A 139      75.095  -6.386  -4.539  1.00 20.73           N
ATOM    808  CA  GLY A 139      76.390  -6.199  -5.081  1.00 20.77           C
ATOM    809  C   GLY A 139      77.511  -6.687  -4.172  1.00 21.41           C
ATOM    810  O   GLY A 139      77.220  -7.501  -3.249  1.00 22.50           O
ATOM    811  N   VAL A 140      78.694  -6.259  -4.378  1.00 23.15           N
ATOM    812  CA  VAL A 140      79.912  -6.843  -3.707  1.00 25.79           C
ATOM    813  C   VAL A 140      80.466  -6.053  -2.560  1.00 26.01           C
ATOM    814  O   VAL A 140      81.477  -6.350  -1.959  1.00 30.18           O
ATOM    815  CB  VAL A 140      81.002  -7.200  -4.711  1.00 27.14           C
ATOM    816  CG1 VAL A 140      80.501  -8.160  -5.732  1.00 28.97           C
ATOM    817  CG2 VAL A 140      81.547  -5.939  -5.379  1.00 29.03           C
ATOM    818  N   THR A 141      79.942  -4.815  -2.288  1.00 27.00           N
ATOM    819  CA  THR A 141      80.507  -3.982  -1.257  1.00 29.28           C
ATOM    820  C   THR A 141      79.554  -3.808  -0.055  1.00 27.25           C
ATOM    821  O   THR A 141      79.964  -3.919   1.086  1.00 29.79           O
ATOM    822  CB  THR A 141      80.872  -2.645  -1.915  1.00 31.19           C
ATOM    823  OG1 THR A 141      79.777  -2.141  -2.633  1.00 43.27           O
ATOM    824  CG2 THR A 141      81.879  -2.870  -2.906  1.00 32.10           C
ATOM    825  N   SER A 142      78.284  -3.495  -0.289  1.00 25.41           N
ATOM    826  CA  SER A 142      77.444  -3.131   0.820  1.00 24.22           C
ATOM    827  C   SER A 142      76.993  -4.280   1.624  1.00 23.60           C
ATOM    828  O   SER A 142      76.906  -5.401   1.121  1.00 23.22           O
ATOM    829  CB  SER A 142      76.173  -2.447   0.185  1.00 23.21           C
ATOM    830  OG  SER A 142      75.270  -2.025   1.161  1.00 27.77           O
ATOM    831  N   ALA A 143      76.636  -4.079   2.857  1.00 22.29           N
ATOM    832  CA  ALA A 143      75.923  -5.020   3.614  1.00 21.60           C
ATOM    833  C   ALA A 143      74.509  -5.305   3.212  1.00 20.47           C
ATOM    834  O   ALA A 143      73.888  -6.304   3.529  1.00 21.77           O
ATOM    835  CB  ALA A 143      75.959  -4.702   5.077  1.00 24.60           C
ATOM    836  N   ASP A 144      73.862  -4.390   2.438  1.00 20.71           N
ATOM    837  CA  ASP A 144      72.497  -4.474   2.089  1.00 19.44           C
ATOM    838  C   ASP A 144      72.274  -4.676   0.595  1.00 18.90           C
ATOM    839  O   ASP A 144      72.996  -4.042  -0.215  1.00 21.15           O
ATOM    840  CB  ASP A 144      71.818  -3.054   2.381  1.00 22.76           C
ATOM    841  CG  ASP A 144      71.883  -2.685   3.816  1.00 29.72           C
ATOM    842  OD1 ASP A 144      71.671  -3.520   4.704  1.00 31.23           O
ATOM    843  OD2 ASP A 144      71.991  -1.450   4.078  1.00 34.66           O
ATOM    844  N   GLY A 145      71.373  -5.578   0.287  1.00 19.28           N
ATOM    845  CA  GLY A 145      70.785  -5.674  -1.019  1.00 18.77           C
ATOM    846  C   GLY A 145      69.425  -5.142  -1.050  1.00 18.52           C
ATOM    847  O   GLY A 145      69.042  -4.406  -0.135  1.00 20.59           O
ATOM    848  N   GLU A 146      68.634  -5.482  -2.069  1.00 17.41           N
ATOM    849  CA  GLU A 146      67.294  -4.963  -2.285  1.00 18.11           C
ATOM    850  C   GLU A 146      66.362  -6.080  -2.594  1.00 18.29           C
ATOM    851  O   GLU A 146      66.741  -6.986  -3.377  1.00 18.92           O
ATOM    852  CB  GLU A 146      67.217  -3.952  -3.407  1.00 19.32           C
ATOM    853  CG  GLU A 146      67.996  -2.657  -3.118  1.00 22.73           C
ATOM    854  CD  GLU A 146      68.086  -1.773  -4.317  1.00 27.25           C
ATOM    855  OE1 GLU A 146      68.522  -0.654  -4.065  1.00 33.95           O
ATOM    856  OE2 GLU A 146      67.663  -2.093  -5.415  1.00 32.13           O
ATOM    857  N   LEU A 147      65.121  -5.984  -2.129  1.00 15.86           N
ATOM    858  CA  LEU A 147      64.051  -6.927  -2.449  1.00 16.26           C
ATOM    859  C   LEU A 147      62.999  -6.121  -3.158  1.00 16.80           C
ATOM    860  O   LEU A 147      62.357  -5.174  -2.608  1.00 17.37           O
ATOM    861  CB  LEU A 147      63.478  -7.527  -1.166  1.00 16.64           C
ATOM    862  CG  LEU A 147      62.383  -8.615  -1.356  1.00 16.43           C
ATOM    863  CD1 LEU A 147      63.104  -9.893  -1.847  1.00 16.10           C
ATOM    864  CD2 LEU A 147      61.713  -8.842  -0.021  1.00 17.48           C
ATOM    865  N   LEU A 148      62.726  -6.469  -4.424  1.00 16.52           N
ATOM    866  CA  LEU A 148      61.860  -5.734  -5.313  1.00 18.41           C
ATOM    867  C   LEU A 148      60.649  -6.463  -5.826  1.00 17.55           C
ATOM    868  O   LEU A 148      60.849  -7.641  -6.258  1.00 18.07           O
ATOM    869  CB  LEU A 148      62.691  -5.323  -6.583  1.00 19.04           C
ATOM    870  CG  LEU A 148      64.031  -4.675  -6.493  1.00 21.70           C
ATOM    871  CD1 LEU A 148      64.553  -4.291  -7.877  1.00 24.10           C
ATOM    872  CD2 LEU A 148      63.921  -3.458  -5.691  1.00 22.41           C
ATOM    873  N   SER A 149      59.512  -5.909  -5.864  1.00 17.71           N
ATOM    874  CA  SER A 149      58.350  -6.383  -6.585  1.00 16.32           C
ATOM    875  C   SER A 149      58.489  -6.012  -7.995  1.00 18.21           C
ATOM    876  O   SER A 149      58.883  -4.889  -8.354  1.00 20.43           O
ATOM    877  CB  SER A 149      57.044  -5.910  -6.001  1.00 18.55           C
ATOM    878  OG  SER A 149      55.944  -6.460  -6.671  1.00 19.23           O
ATOM    879  N   LEU A 150      58.070  -6.918  -8.916  1.00 18.48           N
ATOM    880  CA  LEU A 150      58.325  -6.712 -10.365  1.00 19.78           C
ATOM    881  C   LEU A 150      57.069  -6.568 -11.188  1.00 21.62           C
ATOM    882  O   LEU A 150      55.978  -7.129 -10.909  1.00 21.76           O
ATOM    883  CB  LEU A 150      59.086  -7.958 -10.848  1.00 19.88           C
ATOM    884  CG  LEU A 150      60.396  -8.289 -10.214  1.00 19.48           C
ATOM    885  CD1 LEU A 150      60.970  -9.575 -10.854  1.00 22.37           C
ATOM    886  CD2 LEU A 150      61.325  -7.044 -10.374  1.00 22.65           C
ATOM    887  N   PHE A 151      57.239  -5.852 -12.296  1.00 20.96           N
ATOM    888  CA  PHE A 151      56.305  -5.897 -13.421  1.00 24.27           C
ATOM    889  C   PHE A 151      57.197  -6.205 -14.640  1.00 24.40           C
ATOM    890  O   PHE A 151      58.411  -6.236 -14.590  1.00 23.86           O
ATOM    891  CB  PHE A 151      55.605  -4.568 -13.638  1.00 25.56           C
ATOM    892  CG  PHE A 151      56.544  -3.449 -14.053  1.00 26.70           C
ATOM    893  CD1 PHE A 151      56.987  -3.260 -15.367  1.00 30.47           C
ATOM    894  CD2 PHE A 151      57.100  -2.542 -13.111  1.00 27.48           C
ATOM    895  CE1 PHE A 151      57.879  -2.281 -15.756  1.00 34.58           C
ATOM    896  CE2 PHE A 151      57.973  -1.530 -13.496  1.00 29.52           C
ATOM    897  CZ  PHE A 151      58.370  -1.375 -14.829  1.00 31.86           C
ATOM    898  N   ALA A 152      56.528  -6.558 -15.747  1.00 26.78           N
ATOM    899  CA  ALA A 152      57.241  -6.853 -16.984  1.00 28.51           C
ATOM    900  C   ALA A 152      56.346  -6.427 -18.134  1.00 31.86           C
ATOM    901  O   ALA A 152      55.136  -6.829 -18.311  1.00 33.54           O
ATOM    902  CB  ALA A 152      57.635  -8.333 -17.085  1.00 28.82           C
ATOM    903  N   ASP A 153      56.919  -5.477 -18.886  1.00 35.59           N
ATOM    904  CA  ASP A 153      56.161  -4.805 -19.878  1.00 41.44           C
ATOM    905  C   ASP A 153      56.736  -4.954 -21.254  1.00 41.26           C
ATOM    906  O   ASP A 153      56.214  -4.313 -22.153  1.00 52.38           O
ATOM    907  CB  ASP A 153      56.013  -3.305 -19.492  1.00 41.80           C
ATOM    908  CG  ASP A 153      57.327  -2.592 -19.274  1.00 45.16           C
ATOM    909  OD1 ASP A 153      58.411  -3.228 -19.079  1.00 42.57           O
ATOM    910  OD2 ASP A 153      57.184  -1.368 -19.175  1.00 45.43           O
ATOM    911  N   GLY A 154      57.974  -5.430 -21.349  1.00 45.19           N
ATOM    912  CA  GLY A 154      58.571  -5.737 -22.651  1.00 49.96           C
ATOM    913  C   GLY A 154      59.517  -6.919 -22.641  1.00 49.35           C
ATOM    914  O   GLY A 154      59.675  -7.560 -21.616  1.00 38.64           O
ATOM    915  N   LEU A 155      60.172  -7.156 -23.777  1.00 50.46           N
ATOM    916  CA  LEU A 155      60.893  -8.373 -24.014  1.00 47.92           C
ATOM    917  C   LEU A 155      62.135  -8.484 -23.225  1.00 44.81           C
ATOM    918  O   LEU A 155      62.547  -9.582 -22.978  1.00 38.89           O
ATOM    919  CB  LEU A 155      61.308  -8.502 -25.530  1.00 54.10           C
ATOM    920  CG  LEU A 155      60.137  -8.538 -26.518  1.00 60.81           C
ATOM    921  CD1 LEU A 155      60.645  -8.418 -27.954  1.00 68.30           C
ATOM    922  CD2 LEU A 155      59.234  -9.763 -26.352  1.00 61.47           C
ATOM    923  N   SER A 156      62.738  -7.364 -22.795  1.00 38.01           N
ATOM    924  CA  SER A 156      63.975  -7.422 -22.099  1.00 40.18           C
ATOM    925  C   SER A 156      63.665  -7.479 -20.554  1.00 36.57           C
ATOM    926  O   SER A 156      64.617  -7.447 -19.723  1.00 41.88           O
ATOM    927  CB  SER A 156      64.844  -6.197 -22.475  1.00 48.38           C
ATOM    928  OG  SER A 156      64.446  -5.145 -21.652  1.00 47.50           O
ATOM    929  N   SER A 157      62.395  -7.737 -20.168  1.00 31.75           N
ATOM    930  CA  SER A 157      61.964  -7.787 -18.733  1.00 27.86           C
ATOM    931  C   SER A 157      61.705  -9.233 -18.316  1.00 25.91           C
ATOM    932  O   SER A 157      60.830  -9.925 -18.958  1.00 28.74           O
ATOM    933  CB  SER A 157      60.672  -6.990 -18.537  1.00 27.55           C
ATOM    934  OG  SER A 157      60.873  -5.623 -18.800  1.00 32.53           O
ATOM    935  N   ILE A 158      62.303  -9.643 -17.218  1.00 24.07           N
ATOM    936  CA  ILE A 158      62.049 -11.049 -16.764  1.00 24.61           C
ATOM    937  C   ILE A 158      60.596 -11.210 -16.510  1.00 23.80           C
ATOM    938  O   ILE A 158      59.885 -10.415 -15.906  1.00 24.50           O
ATOM    939  CB  ILE A 158      62.966 -11.480 -15.611  1.00 22.82           C
ATOM    940  CG1 ILE A 158      62.683 -10.665 -14.337  1.00 22.79           C
ATOM    941  CG2 ILE A 158      64.412 -11.519 -15.992  1.00 23.49           C
ATOM    942  CD1 ILE A 158      63.490 -11.151 -13.123  1.00 23.10           C
ATOM    943  N   PHE A 159      60.050 -12.410 -16.936  1.00 22.61           N
ATOM    944  CA  PHE A 159      58.669 -12.795 -16.665  1.00 23.15           C
ATOM    945  C   PHE A 159      57.636 -12.108 -17.599  1.00 23.74           C
ATOM    946  O   PHE A 159      56.456 -12.171 -17.330  1.00 23.20           O
ATOM    947  CB  PHE A 159      58.236 -12.733 -15.209  1.00 21.05           C
ATOM    948  CG  PHE A 159      59.197 -13.364 -14.246  1.00 20.33           C
ATOM    949  CD1 PHE A 159      59.745 -14.594 -14.464  1.00 20.75           C
ATOM    950  CD2 PHE A 159      59.602 -12.701 -13.106  1.00 21.36           C
ATOM    951  CE1 PHE A 159      60.586 -15.150 -13.551  1.00 20.08           C
ATOM    952  CE2 PHE A 159      60.427 -13.259 -12.175  1.00 19.42           C
ATOM    953  CZ  PHE A 159      60.935 -14.468 -12.376  1.00 22.03           C
ATOM    954  N   TYR A 160      58.121 -11.438 -18.628  1.00 25.90           N
ATOM    955  CA  TYR A 160      57.217 -10.831 -19.589  1.00 30.03           C
ATOM    956  C   TYR A 160      56.145 -11.853 -20.056  1.00 29.38           C
ATOM    957  O   TYR A 160      56.555 -12.944 -20.519  1.00 30.64           O
ATOM    958  CB  TYR A 160      58.018 -10.354 -20.801  1.00 32.61           C
ATOM    959  CG  TYR A 160      57.185  -9.617 -21.820  1.00 39.68           C
ATOM    960  CD1 TYR A 160      56.165  -8.720 -21.460  1.00 38.84           C
ATOM    961  CD2 TYR A 160      57.394  -9.880 -23.153  1.00 48.17           C
ATOM    962  CE1 TYR A 160      55.417  -8.042 -22.418  1.00 48.45           C
ATOM    963  CE2 TYR A 160      56.661  -9.197 -24.141  1.00 47.97           C
ATOM    964  CZ  TYR A 160      55.639  -8.317 -23.762  1.00 49.54           C
ATOM    965  OH  TYR A 160      54.895  -7.657 -24.748  1.00 53.01           O
ATOM    966  N   GLY A 161      54.877 -11.490 -19.980  1.00 27.89           N
ATOM    967  CA  GLY A 161      53.719 -12.367 -20.190  1.00 29.45           C
ATOM    968  C   GLY A 161      52.972 -12.762 -18.966  1.00 27.17           C
ATOM    969  O   GLY A 161      51.749 -12.998 -18.997  1.00 28.79           O
ATOM    970  N   GLY A 162      53.645 -12.730 -17.833  1.00 24.20           N
ATOM    971  CA  GLY A 162      53.133 -13.084 -16.605  1.00 24.51           C
ATOM    972  C   GLY A 162      52.965 -12.060 -15.517  1.00 23.85           C
ATOM    973  O   GLY A 162      52.432 -12.354 -14.444  1.00 23.83           O
ATOM    974  N   LEU A 163      53.378 -10.827 -15.846  1.00 25.74           N
ATOM    975  CA  LEU A 163      53.422  -9.698 -14.798  1.00 27.00           C
ATOM    976  C   LEU A 163      52.862  -8.475 -15.405  1.00 29.77           C
ATOM    977  O   LEU A 163      53.619  -7.515 -15.667  1.00 29.87           O
ATOM    978  CB  LEU A 163      54.833  -9.447 -14.275  1.00 26.80           C
ATOM    979  CG  LEU A 163      55.569 -10.479 -13.533  1.00 26.32           C
ATOM    980  CD1 LEU A 163      57.004  -9.962 -13.236  1.00 26.06           C
ATOM    981  CD2 LEU A 163      54.852 -10.840 -12.268  1.00 26.27           C
ATOM    982  N   PRO A 164      51.556  -8.464 -15.655  1.00 29.00           N
ATOM    983  CA  PRO A 164      51.003  -7.264 -16.267  1.00 32.76           C
ATOM    984  C   PRO A 164      51.193  -5.982 -15.370  1.00 33.02           C
ATOM    985  O   PRO A 164      51.028  -6.052 -14.150  1.00 34.50           O
ATOM    986  CB  PRO A 164      49.501  -7.647 -16.457  1.00 34.72           C
ATOM    987  CG  PRO A 164      49.257  -8.811 -15.532  1.00 31.84           C
ATOM    988  CD  PRO A 164      50.537  -9.473 -15.263  1.00 29.74           C
ATOM    989  N   ARG A 165      51.680  -4.904 -16.020  1.00 34.31           N
ATOM    990  CA  ARG A 165      51.926  -3.603 -15.341  1.00 35.08           C
ATOM    991  C   ARG A 165      50.564  -2.913 -15.127  1.00 38.59           C
ATOM    992  O   ARG A 165      49.736  -2.812 -16.044  1.00 39.22           O
ATOM    993  CB  ARG A 165      52.942  -2.720 -16.083  1.00 38.64           C
ATOM    994  CG  ARG A 165      53.520  -1.675 -15.038  1.00 43.05           C
ATOM    995  CD  ARG A 165      53.911  -0.204 -15.078  1.00 51.82           C
ATOM    996  NE  ARG A 165      55.141   0.046 -15.753  1.00 55.17           N
ATOM    997  CZ  ARG A 165      56.135   0.935 -15.596  1.00 49.45           C
ATOM    998  NH1 ARG A 165      56.499   1.654 -14.467  1.00 46.37           N
ATOM    999  NH2 ARG A 165      56.924   1.012 -16.693  1.00 44.85           N
ATOM   1000  N   GLY A 166      50.310  -2.455 -13.894  1.00 39.31           N
ATOM   1001  CA  GLY A 166      49.057  -1.738 -13.572  1.00 41.87           C
ATOM   1002  C   GLY A 166      48.814  -1.732 -12.081  1.00 41.85           C
ATOM   1003  O   GLY A 166      49.027  -0.693 -11.375  1.00 49.65           O
ATOM   1004  N   SER A 167      48.445  -2.883 -11.550  1.00 40.80           N
ATOM   1005  CA  SER A 167      48.143  -2.941 -10.127  1.00 40.99           C
ATOM   1006  C   SER A 167      48.828  -4.148  -9.475  1.00 33.97           C
ATOM   1007  O   SER A 167      48.223  -4.765  -8.605  1.00 34.27           O
ATOM   1008  CB  SER A 167      46.651  -2.967  -9.874  1.00 44.44           C
ATOM   1009  OG  SER A 167      46.074  -4.080 -10.532  1.00 52.24           O
ATOM   1010  N   GLU A 168      50.052  -4.427  -9.918  1.00 28.33           N
ATOM   1011  CA  GLU A 168      50.947  -5.350  -9.269  1.00 25.92           C
ATOM   1012  C   GLU A 168      51.185  -4.950  -7.818  1.00 23.88           C
ATOM   1013  O   GLU A 168      51.109  -3.712  -7.448  1.00 26.08           O
ATOM   1014  CB  GLU A 168      52.309  -5.495  -9.965  1.00 26.56           C
ATOM   1015  CG  GLU A 168      53.208  -4.282 -10.052  1.00 27.63           C
ATOM   1016  CD  GLU A 168      52.918  -3.306 -11.150  1.00 30.18           C
ATOM   1017  OE1 GLU A 168      53.828  -2.466 -11.406  1.00 31.92           O
ATOM   1018  OE2 GLU A 168      51.780  -3.278 -11.697  1.00 33.19           O
ATOM   1019  N   LEU A 169      51.587  -5.872  -6.999  1.00 22.57           N
ATOM   1020  CA  LEU A 169      52.031  -5.569  -5.616  1.00 22.46           C
ATOM   1021  C   LEU A 169      53.156  -4.563  -5.652  1.00 23.66           C
ATOM   1022  O   LEU A 169      53.963  -4.554  -6.579  1.00 22.64           O
ATOM   1023  CB  LEU A 169      52.554  -6.847  -4.958  1.00 21.95           C
ATOM   1024  CG  LEU A 169      51.458  -7.883  -4.644  1.00 21.80           C
ATOM   1025  CD1 LEU A 169      52.104  -9.235  -4.329  1.00 21.06           C
ATOM   1026  CD2 LEU A 169      50.499  -7.463  -3.591  1.00 26.12           C
ATOM   1027  N   SER A 170      53.188  -3.731  -4.584  1.00 24.82           N
ATOM   1028  CA  SER A 170      54.103  -2.543  -4.569  1.00 25.19           C
ATOM   1029  C   SER A 170      55.033  -2.538  -3.365  1.00 23.30           C
ATOM   1030  O   SER A 170      55.502  -1.465  -2.934  1.00 24.41           O
ATOM   1031  CB  SER A 170      53.269  -1.325  -4.679  1.00 29.05           C
ATOM   1032  OG  SER A 170      54.070  -0.325  -5.322  1.00 36.53           O
ATOM   1033  N   ALA A 171      55.423  -3.729  -2.903  1.00 21.01           N
ATOM   1034  CA  ALA A 171      56.468  -3.902  -1.910  1.00 19.97           C
ATOM   1035  C   ALA A 171      57.213  -5.197  -2.124  1.00 18.53           C
ATOM   1036  O   ALA A 171      56.489  -6.198  -2.404  1.00 17.81           O
ATOM   1037  CB  ALA A 171      55.881  -3.844  -0.482  1.00 22.19           C
ATOM   1038  N   GLY A 172      58.506  -5.227  -2.070  1.00 17.50           N
ATOM   1039  CA  GLY A 172      59.276  -6.449  -2.194  1.00 16.38           C
ATOM   1040  C   GLY A 172      58.751  -7.508  -1.245  1.00 17.58           C
ATOM   1041  O   GLY A 172      58.658  -8.685  -1.653  1.00 17.10           O
ATOM   1042  N   SER A 173      58.575  -7.175  -0.008  1.00 17.03           N
ATOM   1043  CA  SER A 173      58.127  -8.193   0.994  1.00 17.34           C
ATOM   1044  C   SER A 173      56.808  -8.753   0.630  1.00 20.13           C
ATOM   1045  O   SER A 173      56.577  -9.962   0.864  1.00 18.80           O
ATOM   1046  CB  SER A 173      58.106  -7.626   2.365  1.00 20.68           C
ATOM   1047  OG  SER A 173      57.222  -6.489   2.394  1.00 21.33           O
ATOM   1048  N   ALA A 174      55.843  -8.001   0.116  1.00 17.91           N
ATOM   1049  CA  ALA A 174      54.509  -8.510  -0.209  1.00 18.24           C
ATOM   1050  C   ALA A 174      54.688  -9.465  -1.379  1.00 19.39           C
ATOM   1051  O   ALA A 174      54.004 -10.537  -1.434  1.00 18.19           O
ATOM   1052  CB  ALA A 174      53.598  -7.391  -0.592  1.00 20.77           C
ATOM   1053  N   ALA A 175      55.505  -9.170  -2.350  1.00 17.33           N
ATOM   1054  CA  ALA A 175      55.697 -10.049  -3.534  1.00 16.09           C
ATOM   1055  C   ALA A 175      56.340 -11.340  -3.036  1.00 16.98           C
ATOM   1056  O   ALA A 175      55.909 -12.428  -3.517  1.00 16.46           O
ATOM   1057  CB  ALA A 175      56.526  -9.325  -4.623  1.00 17.57           C
ATOM   1058  N   ALA A 176      57.346 -11.314  -2.199  1.00 16.08           N
ATOM   1059  CA  ALA A 176      58.023 -12.531  -1.747  1.00 15.69           C
ATOM   1060  C   ALA A 176      57.104 -13.288  -0.839  1.00 17.62           C
ATOM   1061  O   ALA A 176      57.222 -14.535  -0.777  1.00 17.09           O
ATOM   1062  CB  ALA A 176      59.297 -12.243  -0.989  1.00 17.78           C
ATOM   1063  N   ALA A 177      56.187 -12.701  -0.110  1.00 17.79           N
ATOM   1064  CA  ALA A 177      55.209 -13.446   0.729  1.00 17.25           C
ATOM   1065  C   ALA A 177      54.360 -14.248  -0.256  1.00 18.53           C
ATOM   1066  O   ALA A 177      53.997 -15.409   0.080  1.00 19.38           O
ATOM   1067  CB  ALA A 177      54.349 -12.495   1.501  1.00 19.77           C
ATOM   1068  N   ARG A 178      53.968 -13.708  -1.366  1.00 16.31           N
ATOM   1069  CA  ARG A 178      53.069 -14.377  -2.308  1.00 16.76           C
ATOM   1070  C   ARG A 178      53.870 -15.460  -3.049  1.00 16.52           C
ATOM   1071  O   ARG A 178      53.245 -16.606  -3.176  1.00 17.26           O
ATOM   1072  CB  ARG A 178      52.471 -13.394  -3.325  1.00 17.21           C
ATOM   1073  CG  ARG A 178      51.538 -14.073  -4.326  1.00 17.86           C
ATOM   1074  CD  ARG A 178      50.624 -13.130  -5.079  1.00 18.81           C
ATOM   1075  NE  ARG A 178      49.718 -12.471  -4.209  1.00 19.46           N
ATOM   1076  CZ  ARG A 178      48.954 -11.394  -4.515  1.00 21.99           C
ATOM   1077  NH1 ARG A 178      49.056 -10.906  -5.724  1.00 21.60           N
ATOM   1078  NH2 ARG A 178      48.078 -10.946  -3.620  1.00 26.74           N
ATOM   1079  N   THR A 179      55.065 -15.266  -3.480  1.00 16.13           N
ATOM   1080  CA  THR A 179      55.784 -16.354  -4.149  1.00 15.34           C
ATOM   1081  C   THR A 179      55.954 -17.467  -3.102  1.00 18.07           C
ATOM   1082  O   THR A 179      55.813 -18.700  -3.456  1.00 16.80           O
ATOM   1083  CB  THR A 179      57.099 -15.886  -4.775  1.00 15.96           C
ATOM   1084  OG1 THR A 179      57.928 -15.262  -3.791  1.00 15.72           O
ATOM   1085  CG2 THR A 179      56.767 -14.971  -5.899  1.00 16.81           C
ATOM   1086  N   LYS A 180      56.296 -17.205  -1.848  1.00 16.24           N
ATOM   1087  CA  LYS A 180      56.458 -18.213  -0.831  1.00 15.67           C
ATOM   1088  C   LYS A 180      55.139 -18.918  -0.695  1.00 17.70           C
ATOM   1089  O   LYS A 180      55.074 -20.180  -0.573  1.00 17.85           O
ATOM   1090  CB  LYS A 180      56.841 -17.553   0.470  1.00 17.57           C
ATOM   1091  CG  LYS A 180      56.876 -18.472   1.646  1.00 19.21           C
ATOM   1092  CD  LYS A 180      57.230 -17.753   2.969  1.00 19.81           C
ATOM   1093  CE  LYS A 180      57.114 -18.650   4.149  1.00 24.40           C
ATOM   1094  NZ  LYS A 180      57.663 -18.009   5.392  1.00 26.37           N
ATOM   1095  N   LEU A 181      53.987 -18.201  -0.559  1.00 16.27           N
ATOM   1096  CA  LEU A 181      52.727 -18.857  -0.252  1.00 18.07           C
ATOM   1097  C   LEU A 181      52.335 -19.865  -1.288  1.00 18.32           C
ATOM   1098  O   LEU A 181      51.848 -20.963  -0.915  1.00 19.36           O
ATOM   1099  CB  LEU A 181      51.627 -17.768  -0.215  1.00 19.89           C
ATOM   1100  CG  LEU A 181      50.287 -18.190   0.153  1.00 22.17           C
ATOM   1101  CD1 LEU A 181      50.261 -18.693   1.576  1.00 23.16           C
ATOM   1102  CD2 LEU A 181      49.299 -17.082  -0.030  1.00 23.21           C
ATOM   1103  N   PHE A 182      52.590 -19.575  -2.542  1.00 16.79           N
ATOM   1104  CA  PHE A 182      52.205 -20.506  -3.662  1.00 16.36           C
ATOM   1105  C   PHE A 182      53.277 -21.555  -3.845  1.00 18.52           C
ATOM   1106  O   PHE A 182      52.910 -22.577  -4.541  1.00 19.03           O
ATOM   1107  CB  PHE A 182      51.926 -19.728  -4.934  1.00 17.29           C
ATOM   1108  CG  PHE A 182      50.595 -19.083  -4.915  1.00 18.31           C
ATOM   1109  CD1 PHE A 182      49.430 -19.782  -5.076  1.00 18.98           C
ATOM   1110  CD2 PHE A 182      50.443 -17.741  -4.608  1.00 22.50           C
ATOM   1111  CE1 PHE A 182      48.199 -19.227  -5.028  1.00 21.52           C
ATOM   1112  CE2 PHE A 182      49.201 -17.144  -4.611  1.00 23.90           C
ATOM   1113  CZ  PHE A 182      48.049 -17.870  -4.797  1.00 22.86           C
ATOM   1114  N   GLY A 183      54.451 -21.440  -3.371  1.00 17.38           N
ATOM   1115  CA  GLY A 183      55.486 -22.515  -3.433  1.00 16.91           C
ATOM   1116  C   GLY A 183      56.752 -22.254  -4.160  1.00 16.81           C
ATOM   1117  O   GLY A 183      57.616 -23.157  -4.208  1.00 17.12           O
ATOM   1118  N   SER A 184      56.977 -20.988  -4.567  1.00 15.47           N
ATOM   1119  CA  SER A 184      58.301 -20.608  -5.098  1.00 15.45           C
ATOM   1120  C   SER A 184      59.115 -19.971  -3.954  1.00 17.62           C
ATOM   1121  O   SER A 184      58.884 -20.243  -2.776  1.00 18.36           O
ATOM   1122  CB  SER A 184      58.100 -19.740  -6.331  1.00 16.68           C
ATOM   1123  OG  SER A 184      59.366 -19.562  -6.915  1.00 17.18           O
ATOM   1124  N   LEU A 185      60.152 -19.215  -4.323  1.00 16.35           N
ATOM   1125  CA  LEU A 185      61.113 -18.776  -3.306  1.00 15.48           C
ATOM   1126  C   LEU A 185      60.526 -17.845  -2.273  1.00 15.79           C
ATOM   1127  O   LEU A 185      59.755 -16.951  -2.630  1.00 16.73           O
ATOM   1128  CB  LEU A 185      62.328 -18.047  -3.932  1.00 15.53           C
ATOM   1129  CG  LEU A 185      63.132 -18.875  -4.991  1.00 16.87           C
ATOM   1130  CD1 LEU A 185      64.263 -18.027  -5.558  1.00 17.70           C
ATOM   1131  CD2 LEU A 185      63.584 -20.157  -4.366  1.00 18.76           C
ATOM   1132  N   SER A 186      61.018 -17.940  -1.061  1.00 15.93           N
ATOM   1133  CA  SER A 186      60.732 -16.927  -0.060  1.00 17.25           C
ATOM   1134  C   SER A 186      61.792 -15.838  -0.084  1.00 16.66           C
ATOM   1135  O   SER A 186      62.861 -15.983  -0.652  1.00 17.30           O
ATOM   1136  CB  SER A 186      60.764 -17.646   1.314  1.00 18.15           C
ATOM   1137  OG  SER A 186      62.036 -18.043   1.672  1.00 19.25           O
ATOM   1138  N   ARG A 187      61.535 -14.799   0.716  1.00 16.45           N
ATOM   1139  CA  ARG A 187      62.572 -13.770   0.922  1.00 15.62           C
ATOM   1140  C   ARG A 187      63.859 -14.377   1.481  1.00 16.32           C
ATOM   1141  O   ARG A 187      64.977 -14.048   1.039  1.00 16.84           O
ATOM   1142  CB  ARG A 187      61.991 -12.691   1.900  1.00 17.25           C
ATOM   1143  CG  ARG A 187      62.982 -11.574   2.243  1.00 17.68           C
ATOM   1144  CD  ARG A 187      62.257 -10.576   3.143  1.00 18.32           C
ATOM   1145  NE  ARG A 187      63.112  -9.444   3.358  1.00 19.00           N
ATOM   1146  CZ  ARG A 187      62.670  -8.346   3.967  1.00 19.47           C
ATOM   1147  NH1 ARG A 187      61.418  -8.196   4.342  1.00 20.36           N
ATOM   1148  NH2 ARG A 187      63.500  -7.350   4.113  1.00 21.02           N
ATOM   1149  N   ASN A 188      63.825 -15.270   2.471  1.00 17.13           N
ATOM   1150  CA  ASN A 188      64.944 -15.879   3.030  1.00 18.48           C
ATOM   1151  C   ASN A 188      65.701 -16.749   1.968  1.00 17.85           C
ATOM   1152  O   ASN A 188      66.941 -16.821   1.983  1.00 18.65           O
ATOM   1153  CB  ASN A 188      64.502 -16.816   4.117  1.00 23.36           C
ATOM   1154  CG  ASN A 188      64.152 -16.151   5.419  1.00 33.37           C
ATOM   1155  OD1 ASN A 188      63.383 -16.741   6.266  1.00 37.31           O
ATOM   1156  ND2 ASN A 188      64.734 -15.017   5.635  1.00 31.61           N
ATOM   1157  N   ASP A 189      64.892 -17.428   1.145  1.00 17.50           N
ATOM   1158  CA  ASP A 189      65.564 -18.248   0.079  1.00 18.04           C
ATOM   1159  C   ASP A 189      66.338 -17.355  -0.921  1.00 17.42           C
ATOM   1160  O   ASP A 189      67.446 -17.734  -1.313  1.00 18.11           O
ATOM   1161  CB  ASP A 189      64.545 -19.021  -0.764  1.00 18.42           C
ATOM   1162  CG  ASP A 189      63.741 -20.072   0.012  1.00 20.65           C
ATOM   1163  OD1 ASP A 189      64.368 -20.675   0.962  1.00 24.07           O
ATOM   1164  OD2 ASP A 189      62.609 -20.337  -0.459  1.00 21.90           O
ATOM   1165  N   ILE A 190      65.742 -16.232  -1.253  1.00 15.92           N
ATOM   1166  CA  ILE A 190      66.378 -15.250  -2.147  1.00 15.79           C
ATOM   1167  C   ILE A 190      67.624 -14.715  -1.578  1.00 16.37           C
ATOM   1168  O   ILE A 190      68.696 -14.674  -2.177  1.00 17.20           O
ATOM   1169  CB  ILE A 190      65.377 -14.157  -2.498  1.00 15.50           C
ATOM   1170  CG1 ILE A 190      64.278 -14.732  -3.394  1.00 17.65           C
ATOM   1171  CG2 ILE A 190      66.009 -12.931  -3.120  1.00 17.23           C
ATOM   1172  CD1 ILE A 190      63.044 -13.844  -3.618  1.00 19.98           C
ATOM   1173  N   LEU A 191      67.544 -14.255  -0.291  1.00 16.16           N
ATOM   1174  CA  LEU A 191      68.747 -13.813   0.406  1.00 16.85           C
ATOM   1175  C   LEU A 191      69.837 -14.848   0.416  1.00 18.09           C
ATOM   1176  O   LEU A 191      71.016 -14.580   0.148  1.00 18.77           O
ATOM   1177  CB  LEU A 191      68.387 -13.344   1.834  1.00 17.62           C
ATOM   1178  CG  LEU A 191      69.542 -12.948   2.645  1.00 19.82           C
ATOM   1179  CD1 LEU A 191      70.324 -11.753   2.134  1.00 19.24           C
ATOM   1180  CD2 LEU A 191      69.034 -12.704   4.043  1.00 22.53           C
ATOM   1181  N   GLY A 192      69.406 -16.092   0.708  1.00 17.48           N
ATOM   1182  CA  GLY A 192      70.386 -17.152   0.776  1.00 19.08           C
ATOM   1183  C   GLY A 192      71.088 -17.448  -0.561  1.00 19.51           C
ATOM   1184  O   GLY A 192      72.300 -17.690  -0.551  1.00 21.53           O
ATOM   1185  N   GLN A 193      70.349 -17.338  -1.624  1.00 18.61           N
ATOM   1186  CA  GLN A 193      71.001 -17.496  -2.957  1.00 18.15           C
ATOM   1187  C   GLN A 193      72.049 -16.430  -3.206  1.00 18.77           C
ATOM   1188  O   GLN A 193      73.153 -16.697  -3.642  1.00 21.06           O
ATOM   1189  CB  GLN A 193      69.977 -17.536  -4.066  1.00 17.58           C
ATOM   1190  CG  GLN A 193      69.134 -18.781  -4.197  1.00 19.03           C
ATOM   1191  CD  GLN A 193      68.327 -18.896  -5.435  1.00 20.06           C
ATOM   1192  OE1 GLN A 193      68.319 -18.077  -6.341  1.00 20.23           O
ATOM   1193  NE2 GLN A 193      67.731 -20.046  -5.594  1.00 22.83           N
ATOM   1194  N   ILE A 194      71.663 -15.206  -2.852  1.00 18.09           N
ATOM   1195  CA  ILE A 194      72.630 -14.137  -3.026  1.00 18.76           C
ATOM   1196  C   ILE A 194      73.886 -14.258  -2.145  1.00 19.14           C
ATOM   1197  O   ILE A 194      74.990 -14.060  -2.568  1.00 21.27           O
ATOM   1198  CB  ILE A 194      71.954 -12.751  -2.773  1.00 17.33           C
ATOM   1199  CG1 ILE A 194      70.874 -12.476  -3.821  1.00 18.30           C
ATOM   1200  CG2 ILE A 194      72.953 -11.615  -2.732  1.00 19.90           C
ATOM   1201  CD1 ILE A 194      69.868 -11.476  -3.442  1.00 20.66           C
ATOM   1202  N   GLN A 195      73.706 -14.694  -0.905  1.00 19.81           N
ATOM   1203  CA  GLN A 195      74.754 -14.814   0.089  1.00 22.15           C
ATOM   1204  C   GLN A 195      75.768 -15.919  -0.303  1.00 22.39           C
ATOM   1205  O   GLN A 195      76.862 -15.828   0.178  1.00 27.31           O
ATOM   1206  CB  GLN A 195      74.148 -15.200   1.488  1.00 21.02           C
ATOM   1207  CG  GLN A 195      73.421 -13.954   2.013  1.00 24.14           C
ATOM   1208  CD  GLN A 195      72.840 -14.248   3.382  1.00 23.05           C
ATOM   1209  OE1 GLN A 195      72.348 -15.379   3.663  1.00 25.71           O
ATOM   1210  NE2 GLN A 195      72.826 -13.215   4.238  1.00 24.35           N
ATOM   1211  N   ARG A 196      75.325 -16.880  -1.105  1.00 23.40           N
ATOM   1212  CA  ARG A 196      76.283 -17.900  -1.612  1.00 26.03           C
ATOM   1213  C   ARG A 196      77.083 -17.466  -2.791  1.00 25.94           C
ATOM   1214  O   ARG A 196      77.874 -18.214  -3.262  1.00 27.32           O
ATOM   1215  CB  ARG A 196      75.586 -19.125  -1.965  1.00 32.46           C
ATOM   1216  CG  ARG A 196      75.238 -19.842  -0.752  1.00 35.58           C
ATOM   1217  CD  ARG A 196      74.693 -21.004  -1.499  1.00 43.26           C
ATOM   1218  NE  ARG A 196      73.528 -21.536  -0.994  1.00 50.08           N
ATOM   1219  CZ  ARG A 196      73.566 -22.190   0.150  1.00 58.27           C
ATOM   1220  NH1 ARG A 196      74.683 -22.158   0.848  1.00 50.32           N
ATOM   1221  NH2 ARG A 196      72.476 -22.788   0.614  1.00 58.22           N
ATOM   1222  N   VAL A 197      76.946 -16.198  -3.205  1.00 23.94           N
ATOM   1223  CA  VAL A 197      77.817 -15.622  -4.156  1.00 24.38           C
ATOM   1224  C   VAL A 197      78.510 -14.428  -3.570  1.00 23.78           C
ATOM   1225  O   VAL A 197      79.696 -14.354  -3.647  1.00 26.12           O
ATOM   1226  CB  VAL A 197      76.991 -15.196  -5.393  1.00 24.53           C
ATOM   1227  CG1 VAL A 197      77.901 -14.493  -6.412  1.00 27.98           C
ATOM   1228  CG2 VAL A 197      76.242 -16.328  -5.995  1.00 26.12           C
ATOM   1229  N   ASN A 198      77.744 -13.473  -2.983  1.00 23.68           N
ATOM   1230  CA  ASN A 198      78.352 -12.263  -2.414  1.00 23.14           C
ATOM   1231  C   ASN A 198      78.125 -12.251  -0.883  1.00 20.52           C
ATOM   1232  O   ASN A 198      77.073 -11.838  -0.350  1.00 20.58           O
ATOM   1233  CB  ASN A 198      77.670 -11.007  -3.053  1.00 22.77           C
ATOM   1234  CG  ASN A 198      77.984 -10.793  -4.548  1.00 26.33           C
ATOM   1235  OD1 ASN A 198      77.208 -10.092  -5.294  1.00 25.64           O
ATOM   1236  ND2 ASN A 198      79.005 -11.376  -4.974  1.00 24.69           N
ATOM   1237  N   ALA A 199      79.155 -12.730  -0.212  1.00 22.31           N
ATOM   1238  CA  ALA A 199      78.990 -12.938   1.209  1.00 23.66           C
ATOM   1239  C   ALA A 199      78.913 -11.675   2.050  1.00 24.24           C
ATOM   1240  O   ALA A 199      78.657 -11.736   3.254  1.00 23.54           O
ATOM   1241  CB  ALA A 199      80.221 -13.732   1.643  1.00 25.35           C
ATOM   1242  N   ASN A 200      79.259 -10.549   1.442  1.00 22.02           N
ATOM   1243  CA  ASN A 200      79.029  -9.274   2.131  1.00 21.72           C
ATOM   1244  C   ASN A 200      77.576  -8.966   2.398  1.00 21.47           C
ATOM   1245  O   ASN A 200      77.315  -8.167   3.342  1.00 21.75           O
ATOM   1246  CB  ASN A 200      79.619  -8.189   1.221  1.00 22.06           C
ATOM   1247  CG  ASN A 200      79.045  -8.223  -0.179  1.00 24.92           C
ATOM   1248  OD1 ASN A 200      79.303  -9.149  -0.952  1.00 23.28           O
ATOM   1249  ND2 ASN A 200      78.250  -7.248  -0.569  1.00 22.78           N
ATOM   1250  N   ILE A 201      76.644  -9.564   1.700  1.00 19.33           N
ATOM   1251  CA  ILE A 201      75.236  -9.191   1.810  1.00 19.02           C
ATOM   1252  C   ILE A 201      74.673  -9.817   3.073  1.00 20.75           C
ATOM   1253  O   ILE A 201      74.608 -11.075   3.225  1.00 22.03           O
ATOM   1254  CB  ILE A 201      74.387  -9.552   0.569  1.00 18.75           C
ATOM   1255  CG1 ILE A 201      74.985  -8.910  -0.654  1.00 18.42           C
ATOM   1256  CG2 ILE A 201      72.954  -9.274   0.821  1.00 19.15           C
ATOM   1257  CD1 ILE A 201      74.745  -7.370  -0.689  1.00 19.50           C
ATOM   1258  N   THR A 202      74.172  -9.030   4.011  1.00 20.53           N
ATOM   1259  CA  THR A 202      73.574  -9.581   5.227  1.00 21.05           C
ATOM   1260  C   THR A 202      72.073  -9.392   5.342  1.00 21.13           C
ATOM   1261  O   THR A 202      71.384 -10.104   6.106  1.00 24.10           O
ATOM   1262  CB  THR A 202      74.206  -8.989   6.489  1.00 25.12           C
ATOM   1263  OG1 THR A 202      73.982  -7.592   6.539  1.00 26.93           O
ATOM   1264  CG2 THR A 202      75.650  -9.252   6.567  1.00 27.97           C
ATOM   1265  N   SER A 203      71.466  -8.552   4.489  1.00 20.93           N
ATOM   1266  CA  SER A 203      70.016  -8.371   4.493  1.00 21.36           C
ATOM   1267  C   SER A 203      69.613  -7.737   3.191  1.00 18.59           C
ATOM   1268  O   SER A 203      70.436  -7.221   2.465  1.00 19.34           O
ATOM   1269  CB  SER A 203      69.465  -7.623   5.694  1.00 27.38           C
ATOM   1270  OG  SER A 203      69.758  -6.349   5.526  1.00 28.47           O
ATOM   1271  N   LEU A 204      68.351  -7.806   2.895  1.00 19.13           N
ATOM   1272  CA  LEU A 204      67.739  -7.150   1.725  1.00 19.19           C
ATOM   1273  C   LEU A 204      66.772  -6.051   2.236  1.00 19.52           C
ATOM   1274  O   LEU A 204      65.957  -6.294   3.090  1.00 21.11           O
ATOM   1275  CB  LEU A 204      66.913  -8.051   0.854  1.00 18.72           C
ATOM   1276  CG  LEU A 204      67.685  -9.369   0.392  1.00 18.64           C
ATOM   1277  CD1 LEU A 204      66.778 -10.301  -0.355  1.00 19.22           C
ATOM   1278  CD2 LEU A 204      68.878  -9.010  -0.390  1.00 20.13           C
ATOM   1279  N   VAL A 205      66.964  -4.853   1.710  1.00 18.88           N
ATOM   1280  CA  VAL A 205      66.035  -3.747   2.001  1.00 20.94           C
ATOM   1281  C   VAL A 205      64.695  -4.027   1.318  1.00 18.72           C
ATOM   1282  O   VAL A 205      64.648  -4.362   0.147  1.00 17.93           O
ATOM   1283  CB  VAL A 205      66.650  -2.450   1.481  1.00 22.38           C
ATOM   1284  CG1 VAL A 205      65.664  -1.251   1.561  1.00 25.12           C
ATOM   1285  CG2 VAL A 205      67.877  -2.150   2.293  1.00 24.59           C
ATOM   1286  N   ASP A 206      63.572  -3.863   1.995  1.00 17.65           N
ATOM   1287  CA  ASP A 206      62.307  -4.045   1.446  1.00 17.46           C
ATOM   1288  C   ASP A 206      61.919  -2.805   0.634  1.00 18.38           C
ATOM   1289  O   ASP A 206      61.724  -1.758   1.212  1.00 20.73           O
ATOM   1290  CB  ASP A 206      61.279  -4.251   2.588  1.00 18.85           C
ATOM   1291  CG  ASP A 206      59.940  -4.628   2.138  1.00 19.21           C
ATOM   1292  OD1 ASP A 206      59.686  -4.775   0.901  1.00 21.18           O
ATOM   1293  OD2 ASP A 206      59.008  -4.671   3.017  1.00 22.09           O
ATOM   1294  N   VAL A 207      61.921  -2.879  -0.669  1.00 16.83           N
ATOM   1295  CA  VAL A 207      61.718  -1.702  -1.502  1.00 18.98           C
ATOM   1296  C   VAL A 207      60.282  -1.585  -1.874  1.00 19.62           C
ATOM   1297  O   VAL A 207      59.564  -2.467  -2.216  1.00 20.04           O
ATOM   1298  CB  VAL A 207      62.598  -1.762  -2.777  1.00 17.97           C
ATOM   1299  CG1 VAL A 207      62.402  -0.562  -3.704  1.00 20.00           C
ATOM   1300  CG2 VAL A 207      63.997  -2.005  -2.350  1.00 17.75           C
ATOM   1301  N   ALA A 208      59.813  -0.335  -1.762  1.00 19.84           N
ATOM   1302  CA  ALA A 208      58.504   0.116  -2.150  1.00 21.77           C
ATOM   1303  C   ALA A 208      58.467   0.391  -3.688  1.00 23.00           C
ATOM   1304  O   ALA A 208      59.425   0.911  -4.190  1.00 25.96           O
ATOM   1305  CB  ALA A 208      58.038   1.338  -1.391  1.00 24.26           C
ATOM   1306  N   GLY A 209      57.313   0.168  -4.305  1.00 23.23           N
ATOM   1307  CA  GLY A 209      57.079   0.380  -5.701  1.00 24.72           C
ATOM   1308  C   GLY A 209      57.204  -0.934  -6.423  1.00 23.56           C
ATOM   1309  O   GLY A 209      57.156  -1.971  -5.857  1.00 22.80           O
ATOM   1310  N   SER A 210      57.292  -0.796  -7.739  1.00 25.03           N
ATOM   1311  CA  SER A 210      57.531  -2.006  -8.601  1.00 23.41           C
ATOM   1312  C   SER A 210      58.475  -1.588  -9.766  1.00 24.43           C
ATOM   1313  O   SER A 210      58.545  -0.438 -10.168  1.00 27.26           O
ATOM   1314  CB  SER A 210      56.236  -2.613  -9.034  1.00 26.06           C
ATOM   1315  OG  SER A 210      55.511  -1.666  -9.722  1.00 29.35           O
ATOM   1316  N   TYR A 211      59.168  -2.642 -10.254  1.00 24.07           N
ATOM   1317  CA  TYR A 211      60.337  -2.470 -11.066  1.00 23.54           C
ATOM   1318  C   TYR A 211      60.464  -3.575 -12.148  1.00 23.69           C
ATOM   1319  O   TYR A 211      59.782  -4.595 -11.962  1.00 21.56           O
ATOM   1320  CB  TYR A 211      61.580  -2.489 -10.223  1.00 24.23           C
ATOM   1321  CG  TYR A 211      61.472  -1.454  -9.126  1.00 23.38           C
ATOM   1322  CD1 TYR A 211      61.860  -0.235  -9.384  1.00 26.86           C
ATOM   1323  CD2 TYR A 211      60.971  -1.792  -7.917  1.00 22.76           C
ATOM   1324  CE1 TYR A 211      61.724   0.792  -8.439  1.00 26.81           C
ATOM   1325  CE2 TYR A 211      60.829  -0.816  -6.894  1.00 22.90           C
ATOM   1326  CZ  TYR A 211      61.283   0.446  -7.161  1.00 24.31           C
ATOM   1327  OH  TYR A 211      61.067   1.516  -6.249  1.00 27.60           O
ATOM   1328  N   ARG A 212      61.224  -3.323 -13.207  1.00 27.83           N
ATOM   1329  CA  ARG A 212      61.525  -4.364 -14.240  1.00 27.61           C
ATOM   1330  C   ARG A 212      62.969  -4.775 -14.095  1.00 27.40           C
ATOM   1331  O   ARG A 212      63.834  -4.040 -13.506  1.00 27.99           O
ATOM   1332  CB  ARG A 212      61.255  -3.943 -15.660  1.00 30.31           C
ATOM   1333  CG  ARG A 212      62.320  -2.945 -16.106  1.00 34.21           C
ATOM   1334  CD  ARG A 212      62.425  -2.865 -17.613  1.00 37.93           C
ATOM   1335  NE  ARG A 212      61.245  -2.125 -17.985  1.00 37.43           N
ATOM   1336  CZ  ARG A 212      61.172  -0.818 -17.869  1.00 42.22           C
ATOM   1337  NH1 ARG A 212      62.239  -0.156 -17.545  1.00 42.55           N
ATOM   1338  NH2 ARG A 212      60.073  -0.162 -18.264  1.00 44.33           N
ATOM   1339  N   GLU A 213      63.362  -5.927 -14.631  1.00 25.64           N
ATOM   1340  CA  GLU A 213      64.732  -6.387 -14.490  1.00 24.27           C
ATOM   1341  C   GLU A 213      65.175  -7.149 -15.725  1.00 25.79           C
ATOM   1342  O   GLU A 213      64.353  -8.009 -16.210  1.00 26.96           O
ATOM   1343  CB  GLU A 213      64.868  -7.366 -13.351  1.00 23.37           C
ATOM   1344  CG  GLU A 213      66.204  -7.993 -13.141  1.00 26.17           C
ATOM   1345  CD  GLU A 213      67.323  -6.999 -12.941  1.00 27.29           C
ATOM   1346  OE1 GLU A 213      67.307  -6.415 -11.783  1.00 26.84           O
ATOM   1347  OE2 GLU A 213      68.217  -6.756 -13.780  1.00 30.58           O
ATOM   1348  N   ASN A 214      66.374  -6.874 -16.224  1.00 28.09           N
ATOM   1349  CA  ASN A 214      66.888  -7.542 -17.417  1.00 30.65           C
ATOM   1350  C   ASN A 214      68.062  -8.525 -17.107  1.00 33.01           C
ATOM   1351  O   ASN A 214      68.643  -9.115 -18.065  1.00 35.20           O
ATOM   1352  CB  ASN A 214      67.246  -6.563 -18.518  1.00 34.11           C
ATOM   1353  CG  ASN A 214      68.299  -5.577 -18.086  1.00 34.56           C
ATOM   1354  OD1 ASN A 214      69.071  -5.851 -17.172  1.00 32.91           O
ATOM   1355  ND2 ASN A 214      68.471  -4.498 -18.895  1.00 38.71           N
ATOM   1356  N   MET A 215      68.462  -8.618 -15.836  1.00 28.42           N
ATOM   1357  CA  MET A 215      69.540  -9.442 -15.347  1.00 30.25           C
ATOM   1358  C   MET A 215      70.908  -9.004 -15.677  1.00 31.00           C
ATOM   1359  O   MET A 215      71.890  -9.660 -15.274  1.00 31.86           O
ATOM   1360  CB  MET A 215      69.314 -10.952 -15.773  1.00 30.94           C
ATOM   1361  CG  MET A 215      67.930 -11.436 -15.465  1.00 30.47           C
ATOM   1362  SD  MET A 215      67.605 -11.569 -13.659  1.00 27.91           S
ATOM   1363  CE  MET A 215      68.587 -13.003 -13.123  1.00 33.18           C
ATOM   1364  N   GLU A 216      71.053  -7.846 -16.357  1.00 33.06           N
ATOM   1365  CA  GLU A 216      72.321  -7.310 -16.784  1.00 37.05           C
ATOM   1366  C   GLU A 216      73.039  -6.474 -15.713  1.00 34.87           C
ATOM   1367  O   GLU A 216      72.501  -5.491 -15.276  1.00 34.58           O
ATOM   1368  CB  GLU A 216      72.119  -6.406 -18.026  1.00 42.07           C
ATOM   1369  CG  GLU A 216      73.359  -5.872 -18.631  1.00 52.94           C
ATOM   1370  CD  GLU A 216      73.082  -5.438 -20.051  1.00 55.63           C
ATOM   1371  OE1 GLU A 216      74.023  -4.940 -20.674  1.00 67.13           O
ATOM   1372  OE2 GLU A 216      71.928  -5.643 -20.519  1.00 61.73           O
ATOM   1373  N   TYR A 217      74.170  -6.962 -15.248  1.00 33.87           N
ATOM   1374  CA  TYR A 217      75.000  -6.239 -14.289  1.00 34.32           C
ATOM   1375  C   TYR A 217      76.466  -6.507 -14.579  1.00 38.82           C
ATOM   1376  O   TYR A 217      76.843  -7.659 -14.771  1.00 40.99           O
ATOM   1377  CB  TYR A 217      74.693  -6.612 -12.837  1.00 31.55           C
ATOM   1378  CG  TYR A 217      73.265  -6.241 -12.425  1.00 30.88           C
ATOM   1379  CD1 TYR A 217      72.987  -4.985 -11.852  1.00 30.01           C
ATOM   1380  CD2 TYR A 217      72.222  -7.107 -12.476  1.00 28.08           C
ATOM   1381  CE1 TYR A 217      71.720  -4.646 -11.498  1.00 28.52           C
ATOM   1382  CE2 TYR A 217      70.926  -6.723 -12.148  1.00 27.37           C
ATOM   1383  CZ  TYR A 217      70.684  -5.478 -11.621  1.00 29.29           C
ATOM   1384  OH  TYR A 217      69.495  -5.101 -11.267  1.00 28.59           O
ATOM   1385  N   THR A 218      77.282  -5.472 -14.485  1.00 39.82           N
ATOM   1386  CA  THR A 218      78.709  -5.587 -14.697  1.00 42.80           C
ATOM   1387  C   THR A 218      79.468  -5.215 -13.495  1.00 40.20           C
ATOM   1388  O   THR A 218      80.669  -5.128 -13.566  1.00 49.17           O
ATOM   1389  CB  THR A 218      79.165  -4.639 -15.872  1.00 48.42           C
ATOM   1390  OG1 THR A 218      78.891  -3.308 -15.448  1.00 53.95           O
ATOM   1391  CG2 THR A 218      78.391  -4.922 -17.089  1.00 50.55           C
ATOM   1392  N   ASP A 219      78.792  -4.882 -12.369  1.00 37.77           N
ATOM   1393  CA  ASP A 219      79.445  -4.414 -11.166  1.00 37.82           C
ATOM   1394  C   ASP A 219      79.531  -5.478 -10.036  1.00 35.43           C
ATOM   1395  O   ASP A 219      79.932  -5.166  -8.928  1.00 36.16           O
ATOM   1396  CB  ASP A 219      78.745  -3.143 -10.635  1.00 39.55           C
ATOM   1397  CG  ASP A 219      77.316  -3.372 -10.197  1.00 38.08           C
ATOM   1398  OD1 ASP A 219      76.815  -4.512 -10.345  1.00 34.14           O
ATOM   1399  OD2 ASP A 219      76.675  -2.445  -9.627  1.00 42.23           O
ATOM   1400  N   GLY A 220      79.246  -6.743 -10.355  1.00 33.22           N
ATOM   1401  CA  GLY A 220      79.336  -7.816  -9.385  1.00 32.17           C
ATOM   1402  C   GLY A 220      78.004  -8.137  -8.775  1.00 30.27           C
ATOM   1403  O   GLY A 220      77.860  -9.175  -8.049  1.00 30.45           O
ATOM   1404  N   THR A 221      76.984  -7.329  -9.019  1.00 28.10           N
ATOM   1405  CA  THR A 221      75.612  -7.624  -8.589  1.00 26.29           C
ATOM   1406  C   THR A 221      75.135  -8.926  -9.133  1.00 25.50           C
ATOM   1407  O   THR A 221      75.348  -9.229 -10.298  1.00 27.81           O
ATOM   1408  CB  THR A 221      74.609  -6.531  -9.028  1.00 27.03           C
ATOM   1409  OG1 THR A 221      75.082  -5.305  -8.388  1.00 28.64           O
ATOM   1410  CG2 THR A 221      73.303  -6.792  -8.613  1.00 25.88           C
ATOM   1411  N   VAL A 222      74.474  -9.687  -8.302  1.00 23.03           N
ATOM   1412  CA  VAL A 222      73.748 -10.901  -8.730  1.00 22.48           C
ATOM   1413  C   VAL A 222      72.328 -10.800  -8.296  1.00 20.82           C
ATOM   1414  O   VAL A 222      72.008 -10.136  -7.323  1.00 20.55           O
ATOM   1415  CB  VAL A 222      74.401 -12.254  -8.240  1.00 23.11           C
ATOM   1416  CG1 VAL A 222      75.776 -12.408  -8.883  1.00 26.01           C
ATOM   1417  CG2 VAL A 222      74.503 -12.393  -6.766  1.00 23.19           C
ATOM   1418  N   VAL A 223      71.459 -11.557  -8.961  1.00 20.41           N
ATOM   1419  CA  VAL A 223      70.029 -11.505  -8.799  1.00 18.62           C
ATOM   1420  C   VAL A 223      69.481 -12.926  -8.514  1.00 19.26           C
ATOM   1421  O   VAL A 223      69.905 -13.903  -9.199  1.00 19.72           O
ATOM   1422  CB  VAL A 223      69.301 -11.011 -10.058  1.00 21.78           C
ATOM   1423  CG1 VAL A 223      67.817 -11.085  -9.953  1.00 22.92           C
ATOM   1424  CG2 VAL A 223      69.749  -9.549 -10.389  1.00 23.98           C
ATOM   1425  N   SER A 224      68.588 -13.044  -7.539  1.00 16.47           N
ATOM   1426  CA  SER A 224      67.782 -14.270  -7.299  1.00 15.72           C
ATOM   1427  C   SER A 224      66.374 -13.861  -7.504  1.00 18.15           C
ATOM   1428  O   SER A 224      65.946 -12.767  -7.027  1.00 18.01           O
ATOM   1429  CB  SER A 224      68.091 -14.719  -5.878  1.00 17.32           C
ATOM   1430  OG  SER A 224      67.172 -15.725  -5.428  1.00 19.18           O
ATOM   1431  N   ALA A 225      65.527 -14.651  -8.146  1.00 16.44           N
ATOM   1432  CA  ALA A 225      64.183 -14.206  -8.573  1.00 15.79           C
ATOM   1433  C   ALA A 225      63.147 -15.291  -8.536  1.00 16.44           C
ATOM   1434  O   ALA A 225      63.538 -16.472  -8.688  1.00 17.28           O
ATOM   1435  CB  ALA A 225      64.226 -13.533  -9.916  1.00 18.70           C
ATOM   1436  N   ALA A 226      61.906 -14.906  -8.391  1.00 16.39           N
ATOM   1437  CA  ALA A 226      60.856 -15.916  -8.316  1.00 15.53           C
ATOM   1438  C   ALA A 226      59.607 -15.352  -8.920  1.00 16.54           C
ATOM   1439  O   ALA A 226      59.321 -14.116  -8.897  1.00 17.15           O
ATOM   1440  CB  ALA A 226      60.577 -16.328  -6.932  1.00 17.30           C
ATOM   1441  N   TYR A 227      58.749 -16.236  -9.469  1.00 15.41           N
ATOM   1442  CA  TYR A 227      57.500 -15.894 -10.063  1.00 15.91           C
ATOM   1443  C   TYR A 227      56.428 -16.816  -9.515  1.00 15.82           C
ATOM   1444  O   TYR A 227      56.687 -18.016  -9.397  1.00 16.22           O
ATOM   1445  CB  TYR A 227      57.543 -16.129 -11.606  1.00 16.01           C
ATOM   1446  CG  TYR A 227      56.295 -15.846 -12.251  1.00 16.78           C
ATOM   1447  CD1 TYR A 227      55.920 -14.582 -12.641  1.00 20.98           C
ATOM   1448  CD2 TYR A 227      55.342 -16.889 -12.486  1.00 18.60           C
ATOM   1449  CE1 TYR A 227      54.657 -14.290 -13.134  1.00 21.28           C
ATOM   1450  CE2 TYR A 227      54.079 -16.620 -13.029  1.00 18.56           C
ATOM   1451  CZ  TYR A 227      53.701 -15.313 -13.422  1.00 20.02           C
ATOM   1452  OH  TYR A 227      52.497 -15.007 -13.920  1.00 22.11           O
ATOM   1453  N   ALA A 228      55.244 -16.327  -9.263  1.00 14.81           N
ATOM   1454  CA  ALA A 228      54.053 -17.156  -8.914  1.00 15.91           C
ATOM   1455  C   ALA A 228      52.839 -16.597  -9.536  1.00 18.60           C
ATOM   1456  O   ALA A 228      52.537 -15.389  -9.370  1.00 18.35           O
ATOM   1457  CB  ALA A 228      53.924 -17.312  -7.460  1.00 16.53           C
ATOM   1458  N   LEU A 229      51.969 -17.452 -10.087  1.00 16.82           N
ATOM   1459  CA  LEU A 229      50.624 -17.196 -10.514  1.00 17.29           C
ATOM   1460  C   LEU A 229      49.800 -18.277  -9.886  1.00 18.69           C
ATOM   1461  O   LEU A 229      50.180 -19.477 -10.039  1.00 18.01           O
ATOM   1462  CB  LEU A 229      50.474 -17.265 -12.010  1.00 17.55           C
ATOM   1463  CG  LEU A 229      49.072 -17.130 -12.562  1.00 18.51           C
ATOM   1464  CD1 LEU A 229      48.495 -15.723 -12.294  1.00 20.44           C
ATOM   1465  CD2 LEU A 229      49.063 -17.421 -14.048  1.00 21.34           C
ATOM   1466  N   GLY A 230      48.736 -17.964  -9.205  1.00 17.93           N
ATOM   1467  CA  GLY A 230      47.883 -18.992  -8.601  1.00 18.50           C
ATOM   1468  C   GLY A 230      46.522 -18.461  -8.256  1.00 22.11           C
ATOM   1469  O   GLY A 230      46.280 -17.249  -8.479  1.00 22.45           O
ATOM   1470  N   ILE A 231      45.598 -19.292  -7.866  1.00 20.29           N
ATOM   1471  CA  ILE A 231      44.308 -18.881  -7.409  1.00 20.99           C
ATOM   1472  C   ILE A 231      44.365 -18.845  -5.916  1.00 23.42           C
ATOM   1473  O   ILE A 231      44.627 -19.820  -5.200  1.00 22.45           O
ATOM   1474  CB  ILE A 231      43.182 -19.861  -7.790  1.00 22.42           C
ATOM   1475  CG1 ILE A 231      43.213 -20.064  -9.287  1.00 23.50           C
ATOM   1476  CG2 ILE A 231      41.827 -19.271  -7.387  1.00 25.72           C
ATOM   1477  CD1 ILE A 231      42.166 -21.021  -9.789  1.00 26.45           C
ATOM   1478  N   ALA A 232      44.230 -17.628  -5.324  1.00 22.22           N
ATOM   1479  CA  ALA A 232      44.204 -17.569  -3.854  1.00 23.58           C
ATOM   1480  C   ALA A 232      42.948 -18.047  -3.238  1.00 23.04           C
ATOM   1481  O   ALA A 232      41.878 -17.971  -3.828  1.00 25.07           O
ATOM   1482  CB  ALA A 232      44.448 -16.136  -3.436  1.00 24.01           C
ATOM   1483  N   ASN A 233      43.034 -18.596  -2.028  1.00 24.92           N
ATOM   1484  CA  ASN A 233      41.900 -19.017  -1.280  1.00 26.48           C
ATOM   1485  C   ASN A 233      40.748 -17.967  -1.352  1.00 27.47           C
ATOM   1486  O   ASN A 233      41.034 -16.727  -1.122  1.00 30.46           O
ATOM   1487  CB  ASN A 233      42.282 -19.147   0.214  1.00 28.95           C
ATOM   1488  CG  ASN A 233      41.149 -19.562   1.078  1.00 32.47           C
ATOM   1489  OD1 ASN A 233      40.857 -18.835   2.097  1.00 41.91           O
ATOM   1490  ND2 ASN A 233      40.468 -20.623   0.804  1.00 30.52           N
ATOM   1491  N   GLY A 234      39.586 -18.353  -1.786  1.00 27.32           N
ATOM   1492  CA  GLY A 234      38.469 -17.474  -1.886  1.00 29.95           C
ATOM   1493  C   GLY A 234      38.265 -16.782  -3.223  1.00 29.43           C
ATOM   1494  O   GLY A 234      37.151 -16.203  -3.414  1.00 34.35           O
ATOM   1495  N   GLN A 235      39.238 -16.822  -4.132  1.00 26.95           N
ATOM   1496  CA  GLN A 235      39.035 -16.356  -5.514  1.00 26.24           C
ATOM   1497  C   GLN A 235      38.169 -17.329  -6.290  1.00 30.34           C
ATOM   1498  O   GLN A 235      38.032 -18.498  -5.881  1.00 31.11           O
ATOM   1499  CB  GLN A 235      40.349 -16.117  -6.219  1.00 25.07           C
ATOM   1500  CG  GLN A 235      41.122 -14.966  -5.617  1.00 26.30           C
ATOM   1501  CD  GLN A 235      42.263 -14.580  -6.496  1.00 25.18           C
ATOM   1502  OE1 GLN A 235      43.334 -15.224  -6.528  1.00 25.05           O
ATOM   1503  NE2 GLN A 235      42.088 -13.500  -7.260  1.00 26.62           N
ATOM   1504  N   THR A 236      37.558 -16.834  -7.354  1.00 29.63           N
ATOM   1505  CA  THR A 236      36.582 -17.675  -8.076  1.00 30.80           C
ATOM   1506  C   THR A 236      37.015 -18.047  -9.460  1.00 31.20           C
ATOM   1507  O   THR A 236      37.805 -17.353 -10.098  1.00 29.34           O
ATOM   1508  CB  THR A 236      35.251 -16.962  -8.239  1.00 34.67           C
ATOM   1509  OG1 THR A 236      35.421 -15.752  -8.989  1.00 36.39           O
ATOM   1510  CG2 THR A 236      34.696 -16.611  -6.878  1.00 36.27           C
ATOM   1511  N   ILE A 237      36.446 -19.192  -9.894  1.00 29.80           N
ATOM   1512  CA  ILE A 237      36.457 -19.626 -11.309  1.00 30.97           C
ATOM   1513  C   ILE A 237      35.005 -19.529 -11.785  1.00 32.54           C
ATOM   1514  O   ILE A 237      34.097 -19.982 -11.093  1.00 33.12           O
ATOM   1515  CB  ILE A 237      36.981 -21.085 -11.401  1.00 29.74           C
ATOM   1516  CG1 ILE A 237      38.404 -21.172 -10.901  1.00 27.91           C
ATOM   1517  CG2 ILE A 237      36.861 -21.593 -12.858  1.00 29.32           C
ATOM   1518  CD1 ILE A 237      38.890 -22.617 -10.748  1.00 29.02           C
ATOM   1519  N   GLU A 238      34.761 -18.905 -12.944  1.00 32.59           N
ATOM   1520  CA  GLU A 238      33.401 -18.727 -13.458  1.00 35.72           C
ATOM   1521  C   GLU A 238      33.302 -19.333 -14.830  1.00 34.55           C
ATOM   1522  O   GLU A 238      33.930 -18.855 -15.762  1.00 34.39           O
ATOM   1523  CB  GLU A 238      33.103 -17.253 -13.572  1.00 43.32           C
ATOM   1524  CG  GLU A 238      33.174 -16.514 -12.232  1.00 48.48           C
ATOM   1525  CD  GLU A 238      32.531 -15.145 -12.353  1.00 58.20           C
ATOM   1526  OE1 GLU A 238      31.417 -14.996 -11.817  1.00 69.94           O
ATOM   1527  OE2 GLU A 238      33.081 -14.261 -13.052  1.00 60.56           O
ATOM   1528  N   ALA A 239      32.532 -20.385 -14.914  1.00 34.32           N
ATOM   1529  CA  ALA A 239      32.334 -21.057 -16.223  1.00 34.00           C
ATOM   1530  C   ALA A 239      31.019 -20.631 -16.782  1.00 37.53           C
ATOM   1531  O   ALA A 239      29.980 -20.788 -16.119  1.00 39.73           O
ATOM   1532  CB  ALA A 239      32.452 -22.531 -15.996  1.00 33.99           C
ATOM   1533  N   THR A 240      31.038 -20.094 -18.003  1.00 37.01           N
ATOM   1534  CA  THR A 240      29.792 -19.636 -18.671  1.00 38.82           C
ATOM   1535  C   THR A 240      29.538 -20.480 -19.908  1.00 39.26           C
ATOM   1536  O   THR A 240      30.305 -20.385 -20.840  1.00 39.41           O
ATOM   1537  CB  THR A 240      29.899 -18.181 -19.065  1.00 41.72           C
ATOM   1538  OG1 THR A 240      30.185 -17.469 -17.880  1.00 42.58           O
ATOM   1539  CG2 THR A 240      28.594 -17.626 -19.715  1.00 46.58           C
ATOM   1540  N   PHE A 241      28.460 -21.272 -19.900  1.00 40.56           N
ATOM   1541  CA  PHE A 241      28.098 -22.193 -20.975  1.00 41.25           C
ATOM   1542  C   PHE A 241      27.288 -21.438 -22.007  1.00 45.62           C
ATOM   1543  O   PHE A 241      26.435 -20.593 -21.648  1.00 49.62           O
ATOM   1544  CB  PHE A 241      27.324 -23.373 -20.384  1.00 41.06           C
ATOM   1545  CG  PHE A 241      28.173 -24.253 -19.484  1.00 38.40           C
ATOM   1546  CD1 PHE A 241      28.407 -23.937 -18.152  1.00 37.90           C
ATOM   1547  CD2 PHE A 241      28.796 -25.423 -19.993  1.00 37.82           C
ATOM   1548  CE1 PHE A 241      29.242 -24.734 -17.329  1.00 37.65           C
ATOM   1549  CE2 PHE A 241      29.602 -26.211 -19.169  1.00 36.94           C
ATOM   1550  CZ  PHE A 241      29.818 -25.894 -17.840  1.00 37.17           C
ATOM   1551  N   ASN A 242      27.517 -21.753 -23.280  1.00 46.01           N
ATOM   1552  CA  ASN A 242      26.844 -21.024 -24.362  1.00 48.31           C
ATOM   1553  C   ASN A 242      25.361 -21.246 -24.330  1.00 52.22           C
ATOM   1554  O   ASN A 242      24.627 -20.362 -24.737  1.00 53.86           O
ATOM   1555  CB  ASN A 242      27.350 -21.451 -25.733  1.00 50.98           C
ATOM   1556  CG  ASN A 242      28.757 -21.044 -25.988  1.00 48.42           C
ATOM   1557  OD1 ASN A 242      29.235 -20.088 -25.454  1.00 50.58           O
ATOM   1558  ND2 ASN A 242      29.405 -21.752 -26.875  1.00 51.52           N
ATOM   1559  N   GLN A 243      24.930 -22.436 -23.930  1.00 53.13           N
ATOM   1560  CA  GLN A 243      23.520 -22.658 -23.644  1.00 56.64           C
ATOM   1561  C   GLN A 243      23.385 -23.437 -22.331  1.00 54.97           C
ATOM   1562  O   GLN A 243      24.396 -23.881 -21.706  1.00 50.98           O
ATOM   1563  CB  GLN A 243      22.818 -23.341 -24.805  1.00 62.54           C
ATOM   1564  CG  GLN A 243      23.377 -24.685 -25.140  1.00 62.32           C
ATOM   1565  CD  GLN A 243      22.894 -25.159 -26.480  1.00 68.58           C
ATOM   1566  OE1 GLN A 243      21.696 -25.132 -26.780  1.00 75.43           O
ATOM   1567  NE2 GLN A 243      23.832 -25.574 -27.316  1.00 73.19           N
ATOM   1568  N   ALA A 244      22.136 -23.546 -21.881  1.00 54.15           N
ATOM   1569  CA  ALA A 244      21.864 -24.041 -20.550  1.00 54.50           C
ATOM   1570  C   ALA A 244      22.309 -25.490 -20.445  1.00 51.57           C
ATOM   1571  O   ALA A 244      22.128 -26.261 -21.374  1.00 51.94           O
ATOM   1572  CB  ALA A 244      20.387 -23.880 -20.220  1.00 58.13           C
ATOM   1573  N   VAL A 245      22.951 -25.813 -19.323  1.00 51.82           N
ATOM   1574  CA  VAL A 245      23.445 -27.143 -19.017  1.00 50.37           C
ATOM   1575  C   VAL A 245      22.242 -27.886 -18.448  1.00 54.12           C
ATOM   1576  O   VAL A 245      21.766 -27.563 -17.378  1.00 54.23           O
ATOM   1577  CB  VAL A 245      24.607 -27.093 -17.989  1.00 51.59           C
ATOM   1578  CG1 VAL A 245      25.039 -28.500 -17.583  1.00 51.40           C
ATOM   1579  CG2 VAL A 245      25.771 -26.275 -18.547  1.00 50.19           C
ATOM   1580  N   THR A 246      21.759 -28.879 -19.170  1.00 55.27           N
ATOM   1581  CA  THR A 246      20.607 -29.644 -18.681  1.00 58.50           C
ATOM   1582  C   THR A 246      20.850 -31.126 -18.356  1.00 58.69           C
ATOM   1583  O   THR A 246      19.921 -31.834 -17.910  1.00 60.44           O
ATOM   1584  CB  THR A 246      19.432 -29.571 -19.698  1.00 61.19           C
ATOM   1585  OG1 THR A 246      19.890 -30.068 -20.955  1.00 60.25           O
ATOM   1586  CG2 THR A 246      18.977 -28.136 -19.850  1.00 63.64           C
ATOM   1587  N   THR A 247      22.062 -31.588 -18.595  1.00 56.23           N
ATOM   1588  CA  THR A 247      22.388 -32.976 -18.466  1.00 60.01           C
ATOM   1589  C   THR A 247      23.814 -33.015 -17.947  1.00 57.57           C
ATOM   1590  O   THR A 247      24.556 -31.997 -18.024  1.00 55.76           O
ATOM   1591  CB  THR A 247      22.225 -33.713 -19.840  1.00 62.33           C
ATOM   1592  OG1 THR A 247      23.186 -33.215 -20.761  1.00 66.75           O
ATOM   1593  CG2 THR A 247      20.829 -33.504 -20.489  1.00 66.33           C
ATOM   1594  N   SER A 248      24.247 -34.147 -17.404  1.00 56.65           N
ATOM   1595  CA  SER A 248      25.566 -34.185 -16.790  1.00 54.59           C
ATOM   1596  C   SER A 248      26.634 -33.959 -17.822  1.00 51.42           C
ATOM   1597  O   SER A 248      26.506 -34.351 -19.005  1.00 48.21           O
ATOM   1598  CB  SER A 248      25.828 -35.502 -16.092  1.00 56.74           C
ATOM   1599  OG  SER A 248      24.669 -35.841 -15.387  1.00 60.61           O
ATOM   1600  N   THR A 249      27.699 -33.342 -17.354  1.00 46.98           N
ATOM   1601  CA  THR A 249      28.772 -33.027 -18.224  1.00 48.04           C
ATOM   1602  C   THR A 249      30.072 -32.895 -17.489  1.00 43.29           C
ATOM   1603  O   THR A 249      30.166 -32.679 -16.281  1.00 41.94           O
ATOM   1604  CB  THR A 249      28.493 -31.744 -19.023  1.00 52.13           C
ATOM   1605  OG1 THR A 249      29.528 -31.566 -20.012  1.00 55.68           O
ATOM   1606  CG2 THR A 249      28.478 -30.533 -18.102  1.00 49.20           C
ATOM   1607  N   GLN A 250      31.139 -33.093 -18.244  1.00 40.13           N
ATOM   1608  CA  GLN A 250      32.453 -32.838 -17.665  1.00 40.72           C
ATOM   1609  C   GLN A 250      33.035 -31.727 -18.444  1.00 38.80           C
ATOM   1610  O   GLN A 250      33.312 -31.911 -19.630  1.00 40.76           O
ATOM   1611  CB  GLN A 250      33.355 -34.030 -17.840  1.00 45.18           C
ATOM   1612  CG  GLN A 250      33.109 -35.085 -16.798  1.00 54.87           C
ATOM   1613  CD  GLN A 250      33.848 -36.370 -17.141  1.00 65.54           C
ATOM   1614  OE1 GLN A 250      33.684 -36.909 -18.245  1.00 78.26           O
ATOM   1615  NE2 GLN A 250      34.665 -36.869 -16.207  1.00 70.37           N
ATOM   1616  N   TRP A 251      33.349 -30.625 -17.775  1.00 33.86           N
ATOM   1617  CA  TRP A 251      33.896 -29.455 -18.447  1.00 33.75           C
ATOM   1618  C   TRP A 251      35.404 -29.402 -18.207  1.00 30.19           C
ATOM   1619  O   TRP A 251      35.943 -29.820 -17.148  1.00 30.20           O
ATOM   1620  CB  TRP A 251      33.222 -28.154 -18.003  1.00 34.79           C
ATOM   1621  CG  TRP A 251      33.340 -27.850 -16.527  1.00 35.26           C
ATOM   1622  CD1 TRP A 251      32.580 -28.359 -15.484  1.00 35.63           C
ATOM   1623  CD2 TRP A 251      34.336 -27.019 -15.928  1.00 34.97           C
ATOM   1624  NE1 TRP A 251      33.089 -27.918 -14.278  1.00 34.13           N
ATOM   1625  CE2 TRP A 251      34.117 -27.033 -14.506  1.00 33.19           C
ATOM   1626  CE3 TRP A 251      35.344 -26.217 -16.445  1.00 33.08           C
ATOM   1627  CZ2 TRP A 251      34.943 -26.302 -13.630  1.00 34.55           C
ATOM   1628  CZ3 TRP A 251      36.126 -25.487 -15.613  1.00 33.09           C
ATOM   1629  CH2 TRP A 251      35.931 -25.533 -14.192  1.00 32.88           C
ATOM   1630  N   SER A 252      36.120 -28.789 -19.162  1.00 29.84           N
ATOM   1631  CA  SER A 252      37.579 -28.667 -19.042  1.00 28.37           C
ATOM   1632  C   SER A 252      38.024 -27.445 -19.787  1.00 27.34           C
ATOM   1633  O   SER A 252      37.467 -27.174 -20.881  1.00 28.84           O
ATOM   1634  CB  SER A 252      38.340 -29.923 -19.527  1.00 29.75           C
ATOM   1635  OG  SER A 252      37.943 -30.352 -20.747  1.00 33.13           O
ATOM   1636  N   ALA A 253      39.018 -26.754 -19.243  1.00 26.84           N
ATOM   1637  CA  ALA A 253      39.522 -25.563 -19.848  1.00 27.14           C
ATOM   1638  C   ALA A 253      41.026 -25.567 -19.604  1.00 26.53           C
ATOM   1639  O   ALA A 253      41.524 -24.847 -18.734  1.00 27.34           O
ATOM   1640  CB  ALA A 253      38.897 -24.348 -19.303  1.00 27.60           C
ATOM   1641  N   PRO A 254      41.749 -26.333 -20.404  1.00 27.69           N
ATOM   1642  CA  PRO A 254      43.202 -26.467 -20.131  1.00 28.48           C
ATOM   1643  C   PRO A 254      43.933 -25.152 -20.404  1.00 26.13           C
ATOM   1644  O   PRO A 254      43.613 -24.468 -21.339  1.00 27.30           O
ATOM   1645  CB  PRO A 254      43.633 -27.527 -21.151  1.00 32.08           C
ATOM   1646  CG  PRO A 254      42.461 -28.174 -21.617  1.00 33.41           C
ATOM   1647  CD  PRO A 254      41.262 -27.252 -21.426  1.00 29.80           C
ATOM   1648  N   LEU A 255      44.919 -24.902 -19.602  1.00 24.34           N
ATOM   1649  CA  LEU A 255      45.822 -23.741 -19.749  1.00 23.54           C
ATOM   1650  C   LEU A 255      47.193 -24.319 -20.022  1.00 25.10           C
ATOM   1651  O   LEU A 255      47.748 -24.946 -19.127  1.00 26.17           O
ATOM   1652  CB  LEU A 255      45.871 -22.866 -18.482  1.00 24.33           C
ATOM   1653  CG  LEU A 255      46.761 -21.660 -18.539  1.00 23.37           C
ATOM   1654  CD1 LEU A 255      46.253 -20.542 -19.449  1.00 24.41           C
ATOM   1655  CD2 LEU A 255      47.076 -21.167 -17.105  1.00 24.89           C
ATOM   1656  N   ASN A 256      47.813 -23.921 -21.140  1.00 24.85           N
ATOM   1657  CA  ASN A 256      49.142 -24.379 -21.496  1.00 25.89           C
ATOM   1658  C   ASN A 256      50.109 -23.254 -21.322  1.00 25.88           C
ATOM   1659  O   ASN A 256      49.743 -22.116 -21.530  1.00 27.19           O
ATOM   1660  CB  ASN A 256      49.065 -24.802 -22.941  1.00 28.60           C
ATOM   1661  CG  ASN A 256      48.101 -25.946 -23.179  1.00 30.73           C
ATOM   1662  OD1 ASN A 256      47.085 -25.827 -23.844  1.00 38.60           O
ATOM   1663  ND2 ASN A 256      48.446 -27.034 -22.631  1.00 32.88           N
ATOM   1664  N   VAL A 257      51.278 -23.596 -20.866  1.00 22.85           N
ATOM   1665  CA  VAL A 257      52.357 -22.653 -20.603  1.00 23.45           C
ATOM   1666  C   VAL A 257      53.583 -22.972 -21.375  1.00 24.94           C
ATOM   1667  O   VAL A 257      54.008 -24.125 -21.426  1.00 26.32           O
ATOM   1668  CB  VAL A 257      52.800 -22.695 -19.090  1.00 23.22           C
ATOM   1669  CG1 VAL A 257      53.929 -21.674 -18.792  1.00 25.22           C
ATOM   1670  CG2 VAL A 257      51.609 -22.381 -18.203  1.00 23.85           C
ATOM   1671  N   ALA A 258      54.179 -21.979 -22.051  1.00 24.20           N
ATOM   1672  CA  ALA A 258      55.413 -22.130 -22.758  1.00 26.55           C
ATOM   1673  C   ALA A 258      56.371 -21.047 -22.223  1.00 27.04           C
ATOM   1674  O   ALA A 258      56.023 -19.839 -22.224  1.00 29.75           O
ATOM   1675  CB  ALA A 258      55.208 -21.834 -24.204  1.00 28.08           C
ATOM   1676  N   ILE A 259      57.508 -21.486 -21.694  1.00 26.18           N
ATOM   1677  CA  ILE A 259      58.597 -20.600 -21.259  1.00 27.88           C
ATOM   1678  C   ILE A 259      59.725 -20.663 -22.265  1.00 27.84           C
ATOM   1679  O   ILE A 259      60.212 -21.703 -22.671  1.00 29.96           O
ATOM   1680  CB  ILE A 259      59.213 -21.019 -19.918  1.00 26.98           C
ATOM   1681  CG1 ILE A 259      58.171 -21.265 -18.835  1.00 26.88           C
ATOM   1682  CG2 ILE A 259      60.274 -19.983 -19.502  1.00 28.22           C
ATOM   1683  CD1 ILE A 259      57.451 -20.051 -18.438  1.00 25.89           C
ATOM   1684  N   THR A 260      60.133 -19.479 -22.755  1.00 29.55           N
ATOM   1685  CA  THR A 260      61.221 -19.334 -23.609  1.00 31.24           C
ATOM   1686  C   THR A 260      62.091 -18.225 -23.043  1.00 32.16           C
ATOM   1687  O   THR A 260      61.658 -17.572 -22.111  1.00 31.31           O
ATOM   1688  CB  THR A 260      60.814 -18.919 -25.038  1.00 33.57           C
ATOM   1689  OG1 THR A 260      59.928 -17.812 -24.999  1.00 34.96           O
ATOM   1690  CG2 THR A 260      60.127 -20.096 -25.689  1.00 34.32           C
ATOM   1691  N   TYR A 261      63.238 -18.035 -23.680  1.00 34.23           N
ATOM   1692  CA  TYR A 261      64.188 -17.000 -23.156  1.00 35.66           C
ATOM   1693  C   TYR A 261      64.579 -15.975 -24.237  1.00 40.08           C
ATOM   1694  O   TYR A 261      64.834 -16.343 -25.364  1.00 42.31           O
ATOM   1695  CB  TYR A 261      65.439 -17.662 -22.508  1.00 37.48           C
ATOM   1696  CG  TYR A 261      65.039 -18.560 -21.377  1.00 36.25           C
ATOM   1697  CD1 TYR A 261      64.879 -18.111 -20.090  1.00 33.45           C
ATOM   1698  CD2 TYR A 261      64.750 -19.877 -21.623  1.00 35.10           C
ATOM   1699  CE1 TYR A 261      64.385 -18.973 -19.069  1.00 32.28           C
ATOM   1700  CE2 TYR A 261      64.274 -20.705 -20.661  1.00 35.23           C
ATOM   1701  CZ  TYR A 261      64.124 -20.294 -19.379  1.00 34.96           C
ATOM   1702  OH  TYR A 261      63.661 -21.122 -18.368  1.00 32.98           O
ATOM   1703  N   TYR A 262      64.593 -14.686 -23.857  1.00 41.85           N
ATOM   1704  CA  TYR A 262      64.918 -13.599 -24.835  1.00 44.98           C
ATOM   1705  C   TYR A 262      66.289 -13.886 -25.464  1.00 55.49           C
ATOM   1706  O   TYR A 262      67.275 -14.124 -24.765  1.00 57.21           O
ATOM   1707  CB  TYR A 262      64.919 -12.243 -24.121  1.00 49.42           C
ATOM   1708  CG  TYR A 262      65.295 -11.010 -24.974  1.00 56.05           C
ATOM   1709  CD1 TYR A 262      64.495 -10.605 -26.043  1.00 62.75           C
ATOM   1710  CD2 TYR A 262      66.421 -10.257 -24.662  1.00 59.35           C
ATOM   1711  CE1 TYR A 262      64.836  -9.500 -26.819  1.00 66.13           C
ATOM   1712  CE2 TYR A 262      66.790  -9.145 -25.423  1.00 63.96           C
ATOM   1713  CZ  TYR A 262      65.987  -8.762 -26.488  1.00 70.49           C
ATOM   1714  OH  TYR A 262      66.356  -7.667 -27.238  1.00 73.91           O
ATOM   1715  N   ASP A 263      66.310 -13.916 -26.800  1.00 61.92           N
ATOM   1716  CA  ASP A 263      67.531 -14.109 -27.603  1.00 72.67           C
ATOM   1717  C   ASP A 263      68.288 -15.465 -27.457  1.00 77.19           C
ATOM   1718  O   ASP A 263      69.496 -15.518 -27.738  1.00 76.82           O
ATOM   1719  CB  ASP A 263      68.494 -12.907 -27.368  1.00 76.87           C
ATOM   1720  CG  ASP A 263      68.278 -11.772 -28.381  1.00 86.80           C
ATOM   1721  OD1 ASP A 263      67.340 -11.887 -29.218  1.00 87.51           O
ATOM   1722  OD2 ASP A 263      69.055 -10.784 -28.358  1.00 91.55           O
ATOM   1723  N   ASN A 264      67.616 -16.556 -27.065  1.00 69.21           N
ATOM   1724  CA  ASN A 264      68.318 -17.856 -26.979  1.00 75.32           C
ATOM   1725  C   ASN A 264      68.776 -18.438 -28.353  1.00 78.65           C
ATOM   1726  O   ASN A 264      67.969 -18.802 -29.197  1.00 86.56           O
ATOM   1727  CB  ASN A 264      67.493 -18.892 -26.192  1.00 73.91           C
ATOM   1728  CG  ASN A 264      68.051 -19.167 -24.797  1.00 74.85           C
ATOM   1729  OD1 ASN A 264      68.988 -18.503 -24.326  1.00 78.50           O
ATOM   1730  ND2 ASN A 264      67.458 -20.161 -24.117  1.00 72.92           N
ATOM   1731  N   ASP A 277      64.161 -24.577 -22.752  1.00 47.14           N
ATOM   1732  CA  ASP A 277      62.742 -24.169 -22.700  1.00 41.21           C
ATOM   1733  C   ASP A 277      61.854 -25.106 -21.860  1.00 36.99           C
ATOM   1734  O   ASP A 277      62.209 -26.240 -21.625  1.00 43.26           O
ATOM   1735  CB  ASP A 277      62.221 -24.056 -24.072  1.00 41.69           C
ATOM   1736  CG  ASP A 277      62.899 -22.922 -24.879  1.00 46.02           C
ATOM   1737  OD1 ASP A 277      63.741 -22.108 -24.364  1.00 48.54           O
ATOM   1738  OD2 ASP A 277      62.591 -22.876 -26.074  1.00 52.79           O
ATOM   1739  N   PHE A 278      60.706 -24.606 -21.440  1.00 31.98           N
ATOM   1740  CA  PHE A 278      59.791 -25.369 -20.596  1.00 30.71           C
ATOM   1741  C   PHE A 278      58.406 -25.271 -21.187  1.00 29.08           C
ATOM   1742  O   PHE A 278      57.947 -24.203 -21.556  1.00 29.94           O
ATOM   1743  CB  PHE A 278      59.831 -24.879 -19.174  1.00 28.12           C
ATOM   1744  CG  PHE A 278      58.767 -25.450 -18.261  1.00 26.28           C
ATOM   1745  CD1 PHE A 278      57.539 -24.890 -18.168  1.00 26.10           C
ATOM   1746  CD2 PHE A 278      59.037 -26.614 -17.532  1.00 28.23           C
ATOM   1747  CE1 PHE A 278      56.549 -25.406 -17.334  1.00 28.03           C
ATOM   1748  CE2 PHE A 278      58.041 -27.106 -16.652  1.00 29.38           C
ATOM   1749  CZ  PHE A 278      56.814 -26.529 -16.614  1.00 27.21           C
ATOM   1750  N   ASN A 279      57.686 -26.408 -21.215  1.00 28.21           N
ATOM   1751  CA  ASN A 279      56.300 -26.386 -21.546  1.00 29.33           C
ATOM   1752  C   ASN A 279      55.549 -27.226 -20.534  1.00 28.17           C
ATOM   1753  O   ASN A 279      56.088 -28.269 -20.136  1.00 30.59           O
ATOM   1754  CB  ASN A 279      56.025 -27.005 -22.871  1.00 32.92           C
ATOM   1755  CG  ASN A 279      56.539 -26.141 -23.997  1.00 36.66           C
ATOM   1756  OD1 ASN A 279      57.725 -26.104 -24.286  1.00 44.64           O
ATOM   1757  ND2 ASN A 279      55.663 -25.357 -24.523  1.00 36.61           N
ATOM   1758  N   GLY A 280      54.374 -26.802 -20.155  1.00 24.85           N
ATOM   1759  CA  GLY A 280      53.540 -27.626 -19.302  1.00 25.61           C
ATOM   1760  C   GLY A 280      52.096 -27.221 -19.410  1.00 26.44           C
ATOM   1761  O   GLY A 280      51.718 -26.247 -20.075  1.00 29.36           O
ATOM   1762  N   SER A 281      51.207 -27.992 -18.805  1.00 25.03           N
ATOM   1763  C   SER A 281      49.145 -27.845 -17.568  1.00 25.00           C
ATOM   1764  O   SER A 281      49.557 -28.703 -16.749  1.00 26.64           O
ATOM   1765  CA ASER A 281      49.798 -27.722 -18.926  1.00 26.49           C
ATOM   1766  CB ASER A 281      49.174 -28.783 -19.831  1.00 30.38           C
ATOM   1767  OG ASER A 281      47.782 -28.567 -20.166  1.00 32.52           O
ATOM   1768  N   VAL A 282      48.144 -27.002 -17.345  1.00 22.90           N
ATOM   1769  CA  VAL A 282      47.383 -27.024 -16.113  1.00 22.93           C
ATOM   1770  C   VAL A 282      45.959 -27.392 -16.437  1.00 24.08           C
ATOM   1771  O   VAL A 282      45.289 -26.770 -17.271  1.00 26.39           O
ATOM   1772  CB  VAL A 282      47.340 -25.634 -15.420  1.00 23.03           C
ATOM   1773  CG1 VAL A 282      46.493 -25.664 -14.154  1.00 24.49           C
ATOM   1774  CG2 VAL A 282      48.730 -25.162 -15.183  1.00 23.57           C
ATOM   1775  N   ASP A 283      45.504 -28.521 -15.878  1.00 24.99           N
ATOM   1776  C   ASP A 283      43.151 -28.296 -15.263  1.00 26.99           C
ATOM   1777  O   ASP A 283      43.253 -28.377 -14.069  1.00 30.57           O
ATOM   1778  CA AASP A 283      44.169 -29.011 -16.137  1.00 27.40           C
ATOM   1779  CB AASP A 283      44.176 -30.556 -15.847  1.00 29.63           C
ATOM   1780  CG AASP A 283      42.863 -31.278 -16.257  1.00 34.57           C
ATOM   1781  OD1AASP A 283      41.870 -30.600 -16.608  1.00 41.20           O
ATOM   1782  OD2AASP A 283      42.796 -32.547 -16.242  1.00 36.56           O
ATOM   1783  N   ILE A 284      42.208 -27.588 -15.832  1.00 25.72           N
ATOM   1784  CA  ILE A 284      41.205 -26.853 -15.082  1.00 25.55           C
ATOM   1785  C   ILE A 284      39.869 -27.443 -15.503  1.00 27.35           C
ATOM   1786  O   ILE A 284      39.592 -27.587 -16.700  1.00 27.71           O
ATOM   1787  CB  ILE A 284      41.236 -25.361 -15.423  1.00 26.42           C
ATOM   1788  CG1 ILE A 284      42.620 -24.776 -15.148  1.00 26.42           C
ATOM   1789  CG2 ILE A 284      40.149 -24.610 -14.714  1.00 26.71           C
ATOM   1790  CD1 ILE A 284      42.846 -23.347 -15.616  1.00 28.14           C
ATOM   1791  N   GLY A 285      39.039 -27.882 -14.552  1.00 27.29           N
ATOM   1792  CA  GLY A 285      37.894 -28.581 -14.990  1.00 28.26           C
ATOM   1793  C   GLY A 285      37.162 -29.250 -13.854  1.00 28.39           C
ATOM   1794  O   GLY A 285      37.647 -29.252 -12.730  1.00 28.81           O
ATOM   1795  N   GLY A 286      36.056 -29.839 -14.186  1.00 29.66           N
ATOM   1796  CA  GLY A 286      35.216 -30.512 -13.222  1.00 31.88           C
ATOM   1797  C   GLY A 286      34.059 -31.262 -13.783  1.00 34.74           C
ATOM   1798  O   GLY A 286      33.842 -31.287 -15.016  1.00 35.11           O
ATOM   1799  N   SER A 287      33.251 -31.825 -12.868  1.00 37.82           N
ATOM   1800  CA  SER A 287      32.040 -32.472 -13.244  1.00 41.49           C
ATOM   1801  C   SER A 287      30.751 -31.758 -12.714  1.00 39.30           C
ATOM   1802  O   SER A 287      30.764 -31.082 -11.710  1.00 40.64           O
ATOM   1803  CB  SER A 287      32.021 -33.947 -12.803  1.00 46.54           C
ATOM   1804  OG  SER A 287      31.985 -34.009 -11.380  1.00 53.25           O
ATOM   1805  N   ILE A 288      29.745 -31.793 -13.522  1.00 40.61           N
ATOM   1806  CA  ILE A 288      28.416 -31.351 -13.127  1.00 42.82           C
ATOM   1807  C   ILE A 288      27.492 -32.509 -13.328  1.00 45.34           C
ATOM   1808  O   ILE A 288      27.331 -33.002 -14.456  1.00 44.25           O
ATOM   1809  CB  ILE A 288      27.945 -30.164 -13.957  1.00 43.30           C
ATOM   1810  CG1 ILE A 288      28.963 -29.038 -13.832  1.00 42.11           C
ATOM   1811  CG2 ILE A 288      26.565 -29.720 -13.486  1.00 45.77           C
ATOM   1812  CD1 ILE A 288      28.802 -27.929 -14.835  1.00 43.72           C
ATOM   1813  N   THR A 289      26.821 -32.886 -12.243  1.00 49.25           N
ATOM   1814  CA  THR A 289      25.808 -33.965 -12.249  1.00 52.76           C
ATOM   1815  C   THR A 289      24.347 -33.478 -12.127  1.00 57.65           C
ATOM   1816  O   THR A 289      24.083 -32.354 -11.752  1.00 58.10           O
ATOM   1817  CB  THR A 289      26.002 -34.858 -11.015  1.00 56.15           C
ATOM   1818  OG1 THR A 289      27.356 -35.239 -10.930  1.00 62.41           O
ATOM   1819  CG2 THR A 289      25.131 -36.149 -11.048  1.00 61.85           C
ATOM   1820  N   ALA A 290      23.408 -34.381 -12.384  1.00 63.75           N
ATOM   1821  CA  ALA A 290      21.966 -34.192 -12.080  1.00 68.81           C
ATOM   1822  C   ALA A 290      21.571 -33.277 -10.858  1.00 71.26           C
ATOM   1823  O   ALA A 290      22.138 -33.334  -9.753  1.00 69.89           O
ATOM   1824  CB  ALA A 290      21.334 -35.555 -11.923  1.00 69.75           C
ATOM   1825  N   GLN B 801      69.769 -40.547  -3.529  1.00 75.09           N
ATOM   1826  CA  GLN B 801      69.565 -39.098  -3.406  1.00 71.90           C
ATOM   1827  C   GLN B 801      68.726 -38.857  -2.146  1.00 65.83           C
ATOM   1828  O   GLN B 801      69.288 -38.483  -1.132  1.00 63.93           O
ATOM   1829  CB  GLN B 801      68.886 -38.521  -4.658  1.00 76.66           C
ATOM   1830  CG  GLN B 801      69.629 -38.589  -6.018  1.00 84.64           C
ATOM   1831  CD  GLN B 801      71.175 -38.607  -5.996  1.00 97.26           C
ATOM   1832  OE1 GLN B 801      71.810 -39.303  -6.812  1.00102.92           O
ATOM   1833  NE2 GLN B 801      71.783 -37.829  -5.099  1.00100.08           N
ATOM   1834  N   VAL B 802      67.396 -39.073  -2.180  1.00 56.90           N
ATOM   1835  CA  VAL B 802      66.580 -38.947  -0.968  1.00 50.70           C
ATOM   1836  C   VAL B 802      65.740 -40.185  -0.757  1.00 48.43           C
ATOM   1837  O   VAL B 802      65.106 -40.647  -1.654  1.00 48.41           O
ATOM   1838  CB  VAL B 802      65.660 -37.705  -1.005  1.00 47.28           C
ATOM   1839  CG1 VAL B 802      64.684 -37.686   0.184  1.00 45.43           C
ATOM   1840  CG2 VAL B 802      66.471 -36.393  -1.076  1.00 49.03           C
ATOM   1841  N   GLN B 803      65.735 -40.693   0.462  1.00 46.59           N
ATOM   1842  CA  GLN B 803      64.832 -41.725   0.861  1.00 48.76           C
ATOM   1843  C   GLN B 803      63.703 -41.189   1.781  1.00 43.32           C
ATOM   1844  O   GLN B 803      63.976 -40.474   2.737  1.00 40.95           O
ATOM   1845  CB  GLN B 803      65.627 -42.740   1.620  1.00 56.70           C
ATOM   1846  CG  GLN B 803      64.828 -43.853   2.222  1.00 60.62           C
ATOM   1847  CD  GLN B 803      65.692 -44.648   3.184  1.00 67.28           C
ATOM   1848  OE1 GLN B 803      66.926 -44.711   3.021  1.00 71.91           O
ATOM   1849  NE2 GLN B 803      65.057 -45.238   4.212  1.00 70.70           N
ATOM   1850  N   LEU B 804      62.481 -41.628   1.536  1.00 38.14           N
ATOM   1851  CA  LEU B 804      61.317 -41.297   2.397  1.00 37.12           C
ATOM   1852  C   LEU B 804      60.815 -42.551   3.147  1.00 40.57           C
ATOM   1853  O   LEU B 804      60.163 -43.408   2.585  1.00 42.94           O
ATOM   1854  CB  LEU B 804      60.199 -40.676   1.586  1.00 34.52           C
ATOM   1855  CG  LEU B 804      60.522 -39.344   0.886  1.00 34.61           C
ATOM   1856  CD1 LEU B 804      59.348 -38.825   0.096  1.00 31.55           C
ATOM   1857  CD2 LEU B 804      60.997 -38.361   1.908  1.00 34.64           C
ATOM   1858  N   GLN B 805      61.063 -42.586   4.432  1.00 39.65           N
ATOM   1859  CA  GLN B 805      60.725 -43.771   5.239  1.00 42.87           C
ATOM   1860  C   GLN B 805      59.395 -43.523   5.942  1.00 38.86           C
ATOM   1861  O   GLN B 805      59.326 -42.723   6.860  1.00 37.75           O
ATOM   1862  CB  GLN B 805      61.837 -44.063   6.243  1.00 49.73           C
ATOM   1863  CG  GLN B 805      61.598 -45.357   7.001  1.00 56.99           C
ATOM   1864  CD  GLN B 805      62.021 -46.559   6.164  1.00 63.03           C
ATOM   1865  OE1 GLN B 805      63.186 -46.893   6.135  1.00 67.85           O
ATOM   1866  NE2 GLN B 805      61.064 -47.202   5.479  1.00 64.54           N
ATOM   1867  N   GLU B 806      58.374 -44.274   5.583  1.00 36.96           N
ATOM   1868  CA  GLU B 806      57.047 -44.152   6.224  1.00 35.81           C
ATOM   1869  C   GLU B 806      56.796 -45.096   7.376  1.00 37.43           C
ATOM   1870  O   GLU B 806      57.338 -46.173   7.403  1.00 38.78           O
ATOM   1871  CB  GLU B 806      55.965 -44.391   5.219  1.00 34.00           C
ATOM   1872  CG  GLU B 806      55.865 -43.345   4.113  1.00 33.11           C
ATOM   1873  CD  GLU B 806      55.208 -43.908   2.859  1.00 32.20           C
ATOM   1874  OE1 GLU B 806      54.837 -45.155   2.911  1.00 38.25           O
ATOM   1875  OE2 GLU B 806      55.016 -43.269   1.842  1.00 27.77           O
ATOM   1876  N   SER B 807      56.013 -44.675   8.346  1.00 35.63           N
ATOM   1877  CA  SER B 807      55.611 -45.611   9.408  1.00 37.61           C
ATOM   1878  C   SER B 807      54.261 -45.238  10.025  1.00 36.37           C
ATOM   1879  O   SER B 807      53.737 -44.142   9.758  1.00 31.99           O
ATOM   1880  CB  SER B 807      56.683 -45.724  10.437  1.00 42.22           C
ATOM   1881  OG  SER B 807      56.779 -44.526  11.114  1.00 43.92           O
ATOM   1882  N   GLY B 808      53.652 -46.208  10.743  1.00 36.13           N
ATOM   1883  CA  GLY B 808      52.457 -45.954  11.513  1.00 38.79           C
ATOM   1884  C   GLY B 808      51.139 -46.416  10.918  1.00 39.98           C
ATOM   1885  O   GLY B 808      50.066 -46.217  11.526  1.00 46.12           O
ATOM   1886  N   GLY B 809      51.192 -47.111   9.806  1.00 38.22           N
ATOM   1887  CA  GLY B 809      49.886 -47.594   9.303  1.00 39.78           C
ATOM   1888  C   GLY B 809      49.303 -48.797   9.977  1.00 40.15           C
ATOM   1889  O   GLY B 809      49.668 -49.140  11.121  1.00 44.26           O
ATOM   1890  N   GLY B 810      48.463 -49.472   9.224  1.00 35.76           N
ATOM   1891  CA  GLY B 810      47.901 -50.770   9.520  1.00 36.82           C
ATOM   1892  C   GLY B 810      46.416 -50.726   9.779  1.00 37.32           C
ATOM   1893  O   GLY B 810      45.686 -49.797   9.371  1.00 34.31           O
ATOM   1894  N   LEU B 811      45.972 -51.799  10.408  1.00 40.79           N
ATOM   1895  CA  LEU B 811      44.554 -52.011  10.674  1.00 41.62           C
ATOM   1896  C   LEU B 811      44.226 -51.294  11.964  1.00 44.55           C
ATOM   1897  O   LEU B 811      44.795 -51.651  13.035  1.00 47.64           O
ATOM   1898  CB  LEU B 811      44.240 -53.504  10.802  1.00 46.64           C
ATOM   1899  CG  LEU B 811      42.802 -53.985  10.997  1.00 48.09           C
ATOM   1900  CD1 LEU B 811      41.805 -53.593   9.914  1.00 47.37           C
ATOM   1901  CD2 LEU B 811      42.842 -55.508  11.126  1.00 53.40           C
ATOM   1902  N   VAL B 812      43.179 -50.475  11.936  1.00 43.68           N
ATOM   1903  CA  VAL B 812      42.758 -49.661  13.063  1.00 45.01           C
ATOM   1904  C   VAL B 812      41.240 -49.626  13.162  1.00 46.85           C
ATOM   1905  O   VAL B 812      40.483 -49.804  12.197  1.00 47.35           O
ATOM   1906  CB  VAL B 812      43.312 -48.234  12.919  1.00 48.86           C
ATOM   1907  CG1 VAL B 812      42.946 -47.688  11.553  1.00 45.16           C
ATOM   1908  CG2 VAL B 812      42.799 -47.332  14.044  1.00 53.41           C
ATOM   1909  N   GLN B 813      40.762 -49.526  14.396  1.00 52.31           N
ATOM   1910  CA  GLN B 813      39.347 -49.578  14.644  1.00 51.60           C
ATOM   1911  C   GLN B 813      38.692 -48.257  14.288  1.00 48.21           C
ATOM   1912  O   GLN B 813      39.249 -47.182  14.603  1.00 47.89           O
ATOM   1913  CB  GLN B 813      39.130 -49.950  16.139  1.00 60.31           C
ATOM   1914  CG  GLN B 813      37.698 -49.942  16.640  1.00 70.91           C
ATOM   1915  CD  GLN B 813      36.780 -50.974  15.987  1.00 78.97           C
ATOM   1916  OE1 GLN B 813      37.101 -51.565  14.952  1.00 81.15           O
ATOM   1917  NE2 GLN B 813      35.614 -51.183  16.597  1.00 83.05           N
ATOM   1918  N   ALA B 814      37.533 -48.284  13.641  1.00 49.48           N
ATOM   1919  CA  ALA B 814      36.844 -47.009  13.392  1.00 52.34           C
ATOM   1920  C   ALA B 814      36.528 -46.289  14.758  1.00 51.56           C
ATOM   1921  O   ALA B 814      36.269 -46.955  15.781  1.00 52.67           O
ATOM   1922  CB  ALA B 814      35.581 -47.193  12.559  1.00 54.14           C
ATOM   1923  N   GLY B 815      36.613 -44.955  14.759  1.00 52.53           N
ATOM   1924  CA  GLY B 815      36.496 -44.159  16.005  1.00 54.96           C
ATOM   1925  C   GLY B 815      37.853 -43.872  16.664  1.00 54.40           C
ATOM   1926  O   GLY B 815      37.941 -43.019  17.528  1.00 53.32           O
ATOM   1927  N   GLY B 816      38.920 -44.558  16.240  1.00 51.93           N
ATOM   1928  CA  GLY B 816      40.220 -44.434  16.911  1.00 48.27           C
ATOM   1929  C   GLY B 816      41.021 -43.339  16.244  1.00 46.01           C
ATOM   1930  O   GLY B 816      40.530 -42.626  15.372  1.00 43.88           O
ATOM   1931  N   SER B 817      42.289 -43.280  16.626  1.00 44.99           N
ATOM   1932  CA  SER B 817      43.243 -42.347  16.026  1.00 43.46           C
ATOM   1933  C   SER B 817      44.477 -43.070  15.530  1.00 42.08           C
ATOM   1934  O   SER B 817      44.752 -44.228  15.885  1.00 43.13           O
ATOM   1935  CB  SER B 817      43.668 -41.337  17.053  1.00 46.91           C
ATOM   1936  OG  SER B 817      42.533 -40.785  17.665  1.00 55.47           O
ATOM   1937  N   LEU B 818      45.242 -42.349  14.718  1.00 41.44           N
ATOM   1938  CA  LEU B 818      46.398 -42.912  14.097  1.00 39.94           C
ATOM   1939  C   LEU B 818      47.302 -41.746  13.812  1.00 35.73           C
ATOM   1940  O   LEU B 818      46.810 -40.693  13.414  1.00 36.89           O
ATOM   1941  CB  LEU B 818      45.866 -43.571  12.827  1.00 43.70           C
ATOM   1942  CG  LEU B 818      46.746 -44.299  11.887  1.00 48.38           C
ATOM   1943  CD1 LEU B 818      45.958 -45.368  11.085  1.00 50.20           C
ATOM   1944  CD2 LEU B 818      47.362 -43.195  11.028  1.00 50.83           C
ATOM   1945  N   ARG B 819      48.612 -41.961  13.839  1.00 35.91           N
ATOM   1946  CA  ARG B 819      49.531 -40.983  13.354  1.00 34.83           C
ATOM   1947  C   ARG B 819      50.465 -41.670  12.409  1.00 31.73           C
ATOM   1948  O   ARG B 819      51.079 -42.647  12.803  1.00 34.19           O
ATOM   1949  CB  ARG B 819      50.412 -40.402  14.495  1.00 38.16           C
ATOM   1950  CG  ARG B 819      51.319 -39.253  14.047  1.00 41.58           C
ATOM   1951  CD  ARG B 819      51.960 -38.568  15.260  1.00 47.66           C
ATOM   1952  NE  ARG B 819      53.078 -39.379  15.687  1.00 55.67           N
ATOM   1953  CZ  ARG B 819      54.196 -38.923  16.263  1.00 61.67           C
ATOM   1954  NH1 ARG B 819      54.374 -37.622  16.493  1.00 64.56           N
ATOM   1955  NH2 ARG B 819      55.152 -39.789  16.590  1.00 64.71           N
ATOM   1956  N   LEU B 820      50.519 -41.230  11.155  1.00 29.16           N
ATOM   1957  CA  LEU B 820      51.571 -41.621  10.234  1.00 28.97           C
ATOM   1958  C   LEU B 820      52.769 -40.706  10.358  1.00 29.36           C
ATOM   1959  O   LEU B 820      52.614 -39.535  10.575  1.00 28.75           O
ATOM   1960  CB  LEU B 820      51.127 -41.608   8.767  1.00 28.58           C
ATOM   1961  CG  LEU B 820      49.805 -42.310   8.557  1.00 28.53           C
ATOM   1962  CD1 LEU B 820      49.365 -42.204   7.124  1.00 29.22           C
ATOM   1963  CD2 LEU B 820      49.907 -43.723   9.033  1.00 30.43           C
ATOM   1964  N   SER B 821      53.928 -41.260  10.083  1.00 31.39           N
ATOM   1965  CA  SER B 821      55.187 -40.525  10.068  1.00 33.56           C
ATOM   1966  C   SER B 821      55.874 -40.769   8.765  1.00 31.97           C
ATOM   1967  O   SER B 821      55.835 -41.887   8.235  1.00 32.46           O
ATOM   1968  CB  SER B 821      56.197 -41.025  11.118  1.00 38.97           C
ATOM   1969  OG  SER B 821      55.683 -40.870  12.360  1.00 43.98           O
ATOM   1970  N   CYS B 822      56.687 -39.798   8.343  1.00 31.04           N
ATOM   1971  CA  CYS B 822      57.547 -39.973   7.199  1.00 31.73           C
ATOM   1972  C   CYS B 822      58.834 -39.219   7.401  1.00 31.10           C
ATOM   1973  O   CYS B 822      58.810 -38.007   7.565  1.00 31.13           O
ATOM   1974  CB  CYS B 822      56.864 -39.498   5.943  1.00 30.67           C
ATOM   1975  SG  CYS B 822      57.978 -39.392   4.474  1.00 33.96           S
ATOM   1976  N   GLU B 823      59.942 -39.939   7.397  1.00 34.69           N
ATOM   1977  CA  GLU B 823      61.262 -39.371   7.623  1.00 38.30           C
ATOM   1978  C   GLU B 823      62.030 -39.349   6.332  1.00 39.54           C
ATOM   1979  O   GLU B 823      62.205 -40.370   5.685  1.00 40.56           O
ATOM   1980  CB  GLU B 823      62.050 -40.160   8.658  1.00 42.35           C
ATOM   1981  CG  GLU B 823      63.464 -39.560   8.897  1.00 47.27           C
ATOM   1982  CD  GLU B 823      64.258 -40.167  10.054  1.00 53.76           C
ATOM   1983  OE1 GLU B 823      63.765 -41.053  10.748  1.00 51.67           O
ATOM   1984  OE2 GLU B 823      65.433 -39.754  10.275  1.00 57.44           O
ATOM   1985  N   ALA B 824      62.631 -38.198   6.042  1.00 38.35           N
ATOM   1986  CA  ALA B 824      63.465 -38.013   4.862  1.00 40.44           C
ATOM   1987  C   ALA B 824      64.915 -38.271   5.286  1.00 43.59           C
ATOM   1988  O   ALA B 824      65.378 -37.818   6.354  1.00 45.95           O
ATOM   1989  CB  ALA B 824      63.309 -36.628   4.303  1.00 39.22           C
ATOM   1990  N   SER B 825      65.664 -39.004   4.468  1.00 45.34           N
ATOM   1991  CA  SER B 825      67.103 -39.085   4.700  1.00 49.61           C
ATOM   1992  C   SER B 825      67.867 -39.045   3.393  1.00 49.07           C
ATOM   1993  O   SER B 825      67.292 -39.088   2.307  1.00 48.89           O
ATOM   1994  CB  SER B 825      67.439 -40.307   5.520  1.00 53.89           C
ATOM   1995  OG  SER B 825      66.917 -41.465   4.921  1.00 52.75           O
ATOM   1996  N   GLY B 826      69.171 -38.894   3.502  1.00 52.62           N
ATOM   1997  CA  GLY B 826      69.966 -38.664   2.318  1.00 56.14           C
ATOM   1998  C   GLY B 826      70.229 -37.193   2.089  1.00 54.94           C
ATOM   1999  O   GLY B 826      70.597 -36.457   3.001  1.00 56.59           O
ATOM   2000  N   ASN B 827      70.024 -36.766   0.853  1.00 56.24           N
ATOM   2001  CA  ASN B 827      70.256 -35.361   0.502  1.00 59.33           C
ATOM   2002  C   ASN B 827      69.107 -34.436   0.898  1.00 55.59           C
ATOM   2003  O   ASN B 827      68.377 -33.814   0.088  1.00 56.60           O
ATOM   2004  CB  ASN B 827      70.597 -35.225  -0.955  1.00 62.93           C
ATOM   2005  CG  ASN B 827      71.322 -33.936  -1.222  1.00 70.67           C
ATOM   2006  OD1 ASN B 827      71.860 -33.326  -0.289  1.00 75.14           O
ATOM   2007  ND2 ASN B 827      71.320 -33.494  -2.474  1.00 72.10           N
ATOM   2008  N   VAL B 828      68.912 -34.342   2.189  1.00 53.50           N
ATOM   2009  CA  VAL B 828      67.735 -33.650   2.675  1.00 54.31           C
ATOM   2010  C   VAL B 828      67.772 -32.094   2.572  1.00 51.61           C
ATOM   2011  O   VAL B 828      66.716 -31.474   2.646  1.00 47.43           O
ATOM   2012  CB  VAL B 828      67.468 -34.141   4.102  1.00 58.40           C
ATOM   2013  CG1 VAL B 828      66.562 -33.197   4.870  1.00 63.42           C
ATOM   2014  CG2 VAL B 828      66.854 -35.521   4.016  1.00 56.50           C
ATOM   2015  N   ASP B 829      68.911 -31.427   2.413  1.00 56.05           N
ATOM   2016  CA  ASP B 829      68.811 -29.963   2.514  1.00 57.93           C
ATOM   2017  C   ASP B 829      68.101 -29.346   1.273  1.00 55.05           C
ATOM   2018  O   ASP B 829      67.676 -28.201   1.319  1.00 56.12           O
ATOM   2019  CB  ASP B 829      70.165 -29.320   2.789  1.00 65.22           C
ATOM   2020  CG  ASP B 829      71.069 -29.401   1.594  1.00 73.88           C
ATOM   2021  OD1 ASP B 829      71.149 -30.518   1.004  1.00 76.27           O
ATOM   2022  OD2 ASP B 829      71.659 -28.350   1.215  1.00 80.17           O
ATOM   2023  N   ARG B 830      67.937 -30.112   0.189  1.00 51.45           N
ATOM   2024  CA  ARG B 830      67.231 -29.661  -1.040  1.00 49.19           C
ATOM   2025  C   ARG B 830      65.718 -29.671  -0.784  1.00 43.89           C
ATOM   2026  O   ARG B 830      64.966 -29.006  -1.518  1.00 39.23           O
ATOM   2027  CB  ARG B 830      67.618 -30.562  -2.271  1.00 55.86           C
ATOM   2028  CG  ARG B 830      67.078 -32.048  -2.336  1.00 65.53           C
ATOM   2029  CD  ARG B 830      67.991 -33.165  -3.010  1.00 73.73           C
ATOM   2030  NE  ARG B 830      67.395 -34.034  -4.085  1.00 72.31           N
ATOM   2031  CZ  ARG B 830      68.020 -35.033  -4.725  1.00 64.74           C
ATOM   2032  NH1 ARG B 830      69.210 -35.421  -4.370  1.00 72.19           N
ATOM   2033  NH2 ARG B 830      67.417 -35.682  -5.689  1.00 64.68           N
ATOM   2034  N   ILE B 831      65.247 -30.401   0.238  1.00 39.17           N
ATOM   2035  CA  ILE B 831      63.832 -30.603   0.435  1.00 37.55           C
ATOM   2036  C   ILE B 831      63.171 -29.412   1.088  1.00 32.50           C
ATOM   2037  O   ILE B 831      63.706 -28.901   2.034  1.00 35.67           O
ATOM   2038  CB  ILE B 831      63.573 -31.785   1.394  1.00 39.78           C
ATOM   2039  CG1 ILE B 831      64.114 -33.061   0.749  1.00 45.06           C
ATOM   2040  CG2 ILE B 831      62.089 -31.947   1.660  1.00 40.94           C
ATOM   2041  CD1 ILE B 831      63.420 -33.386  -0.580  1.00 46.10           C
ATOM   2042  N   ASP B 832      62.059 -28.977   0.534  1.00 28.67           N
ATOM   2043  CA  ASP B 832      61.235 -27.945   1.126  1.00 28.16           C
ATOM   2044  C   ASP B 832      59.937 -28.560   1.589  1.00 27.44           C
ATOM   2045  O   ASP B 832      59.803 -28.967   2.765  1.00 28.94           O
ATOM   2046  CB  ASP B 832      61.090 -26.762   0.194  1.00 26.31           C
ATOM   2047  CG  ASP B 832      60.329 -25.604   0.827  1.00 27.73           C
ATOM   2048  OD1 ASP B 832      59.574 -25.833   1.793  1.00 28.88           O
ATOM   2049  OD2 ASP B 832      60.403 -24.472   0.286  1.00 27.43           O
ATOM   2050  N   ALA B 833      58.907 -28.682   0.730  1.00 22.99           N
ATOM   2051  CA  ALA B 833      57.620 -29.161   1.103  1.00 21.63           C
ATOM   2052  C   ALA B 833      57.647 -30.699   1.349  1.00 23.39           C
ATOM   2053  O   ALA B 833      58.301 -31.441   0.589  1.00 24.22           O
ATOM   2054  CB  ALA B 833      56.534 -28.858   0.076  1.00 21.27           C
ATOM   2055  N   MET B 834      56.964 -31.128   2.372  1.00 22.37           N
ATOM   2056  CA  MET B 834      56.726 -32.565   2.637  1.00 22.49           C
ATOM   2057  C   MET B 834      55.285 -32.756   2.912  1.00 24.45           C
ATOM   2058  O   MET B 834      54.566 -31.810   3.364  1.00 22.26           O
ATOM   2059  CB  MET B 834      57.501 -33.048   3.850  1.00 24.63           C
ATOM   2060  CG  MET B 834      58.961 -32.972   3.719  1.00 28.79           C
ATOM   2061  SD  MET B 834      59.892 -33.575   5.096  1.00 32.26           S
ATOM   2062  CE  MET B 834      59.582 -35.330   4.969  1.00 30.72           C
ATOM   2063  N   GLY B 835      54.680 -33.904   2.558  1.00 21.46           N
ATOM   2064  CA  GLY B 835      53.269 -34.042   2.723  1.00 20.50           C
ATOM   2065  C   GLY B 835      52.757 -35.435   2.311  1.00 20.75           C
ATOM   2066  O   GLY B 835      53.602 -36.346   2.238  1.00 23.19           O
ATOM   2067  N   TRP B 836      51.489 -35.449   2.053  1.00 21.23           N
ATOM   2068  CA  TRP B 836      50.765 -36.745   1.902  1.00 20.54           C
ATOM   2069  C   TRP B 836      49.825 -36.701   0.790  1.00 22.46           C
ATOM   2070  O   TRP B 836      49.046 -35.761   0.532  1.00 20.04           O
ATOM   2071  CB  TRP B 836      50.013 -37.038   3.227  1.00 21.88           C
ATOM   2072  CG  TRP B 836      50.931 -37.179   4.392  1.00 23.21           C
ATOM   2073  CD1 TRP B 836      51.264 -36.199   5.299  1.00 25.09           C
ATOM   2074  CD2 TRP B 836      51.630 -38.357   4.838  1.00 23.18           C
ATOM   2075  NE1 TRP B 836      52.073 -36.667   6.265  1.00 25.43           N
ATOM   2076  CE2 TRP B 836      52.349 -38.002   6.016  1.00 25.71           C
ATOM   2077  CE3 TRP B 836      51.696 -39.694   4.381  1.00 24.49           C
ATOM   2078  CZ2 TRP B 836      53.138 -38.887   6.688  1.00 27.62           C
ATOM   2079  CZ3 TRP B 836      52.479 -40.573   5.087  1.00 25.58           C
ATOM   2080  CH2 TRP B 836      53.161 -40.199   6.240  1.00 28.27           C
ATOM   2081  N   PHE B 837      49.675 -37.879   0.126  1.00 20.61           N
ATOM   2082  CA  PHE B 837      48.690 -38.233  -0.823  1.00 20.65           C
ATOM   2083  C   PHE B 837      48.061 -39.568  -0.379  1.00 20.77           C
ATOM   2084  O   PHE B 837      48.720 -40.254   0.438  1.00 21.87           O
ATOM   2085  CB  PHE B 837      49.279 -38.428  -2.224  1.00 20.87           C
ATOM   2086  CG  PHE B 837      49.766 -37.124  -2.866  1.00 20.58           C
ATOM   2087  CD1 PHE B 837      50.893 -36.545  -2.403  1.00 21.18           C
ATOM   2088  CD2 PHE B 837      49.060 -36.576  -3.925  1.00 21.44           C
ATOM   2089  CE1 PHE B 837      51.392 -35.369  -2.994  1.00 21.06           C
ATOM   2090  CE2 PHE B 837      49.490 -35.351  -4.492  1.00 21.11           C
ATOM   2091  CZ  PHE B 837      50.654 -34.817  -4.000  1.00 21.20           C
ATOM   2092  N   ARG B 838      46.876 -39.861  -0.865  1.00 20.81           N
ATOM   2093  CA  ARG B 838      46.346 -41.146  -0.576  1.00 22.24           C
ATOM   2094  C   ARG B 838      45.643 -41.725  -1.763  1.00 25.82           C
ATOM   2095  O   ARG B 838      45.174 -41.056  -2.658  1.00 26.54           O
ATOM   2096  CB  ARG B 838      45.438 -41.073   0.590  1.00 23.25           C
ATOM   2097  CG  ARG B 838      44.131 -40.397   0.354  1.00 25.97           C
ATOM   2098  CD  ARG B 838      43.203 -40.401   1.527  1.00 31.15           C
ATOM   2099  NE  ARG B 838      41.930 -39.779   1.210  1.00 34.75           N
ATOM   2100  CZ  ARG B 838      40.928 -39.705   2.075  1.00 38.46           C
ATOM   2101  NH1 ARG B 838      41.073 -40.111   3.344  1.00 35.19           N
ATOM   2102  NH2 ARG B 838      39.769 -39.171   1.674  1.00 43.57           N
ATOM   2103  N   GLN B 839      45.450 -43.043  -1.711  1.00 23.77           N
ATOM   2104  CA  GLN B 839      44.743 -43.685  -2.741  1.00 26.74           C
ATOM   2105  C   GLN B 839      43.826 -44.694  -2.142  1.00 25.23           C
ATOM   2106  O   GLN B 839      44.266 -45.746  -1.557  1.00 25.34           O
ATOM   2107  CB  GLN B 839      45.763 -44.395  -3.640  1.00 28.83           C
ATOM   2108  CG  GLN B 839      45.162 -44.931  -4.884  1.00 36.73           C
ATOM   2109  CD  GLN B 839      46.234 -45.054  -5.993  1.00 46.56           C
ATOM   2110  OE1 GLN B 839      47.446 -45.210  -5.697  1.00 45.61           O
ATOM   2111  NE2 GLN B 839      45.806 -44.884  -7.260  1.00 51.24           N
ATOM   2112  N   ALA B 840      42.518 -44.432  -2.212  1.00 26.02           N
ATOM   2113  CA  ALA B 840      41.518 -45.335  -1.774  1.00 28.33           C
ATOM   2114  C   ALA B 840      41.356 -46.501  -2.737  1.00 28.61           C
ATOM   2115  O   ALA B 840      41.794 -46.388  -3.890  1.00 28.64           O
ATOM   2116  CB  ALA B 840      40.137 -44.679  -1.590  1.00 32.08           C
ATOM   2117  N   PRO B 841      40.789 -47.629  -2.187  1.00 29.42           N
ATOM   2118  CA  PRO B 841      40.806 -48.764  -3.089  1.00 31.05           C
ATOM   2119  C   PRO B 841      40.030 -48.559  -4.407  1.00 34.57           C
ATOM   2120  O   PRO B 841      38.914 -48.189  -4.371  1.00 35.98           O
ATOM   2121  CB  PRO B 841      40.231 -49.874  -2.244  1.00 31.36           C
ATOM   2122  CG  PRO B 841      40.433 -49.474  -0.826  1.00 30.48           C
ATOM   2123  CD  PRO B 841      40.391 -47.957  -0.823  1.00 28.90           C
ATOM   2124  N   GLY B 842      40.693 -48.787  -5.511  1.00 35.95           N
ATOM   2125  CA  GLY B 842      40.060 -48.646  -6.824  1.00 39.22           C
ATOM   2126  C   GLY B 842      39.992 -47.213  -7.328  1.00 40.67           C
ATOM   2127  O   GLY B 842      39.429 -46.989  -8.392  1.00 42.74           O
ATOM   2128  N   LYS B 843      40.516 -46.260  -6.545  1.00 35.40           N
ATOM   2129  CA  LYS B 843      40.364 -44.810  -6.870  1.00 37.51           C
ATOM   2130  C   LYS B 843      41.661 -44.193  -7.252  1.00 34.95           C
ATOM   2131  O   LYS B 843      42.739 -44.645  -6.948  1.00 36.30           O
ATOM   2132  CB  LYS B 843      39.789 -44.004  -5.690  1.00 38.27           C
ATOM   2133  CG  LYS B 843      38.533 -44.543  -5.081  1.00 42.61           C
ATOM   2134  CD  LYS B 843      37.267 -44.387  -5.864  1.00 49.81           C
ATOM   2135  CE  LYS B 843      36.124 -45.103  -5.121  1.00 54.93           C
ATOM   2136  NZ  LYS B 843      35.091 -45.504  -6.090  1.00 61.19           N
ATOM   2137  N   GLN B 844      41.581 -43.000  -7.847  1.00 34.99           N
ATOM   2138  CA  GLN B 844      42.754 -42.256  -8.143  1.00 36.19           C
ATOM   2139  C   GLN B 844      43.420 -41.594  -6.917  1.00 32.19           C
ATOM   2140  O   GLN B 844      42.749 -41.284  -5.944  1.00 30.12           O
ATOM   2141  CB  GLN B 844      42.443 -41.156  -9.134  1.00 39.11           C
ATOM   2142  CG  GLN B 844      42.127 -41.719 -10.504  1.00 48.95           C
ATOM   2143  CD  GLN B 844      42.741 -40.865 -11.618  1.00 61.17           C
ATOM   2144  OE1 GLN B 844      42.737 -39.620 -11.560  1.00 66.93           O
ATOM   2145  NE2 GLN B 844      43.301 -41.537 -12.632  1.00 70.40           N
ATOM   2146  N   ARG B 845      44.718 -41.439  -7.026  1.00 33.60           N
ATOM   2147  C   ARG B 845      44.947 -39.353  -5.735  1.00 32.87           C
ATOM   2148  O   ARG B 845      44.550 -38.628  -6.675  1.00 33.68           O
ATOM   2149  CA AARG B 845      45.537 -40.768  -6.004  1.00 33.55           C
ATOM   2150  CB AARG B 845      46.971 -40.663  -6.483  1.00 37.25           C
ATOM   2151  CG AARG B 845      48.029 -40.933  -5.423  1.00 36.99           C
ATOM   2152  CD AARG B 845      49.417 -40.901  -6.080  1.00 38.70           C
ATOM   2153  NE AARG B 845      50.278 -42.027  -5.777  1.00 40.21           N
ATOM   2154  CZ AARG B 845      51.556 -42.136  -6.126  1.00 37.98           C
ATOM   2155  NH1AARG B 845      52.203 -41.174  -6.828  1.00 38.17           N
ATOM   2156  NH2AARG B 845      52.193 -43.209  -5.749  1.00 38.55           N
ATOM   2157  N   GLU B 846      44.856 -38.999  -4.445  1.00 28.67           N
ATOM   2158  CA  GLU B 846      44.230 -37.711  -4.025  1.00 30.94           C
ATOM   2159  C   GLU B 846      45.242 -37.025  -3.094  1.00 23.66           C
ATOM   2160  O   GLU B 846      45.853 -37.617  -2.205  1.00 24.29           O
ATOM   2161  CB  GLU B 846      42.964 -38.115  -3.343  1.00 34.75           C
ATOM   2162  CG  GLU B 846      42.227 -37.113  -2.556  1.00 43.92           C
ATOM   2163  CD  GLU B 846      40.888 -37.701  -2.198  1.00 48.44           C
ATOM   2164  OE1 GLU B 846      39.895 -37.147  -2.695  1.00 59.06           O
ATOM   2165  OE2 GLU B 846      40.872 -38.733  -1.445  1.00 47.46           O
ATOM   2166  N   PHE B 847      45.432 -35.685  -3.262  1.00 22.84           N
ATOM   2167  CA  PHE B 847      46.241 -34.921  -2.397  1.00 20.76           C
ATOM   2168  C   PHE B 847      45.584 -34.733  -1.030  1.00 20.05           C
ATOM   2169  O   PHE B 847      44.426 -34.381  -1.013  1.00 23.56           O
ATOM   2170  CB  PHE B 847      46.415 -33.493  -3.076  1.00 21.44           C
ATOM   2171  CG  PHE B 847      47.104 -32.455  -2.243  1.00 20.98           C
ATOM   2172  CD1 PHE B 847      48.337 -32.529  -1.793  1.00 21.76           C
ATOM   2173  CD2 PHE B 847      46.299 -31.348  -1.890  1.00 22.37           C
ATOM   2174  CE1 PHE B 847      48.934 -31.505  -1.072  1.00 23.16           C
ATOM   2175  CE2 PHE B 847      46.863 -30.345  -1.093  1.00 21.52           C
ATOM   2176  CZ  PHE B 847      48.109 -30.381  -0.727  1.00 22.03           C
ATOM   2177  N   VAL B 848      46.346 -34.964  -0.002  1.00 20.63           N
ATOM   2178  CA  VAL B 848      45.846 -34.800   1.382  1.00 21.05           C
ATOM   2179  C   VAL B 848      46.339 -33.425   1.946  1.00 20.94           C
ATOM   2180  O   VAL B 848      45.499 -32.627   2.375  1.00 23.30           O
ATOM   2181  CB  VAL B 848      46.278 -35.948   2.304  1.00 21.78           C
ATOM   2182  CG1 VAL B 848      45.746 -35.659   3.714  1.00 23.70           C
ATOM   2183  CG2 VAL B 848      45.688 -37.234   1.722  1.00 23.31           C
ATOM   2184  N   GLY B 849      47.581 -33.164   1.895  1.00 21.32           N
ATOM   2185  CA  GLY B 849      48.119 -31.852   2.304  1.00 22.30           C
ATOM   2186  C   GLY B 849      49.568 -31.817   2.297  1.00 21.97           C
ATOM   2187  O   GLY B 849      50.302 -32.807   2.093  1.00 21.98           O
ATOM   2188  N   TYR B 850      50.150 -30.615   2.448  1.00 20.93           N
ATOM   2189  CA  TYR B 850      51.544 -30.425   2.576  1.00 21.08           C
ATOM   2190  C   TYR B 850      51.882 -29.363   3.662  1.00 22.36           C
ATOM   2191  O   TYR B 850      50.988 -28.570   3.972  1.00 22.30           O
ATOM   2192  CB  TYR B 850      52.296 -30.078   1.267  1.00 21.38           C
ATOM   2193  CG  TYR B 850      52.055 -28.678   0.773  1.00 21.66           C
ATOM   2194  CD1 TYR B 850      52.719 -27.659   1.315  1.00 23.55           C
ATOM   2195  CD2 TYR B 850      51.177 -28.411  -0.244  1.00 23.30           C
ATOM   2196  CE1 TYR B 850      52.526 -26.353   0.844  1.00 22.93           C
ATOM   2197  CE2 TYR B 850      50.952 -27.143  -0.742  1.00 22.79           C
ATOM   2198  CZ  TYR B 850      51.572 -26.103  -0.152  1.00 23.55           C
ATOM   2199  OH  TYR B 850      51.449 -24.716  -0.522  1.00 25.52           O
ATOM   2200  N   ILE B 851      53.084 -29.409   4.112  1.00 22.67           N
ATOM   2201  CA  ILE B 851      53.600 -28.349   5.005  1.00 22.09           C
ATOM   2202  C   ILE B 851      54.958 -27.969   4.455  1.00 22.42           C
ATOM   2203  O   ILE B 851      55.859 -28.815   4.250  1.00 23.59           O
ATOM   2204  CB  ILE B 851      53.589 -28.735   6.478  1.00 23.50           C
ATOM   2205  CG1 ILE B 851      54.061 -27.588   7.300  1.00 25.11           C
ATOM   2206  CG2 ILE B 851      54.432 -29.959   6.788  1.00 23.99           C
ATOM   2207  CD1 ILE B 851      53.739 -27.759   8.766  1.00 26.99           C
ATOM   2208  N   SER B 852      55.195 -26.676   4.261  1.00 22.17           N
ATOM   2209  CA  SER B 852      56.471 -26.208   3.757  1.00 22.51           C
ATOM   2210  C   SER B 852      57.531 -26.105   4.889  1.00 23.57           C
ATOM   2211  O   SER B 852      57.193 -26.314   6.058  1.00 24.94           O
ATOM   2212  CB  SER B 852      56.297 -24.852   3.100  1.00 23.33           C
ATOM   2213  OG  SER B 852      56.199 -23.827   4.138  1.00 24.06           O
ATOM   2214  N   GLU B 853      58.790 -25.960   4.578  1.00 24.76           N
ATOM   2215  CA  GLU B 853      59.795 -25.981   5.564  1.00 28.51           C
ATOM   2216  C   GLU B 853      59.594 -24.858   6.571  1.00 29.55           C
ATOM   2217  O   GLU B 853      59.883 -25.018   7.746  1.00 31.66           O
ATOM   2218  CB  GLU B 853      61.169 -25.945   4.969  1.00 30.98           C
ATOM   2219  CG  GLU B 853      61.451 -24.682   4.205  1.00 33.45           C
ATOM   2220  CD  GLU B 853      62.745 -24.739   3.393  1.00 39.37           C
ATOM   2221  OE1 GLU B 853      63.040 -23.783   2.622  1.00 38.73           O
ATOM   2222  OE2 GLU B 853      63.547 -25.699   3.612  1.00 46.75           O
ATOM   2223  N   GLY B 854      58.989 -23.804   6.105  1.00 28.32           N
ATOM   2224  CA  GLY B 854      58.628 -22.611   6.960  1.00 29.98           C
ATOM   2225  C   GLY B 854      57.259 -22.675   7.606  1.00 30.85           C
ATOM   2226  O   GLY B 854      56.831 -21.689   8.224  1.00 33.53           O
ATOM   2227  N   GLY B 855      56.532 -23.769   7.474  1.00 26.24           N
ATOM   2228  CA  GLY B 855      55.291 -23.990   8.161  1.00 26.79           C
ATOM   2229  C   GLY B 855      54.007 -23.663   7.456  1.00 25.23           C
ATOM   2230  O   GLY B 855      52.991 -23.824   8.105  1.00 28.77           O
ATOM   2231  N   ILE B 856      54.046 -23.389   6.161  1.00 24.84           N
ATOM   2232  C   ILE B 856      52.068 -24.383   5.251  1.00 23.62           C
ATOM   2233  O   ILE B 856      52.660 -25.341   4.709  1.00 24.05           O
ATOM   2234  CA AILE B 856      52.792 -23.080   5.481  1.00 23.94           C
ATOM   2235  CB AILE B 856      53.049 -22.465   4.185  1.00 22.97           C
ATOM   2236  CG1AILE B 856      53.753 -21.091   4.388  1.00 24.52           C
ATOM   2237  CG2AILE B 856      51.773 -22.301   3.391  1.00 23.86           C
ATOM   2238  CD1AILE B 856      53.971 -20.432   3.081  1.00 24.44           C
ATOM   2239  N   LEU B 857      50.821 -24.468   5.667  1.00 23.55           N
ATOM   2240  CA  LEU B 857      49.972 -25.680   5.572  1.00 23.42           C
ATOM   2241  C   LEU B 857      48.963 -25.472   4.522  1.00 24.31           C
ATOM   2242  O   LEU B 857      48.351 -24.398   4.440  1.00 23.44           O
ATOM   2243  CB  LEU B 857      49.233 -25.912   6.906  1.00 26.90           C
ATOM   2244  CG  LEU B 857      50.010 -26.723   7.829  1.00 28.51           C
ATOM   2245  CD1 LEU B 857      49.440 -26.511   9.229  1.00 32.06           C
ATOM   2246  CD2 LEU B 857      49.820 -28.220   7.510  1.00 27.16           C
ATOM   2247  N   ASN B 858      48.739 -26.506   3.643  1.00 21.34           N
ATOM   2248  CA  ASN B 858      47.790 -26.437   2.590  1.00 21.08           C
ATOM   2249  C   ASN B 858      47.173 -27.829   2.460  1.00 21.77           C
ATOM   2250  O   ASN B 858      47.941 -28.755   2.399  1.00 24.01           O
ATOM   2251  CB  ASN B 858      48.558 -25.963   1.338  1.00 22.46           C
ATOM   2252  CG  ASN B 858      47.724 -25.813   0.130  1.00 23.70           C
ATOM   2253  OD1 ASN B 858      46.824 -26.603  -0.124  1.00 26.86           O
ATOM   2254  ND2 ASN B 858      47.967 -24.848  -0.655  1.00 21.96           N
ATOM   2255  N   TYR B 859      45.899 -27.874   2.684  1.00 22.09           N
ATOM   2256  CA  TYR B 859      45.141 -29.154   2.683  1.00 21.70           C
ATOM   2257  C   TYR B 859      44.336 -29.260   1.449  1.00 21.98           C
ATOM   2258  O   TYR B 859      43.769 -28.327   0.868  1.00 23.70           O
ATOM   2259  CB  TYR B 859      44.144 -29.222   3.868  1.00 23.78           C
ATOM   2260  CG  TYR B 859      44.878 -29.350   5.204  1.00 24.71           C
ATOM   2261  CD1 TYR B 859      45.365 -30.577   5.642  1.00 23.53           C
ATOM   2262  CD2 TYR B 859      45.025 -28.233   6.064  1.00 24.65           C
ATOM   2263  CE1 TYR B 859      45.986 -30.724   6.859  1.00 24.42           C
ATOM   2264  CE2 TYR B 859      45.616 -28.393   7.297  1.00 26.52           C
ATOM   2265  CZ  TYR B 859      46.142 -29.606   7.683  1.00 26.68           C
ATOM   2266  OH  TYR B 859      46.766 -29.836   8.877  1.00 25.94           O
ATOM   2267  N   GLY B 860      44.114 -30.543   1.089  1.00 22.49           N
ATOM   2268  CA  GLY B 860      43.202 -30.837   0.051  1.00 25.09           C
ATOM   2269  C   GLY B 860      41.777 -30.468   0.318  1.00 25.68           C
ATOM   2270  O   GLY B 860      41.332 -30.343   1.505  1.00 26.59           O
ATOM   2271  N   ASP B 861      40.967 -30.275  -0.727  1.00 26.34           N
ATOM   2272  CA  ASP B 861      39.631 -29.735  -0.606  1.00 29.19           C
ATOM   2273  C   ASP B 861      38.694 -30.645   0.222  1.00 32.14           C
ATOM   2274  O   ASP B 861      37.822 -30.106   0.845  1.00 38.23           O
ATOM   2275  CB  ASP B 861      38.958 -29.415  -1.952  1.00 32.49           C
ATOM   2276  CG  ASP B 861      39.644 -28.282  -2.691  1.00 33.12           C
ATOM   2277  OD1 ASP B 861      40.415 -27.558  -2.042  1.00 31.47           O
ATOM   2278  OD2 ASP B 861      39.385 -28.068  -3.911  1.00 43.68           O
ATOM   2279  N   PHE B 862      38.940 -31.950   0.145  1.00 33.09           N
ATOM   2280  CA  PHE B 862      38.108 -32.977   0.868  1.00 38.33           C
ATOM   2281  C   PHE B 862      38.412 -33.013   2.342  1.00 33.18           C
ATOM   2282  O   PHE B 862      37.648 -33.636   3.091  1.00 38.59           O
ATOM   2283  CB  PHE B 862      38.337 -34.486   0.291  1.00 41.10           C
ATOM   2284  CG  PHE B 862      39.539 -35.242   0.837  1.00 43.33           C
ATOM   2285  CD1 PHE B 862      39.388 -36.015   2.010  1.00 49.75           C
ATOM   2286  CD2 PHE B 862      40.761 -35.285   0.150  1.00 45.77           C
ATOM   2287  CE1 PHE B 862      40.470 -36.713   2.544  1.00 50.52           C
ATOM   2288  CE2 PHE B 862      41.893 -35.957   0.675  1.00 39.71           C
ATOM   2289  CZ  PHE B 862      41.740 -36.673   1.887  1.00 49.35           C
ATOM   2290  N   VAL B 863      39.514 -32.398   2.733  1.00 31.43           N
ATOM   2291  CA  VAL B 863      40.157 -32.724   3.966  1.00 34.08           C
ATOM   2292  C   VAL B 863      39.572 -31.785   5.022  1.00 38.41           C
ATOM   2293  O   VAL B 863      39.586 -30.561   4.884  1.00 46.73           O
ATOM   2294  CB  VAL B 863      41.688 -32.665   3.873  1.00 35.31           C
ATOM   2295  CG1 VAL B 863      42.292 -32.972   5.184  1.00 37.51           C
ATOM   2296  CG2 VAL B 863      42.222 -33.644   2.859  1.00 37.78           C
ATOM   2297  N   LYS B 864      38.989 -32.347   6.031  1.00 38.21           N
ATOM   2298  CA  LYS B 864      38.410 -31.529   7.122  1.00 39.80           C
ATOM   2299  C   LYS B 864      39.244 -31.698   8.396  1.00 36.60           C
ATOM   2300  O   LYS B 864      40.444 -32.085   8.347  1.00 33.79           O
ATOM   2301  CB  LYS B 864      36.932 -31.844   7.257  1.00 43.99           C
ATOM   2302  CG  LYS B 864      36.108 -31.494   6.021  1.00 49.36           C
ATOM   2303  CD  LYS B 864      36.546 -30.144   5.471  1.00 52.29           C
ATOM   2304  CE  LYS B 864      36.205 -30.004   3.990  1.00 55.39           C
ATOM   2305  NZ  LYS B 864      35.573 -28.695   3.747  1.00 57.71           N
ATOM   2306  N   GLY B 865      38.692 -31.289   9.493  1.00 38.35           N
ATOM   2307  CA  GLY B 865      39.467 -31.185  10.710  1.00 37.52           C
ATOM   2308  C   GLY B 865      39.862 -32.449  11.394  1.00 38.45           C
ATOM   2309  O   GLY B 865      40.487 -32.384  12.460  1.00 36.35           O
ATOM   2310  N   ARG B 866      39.523 -33.643  10.855  1.00 35.19           N
ATOM   2311  CA  ARG B 866      40.018 -34.861  11.445  1.00 34.02           C
ATOM   2312  C   ARG B 866      41.429 -35.143  11.089  1.00 31.24           C
ATOM   2313  O   ARG B 866      42.001 -36.029  11.739  1.00 33.46           O
ATOM   2314  CB  ARG B 866      39.135 -36.103  11.054  1.00 36.91           C
ATOM   2315  CG  ARG B 866      37.759 -36.138  11.705  1.00 39.96           C
ATOM   2316  CD  ARG B 866      36.855 -37.420  11.503  1.00 41.45           C
ATOM   2317  NE  ARG B 866      36.805 -37.740  10.083  1.00 42.26           N
ATOM   2318  CZ  ARG B 866      37.627 -38.612   9.456  1.00 42.16           C
ATOM   2319  NH1 ARG B 866      38.486 -39.367  10.137  1.00 40.28           N
ATOM   2320  NH2 ARG B 866      37.541 -38.756   8.137  1.00 39.71           N
ATOM   2321  N   PHE B 867      41.946 -34.464  10.094  1.00 31.85           N
ATOM   2322  CA  PHE B 867      43.300 -34.715   9.649  1.00 29.59           C
ATOM   2323  C   PHE B 867      44.162 -33.482   9.936  1.00 29.68           C
ATOM   2324  O   PHE B 867      43.893 -32.335   9.449  1.00 32.21           O
ATOM   2325  CB  PHE B 867      43.378 -35.017   8.133  1.00 32.18           C
ATOM   2326  CG  PHE B 867      42.950 -36.423   7.707  1.00 30.78           C
ATOM   2327  CD1 PHE B 867      42.260 -37.322   8.533  1.00 33.17           C
ATOM   2328  CD2 PHE B 867      43.280 -36.831   6.429  1.00 31.96           C
ATOM   2329  CE1 PHE B 867      41.877 -38.572   8.069  1.00 36.89           C
ATOM   2330  CE2 PHE B 867      42.934 -38.111   5.989  1.00 35.65           C
ATOM   2331  CZ  PHE B 867      42.246 -38.969   6.800  1.00 35.92           C
ATOM   2332  N   THR B 868      45.358 -33.717  10.508  1.00 27.41           N
ATOM   2333  CA  THR B 868      46.247 -32.602  10.779  1.00 26.52           C
ATOM   2334  C   THR B 868      47.674 -33.024  10.377  1.00 24.24           C
ATOM   2335  O   THR B 868      48.125 -34.090  10.862  1.00 26.39           O
ATOM   2336  CB  THR B 868      46.227 -32.356  12.293  1.00 31.25           C
ATOM   2337  OG1 THR B 868      44.865 -32.167  12.723  1.00 34.09           O
ATOM   2338  CG2 THR B 868      47.004 -31.121  12.612  1.00 32.28           C
ATOM   2339  N   ILE B 869      48.316 -32.175   9.657  1.00 24.18           N
ATOM   2340  CA  ILE B 869      49.682 -32.358   9.203  1.00 24.92           C
ATOM   2341  C   ILE B 869      50.568 -31.468  10.099  1.00 27.64           C
ATOM   2342  O   ILE B 869      50.225 -30.331  10.367  1.00 27.44           O
ATOM   2343  CB  ILE B 869      49.868 -32.053   7.735  1.00 25.08           C
ATOM   2344  CG1 ILE B 869      49.150 -33.177   6.917  1.00 27.55           C
ATOM   2345  CG2 ILE B 869      51.308 -31.907   7.279  1.00 25.35           C
ATOM   2346  CD1 ILE B 869      49.088 -32.894   5.437  1.00 27.59           C
ATOM   2347  N   SER B 870      51.707 -32.029  10.455  1.00 28.23           N
ATOM   2348  CA  SER B 870      52.727 -31.283  11.214  1.00 29.07           C
ATOM   2349  C   SER B 870      54.089 -31.811  10.854  1.00 32.25           C
ATOM   2350  O   SER B 870      54.260 -32.773  10.086  1.00 28.46           O
ATOM   2351  CB  SER B 870      52.491 -31.469  12.734  1.00 31.99           C
ATOM   2352  OG  SER B 870      52.515 -32.805  13.137  1.00 30.98           O
ATOM   2353  N   ARG B 871      55.112 -31.138  11.351  1.00 32.26           N
ATOM   2354  CA  ARG B 871      56.489 -31.439  10.916  1.00 32.77           C
ATOM   2355  C   ARG B 871      57.471 -31.105  12.021  1.00 34.83           C
ATOM   2356  O   ARG B 871      57.235 -30.196  12.788  1.00 35.66           O
ATOM   2357  CB  ARG B 871      56.917 -30.585   9.696  1.00 34.78           C
ATOM   2358  CG  ARG B 871      58.263 -31.111   9.071  1.00 38.55           C
ATOM   2359  CD  ARG B 871      59.453 -30.318   8.460  1.00 49.27           C
ATOM   2360  NE  ARG B 871      59.032 -29.913   7.183  1.00 36.55           N
ATOM   2361  CZ  ARG B 871      59.528 -29.749   5.936  1.00 32.16           C
ATOM   2362  NH1 ARG B 871      60.780 -29.735   5.444  1.00 34.17           N
ATOM   2363  NH2 ARG B 871      58.523 -29.526   5.108  1.00 28.02           N
ATOM   2364  N   ASP B 872      58.528 -31.913  12.115  1.00 35.59           N
ATOM   2365  CA  ASP B 872      59.678 -31.630  12.925  1.00 37.52           C
ATOM   2366  C   ASP B 872      60.885 -31.575  12.008  1.00 39.67           C
ATOM   2367  O   ASP B 872      61.461 -32.633  11.650  1.00 39.91           O
ATOM   2368  CB  ASP B 872      59.843 -32.742  13.919  1.00 39.43           C
ATOM   2369  CG  ASP B 872      60.929 -32.437  14.994  1.00 42.71           C
ATOM   2370  OD1 ASP B 872      61.842 -31.613  14.686  1.00 46.78           O
ATOM   2371  OD2 ASP B 872      60.833 -32.980  16.093  1.00 48.41           O
ATOM   2372  N   ASN B 873      61.318 -30.354  11.756  1.00 42.25           N
ATOM   2373  CA  ASN B 873      62.465 -30.078  10.900  1.00 44.29           C
ATOM   2374  C   ASN B 873      63.739 -30.691  11.417  1.00 48.83           C
ATOM   2375  O   ASN B 873      64.492 -31.235  10.645  1.00 52.58           O
ATOM   2376  CB  ASN B 873      62.622 -28.594  10.673  1.00 47.69           C
ATOM   2377  CG  ASN B 873      61.775 -28.128   9.523  1.00 46.39           C
ATOM   2378  OD1 ASN B 873      61.292 -28.970   8.769  1.00 49.78           O
ATOM   2379  ND2 ASN B 873      61.598 -26.839   9.348  1.00 44.77           N
ATOM   2380  N   ALA B 874      63.948 -30.682  12.721  1.00 47.06           N
ATOM   2381  CA  ALA B 874      65.170 -31.221  13.293  1.00 50.12           C
ATOM   2382  C   ALA B 874      65.230 -32.722  13.087  1.00 49.42           C
ATOM   2383  O   ALA B 874      66.244 -33.291  13.220  1.00 54.16           O
ATOM   2384  CB  ALA B 874      65.263 -30.887  14.778  1.00 52.98           C
ATOM   2385  N   LYS B 875      64.122 -33.382  12.803  1.00 47.24           N
ATOM   2386  CA  LYS B 875      64.125 -34.827  12.539  1.00 48.29           C
ATOM   2387  C   LYS B 875      63.803 -35.141  11.079  1.00 44.41           C
ATOM   2388  O   LYS B 875      63.616 -36.311  10.725  1.00 44.12           O
ATOM   2389  CB  LYS B 875      63.081 -35.531  13.388  1.00 48.58           C
ATOM   2390  CG  LYS B 875      63.422 -35.569  14.885  1.00 55.72           C
ATOM   2391  CD  LYS B 875      62.198 -36.029  15.664  1.00 57.64           C
ATOM   2392  CE  LYS B 875      62.431 -35.967  17.156  1.00 65.25           C
ATOM   2393  NZ  LYS B 875      61.373 -36.775  17.823  1.00 68.52           N
ATOM   2394  N   ASN B 876      63.667 -34.109  10.259  1.00 42.94           N
ATOM   2395  CA  ASN B 876      63.284 -34.272   8.880  1.00 41.07           C
ATOM   2396  C   ASN B 876      62.064 -35.166   8.742  1.00 39.35           C
ATOM   2397  O   ASN B 876      61.983 -35.952   7.819  1.00 38.78           O
ATOM   2398  CB  ASN B 876      64.454 -34.864   8.111  1.00 46.39           C
ATOM   2399  CG  ASN B 876      65.660 -33.963   8.145  1.00 52.39           C
ATOM   2400  OD1 ASN B 876      65.559 -32.798   7.773  1.00 60.55           O
ATOM   2401  ND2 ASN B 876      66.741 -34.470   8.551  1.00 56.45           N
ATOM   2402  N   THR B 877      61.047 -34.957   9.562  1.00 36.60           N
ATOM   2403  C   THR B 877      58.607 -35.064   9.488  1.00 34.24           C
ATOM   2404  O   THR B 877      58.449 -34.018  10.150  1.00 32.24           O
ATOM   2405  CA ATHR B 877      59.893 -35.847   9.551  1.00 35.70           C
ATOM   2406  CB ATHR B 877      59.841 -36.746  10.796  1.00 38.45           C
ATOM   2407  OG1ATHR B 877      59.586 -35.929  11.935  1.00 43.53           O
ATOM   2408  CG2ATHR B 877      61.141 -37.519  10.981  1.00 40.53           C
ATOM   2409  N   VAL B 878      57.706 -35.567   8.644  1.00 30.29           N
ATOM   2410  CA  VAL B 878      56.360 -35.025   8.518  1.00 27.70           C
ATOM   2411  C   VAL B 878      55.388 -36.036   9.100  1.00 28.35           C
ATOM   2412  O   VAL B 878      55.622 -37.258   9.066  1.00 28.27           O
ATOM   2413  CB  VAL B 878      56.039 -34.659   7.038  1.00 27.26           C
ATOM   2414  CG1 VAL B 878      55.934 -35.890   6.140  1.00 26.06           C
ATOM   2415  CG2 VAL B 878      54.804 -33.813   6.914  1.00 27.46           C
ATOM   2416  N   TYR B 879      54.285 -35.520   9.647  1.00 27.90           N
ATOM   2417  CA  TYR B 879      53.296 -36.346  10.284  1.00 26.81           C
ATOM   2418  C   TYR B 879      51.923 -36.091   9.779  1.00 25.65           C
ATOM   2419  O   TYR B 879      51.590 -34.997   9.306  1.00 26.48           O
ATOM   2420  CB  TYR B 879      53.246 -36.090  11.803  1.00 28.71           C
ATOM   2421  CG  TYR B 879      54.558 -36.207  12.485  1.00 30.75           C
ATOM   2422  CD1 TYR B 879      54.990 -37.441  12.882  1.00 32.76           C
ATOM   2423  CD2 TYR B 879      55.338 -35.099  12.723  1.00 32.74           C
ATOM   2424  CE1 TYR B 879      56.217 -37.593  13.587  1.00 36.07           C
ATOM   2425  CE2 TYR B 879      56.562 -35.226  13.358  1.00 36.04           C
ATOM   2426  CZ  TYR B 879      57.012 -36.470  13.744  1.00 36.96           C
ATOM   2427  OH  TYR B 879      58.229 -36.604  14.369  1.00 40.68           O
ATOM   2428  N   LEU B 880      51.113 -37.173   9.770  1.00 24.24           N
ATOM   2429  CA  LEU B 880      49.677 -37.044   9.511  1.00 25.27           C
ATOM   2430  C   LEU B 880      48.909 -37.655  10.613  1.00 27.33           C
ATOM   2431  O   LEU B 880      48.935 -38.882  10.809  1.00 27.24           O
ATOM   2432  CB  LEU B 880      49.297 -37.692   8.148  1.00 24.09           C
ATOM   2433  CG  LEU B 880      47.809 -37.619   7.823  1.00 24.73           C
ATOM   2434  CD1 LEU B 880      47.252 -36.257   7.647  1.00 27.27           C
ATOM   2435  CD2 LEU B 880      47.511 -38.369   6.503  1.00 24.53           C
ATOM   2436  N   GLN B 881      48.196 -36.856  11.412  1.00 27.39           N
ATOM   2437  CA  GLN B 881      47.333 -37.338  12.445  1.00 30.05           C
ATOM   2438  C   GLN B 881      45.890 -37.393  12.027  1.00 28.47           C
ATOM   2439  O   GLN B 881      45.357 -36.462  11.484  1.00 31.15           O
ATOM   2440  CB  GLN B 881      47.474 -36.411  13.700  1.00 34.60           C
ATOM   2441  CG  GLN B 881      46.625 -36.759  14.906  1.00 42.18           C
ATOM   2442  CD  GLN B 881      47.137 -37.947  15.695  1.00 45.74           C
ATOM   2443  OE1 GLN B 881      46.371 -38.844  16.072  1.00 51.84           O
ATOM   2444  NE2 GLN B 881      48.461 -37.958  15.978  1.00 48.15           N
ATOM   2445  N   MET B 882      45.311 -38.540  12.193  1.00 30.09           N
ATOM   2446  CA  MET B 882      43.896 -38.694  11.913  1.00 33.39           C
ATOM   2447  C   MET B 882      43.155 -39.077  13.166  1.00 34.37           C
ATOM   2448  O   MET B 882      43.574 -39.994  13.903  1.00 35.67           O
ATOM   2449  CB  MET B 882      43.670 -39.793  10.876  1.00 37.09           C
ATOM   2450  CG  MET B 882      44.654 -39.819   9.712  1.00 39.25           C
ATOM   2451  SD  MET B 882      44.353 -41.527   8.992  1.00 42.59           S
ATOM   2452  CE  MET B 882      45.474 -41.243   7.790  1.00 35.69           C
ATOM   2453  N   SER B 883      42.051 -38.390  13.416  1.00 36.71           N
ATOM   2454  CA  SER B 883      41.192 -38.657  14.515  1.00 38.74           C
ATOM   2455  C   SER B 883      39.849 -39.218  14.064  1.00 38.97           C
ATOM   2456  O   SER B 883      39.432 -38.959  12.924  1.00 38.28           O
ATOM   2457  CB  SER B 883      40.870 -37.390  15.319  1.00 39.73           C
ATOM   2458  OG  SER B 883      40.386 -36.367  14.498  1.00 41.29           O
ATOM   2459  N   ASN B 884      39.220 -39.873  15.006  1.00 40.77           N
ATOM   2460  CA  ASN B 884      37.832 -40.432  14.933  1.00 42.67           C
ATOM   2461  C   ASN B 884      37.709 -41.113  13.563  1.00 43.49           C
ATOM   2462  O   ASN B 884      37.025 -40.622  12.640  1.00 43.99           O
ATOM   2463  CB  ASN B 884      36.825 -39.290  15.022  1.00 45.11           C
ATOM   2464  CG  ASN B 884      35.372 -39.750  14.916  1.00 48.07           C
ATOM   2465  OD1 ASN B 884      34.467 -38.967  14.629  1.00 51.79           O
ATOM   2466  ND2 ASN B 884      35.166 -40.988  15.157  1.00 47.37           N
ATOM   2467  N   LEU B 885      38.556 -42.113  13.382  1.00 42.23           N
ATOM   2468  CA  LEU B 885      38.718 -42.734  12.050  1.00 43.40           C
ATOM   2469  C   LEU B 885      37.392 -43.319  11.432  1.00 42.96           C
ATOM   2470  O   LEU B 885      36.550 -43.852  12.141  1.00 48.00           O
ATOM   2471  CB  LEU B 885      39.725 -43.884  12.160  1.00 43.71           C
ATOM   2472  CG  LEU B 885      41.154 -43.378  12.327  1.00 42.78           C
ATOM   2473  CD1 LEU B 885      41.946 -44.313  13.230  1.00 44.67           C
ATOM   2474  CD2 LEU B 885      41.777 -43.248  11.011  1.00 39.08           C
ATOM   2475  N   LYS B 886      37.259 -43.094  10.121  1.00 42.71           N
ATOM   2476  CA  LYS B 886      36.091 -43.487   9.337  1.00 46.80           C
ATOM   2477  C   LYS B 886      36.478 -44.536   8.284  1.00 42.67           C
ATOM   2478  O   LYS B 886      37.603 -44.571   7.828  1.00 37.33           O
ATOM   2479  CB  LYS B 886      35.527 -42.313   8.523  1.00 50.23           C
ATOM   2480  CG  LYS B 886      35.071 -41.111   9.320  1.00 56.30           C
ATOM   2481  CD  LYS B 886      34.396 -41.478  10.625  1.00 61.80           C
ATOM   2482  CE  LYS B 886      33.828 -40.257  11.355  1.00 65.78           C
ATOM   2483  NZ  LYS B 886      32.980 -39.414  10.459  1.00 69.97           N
ATOM   2484  N   SER B 887      35.517 -45.417   7.948  1.00 45.26           N
ATOM   2485  CA  SER B 887      35.702 -46.340   6.802  1.00 46.51           C
ATOM   2486  C   SER B 887      36.245 -45.706   5.482  1.00 47.02           C
ATOM   2487  O   SER B 887      37.111 -46.284   4.753  1.00 42.04           O
ATOM   2488  CB  SER B 887      34.363 -47.050   6.537  1.00 52.49           C
ATOM   2489  OG  SER B 887      34.396 -47.523   5.222  1.00 56.30           O
ATOM   2490  N   GLU B 888      35.842 -44.467   5.205  1.00 46.71           N
ATOM   2491  CA  GLU B 888      36.306 -43.749   4.024  1.00 47.54           C
ATOM   2492  C   GLU B 888      37.815 -43.380   4.089  1.00 38.57           C
ATOM   2493  O   GLU B 888      38.375 -42.999   3.105  1.00 41.71           O
ATOM   2494  CB  GLU B 888      35.479 -42.470   3.814  1.00 51.14           C
ATOM   2495  CG  GLU B 888      34.033 -42.737   3.376  1.00 61.84           C
ATOM   2496  CD  GLU B 888      33.071 -43.270   4.457  1.00 64.66           C
ATOM   2497  OE1 GLU B 888      33.442 -43.418   5.665  1.00 64.58           O
ATOM   2498  OE2 GLU B 888      31.893 -43.559   4.088  1.00 73.11           O
ATOM   2499  N   ASP B 889      38.424 -43.407   5.270  1.00 35.65           N
ATOM   2500  CA  ASP B 889      39.864 -43.120   5.423  1.00 33.48           C
ATOM   2501  C   ASP B 889      40.730 -44.328   4.953  1.00 31.53           C
ATOM   2502  O   ASP B 889      41.915 -44.180   4.845  1.00 28.67           O
ATOM   2503  CB  ASP B 889      40.324 -42.799   6.885  1.00 36.24           C
ATOM   2504  CG  ASP B 889      39.503 -41.696   7.585  1.00 38.73           C
ATOM   2505  OD1 ASP B 889      39.006 -40.857   6.824  1.00 41.31           O
ATOM   2506  OD2 ASP B 889      39.363 -41.753   8.872  1.00 40.11           O
ATOM   2507  N   THR B 890      40.156 -45.528   4.752  1.00 29.40           N
ATOM   2508  CA  THR B 890      41.003 -46.619   4.243  1.00 29.03           C
ATOM   2509  C   THR B 890      41.662 -46.303   2.961  1.00 27.38           C
ATOM   2510  O   THR B 890      41.029 -45.771   2.032  1.00 29.86           O
ATOM   2511  CB  THR B 890      40.117 -47.920   4.142  1.00 30.00           C
ATOM   2512  OG1 THR B 890      39.645 -48.391   5.400  1.00 30.87           O
ATOM   2513  CG2 THR B 890      40.870 -49.089   3.418  1.00 30.44           C
ATOM   2514  N   GLY B 891      42.975 -46.544   2.811  1.00 25.43           N
ATOM   2515  CA  GLY B 891      43.697 -46.220   1.687  1.00 24.70           C
ATOM   2516  C   GLY B 891      45.197 -46.433   1.870  1.00 22.91           C
ATOM   2517  O   GLY B 891      45.647 -46.744   2.989  1.00 24.05           O
ATOM   2518  N   VAL B 892      45.881 -46.312   0.771  1.00 23.16           N
ATOM   2519  CA  VAL B 892      47.338 -46.271   0.787  1.00 21.76           C
ATOM   2520  C   VAL B 892      47.747 -44.801   0.890  1.00 21.15           C
ATOM   2521  O   VAL B 892      47.409 -44.031   0.035  1.00 23.73           O
ATOM   2522  CB  VAL B 892      47.941 -46.921  -0.440  1.00 23.65           C
ATOM   2523  CG1 VAL B 892      49.463 -47.076  -0.272  1.00 25.13           C
ATOM   2524  CG2 VAL B 892      47.364 -48.321  -0.602  1.00 25.71           C
ATOM   2525  N   TYR B 893      48.546 -44.551   1.938  1.00 21.57           N
ATOM   2526  CA  TYR B 893      48.999 -43.166   2.201  1.00 21.19           C
ATOM   2527  C   TYR B 893      50.454 -43.055   1.778  1.00 22.02           C
ATOM   2528  O   TYR B 893      51.319 -43.803   2.340  1.00 24.90           O
ATOM   2529  CB  TYR B 893      48.770 -42.785   3.668  1.00 21.50           C
ATOM   2530  CG  TYR B 893      47.298 -42.569   3.969  1.00 22.40           C
ATOM   2531  CD1 TYR B 893      46.377 -43.610   4.042  1.00 24.21           C
ATOM   2532  CD2 TYR B 893      46.807 -41.274   4.113  1.00 22.90           C
ATOM   2533  CE1 TYR B 893      45.024 -43.366   4.244  1.00 24.23           C
ATOM   2534  CE2 TYR B 893      45.476 -41.027   4.347  1.00 24.11           C
ATOM   2535  CZ  TYR B 893      44.562 -42.028   4.367  1.00 24.58           C
ATOM   2536  OH  TYR B 893      43.220 -41.898   4.640  1.00 25.75           O
ATOM   2537  N   PHE B 894      50.741 -42.100   0.893  1.00 21.74           N
ATOM   2538  CA  PHE B 894      52.105 -41.934   0.358  1.00 22.01           C
ATOM   2539  C   PHE B 894      52.721 -40.626   0.854  1.00 22.50           C
ATOM   2540  O   PHE B 894      52.002 -39.610   0.667  1.00 23.11           O
ATOM   2541  CB  PHE B 894      52.131 -41.863  -1.160  1.00 22.85           C
ATOM   2542  CG  PHE B 894      51.543 -43.079  -1.872  1.00 24.75           C
ATOM   2543  CD1 PHE B 894      50.192 -43.144  -2.170  1.00 27.19           C
ATOM   2544  CD2 PHE B 894      52.375 -44.146  -2.237  1.00 27.47           C
ATOM   2545  CE1 PHE B 894      49.650 -44.213  -2.818  1.00 31.00           C
ATOM   2546  CE2 PHE B 894      51.784 -45.258  -2.913  1.00 29.59           C
ATOM   2547  CZ  PHE B 894      50.431 -45.291  -3.163  1.00 28.54           C
ATOM   2548  N   CYS B 895      53.859 -40.691   1.428  1.00 23.34           N
ATOM   2549  CA  CYS B 895      54.673 -39.523   1.764  1.00 25.47           C
ATOM   2550  C   CYS B 895      55.137 -38.998   0.454  1.00 25.09           C
ATOM   2551  O   CYS B 895      55.514 -39.707  -0.416  1.00 24.46           O
ATOM   2552  CB  CYS B 895      55.844 -39.911   2.681  1.00 29.21           C
ATOM   2553  SG  CYS B 895      56.819 -38.445   3.118  1.00 34.48           S
ATOM   2554  N   ALA B 896      55.319 -37.657   0.340  1.00 23.07           N
ATOM   2555  CA  ALA B 896      55.941 -37.030  -0.847  1.00 24.79           C
ATOM   2556  C   ALA B 896      56.764 -35.782  -0.396  1.00 24.31           C
ATOM   2557  O   ALA B 896      56.466 -35.231   0.657  1.00 24.10           O
ATOM   2558  CB  ALA B 896      54.962 -36.658  -1.916  1.00 24.33           C
ATOM   2559  N   ALA B 897      57.822 -35.503  -1.115  1.00 23.53           N
ATOM   2560  CA  ALA B 897      58.674 -34.363  -0.769  1.00 24.71           C
ATOM   2561  C   ALA B 897      59.113 -33.752  -2.047  1.00 26.38           C
ATOM   2562  O   ALA B 897      59.443 -34.382  -3.008  1.00 25.99           O
ATOM   2563  CB  ALA B 897      59.817 -34.789   0.103  1.00 26.97           C
ATOM   2564  N   SER B 898      59.233 -32.396  -2.065  1.00 24.27           N
ATOM   2565  CA  SER B 898      59.705 -31.632  -3.245  1.00 23.76           C
ATOM   2566  C   SER B 898      60.821 -30.650  -2.879  1.00 25.32           C
ATOM   2567  O   SER B 898      60.904 -30.322  -1.693  1.00 24.71           O
ATOM   2568  CB  SER B 898      58.513 -30.766  -3.845  1.00 23.56           C
ATOM   2569  OG  SER B 898      58.926 -30.063  -4.943  1.00 25.90           O
ATOM   2570  N   HIS B 899      61.562 -30.191  -3.852  1.00 25.65           N
ATOM   2571  CA  HIS B 899      62.496 -29.147  -3.685  1.00 27.67           C
ATOM   2572  C   HIS B 899      61.763 -27.784  -3.702  1.00 23.81           C
ATOM   2573  O   HIS B 899      62.416 -26.763  -3.446  1.00 26.99           O
ATOM   2574  CB  HIS B 899      63.597 -29.143  -4.808  1.00 33.22           C
ATOM   2575  CG  HIS B 899      64.311 -30.465  -5.021  1.00 42.24           C
ATOM   2576  ND1 HIS B 899      63.679 -31.670  -5.221  1.00 49.13           N
ATOM   2577  CD2 HIS B 899      65.624 -30.706  -5.238  1.00 54.17           C
ATOM   2578  CE1 HIS B 899      64.584 -32.610  -5.462  1.00 49.10           C
ATOM   2579  NE2 HIS B 899      65.764 -32.055  -5.458  1.00 53.85           N
ATOM   2580  N   TRP B 900      60.534 -27.817  -4.073  1.00 22.89           N
ATOM   2581  CA  TRP B 900      59.665 -26.581  -4.079  1.00 21.03           C
ATOM   2582  C   TRP B 900      58.952 -26.537  -2.798  1.00 21.11           C
ATOM   2583  O   TRP B 900      58.760 -27.477  -2.019  1.00 21.29           O
ATOM   2584  CB  TRP B 900      58.693 -26.630  -5.272  1.00 19.97           C
ATOM   2585  CG  TRP B 900      59.348 -26.526  -6.569  1.00 20.82           C
ATOM   2586  CD1 TRP B 900      60.130 -27.512  -7.344  1.00 22.07           C
ATOM   2587  CD2 TRP B 900      59.434 -25.398  -7.417  1.00 20.04           C
ATOM   2588  NE1 TRP B 900      60.593 -27.032  -8.420  1.00 23.19           N
ATOM   2589  CE2 TRP B 900      60.262 -25.676  -8.583  1.00 21.66           C
ATOM   2590  CE3 TRP B 900      59.022 -24.017  -7.306  1.00 20.44           C
ATOM   2591  CZ2 TRP B 900      60.452 -24.802  -9.589  1.00 22.95           C
ATOM   2592  CZ3 TRP B 900      59.222 -23.222  -8.314  1.00 20.73           C
ATOM   2593  CH2 TRP B 900      59.983 -23.495  -9.443  1.00 22.29           C
ATOM   2594  N   GLY B 901      58.265 -25.397  -2.560  1.00 20.05           N
ATOM   2595  CA  GLY B 901      57.504 -25.163  -1.375  1.00 19.84           C
ATOM   2596  C   GLY B 901      56.064 -25.492  -1.439  1.00 20.30           C
ATOM   2597  O   GLY B 901      55.192 -25.032  -0.692  1.00 22.47           O
ATOM   2598  N   THR B 902      55.695 -26.507  -2.281  1.00 19.02           N
ATOM   2599  CA  THR B 902      54.353 -26.954  -2.467  1.00 18.49           C
ATOM   2600  C   THR B 902      54.416 -28.405  -3.023  1.00 18.91           C
ATOM   2601  O   THR B 902      55.439 -28.725  -3.639  1.00 19.99           O
ATOM   2602  CB  THR B 902      53.593 -26.081  -3.466  1.00 19.38           C
ATOM   2603  OG1 THR B 902      52.223 -26.529  -3.625  1.00 19.04           O
ATOM   2604  CG2 THR B 902      54.301 -25.929  -4.807  1.00 19.48           C
ATOM   2605  N   LEU B 903      53.327 -29.088  -2.856  1.00 18.51           N
ATOM   2606  CA  LEU B 903      53.107 -30.437  -3.502  1.00 19.79           C
ATOM   2607  C   LEU B 903      52.001 -30.302  -4.480  1.00 20.96           C
ATOM   2608  O   LEU B 903      51.574 -31.303  -5.087  1.00 20.16           O
ATOM   2609  CB  LEU B 903      52.943 -31.488  -2.486  1.00 19.69           C
ATOM   2610  CG  LEU B 903      54.021 -31.736  -1.512  1.00 20.81           C
ATOM   2611  CD1 LEU B 903      53.623 -32.945  -0.649  1.00 22.42           C
ATOM   2612  CD2 LEU B 903      55.341 -32.005  -2.154  1.00 23.31           C
ATOM   2613  N   LEU B 904      51.398 -29.187  -4.770  1.00 18.08           N
ATOM   2614  CA  LEU B 904      50.365 -29.038  -5.726  1.00 17.80           C
ATOM   2615  C   LEU B 904      50.853 -28.701  -7.098  1.00 18.05           C
ATOM   2616  O   LEU B 904      50.478 -27.783  -7.789  1.00 19.61           O
ATOM   2617  CB  LEU B 904      49.330 -27.942  -5.293  1.00 18.91           C
ATOM   2618  CG  LEU B 904      48.401 -28.434  -4.201  1.00 21.28           C
ATOM   2619  CD1 LEU B 904      47.666 -27.207  -3.608  1.00 23.63           C
ATOM   2620  CD2 LEU B 904      47.410 -29.475  -4.713  1.00 25.50           C
ATOM   2621  N   ILE B 905      51.900 -29.458  -7.516  1.00 18.57           N
ATOM   2622  CA  ILE B 905      52.606 -29.284  -8.726  1.00 19.40           C
ATOM   2623  C   ILE B 905      52.814 -30.697  -9.423  1.00 19.10           C
ATOM   2624  O   ILE B 905      52.766 -31.683  -8.724  1.00 20.75           O
ATOM   2625  CB  ILE B 905      54.028 -28.633  -8.478  1.00 19.86           C
ATOM   2626  CG1 ILE B 905      54.714 -29.259  -7.325  1.00 20.76           C
ATOM   2627  CG2 ILE B 905      53.784 -27.088  -8.349  1.00 20.47           C
ATOM   2628  CD1 ILE B 905      56.179 -28.939  -7.217  1.00 23.22           C
ATOM   2629  N   LYS B 906      53.023 -30.530 -10.729  1.00 20.81           N
ATOM   2630  CA  LYS B 906      53.368 -31.753 -11.516  1.00 22.23           C
ATOM   2631  C   LYS B 906      54.837 -32.063 -11.319  1.00 24.31           C
ATOM   2632  O   LYS B 906      55.677 -31.181 -11.316  1.00 26.50           O
ATOM   2633  CB  LYS B 906      53.042 -31.571 -12.932  1.00 25.74           C
ATOM   2634  CG  LYS B 906      51.574 -31.530 -13.231  1.00 26.26           C
ATOM   2635  CD  LYS B 906      51.358 -31.512 -14.677  1.00 31.10           C
ATOM   2636  CE  LYS B 906      49.871 -31.369 -15.087  1.00 35.33           C
ATOM   2637  NZ  LYS B 906      49.636 -31.365 -16.520  1.00 36.87           N
ATOM   2638  N   GLY B 907      55.141 -33.339 -11.226  1.00 25.04           N
ATOM   2639  CA  GLY B 907      56.500 -33.690 -11.250  1.00 27.05           C
ATOM   2640  C   GLY B 907      57.196 -33.803  -9.918  1.00 26.87           C
ATOM   2641  O   GLY B 907      58.441 -33.545  -9.945  1.00 35.41           O
ATOM   2642  N   ILE B 908      56.605 -34.211  -8.886  1.00 24.98           N
ATOM   2643  CA  ILE B 908      57.151 -34.346  -7.575  1.00 25.41           C
ATOM   2644  C   ILE B 908      58.290 -35.294  -7.495  1.00 28.95           C
ATOM   2645  O   ILE B 908      58.134 -36.463  -7.917  1.00 29.56           O
ATOM   2646  CB  ILE B 908      56.103 -34.679  -6.526  1.00 26.20           C
ATOM   2647  CG1 ILE B 908      55.111 -33.453  -6.306  1.00 27.75           C
ATOM   2648  CG2 ILE B 908      56.651 -35.013  -5.141  1.00 27.17           C
ATOM   2649  CD1 ILE B 908      53.788 -33.806  -5.779  1.00 30.36           C
ATOM   2650  N   GLU B 909      59.349 -34.862  -6.816  1.00 31.09           N
ATOM   2651  CA  GLU B 909      60.580 -35.473  -6.949  1.00 31.85           C
ATOM   2652  C   GLU B 909      60.763 -36.707  -6.150  1.00 33.75           C
ATOM   2653  O   GLU B 909      61.514 -37.552  -6.530  1.00 37.34           O
ATOM   2654  CB  GLU B 909      61.754 -34.482  -6.678  1.00 37.67           C
ATOM   2655  CG  GLU B 909      61.642 -33.250  -7.585  1.00 38.30           C
ATOM   2656  CD  GLU B 909      60.864 -31.946  -7.081  1.00 31.32           C
ATOM   2657  OE1 GLU B 909      61.620 -30.986  -6.724  1.00 43.78           O
ATOM   2658  OE2 GLU B 909      59.636 -31.777  -7.020  1.00 36.85           O
ATOM   2659  N   HIS B 910      60.154 -36.748  -4.998  1.00 31.31           N
ATOM   2660  CA  HIS B 910      60.373 -37.877  -4.093  1.00 31.23           C
ATOM   2661  C   HIS B 910      59.122 -38.370  -3.557  1.00 27.08           C
ATOM   2662  O   HIS B 910      58.271 -37.652  -3.083  1.00 23.79           O
ATOM   2663  CB  HIS B 910      61.269 -37.487  -2.938  1.00 33.81           C
ATOM   2664  CG  HIS B 910      62.585 -36.973  -3.369  1.00 40.64           C
ATOM   2665  ND1 HIS B 910      62.999 -35.671  -3.156  1.00 44.63           N
ATOM   2666  CD2 HIS B 910      63.537 -37.560  -4.113  1.00 40.89           C
ATOM   2667  CE1 HIS B 910      64.188 -35.500  -3.704  1.00 42.52           C
ATOM   2668  NE2 HIS B 910      64.543 -36.623  -4.306  1.00 47.07           N
ATOM   2669  N   TRP B 911      58.950 -39.726  -3.551  1.00 27.27           N
ATOM   2670  CA  TRP B 911      57.760 -40.397  -3.083  1.00 27.96           C
ATOM   2671  C   TRP B 911      58.057 -41.606  -2.211  1.00 28.34           C
ATOM   2672  O   TRP B 911      59.050 -42.338  -2.529  1.00 30.49           O
ATOM   2673  CB  TRP B 911      56.954 -40.967  -4.252  1.00 27.73           C
ATOM   2674  CG  TRP B 911      56.300 -39.979  -5.111  1.00 28.05           C
ATOM   2675  CD1 TRP B 911      56.816 -39.358  -6.204  1.00 28.35           C
ATOM   2676  CD2 TRP B 911      55.015 -39.435  -4.914  1.00 24.53           C
ATOM   2677  NE1 TRP B 911      55.921 -38.432  -6.729  1.00 27.23           N
ATOM   2678  CE2 TRP B 911      54.799 -38.504  -5.953  1.00 25.09           C
ATOM   2679  CE3 TRP B 911      53.999 -39.662  -3.997  1.00 24.20           C
ATOM   2680  CZ2 TRP B 911      53.625 -37.806  -6.090  1.00 24.81           C
ATOM   2681  CZ3 TRP B 911      52.795 -38.956  -4.138  1.00 23.28           C
ATOM   2682  CH2 TRP B 911      52.643 -38.030  -5.150  1.00 24.30           C
ATOM   2683  N   GLY B 912      57.330 -41.798  -1.134  1.00 27.41           N
ATOM   2684  CA  GLY B 912      57.350 -42.991  -0.344  1.00 28.65           C
ATOM   2685  C   GLY B 912      56.680 -44.163  -1.093  1.00 28.62           C
ATOM   2686  O   GLY B 912      55.967 -43.949  -2.070  1.00 28.27           O
ATOM   2687  N   LYS B 913      56.851 -45.349  -0.528  1.00 30.29           N
ATOM   2688  CA  LYS B 913      56.316 -46.580  -1.148  1.00 32.80           C
ATOM   2689  C   LYS B 913      54.825 -46.768  -0.879  1.00 32.43           C
ATOM   2690  O   LYS B 913      54.115 -47.442  -1.621  1.00 31.87           O
ATOM   2691  CB  LYS B 913      57.109 -47.747  -0.559  1.00 40.30           C
ATOM   2692  CG  LYS B 913      57.662 -48.684  -1.601  1.00 53.61           C
ATOM   2693  CD  LYS B 913      58.545 -49.751  -0.917  1.00 58.84           C
ATOM   2694  CE  LYS B 913      58.477 -51.148  -1.571  1.00 64.99           C
ATOM   2695  NZ  LYS B 913      58.487 -51.097  -3.064  1.00 68.33           N
ATOM   2696  N   GLY B 914      54.374 -46.107   0.161  1.00 27.58           N
ATOM   2697  CA  GLY B 914      52.999 -46.147   0.527  1.00 27.18           C
ATOM   2698  C   GLY B 914      52.760 -46.998   1.731  1.00 26.52           C
ATOM   2699  O   GLY B 914      53.329 -48.131   1.900  1.00 30.30           O
ATOM   2700  N   THR B 915      51.907 -46.536   2.635  1.00 27.27           N
ATOM   2701  CA  THR B 915      51.557 -47.212   3.888  1.00 28.52           C
ATOM   2702  C   THR B 915      50.095 -47.480   3.875  1.00 27.14           C
ATOM   2703  O   THR B 915      49.254 -46.589   3.706  1.00 26.00           O
ATOM   2704  CB  THR B 915      51.817 -46.299   5.168  1.00 32.27           C
ATOM   2705  OG1 THR B 915      53.201 -45.934   5.154  1.00 38.41           O
ATOM   2706  CG2 THR B 915      51.507 -46.940   6.435  1.00 38.40           C
ATOM   2707  N   GLN B 916      49.761 -48.726   4.091  1.00 28.29           N
ATOM   2708  CA  GLN B 916      48.381 -49.116   4.219  1.00 28.65           C
ATOM   2709  C   GLN B 916      47.712 -48.627   5.491  1.00 28.00           C
ATOM   2710  O   GLN B 916      48.194 -48.841   6.558  1.00 30.19           O
ATOM   2711  CB  GLN B 916      48.379 -50.620   4.193  1.00 29.76           C
ATOM   2712  CG  GLN B 916      47.021 -51.194   4.406  1.00 31.44           C
ATOM   2713  CD  GLN B 916      47.106 -52.608   4.542  1.00 34.89           C
ATOM   2714  OE1 GLN B 916      48.030 -53.082   5.205  1.00 38.56           O
ATOM   2715  NE2 GLN B 916      46.045 -53.334   4.139  1.00 37.24           N
ATOM   2716  N   VAL B 917      46.518 -48.045   5.352  1.00 26.78           N
ATOM   2717  CA  VAL B 917      45.610 -47.772   6.460  1.00 27.99           C
ATOM   2718  C   VAL B 917      44.302 -48.430   6.162  1.00 28.76           C
ATOM   2719  O   VAL B 917      43.713 -48.158   5.124  1.00 28.55           O
ATOM   2720  CB  VAL B 917      45.390 -46.236   6.627  1.00 28.97           C
ATOM   2721  CG1 VAL B 917      44.283 -45.935   7.638  1.00 31.87           C
ATOM   2722  CG2 VAL B 917      46.717 -45.609   7.012  1.00 29.88           C
ATOM   2723  N   THR B 918      43.909 -49.268   7.080  1.00 28.95           N
ATOM   2724  CA  THR B 918      42.660 -50.013   6.991  1.00 29.32           C
ATOM   2725  C   THR B 918      41.772 -49.725   8.192  1.00 31.54           C
ATOM   2726  O   THR B 918      42.080 -50.168   9.262  1.00 34.93           O
ATOM   2727  CB  THR B 918      42.843 -51.565   6.847  1.00 30.83           C
ATOM   2728  OG1 THR B 918      43.878 -51.798   5.878  1.00 30.93           O
ATOM   2729  CG2 THR B 918      41.546 -52.142   6.297  1.00 32.60           C
ATOM   2730  N   VAL B 919      40.618 -49.135   7.960  1.00 33.53           N
ATOM   2731  CA  VAL B 919      39.668 -48.874   9.032  1.00 36.58           C
ATOM   2732  C   VAL B 919      38.576 -49.909   9.021  1.00 42.24           C
ATOM   2733  O   VAL B 919      37.792 -50.011   8.106  1.00 45.26           O
ATOM   2734  CB  VAL B 919      39.081 -47.466   8.875  1.00 37.18           C
ATOM   2735  CG1 VAL B 919      38.054 -47.165  10.005  1.00 40.07           C
ATOM   2736  CG2 VAL B 919      40.195 -46.464   8.741  1.00 36.34           C
ATOM   2737  N   SER B 920      38.574 -50.657  10.077  1.00 44.50           N
ATOM   2738  CA  SER B 920      37.536 -51.668  10.301  1.00 52.10           C
ATOM   2739  C   SER B 920      36.308 -50.933  10.843  1.00 61.70           C
ATOM   2740  O   SER B 920      36.338 -50.377  11.958  1.00 60.70           O
ATOM   2741  CB  SER B 920      38.075 -52.631  11.297  1.00 55.01           C
ATOM   2742  OG  SER B 920      38.140 -51.968  12.550  1.00 60.37           O
ATOM   2743  N   SER B 921      35.241 -50.923  10.037  1.00 74.37           N
ATOM   2744  CA  SER B 921      33.913 -50.405  10.421  1.00 73.71           C
ATOM   2745  C   SER B 921      33.654 -50.440  11.924  1.00 74.40           C
ATOM   2746  O   SER B 921      32.886 -51.264  12.402  1.00 76.12           O
ATOM   2747  CB  SER B 921      32.834 -51.215   9.717  1.00 76.76           C
ATOM   2748  OG  SER B 921      32.685 -52.466  10.365  1.00 74.38           O
